# Supplementary material for: LED-pump-X-ray-multiprobe crystallography for sub-second timescales
Source: Commun Chem. 2022 Aug 26;5:102. doi: 10.1038/s42004-022-00716-1 (PMC9814726; doi:10.1038/s42004-022-00716-1)
Supplement: Supplementary file 10 — Supplementary Data 1 [file 42004_2022_716_MOESM10_ESM.zip › CIFs/8s_260K/260K_8s_t11_decay.cif]

data_global

# SUBMISSION DETAILS
 
_publ_contact_author_name       'Hatcher, Lauren'
_publ_contact_author_address
;
School of Chemistry
Cardiff University
Main Building
Park Place 
Cardiff
CF10 3AT
United Kingdom
;
_publ_contact_author_email       'HatcherL1@cardiff.ac.uk'
_publ_requested_category          FM
_publ_section_comment
; 
?
;
_publ_section_references
;
Diamond General Data Aquisition (GDA) software: http://www.opengda.org/

XIA2: Winter, G. (2010) J. Appl. Cryst. 43, 186-190.
POINTLESS: Evans, P. (2006) Acta Cryst. D62, 72-82.
AIMLESS: Evans, P. R. and Murshudov, G. N. (2013) Acta Cryst. D69, 1204-1214.
DIALS: Winter, G., et al. Acta Cryst. (2018) D74, 85-97.
CCP4: Winn, M. D. et al. (2011) Acta Cryst. D67, 235-242.
   
SHELXL: Sheldrick G. M. (2015). Acta Cryst. C71, 3-8.
SHELXT:	Sheldrick, G. M. (2015). Acta Cryst. A71, 3-8.
 
OLEX2: Dolomanov, O.V.; Bourhis, L.J.; Gildea, R.J.; Howard, J.A.K.; Puschmann,
 H., OLEX2: A complete structure solution, refinement and analysis program 
 (2009). J. Appl. Cryst., 42, 339-341.

MERCURY: Macrae, C. F., Bruno, I. J., Chisholm, J. A., Edgington,
P. R., McCabe, P., Pidcock, E., Rodriguez-Monge, L., Taylor, R.,
van de Streek, J. & Wood, P. A. (2008). J. Appl. Cryst. 41, 466-470.
;

####
 
data_260K_8s_t11_decay
 
_audit_creation_method            'SHELXL-2018/3'
_shelx_SHELXL_version_number      '2018/3'
_chemical_name_systematic         
;
Nitro-(N,N,N',N'-tetrabutyldiethylenetriamine)palladium(II)
tetraphenylborate, tetrahydrofuran solvate
;
_chemical_name_common             ?
_chemical_melting_point           ?
_chemical_formula_moiety          
;
C20 H45 N4 O2 Pd, C24 H20 B, C4 H8 O
;
_chemical_formula_sum            'C48 H73 B N4 O3 Pd' 
_chemical_formula_weight          871.31

loop_
 _atom_type_symbol
 _atom_type_description
 _atom_type_scat_dispersion_real
 _atom_type_scat_dispersion_imag
 _atom_type_scat_source
 'C'  'C'   0.0010   0.0010
 'International Tables Vol C Tables 4.2.6.8 and 6.1.1.4'
 'H'  'H'   0.0000   0.0000
 'International Tables Vol C Tables 4.2.6.8 and 6.1.1.4'
 'B'  'B'   0.0000   0.0000
 'International Tables Vol C Tables 4.2.6.8 and 6.1.1.4'
 'N'  'N'   0.0030   0.0020
 'International Tables Vol C Tables 4.2.6.8 and 6.1.1.4'
 'O'  'O'   0.0050   0.0030
 'International Tables Vol C Tables 4.2.6.8 and 6.1.1.4'
 'Pd'  'Pd'  -2.5040   0.6150
 'International Tables Vol C Tables 4.2.6.8 and 6.1.1.4'
 
_space_group_crystal_system       monoclinic
_space_group_IT_number            14
_space_group_name_H-M_alt         'P 21/n'
_space_group_name_Hall            '-P 2yn'
 
_shelx_space_group_comment
;
The symmetry employed for this shelxl refinement is uniquely defined
by the following loop, which should always be used as a source of
symmetry information in preference to the above space-group names.
They are only intended as comments.
;
 
loop_
 _space_group_symop_operation_xyz
 'x, y, z'
 '-x+1/2, y+1/2, -z+1/2'
 '-x, -y, -z'
 'x-1/2, -y-1/2, z-1/2'
 
_cell_length_a                    11.6671(3)
_cell_length_b                    13.5691(4)
_cell_length_c                    30.2404(9)
_cell_angle_alpha                 90
_cell_angle_beta                  93.223(3)
_cell_angle_gamma                 90
_cell_volume                      4779.8(2)
_cell_formula_units_Z             4
_cell_measurement_temperature     260(2)
_cell_measurement_reflns_used     8226
_cell_measurement_theta_max       18.7723643238
_cell_measurement_theta_min       1.24422987142
 
_exptl_crystal_description        Plate
_exptl_crystal_colour             Yellow
_exptl_crystal_density_meas       ?
_exptl_crystal_density_method     ?
_exptl_crystal_density_diffrn     1.211          
_exptl_crystal_F_000              1856
_exptl_transmission_factor_min    ?
_exptl_transmission_factor_max    ?
_exptl_crystal_size_max           0.100
_exptl_crystal_size_mid           0.100
_exptl_crystal_size_min           0.050
_exptl_absorpt_coefficient_mu     0.202
_shelx_estimated_absorpt_T_min    0.980
_shelx_estimated_absorpt_T_max    0.990
_exptl_absorpt_correction_T_min   0.996048914599
_exptl_absorpt_correction_T_max   1.0
_exptl_absorpt_correction_type    empirical
_exptl_absorpt_process_details    
;
CCP4 7.0.048: AIMLESS, version 0.5.32 : 29/03/17
Scaling & analysis of unmerged intensities, absorption correction using spherical harmonics
;
_exptl_absorpt_special_details    ?
_diffrn_ambient_temperature       260(2)
_diffrn_radiation_wavelength      0.534
_diffrn_measurement_device_type   'Photon counting pixel array'
_diffrn_radiation_type            Synchrotron
_diffrn_measurement_method        'shutterless scans'
_diffrn_radiation_source          'Diamond Light Source Beamline I19-2'
_diffrn_radiation_monochromator   'Silicon 111'
_diffrn_detector_area_resol_mean  ?
_diffrn_reflns_number             34306
_diffrn_reflns_av_unetI/netI      0.1114
_diffrn_reflns_av_R_equivalents   0.0856
_diffrn_reflns_limit_h_min        -14
_diffrn_reflns_limit_h_max        14
_diffrn_reflns_limit_k_min        -16
_diffrn_reflns_limit_k_max        16
_diffrn_reflns_limit_l_min        -37
_diffrn_reflns_limit_l_max        33
_diffrn_reflns_theta_min          1.381
_diffrn_reflns_theta_max          19.496
_diffrn_reflns_theta_full         18.687
_diffrn_measured_fraction_theta_max   0.995
_diffrn_measured_fraction_theta_full  0.995
_diffrn_reflns_Laue_measured_fraction_max    0.995
_diffrn_reflns_Laue_measured_fraction_full   0.995
_diffrn_reflns_point_group_measured_fraction_max   0.995
_diffrn_reflns_point_group_measured_fraction_full  0.995
_reflns_number_total              9733
_reflns_number_gt                 4240
_reflns_threshold_expression      'I > 2\s(I)'
_reflns_Friedel_coverage          0.000
_reflns_Friedel_fraction_max      .
_reflns_Friedel_fraction_full     .
 
_reflns_special_details
;
 Reflections were merged by SHELXL according to the crystal
 class for the calculation of statistics and refinement.
 
 _reflns_Friedel_fraction is defined as the number of unique
 Friedel pairs measured divided by the number that would be
 possible theoretically, ignoring centric projections and
 systematic absences.
;
 
_computing_data_collection        'Diamond GDA (http://www.opengda.org/)'
_computing_cell_refinement        'DIALS (Winter, 2018)'
_computing_data_reduction         'XIA2 (Winter 2010)'
_computing_structure_solution     'SHELXT (Sheldrick, 2015)'
_computing_structure_refinement   'SHELXL (Sheldrick, 2015)'
_computing_molecular_graphics     'OLEX2 (Dolomanov et al., 2009)'
_computing_publication_material   'MERCURY (Macrae et al., 2008)'
_refine_special_details           ?
_refine_ls_structure_factor_coef  Fsqd
_refine_ls_matrix_type            full
_refine_ls_weighting_scheme       calc
_refine_ls_weighting_details
'w=1/[\s^2^(Fo^2^)+(0.0600P)^2^] where P=(Fo^2^+2Fc^2^)/3'
_atom_sites_solution_primary      ?
_atom_sites_solution_secondary    ?
_atom_sites_solution_hydrogens    geom
_refine_ls_hydrogen_treatment     constr
_refine_ls_extinction_method      none
_refine_ls_extinction_coef        .
_refine_ls_number_reflns          9733
_refine_ls_number_parameters      526
_refine_ls_number_restraints      490
_refine_ls_R_factor_all           0.1354
_refine_ls_R_factor_gt            0.0577
_refine_ls_wR_factor_ref          0.1499
_refine_ls_wR_factor_gt           0.1238
_refine_ls_goodness_of_fit_ref    0.874
_refine_ls_restrained_S_all       0.874
_refine_ls_shift/su_max           0.001
_refine_ls_shift/su_mean          0.000
 
loop_
 _atom_site_label
 _atom_site_type_symbol
 _atom_site_fract_x
 _atom_site_fract_y
 _atom_site_fract_z
 _atom_site_U_iso_or_equiv
 _atom_site_adp_type
 _atom_site_occupancy
 _atom_site_site_symmetry_order  
 _atom_site_calc_flag
 _atom_site_refinement_flags_posn
 _atom_site_refinement_flags_adp
 _atom_site_refinement_flags_occupancy
 _atom_site_disorder_assembly
 _atom_site_disorder_group
Pd1 Pd 0.33963(3) 0.77505(3) 0.34674(2) 0.06089(16) Uani 1 1 d . . . . .
N2 N 0.3451(3) 0.9280(3) 0.33818(12) 0.0719(9) Uani 1 1 d . . . . .
N3 N 0.4545(3) 0.7986(2) 0.39781(11) 0.0600(8) Uani 1 1 d . . . . .
H3 H 0.531590 0.788357 0.387374 0.072 Uiso 1 1 calc R U . . .
N4 N 0.3325(3) 0.6313(2) 0.37149(12) 0.0641(8) Uani 1 1 d . . . . .
C1 C 0.4412(4) 0.9635(3) 0.36968(15) 0.0767(13) Uani 1 1 d . . . . .
H1A H 0.513847 0.957603 0.355813 0.092 Uiso 1 1 calc R U . . .
H1B H 0.429419 1.032338 0.376738 0.092 Uiso 1 1 calc R U . . .
C2 C 0.4444(4) 0.9031(3) 0.41149(15) 0.0739(12) Uani 1 1 d . . . . .
H2A H 0.509678 0.921829 0.430972 0.089 Uiso 1 1 calc R U . . .
H2B H 0.374832 0.912956 0.427019 0.089 Uiso 1 1 calc R U . . .
C3 C 0.4343(4) 0.7237(3) 0.43246(14) 0.0675(11) Uani 1 1 d . . . . .
H3A H 0.365077 0.739030 0.447399 0.081 Uiso 1 1 calc R U . . .
H3B H 0.498477 0.721836 0.454277 0.081 Uiso 1 1 calc R U . . .
C4 C 0.4220(3) 0.6265(3) 0.40894(14) 0.0645(11) Uani 1 1 d . . . . .
H4A H 0.495060 0.608170 0.397522 0.077 Uiso 1 1 calc R U . . .
H4B H 0.401059 0.576167 0.429775 0.077 Uiso 1 1 calc R U . . .
C5 C 0.2298(4) 0.9651(3) 0.35151(16) 0.0819(13) Uani 1 1 d . . . . .
H5A H 0.219036 0.943047 0.381505 0.098 Uiso 1 1 calc R U . . .
H5B H 0.170683 0.933983 0.332442 0.098 Uiso 1 1 calc R U . . .
C6 C 0.2103(5) 1.0753(4) 0.3498(2) 0.1125(19) Uani 1 1 d . . . . .
H6A H 0.269506 1.107946 0.368253 0.135 Uiso 1 1 calc R U . . .
H6B H 0.216228 1.098273 0.319634 0.135 Uiso 1 1 calc R U . . .
C7 C 0.0940(5) 1.1024(4) 0.3655(2) 0.138(2) Uani 1 1 d . . . . .
H7A H 0.035484 1.064053 0.349286 0.166 Uiso 1 1 calc R U . . .
H7B H 0.091269 1.085960 0.396674 0.166 Uiso 1 1 calc R U . . .
C8 C 0.0688(7) 1.2086(5) 0.3594(4) 0.217(4) Uani 1 1 d . . . . .
H8A H 0.055227 1.222422 0.328371 0.326 Uiso 1 1 calc R U . . .
H8B H 0.132997 1.246777 0.370930 0.326 Uiso 1 1 calc R U . . .
H8C H 0.001841 1.225607 0.374778 0.326 Uiso 1 1 calc R U . . .
C9 C 0.3649(4) 0.9603(3) 0.29148(15) 0.0790(12) Uani 1 1 d . . . . .
H9A H 0.297304 0.944044 0.272779 0.095 Uiso 1 1 calc R U . . .
H9B H 0.373426 1.031374 0.291219 0.095 Uiso 1 1 calc R U . . .
C10 C 0.4672(4) 0.9155(4) 0.27182(16) 0.0855(13) Uani 1 1 d . . . . .
H10A H 0.464490 0.844413 0.275022 0.103 Uiso 1 1 calc R U . . .
H10B H 0.536566 0.939118 0.287532 0.103 Uiso 1 1 calc R U . . .
C11 C 0.4701(5) 0.9419(4) 0.22302(17) 0.1103(18) Uani 1 1 d . . . . .
H11A H 0.405341 0.910968 0.206967 0.132 Uiso 1 1 calc R U . . .
H11B H 0.461476 1.012697 0.219756 0.132 Uiso 1 1 calc R U . . .
C12 C 0.5782(5) 0.9107(6) 0.2029(2) 0.154(3) Uani 1 1 d . . . . .
H12A H 0.577159 0.932841 0.172710 0.231 Uiso 1 1 calc R U . . .
H12B H 0.583972 0.840108 0.203666 0.231 Uiso 1 1 calc R U . . .
H12C H 0.642868 0.938944 0.219294 0.231 Uiso 1 1 calc R U . . .
C13 C 0.2121(3) 0.6234(3) 0.38870(16) 0.0737(12) Uani 1 1 d . . . . .
H13A H 0.203418 0.675632 0.410155 0.088 Uiso 1 1 calc R U . . .
H13B H 0.156991 0.635850 0.364108 0.088 Uiso 1 1 calc R U . . .
C14 C 0.1804(4) 0.5283(3) 0.40977(18) 0.0872(15) Uani 1 1 d . . . . .
H14A H 0.233169 0.515220 0.435021 0.105 Uiso 1 1 calc R U . . .
H14B H 0.187159 0.475010 0.388696 0.105 Uiso 1 1 calc R U . . .
C15 C 0.0592(4) 0.5316(4) 0.42481(19) 0.0983(16) Uani 1 1 d . . . . .
H15A H 0.053125 0.585159 0.445799 0.118 Uiso 1 1 calc R U . . .
H15B H 0.007124 0.545735 0.399453 0.118 Uiso 1 1 calc R U . . .
C16 C 0.0220(4) 0.4374(4) 0.4461(2) 0.1159(19) Uani 1 1 d . . . . .
H16A H 0.024265 0.384441 0.425099 0.174 Uiso 1 1 calc R U . . .
H16B H -0.054844 0.444748 0.455423 0.174 Uiso 1 1 calc R U . . .
H16C H 0.072841 0.422898 0.471314 0.174 Uiso 1 1 calc R U . . .
C17 C 0.3500(4) 0.5508(3) 0.33905(15) 0.0793(13) Uani 1 1 d . . . . .
H17A H 0.283334 0.547431 0.318460 0.095 Uiso 1 1 calc R U . . .
H17B H 0.355458 0.488574 0.354847 0.095 Uiso 1 1 calc R U . . .
C18 C 0.4550(4) 0.5633(4) 0.31333(16) 0.0910(15) Uani 1 1 d . . . . .
H18A H 0.522567 0.563355 0.333540 0.109 Uiso 1 1 calc R U . . .
H18B H 0.451468 0.626214 0.298105 0.109 Uiso 1 1 calc R U . . .
C19 C 0.4652(6) 0.4796(5) 0.2791(2) 0.141(2) Uani 1 1 d . . . . .
H19A H 0.457124 0.417003 0.294144 0.169 Uiso 1 1 calc R U . . .
H19B H 0.401834 0.485274 0.257094 0.169 Uiso 1 1 calc R U . . .
C20 C 0.5684(6) 0.4784(6) 0.2573(3) 0.183(3) Uani 1 1 d . . . . .
H20A H 0.575104 0.417043 0.241892 0.275 Uiso 1 1 calc R U . . .
H20B H 0.631958 0.485622 0.278635 0.275 Uiso 1 1 calc R U . . .
H20C H 0.568608 0.531844 0.236496 0.275 Uiso 1 1 calc R U . . .
C21 C 0.6567(4) 0.3745(3) 0.42759(16) 0.0677(11) Uani 1 1 d . . . . .
C22 C 0.7092(4) 0.4236(4) 0.39365(17) 0.0825(14) Uani 1 1 d . . . . .
H22 H 0.725505 0.389146 0.368161 0.099 Uiso 1 1 calc R U . . .
C23 C 0.7375(4) 0.5222(4) 0.3970(2) 0.0997(16) Uani 1 1 d . . . . .
H23 H 0.771773 0.553146 0.373702 0.120 Uiso 1 1 calc R U . . .
C24 C 0.7160(4) 0.5751(4) 0.4341(2) 0.0966(16) Uani 1 1 d . . . . .
H24 H 0.738479 0.640662 0.436644 0.116 Uiso 1 1 calc R U . . .
C25 C 0.6608(4) 0.5298(3) 0.46742(18) 0.0858(14) Uani 1 1 d . . . . .
H25 H 0.643499 0.565083 0.492564 0.103 Uiso 1 1 calc R U . . .
C26 C 0.6311(4) 0.4319(3) 0.46341(16) 0.0756(12) Uani 1 1 d . . . . .
H26 H 0.591829 0.402914 0.485973 0.091 Uiso 1 1 calc R U . . .
C27 C 0.7340(4) 0.2012(3) 0.45892(16) 0.0746(12) Uani 1 1 d . . . . .
C28 C 0.8095(4) 0.2493(4) 0.48809(18) 0.0857(14) Uani 1 1 d . . . . .
H28 H 0.804813 0.317577 0.489645 0.103 Uiso 1 1 calc R U . . .
C29 C 0.8922(5) 0.2024(4) 0.5153(2) 0.1094(19) Uani 1 1 d . . . . .
H29 H 0.940338 0.239611 0.534329 0.131 Uiso 1 1 calc R U . . .
C30 C 0.9033(5) 0.1049(4) 0.5146(2) 0.113(2) Uani 1 1 d . . . . .
H30 H 0.957148 0.073319 0.533467 0.135 Uiso 1 1 calc R U . . .
C31 C 0.8333(5) 0.0517(4) 0.4852(2) 0.123(2) Uani 1 1 d . . . . .
H31 H 0.841193 -0.016399 0.483667 0.147 Uiso 1 1 calc R U . . .
C32 C 0.7507(4) 0.0990(4) 0.4576(2) 0.1089(19) Uani 1 1 d . . . . .
H32 H 0.705382 0.061585 0.437670 0.131 Uiso 1 1 calc R U . . .
C33 C 0.5042(4) 0.2302(3) 0.44476(15) 0.0674(11) Uani 1 1 d . . . . .
C34 C 0.4780(4) 0.1458(3) 0.46715(15) 0.0705(12) Uani 1 1 d . . . . .
H34 H 0.536730 0.101042 0.474011 0.085 Uiso 1 1 calc R U . . .
C35 C 0.3688(4) 0.1237(4) 0.48007(17) 0.0865(14) Uani 1 1 d . . . . .
H35 H 0.355523 0.064996 0.494847 0.104 Uiso 1 1 calc R U . . .
C36 C 0.2802(5) 0.1885(4) 0.47102(19) 0.0948(16) Uani 1 1 d . . . . .
H36 H 0.206928 0.175140 0.480090 0.114 Uiso 1 1 calc R U . . .
C37 C 0.3018(5) 0.2728(4) 0.4485(2) 0.1030(18) Uani 1 1 d . . . . .
H37 H 0.242772 0.317186 0.441620 0.124 Uiso 1 1 calc R U . . .
C38 C 0.4111(4) 0.2922(3) 0.43590(19) 0.0933(16) Uani 1 1 d . . . . .
H38 H 0.423259 0.350258 0.420533 0.112 Uiso 1 1 calc R U . . .
C39 C 0.6344(5) 0.2129(3) 0.37487(17) 0.0867(13) Uani 1 1 d . . . . .
C40 C 0.5427(5) 0.2201(4) 0.34449(19) 0.1010(16) Uani 1 1 d . . . . .
H40 H 0.473532 0.244396 0.353852 0.121 Uiso 1 1 calc R U . . .
C41 C 0.5488(7) 0.1921(4) 0.2993(2) 0.116(2) Uani 1 1 d . . . . .
H41 H 0.485517 0.199250 0.279489 0.140 Uiso 1 1 calc R U . . .
C42 C 0.6487(8) 0.1547(6) 0.2859(3) 0.151(3) Uani 1 1 d . . . . .
H42 H 0.653736 0.136230 0.256424 0.181 Uiso 1 1 calc R U . . .
C43 C 0.7413(8) 0.1437(6) 0.3144(3) 0.166(3) Uani 1 1 d . . . . .
H43 H 0.808973 0.116763 0.304891 0.199 Uiso 1 1 calc R U . . .
C44 C 0.7338(6) 0.1730(5) 0.3574(2) 0.139(2) Uani 1 1 d . . . . .
H44 H 0.798752 0.166062 0.376464 0.167 Uiso 1 1 calc R U . . .
B1 B 0.6324(5) 0.2552(4) 0.4272(2) 0.0731(11) Uani 1 1 d . . . . .
O3 O 0.6886(9) 0.8036(14) 0.3656(6) 0.105(3) Uani 0.703(16) 1 d D . P A 1
C45 C 0.7381(11) 0.7721(15) 0.3260(7) 0.1161(19) Uani 0.703(16) 1 d D . P A 1
H45A H 0.728168 0.821955 0.303116 0.139 Uiso 0.703(16) 1 calc R U P A 1
H45B H 0.702531 0.711382 0.315197 0.139 Uiso 0.703(16) 1 calc R U P A 1
C46 C 0.8617(8) 0.7563(11) 0.3381(4) 0.129(3) Uani 0.703(16) 1 d D . P A 1
H46A H 0.876160 0.688692 0.347217 0.155 Uiso 0.703(16) 1 calc R U P A 1
H46B H 0.908247 0.771619 0.313416 0.155 Uiso 0.703(16) 1 calc R U P A 1
C47 C 0.8846(9) 0.8213(11) 0.3732(4) 0.129(3) Uani 0.703(16) 1 d D . P A 1
H47A H 0.925025 0.878609 0.362926 0.155 Uiso 0.703(16) 1 calc R U P A 1
H47B H 0.932917 0.789303 0.396077 0.155 Uiso 0.703(16) 1 calc R U P A 1
C48 C 0.7778(8) 0.8512(9) 0.3910(4) 0.1161(19) Uani 0.703(16) 1 d D . P A 1
H48A H 0.776153 0.832075 0.421876 0.139 Uiso 0.703(16) 1 calc R U P A 1
H48B H 0.768928 0.922210 0.389016 0.139 Uiso 0.703(16) 1 calc R U P A 1
O3A O 0.670(2) 0.810(4) 0.3597(15) 0.105(3) Uani 0.297(16) 1 d D . P A 2
C45A C 0.725(2) 0.756(4) 0.3265(16) 0.1161(19) Uani 0.297(16) 1 d D . P A 2
H45C H 0.687906 0.768234 0.297436 0.139 Uiso 0.297(16) 1 calc R U P A 2
H45D H 0.723472 0.685995 0.332579 0.139 Uiso 0.297(16) 1 calc R U P A 2
C46A C 0.844(2) 0.795(2) 0.3295(10) 0.129(3) Uani 0.297(16) 1 d D . P A 2
H46C H 0.897071 0.743989 0.340133 0.155 Uiso 0.297(16) 1 calc R U P A 2
H46D H 0.866214 0.815822 0.300437 0.155 Uiso 0.297(16) 1 calc R U P A 2
C47A C 0.850(2) 0.875(2) 0.3585(9) 0.129(3) Uani 0.297(16) 1 d D . P A 2
H47C H 0.865501 0.935087 0.342497 0.155 Uiso 0.297(16) 1 calc R U P A 2
H47D H 0.911906 0.865176 0.380987 0.155 Uiso 0.297(16) 1 calc R U P A 2
C48A C 0.742(2) 0.882(2) 0.3788(8) 0.1161(19) Uani 0.297(16) 1 d D . P A 2
H48C H 0.752243 0.871737 0.410529 0.139 Uiso 0.297(16) 1 calc R U P A 2
H48D H 0.708610 0.947089 0.373715 0.139 Uiso 0.297(16) 1 calc R U P A 2
O1 O 0.1257(3) 0.7598(3) 0.29915(12) 0.1277(13) Uani 0.860(5) 1 d D . P B 3
O2 O 0.2621(3) 0.7236(2) 0.25978(13) 0.1277(13) Uani 0.860(5) 1 d D . P B 3
N1 N 0.2265(3) 0.74913(13) 0.29447(11) 0.0835(13) Uani 0.860(5) 1 d D . P B 3
O1A O 0.2113(16) 0.7568(2) 0.3044(4) 0.1277(13) Uani 0.140(5) 1 d D . P B 4
O2A O 0.3170(13) 0.7154(3) 0.2536(4) 0.1277(13) Uani 0.140(5) 1 d D . P B 4
N1A N 0.2110(12) 0.7297(3) 0.2632(3) 0.0835(13) Uani 0.140(5) 1 d D . P B 4
 
loop_
 _atom_site_aniso_label
 _atom_site_aniso_U_11
 _atom_site_aniso_U_22
 _atom_site_aniso_U_33
 _atom_site_aniso_U_23
 _atom_site_aniso_U_13
 _atom_site_aniso_U_12
Pd1 0.0612(2) 0.0635(3) 0.0576(3) 0.00198(19) -0.00035(18) -0.00302(17)
N2 0.076(2) 0.068(2) 0.071(2) 0.0080(18) -0.0029(17) 0.0007(16)
N3 0.063(2) 0.0649(17) 0.052(2) -0.0027(14) -0.0011(17) -0.0025(16)
N4 0.0605(18) 0.066(2) 0.065(2) -0.0024(16) -0.0028(14) -0.0060(16)
C1 0.092(3) 0.064(3) 0.073(3) 0.002(2) -0.006(2) -0.009(2)
C2 0.087(3) 0.067(2) 0.066(3) -0.0048(19) -0.004(2) -0.004(2)
C3 0.074(3) 0.074(2) 0.054(3) 0.0036(16) -0.002(2) -0.004(2)
C4 0.063(2) 0.068(2) 0.062(3) 0.0070(19) -0.0019(19) -0.003(2)
C5 0.086(3) 0.076(2) 0.083(4) 0.002(3) 0.000(2) 0.011(2)
C6 0.126(4) 0.079(3) 0.131(5) -0.001(3) -0.005(4) 0.023(3)
C7 0.125(4) 0.110(4) 0.178(7) -0.033(4) -0.011(4) 0.040(3)
C8 0.189(8) 0.107(4) 0.348(13) -0.055(6) -0.043(8) 0.051(5)
C9 0.082(3) 0.078(3) 0.076(3) 0.017(2) -0.004(2) -0.005(2)
C10 0.083(3) 0.095(4) 0.078(3) 0.013(3) 0.001(2) -0.005(2)
C11 0.114(4) 0.139(5) 0.079(3) 0.013(3) 0.010(3) -0.014(3)
C12 0.125(5) 0.223(8) 0.116(5) -0.002(5) 0.031(4) -0.008(5)
C13 0.061(2) 0.075(3) 0.085(3) 0.010(2) -0.003(2) -0.011(2)
C14 0.074(3) 0.084(3) 0.104(4) 0.020(3) 0.011(3) -0.006(2)
C15 0.074(3) 0.099(3) 0.124(5) -0.001(3) 0.023(3) -0.015(3)
C16 0.098(4) 0.110(4) 0.143(5) 0.010(4) 0.029(4) -0.019(3)
C17 0.096(3) 0.069(3) 0.073(3) -0.006(2) 0.003(2) -0.001(2)
C18 0.092(3) 0.103(4) 0.078(4) -0.011(3) 0.006(2) 0.010(3)
C19 0.151(5) 0.141(5) 0.135(5) -0.049(4) 0.048(4) 0.007(4)
C20 0.191(7) 0.191(7) 0.178(8) -0.034(6) 0.092(6) 0.023(6)
C21 0.066(3) 0.065(2) 0.071(3) 0.0081(18) -0.002(2) 0.0021(19)
C22 0.078(3) 0.084(3) 0.086(3) 0.015(2) 0.012(3) -0.003(2)
C23 0.077(3) 0.084(3) 0.139(4) 0.026(3) 0.018(3) -0.006(3)
C24 0.081(3) 0.064(3) 0.143(5) 0.021(2) -0.007(3) 0.002(3)
C25 0.090(3) 0.066(2) 0.099(4) 0.005(2) -0.018(3) 0.010(2)
C26 0.087(3) 0.066(2) 0.075(3) 0.009(2) 0.006(3) 0.007(2)
C27 0.076(3) 0.064(2) 0.084(3) 0.000(2) 0.013(2) 0.0059(19)
C28 0.083(3) 0.080(3) 0.094(4) -0.004(2) -0.001(2) 0.013(2)
C29 0.099(4) 0.101(3) 0.125(5) -0.001(3) -0.020(3) 0.021(3)
C30 0.088(4) 0.099(3) 0.151(5) 0.021(3) -0.003(3) 0.022(3)
C31 0.093(4) 0.084(4) 0.190(6) 0.019(3) -0.008(3) 0.012(3)
C32 0.090(4) 0.067(2) 0.168(5) -0.001(3) -0.008(3) 0.009(2)
C33 0.074(2) 0.059(2) 0.069(3) -0.001(2) 0.001(2) -0.0033(17)
C34 0.081(3) 0.061(2) 0.070(3) 0.001(2) 0.003(2) -0.006(2)
C35 0.082(3) 0.084(3) 0.093(4) 0.015(3) 0.003(3) -0.014(2)
C36 0.083(3) 0.092(3) 0.111(4) 0.005(3) 0.013(3) -0.005(2)
C37 0.078(3) 0.080(3) 0.151(5) 0.012(3) 0.016(3) 0.006(3)
C38 0.080(2) 0.071(3) 0.129(5) 0.017(3) 0.010(3) 0.006(2)
C39 0.107(3) 0.078(3) 0.075(3) -0.003(2) 0.009(2) -0.010(3)
C40 0.130(4) 0.083(4) 0.088(3) 0.007(3) -0.013(3) -0.031(3)
C41 0.178(6) 0.085(4) 0.085(3) 0.009(3) -0.008(4) -0.044(4)
C42 0.215(7) 0.137(6) 0.102(5) -0.007(5) 0.021(4) -0.021(5)
C43 0.203(7) 0.190(7) 0.108(4) -0.045(5) 0.030(4) 0.034(6)
C44 0.140(5) 0.181(6) 0.099(4) -0.032(4) 0.027(4) 0.024(4)
B1 0.075(2) 0.068(2) 0.077(3) -0.002(2) 0.005(2) -0.004(2)
O3 0.087(4) 0.116(4) 0.115(5) -0.007(4) 0.010(4) -0.001(4)
C45 0.098(3) 0.131(5) 0.120(4) -0.019(3) 0.008(3) -0.003(2)
C46 0.093(3) 0.146(7) 0.150(6) -0.005(5) 0.014(3) 0.000(3)
C47 0.093(3) 0.146(7) 0.150(6) -0.005(5) 0.014(3) 0.000(3)
C48 0.098(3) 0.131(5) 0.120(4) -0.019(3) 0.008(3) -0.003(2)
O3A 0.087(4) 0.116(4) 0.115(5) -0.007(4) 0.010(4) -0.001(4)
C45A 0.098(3) 0.131(5) 0.120(4) -0.019(3) 0.008(3) -0.003(2)
C46A 0.093(3) 0.146(7) 0.150(6) -0.005(5) 0.014(3) 0.000(3)
C47A 0.093(3) 0.146(7) 0.150(6) -0.005(5) 0.014(3) 0.000(3)
C48A 0.098(3) 0.131(5) 0.120(4) -0.019(3) 0.008(3) -0.003(2)
O1 0.083(2) 0.207(3) 0.091(2) -0.0268(19) -0.0144(19) 0.0006(19)
O2 0.083(2) 0.207(3) 0.091(2) -0.0268(19) -0.0144(19) 0.0006(19)
N1 0.085(2) 0.085(3) 0.079(2) 0.011(2) -0.008(2) -0.003(2)
O1A 0.083(2) 0.207(3) 0.091(2) -0.0268(19) -0.0144(19) 0.0006(19)
O2A 0.083(2) 0.207(3) 0.091(2) -0.0268(19) -0.0144(19) 0.0006(19)
N1A 0.085(2) 0.085(3) 0.079(2) 0.011(2) -0.008(2) -0.003(2)
 
_geom_special_details
;
 All esds (except the esd in the dihedral angle between two l.s. planes)
 are estimated using the full covariance matrix.  The cell esds are taken
 into account individually in the estimation of esds in distances, angles
 and torsion angles; correlations between esds in cell parameters are only
 used when they are defined by crystal symmetry.  An approximate (isotropic)
 treatment of cell esds is used for estimating esds involving l.s. planes.
;
 
loop_
 _geom_bond_atom_site_label_1
 _geom_bond_atom_site_label_2
 _geom_bond_distance
 _geom_bond_site_symmetry_2
 _geom_bond_publ_flag
Pd1 O1A 1.929(18) . ?
Pd1 N3 2.012(3) . ?
Pd1 N1 2.032(3) . ?
Pd1 N4 2.092(3) . ?
Pd1 N2 2.093(4) . ?
N2 C1 1.508(5) . ?
N2 C9 1.509(5) . ?
N2 C5 1.513(5) . ?
N3 C2 1.483(5) . ?
N3 C3 1.489(5) . ?
N3 H3 0.9800 . ?
N4 C17 1.490(5) . ?
N4 C4 1.498(5) . ?
N4 C13 1.529(5) . ?
C1 C2 1.506(6) . ?
C1 H1A 0.9700 . ?
C1 H1B 0.9700 . ?
C2 H2A 0.9700 . ?
C2 H2B 0.9700 . ?
C3 C4 1.501(5) . ?
C3 H3A 0.9700 . ?
C3 H3B 0.9700 . ?
C4 H4A 0.9700 . ?
C4 H4B 0.9700 . ?
C5 C6 1.513(6) . ?
C5 H5A 0.9700 . ?
C5 H5B 0.9700 . ?
C6 C7 1.509(7) . ?
C6 H6A 0.9700 . ?
C6 H6B 0.9700 . ?
C7 C8 1.481(8) . ?
C7 H7A 0.9700 . ?
C7 H7B 0.9700 . ?
C8 H8A 0.9600 . ?
C8 H8B 0.9600 . ?
C8 H8C 0.9600 . ?
C9 C10 1.492(6) . ?
C9 H9A 0.9700 . ?
C9 H9B 0.9700 . ?
C10 C11 1.521(6) . ?
C10 H10A 0.9700 . ?
C10 H10B 0.9700 . ?
C11 C12 1.493(7) . ?
C11 H11A 0.9700 . ?
C11 H11B 0.9700 . ?
C12 H12A 0.9600 . ?
C12 H12B 0.9600 . ?
C12 H12C 0.9600 . ?
C13 C14 1.495(5) . ?
C13 H13A 0.9700 . ?
C13 H13B 0.9700 . ?
C14 C15 1.510(6) . ?
C14 H14A 0.9700 . ?
C14 H14B 0.9700 . ?
C15 C16 1.506(6) . ?
C15 H15A 0.9700 . ?
C15 H15B 0.9700 . ?
C16 H16A 0.9600 . ?
C16 H16B 0.9600 . ?
C16 H16C 0.9600 . ?
C17 C18 1.497(6) . ?
C17 H17A 0.9700 . ?
C17 H17B 0.9700 . ?
C18 C19 1.545(7) . ?
C18 H18A 0.9700 . ?
C18 H18B 0.9700 . ?
C19 C20 1.406(8) . ?
C19 H19A 0.9700 . ?
C19 H19B 0.9700 . ?
C20 H20A 0.9600 . ?
C20 H20B 0.9600 . ?
C20 H20C 0.9600 . ?
C21 C26 1.380(6) . ?
C21 C22 1.394(6) . ?
C21 B1 1.643(6) . ?
C22 C23 1.381(6) . ?
C22 H22 0.9300 . ?
C23 C24 1.365(7) . ?
C23 H23 0.9300 . ?
C24 C25 1.372(7) . ?
C24 H24 0.9300 . ?
C25 C26 1.377(6) . ?
C25 H25 0.9300 . ?
C26 H26 0.9300 . ?
C27 C28 1.375(6) . ?
C27 C32 1.401(6) . ?
C27 B1 1.653(7) . ?
C28 C29 1.387(7) . ?
C28 H28 0.9300 . ?
C29 C30 1.330(7) . ?
C29 H29 0.9300 . ?
C30 C31 1.377(7) . ?
C30 H30 0.9300 . ?
C31 C32 1.395(7) . ?
C31 H31 0.9300 . ?
C32 H32 0.9300 . ?
C33 C34 1.374(5) . ?
C33 C38 1.388(6) . ?
C33 B1 1.650(7) . ?
C34 C35 1.387(6) . ?
C34 H34 0.9300 . ?
C35 C36 1.373(6) . ?
C35 H35 0.9300 . ?
C36 C37 1.362(6) . ?
C36 H36 0.9300 . ?
C37 C38 1.376(6) . ?
C37 H37 0.9300 . ?
C38 H38 0.9300 . ?
C39 C40 1.375(7) . ?
C39 C44 1.409(7) . ?
C39 B1 1.686(8) . ?
C40 C41 1.423(8) . ?
C40 H40 0.9300 . ?
C41 C42 1.355(9) . ?
C41 H41 0.9300 . ?
C42 C43 1.352(9) . ?
C42 H42 0.9300 . ?
C43 C44 1.369(8) . ?
C43 H43 0.9300 . ?
C44 H44 0.9300 . ?
O3 C48 1.415(9) . ?
O3 C45 1.424(11) . ?
C45 C46 1.483(14) . ?
C45 H45A 0.9700 . ?
C45 H45B 0.9700 . ?
C46 C47 1.394(10) . ?
C46 H46A 0.9700 . ?
C46 H46B 0.9700 . ?
C47 C48 1.444(9) . ?
C47 H47A 0.9700 . ?
C47 H47B 0.9700 . ?
C48 H48A 0.9700 . ?
C48 H48B 0.9700 . ?
O3A C48A 1.388(16) . ?
O3A C45A 1.422(16) . ?
C45A C46A 1.491(18) . ?
C45A H45C 0.9700 . ?
C45A H45D 0.9700 . ?
C46A C47A 1.392(16) . ?
C46A H46C 0.9700 . ?
C46A H46D 0.9700 . ?
C47A C48A 1.442(16) . ?
C47A H47C 0.9700 . ?
C47A H47D 0.9700 . ?
C48A H48C 0.9700 . ?
C48A H48D 0.9700 . ?
O1 N1 1.2008(10) . ?
O2 N1 1.2011(10) . ?
O1A N1A 1.3002(10) . ?
O2A N1A 1.3003(10) . ?
 
loop_
 _geom_angle_atom_site_label_1
 _geom_angle_atom_site_label_2
 _geom_angle_atom_site_label_3
 _geom_angle
 _geom_angle_site_symmetry_1
 _geom_angle_site_symmetry_3
 _geom_angle_publ_flag
O1A Pd1 N3 170.9(4) . . ?
N3 Pd1 N1 178.61(15) . . ?
O1A Pd1 N4 94.17(11) . . ?
N3 Pd1 N4 84.95(12) . . ?
N1 Pd1 N4 94.57(10) . . ?
O1A Pd1 N2 94.19(12) . . ?
N3 Pd1 N2 85.04(13) . . ?
N1 Pd1 N2 95.65(10) . . ?
N4 Pd1 N2 166.09(14) . . ?
C1 N2 C9 110.6(3) . . ?
C1 N2 C5 111.5(4) . . ?
C9 N2 C5 109.8(3) . . ?
C1 N2 Pd1 105.4(2) . . ?
C9 N2 Pd1 114.3(3) . . ?
C5 N2 Pd1 105.3(2) . . ?
C2 N3 C3 116.0(3) . . ?
C2 N3 Pd1 107.8(2) . . ?
C3 N3 Pd1 107.9(2) . . ?
C2 N3 H3 108.3 . . ?
C3 N3 H3 108.3 . . ?
Pd1 N3 H3 108.3 . . ?
C17 N4 C4 110.5(3) . . ?
C17 N4 C13 109.6(3) . . ?
C4 N4 C13 110.8(3) . . ?
C17 N4 Pd1 116.0(3) . . ?
C4 N4 Pd1 105.7(2) . . ?
C13 N4 Pd1 104.1(2) . . ?
C2 C1 N2 109.8(3) . . ?
C2 C1 H1A 109.7 . . ?
N2 C1 H1A 109.7 . . ?
C2 C1 H1B 109.7 . . ?
N2 C1 H1B 109.7 . . ?
H1A C1 H1B 108.2 . . ?
N3 C2 C1 106.5(3) . . ?
N3 C2 H2A 110.4 . . ?
C1 C2 H2A 110.4 . . ?
N3 C2 H2B 110.4 . . ?
C1 C2 H2B 110.4 . . ?
H2A C2 H2B 108.6 . . ?
N3 C3 C4 106.3(3) . . ?
N3 C3 H3A 110.5 . . ?
C4 C3 H3A 110.5 . . ?
N3 C3 H3B 110.5 . . ?
C4 C3 H3B 110.5 . . ?
H3A C3 H3B 108.7 . . ?
N4 C4 C3 111.3(3) . . ?
N4 C4 H4A 109.4 . . ?
C3 C4 H4A 109.4 . . ?
N4 C4 H4B 109.4 . . ?
C3 C4 H4B 109.4 . . ?
H4A C4 H4B 108.0 . . ?
N2 C5 C6 117.0(4) . . ?
N2 C5 H5A 108.1 . . ?
C6 C5 H5A 108.1 . . ?
N2 C5 H5B 108.1 . . ?
C6 C5 H5B 108.1 . . ?
H5A C5 H5B 107.3 . . ?
C7 C6 C5 111.5(5) . . ?
C7 C6 H6A 109.3 . . ?
C5 C6 H6A 109.3 . . ?
C7 C6 H6B 109.3 . . ?
C5 C6 H6B 109.3 . . ?
H6A C6 H6B 108.0 . . ?
C8 C7 C6 111.9(6) . . ?
C8 C7 H7A 109.2 . . ?
C6 C7 H7A 109.2 . . ?
C8 C7 H7B 109.2 . . ?
C6 C7 H7B 109.2 . . ?
H7A C7 H7B 107.9 . . ?
C7 C8 H8A 109.5 . . ?
C7 C8 H8B 109.5 . . ?
H8A C8 H8B 109.5 . . ?
C7 C8 H8C 109.5 . . ?
H8A C8 H8C 109.5 . . ?
H8B C8 H8C 109.5 . . ?
C10 C9 N2 115.0(4) . . ?
C10 C9 H9A 108.5 . . ?
N2 C9 H9A 108.5 . . ?
C10 C9 H9B 108.5 . . ?
N2 C9 H9B 108.5 . . ?
H9A C9 H9B 107.5 . . ?
C9 C10 C11 110.6(4) . . ?
C9 C10 H10A 109.5 . . ?
C11 C10 H10A 109.5 . . ?
C9 C10 H10B 109.5 . . ?
C11 C10 H10B 109.5 . . ?
H10A C10 H10B 108.1 . . ?
C12 C11 C10 113.2(5) . . ?
C12 C11 H11A 108.9 . . ?
C10 C11 H11A 108.9 . . ?
C12 C11 H11B 108.9 . . ?
C10 C11 H11B 108.9 . . ?
H11A C11 H11B 107.7 . . ?
C11 C12 H12A 109.5 . . ?
C11 C12 H12B 109.5 . . ?
H12A C12 H12B 109.5 . . ?
C11 C12 H12C 109.5 . . ?
H12A C12 H12C 109.5 . . ?
H12B C12 H12C 109.5 . . ?
C14 C13 N4 117.4(3) . . ?
C14 C13 H13A 108.0 . . ?
N4 C13 H13A 108.0 . . ?
C14 C13 H13B 108.0 . . ?
N4 C13 H13B 108.0 . . ?
H13A C13 H13B 107.2 . . ?
C13 C14 C15 111.2(4) . . ?
C13 C14 H14A 109.4 . . ?
C15 C14 H14A 109.4 . . ?
C13 C14 H14B 109.4 . . ?
C15 C14 H14B 109.4 . . ?
H14A C14 H14B 108.0 . . ?
C16 C15 C14 113.6(4) . . ?
C16 C15 H15A 108.8 . . ?
C14 C15 H15A 108.8 . . ?
C16 C15 H15B 108.8 . . ?
C14 C15 H15B 108.8 . . ?
H15A C15 H15B 107.7 . . ?
C15 C16 H16A 109.5 . . ?
C15 C16 H16B 109.5 . . ?
H16A C16 H16B 109.5 . . ?
C15 C16 H16C 109.5 . . ?
H16A C16 H16C 109.5 . . ?
H16B C16 H16C 109.5 . . ?
N4 C17 C18 113.9(4) . . ?
N4 C17 H17A 108.8 . . ?
C18 C17 H17A 108.8 . . ?
N4 C17 H17B 108.8 . . ?
C18 C17 H17B 108.8 . . ?
H17A C17 H17B 107.7 . . ?
C17 C18 C19 111.1(4) . . ?
C17 C18 H18A 109.4 . . ?
C19 C18 H18A 109.4 . . ?
C17 C18 H18B 109.4 . . ?
C19 C18 H18B 109.4 . . ?
H18A C18 H18B 108.0 . . ?
C20 C19 C18 115.0(6) . . ?
C20 C19 H19A 108.5 . . ?
C18 C19 H19A 108.5 . . ?
C20 C19 H19B 108.5 . . ?
C18 C19 H19B 108.5 . . ?
H19A C19 H19B 107.5 . . ?
C19 C20 H20A 109.5 . . ?
C19 C20 H20B 109.5 . . ?
H20A C20 H20B 109.5 . . ?
C19 C20 H20C 109.5 . . ?
H20A C20 H20C 109.5 . . ?
H20B C20 H20C 109.5 . . ?
C26 C21 C22 115.6(4) . . ?
C26 C21 B1 121.1(4) . . ?
C22 C21 B1 123.3(4) . . ?
C23 C22 C21 121.5(5) . . ?
C23 C22 H22 119.3 . . ?
C21 C22 H22 119.3 . . ?
C24 C23 C22 121.0(6) . . ?
C24 C23 H23 119.5 . . ?
C22 C23 H23 119.5 . . ?
C23 C24 C25 118.9(5) . . ?
C23 C24 H24 120.5 . . ?
C25 C24 H24 120.5 . . ?
C24 C25 C26 119.5(5) . . ?
C24 C25 H25 120.2 . . ?
C26 C25 H25 120.2 . . ?
C25 C26 C21 123.3(5) . . ?
C25 C26 H26 118.3 . . ?
C21 C26 H26 118.3 . . ?
C28 C27 C32 113.7(4) . . ?
C28 C27 B1 125.0(4) . . ?
C32 C27 B1 121.2(4) . . ?
C27 C28 C29 124.2(5) . . ?
C27 C28 H28 117.9 . . ?
C29 C28 H28 117.9 . . ?
C30 C29 C28 120.7(6) . . ?
C30 C29 H29 119.6 . . ?
C28 C29 H29 119.6 . . ?
C29 C30 C31 118.5(6) . . ?
C29 C30 H30 120.7 . . ?
C31 C30 H30 120.7 . . ?
C30 C31 C32 120.6(6) . . ?
C30 C31 H31 119.7 . . ?
C32 C31 H31 119.7 . . ?
C31 C32 C27 122.1(5) . . ?
C31 C32 H32 119.0 . . ?
C27 C32 H32 119.0 . . ?
C34 C33 C38 114.0(4) . . ?
C34 C33 B1 124.1(4) . . ?
C38 C33 B1 121.8(4) . . ?
C33 C34 C35 123.5(4) . . ?
C33 C34 H34 118.2 . . ?
C35 C34 H34 118.2 . . ?
C36 C35 C34 119.9(5) . . ?
C36 C35 H35 120.0 . . ?
C34 C35 H35 120.0 . . ?
C37 C36 C35 118.6(5) . . ?
C37 C36 H36 120.7 . . ?
C35 C36 H36 120.7 . . ?
C36 C37 C38 120.0(5) . . ?
C36 C37 H37 120.0 . . ?
C38 C37 H37 120.0 . . ?
C37 C38 C33 123.9(5) . . ?
C37 C38 H38 118.0 . . ?
C33 C38 H38 118.0 . . ?
C40 C39 C44 113.8(5) . . ?
C40 C39 B1 123.5(5) . . ?
C44 C39 B1 122.6(5) . . ?
C39 C40 C41 122.9(6) . . ?
C39 C40 H40 118.6 . . ?
C41 C40 H40 118.6 . . ?
C42 C41 C40 118.6(7) . . ?
C42 C41 H41 120.7 . . ?
C40 C41 H41 120.7 . . ?
C43 C42 C41 121.3(9) . . ?
C43 C42 H42 119.3 . . ?
C41 C42 H42 119.3 . . ?
C42 C43 C44 118.9(8) . . ?
C42 C43 H43 120.5 . . ?
C44 C43 H43 120.5 . . ?
C43 C44 C39 124.4(7) . . ?
C43 C44 H44 117.8 . . ?
C39 C44 H44 117.8 . . ?
C21 B1 C33 111.1(4) . . ?
C21 B1 C27 108.3(4) . . ?
C33 B1 C27 110.8(4) . . ?
C21 B1 C39 109.3(4) . . ?
C33 B1 C39 107.0(4) . . ?
C27 B1 C39 110.2(4) . . ?
C48 O3 C45 105.9(7) . . ?
O3 C45 C46 105.7(12) . . ?
O3 C45 H45A 110.6 . . ?
C46 C45 H45A 110.6 . . ?
O3 C45 H45B 110.6 . . ?
C46 C45 H45B 110.6 . . ?
H45A C45 H45B 108.7 . . ?
C47 C46 C45 103.8(8) . . ?
C47 C46 H46A 111.0 . . ?
C45 C46 H46A 111.0 . . ?
C47 C46 H46B 111.0 . . ?
C45 C46 H46B 111.0 . . ?
H46A C46 H46B 109.0 . . ?
C46 C47 C48 109.2(7) . . ?
C46 C47 H47A 109.8 . . ?
C48 C47 H47A 109.8 . . ?
C46 C47 H47B 109.8 . . ?
C48 C47 H47B 109.8 . . ?
H47A C47 H47B 108.3 . . ?
O3 C48 C47 107.0(7) . . ?
O3 C48 H48A 110.3 . . ?
C47 C48 H48A 110.3 . . ?
O3 C48 H48B 110.3 . . ?
C47 C48 H48B 110.3 . . ?
H48A C48 H48B 108.6 . . ?
C48A O3A C45A 112.1(15) . . ?
O3A C45A C46A 103.1(14) . . ?
O3A C45A H45C 111.1 . . ?
C46A C45A H45C 111.1 . . ?
O3A C45A H45D 111.1 . . ?
C46A C45A H45D 111.1 . . ?
H45C C45A H45D 109.1 . . ?
C47A C46A C45A 109.1(15) . . ?
C47A C46A H46C 109.9 . . ?
C45A C46A H46C 109.9 . . ?
C47A C46A H46D 109.9 . . ?
C45A C46A H46D 109.9 . . ?
H46C C46A H46D 108.3 . . ?
C46A C47A C48A 108.0(15) . . ?
C46A C47A H47C 110.1 . . ?
C48A C47A H47C 110.1 . . ?
C46A C47A H47D 110.1 . . ?
C48A C47A H47D 110.1 . . ?
H47C C47A H47D 108.4 . . ?
O3A C48A C47A 107.2(14) . . ?
O3A C48A H48C 110.3 . . ?
C47A C48A H48C 110.3 . . ?
O3A C48A H48D 110.3 . . ?
C47A C48A H48D 110.3 . . ?
H48C C48A H48D 108.5 . . ?
O1 N1 O2 121.82(16) . . ?
O1 N1 Pd1 119.0(3) . . ?
O2 N1 Pd1 119.2(3) . . ?
N1A O1A Pd1 129.2(9) . . ?
O1A N1A O2A 107.70(12) . . ?
 
loop_
 _geom_torsion_atom_site_label_1
 _geom_torsion_atom_site_label_2
 _geom_torsion_atom_site_label_3
 _geom_torsion_atom_site_label_4
 _geom_torsion
 _geom_torsion_site_symmetry_1
 _geom_torsion_site_symmetry_2
 _geom_torsion_site_symmetry_3
 _geom_torsion_site_symmetry_4
 _geom_torsion_publ_flag
C9 N2 C1 C2 -159.9(4) . . . . ?
C5 N2 C1 C2 77.7(4) . . . . ?
Pd1 N2 C1 C2 -35.9(4) . . . . ?
C3 N3 C2 C1 -167.4(3) . . . . ?
Pd1 N3 C2 C1 -46.4(4) . . . . ?
N2 C1 C2 N3 55.5(4) . . . . ?
C2 N3 C3 C4 167.3(3) . . . . ?
Pd1 N3 C3 C4 46.3(4) . . . . ?
C17 N4 C4 C3 159.2(4) . . . . ?
C13 N4 C4 C3 -79.2(4) . . . . ?
Pd1 N4 C4 C3 33.0(4) . . . . ?
N3 C3 C4 N4 -53.4(4) . . . . ?
C1 N2 C5 C6 64.6(5) . . . . ?
C9 N2 C5 C6 -58.2(5) . . . . ?
Pd1 N2 C5 C6 178.4(4) . . . . ?
N2 C5 C6 C7 -177.8(5) . . . . ?
C5 C6 C7 C8 -173.7(6) . . . . ?
C1 N2 C9 C10 65.7(5) . . . . ?
C5 N2 C9 C10 -170.9(4) . . . . ?
Pd1 N2 C9 C10 -53.0(5) . . . . ?
N2 C9 C10 C11 172.4(4) . . . . ?
C9 C10 C11 C12 172.3(5) . . . . ?
C17 N4 C13 C14 56.6(5) . . . . ?
C4 N4 C13 C14 -65.5(5) . . . . ?
Pd1 N4 C13 C14 -178.7(3) . . . . ?
N4 C13 C14 C15 -179.7(4) . . . . ?
C13 C14 C15 C16 179.6(4) . . . . ?
C4 N4 C17 C18 -69.5(5) . . . . ?
C13 N4 C17 C18 168.2(4) . . . . ?
Pd1 N4 C17 C18 50.8(5) . . . . ?
N4 C17 C18 C19 -177.7(4) . . . . ?
C17 C18 C19 C20 -172.4(6) . . . . ?
C26 C21 C22 C23 2.6(7) . . . . ?
B1 C21 C22 C23 -174.1(4) . . . . ?
C21 C22 C23 C24 0.7(8) . . . . ?
C22 C23 C24 C25 -2.9(8) . . . . ?
C23 C24 C25 C26 1.8(7) . . . . ?
C24 C25 C26 C21 1.7(7) . . . . ?
C22 C21 C26 C25 -3.9(6) . . . . ?
B1 C21 C26 C25 172.9(4) . . . . ?
C32 C27 C28 C29 -2.5(8) . . . . ?
B1 C27 C28 C29 178.1(5) . . . . ?
C27 C28 C29 C30 0.1(9) . . . . ?
C28 C29 C30 C31 2.0(10) . . . . ?
C29 C30 C31 C32 -1.5(10) . . . . ?
C30 C31 C32 C27 -1.0(10) . . . . ?
C28 C27 C32 C31 2.9(8) . . . . ?
B1 C27 C32 C31 -177.7(5) . . . . ?
C38 C33 C34 C35 -0.2(7) . . . . ?
B1 C33 C34 C35 -177.2(4) . . . . ?
C33 C34 C35 C36 -0.8(8) . . . . ?
C34 C35 C36 C37 1.4(8) . . . . ?
C35 C36 C37 C38 -1.0(9) . . . . ?
C36 C37 C38 C33 0.0(9) . . . . ?
C34 C33 C38 C37 0.6(8) . . . . ?
B1 C33 C38 C37 177.7(5) . . . . ?
C44 C39 C40 C41 -1.5(7) . . . . ?
B1 C39 C40 C41 174.2(5) . . . . ?
C39 C40 C41 C42 1.4(9) . . . . ?
C40 C41 C42 C43 0.1(11) . . . . ?
C41 C42 C43 C44 -1.3(13) . . . . ?
C42 C43 C44 C39 1.2(13) . . . . ?
C40 C39 C44 C43 0.2(10) . . . . ?
B1 C39 C44 C43 -175.6(7) . . . . ?
C26 C21 B1 C33 45.3(6) . . . . ?
C22 C21 B1 C33 -138.2(4) . . . . ?
C26 C21 B1 C27 -76.7(5) . . . . ?
C22 C21 B1 C27 99.8(5) . . . . ?
C26 C21 B1 C39 163.2(4) . . . . ?
C22 C21 B1 C39 -20.3(6) . . . . ?
C34 C33 B1 C21 -148.6(4) . . . . ?
C38 C33 B1 C21 34.7(6) . . . . ?
C34 C33 B1 C27 -28.1(6) . . . . ?
C38 C33 B1 C27 155.2(5) . . . . ?
C34 C33 B1 C39 92.2(5) . . . . ?
C38 C33 B1 C39 -84.6(5) . . . . ?
C28 C27 B1 C21 13.3(7) . . . . ?
C32 C27 B1 C21 -166.0(5) . . . . ?
C28 C27 B1 C33 -108.8(5) . . . . ?
C32 C27 B1 C33 71.9(6) . . . . ?
C28 C27 B1 C39 132.9(5) . . . . ?
C32 C27 B1 C39 -46.4(6) . . . . ?
C40 C39 B1 C21 -81.2(6) . . . . ?
C44 C39 B1 C21 94.2(6) . . . . ?
C40 C39 B1 C33 39.2(6) . . . . ?
C44 C39 B1 C33 -145.5(5) . . . . ?
C40 C39 B1 C27 159.8(4) . . . . ?
C44 C39 B1 C27 -24.8(7) . . . . ?
C48 O3 C45 C46 28(2) . . . . ?
O3 C45 C46 C47 -28.0(19) . . . . ?
C45 C46 C47 C48 17.4(17) . . . . ?
C45 O3 C48 C47 -17.4(19) . . . . ?
C46 C47 C48 O3 -0.6(16) . . . . ?
C48A O3A C45A C46A 5(6) . . . . ?
O3A C45A C46A C47A -8(5) . . . . ?
C45A C46A C47A C48A 7(4) . . . . ?
C45A O3A C48A C47A -2(5) . . . . ?
C46A C47A C48A O3A -3(4) . . . . ?
Pd1 O1A N1A O2A 0.00(3) . . . . ?
 
_refine_diff_density_max    0.315
_refine_diff_density_min   -0.416
_refine_diff_density_rms    0.060

_shelx_res_file
;
TITL shelxt in P 1 21/n 1
    11_decay.res
    created by SHELXL-2018/3 at 16:04:39 on 26-Mar-2020
CELL 0.534 11.6671 13.5691 30.2404 90 93.223 90
ZERR 4 0.000341 0.000419 0.000911 0 0.002768 0
LATT 1
SYMM 0.5-X,0.5+Y,0.5-Z
SFAC C H B N O Pd
DISP B 0 0 4.561
DISP C 0.001 0.001 6.94
DISP H -0 0 0.611
DISP N 0.003 0.002 10.693
DISP O 0.005 0.003 16.398
DISP Pd -2.504 0.615 1934.604
UNIT 192 292 4 16 12 4
DFIX 1.2 0.001 N1 O1 N1 O2
DFIX 1.3 0.001 O1A N1A N1A O2A
DANG 2.1 0.001 O1 O2 O1A O2A
FLAT 0.001 Pd1 O1 O2 N1 O1A O2A N1A
RIGU 0.001 0.002
EADP O3 O3A
EADP C45 C45A C48 C48A
EADP C46 C46A C47 C47A
EADP O1 O1A O2 O2A
EADP N1 N1A

L.S. 20
PLAN  5
SIZE 0.1 0.1 0.05
TEMP -13
BOND $H
list 4
CONF
fmap 2
acta
SHEL 999 0.8
OMIT 10 0 0
OMIT -1 2 3
OMIT 7 12 0
OMIT -2 1 2
OMIT -2 2 1
OMIT -2 1 5
OMIT -1 2 5
OMIT 3 1 13
REM <olex2.extras>
REM <HklSrc "%.\\11_decay.hkl">
REM </olex2.extras>

WGHT    0.060000
FVAR       0.23554   0.70306   0.85953
PD1   6    0.339633    0.775046    0.346740    11.00000    0.06123    0.06348 =
         0.05756    0.00198   -0.00035   -0.00302
N2    4    0.345132    0.927995    0.338178    11.00000    0.07591    0.06784 =
         0.07118    0.00796   -0.00288    0.00066
N3    4    0.454475    0.798617    0.397810    11.00000    0.06295    0.06488 =
         0.05160   -0.00272   -0.00114   -0.00250
AFIX  13
H3    2    0.531590    0.788357    0.387374    11.00000   -1.20000
AFIX   0
N4    4    0.332469    0.631334    0.371486    11.00000    0.06046    0.06604 =
         0.06513   -0.00245   -0.00275   -0.00601
C1    1    0.441186    0.963470    0.369682    11.00000    0.09163    0.06387 =
         0.07343    0.00209   -0.00556   -0.00934
AFIX  23
H1A   2    0.513847    0.957603    0.355813    11.00000   -1.20000
H1B   2    0.429419    1.032338    0.376738    11.00000   -1.20000
AFIX   0
C2    1    0.444436    0.903055    0.411492    11.00000    0.08748    0.06694 =
         0.06635   -0.00485   -0.00371   -0.00404
AFIX  23
H2A   2    0.509678    0.921829    0.430972    11.00000   -1.20000
H2B   2    0.374832    0.912956    0.427019    11.00000   -1.20000
AFIX   0
C3    1    0.434302    0.723657    0.432461    11.00000    0.07410    0.07354 =
         0.05427    0.00357   -0.00191   -0.00395
AFIX  23
H3A   2    0.365077    0.739030    0.447399    11.00000   -1.20000
H3B   2    0.498477    0.721836    0.454277    11.00000   -1.20000
AFIX   0
C4    1    0.421994    0.626517    0.408936    11.00000    0.06343    0.06782 =
         0.06151    0.00701   -0.00193   -0.00253
AFIX  23
H4A   2    0.495060    0.608170    0.397522    11.00000   -1.20000
H4B   2    0.401059    0.576167    0.429775    11.00000   -1.20000
AFIX   0
C5    1    0.229753    0.965099    0.351506    11.00000    0.08632    0.07597 =
         0.08287    0.00197    0.00011    0.01078
AFIX  23
H5A   2    0.219036    0.943047    0.381505    11.00000   -1.20000
H5B   2    0.170683    0.933983    0.332442    11.00000   -1.20000
AFIX   0
C6    1    0.210325    1.075318    0.349798    11.00000    0.12587    0.07863 =
         0.13146   -0.00103   -0.00534    0.02253
AFIX  23
H6A   2    0.269506    1.107946    0.368253    11.00000   -1.20000
H6B   2    0.216228    1.098273    0.319634    11.00000   -1.20000
AFIX   0
C7    1    0.094003    1.102417    0.365537    11.00000    0.12504    0.10999 =
         0.17761   -0.03315   -0.01127    0.03964
AFIX  23
H7A   2    0.035484    1.064053    0.349286    11.00000   -1.20000
H7B   2    0.091269    1.085960    0.396674    11.00000   -1.20000
AFIX   0
C8    1    0.068801    1.208647    0.359361    11.00000    0.18909    0.10732 =
         0.34802   -0.05480   -0.04349    0.05058
AFIX 137
H8A   2    0.055227    1.222422    0.328371    11.00000   -1.50000
H8B   2    0.132997    1.246777    0.370930    11.00000   -1.50000
H8C   2    0.001841    1.225607    0.374778    11.00000   -1.50000
AFIX   0
C9    1    0.364938    0.960267    0.291483    11.00000    0.08151    0.07822 =
         0.07629    0.01733   -0.00410   -0.00463
AFIX  23
H9A   2    0.297304    0.944044    0.272779    11.00000   -1.20000
H9B   2    0.373426    1.031374    0.291219    11.00000   -1.20000
AFIX   0
C10   1    0.467172    0.915491    0.271815    11.00000    0.08295    0.09537 =
         0.07782    0.01316    0.00062   -0.00459
AFIX  23
H10A  2    0.464490    0.844413    0.275022    11.00000   -1.20000
H10B  2    0.536566    0.939118    0.287532    11.00000   -1.20000
AFIX   0
C11   1    0.470052    0.941922    0.223020    11.00000    0.11354    0.13918 =
         0.07874    0.01285    0.00996   -0.01407
AFIX  23
H11A  2    0.405341    0.910968    0.206967    11.00000   -1.20000
H11B  2    0.461476    1.012697    0.219756    11.00000   -1.20000
AFIX   0
C12   1    0.578158    0.910665    0.202875    11.00000    0.12476    0.22329 =
         0.11572   -0.00197    0.03104   -0.00799
AFIX 137
H12A  2    0.577159    0.932841    0.172710    11.00000   -1.50000
H12B  2    0.583972    0.840108    0.203666    11.00000   -1.50000
H12C  2    0.642868    0.938944    0.219294    11.00000   -1.50000
AFIX   0
C13   1    0.212066    0.623390    0.388702    11.00000    0.06089    0.07498 =
         0.08457    0.00969   -0.00280   -0.01058
AFIX  23
H13A  2    0.203418    0.675632    0.410155    11.00000   -1.20000
H13B  2    0.156991    0.635850    0.364108    11.00000   -1.20000
AFIX   0
C14   1    0.180387    0.528298    0.409771    11.00000    0.07433    0.08369 =
         0.10417    0.01981    0.01133   -0.00609
AFIX  23
H14A  2    0.233169    0.515220    0.435021    11.00000   -1.20000
H14B  2    0.187159    0.475010    0.388696    11.00000   -1.20000
AFIX   0
C15   1    0.059163    0.531611    0.424808    11.00000    0.07373    0.09946 =
         0.12356   -0.00060    0.02327   -0.01518
AFIX  23
H15A  2    0.053125    0.585159    0.445799    11.00000   -1.20000
H15B  2    0.007124    0.545735    0.399453    11.00000   -1.20000
AFIX   0
C16   1    0.021986    0.437382    0.446091    11.00000    0.09770    0.11012 =
         0.14253    0.00988    0.02910   -0.01863
AFIX 137
H16A  2    0.024265    0.384441    0.425099    11.00000   -1.50000
H16B  2   -0.054844    0.444748    0.455423    11.00000   -1.50000
H16C  2    0.072841    0.422898    0.471314    11.00000   -1.50000
AFIX   0
C17   1    0.350026    0.550769    0.339055    11.00000    0.09553    0.06934 =
         0.07279   -0.00631    0.00279   -0.00059
AFIX  23
H17A  2    0.283334    0.547431    0.318460    11.00000   -1.20000
H17B  2    0.355458    0.488574    0.354847    11.00000   -1.20000
AFIX   0
C18   1    0.454995    0.563274    0.313329    11.00000    0.09169    0.10310 =
         0.07838   -0.01080    0.00612    0.00973
AFIX  23
H18A  2    0.522567    0.563355    0.333540    11.00000   -1.20000
H18B  2    0.451468    0.626214    0.298105    11.00000   -1.20000
AFIX   0
C19   1    0.465156    0.479604    0.279143    11.00000    0.15075    0.14144 =
         0.13491   -0.04901    0.04781    0.00732
AFIX  23
H19A  2    0.457124    0.417003    0.294144    11.00000   -1.20000
H19B  2    0.401834    0.485274    0.257094    11.00000   -1.20000
AFIX   0
C20   1    0.568391    0.478436    0.257311    11.00000    0.19064    0.19063 =
         0.17784   -0.03371    0.09225    0.02303
AFIX 137
H20A  2    0.575104    0.417043    0.241892    11.00000   -1.50000
H20B  2    0.631958    0.485622    0.278635    11.00000   -1.50000
H20C  2    0.568608    0.531844    0.236496    11.00000   -1.50000
AFIX   0

C21   1    0.656704    0.374472    0.427594    11.00000    0.06636    0.06517 =
         0.07077    0.00808   -0.00193    0.00207
C22   1    0.709197    0.423574    0.393646    11.00000    0.07826    0.08404 =
         0.08602    0.01549    0.01212   -0.00264
AFIX  43
H22   2    0.725505    0.389146    0.368161    11.00000   -1.20000
AFIX   0
C23   1    0.737521    0.522235    0.397028    11.00000    0.07720    0.08413 =
         0.13902    0.02604    0.01809   -0.00640
AFIX  43
H23   2    0.771773    0.553146    0.373702    11.00000   -1.20000
AFIX   0
C24   1    0.716035    0.575054    0.434058    11.00000    0.08067    0.06443 =
         0.14310    0.02087   -0.00724    0.00188
AFIX  43
H24   2    0.738479    0.640662    0.436644    11.00000   -1.20000
AFIX   0
C25   1    0.660783    0.529827    0.467420    11.00000    0.08985    0.06630 =
         0.09873    0.00506   -0.01807    0.01046
AFIX  43
H25   2    0.643499    0.565083    0.492564    11.00000   -1.20000
AFIX   0
C26   1    0.631102    0.431857    0.463410    11.00000    0.08672    0.06561 =
         0.07461    0.00863    0.00574    0.00740
AFIX  43
H26   2    0.591829    0.402914    0.485973    11.00000   -1.20000
AFIX   0
C27   1    0.733987    0.201216    0.458920    11.00000    0.07612    0.06434 =
         0.08425    0.00048    0.01330    0.00593
C28   1    0.809494    0.249257    0.488086    11.00000    0.08313    0.07965 =
         0.09354   -0.00399   -0.00125    0.01345
AFIX  43
H28   2    0.804813    0.317577    0.489645    11.00000   -1.20000
AFIX   0
C29   1    0.892152    0.202415    0.515320    11.00000    0.09928    0.10079 =
         0.12521   -0.00070   -0.02017    0.02105
AFIX  43
H29   2    0.940338    0.239611    0.534329    11.00000   -1.20000
AFIX   0
C30   1    0.903294    0.104895    0.514559    11.00000    0.08802    0.09851 =
         0.15102    0.02124   -0.00345    0.02156
AFIX  43
H30   2    0.957148    0.073319    0.533467    11.00000   -1.20000
AFIX   0
C31   1    0.833320    0.051705    0.485153    11.00000    0.09268    0.08393 =
         0.18956    0.01890   -0.00779    0.01205
AFIX  43
H31   2    0.841193   -0.016399    0.483667    11.00000   -1.20000
AFIX   0
C32   1    0.750746    0.099035    0.457576    11.00000    0.08991    0.06663 =
         0.16849   -0.00103   -0.00756    0.00908
AFIX  43
H32   2    0.705382    0.061585    0.437670    11.00000   -1.20000
AFIX   0
C33   1    0.504169    0.230197    0.444761    11.00000    0.07396    0.05866 =
         0.06931   -0.00059    0.00102   -0.00327
C34   1    0.478012    0.145779    0.467149    11.00000    0.08108    0.06065 =
         0.06969    0.00124    0.00272   -0.00576
AFIX  43
H34   2    0.536730    0.101042    0.474011    11.00000   -1.20000
AFIX   0
C35   1    0.368764    0.123660    0.480072    11.00000    0.08244    0.08417 =
         0.09272    0.01488    0.00330   -0.01438
AFIX  43
H35   2    0.355523    0.064996    0.494847    11.00000   -1.20000
AFIX   0
C36   1    0.280186    0.188495    0.471022    11.00000    0.08307    0.09159 =
         0.11056    0.00516    0.01327   -0.00522
AFIX  43
H36   2    0.206928    0.175140    0.480090    11.00000   -1.20000
AFIX   0
C37   1    0.301814    0.272766    0.448492    11.00000    0.07840    0.08032 =
         0.15127    0.01199    0.01567    0.00580
AFIX  43
H37   2    0.242772    0.317186    0.441620    11.00000   -1.20000
AFIX   0
C38   1    0.411083    0.292163    0.435898    11.00000    0.07993    0.07146 =
         0.12891    0.01750    0.01037    0.00604
AFIX  43
H38   2    0.423259    0.350258    0.420533    11.00000   -1.20000
AFIX   0
C39   1    0.634442    0.212875    0.374872    11.00000    0.10735    0.07791 =
         0.07526   -0.00335    0.00911   -0.01044
C40   1    0.542659    0.220112    0.344488    11.00000    0.13042    0.08289 =
         0.08765    0.00659   -0.01296   -0.03101
AFIX  43
H40   2    0.473532    0.244396    0.353852    11.00000   -1.20000
AFIX   0
C41   1    0.548789    0.192074    0.299339    11.00000    0.17781    0.08472 =
         0.08478    0.00926   -0.00823   -0.04448
AFIX  43
H41   2    0.485517    0.199250    0.279489    11.00000   -1.20000
AFIX   0
C42   1    0.648734    0.154702    0.285868    11.00000    0.21453    0.13692 =
         0.10229   -0.00716    0.02051   -0.02134
AFIX  43
H42   2    0.653736    0.136230    0.256424    11.00000   -1.20000
AFIX   0
C43   1    0.741311    0.143738    0.314377    11.00000    0.20291    0.18994 =
         0.10805   -0.04503    0.02991    0.03408
AFIX  43
H43   2    0.808973    0.116763    0.304891    11.00000   -1.20000
AFIX   0
C44   1    0.733825    0.172989    0.357432    11.00000    0.13990    0.18102 =
         0.09944   -0.03182    0.02655    0.02355
AFIX  43
H44   2    0.798752    0.166062    0.376464    11.00000   -1.20000
AFIX   0
B1    3    0.632380    0.255224    0.427225    11.00000    0.07467    0.06755 =
         0.07718   -0.00187    0.00479   -0.00363

PART 1
O3    5    0.688589    0.803587    0.365560    21.00000    0.08671    0.11553 =
         0.11470   -0.00698    0.00951   -0.00142
C45   1    0.738071    0.772056    0.325981    21.00000    0.09779    0.13101 =
         0.11985   -0.01883    0.00806   -0.00338
AFIX  23
H45A  2    0.728168    0.821955    0.303116    21.00000   -1.20000
H45B  2    0.702531    0.711382    0.315197    21.00000   -1.20000
AFIX   0
C46   1    0.861660    0.756288    0.338087    21.00000    0.09281    0.14573 =
         0.14951   -0.00504    0.01446   -0.00001
AFIX  23
H46A  2    0.876160    0.688692    0.347217    21.00000   -1.20000
H46B  2    0.908247    0.771619    0.313416    21.00000   -1.20000
AFIX   0
C47   1    0.884586    0.821272    0.373200    21.00000    0.09281    0.14573 =
         0.14951   -0.00504    0.01446   -0.00001
AFIX  23
H47A  2    0.925025    0.878609    0.362926    21.00000   -1.20000
H47B  2    0.932917    0.789303    0.396077    21.00000   -1.20000
AFIX   0
C48   1    0.777766    0.851242    0.391016    21.00000    0.09779    0.13101 =
         0.11985   -0.01883    0.00806   -0.00338
AFIX  23
H48A  2    0.776153    0.832075    0.421876    21.00000   -1.20000
H48B  2    0.768928    0.922210    0.389016    21.00000   -1.20000
AFIX   0
SAME 0.02 0.04 O3 > C48
PART 0
PART 2
O3A   5    0.670398    0.810278    0.359723   -21.00000    0.08671    0.11553 =
         0.11470   -0.00698    0.00951   -0.00142
C45A  1    0.724717    0.756163    0.326492   -21.00000    0.09779    0.13101 =
         0.11985   -0.01883    0.00806   -0.00338
AFIX  23
H45C  2    0.687906    0.768234    0.297436   -21.00000   -1.20000
H45D  2    0.723472    0.685995    0.332579   -21.00000   -1.20000
AFIX   0
C46A  1    0.844408    0.795166    0.329501   -21.00000    0.09281    0.14573 =
         0.14951   -0.00504    0.01446   -0.00001
AFIX  23
H46C  2    0.897071    0.743989    0.340133   -21.00000   -1.20000
H46D  2    0.866214    0.815822    0.300437   -21.00000   -1.20000
AFIX   0
C47A  1    0.850350    0.874950    0.358499   -21.00000    0.09281    0.14573 =
         0.14951   -0.00504    0.01446   -0.00001
AFIX  23
H47C  2    0.865501    0.935087    0.342497   -21.00000   -1.20000
H47D  2    0.911906    0.865176    0.380987   -21.00000   -1.20000
AFIX   0
C48A  1    0.741802    0.882265    0.378832   -21.00000    0.09779    0.13101 =
         0.11985   -0.01883    0.00806   -0.00338
AFIX  23
H48C  2    0.752243    0.871737    0.410529   -21.00000   -1.20000
H48D  2    0.708610    0.947089    0.373715   -21.00000   -1.20000
AFIX   0

PART 0
PART 3
O1    5    0.125710    0.759806    0.299150    31.00000    0.08269    0.20688 =
         0.09134   -0.02678   -0.01445    0.00057
O2    5    0.262135    0.723593    0.259782    31.00000    0.08269    0.20688 =
         0.09134   -0.02678   -0.01445    0.00057
N1    4    0.226476    0.749134    0.294471    31.00000    0.08531    0.08493 =
         0.07879    0.01107   -0.00791   -0.00267
PART 0
PART 4
O1A   5    0.211346    0.756835    0.304431   -31.00000    0.08269    0.20688 =
         0.09134   -0.02678   -0.01445    0.00057
O2A   5    0.317031    0.715406    0.253633   -31.00000    0.08269    0.20688 =
         0.09134   -0.02678   -0.01445    0.00057
N1A   4    0.211029    0.729688    0.263191   -31.00000    0.08531    0.08493 =
         0.07879    0.01107   -0.00791   -0.00267
HKLF 4


REM  shelxt in P 1 21/n 1
REM wR2 = 0.1499, GooF = S = 0.874, Restrained GooF = 0.874 for all data
REM R1 = 0.0577 for 4240 Fo > 4sig(Fo) and 0.1354 for all 9733 data
REM 526 parameters refined using 490 restraints

END

WGHT      0.0600      0.0000

REM Highest difference peak  0.315,  deepest hole -0.416,  1-sigma level  0.060
Q1    1   0.2167  0.6739  0.2694  11.00000  0.05    0.32
Q2    1   0.8026  0.8540  0.3172  11.00000  0.05    0.29
Q3    1   0.7320  0.8937  0.4033  11.00000  0.05    0.29
Q4    1   0.1303  0.7068  0.2861  11.00000  0.05    0.27
Q5    1   0.3405  0.6802  0.3496  11.00000  0.05    0.27
;
_shelx_res_checksum    7831

_shelx_hkl_file
;
 -16   0   5   -0.00    5.68
 -16   0   6    4.75    6.53
 -16   0   7    0.00    7.09
  16   0  -7    1.38    6.22
 -16   0   8    1.96    6.06
  16   0  -8    5.64    7.24
 -16   0   9   -0.00    6.10
  16   0  -9    2.99    7.28
 -16   0  10    3.60    5.78
  16   0 -10    7.79    7.77
 -16   0  11    0.00    5.05
  16   0 -11   -0.00    6.60
 -16   0  12    2.19    6.21
  16   0 -12   12.58    8.33
 -16   0  13    6.65    7.12
  16   0 -13    2.14    6.30
 -16   0  14    3.09    5.24
  16   0 -14    0.00    5.89
  16   0 -15    3.92    7.35
 -16  -1   1   -0.00    5.73
 -16  -1   2   -0.00    6.29
 -16  -1   2    0.27    6.60
 -16  -1   3    0.84    6.36
 -16  -1   3   -0.00    6.09
 -16  -1   4   -0.00    6.93
 -16  -1   4   -0.00    6.57
 -16  -1   5    3.46    5.64
 -16  -1   5    4.74    5.86
 -16  -1   6   -0.00    5.89
 -16  -1   6    4.24    6.56
  16   1  -7    4.88    6.12
 -16  -1   7    2.71    6.77
 -16  -1   7    1.19    5.19
  16   1  -8   -0.00    6.35
 -16  -1   8    1.70    5.46
 -16  -1   8    1.96    6.68
  16   1  -9    2.43    6.81
 -16  -1   9    0.38    6.10
 -16  -1   9   -0.00    5.63
 -16   1  10    0.00    6.12
  16   1 -10   -0.00    6.11
 -16  -1  10   -0.00    6.28
 -16  -1  10    8.18    7.84
 -16   1  11    0.00    6.06
  16   1 -11   10.36    8.09
 -16  -1  11    3.08    5.88
 -16  -1  11   -0.00    5.67
 -16   1  12    0.00    5.93
  16  -1 -12    2.26    6.87
  16   1 -12    7.99    8.07
 -16  -1  12    8.17    7.12
 -16   1  13    2.88    5.52
  16  -1 -13   14.96    8.48
  16   1 -13    2.13    6.96
  16  -1 -14    6.63    6.87
  16  -1 -15    1.08    7.71
  16  -1 -16   -0.00    6.32
 -16  -2   1    0.00    7.20
 -16  -2   1    1.18    6.52
 -16  -2   2    2.00    6.09
 -16  -2   2   -0.00    5.19
 -16  -2   3    2.76    5.07
 -16  -2   3   -0.00    6.11
 -16  -2   4   14.49    8.34
 -16  -2   4   -0.00    6.33
 -16  -2   5    1.12    6.09
 -16  -2   5   -0.00    7.07
 -16  -2   6    1.81    6.00
 -16  -2   6   -0.00    5.90
  16   2  -7    0.32    5.09
 -16  -2   7    0.49    5.78
 -16  -2   7   -0.00    6.02
  16   2  -8   -0.00    6.51
 -16  -2   8    1.83    6.72
 -16  -2   8    0.00    6.05
  16   2  -9   -0.00    7.66
 -16  -2   9    1.47    5.94
 -16  -2   9   -0.00    6.31
  16   2 -10    4.73    6.60
 -16  -2  10   -0.00    5.98
 -16  -2  10    4.31    7.62
  16   2 -11    4.90    6.90
 -16  -2  11    2.22    5.51
 -16  -2  12    0.00    5.78
 -16  -2  13   -0.00    5.92
 -16  -2  14   -0.00    6.74
 -16  -2  15   -0.00    6.28
 -16  -3   1    0.00    6.73
 -16  -3   1    3.11    6.45
 -16  -3   2    5.03    6.45
 -16  -3   2    7.83    5.83
 -16  -3   3   -0.00    6.37
 -16  -3   3   -0.00    4.83
 -16  -3   4   -0.00    6.27
 -16  -3   4    3.03    6.28
 -16  -3   5   -0.00    5.86
 -16  -3   5    4.66    5.69
 -16  -3   6    0.89    6.11
 -16  -3   6    7.19    7.82
 -16  -3   7   -0.00    6.07
 -16  -3   7   -0.00    6.19
  16   3  -8    5.29    7.55
 -16  -3   8    2.13    5.90
 -16  -3   8    7.19    6.85
 -16  -3   9   -0.00    5.78
 -16  -3  10    0.00    7.26
 -16  -3  11    0.00    5.31
 -16  -3  12    3.15    5.73
 -16  -3  13   -0.00    5.73
 -16  -3  14   -0.00    5.60
 -16  -3  15    2.94    6.52
 -16  -4   1   -0.00    4.63
 -16  -4   1   -0.00    6.94
 -16  -4   2   -0.00    6.86
 -16  -4   2    3.79    7.26
 -16  -4   3    0.00    7.46
 -16  -4   3   -0.00    6.92
 -16  -4   4    6.01    7.43
 -16  -4   5   -0.00    7.12
 -16  -4   6    0.21    5.59
 -16  -4   7    4.53    7.90
 -16  -4   8    4.29    8.36
 -16  -4   9    3.67    7.69
 -16  -4  10   -0.00    6.45
 -16  -4  11    0.83    5.47
 -16  -5   3    1.47    7.23
 -16  -5   4    4.92    7.91
 -16  -5   5   -0.00    6.70
 -16  -5   6   -0.00    6.61
 -16  -5   7    0.00    7.34
 -15   0   1    3.00    6.88
 -15   0   1    0.20    5.40
 -15   0   2   -0.00    6.78
 -15   0   2   -0.00    5.20
 -15   0   3    6.81    7.16
 -15   0   3    4.67    6.75
 -15   0   4   -0.00    5.37
 -15   0   4    2.70    5.58
 -15   0   5   14.33    8.44
 -15   0   5    6.99    6.58
  15   0  -5    3.52    6.22
 -15   0   6    2.56    6.55
 -15   0   6   -0.00    4.84
  15   0  -6   -0.00    4.90
 -15   0   7   -0.00    5.88
 -15   0   7   -0.00    5.59
  15   0  -7    1.42    5.62
 -15   0   8    3.50    7.01
 -15   0   8    2.83    5.14
  15   0  -8    0.44    6.42
 -15   0   9    7.48    6.85
 -15   0   9   19.36    9.49
  15   0  -9    0.00    5.99
 -15   0  10    0.34    4.00
 -15   0  10    2.43    5.58
  15   0 -10    0.78    5.78
 -15   0  11    7.28    6.86
 -15   0  11    0.78    5.90
  15   0 -11   -0.00    5.47
 -15   0  12   -0.00    5.32
  15   0 -12    4.58    6.18
 -15   0  13   -7.45    8.03
  15   0 -13    0.00    5.91
 -15   0  14    0.96    7.01
  15   0 -14    2.09    6.27
 -15   0  15   -0.00    6.68
  15   0 -15    1.34    5.96
 -15   0  16   10.46    8.86
  15   0 -16    2.00    5.20
 -15   0  17    8.34    8.16
  15   0 -17   -0.00    6.37
 -15   0  18    0.00    5.66
  15   0 -18    1.07    5.88
 -15   0  19    3.86    7.21
  15   0 -19    9.45    7.34
 -15   0  20    9.55    7.80
 -15   0  21   -0.00    7.11
 -15   0  22   -0.00    5.84
 -15   1   1    0.00    5.54
 -15  -1   1   -0.00    4.55
 -15  -1   1    0.00    5.97
 -15   1   2    5.36    5.75
 -15  -1   2   -0.00    5.90
 -15  -1   2    2.50    6.19
 -15   1   3    2.33    5.52
 -15  -1   3    0.00    4.87
 -15  -1   3    2.02    5.81
 -15   1   4   -0.00    5.29
 -15   1   4   -0.00    5.19
 -15  -1   4    1.23    5.23
 -15  -1   4   -0.00    6.58
 -15   1   5   10.34    7.38
 -15   1   5   -0.00    5.26
  15   1  -5    0.00    5.08
 -15  -1   5    7.27    6.96
 -15  -1   5    7.34    7.30
 -15   1   6   10.92    7.46
 -15   1   6    0.76    4.81
  15  -1  -6    0.00    5.04
  15   1  -6   -0.00    6.38
 -15  -1   6    1.48    5.39
 -15  -1   6    0.00    5.00
 -15   1   7   -0.00    5.79
 -15   1   7    3.01    5.43
  15  -1  -7    1.06    5.15
  15   1  -7    0.00    5.81
 -15  -1   7    4.77    5.80
 -15  -1   7    1.39    6.33
 -15   1   8    6.24    6.93
 -15   1   8    5.29    5.91
  15  -1  -8    3.98    6.32
  15   1  -8    9.38    8.04
 -15  -1   8    1.06    5.97
 -15  -1   8    4.24    5.83
 -15   1   9    4.37    6.69
 -15   1   9    0.00    5.86
  15  -1  -9    0.00    4.94
  15   1  -9    7.78    6.93
 -15  -1   9   -0.00    5.41
 -15  -1   9   -0.00    4.19
 -15   1  10   -0.00    3.90
 -15   1  10    0.77    4.91
  15  -1 -10    3.77    6.60
  15   1 -10    5.25    7.17
 -15  -1  10   -0.00    5.69
 -15  -1  10   -0.00    5.55
 -15   1  11   13.64    8.57
  15  -1 -11    1.67    6.60
  15   1 -11   14.89    9.73
 -15  -1  11    1.50    5.28
 -15  -1  11    1.00    7.00
 -15   1  12   -0.00    5.73
  15  -1 -12   -0.00    5.91
  15   1 -12   -0.00    6.06
 -15  -1  12    2.10    5.42
 -15  -1  12   -0.00    5.14
 -15   1  13    3.26    6.29
  15  -1 -13    2.62    6.10
  15   1 -13    5.95    7.50
 -15  -1  13   -0.00    5.11
 -15   1  14   -0.00    5.90
  15  -1 -14    0.34    4.16
  15   1 -14    7.77    8.51
 -15  -1  14   -0.00    6.60
 -15   1  15   -0.00    5.65
  15  -1 -15    2.82    6.49
  15   1 -15   -0.00    6.63
 -15  -1  15    0.00    5.66
 -15   1  16    0.03    5.80
  15  -1 -16   -0.00    5.45
  15   1 -16   10.33    7.65
 -15  -1  16    0.00    5.57
 -15   1  17   12.34    7.81
  15  -1 -17   -0.00    6.25
  15   1 -17    1.84    5.71
 -15  -1  17    4.60    8.09
 -15   1  18    2.14    6.36
  15  -1 -18   -0.00    5.24
  15   1 -18   -0.00    5.15
 -15  -1  18   -0.00    5.78
 -15   1  19   -0.00    7.87
  15  -1 -19   -0.00    6.44
 -15  -1  19   -0.00    7.56
 -15   1  20    0.14    5.72
  15  -1 -20   -0.00    6.11
 -15  -1  20    0.01    5.67
 -15  -1  21    5.66    7.84
 -15   2   1   -0.00    5.17
 -15  -2   1    3.81    6.03
 -15  -2   1    4.69    6.13
 -15   2   2   -0.00    6.08
 -15  -2   2   -0.00    5.27
 -15  -2   2    1.94    6.00
 -15   2   3   10.47    7.43
 -15  -2   3    6.75    6.57
 -15  -2   3    2.50    7.17
 -15   2   4    0.00    5.91
 -15  -2   4    0.00    5.54
 -15  -2   4    1.86    6.03
 -15   2   5    4.43    6.12
 -15  -2   5   -0.00    6.41
 -15  -2   5    0.11    5.86
 -15   2   6    0.00    5.93
  15   2  -6    2.26    6.42
 -15  -2   6    1.85    7.18
 -15  -2   6   -0.00    5.51
 -15   2   7   15.40    8.15
  15   2  -7    4.99    6.47
 -15  -2   7    3.34    5.63
 -15  -2   7   14.95    7.97
 -15   2   8   -0.00    4.40
  15   2  -8    5.66    7.11
 -15  -2   8    0.00    6.24
 -15  -2   8    1.28    5.78
 -15   2   9    5.63    6.16
 -15   2   9   -0.00    4.85
  15   2  -9   -0.00    6.55
 -15  -2   9   -0.00    5.56
 -15  -2   9    3.83    5.16
 -15   2  10    2.78    5.56
 -15   2  10    1.36    6.66
  15   2 -10    4.51    6.47
 -15  -2  10    7.54    7.97
 -15  -2  10    0.00    5.61
 -15   2  11    4.75    6.66
  15  -2 -11   -0.00    6.35
  15   2 -11    2.04    7.36
 -15  -2  11   -0.00    6.82
 -15  -2  11   -0.00    5.51
 -15   2  12   -0.00    5.90
  15  -2 -12   -0.00    6.35
  15   2 -12    1.78    7.15
 -15  -2  12    2.35    5.82
 -15  -2  12   11.12    7.65
 -15   2  13    0.00    5.02
  15  -2 -13   -0.00    4.29
  15   2 -13    0.00    6.04
 -15  -2  13    0.00    5.65
 -15  -2  13    2.88    6.19
 -15   2  14   -0.00    5.90
  15  -2 -14    0.00    5.98
  15   2 -14    5.79    7.33
 -15  -2  14   12.84    7.56
 -15  -2  14    0.00    5.67
 -15   2  15   -0.00    6.68
  15  -2 -15    0.49    6.39
  15   2 -15    0.00    6.35
 -15  -2  15    1.57    7.32
 -15   2  16    0.00    6.03
  15  -2 -16   -0.00    6.11
  15   2 -16    0.76    5.31
 -15  -2  16    0.00    6.29
 -15   2  17   -0.00    7.27
  15  -2 -17    6.16    5.64
  15   2 -17    2.66    6.90
 -15  -2  17    0.21    5.00
  15  -2 -18   -0.00    5.83
 -15  -2  18    1.06    6.46
  15  -2 -19    0.00    6.88
 -15  -2  19   10.03    8.19
  15  -2 -20   -0.00    5.66
 -15   3   1    6.60    5.26
 -15  -3   1   -0.00    6.94
 -15  -3   1    1.15    6.83
 -15   3   2    2.79    5.03
 -15  -3   2    3.76    6.81
 -15  -3   2   -0.00    6.54
 -15   3   3   -0.00    5.12
 -15  -3   3    6.11    7.41
 -15  -3   3    4.18    6.78
 -15   3   4   -0.00    5.05
 -15  -3   4   -0.00    6.82
 -15  -3   4    3.51    5.90
 -15   3   5    5.95    6.56
 -15  -3   5    1.34    6.77
 -15  -3   5   -0.00    6.71
 -15   3   6   -0.00    6.88
 -15  -3   6   -0.00    6.97
 -15  -3   6    0.49    5.02
 -15   3   7    4.68    7.18
  15   3  -7   -0.00    6.16
 -15  -3   7    0.00    6.31
 -15  -3   7    0.00    7.00
 -15   3   8   -0.00    5.02
  15   3  -8    0.00    5.21
 -15  -3   8   -0.00    5.70
 -15  -3   8    1.84    6.17
 -15   3   9    3.43    6.63
  15   3  -9    0.00    6.08
 -15  -3   9    3.58    6.63
 -15  -3   9    8.08    7.44
 -15   3  10    9.37    7.34
  15   3 -10    2.26    5.94
 -15  -3  10   -0.00    5.67
 -15  -3  10    5.25    6.11
 -15   3  11    0.00    6.17
  15   3 -11   -0.00    6.46
 -15  -3  11    1.95    5.83
 -15  -3  11    7.17    6.16
 -15   3  12    1.83    5.71
  15   3 -12    4.41    7.70
 -15  -3  12    3.23    6.76
 -15  -3  12    6.31    7.47
 -15   3  13   -0.00    5.63
  15   3 -13    0.00    6.18
 -15  -3  13   -0.00    5.74
 -15  -3  13   -0.00    6.78
 -15   3  14    1.51    5.73
  15   3 -14   -0.00    7.03
 -15  -3  14    3.91    5.59
 -15  -3  14    1.99    6.53
  15   3 -15    5.80    7.36
 -15  -3  15    4.22    6.02
 -15  -3  15    2.54    6.19
 -15  -3  16    6.56    7.69
  15  -3 -17   -0.00    6.66
  15  -3 -18    3.96    5.86
  15  -3 -19    4.49    6.42
  15  -3 -20   -0.00    6.01
  15  -3 -21    2.06    5.99
 -15   4   1    2.24    4.53
 -15  -4   1   -0.00    6.41
 -15  -4   1   -0.00    5.78
 -15   4   2   -0.00    5.33
 -15  -4   2   -0.00    6.65
 -15  -4   2   -0.00    6.14
 -15   4   3    0.51    4.97
 -15  -4   3    2.35    5.33
 -15  -4   3    5.20    7.66
 -15   4   4   -0.00    5.69
 -15  -4   4    2.41    7.03
 -15  -4   4   -0.00    7.08
 -15   4   5    0.00    4.96
 -15  -4   5    2.96    5.66
 -15  -4   5    5.04    7.58
 -15   4   6    0.00    5.08
 -15  -4   6    6.82    7.07
 -15  -4   6   10.94    8.46
 -15   4   7   -0.00    5.31
 -15  -4   7   -0.00    5.96
 -15  -4   7    1.53    6.71
 -15   4   8    7.07    6.64
  15   4  -8    1.67    6.67
 -15  -4   8    0.01    5.46
 -15  -4   8   -0.00    6.17
 -15   4   9    3.76    6.29
  15   4  -9   -0.00    6.38
 -15  -4   9    9.71    7.86
 -15  -4   9   -0.00    6.29
 -15   4  10   -0.00    5.34
  15   4 -10    2.95    6.59
 -15  -4  10    5.29    7.39
 -15  -4  10    8.06    8.37
  15   4 -11   -0.00    5.94
 -15  -4  11   -0.00    5.55
 -15  -4  11    8.13    7.58
  15   4 -12   -0.00    6.87
 -15  -4  12   -0.00    7.17
 -15  -4  12    2.20    6.32
  15   4 -13    9.76    8.25
 -15  -4  13    5.19    7.54
 -15   5   1   -0.00    5.14
 -15  -5   1    3.34    6.56
 -15   5   2    2.00    4.74
 -15  -5   2    2.89    5.97
 -15  -5   2    1.12    5.15
 -15   5   3   -0.00    4.84
 -15  -5   3    0.07    6.75
 -15  -5   3    1.44    5.25
 -15   5   4    7.24    6.32
 -15  -5   4    1.98    7.73
 -15  -5   4    5.44    6.06
 -15  -5   5   -0.00    7.58
 -15  -5   5   -0.00    6.35
 -15  -5   6    4.96    6.34
 -15  -5   6    0.74    6.29
 -15  -5   7   13.10    8.20
 -15  -5   7   -0.00    6.84
 -15  -5   8    1.72    6.20
 -15  -5   8    1.69    6.22
  15   5  -9    6.17    7.32
 -15  -5   9    0.32    6.21
 -15  -5   9    1.20    6.04
  15   5 -10    8.40    7.64
 -15  -5  10   14.65    8.94
 -15  -6   1   -0.00    5.77
 -15  -6   2    2.90    6.35
 -15  -6   3    2.74    7.56
 -15  -6   3    4.36    6.77
 -15  -6   4   -0.00    6.34
 -15  -6   4    9.89    8.11
 -15  -6   5    4.63    6.36
 -14   0   1    0.21    4.50
 -14   0   1    3.62    5.02
 -14   0   2   17.33    8.51
 -14   0   2    3.87    6.07
 -14   0   3    6.39    6.33
 -14   0   3   -0.00    4.30
  14   0  -3    0.06    5.30
 -14   0   4    5.96    7.14
 -14   0   4    0.00    5.32
  14   0  -4    0.00    6.09
 -14   0   5    3.17    6.62
 -14   0   5    3.57    5.60
  14   0  -5   -0.00    5.31
 -14   0   6   10.01    6.90
 -14   0   6   13.43    7.08
  14   0  -6    0.00    5.55
 -14   0   7   -5.33    6.76
 -14   0   7   -0.00    5.04
  14   0  -7    0.84    5.01
 -14   0   8    6.06    5.74
 -14   0   8    6.31    6.56
  14   0  -8    4.50    5.95
 -14   0   9   -0.00    5.70
 -14   0   9    3.49    5.64
  14   0  -9    1.62    4.49
 -14   0  10    0.75    5.50
  14   0 -10    0.09    6.83
 -14   0  11   11.07    7.91
  14   0 -11   10.45    7.93
 -14   0  12    1.11    6.86
  14   0 -12    0.00    6.16
 -14   0  13   -0.00    5.94
  14   0 -13    2.94    4.90
 -14   0  14   -0.00    6.80
  14   0 -14    7.96    7.34
 -14   0  15    2.48    6.32
  14   0 -15   -0.00    4.79
 -14   0  16    0.62    7.32
  14   0 -16    7.65    7.86
 -14   0  17   -0.00    6.48
  14   0 -17   -0.00    4.66
 -14   0  18   -0.00    6.00
  14   0 -18    5.26    6.18
 -14   0  19    2.75    6.35
  14   0 -19   -0.00    5.29
 -14   0  20   -0.00    7.69
  14   0 -20    1.52    4.86
 -14   0  21   -0.00    5.68
  14   0 -21    1.77    6.97
 -14   0  22    5.46    6.23
  14   0 -22    2.66    5.82
 -14   0  23   -0.00    7.56
 -14   0  24   10.88    7.86
 -14   1   1   -0.00    4.78
 -14   1   1    2.69    5.06
 -14  -1   1    0.00    5.82
 -14  -1   1    1.30    6.07
 -14   1   2    1.27    5.64
 -14   1   2    0.00    5.39
 -14  -1   2   -0.00    5.07
 -14  -1   2    4.76    6.28
 -14   1   3   -0.00    5.21
 -14   1   3   -0.00    4.66
  14  -1  -3   -0.00    5.26
 -14  -1   3    7.60    7.21
 -14  -1   3    6.07    6.48
 -14   1   4   13.56    6.99
 -14   1   4    3.53    5.69
  14  -1  -4   13.77    7.87
  14   1  -4    3.35    6.09
 -14  -1   4    2.49    5.26
 -14  -1   4    0.00    4.83
 -14   1   5    2.73    5.65
 -14   1   5    0.95    5.83
  14  -1  -5   -0.00    6.11
  14   1  -5    7.90    6.85
 -14  -1   5    2.18    5.41
 -14  -1   5   -0.00    4.77
 -14   1   6   11.00    6.32
 -14   1   6    8.91    6.81
  14  -1  -6    4.35    6.99
  14   1  -6   18.35    9.34
 -14  -1   6    7.13    6.53
 -14  -1   6    4.92    6.23
 -14   1   7    3.65    5.56
 -14   1   7   -0.00    4.69
  14  -1  -7    1.68    6.58
  14   1  -7   -0.00    5.98
 -14  -1   7    0.00    4.68
 -14  -1   7   -0.00    4.03
 -14   1   8   -0.00    4.07
 -14   1   8   -0.00    5.12
  14  -1  -8    0.00    5.68
  14   1  -8    6.12    6.71
 -14  -1   8    0.48    4.95
 -14  -1   8    0.00    5.27
 -14   1   9   -0.00    4.13
 -14   1   9   -0.00    5.29
  14  -1  -9   -0.00    6.21
  14   1  -9   -0.00    4.83
 -14  -1   9    0.58    6.11
 -14  -1   9    0.00    5.46
 -14   1  10   13.94    8.30
  14  -1 -10    6.64    7.20
  14   1 -10   11.98    7.59
 -14  -1  10   16.72    8.22
 -14  -1  10    4.58    6.71
 -14   1  11    0.60    5.12
  14  -1 -11    0.00    5.52
  14   1 -11    0.00    6.42
 -14  -1  11   -0.00    5.50
 -14   1  12    2.51    7.38
  14  -1 -12    0.00    4.83
  14   1 -12    1.40    5.59
 -14  -1  12    7.06    7.16
 -14   1  13    0.00    6.71
  14  -1 -13    0.16    5.00
  14   1 -13    3.03    6.48
 -14  -1  13    2.30    6.04
 -14   1  14    5.24    7.28
  14  -1 -14    3.04    5.62
  14   1 -14    2.01    6.00
 -14  -1  14    6.38    6.28
 -14   1  15    0.09    4.92
  14  -1 -15   -0.00    5.14
  14   1 -15    3.37    6.99
 -14  -1  15    1.20    6.75
 -14   1  16    2.52    6.41
  14  -1 -16    8.80    6.42
  14   1 -16   12.64    8.26
 -14  -1  16    2.82    7.02
 -14   1  17    0.26    6.09
  14  -1 -17    3.88    6.54
  14   1 -17    0.56    5.04
 -14  -1  17   -0.00    5.60
 -14   1  18    1.73    6.04
  14  -1 -18   -0.00    4.84
  14   1 -18   -0.00    5.26
 -14  -1  18    2.87    5.92
 -14   1  19    0.00    6.05
  14  -1 -19   -0.00    4.93
  14   1 -19    1.75    6.26
 -14  -1  19   -0.00    6.62
 -14   1  20   -0.00    6.08
  14  -1 -20    0.00    5.77
  14   1 -20    2.09    5.46
 -14  -1  20    4.25    7.18
 -14   1  21    4.63    7.30
  14  -1 -21    1.29    5.95
  14   1 -21   -0.00    5.71
 -14  -1  21   10.83    8.09
 -14   1  22   -0.00    6.66
  14  -1 -22   -0.00    6.81
  14   1 -22   -0.00    6.23
 -14  -1  22    0.00    5.58
 -14   1  23    2.92    5.94
  14  -1 -23    3.42    6.26
 -14   1  24    0.00    7.46
 -14   1  25   -0.00    5.70
 -14   1  26    4.06    7.24
 -14   2   1    1.24    5.35
 -14  -2   1    0.73    5.62
 -14  -2   1    2.69    6.06
 -14   2   2    6.06    6.18
 -14  -2   2   14.88    8.76
 -14  -2   2    6.57    6.26
 -14   2   3   -0.00    5.16
 -14  -2   3   -0.00    5.56
 -14  -2   3   -0.00    5.47
 -14   2   4   -0.00    5.37
 -14   2   4    0.00    5.55
 -14  -2   4   -0.00    6.07
 -14  -2   4   -0.00    5.12
 -14   2   5   -0.00    5.71
 -14   2   5    5.27    6.51
  14  -2  -5    2.57    4.71
  14   2  -5   -0.00    4.49
 -14  -2   5   -0.00    5.39
 -14  -2   5   -0.00    5.65
 -14   2   6   -0.00    4.87
 -14   2   6   -0.00    6.31
  14  -2  -6    1.08    5.34
  14   2  -6    4.60    6.19
 -14  -2   6    2.10    6.00
 -14  -2   6    5.15    6.44
 -14   2   7    2.80    5.80
 -14   2   7   -0.00    5.96
  14  -2  -7    2.39    4.85
  14   2  -7    1.46    7.24
 -14  -2   7    0.00    5.63
 -14  -2   7    1.67    5.70
 -14   2   8    7.49    5.74
 -14   2   8   -0.00    5.59
  14  -2  -8    0.67    4.91
  14   2  -8    9.36    6.90
 -14  -2   8    3.62    6.85
 -14  -2   8    0.00    4.61
 -14   2   9   -0.00    6.45
  14  -2  -9   -0.00    5.01
  14   2  -9    8.66    8.46
 -14  -2   9   -0.00    5.73
 -14  -2   9    8.86    6.82
 -14   2  10    0.34    4.93
  14  -2 -10   -0.00    4.71
  14   2 -10   -0.00    5.23
 -14  -2  10   -0.00    4.48
 -14  -2  10   -0.00    5.06
 -14   2  11    8.08    7.55
  14  -2 -11    0.00    5.89
  14   2 -11    1.38    7.61
 -14  -2  11   -0.00    3.85
 -14  -2  11    0.88    5.02
 -14   2  12    7.31    6.79
  14  -2 -12    6.86    6.60
  14   2 -12    8.39    7.55
 -14  -2  12    4.40    6.02
 -14  -2  12    5.69    7.02
 -14   2  13   -0.00    5.84
  14  -2 -13    2.52    5.40
  14   2 -13    0.00    6.13
 -14  -2  13   -0.00    4.68
 -14   2  14    0.05    6.96
  14  -2 -14    2.95    6.12
  14   2 -14    9.06    7.90
 -14  -2  14    2.59    5.15
 -14   2  15   -0.00    6.12
  14  -2 -15   -0.00    5.19
  14   2 -15   -0.00    6.15
 -14  -2  15   -0.00    6.33
 -14   2  16    0.00    5.54
  14  -2 -16    1.46    5.16
  14   2 -16    3.86    6.66
 -14  -2  16    0.86    6.01
 -14   2  17    1.45    6.01
  14  -2 -17    2.66    5.37
  14   2 -17   -0.00    6.79
 -14  -2  17   -0.00    6.20
 -14   2  18    0.50    5.38
  14  -2 -18    0.59    6.11
  14   2 -18    0.28    6.37
 -14  -2  18    3.29    6.17
 -14   2  19   -0.00    3.99
  14  -2 -19    0.00    5.42
  14   2 -19    2.74    7.64
 -14  -2  19    4.56    6.94
 -14   2  20    5.77    6.29
  14  -2 -20   -0.00    6.50
  14   2 -20    0.18    4.62
 -14  -2  20    4.20    8.36
 -14   2  21   17.33    8.34
  14  -2 -21   -0.00    5.44
  14   2 -21    6.15    7.33
 -14   2  22    1.86    5.71
  14  -2 -22    0.00    5.43
 -14   2  23    0.00    5.46
  14  -2 -23    2.37    5.36
 -14   2  24    6.96    6.80
 -14   2  25   -0.00    6.85
 -14   3   1   -0.00    5.43
 -14  -3   1   -0.00    7.12
 -14  -3   1    2.11    5.26
 -14   3   2   -0.00    5.74
 -14  -3   2   -0.00    5.30
 -14  -3   2   -0.00    5.47
 -14   3   3    0.64    4.47
 -14  -3   3    0.80    5.22
 -14  -3   3   -0.00    5.27
 -14   3   4   -0.00    6.21
 -14  -3   4    4.18    5.68
 -14  -3   4    8.35    7.87
 -14   3   5    0.00    6.12
 -14  -3   5   -0.00    6.10
 -14  -3   5   -0.00    6.06
 -14   3   6   11.69    6.87
  14   3  -6   17.92    9.05
 -14  -3   6    4.43    7.32
 -14  -3   6   21.62    9.37
 -14   3   7    0.00    4.15
  14   3  -7    6.31    6.47
 -14  -3   7   -0.00    5.82
 -14  -3   7    1.18    6.16
 -14   3   8   -0.00    5.71
  14   3  -8   -0.00    6.17
 -14  -3   8    0.00    6.09
 -14  -3   8   -0.00    6.63
 -14   3   9   -0.00    5.86
  14   3  -9    3.95    6.05
 -14  -3   9   -0.00    5.89
 -14  -3   9    6.37    6.25
 -14   3  10    0.00    6.05
  14   3 -10   11.35    8.24
 -14  -3  10    0.00    6.00
 -14  -3  10    1.53    6.87
 -14   3  11    0.00    4.60
  14  -3 -11    4.35    6.34
  14   3 -11    1.59    7.07
 -14  -3  11    4.17    5.29
 -14  -3  11   -0.00    5.61
 -14   3  12    5.48    6.02
  14  -3 -12   -0.00    5.95
  14   3 -12   -0.00    6.09
 -14  -3  12    4.18    6.39
 -14  -3  12    3.66    5.94
 -14   3  13    1.36    5.53
  14  -3 -13    0.39    5.40
  14   3 -13   -0.00    6.26
 -14  -3  13    1.20    5.99
 -14  -3  13   -0.00    4.15
 -14   3  14    2.42    5.85
  14  -3 -14   -0.00    4.39
  14   3 -14    1.68    6.67
 -14  -3  14    1.30    5.40
 -14   3  15    1.04    5.51
  14  -3 -15    3.13    5.92
  14   3 -15    0.00    6.59
 -14  -3  15    0.00    5.55
 -14   3  16   -0.00    5.93
  14  -3 -16    8.54    7.34
  14   3 -16    9.60    7.69
 -14  -3  16    0.00    5.31
 -14   3  17   -0.00    5.25
  14  -3 -17    5.31    6.98
  14   3 -17    0.81    4.63
 -14  -3  17    0.00    5.70
 -14   3  18    0.00    4.68
  14  -3 -18    3.47    6.62
  14   3 -18    3.90    6.04
 -14   3  19    7.69    7.36
  14  -3 -19    3.66    6.55
  14   3 -19    0.70    4.51
 -14   3  20    7.97    7.43
  14  -3 -20   10.44    7.55
  14   3 -20    2.39    7.16
 -14   3  21   -0.00    7.04
  14  -3 -21   -0.00    5.35
 -14   3  22   -0.00    5.68
  14  -3 -22    4.68    6.59
 -14   3  23    0.53    5.41
  14  -3 -23    1.97    6.31
  14  -3 -24    0.00    6.10
 -14   4   1   -0.00    5.02
 -14  -4   1    0.00    5.26
 -14  -4   1   -0.00    7.14
 -14   4   2    2.34    5.57
 -14  -4   2   -0.00    6.01
 -14  -4   2    3.23    5.94
 -14   4   3    3.33    5.40
 -14  -4   3    0.00    5.01
 -14  -4   3   -0.00    6.77
 -14   4   4   10.16    6.92
 -14  -4   4    4.86    6.34
 -14  -4   4   -0.00    5.98
 -14   4   5   -0.00    5.00
 -14  -4   5   -0.00    4.92
 -14  -4   5    4.31    6.03
 -14   4   6    1.44    5.33
  14   4  -6    5.37    6.52
 -14  -4   6    4.33    6.15
 -14  -4   6   -0.00    5.02
 -14   4   7    2.81    5.67
  14   4  -7    5.08    7.13
 -14  -4   7    0.00    6.87
 -14  -4   7   -0.00    4.82
 -14   4   8    3.36    6.23
  14   4  -8   -0.00    5.62
 -14  -4   8   -7.89    8.32
 -14  -4   8    9.33    7.43
 -14   4   9    0.00    4.71
  14   4  -9   -0.00    4.23
 -14  -4   9    5.54    6.60
 -14  -4   9    0.00    5.18
 -14   4  10    3.33    5.98
  14   4 -10    7.51    7.37
 -14  -4  10    1.15    4.87
 -14  -4  10    2.33    6.89
 -14   4  11    0.42    5.41
  14   4 -11    5.14    6.45
 -14  -4  11    4.38    5.72
 -14  -4  11   -0.00    5.50
 -14   4  12    4.93    5.93
  14   4 -12   16.84   10.67
 -14  -4  12    7.84    7.40
 -14  -4  12    0.00    5.78
 -14   4  13    1.27    5.99
  14   4 -13    5.37    9.13
 -14  -4  13    3.80    5.48
 -14  -4  13    2.32    6.17
 -14   4  14    8.90    7.18
  14   4 -14    0.00    6.35
 -14  -4  14    0.58    4.95
 -14  -4  14    2.22    6.70
 -14   4  15   -0.00    5.62
  14   4 -15   -0.00    5.58
 -14  -4  15   -0.00    4.58
 -14   4  16    1.47    4.46
  14   4 -16    3.20    7.13
 -14   4  17    2.83    5.28
  14  -4 -17    2.40    4.77
  14   4 -17   -0.00    5.28
 -14   4  18    4.49    6.22
  14  -4 -18    6.84    7.50
  14   4 -18    9.92    7.30
 -14   4  19   -0.00    4.42
  14  -4 -19    0.00    5.39
 -14   4  20    0.00    6.61
  14  -4 -20    0.00    5.40
  14  -4 -21   -0.00    5.51
  14  -4 -22    0.00    5.85
  14  -4 -23   -0.00    5.98
  14  -4 -24    0.51    5.34
 -14   5   1    3.54    4.98
 -14  -5   1   -0.00    4.67
 -14  -5   1    3.65    7.35
 -14   5   2   -0.00    5.06
 -14  -5   2   -0.00    6.85
 -14  -5   2    2.39    6.43
 -14   5   3   -0.00    5.60
 -14  -5   3   -0.00    7.70
 -14  -5   3   -0.00    6.27
 -14   5   4    0.00    4.41
 -14  -5   4   -0.00    5.45
 -14  -5   4    5.55    6.94
 -14   5   5    5.09    6.05
 -14  -5   5    8.66    7.45
 -14  -5   5    0.00    6.56
 -14   5   6   -0.00    6.31
 -14  -5   6   18.18    9.19
 -14  -5   6   -0.00    6.78
 -14   5   7    4.89    5.84
  14   5  -7    1.70    5.92
 -14  -5   7   -0.00    5.41
 -14  -5   7   -0.00    5.96
 -14   5   8    4.47    5.92
  14   5  -8    2.73    6.31
 -14  -5   8    3.47    6.34
 -14  -5   8    6.05    7.29
 -14   5   9    7.15    7.62
  14   5  -9    4.39    7.19
 -14  -5   9   -0.00    6.81
 -14  -5   9   15.38    8.69
 -14   5  10    7.38    6.98
  14   5 -10    7.68    8.11
 -14  -5  10   -0.00    6.08
 -14  -5  10    2.18    5.89
 -14   5  11    0.00    5.86
  14   5 -11    0.38    5.76
 -14  -5  11    0.00    5.15
 -14  -5  11    2.38    6.15
 -14   5  12    3.00    5.91
  14   5 -12    1.47    5.98
 -14  -5  12   14.29    8.36
 -14   5  13    2.30    6.29
  14   5 -13   -0.00    7.75
 -14  -5  13    3.95    6.78
 -14   5  14    3.59    5.45
  14   5 -14   -0.00    5.19
 -14  -5  14   -0.00    5.70
 -14   5  15   -0.00    6.68
  14   5 -15    4.74    7.72
 -14  -5  15    0.19    6.02
 -14   5  16    2.31    6.17
  14   5 -16    4.63    6.58
 -14  -5  16   -0.00    6.66
 -14   5  17   -0.00    5.89
  14  -5 -23   -0.00    5.26
  14  -5 -24   -0.00    5.51
 -14   6   1   -0.00    4.66
 -14  -6   1    0.83    6.28
 -14   6   2    3.44    5.00
 -14  -6   2    0.00    6.67
 -14   6   3    7.21    5.60
 -14  -6   3    0.00    6.25
 -14  -6   3   -0.00    5.98
 -14   6   4    9.04    5.46
 -14  -6   4    0.00    5.63
 -14  -6   4    7.46    7.08
 -14   6   5    4.46    5.41
 -14  -6   5    1.15    7.07
 -14  -6   5    0.00    6.15
 -14   6   6    1.47    5.19
 -14  -6   6   10.21    7.85
 -14  -6   6   -0.00    6.71
 -14   6   7    2.54    5.14
 -14  -6   7    2.21    6.11
 -14  -6   7    3.47    6.44
 -14   6   8   -0.00    4.70
 -14  -6   8    2.74    6.29
 -14   6   9   -0.00    6.57
  14   6  -9    0.00    5.66
 -14  -6   9    2.27    6.08
 -14   6  10   -0.00    5.60
  14   6 -10   -0.00    7.97
 -14  -6  10    4.22    7.14
 -14   6  11    8.26    6.57
  14   6 -11   -0.00    6.33
 -14  -6  11    0.79    5.97
 -14   6  12    5.31    5.70
  14   6 -12    0.00    4.95
 -14  -6  12   -0.00    5.44
 -14   6  13    0.00    5.87
  14   6 -13   -0.00    6.83
 -14  -6  13    5.56    7.81
 -14   6  14   -0.00    5.12
  14   6 -14    0.00    6.28
 -14  -6  14    6.05    7.20
 -14   7   1    4.38    5.00
 -14  -7   1    1.74    7.11
 -14   7   2    3.02    4.71
 -14  -7   2    0.43    5.11
 -14   7   3    0.00    4.49
 -14  -7   3   -0.00    4.43
 -14   7   4   -0.00    4.54
 -14  -7   4    3.32    8.32
 -14   7   5    9.52    6.80
 -14  -7   5    2.33    9.05
 -14   7   6    0.00    4.63
 -14  -7   6    7.46    7.26
 -14   7   7    4.84    5.03
 -14  -7   7    1.28    5.35
 -14   7   8    5.33    5.22
 -14  -7   8    0.00    5.81
 -14   7   9    4.73    5.27
 -14  -7   9    7.01    8.07
 -14   7  10   -0.00    5.96
  14   7 -10   -0.00    6.80
 -14  -7  10    0.00    6.42
  14   7 -11   -0.00    7.18
 -14  -7  11    9.25    8.75
 -14   8   1    3.27    4.92
 -14  -8   1   -0.00    6.12
 -14   8   2   -0.00    4.27
 -14  -8   2    3.47    6.63
 -14   8   3   -0.00    5.22
 -14  -8   3    0.00    7.54
 -14   8   4    2.76    5.14
 -14  -8   4   -0.00    4.69
 -14   8   5   -0.00    4.54
 -14  -8   5   -0.00    5.35
 -14   8   6    5.49    5.31
 -13   0   1   23.43    9.76
 -13   0   1   32.10   10.24
 -13   0   2    1.55    5.36
 -13   0   2    3.93    6.47
  13   0  -2    2.34    5.03
 -13   0   3   10.28    7.09
 -13   0   3    4.79    6.09
  13   0  -3    7.57    7.30
 -13   0   4    0.67    4.78
 -13   0   4    7.86    6.38
  13   0  -4    3.54    5.43
 -13   0   5    3.58    6.14
 -13   0   5    4.19    5.13
  13   0  -5    5.62    6.15
 -13   0   6   -0.00    5.21
 -13   0   6   -0.00    5.04
  13   0  -6   -0.00    5.63
 -13   0   7   19.52    8.05
 -13   0   7   14.88    7.65
  13   0  -7   26.94    9.71
 -13   0   8   -0.00    5.43
 -13   0   8   -0.00    5.48
  13   0  -8   -0.00    4.45
 -13   0   9    0.00    5.19
  13   0  -9   -0.00    4.93
 -13   0  10   -0.00    6.75
  13   0 -10    4.09    5.89
  13   0 -11   14.93    8.16
 -13   0  12    0.00    6.45
  13   0 -12   -0.00    5.40
 -13   0  13   13.15    7.72
  13   0 -13   13.72    8.04
 -13   0  14   -0.00    6.42
  13   0 -14    3.64    5.76
 -13   0  15   -0.00    5.63
  13   0 -15    2.88    5.73
 -13   0  16    0.38    6.84
  13   0 -16   -0.00    5.73
 -13   0  17    8.56    8.06
  13   0 -17   -0.00    5.03
 -13   0  18    1.57    6.07
  13   0 -18   -0.00    5.42
 -13   0  19   -0.00    6.23
  13   0 -19    0.56    6.02
 -13   0  20   -0.00    4.43
  13   0 -20   -0.00    5.04
 -13   0  21    0.00    5.83
  13   0 -21   -0.00    5.55
 -13   0  22    0.94    5.59
  13   0 -22    0.00    5.48
 -13   0  23    2.94    5.85
  13   0 -23    5.33    6.56
 -13   0  24    0.77    7.23
  13   0 -24   -0.00    5.75
 -13   0  25   -0.00    5.14
  13   0 -25    6.48    7.54
 -13   1   1    2.44    5.62
 -13   1   1   -0.00    4.69
 -13  -1   1    5.53    5.83
 -13  -1   1   -0.00    5.87
 -13   1   2   -0.00    4.95
 -13   1   2    1.27    5.59
  13  -1  -2    9.67    6.61
 -13  -1   2    4.13    6.85
 -13  -1   2    0.00    5.87
 -13   1   3   -0.00    5.07
 -13   1   3    0.00    5.64
  13  -1  -3    8.78    6.03
  13   1  -3    0.00    6.37
 -13  -1   3    7.45    6.86
 -13  -1   3    5.37    5.79
 -13   1   4    0.07    4.45
 -13   1   4    5.29    5.52
  13  -1  -4    3.50    5.57
  13   1  -4    2.92    5.98
 -13  -1   4    1.81    5.11
 -13  -1   4    3.75    5.58
 -13   1   5   34.35    9.95
 -13   1   5   43.24   11.33
  13  -1  -5   32.20   10.24
  13   1  -5   25.79    9.57
 -13  -1   5   32.56   10.97
 -13  -1   5   23.31    9.10
 -13   1   6    0.00    4.80
 -13   1   6   -0.00    6.78
  13  -1  -6   -0.00    6.28
  13   1  -6    5.07    6.95
 -13  -1   6    0.45    4.21
 -13  -1   6   -0.00    4.80
 -13   1   7    4.99    5.59
 -13   1   7   -0.00    4.24
  13  -1  -7    1.54    5.54
  13   1  -7    0.29    6.12
 -13  -1   7   -0.00    4.90
 -13  -1   7    6.97    6.46
 -13   1   8   -0.00    6.14
  13  -1  -8    8.93    6.63
  13   1  -8   -0.00    6.49
 -13  -1   8    0.00    5.01
 -13  -1   8   -0.00    5.47
 -13   1   9    6.58    6.04
  13  -1  -9   17.37    8.28
  13   1  -9   12.27    7.87
 -13  -1   9    3.85    5.64
 -13  -1   9   17.86    8.55
 -13   1  10    4.25    6.53
  13  -1 -10   -0.00    4.94
  13   1 -10    0.60    4.36
 -13  -1  10    0.00    6.02
 -13   1  11    1.68    5.55
  13  -1 -11    0.00    5.45
  13   1 -11    0.00    6.16
 -13  -1  11    0.50    5.30
 -13   1  12   -0.00    4.15
  13  -1 -12    2.61    4.43
  13   1 -12   -0.00    5.38
 -13  -1  12   -0.00    6.68
 -13   1  13    4.95    5.81
  13  -1 -13    0.00    5.60
  13   1 -13   -0.00    5.42
 -13  -1  13    3.82    5.63
 -13   1  14    1.16    5.84
  13  -1 -14    0.47    5.13
  13   1 -14    0.17    5.58
 -13  -1  14   -0.00    5.63
 -13   1  15   12.26    8.76
  13  -1 -15   11.91    7.70
  13   1 -15   17.78    8.56
 -13  -1  15    7.49    7.47
 -13   1  16    0.00    5.41
  13  -1 -16    1.81    4.41
  13   1 -16    0.00    5.83
 -13  -1  16    7.48    7.40
 -13   1  17   -0.00    5.54
  13  -1 -17   -0.00    5.81
  13   1 -17    0.51    4.82
 -13  -1  17    3.37    6.45
 -13   1  18   -0.00    5.01
  13  -1 -18   -0.00    5.72
  13   1 -18    0.75    5.77
 -13  -1  18    1.36    6.22
 -13   1  19    0.00    6.14
  13  -1 -19    7.54    6.96
  13   1 -19   14.62    8.75
 -13  -1  19    4.69    7.62
 -13   1  20   -0.00    5.12
  13  -1 -20    8.27    7.36
  13   1 -20    1.42    5.48
 -13  -1  20   -0.00    5.62
 -13   1  21    8.33    7.16
  13  -1 -21    1.68    5.79
  13   1 -21   10.44    7.43
 -13  -1  21    4.87    7.14
 -13   1  22   -0.00    5.70
  13  -1 -22   -0.00    6.42
  13   1 -22    0.92    5.13
 -13  -1  22    1.97    6.59
 -13   1  23    0.55    5.75
  13  -1 -23    6.46    6.11
  13   1 -23   -0.00    5.54
 -13  -1  23    3.03    6.47
 -13   1  24   -0.00    7.27
  13  -1 -24   -0.00    6.73
  13   1 -24   -0.00    4.92
 -13   1  25    6.17    7.32
  13  -1 -25    0.00    5.52
  13   1 -25    1.98    6.53
 -13   1  26    1.33    6.09
  13  -1 -26    0.00    5.44
 -13   1  27    0.54    6.04
 -13   2   1   14.99    7.31
 -13   2   1   10.65    6.77
  13  -2  -1   18.78    7.73
 -13  -2   1   15.69    8.54
 -13  -2   1    8.18    7.20
 -13   2   2    0.61    4.51
 -13   2   2   -0.00    4.27
  13  -2  -2    0.00    5.01
 -13  -2   2   11.21    6.60
 -13  -2   2    0.00    5.18
 -13   2   3    6.30    5.87
 -13   2   3   -0.00    5.75
  13  -2  -3    3.88    6.54
 -13  -2   3   -0.00    5.57
 -13  -2   3    5.54    5.43
 -13   2   4    3.34    5.15
 -13   2   4    7.00    6.00
  13  -2  -4   -0.00    4.88
  13   2  -4   -0.00    5.48
 -13  -2   4    1.70    6.02
 -13  -2   4    1.87    6.63
 -13   2   5    0.00    4.80
 -13   2   5    0.00    6.32
  13  -2  -5    0.23    5.42
  13   2  -5    1.28    5.53
 -13  -2   5   -0.00    5.57
 -13  -2   5   -0.00    6.11
 -13   2   6    8.19    6.29
 -13   2   6   -0.00    5.79
  13  -2  -6    0.00    5.24
  13   2  -6    3.93    6.23
 -13  -2   6    0.00    5.70
 -13  -2   6   -0.00    5.26
 -13   2   7   18.01    7.64
  13  -2  -7   14.86    7.72
  13   2  -7   23.15    9.65
 -13  -2   7    9.94    6.32
 -13  -2   7   23.40    9.01
 -13   2   8   -0.00    5.25
  13  -2  -8   -0.00    5.02
  13   2  -8    5.74    6.79
 -13  -2   8   -0.00    5.02
 -13  -2   8   -0.00    6.66
 -13   2   9    1.53    5.42
  13  -2  -9    0.00    5.81
  13   2  -9    0.00    5.51
 -13  -2   9    1.39    4.95
 -13  -2   9   -0.00    4.87
 -13   2  10   -0.00    6.01
  13  -2 -10   -0.00    5.71
  13   2 -10   -0.00    6.07
 -13  -2  10    0.00    4.72
 -13  -2  10    1.55    4.65
 -13   2  11   14.42    7.44
  13  -2 -11   13.19    7.41
  13   2 -11   16.76    9.39
 -13  -2  11   21.77    9.00
 -13   2  12   -0.00    6.29
  13  -2 -12   -0.00    5.03
  13   2 -12    6.23    7.32
 -13  -2  12    2.99    6.41
 -13   2  13   22.71    8.41
  13  -2 -13   13.66    6.82
  13   2 -13    9.40    6.86
 -13  -2  13   18.41    9.29
 -13   2  14   -0.00    5.36
  13  -2 -14    0.49    5.14
  13   2 -14    0.78    6.25
 -13  -2  14   -0.00    6.61
 -13   2  15   -0.00    5.87
  13  -2 -15    9.59    6.68
  13   2 -15    3.36    6.05
 -13  -2  15    7.22    7.39
 -13   2  16    0.00    4.92
  13  -2 -16   -0.00    5.66
  13   2 -16   -0.00    6.40
 -13  -2  16    4.67    6.84
 -13   2  17    0.00    5.13
  13  -2 -17    7.05    6.36
  13   2 -17    0.24    5.28
 -13  -2  17   -0.00    6.00
 -13   2  18   -0.00    5.10
  13  -2 -18   -0.00    5.97
  13   2 -18   -0.00    5.55
 -13   2  19    6.91    6.33
  13  -2 -19    1.36    6.67
  13   2 -19   -0.00    5.59
 -13  -2  19    0.00    6.83
 -13   2  20   -0.00    6.14
  13  -2 -20    1.80    5.55
  13   2 -20   -0.00    6.47
 -13  -2  20    0.74    5.52
 -13   2  21    8.30    7.78
  13  -2 -21    0.00    5.62
  13   2 -21    7.28    7.60
 -13  -2  21    0.00    7.04
 -13   2  22    0.00    5.72
  13  -2 -22   16.49    7.70
  13   2 -22    0.00    5.54
 -13   2  23    4.60    7.94
  13  -2 -23   13.45    8.06
  13   2 -23    5.13    7.31
 -13   2  24   -0.00    6.46
  13  -2 -24    5.84    6.65
  13   2 -24    2.19    6.09
 -13   2  25   -0.00    5.09
  13  -2 -25    0.00    5.48
 -13   2  26    0.53    6.29
  13  -2 -26   -0.00    5.93
 -13   2  27    0.00    7.25
 -13   2  28   -0.00    5.65
 -13   3   1    0.49    4.61
 -13  -3   1    1.51    6.24
 -13  -3   1    3.06    5.72
 -13   3   2    0.78    4.27
 -13  -3   2   -0.00    6.31
 -13  -3   2   -0.00    6.43
 -13   3   3    3.71    5.78
 -13   3   3    0.00    4.77
 -13  -3   3   -0.00    4.77
 -13  -3   3    0.22    5.76
 -13   3   4    3.96    5.88
 -13   3   4    6.46    5.11
  13   3  -4    5.09    6.82
 -13  -3   4   -0.00    5.30
 -13  -3   4    5.65    6.18
 -13   3   5    7.82    6.33
 -13   3   5   -0.00    5.20
  13  -3  -5   11.88    6.69
  13   3  -5   18.06    8.74
 -13  -3   5    1.67    5.38
 -13  -3   5    0.00    5.73
 -13   3   6    1.00    5.22
  13  -3  -6    0.00    5.55
 -13  -3   6    0.06    5.71
 -13  -3   6   -0.00    6.21
 -13   3   7    2.13    5.38
  13  -3  -7   -0.00    5.39
  13   3  -7    4.00    6.40
 -13  -3   7    0.00    5.32
 -13  -3   7   -0.00    5.56
 -13   3   8    1.19    4.83
  13  -3  -8    8.71    6.91
  13   3  -8    7.74    6.23
 -13  -3   8    1.47    5.51
 -13  -3   8    4.30    6.31
 -13   3   9   12.83    6.74
  13  -3  -9    8.86    6.38
  13   3  -9   10.08    8.11
 -13  -3   9   11.15    7.50
 -13  -3   9    3.98    6.47
 -13   3  10    3.00    6.00
  13  -3 -10    6.81    5.72
  13   3 -10   -0.00    6.61
 -13  -3  10    8.53    7.46
 -13  -3  10    2.95    4.98
 -13   3  11    5.93    6.36
  13  -3 -11   -0.00    5.41
  13   3 -11   -0.00    7.14
 -13  -3  11    4.20    6.07
 -13  -3  11    8.27    6.42
 -13   3  12    1.36    4.97
  13  -3 -12    3.21    5.39
  13   3 -12   11.54    7.89
 -13  -3  12    3.19    5.75
 -13   3  13    4.51    5.86
  13  -3 -13    1.00    5.07
  13   3 -13    1.27    5.59
 -13  -3  13    3.66    4.98
 -13   3  14    6.50    5.57
  13  -3 -14   -0.00    5.42
  13   3 -14    0.00    6.04
 -13  -3  14    1.03    6.19
 -13   3  15    8.04    6.91
  13  -3 -15    7.63    5.90
  13   3 -15   11.51    7.33
 -13  -3  15    4.66    7.02
 -13   3  16    0.00    5.66
  13  -3 -16   -0.00    5.32
  13   3 -16    0.00    5.76
 -13  -3  16   -0.00    7.18
 -13   3  17   -0.00    5.10
  13  -3 -17    0.00    5.70
  13   3 -17   -0.00    6.41
 -13  -3  17    2.09    6.33
 -13   3  18    3.08    6.23
  13  -3 -18    7.03    6.76
  13   3 -18   10.49    7.85
 -13  -3  18    0.00    6.40
 -13   3  19   10.92    7.63
  13  -3 -19    5.32    6.14
  13   3 -19   15.11    8.67
 -13  -3  19   12.35    8.59
 -13   3  20    2.78    5.16
  13  -3 -20    5.06    6.21
  13   3 -20    4.07    6.55
 -13   3  21   10.68    7.72
  13  -3 -21    0.86    4.96
  13   3 -21    0.19    6.04
 -13   3  22    0.00    6.43
  13  -3 -22   -0.00    5.19
  13   3 -22    6.38    6.00
 -13   3  23   -0.00    7.12
  13  -3 -23    4.56    6.76
  13   3 -23   -0.00    4.99
 -13   3  24   -0.00    6.01
  13  -3 -24   -0.00    5.65
 -13   3  25   -0.00    6.43
  13  -3 -25    9.50    6.31
 -13   3  26    3.67    6.08
  13  -3 -26   -0.00    6.00
 -13   3  27    2.30    6.91
 -13   3  28    3.07    7.74
 -13   3  29   -0.00    7.08
 -13   4   1   -0.00    5.50
 -13  -4   1    0.94    6.77
 -13  -4   1    7.63    7.71
 -13   4   2    4.91    5.87
 -13  -4   2    0.40    6.13
 -13  -4   2    4.83    6.66
 -13   4   3    3.66    4.75
 -13  -4   3   13.77    7.41
 -13  -4   3   -0.00    6.65
 -13   4   4   -0.00    4.57
 -13  -4   4   -0.00    7.00
 -13  -4   4   -0.00    6.59
 -13   4   5    0.00    2.83
  13   4  -5    0.00    6.66
 -13  -4   5   -0.00    6.25
 -13  -4   5    3.40    6.61
 -13   4   6    0.40    5.24
  13   4  -6    6.87    6.95
 -13  -4   6   -0.00    6.26
 -13  -4   6    2.05    5.20
 -13   4   7    3.62    5.03
  13   4  -7   18.37    8.45
 -13  -4   7    3.82    6.73
 -13  -4   7    5.72    6.52
 -13   4   8   -0.00    5.16
  13   4  -8    2.61    7.52
 -13  -4   8    3.52    6.95
 -13  -4   8    1.53    6.09
  13   4  -9   -0.00    5.55
 -13  -4   9   10.97    6.89
 -13  -4   9    7.41    6.82
 -13   4  10    4.96    5.86
  13  -4 -10   -0.00    4.47
  13   4 -10   -0.00    6.63
 -13  -4  10   -0.00    4.74
 -13  -4  10    7.49    6.09
 -13   4  11    0.45    5.35
  13  -4 -11    8.95    6.71
  13   4 -11    5.03    6.72
 -13  -4  11   12.21    8.75
 -13  -4  11    9.86    7.26
 -13   4  12    0.00    5.25
  13  -4 -12    5.31    5.22
  13   4 -12    5.21    6.69
 -13  -4  12    0.00    6.58
 -13  -4  12    5.46    5.98
 -13   4  13   10.67    6.77
  13  -4 -13    4.57    5.88
  13   4 -13   21.65   10.11
 -13  -4  13    3.79    6.46
 -13  -4  13    5.16    7.30
 -13   4  14    1.68    4.51
  13  -4 -14    1.02    4.64
  13   4 -14    3.00    6.64
 -13  -4  14    3.41    6.70
 -13   4  15   -0.00    5.95
  13  -4 -15    1.92    5.14
  13   4 -15    2.49    7.51
 -13  -4  15   -0.00    5.65
 -13   4  16   -0.00    5.26
  13  -4 -16    4.89    5.87
  13   4 -16    0.00    5.87
 -13  -4  16   -0.00    4.91
 -13   4  17    3.65    6.21
  13  -4 -17    2.85    5.54
  13   4 -17    7.42    8.25
 -13   4  18    3.05    6.67
  13  -4 -18   -0.00    5.40
  13   4 -18   -0.00    6.79
 -13   4  19    1.05    5.53
  13  -4 -19    0.00    5.12
  13   4 -19    0.00    5.92
 -13   4  20    2.88    5.56
  13  -4 -20   -0.00    5.91
  13   4 -20    6.15    7.08
 -13   4  21    7.55    7.48
  13  -4 -21    7.96    7.12
  13   4 -21    0.00    5.29
 -13   4  22    0.00    5.53
  13  -4 -22    1.72    6.42
  13   4 -22    0.12    5.59
 -13   4  23    3.98    7.79
  13  -4 -23    3.45    6.75
 -13   4  24    0.96    5.76
  13  -4 -24    7.42    6.63
 -13   4  25   -0.00    6.32
  13  -4 -25    0.00    6.57
 -13   4  26   -0.00    7.03
  13  -4 -26   -0.00    6.37
 -13   4  27   -0.00    5.75
 -13   5   1    0.84    4.51
 -13  -5   1   11.06    7.74
 -13  -5   1    6.96    7.21
 -13   5   2   -0.00    5.41
 -13  -5   2    9.46    7.16
 -13  -5   2   -0.00    5.38
 -13   5   3    6.10    5.58
 -13  -5   3    2.45    6.73
 -13  -5   3    0.09    5.00
 -13   5   4    0.00    4.82
 -13  -5   4    1.83    5.66
 -13  -5   4    3.51    6.49
 -13   5   5   -0.00    5.32
 -13  -5   5    1.97    6.49
 -13  -5   5    6.67    8.60
 -13   5   6   -0.00    5.02
  13   5  -6    0.00    6.31
 -13  -5   6    5.22    6.25
 -13  -5   6    4.71    6.68
 -13   5   7    2.98    5.07
  13   5  -7    4.28    7.50
 -13  -5   7    3.62    7.30
 -13  -5   7    2.15    5.55
 -13   5   8    4.26    5.33
  13   5  -8    0.00    5.17
 -13  -5   8    0.00    6.46
 -13  -5   8    0.00    5.79
 -13   5   9    3.92    5.59
  13   5  -9    7.20    7.46
 -13  -5   9    3.22    6.46
 -13  -5   9   -0.00    5.79
 -13   5  10    9.61    7.07
  13   5 -10    3.46    7.18
 -13  -5  10    0.00    6.19
 -13  -5  10    3.15    6.04
 -13   5  11    0.00    5.69
  13   5 -11    2.62    6.93
 -13  -5  11    2.49    7.12
 -13  -5  11    2.12    5.95
 -13   5  12    6.22    6.10
  13   5 -12   -0.00    5.25
 -13  -5  12   -0.00    6.28
 -13  -5  12    3.14    6.40
 -13   5  13   -0.00    5.30
  13   5 -13    9.10    6.54
 -13  -5  13   -0.00    6.62
 -13  -5  13    4.86    6.55
 -13   5  14   12.59    7.43
  13   5 -14    4.24    6.46
 -13  -5  14    0.00    6.50
 -13   5  15    4.16    5.73
  13   5 -15   12.94    8.35
 -13   5  16    0.00    4.87
  13  -5 -16   -0.00    5.34
  13   5 -16   -0.00    6.10
 -13   5  17    1.38    5.90
  13  -5 -17    2.02    6.04
  13   5 -17    1.58    5.88
 -13   5  18    2.63    6.27
  13  -5 -18    0.00    5.11
  13   5 -18   -0.00    6.49
 -13   5  19   -0.00    5.00
  13  -5 -19    3.29    6.78
  13   5 -19    9.33    7.77
 -13   5  20    7.12    6.89
  13  -5 -20    3.13    5.56
  13   5 -20    3.10    6.07
 -13   5  21    0.70    5.68
  13  -5 -21   -0.00    5.95
  13   5 -21    0.00    5.64
 -13   5  22    3.42    5.38
  13  -5 -22    0.44    5.33
 -13   5  23   -0.00    7.70
  13  -5 -23   -0.00    6.75
 -13   5  24   -0.00    6.48
  13  -5 -24    4.32    6.31
  13  -5 -25    1.07    5.75
  13  -5 -26    3.50    5.78
 -13   6   1    0.00    4.29
 -13  -6   1   -0.00    5.18
 -13   6   2    0.26    4.46
 -13  -6   2    2.30    5.85
 -13  -6   2    1.01    6.25
 -13   6   3    0.00    4.40
 -13  -6   3   -0.00    5.70
 -13  -6   3    0.00    6.79
 -13   6   4    0.35    4.46
 -13  -6   4    6.88    6.96
 -13  -6   4    8.32    7.22
 -13   6   5    0.39    4.05
 -13  -6   5    0.00    6.44
 -13  -6   5    1.82    5.50
 -13   6   6    4.37    5.50
 -13  -6   6    0.49    5.68
 -13  -6   6   -0.00    6.47
 -13   6   7    1.85    5.28
 -13  -6   7   -0.00    5.06
 -13  -6   7    2.46    6.76
 -13   6   8    5.94    4.94
  13   6  -8   12.12    7.87
 -13  -6   8    3.02    6.35
 -13  -6   8    3.12    6.71
 -13   6   9   -0.00    4.11
  13   6  -9   -0.00    5.39
 -13  -6   9    0.36    4.52
 -13  -6   9   -0.00    5.68
 -13   6  10    0.00    5.11
  13   6 -10   -0.00    6.43
 -13  -6  10   11.52    7.80
 -13   6  11    2.81    4.62
  13   6 -11   -0.00    6.15
 -13  -6  11   -0.00    6.63
 -13   6  12    3.69    5.70
  13   6 -12    1.32    5.17
 -13  -6  12    1.53    4.69
 -13   6  13    0.00    5.37
  13   6 -13    0.55    6.86
 -13  -6  13    3.91    7.92
 -13   6  14   -0.00    5.52
  13   6 -14   -0.00    5.79
 -13  -6  14   -0.00    5.40
 -13   6  15   -0.00    5.93
  13   6 -15   -0.00    5.99
 -13  -6  15   -0.00    6.46
 -13   6  16    0.00    6.80
  13   6 -16   14.98    8.24
 -13  -6  16    0.00    6.86
 -13   6  17    4.79    7.85
  13   6 -17   -0.00    6.09
 -13   6  18    0.00    6.31
  13   6 -18    1.39    6.19
 -13   6  19    0.00    6.56
  13   6 -19    3.86    8.16
 -13   6  20   -0.00    5.63
 -13   6  21    1.42    6.07
  13  -6 -23    0.56    7.23
  13  -6 -24   -0.00    5.06
  13  -6 -25    0.00    5.94
  13  -6 -26    5.75    7.14
 -13   7   1   -0.00    4.75
 -13  -7   1   -0.00    5.58
 -13   7   2   -0.00    4.50
 -13  -7   2    0.67    5.77
 -13   7   3   -0.00    5.24
 -13  -7   3    5.12    6.26
 -13   7   4   23.50    7.96
 -13  -7   4    0.00    8.13
 -13   7   5    9.46    6.02
 -13  -7   5   -0.00    6.26
 -13   7   6    0.65    4.22
 -13  -7   6   -0.00    6.44
 -13   7   7   -0.00    4.57
 -13  -7   7   -0.00    5.41
 -13   7   8    3.29    5.19
 -13  -7   8    0.20    4.81
 -13   7   9    7.04    5.72
  13   7  -9    2.56    6.44
 -13  -7   9    0.78    5.15
 -13   7  10    6.24    5.86
  13   7 -10   14.94    8.67
 -13  -7  10    5.95    7.62
 -13   7  11    3.05    4.75
  13   7 -11   -0.00    6.04
 -13  -7  11   -0.00    5.66
 -13   7  12   -0.00    5.41
  13   7 -12    5.65    7.07
 -13  -7  12   -0.00    5.42
 -13   7  13   -0.00    5.87
  13   7 -13    9.16    7.25
 -13  -7  13    1.79    6.03
 -13   7  14   -0.00    5.53
  13   7 -14    6.89    8.26
 -13  -7  14    0.00    6.80
 -13   7  15    4.83    6.12
  13   7 -15   -0.00    6.93
 -13  -7  15    4.94    6.87
 -13   7  16    3.95    6.23
  13   7 -16    5.75    6.72
 -13  -7  16    0.00    5.14
 -13   7  17   -0.00    4.71
  13   7 -17    0.00    8.52
 -13  -7  17   -0.00    7.77
 -13   7  18   -0.00    6.13
 -13   8   1   -0.00    3.49
 -13  -8   1    0.86    7.01
 -13   8   2   21.13    7.37
 -13  -8   2    5.26    7.62
 -13   8   3   -0.00    4.33
 -13  -8   3    5.21    8.17
 -13   8   4    0.00    4.64
 -13  -8   4   -0.00    7.64
 -13   8   5    2.67    4.46
 -13  -8   5    4.94    7.75
 -13   8   6   10.63    5.95
 -13  -8   6    8.03    7.42
 -13   8   7   -0.00    4.88
 -13  -8   7   -0.00    6.20
 -13   8   8    8.66    6.37
 -13  -8   8   -0.00    6.92
 -13   8   9   -0.00    5.74
 -13  -8   9    0.00    6.38
 -13   8  10    0.00    5.46
  13   8 -10   -0.00    5.92
 -13  -8  10   -0.00    6.49
 -13   8  11   -0.00    5.85
  13   8 -11   -0.00    6.67
 -13  -8  11   -0.00    5.71
 -13   8  12    0.00    6.41
  13   8 -12    2.77    5.96
 -13  -8  12   -0.00    6.64
 -13   8  13   -0.00    4.71
  13   8 -13    3.46    7.00
 -13  -8  13    0.49    4.52
 -13   8  14    0.01    5.06
  13   8 -14    5.33    7.03
 -13  -8  14    3.37    7.40
 -13   8  15   -0.00    6.12
  13   8 -15    2.29    5.48
 -13  -8  15   -0.00    6.29
 -13   9   1    1.01    3.78
 -13  -9   1    7.46    6.12
 -13   9   2    0.32    4.08
 -13  -9   2   -0.00    5.05
 -13   9   3   -0.00    4.17
 -13  -9   3    3.91    6.62
 -13   9   4    0.00    5.08
 -13  -9   4    0.90    5.74
 -13   9   5   -0.00    3.91
 -13  -9   5    0.00    6.35
 -13   9   6    1.40    4.70
 -13  -9   6    2.77    7.67
 -13   9   7    0.00    5.73
 -13  -9   7    0.00    6.84
 -13   9   8    5.54    5.09
 -13  -9   8    3.20    6.61
 -13   9   9   -0.00    5.13
 -13  -9   9    0.31    6.90
 -13   9  10    2.16    4.75
 -13  -9  10    0.00    6.65
 -13   9  11    3.67    5.14
 -13  -9  11   -0.00    7.94
 -13   9  12   -0.00    5.46
 -13  10   1    0.42    3.80
 -13 -10   1    3.30    6.38
 -13  10   2    1.35    4.20
 -13 -10   2   -0.00    5.76
 -13  10   3    1.90    4.76
 -13 -10   3   -0.00    6.78
 -13  10   4   -0.00    4.32
 -13 -10   4   10.31    6.85
 -13  10   5    1.89    4.28
 -13  10   6    0.00    4.86
 -13  10   7    0.00    4.67
 -13  11   1    1.85    4.06
 -13  11   2   -0.00    3.96
 -12   0   1   -0.00    5.06
 -12   0   1   -0.00    5.43
  12   0  -1    0.00    4.55
 -12   0   2    8.08    7.15
 -12   0   2   31.00    9.78
  12   0  -2   27.48    9.02
 -12   0   3   -0.00    5.00
 -12   0   3   -0.00    3.99
  12   0  -3    4.52    6.12
 -12   0   4    5.55    5.65
 -12   0   4    2.02    5.61
  12   0  -4    7.01    6.94
 -12   0   5    1.81    4.64
 -12   0   5   -0.00    5.23
  12   0  -5   -0.00    5.44
 -12   0   6   82.44   14.22
 -12   0   6   66.60   13.71
  12   0  -6   27.60   10.32
 -12   0   7    4.42    6.04
  12   0  -7    0.66    5.34
 -12   0   8    7.91    6.29
  12   0  -8    0.03    4.57
 -12   0   9   -0.00    5.54
  12   0  -9   -0.00    4.89
 -12   0  10   19.69    8.27
  12   0 -10   24.72    9.25
 -12   0  11    2.44    5.73
  12   0 -11    0.28    3.72
 -12   0  12   38.92   10.68
  12   0 -12    9.73    7.59
 -12   0  13    2.56    5.51
  12   0 -13   -0.00    4.37
 -12   0  14   -0.00    6.04
  12   0 -14   -0.00    5.05
 -12   0  15    2.58    6.44
  12   0 -15    0.95    4.64
 -12   0  16    5.82    7.02
  12   0 -16   12.55    8.14
 -12   0  17    0.38    5.43
 -12   0  18    4.95    6.90
  12   0 -18    2.27    4.99
 -12   0  19    2.56    5.27
  12   0 -19   -0.00    6.48
 -12   0  20    9.99    7.35
  12   0 -20    7.70    6.21
 -12   0  21   -0.00    5.86
  12   0 -21   -0.00    5.49
 -12   0  22   11.77    7.63
  12   0 -22    4.18    6.50
  12   0 -23   -0.00    5.65
 -12   0  24    0.00    6.11
  12   0 -24    1.45    4.83
 -12   0  25   -0.00    6.07
  12   0 -25    0.97    5.42
 -12   0  26    5.75    6.63
  12   0 -26    0.00    5.59
  12   0 -27   -0.00    7.49
  12   0 -28   -0.00    6.63
 -12   1   1    0.00    4.47
 -12   1   1   -0.00    5.73
  12  -1  -1    3.16    5.09
 -12  -1   1    0.00    4.70
 -12  -1   1   -0.00    5.36
 -12   1   2   29.66    9.53
 -12   1   2   29.68    9.09
  12  -1  -2   10.79    6.82
  12   1  -2   21.98    9.15
 -12  -1   2   15.13    7.86
 -12  -1   2   18.18    8.07
 -12   1   3    2.71    4.39
 -12   1   3    7.70    6.69
  12  -1  -3    2.73    5.23
  12   1  -3    1.30    6.25
 -12  -1   3    3.32    6.21
 -12  -1   3    1.60    5.72
 -12   1   4   35.51   10.10
 -12   1   4   36.89   10.34
  12  -1  -4   36.30   10.09
  12   1  -4   44.88   11.97
 -12  -1   4   42.22   11.09
 -12  -1   4   18.19    8.65
 -12   1   5    5.07    5.62
 -12   1   5    3.72    6.53
  12  -1  -5    2.09    5.26
  12   1  -5    5.89    6.25
 -12  -1   5    1.42    5.88
 -12  -1   5    0.83    4.76
 -12   1   6   -0.00    5.24
  12  -1  -6    0.00    5.22
  12   1  -6    7.12    6.31
 -12  -1   6    0.63    4.78
 -12  -1   6   -0.00    4.77
 -12   1   7    2.41    4.78
  12  -1  -7    1.50    5.01
  12   1  -7   -0.00    4.59
 -12  -1   7    0.00    5.27
 -12  -1   7    0.00    4.21
 -12   1   8   16.15    8.30
  12  -1  -8   19.16    7.94
  12   1  -8   22.65    9.82
 -12  -1   8   25.46    9.91
 -12   1   9    2.74    5.63
  12  -1  -9   -0.00    4.67
  12   1  -9    1.81    5.98
 -12  -1   9    2.83    5.74
 -12   1  10   16.56    7.78
  12  -1 -10   24.52    8.55
  12   1 -10    8.48    6.67
 -12  -1  10    6.11    6.16
 -12   1  11   -0.00    6.46
  12  -1 -11   -0.00    5.93
  12   1 -11    1.43    4.81
 -12  -1  11    3.44    5.31
 -12   1  12    5.46    6.14
  12  -1 -12   -0.00    4.68
  12   1 -12    0.00    4.24
 -12  -1  12    3.65    6.11
 -12   1  13   -0.00    5.43
  12  -1 -13   -0.00    4.77
  12   1 -13    3.94    4.71
 -12  -1  13    1.73    6.62
 -12   1  14   35.49   10.99
  12  -1 -14   40.03   11.15
  12   1 -14   17.62    8.07
 -12  -1  14   34.04   10.84
 -12   1  15   -0.00    5.94
  12  -1 -15    5.22    6.36
  12   1 -15    5.06    5.59
 -12  -1  15   -0.00    5.19
 -12   1  16   -0.00    6.23
  12  -1 -16    0.00    5.10
  12   1 -16   -0.00    4.04
 -12  -1  16   -0.00    5.13
 -12   1  17    1.03    6.23
  12  -1 -17    5.28    6.39
  12   1 -17    0.00    6.24
 -12  -1  17   -0.00    6.04
 -12   1  18   10.39    8.23
  12  -1 -18    8.37    6.07
  12   1 -18    2.98    5.11
 -12  -1  18    6.76    6.95
 -12   1  19    3.52    6.27
  12  -1 -19   -0.00    4.76
  12   1 -19   -0.00    5.48
 -12  -1  19   -0.00    5.35
 -12   1  20    0.00    6.03
  12  -1 -20    3.69    5.87
  12   1 -20    1.95    5.52
 -12  -1  20    1.39    6.18
 -12   1  21    0.52    5.09
  12  -1 -21   -0.00    5.29
  12   1 -21    0.00    4.86
 -12  -1  21    0.18    6.50
 -12   1  22    0.12    5.46
  12  -1 -22   -0.00    5.63
  12   1 -22    0.15    5.17
 -12  -1  22   -0.00    6.01
 -12   1  23   -0.00    6.91
  12  -1 -23    3.91    7.36
  12   1 -23    0.44    5.44
 -12  -1  23   -0.00    7.04
 -12   1  24    1.64    6.47
  12  -1 -24    5.59    6.82
  12   1 -24    9.31    7.63
 -12  -1  24   17.03    8.76
 -12   1  25   -0.00    6.66
  12  -1 -25    5.01    7.07
  12   1 -25    2.30    5.88
 -12   1  26    6.89    6.80
  12  -1 -26    4.80    6.45
  12   1 -26    4.56    6.39
 -12   1  27    4.22    7.66
  12  -1 -27   -0.00    5.40
  12   1 -27    0.00    5.64
  12  -1 -28    0.23    6.93
 -12   2   1    6.90    6.03
 -12   2   1    0.00    6.58
  12  -2  -1   -0.00    4.98
 -12  -2   1    5.60    5.64
 -12  -2   1    0.00    6.59
 -12   2   2    9.05    5.94
 -12   2   2   17.24    8.06
  12  -2  -2   12.02    6.75
 -12  -2   2   17.77    7.92
 -12  -2   2   13.80    7.13
 -12   2   3   -0.00    4.47
 -12   2   3    2.35    5.43
  12  -2  -3   -0.00    5.79
  12   2  -3    3.17    6.21
 -12  -2   3    5.40    5.47
 -12  -2   3    2.28    4.84
 -12   2   4    5.23    5.19
 -12   2   4    8.03    6.58
  12  -2  -4    0.92    5.55
  12   2  -4   -0.00    5.43
 -12  -2   4    1.58    6.09
 -12  -2   4    2.83    5.02
 -12   2   5    6.75    5.47
 -12   2   5    6.02    5.83
  12  -2  -5    5.54    5.86
  12   2  -5    4.15    5.85
 -12  -2   5    2.61    5.83
 -12  -2   5   -0.00    5.30
 -12   2   6   25.11    8.74
  12  -2  -6   16.47    8.06
  12   2  -6   40.57   11.52
 -12  -2   6   21.52    9.02
 -12  -2   6   11.05    7.44
 -12   2   7    0.00    4.85
  12  -2  -7    7.40    6.41
  12   2  -7    6.66    6.60
 -12  -2   7    9.24    6.76
 -12  -2   7    2.05    5.61
 -12   2   8    0.00    5.41
  12  -2  -8    1.52    3.97
  12   2  -8    4.49    5.80
 -12  -2   8    7.03    6.75
 -12  -2   8    1.57    5.82
 -12   2   9    4.02    6.48
  12  -2  -9   -0.00    5.20
  12   2  -9    7.18    6.06
 -12  -2   9    0.02    4.55
 -12   2  10   20.92    8.76
  12  -2 -10   29.75    9.14
  12   2 -10   39.30   10.77
 -12  -2  10   18.93    8.66
 -12   2  11    1.34    5.50
  12  -2 -11    8.83    5.95
  12   2 -11    8.53    7.87
 -12  -2  11   13.64    7.70
 -12   2  12    4.43    6.12
  12  -2 -12   21.08    8.13
  12   2 -12   11.32    7.06
 -12  -2  12    2.66    5.32
 -12   2  13    0.00    5.50
  12  -2 -13    0.32    5.28
  12   2 -13    0.00    5.05
 -12  -2  13   -0.00    5.16
 -12   2  14   -0.00    5.83
  12  -2 -14    0.00    4.56
  12   2 -14    1.17    5.62
 -12  -2  14    4.52    6.52
 -12   2  15    1.19    5.99
  12  -2 -15    0.11    4.93
  12   2 -15   -0.00    5.02
 -12  -2  15    0.00    6.03
 -12   2  16    7.64    6.31
  12  -2 -16    8.92    6.39
  12   2 -16    3.62    6.09
 -12  -2  16   13.00    9.61
 -12   2  17   -0.00    5.56
  12  -2 -17   -0.00    6.14
  12   2 -17   -0.00    5.87
 -12  -2  17   -0.00    6.55
 -12   2  18    1.65    5.62
  12  -2 -18   -0.00    4.65
  12   2 -18   -0.00    4.90
 -12  -2  18    0.00    6.28
 -12   2  19    0.00    5.96
  12  -2 -19    2.60    5.73
  12   2 -19    0.00    5.93
 -12  -2  19    7.37    8.02
 -12   2  20    0.00    5.64
  12  -2 -20   -0.00    6.08
  12   2 -20    4.37    6.66
 -12  -2  20   18.97    9.36
 -12   2  21    0.47    5.79
  12  -2 -21   -0.00    6.14
  12   2 -21    0.00    6.83
 -12  -2  21    4.25    7.13
 -12   2  22    5.18    6.02
  12  -2 -22   15.73    9.05
  12   2 -22    9.49    7.74
 -12  -2  22   15.51    8.32
 -12   2  23    1.51    6.49
  12  -2 -23    0.00    4.76
  12   2 -23    4.53    5.89
 -12   2  24    0.00    5.62
  12  -2 -24    3.37    6.03
  12   2 -24   -0.00    5.63
 -12   2  25    0.00    5.77
  12  -2 -25    0.00    5.94
  12   2 -25    0.00    6.29
 -12   2  26   11.02    7.84
  12  -2 -26    8.31    7.45
  12   2 -26    8.26    6.85
 -12   2  27   -0.00    7.08
  12  -2 -27    0.00    5.77
  12   2 -27    3.92    6.45
 -12   2  28    1.96    5.94
  12  -2 -28   -0.00    5.62
 -12   2  29   -0.00    5.49
 -12   3   1   -0.00    5.56
 -12  -3   1    6.96    7.07
 -12  -3   1   -0.00    4.96
 -12   3   2    6.76    5.85
 -12   3   2    9.55    6.26
 -12  -3   2   13.77    8.20
 -12  -3   2   18.48    9.19
 -12   3   3   13.88    6.62
 -12   3   3    6.11    5.20
  12  -3  -3    0.00    5.25
  12   3  -3    6.06    5.99
 -12  -3   3    4.67    6.15
 -12  -3   3    0.00    4.57
 -12   3   4   13.63    6.91
 -12   3   4   13.11    7.07
  12  -3  -4    2.87    5.85
  12   3  -4    9.40    7.01
 -12  -3   4    9.22    6.87
 -12  -3   4   22.47    8.92
 -12   3   5    0.56    4.08
  12  -3  -5    0.00    4.80
  12   3  -5   -0.00    6.02
 -12  -3   5   -0.00    5.80
 -12  -3   5    0.00    6.25
 -12   3   6    4.45    5.09
  12  -3  -6    0.29    3.92
  12   3  -6    5.24    5.75
 -12  -3   6   -0.00    4.93
 -12  -3   6    6.97    6.48
 -12   3   7    0.23    4.72
  12  -3  -7    7.07    5.29
  12   3  -7    4.13    5.96
 -12  -3   7    0.00    5.23
 -12  -3   7    9.46    6.76
 -12   3   8   13.00    7.11
  12  -3  -8   16.13    7.08
  12   3  -8   32.15   11.11
 -12  -3   8   21.70    9.06
 -12  -3   8    5.79    6.36
 -12   3   9    6.68    5.45
  12  -3  -9    4.39    4.94
  12   3  -9    3.53    6.18
 -12  -3   9   17.24    8.47
 -12  -3   9   13.71    7.63
 -12   3  10   14.26    7.58
  12  -3 -10   20.72    7.94
  12   3 -10   13.41    7.64
 -12  -3  10   13.02    7.40
 -12   3  11    2.98    5.08
  12  -3 -11    1.68    4.89
  12   3 -11    3.47    5.97
 -12  -3  11    7.38    6.40
 -12   3  12   14.77    7.72
  12  -3 -12    0.00    5.17
  12   3 -12   11.90    8.04
 -12  -3  12   -0.00    5.04
 -12   3  13    1.88    5.45
  12  -3 -13   -0.00    4.22
  12   3 -13   -0.00    5.86
 -12  -3  13   -0.00    5.74
 -12   3  14   19.79    8.98
  12  -3 -14   15.06    7.23
  12   3 -14   14.81    8.01
 -12  -3  14    4.25    6.64
 -12   3  15    1.89    5.63
  12  -3 -15    9.25    6.95
  12   3 -15    4.71    6.27
 -12  -3  15   -0.00    6.56
 -12   3  16    0.95    5.24
  12  -3 -16   -0.00    5.09
  12   3 -16    0.38    5.09
 -12  -3  16    0.89    4.85
 -12   3  17   -0.00    5.55
  12  -3 -17    1.39    5.43
  12   3 -17    0.00    4.57
 -12  -3  17    4.42    6.25
 -12   3  18   -0.00    6.33
  12  -3 -18    5.92    5.82
  12   3 -18    0.00    4.97
 -12  -3  18    9.61    8.78
 -12   3  19   -0.00    5.25
  12  -3 -19   10.21    6.88
  12   3 -19   11.66    7.33
 -12  -3  19    3.43    7.16
 -12   3  20    6.55    6.17
  12  -3 -20    0.49    4.62
  12   3 -20    0.00    5.46
 -12  -3  20   -0.00    5.40
 -12   3  21   -0.00    5.82
  12  -3 -21    6.33    5.67
  12   3 -21   -0.00    5.83
 -12   3  22   -0.00    5.77
  12  -3 -22    3.68    5.26
  12   3 -22    0.00    6.75
 -12   3  23   10.87    7.87
  12  -3 -23    7.41    6.36
  12   3 -23    0.79    6.23
 -12   3  24   11.88    8.51
  12  -3 -24    5.22    6.84
  12   3 -24    0.00    5.32
 -12   3  25    0.00    5.49
  12  -3 -25   -0.00    5.64
  12   3 -25   -0.00    6.54
 -12   3  26    0.98    6.10
  12  -3 -26    0.40    5.53
  12   3 -26   -0.00    5.50
 -12   3  27    0.00    5.24
  12  -3 -27   -0.00    6.35
 -12   3  28    2.34    7.59
  12  -3 -28    5.84    7.27
 -12   3  29    0.00    7.47
 -12   3  30   -0.00    6.06
 -12   4   1    0.00    5.18
 -12  -4   1    7.77    6.80
 -12  -4   1    6.19    6.08
 -12   4   2   15.88    6.64
 -12  -4   2    7.76    6.69
 -12  -4   2    0.00    6.31
 -12   4   3    4.51    4.78
 -12  -4   3   -0.00    6.40
 -12  -4   3    0.00    5.21
 -12   4   4    7.33    5.22
 -12   4   4    9.20    6.28
  12   4  -4   -0.00    6.49
 -12  -4   4    3.02    5.41
 -12  -4   4    9.82    7.00
 -12   4   5    0.00    6.19
  12  -4  -5    8.15    5.91
  12   4  -5   -0.00    5.83
 -12  -4   5    7.13    7.27
 -12  -4   5   -0.00    5.84
 -12   4   6   14.72    6.94
  12  -4  -6   22.76    8.09
  12   4  -6   21.16    8.60
 -12  -4   6    7.76    7.50
 -12  -4   6    0.17    5.55
 -12   4   7   -0.00    5.58
  12  -4  -7   16.30    7.42
  12   4  -7   19.16    8.90
 -12  -4   7    1.57    5.73
 -12  -4   7    7.28    6.76
 -12   4   8   -0.00    4.37
  12  -4  -8   -0.00    4.96
  12   4  -8    3.38    5.88
 -12  -4   8   -0.00    5.22
 -12  -4   8    1.65    5.27
 -12   4   9    4.72    4.51
  12  -4  -9    0.00    5.06
  12   4  -9    0.00    5.74
 -12  -4   9    6.96    7.03
 -12  -4   9    5.42    5.81
 -12   4  10    7.66    6.86
  12  -4 -10    8.44    5.75
  12   4 -10   17.83    8.76
 -12  -4  10   10.17    7.48
 -12  -4  10   15.62    8.01
 -12   4  11   11.32    6.33
  12  -4 -11    2.70    5.18
  12   4 -11    9.94    8.98
 -12  -4  11    8.30    7.40
 -12  -4  11    7.07    6.67
 -12   4  12   13.64    7.44
  12  -4 -12   10.55    6.81
  12   4 -12   24.58    8.74
 -12  -4  12   15.75    8.22
 -12   4  13    2.67    4.99
  12  -4 -13    0.89    4.80
  12   4 -13    0.00    5.88
 -12  -4  13   -0.00    5.31
 -12   4  14   -0.00    5.48
  12  -4 -14    4.74    5.36
  12   4 -14   -0.00    5.52
 -12  -4  14   -0.00    5.83
 -12   4  15    3.59    6.80
  12  -4 -15    3.16    5.31
  12   4 -15   -0.00    6.07
 -12  -4  15    1.76    5.22
 -12   4  16    0.00    6.16
  12  -4 -16    4.57    5.43
  12   4 -16    9.57    7.03
 -12  -4  16    7.26    6.91
 -12   4  17   11.21    6.66
  12  -4 -17   23.69    8.73
  12   4 -17   10.12    6.76
 -12  -4  17   18.93    9.98
 -12   4  18    0.09    4.91
  12  -4 -18    2.26    5.45
  12   4 -18    1.10    6.49
 -12   4  19   -0.00    5.45
  12  -4 -19    2.54    5.45
  12   4 -19    4.09    6.42
 -12   4  20    6.32    6.89
  12  -4 -20    4.02    5.87
  12   4 -20   12.71    8.46
 -12   4  21   -0.00    4.89
  12  -4 -21   -0.00    5.08
  12   4 -21   12.82    7.44
 -12   4  22    7.68    7.20
  12  -4 -22    5.10    6.87
  12   4 -22    4.77    7.37
 -12   4  23   -0.00    6.97
  12  -4 -23    0.28    4.53
  12   4 -23    5.77    6.87
 -12   4  24   -0.00    6.91
  12  -4 -24    4.31    6.15
  12   4 -24    0.30    6.19
 -12   4  25    3.77    5.82
  12  -4 -25    2.18    5.67
  12   4 -25    2.76    5.87
 -12   4  26    4.21    6.64
  12  -4 -26    1.00    6.67
  12   4 -26   11.36    7.97
 -12   4  27   -0.00    7.77
  12  -4 -27    5.60    6.75
 -12   4  28    6.04    6.91
  12  -4 -28    0.92    6.22
 -12   4  29    3.19    7.74
 -12   4  30    5.09    7.12
 -12   4  31    0.64    6.67
 -12   5   1    0.00    4.40
 -12  -5   1   -0.00    7.06
 -12  -5   1    7.70    7.06
 -12   5   2    7.18    5.22
 -12  -5   2   -0.00    5.61
 -12  -5   2    1.20    5.75
 -12   5   3   -0.00    4.42
 -12  -5   3    4.78    7.27
 -12  -5   3    8.79    6.65
 -12   5   4    4.17    6.37
 -12  -5   4    8.28    7.26
 -12  -5   4    7.29    7.51
 -12   5   5   -0.00    5.38
  12   5  -5    3.36    5.73
 -12  -5   5    0.00    5.91
 -12  -5   5    0.00    5.61
 -12   5   6    5.09    5.42
  12   5  -6   -0.00    5.32
 -12  -5   6   -0.00    4.73
 -12  -5   6   -0.00    4.96
 -12   5   7    6.77    5.98
  12   5  -7    8.30    6.95
 -12  -5   7    0.00    5.20
 -12  -5   7    0.00    5.86
 -12   5   8   20.93    7.39
  12   5  -8   17.91    8.15
 -12  -5   8    1.55    7.06
 -12  -5   8    3.34    6.72
 -12   5   9   15.34    7.21
  12   5  -9    0.83    5.40
 -12  -5   9    4.95    5.96
 -12  -5   9    8.35    7.03
 -12   5  10    6.08    5.95
  12  -5 -10   20.46    7.55
  12   5 -10    7.65    5.90
 -12  -5  10    4.14    6.54
 -12  -5  10    3.02    5.72
 -12   5  11    5.31    6.15
  12  -5 -11    4.87    5.49
  12   5 -11   -0.00    5.63
 -12  -5  11    0.73    5.94
 -12  -5  11    2.05    5.51
 -12   5  12    2.76    5.05
  12  -5 -12   -0.00    5.28
  12   5 -12    0.00    5.56
 -12  -5  12    1.28    5.83
 -12  -5  12    2.30    5.18
 -12   5  13   17.75    8.83
  12  -5 -13   12.88    6.98
  12   5 -13   20.62    9.01
 -12  -5  13    1.66    5.53
 -12   5  14    6.28    5.64
  12  -5 -14   18.12    7.42
  12   5 -14   10.63    7.12
 -12  -5  14    7.61    6.90
 -12   5  15    0.41    6.28
  12  -5 -15    2.00    4.74
 -12   5  16    0.00    6.22
  12  -5 -16   -0.00    4.66
  12   5 -16   -0.00    5.54
 -12   5  17    5.79    5.53
  12  -5 -17    3.95    5.16
  12   5 -17    5.62    6.37
 -12   5  18    8.00    6.91
  12  -5 -18    6.97    6.49
  12   5 -18    1.26    5.48
 -12   5  19    3.59    6.20
  12  -5 -19    1.31    5.62
  12   5 -19    4.81    7.00
 -12   5  20    0.60    6.63
  12  -5 -20    7.30    6.53
  12   5 -20   12.01    7.45
 -12   5  21    6.04    6.89
  12  -5 -21   -0.00    5.61
  12   5 -21    0.54    5.90
 -12   5  22   -0.00    4.48
  12  -5 -22   -0.00    5.44
  12   5 -22   -0.00    6.70
 -12   5  23   -0.00    6.49
  12  -5 -23   -0.00    6.82
  12   5 -23    0.79    6.15
 -12   5  24   -0.00    4.69
  12  -5 -24    1.72    5.98
  12   5 -24    6.55    6.62
 -12   5  25    0.34    7.83
  12  -5 -25    3.61    6.36
  12   5 -25    0.59    4.91
 -12   5  26   -0.00    5.71
  12  -5 -26   -0.00    5.96
 -12   5  27    1.68    6.09
  12  -5 -27   -0.00    6.43
 -12   5  28    0.00    6.86
  12  -5 -28    1.41    6.14
 -12   5  29   -0.00    6.55
 -12   6   1    6.21    5.63
 -12  -6   1    9.20    7.41
 -12   6   2    7.58    5.22
 -12  -6   2    4.51    6.45
 -12  -6   2   16.76    8.59
 -12   6   3    1.25    4.33
 -12  -6   3   12.39    8.66
 -12  -6   3   -0.00    6.34
 -12   6   4   -0.00    5.11
 -12  -6   4   -0.00    6.86
 -12  -6   4    0.00    6.20
 -12   6   5   11.49    6.14
 -12  -6   5   11.45    8.50
 -12  -6   5   10.80    8.19
 -12   6   6    6.89    6.20
 -12  -6   6    1.25    4.75
 -12  -6   6   10.52    7.87
 -12   6   7    8.67    6.16
  12   6  -7   12.20    8.96
 -12  -6   7    0.00    6.29
 -12  -6   7    3.88    6.25
 -12   6   8    0.00    5.18
  12   6  -8    2.63    6.16
 -12  -6   8    7.76    6.66
 -12  -6   8   -0.00    5.81
 -12   6   9    7.76    6.24
  12   6  -9    7.78    7.84
 -12  -6   9    2.15    5.70
 -12  -6   9   -0.00    5.74
 -12   6  10   11.08    6.52
  12   6 -10    4.54    7.04
 -12  -6  10    4.53    5.95
 -12  -6  10    2.01    6.41
 -12   6  11    7.65    6.29
  12   6 -11   20.36    9.23
 -12  -6  11    7.40    7.38
 -12   6  12    4.59    6.02
  12   6 -12    0.57    6.31
 -12  -6  12    2.09    6.62
 -12   6  13    1.93    5.93
  12   6 -13   -0.00    5.95
 -12  -6  13    0.00    5.40
 -12   6  14   -0.00    4.89
  12   6 -14   -0.00    6.70
 -12  -6  14   -0.00    6.02
 -12   6  15   12.21    6.33
  12   6 -15    1.87    7.70
 -12   6  16    0.00    6.96
  12  -6 -16    0.50    5.16
  12   6 -16    0.86    5.62
 -12   6  17   -0.00    6.42
  12  -6 -17    0.76    4.66
  12   6 -17    4.73    7.20
 -12   6  18    0.47    6.28
  12  -6 -18    0.04    5.13
  12   6 -18   -0.00    7.01
 -12   6  19    1.08    5.84
  12  -6 -19    1.46    5.32
  12   6 -19   -0.00    5.20
 -12   6  20   -0.00    5.47
  12  -6 -20   -0.00    5.46
  12   6 -20   -0.00    6.20
 -12   6  21   -0.00    6.46
  12  -6 -21   -0.00    5.62
  12   6 -21    0.00    5.99
 -12   6  22   -0.00    6.66
  12  -6 -22    2.15    6.02
  12   6 -22   11.48    8.08
 -12   6  23    2.40    6.96
  12  -6 -23    0.00    6.23
  12   6 -23    5.45    7.37
 -12   6  24    3.39    5.74
  12  -6 -24    1.91    5.35
 -12   6  25   -0.00    6.43
  12  -6 -25   -0.00    5.23
 -12   6  26    2.38    6.46
  12  -6 -26    3.95    5.70
 -12   6  27    0.00    6.88
  12  -6 -27    0.00    6.17
  12  -6 -28    1.47    6.46
 -12   7   1    5.76    4.86
 -12  -7   1   -0.00    6.36
 -12   7   2    0.29    3.48
 -12  -7   2    4.84    7.30
 -12   7   3    5.24    5.44
 -12  -7   3   14.46    7.58
 -12  -7   3   -0.00    7.85
 -12   7   4   -0.00    4.40
 -12  -7   4   10.07    7.20
 -12  -7   4   -0.00    5.92
 -12   7   5    5.59    5.11
 -12  -7   5    0.00    4.69
 -12  -7   5    0.79    5.50
 -12   7   6    2.55    5.09
 -12  -7   6   -0.00    6.86
 -12  -7   6   -0.00    5.80
 -12   7   7    4.06    4.78
 -12  -7   7    1.81    5.12
 -12   7   8    1.08    3.88
  12   7  -8    3.26    6.86
 -12  -7   8   -0.00    5.00
 -12   7   9    0.00    5.65
  12   7  -9   21.96    9.31
 -12  -7   9   28.39   10.10
 -12   7  10    4.36    6.04
  12   7 -10    5.35    6.65
 -12  -7  10   -0.00    4.88
 -12   7  11    2.38    4.67
  12   7 -11   -0.00    5.38
 -12  -7  11    0.57    5.01
 -12   7  12    1.38    4.99
  12   7 -12    1.56    5.66
 -12  -7  12    6.74    5.84
 -12   7  13    1.65    3.91
  12   7 -13    0.00    5.23
 -12  -7  13    5.40    5.56
 -12   7  14    2.22    5.13
  12   7 -14    3.02    5.49
 -12  -7  14   10.34    7.61
 -12   7  15    7.73    6.15
  12   7 -15    0.00    7.15
 -12  -7  15    4.99    6.38
 -12   7  16    0.25    4.70
  12   7 -16    1.02    6.10
 -12  -7  16    0.00    6.03
 -12   7  17    7.57    6.51
  12   7 -17    6.39    7.02
 -12   7  18    0.00    4.32
  12   7 -18    0.00    6.10
 -12   7  19   18.15    8.83
  12   7 -19    0.00    8.40
 -12   7  20   -0.00    5.48
  12   7 -20   -0.00    4.74
 -12   7  21    0.00    4.31
  12   7 -21    4.49    5.81
 -12   7  22   -0.00    5.49
  12   7 -22   -0.00    6.64
 -12   7  23    6.60    7.36
  12  -7 -23   -0.00    5.78
 -12   7  24   -0.00    6.17
  12  -7 -24   -0.00    5.75
  12  -7 -25    5.55    6.31
  12  -7 -26   -0.00    5.97
  12  -7 -27    4.21    7.36
  12  -7 -28   -0.00    5.95
 -12   8   1   13.72    6.03
 -12  -8   1    4.56    7.32
 -12   8   2    2.69    5.03
 -12  -8   2    1.45    7.30
 -12   8   3   -0.00    3.96
 -12  -8   3    3.45    5.97
 -12   8   4    2.83    4.88
 -12  -8   4   -0.00    6.01
 -12   8   5    9.03    5.51
 -12  -8   5   18.70    9.25
 -12   8   6   -0.00    4.59
 -12  -8   6   -0.00    7.06
 -12   8   7    7.32    5.60
 -12  -8   7    5.26    7.54
 -12   8   8    0.00    5.77
 -12  -8   8   -0.00    5.35
 -12   8   9    2.59    4.52
  12   8  -9    3.30    6.84
 -12  -8   9   -0.00    6.03
 -12   8  10    3.96    4.97
  12   8 -10   -0.00    6.31
 -12  -8  10    0.05    5.10
 -12   8  11    5.53    5.02
  12   8 -11    6.98    6.56
 -12  -8  11    1.21    4.73
 -12   8  12    0.72    5.61
  12   8 -12   12.29    7.52
 -12  -8  12    2.95    4.33
 -12   8  13    1.46    4.32
  12   8 -13   -0.00    6.78
 -12  -8  13   -0.00    5.42
 -12   8  14    0.33    3.45
  12   8 -14    5.65    7.01
 -12  -8  14    8.59    7.59
 -12   8  15    3.60    5.20
  12   8 -15   19.07   10.05
 -12  -8  15    3.08    6.46
 -12   8  16    4.51    5.03
  12   8 -16    2.80    6.58
 -12  -8  16   -0.00    7.33
 -12   8  17    0.00    4.79
  12   8 -17    6.76    8.38
 -12  -8  17    2.37    5.82
 -12   8  18   -0.00    5.59
  12   8 -18    4.31    7.28
 -12  -8  18    2.05    4.43
 -12   8  19    8.88    6.25
  12   8 -19    3.06    6.36
 -12   8  20   -0.00    5.82
  12   8 -20   -0.00    7.45
 -12   8  21    6.36    5.52
 -12   9   1    1.73    3.91
 -12  -9   1    2.73    5.82
 -12   9   2    4.14    4.35
 -12  -9   2   -0.00    6.92
 -12   9   3    8.60    5.16
 -12  -9   3   10.91    9.01
 -12   9   4    2.24    4.43
 -12  -9   4    0.50    5.52
 -12   9   5    0.73    5.51
 -12  -9   5    4.17    6.50
 -12   9   6   -0.00    3.55
 -12  -9   6    0.17    6.60
 -12   9   7    2.41    4.59
 -12  -9   7   -0.00    4.70
 -12   9   8   -0.00    5.46
 -12  -9   8   -0.00    5.38
 -12   9   9    2.60    4.95
 -12  -9   9    2.83    7.95
 -12   9  10   -0.00    5.12
 -12  -9  10   -0.00    6.96
 -12   9  11    4.79    5.57
  12   9 -11   -0.00    7.30
 -12  -9  11    0.00    7.22
 -12   9  12    1.33    3.51
  12   9 -12    0.16    5.26
 -12  -9  12    0.77    4.80
 -12   9  13    0.00    5.30
  12   9 -13   10.49    6.85
 -12  -9  13   -0.00    7.67
 -12   9  14    4.05    4.19
  12   9 -14    0.44    6.74
 -12  -9  14   -0.00    5.94
 -12   9  15    4.81    5.97
  12   9 -15    8.40    7.76
 -12  -9  15    8.70    7.86
 -12   9  16    5.75    6.17
  12   9 -16    4.61    6.62
 -12  -9  16   -0.00    6.43
 -12   9  17    9.27    6.53
  12   9 -17   -0.00    7.78
 -12  -9  17    7.73    6.95
 -12   9  18   -0.00    5.25
  12   9 -18    1.17    6.68
 -12  -9  18    0.00    4.90
 -12  10   1    7.97    4.68
 -12 -10   1    7.34    6.96
 -12  10   2   -0.00    3.68
 -12 -10   2   -0.00    5.00
 -12  10   3   -0.00    4.26
 -12 -10   3   -0.00    5.88
 -12  10   4    0.00    4.15
 -12 -10   4   -0.00    5.95
 -12  10   5   -0.00    4.05
 -12 -10   5   -0.00    7.33
 -12  10   6    0.31    3.79
 -12 -10   6   -0.00    5.35
 -12  10   7    0.00    4.17
 -12 -10   7   -0.00    6.50
 -12  10   8   -0.00    3.96
 -12 -10   8    7.79    7.73
 -12  10   9    5.39    4.88
 -12 -10   9   -0.00    7.96
 -12  10  10   -0.00    4.66
 -12 -10  10   -0.00    6.46
 -12  10  11   -0.00    5.44
 -12 -10  11    3.31    6.63
 -12  10  12    0.00    5.27
 -12 -10  12   -0.00    6.78
 -12  10  13    1.30    4.70
  12  10 -13    9.08    8.13
 -12 -10  13   -0.00    6.52
 -12  10  14    0.00    4.64
  12  10 -14    7.33    7.69
 -12 -10  14   -0.00    6.67
 -12  10  15    2.33    4.19
  12  10 -15    5.26    6.82
 -12 -10  15    7.26    6.62
 -12  11   1   -0.00    3.56
 -12 -11   1    5.21    6.66
 -12  11   2    0.74    3.81
 -12 -11   2   -0.00    8.20
 -12  11   3    1.46    4.05
 -12 -11   3    1.38    5.78
 -12  11   4    0.00    4.07
 -12 -11   4    1.61    6.23
 -12  11   5   -0.00    3.74
 -12 -11   5   13.17    8.02
 -12  11   6    4.42    5.14
 -12 -11   6   -0.00    7.14
 -12  11   7    4.56    4.45
 -12 -11   7    5.98    5.03
 -12  11   8    0.02    4.20
 -12 -11   8    0.00    5.57
 -12  11   9    0.00    4.13
 -12 -11   9    4.78    7.07
 -12  11  10    0.00    4.93
 -12 -11  10   -0.00    6.23
 -12  11  11    0.00    4.35
 -12 -11  11    3.33    6.07
 -12  12   1    1.19    4.44
 -12  12   2    0.00    4.08
 -12  12   3   -0.00    3.61
 -12  12   4   -0.00    3.79
 -12  12   5    0.00    4.30
 -12  12   6    1.10    3.75
 -12  13   1    1.10    3.92
 -11   0   1   56.67   12.76
 -11   0   1   56.96   12.47
  11   0  -1   79.34   14.82
 -11   0   2   -0.00    5.30
 -11   0   2    0.00    4.81
  11   0  -2   -0.00    4.61
 -11   0   3   26.25    8.44
 -11   0   3   18.52    8.06
  11   0  -3   14.72    8.29
 -11   0   4   -0.00    4.31
 -11   0   4    2.93    5.10
  11   0  -4    0.00    5.16
 -11   0   5   74.95   14.33
 -11   0   5   92.74   15.92
  11   0  -5   76.36   14.60
 -11   0   6    0.00    4.86
  11   0  -6    0.00    5.84
 -11   0   7    0.00    4.36
  11   0  -7    0.55    4.84
 -11   0   8   -0.00    5.52
  11   0  -8    0.00    5.30
 -11   0   9   22.34    9.54
  11   0  -9   32.48   10.00
 -11   0  10   -0.00    6.06
  11   0 -10   -0.00    4.56
 -11   0  11   59.08   12.52
  11   0 -11   13.71    7.39
 -11   0  12   -0.00    5.09
  11   0 -12    2.52    4.95
 -11   0  13    3.98    5.80
  11   0 -13    4.30    5.51
 -11   0  14   -0.00    4.91
  11   0 -14   -0.00    5.70
 -11   0  15   18.00    8.28
  11   0 -15   15.04    7.35
 -11   0  16   -0.00    5.37
  11   0 -16    0.00    5.39
 -11   0  17   13.93    7.77
  11   0 -17    4.38    5.95
 -11   0  18    1.93    5.42
  11   0 -18   -0.00    4.81
 -11   0  19    6.20    6.41
  11   0 -19   11.12    7.22
 -11   0  20    3.22    6.09
  11   0 -20    1.08    5.61
 -11   0  21   15.28    8.27
  11   0 -21   20.16    8.60
 -11   0  22    4.33    5.74
  11   0 -22   -0.00    6.99
 -11   0  23    1.41    5.06
  11   0 -23    3.79    6.84
 -11   0  24    0.00    6.18
  11   0 -24    0.91    4.93
 -11   0  25   15.40    8.87
  11   0 -25   -0.00    5.87
 -11   0  26    7.57    7.87
  11   0 -26   -0.00    6.00
  11   0 -27   15.09    8.35
  11   0 -28    0.00    6.28
  11   0 -29    5.00    6.77
  11   0 -30    1.23    5.73
 -11   1   1   56.59   11.74
  11   1  -1   69.71   13.49
 -11  -1   1   51.06   12.15
 -11  -1   1   38.25   10.79
 -11   1   2    2.21    4.42
  11   1  -2   -0.00    4.71
 -11  -1   2   -0.00    4.80
 -11  -1   2   -0.00    3.81
 -11   1   3   40.62   10.05
 -11   1   3   28.72    8.87
  11  -1  -3   43.31   10.87
  11   1  -3   32.98    9.91
 -11  -1   3   34.21    9.87
 -11  -1   3   14.28    7.39
 -11   1   4    0.00    4.50
 -11   1   4    4.65    5.24
  11  -1  -4   -0.00    5.03
  11   1  -4   -0.00    6.01
 -11  -1   4   -0.00    5.03
 -11  -1   4   -0.00    5.35
 -11   1   5    7.82    5.71
  11  -1  -5    9.99    5.77
  11   1  -5   10.67    6.53
 -11  -1   5    0.17    4.87
 -11  -1   5    0.50    4.40
 -11   1   6    0.00    4.79
  11  -1  -6    0.30    4.55
  11   1  -6    3.17    5.63
 -11  -1   6    3.50    5.62
 -11  -1   6    1.08    4.93
 -11   1   7   39.89   10.08
  11  -1  -7   43.83   10.76
  11   1  -7   19.33    8.48
 -11  -1   7   33.18   10.28
 -11   1   8    9.85    6.29
  11  -1  -8   -0.00    4.67
  11   1  -8   -0.00    5.30
 -11  -1   8    1.80    5.33
 -11   1   9   21.44    8.21
  11  -1  -9   12.47    6.43
  11   1  -9   29.56    9.67
 -11  -1   9   16.13    8.38
 -11   1  10    2.44    4.89
  11  -1 -10   -0.00    4.35
  11   1 -10   -0.00    5.34
 -11  -1  10   -0.00    6.07
 -11   1  11   10.54    5.82
  11  -1 -11    0.00    5.41
  11   1 -11    0.00    4.13
 -11  -1  11    9.42    6.75
 -11   1  12    3.57    5.97
  11  -1 -12    6.84    5.74
  11   1 -12   -0.00    5.47
 -11  -1  12    3.99    6.99
 -11   1  13    7.70    6.56
  11  -1 -13   23.30    8.97
  11   1 -13   15.83    7.45
 -11  -1  13   26.99    9.83
 -11   1  14   -0.00    5.29
  11  -1 -14   -0.00    5.75
  11   1 -14    6.47    5.30
 -11  -1  14   -0.00    5.90
 -11   1  15    4.60    5.98
  11  -1 -15   -0.00    4.10
  11   1 -15    4.17    5.50
 -11  -1  15    0.00    5.26
 -11   1  16   -0.00    5.13
  11  -1 -16   -0.00    4.44
  11   1 -16    3.83    5.64
 -11  -1  16   -0.00    5.20
 -11   1  17    6.52    7.28
  11  -1 -17   12.48    6.88
  11   1 -17    0.00    6.37
 -11  -1  17   18.86    9.32
 -11   1  18    0.03    5.63
  11  -1 -18    7.10    7.43
  11   1 -18   -0.00    4.83
 -11  -1  18    4.78    6.28
 -11   1  19    2.60    6.25
  11  -1 -19    8.51    7.19
  11   1 -19    3.71    5.87
 -11  -1  19    0.90    6.03
 -11   1  20   10.58    7.96
  11  -1 -20    2.28    5.84
  11   1 -20   -0.00    5.74
 -11  -1  20    0.00    6.02
 -11   1  21   -0.00    4.68
  11  -1 -21    2.51    5.31
  11   1 -21   -0.00    5.93
 -11  -1  21   -0.00    6.13
 -11   1  22   -0.00    5.26
  11  -1 -22   -0.00    5.89
  11   1 -22    0.83    5.35
 -11  -1  22    2.18    5.60
 -11   1  23   10.21    7.51
  11  -1 -23   25.01    9.28
  11   1 -23   30.61   10.26
 -11  -1  23   10.34    7.64
 -11   1  24   -0.00    5.51
  11  -1 -24   -0.00    4.27
  11   1 -24    2.99    5.43
 -11  -1  24    2.39    5.99
 -11   1  25   -0.00    7.02
  11  -1 -25    2.09    6.64
  11   1 -25   13.69    7.92
 -11   1  26   -0.00    6.53
  11  -1 -26    4.50    6.75
  11   1 -26    4.64    6.00
 -11   1  27    2.45    6.57
  11  -1 -27    5.20    7.91
  11   1 -27    7.15    7.75
 -11   1  28    1.15    6.03
  11  -1 -28   -0.00    5.94
  11   1 -28   -0.00    7.32
  11  -1 -29    7.09    6.62
  11   1 -29    0.00    6.57
  11  -1 -30   -0.00    7.10
  11   1 -30   -0.00    8.38
 -11   2   1    6.93    5.26
 -11  -2   1   15.21    7.62
 -11  -2   1   23.06    8.16
 -11   2   2   -0.00    4.52
  11   2  -2    0.00    4.88
 -11  -2   2    0.09    4.92
 -11  -2   2    2.92    5.07
 -11   2   3    0.00    5.52
  11   2  -3    6.46    6.31
 -11  -2   3    2.25    5.41
 -11  -2   3    6.50    5.68
 -11   2   4    3.18    5.67
  11   2  -4   11.96    6.83
 -11  -2   4    7.05    5.89
 -11  -2   4   -0.00    4.69
 -11   2   5   39.66   10.65
  11   2  -5   35.30   10.55
 -11  -2   5   47.48   11.66
 -11  -2   5   37.62   10.18
 -11   2   6    6.75    5.98
  11  -2  -6   12.95    6.36
  11   2  -6   18.57    8.08
 -11  -2   6    6.38    5.33
 -11  -2   6    8.32    6.82
 -11   2   7    6.11    5.57
  11  -2  -7    1.35    4.19
  11   2  -7    7.31    6.87
 -11  -2   7   13.94    6.18
 -11  -2   7   10.43    7.34
 -11   2   8    5.21    5.88
  11  -2  -8   10.71    5.90
  11   2  -8    0.48    5.44
 -11  -2   8   -0.00    4.62
 -11   2   9   24.77    8.96
  11  -2  -9   32.59    9.25
  11   2  -9   13.48    7.26
 -11  -2   9   25.40    9.14
 -11   2  10    3.58    6.33
  11  -2 -10    0.00    5.46
  11   2 -10    4.31    5.81
 -11  -2  10    0.98    4.59
 -11   2  11   26.51    8.45
  11  -2 -11   14.63    6.93
  11   2 -11   18.13    8.09
 -11  -2  11    1.72    5.34
 -11   2  12   -0.00    4.68
  11  -2 -12    6.15    5.82
  11   2 -12   -0.00    3.76
 -11  -2  12   -0.00    5.67
 -11   2  13    0.00    5.16
  11  -2 -13   -0.00    5.46
  11   2 -13   -0.00    5.26
 -11  -2  13   -0.00    5.15
 -11   2  14   -0.00    4.75
  11  -2 -14    2.58    5.50
  11   2 -14    0.00    5.34
 -11  -2  14    7.43    6.39
 -11   2  15   11.08    7.42
  11  -2 -15   12.72    7.55
  11   2 -15    9.54    7.94
 -11  -2  15   15.64    8.36
 -11   2  16    0.00    6.08
  11  -2 -16    5.44    5.89
  11   2 -16    0.92    5.63
 -11  -2  16   -0.00    6.36
 -11   2  17    0.00    4.42
  11  -2 -17   10.96    6.91
  11   2 -17    0.00    5.40
 -11  -2  17    3.61    6.79
 -11   2  18    1.99    5.13
  11  -2 -18    1.86    4.91
  11   2 -18    3.56    6.22
 -11  -2  18   -0.00    5.41
 -11   2  19   -0.00    6.51
  11  -2 -19    8.48    6.04
  11   2 -19    6.03    6.57
 -11  -2  19    4.44    6.24
 -11   2  20    5.54    6.00
  11  -2 -20   -0.00    5.87
  11   2 -20    6.34    5.84
 -11  -2  20   -0.00    5.45
 -11   2  21    6.50    6.74
  11  -2 -21   24.62    8.99
  11   2 -21   12.08    7.86
 -11  -2  21   10.23    8.77
 -11   2  22    1.99    6.34
  11  -2 -22    1.47    4.74
  11   2 -22    1.29    4.86
 -11  -2  22    6.51    7.29
 -11   2  23   -0.00    6.08
  11  -2 -23    2.84    6.86
  11   2 -23    3.98    7.07
 -11  -2  23    0.00    4.98
 -11   2  24   -0.00    6.27
  11  -2 -24   -0.00    4.76
  11   2 -24    4.46    6.56
 -11   2  25    0.00    6.78
  11  -2 -25    0.00    7.52
  11   2 -25   10.14    7.69
 -11   2  26    1.41    6.37
  11  -2 -26    7.33    6.94
  11   2 -26    1.88    6.95
 -11   2  27    2.49    5.90
  11  -2 -27   -0.00    6.73
  11   2 -27   -0.00    6.99
 -11   2  28    0.00    5.83
  11  -2 -28    4.11    6.25
  11   2 -28   -0.00    5.64
 -11   2  29   -0.00    5.67
  11  -2 -29    2.39    6.10
  11   2 -29    0.49    5.70
  11  -2 -30    5.73    6.61
 -11   3   1   27.15    8.11
 -11   3   1    4.90    4.66
  11  -3  -1   21.01    7.65
 -11  -3   1   11.70    7.19
 -11  -3   1    0.93    4.29
 -11   3   2    8.57    6.08
  11  -3  -2   15.85    7.42
 -11  -3   2    7.58    6.86
 -11  -3   2   10.77    6.98
 -11   3   3   46.21   10.03
  11   3  -3   43.03   11.06
 -11  -3   3   16.47    8.15
 -11  -3   3   41.26   11.06
 -11   3   4    0.00    4.54
  11   3  -4    0.00    5.65
 -11  -3   4    2.03    5.62
 -11  -3   4    0.00    6.36
 -11   3   5    0.16    5.26
  11   3  -5    0.00    5.90
 -11  -3   5    1.74    4.84
 -11  -3   5    2.19    5.36
 -11   3   6   11.75    6.12
  11   3  -6   12.83    7.91
 -11  -3   6   21.32    8.89
 -11  -3   6    7.24    6.94
 -11   3   7   27.90    8.19
  11  -3  -7   39.95   10.02
  11   3  -7   21.53    9.02
 -11  -3   7   21.15    8.68
 -11  -3   7   27.01    9.78
 -11   3   8    6.52    5.31
  11  -3  -8    3.64    5.55
  11   3  -8    5.22    5.73
 -11  -3   8    5.24    6.29
 -11  -3   8    0.85    5.77
 -11   3   9   16.16    7.24
  11  -3  -9    5.28    5.55
  11   3  -9   27.16   10.08
 -11  -3   9    5.63    5.93
 -11   3  10    0.74    4.36
  11  -3 -10   -0.00    5.40
  11   3 -10   -0.00    6.56
 -11  -3  10   -0.00    4.62
 -11   3  11    6.85    6.26
  11  -3 -11    2.46    4.39
  11   3 -11    8.35    6.97
 -11  -3  11    1.31    5.51
 -11   3  12   11.62    7.10
  11  -3 -12    9.26    6.57
  11   3 -12    1.51    5.38
 -11  -3  12    5.30    7.50
 -11   3  13   23.79    8.26
  11  -3 -13   15.52    7.36
  11   3 -13   20.16    8.58
 -11  -3  13    5.87    6.81
 -11   3  14   -0.00    4.69
  11  -3 -14   -0.00    5.09
  11   3 -14    0.00    5.27
 -11  -3  14   -0.00    7.12
 -11   3  15   -0.00    5.13
  11  -3 -15   -0.00    5.03
  11   3 -15   -0.00    5.73
 -11  -3  15   -0.00    5.95
 -11   3  16    5.33    6.36
  11  -3 -16    2.50    5.70
  11   3 -16   -0.00    5.36
 -11  -3  16    6.18    6.20
 -11   3  17    3.39    5.89
  11  -3 -17    8.86    6.07
  11   3 -17    0.00    5.75
 -11  -3  17    8.64    7.39
 -11   3  18    2.97    6.79
  11  -3 -18   11.97    7.75
  11   3 -18    5.02    6.40
 -11  -3  18   -0.00    5.92
 -11   3  19    6.08    6.53
  11  -3 -19    4.75    6.42
  11   3 -19    9.51    7.33
 -11  -3  19   -0.00    6.84
 -11   3  20    3.87    6.77
  11  -3 -20    5.21    6.09
  11   3 -20    5.37    6.86
 -11  -3  20    0.57    6.79
 -11   3  21    0.33    5.31
  11  -3 -21    0.00    5.99
  11   3 -21    0.00    6.27
 -11  -3  21    3.05    6.84
 -11   3  22    7.13    5.88
  11  -3 -22    7.76    6.53
  11   3 -22    2.12    7.26
 -11   3  23   13.11    8.31
  11  -3 -23   20.19    8.78
  11   3 -23   21.89    9.77
 -11   3  24    1.63    6.76
  11  -3 -24   14.58    7.45
  11   3 -24    6.78    6.22
 -11   3  25    2.24    7.34
  11  -3 -25   -0.00    5.81
  11   3 -25    6.59    6.35
 -11   3  26    2.12    6.16
  11  -3 -26   -0.00    6.16
  11   3 -26    0.38    5.68
 -11   3  27    5.96    6.78
  11  -3 -27    0.00    7.36
  11   3 -27    9.09    7.99
 -11   3  28    3.45    6.95
  11  -3 -28    1.29    5.77
  11   3 -28    1.72    6.87
 -11   3  29    0.00    6.20
  11  -3 -29    0.00    6.45
  11   3 -29   -0.00    6.66
 -11   3  30   -0.00    5.10
  11  -3 -30    1.68    6.76
 -11   4   1   28.18    8.16
 -11   4   1   14.33    7.10
  11  -4  -1   26.76    7.98
 -11  -4   1   26.22    9.48
 -11  -4   1   15.17    8.27
 -11   4   2    0.00    4.78
 -11   4   2   -0.00    5.54
  11  -4  -2    1.08    4.19
 -11  -4   2    3.63    6.04
 -11  -4   2    2.85    6.23
 -11   4   3    1.90    4.53
  11  -4  -3    2.61    4.17
 -11  -4   3   -0.00    6.04
 -11  -4   3    2.84    5.26
 -11   4   4    3.20    4.80
  11  -4  -4   10.78    6.70
  11   4  -4   10.39    6.87
 -11  -4   4    4.84    6.24
 -11  -4   4   -0.00    4.84
 -11   4   5   25.24    8.60
  11   4  -5   23.53    9.64
 -11  -4   5   34.03   10.43
 -11  -4   5   21.36    9.05
 -11   4   6    5.53    6.28
  11   4  -6    1.02    4.44
 -11  -4   6    8.58    6.68
 -11  -4   6    3.31    5.98
 -11   4   7    3.85    4.43
  11   4  -7    3.42    6.89
 -11  -4   7    0.00    5.42
 -11  -4   7    2.91    5.20
 -11   4   8    1.11    4.41
  11   4  -8    8.08    6.62
 -11  -4   8    7.88    6.84
 -11  -4   8    0.00    4.88
 -11   4   9   20.26    8.37
  11  -4  -9   18.39    7.45
  11   4  -9   24.54    9.60
 -11  -4   9   17.57    8.04
 -11  -4   9   25.07    9.26
 -11   4  10    9.06    6.01
  11  -4 -10    5.37    5.75
  11   4 -10   12.69    8.48
 -11  -4  10    8.28    7.97
 -11   4  11   29.33    8.97
  11  -4 -11   33.76    9.57
  11   4 -11   17.85    7.63
 -11  -4  11    7.45    7.67
 -11   4  12    2.17    4.80
  11  -4 -12   -0.00    4.43
  11   4 -12    0.00    6.03
 -11  -4  12    2.57    6.01
 -11   4  13   -0.00    6.19
  11  -4 -13    2.72    4.78
  11   4 -13    0.00    5.64
 -11  -4  13    2.43    5.95
 -11   4  14   -0.00    4.85
  11  -4 -14    5.06    5.86
  11   4 -14    5.28    7.19
 -11  -4  14    0.61    4.69
 -11   4  15    0.00    6.08
  11  -4 -15   11.07    6.99
  11   4 -15   10.72    7.35
 -11  -4  15   11.78    7.97
 -11   4  16   10.75    7.19
  11  -4 -16    0.00    4.84
  11   4 -16    0.00    7.11
 -11  -4  16    5.15    6.66
 -11   4  17    0.01    4.43
  11  -4 -17    9.58    6.81
  11   4 -17   -0.00    4.81
 -11  -4  17   -0.00    6.05
 -11   4  18    0.00    5.80
  11  -4 -18    3.05    5.43
  11   4 -18   -0.00    5.62
 -11  -4  18    0.00    6.51
 -11   4  19    0.55    6.20
  11  -4 -19    6.45    6.49
  11   4 -19    1.33    5.16
 -11   4  20   -0.00    5.52
  11  -4 -20   -0.00    4.95
  11   4 -20   -0.00    6.42
 -11   4  21   10.18    7.79
  11  -4 -21    5.31    7.22
  11   4 -21    3.95    6.93
 -11   4  22   -0.00    5.28
  11  -4 -22    4.58    6.21
  11   4 -22    6.61    6.29
 -11   4  23    4.61    7.15
  11  -4 -23   12.74    7.60
  11   4 -23    0.23    5.90
 -11   4  24   -0.00    6.30
  11  -4 -24    0.93    4.11
  11   4 -24    0.83    6.01
 -11   4  25   11.81    7.78
  11  -4 -25    0.00    6.46
  11   4 -25   17.07    9.13
 -11   4  26    0.31    5.43
  11  -4 -26    0.68    6.13
  11   4 -26    0.00    6.19
 -11   4  27    1.78    5.36
  11  -4 -27    0.00    6.42
  11   4 -27    4.23    6.39
 -11   4  28    1.10    6.32
  11  -4 -28   -0.00    6.23
  11   4 -28    5.80    6.46
 -11   4  29   -0.00    6.57
  11  -4 -29    0.00    5.88
 -11   4  30    6.75    7.65
  11  -4 -30    1.55    5.83
 -11   4  31   -0.00    6.68
 -11   5   1    5.34    4.43
 -11  -5   1   -0.00    5.87
 -11  -5   1    0.94    5.32
 -11   5   2   20.77    7.48
 -11  -5   2   22.72    8.74
 -11  -5   2   17.99    8.87
 -11  -5   3   17.67    9.10
 -11  -5   3   43.06   11.63
 -11   5   4    5.72    5.20
 -11  -5   4    1.95    4.48
 -11  -5   4    0.02    5.69
 -11   5   5   -0.00    5.05
  11  -5  -5   -0.00    4.77
  11   5  -5    2.49    6.00
 -11  -5   5   -0.00    5.53
 -11  -5   5   -0.00    6.45
 -11   5   6    7.02    5.80
  11   5  -6    2.18    6.80
 -11  -5   6    3.69    6.35
 -11  -5   6    9.09    7.21
 -11   5   7   15.42    6.99
  11   5  -7   19.83    8.59
 -11  -5   7    8.28    7.01
 -11  -5   7    6.52    7.16
 -11   5   8    4.46    6.49
  11   5  -8    8.06    6.26
 -11  -5   8   11.51    7.67
 -11  -5   8    9.32    7.29
 -11   5   9   12.58    7.01
  11  -5  -9   14.13    6.87
  11   5  -9   13.10    8.71
 -11  -5   9   13.28    7.72
 -11  -5   9    1.22    6.28
 -11   5  10   -0.00    4.77
  11  -5 -10    0.00    4.31
  11   5 -10    3.31    6.35
 -11  -5  10    1.39    6.13
 -11  -5  10    3.34    5.78
 -11   5  11    7.91    6.29
  11  -5 -11    1.63    4.31
  11   5 -11   -0.00    6.66
 -11  -5  11    6.25    6.37
 -11  -5  11    9.64    6.97
 -11   5  12   23.86    8.38
  11  -5 -12   20.42    8.04
  11   5 -12   20.90    9.52
 -11  -5  12    6.72    6.82
 -11   5  13   11.26    6.14
  11  -5 -13    1.49    4.67
  11   5 -13   16.48    9.11
 -11  -5  13   17.12    8.66
 -11   5  14    0.00    5.97
  11  -5 -14    1.19    4.85
  11   5 -14   -0.00    5.89
 -11  -5  14    0.00    3.94
 -11   5  15    0.64    4.89
  11  -5 -15   -0.00    4.11
  11   5 -15    0.75    4.77
 -11  -5  15   -0.00    4.27
 -11   5  16    1.54    5.25
  11  -5 -16    1.14    3.61
  11   5 -16   -0.00    5.76
 -11   5  17    6.91    6.30
  11  -5 -17   -0.00    4.74
  11   5 -17    5.95    6.40
 -11   5  18    8.17    6.89
  11  -5 -18   13.83    8.05
  11   5 -18    9.39    6.46
 -11   5  19    6.91    6.26
  11  -5 -19    3.65    6.57
  11   5 -19   17.39    8.44
 -11   5  20    0.07    4.65
  11  -5 -20    1.78    5.52
  11   5 -20    1.30    5.03
 -11   5  21   12.33    7.15
  11  -5 -21    2.04    5.57
  11   5 -21    4.12    6.02
 -11   5  22    1.38    6.04
  11  -5 -22    2.86    7.22
  11   5 -22   -0.00    5.36
 -11   5  23    1.24    6.83
  11  -5 -23   16.50    8.83
  11   5 -23   10.46    6.86
 -11   5  24   -0.00    6.48
  11  -5 -24   -0.00    6.02
  11   5 -24    8.94    6.72
 -11   5  25   14.76    8.70
  11  -5 -25    0.00    5.40
  11   5 -25   -0.00    7.44
 -11   5  26   -0.00    6.69
  11  -5 -26   -0.00    6.94
  11   5 -26   -0.00    6.27
 -11   5  27    7.21    8.92
  11  -5 -27    9.54    8.86
  11   5 -27   11.69    7.91
 -11   5  28    4.64    6.18
  11  -5 -28   -0.00    5.45
  11   5 -28   -0.00    5.74
 -11   5  29   -0.00    5.73
  11  -5 -29    8.81    8.36
 -11   5  30    0.00    6.42
  11  -5 -30   -0.00    6.46
 -11   5  31   -0.00    6.92
 -11   5  32   -0.00    6.48
 -11   6   1    8.37    5.22
 -11  -6   1   17.95    9.38
 -11  -6   1    8.28    7.26
 -11   6   2    2.37    4.26
 -11  -6   2    0.00    5.77
 -11  -6   2    2.14    6.26
 -11   6   3    0.00    4.38
 -11  -6   3    2.57    5.16
 -11  -6   3    8.29    7.67
 -11   6   4   21.85    6.96
 -11  -6   4   26.70   10.53
 -11  -6   4   14.41    8.64
 -11   6   5   19.91    6.93
 -11  -6   5    5.41    7.94
 -11  -6   5    4.21    6.95
 -11   6   6    9.98    5.64
  11   6  -6   14.22    8.59
 -11  -6   6    2.47    6.67
 -11  -6   6    3.65    6.99
 -11   6   7    0.00    4.67
  11   6  -7    2.59    6.69
 -11  -6   7   -0.00    4.77
 -11  -6   7   -0.00    5.24
 -11   6   8    4.69    5.59
  11   6  -8   15.07    7.99
 -11  -6   8    8.67    7.18
 -11  -6   8    0.83    5.20
 -11   6   9    7.33    5.29
  11   6  -9    9.73    6.83
 -11  -6   9    9.98    6.65
 -11  -6   9   -0.00    5.16
 -11   6  10    9.26    5.51
  11  -6 -10   10.31    6.19
  11   6 -10   28.00    9.29
 -11  -6  10   -0.00    6.34
 -11  -6  10    6.99    6.91
 -11   6  11   -0.00    5.52
  11  -6 -11    5.05    5.06
  11   6 -11    2.00    5.89
 -11  -6  11   -0.00    5.66
 -11  -6  11    0.00    5.06
 -11   6  12    0.00    5.59
  11  -6 -12    3.38    4.95
  11   6 -12    4.90    6.31
 -11  -6  12   -0.00    5.76
 -11  -6  12    4.91    6.01
 -11   6  13    4.86    5.13
  11  -6 -13    3.98    5.31
  11   6 -13   -0.00    6.41
 -11  -6  13    1.85    5.34
 -11   6  14    3.69    5.38
  11  -6 -14    0.57    5.44
  11   6 -14   13.69    8.45
 -11   6  15    9.15    6.17
  11  -6 -15    8.01    6.44
  11   6 -15    8.63    7.07
 -11   6  16    7.26    6.16
  11  -6 -16   10.30    6.54
  11   6 -16    8.84    7.78
 -11   6  17    1.72    4.37
  11  -6 -17    5.01    5.88
  11   6 -17    6.55    6.85
 -11   6  18    0.00    5.55
  11  -6 -18    5.90    5.71
  11   6 -18   -0.00    5.38
 -11   6  19    0.52    4.82
  11  -6 -19    1.44    5.64
  11   6 -19    6.75    6.13
 -11   6  20    7.10    7.54
  11  -6 -20    9.87    6.76
  11   6 -20   -0.00    6.71
 -11   6  21   -0.00    6.08
  11  -6 -21    1.53    4.92
  11   6 -21    3.44    6.53
 -11   6  22   -0.00    5.24
  11  -6 -22    1.83    5.38
  11   6 -22   -0.00    5.19
 -11   6  23   -0.00    5.50
  11  -6 -23   -0.00    6.14
  11   6 -23   -0.00    5.35
 -11   6  24    7.18    5.78
  11  -6 -24    3.15    5.88
  11   6 -24    1.24    5.37
 -11   6  25   -0.00    5.23
  11  -6 -25    0.49    5.39
  11   6 -25    2.78    6.11
 -11   6  26    4.73    7.48
  11  -6 -26    0.00    6.47
  11   6 -26    1.10    6.63
 -11   6  27    2.03    5.99
  11  -6 -27   -0.00    5.64
  11   6 -27    0.00    6.77
 -11   6  28    1.54    6.45
  11  -6 -28    5.38    6.54
 -11   6  29    9.56    7.81
  11  -6 -29    5.25    7.65
 -11   6  30    4.74    7.34
  11  -6 -30   -0.00    6.11
 -11   6  31    1.69    7.48
 -11   7   1    4.42    4.55
 -11  -7   1   -0.00    5.65
 -11   7   2    9.92    5.73
 -11  -7   2    6.39    6.87
 -11   7   3    3.29    4.49
 -11  -7   3   -0.00    5.32
 -11  -7   3    6.91    7.10
 -11   7   4    6.44    5.61
 -11  -7   4    1.26    6.85
 -11  -7   4    1.07    5.86
 -11   7   5    1.39    4.27
 -11  -7   5   -0.00    6.45
 -11  -7   5    0.07    4.33
 -11   7   6   14.02    6.76
 -11  -7   6    0.72    6.28
 -11  -7   6   23.45    9.10
 -11   7   7   -0.00    4.25
  11   7  -7   -0.00    7.28
 -11  -7   7   -0.00    6.41
 -11  -7   7    2.91    5.88
 -11   7   8   17.90    7.33
  11   7  -8   16.85    8.88
 -11  -7   8   14.82    8.06
 -11  -7   8   29.17   10.51
 -11   7   9   10.41    6.37
  11   7  -9   10.06    7.75
 -11  -7   9    2.64    6.11
 -11   7  10    5.59    5.18
  11   7 -10    3.81    6.32
 -11  -7  10    0.04    6.53
 -11   7  11   -0.00    5.20
  11   7 -11   -0.00    7.13
 -11  -7  11   -0.00    5.85
 -11   7  12   10.52    6.33
  11   7 -12   18.52    7.77
 -11  -7  12   19.39    8.24
 -11   7  13    7.74    5.16
  11   7 -13    3.97    6.89
 -11  -7  13    0.00    6.12
 -11   7  14    0.00    4.49
  11   7 -14   -0.00    4.73
 -11  -7  14   -0.00    5.33
 -11   7  15    0.00    4.32
  11   7 -15    0.56    5.36
 -11   7  16   -0.00    4.19
  11  -7 -16   -0.00    4.44
  11   7 -16    2.59    4.84
 -11   7  17   -0.00    5.35
  11  -7 -17   -0.00    5.74
  11   7 -17    0.00    7.09
 -11   7  18    8.29    6.83
  11  -7 -18    7.10    6.96
  11   7 -18    6.84    7.72
 -11   7  19   -0.00    4.95
  11  -7 -19   10.22    6.93
  11   7 -19   -0.00    5.50
 -11   7  20   -0.00    4.50
  11  -7 -20    4.76    6.68
  11   7 -20   -0.00    7.21
 -11   7  21   -0.00    6.01
  11  -7 -21    0.57    5.32
  11   7 -21    0.00    6.55
 -11   7  22    1.87    6.23
  11  -7 -22   -0.00    6.04
  11   7 -22    0.50    6.07
 -11   7  23   -0.00    6.25
  11  -7 -23    0.34    6.53
  11   7 -23    7.77    7.63
 -11   7  24    1.96    6.53
  11  -7 -24    0.00    5.55
  11   7 -24   -0.00    4.75
 -11   7  25    5.91    6.27
  11  -7 -25    6.22    6.16
  11   7 -25   -0.00    6.15
 -11   7  26   -0.00    5.68
  11  -7 -26    4.36    6.45
 -11   7  27   18.81    8.47
  11  -7 -27   -0.00    6.99
 -11   7  28    3.12    7.32
  11  -7 -28    5.76    7.12
 -11   7  29   -0.00    6.85
  11  -7 -29    5.27    7.35
  11  -7 -30    5.10    7.73
 -11   8   1   -0.00    3.51
 -11  -8   1    3.49    5.60
 -11   8   2    6.20    4.74
 -11  -8   2    2.15    5.59
 -11   8   3    3.94    3.77
 -11  -8   3   -0.00    6.69
 -11   8   4   28.96    7.65
 -11  -8   4   16.85    9.63
 -11   8   5    3.52    4.64
 -11  -8   5   -0.00    6.54
 -11   8   6   17.10    6.60
 -11  -8   6    8.00    6.65
 -11   8   7    2.65    4.87
 -11  -8   7    3.69    6.58
 -11   8   8    4.62    5.87
  11   8  -8    4.50    7.09
 -11  -8   8   10.22    7.88
 -11   8   9   -0.00    4.29
  11   8  -9    0.00    6.08
 -11  -8   9   -0.00    6.04
 -11   8  10   -0.00    4.79
  11   8 -10    6.61    7.83
 -11  -8  10    8.24    7.24
 -11   8  11   -0.00    4.50
  11   8 -11   -0.00    6.50
 -11  -8  11    4.11    5.80
 -11   8  12    0.03    3.89
  11   8 -12    0.00    5.32
 -11  -8  12   -0.00    5.81
 -11   8  13    0.00    4.01
  11   8 -13    1.43    5.64
 -11  -8  13    3.43    6.24
 -11   8  14    0.00    5.11
  11   8 -14    1.29    5.75
 -11  -8  14   -0.00    6.65
 -11   8  15    3.93    5.74
  11   8 -15   -0.00    7.39
 -11  -8  15    1.26    6.84
 -11   8  16    1.05    5.38
  11   8 -16    3.69    5.93
 -11  -8  16   12.68    8.13
 -11   8  17    4.68    6.01
  11   8 -17    3.16    6.05
 -11   8  18   -0.00    5.77
  11   8 -18    5.27    6.95
 -11   8  19   -0.00    6.19
  11   8 -19    0.00    5.82
 -11   8  20    0.00    6.16
  11   8 -20   12.52    8.39
 -11   8  21    0.00    4.76
  11   8 -21    7.66    7.05
 -11   8  22    0.00    5.83
  11   8 -22   16.91    8.76
 -11   8  23   -0.00    5.35
  11  -8 -23   -0.00    5.83
  11   8 -23    0.75    5.51
 -11   8  24    1.56    7.06
  11  -8 -24    3.89    5.93
  11   8 -24   -0.00    7.27
 -11   8  25   -0.00    5.99
  11  -8 -25   -0.00    6.70
 -11   8  26   -0.00    5.85
  11  -8 -26    0.00    7.33
  11  -8 -27    2.74    7.77
  11  -8 -28    0.20    5.48
  11  -8 -29   -0.00    6.10
 -11   9   1    1.33    3.92
 -11  -9   1    0.91    5.54
 -11   9   2   14.82    5.98
 -11  -9   2   10.20    8.37
 -11   9   3    0.93    4.30
 -11  -9   3   -0.00    6.54
 -11   9   4    7.33    5.59
 -11  -9   4    2.76    5.58
 -11   9   5   -0.00    4.34
 -11  -9   5    0.00    6.49
 -11   9   6    7.87    5.33
 -11  -9   6    0.00    5.36
 -11   9   7   -0.00    4.05
 -11  -9   7    0.00    5.83
 -11   9   8   12.69    6.40
 -11  -9   8    7.91    7.10
 -11   9   9    2.05    4.93
 -11  -9   9   -0.00    5.52
 -11   9  10   -0.00    3.83
  11   9 -10   -0.00    6.45
 -11  -9  10   -0.00    5.72
 -11   9  11   -0.00    5.20
  11   9 -11    7.09    7.83
 -11  -9  11   -0.00    5.67
 -11   9  12    2.74    5.16
  11   9 -12   -0.00    7.54
 -11  -9  12    3.55    6.41
 -11   9  13    0.00    4.87
  11   9 -13   -0.00    7.82
 -11  -9  13    0.72    4.40
 -11   9  14    0.00    5.04
  11   9 -14    0.63    6.86
 -11  -9  14    4.44    5.49
 -11   9  15    1.39    4.86
  11   9 -15   -0.00    5.92
 -11  -9  15    0.00    5.36
 -11   9  16    2.60    5.03
  11   9 -16    1.26    6.38
 -11  -9  16    5.34    5.76
 -11   9  17   -0.00    5.42
  11   9 -17    4.59    6.48
 -11  -9  17   -0.00    6.31
 -11   9  18    9.69    7.42
  11   9 -18    9.75    7.65
 -11  -9  18    7.86    7.62
 -11   9  19    5.61    5.11
  11   9 -19   -0.00    4.98
 -11  -9  19   -0.00    6.37
 -11   9  20   -0.00    6.05
  11   9 -20    4.37    7.50
 -11   9  21   -0.00    6.96
  11   9 -21    0.00    6.00
 -11   9  22    7.92    8.11
  11   9 -22    3.50    5.73
 -11   9  23    1.45    4.88
 -11  10   1   -0.00    3.86
 -11 -10   1    2.19    5.00
 -11  10   2    1.64    3.63
 -11 -10   2    6.29    7.45
 -11  10   3    1.91    3.93
 -11 -10   3    2.61    5.20
 -11  10   4    1.32    3.84
 -11 -10   4    5.84    6.75
 -11  10   5    0.50    3.24
 -11 -10   5    2.59    7.39
 -11  10   6    4.35    4.41
 -11 -10   6   13.01    8.21
 -11  10   7   -0.00    3.88
 -11 -10   7    1.48    5.53
 -11  10   8    4.66    4.82
 -11 -10   8   -0.00    6.25
 -11  10   9   -0.00    4.03
 -11 -10   9   -0.00    6.60
 -11  10  10    6.17    5.27
 -11 -10  10    1.83    6.34
 -11  10  11   -0.00    3.95
 -11 -10  11    0.08    5.95
 -11  10  12   -0.00    4.74
  11  10 -12   -0.00    6.12
 -11 -10  12   -0.00    5.35
 -11  10  13    0.00    5.22
  11  10 -13    1.74    6.82
 -11 -10  13    2.13    6.46
 -11  10  14    4.55    5.02
  11  10 -14    0.00    6.40
 -11 -10  14    2.94    5.86
 -11  10  15    1.66    5.45
  11  10 -15   -0.00    7.19
 -11 -10  15    4.91    6.80
 -11  10  16    5.18    6.43
  11  10 -16    9.02    8.62
 -11 -10  16    6.62    6.21
 -11  10  17    2.01    5.17
  11  10 -17    3.45    5.76
 -11 -10  17    0.00    6.35
 -11  10  18   -0.00    4.94
  11  10 -18   13.87    9.10
 -11 -10  18    0.00    5.90
 -11  10  19   -0.00    5.22
  11  10 -19    1.15    7.27
 -11 -10  19   -0.00    4.71
 -11  10  20    2.76    5.56
  11  10 -20    2.86    6.07
 -11 -10  20   -0.00    5.13
 -11 -10  21    3.04    5.90
 -11  11   1    1.49    3.62
 -11 -11   1    1.98    5.55
 -11  11   2   11.40    5.05
 -11 -11   2    4.42    8.35
 -11  11   3   -0.00    3.37
 -11 -11   3   -0.00    7.16
 -11  11   4    6.16    4.29
 -11 -11   4    0.00    5.59
 -11  11   5    6.76    4.71
 -11 -11   5   -0.00    5.84
 -11  11   6   -0.00    4.22
 -11 -11   6    0.00    5.74
 -11  11   7    0.00    4.73
 -11 -11   7    3.99    7.26
 -11  11   8    7.68    5.60
 -11 -11   8    2.93    6.39
 -11  11   9   -0.00    4.90
 -11 -11   9   -0.00    7.95
 -11  11  10    3.60    5.17
 -11 -11  10    8.80    6.95
 -11  11  11   -0.00    5.34
 -11 -11  11    4.29    6.68
 -11  11  12    6.66    5.92
 -11 -11  12    4.23    6.00
 -11  11  13    1.89    4.51
 -11 -11  13    1.36    5.45
 -11  11  14    6.65    6.08
  11  11 -14    3.83    5.83
 -11 -11  14   -0.00    6.11
 -11  11  15    2.51    4.52
  11  11 -15    0.00    6.39
 -11 -11  15    1.55    5.18
 -11  11  16    1.23    5.28
  11  11 -16    1.92    6.19
 -11 -11  16   -0.00    5.33
  11  11 -17    2.39    4.98
 -11 -11  17   -0.00    4.77
  11  11 -18    0.20    5.66
 -11 -11  18   10.18    7.25
 -11  12   1    2.04    3.75
 -11 -12   1    2.43    5.49
 -11  12   2   -0.00    3.30
 -11 -12   2    6.24    7.91
 -11  12   3    1.56    3.35
 -11 -12   3    4.27    6.50
 -11  12   4    5.19    4.16
 -11 -12   4    1.19    5.65
 -11  12   5    0.00    3.72
 -11 -12   5   -0.00    5.21
 -11  12   6    8.46    4.66
 -11 -12   6    2.29    5.96
 -11  12   7   -0.00    4.18
 -11 -12   7    3.38    7.22
 -11  12   8    0.67    3.87
 -11 -12   8    0.00    6.59
 -11  12   9    0.13    3.82
 -11 -12   9    0.00    6.11
 -11  12  10    3.39    4.83
 -11 -12  10    6.15    7.94
 -11  12  11   -0.00    4.55
 -11 -12  11    5.02    6.82
 -11  12  12   -0.00    4.90
 -11 -12  12    3.57    7.22
 -11 -12  13   -0.00    6.64
 -11 -12  14    3.46    6.55
 -11 -12  15   -0.00    6.10
 -11  13   1   -0.00    3.39
 -11 -13   1   -0.00    5.64
 -11  13   2    3.96    3.75
 -11 -13   2   -0.00    7.04
 -11  13   3   -0.00    3.59
 -11 -13   3   -0.00    4.78
 -11  13   4    0.56    3.92
 -11 -13   4    7.23    7.38
 -11  13   5    0.27    3.75
 -11 -13   5    0.91    5.38
 -11  13   6    0.00    3.39
 -11 -13   6    0.00    5.60
 -11  13   7    1.43    3.50
 -11 -13   7   -0.00    5.22
 -11  13   8    4.44    4.84
 -11 -13   8   13.45    7.95
 -11  14   1    3.66    3.56
 -11  14   2   -0.00    3.43
 -11  14   3    1.95    3.75
 -10   0   1    2.08    4.90
 -10   0   2   17.44    6.90
 -10   0   3    1.04    5.12
 -10   0   4  102.00   16.48
 -10   0   5   -0.00    4.63
 -10   0   6   12.18    6.55
 -10   0   7    3.15    5.67
  10   0  -7   -0.00    5.81
 -10   0   8   11.82    6.99
  10   0  -8   27.88    8.33
 -10   0   9    0.63    5.91
  10   0  -9    2.51    4.93
 -10   0  10   73.95   14.64
  10   0 -10   83.47   14.78
 -10   0  11    2.02    4.99
  10   0 -11   -0.00    5.16
 -10   0  12   -0.00    5.08
  10   0 -12   -0.00    4.45
 -10   0  13    0.00    5.31
  10   0 -13   -0.00    5.17
 -10   0  14   17.58    8.26
  10   0 -14   11.97    6.63
 -10   0  15    0.00    4.89
  10   0 -15    1.04    5.31
 -10   0  16   46.05   12.11
  10   0 -16   27.13    9.60
 -10   0  17   -0.00    6.20
  10   0 -17    0.92    5.66
 -10   0  18    4.82    6.17
  10   0 -18   18.98    8.38
 -10   0  19    3.03    6.59
  10   0 -19    4.13    6.16
 -10   0  20   13.13    8.57
  10   0 -20   40.83   11.71
 -10   0  21    2.78    5.47
  10   0 -21    4.48    6.40
 -10   0  22    0.55    6.14
  10   0 -22   -0.00    7.26
 -10   0  23    4.41    6.17
  10   0 -23    5.09    6.96
 -10   0  24    0.00    5.74
  10   0 -24    8.80    6.26
 -10   0  25    2.47    6.28
  10   0 -25   -0.00    6.35
 -10   0  26   10.36    8.04
  10   0 -26   10.30    8.14
 -10   0  27    0.00    5.28
  10   0 -27    0.71    4.48
  10   0 -28    2.19    6.77
  10   0 -29    0.00    6.09
  10   0 -30    3.23    6.63
  10   0 -31    1.42    6.66
  10   0 -32    0.00    7.19
 -10   1   1    7.84    5.81
 -10   1   1   -0.00    4.43
  10  -1  -1    4.55    5.17
 -10  -1   1   -0.00    4.95
 -10   1   2  125.19   18.24
 -10   1   2  144.72   19.06
  10  -1  -2  118.84   17.69
 -10  -1   2  113.79   18.43
 -10   1   3    2.30    5.15
  10  -1  -3    0.00    4.71
 -10  -1   3    7.44    5.42
 -10   1   4    0.00    4.97
  10   1  -4    1.51    5.57
 -10  -1   4   -0.00    4.98
 -10  -1   4    2.92    5.41
 -10   1   5    2.34    5.28
  10   1  -5   13.25    6.80
 -10  -1   5    0.00    4.73
 -10  -1   5    6.28    5.44
 -10   1   6   23.75    9.19
  10   1  -6   61.26   12.54
 -10  -1   6   62.92   12.35
 -10   1   7   -0.00    5.29
  10   1  -7   -0.00    4.98
 -10  -1   7   -0.00    5.74
 -10   1   8   57.89   11.77
  10   1  -8   40.71   10.12
 -10  -1   8   23.61    9.24
 -10   1   9   -0.00    5.41
  10  -1  -9   -0.00    4.18
  10   1  -9   -0.00    4.93
 -10  -1   9    0.15    5.21
 -10   1  10    2.52    4.42
  10  -1 -10   -0.00    3.81
  10   1 -10   -0.00    5.14
 -10  -1  10   -0.00    4.10
 -10   1  11    6.97    6.66
  10  -1 -11    7.90    6.00
  10   1 -11    8.28    6.07
 -10  -1  11    6.48    6.05
 -10   1  12   72.70   13.78
  10  -1 -12   73.92   13.65
  10   1 -12   82.73   14.58
 -10  -1  12   32.28   10.74
 -10   1  13    5.22    5.52
  10  -1 -13   -0.00    5.15
  10   1 -13    0.14    5.62
 -10  -1  13   -0.00    5.16
 -10   1  14    9.96    6.50
  10  -1 -14   15.45    7.40
  10   1 -14    0.51    5.27
 -10  -1  14    7.21    6.01
 -10   1  15    3.06    5.95
  10  -1 -15   -0.00    4.77
  10   1 -15   -0.00    5.73
 -10  -1  15    1.16    5.52
 -10   1  16   21.74    8.46
  10  -1 -16    8.63    6.64
  10   1 -16   20.77    8.24
 -10  -1  16   24.02    9.10
 -10   1  17    3.80    6.56
  10  -1 -17   -0.00    5.11
  10   1 -17    0.00    4.87
 -10  -1  17   -0.00    5.21
 -10   1  18   20.06    9.01
  10  -1 -18   12.92    7.61
  10   1 -18   20.11    8.33
 -10  -1  18    6.36    7.21
 -10   1  19    6.02    5.60
  10  -1 -19   -0.00    4.98
  10   1 -19    0.85    5.21
 -10  -1  19   -0.00    5.51
 -10   1  20    4.69    5.94
  10  -1 -20   -0.00    4.05
  10   1 -20   12.80    7.75
 -10  -1  20   -0.00    5.06
 -10   1  21    0.53    5.17
  10  -1 -21    1.62    5.40
  10   1 -21    2.35    5.52
 -10  -1  21   -0.00    5.87
 -10   1  22   33.97   11.64
  10  -1 -22   40.75   11.69
  10   1 -22   27.56   10.27
 -10  -1  22   46.87   13.13
 -10   1  23   -0.00    6.08
  10  -1 -23    0.00    5.59
  10   1 -23    4.10    6.95
 -10  -1  23    0.00    6.73
 -10   1  24   -0.00    5.10
  10  -1 -24    4.67    5.77
  10   1 -24   -0.00    5.46
 -10  -1  24   -0.00    6.52
 -10   1  25    1.70    5.13
  10  -1 -25   -0.00    5.37
  10   1 -25    0.23    6.76
 -10  -1  25   -0.00    7.05
 -10   1  26    6.63    7.09
  10  -1 -26    0.00    6.10
 -10   1  27    0.39    5.88
  10  -1 -27   -0.00    5.92
  10   1 -27    1.79    5.62
 -10   1  28    0.00    6.90
  10  -1 -28    0.55    6.18
  10   1 -28    9.81    7.44
  10  -1 -29   -0.00    6.45
  10   1 -29    1.96    7.94
  10  -1 -30    4.03    5.90
  10   1 -30    1.97    5.57
  10  -1 -31    7.13    7.32
  10   1 -31   -0.00    7.12
  10  -1 -32    2.83    6.02
  10   1 -32    1.99    7.21
 -10   2   1    2.54    4.99
 -10   2   1   -0.00    5.16
  10  -2  -1    4.71    5.38
  10   2  -1    3.19    5.29
 -10  -2   1    7.24    6.85
 -10  -2   1    0.00    5.23
 -10   2   2   -0.00    4.28
 -10   2   2    0.00    4.57
  10  -2  -2    3.92    5.02
  10   2  -2    3.95    6.24
 -10  -2   2   -0.00    4.80
 -10  -2   2   -0.00    5.29
 -10   2   3    3.68    4.62
  10  -2  -3    6.26    5.60
  10   2  -3    6.48    5.55
 -10  -2   3   -0.00    5.23
 -10  -2   3   -0.00    4.89
 -10   2   4  110.72   15.86
  10  -2  -4  110.23   16.20
  10   2  -4   99.41   17.20
 -10  -2   4   85.52   15.47
 -10  -2   4   79.60   15.22
 -10   2   5   15.55    6.95
  10  -2  -5   35.32    9.00
  10   2  -5   33.00    9.90
 -10  -2   5   11.45    6.45
 -10  -2   5   13.60    7.02
 -10   2   6   25.00    8.24
  10   2  -6   18.76    8.32
 -10  -2   6   42.36    9.76
 -10  -2   6   18.50    7.72
 -10   2   7    1.77    4.42
  10   2  -7    1.05    4.24
 -10  -2   7    0.47    4.35
 -10   2   8   18.30    7.68
  10   2  -8   16.61    7.66
 -10  -2   8   12.57    6.70
 -10   2   9    5.66    6.59
  10   2  -9    9.78    6.29
 -10  -2   9    6.04    6.45
 -10   2  10   75.20   13.69
  10  -2 -10   30.30    9.36
  10   2 -10   51.49   12.13
 -10  -2  10   61.18   13.28
 -10   2  11    8.13    5.78
  10  -2 -11    9.82    6.00
  10   2 -11    0.44    4.90
 -10  -2  11    3.33    5.88
 -10   2  12    4.59    6.66
  10  -2 -12    0.50    5.69
  10   2 -12   -0.00    5.53
 -10  -2  12    0.00    5.38
 -10   2  13   -0.00    4.00
  10  -2 -13    0.00    4.67
  10   2 -13   -0.00    5.09
 -10  -2  13   -0.00    5.59
 -10   2  14   22.68    7.98
  10  -2 -14   17.64    8.04
  10   2 -14    5.14    6.20
 -10  -2  14   23.77    8.99
 -10   2  15    3.12    4.71
  10  -2 -15   10.34    7.12
  10   2 -15   21.81    8.49
 -10  -2  15   17.16    8.44
 -10   2  16    4.88    5.83
  10  -2 -16    8.92    6.96
  10   2 -16    9.29    6.05
 -10  -2  16    2.27    5.03
 -10   2  17    0.08    5.66
  10  -2 -17    0.00    4.34
  10   2 -17    3.54    5.17
 -10  -2  17    4.37    5.28
 -10   2  18   10.04    7.48
  10  -2 -18    0.00    6.22
  10   2 -18    6.86    6.83
 -10  -2  18   -0.00    5.01
 -10   2  19    6.85    6.78
  10  -2 -19    2.87    5.87
  10   2 -19    4.47    6.34
 -10  -2  19   -0.00    5.24
 -10   2  20   16.30    8.79
  10  -2 -20   26.17    8.99
  10   2 -20   24.42    9.46
 -10  -2  20   19.46   10.02
 -10   2  21    1.05    5.49
  10  -2 -21   -0.00    5.57
  10   2 -21    0.21    5.53
 -10  -2  21    0.52    5.21
 -10   2  22   -0.00    6.94
  10  -2 -22    0.00    5.15
  10   2 -22   -0.00    5.93
 -10  -2  22   -0.00    5.02
 -10   2  23    0.00    6.75
  10  -2 -23   -0.00    6.06
  10   2 -23    3.82    7.57
 -10  -2  23    1.05    5.93
 -10   2  24    5.91    7.95
  10  -2 -24   15.12    8.54
  10   2 -24    0.68    6.37
 -10   2  25    1.30    6.47
  10  -2 -25   -0.00    6.26
  10   2 -25    3.82    5.81
 -10   2  26   10.16    8.16
  10  -2 -26    8.25    7.84
  10   2 -26    2.82    6.50
 -10   2  27    5.62    7.35
  10  -2 -27    7.03    6.43
  10   2 -27    5.10    7.80
 -10   2  28    0.78    6.24
  10  -2 -28    7.38    6.63
  10   2 -28    9.06    7.45
 -10   2  29    1.87    5.99
  10  -2 -29   -0.00    6.70
  10   2 -29    0.40    4.88
  10  -2 -30    1.09    6.99
  10   2 -30    4.00    6.42
  10  -2 -31   -0.00    6.46
  10   2 -31   -0.00    7.04
  10  -2 -32    0.93    6.36
  10   2 -32    1.64    5.85
 -10   3   1   10.53    5.64
 -10   3   1    0.00    3.66
  10  -3  -1    5.24    4.77
 -10  -3   1    4.49    6.00
 -10  -3   1    4.24    6.22
 -10   3   2   71.27   12.10
 -10   3   2   52.35   10.59
  10  -3  -2   63.90   11.93
  10   3  -2   59.20   13.15
 -10  -3   2   61.00   13.21
 -10  -3   2   67.47   13.39
 -10   3   3   27.29    8.02
  10  -3  -3   34.62    8.95
  10   3  -3   30.48    9.59
 -10  -3   3   17.39    7.37
 -10  -3   3   27.52    8.95
 -10   3   4   -0.00    4.86
  10  -3  -4    0.44    4.31
  10   3  -4   -0.00    5.89
 -10  -3   4   -0.00    4.56
 -10  -3   4    2.12    5.54
 -10   3   5   -0.00    4.37
  10  -3  -5    8.20    5.36
  10   3  -5    6.78    6.28
 -10  -3   5    1.08    4.91
 -10  -3   5    1.47    5.28
 -10   3   6   17.45    6.56
  10  -3  -6   20.32    7.08
  10   3  -6    4.63    5.95
 -10  -3   6   15.58    8.54
 -10  -3   6    8.61    6.80
 -10   3   7   17.32    7.08
  10   3  -7    0.00    5.23
 -10  -3   7    7.65    6.19
 -10  -3   7    4.36    5.64
 -10   3   8   39.82   10.05
  10   3  -8   70.24   13.38
 -10  -3   8   36.43   10.79
 -10   3   9    1.79    5.16
  10   3  -9   10.16    5.83
 -10  -3   9    0.28    4.49
 -10   3  10   -0.00    5.82
  10   3 -10    1.40    4.67
 -10  -3  10   -0.00    5.40
 -10   3  11   22.81    9.15
  10  -3 -11    9.57    6.66
  10   3 -11   10.72    6.69
 -10  -3  11    7.71    7.39
 -10   3  12    0.00    6.52
  10  -3 -12   18.91    7.33
  10   3 -12   26.25    8.72
 -10  -3  12    7.97    7.29
 -10   3  13    0.00    5.20
  10  -3 -13   -0.00    4.65
  10   3 -13   -0.00    5.94
 -10  -3  13   -0.00    5.84
 -10   3  14    0.00    4.67
  10  -3 -14    5.11    5.20
  10   3 -14    9.83    6.87
 -10  -3  14    0.22    4.91
 -10   3  15    2.34    5.85
  10  -3 -15    2.12    5.43
  10   3 -15    2.39    6.16
 -10  -3  15   -0.00    6.54
 -10   3  16   13.73    7.74
  10  -3 -16   16.93    8.13
  10   3 -16   25.69    9.06
 -10  -3  16   11.73    7.75
 -10   3  17   15.12    7.06
  10  -3 -17   17.38    7.64
  10   3 -17    9.75    7.38
 -10  -3  17    9.72    6.37
 -10   3  18    7.77    7.00
  10  -3 -18    6.09    6.41
  10   3 -18    4.99    7.02
 -10  -3  18   16.03    8.54
 -10   3  19   12.08    7.88
  10  -3 -19   -0.00    4.49
  10   3 -19   12.77    7.26
 -10  -3  19    5.55    6.15
 -10   3  20    2.42    5.50
  10  -3 -20    3.13    6.79
  10   3 -20    1.64    4.87
 -10  -3  20    5.19    6.82
 -10   3  21    0.00    5.77
  10  -3 -21   -0.00    5.52
  10   3 -21    8.17    6.74
 -10  -3  21   15.17    9.82
 -10   3  22    9.10    7.26
  10  -3 -22   15.82    8.36
  10   3 -22   14.29    8.13
 -10   3  23    0.00    5.84
  10  -3 -23   -0.00    5.68
  10   3 -23    7.38    6.68
 -10   3  24    9.56    7.12
  10  -3 -24    8.10    7.09
  10   3 -24   -0.00    5.30
 -10   3  25   -0.00    5.17
  10  -3 -25   -0.00    6.40
  10   3 -25    2.52    6.15
 -10   3  26   -0.00    6.57
  10  -3 -26   12.94    8.14
  10   3 -26    3.77    6.01
 -10   3  27    8.12    7.51
  10  -3 -27   -0.00    6.80
  10   3 -27   -0.00    8.06
 -10   3  28   -0.00    6.13
  10  -3 -28    6.27    6.95
  10   3 -28   -0.00    5.75
 -10   3  29    5.95    6.73
  10  -3 -29    0.00    5.24
  10   3 -29    5.96    6.29
 -10   3  30    8.40    7.22
  10  -3 -30    9.78    6.81
  10   3 -30    2.25    6.05
 -10   3  31    0.20    5.87
  10  -3 -31   -0.00    6.14
  10   3 -31   -0.00    6.66
  10  -3 -32    7.79    7.04
 -10   4   1    1.78    4.26
 -10   4   1    3.48    4.23
  10  -4  -1   -0.00    4.09
 -10  -4   1    2.19    6.28
 -10  -4   1    4.63    6.55
 -10   4   2    1.01    3.78
  10  -4  -2    9.24    5.23
 -10  -4   2    0.39    4.68
 -10  -4   2    0.00    5.41
 -10   4   3   10.64    5.82
  10  -4  -3   -0.00    3.78
  10   4  -3    1.93    4.20
 -10  -4   3    6.12    6.23
 -10  -4   3    2.46    5.10
 -10   4   4   68.27   11.68
  10  -4  -4   52.88   10.50
  10   4  -4   64.16   13.38
 -10  -4   4   20.60    9.40
 -10  -4   4   39.71   11.41
 -10   4   5   33.00    8.19
  10  -4  -5   37.67    8.94
  10   4  -5   36.50   10.49
 -10  -4   5   31.07    9.62
 -10   4   6   22.38    7.52
  10  -4  -6   25.37    7.72
  10   4  -6   12.03    8.09
 -10  -4   6   11.31    7.16
 -10   4   7   -0.00    4.95
  10  -4  -7   -0.00    4.39
  10   4  -7    0.65    5.72
  10   4  -7    4.07    6.34
 -10  -4   7   -0.00    6.47
 -10   4   8   34.11    9.46
  10   4  -8   50.98   12.48
 -10  -4   8   53.60   12.08
 -10   4   9    6.87    5.95
  10   4  -9    0.04    5.07
 -10   4  10   15.67    6.67
  10   4 -10   20.78    8.53
 -10   4  11    0.00    4.58
  10   4 -11    8.93    6.60
 -10   4  12    2.33    4.91
  10  -4 -12    3.55    4.44
  10   4 -12   -0.00    4.76
 -10   4  13    3.97    6.01
  10  -4 -13    4.08    5.33
  10   4 -13    0.93    4.62
 -10   4  14   14.23    6.88
  10  -4 -14   12.19    6.97
  10   4 -14   27.05    9.79
 -10   4  15    9.74    7.00
  10  -4 -15    9.29    5.99
  10   4 -15   13.04    8.30
 -10  -4  15    0.00    6.23
 -10   4  16   17.99    7.58
  10  -4 -16    7.70    6.37
  10   4 -16    9.31    7.67
 -10  -4  16   15.26    8.21
 -10   4  17    2.89    5.87
  10  -4 -17    0.57    6.41
  10   4 -17    2.85    5.75
 -10  -4  17   -0.00    5.52
 -10   4  18    8.78    7.07
  10  -4 -18    0.00    5.60
  10   4 -18   11.28    6.70
 -10  -4  18   -0.00    5.91
 -10   4  19    0.91    5.21
  10  -4 -19    1.35    5.17
  10   4 -19    7.35    5.86
 -10  -4  19   -0.00    6.58
 -10   4  20   19.16    8.71
  10  -4 -20    7.20    8.12
  10   4 -20   29.15    9.50
 -10   4  21   15.77    8.38
  10  -4 -21    0.61    6.11
  10   4 -21    6.28    6.15
 -10   4  22    0.00    6.60
  10  -4 -22    0.44    5.20
  10   4 -22    3.75    6.54
 -10   4  23    1.68    6.23
  10  -4 -23    6.83    7.29
  10   4 -23    2.55    6.00
 -10   4  24    5.54    7.04
  10  -4 -24    8.00    7.28
  10   4 -24   11.79    7.81
 -10   4  25    4.09    6.24
  10  -4 -25   17.63    8.91
  10   4 -25    6.59    7.26
 -10   4  26   -0.00    6.35
  10  -4 -26    8.09    6.77
  10   4 -26    1.61    6.58
 -10   4  27   -0.00    6.55
  10  -4 -27   -0.00    6.66
  10   4 -27    6.80    7.21
 -10   4  28    1.58    5.79
  10  -4 -28   12.84    8.66
  10   4 -28   -0.00    6.94
 -10   4  29    1.24    5.71
  10  -4 -29    4.22    8.21
  10   4 -29    6.32    7.34
 -10   4  30    0.00    7.01
  10  -4 -30    0.75    5.77
  10   4 -30    2.90    5.67
 -10   4  31   -0.00    6.37
  10  -4 -31    1.32    6.04
  10   4 -31    4.01    6.68
 -10   4  32    1.02    7.62
  10  -4 -32    4.60    6.34
 -10   5   1   36.76    8.45
 -10   5   1   32.42    8.24
  10  -5  -1   43.05    9.14
 -10  -5   1   40.09   10.76
 -10  -5   1   24.67    9.52
 -10   5   2  102.43   15.97
  10  -5  -2  120.53   16.23
 -10  -5   2  116.82   19.01
 -10  -5   2  109.34   18.96
 -10   5   3    0.00    5.06
  10  -5  -3   10.00    5.38
 -10  -5   3   10.74    6.27
 -10   5   4    0.00    4.47
  10  -5  -4    0.93    4.30
  10   5  -4    0.00    6.29
  10   5  -4    9.91    7.49
 -10  -5   4    7.51    6.80
 -10   5   5    1.50    4.80
  10  -5  -5    0.00    4.00
  10   5  -5   14.20    7.59
  10   5  -5    0.00    6.04
 -10  -5   5    4.54    5.85
 -10   5   6   21.41    8.06
  10  -5  -6   28.67    7.76
  10   5  -6   33.27   10.28
  10   5  -6   19.52    9.49
 -10  -5   6   16.14    7.64
 -10   5   7   24.04    8.15
  10  -5  -7   17.33    7.03
  10   5  -7   34.68   10.33
  10   5  -7   29.22   10.38
 -10  -5   7    6.71    7.53
 -10   5   8   10.97    6.83
  10  -5  -8   28.18    8.19
  10   5  -8    7.17    7.51
  10   5  -8   22.68   10.43
 -10  -5   8   13.75    7.95
 -10   5   9    0.00    4.78
  10   5  -9   -0.00    5.54
 -10  -5   9    0.00    5.47
 -10   5  10    0.00    5.01
  10   5 -10   -0.00    6.26
 -10  -5  10    0.00    5.76
 -10   5  11    3.40    5.73
  10   5 -11   16.26    7.31
 -10   5  12   18.23    7.16
  10  -5 -12   19.87    7.33
  10   5 -12   12.28    8.00
 -10   5  13   12.22    6.29
  10  -5 -13    2.86    4.92
  10   5 -13    0.00    7.43
 -10   5  14   -0.00    4.22
  10  -5 -14    1.74    4.13
  10   5 -14    5.02    5.56
 -10   5  15    0.49    4.92
  10  -5 -15   -0.00    4.57
  10   5 -15    0.19    4.73
 -10   5  16    0.18    5.32
  10  -5 -16    0.82    3.90
  10   5 -16    0.38    4.93
 -10   5  17   11.16    7.09
  10  -5 -17   10.80    6.81
  10   5 -17   35.71   10.41
 -10   5  18    4.93    6.20
  10  -5 -18   16.93    8.18
  10   5 -18    9.73    7.95
 -10   5  19    1.24    5.39
  10  -5 -19    2.46    5.57
  10   5 -19    0.11    4.85
 -10   5  20    2.84    6.32
  10  -5 -20    3.05    5.62
  10   5 -20   -0.00    5.58
 -10   5  21    1.25    5.17
  10  -5 -21    3.26    6.51
  10   5 -21   13.09    7.58
 -10   5  22   11.57    7.69
  10  -5 -22   19.66    8.50
  10   5 -22    0.00    5.89
 -10   5  23    1.23    6.26
  10  -5 -23    1.38    5.56
  10   5 -23   -0.00    5.67
 -10   5  24    0.05    5.33
  10  -5 -24   -0.00    5.61
  10   5 -24    0.21    5.44
 -10   5  25   -0.00    6.05
  10  -5 -25    4.89    5.87
  10   5 -25   -0.00    5.90
 -10   5  26   -0.00    5.79
  10  -5 -26   -0.00    6.15
  10   5 -26    0.00    5.27
 -10   5  27    0.00    5.38
  10  -5 -27    1.25    6.28
  10   5 -27    1.53    5.77
 -10   5  28   -0.00    7.37
  10  -5 -28   -0.00    6.11
  10   5 -28    1.63    5.90
 -10   5  29   -0.00    6.56
  10  -5 -29   -0.00    7.34
  10   5 -29    2.16    5.91
 -10   5  30   -0.00    5.84
  10  -5 -30   -0.00    6.56
  10   5 -30    1.61    5.10
 -10   5  31    7.22    7.25
  10  -5 -31    0.00    6.32
 -10   5  32    1.51    6.51
  10  -5 -32    7.44    7.00
 -10   5  33    0.00    6.48
 -10   6   1   -0.00    4.18
 -10  -6   1   -0.00    5.69
 -10   6   2    8.47    5.44
  10   6  -2    0.00    4.83
 -10  -6   2    3.99    5.74
 -10   6   3    6.43    5.32
  10   6  -3    6.23    6.14
 -10  -6   3    4.87    6.99
 -10   6   4    8.23    5.09
  10   6  -4    6.72    7.35
 -10  -6   4    7.22    6.23
 -10   6   5   11.93    6.37
  10  -6  -5   19.03    6.62
  10   6  -5   10.84    7.93
  10   6  -5   12.26    7.89
 -10  -6   5   15.41    7.61
 -10   6   6    7.03    5.37
  10  -6  -6    8.02    5.46
  10   6  -6   18.46    9.49
  10   6  -6    0.00    5.73
 -10  -6   6    4.57    7.08
 -10   6   7    0.55    4.52
  10  -6  -7    0.00    4.70
  10   6  -7    3.21    5.66
  10   6  -7    5.91    5.92
 -10  -6   7    3.49    5.34
 -10   6   8    0.00    4.67
  10  -6  -8   -0.00    4.40
  10   6  -8    1.77    3.94
  10   6  -8    0.00    6.38
 -10  -6   8    4.04    5.62
 -10   6   9   39.52    9.14
  10  -6  -9   25.88    7.69
  10   6  -9   20.34    9.38
  10   6  -9   16.18    8.28
 -10  -6   9    9.71    7.79
 -10   6  10   16.35    6.01
  10   6 -10   23.01    8.99
 -10  -6  10   31.21    9.30
 -10   6  11    4.25    4.64
  10   6 -11   10.64    7.85
 -10  -6  11   14.22    7.43
 -10   6  12    6.46    5.83
  10  -6 -12   -0.00    4.91
  10   6 -12   -0.00    6.19
 -10   6  13    7.47    5.69
  10  -6 -13   12.45    6.42
  10   6 -13    9.26    7.14
 -10   6  14   11.66    6.52
  10  -6 -14   11.13    7.29
  10   6 -14    0.00    5.45
 -10   6  15   12.29    6.88
  10  -6 -15   14.05    6.87
  10   6 -15   24.35    8.83
 -10   6  16    0.56    3.64
  10  -6 -16    6.77    6.15
  10   6 -16    8.23    6.41
 -10   6  17   -0.00    5.02
  10  -6 -17    3.48    5.65
  10   6 -17   -0.00    6.19
 -10   6  18    4.58    5.32
  10  -6 -18    5.68    6.64
  10   6 -18    7.22    7.67
 -10   6  19    6.22    6.08
  10  -6 -19    9.03    6.50
  10   6 -19   -0.00    5.23
 -10   6  20   12.12    7.51
  10  -6 -20   -0.00    5.95
  10   6 -20    4.18    5.78
 -10   6  21   -0.00    4.98
  10  -6 -21    0.95    5.39
  10   6 -21    0.00    6.41
 -10   6  22   -0.00    5.52
  10  -6 -22    0.00    5.19
  10   6 -22    3.89    6.88
 -10   6  23    0.43    5.05
  10  -6 -23    0.00    5.27
  10   6 -23    1.54    6.14
 -10   6  24    7.41    7.09
  10  -6 -24   -0.00    5.37
  10   6 -24    0.00    6.65
 -10   6  25    1.79    5.89
  10  -6 -25   -0.00    6.07
  10   6 -25    3.40    5.80
 -10   6  26    1.37    6.89
  10  -6 -26    3.07    6.07
  10   6 -26    0.00    6.52
 -10   6  27    2.27    5.84
  10  -6 -27   -0.00    6.30
  10   6 -27   -0.00    7.15
 -10   6  28   -0.00    5.85
  10  -6 -28    4.53    6.88
  10   6 -28    0.00    4.57
 -10   6  29   15.20    9.52
  10  -6 -29    2.29    6.62
  10   6 -29    7.15    6.94
 -10   6  30    6.43    7.64
  10  -6 -30    6.79    7.26
 -10   6  31    3.62    6.75
  10  -6 -31    4.35    6.19
 -10   6  32    2.52    6.81
 -10   6  33   -0.00    7.69
 -10   6  34   10.05    8.79
 -10   7   1   50.34    9.28
  10   7  -1   57.20   14.43
 -10  -7   1   28.13   11.26
 -10   7   2    1.80    4.57
  10   7  -2    9.87    6.83
 -10  -7   2    0.00    5.57
 -10   7   3    8.14    4.93
  10   7  -3   19.61    9.65
 -10  -7   3   11.63    7.17
 -10   7   4    7.87    4.76
  10   7  -4   -0.00    5.15
 -10  -7   4    0.00    5.54
 -10   7   5   26.02    7.60
  10   7  -5   28.96   10.78
 -10  -7   5   20.92    9.07
 -10   7   6    8.81    5.88
  10   7  -6   14.79    9.18
 -10  -7   6    3.60    6.53
 -10   7   7   25.26    7.56
  10   7  -7   25.52    9.60
 -10  -7   7    6.42    7.28
 -10   7   8    6.93    4.81
  10   7  -8    6.24    7.87
 -10  -7   8    1.19    6.68
 -10   7   9   -0.00    4.32
  10   7  -9    1.25    7.39
 -10  -7   9    3.90    7.11
 -10   7  10    0.90    4.64
  10   7 -10   -0.00    5.92
 -10  -7  10   -0.00    5.99
 -10   7  11   14.59    7.15
  10   7 -11    0.00    6.22
 -10  -7  11    0.12    6.19
 -10   7  12    0.03    4.92
  10   7 -12   -0.00    5.97
 -10  -7  12    4.43    6.28
 -10   7  13    4.42    5.54
  10  -7 -13   17.24    7.73
  10   7 -13   20.30    9.12
 -10  -7  13   11.41    8.07
 -10   7  14    1.66    5.51
  10  -7 -14   -0.00    6.18
  10   7 -14    5.08    5.85
 -10   7  15    2.16    4.29
  10  -7 -15    2.96    5.26
  10   7 -15   -0.00    5.95
 -10   7  16    0.00    5.17
  10  -7 -16    0.52    4.89
  10   7 -16   -0.00    6.94
 -10   7  17   11.74    6.55
  10  -7 -17    3.50    5.86
  10   7 -17   27.14    9.16
 -10   7  18    4.23    4.41
  10  -7 -18    6.09    5.56
  10   7 -18    0.00    6.48
 -10   7  19    3.01    5.94
  10  -7 -19    2.79    5.67
  10   7 -19    1.19    4.41
 -10   7  20    1.61    5.00
  10  -7 -20    0.00    5.41
  10   7 -20   -0.00    5.93
 -10   7  21    4.85    5.73
  10  -7 -21    0.00    6.10
  10   7 -21   -0.00    6.36
 -10   7  22    5.28    6.08
  10  -7 -22    4.70    6.09
  10   7 -22    0.00    5.43
 -10   7  23    3.68    5.42
  10  -7 -23   11.00    7.72
  10   7 -23   13.08    7.67
 -10   7  24   -0.00    5.70
  10  -7 -24    1.45    5.93
  10   7 -24    2.17    5.80
 -10   7  25   -0.00    4.76
  10  -7 -25    0.48    5.98
  10   7 -25   -0.00    6.73
 -10   7  26   -0.00    3.94
  10  -7 -26   -0.00    6.21
  10   7 -26   -0.00    5.06
 -10   7  27    1.94    5.94
  10  -7 -27   -0.00    5.46
  10   7 -27    6.17    7.63
 -10   7  28   -0.00    5.37
  10  -7 -28    0.14    6.61
  10   7 -28    6.59    6.65
 -10   7  29    6.37    7.85
  10  -7 -29   -0.00    6.61
 -10   7  30    2.73    5.58
  10  -7 -30   -0.00    6.58
 -10   7  31   -0.00    7.99
  10  -7 -31   -0.00    6.78
 -10   7  32   -0.00    6.04
 -10   8   1    4.45    3.91
 -10  -8   1    8.06    6.92
 -10   8   2    4.96    4.32
 -10  -8   2    1.23    4.08
 -10   8   3   21.84    6.48
 -10  -8   3   15.20    8.50
 -10   8   4   14.41    6.00
 -10  -8   4   14.36    7.68
 -10   8   5   35.45    8.16
 -10  -8   5   18.58    8.40
 -10   8   6    0.72    3.80
  10   8  -6    0.00    5.79
 -10  -8   6    0.46    4.86
 -10   8   7    1.94    3.73
  10   8  -7    5.50    6.81
 -10  -8   7    7.31    7.23
 -10   8   8    0.00    4.91
  10   8  -8   -0.00    6.88
  10   8  -8    3.38    6.37
 -10  -8   8    5.61    6.64
 -10   8   9    2.81    4.58
  10   8  -9   12.31    7.45
  10   8  -9    5.51    6.76
 -10  -8   9   -0.00    6.73
 -10   8  10   10.50    5.59
  10   8 -10    5.27    6.85
  10   8 -10    1.93    5.91
 -10  -8  10    5.64    6.42
 -10   8  11   11.32    6.05
  10   8 -11   16.77    7.53
 -10  -8  11    3.97    5.54
 -10   8  12    4.05    5.03
  10   8 -12    3.35    6.23
 -10  -8  12   -0.00    4.90
 -10   8  13    0.00    4.86
  10   8 -13    9.56    7.32
 -10  -8  13    5.42    6.31
 -10   8  14   -0.00    5.68
  10   8 -14   -0.00    5.80
 -10  -8  14    4.06    6.40
 -10   8  15   27.60    8.40
  10   8 -15   19.54   10.29
 -10  -8  15    3.97    5.99
 -10   8  16    3.12    5.75
  10   8 -16   -0.00    6.97
 -10   8  17    0.70    5.39
  10  -8 -17    4.14    6.28
  10   8 -17    8.85    6.34
 -10   8  18    2.15    4.81
  10  -8 -18    4.20    5.36
  10   8 -18    3.10    5.86
 -10   8  19    3.56    6.77
  10  -8 -19    9.92    7.19
  10   8 -19   12.69    8.70
 -10   8  20    6.64    6.47
  10  -8 -20    5.18    6.27
  10   8 -20   -0.00    5.58
 -10   8  21    0.00    5.94
  10  -8 -21    1.01    4.62
  10   8 -21    4.99    5.83
 -10   8  22   -0.00    4.16
  10  -8 -22    5.65    6.18
  10   8 -22    0.00    5.33
 -10   8  23    0.00    5.71
  10  -8 -23    6.05    6.25
  10   8 -23   -0.00    5.06
 -10   8  24    4.91    5.87
  10  -8 -24    1.70    5.66
  10   8 -24   14.87    8.82
 -10   8  25    4.05    6.71
  10  -8 -25   11.96    7.44
  10   8 -25    6.93    7.27
 -10   8  26   -0.00    5.36
  10  -8 -26    8.23    6.24
  10   8 -26    3.96    8.13
 -10   8  27   -0.00    7.04
  10  -8 -27    1.64    6.27
  10   8 -27    9.54    7.44
 -10   8  28   -0.00    5.63
  10  -8 -28    3.31    5.54
 -10   8  29    0.00    4.77
  10  -8 -29   -0.00    6.29
 -10   8  30   -0.00    5.69
  10  -8 -30   -0.00    5.72
 -10   9   1   19.87    6.29
  10   9  -1   23.27    9.53
 -10  -9   1   12.32    8.10
 -10   9   2    2.65    3.78
  10   9  -2    1.90    7.22
 -10  -9   2    2.32    7.05
 -10   9   3   18.28    5.90
  10   9  -3    9.01    8.06
 -10  -9   3    3.34    7.97
 -10   9   4    0.00    3.71
  10   9  -4    6.03    6.78
 -10  -9   4    0.00    6.65
 -10   9   5    8.50    5.03
  10   9  -5    5.36    7.05
 -10  -9   5    2.72    5.28
 -10   9   6   -0.00    3.61
  10   9  -6   -0.00    6.01
 -10  -9   6   -0.00    5.44
 -10   9   7   10.20    5.75
  10   9  -7   14.49    8.66
 -10  -9   7   19.61    8.36
 -10   9   8    0.00    3.64
  10   9  -8    4.76    6.97
 -10  -9   8    3.16    5.83
 -10   9   9    0.00    4.18
  10   9  -9   11.01    7.57
  10   9  -9   -0.00    5.95
 -10  -9   9    0.99    6.41
 -10   9  10    0.01    4.53
  10   9 -10    3.73    5.92
  10   9 -10    0.00    5.33
 -10  -9  10   -0.00    4.89
 -10   9  11    4.63    5.28
  10   9 -11   15.20    8.65
  10   9 -11   23.84   10.32
 -10  -9  11   12.51    7.60
 -10   9  12    0.29    5.12
  10   9 -12    5.07    6.93
  10   9 -12   -0.00    5.95
 -10  -9  12    3.50    6.16
 -10   9  13    5.30    5.55
  10   9 -13    7.76    7.24
 -10  -9  13    5.80    7.88
 -10   9  14    1.32    4.17
  10   9 -14    3.65    6.95
 -10  -9  14   -0.00    5.05
 -10   9  15   -0.00    4.97
  10   9 -15   -0.00    6.60
 -10  -9  15    2.46    5.93
 -10   9  16    0.00    5.01
  10   9 -16    6.77    6.85
 -10  -9  16    6.23    8.14
 -10   9  17   12.82    7.02
  10   9 -17   29.21   10.70
 -10  -9  17    3.03    6.03
 -10   9  18    3.37    4.75
  10   9 -18    0.00    5.55
 -10   9  19    2.52    4.29
  10   9 -19    3.70    4.75
 -10   9  20    0.01    4.91
  10   9 -20   -0.00    5.45
 -10   9  21    6.72    6.09
  10   9 -21    3.81    6.22
 -10   9  22   -0.00    3.67
  10   9 -22    0.88    6.43
 -10   9  23   -0.00    6.01
  10   9 -23    8.08    7.44
 -10   9  24   14.11    7.75
  10  -9 -24   -0.00    6.08
  10   9 -24    5.26    6.98
 -10   9  25    0.00    6.18
  10  -9 -25    4.98    5.76
  10   9 -25    2.30    6.51
 -10   9  26    0.00    4.90
  10  -9 -26   -0.00    6.27
  10   9 -26   -0.00    4.91
 -10   9  27    4.25    6.84
  10  -9 -27    0.88    5.72
  10  -9 -28   -0.00    7.23
  10  -9 -29    6.62    8.32
  10  -9 -30    0.00    6.34
 -10  10   1    7.77    4.14
  10  10  -1    2.13    5.49
 -10 -10   1    1.73    5.52
 -10  10   2   -0.00    3.37
  10  10  -2    4.66    6.52
 -10 -10   2   -0.00    5.48
 -10  10   3    7.32    4.32
  10  10  -3    5.31    6.79
 -10 -10   3   17.81    7.99
 -10  10   4   -0.00    3.43
  10  10  -4    4.45    6.69
 -10 -10   4    0.00    6.28
 -10  10   5   23.83    7.00
  10  10  -5    5.27    7.29
 -10 -10   5    8.66    7.50
 -10  10   6   -0.00    3.85
  10  10  -6    3.37    6.83
 -10 -10   6    0.21    5.96
 -10  10   7    3.81    4.74
  10  10  -7    0.00    5.10
 -10 -10   7   -0.00    6.99
 -10  10   8    4.38    4.53
  10  10  -8    2.79    6.18
 -10 -10   8    0.00    6.16
 -10  10   9    6.68    5.63
  10  10  -9   10.68    8.36
 -10 -10   9   13.62    7.91
 -10  10  10   -0.00    4.93
  10  10 -10    1.75    6.09
 -10 -10  10    3.69    6.62
 -10  10  11    4.09    4.88
  10  10 -11    2.66    6.37
  10  10 -11    0.00    5.78
 -10 -10  11    2.35    6.43
 -10  10  12    0.00    4.75
  10  10 -12    0.00    5.52
  10  10 -12   -0.00    5.81
 -10 -10  12   -0.00    5.54
 -10  10  13   15.27    7.36
  10  10 -13   14.41    8.45
  10  10 -13   -0.00    5.47
 -10 -10  13    6.18    7.04
 -10  10  14   -0.00    4.81
  10  10 -14    3.35    7.39
 -10 -10  14   -0.00    6.49
 -10  10  15    6.90    5.83
  10  10 -15   18.88    9.59
 -10 -10  15    9.15    6.93
 -10  10  16    4.84    5.24
  10  10 -16   -0.00    6.20
 -10 -10  16    0.00    5.21
 -10  10  17    2.66    5.31
  10  10 -17   -0.00    6.24
 -10 -10  17    0.00    6.64
 -10  10  18    3.19    4.81
  10  10 -18   -0.00    5.77
 -10 -10  18   -0.00    4.23
 -10  10  19    0.00    5.60
  10  10 -19    4.71    6.50
 -10 -10  19    2.33    6.19
 -10  10  20    0.00    4.75
  10  10 -20    0.34    5.05
 -10 -10  20   -0.00    4.36
 -10  10  21    1.70    5.39
  10  10 -21    0.63    6.02
 -10  10  22    8.50    7.27
  10  10 -22   -0.00    4.91
 -10  10  23   -0.00    5.96
  10  10 -23    4.60    6.70
 -10  10  24   -0.00    6.89
  10  10 -24    1.85    5.71
 -10  11   1    8.59    3.94
  10  11  -1    6.54    7.08
 -10 -11   1    4.44    5.89
 -10  11   2    0.00    3.10
  10  11  -2   -0.00    6.21
 -10 -11   2   -0.00    6.55
 -10  11   3    5.55    4.26
  10  11  -3   10.36    7.96
 -10 -11   3    0.08    4.52
 -10  11   4    0.00    3.12
  10  11  -4    2.56    6.82
 -10 -11   4    0.91    5.27
 -10  11   5   -0.00    3.33
  10  11  -5    0.15    6.00
 -10 -11   5   -0.00    5.52
 -10  11   6   -0.00    4.02
  10  11  -6    1.38    4.82
 -10 -11   6    0.82    6.37
 -10  11   7    3.67    5.65
  10  11  -7   22.58   10.09
 -10 -11   7   12.96    8.55
 -10  11   8    3.01    4.47
  10  11  -8   14.08    8.47
 -10 -11   8    5.68    7.43
 -10  11   9    2.27    4.02
  10  11  -9   -0.00    5.37
 -10 -11   9    4.14    5.29
 -10  11  10    3.40    4.39
  10  11 -10   -0.00    6.10
 -10 -11  10   -0.00    6.12
 -10  11  11    5.04    4.59
  10  11 -11    7.33    7.50
 -10 -11  11    5.35    6.44
 -10  11  12    2.57    3.74
  10  11 -12   -0.00    4.55
 -10 -11  12   -0.00    6.41
 -10  11  13   -0.00    4.30
  10  11 -13    5.86    6.53
  10  11 -13    0.00    5.31
 -10 -11  13    9.85    8.37
 -10  11  14    0.00    4.87
  10  11 -14    4.45    5.55
  10  11 -14    3.00    6.68
 -10 -11  14   -0.00    6.35
 -10  11  15   -0.00    4.99
  10  11 -15    0.00    6.10
 -10 -11  15   -0.00    5.61
 -10  11  16    1.18    4.78
  10  11 -16   -0.00    5.53
 -10 -11  16    2.44    4.91
 -10  11  17    8.14    6.06
  10  11 -17    6.60    6.57
 -10 -11  17   10.28    7.61
 -10  11  18   -0.00    5.34
  10  11 -18   -0.00    5.79
 -10 -11  18   -0.00    4.44
 -10  11  19   -0.00    6.00
  10  11 -19    2.92    6.90
 -10 -11  19    2.11    6.14
 -10  11  20   -0.00    5.74
  10  11 -20   -0.00    5.68
 -10 -11  20    2.54    6.19
  10  11 -21    0.00    5.26
 -10 -11  21   -0.00    5.57
  10  11 -22    0.05    5.77
 -10 -11  22    3.71    5.90
  10  11 -23    0.00    5.01
 -10 -11  23   -0.00    5.05
 -10  12   1    3.31    3.50
  10  12  -1    0.00    5.46
 -10 -12   1   -0.00    6.37
 -10  12   2    0.00    3.19
  10  12  -2    3.87    5.93
 -10 -12   2   -0.00    4.95
 -10  12   3    6.61    4.34
  10  12  -3    6.48    7.49
 -10 -12   3    5.70    6.83
 -10  12   4    3.85    3.89
  10  12  -4    2.19    6.99
 -10 -12   4   -0.00    4.24
 -10  12   5   -0.00    3.42
  10  12  -5    9.19    8.52
 -10 -12   5    5.51    6.44
 -10  12   6   -0.00    3.32
  10  12  -6    9.91    7.98
 -10 -12   6    1.20    5.36
 -10  12   7    1.23    3.96
  10  12  -7    0.00    5.59
 -10 -12   7    0.00    5.86
 -10  12   8    2.16    4.03
  10  12  -8    3.87    6.45
 -10 -12   8    1.84    6.47
 -10  12   9   15.83    6.03
  10  12  -9   -0.00    4.72
 -10 -12   9    9.25    7.68
 -10  12  10    1.91    3.45
  10  12 -10    2.85    6.48
 -10 -12  10    0.76    5.89
 -10  12  11    0.00    4.05
  10  12 -11    1.01    6.01
 -10 -12  11    3.89    6.06
 -10  12  12   -0.00    3.82
  10  12 -12    3.68    6.07
 -10 -12  12    1.63    6.83
 -10  12  13    0.00    4.21
  10  12 -13   -0.00    5.34
 -10 -12  13    3.29    6.43
 -10  12  14   -0.00    4.39
  10  12 -14   -0.00    5.85
 -10 -12  14   -0.00    6.57
 -10  12  15    2.72    5.43
  10  12 -15    2.25    6.25
  10  12 -15   -0.00    5.65
 -10 -12  15    3.40    6.94
 -10  12  16    0.00    4.98
  10  12 -16    0.00    6.42
  10  12 -16    3.97    5.77
 -10 -12  16    2.38    5.90
 -10  12  17   -0.00    4.91
  10  12 -17    7.36    7.23
 -10 -12  17    1.18    5.47
  10  12 -18   -0.00    6.33
 -10 -12  18    0.55    5.84
  10  12 -19   12.97    7.76
 -10 -12  19    1.87    5.78
  10  12 -20   10.25    6.92
 -10 -12  20   -0.00    6.29
 -10 -12  21   -0.00    5.84
 -10  13   1    5.03    3.85
  10  13  -1    5.51    8.17
 -10 -13   1   -0.00    6.50
 -10  13   2    3.72    3.43
  10  13  -2    0.00    5.08
 -10 -13   2    3.10    7.53
 -10  13   3    8.81    4.62
  10  13  -3    9.57    7.73
 -10 -13   3    3.69    5.93
 -10  13   4    3.70    4.26
  10  13  -4    0.54    5.64
 -10 -13   4   -0.00    4.81
 -10  13   5    2.21    3.57
  10  13  -5   11.71    8.17
 -10 -13   5   -0.00    6.56
 -10  13   6    4.89    4.21
  10  13  -6    3.63    6.38
 -10 -13   6   -0.00    4.93
 -10  13   7    1.21    3.36
  10  13  -7    4.88    7.44
 -10 -13   7    1.94    6.56
 -10  13   8   -0.00    4.29
  10  13  -8    1.64    6.55
 -10 -13   8    8.28    6.61
 -10  13   9    5.25    4.64
  10  13  -9    4.59    7.63
 -10 -13   9    7.33    7.55
 -10  13  10    3.15    4.34
  10  13 -10   -0.00    6.13
 -10 -13  10    7.37    7.33
 -10  13  11    3.12    4.65
  10  13 -11    0.14    4.33
 -10 -13  11    5.52    6.78
 -10  13  12    0.04    4.41
  10  13 -12    1.39    6.46
 -10 -13  12    0.00    6.19
 -10  13  13    0.00    5.13
  10  13 -13   11.17    8.38
 -10 -13  13    1.72    6.56
  10  13 -14    0.42    4.84
 -10 -13  14    5.60    7.38
  10  13 -15    2.58    6.98
 -10 -13  15    0.00    5.32
  10  13 -16   -0.00    7.24
 -10 -13  16   -0.00    6.56
  10  13 -17    1.36    6.27
  10  13 -17   -0.00    6.59
 -10 -13  17    3.13    6.91
  10  13 -18    4.56    7.57
 -10 -13  18    4.49    6.65
 -10  14   1    2.24    3.35
  10  14  -1    4.96    7.30
 -10 -14   1    5.05    5.96
 -10  14   2    0.70    3.59
  10  14  -2   -0.00    5.23
 -10 -14   2    8.27    6.73
 -10  14   3    0.21    3.62
  10  14  -3   -0.00    5.77
 -10 -14   3    0.00    6.12
 -10  14   4   -0.00    3.36
  10  14  -4   -0.00    5.88
 -10 -14   4    1.89    4.73
 -10  14   5    1.51    3.79
  10  14  -5    2.38    6.56
 -10 -14   5    3.67    5.14
 -10  14   6   -0.00    2.90
  10  14  -6   -0.00    5.53
 -10 -14   6    7.03    6.18
 -10  14   7    0.72    3.61
  10  14  -7    2.94    7.89
 -10 -14   7   -0.00    5.81
 -10  14   8    0.00    3.88
  10  14  -8    8.43    7.27
 -10 -14   8   -0.00    5.54
  10  14  -9   -0.00    6.29
 -10 -14   9    2.95    6.31
  10  14 -10    1.50    5.74
 -10 -14  10    3.33    6.69
  10  14 -11   -0.00    6.03
 -10 -14  11   13.34    8.67
  10  14 -12    3.24    6.52
 -10 -14  12    0.50    6.23
  10  14 -13   -0.00    6.47
 -10 -14  13   -0.00    5.48
  10  14 -14   -0.00    7.13
  10  14 -15   -0.00    7.50
  10  14 -16    0.00    5.74
 -10  15   1    5.03    3.55
  10  15  -1    4.95    7.70
 -10  15   2    1.86    3.38
  10  15  -2   -0.00    6.24
 -10  15   3   -0.00    3.21
  10  15  -3   -0.00    5.17
 -10  15   4    0.79    3.20
  10  15  -4    6.66    6.25
  10  15  -5   -0.00    5.78
  10  15  -6    1.06    8.03
  10  15  -7   -0.00    7.42
  10  15  -8    0.84    6.53
  10  15  -9   -0.00    5.50
  10  15 -10   -0.00    5.56
  10  15 -11    1.96    4.88
  10  16  -1    5.44    7.33
  10  16  -2    3.84    8.34
  -9   0   1   12.43    5.95
   9   0  -1    5.28    5.09
   9   0  -1   11.05    6.16
  -9   0   2   -0.00    4.97
   9   0  -2   -0.00    4.53
   9   0  -2   -0.00    3.03
  -9   0   3  110.23   16.60
   9   0  -3  129.84   18.00
   9   0  -3  121.93   17.82
   9   0  -4    2.28    4.28
   9   0  -4    4.09    4.68
   9   0  -5   34.74    9.16
   9   0  -6   -0.00    4.28
   9   0 -11   12.37    7.31
   9   0 -12   -0.00    4.82
  -9   0  13   97.29   17.10
   9   0 -13  101.50   16.49
  -9   0  14   -0.00    5.32
   9   0 -14    0.00    4.25
  -9   0  15   18.59    8.48
   9   0 -15   15.11    7.78
  -9   0  16   -0.00    4.50
   9   0 -16   -0.00    5.32
  -9   0  17   18.09    8.17
   9   0 -17   18.48    8.33
  -9   0  18    1.95    5.06
   9   0 -18    1.66    6.33
  -9   0  19   54.27   12.64
   9   0 -19   30.83    9.83
  -9   0  20    1.91    5.71
   9   0 -20   -0.00    4.77
  -9   0  21   11.16    6.82
   9   0 -21   10.20    7.05
  -9   0  22    1.91    5.27
   9   0 -22    3.91    5.90
  -9   0  23   25.72   10.48
   9   0 -23   22.90   10.09
  -9   0  24   10.86    8.21
   9   0 -24   -0.00    6.76
  -9   0  25   21.66   10.06
   9   0 -25    7.10    8.17
  -9   0  26   -0.00    6.08
   9   0 -26    1.51    4.46
  -9   0  27    6.59    6.17
   9   0 -27   -0.00    7.02
   9   0 -28    0.27    6.45
   9   0 -29   24.08    8.83
   9   0 -30   -0.00    6.92
   9   0 -31    6.01    6.21
   9   0 -32    1.84    6.65
   9   0 -33    5.37    6.33
   9   0 -34   -0.00    6.37
  -9   1   1  321.63   32.42
   9  -1  -1  320.36   32.85
   9   1  -1  279.98   32.69
   9   1  -1  267.34   32.37
  -9  -1   1  315.87   33.30
  -9   1   2    7.70    5.42
   9  -1  -2   12.87    6.47
   9  -1  -2    0.00    4.30
   9   1  -2    0.00    5.12
   9   1  -2    3.37    4.15
  -9  -1   2    0.00    5.06
   9  -1  -3    4.37    4.73
   9  -1  -3    1.18    3.67
   9   1  -3   -0.00    5.58
   9   1  -3    1.73    5.47
  -9  -1   3    6.19    5.03
   9  -1  -4   66.75   11.60
   9  -1  -4   41.21    9.57
   9   1  -4   38.08    9.80
   9   1  -4   23.69    8.58
   9  -1  -5   83.98   14.18
   9  -1  -6    0.26    4.12
   9  -1  -7   31.66    9.01
   9  -1  -8    0.89    4.86
  -9   1   9   16.15    6.85
  -9   1  10   -0.00    6.33
   9   1 -10    0.00    4.36
  -9   1  11   93.33   15.58
   9   1 -11   80.51   14.53
  -9   1  12    2.22    4.44
   9  -1 -12    1.57    4.58
   9   1 -12    0.00    4.27
  -9   1  13   -0.00    4.63
   9  -1 -13    0.44    5.83
   9   1 -13    1.85    5.41
  -9   1  14   -0.00    5.64
   9  -1 -14   -0.00    4.79
   9   1 -14    2.92    5.43
  -9   1  15    2.88    5.34
   9  -1 -15   33.20    9.59
   9   1 -15   64.06   12.41
  -9   1  16    5.64    6.15
   9  -1 -16    8.14    6.65
   9   1 -16   21.71    8.60
  -9   1  17   34.33   10.40
   9  -1 -17   36.32   10.60
   9   1 -17   23.22    9.07
  -9  -1  17   27.33    9.37
  -9   1  18    4.53    6.36
   9  -1 -18    1.50    5.39
   9   1 -18   -0.00    5.92
  -9  -1  18    0.00    5.57
  -9   1  19    6.95    6.78
   9  -1 -19    4.13    5.67
   9   1 -19    5.56    6.10
  -9  -1  19    3.43    5.81
  -9   1  20    1.60    5.92
   9  -1 -20    7.56    6.47
   9   1 -20    0.93    5.83
  -9  -1  20    0.00    5.75
  -9   1  21   40.85   11.64
   9  -1 -21   48.91   12.31
   9   1 -21   31.31   10.35
  -9  -1  21   50.76   13.04
  -9   1  22    3.72    6.52
   9  -1 -22    0.45    5.73
   9   1 -22    1.13    5.00
  -9  -1  22    0.96    5.57
  -9   1  23   -0.00    5.74
   9  -1 -23    6.46    6.21
   9   1 -23    1.63    5.21
  -9  -1  23    8.14    7.13
  -9   1  24    6.56    6.75
   9  -1 -24   11.09    7.91
   9   1 -24    4.38    7.27
  -9  -1  24    1.66    5.68
  -9   1  25    7.52    6.42
   9  -1 -25    6.20    6.94
   9   1 -25    3.73    5.68
  -9  -1  25   -0.00    6.44
  -9   1  26   -0.00    5.54
   9  -1 -26    4.55    5.45
   9   1 -26    4.32    6.32
  -9   1  27   21.89    9.72
   9  -1 -27    8.67    7.62
   9   1 -27   14.38    8.41
  -9   1  28   -0.00    5.25
   9  -1 -28    6.47    7.14
   9   1 -28   -0.00    5.51
   9  -1 -29    1.16    6.56
   9   1 -29    0.99    6.62
   9  -1 -30    5.22    6.75
   9   1 -30    1.86    6.75
   9  -1 -31    0.00    6.42
   9   1 -31    9.33    7.64
   9  -1 -32    0.00    7.24
   9   1 -32    4.32    7.04
   9  -1 -33    5.25    7.28
   9   1 -33    0.00    7.05
   9  -1 -34   -0.00    6.07
   9   1 -34    3.95    6.73
  -9   2   1   38.32    8.49
  -9   2   1   40.96    8.31
  -9   2   1   28.95    7.97
   9  -2  -1   36.84    8.74
   9   2  -1   26.20    8.40
  -9   2   2    6.90    4.81
   9  -2  -2    3.76    4.59
   9   2  -2    0.00    5.04
  -9   2   3  102.07   15.42
   9  -2  -3   89.48   14.44
   9   2  -3  118.39   17.89
  -9   2   4    0.00    5.31
   9  -2  -4    8.39    4.99
   9   2  -4   15.91    7.33
  -9   2   5   11.49    6.00
   9  -2  -5   11.33    6.07
   9   2  -5   16.94    7.14
  -9   2   6    0.00    4.58
   9  -2  -6    2.20    4.03
  -9   2   7   39.11    9.48
   9  -2  -7   28.22    8.34
  -9   2   8   36.94    9.37
   9  -2  -8   20.44    7.81
   9   2  -8   19.70    7.66
  -9   2   9   31.81    9.43
   9  -2  -9   35.27    9.19
   9   2  -9   57.63   11.63
  -9   2  10    5.35    5.47
   9   2 -10   -0.00    4.57
  -9   2  11   -0.00    5.26
   9   2 -11   -0.00    5.10
  -9   2  12    4.02    5.65
   9   2 -12    8.92    7.34
  -9   2  13    8.84    6.71
   9  -2 -13   25.63    9.01
   9   2 -13   27.77    9.46
  -9   2  14   25.86    9.12
   9  -2 -14   14.24    6.81
   9   2 -14   28.92    9.69
  -9   2  15    5.07    6.10
   9  -2 -15    7.57    7.07
   9   2 -15   20.03    8.11
  -9   2  16   -0.00    5.68
   9  -2 -16    2.12    5.36
   9   2 -16   -0.00    6.07
  -9   2  17   40.29   11.58
   9  -2 -17   38.40   10.48
   9   2 -17   41.70   11.38
  -9   2  18   -0.00    5.67
   9  -2 -18    1.43    6.24
   9   2 -18    2.05    5.60
  -9   2  19   46.97   12.60
   9  -2 -19   52.27   12.60
   9   2 -19   89.36   15.66
  -9   2  20   10.73    7.95
   9  -2 -20    3.33    6.65
   9   2 -20   -0.00    6.15
  -9   2  21    3.36    5.70
   9  -2 -21    4.26    6.66
   9   2 -21    0.00    6.28
  -9  -2  21    3.55    6.78
  -9   2  22   12.73    8.18
   9  -2 -22    6.86    6.86
   9   2 -22    0.00    5.75
  -9  -2  22    0.31    5.98
  -9   2  23   21.95    9.40
   9  -2 -23   13.47    7.84
   9   2 -23   25.77   10.53
  -9  -2  23   25.58   10.27
  -9   2  24   -0.00    6.51
   9  -2 -24   -0.00    6.00
   9   2 -24    3.14    6.65
  -9  -2  24    3.94    6.28
  -9   2  25    3.49    6.30
   9  -2 -25   12.05    7.13
   9   2 -25    6.23    7.93
  -9   2  26   -0.00    7.13
   9  -2 -26   10.07    7.29
   9   2 -26   -0.00    6.93
  -9   2  27    2.38    6.38
   9  -2 -27    1.51    5.69
   9   2 -27    0.00    5.38
  -9   2  28    2.11    4.89
   9  -2 -28    3.09    5.92
   9   2 -28   -0.00    5.67
  -9   2  29    3.39    6.48
   9  -2 -29    9.68    6.74
   9   2 -29   21.45    9.92
  -9   2  30    0.00    5.98
   9  -2 -30    0.98    5.94
   9   2 -30   -0.00    7.36
   9  -2 -31    0.00    7.16
   9   2 -31   -0.00    6.52
   9  -2 -32    3.99    6.70
   9   2 -32    3.86    5.83
   9  -2 -33    0.77    7.55
   9   2 -33    9.04    6.81
   9  -2 -34   -0.00    6.37
   9   2 -34    0.40    6.45
  -9   3   1  134.37   16.57
  -9   3   1  141.34   16.07
  -9   3   1   69.81   13.81
   9  -3  -1  117.71   16.09
   9   3  -1  164.80   20.92
  -9   3   2   28.57    7.25
  -9   3   2   41.01    8.64
   9  -3  -2   24.00    7.23
   9   3  -2   39.40   10.04
  -9   3   3    0.72    4.16
  -9   3   3    0.00    4.25
   9  -3  -3    1.85    3.85
   9   3  -3    0.00    4.97
  -9   3   4    0.00    4.88
   9  -3  -4    1.59    3.85
   9   3  -4    0.00    4.82
  -9  -3   4   -0.00    5.19
  -9  -3   4    0.00    3.71
  -9   3   5   47.16   10.30
   9  -3  -5   61.54   10.76
   9   3  -5   47.08   11.20
   9   3  -5   56.00   12.14
  -9  -3   5   33.39   10.01
  -9  -3   5   33.77   10.26
  -9   3   6   37.02    9.15
   9  -3  -6   31.27    8.41
   9   3  -6   26.64    9.35
  -9  -3   6   27.90    9.09
  -9  -3   6   37.30   10.26
  -9   3   7   25.36    8.07
   9  -3  -7   16.77    6.25
   9   3  -7   12.34    7.29
  -9  -3   7   19.38    7.96
  -9   3   8    1.25    3.95
   9  -3  -8   -0.00    4.63
   9   3  -8    4.63    5.78
  -9  -3   8   -0.00    4.74
  -9   3   9    0.00    5.30
   9  -3  -9    8.63    5.76
   9   3  -9    9.04    6.21
  -9  -3   9    0.00    6.13
  -9   3  10    0.00    5.52
   9  -3 -10    3.85    5.39
   9   3 -10    0.00    5.72
  -9  -3  10    6.08    6.42
  -9   3  11   94.19   15.83
   9   3 -11   93.72   16.29
  -9  -3  11   95.32   16.90
  -9   3  12   23.74    8.47
   9   3 -12    8.62    6.45
  -9  -3  12   17.97    8.71
  -9   3  13    4.46    5.50
   9   3 -13   12.53    7.46
  -9   3  14    0.50    4.51
   9  -3 -14    6.90    5.83
   9   3 -14   -0.00    4.99
  -9   3  15   25.92    9.14
   9  -3 -15   27.36    8.54
   9   3 -15   51.70   11.44
  -9   3  16    2.23    5.11
   9  -3 -16    4.87    5.83
   9   3 -16   16.11    6.75
  -9   3  17   10.37    7.66
   9  -3 -17   24.72    8.48
   9   3 -17   22.93    9.07
  -9   3  18    2.32    5.12
   9  -3 -18   -0.00    5.98
   9   3 -18    5.75    5.80
  -9   3  19    5.47    6.48
   9  -3 -19    4.27    6.15
   9   3 -19    0.71    5.13
  -9   3  20   11.29    8.92
   9  -3 -20    3.38    5.78
   9   3 -20    9.64    7.41
  -9   3  21   31.76    9.98
   9  -3 -21   30.72   10.55
   9   3 -21   41.85   11.25
  -9   3  22    0.00    5.20
   9  -3 -22    0.00    5.86
   9   3 -22    0.78    4.52
  -9   3  23    3.19    6.57
   9  -3 -23    0.00    5.00
   9   3 -23   11.27    7.09
  -9   3  24    2.84    6.67
   9  -3 -24   -0.00    4.46
   9   3 -24   -0.00    5.59
  -9   3  25   19.14    9.26
   9  -3 -25    9.02    7.16
   9   3 -25    8.50    7.37
  -9   3  26    3.60    6.82
   9  -3 -26    9.27    7.10
   9   3 -26   -0.00    5.86
  -9   3  27    9.72    6.88
   9  -3 -27    0.48    5.83
   9   3 -27    3.31    6.66
  -9   3  28   -0.00    5.40
   9  -3 -28    1.06    5.34
   9   3 -28   -0.00    6.06
  -9   3  29   -0.00    6.06
   9  -3 -29    2.71    6.93
   9   3 -29    0.00    6.91
  -9   3  30   -0.00    7.34
   9  -3 -30    9.84    7.74
   9   3 -30    2.61    5.06
  -9   3  31    2.03    6.88
   9  -3 -31    3.25    7.58
   9   3 -31   -0.00    6.23
   9  -3 -32   -0.00    6.19
   9   3 -32    0.43    5.64
   9  -3 -33    0.00    7.55
   9   3 -33    0.00    5.77
   9  -3 -34   -0.00    5.39
  -9   4   1    1.30    3.75
  -9   4   1    0.51    3.79
   9  -4  -1    0.86    3.64
   9   4  -1    3.38    6.75
  -9  -4   1    0.00    5.23
  -9   4   2   38.98    7.96
  -9   4   2   41.36    8.50
   9  -4  -2   40.97    8.71
   9   4  -2   38.44   10.54
   9   4  -2   25.35    9.15
  -9  -4   2   13.55    7.46
  -9  -4   2   31.12    9.45
  -9   4   3   40.70    8.98
  -9   4   3   50.64    9.88
   9  -4  -3   41.54    8.74
   9   4  -3   34.18   11.06
   9   4  -3   49.95   12.31
  -9  -4   3   31.43    9.94
  -9  -4   3   31.47   10.50
  -9   4   4   51.77    9.59
  -9   4   4   47.78    9.67
   9  -4  -4   52.25    9.97
   9   4  -4   51.38   11.77
   9   4  -4   69.01   13.50
  -9  -4   4   24.67    9.06
  -9  -4   4   34.99   10.85
  -9   4   5   64.40   11.19
  -9   4   5   64.37   11.37
   9  -4  -5   71.57   11.89
   9   4  -5   84.67   14.88
   9   4  -5   55.19   13.08
  -9  -4   5   55.52   12.69
  -9  -4   5   54.78   13.09
  -9   4   6    0.00    4.49
   9  -4  -6    0.00    4.34
   9   4  -6    0.55    4.94
   9   4  -6   -0.00    5.05
  -9  -4   6    5.31    5.45
  -9  -4   6    0.00    5.82
  -9   4   7   36.75    9.81
   9  -4  -7   64.35   11.20
   9   4  -7   72.49   13.76
  -9  -4   7   54.03   11.76
  -9  -4   7   40.72   11.26
  -9   4   8   68.94   12.26
   9  -4  -8   79.45   12.70
   9   4  -8   69.09   13.64
  -9  -4   8   49.84   12.39
  -9   4   9   31.86    9.40
   9  -4  -9   58.36   10.97
   9   4  -9   32.49   10.22
  -9  -4   9   49.40   11.98
  -9   4  10   -0.00    5.27
   9  -4 -10    2.74    4.46
   9   4 -10   -0.00    5.10
  -9  -4  10   -0.00    5.58
  -9   4  11    0.00    4.55
   9   4 -11   14.25    6.93
  -9  -4  11    4.27    6.40
  -9   4  12    4.66    4.75
   9   4 -12   -0.00    5.02
  -9  -4  12    2.03    5.51
  -9   4  13   43.79    9.83
   9   4 -13   17.58    8.44
  -9  -4  13   33.88   10.44
  -9   4  14    5.13    4.83
   9  -4 -14    4.12    5.66
   9   4 -14    7.68    6.05
  -9  -4  14   -0.00    5.22
  -9   4  15    7.06    5.54
   9  -4 -15    9.31    6.18
   9   4 -15   37.96   10.06
  -9  -4  15    9.67    7.99
  -9   4  16    9.09    6.10
   9  -4 -16    0.00    4.72
   9   4 -16    0.84    4.47
  -9  -4  16   -0.00    5.64
  -9   4  17    9.05    6.20
   9  -4 -17   26.63    9.07
   9   4 -17   16.49    8.69
  -9  -4  17    9.35    6.75
  -9   4  18   29.48   10.25
   9  -4 -18   61.41   12.77
   9   4 -18   33.42    9.99
  -9  -4  18   40.94   12.38
  -9   4  19   15.93    8.28
   9  -4 -19   35.03   10.27
   9   4 -19   56.10   12.92
  -9   4  20   -0.00    5.26
   9  -4 -20    0.12    5.83
   9   4 -20    0.96    6.45
  -9   4  21    0.00    5.93
   9  -4 -21   -0.00    5.56
   9   4 -21   -0.00    5.93
  -9   4  22    8.89    6.68
   9  -4 -22    3.61    6.10
   9   4 -22    5.56    5.85
  -9   4  23   13.58    8.23
   9  -4 -23   26.86    9.86
   9   4 -23   25.33    9.44
  -9   4  24    7.99    7.65
   9  -4 -24    6.32    5.45
   9   4 -24    6.77    6.89
  -9   4  25    5.25    6.51
   9  -4 -25    3.91    5.77
   9   4 -25   -0.00    6.26
  -9   4  26    2.72    7.04
   9  -4 -26   -0.00    4.70
   9   4 -26    1.96    6.18
  -9   4  27    3.11    6.16
   9  -4 -27    0.51    5.92
   9   4 -27    4.00    6.86
  -9   4  28    0.00    5.99
   9  -4 -28    0.06    6.42
   9   4 -28    5.10    6.63
  -9   4  29    4.87    7.94
   9  -4 -29    9.32    7.02
   9   4 -29   17.62    8.42
  -9   4  30   -0.00    6.26
   9  -4 -30   -0.00    6.10
   9   4 -30    1.28    7.47
  -9   4  31    0.00    5.78
   9  -4 -31    8.01    8.47
   9   4 -31   -0.00    6.21
  -9   4  32   -0.00    7.01
   9  -4 -32    6.23    7.11
   9   4 -32   -0.00    6.18
   9  -4 -33    8.41    8.24
   9   4 -33    3.74    6.70
  -9   5   1   94.94   13.17
  -9   5   1   99.10   13.92
   9  -5  -1   97.90   13.74
   9   5  -1   87.31   16.74
  -9  -5   1   84.14   15.84
  -9  -5   1   99.57   17.15
  -9   5   2   49.57    9.26
  -9   5   2   43.23    9.09
   9  -5  -2   37.01    8.52
   9   5  -2   67.23   13.39
  -9  -5   2   44.22   11.61
  -9  -5   2   45.58   11.66
  -9   5   3    7.54    4.67
  -9   5   3    5.32    5.01
   9  -5  -3    4.67    4.18
   9   5  -3    0.00    6.19
   9   5  -3    3.87    6.12
  -9  -5   3   15.96    7.45
  -9  -5   3   12.07    7.10
  -9   5   4   58.81   10.30
  -9   5   4   66.35   10.71
   9  -5  -4   43.27    9.32
   9   5  -4   35.84   11.18
   9   5  -4   64.66   13.80
  -9  -5   4   34.88   10.38
  -9  -5   4   44.27   11.70
  -9   5   5   31.20    7.87
  -9   5   5   16.52    6.86
   9  -5  -5   20.92    7.21
   9   5  -5   25.58    8.47
   9   5  -5   18.85    8.73
  -9  -5   5   24.81    8.85
  -9  -5   5   21.52    8.68
  -9   5   6   32.24    8.42
  -9   5   6   47.39    9.36
   9  -5  -6   36.68    8.95
   9   5  -6   49.74   11.46
   9   5  -6   47.76   11.78
  -9  -5   6   22.80    9.00
  -9  -5   6   26.95    9.34
  -9   5   7   42.25    9.92
   9  -5  -7   45.32   10.20
   9   5  -7   60.39   12.96
  -9  -5   7   68.56   13.37
  -9  -5   7   67.29   13.93
  -9   5   8    0.00    4.25
   9  -5  -8    6.28    4.62
   9   5  -8    4.68    7.54
  -9  -5   8   -0.00    5.63
  -9  -5   8   -0.00    5.77
  -9   5   9   -0.00    4.13
   9  -5  -9    0.00    4.59
   9   5  -9    8.50    6.13
  -9  -5   9   -0.00    5.11
  -9   5  10    1.53    4.29
   9  -5 -10    4.87    5.21
   9   5 -10   10.08    6.60
  -9  -5  10    2.45    5.21
  -9   5  11   40.40    9.92
   9  -5 -11   45.09   10.15
   9   5 -11   27.37   10.04
  -9  -5  11   38.67   11.54
  -9   5  12   11.50    6.69
   9   5 -12   11.16    7.02
  -9  -5  12   13.61    7.37
  -9   5  13    0.00    4.85
   9   5 -13    3.02    6.01
  -9  -5  13    0.84    5.93
  -9   5  14   14.78    7.49
   9  -5 -14   22.00    8.14
   9   5 -14   14.58    7.41
  -9  -5  14   15.34    8.16
  -9   5  15    7.88    5.95
   9  -5 -15    7.56    6.46
   9   5 -15   19.39    7.97
  -9  -5  15   28.98   10.51
  -9   5  16   15.41    7.44
   9  -5 -16   12.13    7.23
   9   5 -16   32.83    9.87
  -9  -5  16   10.01    7.85
  -9   5  17   15.64    7.95
   9  -5 -17   13.41    7.19
   9   5 -17    9.82    7.29
  -9  -5  17   15.38    8.98
  -9   5  18    7.15    5.65
   9  -5 -18    3.17    6.22
   9   5 -18    1.38    6.25
  -9   5  19    0.00    5.03
   9  -5 -19    0.94    5.82
   9   5 -19   -0.00    5.96
  -9   5  20    2.71    4.92
   9  -5 -20    5.81    5.40
   9   5 -20    0.00    5.15
  -9   5  21   10.89    7.32
   9  -5 -21   17.76    8.06
   9   5 -21   25.00    8.77
  -9   5  22   20.46    8.92
   9  -5 -22    5.16    6.59
   9   5 -22    8.67    6.62
  -9   5  23    3.29    6.48
   9  -5 -23    2.90    5.65
   9   5 -23   -0.00    6.01
  -9   5  24   -0.00    6.22
   9  -5 -24   -0.00    6.39
   9   5 -24   -0.00    6.22
  -9   5  25   -0.00    6.01
   9  -5 -25    0.00    5.64
   9   5 -25   -0.00    7.00
  -9   5  26    8.43    6.80
   9  -5 -26    9.98    6.88
   9   5 -26    8.62    6.84
  -9   5  27    5.78    6.59
   9  -5 -27    4.46    7.78
   9   5 -27    5.19    5.83
  -9   5  28    8.35    6.81
   9  -5 -28    0.89    6.63
   9   5 -28    5.03    6.77
  -9   5  29   -0.00    5.40
   9  -5 -29    5.36    6.11
   9   5 -29    0.37    5.49
  -9   5  30    8.54    8.05
   9  -5 -30    2.49    6.40
   9   5 -30   -0.00    6.49
  -9   5  31    2.83    6.73
   9  -5 -31    3.50    5.91
   9   5 -31    3.94    6.59
  -9   5  32    9.79    8.61
   9  -5 -32    0.85    7.30
   9   5 -32   -0.00    5.86
  -9   5  33    0.85    6.34
   9  -5 -33   -0.00    5.61
  -9   6   1    2.85    4.58
   9  -6  -1    1.69    3.97
   9   6  -1    1.46    6.01
  -9  -6   1    0.11    5.34
  -9  -6   1    0.00    4.88
  -9   6   2   45.71    9.72
   9  -6  -2   75.10   11.31
   9   6  -2   87.65   16.15
  -9  -6   2   66.14   14.14
  -9  -6   2   71.74   14.57
  -9   6   3   22.62    6.51
   9  -6  -3   24.98    6.82
   9   6  -3   17.89    8.63
  -9  -6   3   18.51    8.73
  -9  -6   3   25.79    9.74
  -9   6   4    9.63    5.25
   9  -6  -4   15.89    5.95
   9   6  -4   16.82    8.58
   9   6  -4   11.11    8.29
  -9  -6   4    6.58    7.76
  -9  -6   4   15.31    8.24
  -9   6   5   16.45    5.78
   9  -6  -5   16.05    5.86
   9   6  -5   11.91    8.02
   9   6  -5    8.76    7.02
  -9  -6   5    1.97    5.38
  -9  -6   5   16.50    7.62
  -9   6   6    3.60    4.38
   9  -6  -6   12.03    5.99
   9   6  -6   15.41    7.66
   9   6  -6   22.37    8.81
  -9  -6   6    0.20    6.95
  -9  -6   6   20.46    8.72
  -9   6   7   23.38    6.99
   9  -6  -7    4.44    4.44
   9   6  -7   16.72    7.98
   9   6  -7   14.36    7.80
  -9  -6   7    3.92    5.25
  -9  -6   7   22.59    9.08
  -9   6   8   46.74   10.26
   9  -6  -8   68.21   11.28
   9   6  -8   70.44   13.60
  -9  -6   8   27.62   10.11
  -9  -6   8   59.05   13.74
  -9   6   9    4.90    5.09
   9  -6  -9    3.19    4.59
   9   6  -9    5.23    6.30
  -9  -6   9    7.19    6.18
  -9  -6   9   16.81    8.27
  -9   6  10    2.01    4.98
   9  -6 -10    1.10    4.53
   9   6 -10    0.21    6.27
  -9  -6  10    2.96    5.36
  -9  -6  10   -0.00    5.06
  -9   6  11    0.00    3.89
   9  -6 -11    4.49    4.93
   9   6 -11   -0.00    5.47
  -9  -6  11    0.00    5.87
  -9   6  12   16.23    7.08
   9   6 -12   23.46    9.29
  -9  -6  12   11.12    7.58
  -9   6  13   12.96    6.88
   9   6 -13   17.61    8.13
  -9  -6  13    5.68    6.81
  -9   6  14   29.23    8.59
   9  -6 -14   20.64    7.80
   9   6 -14   21.49    9.33
  -9  -6  14   29.57   10.67
  -9   6  15    4.56    5.77
   9  -6 -15    2.12    5.64
   9   6 -15    0.00    6.83
  -9   6  16    0.00    4.82
   9  -6 -16    1.64    4.39
   9   6 -16   -0.00    5.02
  -9   6  17    5.68    6.06
   9  -6 -17    2.44    5.55
   9   6 -17    8.86    7.35
  -9   6  18   27.42    9.48
   9  -6 -18   12.17    7.54
   9   6 -18   37.54   10.99
  -9   6  19    5.34    6.19
   9  -6 -19    2.69    5.47
   9   6 -19    4.98    5.74
  -9   6  20    4.64    6.10
   9  -6 -20    2.98    6.66
   9   6 -20   -0.00    4.62
  -9   6  21    2.84    5.78
   9  -6 -21    2.99    6.95
   9   6 -21    3.30    5.90
  -9   6  22    0.00    4.38
   9  -6 -22    0.00    5.57
   9   6 -22    4.22    6.71
  -9   6  23   13.36    6.66
   9  -6 -23    0.86    5.13
   9   6 -23    0.00    6.14
  -9   6  24    8.41    6.92
   9  -6 -24    7.44    6.67
   9   6 -24    0.00    6.43
  -9   6  25    4.56    5.57
   9  -6 -25    6.65    7.16
   9   6 -25    4.79    5.82
  -9   6  26    1.10    5.91
   9  -6 -26   -0.00    6.99
   9   6 -26    2.10    6.22
  -9   6  27   -0.00    5.56
   9  -6 -27    3.05    5.50
   9   6 -27   -0.00    6.82
  -9   6  28    5.87    7.26
   9  -6 -28    0.00    4.93
   9   6 -28   19.60    8.97
  -9   6  29    0.00    4.82
   9  -6 -29    9.79    8.23
   9   6 -29    5.51    6.59
  -9   6  30   -0.00    5.91
   9  -6 -30    2.75    7.72
   9   6 -30   -0.00    5.82
  -9   6  31    2.91    5.94
   9  -6 -31   -0.00    6.39
   9   6 -31    0.00    6.09
  -9   6  32    0.00    5.62
   9  -6 -32   -0.00    8.11
   9   6 -32    0.00    5.64
  -9   6  33   -0.00    5.97
   9  -6 -33   -0.00    6.07
  -9   6  34    1.51    6.23
  -9   7   1    7.78    4.64
   9   7  -1    0.00    6.54
  -9  -7   1    1.34    7.30
  -9   7   2    6.45    4.43
   9   7  -2    2.72    4.92
  -9  -7   2   -0.00    5.67
  -9   7   3   -0.00    3.76
   9   7  -3   -0.00    4.94
  -9  -7   3   -0.00    6.33
  -9  -7   3    1.82    6.49
  -9   7   4   19.09    6.00
   9   7  -4   32.31   10.88
  -9  -7   4   16.28    8.65
  -9  -7   4    0.00    7.15
  -9   7   5    8.80    4.36
   9   7  -5    0.00    5.45
  -9  -7   5    3.42    5.86
  -9  -7   5    8.68    7.34
  -9   7   6   30.88    7.77
   9  -7  -6   23.86    7.29
   9   7  -6   58.36   12.89
   9   7  -6   47.42   12.16
  -9  -7   6   23.96    9.40
  -9   7   7    2.80    4.75
   9  -7  -7    2.93    4.42
   9   7  -7    6.76    6.50
   9   7  -7    8.41    7.36
  -9  -7   7    2.47    6.01
  -9  -7   7    3.89    7.00
  -9   7   8    3.66    4.22
   9  -7  -8   -0.00    4.14
   9   7  -8    2.10    5.36
  -9  -7   8    1.29    4.56
  -9  -7   8    0.00    5.25
  -9   7   9   10.00    5.64
   9  -7  -9   16.64    6.51
   9   7  -9   16.92    7.04
  -9  -7   9   11.98    6.73
  -9  -7   9    2.06    6.18
  -9   7  10    7.43    5.70
   9  -7 -10   14.72    6.33
   9   7 -10   11.85    7.52
  -9  -7  10   16.37    9.21
  -9  -7  10    9.44    7.48
  -9   7  11   11.07    6.35
   9  -7 -11   12.87    6.43
   9   7 -11   22.16    8.78
  -9  -7  11   22.24    8.55
  -9  -7  11   19.21    8.77
  -9   7  12   30.65    9.03
   9   7 -12   35.02   11.22
  -9  -7  12   34.23   10.38
  -9   7  13    0.71    4.68
   9   7 -13    3.14    5.88
  -9   7  14   -0.00    5.17
   9  -7 -14   -0.00    5.38
   9   7 -14   14.14    7.70
  -9   7  15    0.00    5.58
   9  -7 -15    3.34    4.86
   9   7 -15    0.00    5.42
  -9   7  16   14.87    7.40
   9  -7 -16   34.17    9.68
   9   7 -16   56.21   12.20
  -9   7  17    2.15    5.36
   9  -7 -17    2.92    5.38
   9   7 -17    1.76    5.38
  -9   7  18    5.91    5.95
   9  -7 -18   -0.00    5.45
   9   7 -18    6.74    6.40
  -9   7  19   12.41    6.33
   9  -7 -19    2.06    6.20
   9   7 -19   -0.00    6.00
  -9   7  20   15.00    7.99
   9  -7 -20   -0.00    5.66
   9   7 -20    9.39    6.56
  -9   7  21    4.93    6.09
   9  -7 -21    0.00    6.26
   9   7 -21    0.00    4.67
  -9   7  22   12.12    7.63
   9  -7 -22    0.00    5.65
   9   7 -22   11.80    7.55
  -9   7  23    2.61    4.88
   9  -7 -23    9.58    7.21
   9   7 -23    4.09    5.75
  -9   7  24   -0.00    5.36
   9  -7 -24    1.53    6.56
   9   7 -24    6.90    8.08
  -9   7  25   -0.00    6.96
   9  -7 -25    1.17    6.02
   9   7 -25   -0.00    6.57
  -9   7  26   -0.00    5.49
   9  -7 -26    5.51    6.96
   9   7 -26   17.49    8.49
  -9   7  27   -0.00    4.30
   9  -7 -27    0.98    6.69
   9   7 -27   10.70    7.66
  -9   7  28    3.84    6.36
   9  -7 -28   -0.00    5.43
   9   7 -28    3.70    6.21
  -9   7  29    0.00    6.09
   9  -7 -29   -0.00    5.57
   9   7 -29    4.65    6.54
  -9   7  30   -0.00    5.35
   9  -7 -30   -0.00    7.86
   9   7 -30    0.00    5.63
  -9   7  31    1.11    5.75
   9  -7 -31    3.40    6.69
   9   7 -31    0.00    5.18
  -9   7  32   -0.00    4.23
   9  -7 -32    3.59    7.09
  -9   7  33   -0.00    4.63
  -9   7  34    9.37    8.17
  -9   8   1    3.81    3.39
  -9  -8   1    8.94    7.17
  -9   8   2   17.39    5.42
  -9  -8   2   21.37    8.68
  -9   8   3    2.56    3.73
  -9  -8   3    0.00    5.57
  -9   8   4   32.44    7.37
  -9  -8   4    7.19    6.69
  -9   8   5    0.00    3.99
  -9  -8   5   -0.00    6.66
  -9  -8   5   -0.00    6.03
  -9   8   6    5.57    4.49
  -9  -8   6    2.81    6.45
  -9  -8   6    3.65    6.72
  -9   8   7   -0.00    4.29
   9   8  -7    9.02    7.34
  -9  -8   7    2.70    5.67
  -9   8   8   44.87    9.87
   9   8  -8   40.65   11.67
   9   8  -8   34.07   10.95
  -9  -8   8   39.04   11.93
  -9   8   9    2.37    4.65
   9   8  -9   10.16    7.69
   9   8  -9   12.13    7.72
  -9  -8   9    0.00    5.44
  -9   8  10   16.24    6.46
   9   8 -10    9.93    7.66
  -9  -8  10   10.65    7.17
  -9   8  11    0.65    4.09
   9  -8 -11   -0.00    5.00
   9   8 -11   -0.00    4.79
  -9  -8  11   10.53    7.14
  -9   8  12   16.80    6.99
   9   8 -12   11.87    7.69
  -9  -8  12    8.34    7.43
  -9   8  13    0.08    4.30
   9   8 -13    0.12    4.95
  -9  -8  13    9.03    6.79
  -9   8  14   11.40    6.81
   9  -8 -14    8.57    6.34
   9   8 -14    7.34    6.41
  -9  -8  14    7.22    7.05
  -9   8  15   -0.00    4.42
   9  -8 -15   -0.00    4.97
   9   8 -15    0.00    5.64
  -9   8  16   -0.00    4.92
   9  -8 -16   -0.00    5.75
   9   8 -16    9.49    7.15
  -9   8  17    0.00    4.86
   9  -8 -17    0.00    5.63
   9   8 -17    5.92    6.67
  -9   8  18    8.99    6.62
   9  -8 -18    8.41    6.88
   9   8 -18   25.76    9.34
  -9   8  19    2.01    5.94
   9  -8 -19    0.94    5.56
   9   8 -19    2.64    5.82
  -9   8  20    0.00    4.88
   9  -8 -20    2.17    6.22
   9   8 -20   13.51    7.62
  -9   8  21   -0.00    5.30
   9  -8 -21    1.07    4.87
   9   8 -21   -0.00    5.89
  -9   8  22   -0.00    5.08
   9  -8 -22    6.89    6.58
   9   8 -22    2.36    5.99
  -9   8  23   -0.00    5.53
   9  -8 -23    0.00    6.10
   9   8 -23    8.12    7.57
  -9   8  24    0.00    6.02
   9  -8 -24   -0.00    5.84
   9   8 -24    9.38    7.79
  -9   8  25   -0.00    6.58
   9  -8 -25    4.77    7.07
   9   8 -25   -0.00    6.25
  -9   8  26    2.70    6.22
   9  -8 -26    1.61    4.57
   9   8 -26    0.00    6.62
  -9   8  27   -0.00    5.77
   9  -8 -27    4.68    6.91
   9   8 -27   -0.00    6.93
  -9   8  28    1.12    6.03
   9  -8 -28    4.45    6.26
   9   8 -28    0.00    6.23
  -9   8  29    0.00    6.71
   9  -8 -29    0.92    6.76
   9   8 -29    1.46    5.60
  -9   8  30    2.95    6.15
   9  -8 -30    5.09    6.44
   9   8 -30    0.00    5.66
  -9   8  31    0.00    5.88
   9  -8 -31   -0.00    6.55
  -9   8  32   -0.00    6.64
   9  -8 -32    9.65    8.80
  -9   8  33   -0.00    6.92
  -9   9   1    0.41    3.41
   9   9  -1    0.00    4.80
  -9  -9   1    4.79    6.61
  -9   9   2   15.03    5.30
   9   9  -2   24.93    9.47
  -9  -9   2   14.36    7.90
  -9   9   3    2.37    3.62
   9   9  -3   -0.00    5.31
  -9  -9   3    6.80    6.95
  -9   9   4   10.30    5.34
   9   9  -4    1.62    6.41
  -9  -9   4   11.23    7.31
  -9   9   5    1.21    3.86
   9   9  -5   -0.00    5.70
  -9  -9   5   -0.00    5.71
  -9   9   6   31.59    8.20
   9   9  -6   55.12   13.21
  -9  -9   6   30.60   10.64
  -9   9   7   -0.00    3.43
   9   9  -7   -0.00    5.74
  -9  -9   7    8.22    6.46
  -9   9   8    0.52    3.96
   9   9  -8   -0.00    5.78
  -9  -9   8   -0.00    6.26
  -9   9   9   -0.00    4.45
   9   9  -9    0.00    5.23
   9   9  -9   -0.00    6.05
  -9  -9   9    0.76    5.70
  -9   9  10    0.00    3.85
   9   9 -10   13.59    7.44
   9   9 -10    8.03    7.12
  -9  -9  10    0.20    4.81
  -9   9  11    0.00    4.15
   9   9 -11    0.35    5.75
  -9  -9  11   -0.00    5.85
  -9   9  12   10.86    6.13
   9   9 -12   18.46    9.52
  -9  -9  12   13.82    7.75
  -9   9  13   -0.00    5.74
   9   9 -13    6.39    6.71
  -9  -9  13    1.17    5.33
  -9   9  14    7.98    5.11
   9   9 -14   -0.00    6.25
  -9  -9  14   -0.00    5.91
  -9   9  15    3.79    5.58
   9   9 -15    2.78    6.56
  -9  -9  15    2.30    5.04
  -9   9  16   22.84    8.21
   9   9 -16   41.72   12.00
  -9  -9  16   23.89    8.63
  -9   9  17    1.48    4.01
   9  -9 -17    6.34    5.90
   9   9 -17    6.83    6.27
  -9   9  18   -0.00    6.16
   9  -9 -18   -0.00    5.57
   9   9 -18    2.02    5.63
  -9   9  19   -0.00    4.89
   9  -9 -19   -0.00    5.59
   9   9 -19   -0.00    4.29
  -9   9  20    5.17    5.38
   9  -9 -20    8.78    6.77
   9   9 -20    0.75    6.10
  -9   9  21   -0.00    5.01
   9  -9 -21   -0.00    5.18
   9   9 -21    0.00    6.05
  -9   9  22    9.27    7.04
   9  -9 -22    5.32    6.57
   9   9 -22    3.51    6.15
  -9   9  23    0.00    5.65
   9  -9 -23    0.78    4.96
   9   9 -23    8.19    7.56
  -9   9  24    5.01    7.34
   9  -9 -24    1.11    5.67
   9   9 -24    0.00    4.87
  -9   9  25    4.24    5.41
   9  -9 -25    4.65    6.76
   9   9 -25    0.29    6.16
  -9   9  26    4.66    7.35
   9  -9 -26    1.71    6.41
   9   9 -26   -0.00    6.53
  -9   9  27    0.00    5.27
   9  -9 -27    1.38    4.86
   9   9 -27    5.71    7.20
  -9   9  28   -0.00    5.33
   9  -9 -28    1.08    5.77
   9   9 -28    0.00    6.83
  -9   9  29    0.00    6.97
   9  -9 -29    5.50    7.50
   9   9 -29    0.49    4.81
  -9   9  30   -0.00    6.31
   9  -9 -30    0.20    6.32
   9  -9 -31   -0.00    7.89
  -9  10   1    4.33    3.38
   9  10  -1    6.67    7.61
  -9 -10   1   12.14    8.31
  -9  10   2   11.78    4.80
   9  10  -2    7.50    7.55
  -9 -10   2   15.00    8.19
  -9  10   3   -0.00    3.06
   9  10  -3    0.45    6.27
  -9 -10   3   -0.00    4.47
  -9  10   4   27.89    6.67
   9  10  -4    8.85    7.84
  -9 -10   4   21.82    9.03
  -9  10   5    1.46    3.42
   9  10  -5   -0.00    5.75
  -9 -10   5   -0.00    4.93
  -9  10   6    2.51    4.06
   9  10  -6    5.48    6.78
  -9 -10   6    3.70    5.74
  -9  10   7    2.25    4.15
   9  10  -7    4.04    6.53
  -9 -10   7   -0.00    6.55
  -9  10   8   19.35    7.06
   9  10  -8   21.04    9.45
  -9 -10   8   16.38    8.58
  -9  10   9    3.89    4.31
   9  10  -9    6.93    6.60
  -9 -10   9    4.79    6.51
  -9  10  10    7.19    5.67
   9  10 -10    6.91    6.74
   9  10 -10    1.60    5.95
  -9 -10  10    5.83    5.90
  -9  10  11    1.86    4.53
   9  10 -11    2.56    4.81
   9  10 -11   -0.00    5.14
  -9 -10  11    0.17    5.37
  -9  10  12    1.95    5.03
   9  10 -12    3.93    6.60
   9  10 -12    5.26    6.41
  -9 -10  12    0.53    4.82
  -9  10  13    2.44    5.01
   9  10 -13   -0.00    6.13
  -9 -10  13   -0.00    5.65
  -9  10  14    2.97    5.35
   9  10 -14   10.75    8.00
  -9 -10  14    7.72    6.55
  -9  10  15   -0.00    4.96
   9  10 -15    3.36    5.73
  -9 -10  15    5.15    5.76
  -9  10  16    0.00    5.05
   9  10 -16    1.62    4.67
  -9 -10  16    0.00    6.12
  -9  10  17    0.00    4.95
   9  10 -17    3.13    6.51
  -9 -10  17   -0.00    5.81
  -9  10  18   10.17    6.79
   9  10 -18    1.74    5.84
  -9 -10  18   12.36    7.64
  -9  10  19   -0.00    5.54
   9  10 -19   -0.00    4.41
  -9  10  20   10.66    6.63
   9  10 -20    4.91    5.93
  -9  10  21    0.00    4.97
   9  10 -21   -0.00    4.34
  -9  10  22    1.57    4.87
   9  10 -22    5.81    6.04
  -9  10  23   -0.00    4.96
   9  10 -23    4.34    6.30
  -9  10  24   -0.00    5.01
   9 -10 -24    4.02    7.17
   9  10 -24    9.20    7.43
  -9  10  25    2.43    5.50
   9 -10 -25    7.51    7.23
   9  10 -25   -0.00    5.52
  -9  10  26   -0.00    5.54
   9 -10 -26   -0.00    6.44
   9  10 -26   -0.00    4.76
  -9  10  27   -0.00    4.47
   9 -10 -27   -0.00    6.29
   9  10 -27   -0.00    5.91
   9 -10 -28    3.54    6.86
   9  10 -28    7.50    7.52
   9 -10 -29   -0.00    6.18
   9 -10 -30    3.33    7.78
  -9  11   1   -0.00    3.13
   9  11  -1    1.13    5.47
  -9 -11   1   -0.00    5.58
  -9  11   2   16.27    4.96
   9  11  -2   11.86    8.23
  -9 -11   2    3.96    7.09
  -9  11   3    1.64    3.62
   9  11  -3    4.84    6.65
  -9 -11   3   -0.00    6.06
  -9  11   4    4.19    3.78
   9  11  -4    3.50    6.82
  -9 -11   4   23.71    9.35
  -9  11   5    2.04    4.05
   9  11  -5    5.30    5.43
  -9 -11   5    2.85    6.22
  -9  11   6   13.91    5.18
   9  11  -6   30.38   10.48
  -9 -11   6    6.41    6.04
  -9  11   7    2.79    3.95
   9  11  -7    4.78    6.21
  -9 -11   7    3.29    6.73
  -9  11   8   -0.00    3.37
   9  11  -8   -0.00    5.53
  -9 -11   8    0.00    5.74
  -9  11   9    2.78    4.12
   9  11  -9    4.00    6.07
  -9 -11   9    6.33    7.70
  -9  11  10    2.56    3.94
   9  11 -10   16.94    9.09
  -9 -11  10    8.29    6.89
  -9  11  11    1.63    4.62
   9  11 -11   -0.00    6.21
  -9 -11  11    2.64    6.15
  -9  11  12   11.60    5.94
   9  11 -12    2.26    5.98
   9  11 -12   -0.00    5.34
  -9 -11  12   10.29    7.97
  -9  11  13   -0.00    4.39
   9  11 -13    1.37    6.75
   9  11 -13    1.18    5.60
  -9 -11  13   -0.00    5.45
  -9  11  14    0.00    4.60
   9  11 -14    5.41    7.00
  -9 -11  14    8.11    7.18
  -9  11  15    7.97    5.17
   9  11 -15   -0.00    5.05
  -9 -11  15   -0.00    5.57
  -9  11  16    5.20    5.84
   9  11 -16   12.23    9.05
  -9 -11  16   11.74    7.50
  -9  11  17   -0.00    4.51
   9  11 -17   -0.00    6.14
  -9 -11  17    1.01    5.24
  -9  11  18    1.02    5.23
   9  11 -18   -0.00    6.08
  -9 -11  18    0.25    4.56
  -9  11  19    2.19    6.03
   9  11 -19   -0.00    5.76
  -9 -11  19    2.18    5.53
  -9  11  20    8.44    6.47
   9  11 -20    0.00    5.68
  -9 -11  20    5.81    7.26
  -9  11  21    1.85    5.89
   9  11 -21    2.31    5.48
  -9 -11  21   -0.00    6.63
  -9  11  22    6.02    5.95
   9  11 -22   -0.00    5.14
  -9  11  23    0.95    4.49
   9  11 -23    0.00    4.61
  -9  11  24    1.41    4.91
   9  11 -24   -0.00    5.40
   9  11 -25   -0.00    5.63
   9  11 -26    8.91    8.05
  -9  12   1    4.12    3.38
   9  12  -1   -0.00    5.03
  -9 -12   1   -0.00    4.42
  -9  12   2   -0.00    3.20
   9  12  -2   -0.00    5.60
  -9 -12   2    0.45    4.95
  -9  12   3    0.15    2.98
   9  12  -3   -0.00    4.83
  -9 -12   3    5.16    6.39
  -9  12   4    7.50    4.13
   9  12  -4    5.10    6.38
  -9 -12   4   19.47    8.10
  -9  12   5   -0.00    3.03
   9  12  -5   -0.00    6.48
  -9 -12   5   -0.00    5.83
  -9  12   6   -0.00    3.38
   9  12  -6    0.00    5.98
  -9 -12   6   -0.00    4.97
  -9  12   7   -0.00    3.02
   9  12  -7    4.10    6.27
  -9 -12   7    6.52    6.50
  -9  12   8   12.19    5.95
   9  12  -8   15.34    8.38
  -9 -12   8   18.30    8.37
  -9  12   9    0.00    4.35
   9  12  -9    5.43    6.62
  -9 -12   9    3.69    6.13
  -9  12  10    0.00    4.14
   9  12 -10    4.85    6.23
  -9 -12  10    7.37    7.59
  -9  12  11    4.93    5.15
   9  12 -11    0.00    6.86
  -9 -12  11   -0.00    5.42
  -9  12  12    2.81    4.36
   9  12 -12   -0.00    6.00
  -9 -12  12   -0.00    6.19
  -9  12  13   10.74    6.46
   9  12 -13    4.36    7.71
  -9 -12  13    4.90    6.23
  -9  12  14    8.10    5.76
   9  12 -14    6.84    6.90
   9  12 -14    4.73    6.35
  -9 -12  14    6.72    7.34
  -9  12  15   -0.00    5.09
   9  12 -15   -0.00    6.20
   9  12 -15    0.72    6.35
  -9 -12  15    0.00    5.48
  -9  12  16    0.00    4.52
   9  12 -16   -0.00    7.10
  -9 -12  16    7.44    6.40
  -9  12  17   -0.00    5.23
   9  12 -17    1.43    4.51
  -9 -12  17   -0.00    5.57
  -9  12  18    6.71    6.05
   9  12 -18    7.66    6.81
  -9 -12  18   -0.00    5.13
  -9  12  19    2.73    5.29
   9  12 -19    3.77    6.80
  -9 -12  19    3.28    5.69
  -9  12  20    0.25    5.42
   9  12 -20    0.00    6.82
  -9 -12  20    0.00    5.34
  -9  12  21    0.27    6.33
   9  12 -21    8.56    7.93
  -9 -12  21    2.86    5.97
   9  12 -22    0.18    5.59
  -9 -12  22    0.06    4.23
   9  12 -23    5.84    5.83
  -9 -12  23   -0.00    6.54
   9  12 -24   -0.00    5.99
  -9 -12  24    3.19    6.81
  -9  13   1    0.00    2.89
   9  13  -1   11.73    7.59
  -9 -13   1   10.69    7.68
  -9  13   2   -0.00    2.85
   9  13  -2   -0.00    5.83
  -9 -13   2    2.12    6.20
  -9  13   3    1.30    2.82
   9  13  -3    3.30    5.63
  -9 -13   3   -0.00    5.64
  -9  13   4   -0.00    3.11
   9  13  -4   -0.00    5.43
  -9 -13   4   -0.00    5.56
  -9  13   5    1.48    4.04
   9  13  -5   -0.00    7.17
  -9 -13   5    6.24    6.20
  -9  13   6    0.00    3.59
   9  13  -6    3.40    7.12
  -9 -13   6    8.73    6.51
  -9  13   7    0.00    3.40
   9  13  -7    2.61    6.51
  -9 -13   7    5.18    7.29
  -9  13   8    0.81    3.53
   9  13  -8   -0.00    6.05
  -9 -13   8    0.00    6.01
  -9  13   9    6.35    4.98
   9  13  -9    1.43    5.28
  -9 -13   9    3.62    6.26
  -9  13  10    5.56    5.24
   9  13 -10    2.42    7.09
  -9 -13  10    0.00    6.23
  -9  13  11    2.26    5.00
   9  13 -11   -0.00    7.03
  -9 -13  11   -0.00    6.22
  -9  13  12    6.66    5.58
   9  13 -12    0.00    7.48
  -9 -13  12   -0.00    6.31
  -9  13  13    4.13    5.27
   9  13 -13   -0.00    6.46
  -9 -13  13   -0.00    6.11
  -9  13  14    0.00    4.75
   9  13 -14    0.00    6.06
  -9 -13  14    0.60    5.17
  -9  13  15    2.06    4.91
   9  13 -15    1.13    5.00
  -9 -13  15    0.00    7.26
  -9  13  16   21.77    8.15
   9  13 -16    4.31    7.19
   9  13 -16    0.40    5.78
  -9 -13  16    4.12    6.48
  -9  13  17    4.20    4.65
   9  13 -17    0.00    7.02
  -9 -13  17   -0.00    7.32
   9  13 -18    0.26    5.30
  -9 -13  18    2.73    5.72
   9  13 -19    1.83    6.43
  -9 -13  19    1.97    4.99
   9  13 -20    2.82    7.20
  -9 -13  20   -0.00    4.72
   9  13 -21    0.00    6.85
  -9 -13  21   -0.00    4.77
   9  13 -22    0.00    6.06
  -9 -13  22   -0.00    5.42
  -9 -13  23    1.18    5.36
  -9  14   1    0.22    2.36
   9  14  -1    0.18    4.74
  -9 -14   1    2.90    6.13
  -9  14   2    4.24    3.69
   9  14  -2    0.00    5.53
  -9 -14   2    7.96    8.53
  -9  14   3    4.68    3.66
   9  14  -3    1.29    5.98
  -9 -14   3   -0.00    4.75
  -9  14   4    8.81    4.74
   9  14  -4    1.85    5.08
  -9 -14   4    0.00    5.28
  -9  14   5    0.00    3.59
   9  14  -5    0.00    6.21
  -9 -14   5    2.89    5.14
  -9  14   6    3.41    4.02
   9  14  -6    2.72    6.25
  -9 -14   6    0.30    5.02
  -9  14   7    2.72    4.02
   9  14  -7    0.53    5.37
  -9 -14   7   -0.00    4.41
  -9  14   8    6.75    4.66
   9  14  -8   -0.00    5.42
  -9 -14   8   -0.00    5.62
  -9  14   9    2.54    4.29
   9  14  -9    0.94    6.00
  -9 -14   9    5.59    6.96
  -9  14  10    0.00    4.35
   9  14 -10   -0.00    6.06
  -9 -14  10    8.78    7.17
  -9  14  11   -0.00    3.66
   9  14 -11    0.00    7.65
  -9 -14  11    0.74    5.88
  -9  14  12    1.01    4.12
   9  14 -12   -0.00    5.46
  -9 -14  12   -0.00    5.52
  -9  14  13    0.66    4.39
   9  14 -13   -0.00    5.12
  -9 -14  13   -0.00    6.02
   9  14 -14    3.42    7.44
  -9 -14  14   -0.00    6.92
   9  14 -15   -0.00    6.57
  -9 -14  15   -0.00    5.68
   9  14 -16   -0.00    5.58
  -9 -14  16   -0.00    6.39
   9  14 -17    5.87    6.04
  -9 -14  17   -0.00    6.63
   9  14 -18    0.48    4.95
  -9 -14  18   -0.00    5.65
   9  14 -19    0.59    5.91
  -9 -14  19    0.08    5.73
  -9 -14  20    6.99    6.98
  -9  15   1    0.00    3.35
   9  15  -1    0.00    5.51
  -9 -15   1    2.87    6.10
  -9  15   2   -0.00    3.03
   9  15  -2    0.31    5.65
  -9 -15   2    1.54    5.53
  -9  15   3   -0.00    2.66
   9  15  -3    1.54    5.04
  -9 -15   3    0.65    6.17
  -9  15   4    0.00    3.15
   9  15  -4    4.66    6.66
  -9 -15   4   -0.00    4.73
  -9  15   5    1.73    3.25
   9  15  -5    3.05    5.68
  -9 -15   5    0.31    6.69
  -9  15   6    0.44    3.82
   9  15  -6   -0.00    6.81
  -9 -15   6    0.00    4.45
  -9  15   7    1.86    3.81
   9  15  -7    2.69    7.46
  -9 -15   7    6.74    5.91
  -9  15   8   -0.00    3.41
   9  15  -8    0.00    7.81
  -9 -15   8    1.03    4.90
   9  15  -9    6.54    6.64
  -9 -15   9    5.51    6.97
   9  15 -10    0.43    6.21
  -9 -15  10   -0.00    5.52
   9  15 -11    3.35    6.02
  -9 -15  11   -0.00    4.82
   9  15 -12   -0.00    5.24
  -9 -15  12    8.02    7.89
   9  15 -13    5.17    6.64
  -9 -15  13    0.00    5.30
  -9 -15  14    1.45    7.06
  -9 -15  15   -0.00    6.87
  -9 -15  16   -0.00    5.80
  -9  16   1    1.23    3.03
   9  16  -1    1.46    4.82
  -9  16   2    3.81    3.59
   9  16  -2    0.00    6.18
  -9  16   3    0.00    3.73
   9  16  -3   -0.00    5.70
   9  16  -4    1.24    5.91
  -9 -16   4    2.92    5.91
   9  16  -5    5.43    6.67
  -9 -16   5   -0.00    6.98
   9  16  -6   -0.00    5.13
  -9 -16   6    4.44    7.54
  -9 -16   7   -0.00    5.54
  -8   0   1    0.27    3.89
  -8   0   1    0.48    3.59
  -8   0   1    3.41    4.65
   8   0  -1    0.83    3.65
   8   0  -1   -0.00    3.62
  -8   0   2  368.81   38.94
  -8   0   2  410.10   38.65
  -8   0   2  410.33   40.06
   8   0  -2  411.00   40.09
   8   0  -2  398.78   40.04
  -8   0   3   -0.00    3.81
   8   0  -3    0.13    4.28
   8   0  -3   -0.00    3.41
  -8   0   4   51.65   10.64
   8   0  -4   65.58   11.31
  -8   0   5    2.34    4.11
   8   0  -5    7.74    5.12
  -8   0   6   85.30   14.08
   8   0  -6   86.06   13.87
  -8   0   7   -0.00    4.71
   8   0  -7   -0.00    3.92
  -8   0   8  160.77   21.68
   8   0  -8  192.13   22.28
  -8   0   9   -0.00    4.55
   8   0  -9   -0.00    4.38
  -8   0  10    0.69    3.54
   8   0 -10    2.20    4.60
  -8   0  11    1.17    4.33
  -8   0  12  131.23   19.29
  -8   0  13    1.91    4.46
  -8   0  14   42.67   11.12
   8   0 -15    2.60    5.43
   8   0 -16    0.77    5.19
   8   0 -17    0.59    5.59
   8   0 -18   45.35   11.58
   8   0 -19    2.26    5.12
   8   0 -20    0.00    5.55
   8   0 -21   -0.00    6.34
  -8   0  22   19.99    8.80
   8   0 -22   29.30    9.79
  -8   0  23   -0.00    4.76
   8   0 -23    9.95    7.06
  -8   0  24    4.49    6.45
   8   0 -24   13.47    7.88
  -8   0  25   -0.00    5.99
   8   0 -25   -0.00    7.80
  -8   0  26    2.26    6.28
   8   0 -26    0.00    5.89
  -8   0  27    2.88    6.08
   8   0 -27   -0.00    6.74
   8   0 -28   18.93    8.49
   8   0 -29    1.05    5.05
   8   0 -30    2.33    6.31
   8   0 -31   -0.00    7.21
   8   0 -32    0.00    7.12
   8   0 -33    1.84    6.27
   8   0 -34    0.00    7.67
   8   0 -35    2.13    6.28
  -8   1   1   39.06    8.90
  -8   1   1   71.40   10.36
  -8   1   1   57.86   10.00
   8  -1  -1   52.58   10.03
   8   1  -1   61.08   11.58
   8   1  -1   39.87    9.52
  -8  -1   1   46.61    9.88
  -8  -1   1   40.82    9.48
  -8   1   2    3.49    4.04
  -8   1   2    1.50    3.25
   8  -1  -2   -0.00    3.47
   8  -1  -2    3.46    4.27
   8   1  -2   -0.00    4.35
   8   1  -2    3.96    4.99
  -8  -1   2    5.07    4.36
  -8  -1   2    0.00    4.69
  -8   1   3    1.73    3.83
  -8   1   3    0.00    3.97
   8  -1  -3    4.49    4.44
   8  -1  -3    1.60    4.14
   8   1  -3    1.65    4.33
   8   1  -3   -0.00    4.95
  -8  -1   3    5.85    4.92
  -8  -1   3    4.90    5.02
  -8   1   4   34.67    7.43
  -8   1   4   15.91    6.98
   8  -1  -4   29.75    7.86
   8   1  -4   35.78    8.38
  -8  -1   4   38.35    8.93
  -8   1   5    3.59    4.13
  -8   1   5   13.99    5.39
   8  -1  -5    0.95    3.40
   8   1  -5    0.00    3.76
  -8  -1   5    4.29    4.80
  -8   1   6   80.54   12.82
   8  -1  -6   62.23   11.39
   8   1  -6   49.98   10.93
  -8  -1   6   76.88   13.01
  -8   1   7    8.27    5.70
   8  -1  -7    2.20    4.55
   8   1  -7    9.29    5.60
  -8  -1   7    3.66    4.58
  -8   1   8    4.32    4.92
   8  -1  -8    5.34    4.58
   8   1  -8    1.21    4.03
  -8  -1   8    6.70    5.20
  -8   1   9    6.02    5.40
   8  -1  -9    5.61    4.83
   8   1  -9    2.53    4.87
  -8  -1   9   13.30    6.71
  -8   1  10  111.99   17.11
   8  -1 -10  124.96   17.27
  -8  -1  10  115.23   17.80
   8  -1 -11    3.85    4.90
  -8  -1  11    3.79    5.59
  -8  -1  12    0.71    5.07
  -8  -1  13   -0.00    5.54
   8   1 -14   61.11   12.30
  -8  -1  14   37.03   10.20
   8  -1 -15   31.58    9.44
   8   1 -15   39.03   10.41
  -8  -1  15   29.82    9.12
   8  -1 -16   41.34   10.81
   8   1 -16   23.02    8.86
  -8  -1  16   54.81   12.25
   8  -1 -17    4.10    4.81
   8   1 -17   -0.00    6.37
  -8  -1  17    2.88    5.74
   8  -1 -18    1.13    5.07
   8   1 -18    1.37    5.30
  -8   1  19    8.06    6.35
   8  -1 -19    6.10    6.11
   8   1 -19    7.93    6.63
  -8   1  20   16.64    7.97
   8  -1 -20    8.11    6.42
   8   1 -20    5.67    6.48
  -8   1  21    3.33    5.88
   8  -1 -21   -0.00    5.54
   8   1 -21   -0.00    5.85
  -8   1  22   25.55   10.12
   8  -1 -22   12.52    8.28
   8   1 -22   36.82   10.80
  -8   1  23    7.13    6.72
   8  -1 -23   -0.00    6.10
   8   1 -23    7.92    6.20
  -8   1  24    0.00    5.51
   8  -1 -24    6.18    6.85
   8   1 -24    3.52    7.70
  -8   1  25    3.87    6.59
   8  -1 -25   -0.00    5.29
   8   1 -25    2.13    7.07
  -8   1  26    5.82    6.78
   8  -1 -26    0.53    5.70
   8   1 -26    2.60    6.75
  -8  -1  26    4.96    6.75
  -8   1  27    5.31    6.96
   8  -1 -27    4.97    6.08
   8   1 -27    3.09    6.61
  -8   1  28    5.96    6.90
   8  -1 -28   -0.00    6.96
   8   1 -28    0.67    6.74
  -8   1  29    0.00    5.73
   8  -1 -29   -0.00    6.56
   8   1 -29   -0.00    6.40
   8  -1 -30    8.18    7.90
   8   1 -30    1.49    6.14
   8  -1 -31    4.66    6.98
   8   1 -31    2.41    6.52
   8  -1 -32    1.48    6.18
   8   1 -32    1.00    6.47
   8  -1 -33   -0.00    6.28
   8   1 -33   -0.00    5.25
   8  -1 -34    0.00    7.30
   8   1 -34    0.00    6.64
   8  -1 -35   -0.00    7.58
   8   1 -35    0.25    7.14
  -8   2   1    0.00    3.46
  -8   2   1   -0.00    3.60
   8  -2  -1    0.41    3.53
   8  -2  -1   -0.00    2.99
   8   2  -1    0.41    5.23
   8   2  -1    5.23    4.05
  -8  -2   1    5.28    4.95
  -8  -2   1    0.07    3.74
  -8   2   2   69.13    9.97
  -8   2   2   71.85   11.38
   8  -2  -2   21.47    7.44
   8  -2  -2   66.70   10.25
   8   2  -2   40.15    9.94
   8   2  -2   53.24   10.96
  -8  -2   2   59.92   11.38
  -8  -2   2   67.66   11.84
  -8   2   3   15.41    5.22
  -8   2   3    6.82    4.97
   8  -2  -3   15.55    5.70
   8   2  -3   11.39    5.83
   8   2  -3    5.26    5.10
  -8  -2   3   15.02    6.34
  -8  -2   3   13.18    6.16
  -8   2   4   48.93    8.64
  -8   2   4   27.83    7.78
   8  -2  -4   34.29    7.89
   8   2  -4   35.69    9.30
   8   2  -4   28.17    8.01
  -8  -2   4   30.71    8.25
  -8  -2   4   35.22    9.10
  -8   2   5    0.00    3.81
  -8   2   5    7.47    4.28
   8  -2  -5    5.98    4.68
   8   2  -5    5.68    5.15
  -8  -2   5   -0.00    4.85
  -8   2   6   71.01   11.14
  -8   2   6   52.87   10.66
   8  -2  -6   66.64   11.45
   8   2  -6   63.49   12.11
  -8  -2   6   59.12   12.10
   8  -2  -7   20.77    6.78
   8   2  -7   27.02    8.50
  -8  -2   7   16.49    6.85
   8  -2  -8   84.21   13.25
  -8  -2   8   64.34   12.85
   8  -2  -9    8.45    5.32
  -8  -2   9    2.67    4.51
   8  -2 -10    0.00    4.74
  -8  -2  10   -0.00    5.06
   8  -2 -11    3.91    4.82
  -8  -2  11    4.98    5.32
   8  -2 -12   62.06   11.57
  -8  -2  12   29.72   10.11
   8   2 -13   40.45   10.19
  -8  -2  13   27.75    9.34
   8   2 -14   20.10    8.23
  -8  -2  14   10.36    7.50
   8   2 -15   25.71    8.56
  -8  -2  15   19.41    8.31
  -8   2  16   18.02    7.91
   8  -2 -16   15.00    7.99
   8   2 -16   19.72    8.48
  -8  -2  16   14.93    7.62
  -8   2  17   24.88    8.30
   8  -2 -17   10.50    6.25
   8   2 -17   25.10    9.65
  -8  -2  17   18.30    8.38
  -8   2  18   53.14   13.97
   8  -2 -18  115.45   17.25
   8   2 -18  123.79   17.80
  -8  -2  18   98.52   17.56
  -8   2  19    0.91    5.41
   8  -2 -19    0.00    4.69
   8   2 -19    2.53    6.41
  -8  -2  19    1.83    5.79
  -8   2  20   -0.00    4.91
   8  -2 -20    0.00    4.86
   8   2 -20    6.12    6.46
  -8  -2  20    3.49    6.73
  -8   2  21   -0.00    5.52
   8  -2 -21   -0.00    5.65
   8   2 -21    2.42    5.88
  -8  -2  21    1.86    5.18
  -8   2  22   31.79   10.45
   8  -2 -22   26.05    9.48
   8   2 -22   19.34    9.12
  -8   2  23   -0.00    5.16
   8  -2 -23   -0.00    6.57
   8   2 -23   -0.00    5.15
  -8   2  24   14.27    8.57
   8  -2 -24    4.45    7.29
   8   2 -24   -0.00    6.17
  -8   2  25    5.95    6.94
   8  -2 -25    0.62    5.28
   8   2 -25    2.32    5.28
  -8   2  26   13.23    8.23
   8  -2 -26   -0.00    5.06
   8   2 -26    0.00    5.51
  -8   2  27    1.11    4.87
   8  -2 -27   -0.00    6.32
   8   2 -27   -0.00    6.66
  -8   2  28   19.42   10.41
   8  -2 -28   12.61    7.84
   8   2 -28   16.02    8.60
  -8   2  29    6.43    6.39
   8  -2 -29    7.66    7.27
   8   2 -29    2.89    7.41
  -8   2  30   18.30    9.64
   8  -2 -30   -0.00    8.02
   8   2 -30    3.84    6.87
   8  -2 -31    4.79    7.01
   8   2 -31    0.69    6.43
   8  -2 -32    2.07    6.22
   8   2 -32    0.98    5.33
   8  -2 -33   -0.00    6.10
   8   2 -33    0.00    7.14
   8  -2 -34    0.00    6.89
   8   2 -34    0.00    6.86
   8  -2 -35    0.95    5.88
   8   2 -35    0.00    5.37
  -8   3   1   47.40    8.80
   8  -3  -1   65.01   10.16
   8  -3  -1   55.86    9.19
   8   3  -1   51.44   11.46
   8   3  -1   57.38   12.03
  -8  -3   1   69.45   12.21
  -8  -3   1   57.95   11.46
  -8   3   2    1.61    3.25
   8  -3  -2   -0.00    3.19
   8  -3  -2    0.00    2.99
   8   3  -2    0.00    4.89
   8   3  -2    1.79    4.21
  -8  -3   2    1.01    4.40
  -8  -3   2    6.44    5.09
  -8   3   3   33.01    7.41
   8  -3  -3   34.29    7.82
   8  -3  -3   31.25    7.01
   8   3  -3   45.02   10.01
   8   3  -3   45.40   10.32
  -8  -3   3   28.44    8.29
  -8  -3   3   35.77    9.24
  -8   3   4   91.65   13.10
   8  -3  -4  101.44   13.85
   8   3  -4   81.71   14.89
   8   3  -4   71.72   14.31
  -8  -3   4  114.61   16.35
  -8  -3   4  105.34   15.95
  -8   3   5   11.59    4.97
   8  -3  -5    8.06    4.87
  -8  -3   5   16.05    6.38
  -8   3   6   26.83    7.23
   8  -3  -6   38.53    8.08
  -8  -3   6   17.98    7.70
  -8   3   7    9.20    4.83
   8  -3  -7    7.97    4.86
  -8  -3   7    8.00    5.80
   8  -3  -8    3.18    4.29
  -8  -3   8    5.09    5.31
   8  -3  -9   -0.00    3.44
  -8  -3   9    2.56    4.65
   8  -3 -10   85.23   13.07
  -8  -3  10   61.33   13.14
   8  -3 -11   70.47   12.13
   8   3 -11   58.69   12.32
  -8  -3  11   65.73   13.35
  -8   3  12    5.44    4.40
   8  -3 -12    2.05    3.97
   8   3 -12   -0.00    4.85
  -8  -3  12    7.36    6.35
  -8   3  13    3.50    4.76
   8   3 -13    3.14    5.30
  -8  -3  13    3.73    5.68
  -8   3  14   31.44    8.83
   8   3 -14    9.77    6.70
  -8  -3  14   26.04    9.52
  -8   3  15   14.97    7.45
   8   3 -15   26.35    8.42
  -8  -3  15   18.56    8.75
  -8   3  16   38.58   10.48
   8  -3 -16   62.37   12.59
   8   3 -16   69.90   13.30
  -8  -3  16   65.34   14.84
  -8   3  17    4.23    5.81
   8  -3 -17    1.38    5.26
   8   3 -17    0.44    4.88
  -8  -3  17    3.81    6.22
  -8   3  18   -0.00    5.03
   8  -3 -18    1.69    5.47
   8   3 -18    5.82    5.75
  -8  -3  18    0.00    4.96
  -8   3  19    3.16    5.97
   8  -3 -19   10.65    6.80
   8   3 -19   21.17    8.79
  -8  -3  19    8.80    7.83
  -8   3  20   64.60   14.37
   8  -3 -20   73.89   14.74
   8   3 -20   52.79   12.92
  -8  -3  20   59.23   13.73
  -8   3  21    1.20    6.44
   8  -3 -21    1.79    5.32
   8   3 -21   13.79    7.50
  -8  -3  21    7.31    6.29
  -8   3  22    8.75    6.82
   8  -3 -22   -0.00    5.27
   8   3 -22   12.50    6.54
  -8  -3  22    9.08    7.23
  -8   3  23   -0.00    5.19
   8  -3 -23    2.46    6.94
   8   3 -23   -0.00    5.67
  -8   3  24    6.98    7.69
   8  -3 -24    0.96    6.06
   8   3 -24    3.89    6.28
  -8   3  25   -0.00    5.11
   8  -3 -25    9.43    7.24
   8   3 -25    2.76    6.07
  -8   3  26   -0.00    6.33
   8  -3 -26   -0.00    6.05
   8   3 -26    1.32    6.70
  -8   3  27   -0.00    5.93
   8  -3 -27   -0.00    6.18
   8   3 -27    1.34    6.59
  -8   3  28   -0.00    6.75
   8  -3 -28    4.20    7.12
   8   3 -28   -0.00    6.00
  -8   3  29    6.21    7.14
   8  -3 -29    8.05    6.27
   8   3 -29    7.86    7.43
  -8   3  30    3.87    7.23
   8  -3 -30    5.41    7.79
   8   3 -30   -0.00    6.37
  -8   3  31   -0.00    5.22
   8  -3 -31    0.13    6.16
   8   3 -31   -0.00    5.75
   8  -3 -32    4.03    6.17
   8   3 -32    1.09    6.90
   8  -3 -33    5.60    6.80
   8   3 -33   -0.00    6.85
   8  -3 -34   -0.00    5.83
   8   3 -34   -0.00    6.84
   8  -3 -35   -0.00    7.89
   8   3 -35    1.69    6.85
  -8   4   1   56.58    9.04
   8  -4  -1   50.13    8.86
   8  -4  -1   51.67    8.24
   8   4  -1   42.41   11.24
  -8  -4   1   44.97   10.74
  -8   4   2   37.50    7.13
   8  -4  -2   22.20    6.28
   8  -4  -2   26.70    6.00
   8   4  -2   30.70    9.42
  -8  -4   2   32.62    8.97
  -8   4   3   12.71    5.42
   8  -4  -3    9.80    4.81
   8  -4  -3   13.04    4.56
   8   4  -3   15.20    6.58
  -8  -4   3   17.31    7.28
  -8   4   4  104.96   14.00
   8  -4  -4   97.40   13.61
   8   4  -4   95.55   16.46
  -8  -4   4  100.25   16.36
  -8   4   5    7.52    5.07
   8  -4  -5    0.00    3.48
   8   4  -5    9.54    6.28
  -8  -4   5    4.02    5.62
  -8   4   6   36.13    8.51
   8  -4  -6   36.57    8.21
  -8  -4   6   34.67    9.78
  -8   4   7   67.89   11.44
   8  -4  -7   72.08   11.71
  -8  -4   7   52.92   12.20
  -8   4   8   29.87    8.11
   8  -4  -8   30.56    8.00
  -8  -4   8   22.47    8.63
  -8   4   9    2.60    4.35
   8  -4  -9    5.67    4.57
   8   4  -9    0.00    5.96
  -8  -4   9    4.23    5.52
  -8   4  10    1.13    4.12
   8  -4 -10    1.05    4.08
   8   4 -10   -0.00    4.34
  -8  -4  10    2.49    5.05
  -8   4  11    2.51    4.09
   8  -4 -11    6.83    5.60
   8   4 -11    3.24    5.37
  -8  -4  11   -0.00    4.89
  -8   4  12   66.03   12.24
   8  -4 -12   55.44   11.76
   8   4 -12   57.97   12.20
  -8  -4  12   69.85   14.10
  -8   4  13   10.58    6.25
   8   4 -13    9.41    6.17
  -8  -4  13    8.01    6.73
  -8   4  14   17.41    7.61
   8   4 -14   37.10    9.93
  -8  -4  14   51.11   11.91
  -8   4  15    1.43    4.57
   8   4 -15   -0.00    4.46
  -8  -4  15    1.21    4.85
  -8   4  16    5.99    6.03
   8  -4 -16    6.83    6.62
   8   4 -16    4.10    6.03
  -8  -4  16   13.95    7.12
  -8   4  17    1.35    5.70
   8  -4 -17   13.09    7.41
   8   4 -17    6.84    6.15
  -8  -4  17   17.08    8.26
  -8   4  18   46.81   11.39
   8  -4 -18   53.16   11.76
   8   4 -18   38.67   11.06
  -8  -4  18   43.77   11.72
  -8   4  19    9.05    6.90
   8  -4 -19    6.90    6.76
   8   4 -19    7.65    6.34
  -8  -4  19    0.00    7.51
  -8   4  20   11.16    6.76
   8  -4 -20   13.56    7.51
   8   4 -20    4.83    5.14
  -8  -4  20   12.21    7.74
  -8   4  21    3.21    6.71
   8  -4 -21   -0.00    6.80
   8   4 -21    3.01    6.86
  -8   4  22    8.95    6.38
   8  -4 -22   10.92    6.60
   8   4 -22   15.57    7.84
  -8   4  23    8.52    6.24
   8  -4 -23   12.03    7.94
   8   4 -23    6.57    6.80
  -8   4  24    6.30    7.33
   8  -4 -24   -0.00    6.11
   8   4 -24    0.00    6.44
  -8   4  25   -0.00    5.06
   8  -4 -25    4.69    5.57
   8   4 -25    0.00    5.96
  -8   4  26    0.00    4.45
   8  -4 -26    3.02    5.92
   8   4 -26    6.60    6.73
  -8   4  27   -0.00    5.25
   8  -4 -27   -0.00    5.71
   8   4 -27    0.00    6.17
  -8   4  28   14.84    7.97
   8  -4 -28    2.76    5.38
   8   4 -28   21.97    8.77
  -8   4  29    0.00    5.13
   8  -4 -29   -0.00    6.12
   8   4 -29   -0.00    4.71
  -8   4  30   -0.00    5.48
   8  -4 -30    0.16    4.96
   8   4 -30    0.00    6.72
  -8   4  31    2.31    6.70
   8  -4 -31   -0.00    6.62
   8   4 -31    1.78    5.66
  -8   4  32    1.46    6.53
   8  -4 -32    0.00    5.36
   8   4 -32    5.06    6.83
   8  -4 -33    3.78    7.00
   8   4 -33    0.00    6.12
   8  -4 -34   12.86    8.94
   8   4 -34   14.43    7.57
   8  -4 -35   -0.00    6.02
   8   4 -35   -0.00    6.52
  -8   5   1   35.08    7.10
   8  -5  -1   18.47    5.92
   8  -5  -1   26.62    5.23
   8   5  -1   23.49    8.46
  -8  -5   1   13.57    6.97
  -8   5   2   10.42    4.88
   8  -5  -2   15.70    5.29
   8  -5  -2   13.74    3.93
   8   5  -2   13.14    7.14
  -8  -5   2   10.36    6.82
  -8   5   3   63.11   10.19
   8  -5  -3   46.67    9.06
   8  -5  -3   53.07    8.55
   8   5  -3   75.17   14.43
  -8  -5   3   62.50   12.74
  -8   5   4   11.80    5.43
   8  -5  -4    7.38    4.51
   8   5  -4   17.62    7.48
   8   5  -4    9.58    6.51
  -8  -5   4    8.99    5.84
  -8  -5   4    0.00    5.08
  -8   5   5   42.51    8.88
  -8   5   5   45.26    8.75
   8  -5  -5   39.28    8.23
   8   5  -5   44.68   11.08
   8   5  -5   17.61    9.20
  -8  -5   5   29.24    9.68
  -8  -5   5   65.31   12.75
  -8   5   6   59.86   10.74
  -8   5   6   63.78   10.84
   8  -5  -6   79.11   11.74
   8   5  -6   62.76   13.43
  -8  -5   6   71.07   13.95
  -8  -5   6   63.18   13.18
  -8   5   7    7.16    5.57
  -8   5   7    1.64    4.43
   8  -5  -7    0.00    3.57
   8   5  -7   -0.00    4.92
  -8  -5   7    0.00    4.59
  -8  -5   7    2.55    5.39
  -8   5   8    3.52    4.70
  -8   5   8    1.66    3.49
   8  -5  -8    0.55    4.34
   8   5  -8   -0.00    4.88
  -8  -5   8    0.36    4.69
  -8   5   9    2.81    4.17
   8  -5  -9    8.63    5.20
   8   5  -9   11.01    7.14
  -8  -5   9    4.02    5.54
  -8   5  10  175.65   20.27
   8  -5 -10  111.94   17.66
   8   5 -10  163.64   21.76
  -8  -5  10  153.59   21.96
  -8   5  11   28.54    7.69
   8  -5 -11   22.04    7.94
   8   5 -11   12.89    7.85
  -8  -5  11   14.86    7.73
  -8   5  12   -0.00    4.44
   8  -5 -12   -0.00    4.09
   8   5 -12    2.55    5.59
  -8  -5  12   -0.00    4.21
  -8   5  13    1.13    5.05
   8   5 -13   -0.00    6.34
  -8  -5  13    2.93    5.03
  -8   5  14    6.81    6.95
   8   5 -14   -0.00    5.91
  -8  -5  14    0.61    5.58
  -8   5  15    5.90    6.45
   8   5 -15   11.81    7.38
  -8  -5  15   17.94    8.22
  -8   5  16   50.34   10.96
   8  -5 -16   23.75    9.03
   8   5 -16   33.51    9.98
  -8  -5  16   37.78   11.46
  -8   5  17   -0.00    5.92
   8  -5 -17    3.85    5.02
   8   5 -17    1.93    5.55
  -8  -5  17   18.46    9.04
  -8   5  18    3.47    5.63
   8  -5 -18   -0.00    5.01
   8   5 -18    2.23    5.23
  -8  -5  18    0.00    5.39
  -8   5  19   -0.00    5.08
   8  -5 -19   12.65    7.78
   8   5 -19   24.16    8.69
  -8   5  20   16.45    7.60
   8  -5 -20    4.06    6.47
   8   5 -20   16.91    7.89
  -8   5  21   15.21    7.66
   8  -5 -21   16.85    8.42
   8   5 -21   12.57    8.26
  -8   5  22    7.83    6.24
   8  -5 -22   13.59    7.95
   8   5 -22   23.93    8.98
  -8   5  23    0.00    5.83
   8  -5 -23   -0.00    5.61
   8   5 -23    2.86    5.27
  -8   5  24    0.00    6.30
   8  -5 -24    0.00    5.99
   8   5 -24    0.00    5.54
  -8   5  25   11.56    7.07
   8  -5 -25    1.72    5.56
   8   5 -25   11.58    7.87
  -8   5  26    4.99    5.87
   8  -5 -26    4.50    6.62
   8   5 -26    3.97    5.91
  -8   5  27   -0.00    6.37
   8  -5 -27    7.83    6.87
   8   5 -27   10.90    7.65
  -8   5  28    5.84    7.01
   8  -5 -28    0.00    6.10
   8   5 -28    6.29    7.14
  -8   5  29   13.49    8.32
   8  -5 -29    2.54    6.81
   8   5 -29    0.00    4.97
  -8   5  30   -0.00    5.77
   8  -5 -30   11.01    8.13
   8   5 -30    4.28    6.47
  -8   5  31    0.83    4.50
   8  -5 -31    7.73    8.16
   8   5 -31    8.38    7.44
  -8   5  32   -0.00    6.13
   8  -5 -32   -0.00    6.05
   8   5 -32    0.09    5.30
  -8   5  33   -0.00    5.07
   8  -5 -33   -0.00    7.04
   8   5 -33    0.00    5.67
   8  -5 -34   -0.00    7.18
   8   5 -34    3.89    5.91
  -8   6   1   69.67   10.68
  -8   6   1   73.19   10.55
   8  -6  -1   63.43    9.95
   8  -6  -1   72.34    8.05
   8   6  -1   82.96   15.02
  -8  -6   1   63.45   12.99
  -8   6   2   51.78    9.38
  -8   6   2   51.59    9.15
   8  -6  -2   55.38    9.26
   8  -6  -2   64.94    7.80
   8   6  -2   67.41   13.54
  -8  -6   2   61.86   12.83
  -8  -6   2   59.76   13.26
  -8   6   3   68.87   10.71
  -8   6   3   49.16    9.23
   8  -6  -3   67.59   10.22
   8   6  -3   86.99   15.35
  -8  -6   3   40.12   11.29
  -8  -6   3  110.06   16.82
  -8   6   4   27.09    6.79
  -8   6   4   17.40    5.93
   8  -6  -4   19.09    5.77
   8   6  -4   15.15    7.44
   8   6  -4   17.17    8.01
  -8  -6   4   17.77    8.26
  -8  -6   4   15.85    8.09
  -8   6   5   15.96    6.09
  -8   6   5    9.65    4.92
   8  -6  -5   13.21    5.37
   8   6  -5   14.21    7.23
   8   6  -5   12.59    7.31
  -8  -6   5   13.31    7.40
  -8  -6   5   24.72    8.80
  -8   6   6   27.02    7.19
  -8   6   6   14.32    6.18
   8  -6  -6   27.57    7.26
   8   6  -6   16.01    7.90
   8   6  -6   28.93    9.05
  -8  -6   6   20.59    7.98
  -8  -6   6   22.26    8.88
  -8   6   7   32.32    8.08
  -8   6   7   22.28    7.12
   8  -6  -7   46.40    8.66
   8   6  -7   23.82    9.40
  -8  -6   7   20.61    9.10
  -8  -6   7   21.80    9.06
  -8   6   8   15.74    6.22
  -8   6   8   12.59    5.84
   8  -6  -8   12.15    5.80
   8   6  -8   16.63    7.69
  -8  -6   8   20.30    7.32
  -8  -6   8   18.60    8.08
  -8   6   9    0.00    3.91
   8  -6  -9    0.00    4.50
   8   6  -9   -0.00    5.02
  -8  -6   9   -0.00    4.54
  -8  -6   9    3.11    5.67
  -8   6  10    8.71    5.04
   8  -6 -10    0.59    4.60
   8   6 -10    8.33    6.09
  -8  -6  10    0.00    6.33
  -8   6  11   23.46    7.81
   8  -6 -11   15.81    6.68
   8   6 -11   11.95    7.54
  -8  -6  11   20.37    8.66
  -8   6  12   14.18    6.46
   8  -6 -12   18.62    7.11
   8   6 -12   14.02    6.99
  -8  -6  12   20.24    8.58
  -8   6  13   13.33    6.29
   8   6 -13   10.52    7.90
  -8  -6  13    8.49    6.68
  -8   6  14   21.53    8.38
   8   6 -14   27.73    9.49
  -8  -6  14   19.02    8.05
  -8   6  15    5.92    6.23
   8   6 -15    4.31    5.87
  -8  -6  15   32.39   10.57
  -8   6  16    7.46    5.84
   8  -6 -16    2.26    5.44
   8   6 -16   11.70    6.73
  -8   6  17   40.02    9.84
   8  -6 -17   32.92    9.99
   8   6 -17   34.73   11.02
  -8   6  18   15.40    7.61
   8  -6 -18   17.34    7.79
   8   6 -18   25.87    9.18
  -8   6  19    7.98    5.70
   8  -6 -19   -0.00    5.56
   8   6 -19   -0.00    5.23
  -8   6  20   -0.00    5.76
   8  -6 -20   -0.00    5.19
   8   6 -20    5.72    6.08
  -8   6  21    3.36    5.26
   8  -6 -21   -0.00    5.49
   8   6 -21   -0.00    4.15
  -8   6  22    5.70    5.57
   8  -6 -22    0.00    5.67
   8   6 -22    7.05    6.07
  -8   6  23   14.24    7.72
   8  -6 -23    5.04    6.17
   8   6 -23    5.22    6.64
  -8   6  24    3.96    6.83
   8  -6 -24    2.69    5.76
   8   6 -24    8.45    7.17
  -8   6  25    3.46    7.02
   8  -6 -25   -0.00    5.18
   8   6 -25    0.00    6.05
  -8   6  26   -0.00    6.63
   8  -6 -26    0.73    4.71
   8   6 -26    1.07    5.61
  -8   6  27    0.18    6.04
   8  -6 -27   15.22    8.05
   8   6 -27   -0.00    6.26
  -8   6  28    0.00    6.92
   8  -6 -28   -0.00    6.47
   8   6 -28    6.57    5.66
  -8   6  29    0.45    6.65
   8  -6 -29    0.00    6.69
   8   6 -29    0.00    5.08
  -8   6  30    3.96    5.90
   8  -6 -30    7.72    7.07
   8   6 -30   -0.00    5.13
  -8   6  31    2.08    6.80
   8  -6 -31    0.29    6.66
   8   6 -31   -0.00    4.80
  -8   6  32    0.00    4.63
   8  -6 -32    0.00    7.38
   8   6 -32    5.29    6.43
  -8   6  33    3.96    6.74
   8  -6 -33    2.27    7.27
   8   6 -33    3.06    5.89
   8  -6 -34    3.65    6.08
   8   6 -34    4.55    6.32
  -8   7   1   35.99    7.73
   8  -7  -1   58.33    8.52
   8   7  -1   37.34   10.77
  -8  -7   1   50.22   12.37
  -8   7   2   -0.00    3.54
   8  -7  -2    1.48    3.49
   8  -7  -2    0.20    1.44
   8   7  -2   -0.00    5.80
  -8  -7   2    4.57    5.23
  -8   7   3   21.31    6.13
   8  -7  -3   27.34    6.40
   8   7  -3   12.23    7.70
  -8  -7   3   30.14    8.91
  -8  -7   3   20.62    8.40
  -8   7   4   -0.00    3.32
   8  -7  -4   -0.00    2.96
   8   7  -4   -0.00    4.85
  -8  -7   4    0.00    5.42
  -8  -7   4   -0.00    4.40
  -8   7   5   36.34    8.39
   8  -7  -5   56.20    9.44
   8   7  -5   50.41   11.74
   8   7  -5   67.11   14.18
  -8  -7   5   48.61   12.01
  -8  -7   5   44.77   12.04
  -8   7   6   18.50    6.00
   8  -7  -6   12.52    5.48
   8   7  -6    9.71    7.10
   8   7  -6   13.40    7.85
  -8  -7   6   18.29    7.72
  -8  -7   6    9.44    7.32
  -8   7   7    1.56    3.88
  -8   7   7    2.05    3.92
   8  -7  -7    0.00    3.93
   8   7  -7   -0.00    6.23
   8   7  -7   -0.00    5.96
  -8  -7   7    2.39    4.63
  -8  -7   7    4.61    6.10
  -8   7   8    2.94    3.93
  -8   7   8    0.00    3.85
   8  -7  -8   -0.00    3.39
   8   7  -8    1.79    5.87
  -8  -7   8    2.04    5.42
  -8  -7   8    1.14    5.61
  -8   7   9   45.62    8.86
   8  -7  -9   24.23    7.36
   8   7  -9   33.71   10.28
  -8  -7   9   27.33    9.44
  -8  -7   9   17.25    8.11
  -8   7  10   12.24    5.43
   8  -7 -10    0.00    4.40
   8   7 -10   10.53    6.36
  -8  -7  10    5.44    7.13
  -8  -7  10    6.93    7.29
  -8   7  11   34.77    8.28
   8  -7 -11   21.44    7.63
   8   7 -11   37.64   10.33
  -8  -7  11   26.56    9.04
  -8  -7  11   17.04    8.04
  -8   7  12   -0.00    4.94
   8  -7 -12    5.38    5.91
   8   7 -12   -0.00    6.23
  -8  -7  12    0.00    4.89
  -8   7  13    2.14    4.47
   8   7 -13   17.51    7.36
  -8   7  14    3.40    4.56
   8   7 -14   20.90    7.96
  -8   7  15   27.50    8.77
   8   7 -15   37.33   10.94
  -8   7  16    5.07    5.69
   8  -7 -16    4.23    5.97
   8   7 -16    7.48    6.14
  -8   7  17    0.31    3.88
   8  -7 -17    0.00    5.43
   8   7 -17    0.83    5.73
  -8   7  18    0.00    5.18
   8  -7 -18    0.00    5.50
   8   7 -18    4.84    6.23
  -8   7  19   -0.00    5.62
   8  -7 -19    2.72    5.83
   8   7 -19   -0.00    4.87
  -8   7  20    9.08    6.15
   8  -7 -20    6.20    5.98
   8   7 -20    0.00    5.54
  -8   7  21   11.61    7.13
   8  -7 -21   13.25    7.90
   8   7 -21   13.42    7.11
  -8   7  22   -0.00    4.79
   8  -7 -22    0.79    5.61
   8   7 -22    3.62    5.69
  -8   7  23    1.99    4.69
   8  -7 -23    3.10    5.43
   8   7 -23   -0.00    6.68
   8  -7 -24    0.36    5.62
   8   7 -24    3.95    6.05
  -8   7  25   14.78    8.08
   8  -7 -25    9.56    7.77
   8   7 -25   16.32    7.76
  -8   7  26    0.00    5.57
   8  -7 -26   10.69    7.27
   8   7 -26    0.16    5.49
  -8   7  27    4.20    6.96
   8  -7 -27   16.01    8.14
   8   7 -27   11.13    7.37
  -8   7  28    1.72    6.14
   8  -7 -28    1.62    5.96
   8   7 -28   -0.00    5.83
  -8   7  29    3.94    6.93
   8  -7 -29    2.07    6.86
   8   7 -29   -0.00    5.44
  -8   7  30    8.27    7.35
   8  -7 -30    0.00    6.44
   8   7 -30    0.00    5.48
  -8   7  31    0.00    7.01
   8  -7 -31    6.74    7.58
   8   7 -31   11.45    8.52
  -8   7  32    2.58    6.04
   8  -7 -32    5.72    7.80
   8   7 -32   -0.00    5.67
  -8   7  33   -0.00    7.23
   8  -7 -33   -0.00    5.93
   8   7 -33    3.76    5.83
  -8   7  34   -0.00    6.38
  -8   8   1   29.44    6.49
   8   8  -1   46.76   12.23
  -8  -8   1   65.10   13.41
  -8   8   2    3.79    3.22
   8   8  -2   -0.00    5.84
  -8  -8   2   -0.00    5.56
  -8   8   3   13.13    5.14
  -8  -8   3    8.89    7.51
  -8   8   4    8.53    4.64
  -8  -8   4    8.52    7.79
  -8   8   5    0.00    3.35
  -8  -8   5    5.29    5.40
  -8  -8   5   -0.00    5.32
  -8   8   6    4.43    4.00
   8  -8  -6    0.00    3.68
  -8  -8   6    2.99    5.61
  -8  -8   6   -0.00    5.68
  -8   8   7   63.50   10.40
   8  -8  -7   36.53    8.94
   8   8  -7  107.82   16.48
  -8  -8   7   41.07   11.45
  -8  -8   7   69.53   14.54
  -8   8   8   -0.00    3.81
   8  -8  -8   10.39    5.29
   8   8  -8    4.10    6.56
  -8  -8   8    0.00    4.70
  -8  -8   8    0.01    6.30
  -8   8   9    1.01    3.83
   8  -8  -9    5.28    4.70
   8   8  -9    0.00    6.09
  -8  -8   9    5.17    5.55
  -8   8  10    1.40    4.38
   8  -8 -10    0.00    4.27
   8   8 -10   16.46    7.77
  -8  -8  10    1.78    5.05
  -8   8  11    1.05    5.26
   8  -8 -11    2.05    4.91
   8   8 -11    3.40    5.40
  -8  -8  11    5.51    4.94
  -8   8  12    0.00    4.94
   8  -8 -12    4.97    5.33
   8   8 -12    7.97    5.91
  -8  -8  12    0.00    6.16
  -8   8  13   20.03    7.17
   8   8 -13   27.54    9.65
  -8  -8  13   38.07   10.66
  -8   8  14   -0.00    5.07
   8   8 -14    0.00    6.09
  -8   8  15   10.55    6.13
   8  -8 -15   13.46    7.19
   8   8 -15    6.74    7.36
  -8   8  16   -0.00    5.49
   8  -8 -16    0.00    4.59
   8   8 -16    0.00    5.94
  -8   8  17   10.43    6.13
   8  -8 -17    9.97    6.97
   8   8 -17    7.73    6.31
  -8   8  18   -0.00    4.51
   8  -8 -18    0.00    5.39
   8   8 -18    2.82    6.07
  -8   8  19    1.95    4.94
   8  -8 -19    7.05    6.75
   8   8 -19    7.23    7.01
  -8   8  20   -0.00    5.31
   8  -8 -20   -0.00    6.11
   8   8 -20    1.10    4.99
  -8   8  21    0.16    4.37
   8  -8 -21    0.38    5.80
   8   8 -21    0.74    5.35
  -8   8  22    0.00    4.74
   8  -8 -22    0.00    5.35
   8   8 -22    0.36    4.76
  -8   8  23    4.15    5.57
   8  -8 -23    4.81    6.53
   8   8 -23   16.45    7.70
  -8   8  24   -0.00    4.32
   8  -8 -24    0.80    5.63
   8   8 -24    2.12    5.39
  -8   8  25    0.00    5.95
   8  -8 -25    4.62    7.16
   8   8 -25    4.63    6.43
  -8   8  26    5.12    6.40
   8  -8 -26    9.98    7.66
   8   8 -26   -0.00    3.79
  -8   8  27    0.00    6.36
   8  -8 -27    1.09    5.49
   8   8 -27    4.58    7.18
  -8   8  28    1.17    5.37
   8  -8 -28    0.28    5.97
   8   8 -28    0.00    3.81
  -8   8  29    6.94    6.90
   8  -8 -29    3.61    6.70
   8   8 -29    3.55    6.75
  -8   8  30    0.00    5.38
   8  -8 -30    0.00    7.30
   8   8 -30   -0.00    5.92
  -8   8  31   -0.00    5.39
   8  -8 -31   -0.00    6.62
   8   8 -31    0.09    4.98
  -8   8  32   -0.00    5.68
   8  -8 -32   -0.00    6.97
   8   8 -32    9.29    7.60
  -8   8  33    3.67    6.44
   8  -8 -33    0.00    7.49
   8   8 -33    6.93    6.95
  -8   8  34   -0.00    6.54
  -8   8  35   -0.00    6.74
  -8   9   1   64.31    9.50
  -8  -9   1   64.04   13.72
  -8   9   2    3.90    3.63
  -8  -9   2   -0.00    5.20
  -8   9   3   17.51    5.66
   8   9  -3   23.47    9.85
  -8  -9   3   18.93    8.49
  -8   9   4    0.00    3.47
   8   9  -4   -0.00    5.52
  -8  -9   4    3.61    5.01
  -8   9   5   34.10    7.72
   8   9  -5   18.65    8.94
  -8  -9   5   27.42   10.23
  -8   9   6    3.89    4.01
   8   9  -6    5.21    6.15
  -8  -9   6   -0.00    5.26
  -8   9   7    4.82    4.24
   8   9  -7    5.63    6.55
  -8  -9   7    0.00    6.38
  -8   9   8    2.65    3.96
   8   9  -8   -0.00    5.77
   8   9  -8    0.99    4.83
  -8  -9   8    5.35    5.97
  -8   9   9    5.34    4.97
   8   9  -9    6.09    6.31
   8   9  -9   13.26    7.82
  -8  -9   9    3.02    5.70
  -8   9  10    4.71    4.63
   8   9 -10    5.52    6.13
  -8  -9  10    1.39    4.53
  -8   9  11   44.16   10.12
   8   9 -11   58.07   13.60
  -8  -9  11   45.96   11.87
  -8   9  12    1.32    4.56
   8  -9 -12    5.45    5.91
   8   9 -12    0.12    5.13
  -8  -9  12   -0.00    5.74
  -8   9  13   -0.00    4.51
   8   9 -13   -0.00    5.89
  -8  -9  13   -0.00    4.60
  -8   9  14    3.10    5.96
   8   9 -14    5.18    5.37
  -8  -9  14    5.86    6.38
  -8   9  15   30.28    8.60
   8  -9 -15   29.32    9.17
   8   9 -15   34.78   10.59
  -8  -9  15   20.22    8.83
  -8   9  16    1.24    3.78
   8  -9 -16   -0.00    5.20
   8   9 -16    0.00    5.57
  -8   9  17    0.84    5.18
   8  -9 -17   -0.00    3.97
   8   9 -17   -0.00    4.49
  -8   9  18    3.12    5.48
   8  -9 -18    3.47    5.64
   8   9 -18    1.66    5.53
  -8   9  19   15.64    6.91
   8  -9 -19    3.74    6.29
   8   9 -19    5.37    6.81
  -8   9  20   -0.00    4.50
   8  -9 -20   -0.00    5.52
   8   9 -20    1.55    5.86
  -8   9  21    6.16    7.32
   8  -9 -21   13.12    7.86
   8   9 -21    9.47    7.11
  -8   9  22   -0.00    6.19
   8  -9 -22    5.76    6.81
   8   9 -22    8.77    6.55
  -8   9  23    3.73    6.26
   8  -9 -23   -0.00    5.85
   8   9 -23    1.91    5.19
  -8   9  24    0.00    5.33
   8  -9 -24    0.00    6.50
   8   9 -24   -0.00    5.75
  -8   9  25    6.23    6.29
   8  -9 -25   -0.00    5.49
   8   9 -25    7.77    8.37
  -8   9  26    0.00    6.27
   8  -9 -26   -0.00    8.25
   8   9 -26   -0.00    6.47
  -8   9  27   -0.00    5.28
   8  -9 -27   -0.00    7.01
   8   9 -27   -0.00    6.45
  -8   9  28    7.44    6.81
   8  -9 -28   -0.00    6.09
   8   9 -28    2.61    6.00
  -8   9  29   10.16    7.40
   8  -9 -29   -0.00    6.71
   8   9 -29    8.71    7.45
  -8   9  30   -0.00    5.97
   8  -9 -30    0.00    5.68
   8   9 -30   -0.00    5.25
  -8   9  31   -0.00    6.41
   8  -9 -31    4.35    8.16
   8   9 -31   10.70    7.61
  -8   9  32    1.34    6.91
   8  -9 -32    1.48    6.39
   8   9 -32    3.55    6.03
  -8   9  33   -0.00    5.17
  -8  10   1   17.03    4.64
   8  10  -1   18.80    8.34
  -8 -10   1    9.45    8.31
  -8  10   2   -0.00    2.67
   8  10  -2   -0.00    5.37
  -8 -10   2    0.59    4.68
  -8  10   3   18.74    5.55
   8  10  -3   27.33   10.46
  -8 -10   3   16.03    8.91
  -8  10   4    9.22    4.21
   8  10  -4    3.84    5.75
  -8 -10   4    0.26    6.80
  -8  10   5    1.73    3.56
   8  10  -5   -0.00    4.75
  -8 -10   5    0.52    4.03
  -8  10   6    0.11    4.07
   8  10  -6   -0.00    5.89
  -8 -10   6    0.80    6.40
  -8  10   7   31.79    7.79
   8  10  -7   52.24   13.10
  -8 -10   7   30.00   10.40
  -8  10   8   -0.00    4.06
   8  10  -8    7.91    7.10
  -8 -10   8    6.77    6.65
  -8  10   9    1.62    4.22
   8  10  -9    0.92    6.27
  -8 -10   9    3.21    7.04
  -8  10  10   -0.00    3.89
   8  10 -10    3.17    5.77
   8  10 -10   -0.00    5.83
  -8 -10  10    0.96    5.08
  -8  10  11    1.06    4.45
   8  10 -11    8.42    6.84
  -8 -10  11    2.48    5.20
  -8  10  12    0.56    4.51
   8  10 -12    0.72    4.92
  -8 -10  12   -0.00    4.65
  -8  10  13   12.99    7.01
   8  10 -13   28.12    9.90
  -8 -10  13   14.25    7.33
  -8  10  14    5.87    4.87
   8  10 -14    2.41    6.14
  -8 -10  14    5.41    5.69
  -8  10  15    4.20    5.08
   8  10 -15    5.52    6.02
  -8 -10  15    3.67    6.62
  -8  10  16   -0.00    5.39
   8  10 -16    4.30    6.04
  -8 -10  16    0.31    5.28
  -8  10  17   47.33   10.28
   8  10 -17   11.45    7.61
  -8 -10  17   17.72    8.27
  -8  10  18    1.58    5.76
   8 -10 -18   -0.00    4.92
   8  10 -18    0.41    5.17
  -8  10  19    2.73    4.97
   8 -10 -19   11.30    7.20
   8  10 -19   25.96    9.17
  -8  10  20    4.55    5.69
   8 -10 -20    0.00    6.26
   8  10 -20   16.69    8.73
  -8  10  21    9.74    6.88
   8 -10 -21    5.40    6.84
   8  10 -21   14.09    8.58
  -8  10  22   -0.00    4.49
   8 -10 -22   -0.00    6.10
   8  10 -22   -0.00    6.79
  -8  10  23   -0.00    4.60
   8 -10 -23    3.38    6.71
   8  10 -23    9.12    6.84
  -8  10  24    2.54    6.15
   8 -10 -24   -0.00    5.64
   8  10 -24   -0.00    6.40
  -8  10  25    2.27    5.67
   8 -10 -25    2.30    6.55
   8  10 -25   -0.00    5.65
  -8  10  26    1.03    5.56
   8 -10 -26    4.45    7.27
   8  10 -26   -0.00    5.93
  -8  10  27   -0.00    6.54
   8 -10 -27   -0.00    6.18
   8  10 -27    5.80    7.11
  -8  10  28    2.14    6.06
   8 -10 -28   -0.00    6.89
   8  10 -28    6.66    6.20
  -8  10  29   -0.00    6.55
   8 -10 -29   -0.00    6.47
   8  10 -29   -0.00    6.14
  -8  10  30    0.00    6.72
   8 -10 -30    1.77    6.62
   8  10 -30    0.01    6.43
   8 -10 -31   -0.00    7.99
   8  10 -31   -0.00    7.42
  -8  11   1   19.04    5.15
   8  11  -1    2.63    6.51
  -8 -11   1   37.07   10.59
  -8  11   2    1.19    3.09
   8  11  -2    3.25    6.25
  -8 -11   2    1.70    5.71
  -8  11   3    6.33    3.80
   8  11  -3    3.81    5.75
  -8 -11   3    1.90    5.71
  -8  11   4   -0.00    3.12
   8  11  -4    6.57    6.73
  -8 -11   4    0.73    4.58
  -8  11   5   15.93    5.25
   8  11  -5   19.49    8.73
  -8 -11   5    2.17    5.94
  -8  11   6   -0.00    3.47
   8  11  -6   -0.00    5.81
  -8 -11   6    5.48    6.10
  -8  11   7    0.00    3.76
   8  11  -7   -0.00    5.98
  -8 -11   7    0.43    5.12
  -8  11   8    3.00    4.23
   8  11  -8    6.27    6.84
  -8 -11   8    1.95    6.24
  -8  11   9   12.72    5.26
   8  11  -9   16.48    8.91
  -8 -11   9   15.92    8.54
  -8  11  10    0.00    4.36
   8  11 -10    2.80    6.71
  -8 -11  10    4.87    5.99
  -8  11  11   13.36    6.19
   8  11 -11    7.94    8.42
  -8 -11  11    5.39    7.04
  -8  11  12    1.67    4.38
   8  11 -12   -0.00    5.86
   8  11 -12    4.19    5.70
  -8 -11  12   -0.00    5.25
  -8  11  13   -0.00    4.51
   8  11 -13    0.70    4.96
  -8 -11  13    0.00    5.19
  -8  11  14   -0.00    4.29
   8  11 -14    3.23    6.70
  -8 -11  14    3.12    5.14
  -8  11  15   19.20    8.38
   8  11 -15   14.32    8.89
  -8 -11  15   17.52    8.50
  -8  11  16    7.41    5.45
   8  11 -16    0.55    4.78
  -8 -11  16    0.52    5.17
  -8  11  17   -0.00    5.69
   8  11 -17   -0.00    5.54
  -8 -11  17   -0.00    5.26
  -8  11  18    1.40    4.67
   8  11 -18   -0.00    4.85
  -8 -11  18   -0.00    6.69
  -8  11  19    0.00    3.71
   8  11 -19   13.70    7.59
  -8 -11  19    4.84    6.47
  -8  11  20   -0.00    4.83
   8  11 -20    0.00    5.40
  -8 -11  20   -0.00    5.47
  -8  11  21    0.10    5.67
   8  11 -21    8.97    6.83
  -8  11  22    3.77    5.92
   8  11 -22   -0.00    3.99
  -8  11  23    2.16    5.53
   8  11 -23   -0.00    5.25
  -8  11  24    0.00    5.51
   8  11 -24    9.83    7.84
  -8  11  25   18.21    8.48
   8 -11 -25   10.76    8.73
   8  11 -25   25.22    9.96
  -8  11  26    4.48    5.04
   8 -11 -26   -0.00    5.63
   8  11 -26    0.00    5.82
  -8  11  27    4.93    7.00
   8 -11 -27    3.27    6.35
   8  11 -27    1.76    5.45
   8 -11 -28   -0.00    5.43
   8  11 -28    1.45    4.98
   8 -11 -29    0.00    7.38
   8  11 -29    5.72    6.43
   8 -11 -30   -0.00    7.08
   8 -11 -31   -0.00    6.21
  -8  12   1    0.14    2.80
   8  12  -1    4.28    5.97
  -8 -12   1   -0.00    5.73
  -8  12   2   -0.00    3.07
   8  12  -2    4.46    6.36
  -8 -12   2    4.46    5.28
  -8  12   3   15.03    4.97
   8  12  -3   22.30    9.99
  -8 -12   3   11.81    7.20
  -8  12   4    0.51    2.78
   8  12  -4    3.50    6.07
  -8 -12   4    1.03    4.32
  -8  12   5    1.49    3.52
   8  12  -5   -0.00    5.70
  -8 -12   5    0.00    5.62
  -8  12   6    2.01    3.66
   8  12  -6   -0.00    5.88
  -8 -12   6    3.16    4.76
  -8  12   7    7.54    4.89
   8  12  -7   18.63    9.03
  -8 -12   7    4.44    6.48
  -8  12   8   13.15    5.52
   8  12  -8    1.44    5.76
  -8 -12   8    0.55    5.43
  -8  12   9    3.92    4.98
   8  12  -9    4.35    5.90
  -8 -12   9    6.59    6.35
  -8  12  10    3.43    4.52
   8  12 -10    5.87    6.16
  -8 -12  10    1.70    5.09
  -8  12  11    2.02    3.35
   8  12 -11    0.00    5.27
  -8 -12  11    0.00    5.33
  -8  12  12    0.00    4.82
   8  12 -12   -0.00    4.40
  -8 -12  12   -0.00    4.72
  -8  12  13   14.79    6.56
   8  12 -13   14.54    8.53
  -8 -12  13   12.61    7.90
  -8  12  14   -0.00    4.92
   8  12 -14    3.39    6.78
  -8 -12  14    2.30    5.43
  -8  12  15    0.00    4.93
   8  12 -15    1.90    5.71
  -8 -12  15    0.00    6.10
  -8  12  16   -0.00    5.85
   8  12 -16   -0.00    6.48
  -8 -12  16    2.37    5.37
  -8  12  17    4.95    5.38
   8  12 -17    0.00    5.19
  -8 -12  17    1.56    4.97
  -8  12  18   -0.00    4.75
   8  12 -18    6.01    7.10
  -8 -12  18    6.87    6.75
  -8  12  19    0.00    5.94
   8  12 -19    0.00    5.49
  -8 -12  19   12.96    7.47
  -8  12  20    5.23    5.68
   8  12 -20    0.17    5.77
  -8 -12  20    0.85    5.39
  -8  12  21    0.00    5.89
   8  12 -21    1.85    6.15
  -8 -12  21    4.23    6.54
  -8  12  22    4.68    6.11
   8  12 -22   -0.00    6.00
  -8 -12  22   -0.00    5.74
  -8  12  23    0.00    6.15
   8  12 -23    0.97    5.49
  -8 -12  23    6.83    7.28
  -8  12  24   -0.00    5.67
   8  12 -24   -0.00    5.72
   8  12 -25   -0.00    6.13
   8  12 -26    1.93    5.84
   8  12 -27    1.07    6.35
   8  12 -28    5.19    7.84
  -8  13   1    3.24    3.11
   8  13  -1   -0.00    5.03
  -8 -13   1    7.78    7.37
  -8  13   2    1.88    3.12
   8  13  -2    0.00    6.06
  -8 -13   2   -0.00    6.01
  -8  13   3    1.60    3.39
   8  13  -3    2.65    6.15
  -8 -13   3    0.21    3.81
  -8  13   4    9.40    4.22
   8  13  -4    1.95    5.87
  -8 -13   4    4.81    5.72
  -8  13   5   15.22    5.47
   8  13  -5   20.49    9.59
  -8 -13   5   10.30    7.78
  -8  13   6    0.00    3.19
   8  13  -6    3.65    5.93
  -8 -13   6   -0.00    4.98
  -8  13   7    5.45    3.92
   8  13  -7    2.17    6.02
  -8 -13   7    3.17    5.06
  -8  13   8   -0.00    3.85
   8  13  -8   -0.00    5.65
  -8 -13   8    1.22    5.33
  -8  13   9    2.61    4.48
   8  13  -9    1.53    6.81
  -8 -13   9    9.42    7.07
  -8  13  10    6.77    4.86
   8  13 -10    0.29    5.02
  -8 -13  10    6.67    6.66
  -8  13  11    5.10    4.95
   8  13 -11    8.00    7.78
  -8 -13  11   -0.00    7.61
  -8  13  12    0.00    4.67
   8  13 -12    8.97    7.37
  -8 -13  12    0.57    5.82
  -8  13  13   -0.00    5.00
   8  13 -13   -0.00    5.73
  -8 -13  13   -0.00    5.35
  -8  13  14   -0.00    4.76
   8  13 -14    7.32    6.58
  -8 -13  14    0.00    5.15
  -8  13  15    4.32    5.20
   8  13 -15    6.63    6.58
  -8 -13  15    6.88    6.26
  -8  13  16    0.00    4.51
   8  13 -16    4.25    7.01
  -8 -13  16    6.00    7.05
  -8  13  17   -0.00    5.02
   8  13 -17    0.94    5.56
  -8 -13  17    1.31    5.93
  -8  13  18    1.61    4.69
   8  13 -18    7.24    6.89
  -8 -13  18   -0.00    5.59
  -8  13  19    0.14    5.31
   8  13 -19   -0.00    5.39
  -8 -13  19    0.26    4.29
  -8  13  20   -0.00    5.75
   8  13 -20    1.35    5.63
  -8 -13  20   15.36    8.17
   8  13 -21    2.21    6.35
  -8 -13  21    1.27    6.90
   8  13 -22    1.18    5.58
  -8 -13  22   -0.00    5.06
   8  13 -23    6.76    7.17
  -8 -13  23   -0.00    5.26
   8  13 -24    0.30    6.61
  -8 -13  24    2.61    6.13
   8  13 -25    2.72    5.05
  -8 -13  25    1.70    5.02
   8  13 -26    2.58    5.96
  -8 -13  26   -0.00    4.73
  -8 -13  27    5.11    6.33
  -8  14   1    2.74    3.16
   8  14  -1   17.51    9.12
  -8 -14   1    4.40    6.22
  -8  14   2    7.19    3.84
   8  14  -2    9.59    6.76
  -8 -14   2    0.67    5.24
  -8  14   3    2.65    3.37
   8  14  -3   13.84    7.68
  -8 -14   3    2.10    6.03
  -8  14   4    2.64    3.10
   8  14  -4    2.77    6.69
  -8 -14   4    0.04    4.93
  -8  14   5    3.24    3.58
   8  14  -5    3.00    5.83
  -8 -14   5    0.00    4.77
  -8  14   6   -0.00    3.33
   8  14  -6   -0.00    5.74
  -8 -14   6    3.31    5.59
  -8  14   7    7.11    4.17
   8  14  -7   -0.00    6.15
  -8 -14   7   -0.00    6.17
  -8  14   8    4.95    4.75
   8  14  -8   11.89    7.79
  -8 -14   8    1.50    5.35
  -8  14   9    3.81    4.84
   8  14  -9    1.10    5.36
  -8 -14   9    4.16    6.09
  -8  14  10   -0.00    3.53
   8  14 -10    1.33    5.23
  -8 -14  10   -0.00    5.25
  -8  14  11    1.06    4.16
   8  14 -11    0.62    5.09
  -8 -14  11   -0.00    6.16
  -8  14  12    1.57    4.75
   8  14 -12    3.24    5.77
  -8 -14  12    0.63    6.87
  -8  14  13    2.11    5.05
   8  14 -13    3.21    6.27
  -8 -14  13    4.51    5.40
  -8  14  14    1.12    4.92
   8  14 -14    0.00    5.38
  -8 -14  14   -0.00    5.87
  -8  14  15    3.20    5.33
   8  14 -15    1.77    6.40
  -8 -14  15    6.56    7.09
  -8  14  16    1.98    5.00
   8  14 -16    4.87    6.24
  -8 -14  16    8.45    7.29
   8  14 -17    0.00    5.51
  -8 -14  17    3.51    6.12
  -8 -14  18    1.58    5.21
   8  14 -19   -0.00    6.29
  -8 -14  19   -0.00    5.48
   8  14 -20   -0.00    6.48
  -8 -14  20    1.59    4.99
   8  14 -21    5.89    6.89
  -8 -14  21   -0.00    5.90
   8  14 -22   -0.00    5.21
  -8 -14  22   -0.00    5.11
   8  14 -23    7.01    6.44
  -8 -14  23    0.13    4.46
   8  14 -24    0.56    5.53
  -8  15   1    3.68    3.10
   8  15  -1   -0.00    6.04
  -8 -15   1   -0.00    5.58
  -8  15   2    0.33    2.47
   8  15  -2    1.15    5.89
  -8 -15   2   -0.00    6.85
  -8  15   3    1.70    3.32
   8  15  -3    6.66    6.70
  -8 -15   3    5.53    6.35
  -8  15   4    2.88    3.32
   8  15  -4    0.00    4.91
  -8 -15   4    2.50    6.17
  -8  15   5    6.02    4.36
   8  15  -5   11.53    8.48
  -8 -15   5   -0.00    8.15
  -8  15   6    0.83    3.92
   8  15  -6   11.06    7.49
  -8 -15   6   -0.00    5.34
  -8  15   7   -0.00    3.32
   8  15  -7    7.17    6.87
  -8 -15   7    2.09    4.73
  -8  15   8   -0.00    3.25
   8  15  -8    0.72    5.78
  -8 -15   8    0.16    4.55
  -8  15   9    3.37    4.03
   8  15  -9   -0.00    5.22
  -8 -15   9    6.18    6.34
  -8  15  10    9.49    5.53
   8  15 -10   -0.00    5.58
  -8 -15  10   -0.00    5.26
  -8  15  11    1.33    4.01
   8  15 -11    5.75    7.15
  -8 -15  11    6.84    7.05
   8  15 -12   -0.00    6.13
  -8 -15  12   -0.00    4.23
   8  15 -13    4.92    8.26
  -8 -15  13    0.73    4.82
   8  15 -14    0.00    5.51
  -8 -15  14    0.85    5.81
   8  15 -15    1.02    5.72
  -8 -15  15    5.20    7.72
  -8 -15  16    6.75    6.81
  -8 -15  17   -0.00    5.49
  -8 -15  18   -0.00    5.32
  -8 -15  19    0.59    6.05
  -8  16   1    0.74    2.79
   8  16  -1   11.56    7.47
  -8 -16   1    0.35    7.73
  -8  16   2    2.47    3.14
   8  16  -2    5.26    5.99
  -8 -16   2    1.81    5.88
  -8  16   3    0.51    2.79
   8  16  -3    5.71    7.23
  -8 -16   3    0.22    5.53
  -8  16   4   -0.00    2.89
   8  16  -4   -0.00    4.13
  -8 -16   4    7.44    7.00
  -8  16   5    0.14    3.52
   8  16  -5   -0.00    5.35
  -8 -16   5    6.71    6.41
  -8  16   6    0.07    2.82
   8  16  -6   -0.00    5.37
  -8 -16   6   -0.00    7.47
   8  16  -7    1.77    5.42
  -8 -16   7   -0.00    7.30
   8  16  -8   17.34    8.50
  -8 -16   8    3.69    5.26
   8  16  -9    2.08    5.81
  -8 -16   9   -0.00    5.12
  -8 -16  10   -0.00    4.68
  -8 -16  11   -0.00    5.16
  -8 -16  12   13.99    8.21
  -8 -16  13    0.54    5.53
  -8 -16  14    1.74    5.92
  -8 -17   1   -0.00    6.10
  -8 -17   2    4.84    6.65
  -8 -17   3   -0.00    7.00
  -8 -17   4   -0.00    6.43
  -8 -17   5   -0.00    5.72
  -8 -17   6   -0.00    7.39
  -8 -17   7    0.84    7.05
  -8 -17   8   -0.00    8.01
  -8 -17   9   -0.00    6.68
  -7   0   1  753.75   63.45
  -7   0   1  635.43   62.08
   7   0  -1  707.65   62.95
   7   0  -1  689.72   62.79
   7   0  -1  722.21   61.47
  -7   0   2    1.12    3.24
  -7   0   2    0.31    3.54
   7   0  -2   -0.00    3.76
   7   0  -2   -0.00    3.30
   7   0  -2    0.00    3.24
  -7   0   3    3.38    4.34
  -7   0   3   11.03    5.13
   7   0  -3   12.24    5.93
   7   0  -3    5.71    4.08
  -7   0   4    0.00    3.46
  -7   0   4   -0.00    4.18
   7   0  -4    0.79    3.90
  -7   0   5   44.25    8.00
  -7   0   5   27.34    7.58
   7   0  -5   30.34    7.58
  -7   0   6   -0.00    3.33
  -7   0   6    1.49    3.44
   7   0  -6   -0.00    3.61
  -7   0   7  261.71   26.79
  -7   0   7  248.97   27.79
   7   0  -7  240.77   27.13
  -7   0   8    2.21    4.31
   7   0  -8   -0.00    4.09
  -7   0   9    0.00    4.58
   7   0  -9    3.64    4.20
  -7   0  10   -0.00    3.78
   7   0 -10   -0.00    4.23
  -7   0  11  233.17   26.82
   7   0 -11  227.69   26.41
  -7   0  12    7.23    5.08
   7   0 -12    1.23    3.94
  -7   0  13  100.95   15.72
   7   0 -13   85.00   14.52
  -7   0  14    0.23    3.74
  -7   0  15   10.20    6.34
  -7   0  16   -0.00    4.43
  -7   0  17  295.13   32.82
   7   0 -17  259.14   31.06
  -7   0  18   -0.00    5.06
   7   0 -18    1.88    5.29
  -7   0  19    8.69    6.64
   7   0 -19    0.02    4.19
  -7   0  20   -0.00    5.41
   7   0 -20   -0.00    6.05
  -7   0  21   -0.00    5.74
   7   0 -21    2.45    4.69
  -7   0  22   -0.00    4.94
   7   0 -22    0.00    5.43
   7   0 -23   27.19   11.00
   7   0 -24   -0.00    5.76
   7   0 -25   -0.00    5.40
   7   0 -26    3.70    5.83
   7   0 -27   19.92    9.82
   7   0 -28    1.49    6.27
   7   0 -29    8.73    8.32
   7   0 -30   -0.00    5.64
   7   0 -31    0.95    6.62
   7   0 -32   -0.00    5.43
   7   0 -33    6.97    9.23
   7   0 -34   -0.00    6.17
   7   0 -35    1.36    5.54
   7   0 -36    2.82    7.44
   7   0 -37    0.00    8.09
  -7   1   1    0.17    3.29
  -7   1   1    1.40    2.58
   7  -1  -1   -0.00    3.63
   7   1  -1    6.18    4.64
   7   1  -1    3.97    4.31
   7   1  -1    1.76    3.26
  -7  -1   1    4.24    4.42
  -7  -1   1    0.00    4.14
  -7  -1   1    0.73    3.92
  -7   1   2   39.86    7.49
  -7   1   2   36.70    7.75
   7  -1  -2   27.28    6.84
   7  -1  -2   35.44    7.39
   7   1  -2   31.93    7.97
   7   1  -2   26.38    7.53
   7   1  -2   13.74    5.57
  -7  -1   2   22.99    7.00
  -7  -1   2   28.21    6.79
  -7  -1   2   36.38    8.63
  -7   1   3  242.98   24.62
  -7   1   3  239.92   25.57
   7  -1  -3  238.67   25.19
   7   1  -3  220.01   25.61
   7   1  -3  315.59   28.20
   7   1  -3  218.55   24.58
  -7  -1   3  207.58   24.36
  -7  -1   3  229.54   26.05
  -7   1   4    2.94    3.74
  -7   1   4    2.49    3.64
   7  -1  -4    9.32    4.74
   7   1  -4    0.00    3.86
   7   1  -4    2.07    3.86
  -7  -1   4    2.72    4.06
  -7  -1   4   -0.00    2.94
  -7   1   5   56.46    9.79
  -7   1   5   53.66   10.63
   7  -1  -5   75.84   11.24
   7   1  -5   62.37   11.19
   7   1  -5   71.89   11.04
  -7  -1   5   68.88   11.03
  -7  -1   5   73.05   12.09
  -7   1   6    0.14    3.02
  -7   1   6    1.42    3.77
   7  -1  -6   -0.00    2.94
   7   1  -6    3.37    4.59
   7   1  -6   -0.00    4.15
  -7  -1   6    0.00    3.17
  -7  -1   6    0.00    4.60
  -7   1   7   27.45    6.80
  -7   1   7   36.27    8.37
   7  -1  -7   26.03    7.08
   7   1  -7   33.21    8.47
   7   1  -7   16.23    6.16
  -7  -1   7   35.27    8.54
  -7   1   8   14.29    5.66
  -7   1   8   23.00    6.75
   7  -1  -8   12.35    5.22
   7   1  -8   19.57    6.56
  -7  -1   8   13.45    5.94
  -7   1   9  257.89   29.19
   7  -1  -9  255.02   28.76
   7   1  -9  284.89   29.99
  -7  -1   9  304.83   31.21
  -7   1  10    9.60    6.34
   7  -1 -10   16.51    6.37
   7   1 -10   18.27    6.07
  -7  -1  10   19.75    6.67
  -7   1  11   38.47    9.33
   7  -1 -11   52.03   10.36
   7   1 -11   53.94   10.94
  -7  -1  11   47.58   11.13
  -7   1  12    0.55    4.89
   7  -1 -12    5.78    4.49
   7   1 -12   -0.00    3.85
  -7  -1  12    1.24    4.08
  -7   1  13  115.62   17.59
   7  -1 -13  116.48   17.30
   7   1 -13  155.85   19.65
  -7  -1  13  125.11   18.36
  -7   1  14    2.50    4.68
   7  -1 -14    3.14    5.27
  -7  -1  14    2.80    4.98
  -7   1  15  103.21   15.93
  -7  -1  15   84.56   15.19
  -7   1  16   20.29    7.89
  -7  -1  16    5.39    5.56
  -7   1  17   16.71    7.67
   7  -1 -17    8.97    7.28
   7   1 -17   16.97    7.92
  -7  -1  17    0.53    4.97
  -7   1  18    8.38    5.99
   7  -1 -18    0.00    5.59
   7   1 -18    1.09    4.34
  -7  -1  18    9.21    6.82
   7  -1 -19  137.77   19.32
   7   1 -19  101.36   17.36
  -7  -1  19  113.92   18.79
   7  -1 -20   -0.00    5.16
   7   1 -20    3.15    6.66
  -7  -1  20   17.21    7.60
   7  -1 -21   28.32   10.73
   7   1 -21   32.97    9.88
  -7  -1  21   67.47   13.71
   7  -1 -22    3.80    6.47
   7   1 -22    5.41    6.87
  -7  -1  22   -0.00    6.15
   7  -1 -23   15.35    7.98
   7   1 -23   13.15    7.94
  -7  -1  23   30.20   10.65
   7  -1 -24    4.98    6.15
   7   1 -24   16.60    7.81
  -7  -1  24    9.81    7.77
  -7   1  25   40.75   11.84
   7  -1 -25   22.33    9.41
   7   1 -25   48.20   12.57
  -7  -1  25   20.20    8.97
  -7   1  26   -0.00    6.39
   7  -1 -26    0.63    5.87
   7   1 -26    0.00    5.45
  -7   1  27    2.85    5.50
   7  -1 -27    2.69    6.48
   7   1 -27   -0.00    6.99
  -7   1  28    1.64    5.67
   7  -1 -28    2.49    6.17
   7   1 -28   -0.00    8.36
  -7   1  29   13.90    8.70
   7  -1 -29   30.68   10.03
   7   1 -29   25.17   10.52
   7  -1 -30    2.85    5.85
   7   1 -30    0.60    5.67
   7  -1 -31    8.06    8.05
   7   1 -31   22.69    9.50
   7  -1 -32    3.18    6.05
   7   1 -32    5.22    5.14
   7  -1 -33    4.65    7.30
   7   1 -33    2.70    6.48
   7  -1 -34   -0.00    5.77
   7   1 -34   -0.00    7.19
   7  -1 -35    3.61    7.46
   7   1 -35    0.00    6.92
   7  -1 -36   -0.00    6.67
   7   1 -36   -0.00    7.57
   7  -1 -37   -0.00    9.05
   7   1 -37    2.82    5.56
  -7   2   1   43.45    7.55
  -7   2   1   28.39    7.00
   7  -2  -1   49.01    8.19
   7  -2  -1   32.27    7.07
   7   2  -1   40.76    9.27
   7   2  -1   31.56    8.41
   7   2  -1   37.99    8.07
  -7  -2   1   28.80    8.15
  -7  -2   1   33.42    7.57
  -7  -2   1   44.27    9.86
  -7   2   2   38.36    7.36
  -7   2   2   36.94    7.79
   7  -2  -2   38.67    7.82
   7  -2  -2   35.16    7.21
   7   2  -2   49.30    9.83
   7   2  -2   32.15    8.46
   7   2  -2   27.94    7.89
  -7  -2   2   38.21    8.50
  -7  -2   2   31.96    7.99
  -7  -2   2   39.55    8.94
  -7   2   3    2.96    3.37
  -7   2   3    2.97    3.65
   7  -2  -3    5.44    3.87
   7   2  -3    0.00    4.03
   7   2  -3    5.09    4.40
   7   2  -3    0.00    3.53
  -7  -2   3    5.28    5.33
  -7  -2   3    5.89    4.39
  -7  -2   3   11.86    5.68
  -7   2   4    6.65    4.05
  -7   2   4    0.00    3.28
   7  -2  -4    1.70    4.00
   7   2  -4    4.95    4.94
   7   2  -4    0.00    3.85
  -7  -2   4   -0.00    3.87
  -7   2   5  233.64   24.29
  -7   2   5  207.78   24.44
   7  -2  -5  241.94   24.97
   7   2  -5  231.68   25.97
   7   2  -5  226.21   25.14
  -7  -2   5  244.17   26.81
  -7   2   6    8.24    5.07
  -7   2   6   16.97    6.26
   7  -2  -6    0.00    3.61
   7   2  -6    8.39    5.53
   7   2  -6    8.54    4.75
  -7  -2   6   15.26    6.08
  -7   2   7  203.26   22.01
  -7   2   7  199.07   22.57
   7  -2  -7  180.22   21.60
   7   2  -7  188.40   23.08
   7   2  -7  194.15   22.64
  -7  -2   7  194.94   23.60
  -7   2   8    7.85    4.66
  -7   2   8    6.22    4.88
   7  -2  -8    1.78    3.88
   7   2  -8    9.32    4.83
   7   2  -8   15.07    6.02
  -7  -2   8    4.74    5.54
  -7   2   9   60.78   10.00
  -7   2   9   39.62    9.39
   7  -2  -9   34.92    8.53
   7   2  -9   33.91    8.81
   7   2  -9   40.98    8.81
  -7  -2   9   31.58    8.73
  -7   2  10    5.38    5.55
   7  -2 -10   10.58    5.47
   7   2 -10   22.82    7.21
  -7  -2  10   13.29    6.17
  -7   2  11  103.74   15.85
   7  -2 -11  105.78   15.69
   7   2 -11  114.19   16.74
  -7  -2  11  130.52   18.22
  -7   2  12   21.30    7.44
   7  -2 -12   27.67    7.72
   7   2 -12   19.37    6.58
  -7  -2  12   14.95    6.83
  -7   2  13   45.78   11.17
   7  -2 -13   62.66   11.33
  -7  -2  13   50.86   11.23
  -7   2  14    0.96    4.80
   7  -2 -14    1.74    4.98
  -7  -2  14    1.47    5.27
  -7   2  15   13.51    7.46
  -7  -2  15   28.37    9.09
   7   2 -16   72.92   13.71
  -7  -2  16   55.82   12.64
   7   2 -17   52.69   12.27
  -7  -2  17   51.09   12.00
   7  -2 -18   34.68    9.60
   7   2 -18   43.95   11.04
  -7  -2  18   44.34   11.20
   7  -2 -19    2.91    5.90
   7   2 -19    4.11    5.93
  -7  -2  19    3.65    5.98
   7  -2 -20    3.05    5.66
   7   2 -20    2.01    5.33
  -7  -2  20    2.56    5.77
   7  -2 -21   34.66   10.21
   7   2 -21   33.82    9.77
  -7  -2  21   51.95   12.51
  -7   2  22    5.03    6.11
   7  -2 -22    0.00    6.63
   7   2 -22    5.57    5.60
  -7  -2  22   -0.00    4.18
  -7   2  23   53.56   12.22
   7  -2 -23   21.32    9.54
   7   2 -23   21.44    8.42
  -7  -2  23   16.84    8.82
  -7   2  24   10.90    7.23
   7  -2 -24    1.61    6.01
   7   2 -24    3.15    5.35
  -7  -2  24    2.25    5.43
  -7   2  25   -0.00    5.77
   7  -2 -25    2.15    6.67
   7   2 -25    6.01    6.85
  -7   2  26   -0.00    5.85
   7  -2 -26   -0.00    5.90
   7   2 -26    1.49    4.72
  -7   2  27    0.00    5.99
   7  -2 -27    8.65    8.29
   7   2 -27    9.75    8.10
  -7   2  28    2.28    6.72
   7  -2 -28    2.40    6.96
   7   2 -28    5.53    7.09
  -7   2  29    0.93    6.25
   7  -2 -29    1.24    6.08
   7   2 -29   10.13    7.94
  -7   2  30   -0.00    6.22
   7  -2 -30   -0.00    5.31
   7   2 -30   -0.00    6.60
   7  -2 -31    5.79    6.88
   7   2 -31    5.46    6.66
   7  -2 -32    0.03    5.51
   7   2 -32    0.69    7.17
   7  -2 -33    3.20    6.75
   7   2 -33    6.56    8.45
   7  -2 -34    0.00    6.23
   7   2 -34    0.00    6.63
   7  -2 -35   -0.00    7.31
   7   2 -35    3.27    6.37
   7  -2 -36    1.96    4.58
   7   2 -36    3.81    7.62
   7   2 -37    3.81    6.54
  -7   3   1    0.56    3.04
  -7   3   1    0.01    2.72
   7  -3  -1    3.57    3.70
   7  -3  -1    1.01    2.60
   7   3  -1   -0.00    4.63
   7   3  -1    2.97    4.50
   7   3  -1   -0.00    3.62
  -7  -3   1    1.75    4.68
  -7  -3   1    2.94    4.57
  -7   3   2  138.28   15.65
  -7   3   2  120.06   15.52
   7  -3  -2  117.45   15.32
   7  -3  -2  129.30   15.27
   7   3  -2  120.84   17.56
   7   3  -2  132.00   18.31
   7   3  -2  135.25   17.47
  -7  -3   2  161.83   19.20
  -7  -3   2  155.37   19.01
  -7   3   3   35.83    7.51
  -7   3   3   40.28    8.11
   7  -3  -3   50.43    8.59
   7   3  -3   40.59    9.56
   7   3  -3   62.07   11.43
   7   3  -3   44.74    9.25
  -7  -3   3   56.96   10.73
  -7  -3   3   62.42   11.37
  -7   3   4    0.00    3.79
  -7   3   4    8.80    4.58
   7  -3  -4    3.29    3.53
   7   3  -4   -0.00    5.50
   7   3  -4   12.30    5.92
  -7  -3   4    8.50    4.61
  -7  -3   4    3.29    4.42
  -7   3   5   81.69   11.64
  -7   3   5   68.41   11.38
   7  -3  -5   72.28   10.98
   7   3  -5   68.02   12.42
   7   3  -5   57.31   11.53
  -7  -3   5   97.57   14.34
  -7   3   6   18.16    5.62
  -7   3   6    8.11    4.89
   7  -3  -6   13.72    5.14
   7   3  -6    7.26    5.38
   7   3  -6    7.74    5.52
  -7  -3   6    5.80    5.25
  -7   3   7    3.03    3.77
  -7   3   7   -0.00    3.63
   7  -3  -7    1.11    3.29
   7   3  -7   -0.00    4.84
   7   3  -7    7.98    5.30
  -7  -3   7    0.00    4.46
  -7   3   8   -0.00    3.83
  -7   3   8   -0.00    4.65
   7  -3  -8   -0.00    4.04
   7   3  -8    9.22    5.31
   7   3  -8    1.06    4.25
  -7  -3   8   -0.00    4.61
  -7   3   9  191.09   22.80
  -7   3   9  195.62   23.26
   7  -3  -9  192.58   22.88
   7   3  -9  213.62   24.64
   7   3  -9  214.00   24.29
  -7  -3   9  209.75   25.50
  -7   3  10   67.58   11.84
   7  -3 -10   73.61   12.03
   7   3 -10   46.95   11.36
   7   3 -10   71.61   12.16
  -7  -3  10   62.94   12.47
  -7   3  11    7.17    5.49
   7  -3 -11    3.41    4.36
   7   3 -11    0.00    4.35
  -7  -3  11    2.89    5.15
  -7   3  12    0.91    4.41
   7  -3 -12   -0.00    3.72
   7   3 -12    0.00    3.72
  -7  -3  12    1.11    4.12
   7  -3 -13   55.94   11.17
  -7  -3  13   81.81   14.26
   7  -3 -14   83.20   14.54
  -7  -3  14   95.85   16.01
   7   3 -15  154.04   21.00
  -7  -3  15  152.15   22.04
   7   3 -16    9.46    6.95
  -7  -3  16    8.91    7.12
   7   3 -17   -0.00    4.65
  -7  -3  17    7.92    6.22
   7  -3 -18   20.59    8.29
   7   3 -18    8.28    6.30
  -7  -3  18   28.07    9.21
  -7   3  19  188.24   24.84
   7  -3 -19  170.28   24.47
   7   3 -19  213.89   25.73
  -7  -3  19  188.34   26.14
  -7   3  20   -0.00    4.90
   7  -3 -20   -0.00    5.49
   7   3 -20    0.00    6.59
  -7  -3  20    6.17    6.41
  -7   3  21    2.44    5.56
   7  -3 -21   -0.00    6.55
   7   3 -21    0.35    6.47
  -7  -3  21   13.36    8.01
  -7   3  22    0.72    5.13
   7  -3 -22    0.00    5.80
   7   3 -22   -0.00    6.84
  -7  -3  22   -0.00    6.50
  -7   3  23    2.28    6.22
   7  -3 -23   -0.00    5.76
   7   3 -23   10.38    6.87
  -7  -3  23   30.88   10.53
  -7   3  24   -0.00    6.56
   7  -3 -24   14.21    7.52
   7   3 -24    8.66    6.24
  -7   3  25   15.60    7.96
   7  -3 -25    5.67    7.28
   7   3 -25   23.87    9.51
  -7   3  26   -0.00    4.53
   7  -3 -26   -0.00    5.91
   7   3 -26    5.02    6.62
  -7   3  27    2.73    6.15
   7  -3 -27    2.74    5.41
   7   3 -27    3.66    5.17
  -7   3  28    3.14    6.28
   7  -3 -28    3.87    6.73
   7   3 -28    4.79    6.97
  -7   3  29   10.25    7.81
   7  -3 -29    8.71    8.94
   7   3 -29   -0.00    6.56
  -7   3  30    1.69    5.72
   7  -3 -30    3.98    7.21
   7   3 -30    0.78    5.22
  -7   3  31    6.00    6.80
   7  -3 -31   12.00    8.33
   7   3 -31    9.27    7.36
   7  -3 -32   -0.00    6.60
   7   3 -32   -0.00    6.49
   7  -3 -33   10.31    7.96
   7   3 -33    9.29    7.97
   7  -3 -34    0.00    6.73
   7   3 -34    6.58    6.44
   7  -3 -35    0.00    6.66
   7   3 -35    4.81    7.38
   7  -3 -36   10.14    8.96
   7   3 -36   -0.00    7.69
   7   3 -37    1.43    6.98
  -7   4   1   64.74    9.27
  -7   4   1   64.70    9.59
   7  -4  -1   64.75    9.46
   7  -4  -1   61.62    8.50
   7   4  -1   48.50   11.08
   7   4  -1   50.10   10.39
  -7  -4   1   56.47   11.93
  -7  -4   1   63.70   11.79
  -7   4   2   89.11   11.51
  -7   4   2   80.18   11.35
   7  -4  -2   83.25   11.44
   7  -4  -2   77.17   10.44
   7   4  -2   97.57   14.96
   7   4  -2   80.53   14.16
   7   4  -2   96.70   14.03
  -7  -4   2  101.72   15.46
  -7  -4   2   67.01   13.23
  -7   4   3    6.66    4.35
  -7   4   3   15.41    5.29
   7  -4  -3    9.64    4.65
   7   4  -3   10.37    5.53
   7   4  -3    5.09    5.49
   7   4  -3   10.06    5.21
  -7  -4   3   17.47    6.47
  -7  -4   3    6.23    4.87
  -7   4   4   34.23    7.31
  -7   4   4   25.51    6.42
   7  -4  -4   36.35    7.14
   7   4  -4   21.87    7.29
   7   4  -4   29.85    8.49
   7   4  -4   21.34    7.13
  -7  -4   4   28.21    8.20
  -7  -4   4   26.91    8.57
  -7   4   5   51.42    8.84
  -7   4   5   40.02    7.84
   7  -4  -5   56.61    8.83
   7   4  -5   52.09   10.86
   7   4  -5   42.85    9.35
  -7  -4   5   42.08    9.83
  -7  -4   5   10.18    6.39
  -7   4   6   63.32   10.20
  -7   4   6   42.93    8.67
   7  -4  -6   52.00    9.49
   7   4  -6   40.76   10.50
   7   4  -6   68.83   11.68
  -7  -4   6   70.89   12.59
  -7   4   7   32.27    7.76
  -7   4   7   27.19    7.28
   7  -4  -7   39.95    8.32
   7   4  -7   64.34   11.29
   7   4  -7   32.36    8.51
  -7  -4   7   34.34    9.07
  -7   4   8   36.68    8.45
  -7   4   8   39.86    8.43
   7  -4  -8   44.39    8.83
   7   4  -8   44.28    9.89
   7   4  -8   47.23   10.00
  -7  -4   8   44.51   10.28
  -7   4   9   13.50    5.96
   7  -4  -9   23.29    6.62
   7   4  -9   15.16    6.93
  -7  -4   9   21.46    7.44
  -7   4  10    2.36    4.14
   7  -4 -10    0.00    4.31
   7   4 -10   -0.00    4.86
  -7  -4  10    6.70    5.76
   7  -4 -11   98.22   14.85
   7   4 -11  110.97   16.28
  -7  -4  11   87.14   15.70
   7  -4 -12   72.68   13.36
   7   4 -12  102.59   15.31
  -7  -4  12   81.01   15.25
   7  -4 -13   98.89   15.33
   7   4 -13   97.59   15.67
  -7  -4  13  101.16   16.80
   7  -4 -14   14.59    6.90
   7   4 -14   19.28    7.93
   7   4 -14   27.09    8.05
  -7  -4  14    4.65    5.80
  -7   4  15   20.44    8.69
   7   4 -15   41.59   10.13
  -7  -4  15   32.53   10.10
  -7   4  16   20.04    7.50
   7   4 -16   34.46    9.73
  -7  -4  16   28.55    9.30
  -7   4  17  104.11   17.23
   7   4 -17  127.68   18.97
  -7  -4  17  104.76   18.20
  -7   4  18    6.77    5.90
   7  -4 -18   13.51    8.14
   7   4 -18   12.82    6.76
  -7  -4  18   14.62    8.62
  -7   4  19   18.62    7.42
   7  -4 -19    1.84    6.07
   7   4 -19    8.63    6.97
  -7  -4  19    0.88    6.51
  -7   4  20   17.42    8.74
   7  -4 -20   19.28    8.34
   7   4 -20   17.58    9.08
  -7  -4  20   27.25    9.73
  -7   4  21   40.18   10.72
   7  -4 -21   21.44    8.56
   7   4 -21   27.07    9.94
  -7  -4  21   22.76    9.86
  -7   4  22   14.38    7.85
   7  -4 -22    7.61    7.28
   7   4 -22   22.61    9.52
  -7   4  23    5.38    7.44
   7  -4 -23   16.83    8.35
   7   4 -23    7.68    6.62
  -7   4  24    2.92    6.06
   7  -4 -24   -0.00    5.08
   7   4 -24    4.29    6.46
  -7   4  25    1.29    6.26
   7  -4 -25    4.00    5.42
   7   4 -25    2.27    5.40
  -7   4  26    0.55    4.62
   7  -4 -26   10.49    8.14
   7   4 -26    8.05    7.16
  -7   4  27   11.58    7.21
   7  -4 -27   10.19    7.38
   7   4 -27   14.86    7.73
  -7   4  28    2.91    5.88
   7  -4 -28    5.70    6.91
   7   4 -28    1.69    7.18
  -7   4  29    0.80    6.78
   7  -4 -29    7.52    8.19
   7   4 -29    6.61    7.54
  -7   4  30    1.78    5.42
   7  -4 -30    3.19    7.21
   7   4 -30    5.57    6.25
  -7   4  31   -0.00    6.24
   7  -4 -31    8.03    7.28
   7   4 -31   -0.00    6.36
  -7   4  32    1.68    7.12
   7  -4 -32    4.00    5.63
   7   4 -32    0.00    6.49
   7  -4 -33    6.53    7.81
   7   4 -33    7.17    7.12
   7  -4 -34   -0.00    6.49
   7   4 -34    3.67    6.19
   7  -4 -35   -0.00    7.20
   7   4 -35   -0.00    5.37
   7  -4 -36    3.43    7.96
   7   4 -36    0.92    5.72
  -7   5   1    0.93    2.99
  -7   5   1   -0.00    3.21
   7  -5  -1    1.85    2.59
   7  -5  -1    0.00    1.90
   7   5  -1    0.00    4.18
   7   5  -1   -0.00    4.12
  -7  -5   1    9.90    6.31
  -7  -5   1   -0.00    4.26
  -7   5   2    0.00    3.00
  -7   5   2    3.34    3.33
   7  -5  -2    0.00    3.05
   7  -5  -2    3.98    2.71
   7   5  -2    3.10    5.19
   7   5  -2    6.42    4.75
  -7  -5   2    5.76    4.41
  -7  -5   2    0.00    4.99
  -7   5   3   36.94    7.32
  -7   5   3   29.58    6.68
   7  -5  -3   34.12    6.70
   7   5  -3   42.23    9.89
   7   5  -3   36.57    9.71
   7   5  -3   35.93    9.08
  -7  -5   3   28.13    9.03
  -7  -5   3   28.37    9.11
  -7   5   4   87.18   12.38
  -7   5   4   72.05   11.76
   7  -5  -4  104.67   12.92
   7   5  -4   80.11   14.80
   7   5  -4  101.76   16.37
   7   5  -4  103.07   15.44
  -7  -5   4  127.89   16.86
  -7  -5   4   99.21   16.18
  -7   5   5   35.98    7.65
  -7   5   5   13.89    5.57
   7  -5  -5   35.77    7.59
   7   5  -5   47.43    9.77
   7   5  -5   32.07    8.85
  -7  -5   5   59.98   11.70
  -7   5   6    3.45    4.44
   7  -5  -6    7.71    4.20
   7   5  -6    0.00    4.37
  -7  -5   6    0.00    4.38
  -7   5   7    8.88    4.94
   7  -5  -7    8.61    4.41
   7   5  -7    3.25    4.74
  -7  -5   7   22.24    7.38
  -7   5   8   69.49   11.40
   7  -5  -8   54.05   10.36
   7   5  -8   70.24   12.37
  -7  -5   8   60.71   12.59
  -7   5   9  108.72   14.68
   7  -5  -9   91.38   13.91
   7   5  -9   97.98   15.73
  -7  -5   9   93.45   16.14
  -7   5  10   34.75    8.52
   7  -5 -10   29.35    7.90
   7   5 -10   34.72    9.31
  -7  -5  10   35.04    9.99
   7  -5 -11   75.41   12.76
   7   5 -11   94.96   14.83
  -7  -5  11   55.77   12.87
  -7   5  12    0.41    3.49
   7  -5 -12    0.00    4.66
   7   5 -12    3.94    4.95
   7   5 -12    6.55    6.19
  -7  -5  12    9.29    6.56
  -7   5  13   41.69    9.60
   7  -5 -13   35.83    9.19
   7   5 -13   27.56    8.80
   7   5 -13   30.63    8.83
  -7  -5  13   19.62    8.75
  -7   5  14   16.96    7.27
   7  -5 -14   46.83   10.10
   7   5 -14   48.29   11.25
   7   5 -14   40.07    9.94
  -7  -5  14   30.22    9.59
  -7   5  15  137.61   19.12
   7   5 -15  111.60   19.03
   7   5 -15  149.99   20.44
  -7  -5  15  162.18   22.20
  -7   5  16    1.66    4.93
   7   5 -16    0.17    4.91
   7   5 -16    0.00    4.92
  -7  -5  16    1.51    5.58
  -7   5  17   -0.00    5.96
   7  -5 -17    0.57    4.79
   7   5 -17    0.00    5.42
  -7  -5  17    1.18    5.78
  -7   5  18    3.54    5.97
   7  -5 -18    0.46    4.79
   7   5 -18   11.13    6.82
  -7  -5  18    6.35    6.49
  -7   5  19   20.95    8.40
   7  -5 -19   18.67    8.27
   7   5 -19   21.32    7.87
  -7  -5  19   39.25   11.25
  -7   5  20   29.87    9.31
   7  -5 -20   14.40    7.81
   7   5 -20   32.66    9.44
  -7   5  21    9.81    7.05
   7  -5 -21    6.04    5.81
   7   5 -21   12.39    8.00
  -7   5  22    0.37    4.88
   7  -5 -22    2.92    5.66
   7   5 -22    1.49    5.30
  -7   5  23    5.19    5.65
   7  -5 -23   -0.00    5.78
   7   5 -23    4.00    5.53
  -7   5  24   10.77    7.26
   7  -5 -24   18.62    9.48
   7   5 -24    3.33    6.58
  -7   5  25    8.11    6.52
   7  -5 -25    4.42    7.00
   7   5 -25    9.08    7.25
  -7   5  26    2.66    6.27
   7  -5 -26   -0.00    5.57
   7   5 -26   -0.00    5.55
  -7   5  27   -0.00    6.07
   7  -5 -27   -0.00    5.77
   7   5 -27   -0.00    5.77
  -7   5  28    0.00    6.59
   7  -5 -28    3.05    6.77
   7   5 -28   -0.00    5.95
  -7   5  29    5.12    7.31
   7  -5 -29   -0.00    5.55
   7   5 -29    6.33    6.42
  -7   5  30    2.78    6.44
   7  -5 -30    0.37    6.54
   7   5 -30    6.18    6.82
  -7   5  31    5.71    6.55
   7  -5 -31    1.43    6.72
   7   5 -31    5.31    6.17
  -7   5  32    0.91    5.40
   7  -5 -32   -0.00    7.15
   7   5 -32   -0.00    6.13
   7  -5 -33    4.60    7.81
   7   5 -33   -0.00    6.13
   7  -5 -34    6.25    8.49
   7   5 -34    7.86    6.72
   7  -5 -35   -0.00    7.29
   7   5 -35    4.25    7.10
   7   5 -36    0.00    6.59
  -7   6   1   86.56   10.30
  -7   6   1   57.98    9.25
   7  -6  -1   74.10    9.57
   7  -6  -1   59.90    6.73
   7   6  -1   60.64   12.86
   7   6  -1   60.17   12.15
  -7   6   2   53.25    8.63
   7  -6  -2   40.92    7.65
   7  -6  -2   51.86    6.51
   7   6  -2   51.65   11.83
   7   6  -2   56.28   11.31
  -7  -6   2   61.76   12.43
  -7   6   3   25.69    6.31
   7  -6  -3   21.03    5.50
   7  -6  -3   23.97    4.69
   7   6  -3   26.04    9.07
   7   6  -3   39.90    9.38
  -7  -6   3   38.17   10.14
  -7   6   4   15.50    5.27
   7  -6  -4   10.50    4.44
   7   6  -4    6.48    6.14
   7   6  -4    7.10    5.62
  -7  -6   4    0.00    4.77
  -7   6   5   -0.00    3.35
   7  -6  -5   -0.00    3.54
   7   6  -5   -0.00    4.43
   7   6  -5   -0.00    3.71
  -7  -6   5    4.06    5.25
  -7   6   6   69.41   11.30
   7  -6  -6   92.16   12.21
   7   6  -6   63.46   12.69
  -7  -6   6   61.57   13.72
  -7   6   7  143.45   16.61
   7  -6  -7  122.87   15.72
   7   6  -7   95.66   16.94
  -7  -6   7  123.01   18.75
  -7   6   8   43.66    8.89
   7  -6  -8   43.97    8.79
   7   6  -8   37.54   10.12
  -7  -6   8   45.50   11.39
  -7   6   9   -0.00    3.95
  -7   6   9    6.09    4.10
   7  -6  -9   -0.00    4.95
   7   6  -9    1.07    4.94
   7   6  -9   -0.00    5.46
  -7  -6   9    8.92    6.09
  -7   6  10   76.29   12.11
  -7   6  10   64.31   11.52
   7  -6 -10   57.20   11.18
   7   6 -10   48.45   11.96
   7   6 -10   69.03   13.07
  -7  -6  10   78.69   14.46
  -7   6  11   70.84   13.04
   7  -6 -11  111.06   15.56
   7   6 -11  128.21   17.88
   7   6 -11   88.98   15.31
  -7  -6  11   96.16   16.60
  -7   6  12   11.05    6.05
   7  -6 -12    3.39    5.24
   7   6 -12    5.69    6.81
   7   6 -12   13.98    7.32
  -7  -6  12   16.98    7.38
  -7   6  13    7.62    5.92
   7  -6 -13   18.41    7.31
   7   6 -13   11.71    6.90
   7   6 -13    0.00    5.80
  -7  -6  13   11.68    7.57
  -7   6  14    0.00    4.72
   7  -6 -14    4.18    5.54
   7   6 -14    0.00    4.84
   7   6 -14    7.91    6.62
  -7  -6  14    3.36    5.69
  -7   6  15    0.38    6.00
   7   6 -15    4.15    5.74
   7   6 -15    3.51    5.81
  -7  -6  15    4.17    5.82
  -7   6  16   32.23    9.03
   7   6 -16   54.36   12.26
   7   6 -16   53.06   11.92
  -7  -6  16   37.56   11.42
  -7   6  17   29.99    9.57
   7  -6 -17   41.89   11.20
   7   6 -17   45.50   11.34
  -7   6  18   53.80   11.59
   7  -6 -18   28.58    9.55
   7   6 -18   38.60   10.50
  -7   6  19    7.05    6.60
   7  -6 -19   -0.00    5.55
   7   6 -19    4.31    5.49
  -7   6  20   -0.00    4.49
   7  -6 -20   -0.00    5.09
   7   6 -20    2.02    5.96
  -7   6  21    7.41    6.51
   7  -6 -21   -0.00    6.15
   7   6 -21    2.37    6.18
  -7   6  22   12.85    7.06
   7  -6 -22   24.65    9.57
   7   6 -22   18.25    7.72
  -7   6  23   18.64    7.60
   7  -6 -23    4.37    6.53
   7   6 -23   23.08    8.91
  -7   6  24    4.34    5.24
   7  -6 -24    5.58    6.57
   7   6 -24   11.30    6.90
  -7   6  25    1.93    5.36
   7  -6 -25    8.52    6.65
   7   6 -25   -0.00    4.40
  -7   6  26   10.70    7.17
   7  -6 -26   14.67    9.32
   7   6 -26   11.72    7.43
  -7   6  27    4.32    5.98
   7  -6 -27    4.92    6.91
   7   6 -27    7.75    6.94
  -7   6  28    6.72    7.03
   7  -6 -28    4.74    6.52
   7   6 -28    9.67    7.11
  -7   6  29    2.00    5.70
   7  -6 -29   -0.00    7.04
   7   6 -29    1.76    6.41
  -7   6  30    0.72    5.30
   7  -6 -30    2.79    6.25
   7   6 -30   -0.00    5.45
   7  -6 -31    7.12    7.38
   7   6 -31    4.30    6.21
  -7   6  32    3.91    6.70
   7  -6 -32    7.02    7.65
   7   6 -32   -0.00    5.67
  -7   6  33    4.56    7.11
   7  -6 -33   -0.00    8.32
   7   6 -33    3.02    5.98
   7  -6 -34    5.36    7.31
   7   6 -34    2.42    5.83
   7  -6 -35   -0.00    6.31
   7   6 -35   -0.00    6.63
   7   6 -36    6.49    6.84
  -7   7   1    1.13    2.75
   7  -7  -1   -0.00    2.82
   7   7  -1    0.00    5.16
   7   7  -1   -0.00    4.10
  -7  -7   1    0.00    5.85
  -7   7   2   28.44    5.78
   7  -7  -2   18.88    4.95
   7  -7  -2   16.17    2.41
   7   7  -2   32.58    9.38
   7   7  -2   22.94    8.11
  -7  -7   2    7.03    7.12
  -7   7   3    5.59    3.95
   7  -7  -3   10.95    4.13
   7  -7  -3    3.41    2.08
   7   7  -3    0.00    5.19
   7   7  -3    0.00    4.49
  -7  -7   3    4.93    5.88
  -7   7   4  221.14   21.80
   7  -7  -4  195.93   21.09
   7   7  -4  207.17   26.47
   7   7  -4  176.29   24.40
  -7  -7   4  172.34   24.70
  -7  -7   4  213.66   26.50
  -7   7   5   80.16   11.15
  -7   7   5   65.35   10.20
   7  -7  -5   67.75   10.46
   7   7  -5   83.76   14.73
   7   7  -5   81.63   14.77
   7   7  -5   66.44   13.05
  -7  -7   5   51.97   12.42
  -7  -7   5   53.57   12.83
  -7   7   6   10.72    4.64
  -7   7   6   13.03    4.98
   7  -7  -6    5.97    4.53
   7   7  -6    0.97    4.90
   7   7  -6    3.19    5.59
   7   7  -6    0.00    5.22
  -7  -7   6    3.50    5.49
  -7  -7   6   10.91    7.14
  -7   7   7   54.79    9.64
  -7   7   7   59.81    9.91
   7  -7  -7   69.11   10.96
   7   7  -7   37.30   11.00
   7   7  -7   64.52   12.79
  -7  -7   7   43.10   10.85
  -7  -7   7   37.97   11.03
  -7   7   8   28.33    7.15
  -7   7   8   10.82    5.32
   7  -7  -8   11.09    5.78
   7   7  -8    8.17    6.60
   7   7  -8    5.38    6.40
  -7  -7   8   10.84    6.65
  -7  -7   8   25.02    8.80
  -7   7   9   22.69    6.82
  -7   7   9   14.82    5.70
   7  -7  -9   14.32    6.63
   7   7  -9   43.16   10.69
   7   7  -9   27.45    9.20
  -7  -7   9   21.30    8.52
  -7  -7   9   31.28    9.12
  -7   7  10   66.44   11.60
  -7   7  10   81.80   12.22
   7  -7 -10   63.51   11.73
   7   7 -10   60.77   13.06
   7   7 -10   78.47   14.26
  -7  -7  10   61.28   13.38
  -7  -7  10   58.18   13.36
  -7   7  11   12.39    5.59
   7  -7 -11   16.52    7.11
   7   7 -11   21.00    7.84
   7   7 -11   15.87    7.70
  -7  -7  11   20.81    8.81
  -7   7  12   -0.00    5.04
   7  -7 -12    4.78    5.68
   7   7 -12    1.41    5.12
   7   7 -12    0.00    5.59
  -7  -7  12    1.14    5.49
  -7   7  13   13.47    6.75
   7  -7 -13   22.41    8.50
   7   7 -13   20.64    8.55
  -7  -7  13    4.13    5.58
  -7   7  14  113.65   16.22
   7  -7 -14   90.67   16.07
   7   7 -14   95.44   16.73
  -7   7  15   -0.00    3.86
   7   7 -15    1.44    4.40
  -7   7  16   -0.00    4.21
   7   7 -16    2.64    5.01
  -7   7  17    0.00    4.25
   7  -7 -17    1.40    6.28
   7   7 -17    0.00    4.99
  -7   7  18    8.42    6.07
   7  -7 -18    2.99    5.01
   7   7 -18   12.29    7.23
  -7   7  19    0.00    5.02
   7  -7 -19    1.44    6.06
   7   7 -19   -0.00    5.70
  -7   7  20   12.24    7.38
   7  -7 -20   29.52    9.80
   7   7 -20   34.26   10.51
  -7   7  21    3.57    4.81
   7  -7 -21    9.21    6.15
   7   7 -21    6.09    5.45
  -7   7  22   -0.00    5.07
   7  -7 -22    0.00    6.57
   7   7 -22   -0.00    5.67
  -7   7  23    3.04    5.44
   7  -7 -23    3.82    5.65
   7   7 -23    0.00    4.81
  -7   7  24   15.21    7.62
   7  -7 -24   33.00   10.71
   7   7 -24   13.23    8.13
  -7   7  25   -0.00    6.24
   7  -7 -25    0.02    6.25
   7   7 -25    1.33    5.80
  -7   7  26    0.77    5.77
   7  -7 -26   13.23    8.47
   7   7 -26   13.79    7.80
  -7   7  27    4.65    7.61
   7  -7 -27    4.75    6.86
   7   7 -27    0.94    5.54
  -7   7  28    4.16    6.19
   7  -7 -28   -0.00    6.92
   7   7 -28    2.22    5.57
  -7   7  29   -0.00    6.02
   7  -7 -29   -0.00    7.47
   7   7 -29   -0.00    4.37
  -7   7  30    8.58    6.79
   7  -7 -30    8.89    8.88
   7   7 -30    6.23    6.22
  -7   7  31    2.18    6.67
   7  -7 -31    5.48    7.42
   7   7 -31    3.51    6.17
  -7   7  32    5.85    7.54
   7  -7 -32    4.89    7.21
   7   7 -32   -0.00    5.38
  -7   7  33    6.94    7.43
   7  -7 -33    7.06    7.31
   7   7 -33   -0.00    5.99
  -7   7  34    0.00    7.59
   7  -7 -34   -0.00    7.92
   7   7 -34    4.52    7.51
   7   7 -35    0.00    6.74
  -7   8   1   38.11    6.50
   7   8  -1   50.42   11.99
   7   8  -1   22.35    8.61
  -7  -8   1   30.13    9.82
  -7   8   2   65.85    9.48
   7  -8  -2   65.87    9.41
   7   8  -2   56.01   13.27
   7   8  -2   97.45   15.42
  -7  -8   2   65.90   13.37
  -7   8   3    0.00    3.02
   7  -8  -3    8.05    4.01
   7   8  -3    0.00    4.49
   7   8  -3    4.04    5.87
  -7  -8   3    5.20    5.17
  -7   8   4   18.23    5.20
   7  -8  -4   10.04    5.14
   7   8  -4   11.46    7.61
   7   8  -4   32.30    9.11
  -7  -8   4    2.74    6.07
  -7   8   5    5.10    3.97
   7  -8  -5    9.39    4.72
   7   8  -5    7.45    5.92
  -7  -8   5    3.73    5.95
  -7   8   6   22.85    5.99
   7  -8  -6   10.20    5.27
   7   8  -6   19.23    8.83
   7   8  -6   26.19    8.99
  -7  -8   6    6.11    6.59
  -7  -8   6   45.34   10.94
  -7   8   7    1.84    3.87
  -7   8   7   -0.00    3.76
   7  -8  -7   -0.00    4.14
   7   8  -7   -0.00    4.53
   7   8  -7    0.00    5.21
  -7  -8   7   -0.00    5.19
  -7  -8   7    2.25    5.44
  -7   8   8   39.33    8.13
  -7   8   8   28.04    8.02
   7  -8  -8   31.88    7.83
   7   8  -8   19.81    8.34
   7   8  -8   47.50   11.04
  -7  -8   8    6.98    7.25
  -7  -8   8   46.74   11.88
  -7   8   9    3.61    4.30
  -7   8   9    7.56    4.39
   7  -8  -9    5.06    5.04
   7   8  -9    3.12    5.06
  -7  -8   9    6.20    5.59
  -7  -8   9    0.00    5.34
  -7   8  10   15.24    5.95
   7  -8 -10   10.87    6.10
   7   8 -10    6.11    6.08
  -7  -8  10    9.83    6.88
  -7   8  11    2.82    4.26
   7  -8 -11    2.20    4.82
   7   8 -11    6.97    6.74
  -7  -8  11    3.17    5.08
  -7   8  12   75.38   13.46
   7  -8 -12  117.86   16.61
   7   8 -12  108.52   17.41
  -7  -8  12   80.63   15.69
  -7   8  13   -0.00    4.60
   7  -8 -13    1.23    5.15
   7   8 -13   -0.00    5.52
  -7   8  14   11.31    5.75
   7   8 -14    4.11    6.00
  -7   8  15    0.49    3.84
   7   8 -15   -0.00    5.65
  -7   8  16   37.69    9.97
   7  -8 -16   56.80   12.05
   7   8 -16   60.04   12.91
  -7   8  17   -0.00    5.69
   7  -8 -17    2.47    5.67
   7   8 -17    2.65    5.53
  -7   8  18    1.68    5.39
   7  -8 -18    0.38    5.79
   7   8 -18    7.49    6.10
  -7   8  19    1.24    6.32
   7  -8 -19   -0.00    6.14
  -7   8  20    1.01    4.62
   7  -8 -20    5.61    6.69
   7   8 -20    6.17    6.77
  -7   8  21    0.00    4.60
   7  -8 -21    1.08    5.98
   7   8 -21    3.41    6.01
  -7   8  22    0.00    6.02
   7  -8 -22    9.20    8.61
   7   8 -22   15.27    8.73
  -7   8  23    9.37    7.51
   7  -8 -23    7.19    7.38
   7   8 -23    3.03    5.82
  -7   8  24   -0.00    6.01
   7  -8 -24    6.63    7.31
   7   8 -24   11.30    7.16
  -7   8  25    0.56    4.37
   7  -8 -25    5.44    7.17
   7   8 -25    3.50    5.31
  -7   8  26   -0.00    5.28
   7  -8 -26   16.27    8.98
   7   8 -26   11.66    7.83
  -7   8  27    0.27    6.20
   7  -8 -27    4.62    6.24
   7   8 -27    4.41    5.83
  -7   8  28   -0.00    6.43
   7  -8 -28    0.00    7.09
   7   8 -28    6.03    6.55
  -7   8  29    0.88    5.03
   7  -8 -29   12.49    8.72
   7   8 -29   -0.00    5.73
  -7   8  30   -0.00    5.37
   7  -8 -30    0.00    7.42
   7   8 -30    0.59    5.46
  -7   8  31    4.64    6.20
   7  -8 -31    0.68    6.31
   7   8 -31   -0.00    5.26
  -7   8  32   -0.00    4.98
   7  -8 -32    3.60    7.61
   7   8 -32    6.69    6.45
  -7   8  33    4.77    6.41
   7  -8 -33   -0.00    7.88
   7   8 -33   -0.00    5.32
  -7   8  34    1.42    5.18
   7  -8 -34    6.29   10.05
   7   8 -34    6.84    6.56
  -7   8  35   -0.00    6.91
   7   8 -35   -0.00    5.98
  -7   9   1   -0.00    2.73
   7   9  -1   -0.00    5.47
  -7  -9   1    0.00    5.20
  -7   9   2   26.56    5.63
  -7  -9   2   14.59    8.10
  -7   9   3   -0.00    2.90
  -7  -9   3    2.94    5.39
  -7   9   4   37.18    7.05
  -7  -9   4    4.07    7.17
  -7   9   5    2.98    3.46
   7   9  -5   -0.00    6.60
  -7  -9   5   -0.00    4.60
  -7   9   6   13.57    5.36
   7   9  -6   13.94    7.45
  -7  -9   6   21.52    8.83
  -7   9   7    8.26    5.06
   7  -9  -7   11.21    5.35
   7   9  -7   10.86    7.01
  -7  -9   7    8.04    5.74
  -7   9   8   23.57    6.69
   7  -9  -8   22.84    6.77
   7   9  -8   13.12    7.76
   7   9  -8   20.23    8.49
  -7  -9   8   24.24    9.12
  -7   9   9   -0.00    4.38
   7  -9  -9    2.89    4.96
   7   9  -9   -0.00    5.68
  -7  -9   9    2.99    4.83
  -7   9  10   58.10   11.13
   7  -9 -10  108.49   14.74
   7   9 -10   59.21   13.90
  -7  -9  10   62.31   13.13
  -7   9  11    0.77    4.30
   7  -9 -11   -0.00    5.31
   7   9 -11    1.77    5.03
  -7  -9  11   -0.00    4.43
  -7   9  12    1.30    4.43
   7  -9 -12    1.22    5.28
   7   9 -12    0.00    4.72
  -7  -9  12   -0.00    4.27
  -7   9  13   -0.95    5.31
   7  -9 -13    6.39    6.55
   7   9 -13    2.90    5.56
  -7  -9  13    3.56    5.77
  -7   9  14   40.91    9.50
   7   9 -14   36.13   10.29
  -7  -9  14   17.33    7.84
  -7   9  15    0.07    4.72
   7   9 -15   -0.00    5.11
  -7   9  16    0.00    5.65
   7  -9 -16    0.00    4.61
   7   9 -16   11.60    7.17
  -7   9  17    0.26    4.01
   7  -9 -17    0.43    5.76
   7   9 -17   -0.00    4.99
  -7   9  18    0.00    5.04
   7  -9 -18    2.43    6.17
   7   9 -18   19.82    8.48
  -7   9  19    4.77    5.95
   7  -9 -19   -0.00    6.03
   7   9 -19   -0.00    4.90
  -7   9  20   13.66    7.62
   7  -9 -20    8.55    8.01
   7   9 -20    4.62    6.19
  -7   9  21    0.61    3.95
   7  -9 -21   -0.00    6.77
   7   9 -21    0.00    6.39
  -7   9  22    5.35    6.33
   7  -9 -22    0.00    6.24
   7   9 -22    3.56    5.45
  -7   9  23   -0.00    6.61
   7  -9 -23    0.78    6.38
   7   9 -23   -0.00    4.82
  -7   9  24   14.89    8.45
   7  -9 -24    5.71    7.38
   7   9 -24    3.96    6.40
  -7   9  25   -0.00    6.06
   7  -9 -25    0.00    6.58
   7   9 -25    1.76    5.30
  -7   9  26    2.85    5.52
   7  -9 -26   -0.00    7.65
   7   9 -26    5.66    6.14
  -7   9  27   -0.00    6.08
   7  -9 -27   -0.00    6.03
   7   9 -27    1.16    4.85
  -7   9  28    4.95    6.63
   7  -9 -28   -0.00    6.25
   7   9 -28    4.40    6.08
  -7   9  29    5.67    8.09
   7  -9 -29    8.50    7.72
   7   9 -29    2.96    5.99
  -7   9  30    4.43    6.27
   7  -9 -30    0.40    7.27
   7   9 -30    5.05    7.41
  -7   9  31    7.40    6.49
   7  -9 -31    9.38    7.78
   7   9 -31   -0.00    5.91
  -7   9  32    2.39    7.44
   7  -9 -32   -0.00    6.98
   7   9 -32    8.07    7.00
  -7   9  33    0.00    7.43
   7  -9 -33    1.30    7.46
   7   9 -33    0.84    5.33
  -7   9  34    4.28    6.59
   7   9 -34    5.82    7.05
  -7   9  35   -0.00    6.14
  -7  10   1    4.97    3.50
   7  10  -1    3.55    5.85
  -7 -10   1    4.59    6.10
  -7  10   2   40.72    6.66
   7  10  -2   23.35    9.81
  -7 -10   2    7.71    8.18
  -7  10   3   -0.00    2.89
   7  10  -3   -0.00    4.70
  -7 -10   3    0.00    4.71
  -7  10   4    7.15    4.07
   7  10  -4    5.32    5.67
  -7 -10   4    0.82    4.40
  -7  10   5    0.00    3.16
   7  10  -5    1.17    4.20
  -7 -10   5    0.00    5.92
  -7  10   6   73.66   11.38
   7  10  -6   57.95   13.68
  -7 -10   6   83.90   15.91
  -7  10   7    0.12    3.49
   7  10  -7   -0.00    6.03
  -7 -10   7    0.72    5.24
  -7  10   8    4.88    4.05
   7  10  -8    0.00    4.95
  -7 -10   8    0.00    5.81
  -7  10   9    0.63    4.30
   7  10  -9    1.35    4.54
   7  10  -9   -0.00    5.45
  -7 -10   9   -0.00    4.89
  -7  10  10    1.15    4.03
   7  10 -10    2.94    5.04
  -7 -10  10    2.83    5.32
  -7  10  11   -0.00    4.12
   7  10 -11   -0.00    6.04
  -7 -10  11    0.26    4.41
  -7  10  12   32.89    8.61
   7 -10 -12   35.11    9.27
   7  10 -12   47.51   11.66
  -7 -10  12   28.31    9.12
  -7  10  13   -0.00    4.44
   7  10 -13    0.00    5.00
  -7 -10  13    0.00    4.59
  -7  10  14    2.68    5.07
   7  10 -14   -0.00    4.97
  -7 -10  14    5.98    6.06
  -7  10  15   -0.00    5.57
   7 -10 -15   -0.00    5.67
   7  10 -15    9.96    6.34
  -7 -10  15   -0.00    4.47
  -7  10  16   14.09    7.34
   7 -10 -16   27.16    9.45
   7  10 -16   29.29    9.51
  -7 -10  16   26.03    9.02
  -7  10  17   -0.00    5.33
   7 -10 -17   -0.00    5.59
   7  10 -17    2.41    5.12
  -7  10  18   14.36    7.20
   7 -10 -18    7.18    7.03
   7  10 -18    5.74    5.68
  -7  10  19    6.16    5.67
   7 -10 -19    2.51    6.74
   7  10 -19   -0.00    5.74
  -7  10  20    0.00    4.76
   7 -10 -20    1.11    6.19
   7  10 -20   -0.00    4.76
  -7  10  21    6.63    6.79
   7 -10 -21   -0.00    5.40
   7  10 -21   -0.00    4.80
  -7  10  22   17.44    7.82
   7 -10 -22   11.05    9.04
   7  10 -22    0.00    5.19
  -7  10  23    8.64    6.52
   7 -10 -23   -0.00    6.69
   7  10 -23   -0.00    5.41
  -7  10  24    2.04    4.58
   7 -10 -24    7.83    7.37
   7  10 -24   -0.00    6.26
  -7  10  25    1.00    5.22
   7 -10 -25   -0.00    7.66
   7  10 -25    7.13    6.91
  -7  10  26   11.26    7.69
   7 -10 -26    5.45    8.28
   7  10 -26    0.00    6.63
  -7  10  27    0.00    7.37
   7 -10 -27   -0.00    7.12
   7  10 -27    3.35    5.99
  -7  10  28    4.25    6.69
   7 -10 -28    3.06    7.90
   7  10 -28    6.35    7.27
  -7  10  29    1.81    5.69
   7 -10 -29    9.09    7.81
   7  10 -29    0.48    4.45
  -7  10  30    1.67    7.28
   7 -10 -30    6.75    8.39
   7  10 -30    0.54    4.88
  -7  10  31   -0.00    5.24
   7 -10 -31    5.63    8.24
   7  10 -31   -0.00    6.17
  -7  10  32    0.00    6.28
   7 -10 -32    9.33    9.17
   7  10 -32   -0.00    6.64
  -7  10  33   -0.00    5.57
   7  10 -33    3.58    6.14
  -7  11   1    0.64    2.51
   7  11  -1   -0.00    4.82
  -7 -11   1   -0.00    5.36
  -7  11   2    3.78    3.23
   7  11  -2    2.94    5.53
  -7 -11   2    7.11    5.72
  -7  11   3    2.99    3.23
   7  11  -3    2.00    4.98
  -7 -11   3    0.00    4.70
  -7  11   4   15.50    4.75
   7  11  -4   11.86    7.66
  -7 -11   4    9.32    6.72
  -7  11   5   12.86    4.75
   7  11  -5   12.40    7.73
  -7 -11   5   18.59    8.41
  -7  11   6    3.10    4.01
   7  11  -6   -0.00    5.98
  -7 -11   6   -0.00    4.66
  -7  11   7    5.72    4.42
   7  11  -7    3.12    5.71
  -7 -11   7    2.00    5.46
  -7  11   8    9.42    4.99
   7  11  -8    8.05    6.96
  -7 -11   8    6.15    7.49
  -7  11   9   -0.00    4.35
   7  11  -9   -0.00    4.63
  -7 -11   9   -0.00    5.43
  -7  11  10    5.42    5.16
   7  11 -10    5.80    6.17
  -7 -11  10    2.17    6.61
  -7  11  11   -0.00    4.59
   7  11 -11    4.12    5.69
   7  11 -11   -0.00    5.51
  -7 -11  11   -0.00    5.37
  -7  11  12    1.24    4.15
   7  11 -12   -0.00    5.47
  -7 -11  12    1.09    4.75
  -7  11  13    3.22    3.76
   7  11 -13    9.40    7.09
  -7 -11  13    2.24    4.58
  -7  11  14    6.91    5.75
   7  11 -14   12.73    7.92
  -7 -11  14   11.72    7.14
  -7  11  15    0.00    5.33
   7  11 -15    0.35    5.34
  -7 -11  15    2.82    5.05
  -7  11  16    7.34    5.89
   7  11 -16   15.65    8.12
  -7 -11  16    5.44    5.95
  -7  11  17    0.00    4.26
   7  11 -17    4.67    6.19
  -7 -11  17   -0.00    6.03
  -7  11  18    2.06    4.38
   7  11 -18    1.95    5.17
  -7 -11  18    5.10    5.61
  -7  11  19    0.00    5.02
   7 -11 -19   -0.00    6.40
   7  11 -19    2.00    5.16
  -7 -11  19    0.28    4.10
  -7  11  20   12.55    7.51
   7 -11 -20   10.71    7.44
   7  11 -20    7.31    6.65
  -7  11  21    4.96    5.82
   7 -11 -21    0.00    5.77
   7  11 -21   -0.00    4.90
  -7  11  22   -0.00    4.93
   7 -11 -22    0.00    6.08
   7  11 -22    8.47    6.29
  -7  11  23    4.24    6.50
   7 -11 -23   -0.00    6.35
   7  11 -23    7.90    7.17
  -7  11  24    2.56    6.52
   7 -11 -24    6.64    8.10
   7  11 -24   13.71    7.90
  -7  11  25    0.00    6.32
   7 -11 -25   -0.00    7.70
   7  11 -25    2.64    6.32
  -7  11  26    0.00    5.87
   7 -11 -26    0.00    6.28
   7  11 -26    4.17    6.69
  -7  11  27    0.00    5.33
   7 -11 -27   -0.00    6.25
   7  11 -27    3.92    7.13
  -7  11  28    7.78    6.87
   7 -11 -28    3.07    6.94
   7  11 -28   -0.00    6.01
  -7  11  29   -0.00    5.00
   7 -11 -29    0.00    6.81
   7  11 -29   -0.00    5.91
  -7  11  30    1.28    6.79
   7 -11 -30    8.24    8.35
   7  11 -30    0.00    5.59
   7 -11 -31   -0.00    6.20
   7  11 -31   -0.00    5.89
   7  11 -32   -0.00    6.35
  -7  12   1   -0.00    2.37
   7  12  -1   -0.00    4.89
  -7 -12   1    1.84    6.45
  -7  12   2    2.44    3.12
   7  12  -2    8.71    7.67
  -7 -12   2   13.74    7.15
  -7  12   3    0.00    2.33
   7  12  -3    2.01    5.48
  -7 -12   3    1.47    5.76
  -7  12   4    0.00    2.73
   7  12  -4    1.08    5.87
  -7 -12   4    1.11    4.55
  -7  12   5    5.37    3.55
   7  12  -5    2.97    4.94
  -7 -12   5    0.44    4.41
  -7  12   6   22.77    6.24
   7  12  -6   21.07    8.99
  -7 -12   6   17.18    7.68
  -7  12   7    2.19    3.77
   7  12  -7    3.36    6.36
  -7 -12   7    0.95    4.28
  -7  12   8    8.18    4.88
   7  12  -8    0.32    6.10
  -7 -12   8    0.63    5.61
  -7  12   9    0.34    4.00
   7  12  -9   -0.00    4.75
  -7 -12   9    4.80    6.74
  -7  12  10    2.31    4.08
   7  12 -10    1.30    4.61
  -7 -12  10   12.58    7.44
  -7  12  11   -0.00    3.22
   7  12 -11   12.71    7.60
  -7 -12  11   -0.00    5.65
  -7  12  12   22.14    7.20
   7  12 -12    8.43    6.88
  -7 -12  12   22.02    8.96
  -7  12  13   -0.00    4.26
   7  12 -13    2.96    5.55
  -7 -12  13   -0.00    4.54
  -7  12  14   -0.00    4.49
   7  12 -14    3.69    5.66
  -7 -12  14    2.66    5.71
  -7  12  15    0.00    4.63
   7  12 -15    4.63    5.43
  -7 -12  15   -0.00    5.80
  -7  12  16   13.16    7.06
   7  12 -16    0.00    5.16
  -7 -12  16   11.17    7.28
  -7  12  17    2.62    5.44
   7  12 -17   -0.00    5.66
  -7 -12  17    0.00    5.28
  -7  12  18    5.14    6.38
   7  12 -18    0.00    6.23
  -7 -12  18    2.34    5.55
  -7  12  19    0.00    4.91
   7  12 -19   -0.00    4.95
  -7 -12  19    1.13    5.60
  -7  12  20   11.27    6.48
   7  12 -20    1.19    5.69
  -7 -12  20    4.23    5.38
  -7  12  21    0.00    3.93
   7  12 -21    3.79    6.03
  -7 -12  21   -0.00    5.45
  -7  12  22   -0.00    5.44
   7  12 -22    6.96    7.29
  -7 -12  22    5.74    5.92
  -7  12  23    0.84    4.26
   7  12 -23    1.95    4.79
  -7  12  24    1.56    5.75
   7  12 -24   -0.00    4.86
  -7  12  25    0.00    4.01
   7  12 -25   -0.00    5.95
  -7  12  26   -0.00    6.31
   7  12 -26    5.88    6.18
  -7  12  27    3.15    5.39
   7 -12 -27    1.40    7.24
   7  12 -27    2.13    5.21
   7 -12 -28   -0.00    7.64
   7  12 -28    5.59    6.50
   7 -12 -29    2.95    7.37
   7  12 -29   -0.00    6.37
   7 -12 -30    5.43    8.17
   7  12 -30    0.00    5.89
  -7  13   1    0.74    2.62
   7  13  -1    1.97    4.16
  -7 -13   1   -0.00    5.44
  -7  13   2    4.40    3.37
   7  13  -2    5.89    5.87
  -7 -13   2    7.65    6.11
  -7  13   3    4.71    3.69
   7  13  -3   15.66    8.32
  -7 -13   3   -0.00    4.41
  -7  13   4   20.89    5.91
   7  13  -4   28.64   11.18
  -7 -13   4   30.73    9.97
  -7  13   5    3.76    3.80
   7  13  -5   14.80    8.41
  -7 -13   5   -0.00    4.53
  -7  13   6   -0.00    3.02
   7  13  -6    4.25    5.67
  -7 -13   6    0.00    5.50
  -7  13   7    2.89    3.57
   7  13  -7    3.85    6.00
  -7 -13   7    0.00    3.85
  -7  13   8    4.64    4.22
   7  13  -8    2.43    7.06
  -7 -13   8    4.59    5.98
  -7  13   9    0.00    3.77
   7  13  -9    0.00    6.08
  -7 -13   9    0.22    5.11
  -7  13  10   15.18    5.84
   7  13 -10   10.93    7.75
  -7 -13  10   16.02    8.71
  -7  13  11    3.17    4.47
   7  13 -11   -0.00    7.07
  -7 -13  11    0.56    5.39
  -7  13  12   -0.00    4.06
   7  13 -12    0.30    4.83
  -7 -13  12    0.00    4.51
  -7  13  13    3.47    4.81
   7  13 -13   -0.00    6.10
  -7 -13  13    0.73    5.01
  -7  13  14   11.87    5.81
   7  13 -14    2.86    6.24
  -7 -13  14    1.93    6.01
  -7  13  15    2.78    5.06
  -7 -13  15    0.01    5.08
  -7  13  16    0.95    4.66
   7  13 -16    2.71    5.67
  -7 -13  16   -0.00    6.28
  -7  13  17   -0.00    3.86
   7  13 -17    1.53    5.02
  -7 -13  17    2.42    5.19
  -7  13  18   -0.00    5.24
   7  13 -18   -0.00    4.59
  -7 -13  18   -0.00    5.40
  -7  13  19    0.46    4.37
   7  13 -19   -0.00    5.38
  -7 -13  19    1.04    5.33
  -7  13  20    1.64    5.31
   7  13 -20    0.37    5.17
  -7 -13  20    5.21    6.47
  -7  13  21    3.53    5.19
   7  13 -21    2.64    7.24
  -7 -13  21    1.99    5.80
  -7  13  22    0.00    5.87
   7  13 -22   -0.00    5.39
  -7 -13  22   -0.00    4.99
  -7  13  23    0.53    6.20
   7  13 -23   -0.00    5.24
  -7 -13  23    2.12    5.75
   7  13 -24    0.00    6.30
  -7 -13  24    5.80    6.66
   7  13 -25    0.00    5.62
  -7 -13  25   -0.00    5.19
   7  13 -26   -0.00    6.01
  -7  14   1    3.44    3.08
   7  14  -1    8.69    6.31
  -7 -14   1    1.04    7.33
  -7  14   2    9.37    4.04
   7  14  -2   16.05    8.12
  -7 -14   2    4.53    6.21
  -7  14   3    6.74    3.86
   7  14  -3   -0.00    4.80
  -7 -14   3   -0.00    7.47
  -7  14   4    0.88    2.63
   7  14  -4   -0.00    6.75
  -7 -14   4    0.25    6.24
  -7  14   5    4.25    3.83
   7  14  -5    5.28    6.96
  -7 -14   5    0.00    5.07
  -7  14   6   26.48    6.41
   7  14  -6   13.36    8.24
  -7 -14   6    7.46    6.04
  -7  14   7   14.80    5.24
   7  14  -7   25.51    9.66
  -7 -14   7   10.97    7.56
  -7  14   8    6.50    4.77
   7  14  -8    2.06    6.24
  -7 -14   8    2.48    6.36
  -7  14   9    0.00    3.84
   7  14  -9   13.11    8.76
  -7 -14   9    0.01    4.57
  -7  14  10    3.04    4.11
   7  14 -10    0.00    5.71
  -7 -14  10    4.30    5.31
  -7  14  11    3.76    4.44
   7  14 -11   -0.00    5.68
  -7 -14  11    4.90    6.16
  -7  14  12    3.41    4.14
   7  14 -12   12.10    8.29
  -7 -14  12    0.85    6.26
  -7  14  13    0.00    4.37
   7  14 -13    5.05    6.68
  -7 -14  13    0.85    5.54
  -7  14  14    0.70    4.12
   7  14 -14   -0.00    5.97
  -7 -14  14    5.43    5.97
  -7  14  15   -0.00    4.20
   7  14 -15   -0.00    5.94
  -7 -14  15    5.40    6.25
  -7  14  16   -0.00    3.81
   7  14 -16   -0.00    5.29
  -7 -14  16   -0.00    5.52
  -7  14  17    1.01    3.88
  -7 -14  17    4.81    6.59
  -7  14  18   -0.00    4.60
   7  14 -18   16.41    8.64
  -7 -14  18    0.00    6.00
  -7  14  19    0.00    4.17
   7  14 -19    4.66    5.78
  -7 -14  19    0.00    6.60
   7  14 -20   -0.00    4.36
  -7 -14  20   -0.00    4.93
   7  14 -21    5.90    7.83
  -7 -14  21    0.47    4.90
   7  14 -22    4.88    7.10
  -7  15   1   -0.00    2.93
   7  15  -1   -0.00    4.98
  -7 -15   1    4.61    6.68
  -7  15   2    0.77    2.66
   7  15  -2    1.51    5.51
  -7 -15   2   -0.00    5.79
  -7  15   3    2.90    3.61
   7  15  -3    0.00    5.70
  -7 -15   3    1.82    6.85
  -7  15   4    4.24    3.49
   7  15  -4   -0.00    5.28
  -7 -15   4    5.00    6.44
  -7  15   5    8.66    4.51
   7  15  -5    2.79    5.55
  -7 -15   5   -0.00    4.90
  -7  15   6   -0.00    3.25
   7  15  -6   -0.00    5.72
  -7 -15   6   -0.00    4.69
  -7  15   7   -0.00    3.13
   7  15  -7   -0.00    6.56
  -7 -15   7   -0.00    4.53
  -7  15   8    3.47    3.70
   7  15  -8   -0.00    5.53
  -7 -15   8   -0.00    4.83
  -7  15   9    0.24    3.83
   7  15  -9    3.02    6.24
  -7 -15   9   -0.00    3.52
  -7  15  10    6.06    4.77
   7  15 -10    3.47    6.80
  -7 -15  10    0.87    5.47
  -7  15  11    0.00    4.46
   7  15 -11    8.66    6.76
  -7 -15  11   -0.00    5.10
  -7  15  12    0.47    3.74
   7  15 -12    5.07    6.29
  -7 -15  12    1.26    5.23
  -7  15  13    3.69    4.81
   7  15 -13    4.77    5.74
  -7 -15  13    1.11    6.04
  -7  15  14    5.80    4.95
   7  15 -14   -0.00    5.43
  -7 -15  14    2.46    6.41
   7  15 -15   -0.00    5.00
  -7 -15  15    0.81    5.76
   7  15 -16    0.28    5.40
  -7 -15  16   -0.00    6.23
   7  15 -17   -0.00    5.72
  -7  16   1    2.44    3.22
   7  16  -1    6.92    7.07
  -7 -16   1    0.00    6.20
  -7  16   2    0.83    3.11
   7  16  -2    1.37    5.78
  -7 -16   2    7.80    7.53
  -7  16   3   -0.00    3.17
   7  16  -3   -0.00    5.28
  -7 -16   3   -0.00    5.61
  -7  16   4    0.43    3.02
   7  16  -4   -0.00    5.47
  -7 -16   4   -0.00    5.70
  -7  16   5   -0.00    3.20
   7  16  -5    7.98    5.78
  -7 -16   5    0.90    4.78
  -7  16   6    3.10    3.43
   7  16  -6    9.27    8.21
  -7 -16   6    0.00    6.75
  -7  16   7    1.96    3.42
   7  16  -7   -0.00    6.78
  -7 -16   7    0.85    6.54
  -7  16   8   -0.00    3.41
   7  16  -8    1.79    5.93
  -7 -16   8   -0.00    6.10
  -7  16   9   -0.00    3.78
   7  16  -9   -0.00    6.24
  -7 -16   9    2.93    5.81
   7  16 -10   -0.00    5.43
  -7 -16  10    0.67    4.82
   7  16 -11   -0.00    4.99
  -7 -16  11    2.56    5.53
  -7  17   1   -0.00    2.59
   7  17  -1   17.29    8.28
  -7 -17   1   -0.00    5.66
  -7  17   2    3.39    3.35
  -7 -17   2    0.12    5.71
  -7  17   3   -0.00    3.16
  -7 -17   3    5.67    7.31
  -7 -17   4    1.63    6.10
  -7 -17   5   -0.00    5.63
  -7 -17   6   -0.00    5.61
  -6   0   1    3.17    4.84
  -6   0   1   -0.00    4.45
   6   0  -1    0.00    3.83
   6   0  -1   -0.00    3.94
   6   0  -1    2.02    3.22
  -6   0   2  272.86   29.88
  -6   0   2  377.59   32.33
   6   0  -2  323.23   31.37
   6   0  -2  312.18   30.25
  -6   0   3   -0.00    3.81
  -6   0   3   -0.00    3.84
   6   0  -3    1.80    3.88
   6   0  -3    0.52    2.98
  -6   0   4   17.52    5.72
  -6   0   4   18.87    6.06
   6   0  -4   19.27    5.95
   6   0  -4   29.05    6.68
  -6   0   5    1.86    3.88
  -6   0   5   -0.00    4.22
   6   0  -5    0.11    3.11
   6   0  -5    0.75    3.36
  -6   0   6 1161.76   95.12
  -6   0   6 1134.28   96.07
   6   0  -6 1045.29   95.08
   6   0  -6 1152.68   94.99
  -6   0   7   -0.00    3.56
  -6   0   7    0.00    4.05
   6   0  -7    0.00    4.60
   6   0  -7   -0.00    3.25
  -6   0   8   22.85    6.52
  -6   0   8   29.63    7.70
   6   0  -8   20.87    7.04
   6   0  -8   25.23    6.42
  -6   0   9   -0.00    3.76
  -6   0   9   -0.00    4.13
   6   0  -9    3.77    4.62
   6   0  -9    0.97    3.29
  -6   0  10  204.09   22.90
  -6   0  10  219.34   24.09
   6   0 -10  196.49   23.29
   6   0 -10  195.95   22.54
  -6   0  11    2.34    4.10
  -6   0  11    0.11    4.17
   6   0 -11   -0.00    4.50
   6   0 -11   -0.00    3.60
  -6   0  12  229.07   26.15
   6   0 -12  222.76   25.46
   6   0 -12  227.31   24.81
  -6   0  13    0.93    4.10
   6   0 -13   -0.00    5.02
   6   0 -13   -0.00    3.85
  -6   0  14   46.33   11.07
   6   0 -14   97.94   14.04
   6   0 -14   79.26   12.39
  -6   0  15    0.00    3.87
   6   0 -15    3.55    4.84
  -6   0  16  234.99   27.61
   6   0 -16  223.79   26.63
  -6   0  17   -0.00    3.64
  -6   0  18  115.59   17.73
  -6   0  19   -0.00    4.49
   6   0 -19    0.60    5.02
  -6   0  20    0.82    5.26
   6   0 -20    1.97    5.92
  -6   0  21    1.07    5.00
   6   0 -21    0.20    5.21
  -6   0  22   83.56   15.11
   6   0 -22   43.78   11.51
  -6   0  23   -0.00    5.65
   6   0 -23   -0.00    6.05
  -6   0  24    0.49    5.60
   6   0 -24    1.99    6.40
  -6   0  25    0.00    5.33
   6   0 -25   -0.00    5.19
  -6   0  26   50.89   13.03
   6   0 -26   34.77   11.01
  -6   0  27    1.04    5.25
   6   0 -27    0.00    5.19
   6   0 -28   31.80   10.65
   6   0 -29   -0.00    6.41
   6   0 -30   11.16    7.72
   6   0 -31   -0.00    6.52
   6   0 -32   14.46    9.66
   6   0 -33    3.69    6.80
   6   0 -34   -0.00    6.53
   6   0 -35    4.26    8.01
   6   0 -36   -0.00    6.36
   6   0 -37    0.00    6.23
   6   0 -38   10.89    8.04
  -6   1   1    5.89    4.42
  -6   1   1    9.46    4.25
   6  -1  -1    5.44    4.78
   6  -1  -1    1.99    3.49
   6   1  -1    0.00    4.73
   6   1  -1    0.41    3.73
   6   1  -1    3.96    4.59
  -6  -1   1    5.66    4.31
  -6  -1   1    3.95    3.93
  -6  -1   1   -0.00    3.90
  -6   1   2  482.63   45.63
  -6   1   2  507.43   46.51
   6  -1  -2  493.20   46.29
   6  -1  -2  577.62   46.19
   6   1  -2  565.24   48.31
   6   1  -2  497.75   47.93
   6   1  -2  559.82   47.24
  -6  -1   2  511.08   46.65
  -6  -1   2  451.43   46.89
  -6   1   3   23.58    6.05
  -6   1   3   19.26    6.31
   6  -1  -3   29.03    6.82
   6  -1  -3   22.25    5.67
   6   1  -3   22.80    7.08
   6   1  -3   35.44    7.25
  -6  -1   3   13.43    5.43
  -6  -1   3   22.19    7.02
  -6   1   4  767.27   60.92
  -6   1   4  656.24   60.83
   6  -1  -4  684.89   60.69
   6  -1  -4  673.86   59.88
   6   1  -4  693.46   61.75
   6   1  -4  661.39   60.80
  -6  -1   4  759.79   61.54
  -6  -1   4  652.34   61.80
  -6   1   5  117.49   13.49
  -6   1   5   96.99   13.28
   6  -1  -5   95.27   12.95
   6  -1  -5   71.82   11.52
   6   1  -5  101.47   13.68
   6   1  -5   86.92   12.93
  -6  -1   5  104.80   13.36
  -6  -1   5   89.76   13.80
  -6   1   6   78.09   11.40
  -6   1   6   85.55   12.47
   6  -1  -6   67.25   11.31
   6  -1  -6   78.40   11.11
   6   1  -6   70.37   11.78
   6   1  -6   91.67   12.28
  -6  -1   6   88.23   12.18
  -6  -1   6   68.99   12.13
  -6   1   7  222.85   22.53
  -6   1   7  172.91   21.73
   6  -1  -7  229.76   23.02
   6  -1  -7  185.05   21.12
   6   1  -7  184.06   22.24
   6   1  -7  199.76   22.26
  -6  -1   7  212.76   22.37
  -6  -1   7  218.89   23.75
  -6   1   8  559.74   54.05
  -6   1   8  639.06   55.63
   6  -1  -8  625.37   55.08
   6  -1  -8  625.44   54.14
   6   1  -8  534.00   54.52
   6   1  -8  646.02   55.19
  -6  -1   8  635.36   54.90
  -6  -1   8  586.70   55.60
  -6   1   9   10.23    5.62
  -6   1   9   13.23    6.17
   6  -1  -9   10.33    5.19
   6  -1  -9    4.62    3.96
   6   1  -9   10.13    5.21
   6   1  -9   14.01    5.38
  -6  -1   9    6.07    4.58
  -6  -1   9   10.95    6.09
  -6   1  10  128.56   15.41
  -6   1  10   74.25   12.83
   6  -1 -10   93.10   13.74
   6  -1 -10   89.84   12.71
   6   1 -10   57.00   12.13
   6   1 -10  117.65   14.59
  -6  -1  10   90.77   13.07
  -6  -1  10   91.09   14.08
  -6   1  11   17.41    7.08
  -6   1  11   20.76    6.87
   6  -1 -11    7.17    5.77
   6  -1 -11    6.67    4.35
   6   1 -11   13.39    5.75
   6   1 -11   14.14    5.45
  -6  -1  11   18.50    6.63
  -6   1  12  249.82   27.62
   6  -1 -12  214.03   26.44
   6   1 -12  264.55   27.76
   6   1 -12  237.46   26.55
  -6  -1  12  277.82   28.75
  -6   1  13   31.73    8.26
   6  -1 -13   39.69    9.30
   6   1 -13   53.66   10.23
   6   1 -13   37.55    8.53
  -6  -1  13   19.73    7.01
  -6   1  14  150.02   19.44
   6  -1 -14  144.48   18.91
   6   1 -14  129.11   18.31
   6   1 -14  134.18   18.05
  -6  -1  14  140.07   19.28
  -6   1  15    9.97    5.95
   6  -1 -15    0.00    4.36
   6   1 -15    2.24    4.79
   6   1 -15    7.67    5.27
  -6  -1  15   20.47    7.18
  -6   1  16    7.06    5.48
   6  -1 -16    0.00    4.19
   6   1 -16    6.49    4.73
  -6  -1  16    1.92    4.80
  -6   1  17    6.65    5.60
  -6  -1  17    3.65    5.24
  -6   1  18  138.61   20.23
  -6  -1  18  137.20   20.29
  -6   1  19   28.76    8.84
   6  -1 -19    8.28    7.04
   6   1 -19   26.18    8.30
  -6  -1  19   15.17    7.70
  -6   1  20   -0.00    5.45
   6  -1 -20   -0.00    5.70
   6   1 -20   -0.00    5.00
  -6  -1  20    1.44    4.43
  -6   1  21    5.67    6.15
   6  -1 -21    1.67    5.69
   6   1 -21   -0.00    4.75
  -6  -1  21    3.04    4.76
  -6   1  22    6.47    5.63
   6  -1 -22    0.78    5.34
   6   1 -22   16.12    8.19
  -6  -1  22    7.55    6.31
  -6   1  23   15.16    7.55
   6  -1 -23   -0.00    5.17
   6   1 -23    1.90    5.87
  -6  -1  23    3.79    6.05
  -6   1  24    0.00    6.61
   6  -1 -24   20.84    8.95
   6   1 -24   25.07    9.69
  -6  -1  24   20.55    8.88
   6  -1 -25    0.00    6.44
   6   1 -25    0.00    5.95
  -6  -1  25    2.23    5.01
   6  -1 -26    2.12    6.51
   6   1 -26    1.57    4.76
  -6  -1  26    0.00    5.82
   6  -1 -27   -0.00    6.14
   6  -1 -28   35.03   11.34
   6   1 -28    7.01    7.93
   6  -1 -29    0.00    6.58
   6   1 -29    0.00    6.44
   6  -1 -30   16.16    9.03
   6   1 -30   28.76    9.91
   6  -1 -31    0.00    6.00
   6   1 -31    0.00    5.08
   6  -1 -32    4.65    6.57
   6   1 -32    0.32    6.43
   6  -1 -33   -0.00    6.52
   6   1 -33    0.00    5.79
   6  -1 -34   16.91    8.76
   6   1 -34   12.36    8.04
   6  -1 -35   -0.00    6.52
   6   1 -35    0.00    6.88
   6  -1 -36    0.00    6.61
   6   1 -36    3.02    6.65
   6  -1 -37    2.81    6.71
   6   1 -37    0.00    6.17
   6  -1 -38    6.76    8.36
   6   1 -38   12.81    9.37
  -6   2   1    0.00    3.03
  -6   2   1    7.50    4.14
   6  -2  -1    2.63    3.75
   6  -2  -1    3.39    3.31
   6  -2  -1    3.75    3.20
   6   2  -1    7.32    5.23
   6   2  -1    4.02    4.77
   6   2  -1    0.00    3.79
  -6  -2   1    3.10    4.13
  -6  -2   1    6.10    4.58
  -6  -2   1    0.00    4.25
  -6   2   2    9.71    3.94
  -6   2   2   11.98    4.66
   6  -2  -2    4.51    3.48
   6  -2  -2    7.38    3.60
   6   2  -2   17.93    6.82
   6   2  -2   21.96    6.84
   6   2  -2   14.70    5.24
  -6  -2   2    8.46    4.98
  -6  -2   2   16.34    6.35
  -6  -2   2   13.83    5.71
  -6   2   3    1.30    3.06
  -6   2   3   -0.00    4.26
   6  -2  -3    0.00    3.16
   6  -2  -3    0.57    3.07
   6   2  -3    9.23    4.88
   6   2  -3    2.66    4.00
  -6  -2   3    3.78    3.81
  -6  -2   3   -0.00    5.14
  -6   2   4   75.81   10.41
  -6   2   4   63.70   10.19
   6  -2  -4   47.12    8.90
   6  -2  -4   63.97    9.19
   6   2  -4   92.63   12.64
   6   2  -4   62.40   10.56
  -6  -2   4   52.49   10.05
  -6  -2   4   69.36   11.32
  -6   2   5   12.84    5.05
  -6   2   5    5.15    4.99
   6  -2  -5   12.86    5.02
   6  -2  -5    9.96    4.28
   6   2  -5    6.22    4.44
   6   2  -5   11.51    4.69
  -6  -2   5   14.51    5.44
  -6  -2   5   10.11    5.46
  -6   2   6  257.37   27.77
  -6   2   6  281.07   28.67
   6  -2  -6  266.99   28.18
   6  -2  -6  276.20   27.41
   6   2  -6  330.41   30.70
   6   2  -6  316.97   30.05
  -6  -2   6  296.08   29.16
  -6  -2   6  268.64   29.74
  -6   2   7   41.39    8.59
  -6   2   7   37.89    8.41
   6  -2  -7   39.35    8.35
   6  -2  -7   41.23    7.48
   6   2  -7   47.12    9.49
   6   2  -7   59.81   10.20
  -6  -2   7   48.34    9.07
  -6  -2   7   76.59   11.66
  -6   2   8   10.52    5.10
  -6   2   8    3.30    4.05
   6  -2  -8    5.86    4.29
   6  -2  -8    2.26    2.98
   6   2  -8    0.00    4.52
   6   2  -8    3.03    4.43
  -6  -2   8    4.33    4.92
  -6  -2   8   11.54    5.82
  -6   2   9    1.15    3.91
  -6   2   9   -0.00    4.00
   6  -2  -9   -0.00    3.74
   6  -2  -9    0.00    3.74
   6   2  -9    1.51    3.29
   6   2  -9   -0.00    3.42
  -6  -2   9    0.00    3.52
  -6  -2   9    0.25    4.59
  -6   2  10  214.37   25.90
  -6   2  10  261.23   27.29
   6  -2 -10  245.73   26.81
   6   2 -10  273.90   28.11
   6   2 -10  231.02   26.47
  -6  -2  10  284.05   29.01
  -6   2  11  204.23   22.47
  -6   2  11  162.40   21.40
   6  -2 -11  195.13   22.12
   6   2 -11  172.32   22.01
   6   2 -11  189.97   22.06
  -6  -2  11  199.90   23.40
  -6   2  12   55.01   11.45
   6  -2 -12   71.43   12.35
   6   2 -12   82.51   13.25
   6   2 -12  102.46   14.08
  -6  -2  12   86.20   14.00
  -6   2  13   20.22    6.71
   6  -2 -13    7.82    5.42
   6   2 -13   10.33    5.70
   6   2 -13    0.00    3.94
  -6  -2  13    2.43    4.61
  -6   2  14   79.98   13.49
   6  -2 -14   78.03   13.56
   6   2 -14   90.73   14.02
   6   2 -14   69.96   12.55
  -6  -2  14   82.64   14.17
  -6   2  15   30.84    8.50
   6  -2 -15   31.06    8.08
   6   2 -15   10.55    7.01
   6   2 -15   21.76    7.18
  -6  -2  15   55.88   11.00
  -6   2  16   34.22    9.37
   6  -2 -16   54.56   11.04
   6   2 -16   51.33   10.47
  -6  -2  16   51.50   11.52
  -6   2  17   14.41    6.86
   6   2 -17   26.11    7.94
  -6  -2  17   12.87    6.67
  -6   2  18   13.41    6.52
   6   2 -18    5.89    5.84
  -6  -2  18    6.45    5.45
  -6   2  19    5.50    5.78
   6  -2 -19    3.44    5.85
   6   2 -19   11.00    6.99
  -6  -2  19    0.00    5.50
  -6   2  20  116.74   18.63
   6  -2 -20  148.50   20.35
   6   2 -20   96.14   17.37
  -6  -2  20  144.14   20.69
  -6   2  21    0.00    5.05
   6  -2 -21   -0.00    5.05
   6   2 -21   -0.00    4.55
  -6  -2  21   -0.00    5.68
   6  -2 -22   11.26    8.24
   6   2 -22    0.12    4.94
  -6  -2  22   29.71    9.49
   6  -2 -23    2.32    6.67
   6   2 -23    1.28    5.69
  -6  -2  23    5.27    5.52
   6  -2 -24    4.94    5.39
   6   2 -24    0.00    5.81
  -6  -2  24    9.37    6.91
   6  -2 -25    2.33    6.52
   6   2 -25    0.00    6.70
  -6  -2  25    9.50    7.17
   6  -2 -26   11.44    7.80
   6   2 -26   20.33    8.60
  -6   2  27    0.11    5.31
   6  -2 -27   -0.00    6.59
   6   2 -27    1.43    6.25
  -6   2  28   17.24    8.25
   6  -2 -28   10.05    8.29
   6   2 -28    5.33    6.51
  -6   2  29   -0.00    5.12
   6  -2 -29    2.15    6.17
   6   2 -29    4.12    6.71
  -6   2  30    0.73    5.13
   6  -2 -30    0.89    6.46
   6   2 -30    8.80    7.54
   6  -2 -31    4.01    5.59
   6   2 -31   -0.00    7.26
   6  -2 -32   12.23    8.72
   6   2 -32   10.04    9.48
   6  -2 -33   -0.00    4.52
   6   2 -33    3.27    6.31
   6  -2 -34    0.54    7.54
   6   2 -34   -0.00    6.19
   6  -2 -35   -0.00    8.23
   6   2 -35    0.00    6.98
   6  -2 -36   -0.00    7.72
   6   2 -36    0.00    5.73
   6  -2 -37   -0.00    5.65
   6   2 -37   -0.00    5.66
   6   2 -38   -0.00    5.68
  -6   3   1   -0.00    3.22
  -6   3   1    1.53    3.30
   6  -3  -1    1.03    3.17
   6  -3  -1    0.16    2.41
   6  -3  -1    2.60    2.74
   6   3  -1    7.73    5.40
   6   3  -1    0.00    3.78
   6   3  -1    6.18    4.68
  -6  -3   1    0.69    4.08
  -6  -3   1    5.29    4.64
  -6  -3   1    4.61    4.64
  -6   3   2  132.02   14.30
  -6   3   2  129.54   14.55
   6  -3  -2  130.54   14.47
   6  -3  -2  123.43   13.14
   6   3  -2  110.29   16.35
   6   3  -2  113.52   16.30
   6   3  -2  139.57   16.59
  -6  -3   2  114.55   16.06
  -6  -3   2  129.70   15.95
  -6  -3   2   79.66   14.65
  -6   3   3  133.02   14.20
  -6   3   3   92.72   13.19
   6  -3  -3   99.15   13.17
   6  -3  -3  105.26   12.41
   6   3  -3   81.60   14.36
   6   3  -3  163.49   18.09
   6   3  -3  124.05   15.74
  -6  -3   3  118.03   15.84
  -6  -3   3  114.20   15.00
  -6  -3   3  132.74   16.81
  -6   3   4   34.37    6.97
  -6   3   4   36.83    7.23
   6  -3  -4   28.37    6.52
   6  -3  -4   36.15    6.15
   6   3  -4   24.47    7.66
   6   3  -4   32.69    7.75
  -6  -3   4   29.71    7.61
  -6  -3   4   38.08    8.67
  -6   3   5   13.89    5.00
  -6   3   5    6.13    4.35
   6  -3  -5    9.97    4.73
   6  -3  -5    5.18    3.15
   6   3  -5    7.81    5.21
   6   3  -5    6.33    4.97
  -6  -3   5    7.31    4.12
  -6  -3   5   17.56    6.32
  -6   3   6   14.36    5.20
  -6   3   6   24.28    6.63
   6  -3  -6   17.13    5.44
   6  -3  -6   20.22    4.78
   6   3  -6   12.46    5.47
   6   3  -6   18.02    6.21
  -6  -3   6    5.66    4.22
  -6  -3   6   12.02    5.94
  -6   3   7   31.78    7.30
  -6   3   7   32.31    6.86
   6  -3  -7   23.73    6.47
   6  -3  -7   26.98    5.89
   6   3  -7   15.43    6.33
   6   3  -7   12.96    5.96
  -6  -3   7   27.99    7.13
  -6  -3   7   19.14    6.88
  -6   3   8  346.56   34.55
   6  -3  -8  382.84   35.07
   6   3  -8  290.91   34.71
   6   3  -8  465.75   37.66
  -6  -3   8  312.35   35.64
  -6   3   9   53.35   10.06
  -6   3   9   54.51    9.83
   6  -3  -9   71.99   11.15
   6   3  -9   63.30   11.04
  -6  -3   9   46.86   10.34
  -6   3  10   25.91    7.43
  -6   3  10   13.81    5.78
   6  -3 -10   16.53    6.39
   6   3 -10   24.59    7.41
   6   3 -10   38.01    8.26
  -6  -3  10   27.54    7.90
  -6   3  11    8.79    5.19
  -6   3  11    4.96    4.36
   6  -3 -11    4.84    4.51
   6   3 -11   14.37    6.23
   6   3 -11    6.19    5.22
  -6  -3  11   12.57    5.66
  -6   3  12   64.55   11.60
   6  -3 -12   71.62   11.97
   6   3 -12   87.26   13.28
   6   3 -12   74.24   12.18
  -6  -3  12   42.13   10.83
  -6   3  13  132.20   17.02
   6  -3 -13  115.91   16.71
   6   3 -13  111.21   16.50
   6   3 -13  101.82   15.75
  -6  -3  13  103.71   16.82
  -6   3  14  150.58   19.34
   6  -3 -14  140.45   18.98
   6   3 -14  134.51   19.11
   6   3 -14  121.75   18.26
  -6  -3  14  155.96   20.59
  -6   3  15   14.51    6.49
   6  -3 -15    9.83    6.09
   6   3 -15   18.99    7.01
  -6  -3  15    9.34    6.24
  -6   3  16   13.11    6.30
   6  -3 -16   13.46    7.43
   6   3 -16    9.04    5.48
  -6  -3  16    9.29    6.63
  -6   3  17   56.94   11.86
   6   3 -17   60.12   11.65
  -6  -3  17   51.68   12.27
   6   3 -18   82.67   14.43
   6   3 -18   89.40   14.70
  -6  -3  18   73.06   14.63
   6  -3 -19   20.90    9.21
   6   3 -19   21.97    8.15
   6   3 -19   33.14    9.20
  -6  -3  19   13.78    6.97
   6  -3 -20    0.00    5.23
   6   3 -20    9.43    5.88
   6   3 -20    0.00    4.55
  -6  -3  20    4.08    5.07
   6  -3 -21   -0.00    5.74
   6   3 -21    0.00    6.17
  -6  -3  21    0.24    4.60
   6  -3 -22   30.98   10.47
   6   3 -22   34.27    9.61
  -6  -3  22   55.10   12.68
   6  -3 -23    7.64    7.28
   6   3 -23    7.07    7.32
  -6  -3  23   13.21    8.06
  -6   3  24   35.46   11.62
   6  -3 -24   49.03   12.82
   6   3 -24   41.73   11.91
  -6   3  25   -0.00    5.53
   6  -3 -25    0.52    6.10
   6   3 -25   -0.00    6.31
  -6   3  26   -0.00    6.33
   6  -3 -26    1.08    6.30
   6   3 -26   -0.00    5.48
  -6   3  27   -0.00    5.69
   6  -3 -27    0.00    5.63
   6   3 -27   -0.00    5.72
  -6   3  28   22.87    9.03
   6  -3 -28   14.53    8.33
   6   3 -28    7.51    7.44
  -6   3  29   10.05    7.26
   6  -3 -29    5.80    7.12
   6   3 -29    4.24    7.14
  -6   3  30    8.00    7.66
   6  -3 -30    9.28    8.17
   6   3 -30    8.37    7.60
  -6   3  31    2.47    6.37
   6  -3 -31   -0.00    7.94
   6   3 -31   -0.00    5.62
   6  -3 -32    2.16    5.45
   6   3 -32    7.63    8.08
   6  -3 -33   11.82    7.50
   6   3 -33   -0.00    5.71
   6  -3 -34   14.06    8.87
   6   3 -34    4.75    6.96
   6  -3 -35    5.66    7.33
   6   3 -35   -0.00    6.19
   6  -3 -36    2.83    7.21
   6   3 -36    7.12    7.07
   6  -3 -37   -0.00    6.34
   6   3 -37    5.89    5.91
   6   3 -38   -0.00    6.06
  -6   4   1  158.34   16.32
  -6   4   1  138.08   15.96
   6  -4  -1  161.60   16.28
   6  -4  -1  164.26   14.79
   6   4  -1  122.67   18.80
   6   4  -1  134.96   18.42
  -6  -4   1  148.38   19.52
  -6  -4   1  139.80   18.14
  -6  -4   1  152.74   19.63
  -6   4   2   12.05    4.45
  -6   4   2   22.25    5.47
   6  -4  -2   15.28    4.45
   6  -4  -2   15.14    3.60
   6   4  -2    8.08    5.73
   6   4  -2    9.65    6.07
   6   4  -2   14.64    5.68
  -6  -4   2   18.76    6.61
  -6  -4   2   12.38    5.68
  -6  -4   2   14.85    6.28
  -6   4   3    3.41    3.53
  -6   4   3    3.94    3.70
   6  -4  -3    1.71    2.74
   6  -4  -3    7.21    3.08
   6   4  -3    0.00    4.46
   6   4  -3    8.01    5.64
   6   4  -3    0.00    4.73
  -6  -4   3   19.55    6.32
  -6  -4   3    8.96    5.19
  -6  -4   3    1.13    4.32
  -6   4   4   17.84    5.05
  -6   4   4    5.45    3.92
   6  -4  -4   12.02    4.40
   6  -4  -4    4.12    3.05
   6   4  -4    9.77    5.74
   6   4  -4   11.19    5.50
  -6  -4   4   14.72    6.20
  -6  -4   4    7.85    5.30
  -6   4   5  204.25   21.22
  -6   4   5  187.95   20.76
   6  -4  -5  200.52   20.96
   6  -4  -5  195.68   19.45
   6   4  -5  195.03   23.49
   6   4  -5  166.91   22.01
  -6  -4   5  203.27   23.30
  -6  -4   5  223.81   24.32
  -6   4   6  204.57   22.56
  -6   4   6  201.34   22.22
   6  -4  -6  284.03   24.02
   6   4  -6  208.08   24.70
   6   4  -6  177.37   23.21
  -6  -4   6  201.02   24.59
  -6   4   7   68.68   10.59
  -6   4   7   68.04   10.24
   6  -4  -7   49.26    9.23
   6   4  -7   57.03   10.75
   6   4  -7   42.90    9.76
  -6  -4   7   52.93   10.75
  -6   4   8    4.55    4.36
  -6   4   8   -0.00    3.78
   6  -4  -8    7.30    4.04
   6   4  -8    3.60    4.84
   6   4  -8    0.00    3.13
  -6  -4   8    2.48    4.10
  -6   4   9   40.50    8.87
  -6   4   9   49.49    9.58
   6  -4  -9   51.25    9.47
   6   4  -9   49.74   10.10
   6   4  -9   36.73    9.08
  -6  -4   9   57.79   10.97
  -6   4  10   44.28    8.80
  -6   4  10   23.99    7.01
   6  -4 -10   24.90    7.36
   6   4 -10   38.99    8.72
   6   4 -10   32.78    8.45
  -6  -4  10   28.81    8.64
  -6   4  11  120.29   16.13
  -6   4  11  109.25   15.65
   6  -4 -11  116.90   16.21
   6   4 -11  128.12   17.52
   6   4 -11  130.30   17.19
  -6  -4  11   97.29   16.52
  -6   4  12   75.35   12.79
   6  -4 -12   93.17   14.31
   6   4 -12   86.45   14.13
   6   4 -12  101.31   14.94
  -6  -4  12   84.64   14.85
  -6   4  13   19.02    6.98
   6  -4 -13   37.30    8.92
   6   4 -13   37.28    9.33
   6   4 -13   33.87    8.96
  -6  -4  13   38.17    9.84
  -6   4  14   -0.00    4.31
   6  -4 -14    1.37    4.39
   6   4 -14    3.62    4.73
  -6  -4  14    5.70    5.00
   6  -4 -15   97.15   15.62
   6   4 -15  107.39   15.85
  -6  -4  15   72.08   14.70
   6  -4 -16  130.47   18.84
   6   4 -16  120.78   17.99
  -6  -4  16  120.09   18.92
   6   4 -17    5.14    5.84
   6   4 -17   10.67    5.85
  -6  -4  17   12.51    7.40
   6   4 -18   35.38    9.61
   6   4 -18   32.34    9.06
  -6  -4  18   24.81    9.04
   6  -4 -19   72.58   14.86
   6   4 -19   72.79   13.72
   6   4 -19   69.89   13.59
  -6  -4  19   68.60   14.41
  -6   4  20   93.93   15.90
   6  -4 -20   92.57   17.09
   6   4 -20   91.34   16.22
   6   4 -20   90.78   15.87
  -6  -4  20  108.19   18.04
  -6   4  21    0.17    4.99
   6  -4 -21    0.00    5.45
   6   4 -21    1.57    4.87
   6   4 -21    3.46    5.56
  -6  -4  21    0.00    4.68
  -6   4  22    0.89    5.30
   6  -4 -22    3.03    7.25
   6   4 -22    5.29    5.97
  -6   4  23    2.14    5.92
   6  -4 -23   -0.00    6.36
   6   4 -23    0.86    6.30
  -6   4  24   -0.00    5.05
   6  -4 -24    3.28    7.37
   6   4 -24    5.49    7.05
  -6   4  25    2.43    5.85
   6  -4 -25    0.25    6.20
   6   4 -25   -0.00    5.45
  -6   4  26    1.00    5.47
   6  -4 -26    2.26    7.74
   6   4 -26   11.80    7.58
  -6   4  27   12.47    7.61
   6  -4 -27    2.68    6.96
   6   4 -27    5.81    7.32
  -6   4  28    9.13    7.14
   6  -4 -28    4.41    7.43
   6   4 -28   19.61    8.92
  -6   4  29    0.26    5.74
   6  -4 -29    2.28    7.39
   6   4 -29    0.37    5.42
  -6   4  30    0.97    6.82
   6  -4 -30    0.00    7.92
   6   4 -30   14.75    7.43
  -6   4  31   15.15    8.76
   6  -4 -31   -0.00    6.31
   6   4 -31    0.00    6.48
   6  -4 -32   21.94    9.50
   6   4 -32    4.97    6.84
   6  -4 -33    0.59    6.92
   6   4 -33    3.09    6.20
   6  -4 -34   -0.00    6.29
   6   4 -34   -0.00    6.79
   6  -4 -35   -0.00    6.73
   6   4 -35    5.71    6.54
   6  -4 -36    7.21    8.32
   6   4 -36   -0.00    6.80
   6  -4 -37    0.00    7.63
   6   4 -37   13.06    8.03
   6   4 -38   -0.00    6.07
  -6   5   1   13.56    4.59
  -6   5   1   11.75    3.91
   6  -5  -1   12.90    4.08
   6  -5  -1   12.32    2.88
   6  -5  -1   14.76    2.78
   6   5  -1   16.25    7.01
   6   5  -1   10.53    5.38
  -6  -5   1   14.20    6.61
  -6  -5   1    6.73    5.49
  -6   5   2  111.61   11.85
  -6   5   2   86.60   10.91
   6  -5  -2   76.46   10.25
   6  -5  -2   81.56    9.37
   6  -5  -2   84.38    8.96
   6   5  -2   72.76   13.30
   6   5  -2   71.50   12.73
  -6  -5   2   82.40   13.76
  -6  -5   2   80.34   13.62
  -6   5   3  109.73   13.72
  -6   5   3  107.38   13.40
   6  -5  -3  132.81   14.06
   6  -5  -3  124.45   12.12
   6   5  -3  108.51   16.56
   6   5  -3   96.11   16.21
   6   5  -3  110.04   16.04
  -6  -5   3  121.09   17.01
  -6  -5   3  110.39   16.71
  -6   5   4   94.11   12.19
  -6   5   4   86.06   11.60
   6  -5  -4  101.93   12.17
   6   5  -4  109.10   15.20
   6   5  -4   72.75   13.74
   6   5  -4   95.85   14.58
  -6  -5   4   90.90   14.57
  -6  -5   4   74.02   13.57
  -6   5   5    0.00    3.42
  -6   5   5    5.61    3.50
   6  -5  -5    5.39    3.66
   6   5  -5    0.00    4.30
   6   5  -5    4.28    4.59
  -6  -5   5   10.00    4.86
  -6  -5   5    0.00    3.98
  -6   5   6    4.70    3.96
  -6   5   6    0.99    3.85
   6  -5  -6    3.95    3.51
   6   5  -6    0.00    4.17
   6   5  -6   -0.00    4.14
  -6  -5   6   -0.00    4.55
  -6  -5   6    3.18    4.43
  -6   5   7   49.36    9.45
  -6   5   7   63.64    9.73
   6  -5  -7   62.44    9.93
   6   5  -7   66.32   12.18
   6   5  -7   46.93   10.43
  -6  -5   7   55.69   11.53
  -6   5   8   48.93    9.14
  -6   5   8   51.42    9.03
   6  -5  -8   38.89    8.35
   6   5  -8   64.62   11.92
   6   5  -8   37.11    9.23
  -6  -5   8   52.63   10.71
  -6   5   9   79.08   12.03
  -6   5   9   67.49   11.22
   6  -5  -9   66.08   11.51
   6   5  -9   77.91   13.47
   6   5  -9   78.94   13.13
  -6  -5   9   79.78   13.71
  -6   5  10   34.76    8.14
  -6   5  10   30.51    8.07
   6  -5 -10   40.11    8.87
   6   5 -10   32.07    8.96
   6   5 -10   32.83    8.68
  -6  -5  10   42.83    9.87
  -6   5  11    0.00    4.30
  -6   5  11    2.88    4.77
   6  -5 -11    4.53    5.15
   6   5 -11    2.00    3.97
   6   5 -11    0.00    3.68
  -6  -5  11   -0.00    4.38
   6  -5 -12    1.27    4.65
   6   5 -12    4.69    5.44
  -6  -5  12   13.33    6.87
   6  -5 -13  225.18   25.69
   6   5 -13  237.78   26.47
  -6  -5  13  173.19   24.91
   6  -5 -14  233.61   27.00
   6   5 -14  206.74   26.28
  -6  -5  14  230.48   28.03
   6  -5 -15    1.79    5.74
   6   5 -15    1.81    4.99
  -6  -5  15   -0.00    4.87
   6   5 -16    2.60    5.30
   6   5 -16    9.34    6.13
  -6  -5  16   21.96    8.01
  -6   5  17   -0.00    4.17
   6   5 -17   -0.00    5.40
   6   5 -17    4.98    5.06
  -6  -5  17    3.67    4.79
  -6   5  18   64.38   13.53
   6   5 -18   91.87   15.22
   6   5 -18  110.40   16.42
  -6  -5  18   66.96   14.37
  -6   5  19   21.37    7.51
   6  -5 -19   11.91    8.52
   6   5 -19   31.68    8.72
   6   5 -19    0.39    4.79
  -6  -5  19   25.96    9.61
  -6   5  20    0.00    5.61
   6  -5 -20    7.26    6.48
   6   5 -20   16.05    7.98
  -6   5  21   -0.00    4.80
   6  -5 -21    0.00    4.62
   6   5 -21    0.97    5.43
  -6   5  22    0.00    5.79
   6  -5 -22    5.28    6.64
   6   5 -22    2.32    4.87
  -6   5  23   23.21    8.88
   6  -5 -23   34.86   10.70
   6   5 -23   11.06    6.98
  -6   5  24    4.80    5.95
   6  -5 -24   17.98    8.96
   6   5 -24   21.84    8.99
  -6   5  25   15.21    7.77
   6  -5 -25    1.40    7.24
   6   5 -25    0.00    6.01
  -6   5  26    0.00    5.48
   6  -5 -26    0.00    6.92
   6   5 -26    0.00    6.39
  -6   5  27   -0.00    5.56
   6  -5 -27    2.91    7.46
   6   5 -27   -0.00    5.51
  -6   5  28    3.28    6.47
   6  -5 -28    0.15    6.80
   6   5 -28    8.21    7.53
  -6   5  29    6.01    7.46
   6  -5 -29   10.34    7.52
   6   5 -29    2.45    5.86
  -6   5  30    9.74    8.61
   6  -5 -30    0.00    8.20
   6   5 -30   11.17    7.14
  -6   5  31   -0.00    5.70
   6  -5 -31   -0.00    5.61
   6   5 -31   -0.00    6.91
  -6   5  32    2.64    6.41
   6  -5 -32   -0.00    7.13
   6   5 -32    0.06    7.25
   6  -5 -33    4.93    7.77
   6   5 -33    9.49    7.44
   6  -5 -34    4.54    6.98
   6   5 -34    9.27    7.72
   6  -5 -35    1.53    8.16
   6   5 -35    2.36    6.21
   6  -5 -36   -0.00    7.55
   6   5 -36    0.00    6.25
   6   5 -37    2.59    8.34
   6   5 -38    0.44    6.76
  -6   6   1  111.50   12.61
  -6   6   1  121.60   12.74
   6  -6  -1  126.16   12.71
   6  -6  -1   98.69    9.45
   6  -6  -1  114.96    9.53
   6   6  -1  116.60   17.37
   6   6  -1  115.18   16.42
  -6  -6   1  109.35   16.61
  -6   6   2   34.20    6.22
  -6   6   2   32.64    6.18
   6  -6  -2   32.07    5.78
   6  -6  -2   24.23    3.99
   6  -6  -2   27.20    3.93
   6   6  -2   20.46    7.53
   6   6  -2   46.83    9.98
  -6  -6   2   25.08    7.64
  -6  -6   2   29.81    8.82
  -6   6   3    2.27    3.46
  -6   6   3    0.00    2.67
   6  -6  -3    7.86    3.49
   6   6  -3   -0.00    4.37
   6   6  -3   -0.00    3.93
  -6  -6   3    8.46    5.36
  -6  -6   3    5.75    5.15
  -6   6   4   25.61    5.65
  -6   6   4   23.19    5.33
   6  -6  -4   12.07    4.45
   6   6  -4   26.00    8.07
   6   6  -4   15.88    6.93
   6   6  -4   12.59    6.01
  -6  -6   4   10.37    6.70
  -6  -6   4   22.03    7.58
  -6   6   5  116.66   13.80
  -6   6   5   97.40   12.95
   6  -6  -5  103.39   13.36
   6   6  -5  116.94   17.04
   6   6  -5   96.91   15.57
  -6  -6   5  107.92   16.29
  -6  -6   5  111.84   16.82
  -6   6   6   78.84   11.08
  -6   6   6   57.09    9.80
   6  -6  -6   99.75   12.03
   6   6  -6   84.22   13.98
   6   6  -6   42.31   10.70
  -6  -6   6   93.37   14.52
  -6  -6   6   78.09   13.54
  -6   6   7   70.04   10.44
  -6   6   7   43.54    9.07
   6  -6  -7   75.76   10.78
   6   6  -7   55.05   11.55
   6   6  -7   52.81   11.00
  -6  -6   7   55.28   11.44
  -6  -6   7   59.40   11.73
  -6   6   8   12.78    5.25
   6  -6  -8    8.71    5.43
   6   6  -8   11.27    6.47
   6   6  -8   14.85    6.43
  -6  -6   8   10.80    6.18
  -6   6   9   99.87   14.22
   6  -6  -9  102.78   14.85
   6   6  -9  118.84   16.94
  -6  -6   9   91.50   15.67
  -6   6  10   67.24   11.53
   6  -6 -10   79.04   12.84
   6   6 -10   82.14   14.02
  -6  -6  10   70.76   13.60
  -6   6  11   77.76   11.67
   6  -6 -11   73.61   12.08
   6   6 -11   44.18   10.57
  -6  -6  11   38.34   10.79
   6  -6 -12   40.26    9.89
   6   6 -12   49.33   11.22
  -6  -6  12   43.47   10.46
  -6   6  13    0.00    4.60
   6  -6 -13    4.07    5.46
   6   6 -13    0.72    3.54
  -6  -6  13    0.93    4.02
  -6   6  14    2.09    3.48
   6  -6 -14   -0.00    4.31
   6   6 -14   -0.00    4.21
   6   6 -14   -0.00    4.70
  -6  -6  14   -0.00    4.96
  -6   6  15   43.00   10.36
   6  -6 -15   65.65   12.47
   6   6 -15   61.01   12.26
   6   6 -15   70.39   13.07
  -6  -6  15   61.53   13.15
  -6   6  16    3.50    5.11
   6   6 -16    0.00    5.89
   6   6 -16    6.13    5.68
  -6  -6  16   17.25    7.65
  -6   6  17    3.64    5.90
   6   6 -17   16.32    7.51
  -6  -6  17   11.78    7.06
  -6   6  18   11.24    7.21
   6  -6 -18   25.99    9.43
   6   6 -18   19.33    7.85
  -6   6  19   17.55    7.67
   6  -6 -19    0.39    5.87
   6   6 -19   27.96    9.09
  -6   6  20    2.77    5.10
   6  -6 -20    0.00    5.94
   6   6 -20    1.33    5.90
  -6   6  21   17.45    8.06
   6  -6 -21   27.35    9.86
   6   6 -21   28.23    8.70
  -6   6  22    5.40    6.26
   6  -6 -22    9.75    7.89
   6   6 -22    0.00    4.29
  -6   6  23   15.81    8.02
   6  -6 -23    2.07    7.81
   6   6 -23    0.12    4.97
  -6   6  24    4.04    5.86
   6  -6 -24    7.31    7.46
   6   6 -24    2.83    5.17
  -6   6  25   18.70    8.24
   6  -6 -25   10.59    7.59
   6   6 -25   18.14    8.12
  -6   6  26    5.26    6.24
   6  -6 -26    5.91    6.82
   6   6 -26   21.06    8.13
  -6   6  27   10.98    7.35
   6  -6 -27   32.37   11.19
   6   6 -27   12.08    7.94
  -6   6  28    0.08    4.93
   6  -6 -28    2.90    7.50
   6   6 -28   11.67    6.48
  -6   6  29    7.00    5.64
   6  -6 -29    1.06    6.31
   6   6 -29    1.92    5.71
  -6   6  30    3.58    6.28
   6  -6 -30    7.66    7.63
   6   6 -30    2.77    6.51
  -6   6  31    5.25    6.82
   6  -6 -31    0.00    6.61
   6   6 -31   12.39    8.18
  -6   6  32   -0.00    5.59
   6  -6 -32    1.81    6.50
   6   6 -32    6.44    7.07
  -6   6  33    4.73    6.62
   6  -6 -33   -0.00    6.85
   6   6 -33    4.56    5.53
   6  -6 -34   -0.00    7.31
   6   6 -34    0.00    5.62
   6  -6 -35   13.93    8.94
   6   6 -35   13.72    7.70
   6  -6 -36    8.06    7.66
   6   6 -36   -0.00    5.78
   6   6 -37   -0.00    5.95
  -6   7   1   11.93    3.59
  -6   7   1    8.53    3.57
   6  -7  -1   17.64    4.00
   6   7  -1   12.98    6.45
   6   7  -1   17.39    7.47
  -6   7   2   17.84    4.37
  -6   7   2   14.20    4.06
   6  -7  -2    5.79    3.63
   6   7  -2   22.52    7.80
   6   7  -2   12.40    6.54
  -6   7   3  229.20   20.85
  -6   7   3  205.62   20.54
   6  -7  -3  178.86   19.96
   6   7  -3  187.37   24.83
   6   7  -3  193.39   24.28
  -6   7   4   58.83    8.73
  -6   7   4   51.83    8.69
   6  -7  -4   55.40    8.74
   6   7  -4   41.76   11.05
   6   7  -4   81.03   13.19
  -6  -7   4   54.43   11.60
  -6   7   5   18.87    5.30
   6  -7  -5   11.50    4.71
   6   7  -5    9.90    6.61
   6   7  -5   20.73    7.73
  -6  -7   5   10.42    6.38
  -6   7   6   18.52    5.45
   6  -7  -6   14.75    5.38
   6   7  -6   17.08    7.62
  -6  -7   6   29.50    8.58
  -6   7   7   10.10    4.47
   6  -7  -7   14.06    5.76
   6   7  -7    5.78    5.20
  -6  -7   7    9.24    6.70
  -6   7   8   30.21    7.08
   6  -7  -8   13.51    5.83
   6   7  -8   44.69   10.17
  -6  -7   8   49.21   10.87
  -6   7   9  113.29   15.27
   6  -7  -9  112.43   15.98
   6   7  -9  149.26   19.19
  -6  -7   9  112.21   18.03
  -6   7  10    0.00    3.59
  -6   7  10    0.00    4.35
   6  -7 -10   -0.00    4.58
   6   7 -10   -0.00    4.50
  -6  -7  10   -0.00    5.62
  -6   7  11    4.77    4.60
  -6   7  11    1.79    4.26
   6  -7 -11    0.00    4.92
   6   7 -11    0.85    4.85
  -6  -7  11   -0.00    4.56
  -6   7  12   24.32    6.64
   6  -7 -12   11.35    6.81
   6   7 -12   11.60    6.09
   6   7 -12   11.90    7.01
  -6  -7  12   20.26    8.51
  -6   7  13  114.27   16.46
   6  -7 -13  117.51   17.59
   6   7 -13   93.21   16.70
   6   7 -13  140.72   19.72
  -6  -7  13  112.90   18.19
  -6   7  14    3.70    5.20
   6  -7 -14    0.00    5.69
   6   7 -14    9.36    6.82
   6   7 -14   -0.00    5.01
  -6  -7  14    6.99    5.58
  -6   7  15    3.85    4.98
   6  -7 -15    3.72    5.64
   6   7 -15    0.00    5.02
  -6   7  16   -0.00    5.27
   6   7 -16    5.86    5.99
  -6   7  17    0.00    5.56
   6   7 -17    5.56    5.82
  -6   7  18    1.35    4.73
   6  -7 -18    3.25    6.70
   6   7 -18    2.88    4.65
  -6   7  19   49.04   11.59
   6  -7 -19   33.00   11.29
   6   7 -19   78.05   14.19
  -6   7  20    4.07    5.07
   6  -7 -20    1.18    6.30
   6   7 -20    0.00    5.46
  -6   7  21    5.52    5.42
   6  -7 -21    0.13    5.10
   6   7 -21    8.52    6.20
  -6   7  22    5.04    6.40
   6  -7 -22    0.59    6.75
   6   7 -22    0.00    5.18
  -6   7  23    7.37    5.85
   6  -7 -23    3.53    6.41
   6   7 -23   15.77    7.21
  -6   7  24   13.84    7.50
   6  -7 -24    0.00    5.25
   6   7 -24    5.66    5.82
  -6   7  25    2.15    5.88
   6  -7 -25   12.12    8.07
   6   7 -25    3.39    5.99
  -6   7  26    5.47    5.32
   6  -7 -26    1.56    7.14
   6   7 -26   -0.00    5.38
  -6   7  27    5.12    6.43
   6  -7 -27    4.21    6.52
   6   7 -27   -0.00    5.52
  -6   7  28    2.85    6.01
   6  -7 -28   -0.00    5.64
   6   7 -28   -0.00    4.51
  -6   7  29   18.56    9.28
   6  -7 -29    9.21    9.30
   6   7 -29   14.60    8.21
  -6   7  30    1.37    5.50
   6  -7 -30   -0.00    6.66
   6   7 -30    3.04    6.43
  -6   7  31    2.90    5.47
   6  -7 -31    0.00    7.95
   6   7 -31   -0.00    5.41
  -6   7  32    3.61    7.22
   6  -7 -32   -0.00    6.57
   6   7 -32   -0.00    5.03
  -6   7  33    6.95    6.80
   6  -7 -33    1.83    7.00
   6   7 -33    0.68    5.73
  -6   7  34    5.05    6.34
   6  -7 -34    9.56    7.96
   6   7 -34    0.00    5.97
   6  -7 -35    2.10    7.69
   6   7 -35    0.00    6.14
   6   7 -36    0.07    5.96
   6   7 -37    1.73    6.02
  -6   8   1  110.04   11.73
   6  -8  -1   93.50   11.53
   6   8  -1  116.50   17.84
   6   8  -1  116.21   17.22
  -6   8   2    2.41    2.77
   6  -8  -2    4.66    3.55
   6   8  -2    1.51    4.80
   6   8  -2    0.00    4.53
  -6   8   3    0.26    2.52
   6  -8  -3    0.20    2.89
   6  -8  -3    0.50    0.89
   6  -8  -3   -0.00    0.87
   6   8  -3    3.92    4.55
   6   8  -3    0.74    4.79
  -6   8   4    0.00    2.80
   6  -8  -4    0.25    3.74
   6   8  -4    6.07    5.32
   6   8  -4    1.04    4.91
  -6   8   5  196.51   19.83
   6  -8  -5  187.64   20.46
   6   8  -5  186.33   24.67
   6   8  -5  153.61   22.47
  -6   8   6    3.80    3.90
  -6   8   6    0.00    3.46
   6  -8  -6    1.84    3.92
   6   8  -6   19.37    7.48
   6   8  -6    9.15    6.55
  -6  -8   6    8.62    6.36
  -6   8   7   49.64    9.13
  -6   8   7   56.02    9.72
   6  -8  -7   58.99   10.53
   6   8  -7   60.69   12.55
  -6  -8   7   93.61   15.27
  -6   8   8    0.00    3.96
  -6   8   8    0.25    4.00
   6  -8  -8    0.00    4.38
   6   8  -8   -0.00    5.63
   6   8  -8    0.00    4.17
  -6  -8   8    1.86    5.60
  -6   8   9  110.10   14.06
  -6   8   9  105.22   14.29
   6  -8  -9  102.43   15.09
   6   8  -9   97.23   16.49
   6   8  -9  123.08   17.77
  -6  -8   9   64.95   14.52
  -6  -8   9  106.41   17.40
  -6   8  10   35.57    7.74
  -6   8  10   26.02    7.07
   6  -8 -10   32.55    8.79
   6   8 -10   23.16    8.42
   6   8 -10   17.51    8.08
  -6  -8  10   16.88    7.81
  -6  -8  10   24.75    8.62
  -6   8  11   72.90   11.50
   6  -8 -11   77.16   13.23
   6   8 -11   64.34   13.15
  -6  -8  11   39.54   10.57
  -6   8  12    6.14    4.75
   6  -8 -12    1.48    5.19
   6   8 -12   24.90    8.38
  -6   8  13   -0.00    4.39
   6  -8 -13    0.00    5.47
   6   8 -13    0.50    4.33
  -6   8  14    3.41    5.21
   6  -8 -14   -0.00    6.13
   6   8 -14    2.63    6.19
  -6   8  15   90.75   14.29
   6   8 -15   60.98   13.34
  -6   8  16   -0.00    3.79
   6   8 -16   -0.00    4.77
  -6   8  17   18.00    7.06
   6  -8 -17    0.00    6.34
   6   8 -17    5.36    6.36
  -6   8  18    1.03    4.77
   6  -8 -18   -0.00    6.37
   6   8 -18    0.09    5.52
  -6   8  19    3.18    5.01
   6  -8 -19    3.74    5.84
   6   8 -19   14.59    7.37
  -6   8  20   -0.00    4.34
   6  -8 -20    1.63    6.09
   6   8 -20    7.41    6.40
  -6   8  21    5.74    6.16
   6  -8 -21   11.73    8.84
   6   8 -21    7.89    6.29
  -6   8  22   -0.00    5.37
   6  -8 -22    3.86    7.07
   6   8 -22    1.34    4.04
  -6   8  23    1.02    5.18
   6  -8 -23    2.22    7.18
   6   8 -23    3.85    5.72
  -6   8  24    2.17    4.96
   6  -8 -24   -0.00    6.34
   6   8 -24    2.65    5.91
  -6   8  25    7.42    7.08
   6  -8 -25   11.19    9.27
   6   8 -25   12.64    7.18
  -6   8  26    0.00    5.45
   6  -8 -26    5.99    7.15
   6   8 -26    7.86    6.22
  -6   8  27   -0.00    6.00
   6  -8 -27    4.98    7.44
   6   8 -27    7.33    6.60
  -6   8  28    0.00    5.34
   6  -8 -28   -0.00    6.66
   6   8 -28   -0.00    4.68
  -6   8  29    4.76    6.07
   6  -8 -29    4.61    7.17
   6   8 -29    0.93    5.12
  -6   8  30   -0.00    6.13
   6  -8 -30    0.00    7.13
   6   8 -30    2.56    5.89
  -6   8  31   -0.00    5.46
   6  -8 -31    0.00    8.97
   6   8 -31    6.51    6.37
  -6   8  32    0.56    5.92
   6  -8 -32    3.37    7.72
   6   8 -32    5.65    6.61
  -6   8  33    3.05    7.75
   6  -8 -33    4.68    8.91
   6   8 -33   11.79    7.44
  -6   8  34   -0.00    6.11
   6  -8 -34    0.00    7.24
   6   8 -34   -0.00    5.61
   6   8 -35   13.68    7.46
   6   8 -36   -0.00    4.74
   6   8 -37   -0.00    5.36
   6   9  -1    8.49    6.50
  -6  -9   1   -0.00    5.02
  -6   9   2    0.99    2.56
   6   9  -2   13.22    6.96
  -6  -9   2    1.85    5.72
  -6   9   3  113.95   13.70
   6  -9  -3  111.79   13.81
   6   9  -3  117.51   18.05
  -6  -9   3  128.99   18.68
  -6   9   4   15.70    4.79
   6  -9  -4   10.40    4.79
   6   9  -4    9.81    6.49
  -6  -9   4    8.87    6.62
  -6   9   5    0.00    3.11
   6  -9  -5   -0.00    3.79
  -6  -9   5    0.00    5.86
  -6   9   6    8.71    4.50
   6  -9  -6    6.58    4.52
  -6  -9   6    4.61    4.98
  -6   9   7   12.32    5.03
   6  -9  -7    3.71    4.70
   6   9  -7   12.24    7.42
  -6  -9   7   -0.00    5.14
  -6   9   8    0.24    3.77
  -6   9   8    8.05    4.25
   6  -9  -8    2.91    4.64
   6   9  -8   -0.00    4.31
  -6  -9   8    0.32    4.54
  -6   9   9   62.14   10.32
  -6   9   9   55.81   10.10
   6  -9  -9   60.43   11.17
   6   9  -9   70.64   13.61
  -6  -9   9   40.67   10.92
  -6   9  10   -0.00    3.68
  -6   9  10    0.27    3.58
   6  -9 -10    6.89    6.00
   6   9 -10    8.79    6.57
  -6  -9  10    4.83    5.51
  -6   9  11   -0.00    3.41
   6  -9 -11    1.65    5.09
   6   9 -11   -0.00    5.01
  -6  -9  11   -0.00    4.24
  -6   9  12    0.00    3.80
   6  -9 -12    4.54    5.66
   6   9 -12   -0.00    4.42
  -6  -9  12    1.73    5.09
  -6   9  13   44.32   10.10
   6  -9 -13   59.11   12.19
   6   9 -13   72.45   13.98
  -6  -9  13   30.73    9.87
  -6   9  14    0.00    4.16
   6   9 -14    4.63    5.51
  -6   9  15   17.99    7.37
   6   9 -15   17.10    7.61
  -6   9  16    9.62    5.45
   6   9 -16    7.60    6.12
  -6   9  17   16.19    6.81
   6  -9 -17    0.00    4.75
   6   9 -17    7.48    6.16
  -6   9  18    7.88    6.08
   6  -9 -18    2.59    5.80
   6   9 -18    5.56    5.99
  -6   9  19   32.43    8.94
   6  -9 -19   14.81    7.88
   6   9 -19   24.05    8.73
  -6   9  20   -0.00    5.83
   6  -9 -20    3.15    5.75
   6   9 -20   -0.00    5.58
  -6   9  21   -0.00    3.92
   6  -9 -21    0.00    5.65
   6   9 -21    1.93    5.12
  -6   9  22    0.65    5.09
   6  -9 -22    8.03    6.39
   6   9 -22   -0.00    5.91
  -6   9  23   29.02    9.13
   6  -9 -23   20.72   10.07
   6   9 -23   18.59    8.22
  -6   9  24   -0.00    5.09
   6  -9 -24   -0.00    5.00
   6   9 -24    4.31    5.65
  -6   9  25   17.07    7.95
   6  -9 -25    0.00    5.99
   6   9 -25    5.85    5.95
  -6   9  26   -0.00    5.26
   6  -9 -26   -0.00    7.33
   6   9 -26   -0.00    6.72
  -6   9  27   -0.00    6.11
   6  -9 -27    4.10    7.63
   6   9 -27    4.51    5.86
  -6   9  28    3.04    6.40
   6  -9 -28   -0.00    6.13
   6   9 -28    2.30    6.53
  -6   9  29    9.69    7.39
   6  -9 -29   -0.00    6.89
   6   9 -29    5.60    6.55
  -6   9  30    2.70    5.33
   6  -9 -30   -0.00    7.53
   6   9 -30   10.05    6.97
  -6   9  31    0.00    6.02
   6  -9 -31    3.15    7.21
   6   9 -31   -0.00    5.58
  -6   9  32    0.75    6.24
   6  -9 -32    0.73    8.85
   6   9 -32   -0.00    6.27
  -6   9  33    0.00    5.39
   6  -9 -33    4.58    8.10
   6   9 -33    0.00    6.14
  -6   9  34    5.88    6.86
   6  -9 -34   -0.00    7.44
   6   9 -34    0.31    6.08
  -6   9  35    2.22    8.13
   6   9 -35    2.94    6.27
   6   9 -36    3.61    6.57
  -6  10   1   19.90    4.64
   6  10  -1   24.53    9.34
  -6 -10   1   15.94    7.17
  -6  10   2    8.81    3.73
   6  10  -2    5.13    5.97
  -6 -10   2    9.74    5.99
  -6  10   3    0.07    2.44
   6  10  -3   -0.00    5.35
  -6 -10   3    2.75    4.56
  -6  10   4    8.91    4.19
   6  10  -4   -0.00    5.09
  -6 -10   4   14.51    6.74
  -6  10   5   32.26    6.64
   6  10  -5   30.20    9.46
  -6 -10   5   13.17    7.11
  -6  10   6    2.91    3.46
   6  10  -6    3.42    5.10
  -6 -10   6    0.36    4.76
  -6  10   7   12.83    4.94
   6  10  -7   12.51    7.25
  -6 -10   7   16.99    7.76
  -6  10   8   -0.00    3.66
   6 -10  -8    2.15    4.89
   6  10  -8   -0.00    4.71
  -6 -10   8    1.32    4.98
  -6  10   9    0.00    3.03
   6 -10  -9   -0.00    4.74
   6  10  -9    3.26    5.48
   6  10  -9   -0.00    5.00
  -6 -10   9    4.62    5.90
  -6  10  10    5.28    4.28
   6 -10 -10    0.00    4.90
   6  10 -10    5.15    6.25
  -6 -10  10    6.99    6.02
  -6  10  11   59.80   10.60
   6 -10 -11   46.45   11.00
   6  10 -11   76.77   14.41
  -6 -10  11   50.53   12.06
  -6  10  12   -0.00    3.81
   6 -10 -12    1.49    4.71
   6  10 -12   -0.00    4.90
  -6 -10  12   -0.00    5.43
  -6  10  13   11.90    5.73
   6 -10 -13    5.61    5.31
   6  10 -13   13.94    7.44
  -6 -10  13    3.98    5.43
  -6  10  14    1.84    4.09
   6  10 -14   -0.00    4.65
  -6 -10  14    2.95    6.28
  -6  10  15   49.55   10.35
   6  10 -15   35.21   10.29
  -6 -10  15   30.72    9.84
  -6  10  16   -0.00    4.24
   6 -10 -16    0.00    4.29
   6  10 -16    2.26    4.49
  -6  10  17   14.20    7.84
   6 -10 -17   18.85    8.49
   6  10 -17   12.40    6.78
  -6  10  18    6.02    5.70
   6 -10 -18    2.07    5.65
   6  10 -18    1.74    5.17
  -6  10  19    0.60    4.83
   6 -10 -19    2.45    5.70
   6  10 -19    4.92    5.93
  -6  10  20    0.00    4.34
   6 -10 -20    1.57    4.83
   6  10 -20    3.68    5.39
  -6  10  21   12.52    6.69
   6 -10 -21   20.61    9.27
   6  10 -21   22.08    8.99
  -6  10  22    1.29    4.85
   6 -10 -22   11.58    7.60
   6  10 -22   -0.00    4.75
  -6  10  23   -0.00    5.07
   6 -10 -23    6.66    7.37
   6  10 -23    2.75    5.85
  -6  10  24    4.33    6.54
   6 -10 -24   -0.00    4.95
   6  10 -24    3.45    5.72
  -6  10  25    8.90    7.44
   6 -10 -25    2.88    6.57
   6  10 -25    4.46    6.05
  -6  10  26   -0.00    5.02
   6 -10 -26    2.94    6.09
   6  10 -26   -0.00    4.82
  -6  10  27    5.98    5.34
   6 -10 -27    4.16    6.37
   6  10 -27    4.97    5.77
  -6  10  28    6.37    6.00
   6 -10 -28    3.36    6.63
   6  10 -28   -0.00    5.65
  -6  10  29   -0.00    6.76
   6 -10 -29   -0.00    5.99
   6  10 -29    7.42    6.69
  -6  10  30    2.31    6.19
   6 -10 -30    0.83    7.50
   6  10 -30   -0.00    5.65
  -6  10  31    0.00    6.38
   6 -10 -31    9.70    8.45
   6  10 -31   -0.00    4.69
  -6  10  32    1.80    6.21
   6 -10 -32   -0.00    6.68
   6  10 -32   -0.00    5.65
  -6  10  33   -0.00    6.24
   6 -10 -33    0.94    6.39
   6  10 -33    0.00    4.72
  -6  10  34    5.14    7.01
   6  10 -34   -0.00    5.28
  -6  10  35   -0.00    7.39
   6  10 -35    0.00    5.80
  -6  11   1    9.70    3.60
   6  11  -1    8.37    6.49
  -6 -11   1    5.46    5.48
  -6  11   2    0.35    2.65
   6  11  -2    1.16    5.58
  -6 -11   2    0.36    4.02
  -6  11   3    9.45    4.12
   6  11  -3   27.14    9.00
  -6 -11   3   19.70    7.86
  -6  11   4    2.24    2.66
   6  11  -4    4.41    5.32
  -6 -11   4   -0.00    4.71
  -6  11   5    0.81    3.01
   6  11  -5    5.90    5.54
  -6 -11   5   -0.00    4.16
  -6  11   6    0.60    2.86
   6  11  -6   -0.00    5.20
  -6 -11   6   -0.00    4.58
  -6  11   7    9.49    4.41
   6  11  -7    5.37    5.78
  -6 -11   7    7.27    6.46
  -6  11   8    7.15    4.35
   6  11  -8    5.80    6.06
  -6 -11   8   10.47    7.00
  -6  11   9   26.44    6.96
   6  11  -9    9.16    8.27
  -6 -11   9   32.06    9.78
  -6  11  10    4.35    4.27
   6  11 -10    1.27    4.58
  -6 -11  10    1.32    6.20
  -6  11  11    0.50    3.57
   6  11 -11   -0.00    5.19
  -6 -11  11    0.48    4.66
  -6  11  12    9.97    4.75
   6  11 -12    5.88    6.04
  -6 -11  12    3.07    5.84
  -6  11  13   18.25    7.06
   6  11 -13    6.99    7.09
  -6 -11  13   26.89    8.74
  -6  11  14   -0.00    4.67
   6  11 -14    3.73    5.24
  -6 -11  14    1.18    4.53
  -6  11  15    1.55    4.91
   6 -11 -15    8.01    6.44
   6  11 -15   17.92    7.53
  -6 -11  15   16.40    7.29
  -6  11  16   -0.00    3.83
   6 -11 -16    0.34    5.06
   6  11 -16   -0.00    4.75
  -6 -11  16   -0.00    4.59
  -6  11  17   27.51    8.33
   6 -11 -17   18.92    8.09
   6  11 -17    9.96    6.98
  -6 -11  17   16.25    7.77
  -6  11  18   -0.00    4.19
   6 -11 -18   -0.00    5.18
   6  11 -18   -0.00    4.43
  -6 -11  18    0.00    4.88
  -6  11  19   16.53    7.69
   6 -11 -19    9.73    7.56
   6  11 -19    9.55    6.65
  -6  11  20   -0.00    5.13
   6 -11 -20    2.40    6.94
   6  11 -20   -0.00    5.57
  -6  11  21    1.32    4.70
   6 -11 -21    2.57    5.98
   6  11 -21    1.24    5.23
  -6  11  22    1.56    5.49
   6 -11 -22   -0.00    5.91
   6  11 -22    0.36    5.87
  -6  11  23   10.81    6.89
   6 -11 -23   16.42    8.35
   6  11 -23   29.64    9.87
  -6  11  24    0.30    4.59
   6 -11 -24    8.60    6.96
   6  11 -24   -0.00    5.73
  -6  11  25   -0.00    4.72
   6 -11 -25   -0.00    5.73
   6  11 -25    1.74    5.90
  -6  11  26    0.35    5.37
   6 -11 -26   -0.00    6.39
   6  11 -26    0.16    5.14
  -6  11  27   -0.00    6.18
   6 -11 -27    0.00    6.65
   6  11 -27   -0.00    6.36
  -6  11  28   -0.00    5.17
   6 -11 -28    3.23    7.61
   6  11 -28    0.00    6.41
  -6  11  29    6.49    6.70
   6 -11 -29   11.66    8.44
   6  11 -29   -0.00    5.41
  -6  11  30    8.48    7.27
   6 -11 -30    0.81    7.58
   6  11 -30    2.65    4.75
  -6  11  31    2.01    6.73
   6 -11 -31   -0.00    6.44
   6  11 -31    0.00    5.36
  -6  11  32   -0.00    5.65
   6 -11 -32    4.98    8.88
   6  11 -32    5.18    5.52
  -6  12   1   34.17    6.10
   6  12  -1   25.88    8.85
  -6 -12   1    5.92    7.15
  -6  12   2   -0.00    2.49
   6  12  -2   -0.00    5.02
  -6 -12   2    2.20    6.59
  -6  12   3    0.00    2.70
   6  12  -3   -0.00    5.49
  -6 -12   3    5.07    5.69
  -6  12   4    2.57    3.33
   6  12  -4    3.94    5.38
  -6 -12   4   -0.00    4.34
  -6  12   5   29.43    6.71
   6  12  -5   32.25    9.99
  -6 -12   5   30.59    9.69
  -6  12   6   -0.00    3.25
   6  12  -6    1.35    5.19
  -6 -12   6   -0.00    4.86
  -6  12   7    5.21    4.47
   6  12  -7    4.42    5.97
  -6 -12   7    2.48    4.72
  -6  12   8    4.83    3.47
   6  12  -8    3.79    5.19
  -6 -12   8    0.13    4.50
  -6  12   9   17.13    5.85
   6  12  -9    3.06    5.16
  -6 -12   9    8.05    6.68
  -6  12  10    0.00    3.43
   6  12 -10    4.65    5.16
  -6 -12  10   -0.00    5.75
  -6  12  11   23.08    6.79
   6  12 -11    7.92    6.61
  -6 -12  11   19.00    8.50
  -6  12  12   -0.00    3.76
  -6 -12  12   -0.00    5.57
  -6  12  13    3.37    4.64
   6  12 -13    4.52    6.08
  -6 -12  13    0.00    4.99
  -6  12  14    0.10    3.37
   6  12 -14   11.21    6.57
  -6 -12  14    0.00    5.01
  -6  12  15   16.41    6.69
   6  12 -15   11.57    7.08
  -6 -12  15    6.39    6.12
  -6  12  16    5.25    5.01
   6  12 -16   -0.00    4.73
  -6 -12  16   -0.00    5.78
  -6  12  17    5.27    4.96
   6  12 -17    0.00    5.65
  -6 -12  17    2.27    5.85
  -6  12  18    4.39    4.88
   6  12 -18    3.18    5.31
  -6 -12  18    5.04    5.80
  -6  12  19    3.85    4.32
   6  12 -19    3.44    5.72
  -6 -12  19    6.85    6.18
  -6  12  20    0.00    5.04
   6 -12 -20    0.90    5.85
   6  12 -20   -0.00    4.57
  -6 -12  20   -0.00    5.20
  -6  12  21    9.87    6.55
   6 -12 -21   13.16    7.90
   6  12 -21    9.55    7.17
  -6 -12  21    9.21    6.27
  -6  12  22   -0.00    5.40
   6 -12 -22    0.00    5.47
   6  12 -22    2.14    5.14
  -6  12  23    0.04    4.75
   6 -12 -23    3.33    5.45
   6  12 -23    2.97    4.86
  -6  12  24    0.00    5.11
   6 -12 -24    7.76    7.22
   6  12 -24    7.70    6.64
  -6  12  25    0.00    5.52
   6 -12 -25   12.87    9.06
   6  12 -25    0.00    5.76
  -6  12  26    5.45    5.84
   6 -12 -26    0.00    6.49
   6  12 -26    2.44    5.45
  -6  12  27   -0.00    6.17
   6 -12 -27    7.35    7.31
   6  12 -27   11.54    6.72
  -6  12  28    1.30    5.51
   6 -12 -28   -0.00    7.13
   6  12 -28    1.34    5.69
  -6  12  29   -0.00    6.35
   6 -12 -29    1.03    7.54
   6 -12 -30    0.83    6.46
   6 -12 -31    5.04    7.84
  -6  13   1   11.70    4.06
   6  13  -1    8.01    6.16
  -6 -13   1   -0.00    6.82
  -6  13   2    4.15    3.51
   6  13  -2    7.06    5.74
  -6 -13   2    2.22    5.04
  -6  13   3   28.83    6.43
   6  13  -3   29.82   10.16
  -6 -13   3   23.13    9.50
  -6  13   4    5.86    3.73
   6  13  -4    8.93    6.42
  -6 -13   4    6.67    6.61
  -6  13   5    0.00    3.06
   6  13  -5    4.92    6.48
  -6 -13   5   15.24    7.55
  -6  13   6    0.00    3.53
   6  13  -6    1.72    5.71
  -6 -13   6   -0.00    4.43
  -6  13   7    9.95    5.01
   6  13  -7    3.66    6.31
  -6 -13   7    1.20    4.91
  -6  13   8    2.14    4.10
   6  13  -8    5.25    6.75
  -6 -13   8    3.02    4.96
  -6  13   9   34.81    7.93
   6  13  -9   18.45    8.37
  -6 -13   9   12.23    7.55
  -6  13  10    1.81    4.06
   6  13 -10   -0.00    5.66
  -6 -13  10    4.21    6.06
  -6  13  11    1.48    3.13
   6  13 -11   -0.00    5.44
  -6 -13  11    0.01    4.28
  -6  13  12    8.99    5.45
   6  13 -12    6.47    6.12
  -6 -13  12    7.80    7.29
  -6  13  13   11.97    6.20
   6  13 -13    4.90    5.37
  -6 -13  13    1.59    5.48
  -6  13  14    0.00    4.10
  -6 -13  14    2.91    5.39
  -6  13  15    2.95    4.75
  -6 -13  15    0.00    4.39
  -6  13  16    3.36    4.42
   6  13 -16    5.38    5.19
  -6 -13  16   -0.00    4.18
  -6  13  17   -0.00    3.52
   6  13 -17    6.84    6.60
  -6 -13  17    5.73    5.51
  -6  13  18    3.68    4.95
   6  13 -18   -0.00    4.90
  -6 -13  18   -0.00    5.58
  -6  13  19    6.46    5.69
   6  13 -19    4.08    5.47
  -6 -13  19    5.42    6.43
  -6  13  20    1.72    6.00
   6  13 -20   -0.00    4.76
  -6 -13  20   -0.00    4.74
  -6  13  21    0.16    4.69
   6  13 -21   -0.00    5.98
  -6 -13  21   -0.00    5.09
  -6  13  22    0.15    5.65
   6  13 -22    2.72    5.81
  -6 -13  22    7.36    6.19
  -6  13  23    3.31    5.26
   6  13 -23    7.58    6.54
  -6  13  24    4.77    5.07
   6  13 -24    0.00    5.57
  -6  13  25   -0.00    6.19
   6 -13 -28    4.57    7.05
   6 -13 -29    0.00    6.92
   6 -13 -30    2.27    6.97
  -6  14   1    7.29    3.82
   6  14  -1   10.31    6.51
  -6 -14   1    8.00    7.08
  -6  14   2    2.74    3.48
   6  14  -2    0.00    5.06
  -6 -14   2    3.67    6.25
  -6  14   3   -0.00    2.76
   6  14  -3    0.00    6.38
  -6 -14   3   -0.00    4.92
  -6  14   4    3.10    3.61
   6  14  -4    9.32    6.58
  -6 -14   4    1.91    6.59
  -6  14   5   14.46    5.49
   6  14  -5   25.22    9.64
  -6 -14   5   13.13    7.95
  -6  14   6   16.11    5.40
   6  14  -6   11.07    7.35
  -6 -14   6    6.50    6.71
  -6  14   7   13.74    5.68
   6  14  -7   11.24    7.43
  -6 -14   7    1.71    4.78
  -6  14   8    0.25    3.08
   6  14  -8   -0.00    5.42
  -6 -14   8   -0.00    4.50
  -6  14   9   10.06    5.16
   6  14  -9    2.47    5.31
  -6 -14   9    1.82    5.63
  -6  14  10    0.00    4.22
   6  14 -10    0.47    4.98
  -6 -14  10    1.19    5.07
  -6  14  11    1.10    3.58
   6  14 -11    0.00    4.47
  -6 -14  11    6.66    5.51
  -6  14  12    3.34    4.28
   6  14 -12   -0.00    5.12
  -6 -14  12   -0.00    4.80
  -6  14  13   -0.00    3.65
   6  14 -13    4.34    5.33
  -6 -14  13    1.01    6.09
  -6  14  14    2.34    4.43
   6  14 -14   -0.00    5.09
  -6 -14  14    0.00    5.25
  -6  14  15    0.00    4.12
   6  14 -15    6.38    6.66
  -6 -14  15    8.83    7.32
  -6  14  16    5.84    5.13
  -6 -14  16    3.09    6.54
  -6  14  17    4.00    5.26
  -6 -14  17    0.00    6.11
  -6  14  18    2.22    4.57
   6  14 -18   -0.00    5.09
  -6 -14  18    0.40    5.35
  -6  14  19    2.39    5.06
   6  14 -19    3.37    5.57
  -6  14  20    1.09    5.02
  -6  14  21   -0.00    5.35
  -6  14  22    0.91    5.20
  -6  15   1    2.19    3.30
   6  15  -1    5.11    6.47
  -6 -15   1   -0.00    5.08
  -6  15   2    5.43    3.60
   6  15  -2    3.61    6.65
  -6 -15   2    5.00    5.43
  -6  15   3   10.19    4.19
   6  15  -3    1.33    5.29
  -6 -15   3    0.00    5.92
  -6  15   4   -0.00    3.02
   6  15  -4   -0.00    5.56
  -6 -15   4   -0.00    5.49
  -6  15   5    0.66    3.12
   6  15  -5   -0.00    6.22
  -6 -15   5    0.45    5.43
  -6  15   6   -0.00    3.03
   6  15  -6    3.25    5.59
  -6 -15   6    1.46    6.90
  -6  15   7   -0.00    4.23
   6  15  -7    2.89    5.76
  -6 -15   7    3.24    5.73
  -6  15   8    0.00    4.03
   6  15  -8    2.13    5.56
  -6 -15   8   -0.00    4.97
  -6  15   9    3.82    4.54
   6  15  -9    4.09    5.11
  -6 -15   9    1.05    4.30
  -6  15  10    0.00    3.30
   6  15 -10    0.00    5.94
  -6 -15  10   -0.00    3.36
  -6  15  11   -0.00    4.31
   6  15 -11    3.08    5.78
  -6 -15  11    2.34    5.06
  -6  15  12    0.00    3.55
   6  15 -12    0.00    5.04
  -6 -15  12    0.11    4.10
  -6  15  13    0.00    4.18
   6  15 -13    3.50    5.97
  -6 -15  13    2.57    5.69
  -6  15  14    7.22    4.79
   6  15 -14    3.23    6.09
  -6  15  15   -0.00    4.08
   6  15 -15    1.03    3.83
  -6  15  16    2.79    4.32
   6  15 -16    0.29    4.83
  -6  15  17    0.00    4.69
   6  15 -17   -0.00    6.04
  -6  16   1    0.00    3.04
   6  16  -1    6.49    6.55
  -6 -16   1   -0.00    5.67
  -6  16   2   -0.00    3.38
   6  16  -2    3.20    6.06
  -6 -16   2    8.47    7.47
  -6  16   3   -0.00    3.05
   6  16  -3    5.96    5.99
  -6 -16   3   -0.00    5.39
  -6  16   4   -0.00    3.43
   6  16  -4   -0.00    4.89
  -6 -16   4    5.00    6.09
  -6  16   5    1.60    3.75
   6  16  -5    0.00    5.44
  -6 -16   5    1.06    5.80
  -6  16   6    0.84    3.87
   6  16  -6    1.84    5.17
  -6 -16   6    1.27    6.06
  -6  16   7    0.10    3.00
   6  16  -7   -0.00    6.12
  -6 -16   7    4.52    7.10
  -6  16   8   -0.00    4.58
   6  16  -8    0.00    4.94
  -6 -16   8    2.42    6.12
  -6  16   9   -0.00    3.85
   6  16  -9    0.00    5.75
  -6  16  10   -0.00    3.80
   6  16 -10   -0.00    5.11
  -6  16  11    2.82    5.25
   6  16 -11   -0.00    4.32
  -6  16  12    0.00    4.12
   6  16 -12    0.00    4.99
   6  16 -13   -0.00    6.26
  -6  17   1   -0.00    3.30
   6  17  -1   -0.00    5.23
  -6 -17   1    2.62    6.20
  -6  17   2    1.15    3.42
   6  17  -2    9.87    7.72
  -6 -17   2   -0.00    5.77
  -6  17   3    2.48    3.51
   6  17  -3    0.63    6.41
  -6 -17   3    0.31    5.46
  -6  17   4    1.02    3.80
   6  17  -4   -0.00    5.15
  -6  17   5    0.10    3.23
   6  17  -5    0.00    5.66
  -6  17   6    3.17    3.56
  -5   0   1    0.00    3.14
  -5   0   1   -0.00    2.63
   5   0  -1    5.64    3.61
   5   0  -1    1.50    3.56
   5   0  -1    1.22    3.15
  -5   0   2    0.42    3.04
  -5   0   2    3.26    3.90
   5   0  -2   -0.00    3.69
   5   0  -2    1.65    2.81
  -5   0   3   81.23   10.26
  -5   0   3   64.37   10.21
   5   0  -3   44.54    8.64
   5   0  -3   79.00    9.98
  -5   0   4    2.41    4.16
  -5   0   4    0.53    3.77
   5   0  -4    0.64    3.71
   5   0  -4    2.17    3.30
  -5   0   5 2056.15  171.22
  -5   0   5 1950.82  171.69
   5   0  -5 2274.54  172.38
   5   0  -5 2162.09  171.55
  -5   0   6    0.36    3.56
  -5   0   6    2.90    4.33
   5   0  -6   -0.00    3.41
   5   0  -6   -0.00    4.00
  -5   0   7   58.88    8.63
  -5   0   7    2.17    5.01
   5   0  -7   55.42    9.00
   5   0  -7    9.48    5.04
  -5   0   8   -0.00    3.56
  -5   0   8    0.00    4.57
   5   0  -8   -0.00    3.90
   5   0  -8    3.09    3.89
  -5   0   9  518.13   45.56
  -5   0   9  526.34   46.34
   5   0  -9  466.96   45.14
   5   0  -9  461.87   44.62
  -5   0  10    0.00    3.49
  -5   0  10   -0.00    4.93
   5   0 -10    0.48    4.24
   5   0 -10    5.35    4.70
  -5   0  11   21.89    7.19
  -5   0  11   33.31    7.97
   5   0 -11   28.88    7.55
   5   0 -11   45.57    8.22
  -5   0  12    0.00    4.81
  -5   0  12    3.22    3.93
   5   0 -12    1.73    4.36
   5   0 -12    0.89    3.97
  -5   0  13    0.00    5.41
  -5   0  13    2.41    3.87
   5   0 -13    8.41    5.21
   5   0 -13    0.76    3.33
  -5   0  14    1.94    3.75
   5   0 -14    0.31    4.02
   5   0 -14    0.91    3.74
  -5   0  15  135.52   18.60
   5   0 -15  121.05   17.81
   5   0 -15  161.91   18.67
  -5   0  16    0.78    4.53
   5   0 -16    0.00    4.42
   5   0 -16    0.00    3.48
  -5   0  17   58.40   11.87
   5   0 -17   62.36   11.47
   5   0 -17   53.56   10.57
  -5   0  18    0.00    4.46
   5   0 -18    0.18    3.47
  -5   0  19  110.44   17.51
   5   0 -19  120.26   16.89
  -5   0  20    0.41    4.69
  -5   0  21  173.68   23.56
   5   0 -21  176.14   23.51
  -5   0  22    2.72    5.28
   5   0 -22    1.70    4.81
  -5   0  23   -0.00    5.23
   5   0 -23   -0.00    6.07
  -5   0  24   -0.00    5.59
   5   0 -24   -0.00    5.42
  -5   0  25   23.81    9.58
   5   0 -25   13.57    8.28
  -5   0  26    1.90    4.95
   5   0 -26   -0.00    6.07
  -5   0  27   13.42    7.59
   5   0 -27   11.36    8.30
   5   0 -28    6.80    6.98
   5   0 -29    4.45    6.68
   5   0 -30   -0.00    6.17
   5   0 -31    1.80    8.00
   5   0 -32    4.16    5.99
   5   0 -33    0.00    5.69
   5   0 -34   -0.00    5.83
   5   0 -35    0.00    7.18
   5   0 -36   -0.00    6.37
   5   0 -37   12.26    8.29
   5   0 -38   -0.00    7.00
   5   0 -39    5.81    7.52
  -5   1   1  394.67   37.42
  -5   1   1  433.35   38.39
   5  -1  -1  438.84   38.34
   5  -1  -1  458.70   37.82
   5   1  -1  413.98   39.23
   5   1  -1  374.40   38.89
   5   1  -1  477.45   39.31
  -5  -1   1  372.37   38.60
  -5  -1   1  409.74   38.41
  -5  -1   1  474.22   39.95
  -5   1   2    2.77    3.25
  -5   1   2    2.05    3.65
   5  -1  -2    3.81    3.48
   5  -1  -2    1.37    3.04
   5   1  -2   -0.00    3.93
   5   1  -2    2.27    3.17
  -5  -1   2    2.50    4.20
  -5  -1   2    0.51    4.30
  -5   1   3  454.33   40.72
  -5   1   3  434.35   41.03
   5  -1  -3  391.29   40.42
   5  -1  -3  538.54   41.37
   5   1  -3  466.73   42.13
   5   1  -3  465.81   41.65
  -5  -1   3  482.91   41.71
  -5  -1   3  444.91   42.22
  -5   1   4    9.17    4.34
  -5   1   4   11.00    5.26
   5  -1  -4    4.36    4.42
   5  -1  -4    5.51    3.59
   5   1  -4    9.93    4.78
   5   1  -4    9.90    4.69
  -5  -1   4    3.16    4.40
  -5  -1   4   13.07    5.09
  -5   1   5  114.97   13.11
  -5   1   5  104.95   13.27
   5  -1  -5   97.47   12.96
   5  -1  -5   95.06   12.12
   5   1  -5   86.82   13.01
   5   1  -5  112.40   13.40
  -5  -1   5   99.68   12.95
  -5  -1   5   82.37   12.92
  -5   1   6  483.08   41.58
  -5   1   6  433.02   41.51
   5  -1  -6  529.02   42.45
   5  -1  -6  432.12   40.64
   5   1  -6  422.08   41.64
  -5  -1   6  450.06   41.50
  -5  -1   6  431.16   42.19
  -5   1   7  529.22   48.52
  -5   1   7  517.87   48.84
   5  -1  -7  496.11   48.43
   5  -1  -7  575.16   48.50
   5   1  -7  541.26   49.36
   5   1  -7  570.24   49.30
  -5  -1   7  574.73   50.15
  -5   1   8    4.97    4.77
  -5   1   8   -0.00    4.90
   5  -1  -8    0.21    3.71
   5  -1  -8    2.42    4.27
   5   1  -8    0.83    4.46
   5   1  -8    0.00    3.96
  -5  -1   8    0.00    4.25
  -5  -1   8    2.33    4.43
  -5   1   9   33.68    7.90
  -5   1   9   33.83    8.10
   5  -1  -9   31.47    7.55
   5  -1  -9   44.88    8.17
   5   1  -9   34.75    8.02
   5   1  -9   44.14    8.40
  -5  -1   9   30.09    7.74
  -5  -1   9   40.08    8.66
  -5   1  10    5.17    4.73
  -5   1  10    5.13    5.29
   5  -1 -10   -0.00    4.84
   5  -1 -10    3.71    4.40
   5   1 -10    0.00    4.48
   5   1 -10    0.00    3.45
  -5  -1  10   -0.00    4.08
  -5  -1  10    6.43    4.67
  -5   1  11  193.27   21.76
  -5   1  11  179.20   21.36
   5  -1 -11  179.57   21.37
   5  -1 -11  160.29   19.93
   5   1 -11  199.31   22.04
   5   1 -11  209.60   21.76
  -5  -1  11  190.93   21.39
  -5  -1  11  178.25   21.73
  -5   1  12   19.38    7.22
  -5   1  12   16.37    6.93
   5  -1 -12   16.08    5.99
   5  -1 -12   22.05    6.42
   5   1 -12   14.16    6.69
   5   1 -12    7.94    4.91
[truncated: 874,034 more chars]
