# Supplementary material for: LED-pump-X-ray-multiprobe crystallography for sub-second timescales
Source: Commun Chem. 2022 Aug 26;5:102. doi: 10.1038/s42004-022-00716-1 (PMC9814726; doi:10.1038/s42004-022-00716-1)
Supplement: Supplementary file 10 — Supplementary Data 1 [file 42004_2022_716_MOESM10_ESM.zip › CIFs/8s_260K/260K_8s_t12_decay.cif]

data_global

# SUBMISSION DETAILS
 
_publ_contact_author_name       'Hatcher, Lauren'
_publ_contact_author_address
;
School of Chemistry
Cardiff University
Main Building
Park Place 
Cardiff
CF10 3AT
United Kingdom
;
_publ_contact_author_email       'HatcherL1@cardiff.ac.uk'
_publ_requested_category          FM
_publ_section_comment
; 
?
;
_publ_section_references
;
Diamond General Data Aquisition (GDA) software: http://www.opengda.org/

XIA2: Winter, G. (2010) J. Appl. Cryst. 43, 186-190.
POINTLESS: Evans, P. (2006) Acta Cryst. D62, 72-82.
AIMLESS: Evans, P. R. and Murshudov, G. N. (2013) Acta Cryst. D69, 1204-1214.
DIALS: Winter, G., et al. Acta Cryst. (2018) D74, 85-97.
CCP4: Winn, M. D. et al. (2011) Acta Cryst. D67, 235-242.
   
SHELXL: Sheldrick G. M. (2015). Acta Cryst. C71, 3-8.
SHELXT:	Sheldrick, G. M. (2015). Acta Cryst. A71, 3-8.
 
OLEX2: Dolomanov, O.V.; Bourhis, L.J.; Gildea, R.J.; Howard, J.A.K.; Puschmann,
 H., OLEX2: A complete structure solution, refinement and analysis program 
 (2009). J. Appl. Cryst., 42, 339-341.

MERCURY: Macrae, C. F., Bruno, I. J., Chisholm, J. A., Edgington,
P. R., McCabe, P., Pidcock, E., Rodriguez-Monge, L., Taylor, R.,
van de Streek, J. & Wood, P. A. (2008). J. Appl. Cryst. 41, 466-470.
;

####
 
data_260K_8s_t12_decay
 
_audit_creation_method            'SHELXL-2018/3'
_shelx_SHELXL_version_number      '2018/3'
_chemical_name_systematic         
;
Nitro-(N,N,N',N'-tetrabutyldiethylenetriamine)palladium(II)
tetraphenylborate, tetrahydrofuran solvate
;
_chemical_name_common             ?
_chemical_melting_point           ?
_chemical_formula_moiety          
;
C20 H45 N4 O2 Pd, C24 H20 B, C4 H8 O
;
_chemical_formula_sum            'C48 H73 B N4 O3 Pd' 
_chemical_formula_weight          871.31

loop_
 _atom_type_symbol
 _atom_type_description
 _atom_type_scat_dispersion_real
 _atom_type_scat_dispersion_imag
 _atom_type_scat_source
 'C'  'C'   0.0010   0.0010
 'International Tables Vol C Tables 4.2.6.8 and 6.1.1.4'
 'H'  'H'   0.0000   0.0000
 'International Tables Vol C Tables 4.2.6.8 and 6.1.1.4'
 'B'  'B'   0.0000   0.0000
 'International Tables Vol C Tables 4.2.6.8 and 6.1.1.4'
 'N'  'N'   0.0030   0.0020
 'International Tables Vol C Tables 4.2.6.8 and 6.1.1.4'
 'O'  'O'   0.0050   0.0030
 'International Tables Vol C Tables 4.2.6.8 and 6.1.1.4'
 'Pd'  'Pd'  -2.5040   0.6150
 'International Tables Vol C Tables 4.2.6.8 and 6.1.1.4'
 
_space_group_crystal_system       monoclinic
_space_group_IT_number            14
_space_group_name_H-M_alt         'P 21/n'
_space_group_name_Hall            '-P 2yn'
 
_shelx_space_group_comment
;
The symmetry employed for this shelxl refinement is uniquely defined
by the following loop, which should always be used as a source of
symmetry information in preference to the above space-group names.
They are only intended as comments.
;
 
loop_
 _space_group_symop_operation_xyz
 'x, y, z'
 '-x+1/2, y+1/2, -z+1/2'
 '-x, -y, -z'
 'x-1/2, -y-1/2, z-1/2'
 
_cell_length_a                    11.6794(5)
_cell_length_b                    13.5884(6)
_cell_length_c                    30.2418(13)
_cell_angle_alpha                 90
_cell_angle_beta                  93.135(4)
_cell_angle_gamma                 90
_cell_volume                      4792.3(4)
_cell_formula_units_Z             4
_cell_measurement_temperature     260(2)
_cell_measurement_reflns_used     8255
_cell_measurement_theta_max       18.0408220745
_cell_measurement_theta_min       1.24224638595
 
_exptl_crystal_description        Plate
_exptl_crystal_colour             Yellow
_exptl_crystal_density_meas       ?
_exptl_crystal_density_method     ?
_exptl_crystal_density_diffrn     1.208          
_exptl_crystal_F_000              1856
_exptl_transmission_factor_min    ?
_exptl_transmission_factor_max    ?
_exptl_crystal_size_max           0.100
_exptl_crystal_size_mid           0.100
_exptl_crystal_size_min           0.050
_exptl_absorpt_coefficient_mu     0.201
_shelx_estimated_absorpt_T_min    0.980
_shelx_estimated_absorpt_T_max    0.990
_exptl_absorpt_correction_T_min   0.996272756087
_exptl_absorpt_correction_T_max   1.0
_exptl_absorpt_correction_type    empirical
_exptl_absorpt_process_details    
;
CCP4 7.0.048: AIMLESS, version 0.5.32 : 29/03/17
Scaling & analysis of unmerged intensities, absorption correction using spherical harmonics
;
_exptl_absorpt_special_details    ?
_diffrn_ambient_temperature       260(2)
_diffrn_radiation_wavelength      0.534
_diffrn_measurement_device_type   'Photon counting pixel array'
_diffrn_radiation_type            Synchrotron
_diffrn_measurement_method        'shutterless scans'
_diffrn_radiation_source          'Diamond Light Source Beamline I19-2'
_diffrn_radiation_monochromator   'Silicon 111'
_diffrn_detector_area_resol_mean  ?
_diffrn_reflns_number             32533
_diffrn_reflns_av_unetI/netI      0.1113
_diffrn_reflns_av_R_equivalents   0.0827
_diffrn_reflns_limit_h_min        -14
_diffrn_reflns_limit_h_max        14
_diffrn_reflns_limit_k_min        -16
_diffrn_reflns_limit_k_max        16
_diffrn_reflns_limit_l_min        -33
_diffrn_reflns_limit_l_max        37
_diffrn_reflns_theta_min          1.235
_diffrn_reflns_theta_max          19.494
_diffrn_reflns_theta_full         18.687
_diffrn_measured_fraction_theta_max   0.989
_diffrn_measured_fraction_theta_full  0.990
_diffrn_reflns_Laue_measured_fraction_max    0.989
_diffrn_reflns_Laue_measured_fraction_full   0.990
_diffrn_reflns_point_group_measured_fraction_max   0.989
_diffrn_reflns_point_group_measured_fraction_full  0.990
_reflns_number_total              9696
_reflns_number_gt                 4100
_reflns_threshold_expression      'I > 2\s(I)'
_reflns_Friedel_coverage          0.000
_reflns_Friedel_fraction_max      .
_reflns_Friedel_fraction_full     .
 
_reflns_special_details
;
 Reflections were merged by SHELXL according to the crystal
 class for the calculation of statistics and refinement.
 
 _reflns_Friedel_fraction is defined as the number of unique
 Friedel pairs measured divided by the number that would be
 possible theoretically, ignoring centric projections and
 systematic absences.
;
 
_computing_data_collection        'Diamond GDA (http://www.opengda.org/)'
_computing_cell_refinement        'DIALS (Winter, 2018)'
_computing_data_reduction         'XIA2 (Winter 2010)'
_computing_structure_solution     'SHELXT (Sheldrick, 2015)'
_computing_structure_refinement   'SHELXL (Sheldrick, 2015)'
_computing_molecular_graphics     'OLEX2 (Dolomanov et al., 2009)'
_computing_publication_material   'MERCURY (Macrae et al., 2008)'
_refine_special_details           ?
_refine_ls_structure_factor_coef  Fsqd
_refine_ls_matrix_type            full
_refine_ls_weighting_scheme       calc
_refine_ls_weighting_details
'w=1/[\s^2^(Fo^2^)+(0.0624P)^2^] where P=(Fo^2^+2Fc^2^)/3'
_atom_sites_solution_primary      ?
_atom_sites_solution_secondary    ?
_atom_sites_solution_hydrogens    geom
_refine_ls_hydrogen_treatment     constr
_refine_ls_extinction_method      none
_refine_ls_extinction_coef        .
_refine_ls_number_reflns          9696
_refine_ls_number_parameters      526
_refine_ls_number_restraints      490
_refine_ls_R_factor_all           0.1378
_refine_ls_R_factor_gt            0.0582
_refine_ls_wR_factor_ref          0.1509
_refine_ls_wR_factor_gt           0.1246
_refine_ls_goodness_of_fit_ref    0.853
_refine_ls_restrained_S_all       0.854
_refine_ls_shift/su_max           0.001
_refine_ls_shift/su_mean          0.000
 
loop_
 _atom_site_label
 _atom_site_type_symbol
 _atom_site_fract_x
 _atom_site_fract_y
 _atom_site_fract_z
 _atom_site_U_iso_or_equiv
 _atom_site_adp_type
 _atom_site_occupancy
 _atom_site_site_symmetry_order  
 _atom_site_calc_flag
 _atom_site_refinement_flags_posn
 _atom_site_refinement_flags_adp
 _atom_site_refinement_flags_occupancy
 _atom_site_disorder_assembly
 _atom_site_disorder_group
Pd1 Pd 0.33966(3) 0.77503(3) 0.34669(2) 0.06245(16) Uani 1 1 d . . . . .
N2 N 0.3452(3) 0.9275(3) 0.33786(12) 0.0717(9) Uani 1 1 d . . . . .
N3 N 0.4543(3) 0.7985(2) 0.39801(11) 0.0614(9) Uani 1 1 d . . . . .
H3 H 0.531224 0.788046 0.387473 0.074 Uiso 1 1 calc R U . . .
N4 N 0.3319(3) 0.6311(2) 0.37138(12) 0.0650(9) Uani 1 1 d . . . . .
C1 C 0.4419(4) 0.9635(3) 0.36952(15) 0.0802(13) Uani 1 1 d . . . . .
H1A H 0.514476 0.957615 0.355612 0.096 Uiso 1 1 calc R U . . .
H1B H 0.430052 1.032232 0.376551 0.096 Uiso 1 1 calc R U . . .
C2 C 0.4451(4) 0.9032(3) 0.41128(15) 0.0766(12) Uani 1 1 d . . . . .
H2A H 0.510509 0.921875 0.430617 0.092 Uiso 1 1 calc R U . . .
H2B H 0.375809 0.913699 0.426928 0.092 Uiso 1 1 calc R U . . .
C3 C 0.4346(4) 0.7234(3) 0.43264(14) 0.0677(11) Uani 1 1 d . . . . .
H3A H 0.365493 0.738397 0.447698 0.081 Uiso 1 1 calc R U . . .
H3B H 0.498851 0.721551 0.454357 0.081 Uiso 1 1 calc R U . . .
C4 C 0.4225(3) 0.6258(3) 0.40865(14) 0.0678(11) Uani 1 1 d . . . . .
H4A H 0.495300 0.607997 0.396914 0.081 Uiso 1 1 calc R U . . .
H4B H 0.402219 0.575045 0.429393 0.081 Uiso 1 1 calc R U . . .
C5 C 0.2300(4) 0.9658(3) 0.35155(17) 0.0845(13) Uani 1 1 d . . . . .
H5A H 0.170496 0.934051 0.333029 0.101 Uiso 1 1 calc R U . . .
H5B H 0.220270 0.944811 0.381768 0.101 Uiso 1 1 calc R U . . .
C6 C 0.2099(5) 1.0756(4) 0.3493(2) 0.119(2) Uani 1 1 d . . . . .
H6A H 0.213945 1.097564 0.318868 0.142 Uiso 1 1 calc R U . . .
H6B H 0.269563 1.109055 0.367022 0.142 Uiso 1 1 calc R U . . .
C7 C 0.0933(5) 1.1025(4) 0.3660(2) 0.142(2) Uani 1 1 d . . . . .
H7A H 0.034298 1.063596 0.350373 0.170 Uiso 1 1 calc R U . . .
H7B H 0.092167 1.086907 0.397267 0.170 Uiso 1 1 calc R U . . .
C8 C 0.0679(7) 1.2090(5) 0.3592(3) 0.210(4) Uani 1 1 d . . . . .
H8A H 0.046488 1.220791 0.328605 0.315 Uiso 1 1 calc R U . . .
H8B H 0.134899 1.247019 0.367701 0.315 Uiso 1 1 calc R U . . .
H8C H 0.006096 1.227944 0.377090 0.315 Uiso 1 1 calc R U . . .
C9 C 0.3651(4) 0.9598(3) 0.29148(15) 0.0777(12) Uani 1 1 d . . . . .
H9A H 0.297524 0.943802 0.272771 0.093 Uiso 1 1 calc R U . . .
H9B H 0.373745 1.030763 0.291301 0.093 Uiso 1 1 calc R U . . .
C10 C 0.4677(4) 0.9147(4) 0.27165(16) 0.0877(14) Uani 1 1 d . . . . .
H10A H 0.464701 0.843717 0.274612 0.105 Uiso 1 1 calc R U . . .
H10B H 0.537076 0.937942 0.287393 0.105 Uiso 1 1 calc R U . . .
C11 C 0.4702(5) 0.9420(5) 0.22322(17) 0.1130(18) Uani 1 1 d . . . . .
H11A H 0.405970 0.910810 0.207071 0.136 Uiso 1 1 calc R U . . .
H11B H 0.460914 1.012628 0.220207 0.136 Uiso 1 1 calc R U . . .
C12 C 0.5785(5) 0.9121(6) 0.2030(2) 0.153(3) Uani 1 1 d . . . . .
H12A H 0.574685 0.929901 0.172257 0.229 Uiso 1 1 calc R U . . .
H12B H 0.588186 0.842133 0.205781 0.229 Uiso 1 1 calc R U . . .
H12C H 0.642214 0.944857 0.217999 0.229 Uiso 1 1 calc R U . . .
C13 C 0.2123(3) 0.6226(3) 0.38874(16) 0.0773(13) Uani 1 1 d . . . . .
H13A H 0.203425 0.675160 0.410004 0.093 Uiso 1 1 calc R U . . .
H13B H 0.157158 0.634492 0.364164 0.093 Uiso 1 1 calc R U . . .
C14 C 0.1809(4) 0.5284(3) 0.41015(18) 0.0889(15) Uani 1 1 d . . . . .
H14A H 0.233201 0.516092 0.435573 0.107 Uiso 1 1 calc R U . . .
H14B H 0.188266 0.474648 0.389375 0.107 Uiso 1 1 calc R U . . .
C15 C 0.0586(4) 0.5319(4) 0.42497(19) 0.1009(17) Uani 1 1 d . . . . .
H15A H 0.052278 0.584875 0.446179 0.121 Uiso 1 1 calc R U . . .
H15B H 0.007080 0.546420 0.399579 0.121 Uiso 1 1 calc R U . . .
C16 C 0.0217(5) 0.4368(4) 0.4458(2) 0.120(2) Uani 1 1 d . . . . .
H16A H 0.023986 0.384533 0.424503 0.179 Uiso 1 1 calc R U . . .
H16B H -0.055031 0.443680 0.455275 0.179 Uiso 1 1 calc R U . . .
H16C H 0.072610 0.421680 0.470885 0.179 Uiso 1 1 calc R U . . .
C17 C 0.3506(4) 0.5515(3) 0.33904(15) 0.0804(13) Uani 1 1 d . . . . .
H17A H 0.284209 0.548142 0.318365 0.097 Uiso 1 1 calc R U . . .
H17B H 0.355633 0.489340 0.354814 0.097 Uiso 1 1 calc R U . . .
C18 C 0.4557(4) 0.5631(4) 0.31325(16) 0.0937(15) Uani 1 1 d . . . . .
H18A H 0.523200 0.563401 0.333425 0.112 Uiso 1 1 calc R U . . .
H18B H 0.452510 0.625528 0.297680 0.112 Uiso 1 1 calc R U . . .
C19 C 0.4652(6) 0.4782(5) 0.2795(2) 0.148(3) Uani 1 1 d . . . . .
H19A H 0.458813 0.415923 0.294815 0.177 Uiso 1 1 calc R U . . .
H19B H 0.401441 0.482621 0.257595 0.177 Uiso 1 1 calc R U . . .
C20 C 0.5685(6) 0.4793(6) 0.2576(3) 0.181(3) Uani 1 1 d . . . . .
H20A H 0.580728 0.415875 0.244607 0.272 Uiso 1 1 calc R U . . .
H20B H 0.630977 0.494223 0.278416 0.272 Uiso 1 1 calc R U . . .
H20C H 0.564205 0.528381 0.234714 0.272 Uiso 1 1 calc R U . . .
C21 C 0.6555(4) 0.3746(3) 0.42763(16) 0.0704(11) Uani 1 1 d . . . . .
C22 C 0.7094(4) 0.4236(4) 0.39379(18) 0.0870(14) Uani 1 1 d . . . . .
H22 H 0.726550 0.388864 0.368493 0.104 Uiso 1 1 calc R U . . .
C23 C 0.7378(4) 0.5221(4) 0.3969(2) 0.1053(17) Uani 1 1 d . . . . .
H23 H 0.772513 0.552614 0.373543 0.126 Uiso 1 1 calc R U . . .
C24 C 0.7156(4) 0.5752(4) 0.4338(2) 0.0989(16) Uani 1 1 d . . . . .
H24 H 0.736920 0.641023 0.436328 0.119 Uiso 1 1 calc R U . . .
C25 C 0.6612(4) 0.5293(4) 0.46695(19) 0.0883(15) Uani 1 1 d . . . . .
H25 H 0.644286 0.564595 0.492127 0.106 Uiso 1 1 calc R U . . .
C26 C 0.6311(4) 0.4313(3) 0.46356(16) 0.0777(13) Uani 1 1 d . . . . .
H26 H 0.592807 0.402539 0.486429 0.093 Uiso 1 1 calc R U . . .
C27 C 0.7340(4) 0.2011(3) 0.45908(16) 0.0749(12) Uani 1 1 d . . . . .
C28 C 0.8095(4) 0.2504(4) 0.48784(18) 0.0869(15) Uani 1 1 d . . . . .
H28 H 0.805981 0.318737 0.489051 0.104 Uiso 1 1 calc R U . . .
C29 C 0.8908(5) 0.2015(4) 0.5152(2) 0.1092(19) Uani 1 1 d . . . . .
H29 H 0.938204 0.238392 0.534531 0.131 Uiso 1 1 calc R U . . .
C30 C 0.9033(5) 0.1043(5) 0.5147(2) 0.1138(19) Uani 1 1 d . . . . .
H30 H 0.957507 0.072961 0.533479 0.137 Uiso 1 1 calc R U . . .
C31 C 0.8334(5) 0.0521(4) 0.4856(2) 0.127(2) Uani 1 1 d . . . . .
H31 H 0.840901 -0.015934 0.484179 0.152 Uiso 1 1 calc R U . . .
C32 C 0.7509(4) 0.0990(4) 0.4579(2) 0.1126(19) Uani 1 1 d . . . . .
H32 H 0.705772 0.061320 0.438068 0.135 Uiso 1 1 calc R U . . .
C33 C 0.5040(4) 0.2300(3) 0.44479(15) 0.0699(11) Uani 1 1 d . . . . .
C34 C 0.4776(4) 0.1456(3) 0.46709(15) 0.0717(12) Uani 1 1 d . . . . .
H34 H 0.535972 0.100583 0.473750 0.086 Uiso 1 1 calc R U . . .
C35 C 0.3684(4) 0.1242(4) 0.48018(17) 0.0883(15) Uani 1 1 d . . . . .
H35 H 0.355148 0.065922 0.495175 0.106 Uiso 1 1 calc R U . . .
C36 C 0.2799(5) 0.1887(4) 0.47110(18) 0.0935(15) Uani 1 1 d . . . . .
H36 H 0.206743 0.175398 0.480249 0.112 Uiso 1 1 calc R U . . .
C37 C 0.3016(5) 0.2729(4) 0.4483(2) 0.1104(19) Uani 1 1 d . . . . .
H37 H 0.242523 0.317030 0.441240 0.132 Uiso 1 1 calc R U . . .
C38 C 0.4111(4) 0.2923(3) 0.43585(19) 0.0962(17) Uani 1 1 d . . . . .
H38 H 0.423527 0.350366 0.420573 0.115 Uiso 1 1 calc R U . . .
C39 C 0.6355(5) 0.2127(3) 0.37487(17) 0.0880(14) Uani 1 1 d . . . . .
C40 C 0.5428(5) 0.2200(4) 0.34500(19) 0.1005(16) Uani 1 1 d . . . . .
H40 H 0.473737 0.243657 0.354631 0.121 Uiso 1 1 calc R U . . .
C41 C 0.5493(7) 0.1923(4) 0.2996(2) 0.121(2) Uani 1 1 d . . . . .
H41 H 0.485842 0.199573 0.279968 0.145 Uiso 1 1 calc R U . . .
C42 C 0.6486(8) 0.1555(6) 0.2856(3) 0.154(3) Uani 1 1 d . . . . .
H42 H 0.653583 0.138348 0.255961 0.184 Uiso 1 1 calc R U . . .
C43 C 0.7420(8) 0.1433(6) 0.3146(3) 0.171(3) Uani 1 1 d . . . . .
H43 H 0.809369 0.115703 0.305189 0.205 Uiso 1 1 calc R U . . .
C44 C 0.7344(6) 0.1725(5) 0.3578(2) 0.142(2) Uani 1 1 d . . . . .
H44 H 0.798871 0.165069 0.376942 0.170 Uiso 1 1 calc R U . . .
B1 B 0.6321(5) 0.2549(4) 0.4269(2) 0.0747(12) Uani 1 1 d . . . . .
O3 O 0.6883(7) 0.8029(8) 0.3657(4) 0.102(3) Uani 0.764(14) 1 d D . P A 1
C45 C 0.7394(10) 0.7701(12) 0.3265(6) 0.1150(17) Uani 0.764(14) 1 d D . P A 1
H45A H 0.726107 0.817519 0.302846 0.138 Uiso 0.764(14) 1 calc R U P A 1
H45B H 0.707020 0.707400 0.316984 0.138 Uiso 0.764(14) 1 calc R U P A 1
C46 C 0.8645(8) 0.7598(9) 0.3379(4) 0.133(3) Uani 0.764(14) 1 d D . P A 1
H46A H 0.883538 0.693168 0.347089 0.160 Uiso 0.764(14) 1 calc R U P A 1
H46B H 0.909144 0.777319 0.312936 0.160 Uiso 0.764(14) 1 calc R U P A 1
C47 C 0.8832(8) 0.8260(10) 0.3727(4) 0.133(3) Uani 0.764(14) 1 d D . P A 1
H47A H 0.920758 0.884521 0.362234 0.160 Uiso 0.764(14) 1 calc R U P A 1
H47B H 0.933058 0.796247 0.395715 0.160 Uiso 0.764(14) 1 calc R U P A 1
C48 C 0.7759(7) 0.8525(7) 0.3906(3) 0.1150(17) Uani 0.764(14) 1 d D . P A 1
H48A H 0.775478 0.833343 0.421469 0.138 Uiso 0.764(14) 1 calc R U P A 1
H48B H 0.764356 0.923040 0.388569 0.138 Uiso 0.764(14) 1 calc R U P A 1
O3A O 0.664(2) 0.814(3) 0.3567(13) 0.102(3) Uani 0.236(14) 1 d D . P A 2
C45A C 0.718(3) 0.758(4) 0.3236(19) 0.1150(17) Uani 0.236(14) 1 d D . P A 2
H45C H 0.679919 0.768394 0.294705 0.138 Uiso 0.236(14) 1 calc R U P A 2
H45D H 0.716672 0.688066 0.330454 0.138 Uiso 0.236(14) 1 calc R U P A 2
C46A C 0.837(2) 0.796(3) 0.3251(11) 0.133(3) Uani 0.236(14) 1 d D . P A 2
H46C H 0.889922 0.744842 0.335847 0.160 Uiso 0.236(14) 1 calc R U P A 2
H46D H 0.857454 0.814602 0.295599 0.160 Uiso 0.236(14) 1 calc R U P A 2
C47A C 0.845(2) 0.878(3) 0.3535(12) 0.133(3) Uani 0.236(14) 1 d D . P A 2
H47C H 0.859012 0.937059 0.336827 0.160 Uiso 0.236(14) 1 calc R U P A 2
H47D H 0.907224 0.869074 0.375723 0.160 Uiso 0.236(14) 1 calc R U P A 2
C48A C 0.739(2) 0.885(2) 0.3739(10) 0.1150(17) Uani 0.236(14) 1 d D . P A 2
H48C H 0.750670 0.875557 0.405625 0.138 Uiso 0.236(14) 1 calc R U P A 2
H48D H 0.705609 0.949372 0.368637 0.138 Uiso 0.236(14) 1 calc R U P A 2
O1 O 0.1253(3) 0.7591(3) 0.29935(12) 0.1264(13) Uani 0.861(5) 1 d D . P B 3
O2 O 0.2616(3) 0.7239(2) 0.25974(13) 0.1264(13) Uani 0.861(5) 1 d D . P B 3
N1 N 0.2260(3) 0.74897(13) 0.29451(11) 0.0846(13) Uani 0.861(5) 1 d D . P B 3
O1A O 0.2098(17) 0.7568(2) 0.3048(4) 0.1264(13) Uani 0.139(5) 1 d D . P B 4
O2A O 0.3163(13) 0.7164(3) 0.2541(4) 0.1264(13) Uani 0.139(5) 1 d D . P B 4
N1A N 0.2102(12) 0.7299(3) 0.2636(3) 0.0846(13) Uani 0.139(5) 1 d D . P B 4
 
loop_
 _atom_site_aniso_label
 _atom_site_aniso_U_11
 _atom_site_aniso_U_22
 _atom_site_aniso_U_33
 _atom_site_aniso_U_23
 _atom_site_aniso_U_13
 _atom_site_aniso_U_12
Pd1 0.0636(3) 0.0652(3) 0.0581(3) 0.00150(19) -0.00107(19) -0.00307(18)
N2 0.077(2) 0.070(2) 0.067(2) 0.0078(17) -0.0012(17) 0.0028(16)
N3 0.064(2) 0.0653(18) 0.054(2) 0.0001(15) -0.0023(17) -0.0049(16)
N4 0.0636(19) 0.065(2) 0.066(2) -0.0033(16) -0.0001(15) -0.0048(16)
C1 0.095(3) 0.065(3) 0.079(3) 0.005(2) -0.008(2) -0.009(2)
C2 0.090(3) 0.066(2) 0.073(3) -0.0020(19) -0.007(2) -0.006(2)
C3 0.075(3) 0.076(2) 0.051(3) 0.0048(16) -0.003(2) -0.002(2)
C4 0.066(3) 0.072(2) 0.065(3) 0.005(2) -0.0004(19) -0.001(2)
C5 0.088(3) 0.081(3) 0.084(4) -0.002(3) 0.001(3) 0.012(2)
C6 0.136(4) 0.082(3) 0.136(5) -0.006(3) -0.002(4) 0.026(3)
C7 0.132(5) 0.110(4) 0.181(7) -0.029(4) -0.010(4) 0.044(4)
C8 0.172(7) 0.108(4) 0.343(13) -0.049(6) -0.042(8) 0.052(4)
C9 0.089(3) 0.073(3) 0.071(3) 0.016(2) -0.002(2) -0.003(2)
C10 0.088(3) 0.095(4) 0.080(3) 0.009(3) 0.006(2) -0.007(2)
C11 0.113(4) 0.144(5) 0.084(3) 0.017(3) 0.013(3) -0.013(4)
C12 0.129(5) 0.215(7) 0.118(5) -0.004(5) 0.036(4) -0.010(5)
C13 0.064(2) 0.080(3) 0.087(4) 0.013(2) 0.000(2) -0.007(2)
C14 0.076(3) 0.084(3) 0.107(4) 0.019(3) 0.010(3) -0.004(2)
C15 0.074(3) 0.098(3) 0.132(5) -0.002(3) 0.023(3) -0.013(3)
C16 0.115(4) 0.105(4) 0.142(5) 0.002(4) 0.030(4) -0.019(3)
C17 0.093(3) 0.073(3) 0.075(3) -0.010(2) 0.001(2) 0.000(2)
C18 0.095(3) 0.108(4) 0.079(4) -0.007(3) 0.007(3) 0.015(3)
C19 0.158(6) 0.149(5) 0.142(6) -0.051(4) 0.054(4) 0.005(5)
C20 0.182(7) 0.208(8) 0.161(7) -0.032(6) 0.079(5) 0.023(6)
C21 0.066(3) 0.071(2) 0.073(3) 0.0056(18) -0.011(2) -0.001(2)
C22 0.080(3) 0.088(3) 0.094(4) 0.014(3) 0.012(3) 0.000(2)
C23 0.084(4) 0.088(3) 0.146(5) 0.026(3) 0.016(4) -0.004(3)
C24 0.074(3) 0.071(3) 0.150(5) 0.020(3) -0.007(3) -0.001(3)
C25 0.090(4) 0.067(2) 0.106(4) 0.000(3) -0.015(3) 0.005(2)
C26 0.095(3) 0.066(2) 0.070(3) 0.009(2) -0.006(3) -0.001(2)
C27 0.075(3) 0.067(2) 0.083(3) 0.004(2) 0.012(2) 0.002(2)
C28 0.086(3) 0.081(3) 0.093(4) -0.004(2) -0.003(2) 0.011(2)
C29 0.106(4) 0.102(3) 0.117(4) -0.005(3) -0.020(3) 0.022(3)
C30 0.088(4) 0.101(3) 0.152(5) 0.013(4) 0.006(3) 0.021(3)
C31 0.101(4) 0.082(4) 0.196(6) 0.016(3) -0.011(4) 0.013(3)
C32 0.095(4) 0.069(2) 0.172(6) -0.001(3) -0.007(3) 0.008(2)
C33 0.078(2) 0.064(2) 0.068(3) 0.001(2) -0.001(2) 0.0015(18)
C34 0.079(3) 0.066(2) 0.070(3) 0.005(2) 0.002(2) 0.001(2)
C35 0.081(3) 0.091(3) 0.092(4) 0.014(3) 0.004(3) -0.008(2)
C36 0.080(3) 0.088(3) 0.113(4) -0.003(3) 0.010(3) -0.004(2)
C37 0.083(3) 0.081(3) 0.168(6) 0.010(3) 0.015(4) 0.004(3)
C38 0.084(3) 0.069(3) 0.136(5) 0.021(3) 0.011(3) 0.009(2)
C39 0.109(3) 0.080(3) 0.075(3) -0.004(2) 0.007(2) -0.009(3)
C40 0.134(4) 0.080(3) 0.085(3) 0.010(3) -0.014(3) -0.032(3)
C41 0.187(6) 0.090(4) 0.083(3) 0.010(3) -0.010(4) -0.044(4)
C42 0.227(7) 0.136(6) 0.100(5) -0.008(5) 0.023(4) -0.024(5)
C43 0.207(7) 0.200(8) 0.108(4) -0.036(5) 0.037(4) 0.029(6)
C44 0.150(5) 0.178(6) 0.099(4) -0.019(4) 0.028(4) 0.036(4)
B1 0.079(3) 0.069(2) 0.076(3) -0.001(2) 0.005(2) -0.001(2)
O3 0.078(4) 0.121(4) 0.106(5) 0.001(4) 0.003(3) 0.003(3)
C45 0.093(4) 0.141(4) 0.111(4) -0.013(3) 0.003(3) -0.003(3)
C46 0.088(4) 0.167(7) 0.145(6) 0.000(4) 0.009(3) -0.001(3)
C47 0.088(4) 0.167(7) 0.145(6) 0.000(4) 0.009(3) -0.001(3)
C48 0.093(4) 0.141(4) 0.111(4) -0.013(3) 0.003(3) -0.003(3)
O3A 0.078(4) 0.121(4) 0.106(5) 0.001(4) 0.003(3) 0.003(3)
C45A 0.093(4) 0.141(4) 0.111(4) -0.013(3) 0.003(3) -0.003(3)
C46A 0.088(4) 0.167(7) 0.145(6) 0.000(4) 0.009(3) -0.001(3)
C47A 0.088(4) 0.167(7) 0.145(6) 0.000(4) 0.009(3) -0.001(3)
C48A 0.093(4) 0.141(4) 0.111(4) -0.013(3) 0.003(3) -0.003(3)
O1 0.081(2) 0.206(3) 0.091(2) -0.0268(19) -0.0114(18) 0.001(2)
O2 0.081(2) 0.206(3) 0.091(2) -0.0268(19) -0.0114(18) 0.001(2)
N1 0.084(2) 0.091(3) 0.078(2) 0.012(2) -0.005(2) -0.001(2)
O1A 0.081(2) 0.206(3) 0.091(2) -0.0268(19) -0.0114(18) 0.001(2)
O2A 0.081(2) 0.206(3) 0.091(2) -0.0268(19) -0.0114(18) 0.001(2)
N1A 0.084(2) 0.091(3) 0.078(2) 0.012(2) -0.005(2) -0.001(2)
 
_geom_special_details
;
 All esds (except the esd in the dihedral angle between two l.s. planes)
 are estimated using the full covariance matrix.  The cell esds are taken
 into account individually in the estimation of esds in distances, angles
 and torsion angles; correlations between esds in cell parameters are only
 used when they are defined by crystal symmetry.  An approximate (isotropic)
 treatment of cell esds is used for estimating esds involving l.s. planes.
;
 
loop_
 _geom_bond_atom_site_label_1
 _geom_bond_atom_site_label_2
 _geom_bond_distance
 _geom_bond_site_symmetry_2
 _geom_bond_publ_flag
Pd1 O1A 1.938(19) . ?
Pd1 N3 2.019(3) . ?
Pd1 N1 2.037(3) . ?
Pd1 N2 2.091(4) . ?
Pd1 N4 2.097(3) . ?
N2 C9 1.499(5) . ?
N2 C5 1.520(5) . ?
N2 C1 1.521(5) . ?
N3 C2 1.484(5) . ?
N3 C3 1.489(5) . ?
N3 H3 0.9800 . ?
N4 C17 1.482(5) . ?
N4 C4 1.505(5) . ?
N4 C13 1.523(5) . ?
C1 C2 1.503(6) . ?
C1 H1A 0.9700 . ?
C1 H1B 0.9700 . ?
C2 H2A 0.9700 . ?
C2 H2B 0.9700 . ?
C3 C4 1.515(5) . ?
C3 H3A 0.9700 . ?
C3 H3B 0.9700 . ?
C4 H4A 0.9700 . ?
C4 H4B 0.9700 . ?
C5 C6 1.511(6) . ?
C5 H5A 0.9700 . ?
C5 H5B 0.9700 . ?
C6 C7 1.523(7) . ?
C6 H6A 0.9700 . ?
C6 H6B 0.9700 . ?
C7 C8 1.490(8) . ?
C7 H7A 0.9700 . ?
C7 H7B 0.9700 . ?
C8 H8A 0.9600 . ?
C8 H8B 0.9600 . ?
C8 H8C 0.9600 . ?
C9 C10 1.500(6) . ?
C9 H9A 0.9700 . ?
C9 H9B 0.9700 . ?
C10 C11 1.513(6) . ?
C10 H10A 0.9700 . ?
C10 H10B 0.9700 . ?
C11 C12 1.490(7) . ?
C11 H11A 0.9700 . ?
C11 H11B 0.9700 . ?
C12 H12A 0.9600 . ?
C12 H12B 0.9600 . ?
C12 H12C 0.9600 . ?
C13 C14 1.490(6) . ?
C13 H13A 0.9700 . ?
C13 H13B 0.9700 . ?
C14 C15 1.520(6) . ?
C14 H14A 0.9700 . ?
C14 H14B 0.9700 . ?
C15 C16 1.511(6) . ?
C15 H15A 0.9700 . ?
C15 H15B 0.9700 . ?
C16 H16A 0.9600 . ?
C16 H16B 0.9600 . ?
C16 H16C 0.9600 . ?
C17 C18 1.499(6) . ?
C17 H17A 0.9700 . ?
C17 H17B 0.9700 . ?
C18 C19 1.549(7) . ?
C18 H18A 0.9700 . ?
C18 H18B 0.9700 . ?
C19 C20 1.408(8) . ?
C19 H19A 0.9700 . ?
C19 H19B 0.9700 . ?
C20 H20A 0.9600 . ?
C20 H20B 0.9600 . ?
C20 H20C 0.9600 . ?
C21 C26 1.375(6) . ?
C21 C22 1.399(6) . ?
C21 B1 1.649(6) . ?
C22 C23 1.381(7) . ?
C22 H22 0.9300 . ?
C23 C24 1.367(7) . ?
C23 H23 0.9300 . ?
C24 C25 1.366(7) . ?
C24 H24 0.9300 . ?
C25 C26 1.380(6) . ?
C25 H25 0.9300 . ?
C26 H26 0.9300 . ?
C27 C28 1.378(6) . ?
C27 C32 1.403(6) . ?
C27 B1 1.664(7) . ?
C28 C29 1.393(7) . ?
C28 H28 0.9300 . ?
C29 C30 1.330(7) . ?
C29 H29 0.9300 . ?
C30 C31 1.366(8) . ?
C30 H30 0.9300 . ?
C31 C32 1.394(7) . ?
C31 H31 0.9300 . ?
C32 H32 0.9300 . ?
C33 C34 1.374(5) . ?
C33 C38 1.391(6) . ?
C33 B1 1.653(7) . ?
C34 C35 1.387(6) . ?
C34 H34 0.9300 . ?
C35 C36 1.371(6) . ?
C35 H35 0.9300 . ?
C36 C37 1.366(7) . ?
C36 H36 0.9300 . ?
C37 C38 1.379(7) . ?
C37 H37 0.9300 . ?
C38 H38 0.9300 . ?
C39 C40 1.375(7) . ?
C39 C44 1.402(7) . ?
C39 B1 1.678(8) . ?
C40 C41 1.428(8) . ?
C40 H40 0.9300 . ?
C41 C42 1.353(9) . ?
C41 H41 0.9300 . ?
C42 C43 1.373(9) . ?
C42 H42 0.9300 . ?
C43 C44 1.372(8) . ?
C43 H43 0.9300 . ?
C44 H44 0.9300 . ?
O3 C48 1.407(7) . ?
O3 C45 1.427(9) . ?
C45 C46 1.488(12) . ?
C45 H45A 0.9700 . ?
C45 H45B 0.9700 . ?
C46 C47 1.394(9) . ?
C46 H46A 0.9700 . ?
C46 H46B 0.9700 . ?
C47 C48 1.437(8) . ?
C47 H47A 0.9700 . ?
C47 H47B 0.9700 . ?
C48 H48A 0.9700 . ?
C48 H48B 0.9700 . ?
O3A C48A 1.378(17) . ?
O3A C45A 1.427(16) . ?
C45A C46A 1.483(18) . ?
C45A H45C 0.9700 . ?
C45A H45D 0.9700 . ?
C46A C47A 1.407(17) . ?
C46A H46C 0.9700 . ?
C46A H46D 0.9700 . ?
C47A C48A 1.420(17) . ?
C47A H47C 0.9700 . ?
C47A H47D 0.9700 . ?
C48A H48C 0.9700 . ?
C48A H48D 0.9700 . ?
O1 N1 1.2007(10) . ?
O2 N1 1.2011(10) . ?
O1A N1A 1.3002(10) . ?
O2A N1A 1.3003(10) . ?
 
loop_
 _geom_angle_atom_site_label_1
 _geom_angle_atom_site_label_2
 _geom_angle_atom_site_label_3
 _geom_angle
 _geom_angle_site_symmetry_1
 _geom_angle_site_symmetry_3
 _geom_angle_publ_flag
O1A Pd1 N3 170.1(4) . . ?
N3 Pd1 N1 178.82(14) . . ?
O1A Pd1 N2 94.10(12) . . ?
N3 Pd1 N2 85.29(13) . . ?
N1 Pd1 N2 95.54(10) . . ?
O1A Pd1 N4 93.78(11) . . ?
N3 Pd1 N4 85.04(12) . . ?
N1 Pd1 N4 94.28(10) . . ?
N2 Pd1 N4 166.42(14) . . ?
C9 N2 C5 109.8(3) . . ?
C9 N2 C1 110.3(3) . . ?
C5 N2 C1 110.9(4) . . ?
C9 N2 Pd1 114.6(3) . . ?
C5 N2 Pd1 105.7(3) . . ?
C1 N2 Pd1 105.3(2) . . ?
C2 N3 C3 116.8(3) . . ?
C2 N3 Pd1 107.7(2) . . ?
C3 N3 Pd1 108.1(2) . . ?
C2 N3 H3 108.0 . . ?
C3 N3 H3 108.0 . . ?
Pd1 N3 H3 108.0 . . ?
C17 N4 C4 109.7(3) . . ?
C17 N4 C13 110.1(3) . . ?
C4 N4 C13 111.0(3) . . ?
C17 N4 Pd1 115.8(3) . . ?
C4 N4 Pd1 105.6(2) . . ?
C13 N4 Pd1 104.6(2) . . ?
C2 C1 N2 109.7(3) . . ?
C2 C1 H1A 109.7 . . ?
N2 C1 H1A 109.7 . . ?
C2 C1 H1B 109.7 . . ?
N2 C1 H1B 109.7 . . ?
H1A C1 H1B 108.2 . . ?
N3 C2 C1 107.1(4) . . ?
N3 C2 H2A 110.3 . . ?
C1 C2 H2A 110.3 . . ?
N3 C2 H2B 110.3 . . ?
C1 C2 H2B 110.3 . . ?
H2A C2 H2B 108.6 . . ?
N3 C3 C4 106.1(3) . . ?
N3 C3 H3A 110.5 . . ?
C4 C3 H3A 110.5 . . ?
N3 C3 H3B 110.5 . . ?
C4 C3 H3B 110.5 . . ?
H3A C3 H3B 108.7 . . ?
N4 C4 C3 111.1(3) . . ?
N4 C4 H4A 109.4 . . ?
C3 C4 H4A 109.4 . . ?
N4 C4 H4B 109.4 . . ?
C3 C4 H4B 109.4 . . ?
H4A C4 H4B 108.0 . . ?
C6 C5 N2 117.6(4) . . ?
C6 C5 H5A 107.9 . . ?
N2 C5 H5A 107.9 . . ?
C6 C5 H5B 107.9 . . ?
N2 C5 H5B 107.9 . . ?
H5A C5 H5B 107.2 . . ?
C5 C6 C7 111.2(5) . . ?
C5 C6 H6A 109.4 . . ?
C7 C6 H6A 109.4 . . ?
C5 C6 H6B 109.4 . . ?
C7 C6 H6B 109.4 . . ?
H6A C6 H6B 108.0 . . ?
C8 C7 C6 111.2(6) . . ?
C8 C7 H7A 109.4 . . ?
C6 C7 H7A 109.4 . . ?
C8 C7 H7B 109.4 . . ?
C6 C7 H7B 109.4 . . ?
H7A C7 H7B 108.0 . . ?
C7 C8 H8A 109.5 . . ?
C7 C8 H8B 109.5 . . ?
H8A C8 H8B 109.5 . . ?
C7 C8 H8C 109.5 . . ?
H8A C8 H8C 109.5 . . ?
H8B C8 H8C 109.5 . . ?
C10 C9 N2 115.0(4) . . ?
C10 C9 H9A 108.5 . . ?
N2 C9 H9A 108.5 . . ?
C10 C9 H9B 108.5 . . ?
N2 C9 H9B 108.5 . . ?
H9A C9 H9B 107.5 . . ?
C9 C10 C11 110.2(4) . . ?
C9 C10 H10A 109.6 . . ?
C11 C10 H10A 109.6 . . ?
C9 C10 H10B 109.6 . . ?
C11 C10 H10B 109.6 . . ?
H10A C10 H10B 108.1 . . ?
C12 C11 C10 113.1(5) . . ?
C12 C11 H11A 109.0 . . ?
C10 C11 H11A 109.0 . . ?
C12 C11 H11B 109.0 . . ?
C10 C11 H11B 109.0 . . ?
H11A C11 H11B 107.8 . . ?
C11 C12 H12A 109.5 . . ?
C11 C12 H12B 109.5 . . ?
H12A C12 H12B 109.5 . . ?
C11 C12 H12C 109.5 . . ?
H12A C12 H12C 109.5 . . ?
H12B C12 H12C 109.5 . . ?
C14 C13 N4 117.8(4) . . ?
C14 C13 H13A 107.8 . . ?
N4 C13 H13A 107.8 . . ?
C14 C13 H13B 107.8 . . ?
N4 C13 H13B 107.8 . . ?
H13A C13 H13B 107.2 . . ?
C13 C14 C15 111.0(4) . . ?
C13 C14 H14A 109.4 . . ?
C15 C14 H14A 109.4 . . ?
C13 C14 H14B 109.4 . . ?
C15 C14 H14B 109.4 . . ?
H14A C14 H14B 108.0 . . ?
C16 C15 C14 113.0(4) . . ?
C16 C15 H15A 109.0 . . ?
C14 C15 H15A 109.0 . . ?
C16 C15 H15B 109.0 . . ?
C14 C15 H15B 109.0 . . ?
H15A C15 H15B 107.8 . . ?
C15 C16 H16A 109.5 . . ?
C15 C16 H16B 109.5 . . ?
H16A C16 H16B 109.5 . . ?
C15 C16 H16C 109.5 . . ?
H16A C16 H16C 109.5 . . ?
H16B C16 H16C 109.5 . . ?
N4 C17 C18 114.9(4) . . ?
N4 C17 H17A 108.5 . . ?
C18 C17 H17A 108.5 . . ?
N4 C17 H17B 108.5 . . ?
C18 C17 H17B 108.5 . . ?
H17A C17 H17B 107.5 . . ?
C17 C18 C19 110.8(5) . . ?
C17 C18 H18A 109.5 . . ?
C19 C18 H18A 109.5 . . ?
C17 C18 H18B 109.5 . . ?
C19 C18 H18B 109.5 . . ?
H18A C18 H18B 108.1 . . ?
C20 C19 C18 113.4(6) . . ?
C20 C19 H19A 108.9 . . ?
C18 C19 H19A 108.9 . . ?
C20 C19 H19B 108.9 . . ?
C18 C19 H19B 108.9 . . ?
H19A C19 H19B 107.7 . . ?
C19 C20 H20A 109.5 . . ?
C19 C20 H20B 109.5 . . ?
H20A C20 H20B 109.5 . . ?
C19 C20 H20C 109.5 . . ?
H20A C20 H20C 109.5 . . ?
H20B C20 H20C 109.5 . . ?
C26 C21 C22 115.6(5) . . ?
C26 C21 B1 121.4(4) . . ?
C22 C21 B1 122.8(5) . . ?
C23 C22 C21 121.9(5) . . ?
C23 C22 H22 119.1 . . ?
C21 C22 H22 119.1 . . ?
C24 C23 C22 120.7(6) . . ?
C24 C23 H23 119.6 . . ?
C22 C23 H23 119.6 . . ?
C25 C24 C23 118.4(6) . . ?
C25 C24 H24 120.8 . . ?
C23 C24 H24 120.8 . . ?
C24 C25 C26 120.9(6) . . ?
C24 C25 H25 119.6 . . ?
C26 C25 H25 119.6 . . ?
C21 C26 C25 122.5(5) . . ?
C21 C26 H26 118.8 . . ?
C25 C26 H26 118.8 . . ?
C28 C27 C32 114.3(5) . . ?
C28 C27 B1 124.6(4) . . ?
C32 C27 B1 121.1(4) . . ?
C27 C28 C29 122.3(5) . . ?
C27 C28 H28 118.9 . . ?
C29 C28 H28 118.9 . . ?
C30 C29 C28 122.6(6) . . ?
C30 C29 H29 118.7 . . ?
C28 C29 H29 118.7 . . ?
C29 C30 C31 117.4(6) . . ?
C29 C30 H30 121.3 . . ?
C31 C30 H30 121.3 . . ?
C30 C31 C32 121.3(6) . . ?
C30 C31 H31 119.4 . . ?
C32 C31 H31 119.4 . . ?
C31 C32 C27 122.0(5) . . ?
C31 C32 H32 119.0 . . ?
C27 C32 H32 119.0 . . ?
C34 C33 C38 114.2(5) . . ?
C34 C33 B1 124.2(4) . . ?
C38 C33 B1 121.5(4) . . ?
C33 C34 C35 123.4(4) . . ?
C33 C34 H34 118.3 . . ?
C35 C34 H34 118.3 . . ?
C36 C35 C34 120.3(5) . . ?
C36 C35 H35 119.9 . . ?
C34 C35 H35 119.9 . . ?
C37 C36 C35 118.5(5) . . ?
C37 C36 H36 120.7 . . ?
C35 C36 H36 120.7 . . ?
C36 C37 C38 119.9(5) . . ?
C36 C37 H37 120.1 . . ?
C38 C37 H37 120.1 . . ?
C37 C38 C33 123.8(5) . . ?
C37 C38 H38 118.1 . . ?
C33 C38 H38 118.1 . . ?
C40 C39 C44 114.9(6) . . ?
C40 C39 B1 122.3(5) . . ?
C44 C39 B1 122.7(5) . . ?
C39 C40 C41 122.1(6) . . ?
C39 C40 H40 119.0 . . ?
C41 C40 H40 119.0 . . ?
C42 C41 C40 119.4(8) . . ?
C42 C41 H41 120.3 . . ?
C40 C41 H41 120.3 . . ?
C41 C42 C43 120.5(8) . . ?
C41 C42 H42 119.7 . . ?
C43 C42 H42 119.7 . . ?
C44 C43 C42 118.9(8) . . ?
C44 C43 H43 120.6 . . ?
C42 C43 H43 120.6 . . ?
C43 C44 C39 124.1(7) . . ?
C43 C44 H44 117.9 . . ?
C39 C44 H44 117.9 . . ?
C21 B1 C33 110.5(4) . . ?
C21 B1 C27 108.2(4) . . ?
C33 B1 C27 110.5(4) . . ?
C21 B1 C39 109.7(4) . . ?
C33 B1 C39 107.7(4) . . ?
C27 B1 C39 110.2(4) . . ?
C48 O3 C45 105.6(6) . . ?
O3 C45 C46 106.7(9) . . ?
O3 C45 H45A 110.4 . . ?
C46 C45 H45A 110.4 . . ?
O3 C45 H45B 110.4 . . ?
C46 C45 H45B 110.4 . . ?
H45A C45 H45B 108.6 . . ?
C47 C46 C45 103.0(7) . . ?
C47 C46 H46A 111.2 . . ?
C45 C46 H46A 111.2 . . ?
C47 C46 H46B 111.2 . . ?
C45 C46 H46B 111.2 . . ?
H46A C46 H46B 109.1 . . ?
C46 C47 C48 109.9(7) . . ?
C46 C47 H47A 109.7 . . ?
C48 C47 H47A 109.7 . . ?
C46 C47 H47B 109.7 . . ?
C48 C47 H47B 109.7 . . ?
H47A C47 H47B 108.2 . . ?
O3 C48 C47 107.6(7) . . ?
O3 C48 H48A 110.2 . . ?
C47 C48 H48A 110.2 . . ?
O3 C48 H48B 110.2 . . ?
C47 C48 H48B 110.2 . . ?
H48A C48 H48B 108.5 . . ?
C48A O3A C45A 110.3(15) . . ?
O3A C45A C46A 103.9(15) . . ?
O3A C45A H45C 111.0 . . ?
C46A C45A H45C 111.0 . . ?
O3A C45A H45D 111.0 . . ?
C46A C45A H45D 111.0 . . ?
H45C C45A H45D 109.0 . . ?
C47A C46A C45A 108.8(16) . . ?
C47A C46A H46C 109.9 . . ?
C45A C46A H46C 109.9 . . ?
C47A C46A H46D 109.9 . . ?
C45A C46A H46D 109.9 . . ?
H46C C46A H46D 108.3 . . ?
C46A C47A C48A 106.8(16) . . ?
C46A C47A H47C 110.4 . . ?
C48A C47A H47C 110.4 . . ?
C46A C47A H47D 110.4 . . ?
C48A C47A H47D 110.4 . . ?
H47C C47A H47D 108.6 . . ?
O3A C48A C47A 109.7(15) . . ?
O3A C48A H48C 109.7 . . ?
C47A C48A H48C 109.7 . . ?
O3A C48A H48D 109.7 . . ?
C47A C48A H48D 109.7 . . ?
H48C C48A H48D 108.2 . . ?
O1 N1 O2 121.84(16) . . ?
O1 N1 Pd1 119.1(3) . . ?
O2 N1 Pd1 119.0(3) . . ?
N1A O1A Pd1 128.2(9) . . ?
O2A N1A O1A 107.70(12) . . ?
 
loop_
 _geom_torsion_atom_site_label_1
 _geom_torsion_atom_site_label_2
 _geom_torsion_atom_site_label_3
 _geom_torsion_atom_site_label_4
 _geom_torsion
 _geom_torsion_site_symmetry_1
 _geom_torsion_site_symmetry_2
 _geom_torsion_site_symmetry_3
 _geom_torsion_site_symmetry_4
 _geom_torsion_publ_flag
C9 N2 C1 C2 -160.0(4) . . . . ?
C5 N2 C1 C2 78.1(4) . . . . ?
Pd1 N2 C1 C2 -35.8(4) . . . . ?
C3 N3 C2 C1 -167.7(4) . . . . ?
Pd1 N3 C2 C1 -45.9(4) . . . . ?
N2 C1 C2 N3 55.1(5) . . . . ?
C2 N3 C3 C4 167.7(3) . . . . ?
Pd1 N3 C3 C4 46.1(4) . . . . ?
C17 N4 C4 C3 159.1(4) . . . . ?
C13 N4 C4 C3 -79.1(4) . . . . ?
Pd1 N4 C4 C3 33.6(4) . . . . ?
N3 C3 C4 N4 -53.7(4) . . . . ?
C9 N2 C5 C6 -56.8(5) . . . . ?
C1 N2 C5 C6 65.4(5) . . . . ?
Pd1 N2 C5 C6 179.1(4) . . . . ?
N2 C5 C6 C7 -177.4(5) . . . . ?
C5 C6 C7 C8 -173.9(6) . . . . ?
C5 N2 C9 C10 -171.5(4) . . . . ?
C1 N2 C9 C10 65.9(5) . . . . ?
Pd1 N2 C9 C10 -52.7(5) . . . . ?
N2 C9 C10 C11 172.6(4) . . . . ?
C9 C10 C11 C12 171.6(5) . . . . ?
C17 N4 C13 C14 57.0(5) . . . . ?
C4 N4 C13 C14 -64.6(5) . . . . ?
Pd1 N4 C13 C14 -178.0(4) . . . . ?
N4 C13 C14 C15 -179.3(4) . . . . ?
C13 C14 C15 C16 178.5(5) . . . . ?
C4 N4 C17 C18 -68.8(5) . . . . ?
C13 N4 C17 C18 168.8(4) . . . . ?
Pd1 N4 C17 C18 50.5(5) . . . . ?
N4 C17 C18 C19 -178.2(4) . . . . ?
C17 C18 C19 C20 -173.6(6) . . . . ?
C26 C21 C22 C23 1.2(7) . . . . ?
B1 C21 C22 C23 -173.9(4) . . . . ?
C21 C22 C23 C24 1.0(8) . . . . ?
C22 C23 C24 C25 -2.1(8) . . . . ?
C23 C24 C25 C26 1.0(8) . . . . ?
C22 C21 C26 C25 -2.3(7) . . . . ?
B1 C21 C26 C25 172.8(4) . . . . ?
C24 C25 C26 C21 1.3(7) . . . . ?
C32 C27 C28 C29 -3.6(8) . . . . ?
B1 C27 C28 C29 177.7(5) . . . . ?
C27 C28 C29 C30 1.7(9) . . . . ?
C28 C29 C30 C31 0.8(10) . . . . ?
C29 C30 C31 C32 -1.0(10) . . . . ?
C30 C31 C32 C27 -1.2(10) . . . . ?
C28 C27 C32 C31 3.4(8) . . . . ?
B1 C27 C32 C31 -177.9(5) . . . . ?
C38 C33 C34 C35 -0.7(7) . . . . ?
B1 C33 C34 C35 -177.2(4) . . . . ?
C33 C34 C35 C36 -0.1(8) . . . . ?
C34 C35 C36 C37 1.2(8) . . . . ?
C35 C36 C37 C38 -1.4(9) . . . . ?
C36 C37 C38 C33 0.5(10) . . . . ?
C34 C33 C38 C37 0.6(8) . . . . ?
B1 C33 C38 C37 177.1(5) . . . . ?
C44 C39 C40 C41 -2.5(8) . . . . ?
B1 C39 C40 C41 174.1(5) . . . . ?
C39 C40 C41 C42 1.6(9) . . . . ?
C40 C41 C42 C43 1.0(12) . . . . ?
C41 C42 C43 C44 -2.4(13) . . . . ?
C42 C43 C44 C39 1.4(13) . . . . ?
C40 C39 C44 C43 1.1(10) . . . . ?
B1 C39 C44 C43 -175.6(7) . . . . ?
C26 C21 B1 C33 45.8(6) . . . . ?
C22 C21 B1 C33 -139.4(4) . . . . ?
C26 C21 B1 C27 -75.3(5) . . . . ?
C22 C21 B1 C27 99.5(5) . . . . ?
C26 C21 B1 C39 164.4(4) . . . . ?
C22 C21 B1 C39 -20.8(6) . . . . ?
C34 C33 B1 C21 -148.7(4) . . . . ?
C38 C33 B1 C21 35.1(6) . . . . ?
C34 C33 B1 C27 -28.9(6) . . . . ?
C38 C33 B1 C27 154.9(5) . . . . ?
C34 C33 B1 C39 91.6(5) . . . . ?
C38 C33 B1 C39 -84.6(5) . . . . ?
C28 C27 B1 C21 11.9(7) . . . . ?
C32 C27 B1 C21 -166.6(5) . . . . ?
C28 C27 B1 C33 -109.2(5) . . . . ?
C32 C27 B1 C33 72.3(6) . . . . ?
C28 C27 B1 C39 131.8(5) . . . . ?
C32 C27 B1 C39 -46.7(6) . . . . ?
C40 C39 B1 C21 -81.4(6) . . . . ?
C44 C39 B1 C21 94.9(6) . . . . ?
C40 C39 B1 C33 38.8(6) . . . . ?
C44 C39 B1 C33 -144.8(5) . . . . ?
C40 C39 B1 C27 159.5(4) . . . . ?
C44 C39 B1 C27 -24.1(7) . . . . ?
C48 O3 C45 C46 25.8(15) . . . . ?
O3 C45 C46 C47 -25.9(16) . . . . ?
C45 C46 C47 C48 16.3(14) . . . . ?
C45 O3 C48 C47 -15.6(13) . . . . ?
C46 C47 C48 O3 -1.1(12) . . . . ?
C48A O3A C45A C46A 5(6) . . . . ?
O3A C45A C46A C47A -7(6) . . . . ?
C45A C46A C47A C48A 7(5) . . . . ?
C45A O3A C48A C47A -1(5) . . . . ?
C46A C47A C48A O3A -4(4) . . . . ?
Pd1 O1A N1A O2A 0.00(3) . . . . ?
 
_refine_diff_density_max    0.307
_refine_diff_density_min   -0.395
_refine_diff_density_rms    0.060

_shelx_res_file
;
TITL shelxt in P 1 21/n 1
    12_decay.res
    created by SHELXL-2018/3 at 16:12:34 on 26-Mar-2020
CELL 0.534 11.6794 13.5884 30.2418 90 93.135 90
ZERR 4 0.00048 0.000597 0.001288 0 0.003952 0
LATT 1
SYMM 0.5-X,0.5+Y,0.5-Z
SFAC C H B N O Pd
DISP B 0 0 4.561
DISP C 0.001 0.001 6.94
DISP H -0 0 0.611
DISP N 0.003 0.002 10.693
DISP O 0.005 0.003 16.398
DISP Pd -2.504 0.615 1934.604
UNIT 192 292 4 16 12 4
DFIX 1.2 0.001 N1 O1 N1 O2
DFIX 1.3 0.001 O1A N1A N1A O2A
DANG 2.1 0.001 O1 O2 O1A O2A
FLAT 0.001 Pd1 O1 O2 N1 O1A O2A N1A
RIGU 0.001 0.002
EADP O3 O3A
EADP C45 C45A C48 C48A
EADP C46 C46A C47 C47A
EADP O1 O1A O2 O2A
EADP N1 N1A

L.S. 20
PLAN  5
SIZE 0.1 0.1 0.05
TEMP -13
BOND $H
list 4
CONF
fmap 2
acta
SHEL 999 0.8
OMIT 10 0 0
OMIT -1 2 3
OMIT 7 12 0
OMIT -2 1 2
OMIT -2 2 1
OMIT -2 1 5
OMIT -1 2 5
OMIT 3 1 13
REM <olex2.extras>
REM <HklSrc "%.\\12_decay.hkl">
REM </olex2.extras>

WGHT    0.062400
FVAR       0.23837   0.76428   0.86106
PD1   6    0.339660    0.775032    0.346695    11.00000    0.06359    0.06523 =
         0.05806    0.00150   -0.00107   -0.00307
N2    4    0.345165    0.927529    0.337856    11.00000    0.07728    0.07032 =
         0.06709    0.00778   -0.00115    0.00282
N3    4    0.454292    0.798525    0.398007    11.00000    0.06419    0.06527 =
         0.05416    0.00008   -0.00230   -0.00493
AFIX  13
H3    2    0.531224    0.788046    0.387473    11.00000   -1.20000
AFIX   0
N4    4    0.331910    0.631102    0.371376    11.00000    0.06357    0.06489 =
         0.06617   -0.00331   -0.00006   -0.00483
C1    1    0.441889    0.963458    0.369519    11.00000    0.09503    0.06500 =
         0.07919    0.00542   -0.00848   -0.00853
AFIX  23
H1A   2    0.514476    0.957615    0.355612    11.00000   -1.20000
H1B   2    0.430052    1.032232    0.376551    11.00000   -1.20000
AFIX   0
C2    1    0.445095    0.903246    0.411279    11.00000    0.08990    0.06589 =
         0.07260   -0.00202   -0.00728   -0.00609
AFIX  23
H2A   2    0.510509    0.921875    0.430617    11.00000   -1.20000
H2B   2    0.375809    0.913699    0.426928    11.00000   -1.20000
AFIX   0
C3    1    0.434615    0.723390    0.432640    11.00000    0.07480    0.07626 =
         0.05120    0.00483   -0.00306   -0.00192
AFIX  23
H3A   2    0.365493    0.738397    0.447698    11.00000   -1.20000
H3B   2    0.498851    0.721551    0.454357    11.00000   -1.20000
AFIX   0
C4    1    0.422472    0.625777    0.408651    11.00000    0.06622    0.07157 =
         0.06525    0.00457   -0.00043   -0.00091
AFIX  23
H4A   2    0.495300    0.607997    0.396914    11.00000   -1.20000
H4B   2    0.402219    0.575045    0.429393    11.00000   -1.20000
AFIX   0
C5    1    0.230041    0.965801    0.351550    11.00000    0.08799    0.08075 =
         0.08440   -0.00216    0.00111    0.01209
AFIX  23
H5A   2    0.170496    0.934051    0.333029    11.00000   -1.20000
H5B   2    0.220270    0.944811    0.381768    11.00000   -1.20000
AFIX   0
C6    1    0.209866    1.075568    0.349255    11.00000    0.13648    0.08234 =
         0.13581   -0.00623   -0.00196    0.02616
AFIX  23
H6A   2    0.213945    1.097564    0.318868    11.00000   -1.20000
H6B   2    0.269563    1.109055    0.367022    11.00000   -1.20000
AFIX   0
C7    1    0.093292    1.102450    0.365988    11.00000    0.13170    0.11042 =
         0.18121   -0.02938   -0.00998    0.04365
AFIX  23
H7A   2    0.034298    1.063596    0.350373    11.00000   -1.20000
H7B   2    0.092167    1.086907    0.397267    11.00000   -1.20000
AFIX   0
C8    1    0.067939    1.209028    0.359247    11.00000    0.17223    0.10821 =
         0.34278   -0.04942   -0.04227    0.05228
AFIX 137
H8A   2    0.046488    1.220791    0.328605    11.00000   -1.50000
H8B   2    0.134899    1.247019    0.367701    11.00000   -1.50000
H8C   2    0.006096    1.227944    0.377090    11.00000   -1.50000
AFIX   0
C9    1    0.365071    0.959772    0.291484    11.00000    0.08927    0.07250 =
         0.07071    0.01620   -0.00193   -0.00310
AFIX  23
H9A   2    0.297524    0.943802    0.272771    11.00000   -1.20000
H9B   2    0.373745    1.030763    0.291301    11.00000   -1.20000
AFIX   0
C10   1    0.467676    0.914737    0.271649    11.00000    0.08820    0.09480 =
         0.08014    0.00894    0.00552   -0.00734
AFIX  23
H10A  2    0.464701    0.843717    0.274612    11.00000   -1.20000
H10B  2    0.537076    0.937942    0.287393    11.00000   -1.20000
AFIX   0
C11   1    0.470233    0.941969    0.223215    11.00000    0.11267    0.14371 =
         0.08351    0.01736    0.01287   -0.01316
AFIX  23
H11A  2    0.405970    0.910810    0.207071    11.00000   -1.20000
H11B  2    0.460914    1.012628    0.220207    11.00000   -1.20000
AFIX   0
C12   1    0.578454    0.912054    0.203017    11.00000    0.12889    0.21517 =
         0.11760   -0.00397    0.03610   -0.01028
AFIX 137
H12A  2    0.574685    0.929901    0.172257    11.00000   -1.50000
H12B  2    0.588186    0.842133    0.205781    11.00000   -1.50000
H12C  2    0.642214    0.944857    0.217999    11.00000   -1.50000
AFIX   0
C13   1    0.212317    0.622644    0.388739    11.00000    0.06359    0.08038 =
         0.08748    0.01336    0.00041   -0.00733
AFIX  23
H13A  2    0.203425    0.675160    0.410004    11.00000   -1.20000
H13B  2    0.157158    0.634492    0.364164    11.00000   -1.20000
AFIX   0
C14   1    0.180883    0.528365    0.410150    11.00000    0.07640    0.08435 =
         0.10654    0.01857    0.01025   -0.00415
AFIX  23
H14A  2    0.233201    0.516092    0.435573    11.00000   -1.20000
H14B  2    0.188266    0.474648    0.389375    11.00000   -1.20000
AFIX   0
C15   1    0.058643    0.531867    0.424972    11.00000    0.07444    0.09809 =
         0.13196   -0.00202    0.02308   -0.01340
AFIX  23
H15A  2    0.052278    0.584875    0.446179    11.00000   -1.20000
H15B  2    0.007080    0.546420    0.399579    11.00000   -1.20000
AFIX   0
C16   1    0.021683    0.436771    0.445808    11.00000    0.11478    0.10467 =
         0.14179    0.00240    0.03049   -0.01924
AFIX 137
H16A  2    0.023986    0.384533    0.424503    11.00000   -1.50000
H16B  2   -0.055031    0.443680    0.455275    11.00000   -1.50000
H16C  2    0.072610    0.421680    0.470885    11.00000   -1.50000
AFIX   0
C17   1    0.350581    0.551477    0.339040    11.00000    0.09296    0.07274 =
         0.07529   -0.00967    0.00148   -0.00047
AFIX  23
H17A  2    0.284209    0.548142    0.318365    11.00000   -1.20000
H17B  2    0.355633    0.489340    0.354814    11.00000   -1.20000
AFIX   0
C18   1    0.455726    0.563090    0.313245    11.00000    0.09491    0.10788 =
         0.07851   -0.00728    0.00701    0.01463
AFIX  23
H18A  2    0.523200    0.563401    0.333425    11.00000   -1.20000
H18B  2    0.452510    0.625528    0.297680    11.00000   -1.20000
AFIX   0
C19   1    0.465158    0.478197    0.279462    11.00000    0.15752    0.14913 =
         0.14196   -0.05067    0.05356    0.00518
AFIX  23
H19A  2    0.458813    0.415923    0.294815    11.00000   -1.20000
H19B  2    0.401441    0.482621    0.257595    11.00000   -1.20000
AFIX   0
C20   1    0.568489    0.479253    0.257557    11.00000    0.18224    0.20841 =
         0.16081   -0.03199    0.07903    0.02260
AFIX 137
H20A  2    0.580728    0.415875    0.244607    11.00000   -1.50000
H20B  2    0.630977    0.494223    0.278416    11.00000   -1.50000
H20C  2    0.564205    0.528381    0.234714    11.00000   -1.50000
AFIX   0

C21   1    0.655545    0.374571    0.427634    11.00000    0.06643    0.07054 =
         0.07253    0.00564   -0.01103   -0.00137
C22   1    0.709406    0.423605    0.393789    11.00000    0.07959    0.08794 =
         0.09415    0.01423    0.01161    0.00031
AFIX  43
H22   2    0.726550    0.388864    0.368493    11.00000   -1.20000
AFIX   0
C23   1    0.737833    0.522084    0.396866    11.00000    0.08365    0.08766 =
         0.14569    0.02558    0.01564   -0.00371
AFIX  43
H23   2    0.772513    0.552614    0.373543    11.00000   -1.20000
AFIX   0
C24   1    0.715575    0.575239    0.433817    11.00000    0.07432    0.07111 =
         0.14969    0.01980   -0.00728   -0.00054
AFIX  43
H24   2    0.736920    0.641023    0.436328    11.00000   -1.20000
AFIX   0
C25   1    0.661217    0.529331    0.466950    11.00000    0.09025    0.06682 =
         0.10565   -0.00004   -0.01535    0.00488
AFIX  43
H25   2    0.644286    0.564595    0.492127    11.00000   -1.20000
AFIX   0
C26   1    0.631089    0.431299    0.463556    11.00000    0.09503    0.06642 =
         0.07039    0.00919   -0.00597   -0.00101
AFIX  43
H26   2    0.592807    0.402539    0.486429    11.00000   -1.20000
AFIX   0
C27   1    0.734020    0.201090    0.459083    11.00000    0.07545    0.06724 =
         0.08271    0.00381    0.01162    0.00221
C28   1    0.809462    0.250421    0.487844    11.00000    0.08610    0.08100 =
         0.09263   -0.00442   -0.00268    0.01109
AFIX  43
H28   2    0.805981    0.318737    0.489051    11.00000   -1.20000
AFIX   0
C29   1    0.890767    0.201532    0.515178    11.00000    0.10598    0.10218 =
         0.11662   -0.00523   -0.01965    0.02196
AFIX  43
H29   2    0.938204    0.238392    0.534531    11.00000   -1.20000
AFIX   0
C30   1    0.903279    0.104258    0.514709    11.00000    0.08800    0.10111 =
         0.15230    0.01326    0.00584    0.02103
AFIX  43
H30   2    0.957507    0.072961    0.533479    11.00000   -1.20000
AFIX   0
C31   1    0.833367    0.052112    0.485580    11.00000    0.10091    0.08172 =
         0.19562    0.01588   -0.01081    0.01308
AFIX  43
H31   2    0.840901   -0.015934    0.484179    11.00000   -1.20000
AFIX   0
C32   1    0.750922    0.098950    0.457907    11.00000    0.09490    0.06904 =
         0.17232   -0.00107   -0.00738    0.00769
AFIX  43
H32   2    0.705772    0.061320    0.438068    11.00000   -1.20000
AFIX   0
C33   1    0.504017    0.230020    0.444793    11.00000    0.07761    0.06381 =
         0.06771    0.00147   -0.00077    0.00147
C34   1    0.477626    0.145648    0.467091    11.00000    0.07876    0.06585 =
         0.07028    0.00518    0.00163    0.00083
AFIX  43
H34   2    0.535972    0.100583    0.473750    11.00000   -1.20000
AFIX   0
C35   1    0.368401    0.124227    0.480182    11.00000    0.08107    0.09136 =
         0.09233    0.01363    0.00445   -0.00779
AFIX  43
H35   2    0.355148    0.065922    0.495175    11.00000   -1.20000
AFIX   0
C36   1    0.279893    0.188692    0.471102    11.00000    0.08025    0.08792 =
         0.11274   -0.00284    0.00965   -0.00446
AFIX  43
H36   2    0.206743    0.175398    0.480249    11.00000   -1.20000
AFIX   0
C37   1    0.301554    0.272884    0.448322    11.00000    0.08268    0.08139 =
         0.16792    0.01025    0.01525    0.00414
AFIX  43
H37   2    0.242523    0.317030    0.441240    11.00000   -1.20000
AFIX   0
C38   1    0.411063    0.292284    0.435851    11.00000    0.08431    0.06919 =
         0.13576    0.02065    0.01102    0.00881
AFIX  43
H38   2    0.423527    0.350366    0.420573    11.00000   -1.20000
AFIX   0
C39   1    0.635450    0.212710    0.374873    11.00000    0.10939    0.07996 =
         0.07473   -0.00447    0.00695   -0.00936
C40   1    0.542815    0.219983    0.345002    11.00000    0.13424    0.08041 =
         0.08467    0.01016   -0.01395   -0.03169
AFIX  43
H40   2    0.473737    0.243657    0.354631    11.00000   -1.20000
AFIX   0
C41   1    0.549302    0.192333    0.299646    11.00000    0.18717    0.08989 =
         0.08304    0.00999   -0.00999   -0.04380
AFIX  43
H41   2    0.485842    0.199573    0.279968    11.00000   -1.20000
AFIX   0
C42   1    0.648577    0.155517    0.285561    11.00000    0.22662    0.13555 =
         0.10027   -0.00800    0.02315   -0.02390
AFIX  43
H42   2    0.653583    0.138348    0.255961    11.00000   -1.20000
AFIX   0
C43   1    0.742031    0.143290    0.314618    11.00000    0.20701    0.19983 =
         0.10802   -0.03627    0.03745    0.02866
AFIX  43
H43   2    0.809369    0.115703    0.305189    11.00000   -1.20000
AFIX   0
C44   1    0.734381    0.172460    0.357798    11.00000    0.15027    0.17790 =
         0.09937   -0.01853    0.02825    0.03571
AFIX  43
H44   2    0.798871    0.165069    0.376942    11.00000   -1.20000
AFIX   0
B1    3    0.632145    0.254865    0.426933    11.00000    0.07900    0.06932 =
         0.07572   -0.00064    0.00461   -0.00097

PART 1
O3    5    0.688333    0.802947    0.365710    21.00000    0.07833    0.12117 =
         0.10590    0.00088    0.00327    0.00297
C45   1    0.739428    0.770103    0.326548    21.00000    0.09333    0.14072 =
         0.11055   -0.01310    0.00313   -0.00333
AFIX  23
H45A  2    0.726107    0.817519    0.302846    21.00000   -1.20000
H45B  2    0.707020    0.707400    0.316984    21.00000   -1.20000
AFIX   0
C46   1    0.864453    0.759824    0.337876    21.00000    0.08776    0.16676 =
         0.14459    0.00047    0.00911   -0.00082
AFIX  23
H46A  2    0.883538    0.693168    0.347089    21.00000   -1.20000
H46B  2    0.909144    0.777319    0.312936    21.00000   -1.20000
AFIX   0
C47   1    0.883224    0.825983    0.372731    21.00000    0.08776    0.16676 =
         0.14459    0.00047    0.00911   -0.00082
AFIX  23
H47A  2    0.920758    0.884521    0.362234    21.00000   -1.20000
H47B  2    0.933058    0.796247    0.395715    21.00000   -1.20000
AFIX   0
C48   1    0.775891    0.852454    0.390574    21.00000    0.09333    0.14072 =
         0.11055   -0.01310    0.00313   -0.00333
AFIX  23
H48A  2    0.775478    0.833343    0.421469    21.00000   -1.20000
H48B  2    0.764356    0.923040    0.388569    21.00000   -1.20000
AFIX   0
SAME 0.02 0.04 O3 > C48
PART 0
PART 2
O3A   5    0.664484    0.813623    0.356748   -21.00000    0.07833    0.12117 =
         0.10590    0.00088    0.00327    0.00297
C45A  1    0.717928    0.757799    0.323638   -21.00000    0.09333    0.14072 =
         0.11055   -0.01310    0.00313   -0.00333
AFIX  23
H45C  2    0.679919    0.768394    0.294705   -21.00000   -1.20000
H45D  2    0.716672    0.688066    0.330454   -21.00000   -1.20000
AFIX   0
C46A  1    0.837168    0.795691    0.325093   -21.00000    0.08776    0.16676 =
         0.14459    0.00047    0.00911   -0.00082
AFIX  23
H46C  2    0.889922    0.744842    0.335847   -21.00000   -1.20000
H46D  2    0.857454    0.814602    0.295599   -21.00000   -1.20000
AFIX   0
C47A  1    0.844938    0.877711    0.353507   -21.00000    0.08776    0.16676 =
         0.14459    0.00047    0.00911   -0.00082
AFIX  23
H47C  2    0.859012    0.937059    0.336827   -21.00000   -1.20000
H47D  2    0.907224    0.869074    0.375723   -21.00000   -1.20000
AFIX   0
C48A  1    0.738581    0.884628    0.373898   -21.00000    0.09333    0.14072 =
         0.11055   -0.01310    0.00313   -0.00333
AFIX  23
H48C  2    0.750670    0.875557    0.405625   -21.00000   -1.20000
H48D  2    0.705609    0.949372    0.368637   -21.00000   -1.20000
AFIX   0

PART 0
PART 3
O1    5    0.125317    0.759114    0.299353    31.00000    0.08090    0.20577 =
         0.09090   -0.02679   -0.01136    0.00078
O2    5    0.261584    0.723862    0.259743    31.00000    0.08090    0.20577 =
         0.09090   -0.02679   -0.01136    0.00078
N1    4    0.225985    0.748967    0.294512    31.00000    0.08390    0.09130 =
         0.07760    0.01216   -0.00458   -0.00130
PART 0
PART 4
O1A   5    0.209764    0.756811    0.304830   -31.00000    0.08090    0.20577 =
         0.09090   -0.02679   -0.01136    0.00078
O2A   5    0.316300    0.716407    0.254131   -31.00000    0.08090    0.20577 =
         0.09090   -0.02679   -0.01136    0.00078
N1A   4    0.210163    0.729931    0.263577   -31.00000    0.08390    0.09130 =
         0.07760    0.01216   -0.00458   -0.00130
HKLF 4


REM  shelxt in P 1 21/n 1
REM wR2 = 0.1509, GooF = S = 0.853, Restrained GooF = 0.854 for all data
REM R1 = 0.0582 for 4100 Fo > 4sig(Fo) and 0.1378 for all 9696 data
REM 526 parameters refined using 490 restraints

END

WGHT      0.0625      0.0000

REM Highest difference peak  0.307,  deepest hole -0.395,  1-sigma level  0.060
Q1    1   0.2227  0.7878  0.2494  11.00000  0.05    0.31
Q2    1   0.0463  0.6028  0.3947  11.00000  0.05    0.28
Q3    1   0.8618  0.7794  0.3974  11.00000  0.05    0.27
Q4    1   0.2016  0.6412  0.2822  11.00000  0.05    0.27
Q5    1   0.4461  0.6901  0.3646  11.00000  0.05    0.26
;
_shelx_res_checksum   93778

_shelx_hkl_file
;
  16   0  -5   -0.00    6.13
  16   0  -6    0.00    5.86
 -16   0   7    0.00    6.11
  16   0  -7    4.88    6.92
 -16   0   8    2.98    6.01
  16   0  -8    6.03    7.35
 -16   0   9    7.96    7.44
  16   0  -9   -0.00    6.73
 -16   0  10    1.08    5.15
  16   0 -10    1.52    5.36
 -16   0  11    7.38    7.49
  16   0 -11   -0.00    7.34
 -16   0  12   -0.00    8.05
  16   0 -12    6.04    5.91
 -16   0  13    1.65    6.43
  16   0 -13   -0.00    5.82
 -16   0  14    2.48    7.52
 -16   0  15   -0.00    6.97
  16  -1  -1    0.00    5.48
  16  -1  -2    0.00    5.80
  16  -1  -3    0.08    6.04
  16  -1  -3    0.51    5.64
  16  -1  -4    0.33    6.20
  16  -1  -4   -0.00    6.90
  16  -1  -5    1.37    5.80
  16  -1  -5   -0.00    6.25
 -16   1   6    3.68    7.11
  16  -1  -6    0.00    6.19
  16  -1  -6    8.00    7.86
 -16   1   7   -0.00    5.31
  16  -1  -7    1.77    6.69
  16  -1  -7    3.71    6.82
 -16   1   8    3.91    6.78
  16  -1  -8    4.72    7.82
  16  -1  -8   -0.00    8.27
 -16   1   9    2.94    5.72
  16  -1  -9   -0.00    6.52
  16  -1  -9    0.96    5.93
 -16   1  10   -0.00    5.89
  16  -1 -10    6.20    7.08
  16  -1 -10    1.54    5.50
  16   1 -10    1.91    5.52
 -16   1  11   -0.00    4.80
  16  -1 -11   -0.00    6.07
  16  -1 -11    1.59    8.43
  16   1 -11   -0.00    5.38
 -16   1  12   -0.00    6.93
  16  -1 -12    0.00    5.83
  16   1 -12    4.19    7.01
 -16  -1  12    6.15    7.62
 -16   1  13    6.87    7.83
 -16  -1  13    1.31    6.29
 -16  -1  14    8.13    8.64
 -16  -1  15    0.00    7.25
 -16  -1  16    4.26    6.78
  16  -2  -1    3.94    7.09
  16  -2  -1    5.22    7.50
  16  -2  -2   -0.00    6.65
  16  -2  -2    5.97    6.98
  16  -2  -3   -0.00    6.69
  16  -2  -3   -0.00    6.81
  16  -2  -4    5.48    6.98
  16  -2  -4    4.43    7.29
  16  -2  -5    0.00    4.75
  16  -2  -5    0.00    7.29
  16  -2  -6   -0.00    6.27
  16  -2  -6    8.07    7.62
 -16   2   7    9.44    8.57
  16  -2  -7   -0.00    6.38
  16  -2  -7   -0.00    6.64
 -16   2   8    0.00    6.25
  16  -2  -8   -0.00    6.92
  16  -2  -8   -0.00    6.03
 -16   2   9    0.00    6.83
  16  -2  -9    6.28    8.25
  16  -2  -9   -0.00    6.05
 -16   2  10   -0.00    5.88
  16  -2 -10   15.06    9.49
  16  -2 -10    0.69    7.32
 -16   2  11    0.25    5.63
  16  -2 -11    0.42    5.73
  16  -2 -12   -0.00    6.89
  16  -2 -13    0.00    8.71
  16  -2 -14    4.94    7.95
  16  -2 -15    2.63    6.62
  16  -3  -1   -0.00    6.88
  16  -3  -1    1.64    6.54
  16  -3  -2    0.51    7.47
  16  -3  -2   -0.00    7.18
  16  -3  -3   -0.00    5.56
  16  -3  -3    4.34    7.21
  16  -3  -4   -0.00    6.98
  16  -3  -4   -0.00    7.86
  16  -3  -5   -0.00    5.37
  16  -3  -6    0.36    5.23
  16  -3  -6   11.49    8.06
  16  -3  -7    0.34    6.71
  16  -3  -7    5.99    7.80
 -16   3   8   -0.00    6.52
  16  -3  -8    2.30    5.87
  16  -3  -8    3.50    7.72
 -16   3   9    0.00    7.20
  16  -3  -9    7.32    7.09
  16  -3 -10    0.10    7.76
  16  -3 -11   -0.00    7.83
  16  -3 -12    3.26    7.15
  16  -3 -13   -0.00    6.86
  16  -3 -14    3.89    7.24
  16  -3 -15   -0.00    5.64
  16  -4  -1    0.00    6.94
  16  -4  -1   -0.00    7.14
  16  -4  -2    3.38    6.50
  16  -4  -2   -0.00    6.72
  16  -4  -3    0.00    5.35
  16  -4  -4    3.96    7.10
  16  -4  -5    1.06    6.25
  16  -4  -6   -0.00    6.05
  16  -4  -7    6.86    7.48
  16  -4  -8    3.54    6.54
  16  -4  -9    2.03    5.66
  16  -4 -10    0.13    7.50
  16  -4 -11   10.30    8.87
  16  -5  -2    7.96    8.11
  16  -5  -3   -0.00    6.12
  16  -5  -4    4.13    7.39
  16  -5  -5    1.77    7.69
  16  -5  -6   -0.00    7.42
  16  -5  -7    5.95    7.88
  15   0  -1   -0.00    6.99
  15   0  -1    0.85    5.43
  15   0  -2   -0.00    5.31
  15   0  -2    4.36    6.60
  15   0  -3    6.70    7.30
  15   0  -3    2.51    7.68
 -15   0   4   -0.00    5.59
  15   0  -4   -0.00    4.77
  15   0  -4    8.31    6.50
 -15   0   5    7.60    6.56
  15   0  -5    8.13    8.05
  15   0  -5    0.00    6.68
 -15   0   6   -0.00    6.26
  15   0  -6    1.75    6.27
  15   0  -6   -0.00    7.37
 -15   0   7    1.50    5.89
  15   0  -7   -0.00    6.76
  15   0  -7   -0.00    5.55
 -15   0   8    0.73    5.57
  15   0  -8    3.33    5.52
  15   0  -8    2.07    6.91
 -15   0   9   11.48    7.22
  15   0  -9    9.93    8.12
  15   0  -9   -0.00    6.72
 -15   0  10   -0.00    6.09
  15   0 -10   -0.00    6.45
  15   0 -10    2.55    5.56
 -15   0  11    4.11    6.57
  15   0 -11   -0.00    6.50
  15   0 -11   -0.00    7.23
 -15   0  12    0.89    7.33
  15   0 -12   -0.00    5.24
 -15   0  13    6.53    7.14
  15   0 -13    6.85    6.56
 -15   0  14   -0.00    6.34
  15   0 -14    1.85    6.85
  15   0 -15    0.00    6.23
 -15   0  16    0.17    4.82
  15   0 -16    1.47    6.56
 -15   0  17    0.00    5.64
  15   0 -17   -0.00    6.53
 -15   0  18   18.04    9.90
  15   0 -18    2.35    6.70
 -15   0  19    4.02    6.55
  15   0 -19    6.44    8.33
  15   0 -20   -0.00    5.51
  15   0 -22    3.12    5.95
  15   0 -23    0.00    5.78
  15  -1  -1   14.59    9.26
  15   1  -1    0.09    6.64
  15  -1  -2   -0.00    7.22
  15   1  -2    0.48    5.85
  15  -1  -3    3.15    5.62
  15  -1  -3   -0.00    6.84
  15   1  -3    0.00    6.31
  15  -1  -4    1.63    4.95
  15  -1  -4    0.51    5.76
  15   1  -4   -0.00    5.92
 -15   1   5    4.84    7.25
  15  -1  -5    9.46    7.56
  15  -1  -5    2.35    6.19
  15   1  -5    3.00    6.36
  15   1  -5    0.00    6.61
 -15   1   6    1.67    5.99
  15  -1  -6    5.39    5.70
  15  -1  -6   -0.00    6.83
  15   1  -6   -0.00    6.92
  15   1  -6    4.50    6.48
 -15  -1   6   -0.00    5.56
 -15   1   7    2.34    6.86
  15  -1  -7    0.00    4.92
  15   1  -7    1.35    7.05
  15   1  -7    1.81    5.63
 -15  -1   7    3.91    6.15
 -15   1   8    3.16    5.30
  15  -1  -8    0.19    5.76
  15  -1  -8    2.97    6.96
  15   1  -8    5.14    7.27
  15   1  -8    0.00    6.06
 -15   1   9    2.42    5.42
  15  -1  -9    4.93    6.88
  15  -1  -9   -0.00    5.74
  15   1  -9    0.00    6.24
  15   1  -9   -0.00    6.04
 -15  -1   9    2.45    5.49
 -15   1  10   -0.00    4.52
  15  -1 -10   -0.00    6.70
  15  -1 -10    8.35    6.94
  15   1 -10    0.00    6.45
  15   1 -10   -0.00    4.28
 -15  -1  10    1.08    5.13
 -15   1  11    9.32    7.83
  15  -1 -11   14.50    7.85
  15  -1 -11   11.40    9.34
  15   1 -11    4.57    6.86
 -15  -1  11    1.87    6.21
 -15   1  12    5.87    7.11
  15  -1 -12    2.29    6.83
  15  -1 -12   -0.00    7.11
  15   1 -12   -0.00    6.66
 -15  -1  12    0.00    5.55
 -15   1  13    3.52    7.26
  15  -1 -13    4.37    7.19
  15   1 -13   -0.00    5.67
 -15  -1  13    3.67    7.04
 -15   1  14   -0.00    5.37
  15   1 -14    3.44    7.01
 -15  -1  14   -0.00    6.62
 -15   1  15    4.43    6.59
  15  -1 -15    0.00    5.85
  15   1 -15   -0.00    5.18
 -15  -1  15    3.02    4.96
  15  -1 -16    0.27    6.33
  15   1 -16   -0.00    7.22
 -15  -1  16    5.16    5.88
 -15   1  17   -0.00    6.48
  15  -1 -17    6.52    8.12
  15   1 -17   10.42    7.80
 -15  -1  17   13.31    8.41
 -15   1  18    3.97    6.38
  15  -1 -18    5.51    7.72
 -15  -1  18   -0.00    5.73
  15  -1 -19    3.63    6.96
  15   1 -19   -0.00    5.91
 -15  -1  19    0.00    5.84
  15  -1 -20   -0.00    5.43
  15   1 -20    6.95    6.48
 -15  -1  20    2.22    6.15
  15  -1 -21    3.64    7.20
  15  -2  -1    6.07    7.02
  15  -2  -1    4.33    6.53
  15   2  -1   -0.00    6.64
  15  -2  -2    2.62    6.56
  15  -2  -2    1.85    6.94
  15   2  -2    5.31    6.09
  15  -2  -3    7.89    6.80
  15  -2  -3    8.81    7.40
  15   2  -3   -0.00    5.99
  15  -2  -4   -0.00    5.17
  15  -2  -4    0.00    6.15
  15   2  -4    1.84    5.82
  15  -2  -5    1.12    6.19
  15  -2  -5   -0.00    6.68
  15   2  -5    3.90    6.56
 -15   2   6    4.06    6.99
  15  -2  -6    0.00    4.58
  15  -2  -6   -0.00    5.67
  15   2  -6   -0.00    6.60
 -15   2   7    3.74    5.63
  15  -2  -7   -0.00    6.49
  15  -2  -7   13.33    7.72
  15   2  -7    7.92    7.74
 -15   2   8    6.49    6.57
  15  -2  -8    2.01    5.71
  15  -2  -8   -0.00    6.61
 -15   2   9    3.67    5.94
  15  -2  -9    0.00    5.77
  15  -2  -9    6.48    7.45
  15   2  -9   -0.00    6.08
  15   2  -9    0.00    6.09
 -15   2  10   -0.00    5.32
  15  -2 -10    0.36    6.19
  15  -2 -10    0.00    5.73
  15   2 -10    1.82    5.74
 -15   2  11    7.11    7.41
  15  -2 -11   -0.00    5.23
  15  -2 -11    3.77    7.38
  15   2 -11    4.43    6.94
 -15  -2  11   -0.00    7.06
 -15   2  12   -0.00    5.75
  15  -2 -12   -0.00    6.64
  15  -2 -12    0.00    7.55
  15   2 -12   -0.00    5.97
 -15  -2  12    0.76    6.38
 -15   2  13    1.49    6.85
  15  -2 -13    0.00    5.88
  15  -2 -13    9.29    7.61
  15   2 -13    7.86    8.26
 -15  -2  13   -0.00    6.45
 -15   2  14   12.37    8.40
  15  -2 -14    6.28    7.50
  15   2 -14    9.45    7.10
 -15  -2  14   -0.00    5.61
 -15   2  15    7.01    8.10
  15  -2 -15   -0.00    7.84
  15   2 -15   10.02    7.42
 -15  -2  15   -0.00    6.16
 -15   2  16    5.94    6.44
  15  -2 -16   -0.00    7.24
  15   2 -16   -0.00    6.43
 -15  -2  16    9.43    8.40
 -15   2  17    4.21    7.43
  15  -2 -17    7.61    7.71
  15   2 -17    7.01    7.37
 -15  -2  17    1.48    5.69
  15  -2 -18   -0.00    4.22
 -15  -2  18   -0.00    4.44
  15  -2 -19    4.62    7.97
 -15  -2  19    5.31    7.10
  15  -3  -1   -0.00    6.64
  15  -3  -1    1.93    6.55
  15   3  -1    8.17    7.77
  15  -3  -2   -0.00    6.18
  15  -3  -2   -0.00    6.86
  15   3  -2    6.77    5.92
  15  -3  -3    0.70    6.64
  15  -3  -3    5.57    7.69
  15   3  -3    1.58    5.95
  15  -3  -4    9.76    7.28
  15   3  -4    0.00    5.80
  15  -3  -5    4.94    6.48
  15  -3  -5    0.36    6.00
  15   3  -5   -0.00    5.37
  15  -3  -6   -0.00    5.56
  15  -3  -6    0.00    5.59
  15   3  -6    1.48    6.97
 -15   3   7    1.11    7.43
  15  -3  -7    0.00    5.95
  15  -3  -7   -0.00    6.52
  15   3  -7    0.00    5.44
 -15   3   8    1.86    6.50
  15  -3  -8   -0.00    6.52
  15  -3  -8    0.00    6.97
  15   3  -8   13.07    6.84
 -15   3   9   -0.00    5.85
  15  -3  -9   -0.00    6.55
  15  -3  -9    3.29    7.26
  15   3  -9    3.97    6.90
 -15   3  10    3.26    5.58
  15  -3 -10   -0.00    7.13
  15  -3 -10    3.61    8.53
  15   3 -10    1.54    5.71
 -15   3  11   15.70    8.55
  15  -3 -11    9.96    7.92
  15  -3 -11    5.16    7.42
  15   3 -11    4.82    7.22
 -15   3  12    1.76    6.05
  15  -3 -12    4.06    5.86
  15  -3 -12   -0.00    7.77
  15   3 -12   -0.00    5.68
 -15   3  13   -0.00    7.11
  15  -3 -13    3.73    7.12
  15  -3 -13   16.22    9.56
  15   3 -13    0.00    6.71
 -15   3  14    2.47    6.25
  15  -3 -14    6.82    7.37
  15  -3 -14   -0.00    7.36
  15   3 -14    0.22    6.27
 -15   3  15    4.72    7.70
  15  -3 -15    6.30    7.18
  15  -3 -16    0.84    7.33
 -15  -3  17   -0.00    4.77
 -15  -3  18   10.07    7.40
 -15  -3  19    1.94    5.25
 -15  -3  20   -0.00    5.83
 -15  -3  21   15.22    8.81
  15  -4  -1   -0.00    6.30
  15  -4  -1    4.21    6.05
  15   4  -1    1.43    5.26
  15  -4  -2   -0.00    6.90
  15  -4  -2   -0.00    7.56
  15   4  -2   -0.00    5.08
  15  -4  -3   -0.00    7.71
  15  -4  -3    5.22    7.72
  15   4  -3   -0.00    4.67
  15  -4  -4    6.79    8.33
  15   4  -4   -0.00    6.53
  15  -4  -5    0.78    5.75
  15  -4  -5    2.77    7.10
  15   4  -5    0.00    7.39
  15  -4  -6   -0.00    5.05
  15  -4  -6   -0.00    6.48
  15   4  -6    0.00    6.21
 -15   4   7    3.38    6.72
  15  -4  -7    6.95    7.77
  15  -4  -7    0.00    7.00
  15   4  -7    3.64    5.72
 -15   4   8   -0.00    7.74
  15  -4  -8    7.14    8.52
  15  -4  -8    1.35    7.62
  15   4  -8   -0.00    5.90
 -15   4   9    9.33    8.19
  15  -4  -9    4.08    7.05
  15  -4  -9    0.73    6.43
  15   4  -9   -0.00    4.20
 -15   4  10   -0.00    6.31
  15  -4 -10   -0.00    6.68
  15   4 -10    0.54    4.76
 -15   4  11    4.84    6.98
  15  -4 -11    4.71    8.54
  15  -4 -11    2.04    6.84
 -15   4  12    5.33    6.74
  15  -4 -12    7.21    7.55
  15  -4 -12    4.43    7.29
  15  -4 -13   12.32    9.54
  15  -5  -1   11.64    8.47
  15   5  -1    0.96    4.49
  15  -5  -2   -0.00    6.52
  15  -5  -2    2.38    6.84
  15   5  -2    8.89    6.89
  15  -5  -3    1.07    5.66
  15  -5  -3    7.75    8.08
  15   5  -3   -0.00    5.25
  15  -5  -4    4.00    7.64
  15  -5  -4    3.69    7.53
  15  -5  -5   -0.00    7.26
  15  -5  -6   -0.00    6.01
  15  -5  -6    3.48    7.07
  15  -5  -7    4.80    7.63
  15  -5  -7    0.95    6.79
  15  -5  -8   -0.00    5.46
  15  -5  -8   -0.00    7.34
 -15   5   9    0.79    6.05
  15  -5  -9    3.25    6.71
  15  -5  -9   -0.00    6.71
 -15   5  10   -0.00    6.50
  15  -5 -10    1.85    6.88
  15  -6  -1    7.73    7.47
  15  -6  -2   -0.00    7.27
  15  -6  -3   -0.00    6.53
  15  -6  -3    4.72    6.94
  15  -6  -4    2.86    6.90
  15  -6  -4    0.39    7.21
  15  -6  -5    3.87    7.42
  14   0  -1    0.00    5.45
  14   0  -1    5.37    5.90
  14   0  -2   10.18    7.52
  14   0  -2    9.63    7.62
 -14   0   3   -0.00    5.74
  14   0  -3    3.31    6.64
  14   0  -3    2.72    6.04
 -14   0   4   13.90    7.65
  14   0  -4    5.49    7.85
  14   0  -4    6.15    7.16
 -14   0   5    2.92    5.85
  14   0  -5    9.75    7.60
 -14   0   6    6.76    6.20
  14   0  -6   12.51    8.09
  14   0  -6    9.12    7.79
 -14   0   7   -0.00    4.41
  14   0  -7    0.00    5.49
  14   0  -7   -0.00    6.06
 -14   0   8   -0.00    5.63
  14   0  -8    2.38    5.37
  14   0  -8    7.39    7.83
 -14   0   9   -0.00    4.21
  14   0  -9    1.13    6.20
  14   0  -9    5.62    5.95
 -14   0  10    0.00    5.92
  14   0 -10   -0.00    6.05
 -14   0  11    0.00    6.12
  14   0 -11    2.46    5.48
 -14   0  12    1.96    5.46
  14   0 -12    7.42    6.77
 -14   0  13   -0.00    4.56
  14   0 -13    3.59    6.74
 -14   0  14    6.00    7.25
  14   0 -14    1.05    6.02
 -14   0  15   -0.00    6.92
  14   0 -15   -0.00    6.28
 -14   0  16    0.00    4.60
  14   0 -16   -0.00    6.55
 -14   0  17    0.00    5.00
  14   0 -17    1.12    5.23
 -14   0  18    0.74    5.48
  14   0 -18    1.81    6.27
 -14   0  19   -0.00    5.44
  14   0 -19   -0.00    6.53
 -14   0  20    0.89    5.76
  14   0 -20    0.00    6.66
 -14   0  21   -0.00    5.75
  14   0 -21    0.00    6.51
 -14   0  22   -0.00    7.03
  14   0 -22    1.01    5.30
  14   0 -23    0.00    5.43
  14   0 -24    8.50    9.65
  14  -1  -1    1.54    6.45
  14   1  -1    1.81    5.23
  14   1  -1    2.78    6.22
  14  -1  -2    0.00    6.44
  14  -1  -2    5.77    6.86
  14   1  -2    3.49    6.43
  14   1  -2   -0.00    7.00
  14  -1  -3    1.67    5.65
  14  -1  -3   -0.00    6.10
  14   1  -3    0.00    5.70
  14   1  -3    0.00    5.10
 -14  -1   3    2.40    5.87
 -14   1   4    4.00    6.45
  14  -1  -4    6.76    6.94
  14  -1  -4    5.95    6.78
  14   1  -4    9.21    7.80
  14   1  -4    7.65    6.98
 -14  -1   4   -0.00    4.90
 -14   1   5    0.61    4.82
  14  -1  -5   11.65    7.71
  14  -1  -5    1.77    6.13
  14   1  -5   -0.00    6.11
  14   1  -5    2.02    5.72
 -14  -1   5   -0.00    5.07
 -14   1   6   18.08    8.22
  14  -1  -6    3.89    5.93
  14  -1  -6    0.00    5.83
  14   1  -6    0.48    6.39
  14   1  -6    4.20    5.95
 -14  -1   6    1.49    5.10
 -14   1   7   -0.00    5.46
  14  -1  -7    0.80    5.06
  14  -1  -7   -0.00    5.72
  14   1  -7   -0.00    5.10
  14   1  -7    1.36    5.25
 -14  -1   7    7.59    6.52
  14  -1  -8    3.46    6.79
  14  -1  -8    2.06    6.51
  14   1  -8    1.58    5.43
  14   1  -8    0.00    5.02
 -14  -1   8   -0.00    4.64
 -14   1   9    7.29    6.90
  14  -1  -9    2.01    6.55
  14  -1  -9    0.04    5.86
  14   1  -9   -0.00    6.55
 -14  -1   9    0.00    5.86
 -14   1  10   13.99    8.10
  14  -1 -10    0.00    6.44
  14  -1 -10   15.52    8.78
  14   1 -10    1.44    5.50
 -14  -1  10    4.33    6.94
 -14   1  11    0.00    6.46
  14  -1 -11    2.25    6.07
  14   1 -11   -0.00    4.89
 -14  -1  11   -0.00    6.69
 -14   1  12    0.00    5.71
  14  -1 -12    0.00    5.24
  14   1 -12    0.27    6.69
 -14  -1  12    8.35    8.27
 -14   1  13    0.00    5.85
  14  -1 -13   -0.00    4.44
  14   1 -13   -0.00    5.05
 -14  -1  13   11.15    7.80
 -14   1  14   -0.00    5.86
  14  -1 -14    4.21    6.52
  14   1 -14    1.88    5.85
 -14  -1  14   -0.00    5.79
 -14   1  15    2.81    6.89
  14  -1 -15   -0.00    5.06
  14   1 -15   -0.00    5.21
 -14  -1  15    7.26    6.61
 -14   1  16   -0.00    5.29
  14  -1 -16   14.15    8.64
  14   1 -16    0.00    5.68
 -14  -1  16    0.00    5.20
 -14   1  17    8.39    7.05
  14  -1 -17   -0.00    6.80
  14   1 -17    2.84    6.97
 -14  -1  17   -0.00    5.89
 -14   1  18    0.00    5.85
  14  -1 -18   -0.00    5.78
  14   1 -18    2.75    6.54
 -14   1  19   -0.00    4.62
  14  -1 -19   -0.00    5.42
  14   1 -19    4.68    6.85
 -14  -1  19    6.65    6.57
 -14   1  20    5.85    7.60
  14  -1 -20    1.63    7.88
  14   1 -20   -0.00    7.76
 -14  -1  20    9.19    7.50
 -14   1  21   -0.00    5.64
  14  -1 -21   -0.00    5.65
  14   1 -21   -0.00    6.92
 -14  -1  21    4.46    7.10
 -14   1  22    0.00    6.06
  14  -1 -22    2.26    5.91
  14   1 -22   -0.00    6.45
 -14  -1  22   -0.00    6.09
  14   1 -23    0.32    6.31
 -14  -1  23   -0.00    5.94
  14   1 -24    0.00    7.37
  14   1 -25   -0.00    5.85
  14   1 -26   -0.00    5.68
  14  -2  -1    0.00    6.81
  14  -2  -1    9.48    7.41
  14   2  -1   -0.00    5.19
  14  -2  -2   11.31    7.64
  14  -2  -2    6.30    7.07
  14   2  -2    9.45    6.87
  14  -2  -3    1.02    5.43
  14  -2  -3    8.30    7.39
  14   2  -3   -0.00    4.63
 -14   2   4   12.79    7.56
  14  -2  -4    9.39    7.25
  14  -2  -4    0.00    6.07
  14   2  -4    6.02    6.69
  14   2  -4    9.04    6.84
 -14   2   5    8.38    7.36
  14  -2  -5    5.52    7.84
  14  -2  -5   -0.00    5.79
  14   2  -5    0.21    5.53
  14   2  -5    7.92    7.70
 -14  -2   5   -0.00    4.41
 -14   2   6    4.76    7.12
  14  -2  -6    0.63    7.36
  14  -2  -6    0.00    6.63
  14   2  -6   -0.00    5.13
  14   2  -6    3.96    5.92
 -14  -2   6   -0.00    5.73
 -14   2   7   -0.00    5.53
  14  -2  -7    0.00    6.00
  14   2  -7   -0.00    5.75
  14   2  -7    6.39    6.83
 -14  -2   7   -0.00    4.53
 -14   2   8    0.00    4.76
  14  -2  -8    3.24    5.66
  14  -2  -8   -0.00    6.52
  14   2  -8    4.51    6.53
  14   2  -8    4.47    6.02
 -14  -2   8    6.52    6.19
  14  -2  -9    3.70    6.18
  14  -2  -9    0.00    5.32
  14   2  -9   -0.00    5.57
 -14  -2   9   -0.00    6.33
 -14   2  10   -0.00    6.59
  14  -2 -10    0.00    5.90
  14  -2 -10   -0.00    5.33
  14   2 -10   -0.00    6.18
 -14  -2  10    2.94    6.31
 -14   2  11   -0.00    6.32
  14  -2 -11   -0.00    6.16
  14  -2 -11    6.69    7.90
  14   2 -11    5.57    6.51
 -14  -2  11    2.53    6.95
 -14   2  12   14.07    8.34
  14  -2 -12    0.78    7.30
  14   2 -12   10.35    7.17
 -14  -2  12    1.20    5.80
 -14   2  13    0.00    5.72
  14  -2 -13    5.29    7.76
  14   2 -13   -0.00    6.51
 -14  -2  13    2.70    5.98
 -14   2  14    4.64    6.80
  14   2 -14    5.02    6.29
 -14  -2  14    3.99    5.46
 -14   2  15   -0.00    6.15
  14  -2 -15    9.10    8.64
  14   2 -15    0.00    5.13
 -14  -2  15   -0.00    6.49
 -14   2  16    5.31    6.73
  14  -2 -16   -0.00    6.53
  14   2 -16    2.67    5.20
 -14  -2  16    1.17    5.19
 -14   2  17   -0.00    5.11
  14  -2 -17   -0.00    7.53
  14   2 -17    1.66    6.00
 -14  -2  17    1.39    5.59
 -14   2  18   -0.00    5.80
  14  -2 -18    1.70    7.15
  14   2 -18   12.55    8.16
 -14  -2  18   -0.00    5.52
 -14   2  19   -0.00    7.64
  14  -2 -19    5.94    7.40
  14   2 -19    1.67    6.37
 -14  -2  19    5.87    7.35
 -14   2  20    0.46    4.70
  14  -2 -20   -0.00    6.01
  14   2 -20    0.00    6.63
 -14  -2  20    4.94    6.89
 -14   2  21   -0.00    7.15
  14   2 -21   -0.00    6.44
 -14  -2  21    2.61    6.00
 -14  -2  22    8.06    6.30
  14   2 -23    5.82    7.65
 -14  -2  23    0.32    5.99
  14   2 -24   -0.00    6.94
  14   2 -25   -0.00    5.05
  14  -3  -1    0.92    6.03
  14  -3  -1   -0.00    6.22
  14   3  -1    4.29    6.13
  14  -3  -2   -0.00    6.71
  14  -3  -2    0.49    6.01
  14   3  -2    0.00    6.07
  14  -3  -3    0.00    4.93
  14   3  -3   -0.00    6.28
  14  -3  -4   -0.00    4.44
  14  -3  -4   -0.00    6.66
  14   3  -4    2.30    6.00
 -14   3   5    0.00    6.70
  14  -3  -5    1.96    5.48
  14  -3  -5    0.98    6.93
  14   3  -5   -0.00    7.35
 -14   3   6   16.58    8.92
  14  -3  -6    5.48    7.20
  14  -3  -6    4.28    6.95
  14   3  -6    0.00    6.99
 -14   3   7   -0.00    6.07
  14  -3  -7   -0.00    5.93
  14  -3  -7    7.48    7.37
  14   3  -7    0.00    4.95
 -14   3   8    1.59    5.56
  14  -3  -8    0.53    5.65
  14  -3  -8   -0.00    5.72
  14   3  -8    0.00    5.55
 -14   3   9    0.92    6.63
  14  -3  -9    1.04    7.15
  14   3  -9   -0.00    5.37
  14  -3 -10    2.17    7.25
  14  -3 -10    0.00    6.59
  14   3 -10   -0.00    5.72
 -14  -3  10   -0.00    5.05
 -14   3  11    2.01    7.75
  14  -3 -11   11.72    7.18
  14  -3 -11    0.15    7.32
  14   3 -11    7.02    7.18
 -14  -3  11   -0.00    5.45
 -14   3  12    0.00    5.51
  14  -3 -12   -0.00    6.67
  14  -3 -12    0.72    5.99
  14   3 -12   -0.00    5.25
 -14  -3  12    0.07    5.58
 -14   3  13   -0.00    5.88
  14  -3 -13    9.90    8.61
  14  -3 -13   -0.00    5.53
  14   3 -13    0.00    5.95
 -14  -3  13    1.56    5.39
 -14   3  14   -0.00    6.47
  14  -3 -14   -0.00    6.46
  14   3 -14    2.59    5.98
 -14  -3  14   -0.00    4.34
 -14   3  15   -0.00    5.11
  14  -3 -15    4.36    7.47
  14   3 -15   -0.00    6.44
 -14  -3  15   -0.00    4.71
 -14   3  16    3.83    6.18
  14  -3 -16    7.43    8.49
  14   3 -16    0.16    5.59
 -14  -3  16    6.31    7.23
 -14   3  17    3.81    5.56
  14  -3 -17   -0.00    6.77
  14   3 -17   -0.00    6.36
 -14  -3  17   -0.00    6.21
 -14   3  18    6.05    6.36
  14   3 -18    1.92    6.09
 -14  -3  18    0.97    5.58
 -14   3  19    0.66    6.22
  14   3 -19    2.15    6.03
 -14  -3  19   -0.00    6.15
 -14   3  20   15.28   10.06
  14   3 -20    8.06    8.32
 -14  -3  20    1.40    6.02
  14   3 -21   -0.00    6.63
 -14  -3  21    1.99    5.01
  14   3 -22   -0.00    6.80
 -14  -3  22    7.80    7.23
  14   3 -23    2.63    6.30
 -14  -3  23   -0.00    5.02
  14  -4  -1   -0.00    6.89
  14  -4  -1    3.40    7.94
  14   4  -1   -0.00    6.10
  14  -4  -2    3.44    6.08
  14  -4  -2    4.42    7.94
  14   4  -2    0.63    5.59
  14  -4  -3    1.42    5.69
  14   4  -3    0.79    4.75
  14  -4  -4   -0.00    5.34
  14  -4  -4    0.00    6.69
  14   4  -4    5.03    5.13
  14  -4  -5   -0.00    5.86
  14  -4  -5   -0.00    6.09
  14   4  -5    0.06    6.30
 -14   4   6   -0.00    6.09
  14  -4  -6    0.00    7.21
  14  -4  -6    0.63    6.67
  14   4  -6    1.46    4.59
 -14   4   7    1.89    5.28
  14  -4  -7    0.00    6.19
  14  -4  -7   -0.00    6.44
  14   4  -7    2.63    5.19
 -14   4   8    0.00    5.17
  14  -4  -8   -0.00    7.41
  14  -4  -8   -0.00    6.09
  14   4  -8    2.93    5.00
 -14   4   9    0.00    5.57
  14  -4  -9    3.14    6.94
  14  -4  -9    0.38    5.12
  14   4  -9   -0.00    5.78
 -14   4  10    0.00    5.94
  14  -4 -10    3.51    7.91
  14  -4 -10    0.45    6.97
  14   4 -10    4.50    6.24
 -14   4  11   -0.00    4.76
  14  -4 -11    0.00    5.72
  14   4 -11    4.62    6.16
 -14   4  12    2.09    7.67
  14  -4 -12   14.32    7.81
  14  -4 -12   13.19    9.22
  14   4 -12    3.58    7.16
 -14   4  13    8.79    8.60
  14  -4 -13    3.41    7.52
  14  -4 -13    6.95    7.96
  14   4 -13    9.46    7.47
 -14   4  14   10.47    8.88
  14  -4 -14    4.89    6.77
  14  -4 -14    3.86    6.83
  14   4 -14    7.58    6.48
 -14   4  15   -0.00    6.49
  14  -4 -15   -0.00    6.30
  14   4 -15   -0.00    5.52
 -14   4  16    2.84    6.62
 -14  -4  16   16.76    8.72
 -14   4  17   -0.00    6.18
  14   4 -17    0.00    6.76
 -14  -4  17   -0.00    6.28
 -14   4  18   -0.00    5.78
  14   4 -18    1.24    5.61
 -14  -4  18   -0.00    4.84
  14   4 -19   -0.00    5.75
 -14  -4  19   -0.00    5.25
  14   4 -20    3.65    6.75
 -14  -4  20    1.36    4.95
 -14  -4  21   -0.00    4.75
 -14  -4  23   -0.00    6.89
 -14  -4  24   -0.00    6.05
  14  -5  -1    9.62    7.11
  14  -5  -1    1.78    6.49
  14   5  -1    0.00    5.14
  14  -5  -2   -0.00    6.61
  14  -5  -2    2.64    6.38
  14   5  -2    2.44    5.50
  14  -5  -3    1.04    6.30
  14  -5  -3   -0.00    6.95
  14   5  -3    2.03    5.66
  14  -5  -4    3.59    6.03
  14  -5  -4    2.10    7.14
  14   5  -4   -0.00    5.01
  14  -5  -5    2.56    5.85
  14  -5  -5    7.02    8.18
  14   5  -5    2.64    5.72
  14  -5  -6   -0.00    5.58
  14  -5  -6    7.68    7.89
  14   5  -6    1.08    5.37
 -14   5   7    0.00    6.91
  14  -5  -7    4.81    6.69
  14  -5  -7    2.79    7.56
 -14   5   8   -0.00    6.41
  14  -5  -8    0.00    6.42
  14  -5  -8   -0.00    6.24
  14   5  -8   10.89    5.89
 -14   5   9    3.39    6.89
  14  -5  -9   12.21    8.60
  14  -5  -9   -0.00    5.30
  14   5  -9    3.19    5.29
 -14   5  10   10.05    7.33
  14  -5 -10   -0.00    6.55
  14  -5 -10    7.26    8.13
  14   5 -10    0.00    5.38
 -14   5  11    0.00    5.86
  14  -5 -11   -0.00    6.12
  14  -5 -11   -0.00    6.02
  14   5 -11    0.00    6.03
 -14   5  12    2.78    5.90
  14  -5 -12   -0.00    5.86
  14   5 -12    2.83    6.33
 -14   5  13    0.66    7.11
  14  -5 -13    2.36    6.12
  14   5 -13   -0.00    6.11
 -14   5  14    0.00    6.97
  14  -5 -14    3.18    7.55
  14   5 -14    1.17    4.93
 -14   5  15    3.15    6.31
  14  -5 -15    2.84    7.85
  14   5 -15   -0.00    6.12
 -14   5  16    0.95    7.53
  14  -5 -16    4.87    7.79
  14   5 -16   11.09    7.68
 -14   5  17   -0.00    6.87
  14   5 -17    0.00    7.05
 -14  -5  23   -0.00    5.58
 -14  -5  24    0.00    6.40
  14  -6  -1   -0.00    6.64
  14   6  -1    1.33    5.56
  14  -6  -2    0.04    5.36
  14  -6  -2    3.73    8.15
  14   6  -2    1.77    5.02
  14  -6  -3   10.99    8.34
  14  -6  -3   -0.00    7.69
  14   6  -3    3.87    6.06
  14  -6  -4    0.00    6.96
  14  -6  -4    6.01    8.04
  14   6  -4    3.87    5.18
  14  -6  -5    4.87    6.91
  14  -6  -5   -0.00    6.20
  14   6  -5    0.08    4.43
  14  -6  -6   -0.00    7.39
  14  -6  -6   -0.00    7.90
  14   6  -6    4.74    6.20
  14  -6  -7   14.26    8.41
  14  -6  -7    1.99    6.97
  14   6  -7    0.00    3.96
 -14   6   8   -0.00    6.64
  14  -6  -8    0.00    7.35
  14   6  -8   -0.00    5.29
 -14   6   9    0.00    6.66
  14  -6  -9    0.00    7.23
  14   6  -9   -0.00    5.66
 -14   6  10    4.54    6.60
  14  -6 -10    8.81    7.18
  14   6 -10    1.78    4.71
 -14   6  11   -0.00    6.32
  14   6 -11    0.00    5.99
 -14   6  12   -0.00    5.80
  14  -6 -12    6.23    6.99
  14   6 -12    0.00    5.04
 -14   6  13    2.54    4.14
  14  -6 -13   -0.00    7.14
  14   6 -13   -0.00    6.49
 -14   6  14    0.81    6.61
  14  -6 -14    4.68    8.30
  14   6 -14    2.16    4.54
  14  -7  -1    0.00    6.32
  14   7  -1    3.39    4.65
  14  -7  -2   -0.00    6.13
  14   7  -2    0.93    4.90
  14  -7  -3    0.16    6.04
  14   7  -3   -0.00    5.19
  14  -7  -4   -0.00    5.55
  14   7  -4   -0.00    4.98
  14  -7  -5    2.52    6.74
  14   7  -5    6.50    6.31
  14   7  -6    4.82    4.41
  14  -7  -7    2.17    7.64
  14   7  -7    4.94    5.86
  14  -7  -8   -0.00    6.57
  14   7  -8   -0.00    4.84
  14  -7  -9    0.90    6.16
  14   7  -9    4.09    4.94
 -14   7  10    1.43    6.48
  14  -7 -10    8.24    7.60
  14   7 -10   -0.00    5.00
 -14   7  11    4.97    7.88
  14  -7 -11    5.17    9.03
  14  -8  -1   -0.00    6.89
  14   8  -1   -0.00    4.64
  14  -8  -2   -0.00    6.30
  14   8  -2    0.00    4.82
  14  -8  -3    6.50    7.30
  14   8  -3    2.24    4.55
  14  -8  -4   -0.00    5.70
  14   8  -4   -0.00    4.73
  14  -8  -5   -0.00    7.23
  14   8  -5    0.00    4.53
  14   8  -6   -0.00    3.98
  13   0  -1   24.83    8.57
  13   0  -1   12.61    8.43
 -13   0   2    0.00    5.35
  13   0  -2    3.55    4.94
  13   0  -2   -0.00    5.61
 -13   0   3   12.09    7.34
  13   0  -3   13.19    7.79
  13   0  -3   10.57    6.61
 -13   0   4   -0.00    4.95
  13   0  -4   -0.00    6.10
  13   0  -4   -0.00    5.97
 -13   0   5   -0.00    6.02
  13   0  -5    4.64    5.19
  13   0  -5    3.27    7.27
 -13   0   6    0.68    5.20
  13   0  -6    3.98    5.78
  13   0  -6   -0.00    4.70
 -13   0   7    4.57    7.27
  13   0  -7   12.13    7.57
  13   0  -7    9.81    8.50
 -13   0   8   -0.00    4.24
  13   0  -8   -0.00    5.34
  13   0  -8    2.26    5.77
 -13   0   9    4.87    6.36
  13   0  -9    0.00    5.35
 -13   0  10    1.50    5.52
  13   0 -10    2.92    5.72
 -13   0  11   17.67    8.87
 -13   0  12    0.00    5.83
  13   0 -12   -0.00    5.45
 -13   0  13    5.96    7.30
  13   0 -13   13.92    8.47
 -13   0  14   -0.00    5.23
  13   0 -14   -0.00    5.57
 -13   0  15   -0.00    5.40
  13   0 -15    3.30    6.78
 -13   0  16   -0.00    4.94
  13   0 -16    0.79    5.73
 -13   0  17   -0.00    5.91
  13   0 -17    0.00    6.19
 -13   0  18   -0.00    5.30
  13   0 -18    1.09    6.30
 -13   0  19    2.55    5.91
  13   0 -19   -0.00    6.60
 -13   0  20   -0.00    6.10
  13   0 -20   -0.00    6.01
 -13   0  21    0.00    5.04
  13   0 -21    1.27    5.81
 -13   0  22    0.00    6.06
  13   0 -22    4.31    6.69
 -13   0  23    4.50    6.66
  13   0 -23   19.69    9.71
 -13   0  24   -0.00    5.20
  13   0 -24   -0.00    7.14
 -13   0  25    1.13    5.45
  13   0 -25   -0.00    6.18
  13  -1  -1    2.66    4.85
  13  -1  -1    0.10    5.50
  13   1  -1    0.00    5.36
  13   1  -1   -0.00    6.95
  13  -1  -2    7.25    7.48
  13  -1  -2    2.58    5.49
  13   1  -2    4.67    5.56
  13   1  -2    9.13    6.68
 -13  -1   2    6.86    6.52
 -13   1   3    0.00    6.71
  13  -1  -3    6.00    6.10
  13  -1  -3   -0.00    4.33
  13   1  -3    6.98    5.97
 -13  -1   3    2.08    6.04
 -13   1   4    0.67    5.99
  13  -1  -4    9.70    6.46
  13   1  -4    2.43    5.63
  13   1  -4    0.18    5.50
 -13  -1   4    0.00    4.74
 -13   1   5   49.51   12.29
  13  -1  -5   17.40    8.86
  13  -1  -5   15.97    9.12
  13   1  -5   14.60    8.13
  13   1  -5   23.81   10.33
 -13   1   6   -0.00    5.81
  13  -1  -6    4.49    6.56
  13  -1  -6    3.01    7.31
  13   1  -6    0.00    5.69
 -13  -1   6    2.54    6.36
 -13   1   7   -0.00    5.34
  13  -1  -7   -0.00    6.10
  13  -1  -7    7.35    7.49
  13   1  -7    5.52    6.35
  13   1  -7    3.58    6.21
 -13  -1   7   -0.00    4.57
 -13   1   8   -0.00    4.53
  13  -1  -8   -0.00    6.73
  13  -1  -8    0.46    5.96
  13   1  -8    3.91    5.63
 -13  -1   8   -0.00    6.16
 -13   1   9    9.81    7.49
  13  -1  -9    7.02    7.55
  13   1  -9   16.48    8.47
 -13  -1   9    4.61    6.24
 -13   1  10   -0.00    5.83
  13  -1 -10    5.40    7.38
  13   1 -10    8.95    6.77
 -13  -1  10    0.00    4.91
 -13   1  11    8.95    6.98
  13  -1 -11    5.69    6.80
  13   1 -11    7.82    6.79
 -13  -1  11   12.19    7.56
 -13   1  12   -0.00    6.17
  13  -1 -12   -0.00    5.86
 -13  -1  12    7.36    6.77
 -13   1  13    0.00    6.10
  13  -1 -13    0.00    7.10
  13   1 -13    3.19    5.16
 -13  -1  13   14.77    7.54
 -13   1  14   -0.00    7.20
  13  -1 -14   -0.00    6.46
  13   1 -14    9.53    6.87
 -13  -1  14   -0.00    4.91
 -13   1  15    5.39    5.69
  13  -1 -15   23.37   10.13
  13   1 -15    4.68    6.53
 -13  -1  15   11.71    6.99
 -13   1  16    2.18    6.07
  13  -1 -16   -0.00    5.70
  13   1 -16    2.12    6.18
 -13  -1  16   -0.00    4.60
 -13   1  17    1.08    6.09
  13  -1 -17   -0.00    5.51
  13   1 -17   -0.00    7.22
 -13  -1  17   -0.00    6.54
 -13   1  18   -0.00    6.24
  13  -1 -18   -0.00    6.28
  13   1 -18    0.26    6.90
 -13  -1  18    2.22    6.32
 -13   1  19    4.86    7.08
  13  -1 -19    9.56    8.03
  13   1 -19    4.01    7.03
 -13  -1  19   -0.00    5.37
 -13   1  20   -0.00    6.56
  13  -1 -20    2.88    5.69
  13   1 -20   -0.00    7.15
 -13  -1  20    3.63    5.35
 -13   1  21    4.82    7.21
  13  -1 -21    5.20    6.79
 -13  -1  21    6.56    6.24
 -13   1  22    1.02    6.46
  13  -1 -22   -0.00    5.46
  13   1 -22   -0.00    5.44
 -13  -1  22    4.88    6.96
 -13   1  23   -0.00    6.71
  13  -1 -23    5.02    7.34
  13   1 -23    9.40    7.81
 -13  -1  23   -0.00    5.83
 -13   1  24    7.40    7.05
  13   1 -24    8.73    7.33
 -13  -1  24    0.33    5.81
 -13   1  25    0.31    5.80
  13   1 -25   -0.00    7.46
 -13  -1  25    0.00    5.64
  13   1 -26   -0.00    6.19
 -13  -1  26    2.62    6.48
  13   1 -27    3.60    7.07
  13  -2  -1   14.43    7.89
  13  -2  -1    4.72    6.08
  13   2  -1   11.27    6.42
  13   2  -1   11.77    6.96
 -13  -2   1   14.73    7.81
  13  -2  -2   -0.00    6.36
  13  -2  -2   -0.00    6.67
  13   2  -2    0.00    5.04
  13   2  -2    1.66    4.16
 -13  -2   2   -0.00    5.13
 -13   2   3    5.08    6.29
  13  -2  -3    1.63    5.50
  13  -2  -3    7.05    5.79
  13   2  -3    7.80    6.80
  13   2  -3    0.00    6.03
 -13  -2   3    1.77    4.59
 -13   2   4    5.98    6.18
  13  -2  -4    7.47    7.75
  13  -2  -4    1.69    5.38
  13   2  -4    2.77    5.26
  13   2  -4    9.06    7.02
 -13  -2   4   -0.00    4.86
 -13   2   5    1.31    6.48
  13  -2  -5    6.25    6.40
  13  -2  -5    5.09    6.80
  13   2  -5    3.80    5.62
  13   2  -5    1.57    5.54
 -13  -2   5    7.02    6.63
 -13   2   6   15.88    7.93
  13  -2  -6    0.00    5.90
  13  -2  -6   -0.00    5.39
  13   2  -6   -0.00    5.13
  13   2  -6    5.88    6.22
 -13  -2   6    2.21    4.77
 -13   2   7    9.85    7.38
  13  -2  -7   20.41    9.72
  13  -2  -7    7.43    7.40
  13   2  -7   18.97    8.69
 -13  -2   7   17.83    8.46
 -13   2   8    4.68    6.80
  13  -2  -8   -0.00    6.18
  13  -2  -8    0.00    6.81
  13   2  -8    0.00    3.93
 -13  -2   8   -0.00    5.81
 -13   2   9    2.95    5.81
  13  -2  -9    2.16    6.33
  13  -2  -9   -0.00    5.43
  13   2  -9    6.27    5.66
 -13  -2   9   -0.00    5.39
 -13   2  10    1.36    5.56
  13  -2 -10   -0.00    5.99
  13  -2 -10    5.37    7.21
 -13  -2  10   -0.00    4.92
 -13   2  11    6.26    6.33
  13  -2 -11    6.03    6.96
  13   2 -11   11.90    7.60
 -13  -2  11   13.64    7.41
 -13   2  12    0.55    5.93
  13   2 -12    1.20    5.35
 -13  -2  12    3.51    6.15
  13  -2 -13    5.25    7.14
  13   2 -13    8.13    7.12
 -13  -2  13   21.20    8.33
 -13   2  14    2.54    5.37
  13  -2 -14    1.91    5.61
  13   2 -14    4.81    7.05
 -13   2  15    7.56    7.02
  13  -2 -15   -0.00    6.39
  13   2 -15   -0.00    6.37
 -13  -2  15    2.11    5.55
 -13   2  16    0.93    6.01
  13  -2 -16    0.55    6.38
  13   2 -16    3.21    7.51
 -13  -2  16    2.46    5.64
 -13   2  17   -0.00    5.55
  13  -2 -17    8.39    7.82
  13   2 -17   21.04    9.04
 -13  -2  17   -0.00    5.35
 -13   2  18   -0.00    5.30
  13  -2 -18    0.00    5.82
  13   2 -18    2.08    6.38
 -13  -2  18   -0.00    4.82
 -13   2  19    2.34    5.07
  13  -2 -19    6.11    6.49
  13   2 -19   -0.00    5.91
 -13  -2  19    5.21    5.94
 -13   2  20    0.00    6.16
  13  -2 -20   -0.00    6.18
  13   2 -20    4.07    7.49
 -13  -2  20   -0.00    5.70
 -13   2  21    1.18    6.61
  13  -2 -21   -0.00    5.90
  13   2 -21   -0.00    7.22
 -13  -2  21   -0.00    6.22
 -13   2  22    1.03    6.06
  13   2 -22   -0.00    5.60
 -13  -2  22    3.57    6.79
 -13   2  23   11.02    8.65
  13   2 -23   -0.00    5.47
 -13  -2  23    5.42    7.51
 -13   2  24   -0.00    7.03
  13   2 -24    2.68    6.60
 -13  -2  24    2.28    5.51
  13   2 -25    0.00    5.95
 -13  -2  25    0.96    5.83
  13   2 -26    3.32    7.63
 -13  -2  26    5.49    6.71
  13   2 -27   -0.00    6.21
  13   2 -28    1.72    6.27
  13  -3  -1    5.04    6.34
  13  -3  -1    2.48    6.15
  13   3  -1    7.11    6.39
  13  -3  -2   -0.00    3.98
  13   3  -2    0.00    5.81
  13  -3  -3    8.06    6.32
  13  -3  -3    3.58    6.67
  13   3  -3   15.49    7.36
 -13   3   4    0.00    5.07
  13  -3  -4    4.75    6.67
  13  -3  -4    0.22    6.35
  13   3  -4   -0.00    5.58
  13   3  -4    9.14    5.42
 -13   3   5    6.63    8.28
  13  -3  -5    3.53    6.69
  13  -3  -5   11.02    7.81
  13   3  -5   17.86    8.02
  13   3  -5    8.10    6.27
 -13  -3   5    0.57    5.34
  13  -3  -6    4.50    5.65
  13   3  -6    0.00    4.45
 -13  -3   6    2.81    5.61
 -13   3   7   -0.00    4.92
  13  -3  -7   -0.00    5.84
  13  -3  -7   -0.00    5.31
  13   3  -7    3.59    5.42
 -13  -3   7    0.09    4.83
 -13   3   8   11.08    6.77
  13  -3  -8    3.49    6.15
  13  -3  -8    2.09    6.47
 -13   3   9    4.71    7.54
  13  -3  -9   10.15    7.72
  13  -3  -9   14.24    8.42
  13   3  -9   16.84    7.56
 -13  -3   9    2.73    5.35
 -13   3  10    6.79    7.98
  13  -3 -10    4.78    7.13
  13  -3 -10    5.28    6.87
  13   3 -10    2.46    6.84
 -13  -3  10    0.61    5.36
 -13   3  11    4.23    7.75
  13  -3 -11   -0.00    6.99
  13  -3 -11    6.29    6.77
  13   3 -11    4.18    6.06
 -13  -3  11    3.86    5.13
 -13   3  12    4.17    6.42
  13  -3 -12    1.95    7.04
  13   3 -12    3.95    6.75
 -13  -3  12    4.74    5.72
 -13   3  13    2.83    6.41
  13  -3 -13   -0.00    6.39
  13   3 -13   -0.00    6.23
 -13  -3  13   15.87    7.33
 -13   3  14    2.13    5.44
  13  -3 -14   -0.00    6.63
  13   3 -14   -0.00    5.51
 -13  -3  14    0.00    5.51
 -13   3  15   12.25    7.76
  13  -3 -15    7.58    7.41
  13   3 -15    6.13    6.60
 -13  -3  15    5.86    6.45
 -13   3  16   -0.00    5.73
  13  -3 -16   10.63    8.35
  13   3 -16    5.02    5.69
 -13  -3  16   -0.00    5.43
 -13   3  17    0.00    5.71
  13  -3 -17    0.00    6.13
  13   3 -17    0.98    6.02
 -13  -3  17   -0.00    5.79
 -13   3  18    3.93    7.07
  13  -3 -18    0.95    6.33
  13   3 -18    3.43    6.79
 -13  -3  18    1.03    4.88
 -13   3  19    3.80    6.92
  13  -3 -19    0.00    6.26
  13   3 -19   -0.00    5.72
 -13  -3  19   -0.00    5.02
 -13   3  20   -0.00    5.99
  13   3 -20   -0.00    5.93
 -13  -3  20    5.04    5.90
 -13   3  21   -0.00    6.51
  13   3 -21    4.84    7.69
 -13  -3  21    2.42    7.17
 -13   3  22   -0.00    7.31
  13   3 -22    1.60    6.44
 -13  -3  22   -0.00    4.92
 -13   3  23    2.40    5.69
  13   3 -23    2.05    6.97
 -13  -3  23   11.28    7.24
  13   3 -24    7.06    7.54
 -13  -3  24   -0.00    5.43
  13   3 -25    0.00    6.93
 -13  -3  25    3.26    5.66
  13   3 -26    3.36    7.11
 -13  -3  26    0.03    5.29
  13   3 -27   -0.00    6.42
  13   3 -28   -0.00    7.16
  13  -4  -1    3.28    6.04
  13  -4  -1    0.00    7.05
  13   4  -1    2.30    5.08
  13  -4  -2    0.66    6.00
  13   4  -2    5.54    5.83
  13  -4  -3   -0.00    4.99
  13  -4  -3   -0.00    7.10
  13   4  -3    0.01    5.50
  13  -4  -4    0.98    5.66
  13  -4  -4    0.38    6.09
  13   4  -4   -0.00    5.21
 -13   4   5    4.53    7.48
  13  -4  -5    1.31    5.34
  13  -4  -5   -0.00    5.65
  13   4  -5    0.25    4.53
 -13   4   6    3.82    7.33
  13  -4  -6    1.57    6.18
  13  -4  -6    0.00    5.70
  13   4  -6    3.63    5.28
 -13   4   7   18.82    9.04
  13  -4  -7    2.81    6.67
  13   4  -7    8.41    6.85
 -13   4   8    1.30    5.80
  13  -4  -8    6.26    7.98
  13  -4  -8    0.00    7.10
  13   4  -8    4.09    4.83
 -13   4   9    1.25    5.31
  13  -4  -9    5.16    7.10
  13  -4  -9   -0.00    5.95
 -13   4  10   -0.00    5.53
  13  -4 -10   -0.00    6.73
  13  -4 -10   -0.00    5.84
  13   4 -10    0.00    4.44
 -13  -4  10    2.47    6.01
 -13   4  11    3.74    7.54
  13  -4 -11    5.80    6.91
  13  -4 -11   22.09    9.47
  13   4 -11    6.26    6.33
 -13  -4  11    4.59    5.61
 -13   4  12    3.40    6.37
  13  -4 -12    7.38    7.38
  13  -4 -12    3.73    7.95
  13   4 -12    0.00    5.59
 -13   4  13    4.55    7.76
  13  -4 -13   11.86    8.55
  13   4 -13    0.00    4.80
 -13  -4  13    6.28    6.26
 -13   4  14   -0.00    6.13
  13  -4 -14   -0.00    6.19
  13   4 -14    2.48    5.14
 -13  -4  14   -0.00    5.63
 -13   4  15    1.31    6.62
  13  -4 -15    0.00    5.38
  13   4 -15   -0.00    6.45
 -13  -4  15   -0.00    5.68
 -13   4  16    4.11    6.55
  13  -4 -16    1.76    6.49
  13   4 -16    2.39    5.59
 -13  -4  16    7.23    6.57
 -13   4  17    6.57    6.56
  13   4 -17    0.91    5.71
 -13  -4  17    1.77    5.10
 -13   4  18   -0.00    6.23
  13   4 -18    0.00    5.44
 -13   4  19   11.03    7.41
  13   4 -19    2.62    6.61
 -13  -4  19    0.98    5.07
 -13   4  20   -0.00    6.38
  13   4 -20    2.51    5.68
 -13  -4  20   -0.00    5.19
 -13   4  21    4.30    6.40
  13   4 -21    1.99    6.32
 -13  -4  21    5.75    6.62
 -13   4  22    0.00    6.57
  13   4 -22    1.54    6.82
 -13  -4  22   -0.00    5.29
 -13  -4  23    6.32    7.42
  13   4 -24    0.00    6.33
 -13  -4  24   -0.00    4.37
  13   4 -25    0.06    5.43
 -13  -4  25    4.59    5.90
  13   4 -26    0.00    7.11
 -13  -4  26   -0.00    6.39
  13   4 -27    1.97    6.25
  13  -5  -1    0.53    6.72
  13  -5  -1    3.98    6.44
  13   5  -1    2.62    4.56
  13  -5  -2    3.83    8.40
  13  -5  -2    0.83    6.32
  13   5  -2   -0.00    5.62
  13  -5  -3    0.08    6.27
  13   5  -3    0.00    4.17
  13  -5  -4    2.07    5.43
  13  -5  -4    5.57    8.20
  13   5  -4    7.12    5.38
  13  -5  -5    2.08    6.90
  13  -5  -5   14.29    9.35
  13   5  -5    0.00    4.75
 -13   5   6    0.00    6.45
  13  -5  -6    5.19    5.47
  13  -5  -6    4.15    6.74
  13   5  -6    2.44    4.59
 -13   5   7    4.69    6.81
  13  -5  -7    9.72    7.95
  13  -5  -7   -0.00    5.61
  13   5  -7    2.90    5.53
 -13   5   8    4.55    7.43
  13  -5  -8    1.54    6.28
  13  -5  -8    5.65    7.17
  13   5  -8    0.00    4.96
 -13   5   9    1.34    6.63
  13  -5  -9    0.00    6.32
  13  -5  -9    3.07    6.08
  13   5  -9    3.04    5.71
 -13   5  10    9.23    7.55
  13  -5 -10    1.21    7.40
  13  -5 -10    4.64    7.34
  13   5 -10    6.93    5.47
 -13   5  11    2.38    5.23
  13  -5 -11    5.89    7.16
  13  -5 -11   -0.00    6.72
  13   5 -11    6.55    6.58
 -13   5  12   -0.00    7.14
  13  -5 -12    2.33    7.05
  13   5 -12    0.00    5.01
 -13   5  13   -0.00    6.59
  13  -5 -13   -0.00    4.83
  13  -5 -13    3.73    8.07
  13   5 -13    4.00    6.47
 -13   5  14    7.70    6.23
  13  -5 -14    0.00    5.88
  13   5 -14    9.01    6.91
 -13   5  15   15.16    7.97
  13   5 -15    6.98    6.61
 -13   5  16   -0.00    6.66
  13   5 -16    5.41    6.80
 -13  -5  16   -0.00    6.55
 -13   5  17    5.65    7.30
  13   5 -17    2.95    5.43
  13   5 -18    1.66    6.25
 -13  -5  18    1.00    6.37
 -13   5  19    5.90    6.94
 -13  -5  19    1.92    5.50
 -13   5  20    2.06    6.43
  13   5 -20    7.44    6.36
 -13  -5  20    1.37    5.43
 -13   5  21    4.41    7.84
  13   5 -21    6.41    6.73
 -13  -5  21    5.98    6.10
  13   5 -22    4.20    6.12
 -13  -5  22    2.08    5.98
  13   5 -23    3.61    5.97
 -13  -5  23   -0.00    5.05
  13   5 -24    7.33    6.33
 -13  -5  24   -0.00    6.61
 -13  -5  25    0.00    5.45
 -13  -5  26    7.44    6.98
  13  -6  -1    4.02    6.94
  13   6  -1    7.69    5.74
  13  -6  -2   -0.00    6.19
  13  -6  -2    0.00    6.71
  13   6  -2   -0.00    4.19
  13  -6  -3    8.37    8.16
  13  -6  -3    1.90    5.29
  13   6  -3    0.71    4.55
  13  -6  -4    5.77    7.83
  13   6  -4   -0.00    4.24
  13  -6  -5   -0.00    5.92
  13  -6  -5    4.37    7.32
  13   6  -5    7.16    5.97
  13  -6  -6   -0.00    6.28
  13  -6  -6    0.00    6.87
  13   6  -6    7.08    5.79
 -13   6   7    0.00    6.95
  13  -6  -7    2.90    5.96
  13  -6  -7    1.96    6.43
  13   6  -7    7.45    5.87
 -13   6   8    4.13    7.14
  13  -6  -8    1.24    5.87
  13  -6  -8    7.05    8.47
  13   6  -8   14.89    7.46
 -13   6   9   -0.00    5.95
  13  -6  -9    1.84    7.25
  13  -6  -9   -0.00    6.17
  13   6  -9    1.83    4.11
 -13   6  10    4.89    6.29
  13  -6 -10    9.16    7.70
  13   6 -10    0.00    5.34
 -13   6  11    0.18    5.53
  13  -6 -11    3.09    6.77
  13   6 -11    3.21    5.46
 -13   6  12    1.07    5.30
  13  -6 -12    1.48    6.60
  13   6 -12   -0.00    4.65
 -13   6  13   -0.00    6.33
  13  -6 -13    2.32    6.28
  13   6 -13    0.14    4.78
 -13   6  14    0.00    5.79
  13  -6 -14    3.26    6.33
  13   6 -14    2.12    4.74
 -13   6  15   -0.00    6.82
  13  -6 -15    0.00    6.42
  13   6 -15   -0.00    4.12
 -13   6  16    8.73    7.57
  13  -6 -16   -0.00    6.17
 -13   6  17    0.00    6.65
  13   6 -17   -0.00    4.92
 -13   6  18   -0.00    6.00
  13   6 -18    4.23    5.21
 -13   6  19    4.05    6.77
  13   6 -19   -0.00    4.73
  13   6 -20   -0.00    4.94
  13   6 -21    1.02    6.00
 -13  -6  23    1.97    6.32
 -13  -6  24   -0.00    4.95
 -13  -6  25   -0.00    4.79
 -13  -6  26    0.01    5.00
  13  -7  -1    0.00    5.05
  13   7  -1    1.55    3.76
  13  -7  -2   -0.00    7.44
  13   7  -2    0.00    4.28
  13  -7  -3   -0.00    6.49
  13   7  -3    2.32    4.17
  13  -7  -4   -0.00    5.72
  13   7  -4    3.55    4.46
  13   7  -5    5.38    6.04
  13  -7  -6    5.67    7.73
  13   7  -6    5.65    5.50
  13  -7  -7   -0.00    6.04
  13   7  -7    0.71    4.39
  13  -7  -8    0.03    6.37
  13   7  -8   -0.00    5.31
 -13   7   9    2.40    6.39
  13  -7  -9    3.58    7.29
  13   7  -9    1.60    6.15
 -13   7  10    8.79    6.94
  13  -7 -10    3.40    8.02
  13   7 -10    3.60    5.40
 -13   7  11   -0.00    6.88
  13   7 -11    5.22    4.93
 -13   7  12   -0.00    7.49
  13  -7 -12    1.56    6.15
  13   7 -12    0.17    5.40
 -13   7  13   -0.00    5.96
  13  -7 -13    0.00    7.84
  13   7 -13    1.76    4.20
 -13   7  14    1.41    6.36
  13  -7 -14   -0.00    6.77
  13   7 -14    0.26    4.69
 -13   7  15   -0.00    6.03
  13  -7 -15    0.73    6.05
  13   7 -15   -0.00    4.49
 -13   7  16   -0.00    6.08
  13  -7 -16    2.53    5.94
  13   7 -16   -0.00    4.00
 -13   7  17    3.68    5.53
  13  -7 -17   -0.00    7.78
  13   7 -17    2.47    5.40
 -13   7  18    0.00    5.22
  13   7 -18    0.00    5.91
  13  -8  -1   -0.00    7.92
  13   8  -1    0.00    4.17
  13  -8  -2   10.30    8.27
  13   8  -2    9.54    5.39
  13  -8  -3    1.65    5.26
  13   8  -3    2.61    5.55
  13  -8  -4    2.55    7.66
  13   8  -4    0.82    4.06
  13  -8  -5    5.28    6.06
  13   8  -5   -0.00    4.22
  13  -8  -6    4.50    8.73
  13   8  -6    7.07    6.39
  13  -8  -7   -0.00    6.08
  13   8  -7    0.69    5.29
  13  -8  -8   10.89    8.48
  13   8  -8   -0.00    4.39
  13  -8  -9    0.00    5.97
  13   8  -9    1.52    5.25
 -13   8  10   -0.00    6.97
  13  -8 -10   -0.00    6.61
  13   8 -10    1.67    4.40
 -13   8  11    2.80    6.15
  13  -8 -11    0.00    7.68
 -13   8  12   16.78    9.76
  13  -8 -12   11.59    8.79
  13   8 -12    0.00    4.75
 -13   8  13    8.05    8.56
  13  -8 -13   -0.00    6.10
  13   8 -13    2.73    5.52
 -13   8  14    1.15    6.29
  13  -8 -14   -0.00    6.69
  13   8 -14    3.58    5.69
 -13   8  15    0.00    7.36
  13  -8 -15    6.96    7.29
  13   8 -15    0.23    4.40
  13  -9  -1    5.74    7.65
  13   9  -1   -0.00    3.58
  13  -9  -2   -0.00    8.12
  13   9  -2    0.00    4.22
  13  -9  -3   -0.00    6.41
  13   9  -3    0.00    4.73
  13  -9  -4    6.72    7.83
  13  -9  -5    2.85    6.64
  13   9  -5   -0.00    4.75
  13  -9  -6    3.79    7.05
  13   9  -6   -0.00    5.31
  13  -9  -7    0.00    6.13
  13   9  -7    1.25    4.79
  13  -9  -8    0.00    6.91
  13   9  -8   -0.00    4.65
  13  -9  -9   -0.00    6.92
  13   9  -9    2.16    4.56
  13  -9 -10    5.95    7.49
  13   9 -10    3.39    4.77
  13  -9 -11    4.82    6.88
  13   9 -11    0.90    5.01
  13   9 -12    0.10    4.22
  13 -10  -1   -0.00    6.04
  13  10  -1   -0.00    4.38
  13 -10  -2   13.82    8.25
  13  10  -2    4.35    4.53
  13 -10  -3    0.83    6.98
  13  10  -4    0.00    4.22
  13  10  -5    2.97    5.01
  13  10  -6   -0.00    4.48
  13  10  -7    2.23    4.92
  13  11  -1   -0.00    3.78
  13  11  -2   -0.00    3.97
 -12   0   1   10.19    6.76
  12   0  -1    1.31    4.40
  12   0  -1    1.64    5.24
 -12   0   2   21.25    8.32
  12   0  -2    3.15    5.80
  12   0  -2   14.82    7.55
 -12   0   3   -0.00    4.77
  12   0  -3    4.77    5.68
  12   0  -3    3.40    5.79
 -12   0   4    0.00    4.58
  12   0  -4    5.39    6.74
  12   0  -4   -0.00    4.77
 -12   0   5    6.29    6.03
  12   0  -5    0.47    4.85
  12   0  -5   -0.00    5.53
 -12   0   6   39.54   10.95
  12   0  -6   34.41   10.64
 -12   0   7    0.00    5.72
  12   0  -7   -0.00    5.95
 -12   0   8    5.28    6.63
  12   0  -8   -0.00    4.45
 -12   0   9    0.02    5.18
  12   0  -9   -0.00    5.19
 -12   0  10   44.67   11.54
  12   0 -10   57.44   13.26
 -12   0  11    2.15    6.05
  12   0 -11   -0.00    5.95
 -12   0  12   24.43    9.69
 -12   0  13    0.87    5.65
  12   0 -13    4.38    5.84
 -12   0  14    1.37    5.73
  12   0 -14    0.77    5.42
 -12   0  15    2.45    6.04
  12   0 -15    3.31    5.53
 -12   0  16    4.51    6.43
  12   0 -16    9.28    7.73
  12   0 -17    0.71    6.36
 -12   0  18    6.62    6.34
  12   0 -18    2.88    6.79
 -12   0  19    9.50    7.45
  12   0 -19   -0.00    6.15
 -12   0  20    3.83    5.60
  12   0 -20    0.00    7.12
 -12   0  21    0.00    5.67
  12   0 -21    2.72    6.96
 -12   0  22    7.86    6.80
  12   0 -22    4.60    7.63
 -12   0  23    5.11    5.91
 -12   0  24   -0.00    6.16
  12   0 -24    3.19    6.49
 -12   0  25    0.00    6.79
  12   0 -25   -0.00    5.73
 -12   0  26    0.85    5.78
  12   0 -26   -0.00    6.98
 -12   0  27   -0.00    7.05
 -12   0  28    1.40    6.11
  12  -1  -1   -0.00    4.07
  12  -1  -1    4.54    5.26
  12   1  -1    0.00    4.69
  12   1  -1    1.44    4.44
 -12  -1   1   -0.00    6.49
 -12   1   2   28.08    9.95
  12  -1  -2   11.89    7.80
  12  -1  -2   26.04    9.14
  12   1  -2   15.52    7.81
 -12  -1   2   26.41    9.09
 -12   1   3    3.66    5.92
  12  -1  -3    0.38    6.07
  12   1  -3    0.00    6.13
  12   1  -3    0.00    6.26
 -12  -1   3    3.18    5.11
 -12   1   4   34.19   10.24
  12  -1  -4   18.88    9.02
  12  -1  -4   21.50    9.30
  12   1  -4   24.07    9.08
  12   1  -4    7.97    7.35
 -12  -1   4   42.75   10.58
 -12   1   5   -0.00    4.49
  12  -1  -5   -0.00    5.77
  12  -1  -5    2.93    6.21
  12   1  -5   -0.00    5.09
  12   1  -5   -0.00    5.42
 -12  -1   5    0.00    5.68
 -12   1   6    0.26    5.13
  12  -1  -6    1.42    4.52
  12  -1  -6    4.91    5.99
  12   1  -6    1.92    5.80
 -12  -1   6    0.00    4.49
 -12   1   7    3.53    5.71
  12  -1  -7    2.08    6.11
  12  -1  -7    2.70    6.33
  12   1  -7    3.63    5.60
 -12  -1   7   -0.00    5.33
 -12   1   8   22.29   10.28
  12   1  -8   42.73   11.16
 -12  -1   8   20.68    8.83
 -12   1   9    0.00    4.95
  12  -1  -9   -0.00    5.79
  12   1  -9    0.00    4.43
 -12  -1   9   -0.00    5.25
  12  -1 -10    5.01    6.47
  12   1 -10   12.25    6.99
 -12  -1  10   16.27    7.76
 -12   1  11   -0.00    5.08
  12  -1 -11    3.27    6.69
  12   1 -11   -0.00    4.99
 -12  -1  11    0.00    4.58
 -12   1  12   10.16    7.00
  12  -1 -12    4.62    7.41
  12   1 -12    0.24    5.26
 -12  -1  12    0.89    4.97
 -12   1  13   -0.00    4.05
  12  -1 -13    5.44    6.21
  12   1 -13    0.90    5.54
 -12  -1  13   -0.00    5.54
 -12   1  14   21.26    9.11
  12  -1 -14   17.05    8.85
  12   1 -14   21.50   10.06
 -12  -1  14   36.81   10.80
 -12   1  15   -0.00    4.70
  12  -1 -15    3.22    5.35
  12   1 -15    0.00    5.57
 -12  -1  15   -0.00    4.68
 -12   1  16    1.32    5.32
  12  -1 -16    1.28    5.19
  12   1 -16    0.00    5.89
 -12  -1  16    5.94    6.38
 -12   1  17   -0.00    5.06
  12  -1 -17    7.77    7.72
 -12  -1  17    3.00    5.81
 -12   1  18    1.36    5.72
  12  -1 -18    0.00    6.01
  12   1 -18    4.28    6.33
 -12  -1  18    7.92    7.53
 -12   1  19    4.16    6.23
  12  -1 -19   -0.00    5.76
  12   1 -19   -0.00    6.76
 -12  -1  19    0.64    5.21
 -12   1  20    0.00    6.13
  12  -1 -20    5.53    8.42
  12   1 -20   -0.00    5.47
 -12  -1  20    9.24    7.79
 -12   1  21    0.00    4.63
  12  -1 -21   -0.00    6.46
  12   1 -21   -0.00    6.94
 -12  -1  21    1.43    5.50
 -12   1  22   -0.00    5.55
  12  -1 -22   -0.00    6.79
  12   1 -22    2.01    5.47
 -12  -1  22    3.02    6.03
 -12   1  23   -0.00    5.51
  12  -1 -23   -0.00    7.17
  12   1 -23   10.91    8.11
 -12  -1  23    2.09    6.39
  12  -1 -24    1.79    7.62
  12   1 -24    2.36    6.20
 -12  -1  24    3.05    5.38
 -12   1  25   16.31    8.63
  12   1 -25    4.32    6.33
 -12  -1  25    6.19    7.34
 -12   1  26   14.52    8.13
  12   1 -26    2.72    5.89
 -12  -1  26    3.98    5.98
 -12   1  27   10.92    8.31
  12   1 -27   -0.00    7.27
 -12  -1  27    4.64    7.56
 -12   1  28    3.20    6.21
 -12  -1  28    2.00    6.04
  12  -2  -1    6.53    5.53
  12  -2  -1    2.01    6.01
  12   2  -1    3.15    5.93
  12   2  -1    2.87    6.08
 -12  -2   1    0.52    5.33
  12  -2  -2    2.47    5.85
  12  -2  -2    3.93    6.84
  12   2  -2    9.78    6.88
  12   2  -2   20.92    8.34
 -12  -2   2    6.57    5.40
 -12   2   3    3.98    5.77
  12  -2  -3    7.84    6.30
  12  -2  -3    3.21    5.26
  12   2  -3    0.56    5.39
 -12  -2   3    3.95    5.08
 -12   2   4    7.82    7.26
  12  -2  -4    3.36    5.81
  12   2  -4   -0.00    4.89
  12   2  -4    8.58    7.26
 -12  -2   4    1.10    4.92
 -12   2   5   12.31    7.56
  12  -2  -5    1.97    5.54
  12  -2  -5    0.00    5.23
  12   2  -5    0.94    4.97
 -12  -2   5    4.29    6.14
 -12   2   6    7.13    6.68
  12  -2  -6    3.46    6.47
  12  -2  -6   29.20   10.83
  12   2  -6   31.07    9.54
 -12  -2   6   14.35    7.65
 -12   2   7    1.73    6.06
  12  -2  -7    6.65    7.63
  12  -2  -7   10.74    7.66
  12   2  -7    1.28    4.94
 -12   2   8   -0.00    6.11
  12  -2  -8    4.91    6.22
  12  -2  -8    4.25    7.25
  12   2  -8    0.61    6.00
 -12  -2   8   -0.00    5.34
 -12   2   9    0.42    6.04
  12  -2  -9   -0.00    5.90
  12   2  -9    5.74    6.08
 -12  -2   9   -0.00    4.56
 -12   2  10   30.68   10.63
  12   2 -10   15.51    7.63
 -12  -2  10   19.26    7.79
 -12   2  11    1.04    5.76
  12  -2 -11    0.00    6.85
  12   2 -11    2.74    6.09
 -12  -2  11   -0.00    4.61
 -12   2  12   13.71    8.02
  12  -2 -12   17.84    8.72
  12   2 -12    4.11    6.87
 -12  -2  12    4.65    6.24
 -12   2  13   -0.00    5.96
  12  -2 -13   -0.00    5.57
  12   2 -13   -0.00    6.59
 -12  -2  13   -0.00    4.55
 -12   2  14    1.30    5.57
  12  -2 -14    3.32    5.84
 -12  -2  14    0.00    4.59
 -12   2  15    5.42    5.96
  12  -2 -15   -0.00    5.30
  12   2 -15    0.00    5.99
 -12  -2  15    2.56    5.18
 -12   2  16    9.97    7.20
  12  -2 -16   15.60    7.92
  12   2 -16    3.65    5.75
 -12  -2  16    7.56    6.41
 -12   2  17    0.00    7.05
  12  -2 -17    6.37    6.56
  12   2 -17    0.83    4.83
 -12  -2  17    2.97    6.31
 -12   2  18    8.50    8.09
  12  -2 -18   -0.00    5.70
  12   2 -18    4.00    5.56
 -12  -2  18   -0.00    5.20
 -12   2  19    2.89    5.33
  12  -2 -19    1.52    6.76
  12   2 -19    1.28    5.16
 -12  -2  19    2.58    5.73
 -12   2  20    9.27    6.73
  12  -2 -20    0.00    5.62
  12   2 -20   -0.00    5.72
 -12  -2  20    5.26    6.17
 -12   2  21    5.18    5.99
  12  -2 -21   -0.00    5.64
  12   2 -21   -0.00    7.08
 -12  -2  21    3.13    6.48
 -12   2  22    5.26    7.20
  12  -2 -22    8.08    8.31
  12   2 -22   12.42    8.33
 -12  -2  22    5.93    6.55
 -12   2  23    0.83    6.79
  12   2 -23   -0.00    5.45
 -12  -2  23    0.00    5.67
 -12   2  24    0.00    6.80
  12   2 -24   -0.00    5.11
 -12  -2  24    4.26    6.94
 -12   2  25    5.30    6.88
  12   2 -25   -0.00    6.40
 -12  -2  25    0.00    5.50
 -12   2  26   13.35    8.72
  12   2 -26    2.44    5.30
 -12  -2  26    0.00    5.90
  12   2 -27    7.36    7.50
 -12  -2  27   -0.00    5.36
  12   2 -28    3.40    7.14
  12   2 -29   -0.00    6.26
  12  -3  -1    3.67    5.55
  12  -3  -1    3.27    6.04
  12   3  -1   -0.00    5.65
  12  -3  -2    8.06    7.14
  12  -3  -2    7.42    6.78
  12   3  -2   15.89    8.02
  12   3  -2   12.50    6.22
 -12   3   3    0.78    5.29
  12  -3  -3    4.90    5.96
  12  -3  -3    2.89    6.33
  12   3  -3    5.09    6.25
  12   3  -3    2.19    5.80
 -12  -3   3    0.44    4.77
 -12   3   4    7.48    7.88
  12  -3  -4    7.18    7.38
  12  -3  -4    1.75    6.09
  12   3  -4    7.43    6.63
  12   3  -4    2.93    6.21
 -12  -3   4   13.80    7.62
 -12   3   5   10.53    7.21
  12  -3  -5    3.63    7.25
  12   3  -5    0.37    5.04
 -12  -3   5   -0.00    4.87
 -12   3   6    0.18    4.72
  12  -3  -6   -0.00    6.07
  12  -3  -6   -0.00    5.11
  12   3  -6   -0.00    4.36
 -12  -3   6   -0.00    4.92
 -12   3   7    0.62    4.75
  12  -3  -7   -0.00    5.91
  12  -3  -7    4.14    6.02
  12   3  -7    5.04    5.56
 -12  -3   7    6.53    6.07
 -12   3   8   24.27   10.70
  12  -3  -8   13.71    7.46
  12  -3  -8   23.32   10.97
  12   3  -8   13.52    8.01
 -12  -3   8    4.99    5.62
 -12   3   9    4.97    6.27
  12  -3  -9    6.64    6.89
  12  -3  -9    6.17    7.45
  12   3  -9    5.38    5.99
 -12  -3   9    5.02    6.14
 -12   3  10    8.55    7.28
  12  -3 -10   17.94    9.55
  12   3 -10    3.53    5.82
 -12  -3  10   21.34    7.91
 -12   3  11   -0.00    5.94
  12  -3 -11    5.73    7.51
  12   3 -11    0.00    5.58
 -12  -3  11    0.00    5.94
 -12   3  12   17.31    8.42
  12  -3 -12   22.82    9.71
  12   3 -12    4.05    6.24
 -12  -3  12    6.20    5.93
 -12   3  13    1.28    6.07
  12  -3 -13   -0.00    5.80
  12   3 -13    1.39    5.41
 -12  -3  13   -0.00    4.76
 -12   3  14    7.57    7.89
  12  -3 -14   13.78    8.03
  12   3 -14    7.36    7.14
 -12  -3  14   24.84    8.90
 -12   3  15    0.00    5.67
  12  -3 -15   19.69    9.15
  12   3 -15   11.29    6.67
 -12  -3  15    0.73    5.78
 -12   3  16   -0.00    6.51
  12  -3 -16   -0.00    6.43
  12   3 -16    2.54    6.10
 -12  -3  16   -0.00    4.61
 -12   3  17    2.18    6.90
  12  -3 -17    3.01    7.03
  12   3 -17   -0.00    5.17
 -12  -3  17   10.09    6.53
 -12   3  18   -0.00    5.53
  12  -3 -18    4.48    6.07
  12   3 -18   -0.00    6.62
 -12  -3  18    5.77    5.72
 -12   3  19    2.24    5.90
  12  -3 -19    0.00    5.17
  12   3 -19    4.07    5.20
 -12  -3  19    0.00    5.23
 -12   3  20    4.70    6.62
  12  -3 -20   -0.00    6.11
  12   3 -20    4.64    6.20
 -12  -3  20    2.60    5.80
 -12   3  21   10.57    8.76
 -12  -3  21    5.33    5.62
 -12   3  22    0.00    6.83
  12   3 -22   -0.00    5.76
 -12  -3  22    3.13    5.99
 -12   3  23    7.60    7.08
  12   3 -23   -0.00    5.88
 -12  -3  23   -0.00    5.24
 -12   3  24    0.03    7.99
  12   3 -24   12.49    8.21
 -12  -3  24   11.46    7.88
 -12   3  25    1.57    5.83
  12   3 -25    4.84    6.78
 -12  -3  25    2.12    5.70
 -12   3  26    0.00    6.70
  12   3 -26    0.07    5.62
 -12  -3  26    0.15    4.76
  12   3 -27    8.45    7.26
 -12  -3  27    5.46    7.71
  12   3 -28   -0.00    5.63
 -12  -3  28   -0.00    6.73
  12   3 -29    0.59    5.38
  12   3 -30    6.31    7.44
  12  -4  -1    2.94    7.54
  12  -4  -1   -0.00    5.31
  12   4  -1    0.00    4.59
  12  -4  -2   -0.00    6.91
  12  -4  -2    4.40    6.89
  12   4  -2    4.16    5.24
  12  -4  -3    2.43    6.37
  12  -4  -3    1.41    5.77
  12   4  -3    2.25    4.63
 -12   4   4    0.67    6.12
  12  -4  -4   -0.00    5.26
  12  -4  -4   -0.00    5.67
  12   4  -4    7.24    5.38
 -12   4   5   -0.00    6.28
  12  -4  -5    6.52    7.55
  12  -4  -5    0.00    6.09
  12   4  -5    0.00    5.10
 -12  -4   5    0.00    4.16
 -12   4   6    8.98    7.35
  12  -4  -6    4.56    6.68
  12   4  -6   12.38    7.05
 -12  -4   6   16.57    7.73
 -12   4   7    5.83    6.31
  12  -4  -7   14.40    8.38
  12  -4  -7    0.00    7.74
  12   4  -7    6.74    6.97
 -12  -4   7    5.82    5.95
 -12   4   8   -0.00    5.13
  12  -4  -8   -0.00    5.83
  12  -4  -8    3.59    6.81
  12   4  -8   -0.00    5.03
 -12  -4   8    3.16    5.27
 -12   4   9    2.00    5.74
  12  -4  -9    7.81    7.08
  12  -4  -9    0.00    5.07
  12   4  -9    0.05    4.60
 -12  -4   9    2.43    4.21
 -12   4  10    6.95    7.32
  12  -4 -10   10.66    7.45
  12  -4 -10    7.68    7.88
  12   4 -10   11.20    7.01
 -12  -4  10    4.92    5.77
 -12   4  11    4.26    6.83
  12  -4 -11   -0.00    5.92
  12  -4 -11    4.06    6.83
  12   4 -11    0.45    5.21
 -12  -4  11    7.03    6.89
 -12   4  12    9.34    7.21
  12  -4 -12    1.83    7.02
  12   4 -12    7.51    7.87
 -12  -4  12   12.68    7.28
 -12   4  13    1.46    6.25
  12  -4 -13   -0.00    6.44
  12   4 -13    1.62    5.18
 -12  -4  13    5.51    5.47
 -12   4  14   -0.00    5.83
  12  -4 -14   11.15    9.12
  12   4 -14   -0.00    5.65
 -12  -4  14    3.98    4.72
 -12   4  15    3.43    6.20
  12   4 -15    5.51    6.71
 -12  -4  15    5.59    5.83
 -12   4  16    5.26    7.41
  12  -4 -16    2.68    6.24
  12   4 -16    3.18    5.39
 -12  -4  16    0.00    5.04
 -12   4  17    4.54    7.00
  12  -4 -17   10.88    8.60
 -12  -4  17    3.25    5.42
 -12   4  18    1.05    6.82
  12   4 -18    1.20    5.89
 -12  -4  18    5.67    5.55
 -12   4  19   -0.00    5.30
  12   4 -19   -0.00    7.11
 -12  -4  19    1.66    5.59
 -12   4  20    6.06    7.96
  12   4 -20    2.73    6.60
 -12  -4  20    8.13    6.43
 -12   4  21    2.94    6.78
  12   4 -21    2.53    5.89
 -12  -4  21    0.51    6.06
  12   4 -22    5.29    7.73
 -12  -4  22    1.47    5.00
 -12   4  23   -0.00    7.15
  12   4 -23   -0.00    5.89
 -12   4  24   -0.00    7.16
  12   4 -24    1.33    5.61
 -12  -4  24    6.35    6.24
 -12   4  25   -0.00    5.13
  12   4 -25   -0.00    5.92
 -12  -4  25    2.18    5.86
 -12   4  26   17.03    8.84
  12   4 -26    1.82    6.70
 -12  -4  26    4.51    6.88
  12   4 -27   -0.00    5.02
 -12  -4  27   -0.00    5.82
  12   4 -28    4.21    5.93
 -12  -4  28    0.00    7.18
  12   4 -29   -0.00    5.99
  12   4 -30    0.00    5.95
  12   4 -31   -0.00    6.64
  12  -5  -1   -0.00    6.10
  12  -5  -1    4.04    6.60
  12   5  -1   -0.00    4.21
  12  -5  -2   -0.00    6.07
  12  -5  -2    2.10    7.29
  12   5  -2    2.19    4.75
  12  -5  -3    3.80    6.34
  12  -5  -3    3.33    7.25
  12   5  -3   14.46    6.28
  12  -5  -4    4.38    7.05
  12  -5  -4   -0.00    7.46
  12   5  -4    4.52    5.59
 -12   5   5    0.00    6.16
  12  -5  -5    1.95    5.75
  12  -5  -5   -0.00    6.14
  12   5  -5    2.36    4.61
 -12   5   6    0.00    5.64
  12  -5  -6    0.73    5.53
  12  -5  -6   -0.00    5.59
  12   5  -6   -0.00    5.15
 -12   5   7    0.00    5.96
  12  -5  -7    5.37    7.45
  12   5  -7    5.16    5.57
 -12   5   8    3.39    6.12
  12  -5  -8    0.98    6.66
  12  -5  -8   10.04    8.21
  12   5  -8    4.78    6.35
 -12   5   9    6.13    6.76
  12  -5  -9    7.77    7.58
  12  -5  -9    3.56    7.06
  12   5  -9    1.98    5.27
 -12   5  10    4.60    6.83
  12  -5 -10    0.00    6.15
  12  -5 -10    1.58    6.82
  12   5 -10    0.98    5.33
 -12  -5  10    6.05    5.90
 -12   5  11    0.00    7.11
  12  -5 -11    5.45    6.77
  12  -5 -11   -0.00    5.67
  12   5 -11    0.00    6.03
 -12  -5  11    1.15    5.50
 -12   5  12    0.27    5.01
  12  -5 -12   -0.00    6.55
  12  -5 -12    4.56    6.83
  12   5 -12    0.00    4.29
 -12  -5  12   -0.00    5.06
 -12   5  13    0.00    5.72
  12  -5 -13   16.90   11.07
  12   5 -13    3.46    5.50
 -12  -5  13   11.56    7.10
 -12   5  14   10.95    8.68
  12  -5 -14    3.56    6.85
 -12  -5  14    9.71    6.25
  12   5 -15    1.87    4.37
 -12  -5  15    2.33    5.57
  12   5 -16    5.71    6.68
 -12  -5  16    5.32    5.58
 -12   5  17   -0.00    7.04
  12   5 -17   -0.00    6.01
 -12  -5  17    2.79    5.11
 -12   5  18    0.00    7.24
  12   5 -18    0.00    5.07
 -12  -5  18   -0.00    5.91
 -12   5  19   -0.00    7.56
  12   5 -19    1.01    5.62
 -12  -5  19    2.69    6.27
 -12   5  20    7.12    6.34
  12   5 -20    0.90    5.99
 -12  -5  20    5.69    6.08
 -12   5  21    3.09    6.52
  12   5 -21    1.38    4.85
 -12   5  22   -0.00    6.61
  12   5 -22    2.32    5.41
 -12  -5  22    2.11    5.38
 -12   5  23   -0.00    6.78
  12   5 -23    3.85    5.96
 -12  -5  23   -0.00    7.10
 -12   5  24    2.82    6.92
  12   5 -24    4.28    5.53
 -12  -5  24    0.20    5.50
 -12   5  25    0.86    6.28
  12   5 -25    0.00    5.45
 -12  -5  25    0.00    5.47
  12   5 -26   -0.00    6.12
 -12  -5  26    4.63    6.95
  12   5 -27    5.11    7.00
 -12  -5  27   -0.00    5.87
  12   5 -28   -0.00    6.38
 -12  -5  28   -0.00    5.84
  12   5 -29    2.06    6.28
  12  -6  -1   14.30    7.97
  12  -6  -1   10.33    7.58
  12   6  -1   10.76    6.00
  12  -6  -2    8.06    5.50
  12  -6  -2   -0.00    6.22
  12   6  -2    3.46    4.99
  12  -6  -3    0.00    6.70
  12  -6  -3   -0.00    5.84
  12   6  -3    7.94    5.92
  12  -6  -4   -0.00    5.47
  12  -6  -4    2.26    6.73
  12   6  -4    5.86    4.91
  12  -6  -5   13.62    8.91
  12  -6  -5    9.14    8.46
  12   6  -5   22.74    8.12
 -12   6   6   19.70    8.42
  12  -6  -6    9.53    7.31
  12  -6  -6   -0.00    6.22
  12   6  -6    4.42    5.94
 -12   6   7    7.12    8.07
  12  -6  -7    1.12    7.12
  12  -6  -7    4.66    7.14
  12   6  -7   -0.00    6.03
 -12   6   8    9.04    7.34
  12  -6  -8    0.45    5.34
  12  -6  -8    4.61    7.15
  12   6  -8    0.75    4.86
 -12   6   9    0.15    4.64
  12  -6  -9    1.31    5.37
  12  -6  -9    2.88    6.36
  12   6  -9    3.17    5.38
 -12   6  10    1.68    5.52
  12  -6 -10   -0.00    6.90
  12  -6 -10    1.61    5.60
  12   6 -10    0.00    5.23
 -12   6  11   23.65   10.32
  12  -6 -11   32.63   10.60
  12  -6 -11   17.47    9.60
  12   6 -11   19.07    8.01
 -12   6  12    0.00    6.86
  12  -6 -12    0.00    5.76
  12   6 -12    6.20    5.31
 -12   6  13    0.00    6.43
  12  -6 -13   12.56    8.48
  12   6 -13    0.00    5.14
 -12   6  14    0.20    5.73
  12  -6 -14    2.75    5.46
  12   6 -14    1.11    4.77
 -12   6  15    3.25    6.71
  12   6 -15    9.80    6.86
 -12   6  16   -0.00    9.22
  12   6 -16    0.00    5.15
 -12  -6  16    0.00    6.26
 -12   6  17    6.19    7.36
  12   6 -17    5.75    6.39
 -12  -6  17    9.88    6.57
  12   6 -18    5.94    6.04
 -12  -6  18    6.05    6.09
 -12   6  19   -0.00    5.71
  12   6 -19   -0.00    5.40
 -12  -6  19    4.63    5.23
 -12   6  20    0.06    5.49
  12   6 -20    0.73    5.50
 -12  -6  20    6.67    6.53
 -12   6  21    3.20    6.94
  12   6 -21   -0.00    4.62
 -12  -6  21    6.80    6.23
 -12   6  22   -0.00    7.14
  12   6 -22   16.35    7.97
 -12  -6  22    2.19    5.29
 -12   6  23    0.61    6.52
 -12  -6  23    0.78    5.62
  12   6 -24    1.78    5.62
 -12  -6  24    1.09    6.03
  12   6 -25    0.40    5.05
 -12  -6  25    1.87    5.14
  12   6 -26   -0.00    4.96
 -12  -6  26    4.37    5.99
  12   6 -27    2.76    5.55
 -12  -6  27    4.36    6.73
 -12  -6  28    3.60    6.11
  12  -7  -1   -0.00    6.86
  12   7  -1    0.00    4.25
  12  -7  -2    3.57    7.26
  12   7  -2    5.50    4.88
  12  -7  -3    1.22    5.94
  12  -7  -3   -0.00    6.37
  12   7  -3   20.58    7.16
  12  -7  -4    3.55    6.52
  12  -7  -4   10.09    7.87
  12  -7  -5    3.14    5.53
  12  -7  -5   -0.00    6.32
  12   7  -5   -0.00    4.76
  12  -7  -6   -0.00    6.72
  12  -7  -6    3.17    6.78
  12   7  -6    0.00    4.40
  12  -7  -7    5.51    6.29
  12   7  -7   -0.00    3.96
 -12   7   8   -0.00    5.99
  12  -7  -8    2.20    6.76
  12   7  -8   -0.00    4.97
 -12   7   9   14.28    8.90
  12  -7  -9   12.82    8.90
 -12   7  10    1.36    4.67
  12  -7 -10   -0.00    6.20
  12   7 -10   -0.00    3.98
 -12   7  11    0.44    6.19
  12  -7 -11    3.00    6.29
  12   7 -11    0.00    5.17
 -12   7  12    2.54    6.56
  12  -7 -12   -0.00    5.95
  12   7 -12    0.00    3.75
  12  -7 -13   10.24    7.20
  12   7 -13    3.36    5.62
 -12   7  14    3.29    7.12
  12  -7 -14   12.56    8.67
  12   7 -14    0.00    5.46
 -12   7  15    0.00    7.19
  12  -7 -15    0.00    7.02
  12   7 -15   18.07    7.56
 -12   7  16   -0.00    6.14
  12  -7 -16   -0.00    6.85
  12   7 -16    3.53    5.98
 -12   7  17    2.54    6.49
  12   7 -17    0.28    4.10
 -12   7  18   -0.00    7.93
 -12   7  19    4.04    6.58
  12   7 -19   14.51    8.02
 -12   7  20    8.51    8.55
  12   7 -20   -0.00    5.07
 -12   7  21   -0.00    4.86
  12   7 -21    0.76    4.74
 -12   7  22    0.46    6.98
  12   7 -22    4.45    6.16
  12   7 -23   -0.00    6.11
 -12  -7  23   -0.00    5.77
  12   7 -24   -0.00    4.81
 -12  -7  24   -0.00    5.04
 -12  -7  25   -0.00    5.20
 -12  -7  26    5.16    6.35
 -12  -7  27    0.00    4.77
 -12  -7  28    4.66    5.91
  12  -8  -1   12.72    7.48
  12   8  -1   20.91    6.94
  12  -8  -2    2.86    5.40
  12   8  -2   -0.00    4.70
  12  -8  -3    3.26    7.07
  12   8  -3    0.57    4.58
  12  -8  -4    1.60    7.66
  12   8  -4   -0.00    4.54
  12  -8  -5    0.00    7.57
  12   8  -5   10.74    6.49
  12  -8  -6    2.28    7.00
  12   8  -6    2.38    4.80
  12  -8  -7   15.89    8.73
  12   8  -7   13.55    6.85
  12  -8  -8   -0.00    6.75
  12   8  -8   -0.00    4.32
 -12   8   9   -0.00    6.48
  12  -8  -9   -0.00    4.60
  12   8  -9   -0.00    4.14
 -12   8  10   -0.00    7.23
  12  -8 -10    3.81    8.21
  12   8 -10    5.29    5.08
 -12   8  11    4.12    8.33
  12  -8 -11    6.64    8.00
  12   8 -11    7.01    6.44
 -12   8  12   -0.00    6.15
  12  -8 -12    0.54    7.08
  12   8 -12   -0.00    5.08
 -12   8  13   -0.00    6.21
  12  -8 -13   10.96    8.26
  12   8 -13    2.72    4.67
 -12   8  14   -0.00    5.88
  12  -8 -14   -0.00    6.61
  12   8 -14    0.45    4.93
 -12   8  15    8.88    6.96
  12  -8 -15    3.94    6.35
  12   8 -15   -0.00    4.41
 -12   8  16    0.00    5.12
  12  -8 -16   -0.00    6.31
  12   8 -16   -0.00    4.60
 -12   8  17    6.51    6.68
  12  -8 -17   -0.00    6.25
  12   8 -17    7.96    7.06
 -12   8  18    5.04    6.22
  12  -8 -18   -0.00    7.41
  12   8 -18   -0.00    4.89
 -12   8  19    0.00    6.83
  12   8 -19    0.53    5.07
 -12   8  20   12.54    8.41
  12   8 -20    2.77    5.92
  12   8 -21    3.63    6.47
  12  -9  -1   -0.00    5.79
  12   9  -1    6.84    5.11
  12  -9  -2    0.85    7.02
  12   9  -2    0.00    3.58
  12  -9  -3    8.41    7.20
  12   9  -3    9.97    5.42
  12  -9  -4    3.09    6.25
  12   9  -4    1.85    5.06
  12  -9  -5    4.20    6.83
  12   9  -5    3.18    5.06
  12  -9  -6   -0.00    6.47
  12   9  -6    1.03    3.21
  12  -9  -7    1.19    5.67
  12   9  -7    7.18    5.09
  12  -9  -8    8.69    7.45
  12   9  -8    1.85    4.34
  12  -9  -9    8.32    7.76
  12   9  -9   14.75    6.59
  12  -9 -10    2.83    6.10
  12   9 -10    0.00    3.93
 -12   9  11   -0.00    5.83
  12  -9 -11    0.00    5.62
  12   9 -11    0.07    4.35
 -12   9  12   -0.00    7.65
  12  -9 -12   -0.00    6.92
 -12   9  13    4.99    7.81
  12   9 -13    4.89    5.75
 -12   9  14    2.99    6.66
  12  -9 -14    5.78    7.93
  12   9 -14   -0.00    4.36
 -12   9  15    0.00    6.46
  12  -9 -15    0.00    6.80
  12   9 -15    0.00    5.20
 -12   9  16    1.51    5.66
  12  -9 -16   -0.00    5.79
  12   9 -16    4.43    5.41
 -12   9  17   -0.00    6.19
  12  -9 -17   -0.00    7.33
  12   9 -17    2.10    5.26
 -12   9  18   -0.00    7.30
  12  -9 -18   -0.00    7.99
  12   9 -18   -0.00    5.67
  12 -10  -1    0.18    7.03
  12  10  -1    4.36    4.09
  12 -10  -2    1.44    6.15
  12  10  -2    5.85    4.20
  12 -10  -3   -0.00    5.62
  12  10  -3    6.28    4.75
  12 -10  -4    2.78    8.24
  12  10  -4   -0.00    3.86
  12 -10  -5   11.64    8.09
  12  10  -5    2.22    3.49
  12 -10  -6   -0.00    6.10
  12  10  -6    3.10    4.44
  12 -10  -7    3.32    6.01
  12  10  -7    5.55    4.39
  12 -10  -8   -0.00    7.59
  12  10  -8    0.24    3.51
  12 -10  -9    3.56    6.19
  12  10  -9    6.55    5.28
  12 -10 -10   10.15    7.13
  12  10 -10    0.60    3.26
  12 -10 -11    0.00    6.63
  12  10 -11    3.13    4.53
 -12  10  12    0.00    7.65
  12 -10 -12   -0.00    6.31
  12  10 -12    1.16    4.53
 -12  10  13   -0.00    7.67
  12 -10 -13    1.48    6.11
  12  10 -13    1.68    5.27
 -12  10  14   -0.00    7.73
  12 -10 -14   11.81    7.94
  12  10 -14    0.00    4.38
 -12  10  15   -0.00    9.25
  12  10 -15    5.46    5.47
  12 -11  -1   -0.00    6.38
  12  11  -1   -0.00    3.72
  12 -11  -2    0.94    6.83
  12  11  -2    6.16    4.18
  12 -11  -3    1.20    7.36
  12 -11  -4    4.89    5.98
  12  11  -4    0.00    4.05
  12 -11  -5    1.60    6.55
  12  11  -5    8.19    4.90
  12 -11  -6    2.64    7.95
  12  11  -6    0.30    3.46
  12 -11  -7    2.11    5.83
  12  11  -7    2.40    3.80
  12 -11  -8    9.25    8.29
  12 -11  -9    7.87    7.66
  12  11  -9    3.60    5.56
  12  11 -10   -0.00    5.01
  12 -11 -11   -0.00    6.91
  12  11 -11    4.06    4.64
  12  12  -1    0.00    3.23
  12  12  -3    1.68    3.94
  12  12  -4    1.69    3.49
  12  12  -5   -0.00    3.41
  12  12  -6    2.00    4.07
 -11   0   1   71.41   13.95
  11   0  -1   36.63   11.64
  11   0  -1   65.59   12.72
 -11   0   2   -0.00    3.65
  11   0  -2   -0.00    5.48
  11   0  -2    1.68    4.75
 -11   0   3   21.90    8.54
  11   0  -3   33.20   10.27
  11   0  -3   21.79    9.73
 -11   0   4   -0.00    5.13
  11   0  -4    3.72    5.78
  11   0  -4   -0.00    5.69
 -11   0   5   66.60   13.30
  11   0  -5   37.64   11.00
  11   0  -5   95.95   15.13
 -11   0   6   -0.00    4.93
  11   0  -6   -0.00    5.64
 -11   0   7   -0.00    5.67
  11   0  -7   -0.00    5.25
 -11   0   8    0.00    5.17
  11   0  -8   -0.00    4.37
 -11   0   9   33.38   10.32
  11   0  -9   15.87    7.59
 -11   0  10   -0.00    4.56
  11   0 -10    5.08    5.74
 -11   0  11   35.08   10.05
  11   0 -11   34.95   10.49
  11   0 -12   -0.00    5.41
 -11   0  13    0.22    5.25
  11   0 -13   -0.00    4.46
 -11   0  14   -0.00    6.19
  11   0 -14    5.18    6.38
 -11   0  15    8.78    6.78
  11   0 -15    2.14    6.14
 -11   0  16   -0.00    5.34
  11   0 -16    4.66    7.50
 -11   0  17    5.31    6.70
 -11   0  18    4.32    4.78
  11   0 -18   -0.00    5.31
 -11   0  19   17.74    8.14
  11   0 -19    5.67    6.40
 -11   0  20    6.14    6.22
  11   0 -20   -0.00    5.32
 -11   0  21    0.71    5.55
  11   0 -21   10.53    7.43
 -11   0  22    8.79    7.76
  11   0 -22    0.32    5.65
 -11   0  23    2.46    6.55
  11   0 -23    8.38    6.97
 -11   0  24   -0.00    7.40
  11   0 -24    3.15    6.43
 -11   0  25    7.12    7.26
  11   0 -25    0.00    6.74
 -11   0  26   -0.00    6.71
  11   0 -26   -0.00    5.74
 -11   0  27   10.63    7.57
 -11   0  28    4.32    6.54
 -11   0  30    0.75    6.76
 -11   1   1   56.80   13.38
  11  -1  -1   65.22   13.45
  11  -1  -1   57.88   13.11
  11   1  -1   38.94   10.43
 -11   1   2    0.46    5.75
  11  -1  -2    1.38    6.29
  11   1  -2    0.00    5.51
 -11   1   3   41.39   10.70
  11  -1  -3   17.17    8.80
  11  -1  -3   24.79    9.51
  11   1  -3   18.49    8.64
 -11  -1   3   24.22    8.84
 -11   1   4   -0.00    4.45
  11  -1  -4    1.08    4.32
  11  -1  -4   -0.00    5.22
  11   1  -4   -0.00    4.85
  11   1  -4    3.91    6.16
 -11  -1   4    6.39    6.64
 -11   1   5    2.47    4.43
  11  -1  -5    1.82    6.21
  11  -1  -5    5.34    6.79
  11   1  -5    5.80    7.43
 -11  -1   5   -0.00    5.17
 -11   1   6    1.57    5.19
  11  -1  -6    1.06    5.87
  11  -1  -6   -0.00    5.94
  11   1  -6    0.00    5.18
 -11  -1   6    0.00    5.49
 -11   1   7   16.69    8.61
  11  -1  -7   30.31    9.39
  11   1  -7   43.83   10.43
 -11  -1   7   25.48    9.40
 -11   1   8    0.95    6.03
  11  -1  -8    2.11    5.58
  11   1  -8   -0.00    5.66
 -11  -1   8   -0.00    4.34
 -11   1   9   20.67    8.31
  11  -1  -9    7.65    6.97
  11   1  -9   15.60    7.50
 -11  -1   9    7.87    7.20
 -11   1  10   -0.00    4.69
  11  -1 -10    6.37    5.60
  11   1 -10   -0.00    5.31
 -11  -1  10    1.12    5.35
 -11   1  11    5.36    5.42
  11  -1 -11    6.13    6.32
  11   1 -11    5.22    6.22
 -11  -1  11    3.28    5.94
 -11   1  12    1.33    4.59
  11  -1 -12   -0.00    5.02
  11   1 -12    3.46    5.52
 -11  -1  12    0.00    4.60
 -11   1  13   29.25    9.75
  11  -1 -13   25.15    9.28
  11   1 -13   26.21    9.87
 -11  -1  13   25.23    9.52
 -11   1  14    4.05    5.46
  11  -1 -14   -0.00    4.96
  11   1 -14    0.81    5.62
 -11  -1  14   -0.00    5.05
 -11   1  15    0.00    5.51
  11  -1 -15    1.72    6.69
  11   1 -15   -0.00    5.87
 -11  -1  15   -0.00    4.72
 -11   1  16   -0.00    5.30
  11  -1 -16   -0.00    5.90
  11   1 -16   -0.00    5.81
 -11  -1  16   -0.00    5.22
 -11   1  17    7.20    6.02
  11  -1 -17   15.46    8.69
  11   1 -17    4.71    5.78
 -11  -1  17   20.24    8.43
 -11   1  18    0.00    5.00
  11  -1 -18   -0.00    6.44
  11   1 -18   -0.00    6.06
 -11  -1  18    0.00    5.73
 -11   1  19    2.40    6.53
  11  -1 -19   -0.00    6.11
  11   1 -19    6.92    6.66
 -11  -1  19   -0.00    6.69
 -11   1  20    0.10    6.43
  11  -1 -20    6.34    7.56
  11   1 -20    4.12    7.09
 -11  -1  20   10.48    7.04
 -11   1  21   -0.00    5.31
  11  -1 -21    1.77    4.49
  11   1 -21    4.22    5.92
 -11  -1  21   -0.00    5.62
 -11   1  22   -0.00    5.86
  11  -1 -22   -0.00    6.16
  11   1 -22    2.48    5.47
 -11  -1  22   -0.00    6.36
 -11   1  23   31.00   10.34
  11  -1 -23   12.83    8.79
  11   1 -23   11.90    8.92
 -11  -1  23    1.28    5.14
 -11   1  24   -0.00    4.42
  11  -1 -24    0.70    6.77
  11   1 -24    0.53    5.23
 -11  -1  24    0.00    6.20
 -11   1  25    1.99    5.92
  11  -1 -25   -0.00    6.60
 -11  -1  25   14.34    7.81
 -11   1  26   -0.00    5.63
  11   1 -26    1.67    6.01
 -11  -1  26   -0.00    5.79
 -11   1  27    7.06    6.85
  11   1 -27    8.12    7.35
 -11  -1  27   11.31    8.67
 -11   1  28    0.00    5.73
  11   1 -28    1.51    5.05
 -11  -1  28    0.00    5.63
 -11   1  29    6.52    6.98
 -11  -1  29    4.08    6.00
 -11   1  30   -0.00    5.41
 -11  -1  30    1.65    5.60
  11  -2  -1   10.98    7.74
  11  -2  -1    4.05    5.69
  11   2  -1    4.63    5.69
 -11   2   2    4.96    6.19
  11  -2  -2   -0.00    4.85
  11  -2  -2   -0.00    4.92
  11   2  -2   -0.00    5.92
 -11   2   3   -0.00    5.46
  11  -2  -3    7.11    6.37
  11  -2  -3   13.94    8.22
  11   2  -3   15.60    6.49
 -11   2   4    1.23    5.03
  11  -2  -4    2.96    6.06
  11  -2  -4   -0.00    5.59
  11   2  -4    2.54    4.64
  11  -2  -5   19.26    9.29
  11  -2  -5   26.39   10.34
  11   2  -5   47.06   11.21
 -11   2   6    9.36    6.87
  11  -2  -6   17.20    7.70
  11  -2  -6   10.66    7.26
  11   2  -6    7.73    6.35
 -11  -2   6    0.80    5.49
 -11   2   7    3.80    5.54
  11  -2  -7    2.53    6.35
  11  -2  -7    6.74    6.96
  11   2  -7    0.01    5.55
 -11  -2   7    8.73    5.67
 -11   2   8   10.50    7.08
  11  -2  -8    5.47    7.48
  11   2  -8   12.72    7.08
 -11  -2   8    7.88    5.50
 -11   2   9   24.50    9.51
  11  -2  -9   38.97   11.09
  11   2  -9   19.39    8.16
 -11  -2   9   14.86    7.69
 -11   2  10    1.62    5.92
  11  -2 -10    3.22    5.78
  11   2 -10   -0.00    5.62
 -11  -2  10    3.40    5.81
 -11   2  11   22.30    8.89
  11  -2 -11   25.32    9.86
 -11  -2  11   22.16    8.23
 -11   2  12   -0.00    6.53
  11  -2 -12    0.69    5.41
  11   2 -12    0.00    5.32
 -11  -2  12    0.44    4.27
 -11   2  13   -0.00    5.22
  11  -2 -13   -0.00    6.86
  11   2 -13   -0.00    5.89
 -11  -2  13   -0.00    4.93
 -11   2  14    7.09    7.02
  11  -2 -14    7.48    6.51
  11   2 -14    0.62    5.44
 -11  -2  14   -0.00    4.50
  11   2 -15    8.40    6.02
 -11  -2  15    6.76    6.31
 -11   2  16    5.33    6.47
  11  -2 -16    9.04    7.72
  11   2 -16    0.55    5.61
 -11  -2  16    6.92    5.69
 -11   2  17   13.08    8.05
  11  -2 -17    4.05    6.10
  11   2 -17   -0.00    5.18
 -11  -2  17    3.20    5.29
 -11   2  18   -0.00    6.33
  11  -2 -18    2.00    5.37
  11   2 -18    2.61    6.01
 -11  -2  18    2.69    6.30
 -11   2  19    3.97    6.54
  11  -2 -19    2.57    5.59
  11   2 -19    6.42    7.14
 -11  -2  19   13.48    8.04
 -11   2  20    0.00    5.72
  11  -2 -20    1.54    6.69
  11   2 -20    1.29    6.22
 -11  -2  20    0.00    5.06
 -11   2  21    5.54    6.77
  11  -2 -21   11.23    9.37
  11   2 -21   13.02    8.58
 -11  -2  21    4.08    6.49
 -11   2  22   -0.00    6.17
  11  -2 -22    3.36    6.65
  11   2 -22   -0.00    5.90
 -11  -2  22    0.68    6.08
  11  -2 -23    9.87    7.95
  11   2 -23   -0.00    5.54
 -11  -2  23   -0.00    5.43
 -11   2  24    5.84    6.98
  11   2 -24   -0.00    4.86
 -11  -2  24    7.33    6.73
 -11   2  25   -0.00    5.81
  11   2 -25    3.23    6.65
 -11  -2  25   -0.00    5.34
 -11   2  26    3.31    6.47
  11   2 -26   -0.00    5.37
 -11  -2  26    1.32    6.02
 -11   2  27    6.95    7.13
  11   2 -27    9.75    7.91
 -11  -2  27   11.59    7.87
 -11   2  28    0.00    5.80
  11   2 -28    2.34    4.98
 -11  -2  28    2.54    7.02
 -11   2  29    3.87    6.74
  11   2 -29    3.11    6.17
 -11  -2  29    0.00    6.14
 -11   2  30    0.00    6.16
 -11  -2  30    3.11    5.96
  11  -3  -1    4.68    5.93
  11  -3  -1    0.00    5.67
  11   3  -1   27.25    8.00
  11   3  -1    6.48    5.70
 -11  -3   1   13.34    6.43
  11  -3  -2   13.30    7.47
  11  -3  -2    6.93    6.69
  11   3  -2   20.92    7.65
 -11  -3   2    0.58    3.82
 -11   3   3   29.87   10.27
  11  -3  -3   32.33   10.52
  11  -3  -3   23.77    9.43
  11   3  -3   24.41    8.42
 -11   3   4    3.45    5.40
  11  -3  -4    5.50    7.14
 -11   3   5    0.00    5.55
  11  -3  -5    3.31    6.41
  11  -3  -5    4.63    6.61
  11   3  -5    4.06    5.40
 -11   3   6   12.40    7.26
  11  -3  -6    5.64    5.90
  11  -3  -6    5.62    6.75
  11   3  -6   -0.00    4.56
 -11   3   7   38.69   11.10
  11  -3  -7   14.30    7.77
  11  -3  -7   36.59   11.51
  11   3  -7   45.43   10.99
 -11  -3   7   21.85    8.01
 -11   3   8    4.57    6.12
  11  -3  -8    0.78    5.04
  11  -3  -8    0.00    5.57
  11   3  -8    4.82    5.28
 -11  -3   8    1.74    4.70
 -11   3   9    7.28    7.11
  11  -3  -9    5.53    6.69
  11   3  -9   11.80    8.22
 -11  -3   9    3.64    4.72
 -11   3  10    1.60    5.49
  11  -3 -10   -0.00    5.55
  11   3 -10    0.00    5.01
 -11  -3  10   -0.00    4.97
  11  -3 -11    3.34    6.72
  11   3 -11    5.11    6.44
 -11  -3  11    2.45    5.60
 -11   3  12   -0.00    5.96
  11  -3 -12    8.27    6.92
  11   3 -12    9.36    7.88
 -11  -3  12    5.22    6.00
 -11   3  13   11.32    7.92
  11  -3 -13    4.87    6.76
  11   3 -13   12.11    7.60
 -11  -3  13   15.50    6.86
 -11   3  14    8.37    7.15
  11  -3 -14    2.03    5.92
  11   3 -14    2.81    5.33
 -11  -3  14    1.06    5.46
 -11   3  15   -0.00    6.17
  11  -3 -15    0.00    5.29
  11   3 -15    1.76    5.53
 -11  -3  15    3.95    5.77
 -11   3  16   -0.00    5.36
  11  -3 -16    3.61    5.54
  11   3 -16    0.93    4.88
 -11  -3  16   -0.00    5.63
  11  -3 -17    0.32    5.67
  11   3 -17    3.67    5.62
 -11  -3  17    0.00    4.98
 -11   3  18    2.43    6.59
  11  -3 -18    9.96    7.93
  11   3 -18    0.91    6.18
 -11  -3  18   10.71    7.71
 -11   3  19    3.78    7.26
  11  -3 -19    4.79    7.27
  11   3 -19   18.11    8.33
 -11  -3  19   10.57    7.26
 -11   3  20    5.16    6.13
  11  -3 -20   -0.00    6.35
  11   3 -20    4.62    5.95
 -11   3  21    1.53    5.58
  11  -3 -21    4.38    5.74
  11   3 -21    0.88    5.27
 -11  -3  21   -0.00    4.61
 -11   3  22    1.66    6.52
  11   3 -22    0.00    5.73
 -11  -3  22    1.09    5.74
 -11   3  23    1.69    8.12
  11   3 -23   16.27    7.93
 -11  -3  23   10.34    7.59
 -11   3  24    6.39    6.60
  11   3 -24    1.31    5.90
 -11  -3  24   -0.00    5.51
 -11   3  25    6.63    6.90
  11   3 -25   -0.00    5.59
 -11  -3  25   -0.00    4.81
  11   3 -26    4.94    6.81
 -11  -3  26    2.92    5.36
 -11   3  27    8.03    7.28
  11   3 -27    4.30    5.44
 -11  -3  27    0.66    5.86
 -11   3  28    1.40    5.19
  11   3 -28    1.95    5.93
 -11  -3  28    2.63    5.67
 -11   3  29   -0.00    5.69
  11   3 -29   -0.00    5.21
 -11  -3  29    4.50    6.70
  11   3 -30   -0.00    5.25
 -11  -3  30    1.75    5.78
  11  -4  -1   14.79    7.88
  11  -4  -1    3.30    5.93
  11   4  -1   21.54    7.62
  11   4  -1   11.43    6.32
 -11  -4   1   39.70    9.19
  11  -4  -2    3.10    5.39
  11  -4  -2   -0.00    5.82
  11   4  -2   -0.00    4.22
  11   4  -2    0.00    4.22
 -11  -4   2    1.45    5.19
 -11   4   3    6.71    7.21
  11  -4  -3    2.70    5.62
  11  -4  -3    5.91    5.84
  11   4  -3   -0.00    4.58
 -11  -4   3    1.79    4.45
 -11   4   4    5.50    6.51
  11  -4  -4    4.05    6.68
  11  -4  -4    0.00    6.17
  11   4  -4    0.59    5.33
 -11  -4   4    3.24    5.60
 -11   4   5   37.92   11.08
  11  -4  -5   25.64   10.15
  11   4  -5   28.23    8.76
 -11   4   6    7.72    6.29
  11  -4  -6    2.12    7.62
  11  -4  -6    3.39    6.95
  11   4  -6   18.72    7.60
 -11   4   7    4.77    6.59
  11  -4  -7   -0.00    5.01
  11  -4  -7   15.88    8.75
  11   4  -7    0.00    4.53
 -11   4   8    1.02    6.14
  11  -4  -8    0.00    6.30
  11  -4  -8    3.52    7.40
  11   4  -8    2.53    3.86
 -11   4   9   20.89   10.07
  11  -4  -9   10.08    8.18
  11  -4  -9   27.99   10.89
  11   4  -9   31.05    8.96
 -11  -4   9   15.33    7.36
 -11   4  10    0.58    5.46
  11  -4 -10    6.34    7.74
  11   4 -10   15.57    6.67
 -11  -4  10    8.89    6.35
 -11   4  11    8.49    6.94
  11  -4 -11    5.37    6.77
  11   4 -11   16.60    7.30
 -11  -4  11    7.31    6.10
 -11   4  12    7.17    6.54
  11  -4 -12   -0.00    5.92
  11   4 -12   -0.00    4.50
 -11   4  13   15.81    8.68
  11  -4 -13    2.64    5.52
  11   4 -13    4.88    5.54
 -11  -4  13    6.40    5.58
 -11   4  14    1.22    5.58
  11  -4 -14    4.23    6.32
  11   4 -14    2.94    5.12
 -11  -4  14   -0.00    4.44
 -11   4  15    3.75    6.80
  11  -4 -15   20.87    9.96
  11   4 -15   15.45    8.11
 -11  -4  15   21.36    8.14
 -11   4  16    3.23    6.69
  11  -4 -16    8.18    7.42
  11   4 -16    0.14    4.99
 -11  -4  16    5.11    5.66
 -11   4  17    5.70    7.08
  11  -4 -17    0.00    5.00
  11   4 -17    2.55    6.19
 -11  -4  17    4.42    6.27
 -11   4  18    1.13    5.26
  11  -4 -18    2.61    7.72
  11   4 -18    7.35    6.05
 -11   4  19    0.44    5.43
  11   4 -19   -0.00    5.09
 -11  -4  19   -0.00    5.82
 -11   4  20    7.32    6.97
  11   4 -20    0.00    5.26
 -11  -4  20   -0.00    4.67
 -11   4  21    1.05    5.87
  11   4 -21   14.57    7.71
 -11  -4  21    3.72    5.75
 -11   4  22    2.75    7.89
  11   4 -22   -0.00    5.36
 -11  -4  22    2.41    6.27
 -11   4  23   -0.00    4.70
  11   4 -23    6.64    6.19
 -11  -4  23   -0.00    5.66
 -11   4  24    1.80    6.80
  11   4 -24    0.01    5.79
 -11  -4  24    2.42    4.78
 -11   4  25    7.60    8.13
  11   4 -25    4.46    6.50
 -11  -4  25    0.00    6.89
 -11   4  26    1.18    5.43
 -11  -4  26    3.15    6.14
 -11   4  27   10.03    8.40
 -11  -4  27   11.08    7.62
 -11   4  28    0.60    7.33
  11   4 -28    0.00    6.42
 -11  -4  28    6.23    7.01
  11   4 -29   -0.00    5.11
 -11  -4  29    3.18    6.27
  11   4 -30   -0.00    5.59
 -11  -4  30   -0.00    6.32
  11   4 -31    0.00    4.23
  11  -5  -1   -0.00    6.22
  11  -5  -1    5.02    6.50
  11  -5  -2   13.30    7.92
  11  -5  -2   33.57   11.01
  11   5  -2   11.89    6.04
  11  -5  -3    5.86    7.59
  11  -5  -3   22.08    9.52
  11   5  -3   16.11    6.46
 -11   5   4    5.12    7.77
  11  -5  -4    0.00    6.44
  11   5  -4   -0.00    4.87
 -11   5   5   -0.00    5.29
  11  -5  -5   -0.00    5.40
  11  -5  -5    2.85    6.79
  11   5  -5   -0.00    5.13
 -11  -5   5   -0.00    4.15
 -11   5   6    0.00    6.49
  11  -5  -6    2.45    6.66
  11  -5  -6    4.81    6.97
  11   5  -6    4.11    5.55
 -11   5   7   22.01    9.06
  11  -5  -7   15.14    7.89
  11  -5  -7   22.65    9.94
  11   5  -7   19.63    6.80
 -11   5   8    2.99    6.23
  11  -5  -8    1.33    5.49
  11  -5  -8   -0.00    6.01
  11   5  -8    1.07    5.37
 -11   5   9   10.05    8.32
  11  -5  -9    4.49    6.99
  11  -5  -9    0.00    5.97
  11   5  -9   23.96    8.33
 -11  -5   9   26.09    8.42
 -11   5  10    8.90    7.59
  11  -5 -10   -0.00    6.68
  11  -5 -10    0.00    5.70
 -11  -5  10    1.84    4.90
 -11   5  11    8.07    7.49
  11  -5 -11    9.22    6.97
  11  -5 -11    0.00    6.08
  11   5 -11    0.00    4.12
 -11  -5  11    8.51    5.60
 -11   5  12   16.71    8.75
  11  -5 -12   19.82   10.00
  11   5 -12    9.33    6.65
 -11  -5  12    9.00    5.91
 -11   5  13   23.74   10.50
  11  -5 -13    5.70    7.71
  11   5 -13   13.60    7.00
 -11  -5  13   17.23    7.25
 -11   5  14    0.00    6.01
  11  -5 -14    2.34    5.50
  11   5 -14    0.99    5.58
 -11  -5  14   -0.00    4.33
 -11   5  15   -0.00    7.08
  11  -5 -15    0.00    6.94
  11   5 -15   -0.00    4.65
 -11  -5  15    2.96    4.95
 -11   5  16   -0.00    6.62
  11   5 -16    3.19    6.41
 -11  -5  16    5.49    5.49
 -11   5  17   -0.00    4.90
  11   5 -17    7.64    5.81
 -11  -5  17    0.67    5.01
 -11   5  18    8.58    6.57
  11   5 -18    3.55    5.77
 -11  -5  18    2.81    6.97
 -11   5  19   10.17    8.03
  11   5 -19   19.93    7.83
 -11  -5  19    4.45    5.80
 -11   5  20   -0.00    5.33
  11   5 -20   -0.00    4.52
 -11  -5  20    0.00    5.69
 -11   5  21   -0.00    4.07
  11   5 -21    2.24    4.93
 -11  -5  21    4.09    5.65
 -11   5  22   -0.00    6.62
  11   5 -22    4.05    6.14
 -11  -5  22    1.03    5.43
 -11   5  23   18.43    9.35
  11   5 -23   14.82    8.91
 -11  -5  23    0.00    6.07
 -11   5  24   -0.00    5.11
  11   5 -24   -0.00    5.07
 -11  -5  24    0.30    4.95
 -11   5  25    3.99    5.58
  11   5 -25    3.08    6.69
 -11  -5  25    1.33    6.81
 -11   5  26   -0.00    6.59
  11   5 -26    3.57    5.77
 -11  -5  26   -0.00    4.50
 -11   5  27   -0.00    6.97
  11   5 -27   -0.00    5.79
 -11  -5  27    3.75    6.36
 -11   5  28    8.81    7.08
  11   5 -28   -0.00    5.52
 -11  -5  28    0.00    5.23
  11   5 -29   -0.00    5.92
 -11  -5  29    6.33    6.69
  11   5 -30   -0.00    5.83
 -11  -5  30    3.93    6.08
  11   5 -31   -0.00    5.34
  11   5 -32    3.47    6.28
  11  -6  -1   18.57    9.07
  11  -6  -1   10.86    8.26
  11   6  -1   12.11    5.95
  11  -6  -2    2.90    5.84
  11  -6  -2    0.00    5.42
  11   6  -2    1.55    4.16
  11  -6  -3   -0.00    4.71
  11  -6  -3    0.00    6.96
  11   6  -3    7.58    5.33
  11  -6  -4    5.55    7.01
  11  -6  -4    8.10    7.94
  11   6  -4   14.07    6.68
 -11   6   5   21.60    8.75
  11  -6  -5    8.47    7.70
  11  -6  -5    2.65    6.73
  11   6  -5   14.20    6.40
 -11   6   6    6.13    8.01
  11  -6  -6   17.26    8.22
  11  -6  -6    1.56    7.49
  11   6  -6   12.59    6.76
 -11   6   7    3.18    8.08
  11  -6  -7    4.75    5.69
  11  -6  -7    4.92    7.06
  11   6  -7    9.52    5.87
 -11   6   8    4.09    5.61
  11  -6  -8    9.10    7.17
  11  -6  -8    2.82    6.32
  11   6  -8    9.76    5.29
 -11   6   9    1.02    5.83
  11  -6  -9    1.34    6.54
  11  -6  -9   -0.00    6.81
  11   6  -9    3.55    4.57
  11  -6 -10    8.39    6.99
  11  -6 -10    7.63    7.93
  11   6 -10    0.00    5.63
 -11   6  11    6.37    7.27
  11  -6 -11    2.90    6.58
  11  -6 -11    2.69    5.98
  11   6 -11    5.42    5.79
 -11  -6  11    7.04    5.63
 -11   6  12    3.31    6.18
  11  -6 -12   -0.00    6.20
  11   6 -12    6.50    4.91
 -11  -6  12    1.62    4.03
 -11   6  13   -0.00    6.91
  11   6 -13    4.33    4.68
 -11  -6  13    0.00    5.18
 -11   6  14    0.00    6.27
  11   6 -14    0.00    5.33
 -11  -6  14    1.70    4.77
 -11   6  15    7.17    6.86
  11   6 -16    5.46    5.93
 -11  -6  16   12.78    6.98
 -11   6  17    6.50    7.19
  11   6 -17   -0.00    5.72
 -11  -6  17    0.32    5.63
 -11   6  18   -0.00    6.21
  11   6 -18   -0.00    5.28
 -11  -6  18    2.97    5.30
 -11   6  19    0.00    6.35
  11   6 -19    5.05    6.16
 -11  -6  19    1.00    5.48
 -11   6  20   10.12    7.98
  11   6 -20   -0.00    5.38
 -11  -6  20    3.42    5.60
 -11   6  21    0.00    5.70
  11   6 -21    1.16    5.32
 -11  -6  21    1.02    5.53
 -11   6  22    0.00    6.92
  11   6 -22   -0.00    5.10
 -11  -6  22    1.31    5.54
 -11   6  23    1.04    5.18
  11   6 -23    0.56    5.04
 -11  -6  23   -0.00    5.29
 -11   6  24   -0.00    8.39
  11   6 -24    5.35    5.26
 -11  -6  24    0.45    5.35
 -11   6  25   -0.00    5.03
  11   6 -25   -0.00    2.93
 -11  -6  25   -0.00    5.17
 -11   6  26    0.00    6.84
  11   6 -26    9.03    6.39
 -11  -6  26    6.94    6.30
 -11   6  27    2.63    5.60
  11   6 -27   -0.00    4.54
 -11  -6  27    0.56    5.89
  11   6 -28   -0.00    4.93
 -11  -6  28    4.48    5.63
  11   6 -29   -0.00    5.04
 -11  -6  29    0.59    5.80
  11   6 -30    7.47    7.60
 -11  -6  30    1.63    5.76
  11   6 -31   -0.00    5.54
  11  -7  -1    1.12    5.46
  11   7  -1   12.75    5.71
  11  -7  -2    4.58    6.57
  11   7  -2    3.45    5.07
  11  -7  -3    5.45    6.23
  11  -7  -3    1.39    6.14
  11   7  -3    3.87    4.10
  11  -7  -4    0.12    5.85
  11  -7  -4    9.25    8.37
  11   7  -4    8.46    6.24
  11  -7  -5    0.00    5.42
  11  -7  -5    5.86    7.64
  11   7  -5   -0.00    4.03
  11  -7  -6   -0.00    5.36
  11  -7  -6   11.50    8.09
  11   7  -6    4.58    4.29
 -11   7   7    0.67    6.82
  11  -7  -7    1.62    5.75
  11  -7  -7   -0.00    6.45
  11   7  -7    0.70    4.24
 -11   7   8   14.65    8.36
  11  -7  -8   21.00    9.28
  11   7  -8   27.15    7.82
 -11   7   9   11.37    7.59
  11  -7  -9   12.36    8.58
  11   7  -9    3.47    5.28
 -11   7  10   -0.00    5.46
  11  -7 -10    0.20    4.58
  11   7 -10   -0.00    4.24
 -11   7  11   -0.00    6.12
  11  -7 -11    6.19    5.62
  11   7 -11    4.02    4.92
 -11   7  12    8.96    6.87
  11  -7 -12    3.59    6.88
 -11   7  13    8.04    7.74
  11  -7 -13    5.26    8.17
  11   7 -13   10.48    6.39
 -11   7  14   -0.00    5.42
  11  -7 -14    3.13    6.08
  11   7 -14   -0.00    4.18
 -11   7  15    0.00    5.06
  11   7 -15    0.68    4.27
 -11   7  16    7.27    8.11
  11   7 -16   -0.00    5.39
 -11  -7  16   -0.00    3.90
 -11   7  17   -0.00    6.09
  11   7 -17   -0.00    5.61
 -11  -7  17    4.25    5.86
 -11   7  18    0.00    4.86
  11   7 -18    8.54    6.54
 -11  -7  18    4.39    5.93
 -11   7  19    0.00    5.96
  11   7 -19    4.10    5.80
 -11  -7  19    0.33    4.25
 -11   7  20    6.17    7.03
  11   7 -20    0.00    6.40
 -11  -7  20   -0.00    5.63
 -11   7  21    4.52    6.13
  11   7 -21    1.12    5.00
 -11  -7  21    2.84    5.44
 -11   7  22    1.61    7.14
  11   7 -22    5.39    5.80
 -11   7  23    1.36    6.13
  11   7 -23   -0.00    5.85
 -11  -7  23   -0.00    5.79
 -11   7  24    2.00    5.59
  11   7 -24    0.00    4.97
 -11  -7  24    2.14    5.63
 -11   7  25    0.00    4.84
  11   7 -25    0.71    4.16
 -11  -7  25   -0.00    4.40
  11   7 -26   -0.00    4.61
 -11  -7  26    4.46    6.73
  11   7 -27    2.41    5.10
 -11  -7  27   -0.00    5.87
  11   7 -28    1.79    5.59
 -11  -7  28    6.77    7.17
  11   7 -29    1.49    5.20
 -11  -7  29   -0.00    5.52
 -11  -7  30   -0.00    6.55
  11  -8  -1   -0.00    5.79
  11   8  -1    2.32    3.84
  11  -8  -2    1.85    5.87
  11   8  -2    3.47    4.31
  11  -8  -3   -0.00    6.03
  11   8  -3    1.64    3.79
  11  -8  -4   15.96    9.55
  11  -8  -5    0.00    5.37
  11   8  -5    1.95    4.52
  11  -8  -6   22.83    9.16
  11   8  -6    8.58    5.04
  11  -8  -7    3.00    6.44
  11   8  -7    3.40    4.51
 -11   8   8    2.22    5.52
  11  -8  -8    2.30    6.55
  11   8  -8   -0.00    4.00
 -11   8   9    4.60    7.74
  11  -8  -9    3.59    5.74
 -11   8  10   11.91    8.98
  11  -8 -10    3.98    7.63
  11   8 -10    1.87    4.58
 -11   8  11    2.69    6.83
  11  -8 -11    0.00    4.80
  11   8 -11    1.80    4.56
 -11   8  12    0.27    7.46
  11  -8 -12    3.88    6.46
  11   8 -12    0.84    5.05
 -11   8  13    2.78    4.93
  11  -8 -13    2.69    6.41
  11   8 -13    7.39    5.30
 -11   8  14    2.20    5.86
  11  -8 -14   -0.00    6.53
  11   8 -14    3.24    5.12
 -11   8  15   13.87    8.69
  11  -8 -15    0.00    6.75
  11   8 -15    4.06    5.47
 -11   8  16    1.95    5.68
  11  -8 -16    2.53    7.30
  11   8 -16   -0.00    5.65
 -11   8  17   -0.00    6.13
  11   8 -17    0.00    4.18
 -11   8  18   -0.00    6.08
  11   8 -18    4.37    5.56
 -11   8  19   -0.00    5.74
  11   8 -19   -0.00    4.11
 -11   8  20    6.43    7.51
  11   8 -20   11.66    7.17
 -11   8  21    0.75    5.41
  11   8 -21    0.00    4.75
 -11   8  22    0.00    6.94
  11   8 -22    0.00    4.63
 -11   8  23   -0.00    7.91
 -11  -8  23    2.25    5.47
 -11   8  24   -0.00    6.66
  11   8 -24    0.48    4.74
 -11  -8  24    2.08    6.05
  11   8 -25   -0.00    6.76
 -11  -8  25   -0.00    6.17
  11   8 -26    0.50    5.86
 -11  -8  26    2.36    6.41
 -11  -8  27   12.03    8.10
 -11  -8  28   -0.00    6.54
 -11  -8  29   -0.00    6.42
  11  -9  -1    2.68    6.12
  11   9  -1    2.79    3.50
  11  -9  -2    6.39    7.68
  11   9  -2   18.81    6.26
  11  -9  -3   -0.00    5.30
  11   9  -3    1.10    3.19
  11  -9  -4    4.66    7.40
  11   9  -4    1.22    3.82
  11  -9  -5    3.21    7.11
  11   9  -5   -0.00    3.89
  11   9  -6   -0.00    4.27
  11  -9  -7   -0.00    6.19
  11  -9  -8    0.40    6.88
  11   9  -8   21.79    7.00
  11  -9  -9   -0.00    5.98
  11   9  -9   -0.00    3.68
 -11   9  10   -0.00    6.80
  11  -9 -10   10.55    7.88
  11   9 -10   -0.00    4.22
 -11   9  11    4.77    6.26
  11  -9 -11    3.16    6.05
  11   9 -11   -0.00    4.03
 -11   9  12    0.00    5.95
  11   9 -12    1.73    4.53
 -11   9  13    0.00    6.23
  11  -9 -13   -0.00    6.47
  11   9 -13    5.35    4.57
 -11   9  14    5.65    6.80
  11  -9 -14    1.61    6.79
  11   9 -14    8.92    5.05
 -11   9  15   -0.00    6.58
  11  -9 -15   -0.00    5.36
  11   9 -15   -0.00    4.70
 -11   9  16    0.00    6.74
  11  -9 -16    7.62    7.37
 -11   9  17   -0.00    5.58
  11  -9 -17    4.29    8.87
  11   9 -17    6.01    4.61
 -11   9  18   10.50    8.21
  11  -9 -18    5.72    7.56
  11   9 -18   12.31    6.39
 -11   9  19   -0.00    7.82
  11   9 -19    2.76    5.35
 -11   9  20   -0.00    5.40
  11   9 -20   -0.00    4.63
 -11   9  21   -0.00    5.36
  11   9 -21    0.00    4.77
 -11   9  22    5.41    8.09
  11   9 -22    3.67    5.01
  11   9 -23    3.60    5.81
  11 -10  -1    7.19    7.46
  11  10  -1    1.12    3.55
  11  10  -2    1.24    3.84
  11 -10  -3    0.20    6.76
  11  10  -3   -0.00    2.75
  11 -10  -4    1.78    6.97
  11  10  -4    2.85    3.61
  11 -10  -5    3.15    6.62
  11 -10  -6    8.02    7.02
  11  10  -6   18.89    6.74
  11 -10  -7    0.00    5.98
  11  10  -7    0.86    4.34
  11 -10  -8   -0.00    5.20
  11  10  -8    0.64    3.81
  11 -10  -9   -0.00    5.35
  11  10  -9    0.00    3.22
  11 -10 -10    5.22    6.62
  11  10 -10    4.24    5.31
 -11  10  11   -0.00    6.12
  11 -10 -11   -0.00    7.10
  11  10 -11    0.55    4.84
 -11  10  12    7.30    7.81
  11 -10 -12    5.08    9.10
  11  10 -12    0.00    3.38
 -11  10  13   -0.00    6.86
  11 -10 -13   -0.00    6.47
  11  10 -13   -0.00    5.23
 -11  10  14    3.37    6.73
  11  10 -14    4.65    5.24
 -11  10  15    0.00    5.73
  11 -10 -15    0.00    5.84
  11  10 -15    3.75    4.52
 -11  10  16   11.56    8.21
  11 -10 -16    4.94    7.18
  11  10 -16   -0.00    5.46
 -11  10  17    1.66    5.16
  11 -10 -17   -0.00    6.88
  11  10 -17   -0.00    5.12
 -11  10  18    8.34    7.26
  11 -10 -18   -0.00    7.84
  11  10 -18   -0.00    5.00
 -11  10  19   -0.00    7.72
  11 -10 -19    0.06    7.01
  11  10 -19    5.18    6.34
 -11  10  20    2.97    7.47
  11 -10 -20    3.74    7.57
  11  10 -20    5.36    5.06
  11 -10 -21    0.36    5.06
  11 -11  -1    0.00    7.09
  11  11  -1    1.00    3.48
  11 -11  -2   -0.00    6.80
  11  11  -2    1.13    3.31
  11 -11  -3    3.66    7.16
  11  11  -3   -0.00    2.90
  11 -11  -4    2.29    6.66
  11  11  -4    0.00    3.46
  11 -11  -5    2.62    6.39
  11  11  -5    0.00    3.57
  11 -11  -6   -0.00    5.61
  11  11  -6   -0.00    3.73
  11 -11  -7    6.93    7.78
  11  11  -7   -0.00    3.89
  11 -11  -8    6.64    7.35
  11  11  -8    6.06    5.12
  11 -11  -9   -0.00    5.49
  11  11  -9   -0.00    2.74
  11 -11 -10    4.71    6.03
  11  11 -10    2.31    3.86
  11 -11 -11    0.73    5.70
  11  11 -11    1.61    4.48
  11 -11 -12    8.68    8.07
  11  11 -12    6.09    4.19
 -11  11  13    0.11    5.01
  11 -11 -13    0.00    7.33
  11  11 -13    1.86    4.10
 -11  11  14    9.86    7.71
  11 -11 -14   -0.00    5.39
  11  11 -14    5.00    5.01
 -11  11  15   -0.00    6.18
  11 -11 -15    0.16    6.15
  11  11 -15    3.16    5.47
 -11  11  16    1.17    6.74
  11  11 -16   -0.00    4.65
 -11  11  17    1.18    5.73
  11 -11 -17   -0.00    6.44
 -11  11  18   -0.00    5.70
  11 -11 -18   -0.00    5.94
  11 -12  -1   -0.00    6.17
  11  12  -1    2.04    3.13
  11 -12  -2    0.56    4.91
  11  12  -2    0.00    2.54
  11 -12  -3   -0.00    6.77
  11  12  -3    2.54    3.51
  11 -12  -4   -0.00    7.15
  11  12  -4    0.00    3.58
  11 -12  -5    0.92    5.75
  11  12  -5    2.54    3.36
  11 -12  -6   -0.00    6.25
  11  12  -6    4.36    4.27
  11 -12  -7   -0.00    6.28
  11  12  -7   -0.00    3.98
  11 -12  -8    1.29    5.64
  11  12  -8    9.09    5.10
  11 -12  -9    0.72    5.18
  11  12  -9   -0.00    4.09
  11 -12 -10    2.45    6.40
  11  12 -10    2.49    3.87
  11  12 -11   -0.00    4.31
  11 -12 -12    2.45    6.14
  11  12 -12   -0.00    3.92
  11 -12 -13   -0.00    5.47
  11 -12 -14    1.65    6.26
  11 -12 -15   -0.00    6.40
  11 -13  -1    4.10    6.47
  11 -13  -2    2.63    5.70
  11  13  -2    1.34    2.97
  11 -13  -3    8.20    7.71
  11  13  -3    2.22    3.10
  11 -13  -4    0.43    5.11
  11  13  -4    3.90    3.78
  11 -13  -5    0.55    5.44
  11  13  -5   -0.00    3.50
  11 -13  -6    3.47    7.06
  11  13  -6    0.66    3.32
  11 -13  -7   -0.00    5.14
  11  13  -7    0.30    3.38
  11 -13  -8   -0.00    5.17
  11  13  -8    5.60    4.56
  11  14  -1    0.41    3.06
  11  14  -2   -0.00    2.67
  11  14  -3   -0.00    2.85
  10   0  -1    3.20    5.70
  10   0  -2   12.28    7.22
  10   0  -3    1.93    6.59
  10   0  -4   88.49   15.22
  10   0  -5    1.95    5.77
  10   0  -6    1.91    4.98
 -10   0   7   10.65    6.60
  10   0  -7   -0.00    5.35
 -10   0   8   19.42    8.11
  10   0  -8   16.10    7.47
 -10   0   9    3.55    4.90
  10   0  -9    2.12    5.60
  10   0 -10   75.24   14.85
 -10   0  11    0.77    4.92
  10   0 -11    2.61    5.70
 -10   0  12    0.23    4.74
  10   0 -12    2.10    5.95
 -10   0  13    1.59    5.15
  10   0 -13    0.00    5.43
 -10   0  14   19.93    8.02
  10   0 -14   12.17    7.38
 -10   0  15    1.87    5.41
  10   0 -15    1.17    5.04
 -10   0  16   27.43    9.42
  10   0 -16   12.26    8.06
 -10   0  17    0.00    4.47
  10   0 -17    1.19    4.68
 -10   0  18   17.75    7.62
  10   0 -18   11.73    8.01
 -10   0  19    8.35    7.30
  10   0 -19   -0.00    5.71
 -10   0  20   25.20    9.45
  10   0 -20   20.69   10.23
 -10   0  21   -0.00    5.37
  10   0 -21    4.89    6.75
 -10   0  22   -0.00    5.96
  10   0 -22   -0.00    6.97
 -10   0  23    1.64    4.27
  10   0 -23    0.00    6.34
 -10   0  24   -0.00    6.61
  10   0 -24    4.67    8.25
 -10   0  25    1.87    5.66
  10   0 -25   -0.00    4.72
 -10   0  26   15.91    8.28
  10   0 -26   12.36    8.48
 -10   0  27   -0.00    6.13
  10   0 -27   -0.00    5.57
 -10   0  28    5.22    7.05
 -10   0  29    4.85    6.83
 -10   0  30    0.00    6.48
 -10   0  31   -0.00    4.76
 -10   0  32    1.05    6.92
  10  -1  -1    3.81    5.43
  10   1  -1    0.84    4.27
  10   1  -1   -0.00    6.05
 -10  -1   1   -0.00    4.36
  10  -1  -2  109.89   16.97
  10   1  -2  103.26   16.30
  10   1  -2  101.40   15.50
 -10  -1   2   97.52   15.90
  10  -1  -3    5.85    6.51
  10   1  -3   14.08    7.18
 -10  -1   3    7.06    6.84
 -10   1   4    5.96    6.68
  10  -1  -4    0.11    4.18
  10  -1  -4   -0.00    4.89
  10   1  -4   -0.00    4.23
 -10   1   5    8.85    6.55
  10  -1  -5    7.59    5.94
  10   1  -5   15.92    6.42
 -10   1   6   60.09   13.17
  10  -1  -6   59.72   12.70
  10   1  -6   69.81   12.97
  10  -1  -7    1.54    5.21
  10   1  -7    5.31    5.46
 -10   1   8   32.43    9.65
  10  -1  -8   49.75   11.82
  10   1  -8   19.31    8.37
 -10   1   9    0.56    4.53
  10  -1  -9   -0.00    4.92
  10   1  -9   -0.00    5.08
 -10  -1   9    1.52    4.49
 -10   1  10    0.00    4.32
  10  -1 -10    0.00    5.05
  10   1 -10   -0.00    5.99
 -10  -1  10   -0.00    4.92
 -10   1  11    2.53    5.28
  10  -1 -11    5.94    6.37
  10   1 -11    5.37    5.83
 -10  -1  11    8.47    6.53
 -10   1  12   35.14   10.59
  10  -1 -12   45.03   12.10
  10   1 -12   62.38   13.38
 -10  -1  12   57.75   12.53
 -10   1  13   -0.00    5.26
  10  -1 -13   -0.00    5.14
  10   1 -13   -0.00    4.52
 -10  -1  13   -0.00    5.31
 -10   1  14    5.52    6.20
  10  -1 -14    7.45    6.75
  10   1 -14    4.28    5.67
 -10  -1  14    4.44    5.44
 -10   1  15   -0.00    4.78
  10  -1 -15    3.54    6.14
  10   1 -15   -0.00    5.74
 -10  -1  15    4.50    5.99
 -10   1  16   17.01    8.39
  10  -1 -16   20.45    8.96
  10   1 -16   12.51    7.37
 -10  -1  16    5.48    6.13
 -10   1  17    2.18    5.03
  10   1 -17    0.91    5.32
 -10  -1  17    3.03    5.90
 -10   1  18   26.28    9.31
  10  -1 -18   12.25    8.18
  10   1 -18   23.50    9.77
 -10  -1  18    8.72    6.97
 -10   1  19    0.00    5.73
  10  -1 -19    6.01    6.85
 -10  -1  19    1.21    4.42
 -10   1  20    5.09    5.67
  10  -1 -20   -0.00    7.06
  10   1 -20    0.00    6.05
 -10  -1  20    0.99    5.51
 -10   1  21    4.67    6.12
  10  -1 -21   -0.00    5.60
  10   1 -21    5.22    5.99
 -10  -1  21    2.71    5.48
 -10   1  22   29.32   10.08
  10  -1 -22   25.79   10.09
  10   1 -22   43.21   12.73
 -10  -1  22   49.11   12.36
 -10   1  23    0.70    5.26
  10  -1 -23    2.42    6.42
  10   1 -23   -0.00    6.04
 -10  -1  23    0.00    4.61
 -10   1  24    0.00    5.71
  10  -1 -24    5.81    6.30
  10   1 -24    0.63    5.92
 -10  -1  24    5.10    6.61
 -10   1  25   -0.00    4.96
  10  -1 -25   -0.00    4.61
  10   1 -25    0.13    5.44
 -10  -1  25    7.09    7.67
  10   1 -26    3.90    5.82
 -10  -1  26   -0.00    7.31
  10   1 -27   -0.00    5.34
 -10  -1  27    7.88    7.44
 -10   1  28    2.38    6.87
  10   1 -28    2.44    6.10
 -10  -1  28    0.00    7.12
 -10   1  29   -0.00    7.42
 -10  -1  29    7.01    7.59
 -10   1  30   -0.00    6.03
 -10  -1  30    0.00    6.50
 -10   1  31   -0.00    6.49
 -10  -1  31   -0.00    5.47
 -10   1  32   -0.00    7.25
 -10  -1  32    6.72    7.22
 -10   2   1    1.57    4.68
  10  -2  -1    2.53    5.58
  10  -2  -1    4.30    5.68
  10   2  -1    0.00    4.45
  10   2  -1    4.56    4.94
 -10  -2   1   -0.00    4.33
 -10   2   2    5.77    5.97
  10  -2  -2    5.15    6.17
  10  -2  -2   -0.00    5.59
  10   2  -2    2.43    4.82
  10   2  -2   -0.00    4.93
 -10  -2   2    0.00    4.97
 -10   2   3   -0.00    3.89
  10  -2  -3    0.31    4.97
  10  -2  -3    3.87    6.02
  10   2  -3   -0.00    4.02
 -10  -2   3    1.20    4.73
  10  -2  -4   86.12   15.35
  10  -2  -4   65.86   14.38
 -10  -2   4  102.25   15.21
 -10   2   5   18.36    8.01
  10  -2  -5   30.48    9.59
  10  -2  -5   33.08   10.28
  10   2  -5   21.46    7.98
 -10  -2   5   23.70    8.08
 -10   2   6   33.80    9.90
  10  -2  -6    5.51    7.17
  10   2  -6   28.78    8.58
 -10   2   7    2.19    5.63
  10  -2  -7   11.20    7.69
  10   2  -7    0.95    4.83
 -10   2   8    0.00    5.26
  10  -2  -8   19.35    8.59
  10   2  -8   19.17    7.71
 -10   2   9    0.00    4.86
  10  -2  -9    1.89    5.44
  10   2  -9    5.33    6.33
 -10   2  10   36.17   10.31
  10  -2 -10   57.87   12.90
  10   2 -10   21.17    9.12
 -10  -2  10   31.73    9.73
 -10   2  11    0.00    6.32
  10  -2 -11   12.79    7.07
  10   2 -11    7.56    6.42
 -10  -2  11    2.25    5.19
 -10   2  12    1.61    5.79
  10  -2 -12   -0.00    5.32
  10   2 -12   -0.00    5.29
 -10  -2  12    2.90    4.95
  10  -2 -13   -0.00    4.68
  10   2 -13   -0.00    5.17
 -10  -2  13    2.95    4.68
 -10   2  14   10.82    7.63
  10  -2 -14   15.21    7.81
  10   2 -14    2.97    6.07
 -10  -2  14   27.18    9.03
 -10   2  15    3.66    6.06
  10  -2 -15    8.67    7.26
 -10  -2  15    8.74    6.47
 -10   2  16    3.03    5.52
  10  -2 -16   10.82    7.01
  10   2 -16    9.97    7.19
 -10  -2  16    2.05    5.08
 -10   2  17    2.87    5.77
  10  -2 -17    0.00    5.95
  10   2 -17   -0.00    4.08
 -10  -2  17    2.51    5.58
 -10   2  18    0.00    6.32
  10  -2 -18    0.81    6.53
  10   2 -18    6.04    6.73
 -10   2  19    0.00    5.32
  10  -2 -19    0.00    6.94
  10   2 -19    0.00    5.54
 -10  -2  19    3.43    5.85
 -10   2  20   34.48   11.15
  10  -2 -20   21.01   10.56
  10   2 -20   28.36   10.09
 -10  -2  20   23.26    9.19
 -10   2  21   -0.00    4.71
  10  -2 -21   -0.00    5.55
  10   2 -21   -0.00    4.76
 -10  -2  21    6.64    6.56
 -10   2  22   -0.00    4.32
  10  -2 -22    4.94    7.11
  10   2 -22    1.28    4.66
 -10  -2  22   -0.00    5.28
 -10   2  23   -0.00    5.89
  10  -2 -23    0.00    5.82
  10   2 -23   -0.00    3.10
 -10  -2  23   -0.00    5.45
 -10   2  24   10.01    8.09
  10   2 -24   16.85    8.50
 -10  -2  24    3.93    5.55
 -10   2  25    0.00    5.64
  10   2 -25    0.00    5.78
 -10  -2  25   -0.00    5.04
 -10   2  26    7.34    6.29
  10   2 -26   -0.00    4.49
 -10  -2  26    2.24    5.89
 -10   2  27    0.61    4.96
  10   2 -27    3.99    6.96
 -10  -2  27    1.97    4.96
 -10   2  28    4.20    4.57
  10   2 -28    3.35    6.45
 -10  -2  28    0.47    5.62
 -10   2  29    1.97    4.81
  10   2 -29    3.24    6.21
 -10  -2  29   -0.00    5.97
 -10   2  30   -0.00    5.64
 -10  -2  30    0.29    6.02
 -10   2  31   -0.00    5.19
 -10   2  32    0.00    5.42
 -10  -2  32    6.02    5.35
  10  -3  -1    7.26    6.26
  10  -3  -1    1.76    5.39
  10   3  -1    3.91    5.24
  10   3  -1    1.65    4.17
 -10  -3   1    2.18    4.54
 -10   3   2   58.60   13.41
  10  -3  -2   71.67   14.35
  10  -3  -2   57.78   13.47
  10   3  -2   65.07   11.81
 -10  -3   2   72.72   12.82
 -10   3   3   34.77   10.25
  10  -3  -3   23.87    9.14
  10  -3  -3   20.58    8.70
  10   3  -3   30.39    8.47
 -10  -3   3   37.36    9.23
 -10   3   4    0.82    5.16
  10  -3  -4    4.22    4.98
  10  -3  -4    3.63    6.11
  10   3  -4    0.00    4.41
 -10  -3   4   -0.00    4.53
 -10   3   5    7.58    5.94
  10  -3  -5    4.14    6.25
  10  -3  -5    9.29    7.29
  10   3  -5   11.71    6.44
 -10  -3   5    9.77    6.06
 -10   3   6   12.86    7.15
  10  -3  -6    1.21    5.66
  10  -3  -6   16.40    8.43
  10   3  -6   17.51    6.92
 -10  -3   6   19.85    7.54
 -10   3   7    5.74    6.21
  10  -3  -7    6.41    7.30
  10  -3  -7    4.66    6.75
  10   3  -7    7.54    6.80
 -10   3   8   25.34    9.57
  10  -3  -8   41.12   11.84
  10   3  -8   38.43   10.39
 -10   3   9    3.26    5.56
  10  -3  -9    1.71    5.02
  10   3  -9    3.55    5.65
 -10   3  10   -0.00    5.57
  10  -3 -10    3.43    6.28
  10   3 -10    0.92    5.07
 -10   3  11    7.36    6.63
  10  -3 -11    7.82    7.21
  10   3 -11    5.90    5.58
 -10  -3  11    2.33    4.93
 -10   3  12   15.90    8.82
  10  -3 -12   31.04   10.60
  10   3 -12   20.66    8.26
 -10  -3  12   28.98    8.50
 -10   3  13   -0.00    5.98
  10  -3 -13    3.52    5.59
  10   3 -13    1.31    4.80
 -10  -3  13    0.51    5.05
 -10   3  14   -0.00    5.41
  10  -3 -14    2.83    5.81
  10   3 -14    1.20    4.43
 -10  -3  14    5.13    6.10
 -10   3  15   -0.00    5.72
  10  -3 -15    2.47    5.08
  10   3 -15    2.69    5.50
 -10  -3  15   -0.00    4.46
 -10   3  16    1.41    4.96
  10   3 -16   10.01    7.28
 -10   3  17   11.31    7.78
  10  -3 -17    4.85    6.38
  10   3 -17    9.82    6.49
 -10  -3  17   12.08    7.20
 -10   3  18    5.67    6.73
  10  -3 -18    1.39    6.72
  10   3 -18   12.81    7.63
 -10  -3  18    7.89    6.45
 -10   3  19    6.69    6.70
  10  -3 -19    2.87    6.97
  10   3 -19    0.00    5.02
 -10  -3  19   10.62    6.34
 -10   3  20    4.84    7.15
  10  -3 -20    0.24    5.94
  10   3 -20   -0.00    4.64
 -10  -3  20   -0.00    5.05
 -10   3  21    5.76    6.45
  10  -3 -21    0.43    6.17
  10   3 -21    2.02    5.29
 -10  -3  21    5.63    5.34
  10   3 -22    6.72    6.39
 -10  -3  22   19.51    8.53
 -10   3  23    1.81    4.81
 -10  -3  23    5.53    5.99
 -10   3  24   -0.00    5.60
  10   3 -24    1.13    4.86
 -10  -3  24    1.99    4.26
 -10   3  25    0.51    6.62
  10   3 -25    2.78    5.00
 -10  -3  25    2.35    5.61
 -10   3  26    7.00    7.24
  10   3 -26   11.26    8.92
 -10  -3  26    3.40    4.66
 -10   3  27   -0.00    6.10
  10   3 -27    9.01    6.99
 -10  -3  27   13.52    8.47
 -10   3  28   -0.00    5.11
  10   3 -28    0.30    4.14
 -10  -3  28    2.32    5.80
 -10   3  29    2.91    6.76
  10   3 -29    2.82    6.52
 -10  -3  29    1.71    5.76
 -10   3  30    2.99    4.41
  10   3 -30    0.00    5.98
 -10  -3  30   -0.00    5.43
 -10   3  31    4.22    6.77
  10   3 -31    6.46    7.44
 -10  -3  31   -0.00    5.59
 -10  -3  32    2.38    6.21
  10  -4  -1   -0.00    5.64
  10  -4  -1    6.40    5.97
  10   4  -1    6.14    5.42
  10   4  -1    2.17    4.62
 -10  -4   1    5.40    5.71
  10  -4  -2    1.73    5.85
  10  -4  -2   -0.00    5.59
  10   4  -2    1.57    4.35
 -10  -4   2    0.00    4.85
 -10   4   3    2.39    5.64
  10  -4  -3   11.19    6.79
  10  -4  -3    0.13    5.82
  10   4  -3    0.16    5.28
 -10  -4   3    6.16    4.66
 -10   4   4   43.66   11.77
  10  -4  -4   52.11   12.38
  10  -4  -4   43.01   11.95
  10   4  -4   52.96   10.93
 -10  -4   4   70.60   12.01
 -10   4   5   19.58    8.04
  10  -4  -5   27.44    9.95
  10  -4  -5   20.28    9.02
  10   4  -5   15.91    6.47
 -10  -4   5   42.38    9.42
 -10   4   6   29.37   10.09
  10  -4  -6   17.24    8.59
  10   4  -6   16.11    7.00
 -10  -4   6   35.83    9.14
 -10   4   7    2.65    6.17
 -10   4   7    0.81    5.28
  10  -4  -7   -0.00    5.44
  10   4  -7   -0.00    4.68
 -10  -4   7   -0.00    4.29
 -10   4   8   59.58   12.97
  10  -4  -8   17.95    8.22
  10   4  -8   35.26    9.61
 -10   4   9    8.07    7.04
 -10   4  10   -0.00    5.93
  10   4 -10    8.85    6.11
  10   4 -11    5.47    4.98
 -10   4  12    0.52    5.35
  10   4 -12   -0.00    4.16
 -10  -4  12    3.78    5.12
 -10   4  13   -0.00    5.81
  10   4 -13    0.66    3.84
 -10  -4  13    0.13    4.75
 -10   4  14   12.83    7.98
  10   4 -14   21.92    7.83
 -10  -4  14   17.85    7.92
 -10   4  15    4.02    5.85
  10  -4 -15    4.10    6.65
  10   4 -15    6.59    5.73
 -10  -4  15    6.70    5.82
 -10   4  16   11.07    7.45
  10  -4 -16    1.49    5.99
  10   4 -16    0.00    4.96
 -10  -4  16    3.03    5.48
 -10   4  17    0.00    3.88
  10  -4 -17   -0.00    4.49
 -10  -4  17   -0.00    5.48
 -10   4  18    8.20    7.05
  10  -4 -18   -0.00    6.16
  10   4 -18    2.32    5.12
 -10  -4  18    1.43    5.42
 -10   4  19    0.84    5.55
  10  -4 -19    0.40    4.73
  10   4 -19   11.43    7.16
 -10  -4  19    0.97    5.36
 -10   4  20    7.42    6.35
  10   4 -20   16.30    7.84
 -10  -4  20   15.52    7.48
 -10   4  21    4.07    7.81
  10   4 -21   12.07    8.07
 -10  -4  21    7.99    6.40
 -10   4  22   -0.00    5.90
  10   4 -22    1.46    4.98
 -10  -4  22    7.14    6.75
 -10   4  23    4.17    6.84
  10   4 -23    7.58    6.84
 -10   4  24   15.81    8.72
  10   4 -24    0.39    4.92
 -10  -4  24   11.89    7.40
 -10   4  25    0.36    3.79
  10   4 -25    0.00    5.18
 -10  -4  25    2.06    5.97
 -10   4  26    2.05    5.32
  10   4 -26    4.79    5.50
 -10  -4  26    2.28    5.93
 -10   4  27   -0.00    6.86
  10   4 -27    7.67    6.87
 -10  -4  27    5.37    6.61
 -10   4  28    8.04    6.38
  10   4 -28   -0.00    7.46
 -10  -4  28    0.00    5.89
 -10   4  29    4.00    5.74
  10   4 -29    0.00    4.33
 -10  -4  29    5.20    5.94
 -10   4  30    1.23    5.14
  10   4 -30   -0.00    4.02
 -10  -4  30    7.26    7.85
 -10   4  31   -0.00    7.01
  10   4 -31   -0.00    4.77
 -10  -4  31    1.43    6.04
  10   4 -32    2.32    6.72
 -10  -4  32    4.79    6.38
  10  -5  -1   23.02    9.97
  10   5  -1   42.69    9.33
  10   5  -1   37.51    8.68
 -10  -5   1   36.98    8.87
  10  -5  -2  122.71   19.34
  10  -5  -2  100.33   19.11
  10   5  -2  148.86   17.80
 -10  -5   2  127.33   16.99
  10  -5  -3    3.94    6.32
  10   5  -3    8.05    4.73
 -10  -5   3   14.21    6.08
 -10   5   4   -0.00    5.31
 -10   5   4    1.82    5.47
  10  -5  -4    0.00    5.42
  10   5  -4    0.80    3.89
 -10  -5   4    3.20    4.27
 -10   5   5    0.32    5.59
 -10   5   5    0.00    4.82
  10  -5  -5    0.95    5.71
  10   5  -5    0.00    5.13
 -10   5   6   26.10    9.73
 -10   5   6   23.66    9.44
  10  -5  -6   22.62    8.97
  10   5  -6   16.58    7.11
 -10  -5   6   25.49    8.00
 -10   5   7    5.79    6.79
 -10   5   7   13.69    7.85
  10  -5  -7   21.28    8.87
  10   5  -7   35.57    8.46
 -10  -5   7   34.50    8.80
 -10   5   8   21.05    8.86
 -10   5   8   28.64   10.25
  10  -5  -8   12.95    7.85
  10   5  -8   19.45    7.27
 -10  -5   8   18.04    7.21
 -10   5   9    4.79    6.07
  10  -5  -9    3.34    5.37
  10   5  -9    4.86    5.11
 -10   5  10    1.85    5.06
  10   5 -10   -0.00    4.59
 -10   5  11   -0.00    5.23
  10   5 -11    0.00    4.64
 -10   5  12   36.37   10.44
  10   5 -12   26.39    8.15
 -10  -5  12    4.96    6.33
 -10   5  13    3.29    5.54
 -10  -5  13   12.22    6.11
 -10   5  14    4.36    5.01
  10   5 -14    0.00    4.91
 -10  -5  14   -0.00    4.28
 -10   5  15   -0.00    6.14
  10   5 -15    0.00    4.97
 -10  -5  15    2.86    5.12
 -10   5  16    2.50    5.18
  10   5 -16    3.85    5.17
 -10  -5  16   -0.00    4.31
 -10   5  17   15.30    8.33
  10   5 -17   13.41    7.69
 -10  -5  17   20.90    7.90
 -10   5  18   11.05    7.64
  10   5 -18   16.24    7.58
 -10  -5  18   11.89    7.12
  10   5 -19   -0.00    5.17
 -10  -5  19   -0.00    5.84
 -10   5  20   -0.00    5.35
  10   5 -20    3.55    5.47
 -10   5  21    0.00    7.14
  10   5 -21   10.73    7.14
 -10  -5  21    5.24    5.61
 -10   5  22    4.60    6.64
  10   5 -22   10.61    7.30
 -10  -5  22    9.41    7.18
 -10   5  23    0.32    4.66
  10   5 -23    7.48    6.38
 -10  -5  23    8.25    6.98
 -10   5  24    4.04    6.38
  10   5 -24   -0.00    5.36
 -10  -5  24    5.45    6.54
 -10   5  25    3.12    5.52
  10   5 -25    2.90    5.78
 -10  -5  25    0.00    5.08
 -10   5  26    2.17    7.44
  10   5 -26    6.49    6.63
 -10  -5  26   -0.00    6.53
 -10   5  27    0.00    6.44
  10   5 -27    5.25    6.60
 -10  -5  27    4.41    6.55
 -10   5  28    4.33    7.20
  10   5 -28    6.34    6.25
 -10  -5  28    4.05    6.77
  10   5 -29    1.73    5.41
 -10  -5  29    6.89    7.84
 -10   5  30    1.35    6.83
  10   5 -30    5.28    6.42
 -10  -5  30    1.79    6.60
  10   5 -31   -0.00    5.24
 -10  -5  31    0.00    7.13
  10   5 -32    0.30    6.07
 -10  -5  32    4.38    7.05
  10   5 -33    1.63    5.48
  10  -6  -1   -0.00    5.10
  10  -6  -1    5.27    6.66
 -10   6   2    0.00    5.21
  10   6  -2    2.70    4.03
 -10   6   3   10.79    7.86
  10  -6  -3   12.00    7.37
  10   6  -3   14.00    5.62
 -10   6   4   12.38    7.96
  10  -6  -4    1.12    5.05
  10   6  -4    1.53    4.23
 -10   6   5   12.59    8.38
 -10   6   5   18.71    9.22
  10  -6  -5    0.00    7.50
  10   6  -5   20.13    6.64
 -10  -6   5   20.04    6.68
 -10   6   6   31.59   10.03
 -10   6   6    6.15    6.38
  10  -6  -6   14.03    8.39
  10   6  -6    9.49    5.72
 -10  -6   6   18.27    6.94
 -10   6   7    6.87    6.97
 -10   6   7    0.00    5.73
  10  -6  -7   -0.00    5.68
  10   6  -7    1.74    4.24
 -10  -6   7    6.06    5.63
 -10   6   8    2.91    5.75
 -10   6   8    3.61    6.19
  10  -6  -8   -0.00    6.80
  10   6  -8    2.91    4.71
 -10  -6   8   -0.00    4.03
  10  -6  -9   15.09    8.33
  10   6  -9   25.30    7.67
 -10  -6   9   27.89    8.36
 -10   6  10   31.64   10.27
  10  -6 -10    6.22    7.91
  10   6 -10   21.43    7.33
 -10   6  11    1.43    6.01
  10  -6 -11    2.37    5.89
  10   6 -11    3.92    4.32
 -10   6  12    0.01    6.15
  10   6 -12    2.59    4.84
 -10  -6  12   -0.00    5.09
 -10   6  13    5.44    7.54
  10   6 -13    6.85    5.03
 -10  -6  13    7.45    6.24
 -10   6  14    0.01    5.15
  10   6 -14    6.57    5.10
 -10  -6  14    7.38    6.17
 -10   6  15    0.00    6.03
  10   6 -15   12.71    6.64
 -10  -6  15    6.27    5.85
 -10   6  16   -0.00    7.12
  10   6 -16    4.58    5.95
 -10  -6  16    0.00    4.90
 -10   6  17    0.76    5.64
  10   6 -17    0.98    4.00
 -10  -6  17    3.68    5.12
 -10   6  18   -0.00    5.35
  10   6 -18    8.74    6.83
 -10   6  19    8.34    7.50
  10   6 -19   10.69    7.54
 -10  -6  19    2.17    5.22
 -10   6  20    0.00    7.36
  10   6 -20    0.00    4.41
 -10  -6  20    6.74    6.53
 -10   6  21    3.04    6.23
  10   6 -21    9.61    6.01
 -10  -6  21    0.00    4.16
 -10   6  22    0.32    5.97
  10   6 -22    0.00    5.64
 -10  -6  22    0.00    4.49
 -10   6  23    3.40    6.14
  10   6 -23    1.84    5.81
 -10  -6  23    8.84    7.55
 -10   6  24    0.00    6.20
 -10  -6  24    0.00    6.44
 -10   6  25   16.29    8.39
 -10  -6  25   -0.00    6.54
 -10   6  26    1.13    6.29
 -10  -6  26    0.50    6.31
 -10   6  27    7.67    7.50
  10   6 -27   -0.00    4.32
 -10  -6  27   -0.00    6.84
 -10   6  28   -0.00    6.87
  10   6 -28   -0.00    4.88
 -10  -6  28    2.93    6.56
 -10   6  29    0.73    6.61
  10   6 -29    3.66    5.24
 -10  -6  29    5.80    6.83
 -10  -6  30   -0.00    6.51
 -10  -6  31   -0.00    6.24
  10   6 -34    2.04    6.35
 -10   7   1   70.64   15.23
  10  -7  -1   16.59    9.04
  10   7  -1   46.18    9.17
 -10   7   2    0.00    7.14
  10  -7  -2    6.09    5.86
  10   7  -2    8.05    5.35
 -10   7   3    4.87    6.86
  10   7  -3    4.59    4.13
 -10   7   4    0.56    5.71
  10  -7  -4   -0.00    6.08
  10   7  -4   -0.00    3.74
 -10   7   5   31.89   11.11
  10  -7  -5   12.64    8.12
  10   7  -5   19.13    6.74
 -10   7   6    2.83    7.63
  10  -7  -6    3.96    6.43
  10   7  -6   -0.00    3.66
 -10   7   7    4.06    7.56
  10  -7  -7   11.52    8.75
 -10   7   8   -0.00    5.74
  10  -7  -8   -0.00    6.30
  10   7  -8   14.46    6.48
 -10   7   9   -0.00    5.44
  10  -7  -9   -0.00    5.16
  10   7  -9    0.00    4.03
 -10   7  10   -0.00    5.07
  10  -7 -10    7.09    7.56
  10   7 -10    0.00    3.58
 -10   7  11    3.79    6.63
  10  -7 -11   11.42    7.21
  10   7 -11    7.78    5.89
 -10   7  12    0.00    6.21
  10  -7 -12    1.88    5.74
  10   7 -12    8.90    5.61
 -10   7  13   22.47    9.16
  10  -7 -13    1.30    8.32
  10   7 -13   16.24    6.94
 -10  -7  13   27.31    8.52
 -10   7  14    3.21    5.98
  10   7 -14    0.00    4.35
 -10  -7  14    2.52    4.53
 -10   7  15   -0.00    5.94
  10   7 -15    4.88    4.99
 -10  -7  15    3.26    4.89
 -10   7  16   -0.00    5.68
 -10  -7  16   -0.00    3.61
 -10   7  17   26.83    9.68
  10   7 -17   13.70    6.98
 -10  -7  17    6.32    5.71
 -10   7  18    1.40    6.23
  10   7 -18    0.20    4.07
 -10  -7  18    0.74    4.82
 -10   7  19   -0.00    5.28
  10   7 -19    0.00    4.15
 -10  -7  19   -0.00    4.91
 -10   7  20    0.00    5.47
  10   7 -20   -0.00    4.72
 -10  -7  20    0.00    4.02
 -10   7  21   12.78    8.23
  10   7 -21   10.48    6.03
 -10  -7  21    4.79    6.60
 -10   7  22   -0.00    6.82
  10   7 -22    2.05    5.31
 -10  -7  22    8.69    7.01
 -10   7  23   15.48    8.15
  10   7 -23   13.01    7.06
 -10  -7  23   -0.00    5.55
 -10   7  24    1.23    5.76
  10   7 -24    5.40    5.84
 -10  -7  24    3.91    6.54
  10   7 -25   -0.00    5.64
 -10  -7  25   -0.00    6.55
 -10   7  26    5.19    7.36
  10   7 -26   -0.00    5.94
 -10  -7  26    0.00    6.15
 -10   7  27    0.00    6.26
  10   7 -27   -0.00    5.53
 -10  -7  27   24.24    9.60
 -10   7  28    5.85    6.70
  10   7 -28   12.68    8.83
 -10  -7  28   11.69    7.89
  10   7 -29    1.72    5.47
 -10  -7  29   -0.00    7.32
  10   7 -30   -0.00    5.23
 -10  -7  30    7.31    7.37
  10   7 -31    0.00    4.41
 -10  -7  31    2.81    6.53
  10   7 -32    2.46    5.82
  10  -8  -1   14.04    8.17
  10   8  -1    3.36    3.97
  10  -8  -2   -0.00    6.34
  10   8  -2    0.00    3.47
  10  -8  -3    3.56    6.03
  10   8  -3   31.61    7.46
  10  -8  -4   18.41    9.62
  10   8  -4    8.28    4.68
  10  -8  -5    9.43    7.72
  10  -8  -6    0.19    5.95
  10   8  -6    4.59    4.54
 -10   8   7   -0.00    6.23
 -10   8   7    0.86    5.83
  10  -8  -7    0.51    7.20
  10   8  -7    0.61    4.00
 -10   8   8    1.27    5.31
 -10   8   8    0.88    5.45
  10  -8  -8   -0.00    5.87
  10   8  -8    3.65    3.66
 -10   8   9    5.16    7.23
 -10   8   9   15.82    8.54
  10  -8  -9    2.29    7.64
  10   8  -9    6.35    4.77
 -10   8  10   -0.00    5.87
 -10   8  10    3.85    5.83
  10  -8 -10    2.23    6.36
  10   8 -10    3.27    3.88
 -10   8  11    5.75    6.34
  10  -8 -11    4.65    6.90
  10   8 -11    9.14    4.88
 -10   8  12   -0.00    6.91
  10  -8 -12    1.48    5.93
  10   8 -12    1.45    4.65
 -10   8  13   -0.00    6.65
  10  -8 -13    3.08    6.28
  10   8 -13    1.78    5.00
 -10   8  14    1.23    5.33
  10  -8 -14    7.01    7.00
  10   8 -14    0.00    4.58
 -10   8  15   12.70    7.19
  10  -8 -15    7.87    7.18
  10   8 -15   17.79    7.61
 -10   8  16    1.50    4.62
  10   8 -16   -0.00    5.07
 -10   8  17    4.77    6.70
  10   8 -17    5.64    6.02
 -10  -8  17    5.05    5.57
 -10   8  18   -0.00    5.01
  10   8 -18   -0.00    3.87
 -10  -8  18    0.00    5.59
  10   8 -19   13.95    7.23
 -10  -8  19    6.50    6.75
 -10   8  20    1.47    6.70
  10   8 -20   -0.00    5.64
 -10  -8  20    0.43    5.25
 -10   8  21    1.58    6.81
  10   8 -21    0.00    5.80
 -10  -8  21    2.34    5.68
 -10   8  22    5.93    8.04
  10   8 -22    1.10    4.90
 -10  -8  22    2.23    5.77
 -10   8  23   -0.00    6.59
  10   8 -23    2.64    5.39
 -10  -8  23    3.39    6.58
 -10   8  24    0.00    6.09
  10   8 -24    1.55    5.08
 -10  -8  24   -0.00    5.66
 -10   8  25    9.13    6.31
  10   8 -25   -0.00    5.81
 -10  -8  25    1.96    6.00
 -10   8  26   -0.00    5.60
  10   8 -26    0.00    5.99
 -10  -8  26   -0.00    5.66
 -10   8  27    0.98    5.10
  10   8 -27   -0.00    5.81
  10   8 -28   -0.00    6.33
 -10  -8  28   -0.00    5.33
  10   8 -29    0.00    5.84
 -10  -8  29    5.20    6.41
  10   8 -30   -0.00    5.87
 -10  -8  30   -0.00    5.28
 -10   9   1    2.42    4.84
  10  -9  -1   14.90    8.67
  10   9  -1   17.14    5.34
 -10   9   2    7.25    6.80
  10  -9  -2    6.33    6.64
  10   9  -2    5.13    3.71
 -10   9   3    9.93    7.79
  10  -9  -3    1.82    6.07
 -10   9   4   -0.00    4.76
  10  -9  -4   -0.00    6.31
  10   9  -4   -0.00    3.12
 -10   9   5    4.08    5.28
  10  -9  -5    5.24    6.65
  10   9  -5    7.13    4.33
 -10   9   6    4.53    6.47
  10  -9  -6   12.83    7.25
  10   9  -6    0.00    3.48
 -10   9   7   11.19    7.73
  10  -9  -7   17.18    8.75
  10   9  -7   14.51    6.04
 -10   9   8    0.00    5.45
  10  -9  -8   -0.00    7.58
  10   9  -8    0.17    4.26
 -10   9   9    0.77    7.29
 -10   9   9   -0.00    6.22
  10  -9  -9    0.00    5.39
  10   9  -9   -0.00    4.22
 -10   9  10    0.80    6.11
 -10   9  10    0.00    6.56
  10  -9 -10    0.46    7.37
  10   9 -10    0.00    5.19
 -10   9  11    9.39    9.47
 -10   9  11    3.14    7.74
  10   9 -11   17.61    6.64
 -10   9  12    3.46    6.49
  10  -9 -12    0.26    4.71
  10   9 -12    1.00    3.83
 -10   9  13    3.43    5.67
  10  -9 -13    1.96    6.17
  10   9 -13    0.01    4.76
 -10   9  14    1.60    5.19
  10  -9 -14    0.00    4.98
  10   9 -14    0.25    5.00
 -10   9  15   -0.00    5.59
  10  -9 -15   -0.00    6.03
  10   9 -15    3.19    4.62
 -10   9  16   -0.00    6.41
  10  -9 -16   -0.00    5.54
  10   9 -16   -0.00    5.11
 -10   9  17   10.05    7.93
  10  -9 -17   16.52    9.32
  10   9 -17    4.12    5.28
 -10   9  18   -0.00    7.09
  10   9 -18   -0.00    5.32
 -10   9  19    5.74    6.43
  10   9 -19    1.50    5.87
 -10   9  20   -0.00    6.25
  10   9 -20   -0.00    5.47
 -10   9  21    7.66    7.13
  10   9 -21    5.83    6.18
 -10   9  22   -0.00    5.30
  10   9 -22    0.59    5.23
 -10   9  23    1.05    6.38
  10   9 -23    6.41    7.43
 -10   9  24   -0.00    4.87
  10   9 -24    2.26    4.51
 -10   9  25   -0.00    5.32
  10   9 -25   -0.00    6.10
 -10  -9  25   -0.00    6.11
 -10   9  26    0.27    5.53
  10   9 -26    0.69    4.72
 -10  -9  26   -0.00    5.79
  10   9 -27    3.94    6.22
 -10  -9  27   -0.00    5.13
 -10  -9  28   -0.00    6.19
 -10  -9  29   10.24    7.92
 -10  -9  30   -0.00    5.70
 -10  10   1    1.93    6.55
  10 -10  -1    0.31    7.22
  10  10  -1    1.51    2.77
 -10  10   2    1.15    5.38
  10 -10  -2   -0.00    6.34
  10  10  -2   -0.00    3.31
  10 -10  -3    8.26    8.03
  10  10  -3    8.75    4.94
 -10  10   4   -0.00    5.96
  10 -10  -4    0.02    5.82
  10  10  -4    0.83    3.59
 -10  10   5    2.31    6.11
  10 -10  -5    9.01    8.77
  10  10  -5   16.78    6.05
 -10  10   6    2.75    5.02
  10 -10  -6   -0.00    6.37
 -10  10   7   -0.00    5.88
  10  10  -7    6.69    4.19
 -10  10   8   -0.00    5.40
  10 -10  -8   -0.00    7.96
  10  10  -8   -0.00    3.59
 -10  10   9    7.13    7.18
  10 -10  -9    6.34    7.00
  10  10  -9   12.41    5.79
 -10  10  10   -0.00    5.60
  10 -10 -10   -0.00    6.09
  10  10 -10    9.75    4.65
 -10  10  11    1.03    6.22
 -10  10  11    2.79    6.92
  10 -10 -11    5.36    6.66
  10  10 -11    3.02    4.98
 -10  10  12    2.28    5.10
 -10  10  12    1.39    6.21
  10 -10 -12   -0.00    7.96
  10  10 -12    0.14    4.70
 -10  10  13   10.76    9.12
 -10  10  13    2.09    6.71
  10  10 -13    1.94    4.50
 -10  10  14    1.75    7.03
  10 -10 -14    3.84    6.78
  10  10 -14   -0.00    5.52
 -10  10  15    6.87    8.11
  10 -10 -15    0.65    6.49
  10  10 -15    0.51    4.58
 -10  10  16    3.61    6.24
  10 -10 -16   -0.00    5.54
  10  10 -16    2.74    3.65
 -10  10  17   -0.00    5.58
  10 -10 -17   -0.00    6.23
  10  10 -17    0.63    4.17
 -10  10  18    0.21    6.05
  10 -10 -18   -0.00    6.88
  10  10 -18   -0.00    6.77
 -10  10  19    3.88    6.22
  10 -10 -19   -0.00    5.19
 -10  10  20    4.00    6.22
 -10  10  21    0.00    7.24
 -10  10  22   -0.00    5.24
 -10  10  23    7.10    8.16
 -10  10  24    0.62    4.99
 -10  11   1   12.43    8.11
  10 -11  -1   10.25    9.04
  10  11  -1    5.47    3.95
 -10  11   2   -0.00    6.14
  10 -11  -2    0.00    6.45
  10  11  -2    0.41    3.21
 -10  11   3    8.67    7.20
  10  11  -3    0.00    2.84
 -10  11   4   -0.00    5.71
  10 -11  -4    1.01    5.02
  10  11  -4    3.99    3.56
 -10  11   5    6.59    6.07
  10 -11  -5    0.00    5.86
  10  11  -5    1.22    3.39
 -10  11   6   -0.00    4.94
  10 -11  -6    0.88    5.70
  10  11  -6    1.14    3.18
 -10  11   7   11.68    8.95
  10 -11  -7   -0.00    7.41
  10  11  -7   10.18    5.26
 -10  11   8    3.95    6.21
  10 -11  -8   -0.00    5.98
  10  11  -8   -0.00    4.57
  10 -11  -9    2.57    5.62
  10  11  -9    2.96    5.03
 -10  11  10   -0.00    5.82
  10 -11 -10   -0.00    5.45
  10  11 -10   -0.00    3.85
 -10  11  11   10.61    8.44
  10 -11 -11    9.92    7.89
  10  11 -11   14.83    7.09
 -10  11  12   -0.00    6.34
 -10  11  12   -0.00    5.39
  10 -11 -12    0.78    5.32
 -10  11  13    6.92    6.47
 -10  11  13    2.25    6.32
  10 -11 -13    0.00    8.06
  10  11 -13    1.33    4.68
 -10  11  14    5.16    4.90
 -10  11  14    3.94    6.79
  10 -11 -14    3.67    7.37
  10  11 -14    0.00    4.59
 -10  11  15    0.00    6.46
  10  11 -15   -0.00    4.55
 -10  11  16    0.74    6.02
  10 -11 -16    5.90    7.03
  10  11 -16    2.29    4.73
 -10  11  17    6.97    7.10
  10 -11 -17    0.04    5.62
  10  11 -17   -0.00    5.50
 -10  11  18   -0.00    5.70
  10 -11 -18   -0.00    6.83
  10  11 -18    1.91    5.01
 -10  11  19    2.23    5.81
  10 -11 -19   -0.00    5.15
  10  11 -19   -0.00    4.09
 -10  11  20    2.01    5.66
  10 -11 -20   -0.00    5.10
  10  11 -20   -0.00    5.21
 -10  11  21    0.06    5.61
  10 -11 -21    9.75    8.06
 -10  11  22   -0.00    5.57
  10 -11 -22    1.39    4.92
 -10  11  23    1.51    6.68
 -10  12   1    0.00    5.74
  10 -12  -1    5.22    7.40
  10  12  -1    0.00    2.73
 -10  12   2    2.51    6.45
  10 -12  -2    0.35    6.12
 -10  12   3   -0.00    6.02
  10 -12  -3    5.38    7.70
  10  12  -3    0.39    2.56
 -10  12   4    9.96    6.46
  10 -12  -4    9.97    6.95
  10  12  -4   -0.00    2.72
 -10  12   5    6.56    8.16
  10 -12  -5   -0.00    6.85
  10  12  -5    4.11    3.90
 -10  12   6    7.51    8.41
  10 -12  -6    0.00    6.70
  10  12  -6    3.05    3.82
 -10  12   7    1.18    5.47
  10 -12  -7   -0.00    5.37
  10  12  -7    0.00    3.69
 -10  12   8   -0.00    6.20
  10 -12  -8    9.81    7.67
  10  12  -8    3.48    3.78
 -10  12   9   13.55    8.87
  10 -12  -9    6.49    7.51
  10  12  -9   12.04    5.94
 -10  12  10   -0.00    4.33
  10 -12 -10    0.00    4.64
  10  12 -10   -0.00    3.61
 -10  12  11   -0.00    4.93
  10 -12 -11    0.95    4.46
  10  12 -11    3.06    4.35
 -10  12  12   -0.00    6.68
  10 -12 -12   -0.00    4.31
  10  12 -12    2.65    4.23
 -10  12  13   -0.00    6.03
  10 -12 -13    0.23    4.95
  10  12 -13    0.00    4.77
 -10  12  14    4.34    6.33
  10 -12 -14   -0.00    5.97
  10  12 -14    3.93    4.27
 -10  12  15    0.00    6.51
 -10  12  15   17.86    9.23
  10 -12 -15    5.55    7.14
  10  12 -15    5.33    4.61
 -10  12  16    0.00    6.55
 -10  12  16   -0.00    5.44
  10 -12 -16    4.06    6.55
  10  12 -16   -0.00    4.98
 -10  12  17   -0.00    6.83
  10 -12 -17    6.10    8.26
  10  12 -17   -0.00    4.30
 -10  12  18    0.00    5.00
  10 -12 -18    5.56    7.07
 -10  12  19    0.00    6.47
  10 -12 -19    0.00    7.47
 -10  12  20   -0.00    5.21
  10 -12 -20   -0.00    6.85
  10 -12 -21   -0.00    7.45
 -10  13   1   -0.00    6.25
  10 -13  -1    3.74    6.49
  10  13  -1    0.66    3.24
 -10  13   2   -0.00    5.34
  10 -13  -2    4.03    6.46
  10  13  -2    1.77    3.89
 -10  13   3    1.65    5.77
  10 -13  -3    0.08    4.75
  10  13  -3    5.36    3.80
 -10  13   4   -0.00    6.32
  10 -13  -4   -0.00    5.15
  10  13  -4    1.52    3.45
 -10  13   5   -0.00    4.77
  10 -13  -5    1.02    5.95
  10  13  -5   -0.00    3.24
 -10  13   6    1.52    6.79
 -10  13   7    0.00    6.98
  10 -13  -7    1.25    5.23
  10  13  -7    4.25    4.06
 -10  13   8   -0.00    6.13
  10 -13  -8    0.00    7.28
  10  13  -8   -0.00    3.98
 -10  13   9   -0.00    6.14
  10 -13  -9    3.88    6.56
  10  13  -9    2.15    3.81
 -10  13  10    1.68    5.78
  10 -13 -10   -0.00    5.02
  10  13 -10   -0.00    3.71
 -10  13  11    0.76    6.39
  10 -13 -11   -0.00    5.68
  10  13 -11   -0.00    4.12
 -10  13  12    2.43    8.13
  10 -13 -12    2.30    6.12
  10  13 -12    7.38    5.99
 -10  13  13    8.24    7.85
  10 -13 -13    0.47    6.45
  10  13 -13    0.08    3.85
 -10  13  14    3.32    6.22
  10 -13 -14    5.77    5.95
 -10  13  15    1.19    6.61
  10 -13 -15   -0.00    5.04
 -10  13  16    0.28    5.87
  10 -13 -16    2.81    6.31
 -10  13  17    4.44    7.05
 -10  13  17   15.38    9.69
  10 -13 -17    6.90    7.19
 -10  13  18    0.00    6.06
  10 -13 -18   -0.00    6.83
 -10  14   1    8.00    9.29
  10 -14  -1    1.98    5.52
  10  14  -1    0.44    2.85
 -10  14   2   -0.00    5.66
  10 -14  -2    0.00    5.29
  10  14  -2   -0.00    3.03
 -10  14   3   -0.00    5.42
  10 -14  -3    3.96    6.21
  10  14  -3   -0.00    2.97
 -10  14   4    0.84    6.71
  10 -14  -4   -0.00    7.03
  10  14  -4   -0.00    2.91
 -10  14   5    2.42    5.05
  10 -14  -5    0.00    6.26
  10  14  -5   -0.00    3.14
 -10  14   6    0.90    5.46
  10 -14  -6   12.33    7.81
  10  14  -6    2.19    3.37
  10 -14  -7    2.36    5.76
  10  14  -7    1.23    3.46
 -10  14   8   -0.00    4.97
  10 -14  -8    0.29    6.78
  10  14  -8    0.00    3.82
 -10  14   9    0.00    6.73
  10 -14  -9   -0.00    7.47
 -10  14  10    3.53    5.84
  10 -14 -10    7.33    7.91
 -10  14  11    0.81    5.65
  10 -14 -11   -0.00    7.33
 -10  14  12    5.10    5.95
  10 -14 -12   -0.00    5.21
  10 -14 -13   -0.00    6.04
 -10  14  14    6.14    6.89
 -10  14  15    2.59    6.46
 -10  14  16    0.00    6.10
 -10  14  17    0.00    6.63
 -10  15   1    8.69    8.89
  10  15  -1    0.36    2.65
 -10  15   2   -0.00    8.89
 -10  15   3    0.60    6.70
  10  15  -3    3.96    3.69
 -10  15   4    1.07    6.20
  10  15  -4    2.53    3.67
 -10  15   5    3.48    5.67
 -10  15   6   -0.00    7.14
 -10  15   7    1.70    5.84
 -10  15   8    0.78    4.88
 -10  15   9   -0.00    6.36
 -10  15  10    1.87    6.98
 -10  15  11    0.00    6.08
 -10  16   1    0.56    6.72
 -10  16   2   -0.00    8.30
 -10  16   3    4.73    7.68
  -9   0   1   11.21    5.70
  -9   0   1   10.35    5.92
   9   0  -1    5.26    5.69
  -9   0   2   -0.00    4.72
   9   0  -2    0.00    4.46
  -9   0   3  117.31   17.26
  -9   0   3  127.72   18.04
   9   0  -3  116.39   16.79
  -9   0   4    1.55    4.64
  -9   0   4   -0.00    4.06
  -9   0   5   36.82    9.18
  -9   0   6   -0.00    4.30
  -9   0  11   11.12    7.04
  -9   0  12    0.00    4.57
  -9   0  13  144.09   18.04
   9   0 -13   38.13   11.70
  -9   0  14    1.66    4.71
   9   0 -14    2.84    5.65
  -9   0  15   19.97    7.79
   9   0 -15   12.22    7.41
  -9   0  16    0.00    3.92
   9   0 -16    1.45    6.27
  -9   0  17   14.63    7.75
   9   0 -17    9.94    7.51
  -9   0  18    4.35    5.98
   9   0 -18   -0.00    5.87
  -9   0  20    4.36    6.36
   9   0 -20   -0.00    5.47
  -9   0  21    6.46    6.45
   9   0 -21    1.63    5.59
  -9   0  22   -0.00    5.68
   9   0 -22   -0.00    6.63
  -9   0  23   23.14    9.64
   9   0 -23   23.36    9.74
  -9   0  24   -0.00    6.42
   9   0 -24   -0.00    5.36
  -9   0  25   20.86   10.08
   9   0 -25   11.01    7.87
  -9   0  26    0.00    6.23
   9   0 -26   -0.00    5.09
  -9   0  27    2.65    5.72
   9   0 -27    4.19    6.69
  -9   0  28   -0.00    5.59
  -9   0  29    0.98    6.91
  -9   0  30   -0.00    6.09
  -9   0  31    8.98    7.82
  -9   0  32    1.72    4.88
  -9   0  33   12.35    7.86
  -9   1   1  326.35   32.91
  -9   1   1  276.57   31.91
   9  -1  -1  316.81   32.37
   9   1  -1  332.87   31.81
  -9  -1   1  302.10   31.10
  -9   1   2    7.12    5.50
   9  -1  -2    3.27    6.33
   9   1  -2    0.00    4.13
  -9  -1   2    0.00    4.90
  -9   1   3   11.30    6.56
  -9   1   3    2.69    5.21
   9  -1  -3    2.90    4.99
  -9  -1   3    3.59    4.75
  -9  -1   3    6.41    5.41
  -9   1   4   38.12    9.77
  -9   1   4   33.36    9.89
  -9  -1   4   37.98    8.95
  -9  -1   4   37.73    9.21
  -9  -1   5  120.17   16.80
  -9  -1   6   -0.00    4.14
  -9  -1   8    2.18    4.00
   9   1  -9    6.24    5.97
  -9   1  10   -0.00    5.18
   9   1 -10    5.06    6.30
  -9   1  11   75.12   13.89
   9   1 -11   49.24   11.80
  -9   1  12   -0.00    4.86
   9   1 -12    1.21    5.03
  -9  -1  12    5.20    5.42
  -9   1  13    0.19    4.73
   9   1 -13    0.28    4.39
  -9  -1  13    0.62    4.43
  -9   1  14   -0.00    5.07
   9   1 -14    0.78    5.58
  -9  -1  14   -0.00    5.03
  -9   1  15   54.60   12.16
   9   1 -15   43.95   11.78
  -9  -1  15   38.15   10.91
  -9   1  16   17.72    8.00
   9   1 -16    5.96    6.29
  -9  -1  16    5.11    5.92
  -9   1  17   36.49    9.94
   9  -1 -17   23.67    9.65
   9   1 -17   24.41    9.26
  -9  -1  17   44.08   10.81
  -9   1  18   -0.00    4.82
   9  -1 -18    1.42    5.99
   9   1 -18    7.08    5.99
  -9  -1  18    7.18    5.58
  -9   1  19   -0.00    5.36
   9  -1 -19    4.38    6.84
   9   1 -19    5.57    5.56
  -9  -1  19    0.56    4.95
  -9   1  20    0.00    5.76
   9  -1 -20    3.21    5.51
   9   1 -20    9.03    6.42
  -9  -1  20   11.95    7.88
  -9   1  21   49.60   12.10
   9  -1 -21   23.65   11.02
   9   1 -21   53.61   12.91
  -9  -1  21   39.64   11.11
  -9   1  22   -0.00    5.20
   9  -1 -22   -0.00    6.64
   9   1 -22   -0.00    5.19
  -9  -1  22   -0.00    6.07
  -9   1  23    0.16    4.76
   9  -1 -23    4.00    6.38
   9   1 -23    6.44    6.55
  -9  -1  23    3.22    6.60
  -9   1  24    2.82    4.97
   9  -1 -24    1.71    6.66
   9   1 -24    8.43    6.22
  -9  -1  24    2.04    5.71
  -9   1  25    7.54    6.83
   9   1 -25    8.59    7.11
  -9  -1  25    9.41    6.89
  -9   1  26    0.43    5.97
   9   1 -26    5.77    6.57
  -9  -1  26    0.71    5.20
  -9   1  27   11.00    7.76
   9   1 -27    9.49    7.16
  -9   1  28   -0.00    5.28
   9   1 -28    1.40    5.82
  -9  -1  28   -0.00    5.03
  -9   1  29    5.50    6.75
  -9  -1  29    2.86    6.05
  -9   1  30   -0.00    5.62
  -9  -1  30    5.11    5.13
  -9   1  31    0.94    6.60
  -9  -1  31    0.56    4.27
  -9   1  32    0.00    5.49
  -9  -1  32   -0.00    6.74
  -9   1  33   -0.00    6.22
  -9  -1  33    0.00    5.82
  -9   1  34   10.00    7.71
  -9  -1  34   -0.00    6.99
  -9   2   1   33.39    9.45
   9   2  -1   20.67    7.36
   9   2  -1   32.12    7.54
   9   2  -1   25.46    7.21
  -9  -2   1   20.22    7.37
  -9   2   2    0.00    4.63
   9   2  -2    7.67    5.73
  -9  -2   2    3.15    4.47
  -9   2   3  104.28   17.35
   9   2  -3  129.09   16.92
  -9  -2   3  126.03   16.32
  -9   2   4    7.89    6.60
   9   2  -4    6.92    5.53
  -9  -2   4   12.07    5.56
  -9   2   5    5.41    5.45
   9   2  -5   18.34    7.03
  -9  -2   5    6.46    5.48
   9   2  -6   -0.00    3.76
  -9  -2   6    0.00    4.20
   9   2  -7   18.04    7.57
  -9  -2   7   50.54   10.30
  -9   2   8   22.74    7.89
   9   2  -8    7.29    5.36
  -9  -2   8   31.15    8.68
  -9   2   9   34.06    9.68
   9   2  -9   18.61    8.07
  -9  -2   9   27.13    8.57
  -9   2  10    2.54    5.15
   9   2 -10    3.97    5.52
   9   2 -11    0.20    3.83
  -9   2  12    9.50    7.17
   9   2 -12   22.17    7.38
  -9   2  13   21.26    8.99
   9   2 -13   28.97    8.70
  -9  -2  13   23.84    8.96
  -9   2  14   21.23    9.12
   9   2 -14   19.59    7.98
  -9  -2  14   21.50    8.29
  -9   2  15    9.76    6.88
   9   2 -15    8.25    7.06
  -9  -2  15    6.03    6.24
  -9   2  16    0.78    5.20
   9   2 -16    1.68    4.73
  -9  -2  16   -0.00    5.44
  -9   2  17   50.47   11.68
   9   2 -17   16.83    8.11
  -9  -2  17   36.51    9.91
  -9   2  18   -0.00    4.34
   9   2 -18    0.59    4.86
  -9  -2  18   -0.00    5.10
  -9   2  19   70.66   14.20
   9   2 -19   54.50   13.28
  -9  -2  19   66.38   14.04
  -9   2  20   -0.00    5.22
   9   2 -20    9.11    7.02
  -9  -2  20    2.52    4.91
  -9   2  21    5.29    5.64
   9  -2 -21    0.00    4.72
  -9  -2  21    0.00    5.22
  -9   2  22   12.64    6.43
   9  -2 -22   10.59    8.07
   9   2 -22    5.95    6.44
  -9  -2  22    0.00    5.33
  -9   2  23   50.51   11.98
   9  -2 -23   11.61    8.98
   9   2 -23   35.24   11.31
  -9   2  24   -0.00    5.33
   9  -2 -24    1.44    6.01
   9   2 -24   -0.00    4.87
  -9  -2  24   -0.00    5.95
  -9   2  25    4.11    4.95
   9   2 -25    0.00    5.54
  -9  -2  25    9.04    7.02
  -9   2  26   -0.00    5.83
   9   2 -26   -0.00    5.95
  -9  -2  26    3.50    5.81
  -9   2  27    1.13    6.06
   9   2 -27    1.03    6.51
  -9  -2  27    0.00    5.88
  -9   2  28   -0.00    6.47
   9   2 -28   -0.00    5.37
  -9  -2  28   -0.00    5.83
  -9   2  29    6.87    7.76
   9   2 -29    3.77    6.70
  -9  -2  29    9.92    8.02
  -9   2  30    8.73    6.47
   9   2 -30   -0.00    5.61
  -9  -2  30    2.39    6.45
  -9   2  31   -0.00    5.22
  -9  -2  31    3.67    6.59
  -9   2  32    4.90    7.49
  -9  -2  32    5.87    7.01
  -9   2  33    3.09    7.20
  -9  -2  33    0.42    5.74
  -9   2  34    3.68    7.19
  -9  -2  34   -0.00    7.48
  -9   3   1  122.09   19.40
   9   3  -1  125.64   16.63
   9   3  -1  142.38   16.64
   9   3  -1  170.53   18.69
  -9  -3   1  140.39   17.87
  -9   3   2   40.00   11.02
   9   3  -2   16.26    5.41
   9   3  -2   11.90    6.16
  -9  -3   2   38.22    8.58
  -9   3   3    2.40    5.69
   9   3  -3   -0.00    3.62
   9   3  -3    8.65    4.96
  -9  -3   3    0.00    4.02
  -9   3   4   -0.00    4.51
  -9   3   4   11.95    6.57
   9  -3  -4    0.00    5.08
   9  -3  -4    5.45    5.55
  -9  -3   4    8.64    5.12
  -9   3   5   35.76    9.72
  -9   3   5   44.50   10.96
   9  -3  -5   19.58    8.52
   9  -3  -5   58.22   12.05
   9   3  -5   36.19    9.10
  -9   3   6   19.49    7.83
   9  -3  -6   11.19    7.61
   9  -3  -6   15.26    7.70
   9   3  -6   19.62    7.11
  -9  -3   6   39.44    9.26
  -9   3   7   32.08    9.61
   9  -3  -7   26.11    9.57
   9   3  -7   28.84    8.87
  -9  -3   7   25.46    8.00
  -9   3   8    2.70    4.77
   9  -3  -8   -0.00    5.96
   9   3  -8   -0.00    3.91
  -9  -3   8   -0.00    4.49
  -9   3   9    3.18    5.83
   9  -3  -9   16.87    7.38
   9   3  -9    5.99    4.46
  -9  -3   9    4.01    4.98
  -9   3  10    1.31    5.39
   9  -3 -10    1.77    5.04
   9   3 -10   10.50    5.36
  -9  -3  10    1.73    4.62
  -9   3  11   89.09   15.29
   9  -3 -11   50.24   13.47
   9   3 -11   77.09   13.46
  -9   3  12   20.14    8.06
   9  -3 -12   23.00    9.50
   9   3 -12   29.15    8.50
  -9   3  13    3.13    5.66
   9   3 -13    3.85    5.00
  -9   3  14   -0.00    3.99
   9   3 -14   -0.00    5.38
  -9  -3  14    8.44    6.24
  -9   3  15   21.86    9.37
   9   3 -15   44.18   10.84
  -9  -3  15   34.90    9.96
  -9   3  16    8.54    7.92
   9   3 -16   12.17    7.10
  -9  -3  16   11.81    6.46
  -9   3  17   15.84    7.67
   9   3 -17   17.55    7.25
  -9  -3  17   28.77    8.93
  -9   3  18    2.61    6.88
   9   3 -18   11.89    6.30
  -9  -3  18   -0.00    4.33
   9   3 -19    0.00    4.32
  -9  -3  19    1.68    5.46
  -9   3  20   14.40    7.66
   9   3 -20    7.62    6.14
  -9  -3  20   11.81    7.67
  -9   3  21   61.63   14.05
   9   3 -21   45.38   11.85
  -9  -3  21   23.18    8.67
  -9   3  22    0.00    6.78
   9   3 -22    1.90    5.24
  -9  -3  22    2.87    5.82
  -9   3  23    6.47    6.35
   9   3 -23    5.22    7.05
  -9  -3  23   -0.00    4.34
  -9   3  24   11.97    6.28
   9   3 -24   -0.00    5.79
  -9  -3  24   -0.00    5.82
  -9   3  25   11.48    7.82
   9   3 -25   21.13    9.50
  -9  -3  25    7.59    6.81
  -9   3  26    0.68    4.78
   9   3 -26    2.08    5.51
  -9  -3  26   -0.00    5.66
  -9   3  27    9.19    6.64
   9   3 -27    8.82    6.54
  -9  -3  27   -0.00    6.11
  -9   3  28    0.11    5.23
   9   3 -28    0.99    5.87
  -9  -3  28    0.63    6.45
  -9   3  29   -0.00    4.77
   9   3 -29    2.24    4.18
  -9  -3  29   -0.00    5.71
   9   3 -30   -0.00    4.95
  -9  -3  30    1.21    7.27
  -9   3  31    6.62    7.00
   9   3 -31    5.75    6.16
  -9  -3  31    6.31    7.77
  -9   3  32    3.71    6.83
  -9  -3  32    2.02    5.95
  -9   3  33    8.19    7.90
  -9  -3  33    0.00    7.05
  -9  -3  34    0.25    5.51
  -9   4   1   -0.00    4.34
   9  -4  -1    2.43    5.37
   9   4  -1   -0.00    3.48
   9   4  -1    0.84    4.05
  -9  -4   1    4.05    4.12
  -9   4   2   20.14    8.49
  -9   4   2   41.90   11.09
   9  -4  -2   23.65    9.03
   9  -4  -2   33.21   10.12
   9   4  -2   38.32    8.24
   9   4  -2   30.39    7.37
  -9  -4   2   37.00    8.48
  -9   4   3   39.23   10.94
  -9   4   3   40.39   10.69
   9  -4  -3   23.21    9.15
   9  -4  -3   39.07   10.73
   9   4  -3   60.35    9.94
   9   4  -3   29.04    8.33
  -9  -4   3   40.93    8.69
  -9   4   4   22.90    8.67
  -9   4   4   26.26    9.66
   9  -4  -4   16.00    8.23
   9  -4  -4   44.00   11.40
   9   4  -4   43.32    9.07
   9   4  -4   23.08    7.47
  -9  -4   4   42.21    8.99
  -9   4   5   55.29   13.48
  -9   4   5   55.08   12.79
   9  -4  -5   53.93   12.38
   9  -4  -5   49.80   12.47
   9   4  -5   48.30   10.16
  -9  -4   5   57.67   10.76
  -9   4   6    1.03    4.80
  -9   4   6    1.94    5.01
   9  -4  -6   -0.00    5.89
   9  -4  -6    1.10    4.80
  -9  -4   6    0.74    4.47
  -9   4   7   53.60   12.43
   9  -4  -7   18.29    8.67
   9  -4  -7   47.53   12.13
   9   4  -7   57.94   10.94
  -9   4   8   43.20   11.75
   9  -4  -8   54.65   13.04
   9   4  -8   60.91   11.22
  -9  -4   8   68.32   11.67
  -9   4   9   49.81   11.56
   9  -4  -9   54.38   12.92
   9   4  -9   47.56   10.47
  -9  -4   9   31.17    9.18
  -9   4  10   -0.00    5.66
   9  -4 -10    0.72    6.41
   9   4 -10    3.58    4.12
  -9  -4  10   -0.00    4.56
  -9   4  11    0.00    7.22
   9  -4 -11    5.15    5.87
   9   4 -11    2.43    3.96
  -9   4  12   -0.00    5.46
   9  -4 -12    0.00    5.44
   9   4 -12   -0.00    4.33
  -9   4  13   38.16   10.72
   9  -4 -13   37.15   11.43
   9   4 -13   29.61    9.17
  -9   4  14   -0.00    5.41
   9  -4 -14   12.78    7.74
   9   4 -14   17.41    7.20
  -9  -4  14    3.91    5.33
  -9   4  15   11.06    8.26
   9  -4 -15    9.08    7.99
   9   4 -15   11.36    6.59
  -9  -4  15   16.67    7.07
  -9   4  16   -0.00    5.42
   9  -4 -16   -0.00    5.75
   9   4 -16    2.15    5.09
  -9  -4  16    2.50    4.63
  -9   4  17   18.81    9.04
   9  -4 -17   23.32   10.41
   9   4 -17   32.34    9.64
  -9   4  18   14.36    7.86
   9  -4 -18   36.20   11.12
   9   4 -18   25.79    9.26
  -9  -4  18   28.01    9.27
  -9   4  19   24.45    9.63
   9   4 -19   25.35    8.98
  -9  -4  19   30.40    9.42
  -9   4  20   -0.00    5.27
   9   4 -20    0.00    5.24
  -9  -4  20    0.47    5.32
  -9   4  21    9.22    7.07
   9   4 -21   -0.00    6.36
  -9  -4  21    1.67    5.75
  -9   4  22   10.87    6.46
   9   4 -22    1.86    5.02
  -9  -4  22    5.46    6.35
  -9   4  23   16.45    8.57
   9   4 -23    1.85    5.29
  -9  -4  23   21.33    9.49
  -9   4  24   14.74    7.49
   9   4 -24    3.49    6.05
  -9  -4  24   11.73    7.46
  -9   4  25    1.63    6.11
   9   4 -25    2.33    5.39
  -9  -4  25    1.47    6.26
  -9   4  26   -0.00    6.11
   9   4 -26    0.89    4.79
  -9  -4  26    0.67    6.31
  -9   4  27   -0.00    4.40
   9   4 -27    3.88    5.63
  -9  -4  27    1.78    6.44
  -9   4  28   -0.00    4.74
   9   4 -28   -0.00    4.94
  -9  -4  28    0.00    6.82
  -9   4  29    4.79    7.02
   9   4 -29    6.30    6.24
  -9  -4  29    0.98    5.70
  -9   4  30   -0.00    3.75
   9   4 -30   -0.00    5.62
  -9  -4  30    0.00    6.05
  -9   4  31    0.00    6.54
   9   4 -31    0.00    6.36
  -9  -4  31    3.34    6.25
  -9   4  32   -0.00    6.42
   9   4 -32   -0.00    5.52
  -9  -4  32   -0.00    6.63
  -9   4  33    3.70    6.51
  -9  -4  33    3.01    7.18
  -9   5   1   73.06   15.07
   9  -5  -1   51.99   12.84
   9  -5  -1   70.44   14.73
   9   5  -1  112.62   13.22
   9   5  -1   73.46   11.96
  -9  -5   1   86.75   12.43
  -9   5   2   46.39   11.85
   9  -5  -2   13.94    8.40
   9  -5  -2   57.97   13.15
   9   5  -2   48.53    8.90
   9   5  -2   31.82    7.59
  -9  -5   2   42.75    8.58
  -9   5   3    7.06    6.60
  -9   5   3    0.00    6.14
   9  -5  -3    3.96    5.89
   9  -5  -3    8.30    7.83
   9   5  -3   13.36    5.35
   9   5  -3    9.55    5.66
  -9  -5   3   11.78    5.61
  -9   5   4   43.21   12.01
  -9   5   4   40.99   11.49
   9  -5  -4   30.95    9.92
   9  -5  -4   56.10   13.18
   9   5  -4   60.90   10.38
   9   5  -4   30.43    7.82
  -9  -5   4   46.10    9.70
  -9   5   5   32.20   10.17
  -9   5   5   31.08   10.05
   9  -5  -5    7.11    7.45
   9  -5  -5    9.81    7.71
   9   5  -5   37.99    8.31
   9   5  -5   25.16    6.95
  -9  -5   5   30.32    8.06
  -9   5   6   24.82    9.54
  -9   5   6   41.27   11.46
   9  -5  -6    6.86    8.10
   9  -5  -6   27.34    9.96
   9   5  -6   30.07    7.62
  -9  -5   6   27.24    7.62
   9  -5  -7   68.84   13.48
   9  -5  -7   53.85   13.69
   9   5  -7   47.50    9.90
  -9  -5   7   45.80    9.78
  -9   5   8    3.13    5.34
   9  -5  -8    1.18    5.83
   9  -5  -8   12.15    7.30
   9   5  -8    2.62    4.20
  -9  -5   8    0.00    4.56
  -9   5   9   -0.00    6.09
   9  -5  -9    3.88    6.42
   9   5  -9    3.47    4.45
  -9  -5   9   -0.00    4.46
  -9   5  10    7.38    6.33
   9  -5 -10    1.33    4.92
   9   5 -10    9.55    5.13
  -9  -5  10    0.00    4.39
  -9   5  11   31.71   10.61
   9  -5 -11   53.07   12.91
   9   5 -11   36.28    9.33
  -9  -5  11   37.19    9.51
  -9   5  12   27.52    9.33
   9  -5 -12   15.64    8.89
   9   5 -12   14.66    6.47
  -9   5  13    0.26    4.71
   9  -5 -13   -0.00    5.65
   9   5 -13    2.38    4.87
  -9   5  14   14.56    8.31
   9  -5 -14   12.41    8.48
   9   5 -14   17.52    7.12
  -9  -5  14   16.16    7.01
  -9   5  15   10.14    7.43
   9  -5 -15   18.70    8.32
   9   5 -15    7.25    5.87
  -9   5  16   21.67    8.50
   9  -5 -16   16.68    8.76
   9   5 -16   22.55    8.64
  -9  -5  16   26.05    8.50
   9  -5 -17   33.47   11.12
   9   5 -17   11.67    6.65
  -9  -5  17   16.44    7.50
  -9   5  18    3.45    6.24
  -9  -5  18    2.39    5.07
  -9   5  19    0.00    4.79
   9   5 -19    0.47    4.88
  -9  -5  19   -0.00    5.23
  -9   5  20    9.32    7.65
   9   5 -20    4.33    6.48
  -9  -5  20   11.13    7.72
  -9   5  21    5.04    8.52
   9   5 -21    9.33    7.46
  -9  -5  21   15.70    7.97
  -9   5  22   10.28    8.45
   9   5 -22   12.25    8.34
  -9  -5  22    6.66    6.67
  -9   5  23    0.54    4.57
   9   5 -23    5.65    6.53
  -9  -5  23    8.15    7.28
  -9   5  24    8.87    7.33
   9   5 -24   -0.00    4.02
  -9  -5  24   -0.00    4.91
   9   5 -25    0.00    6.00
  -9  -5  25   -0.00    6.30
  -9   5  26   10.49    7.25
   9   5 -26    7.78    6.75
  -9  -5  26   13.60    8.36
  -9   5  27    4.15    7.07
   9   5 -27    0.15    5.29
  -9  -5  27    1.27    5.76
  -9   5  28    0.18    5.60
   9   5 -28    4.18    5.73
  -9   5  29    1.79    5.58
   9   5 -29   -0.00    6.07
  -9  -5  29    2.33    7.02
  -9   5  30    5.61    7.62
   9   5 -30   -0.00    5.72
  -9  -5  30    3.15    6.60
  -9   5  31    0.00    5.72
   9   5 -31    7.57    8.50
  -9  -5  31    0.00    5.23
  -9   5  32    0.62    5.78
   9   5 -32    1.30    5.12
  -9  -5  32    0.00    6.20
   9   5 -33    0.61    5.46
  -9  -5  33    9.49    6.69
  -9   6   1   -0.00    4.59
   9  -6  -1    1.07    5.96
   9  -6  -1   -0.00    5.60
   9   6  -1    2.42    3.73
  -9  -6   1   -0.00    3.25
  -9   6   2   74.39   15.83
   9  -6  -2   60.17   13.66
   9  -6  -2   93.56   16.30
   9   6  -2   97.18   12.64
  -9  -6   2   62.17   10.76
  -9   6   3   21.12    9.15
   9  -6  -3    4.00    6.80
   9  -6  -3   27.88   10.14
   9   6  -3   36.55    7.68
  -9  -6   3   22.32    6.59
  -9   6   4   13.00    8.90
  -9   6   4   26.66    9.56
   9  -6  -4   12.56    7.60
   9  -6  -4   10.41    8.60
   9   6  -4   10.89    5.14
  -9  -6   4   18.53    6.24
  -9   6   5   10.94    7.01
  -9   6   5   16.26    8.06
   9  -6  -5   12.31    7.66
   9   6  -5   24.73    7.08
  -9  -6   5   10.91    5.53
  -9   6   6   -0.00    6.50
  -9   6   6    6.17    6.50
   9  -6  -6    1.96    5.14
   9  -6  -6   -0.00    6.39
   9   6  -6    6.31    4.77
  -9  -6   6    1.56    3.67
  -9   6   7    0.00    6.08
  -9   6   7   24.05    8.90
   9  -6  -7   18.85    9.61
   9  -6  -7   14.69    8.10
   9   6  -7   38.95    8.53
  -9  -6   7   12.87    6.17
   9  -6  -8   31.77   10.99
   9  -6  -8   50.79   12.68
   9   6  -8   44.33    9.62
  -9  -6   8   47.46   10.18
  -9   6   9   10.84    7.34
   9  -6  -9   15.55    7.59
   9  -6  -9    7.39    7.48
   9   6  -9    5.15    4.82
  -9  -6   9    0.00    4.02
  -9   6  10   -0.00    5.07
   9  -6 -10    4.32    6.92
   9  -6 -10   -0.00    5.90
   9   6 -10    1.90    4.07
  -9  -6  10    2.56    4.25
  -9   6  11   -0.00    4.45
   9  -6 -11   -0.00    4.36
   9   6 -11    1.24    4.16
  -9  -6  11    0.00    4.45
  -9   6  12   28.83    9.63
   9  -6 -12   24.84   10.12
   9   6 -12   28.70    9.24
   9  -6 -13   13.85    7.99
   9   6 -13   17.16    7.57
  -9   6  14   15.17    8.64
   9  -6 -14   31.72   11.56
   9   6 -14   21.42    8.13
  -9  -6  14   22.52    8.03
  -9   6  15    6.39    7.43
   9   6 -15   -0.00    4.08
  -9  -6  15    1.95    4.83
  -9   6  16   -0.00    5.55
   9   6 -16    3.53    4.51
  -9  -6  16   -0.00    4.60
  -9   6  17    3.72    6.07
   9   6 -17   10.97    6.34
  -9  -6  17    2.61    5.43
  -9   6  18   24.62    8.93
   9   6 -18   14.73    8.28
  -9  -6  18   15.57    8.06
  -9   6  19    3.69    6.31
   9   6 -19    0.78    4.21
  -9  -6  19    7.80    6.23
  -9   6  20    0.00    6.10
   9   6 -20   -0.00    5.09
  -9  -6  20    1.73    5.91
  -9   6  21    2.03    6.89
   9   6 -21   -0.00    4.95
  -9  -6  21    0.00    5.62
  -9   6  22    0.12    6.08
   9   6 -22    0.00    4.81
  -9  -6  22   10.45    7.92
  -9   6  23    7.54    6.54
   9   6 -23    4.46    5.77
  -9   6  24    0.00    5.87
   9   6 -24    0.00    5.22
  -9  -6  24    4.10    6.03
  -9   6  25    5.10    5.99
   9   6 -25    8.99    6.51
  -9  -6  25    2.85    5.38
  -9   6  26    0.91    5.15
   9   6 -26    0.00    5.30
  -9  -6  26    0.49    6.26
  -9   6  27    1.85    4.75
   9   6 -27    1.53    6.08
  -9  -6  27    2.81    6.92
  -9   6  28    3.30    6.27
   9   6 -28    0.03    5.51
  -9  -6  28    3.01    5.88
  -9   6  29    5.89    6.20
   9   6 -29   -0.00    7.13
  -9  -6  29   -0.00    5.99
  -9   6  30    4.34    7.25
   9   6 -30   -0.00    4.74
  -9  -6  30    3.74    6.51
  -9   6  31    1.30    4.96
   9   6 -31   -0.00    5.26
  -9  -6  31    4.30    6.81
  -9   6  32   -0.00    6.89
   9   6 -32   -0.00    6.08
  -9  -6  32    0.58    4.69
   9   6 -33   -0.00    7.07
  -9  -6  33    1.98    6.04
   9   6 -34    3.85    6.85
  -9   7   1   21.43    8.88
   9  -7  -1    5.37    6.79
   9   7  -1   14.80    5.37
  -9   7   2    2.02    5.74
   9  -7  -2    5.40    6.78
   9   7  -2    9.57    4.43
  -9   7   3    7.26    7.58
   9  -7  -3    4.21    5.95
   9  -7  -3    7.47    6.66
   9   7  -3   -0.00    3.82
  -9   7   4    6.25    6.94
   9  -7  -4    5.19    7.22
   9  -7  -4   13.70    7.78
   9   7  -4   21.92    6.33
  -9   7   5   15.87    8.08
  -9   7   5    3.89    6.67
   9  -7  -5    4.18    6.33
   9  -7  -5    0.00    6.85
   9   7  -5    1.07    3.57
  -9   7   6   28.73   11.47
  -9   7   6   53.65   13.47
   9  -7  -6   17.00    9.55
   9   7  -6   42.19    9.02
  -9  -7   6   43.46    9.06
  -9   7   7    7.34    6.69
  -9   7   7    0.00    5.84
   9  -7  -7    0.00    6.40
   9  -7  -7    1.06    6.00
   9   7  -7   -0.00    3.61
  -9  -7   7    2.35    4.18
  -9   7   8   -0.00    6.17
   9  -7  -8    0.57    5.01
   9  -7  -8    4.61    6.91
   9   7  -8    1.18    3.60
  -9  -7   8    1.20    4.25
  -9   7   9   14.95    7.84
   9  -7  -9    5.91    6.03
   9  -7  -9    0.00    7.02
   9   7  -9   12.95    5.37
  -9  -7   9   10.99    5.93
  -9   7  10   11.16    7.15
   9  -7 -10   14.39    8.09
   9  -7 -10   16.96    9.27
   9   7 -10   12.06    5.62
  -9  -7  10   12.72    6.43
  -9   7  11    3.86    6.65
   9  -7 -11   11.32    7.59
   9  -7 -11   22.74   10.01
   9   7 -11   12.38    5.91
  -9  -7  11   18.11    6.81
  -9   7  12   34.36   11.29
   9   7 -12   37.77    9.39
  -9   7  13    1.55    6.01
   9   7 -13   -0.00    4.70
  -9   7  14    3.20    6.43
   9   7 -14    3.12    4.38
  -9  -7  14    4.42    5.49
   9   7 -15    3.02    5.06
  -9  -7  15    0.56    4.53
  -9   7  16   11.04    8.25
   9   7 -16   49.70   10.84
  -9  -7  16   34.60    9.87
  -9   7  17   -0.00    6.42
   9   7 -17   -0.00    5.57
  -9  -7  17    7.03    6.75
  -9   7  18    1.91    6.51
   9   7 -18    1.99    4.18
  -9  -7  18    3.20    6.38
  -9   7  19   -0.00    6.39
   9   7 -19    1.12    5.77
  -9  -7  19    0.74    5.12
  -9   7  20   -0.00    6.32
   9   7 -20    2.84    6.43
  -9   7  21    3.02    6.12
   9   7 -21    7.22    6.36
  -9  -7  21    6.65    5.60
  -9   7  22    4.51    6.67
   9   7 -22    9.20    7.59
  -9  -7  22   17.14    7.87
  -9   7  23   -0.00    5.25
   9   7 -23    0.00    5.66
  -9  -7  23    0.00    4.54
  -9   7  24    4.91    6.18
   9   7 -24   -0.00    6.31
  -9  -7  24   -0.00    5.51
  -9   7  25    9.58    6.73
   9   7 -25   -0.00    5.71
  -9  -7  25   -0.00    4.80
  -9   7  26    4.98    7.02
   9   7 -26    8.85    7.81
  -9  -7  26    2.96    5.75
  -9   7  27    3.89    7.08
   9   7 -27    0.00    4.71
  -9  -7  27   -0.00    5.73
  -9   7  28   -0.00    5.66
   9   7 -28    0.39    6.56
  -9  -7  28    5.47    6.68
  -9   7  29    0.00    5.29
   9   7 -29   -0.00    6.85
  -9  -7  29    3.06    6.83
  -9   7  30   -0.00    5.22
   9   7 -30    0.17    5.71
  -9  -7  30    3.32    6.81
  -9   7  31    9.94    6.66
   9   7 -31    0.67    6.20
  -9  -7  31   -0.00    6.62
   9   7 -32    0.22    5.62
  -9  -7  32    6.99    8.39
   9   7 -33    1.99    6.78
   9   7 -34    4.95    5.95
   9  -8  -1    5.30    7.12
   9   8  -1    7.26    3.80
   9  -8  -2    3.43    6.47
   9   8  -2    9.11    3.84
   9  -8  -3   -0.00    4.88
   9   8  -3   -0.00    3.23
   9  -8  -4   51.95   12.22
   9   8  -4   33.98    7.68
   9  -8  -5    4.92    5.60
   9  -8  -5    0.81    6.52
   9   8  -5    0.25    3.67
   9  -8  -6    0.00    5.68
   9  -8  -6    1.34    5.87
   9   8  -6    2.31    3.60
  -9   8   7   -0.00    4.43
   9  -8  -7   -0.00    5.61
   9   8  -7    1.99    3.84
  -9   8   8   32.25   11.19
  -9   8   8   39.59   12.10
   9  -8  -8   36.70   12.06
   9   8  -8   61.04   10.24
  -9   8   9    1.86    5.17
  -9   8   9   12.55    7.94
   9  -8  -9    4.91    7.38
   9   8  -9    8.13    4.88
  -9   8  10    8.15    6.73
   9  -8 -10    7.65    6.17
   9   8 -10   11.41    5.33
  -9   8  11   -0.00    6.12
   9  -8 -11   -0.00    6.02
   9   8 -11    1.26    4.14
  -9  -8  11    0.00    3.86
  -9   8  12   11.17    6.75
   9  -8 -12    3.54    6.44
   9   8 -12    3.61    6.19
  -9   8  13    4.69    6.46
   9  -8 -13   -0.00    5.35
   9   8 -13   -0.00    4.19
  -9   8  14   18.84    9.19
   9   8 -14    9.69    6.31
  -9  -8  14    7.72    6.47
  -9   8  15   -0.00    4.82
   9   8 -15    0.00    4.74
  -9  -8  15    4.07    5.45
  -9   8  16    5.91    6.39
   9   8 -16    2.90    5.70
  -9  -8  16    5.47    6.45
  -9   8  17    1.00    5.73
  -9  -8  17    1.75    5.16
  -9   8  18   12.93    7.93
   9   8 -18    8.48    6.37
  -9  -8  18   17.24    7.94
  -9   8  19    0.00    5.65
   9   8 -19    3.19    4.85
  -9  -8  19   -0.00    4.43
  -9   8  20    1.32    6.49
   9   8 -20   -0.00    5.85
  -9  -8  20    3.93    5.76
  -9   8  21    1.57    5.66
   9   8 -21    0.00    5.47
  -9  -8  21    0.00    6.24
  -9   8  22    6.37    7.23
   9   8 -22    3.80    5.46
  -9  -8  22    1.21    6.53
  -9   8  23   -0.00    4.50
   9   8 -23    4.35    6.22
  -9  -8  23    0.00    5.28
  -9   8  24    5.30    6.07
   9   8 -24    2.32    5.24
  -9  -8  24    2.49    5.15
  -9   8  25   -0.00    5.67
   9   8 -25    0.00    5.46
  -9  -8  25   -0.00    5.30
  -9   8  26   -0.00    6.44
   9   8 -26    4.61    5.42
  -9  -8  26    2.19    6.82
  -9   8  27    2.90    6.51
  -9  -8  27    1.23    5.82
  -9   8  28    7.97    6.80
  -9  -8  28   -0.00    5.96
  -9   8  29    0.56    7.09
   9   8 -29   -0.00    5.83
  -9  -8  29   -0.00    5.51
  -9   8  30    0.60    7.99
   9   8 -30   -0.00    6.60
  -9  -8  30    2.40    5.99
   9   8 -31    0.09    5.82
  -9  -8  31   -0.00    7.31
   9   8 -32    2.25    7.16
  -9  -8  32    2.99    6.33
   9   8 -33   -0.00    5.05
  -9   9   1    2.72    5.08
   9  -9  -1   -0.00    5.87
   9   9  -1    2.17    3.21
  -9   9   2   41.12   11.96
   9  -9  -2   27.80   10.72
   9   9  -2   33.20    6.90
  -9   9   3    4.98    6.13
   9  -9  -3   -0.00    5.61
  -9   9   4   -0.00    5.54
   9  -9  -4    7.52    7.05
   9   9  -4    6.45    4.50
  -9   9   5   -0.00    4.29
   9  -9  -5   -0.00    5.48
   9   9  -5    2.49    3.35
   9  -9  -6   29.35   10.29
   9   9  -6   34.54    8.01
  -9   9   7   -0.00    5.10
   9  -9  -7    0.00    6.61
   9   9  -7   -0.00    4.05
  -9   9   8    3.47    6.68
  -9   9   8   -0.00    5.06
   9  -9  -8    2.89    5.49
   9   9  -8    0.27    4.00
  -9   9   9    6.49    6.81
  -9   9   9   -0.00    6.47
   9  -9  -9    4.87    6.90
   9   9  -9    5.49    4.89
  -9   9  10    2.92    6.80
  -9   9  10    7.31    6.99
   9  -9 -10    5.86    7.32
  -9   9  11    8.42    7.21
   9  -9 -11   -0.00    5.94
   9   9 -11    0.77    3.22
  -9   9  12    0.00    6.72
   9  -9 -12   21.19    9.15
   9   9 -12   17.66    6.66
  -9   9  13   -0.00    5.93
   9  -9 -13   11.19    8.42
   9   9 -13    0.03    4.01
  -9   9  14    7.01    6.43
   9  -9 -14   -0.00    6.14
   9   9 -14    0.48    4.16
  -9   9  15   10.76    8.41
   9  -9 -15   -0.00    6.81
   9   9 -15    3.80    4.24
  -9   9  16   17.90    9.68
   9  -9 -16   16.29    9.12
   9   9 -16   19.50    7.62
  -9   9  17   -0.00    6.17
   9   9 -17   -0.00    4.84
  -9  -9  17    0.00    4.91
  -9   9  18    2.92    6.53
   9   9 -18    0.29    4.05
  -9  -9  18   -0.00    5.37
  -9   9  19    4.80    5.46
   9   9 -19    3.37    5.80
  -9  -9  19    1.73    5.89
   9   9 -20    3.21    5.29
  -9  -9  20   -0.00    4.76
  -9   9  21    0.75    6.12
   9   9 -21   -0.00    5.25
  -9  -9  21   -0.00    4.38
  -9   9  22    7.73    7.46
   9   9 -22   26.92    8.99
  -9  -9  22    2.08    5.94
  -9   9  23    0.94    5.26
   9   9 -23   -0.00    4.22
  -9  -9  23    0.24    4.84
  -9   9  24   -0.00    5.03
   9   9 -24    4.31    5.70
  -9  -9  24    2.21    6.99
  -9   9  25    3.83    5.13
   9   9 -25    0.62    5.35
  -9  -9  25   -0.00    5.40
  -9   9  26   14.99    8.57
   9   9 -26    7.40    6.65
  -9  -9  26    0.00    5.63
  -9   9  27    3.46    5.86
   9   9 -27    2.02    5.95
  -9  -9  27    1.78    5.59
  -9   9  28    0.79    4.74
   9   9 -28    0.00    5.82
  -9  -9  28    3.45    5.82
  -9   9  29   -0.00    5.51
   9   9 -29    0.00    5.96
  -9  -9  29    0.16    4.13
   9   9 -30    2.31    6.41
  -9  -9  30    2.91    6.55
  -9  -9  31    4.31    6.44
  -9  10   1   -0.00    5.63
   9 -10  -1   -0.00    7.43
  -9  10   2    9.61    6.80
   9 -10  -2    7.45    8.16
   9  10  -2   17.85    5.13
  -9  10   3    0.41    6.03
   9 -10  -3   -0.00    5.50
   9  10  -3   -0.00    3.13
  -9  10   4   21.25    9.55
   9 -10  -4   20.17    9.06
   9  10  -4   13.90    5.31
  -9  10   5    0.00    5.21
   9 -10  -5   -0.00    6.29
   9  10  -5    1.86    3.39
  -9  10   6    0.00    4.95
   9 -10  -6   -0.00    5.60
   9 -10  -7    4.05    6.34
   9  10  -7    0.00    3.34
  -9  10   8   16.55    8.78
   9 -10  -8    9.35    6.69
   9  10  -8    7.15    4.79
  -9  10   9    3.98    6.06
   9 -10  -9    4.71    6.39
   9  10  -9    5.35    4.14
  -9  10  10    5.33    5.67
  -9  10  10    3.89    6.12
   9 -10 -10    4.77    7.56
   9  10 -10   -0.00    4.56
  -9  10  11    6.05    6.99
  -9  10  11    0.00    4.39
   9 -10 -11   -0.00    6.16
   9  10 -11    0.00    4.08
  -9  10  12   -0.00    6.53
   9 -10 -12    5.18    6.51
   9  10 -12    3.59    5.46
  -9  10  13    0.00    5.16
   9 -10 -13    0.00    5.46
   9  10 -13    0.00    3.43
  -9  10  14    8.92    7.09
   9 -10 -14    4.12    6.37
   9  10 -14    4.86    5.75
  -9  10  15    0.00    5.53
   9 -10 -15   -0.00    5.48
   9  10 -15   -0.00    3.93
  -9  10  16    0.00    5.48
   9 -10 -16    0.00    5.23
   9  10 -16   -0.00    4.16
  -9  10  17   -0.00    6.11
   9 -10 -17   -0.00    4.87
   9  10 -17    0.11    4.35
  -9  10  18   13.90    7.28
   9 -10 -18   10.05    7.72
   9  10 -18   12.12    6.48
  -9  10  19    0.00    5.46
   9  10 -19    2.71    5.09
  -9  10  20   10.26    8.37
   9  10 -20    0.00    4.93
  -9  10  21    1.81    5.67
   9  10 -21    0.92    5.20
  -9  10  22    0.00    6.06
   9  10 -22    4.73    6.03
   9  10 -23    0.00    4.84
  -9  10  24    4.79    6.89
   9  10 -24   -0.00    5.84
  -9 -10  24    3.95    7.18
  -9  10  25   -0.00    5.50
   9  10 -25   -0.00    5.88
  -9 -10  25   12.70    7.84
  -9  10  26   -0.00    5.19
   9  10 -26   -0.00    5.65
  -9 -10  26    4.79    6.78
  -9  10  27    1.18    7.17
   9  10 -27    4.05    6.35
  -9 -10  27   -0.00    7.09
  -9  10  28   21.95    9.90
  -9 -10  28   -0.00    7.05
  -9 -10  29   -0.00    6.54
  -9 -10  30    4.24    6.76
  -9  11   1   -0.00    5.75
   9 -11  -1   -0.00    6.27
   9  11  -1    0.56    2.73
  -9  11   2   22.02    8.88
   9 -11  -2    4.24    6.83
   9  11  -2   13.21    4.92
  -9  11   3    4.41    5.84
  -9  11   4    1.32    5.41
   9 -11  -4    8.58    8.01
   9  11  -4   11.22    4.92
  -9  11   5   -0.00    5.90
   9 -11  -5   -0.00    7.53
   9  11  -5    1.40    3.48
  -9  11   6   12.25    8.00
   9 -11  -6    1.70    6.21
   9  11  -6   23.01    6.55
  -9  11   7    3.12    6.25
   9 -11  -7    3.02    7.23
   9  11  -7   -0.00    3.93
   9 -11  -8    0.34    3.87
   9  11  -8   -0.00    3.37
  -9  11   9    0.16    5.17
   9 -11  -9    0.59    4.52
   9  11  -9    0.00    4.06
  -9  11  10   18.76    9.63
   9 -11 -10    2.95    6.60
   9  11 -10    7.54    5.49
  -9  11  11   -0.00    5.17
   9 -11 -11    2.17    5.23
   9  11 -11   -0.00    3.52
  -9  11  12    9.71    7.23
  -9  11  12    3.56    6.31
   9 -11 -12   11.13    7.76
   9  11 -12    9.71    5.26
  -9  11  13    3.71    6.18
  -9  11  13    0.04    5.19
   9 -11 -13    9.12    8.34
   9  11 -13   -0.00    3.95
  -9  11  14    0.38    5.95
   9 -11 -14   -0.00    5.42
   9  11 -14    2.19    4.70
  -9  11  15    0.22    4.69
   9 -11 -15   -0.00    5.77
   9  11 -15   -0.00    4.33
  -9  11  16   10.88    7.88
   9 -11 -16   18.55    9.93
   9  11 -16    4.79    5.93
  -9  11  17   -0.00    5.87
   9 -11 -17   -0.00    5.60
   9  11 -17   -0.00    4.86
  -9  11  18    0.00    5.93
   9 -11 -18    6.68    7.46
   9  11 -18    3.02    4.80
  -9  11  19    0.88    6.75
   9 -11 -19    1.88    5.55
   9  11 -19   -0.00    4.01
  -9  11  20    0.00    5.45
   9 -11 -20   -0.00    6.90
   9  11 -20    6.11    5.60
  -9  11  21    0.25    5.02
   9 -11 -21    1.55    7.40
   9  11 -21    0.00    5.45
  -9  11  22   -0.00    6.17
   9  11 -22    0.00    4.72
  -9  11  23    2.60    7.49
   9  11 -23   -0.00    4.90
  -9  11  24    0.81    6.71
   9  11 -24   -0.00    4.81
  -9  11  25    1.72    6.74
  -9  12   1    2.07    5.56
   9 -12  -1    3.61    6.65
  -9  12   2   -0.00    5.71
   9 -12  -2   -0.00    3.94
   9  12  -2    2.27    3.16
  -9  12   3    7.48    7.43
   9 -12  -3    1.49    5.46
   9  12  -3    4.20    3.99
  -9  12   4   14.98    7.88
   9 -12  -4    3.39    6.62
   9  12  -4   11.58    4.74
  -9  12   5   -0.00    5.61
   9 -12  -5   -0.00    7.36
   9  12  -5    0.00    3.22
  -9  12   6   -0.00    5.83
   9 -12  -6   -0.00    6.46
   9  12  -6    0.90    3.17
  -9  12   7    5.72    6.76
   9 -12  -7   -0.00    6.13
   9  12  -7   -0.00    3.63
  -9  12   8    7.59    6.65
   9 -12  -8    7.38    6.72
   9  12  -8   18.08    6.40
  -9  12   9    3.27    5.68
   9 -12  -9    0.00    6.00
   9  12  -9    4.39    4.78
  -9  12  10    3.50    5.60
  -9  12  11   -0.00    6.14
   9 -12 -11   -0.00    5.74
  -9  12  12    3.21    7.05
   9 -12 -12    4.97    5.75
   9  12 -12    4.04    4.12
  -9  12  13   -0.00    5.51
   9 -12 -13    3.76    5.46
   9  12 -13    1.81    3.72
  -9  12  14    5.32    7.63
  -9  12  14    5.36    6.62
   9 -12 -14    2.31    7.34
   9  12 -14    9.16    5.47
  -9  12  15    2.16    6.42
   9 -12 -15   -0.00    5.75
   9  12 -15   -0.00    3.71
  -9  12  16    4.37    6.60
   9 -12 -16   -0.00    7.25
   9  12 -16    0.25    4.34
  -9  12  17    0.00    6.14
   9 -12 -17    4.42    7.46
   9  12 -17   -0.00    5.00
  -9  12  18    7.91    6.80
   9 -12 -18   -0.00    6.10
   9  12 -18    8.94    5.47
  -9  12  19    5.63    7.04
   9 -12 -19   -0.00    5.54
   9  12 -19    6.09    5.54
  -9  12  20    5.28    7.15
   9 -12 -20    1.54    5.18
   9  12 -20    5.96    4.74
  -9  12  21    0.00    7.08
   9 -12 -21    0.00    5.84
  -9  12  22    1.59    6.03
   9 -12 -22    1.34    6.94
  -9  12  23   -0.00    6.27
   9 -12 -23    0.00    6.29
  -9  12  24    6.77    7.93
   9 -12 -24    1.23    6.00
  -9  12  25    0.00    6.13
  -9  13   1   -0.00    5.55
   9 -13  -1    0.00    5.71
   9  13  -1    1.04    2.83
  -9  13   2    0.00    4.40
   9 -13  -2   -0.00    5.77
   9  13  -2    1.52    3.22
  -9  13   3   -0.00    4.83
   9 -13  -3   -0.00    5.64
   9  13  -3    2.77    3.52
  -9  13   4   -0.00    5.55
   9 -13  -4   -0.00    6.01
   9  13  -4    2.14    3.26
  -9  13   5    7.08    7.84
   9 -13  -5    1.74    6.23
  -9  13   6    7.22    6.87
   9  13  -6    7.16    4.60
  -9  13   7   -0.00    5.51
   9 -13  -7    4.58    5.96
   9  13  -7   -0.00    3.46
  -9  13   8    5.06    6.37
   9 -13  -8    2.21    6.29
   9  13  -8    5.10    3.93
  -9  13   9    4.27    6.62
   9 -13  -9   -0.00    4.91
   9  13  -9    0.29    3.63
  -9  13  10    1.99    5.05
   9 -13 -10    2.54    5.99
   9  13 -10    3.70    3.73
  -9  13  11   -0.00    4.89
   9 -13 -11   -0.00    4.46
   9  13 -11   -0.00    3.55
  -9  13  12    6.84    6.84
   9  13 -12    2.61    3.77
  -9  13  13    0.86    5.64
   9 -13 -13   -0.00    5.31
   9  13 -13   -0.00    3.48
  -9  13  14    4.12    6.79
   9 -13 -14    2.36    5.59
   9  13 -14    1.41    3.85
  -9  13  15    2.06    5.82
   9 -13 -15    3.81    6.06
   9  13 -15    0.34    3.87
  -9  13  16    3.07    7.16
  -9  13  16   12.41    7.75
   9 -13 -16    1.35    5.72
   9  13 -16    2.13    4.46
  -9  13  17    3.20    8.38
   9 -13 -17   -0.00    7.85
   9  13 -17    0.00    5.25
  -9  13  18    0.00    7.60
   9 -13 -18   -0.00    6.59
  -9  13  19    0.00    7.15
  -9  13  20    0.96    6.95
   9 -13 -20   -0.00    6.22
  -9  13  21   -0.00    6.42
   9 -13 -21    3.45    6.57
  -9  13  22   -0.00    6.85
   9 -13 -22    6.24    7.04
   9 -13 -23   -0.00    6.59
   9 -14  -1   -0.00    6.39
   9  14  -1   -0.00    2.72
  -9  14   2   -0.00    6.53
   9 -14  -2    5.05    7.73
  -9  14   3   -0.00    5.53
   9 -14  -3    2.33    6.10
   9  14  -3    8.51    3.93
  -9  14   4    9.90    8.59
   9 -14  -4    3.96    7.48
   9  14  -4    3.31    3.46
  -9  14   5    1.09    6.33
   9 -14  -5   -0.00    6.34
   9  14  -5    0.00    2.85
  -9  14   6    4.79    6.18
   9 -14  -6    6.69    6.99
   9  14  -6    0.00    3.66
  -9  14   7    4.74    6.48
   9 -14  -7    0.33    6.30
   9  14  -7   -0.00    3.30
  -9  14   8   -0.00    4.25
   9 -14  -8    7.97    7.73
   9  14  -8    1.74    3.53
  -9  14   9   -0.00    5.08
   9 -14  -9    0.00    7.19
   9  14  -9    2.45    3.55
  -9  14  10    3.09    6.08
   9 -14 -10   -0.00    6.57
   9  14 -10    7.97    5.47
  -9  14  11   -0.00    6.04
   9 -14 -11    2.23    7.56
   9  14 -11   -0.00    4.11
   9 -14 -12    2.48    7.36
   9  14 -12    5.43    4.56
  -9  14  13    1.80    7.25
   9 -14 -13   -0.00    6.16
  -9  14  14   -0.00    6.11
   9 -14 -14    4.38    6.38
  -9  14  15   -0.00    4.57
   9 -14 -15    1.24    5.68
  -9  14  16    0.00    6.57
   9 -14 -16    1.26    4.83
  -9  14  17    1.95    5.56
   9 -14 -17   -0.00    5.45
  -9  14  18    4.56    6.83
   9 -14 -18    3.23    6.60
  -9  14  19    0.66    7.05
   9 -14 -19    1.45    5.37
   9 -14 -20    4.85    7.35
  -9  15   1    0.04    6.25
   9 -15  -1    5.18    6.37
   9  15  -1    3.12    2.73
   9 -15  -2    0.42    6.17
   9  15  -2    0.96    2.46
  -9  15   3    1.01    4.34
   9  15  -3    0.96    2.67
  -9  15   4   -0.00    8.03
   9 -15  -4    2.75    6.64
   9  15  -4   -0.00    2.67
  -9  15   5   -0.00    7.17
   9 -15  -5    0.20    7.05
   9  15  -5   -0.00    3.45
  -9  15   6    0.82    5.27
   9 -15  -6    6.27    6.71
   9  15  -6   -0.00    3.22
  -9  15   7   -0.00    5.81
   9 -15  -7   -0.00    5.29
   9  15  -7    0.00    3.15
  -9  15   8   -0.00    5.72
   9 -15  -8    2.35    5.82
   9  15  -8    1.85    3.26
  -9  15   9   -0.00    4.95
   9 -15  -9    8.55    6.53
  -9  15  10   -0.00    5.99
   9 -15 -10   -0.00    5.59
  -9  15  11    4.28    6.06
   9 -15 -11    1.97    6.31
  -9  15  12   -0.00    4.95
   9 -15 -12    4.57    7.90
  -9  15  13    3.55    6.31
   9 -15 -13    0.62    6.43
   9 -15 -14    2.69    4.45
   9 -15 -15   -0.00    5.82
   9 -15 -16    3.38    5.88
  -9  16   1    1.95    6.93
   9  16  -1    0.00    2.61
  -9  16   2    8.45    7.96
   9  16  -2   -0.00    2.60
   9 -16  -3   -0.00    6.80
  -9  16   4   -0.00    4.70
   9 -16  -4    1.90    6.55
  -9  16   5   -0.00    5.76
  -9  16   6    6.75    7.58
   9 -16  -6    0.00    6.34
   9 -16  -7   -0.00    6.08
   9 -16  -8    0.38    5.30
   9 -16  -9   -0.00    4.90
  -8   0   1    0.87    3.48
  -8   0   1    3.54    4.27
   8   0  -1    1.65    4.64
   8   0  -1   -0.00    3.40
   8   0  -1    0.66    4.19
  -8   0   2  460.29   39.33
  -8   0   2  403.29   38.15
   8   0  -2  395.00   37.59
   8   0  -2  455.79   37.39
   8   0  -2  341.72   36.54
  -8   0   3    0.49    4.60
  -8   0   3    0.27    3.72
   8   0  -3   -0.00    3.93
  -8   0   4   53.60   10.77
   8   0  -4   67.92   11.84
  -8   0   5    4.01    4.43
   8   0  -5    1.84    3.96
  -8   0   6   62.50   11.77
   8   0  -6   85.59   13.84
  -8   0   7    1.29    4.48
   8   0  -7    0.83    4.85
  -8   0   8  121.95   17.69
   8   0  -8  158.66   19.98
  -8   0   9   -0.00    4.95
  -8   0  10    4.30    4.45
   8   0 -10   -0.00    4.76
   8   0 -11   -0.00    4.56
   8   0 -12  140.19   19.57
   8   0 -13    3.88    5.07
   8   0 -14   57.60   12.17
  -8   0  15   -0.00    4.80
  -8   0  16    2.55    6.31
  -8   0  17   -0.00    5.59
  -8   0  18   62.89   13.34
  -8   0  19    1.81    5.01
  -8   0  20    0.65    6.00
  -8   0  21    6.25    6.93
  -8   0  22   11.60    8.67
   8   0 -22   44.22   11.96
  -8   0  23   -0.00    5.60
   8   0 -23   -0.00    6.55
  -8   0  24   13.48    7.51
   8   0 -24   14.87    8.02
  -8   0  25   -0.00    4.90
   8   0 -25    0.00    6.09
  -8   0  26    2.03    5.91
   8   0 -26    0.00    4.48
  -8   0  27   -0.00    6.11
   8   0 -27    0.09    4.52
  -8   0  28    9.24    7.28
  -8   0  29   -0.00    5.91
  -8   0  30    7.06    7.11
  -8   0  31    1.43    5.50
  -8   0  32    4.44    6.64
  -8   0  33   10.94    6.82
  -8   0  34    0.00    6.34
  -8   0  35    0.10    6.00
  -8   1   1   44.04   10.18
  -8   1   1   44.33   10.21
   8  -1  -1   64.17   11.17
   8  -1  -1   37.65    9.02
   8   1  -1   48.76    9.67
   8   1  -1   45.80    8.40
   8   1  -1   30.67    8.27
  -8  -1   1   46.04    9.48
  -8   1   2    3.89    5.08
  -8   1   2    3.01    4.69
   8  -1  -2    0.00    4.17
   8  -1  -2   -0.00    4.23
   8   1  -2    7.22    4.48
   8   1  -2    1.88    4.73
  -8  -1   2    2.71    4.79
  -8  -1   2    4.55    3.77
  -8   1   3    0.00    4.41
  -8   1   3    0.65    3.73
   8  -1  -3    0.00    3.95
   8  -1  -3   -0.00    4.31
   8   1  -3    5.26    4.25
   8   1  -3    5.71    4.21
  -8  -1   3   -0.00    3.62
  -8  -1   3    0.00    3.30
  -8   1   4   22.34    7.72
   8  -1  -4   28.25    8.25
   8   1  -4   27.42    7.23
   8   1  -4   25.31    7.52
  -8  -1   4   36.88    8.38
  -8   1   5    5.61    5.06
   8  -1  -5    1.89    3.87
   8   1  -5    7.07    4.18
   8   1  -5   10.07    5.55
  -8  -1   5   -0.00    2.75
  -8   1   6   65.76   11.97
   8  -1  -6   67.41   12.53
   8   1  -6   70.81   12.58
  -8  -1   6   56.59   10.92
  -8   1   7    5.70    4.80
   8   1  -7    6.42    5.92
  -8  -1   7   -0.00    4.05
  -8   1   8   -0.00    3.46
   8  -1  -8   -0.00    3.98
   8   1  -8    0.71    5.07
  -8  -1   8    5.73    4.80
  -8   1   9   11.77    6.09
   8  -1  -9    6.35    5.36
   8   1  -9    6.79    5.87
  -8  -1   9   17.67    6.52
   8  -1 -10  132.01   18.86
   8   1 -10  137.04   18.26
  -8  -1  10  109.64   16.30
   8  -1 -11    2.09    5.40
  -8  -1  11    6.01    5.14
   8  -1 -12    4.04    6.68
   8  -1 -13   -0.00    4.61
  -8   1  14   55.83   11.67
   8  -1 -14   33.70   10.20
  -8   1  15   28.74    9.12
   8  -1 -15   35.50   10.35
  -8  -1  15   25.65    8.56
  -8   1  16   43.24   10.48
   8  -1 -16   42.05   11.31
  -8  -1  16   33.17   10.22
  -8   1  17    1.32    4.11
   8  -1 -17    1.01    6.04
  -8  -1  17   -0.00    4.34
  -8  -1  18    4.37    6.60
  -8   1  19    0.00    4.81
   8   1 -19    5.85    6.16
  -8  -1  19    0.00    6.24
  -8   1  20   29.19    9.29
   8   1 -20    8.02    6.80
  -8  -1  20   13.62    7.50
  -8   1  21   -0.00    5.83
   8   1 -21    2.15    5.16
  -8  -1  21   -0.00    5.19
  -8   1  22   19.26    8.63
   8   1 -22   22.06    9.51
  -8  -1  22   23.82    9.05
  -8   1  23    2.10    5.10
   8   1 -23    2.56    5.50
  -8  -1  23   -0.00    5.30
  -8   1  24    3.73    7.15
   8   1 -24   13.84    7.85
  -8  -1  24    5.24    6.34
  -8   1  25   -0.00    5.61
   8   1 -25   -0.00    5.03
  -8  -1  25    2.97    5.91
  -8   1  26    0.00    7.50
   8  -1 -26    3.84    6.10
   8   1 -26    8.57    6.72
  -8  -1  26    4.25    6.56
  -8   1  27   -0.00    5.78
   8   1 -27   -0.00    5.47
  -8  -1  27    1.72    6.16
  -8   1  28    3.81    5.50
   8   1 -28   -0.00    5.41
  -8  -1  28   -0.00    6.25
  -8   1  29    0.00    6.62
  -8  -1  29    0.19    4.51
  -8  -1  30    0.00    5.74
  -8   1  31    3.56    5.80
  -8  -1  31    3.97    7.37
  -8   1  32   12.15    6.99
  -8  -1  32    5.10    7.64
  -8   1  33   -0.00    5.96
  -8  -1  33   -0.00    6.81
  -8   1  34    0.00    6.17
  -8  -1  34    1.11    5.88
  -8   1  35    0.19    3.68
  -8  -1  35    6.55    6.61
  -8   2   1   -0.00    4.90
  -8   2   1   -0.00    3.79
   8  -2  -1   -0.00    4.00
   8  -2  -1    0.25    4.93
   8   2  -1    1.82    3.72
   8   2  -1    3.10    4.12
  -8  -2   1    0.00    3.64
  -8  -2   1    0.84    3.48
  -8   2   2   44.36   10.29
  -8   2   2   52.13   11.33
   8  -2  -2   54.86   11.27
   8  -2  -2   65.36   11.72
   8   2  -2   49.98    9.14
   8   2  -2   45.02    9.36
  -8  -2   2   80.72   11.56
  -8  -2   2   48.63    9.26
  -8   2   3    8.94    6.24
  -8   2   3   13.19    5.88
   8  -2  -3    6.43    5.02
   8  -2  -3    9.84    6.38
   8   2  -3    8.16    4.03
   8   2  -3   11.89    5.89
  -8  -2   3   10.85    5.09
  -8   2   4   33.88    9.38
  -8   2   4   30.86    8.77
   8  -2  -4   36.33    9.37
   8  -2  -4   29.75    8.69
   8   2  -4   27.14    6.81
   8   2  -4   27.79    7.53
  -8  -2   4   27.12    7.31
  -8   2   5    7.35    5.29
   8  -2  -5    9.03    5.91
   8   2  -5    7.06    4.93
   8   2  -5    0.00    4.11
  -8  -2   5    0.00    4.02
  -8   2   6   57.21   11.17
   8  -2  -6   53.54   11.73
   8   2  -6   68.38   11.92
  -8  -2   6   58.69   10.97
  -8   2   7   24.55    8.04
   8  -2  -7   25.37    9.04
  -8  -2   7   38.24    8.26
   8  -2  -8   65.05   13.00
  -8  -2   8   71.44   12.18
   8  -2  -9    6.51    6.36
  -8  -2   9    3.42    4.44
   8  -2 -10   -0.00    4.70
  -8  -2  10   -0.00    4.65
   8  -2 -11    3.05    4.48
  -8  -2  11   -0.00    4.73
   8  -2 -12   45.60   11.25
  -8  -2  12   42.69    9.85
  -8   2  13    9.56    7.12
   8  -2 -13   29.42    9.67
   8  -2 -14   23.71    9.55
  -8   2  15   30.43    9.00
   8  -2 -15   17.41    8.66
  -8   2  16    8.52    6.09
   8  -2 -16   17.26    8.42
   8   2 -16   23.83    8.53
  -8  -2  16    9.88    6.23
  -8   2  17    6.68    6.72
   8  -2 -17    2.74    5.69
   8   2 -17   26.72    8.61
  -8  -2  17    8.74    6.37
  -8   2  18  106.59   16.79
   8  -2 -18   91.36   17.23
   8   2 -18   83.16   15.87
  -8  -2  18  106.60   16.50
  -8   2  19    4.89    5.25
   8  -2 -19   -0.00    5.88
   8   2 -19    2.63    5.04
  -8  -2  19    3.44    5.37
  -8   2  20    1.88    4.83
   8  -2 -20    0.68    6.30
   8   2 -20    3.28    5.01
  -8  -2  20    0.40    6.26
   8  -2 -21    0.00    5.88
   8   2 -21    0.00    5.50
  -8  -2  21    4.26    5.54
  -8   2  22    4.13    6.16
   8   2 -22   12.95    7.03
  -8  -2  22   21.65    9.12
  -8   2  23    1.11    5.99
   8   2 -23   -0.00    5.41
  -8  -2  23    1.77    4.81
  -8   2  24    0.00    6.09
   8   2 -24    5.09    6.28
  -8  -2  24    0.50    5.80
  -8   2  25   -0.00    5.60
   8   2 -25    0.00    4.52
  -8  -2  25   -0.00    5.17
  -8   2  26    0.00    5.70
   8   2 -26    5.42    6.04
  -8  -2  26   -0.00    5.30
  -8   2  27   10.51    6.52
   8   2 -27    4.57    6.74
  -8  -2  27   -0.00    5.38
  -8   2  28    5.07    7.00
   8   2 -28    9.37    7.69
  -8  -2  28    5.52    7.26
  -8   2  29    4.53    5.55
   8   2 -29   -0.00    5.39
  -8  -2  29    0.84    6.29
  -8   2  30    0.90    6.10
   8   2 -30    8.75    7.30
  -8  -2  30   11.01    8.16
  -8   2  31   -0.00    6.98
  -8  -2  31   -0.00    7.28
  -8   2  32    5.70    6.62
  -8  -2  32    8.62    8.84
  -8   2  33   -0.00    7.59
  -8  -2  33   -0.00    5.54
  -8   2  34   11.83    7.67
  -8  -2  34    4.51    6.84
  -8   2  35    1.37    7.10
  -8  -2  35   -0.00    6.77
  -8   3   1   61.64   12.13
  -8   3   1   50.73   11.59
   8  -3  -1   91.70   14.39
   8  -3  -1   62.27   12.33
   8   3  -1   48.87    8.72
  -8  -3   1   61.43   10.25
  -8  -3   1   54.16    9.06
  -8   3   2    2.47    5.11
  -8   3   2    1.39    4.40
   8  -3  -2   -0.00    4.66
   8   3  -2   -0.00    3.49
  -8  -3   2    1.23    3.26
  -8  -3   2    2.95    3.41
  -8   3   3   39.95    9.93
  -8   3   3   37.70    9.51
   8  -3  -3   40.42    9.98
   8  -3  -3   20.17    8.02
   8   3  -3   30.62    7.38
  -8  -3   3   34.70    7.85
  -8  -3   3   31.68    7.27
  -8   3   4   83.71   14.85
  -8   3   4   77.33   14.42
   8  -3  -4   90.28   15.00
   8  -3  -4  102.39   15.57
   8   3  -4  111.83   13.91
  -8  -3   4  102.76   13.94
   8  -3  -5    5.35    5.58
   8   3  -5    4.11    4.51
  -8  -3   5   16.34    6.10
   8  -3  -6   31.97    9.54
   8   3  -6   17.84    6.09
  -8  -3   6   18.37    6.46
   8  -3  -7   16.77    7.22
  -8  -3   7   12.14    5.70
   8  -3  -8   -0.00    4.46
  -8  -3   8    7.54    4.79
   8  -3  -9    6.83    5.91
  -8  -3   9    3.04    4.41
   8  -3 -10   61.12   13.24
  -8  -3  10   88.21   13.35
   8  -3 -11   49.90   12.74
  -8  -3  11   64.96   11.93
  -8   3  12    0.00    4.58
   8  -3 -12    2.95    5.76
   8   3 -12    1.01    4.61
  -8  -3  12    2.22    4.50
  -8   3  13    9.43    6.57
   8  -3 -13    2.43    4.69
   8   3 -13    0.00    4.59
  -8   3  14   -0.00    5.00
   8  -3 -14   16.16    7.56
   8   3 -14   13.58    6.50
  -8   3  15   15.03    7.86
   8  -3 -15   16.51    8.05
   8   3 -15   20.95    7.79
  -8   3  16   28.11   10.21
   8  -3 -16   56.24   13.51
   8   3 -16   73.59   13.25
  -8  -3  16   32.96    9.65
  -8   3  17    2.67    4.88
   8  -3 -17   11.84    8.11
   8   3 -17   -0.00    4.12
  -8  -3  17    0.00    5.27
  -8   3  18    4.34    5.76
   8  -3 -18    0.00    6.87
   8   3 -18   -0.00    5.05
  -8  -3  18   -0.00    4.58
  -8   3  19    5.18    5.78
   8  -3 -19   10.80    8.54
   8   3 -19   11.84    7.34
  -8  -3  19   17.90    8.38
  -8   3  20   44.82   11.98
   8  -3 -20   49.19   13.43
   8   3 -20   52.63   12.49
  -8  -3  20   41.01   11.14
  -8   3  21    6.07    6.01
   8  -3 -21    9.72    8.25
   8   3 -21    5.81    5.64
  -8  -3  21    3.14    5.69
  -8   3  22    6.74    5.66
   8  -3 -22    3.46    6.93
   8   3 -22    4.70    5.60
  -8  -3  22    5.86    6.34
  -8   3  23    3.27    4.84
   8   3 -23    1.37    4.58
  -8  -3  23    3.20    6.04
  -8   3  24   26.36    9.58
   8   3 -24    5.93    7.00
  -8  -3  24    0.71    6.95
  -8   3  25    4.35    6.88
   8   3 -25    6.47    5.79
  -8  -3  25    5.26    6.80
  -8   3  26    0.00    6.21
   8   3 -26   -0.00    4.13
  -8  -3  26   -0.00    5.36
  -8   3  27    0.00    6.21
  -8   3  28   -0.00    4.89
  -8  -3  28    0.42    4.90
  -8   3  29    2.72    4.94
  -8  -3  29   -0.00    4.43
  -8   3  30    0.27    5.66
   8   3 -30    9.66    6.28
  -8  -3  30    9.31    7.50
  -8   3  31   -0.00    6.05
   8   3 -31    0.00    4.43
  -8  -3  31   -0.00    4.92
  -8   3  32    3.66    6.97
  -8  -3  32    2.81    4.84
  -8   3  33    0.00    6.58
  -8  -3  33    1.04    5.32
  -8   3  34   -0.00    6.09
  -8  -3  34    0.00    6.61
  -8   3  35   -0.00    5.25
  -8  -3  35   -0.00    6.68
  -8   4   1   59.43   12.66
   8  -4  -1   62.76   12.49
   8   4  -1   58.07    9.41
  -8  -4   1   53.91    9.31
  -8  -4   1   53.84    8.51
  -8   4   2   30.13    9.18
   8  -4  -2   28.08    8.53
   8   4  -2   32.52    7.19
  -8  -4   2   29.85    7.08
  -8  -4   2   23.00    5.84
  -8   4   3   13.05    7.84
   8  -4  -3   15.07    7.53
   8   4  -3   24.52    6.50
  -8  -4   3    6.05    4.47
  -8  -4   3   19.82    5.46
  -8   4   4   90.15   15.82
   8  -4  -4  104.29   16.73
   8   4  -4   84.72   12.45
  -8  -4   4  106.55   13.78
  -8   4   5    5.81    5.39
   8  -4  -5    7.01    6.01
   8   4  -5    5.63    4.58
  -8  -4   5    4.94    3.78
   8  -4  -6   41.64   10.53
   8   4  -6   61.32   10.14
  -8  -4   6   26.58    7.59
   8  -4  -7   61.75   13.52
   8   4  -7   83.87   12.70
  -8  -4   7   86.00   12.79
   8  -4  -8   28.90    9.39
   8   4  -8   27.73    7.60
  -8  -4   8   13.89    6.17
  -8   4   9    3.66    5.00
   8  -4  -9   -0.00    5.65
   8   4  -9   11.19    5.68
  -8  -4   9    6.67    4.96
  -8   4  10    5.65    6.16
   8  -4 -10    0.00    3.71
   8   4 -10    2.08    4.43
  -8  -4  10    2.40    5.14
  -8   4  11   -0.00    5.31
   8  -4 -11    6.35    5.61
   8   4 -11    8.42    4.88
  -8  -4  11    3.34    4.81
  -8   4  12   39.14   10.69
   8  -4 -12   45.46   12.13
   8   4 -12   56.58   11.24
  -8  -4  12   89.00   13.69
   8  -4 -13    9.12    6.79
   8   4 -13    1.97    5.13
  -8   4  14   43.05   11.08
   8  -4 -14   21.45    9.68
   8   4 -14   20.77    7.91
  -8   4  15    4.56    5.33
   8  -4 -15    0.72    5.67
  -8   4  16    2.61    5.71
   8  -4 -16    4.32    5.52
   8   4 -16   11.50    6.79
  -8  -4  16    2.07    4.48
  -8   4  17    4.92    6.58
   8  -4 -17   15.28    7.89
   8   4 -17    4.13    6.00
  -8  -4  17    9.06    6.59
  -8   4  18   46.96   11.99
   8  -4 -18   40.24   11.61
   8   4 -18   37.15   10.44
  -8  -4  18   46.30   11.85
   8  -4 -19    1.44    5.92
   8   4 -19   -0.00    4.50
  -8  -4  19    5.40    6.42
  -8   4  20    5.83    6.12
   8  -4 -20    9.59    7.57
   8   4 -20   10.72    7.17
  -8  -4  20    3.31    5.58
  -8   4  21    1.39    5.24
   8   4 -21   -0.00    5.09
  -8  -4  21   -0.00    4.90
  -8   4  22   22.72    8.54
   8   4 -22   14.33    7.69
  -8  -4  22    7.68    7.34
  -8   4  23    1.62    5.53
   8   4 -23    8.47    7.04
  -8  -4  23    5.99    6.54
  -8   4  24   -0.00    4.96
   8   4 -24    3.46    5.47
  -8  -4  24    4.00    5.23
  -8   4  25    1.29    5.06
   8   4 -25   -0.00    5.94
  -8  -4  25   -0.00    5.05
  -8   4  26    0.97    3.57
   8   4 -26    2.86    6.07
  -8  -4  26    2.74    6.44
  -8   4  27   -0.00    6.80
   8   4 -27    8.27    7.28
  -8  -4  27    0.00    5.87
  -8   4  28   -0.00    5.69
   8   4 -28    0.00    4.42
  -8  -4  28   14.33    8.16
   8   4 -29    0.00    6.44
  -8  -4  29    4.35    7.24
  -8   4  30   -0.00    6.47
   8   4 -30    0.38    4.87
  -8  -4  30    0.00    5.28
  -8   4  31   -0.00    6.44
   8   4 -31   -0.00    6.72
  -8  -4  31   -0.00    6.60
  -8   4  32    0.00    7.44
   8   4 -32    1.81    5.94
  -8  -4  32   11.74    7.58
  -8   4  33    0.00    6.35
  -8  -4  33    0.72    7.00
  -8   4  34    0.00    6.15
  -8  -4  34   -0.00    6.20
  -8   4  35   -0.00    6.79
  -8  -4  35   -0.00    7.23
  -8   5   1   24.38    9.01
   8  -5  -1   28.64    9.37
   8   5  -1   32.17    6.80
  -8  -5   1   20.80    5.85
  -8  -5   1   22.68    4.98
  -8   5   2   10.64    6.79
   8  -5  -2   13.32    7.42
   8   5  -2   21.64    5.96
  -8  -5   2   30.01    5.61
  -8   5   3   54.66   12.16
   8  -5  -3   18.49    9.86
   8   5  -3   46.67    8.83
  -8  -5   3   57.69    9.47
  -8  -5   3   59.22    8.43
  -8   5   4    9.11    6.02
  -8   5   4   12.00    6.68
   8  -5  -4    4.72    5.71
   8   5  -4   28.84    7.19
  -8  -5   4   17.82    5.85
  -8   5   5   28.31    9.42
  -8   5   5   47.77   11.69
   8  -5  -5   36.42   10.11
   8  -5  -5   51.51   12.11
   8   5  -5   45.69    9.04
   8   5  -5   51.94    9.23
  -8  -5   5   51.58    9.16
  -8   5   6   75.62   14.11
   8  -5  -6   48.27   11.89
   8  -5  -6   54.63   12.73
   8   5  -6   55.20   10.51
   8   5  -6   55.70   10.33
  -8  -5   6   77.23   11.46
  -8   5   7   -0.00    4.94
   8  -5  -7   -0.00    4.39
   8  -5  -7    4.28    5.87
   8   5  -7    0.92    3.70
   8   5  -7    1.12    3.12
  -8   5   8    2.33    5.63
   8  -5  -8    0.28    4.93
   8   5  -8    5.75    5.59
   8   5  -8    0.00    3.95
  -8  -5   8    3.11    4.24
  -8   5   9    4.14    5.99
   8  -5  -9    1.71    5.02
   8   5  -9    6.81    5.39
  -8  -5   9    6.55    5.18
   8  -5 -10  128.16   19.97
  -8  -5  10  124.67   17.32
  -8   5  11    2.65    6.61
   8  -5 -11   20.96    9.04
   8   5 -11   25.98    7.29
  -8   5  12    6.96    6.71
   8  -5 -12    3.93    6.01
   8   5 -12   -0.00    4.05
  -8  -5  12   -0.00    4.04
  -8   5  13   -0.00    5.67
   8  -5 -13   -0.00    4.61
   8   5 -13    0.45    4.57
  -8   5  14    5.55    6.17
   8  -5 -14   15.16    8.50
   8   5 -14    6.41    5.79
   8  -5 -15    8.87    7.21
   8   5 -15   13.42    6.57
  -8   5  16   17.79    8.90
   8  -5 -16   53.58   13.19
   8   5 -16   33.44    9.36
  -8  -5  16   27.50    9.50
  -8   5  17    1.79    5.42
   8  -5 -17    1.54    6.76
   8   5 -17    3.39    5.41
  -8  -5  17    1.53    5.87
  -8   5  18    0.41    4.11
   8  -5 -18   -0.00    7.00
   8   5 -18   -0.00    4.92
  -8   5  19    5.50    6.85
   8   5 -19    9.12    7.20
  -8  -5  19   15.30    7.84
  -8   5  20    2.46    6.35
   8   5 -20    9.99    7.20
  -8  -5  20   30.35    9.33
  -8   5  21   12.61    9.04
   8   5 -21   10.65    7.66
  -8  -5  21   10.60    7.17
   8   5 -22    2.92    5.79
  -8  -5  22    9.04    6.90
  -8   5  23    2.50    6.11
   8   5 -23   -0.00    5.55
  -8  -5  23    3.81    5.56
  -8   5  24    9.52    7.58
   8   5 -24   16.08    7.48
  -8  -5  24   10.19    6.23
  -8   5  25    0.00    5.93
   8   5 -25   10.58    7.12
  -8  -5  25    1.09    5.88
  -8   5  26    9.18    6.59
   8   5 -26    8.78    6.01
  -8  -5  26    2.42    6.39
  -8   5  27   -0.00    5.79
   8   5 -27    6.35    6.42
  -8  -5  27    2.76    6.20
  -8   5  28    8.20    6.72
   8   5 -28   -0.00    6.07
  -8  -5  28    0.01    5.66
  -8   5  29    7.36    6.93
   8   5 -29    2.40    4.35
  -8  -5  29    3.30    6.60
  -8   5  30    2.80    6.96
   8   5 -30   -0.00    5.10
  -8  -5  30    7.37    6.88
  -8   5  31    6.06    6.32
   8   5 -31   -0.00    5.39
  -8  -5  31    4.99    6.28
  -8   5  32    5.48    5.78
   8   5 -32    0.17    4.94
  -8  -5  32   15.79    9.24
  -8   5  33    1.15    5.90
   8   5 -33    0.00    5.94
  -8  -5  33    0.00    6.81
  -8   5  34    0.00    5.98
  -8  -5  34   -0.00    6.88
  -8   6   1   60.09   13.36
   8  -6  -1   42.45   11.56
   8  -6  -1   71.79   14.02
   8   6  -1   91.66   11.41
   8   6  -1   65.88    9.80
  -8  -6   1   69.63    9.98
  -8   6   2   71.81   14.44
   8  -6  -2   61.26   12.77
   8  -6  -2   66.06   14.09
   8   6  -2   66.39   10.16
   8   6  -2   57.84    9.53
  -8  -6   2   61.22    9.82
  -8  -6   2   73.96    8.39
   8  -6  -3   25.83    9.59
   8  -6  -3   45.71   12.13
   8   6  -3   85.69   11.57
   8   6  -3   71.88   10.43
  -8  -6   3   67.18    9.89
  -8   6   4   35.90    9.70
  -8   6   4   39.30   10.46
   8  -6  -4   22.59    8.65
   8  -6  -4   33.12    9.89
   8   6  -4   28.80    7.19
   8   6  -4   31.56    7.16
  -8  -6   4   26.24    7.00
  -8   6   5   15.39    7.37
  -8   6   5    5.81    6.88
   8  -6  -5    1.46    6.15
   8   6  -5   18.99    6.06
   8   6  -5   16.07    5.65
  -8  -6   5   13.69    5.36
  -8   6   6   11.04    7.96
  -8   6   6   31.58    9.80
   8  -6  -6   10.60    5.97
   8  -6  -6   31.20   10.15
   8   6  -6   21.10    6.41
   8   6  -6   13.49    5.36
  -8  -6   6   29.40    7.02
  -8   6   7   16.85    7.78
   8  -6  -7   18.18    7.71
   8  -6  -7   15.27    8.44
   8   6  -7   19.27    6.60
   8   6  -7   18.13    5.99
  -8  -6   7   24.44    6.79
  -8   6   8    4.65    6.43
   8  -6  -8   15.13    7.55
   8  -6  -8   11.19    8.25
   8   6  -8   15.73    6.49
   8   6  -8   20.72    6.18
  -8  -6   8   13.34    6.14
  -8   6   9   -0.00    5.51
   8  -6  -9    1.84    5.85
   8  -6  -9   -0.00    5.75
   8   6  -9    2.42    4.19
  -8  -6   9   -0.00    4.46
  -8   6  10    3.77    4.82
   8  -6 -10    0.00    5.38
   8   6 -10    2.22    4.08
  -8  -6  10    3.78    4.17
  -8   6  11   14.49    7.51
   8  -6 -11    0.61    5.54
   8   6 -11   15.26    6.54
  -8  -6  11   13.22    5.93
  -8   6  12   10.10    7.13
   8  -6 -12   26.07    9.53
   8   6 -12    9.89    5.88
  -8  -6  12   14.51    6.92
  -8   6  13    5.34    7.08
   8  -6 -13   15.34    8.12
   8   6 -13    2.35    5.14
  -8   6  14   13.12    7.30
   8  -6 -14    7.14    7.86
   8   6 -14   23.05    7.96
  -8   6  15    9.52    7.34
   8  -6 -15   16.75    8.83
   8   6 -15    3.31    4.86
  -8   6  16    0.00    4.21
   8   6 -16    0.05    4.64
  -8  -6  16    8.69    6.22
  -8   6  17   46.92   12.12
   8   6 -17   40.01   10.36
  -8  -6  17   13.50    7.38
  -8   6  18    0.00    6.77
   8   6 -18    5.35    6.07
  -8  -6  18   13.31    7.46
  -8   6  19    2.19    5.50
  -8  -6  19    6.53    6.75
  -8   6  20    3.02    6.10
  -8  -6  20   -0.00    4.55
  -8   6  21   -0.00    5.74
  -8  -6  21    2.86    5.31
  -8   6  22    0.99    6.11
  -8  -6  22   -0.00    6.37
  -8   6  23    9.05    7.85
  -8  -6  23    9.39    7.30
  -8   6  24    6.38    6.95
  -8  -6  24   -0.00    7.31
  -8   6  25    4.64    6.78
  -8  -6  25   -0.00    5.89
  -8   6  26    9.32    6.42
   8   6 -26    6.15    5.64
  -8  -6  26   -0.00    5.13
  -8   6  27   11.08    7.04
   8   6 -27   10.50    8.31
  -8  -6  27   -0.00    6.04
  -8   6  28    4.29    5.35
   8   6 -28    0.65    6.08
  -8  -6  28   -0.00    6.34
  -8   6  29    7.79    7.31
   8   6 -29   -0.00    5.97
  -8  -6  29    4.77    8.54
  -8   6  30    0.00    5.10
   8   6 -30    1.99    5.84
  -8  -6  30   -0.00    6.58
  -8   6  31   -0.00    6.16
   8   6 -31    2.76    6.55
  -8  -6  31   -0.00    7.11
  -8   6  32    7.92    7.39
   8   6 -32    0.89    6.38
  -8  -6  32    5.01    7.78
  -8   6  33    3.95    6.16
   8   6 -33    6.87    7.81
  -8  -6  33    9.56    9.12
  -8   6  34   -0.00    5.71
  -8  -6  34   -0.00    7.55
  -8   7   1   49.64   12.24
   8  -7  -1   30.53   10.40
   8   7  -1   50.51    8.14
  -8   7   2    1.40    5.46
   8  -7  -2   -0.00    4.59
   8   7  -2    2.24    3.05
  -8  -7   2    0.64    3.21
  -8   7   3   34.32   10.19
   8  -7  -3    4.93    6.93
   8  -7  -3   31.90   10.29
   8   7  -3   13.91    5.14
  -8  -7   3   26.12    6.17
  -8   7   4    2.48    5.78
   8  -7  -4    0.08    5.31
   8  -7  -4    2.05    5.93
   8   7  -4    7.27    4.18
  -8  -7   4    6.36    4.41
  -8   7   5   32.93   11.08
  -8   7   5   51.01   12.67
   8  -7  -5   35.98   11.36
   8   7  -5   42.19    8.21
  -8  -7   5   46.28    8.56
  -8   7   6    2.68    7.30
  -8   7   6   20.05    8.54
   8  -7  -6    8.76    6.55
   8  -7  -6   20.90    8.48
   8   7  -6    5.75    4.78
  -8  -7   6   12.63    5.35
  -8   7   7    0.57    6.02
  -8   7   7   -0.00    4.50
   8  -7  -7    1.06    5.26
   8   7  -7    3.10    4.00
   8   7  -7    2.98    4.64
  -8  -7   7   -0.00    4.00
  -8   7   8   -0.00    5.84
   8  -7  -8   -0.00    5.87
   8  -7  -8    8.35    7.20
   8   7  -8   -0.00    3.31
   8   7  -8    0.11    4.25
  -8   7   9    8.54    7.58
   8  -7  -9    8.91    7.23
   8  -7  -9   41.11   12.01
   8   7  -9   24.53    7.33
  -8  -7   9   23.59    7.21
  -8   7  10    5.19    5.97
   8  -7 -10   16.19    8.24
   8  -7 -10    8.31    6.99
  -8  -7  10    9.96    5.56
  -8   7  11   29.48   10.45
   8  -7 -11   16.36    9.08
   8   7 -11   47.74    9.64
  -8  -7  11   26.04    7.86
  -8   7  12   -0.00    5.79
   8  -7 -12    4.75    6.62
   8   7 -12    6.33    5.50
  -8  -7  12    0.32    4.92
  -8   7  13    0.00    5.67
   8   7 -13   14.29    6.48
  -8   7  14   10.87    7.86
   8   7 -14    6.44    5.64
  -8   7  15   39.21   11.39
   8   7 -15   30.66    8.80
  -8   7  16    0.96    6.03
   8   7 -16    3.28    4.57
  -8  -7  16    0.03    4.20
  -8   7  17    0.86    5.38
   8   7 -17    5.40    5.19
  -8  -7  17   -0.00    4.92
  -8   7  18    0.00    4.82
   8   7 -18    0.04    4.38
  -8  -7  18   -0.00    4.74
  -8   7  19    0.23    5.44
   8   7 -19    3.50    5.02
  -8  -7  19    0.00    5.53
   8   7 -20   -0.00    4.40
  -8  -7  20    0.91    5.05
  -8   7  21   13.53    7.96
   8   7 -21    8.34    6.69
  -8  -7  21   13.35    7.72
  -8   7  22    0.00    6.54
   8   7 -22    3.18    5.05
  -8  -7  22   -0.00    4.86
  -8   7  23    2.19    5.25
   8   7 -23   -0.00    4.00
  -8  -7  23    0.00    5.26
  -8   7  24    5.37    8.10
  -8  -7  24    1.22    5.74
  -8   7  25   10.10    7.54
   8   7 -25   14.94    7.35
  -8  -7  25   10.01    8.63
  -8   7  26    6.44    7.11
   8   7 -26    4.21    6.57
  -8  -7  26    1.72    6.09
  -8   7  27   -0.00    6.15
   8   7 -27    5.19    5.56
  -8  -7  27    3.29    6.12
  -8   7  28    0.00    6.25
   8   7 -28   -0.00    5.41
  -8  -7  28    5.62    7.16
  -8   7  29    0.00    6.97
   8   7 -29    3.91    6.45
  -8  -7  29    7.15    7.64
   8   7 -30    2.61    4.49
  -8  -7  30    0.00    6.65
  -8   7  31    0.00    5.66
   8   7 -31   11.66    7.85
  -8  -7  31    2.33    7.23
  -8   7  32   -0.00    5.49
   8   7 -32   -0.00    5.91
  -8  -7  32    2.92    6.21
  -8   7  33    1.99    4.76
   8   7 -33   -0.00    6.03
  -8  -7  33    0.00    7.09
  -8   8   1   39.62   11.09
   8  -8  -1   32.80   11.27
  -8   8   2   -0.00    5.92
   8  -8  -2   -0.00    5.50
   8   8  -2    0.00    2.88
   8  -8  -3    5.39    6.79
   8   8  -3   27.30    6.31
   8  -8  -4    2.62    6.93
   8   8  -4   11.23    5.03
   8  -8  -5    3.96    6.20
   8  -8  -5   -0.00    5.99
   8   8  -5    0.00    3.40
  -8   8   6   -0.00    5.35
   8  -8  -6    2.35    5.18
   8  -8  -6    4.25    7.63
   8   8  -6    4.22    3.53
  -8  -8   6   -0.00    3.26
  -8   8   7   38.94   12.67
   8  -8  -7   48.29   12.84
   8  -8  -7   68.33   14.97
   8   8  -7   79.57   11.90
  -8  -8   7   87.24   11.76
  -8   8   8    4.40    5.46
   8  -8  -8   17.33    9.36
   8   8  -8    5.40    4.39
  -8  -8   8    0.32    3.20
  -8   8   9    4.63    6.12
   8  -8  -9   15.52    8.42
   8   8  -9    0.00    3.63
  -8  -8   9   10.88    5.07
  -8   8  10    6.10    6.77
   8  -8 -10    8.11    6.69
   8   8 -10   11.63    5.94
  -8  -8  10    7.47    5.68
  -8   8  11   -0.00    5.84
   8  -8 -11    3.59    5.95
   8   8 -11    3.90    4.16
  -8  -8  11    0.62    4.16
  -8   8  12    0.00    6.74
   8  -8 -12    4.47    5.59
   8   8 -12    0.00    4.02
  -8  -8  12    3.29    4.58
  -8   8  13   15.78    7.98
   8   8 -13   12.40    5.92
  -8   8  14    5.72    6.51
   8   8 -14    1.95    4.11
  -8   8  15    6.69    6.72
   8   8 -15    8.61    6.15
  -8  -8  15    1.09    5.42
   8   8 -16    2.39    4.45
  -8  -8  16   -0.00    4.54
  -8   8  17   11.60    7.39
   8   8 -17   17.01    7.52
  -8  -8  17    7.79    6.70
  -8   8  18    2.33    7.18
   8   8 -18    0.95    4.44
  -8  -8  18    6.80    6.36
  -8   8  19    8.78    6.22
   8   8 -19    1.99    5.42
  -8  -8  19   15.44    7.89
  -8   8  20    2.94    4.15
   8   8 -20    2.94    5.60
  -8  -8  20   -0.00    5.30
  -8   8  21    0.26    4.36
   8   8 -21    5.95    5.46
  -8  -8  21    0.98    5.91
  -8   8  22    2.44    5.92
   8   8 -22   12.34    6.10
  -8  -8  22    2.55    6.26
   8   8 -23   12.86    7.50
  -8   8  24    0.00    5.39
   8   8 -24   -0.00    5.52
  -8  -8  24    3.42    6.71
  -8   8  25    1.61    6.35
   8   8 -25    3.78    6.05
  -8  -8  25   -0.00    4.67
  -8   8  26   -0.00    5.66
   8   8 -26   -0.00    5.43
  -8  -8  26   -0.00    5.72
  -8   8  27   10.78    7.05
   8   8 -27    0.00    5.10
  -8  -8  27   -0.00    7.01
  -8   8  28    3.65    6.51
   8   8 -28   -0.00    6.33
  -8  -8  28    3.54    6.82
  -8   8  29    3.34    6.91
   8   8 -29    1.06    7.26
  -8  -8  29    2.67    7.00
  -8   8  30   -0.00    4.58
   8   8 -30   -0.00    5.80
  -8  -8  30    2.63    7.45
  -8   8  31   -0.00    5.85
   8   8 -31    0.88    4.61
  -8  -8  31    2.21    6.69
  -8   8  32    0.00    5.11
   8   8 -32    3.60    6.19
  -8  -8  32    0.03    7.81
   8   8 -33    3.72    7.22
  -8  -8  33    0.00    6.35
   8   8 -34    0.00    6.08
   8   8 -35    1.74    6.26
   8  -9  -1   46.52   12.34
   8   9  -1   59.90    8.73
   8  -9  -2    1.39    5.15
  -8   9   3   20.42    9.56
   8  -9  -3   15.43    8.35
   8   9  -3   26.86    6.01
  -8   9   4   -0.00    5.06
   8  -9  -4    0.00    4.56
   8   9  -4    4.88    3.98
  -8   9   5   24.64    9.94
   8   9  -5   27.64    6.88
  -8   9   6    1.79    5.52
   8  -9  -6    3.58    4.57
   8   9  -6    2.69    3.10
  -8   9   7    0.00    4.94
   8  -9  -7    2.67    5.58
   8   9  -7    1.05    3.31
  -8   9   8    0.00    6.50
  -8   9   8   -0.00    4.66
   8  -9  -8   -0.00    5.12
   8   9  -8    1.99    3.60
  -8   9   9    6.84    7.89
  -8   9   9    8.01    6.82
   8  -9  -9    4.68    6.59
   8   9  -9    4.30    4.19
  -8   9  10    6.26    7.16
   8  -9 -10    0.00    5.84
   8   9 -10    8.33    5.17
  -8   9  11   19.19    9.54
   8  -9 -11   40.02   11.32
   8   9 -11   65.35   10.92
  -8   9  12   -0.00    4.72
   8  -9 -12    5.39    7.04
   8   9 -12    0.71    3.88
  -8  -9  12   -0.00    4.03
  -8   9  13    2.50    6.22
   8  -9 -13   -0.00    5.32
   8   9 -13   -0.00    4.23
  -8   9  14    0.50    5.95
   8  -9 -14   -0.00    5.20
   8   9 -14    1.81    4.58
  -8   9  15   26.86    9.60
  -8  -9  15   28.84    9.27
  -8   9  16   -0.00    5.21
  -8  -9  16    2.89    5.16
  -8   9  17   -0.00    6.02
   8   9 -17    3.67    4.52
  -8  -9  17    3.04    5.35
  -8   9  18    2.85    6.22
   8   9 -18    0.00    3.62
  -8  -9  18   -0.00    5.63
  -8   9  19   15.23    7.42
   8   9 -19    8.16    5.74
  -8   9  20   -0.00    5.38
   8   9 -20    0.00    4.55
  -8  -9  20    2.04    4.92
  -8   9  21   15.08    8.82
   8   9 -21    9.94    6.95
  -8  -9  21    8.57    6.89
  -8   9  22    2.90    5.28
   8   9 -22    0.00    5.17
  -8  -9  22    7.58    6.51
  -8   9  23    1.52    6.93
   8   9 -23   -0.00    4.54
  -8  -9  23    2.78    5.66
  -8   9  24    0.61    4.47
   8   9 -24    2.40    5.29
  -8  -9  24    0.00    4.72
  -8   9  25   15.56    8.42
   8   9 -25   11.80    7.40
  -8  -9  25    8.74    7.58
  -8   9  26    1.69    5.20
   8   9 -26   -0.00    5.35
  -8  -9  26    0.00    4.63
   8   9 -27    2.42    6.21
  -8  -9  27    3.17    6.44
  -8   9  28    1.54    5.53
   8   9 -28    0.00    4.39
  -8  -9  28    0.00    5.68
  -8   9  29   -0.00    4.34
   8   9 -29    0.63    5.59
  -8  -9  29   -0.00    6.06
  -8   9  30    0.00    6.21
   8   9 -30    5.70    6.49
  -8  -9  30    0.29    7.21
  -8   9  31    3.91    6.26
   8   9 -31    3.52    5.39
  -8  -9  31    0.25    5.68
  -8   9  32    1.18    4.72
   8   9 -32    1.27    5.04
  -8  -9  32   -0.00    6.58
   8   9 -33    2.66    5.85
  -8  10   1    8.75    7.40
   8 -10  -1   13.35    7.34
   8  10  -1   12.44    4.63
   8 -10  -2    5.28    5.63
   8  10  -2    2.91    2.87
  -8  10   3   42.07   12.08
   8 -10  -3   30.80   10.10
   8  10  -3   30.67    6.88
  -8  10   4    7.91    7.18
   8 -10  -4    1.84    5.90
   8  10  -4    6.62    4.58
  -8  10   5   -0.00    4.61
   8 -10  -5   -0.00    5.07
   8  10  -5    9.13    3.87
  -8  10   6    2.17    5.35
   8 -10  -6   12.21    6.76
   8  10  -6    0.22    3.28
  -8  10   7   33.79   11.13
   8 -10  -7   20.38    8.41
   8  10  -7   39.48    8.14
  -8  10   8    2.12    5.09
   8 -10  -8    0.00    5.43
   8  10  -8    0.41    3.01
  -8  10   9    5.94    6.27
   8 -10  -9    3.17    7.31
   8  10  -9    3.76    3.86
  -8  10  10    2.73    5.88
  -8  10  10   -0.00    5.75
   8 -10 -10   -0.00    6.04
   8  10 -10    0.96    4.30
  -8  10  11   11.28    8.34
   8 -10 -11    1.34    6.55
   8  10 -11    1.73    4.10
  -8  10  12    0.00    5.17
   8 -10 -12    0.44    5.88
   8  10 -12   -0.00    4.15
  -8  10  13   13.70    8.36
   8 -10 -13    2.89    6.79
   8  10 -13   26.35    7.65
  -8  10  14   -0.00    4.37
   8 -10 -14   -0.00    5.00
   8  10 -14   -0.00    4.18
  -8  10  15   -0.00    5.54
   8 -10 -15   -0.00    6.47
   8  10 -15    4.99    4.80
  -8  10  16   -0.00    4.97
   8 -10 -16    0.00    5.75
   8  10 -16   -0.00    3.92
  -8  10  17   23.71    9.52
   8 -10 -17   13.07    8.54
   8  10 -17   11.64    6.21
  -8  10  18    5.23    5.91
   8  10 -18    0.69    3.98
  -8 -10  18   -0.00    4.60
  -8  10  19   15.25    8.78
   8  10 -19    2.05    4.66
  -8 -10  19    2.90    5.22
  -8  10  20    1.54    5.06
   8  10 -20   -0.00    3.11
  -8 -10  20    0.18    4.85
  -8  10  21    0.00    6.38
   8  10 -21   11.53    6.63
  -8 -10  21    1.74    6.15
  -8  10  22    5.51    5.46
   8  10 -22    0.00    4.14
  -8 -10  22   -0.00    5.16
  -8  10  23    1.34    5.27
   8  10 -23    2.23    5.09
  -8 -10  23    4.14    5.96
  -8  10  24    1.94    5.41
   8  10 -24    1.55    5.03
  -8 -10  24    6.86    6.65
  -8  10  25   -0.00    5.06
   8  10 -25    1.61    3.56
  -8 -10  25    4.47    6.90
  -8  10  26   -0.00    5.72
  -8 -10  26   -0.00    5.12
  -8  10  27   -0.00    5.19
   8  10 -27    0.00    5.72
  -8 -10  27    1.10    6.01
  -8  10  28    6.62    6.61
   8  10 -28    3.26    5.45
  -8 -10  28    1.68    6.12
  -8  10  29    4.95    6.95
   8  10 -29    0.09    5.91
  -8 -10  29   -0.00    6.91
  -8  10  30    0.23    6.03
   8  10 -30    1.05    4.60
  -8 -10  30   -0.00    6.67
  -8  10  31    0.95    6.18
  -8 -10  31    3.18    6.44
  -8  11   1   21.20    9.23
   8 -11  -1   24.72    9.75
   8  11  -1   38.10    6.60
  -8  11   2   -0.00    6.10
   8 -11  -2   -0.00    5.66
   8  11  -2    6.72    3.47
  -8  11   3    3.11    6.37
   8  11  -3    2.87    3.23
  -8  11   4    1.70    5.32
   8 -11  -4   -0.00    5.85
   8  11  -4    0.00    2.60
  -8  11   5    9.02    7.19
   8 -11  -5    1.53    6.52
   8  11  -5   27.12    6.48
  -8  11   6    0.00    4.88
   8 -11  -6    0.80    4.84
   8  11  -6    0.61    2.71
  -8  11   7    7.20    7.30
   8 -11  -7    1.73    4.55
   8  11  -7    0.00    3.11
  -8  11   8    2.42    4.89
   8  11  -8    3.40    4.16
  -8  11   9    5.93    6.89
   8 -11  -9    3.92    5.33
   8  11  -9    9.51    5.07
  -8  11  10    1.75    6.32
   8 -11 -10    1.71    6.05
   8  11 -10   -0.00    3.85
  -8  11  11   10.31    7.45
  -8  11  11   19.24    8.93
   8 -11 -11   18.73    8.64
   8  11 -11    5.63    4.78
  -8  11  12   -0.00    5.74
  -8  11  12   -0.00    5.87
   8 -11 -12   -0.00    5.05
   8  11 -12    5.37    4.97
  -8  11  13   -0.00    6.66
   8 -11 -13    0.00    4.58
   8  11 -13    5.68    4.66
  -8  11  14    6.77    6.35
   8 -11 -14    4.98    6.39
   8  11 -14    0.65    3.26
  -8  11  15    7.81    7.53
   8 -11 -15   10.49    7.75
   8  11 -15   20.54    7.22
  -8  11  16    2.18    5.71
   8 -11 -16    7.12    6.98
   8  11 -16   -0.00    5.69
  -8  11  17   -0.00    6.02
   8 -11 -17    0.00    5.39
   8  11 -17   -0.00    4.88
  -8  11  18   -0.00    5.45
   8 -11 -18   -0.00    5.28
   8  11 -18    2.37    4.22
  -8  11  19   -0.00    5.71
   8 -11 -19   -0.00    5.41
   8  11 -19    3.23    6.03
  -8  11  20    0.45    5.09
   8  11 -20    0.38    4.16
  -8  11  21   -0.00    5.74
   8  11 -21    3.35    4.55
  -8  11  22   -0.00    4.01
   8  11 -22   -0.00    3.99
  -8  11  23   -0.00    5.88
   8  11 -23   -0.00    4.27
  -8  11  24    0.00    5.38
   8  11 -24   -0.00    4.47
  -8  11  25    9.32    7.14
   8  11 -25    2.26    5.79
  -8 -11  25    2.18    6.89
  -8  11  26    5.64    6.44
   8  11 -26    4.47    6.27
  -8 -11  26    0.00    5.83
  -8  11  27   -0.00    4.79
   8  11 -27   -0.00    5.54
  -8 -11  27    0.00    6.62
  -8  11  28    0.78    5.97
  -8 -11  28   13.17    8.50
  -8  11  29   -0.00    5.92
  -8 -11  29    0.69    6.53
  -8 -11  30    0.00    6.18
  -8 -11  31    1.45    6.92
  -8  12   1    3.26    6.24
   8 -12  -1   -0.00    5.75
   8  12  -1    0.00    2.46
  -8  12   2   -0.00    5.12
   8 -12  -2   -0.00    5.98
   8  12  -2   -0.00    2.92
  -8  12   3    6.41    6.93
   8 -12  -3   20.20    9.30
   8  12  -3   23.13    5.78
  -8  12   4    3.88    4.94
   8 -12  -4    0.00    5.15
   8  12  -4   -0.00    2.55
  -8  12   5   -0.00    5.44
   8 -12  -5    1.75    6.00
   8  12  -5    2.07    3.01
  -8  12   6   -0.00    5.62
   8 -12  -6    3.78    6.54
   8  12  -6    0.14    2.51
  -8  12   7    9.59    7.06
   8 -12  -7    9.67    7.94
   8  12  -7    9.23    4.77
  -8  12   8    4.04    7.08
   8 -12  -8    7.84    7.12
   8  12  -8    3.38    4.30
  -8  12   9   23.44    8.96
   8 -12  -9    0.00    5.70
   8  12  -9    2.38    4.24
  -8  12  10    0.17    4.87
   8 -12 -10    2.21    5.60
   8  12 -10   -0.00    3.68
  -8  12  11    0.35    5.46
   8 -12 -11    0.31    4.68
   8  12 -11   -0.00    3.50
  -8  12  12    4.04    6.72
   8 -12 -12    3.28    5.80
   8  12 -12    0.83    3.99
  -8  12  13    9.38    7.32
  -8  12  13    9.95    7.19
   8 -12 -13    3.77    7.33
   8  12 -13    3.19    4.60
  -8  12  14    1.26    6.07
   8 -12 -14    1.61    5.67
   8  12 -14   -0.00    3.80
  -8  12  15    3.63    7.00
   8 -12 -15    0.00    6.49
   8  12 -15    0.96    4.05
  -8  12  16   -0.00    6.18
   8 -12 -16    0.00    5.24
   8  12 -16    0.00    3.15
  -8  12  17    3.44    5.15
   8 -12 -17    0.57    5.35
   8  12 -17    0.29    4.72
  -8  12  18   -0.00    4.92
   8 -12 -18    0.00    6.30
   8  12 -18   -0.00    3.61
  -8  12  19   12.18    8.41
   8 -12 -19    7.43    7.30
   8  12 -19    9.48    5.78
  -8  12  20    0.00    5.89
   8 -12 -20    5.10    7.18
   8  12 -20   -0.00    4.21
  -8  12  21    4.52    7.54
   8 -12 -21    6.20    7.32
   8  12 -21    0.22    4.31
  -8  12  22   -0.00    5.81
   8 -12 -22    1.77    6.72
   8  12 -22   -0.00    4.57
  -8  12  23    1.22    5.55
   8 -12 -23   14.98    7.60
   8  12 -23    9.26    7.37
  -8  12  24   -0.00    6.16
   8  12 -24    3.53    5.43
  -8  12  25   -0.00    6.78
  -8  12  26    0.09    5.72
  -8  12  27    1.94    6.83
  -8  12  28   -0.00    5.03
  -8  13   1    4.60    6.01
   8 -13  -1    2.46    5.86
   8  13  -1    4.91    3.41
  -8  13   2   -0.00    6.45
   8 -13  -2   -0.00    5.58
  -8  13   3    2.73    5.27
   8 -13  -3   -0.00    4.85
   8  13  -3   -0.00    2.92
  -8  13   4    5.88    6.27
   8 -13  -4    1.58    5.73
   8  13  -4    7.15    3.68
  -8  13   5   17.31    8.55
   8 -13  -5   10.82    7.68
   8  13  -5   10.89    4.67
  -8  13   6   -0.00    4.81
   8  13  -6    1.63    3.22
  -8  13   7    0.25    4.80
   8 -13  -7    4.01    7.04
   8  13  -7    6.68    4.53
  -8  13   8    4.44    5.90
   8 -13  -8    1.06    6.62
   8  13  -8    1.41    3.13
  -8  13   9   -0.00    4.64
   8 -13  -9    3.92    6.31
   8  13  -9    1.77    3.56
  -8  13  10    0.00    5.31
   8 -13 -10    0.86    5.58
   8  13 -10    1.43    3.21
  -8  13  11   16.38    9.12
   8 -13 -11   -0.00    6.30
   8  13 -11    5.52    4.56
  -8  13  12    3.85    6.28
   8 -13 -12    4.20    5.61
   8  13 -12   -0.00    3.34
  -8  13  13   -0.00    5.43
   8 -13 -13    0.21    4.89
   8  13 -13    1.70    3.68
  -8  13  14    0.00    6.01
   8 -13 -14    1.64    4.67
   8  13 -14   -0.00    4.39
  -8  13  15   10.05    7.38
   8 -13 -15    3.41    5.90
  -8  13  16    9.92    8.02
   8 -13 -16    4.51    5.74
   8  13 -16    1.22    4.08
  -8  13  17   -0.00    5.59
   8 -13 -17    3.52    6.53
   8  13 -17    0.00    4.24
  -8  13  18   -0.00    6.52
   8 -13 -18    0.00    6.49
   8  13 -18    0.00    5.47
  -8  13  19   -0.00    5.69
   8 -13 -19    3.74    6.58
   8  13 -19    0.46    5.41
  -8  13  20   12.52    7.58
   8 -13 -20    1.19    6.91
   8  13 -20    0.00    4.47
  -8  13  21    2.90    5.64
   8 -13 -21   -0.00    5.98
  -8  13  22   -0.00    6.52
   8 -13 -22   -0.00    6.78
  -8  13  23    0.43    5.56
   8 -13 -23   -0.00    5.49
  -8  13  24   -0.00    7.48
   8 -13 -24    3.70    6.30
  -8  13  25    2.22    5.77
   8 -13 -25    3.94    6.56
  -8  13  26   -0.00    6.94
   8 -13 -26    1.72    5.55
  -8  14   1   13.08    9.18
   8 -14  -1    3.07    7.73
   8  14  -1    6.71    3.50
  -8  14   2    1.09    6.06
   8  14  -2    0.15    2.59
  -8  14   3    0.75    5.66
   8 -14  -3    0.74    6.48
   8  14  -3    3.27    2.83
  -8  14   4   -0.00    4.88
   8 -14  -4   -0.00    5.38
   8  14  -4    0.87    2.72
  -8  14   5    1.62    5.03
   8 -14  -5   -0.00    6.21
   8  14  -5   -0.00    3.08
  -8  14   6    1.55    5.11
   8 -14  -6    0.79    5.30
   8  14  -6    1.21    3.15
  -8  14   7    1.19    5.37
   8 -14  -7    3.48    6.01
   8  14  -7    4.10    3.57
  -8  14   8    0.80    5.62
   8 -14  -8    9.15    7.83
   8  14  -8    2.06    3.60
  -8  14   9    6.47    6.68
   8 -14  -9   -0.00    6.35
   8  14  -9    0.00    3.42
  -8  14  10   -0.00    5.15
   8 -14 -10   -0.00    6.96
   8  14 -10    2.41    4.32
  -8  14  11    3.32    6.12
   8 -14 -11   -0.00    5.14
   8  14 -11   -0.00    3.80
  -8  14  12   -0.00    6.40
   8 -14 -12    1.72    6.39
   8  14 -12    2.65    4.10
  -8  14  13    2.31    6.46
   8 -14 -13    1.92    6.34
   8  14 -13    2.00    3.89
  -8  14  14   -0.00    5.84
   8  14 -14    3.03    4.41
  -8  14  15    2.65    5.03
   8 -14 -15   -0.00    4.22
   8  14 -15   -0.00    4.90
  -8  14  16    0.00    5.71
   8 -14 -16   -0.00    5.38
   8  14 -16   -0.00    4.58
  -8  14  17   -0.00    5.98
   8 -14 -17    1.40    5.09
  -8  14  18    0.38    6.05
   8 -14 -18    0.00    4.63
  -8  14  19    5.08    8.31
   8 -14 -19    5.52    6.69
  -8  14  20    3.07    7.26
   8 -14 -20   -0.00    6.38
  -8  14  21    1.84    7.39
   8 -14 -21    4.54    6.14
  -8  14  22   -0.00    5.33
   8 -14 -22   -0.00    5.57
  -8  14  23   -0.00    6.62
   8 -14 -23    0.00    7.05
  -8  14  24    0.11    5.81
  -8  15   1    1.37    5.62
   8 -15  -1    2.61    6.52
   8  15  -1    3.43    3.22
  -8  15   2   -0.00    5.59
   8 -15  -2   -0.00    5.15
   8  15  -2   -0.00    2.36
  -8  15   3    2.00    5.26
   8 -15  -3    3.89    5.81
   8  15  -3   -0.00    2.87
  -8  15   4    8.89    7.60
   8 -15  -4   19.28    9.78
   8  15  -4    2.10    3.20
  -8  15   5    6.16    5.73
   8 -15  -5    3.93    6.27
   8  15  -5    1.14    2.93
  -8  15   6   -0.00    5.84
   8 -15  -6    5.83    6.48
   8  15  -6    4.66    4.08
   8 -15  -7   -0.00    5.52
   8  15  -7    2.71    3.58
  -8  15   8    3.33    5.97
   8 -15  -8   -0.00    6.20
   8  15  -8    2.17    3.21
  -8  15   9    3.80    5.53
   8 -15  -9    1.99    4.88
   8  15  -9    1.34    2.99
  -8  15  10   -0.00    6.05
   8 -15 -10   -0.00    6.36
   8  15 -10    3.24    4.23
  -8  15  11   -0.00    5.85
   8 -15 -11    0.00    5.80
   8  15 -11    0.00    4.01
  -8  15  12    1.29    5.80
   8 -15 -12    5.86    7.47
   8 -15 -13    2.99    5.07
  -8  15  14    0.22    4.65
   8 -15 -14    0.10    5.48
  -8  15  15    1.29    5.21
   8 -15 -15   -0.00    4.98
   8 -15 -16    0.00    4.97
   8 -15 -17   -0.00    5.30
   8 -15 -18   -0.00    4.17
   8 -15 -19   -0.00    5.09
  -8  16   1   -0.00    6.17
   8 -16  -1   -0.00    5.37
   8  16  -1    2.28    3.72
  -8  16   2   -0.00    7.10
   8 -16  -2    2.51    6.13
   8  16  -2    1.31    3.05
   8 -16  -3    0.30    6.18
   8  16  -3    4.75    3.75
  -8  16   4   -0.00    5.98
   8 -16  -4   -0.00    6.15
   8  16  -4    0.00    3.07
  -8  16   5   -0.00    5.04
   8 -16  -5   -0.00    4.68
   8  16  -5   -0.00    3.13
  -8  16   6    3.84    5.83
   8 -16  -6    0.40    5.71
   8  16  -6   -0.00    3.08
  -8  16   7    4.42    5.73
   8 -16  -7   -0.00    5.74
  -8  16   8    9.17    7.57
   8 -16  -8   -0.00    5.14
  -8  16   9   -0.00    4.63
   8 -16  -9   -0.00    5.07
   8 -16 -10    0.00    5.76
   8 -16 -11    3.27    6.09
   8 -16 -12   -0.00    6.94
   8 -16 -13    1.98    7.60
   8 -16 -14   -0.00    7.23
   8 -17  -1    0.00    6.22
   8 -17  -2   -0.00    6.75
   8 -17  -3    7.46    7.26
   8 -17  -4   -0.00    5.80
   8 -17  -5    3.77    6.70
   8 -17  -6    3.04    6.41
   8 -17  -7   -0.00    5.29
   8 -17  -8   -0.00    6.13
   8 -17  -9   -0.00    7.74
  -7   0   1  790.04   60.92
  -7   0   1  668.27   59.40
  -7   0   1  657.73   57.85
   7   0  -1  729.37   59.93
   7   0  -1  923.62   61.07
   7   0  -1  685.90   59.60
  -7   0   2    1.33    4.17
  -7   0   2   -0.00    3.41
  -7   0   2    0.00    3.10
   7   0  -2    2.20    3.19
   7   0  -2   -0.00    3.98
  -7   0   3    7.73    4.68
  -7   0   3   11.80    5.06
   7   0  -3    5.30    4.19
   7   0  -3   16.30    6.11
  -7   0   4   -0.00    3.49
   7   0  -4    3.54    4.08
   7   0  -4    0.55    4.24
  -7   0   5   29.19    7.43
   7   0  -5   37.10    7.81
   7   0  -5   37.01    8.55
  -7   0   6    3.94    4.21
   7   0  -6    4.81    4.30
   7   0  -6   -0.00    4.48
  -7   0   7  246.94   25.77
   7   0  -7  238.53   24.45
  -7   0   8    2.01    3.63
   7   0  -8   -0.00    4.67
  -7   0   9    1.34    3.74
   7   0  -9    0.00    4.83
  -7   0  10   -0.00    3.88
   7   0 -10    0.00    4.37
  -7   0  11  246.25   26.58
   7   0 -11  255.20   27.58
  -7   0  12   -0.00    3.57
   7   0 -12    0.17    3.74
  -7   0  13   93.89   14.32
   7   0 -13   67.55   13.06
   7   0 -14   -0.00    4.42
   7   0 -15   17.76    7.18
   7   0 -16   -0.00    4.68
  -7   0  17  333.22   34.06
   7   0 -17  298.57   33.62
  -7   0  18    2.29    5.20
   7   0 -18    3.43    5.27
  -7   0  19   15.59    6.51
   7   0 -19   19.59    8.63
  -7   0  20    1.91    4.48
   7   0 -20   -0.00    5.18
  -7   0  21   -0.00    4.89
  -7   0  22    0.00    4.50
   7   0 -22   -0.00    5.73
  -7   0  23   14.77    8.08
  -7   0  24    4.16    6.20
  -7   0  25   -0.00    5.36
  -7   0  26    1.48    5.70
  -7   0  27   52.26   13.41
  -7   0  28    2.90    6.83
  -7   0  29    4.65    7.44
  -7   0  30   -0.00    6.28
  -7   0  31    7.17    8.81
  -7   0  32   -0.00    7.28
  -7   0  33   18.27    8.95
  -7   0  34   -0.00    6.75
  -7   0  35    2.00    6.24
  -7   0  36    2.18    7.40
  -7   0  37    4.36    5.87
  -7   1   1    3.80    4.29
  -7   1   1    0.00    3.44
  -7   1   1    0.68    4.07
   7  -1  -1   -0.00    4.36
   7  -1  -1    4.12    3.80
   7  -1  -1   -0.00    4.51
   7   1  -1    3.25    3.37
   7   1  -1    0.28    3.51
  -7  -1   1    0.85    3.55
  -7   1   2   25.55    7.17
  -7   1   2   26.63    7.28
  -7   1   2   26.66    6.99
   7  -1  -2   26.82    7.88
   7  -1  -2   26.38    6.80
   7  -1  -2   36.89    8.51
   7   1  -2   48.31    8.09
   7   1  -2   31.33    7.60
  -7  -1   2   25.57    6.71
  -7  -1   2   31.95    7.26
  -7   1   3  194.58   23.66
  -7   1   3  224.98   23.38
   7  -1  -3  233.50   23.38
   7  -1  -3  245.43   25.11
   7   1  -3  231.47   22.71
   7   1  -3  243.43   24.13
  -7  -1   3  238.06   23.85
  -7   1   4    0.00    4.07
  -7   1   4    3.48    3.75
   7  -1  -4    0.00    3.79
   7  -1  -4   -0.00    4.13
   7   1  -4    0.48    3.23
   7   1  -4    0.00    3.95
  -7  -1   4   -0.00    2.96
  -7   1   5   55.20   10.98
  -7   1   5   68.14   11.02
   7  -1  -5   68.70   11.01
   7  -1  -5   64.91   11.89
   7   1  -5   82.98   11.23
   7   1  -5   73.95   11.61
  -7  -1   5   67.49   11.46
  -7   1   6    0.00    4.35
  -7   1   6    0.00    4.11
   7  -1  -6    0.00    3.69
   7  -1  -6   -0.00    5.20
   7   1  -6    5.07    3.81
   7   1  -6   -0.00    4.31
  -7  -1   6    0.00    3.19
  -7   1   7   35.58    8.83
   7  -1  -7   25.78    8.18
   7   1  -7   26.35    7.02
   7   1  -7   24.15    7.56
  -7  -1   7   35.17    8.19
  -7   1   8   23.93    7.10
   7  -1  -8   32.59    8.62
   7   1  -8    4.09    4.45
   7   1  -8   19.12    6.49
  -7  -1   8   18.68    6.49
  -7   1   9  250.46   26.73
   7  -1  -9  294.60   28.81
   7   1  -9  234.86   26.00
  -7  -1   9  225.96   25.16
   7  -1 -10   11.92    6.17
   7   1 -10    9.98    5.70
  -7  -1  10   15.31    6.47
  -7   1  11   44.40   10.10
   7  -1 -11   53.08   11.31
   7   1 -11   59.69   11.30
  -7  -1  11   69.44   11.98
  -7   1  12   -0.00    4.23
   7  -1 -12    8.50    5.55
   7   1 -12    0.45    3.67
  -7  -1  12    2.00    3.55
  -7   1  13  128.56   18.09
   7  -1 -13  128.90   18.62
   7   1 -13  118.56   17.44
  -7  -1  13  148.41   18.77
   7  -1 -14    0.97    4.01
   7   1 -14   11.83    5.90
  -7  -1  14    9.36    7.23
   7  -1 -15   98.20   16.31
   7   1 -15  120.89   17.57
   7  -1 -16   19.67    7.42
   7   1 -16   12.47    7.40
  -7   1  17   18.30    7.88
   7  -1 -17   18.32    7.96
   7   1 -17   14.36    7.20
  -7  -1  17   16.21    7.43
  -7   1  18   -0.00    5.70
   7  -1 -18    2.14    4.23
   7   1 -18    2.37    4.22
  -7  -1  18    4.54    5.06
  -7   1  19  113.43   17.85
   7  -1 -19  128.14   19.46
  -7  -1  19   99.87   17.08
  -7   1  20    7.12    5.76
   7  -1 -20   -0.00    4.94
  -7  -1  20   -0.00    4.34
  -7   1  21   34.33   10.14
   7  -1 -21   43.01   11.47
  -7  -1  21   39.85   10.78
  -7   1  22    0.00    6.42
   7  -1 -22   -0.00    3.82
  -7  -1  22    0.00    5.37
  -7   1  23   17.46    8.38
   7  -1 -23   29.07   10.10
  -7  -1  23   11.63    7.24
  -7   1  24   13.93    7.21
   7  -1 -24    8.45    6.32
  -7  -1  24    1.26    6.70
  -7   1  25   26.88   11.00
   7  -1 -25   43.54   12.57
   7   1 -25   26.94    9.91
  -7  -1  25   34.18   12.06
  -7   1  26    0.00    5.35
   7   1 -26    0.12    5.88
  -7  -1  26    0.00    7.36
  -7   1  27    7.75    6.54
   7   1 -27    3.77    5.96
  -7  -1  27   -0.00    6.57
  -7   1  28   -0.00    5.08
   7   1 -28    2.46    5.67
  -7  -1  28    2.38    5.73
  -7   1  29    4.28    7.95
   7   1 -29   19.12    9.74
  -7   1  30    3.12    4.07
  -7  -1  30   -0.00    6.14
  -7   1  31   10.18    7.82
  -7  -1  31    2.05    4.96
  -7   1  32   -0.00    5.38
  -7  -1  32   -0.00    7.02
  -7   1  33    0.00    6.93
  -7  -1  33    4.17    6.71
  -7   1  34   -0.00    5.07
  -7  -1  34   -0.00    6.33
  -7   1  35    0.00    8.05
  -7  -1  35   12.92    7.55
  -7   1  36    0.00    5.55
  -7  -1  36   -0.00    7.19
  -7   1  37   -0.00    4.71
  -7  -1  37    0.95    5.70
  -7   2   1   29.83    8.64
  -7   2   1   26.09    7.62
  -7   2   1   43.55    8.47
   7  -2  -1   43.90    9.60
   7  -2  -1   44.82    8.66
   7  -2  -1   47.03   10.12
   7   2  -1   47.40    7.82
   7   2  -1   16.44    6.00
  -7  -2   1   49.04    7.95
  -7   2   2   61.09   11.00
  -7   2   2   31.77    7.75
   7  -2  -2   39.65    8.91
   7  -2  -2   40.35    8.39
   7  -2  -2   45.38    9.40
   7   2  -2   37.45    7.34
   7   2  -2   35.46    7.83
  -7  -2   2   44.20    8.32
  -7  -2   2   49.00    8.25
  -7   2   3    8.49    5.87
  -7   2   3    3.70    4.48
  -7   2   3    9.11    5.13
   7  -2  -3   15.08    6.44
   7  -2  -3    2.81    4.02
   7  -2  -3   12.71    5.75
   7   2  -3    6.79    4.30
   7   2  -3    6.02    5.26
  -7  -2   3    3.73    3.17
  -7   2   4    0.88    3.92
  -7   2   4    0.00    3.48
   7  -2  -4   16.05    6.96
   7   2  -4    8.78    4.44
   7   2  -4    0.00    3.05
  -7  -2   4    4.45    4.36
  -7   2   5  230.40   24.97
  -7   2   5  244.55   24.74
   7  -2  -5  258.32   26.26
   7   2  -5  210.82   22.64
   7   2  -5  227.85   23.80
  -7  -2   5  214.86   23.25
  -7   2   6    3.29    4.84
  -7   2   6   13.77    5.60
   7  -2  -6   13.70    6.42
   7   2  -6   10.80    5.86
   7   2  -6    5.60    4.88
  -7  -2   6    9.81    5.15
  -7   2   7  196.55   23.23
  -7   2   7  200.00   22.55
   7  -2  -7  198.50   23.59
   7   2  -7  216.60   22.19
   7   2  -7  214.50   22.76
  -7  -2   7  203.78   21.91
  -7   2   8    3.89    4.64
   7   2  -8    5.34    4.42
   7   2  -8   12.51    5.82
  -7  -2   8    8.30    4.94
  -7   2   9   67.12   11.84
  -7   2   9   52.84   10.20
   7  -2  -9   61.02   11.85
   7   2  -9   50.24    9.85
   7   2  -9   44.64    9.68
  -7  -2   9   51.67   10.09
  -7   2  10   10.41    5.97
   7  -2 -10   11.66    5.94
   7   2 -10    8.11    6.24
  -7  -2  10    5.27    5.28
  -7   2  11  105.45   16.21
   7  -2 -11  102.11   16.74
   7   2 -11  129.58   17.07
  -7  -2  11  107.25   15.39
  -7   2  12   26.94    7.92
   7  -2 -12   34.77    9.66
   7   2 -12   37.79    9.12
  -7  -2  12   25.01    7.76
   7   2 -13   45.91   10.28
  -7  -2  13   50.77   10.29
   7  -2 -14    6.92    6.07
   7   2 -14    6.63    5.93
  -7  -2  14    8.30    5.51
   7  -2 -15   16.47    8.19
   7   2 -15   38.56    9.71
  -7   2  16   45.56   10.70
   7  -2 -16   62.85   13.27
  -7   2  17   43.73   11.44
   7  -2 -17   62.09   13.30
  -7   2  18   11.36    6.99
   7  -2 -18   27.07    9.61
  -7  -2  18   36.63    9.37
  -7   2  19   -0.00    5.52
   7  -2 -19    2.46    4.64
  -7  -2  19    6.36    6.47
  -7   2  20    1.75    5.67
   7  -2 -20   10.80    7.77
  -7  -2  20    0.00    5.85
  -7   2  21   20.30    9.76
  -7  -2  21   66.78   13.75
  -7   2  22    0.19    5.75
   7  -2 -22    7.12    6.15
   7   2 -22    3.08    4.81
  -7   2  23   18.00    9.04
   7  -2 -23   38.61   11.76
  -7  -2  23   31.71    9.88
  -7   2  24   -0.00    6.79
   7  -2 -24   -0.00    6.31
   7   2 -24   -0.00    5.17
  -7  -2  24    5.82    5.22
  -7   2  25   11.59    8.47
   7   2 -25    0.92    6.02
  -7  -2  25    0.00    5.15
  -7   2  26    0.18    5.57
   7   2 -26    8.45    5.96
  -7  -2  26    0.00    6.22
  -7   2  27    9.59    8.05
   7   2 -27    6.38    6.24
  -7  -2  27   11.72    7.91
   7   2 -28    5.67    5.23
  -7  -2  28   -0.00    5.41
  -7   2  29    6.88    5.67
   7   2 -29    9.06    7.41
  -7  -2  29    9.25    8.65
  -7   2  30    0.08    4.21
   7   2 -30    1.38    6.36
  -7  -2  30   -0.00    6.14
  -7   2  31    0.00    6.33
  -7  -2  31    5.71    6.27
  -7   2  32    0.88    5.56
  -7  -2  32    1.38    6.00
  -7   2  33   10.63    7.76
  -7  -2  33    4.10    6.23
  -7   2  34    0.08    6.54
  -7  -2  34   -0.00    8.07
  -7   2  35   -0.00    6.60
  -7  -2  35    0.59    4.88
  -7   2  36   -0.00    5.88
  -7  -2  36    5.38    6.75
  -7   2  37    6.94    7.45
  -7   3   1    3.06    5.26
  -7   3   1    7.42    4.70
   7  -3  -1    5.67    5.75
   7  -3  -1    5.86    5.15
   7   3  -1   -0.00    2.62
   7   3  -1   -0.00    3.17
  -7  -3   1    1.89    2.83
  -7   3   2  126.32   17.51
  -7   3   2  148.18   18.71
  -7   3   2  139.68   17.16
   7  -3  -2  139.13   17.95
   7  -3  -2  132.93   17.87
   7   3  -2  139.35   15.10
   7   3  -2  133.68   15.54
  -7  -3   2  128.14   15.29
  -7  -3   2  109.99   14.01
  -7   3   3   55.41   10.79
  -7   3   3   57.87   10.47
   7  -3  -3   42.63    9.77
   7   3  -3   53.96    8.73
   7   3  -3   45.62    8.27
  -7  -3   3   37.98    7.96
  -7   3   4    0.00    5.35
  -7   3   4    0.00    4.22
   7  -3  -4    2.83    5.61
   7  -3  -4    9.33    6.24
   7   3  -4    8.32    4.13
   7   3  -4    3.76    3.54
  -7  -3   4    6.71    4.21
  -7   3   5   64.18   12.14
  -7   3   5   80.93   12.76
   7  -3  -5   78.56   13.50
   7   3  -5   85.54   11.54
   7   3  -5   53.28   10.01
  -7  -3   5   90.69   11.88
  -7   3   6   17.03    6.18
   7  -3  -6   10.35    6.63
   7   3  -6   11.30    4.99
  -7  -3   6   13.34    5.20
  -7   3   7    0.00    4.00
  -7   3   7    0.00    3.87
   7  -3  -7    0.00    4.12
   7   3  -7    1.54    3.63
   7   3  -7    2.88    3.55
  -7  -3   7    3.98    3.50
  -7   3   8    2.15    4.19
  -7   3   8    5.63    4.77
   7  -3  -8   -0.00    4.57
   7   3  -8   -0.00    3.59
   7   3  -8    4.19    3.94
  -7  -3   8    2.53    4.13
  -7   3   9  185.90   23.48
  -7   3   9  221.69   24.22
   7  -3  -9  198.08   24.58
   7   3  -9  238.96   24.01
   7   3  -9  195.54   22.55
  -7  -3   9  218.36   23.15
  -7   3  10   54.39   11.57
  -7   3  10   51.82   10.61
   7  -3 -10   50.65   11.51
   7   3 -10   70.56   11.54
  -7  -3  10   61.67   10.98
  -7   3  11    8.87    5.86
   7  -3 -11    6.90    6.25
   7   3 -11    7.81    5.43
  -7   3  12    1.17    3.54
   7  -3 -12    1.31    4.86
   7   3 -12    0.07    3.81
  -7  -3  12   -0.00    3.99
   7  -3 -13   62.93   13.05
  -7  -3  13   67.08   12.10
   7  -3 -14   73.99   14.63
  -7  -3  14   91.29   14.59
  -7   3  15  145.88   19.90
   7  -3 -15  139.94   20.81
  -7   3  16   10.14    6.04
   7  -3 -16   18.71    8.63
  -7   3  17    0.00    4.07
   7  -3 -17    0.00    5.25
  -7   3  18   13.04    7.11
   7  -3 -18   19.77    9.15
  -7  -3  18   13.68    7.59
  -7   3  19  225.72   25.94
   7  -3 -19  175.24   25.22
   7   3 -19  186.94   24.33
  -7  -3  19  196.95   25.03
  -7   3  20    0.00    5.15
   7  -3 -20    0.00    5.75
   7   3 -20    0.15    5.28
  -7  -3  20   -0.00    4.94
  -7   3  21    5.56    6.52
   7  -3 -21    6.27    6.26
   7   3 -21    1.42    5.93
  -7  -3  21    9.58    6.70
  -7   3  22   -0.00    6.12
   7  -3 -22   -0.00    5.53
   7   3 -22    0.00    5.87
  -7  -3  22   -0.00    5.85
  -7   3  23    8.14    6.25
   7  -3 -23   10.00    7.09
   7   3 -23   16.10    7.57
  -7  -3  23   12.83    7.86
  -7   3  24    1.45    7.03
   7   3 -24   10.77    6.73
  -7  -3  24    7.32    6.85
  -7   3  25    8.53    6.59
   7   3 -25    9.18    6.78
  -7  -3  25    5.32    6.75
  -7   3  26   -0.00    5.64
   7   3 -26   -0.00    6.90
  -7  -3  26   -0.00    3.97
  -7   3  27   -0.00    5.19
   7   3 -27   -0.00    5.64
  -7  -3  27    0.83    4.66
  -7   3  28    1.96    5.79
   7   3 -28    2.68    5.43
  -7  -3  28    1.43    6.20
  -7   3  29    9.18    8.17
   7   3 -29    0.00    6.83
  -7  -3  29   -0.00    6.44
  -7   3  30    0.00    6.69
   7   3 -30   -0.00    5.01
  -7  -3  30    8.05    5.76
  -7   3  31   -0.00    5.73
   7   3 -31    2.81    5.90
  -7  -3  31    2.33    6.78
  -7   3  32    2.62    8.11
  -7  -3  32    1.53    6.65
  -7   3  33   -0.00    6.68
  -7  -3  33   -0.00    5.66
  -7   3  34   -0.00    5.73
  -7  -3  34    3.87    7.95
  -7   3  35    7.46    7.99
  -7  -3  35   -0.00    6.39
  -7   3  36    8.34    7.73
  -7  -3  36   -0.00    7.13
  -7   3  37    0.97    6.68
  -7   4   1   58.34   11.84
  -7   4   1   57.95   10.91
   7  -4  -1   58.88   11.64
   7  -4  -1   48.27   11.10
   7   4  -1   53.54    8.50
  -7  -4   1   53.04    8.46
  -7  -4   1   60.41    8.22
  -7   4   2  102.97   14.98
  -7   4   2   82.41   14.03
  -7   4   2   85.75   13.56
   7  -4  -2   77.64   13.83
   7  -4  -2   73.02   13.43
   7   4  -2   99.47   11.95
   7   4  -2   75.25   11.01
  -7  -4   2   85.28   11.48
  -7  -4   2   85.09   10.62
  -7   4   3    6.64    5.27
  -7   4   3   18.27    6.77
  -7   4   3   23.07    7.05
   7  -4  -3   11.13    6.25
   7  -4  -3    6.10    5.87
   7   4  -3   12.13    4.66
   7   4  -3   14.95    5.13
  -7  -4   3   11.59    4.57
  -7   4   4   27.53    8.13
  -7   4   4   22.46    7.20
   7  -4  -4   28.63    7.97
   7  -4  -4   35.68    9.60
   7   4  -4   29.24    6.60
   7   4  -4   17.95    5.51
  -7  -4   4   25.53    6.30
  -7   4   5   55.32   11.99
  -7   4   5   52.41   11.15
   7  -4  -5   48.90   11.36
   7  -4  -5   77.70   13.11
   7   4  -5   50.14    9.42
   7   4  -5   55.34    9.50
  -7  -4   5   64.25    9.91
  -7   4   6   48.52   11.10
  -7   4   6   50.69   10.48
   7  -4  -6   48.50   10.76
   7   4  -6   79.23   11.13
   7   4  -6   49.78    9.38
  -7  -4   6   55.53    9.64
  -7   4   7   56.65   11.42
  -7   4   7   44.91    9.85
   7  -4  -7   43.65   10.17
   7   4  -7   37.16    8.29
   7   4  -7   41.41    8.63
  -7  -4   7   48.98    9.19
  -7   4   8   30.72    8.88
  -7   4   8   39.59    9.42
   7  -4  -8   42.45   10.22
   7   4  -8   53.47    9.77
   7   4  -8   44.00    8.72
  -7  -4   8   37.37    8.31
  -7   4   9   20.83    7.42
   7  -4  -9   16.92    7.51
   7   4  -9   40.47    8.73
  -7   4  10    4.54    4.95
   7  -4 -10   -0.00    4.79
   7   4 -10   -0.00    3.56
  -7  -4  10    0.00    3.36
  -7   4  11  117.63   17.04
   7  -4 -11   92.25   16.05
  -7  -4  11  108.45   15.13
  -7   4  12   93.01   15.60
   7  -4 -12  105.71   17.19
  -7  -4  12  111.38   16.01
  -7   4  13  100.63   16.38
   7  -4 -13  100.96   17.12
  -7  -4  13  120.36   16.93
  -7   4  14   31.96    9.14
  -7   4  14   12.70    6.42
   7  -4 -14   22.59    8.20
  -7  -4  14    8.64    6.82
  -7   4  15    8.16    7.23
   7  -4 -15   39.43   10.45
   7   4 -15   28.94    8.99
  -7   4  16   39.18    9.69
   7  -4 -16    9.73    6.90
   7   4 -16   13.25    7.48
  -7   4  17   94.57   15.95
   7  -4 -17  129.56   19.53
   7   4 -17   93.90   15.72
  -7   4  18   26.22    8.87
   7  -4 -18   20.98    9.64
   7   4 -18    5.95    6.14
  -7  -4  18    9.75    6.58
  -7   4  19   14.20    7.05
   7  -4 -19    6.38    7.67
   7   4 -19    3.37    5.35
  -7  -4  19    9.40    6.46
  -7   4  20   34.11   10.17
   7  -4 -20   22.96    9.63
   7   4 -20   29.47    9.25
  -7  -4  20   24.02    8.58
  -7   4  21   32.10    9.44
   7  -4 -21   30.03   11.00
   7   4 -21   28.83    9.36
  -7  -4  21    7.01    7.09
  -7   4  22   19.44    8.86
   7   4 -22   31.24    9.78
  -7  -4  22   24.09    9.68
  -7   4  23   15.17    7.53
   7   4 -23   13.47    7.62
  -7  -4  23    8.04    6.68
  -7   4  24    0.00    4.25
   7   4 -24   -0.00    5.52
  -7  -4  24   -0.00    6.99
  -7   4  25    2.92    5.86
   7   4 -25    4.62    6.52
  -7  -4  25    0.02    4.63
  -7   4  26    0.00    6.31
   7   4 -26    2.91    6.20
  -7  -4  26   15.17    8.31
  -7   4  27    2.96    5.11
   7   4 -27   -0.00    6.24
  -7  -4  27    0.00    6.55
  -7   4  28    1.99    5.23
   7   4 -28   -0.00    4.96
  -7  -4  28   14.17    7.54
  -7   4  29    6.08    7.72
   7   4 -29    1.87    3.76
  -7  -4  29    0.76    6.48
  -7   4  30    2.83    7.17
   7   4 -30   -0.00    5.81
  -7  -4  30   -0.00    6.08
  -7   4  31    0.00    5.83
   7   4 -31    1.72    5.04
  -7  -4  31    0.00    6.11
  -7   4  32    3.43    7.29
   7   4 -32    3.87    7.10
  -7  -4  32    3.27    4.79
  -7   4  33   10.04    7.63
  -7  -4  33    0.00    6.46
  -7   4  34   -0.00    6.14
  -7  -4  34    2.09    5.60
  -7   4  35    1.07    6.45
  -7  -4  35    9.91    7.63
  -7   4  36   -0.00    6.30
  -7  -4  36    2.27    5.37
  -7   5   1    3.30    4.74
  -7   5   1   -0.00    3.70
   7  -5  -1    1.51    4.75
   7  -5  -1    0.00    3.92
   7   5  -1   -0.00    2.74
   7   5  -1    0.00    2.73
  -7  -5   1    3.03    2.75
  -7  -5   1    0.25    1.85
  -7   5   2    9.45    5.12
  -7   5   2   -0.00    4.98
   7  -5  -2    3.01    4.56
   7  -5  -2    2.56    5.38
   7   5  -2   -0.00    3.05
   7   5  -2    2.80    2.83
  -7  -5   2    0.00    3.03
  -7  -5   2    0.00    2.47
  -7   5   3   34.53   10.03
  -7   5   3   29.97    9.46
  -7   5   3   50.03   10.17
   7  -5  -3   27.16    8.64
   7   5  -3   32.93    7.08
   7   5  -3   38.84    7.39
  -7  -5   3   40.54    7.09
  -7   5   4  103.72   16.27
  -7   5   4   96.43   15.74
  -7   5   4  121.82   16.00
   7  -5  -4   88.39   15.08
   7  -5  -4   81.21   14.82
   7   5  -4  114.86   13.56
   7   5  -4   69.46   11.29
  -7  -5   4  100.27   12.57
  -7   5   5   44.87    9.92
   7  -5  -5   33.64    9.42
   7   5  -5   35.32    7.77
   7   5  -5   50.95    8.16
  -7  -5   5   37.66    7.55
  -7   5   6    4.68    5.12
   7  -5  -6   -0.00    4.82
   7   5  -6    4.45    4.01
  -7  -5   6    2.85    3.77
  -7   5   7   12.97    6.57
   7   5  -7   22.07    6.04
  -7  -5   7    6.28    4.31
  -7   5   8   58.57   11.77
   7  -5  -8   69.25   13.34
   7   5  -8   80.81   11.86
  -7  -5   8   71.25   11.20
  -7   5   9  111.16   16.18
   7  -5  -9   91.45   15.76
   7   5  -9   68.30   11.99
  -7  -5   9   93.09   13.30
  -7   5  10   26.24    8.25
   7  -5 -10   12.28    7.44
   7   5 -10   30.99    7.86
  -7  -5  10   19.08    7.24
   7  -5 -11   88.41   16.06
  -7  -5  11   75.23   13.11
  -7   5  12    0.00    5.31
  -7   5  12   -0.00    4.27
   7  -5 -12    6.62    5.95
   7   5 -12    0.00    4.91
  -7   5  13   37.68   10.08
  -7   5  13   26.42    8.63
   7  -5 -13   11.17    6.94
   7   5 -13   25.39    7.59
  -7  -5  13   28.01    8.38
  -7   5  14   34.99   10.40
  -7   5  14   40.64   10.42
   7  -5 -14   39.14   11.27
   7   5 -14   38.10    9.46
  -7  -5  14   39.72    9.91
  -7   5  15  127.83   19.48
  -7   5  15  132.37   19.20
   7  -5 -15  132.81   20.43
   7   5 -15  135.22   18.58
  -7   5  16    0.02    5.80
  -7   5  16    6.35    5.12
   7  -5 -16    4.62    6.55
   7   5 -16   -0.00    5.53
  -7   5  17   -0.00    5.44
   7  -5 -17    3.12    6.05
   7   5 -17    7.96    5.56
  -7  -5  17   -0.00    4.77
  -7   5  18   11.41    7.13
   7  -5 -18    0.48    5.01
   7   5 -18    3.93    5.07
  -7  -5  18    0.00    4.72
  -7   5  19   17.26    7.64
   7  -5 -19   24.50    9.35
   7   5 -19   22.54    8.08
  -7  -5  19   33.35   10.23
  -7   5  20   25.80    9.43
   7   5 -20   32.71    9.64
  -7  -5  20   19.84    8.72
  -7   5  21    8.95    5.96
   7   5 -21    0.00    5.25
  -7  -5  21    3.11    5.48
  -7   5  22   -0.00    4.81
   7   5 -22    0.29    3.83
  -7  -5  22    0.57    5.52
  -7   5  23   -0.00    5.89
   7   5 -23   -0.00    5.30
  -7  -5  23    6.61    6.64
  -7   5  24    9.46    6.38
   7   5 -24    0.00    4.87
  -7  -5  24    1.96    5.80
  -7   5  25   11.41    6.97
   7   5 -25    2.23    6.14
  -7   5  26    3.68    6.07
   7   5 -26   10.99    8.08
  -7  -5  26    6.01    5.67
  -7   5  27   -0.00    5.43
   7   5 -27   -0.00    4.88
  -7  -5  27    2.28    6.47
  -7   5  28    5.09    6.47
   7   5 -28   -0.00    4.73
  -7  -5  28    4.00    5.25
   7   5 -29    9.84    7.41
  -7  -5  29   10.96    8.15
  -7   5  30   -0.00    6.22
   7   5 -30   -0.00    5.42
  -7  -5  30    9.71    7.89
  -7   5  31    4.39    6.72
  -7  -5  31    9.14    8.12
  -7   5  32    2.76    6.83
   7   5 -32    2.04    5.95
  -7  -5  32   -0.00    9.19
  -7   5  33    4.28    6.14
  -7  -5  33   -0.00    6.17
  -7   5  34   16.07    9.01
  -7   5  35    0.00    6.52
  -7   5  36   -0.00    6.37
  -7   6   1   37.95   10.54
  -7   6   1   70.70   13.39
   7   6  -1   66.31    9.04
  -7  -6   1   59.41    8.50
  -7  -6   1   60.33    6.17
  -7   6   2   56.26   12.05
  -7   6   2   37.65   10.09
   7  -6  -2   58.92   12.37
   7   6  -2   55.49    8.52
  -7  -6   2   44.61    7.56
  -7  -6   2   48.64    6.30
  -7   6   3   31.43    9.80
  -7   6   3   37.27    9.74
   7  -6  -3   40.26   10.82
   7   6  -3   30.59    6.91
  -7  -6   3   36.91    6.88
  -7  -6   3   30.58    5.20
  -7   6   4    4.39    5.52
  -7   6   4   10.92    6.63
   7  -6  -4    5.96    6.78
   7   6  -4    8.95    4.20
  -7  -6   4    6.37    3.55
  -7   6   5   -0.00    4.27
  -7   6   5    2.20    4.18
   7   6  -5    1.38    3.34
  -7  -6   5   -0.00    2.82
  -7   6   6   68.21   12.91
   7  -6  -6   70.56   14.11
   7   6  -6   65.98   10.47
  -7   6   7  113.93   17.46
   7  -6  -7  106.75   17.72
   7   6  -7  138.28   16.19
  -7  -6   7  114.17   14.88
  -7   6   8   42.63   10.48
   7  -6  -8   25.19    9.60
   7   6  -8   43.12    8.87
  -7  -6   8   43.10    8.81
  -7   6   9    1.33    5.64
  -7   6   9    3.11    5.27
   7  -6  -9    6.57    6.52
   7   6  -9    8.64    5.10
   7   6  -9    1.78    4.12
  -7  -6   9    0.00    4.51
  -7   6  10   41.14   11.17
  -7   6  10   43.36   10.85
   7  -6 -10   71.85   13.59
   7   6 -10   54.95   10.36
   7   6 -10   64.21   10.85
  -7   6  11   59.57   13.91
  -7   6  11   84.82   15.19
   7  -6 -11   85.35   15.29
   7   6 -11   83.07   13.10
  -7  -6  11  102.65   14.74
  -7   6  12   11.67    7.28
  -7   6  12    6.24    6.55
   7  -6 -12    7.13    6.42
   7   6 -12   10.45    5.45
  -7  -6  12   25.73    7.78
  -7   6  13   11.02    6.79
  -7   6  13    5.17    6.00
   7  -6 -13   16.80    8.84
   7   6 -13    4.34    4.80
  -7  -6  13    8.11    5.88
  -7   6  14    6.35    6.47
  -7   6  14    6.50    6.06
   7  -6 -14   15.18    8.25
   7   6 -14    2.41    4.52
  -7  -6  14    5.66    6.57
  -7   6  15   -0.00    4.76
  -7   6  15    8.58    6.75
   7  -6 -15    4.18    6.25
   7   6 -15    2.22    4.39
  -7   6  16   31.38    9.87
  -7   6  16   56.06   12.40
   7  -6 -16   38.56   11.53
   7   6 -16   52.30   11.40
  -7   6  17   36.98   10.54
   7   6 -17   20.53    8.06
  -7  -6  17   51.77   11.44
  -7   6  18   29.03   10.78
   7   6 -18   29.02    8.53
  -7  -6  18   19.68    8.38
  -7   6  19    2.44    5.28
   7   6 -19    1.68    4.72
  -7  -6  19    2.20    5.95
  -7   6  20    5.62    6.20
   7   6 -20    0.00    4.27
  -7  -6  20    3.49    5.80
  -7   6  21    1.89    6.09
   7   6 -21    0.00    4.30
  -7  -6  21    4.01    6.16
  -7   6  22   -0.00    7.22
   7   6 -22   16.55    8.63
  -7  -6  22   10.93    7.94
  -7   6  23   14.79    7.65
   7   6 -23    9.14    7.35
  -7  -6  23    7.80    6.32
  -7   6  24    9.63    8.08
   7   6 -24    7.44    7.10
  -7  -6  24    1.02    6.13
  -7   6  25   -0.00    5.70
   7   6 -25   -0.00    5.87
  -7  -6  25    0.76    7.13
  -7   6  26   10.93    7.86
   7   6 -26    8.18    6.99
  -7  -6  26   11.06    8.14
  -7   6  27    0.00    5.87
   7   6 -27    4.93    6.54
  -7  -6  27    6.38    6.20
  -7   6  28   10.43    7.24
   7   6 -28    8.30    6.37
  -7  -6  28   11.84    8.14
  -7   6  29    4.39    5.93
   7   6 -29    0.66    5.76
  -7  -6  29   -0.00    6.66
  -7   6  30    2.72    5.60
   7   6 -30   -0.00    4.93
  -7  -6  30    2.35    5.25
  -7   6  31    0.00    6.51
  -7  -6  31   -0.00    6.80
  -7   6  32    9.74    7.06
   7   6 -32    6.92    8.22
  -7  -6  32    4.39    6.84
  -7   6  33    1.23    5.72
   7   6 -33    6.79    7.20
  -7  -6  33    3.15    7.34
  -7   6  34   -0.00    5.76
  -7  -6  34    5.57    6.19
  -7   6  35   -0.00    7.42
  -7  -6  35   -0.00    6.03
  -7   6  36    0.99    5.02
  -7   7   1   -0.00    4.91
  -7   7   1    5.75    5.45
   7  -7  -1   -0.00    5.30
   7   7  -1    0.00    2.69
  -7   7   2   32.79    9.66
  -7   7   2   32.28    9.66
   7  -7  -2   12.72    7.74
   7   7  -2   24.50    5.78
  -7  -7   2   28.44    5.78
  -7  -7   2   20.00    2.57
  -7   7   3   10.14    6.04
  -7   7   3   10.45    6.68
   7  -7  -3    2.36    5.31
   7  -7  -3    7.68    6.90
   7   7  -3    7.36    3.72
  -7  -7   3    5.48    3.62
  -7  -7   3    4.91    2.31
  -7   7   4  187.96   24.40
  -7   7   4  204.98   24.12
   7  -7  -4  152.43   22.09
   7  -7  -4  184.01   23.95
   7   7  -4  199.35   19.47
  -7  -7   4  161.37   18.34
  -7   7   5   43.62   11.45
  -7   7   5   61.96   13.58
  -7   7   5   55.75   12.37
   7  -7  -5   69.97   13.91
   7  -7  -5   45.84   11.96
   7   7  -5   74.30   10.62
   7   7  -5   69.04   10.22
  -7  -7   5   56.57    9.38
  -7   7   6    4.57    6.00
  -7   7   6   12.20    6.77
   7  -7  -6    5.48    5.15
   7  -7  -6    0.00    5.30
   7   7  -6    7.90    4.27
   7   7  -6    3.13    3.60
  -7  -7   6    7.72    4.50
  -7   7   7   21.96    8.98
  -7   7   7   66.01   12.80
   7  -7  -7   37.30   10.79
   7   7  -7   62.54   10.04
   7   7  -7   62.16   10.14
  -7  -7   7   64.34   10.31
  -7   7   8    7.80    5.79
  -7   7   8    8.45    6.90
   7  -7  -8   18.12    8.28
   7  -7  -8   10.96    6.51
   7   7  -8    9.74    4.94
  -7  -7   8   12.99    5.55
  -7   7   9    7.98    6.16
  -7   7   9   37.85   10.05
   7  -7  -9   23.69    8.55
   7  -7  -9   29.57    9.81
   7   7  -9   26.19    7.31
   7   7  -9   21.29    6.46
  -7  -7   9   29.42    7.67
  -7   7  10   47.30   12.33
  -7   7  10   85.20   15.16
   7  -7 -10   39.68   11.49
   7  -7 -10   52.88   13.38
   7   7 -10   82.93   12.36
   7   7 -10   81.97   12.30
  -7  -7  10   69.02   12.29
  -7   7  11    7.55    6.53
  -7   7  11   19.93    8.30
   7  -7 -11   21.65    8.96
   7   7 -11   19.64    6.56
  -7  -7  11   11.18    6.47
  -7   7  12    2.68    5.59
  -7   7  12    8.93    6.31
   7  -7 -12    7.41    5.90
   7   7 -12    5.49    4.88
  -7  -7  12    2.92    4.59
  -7   7  13    9.73    6.85
   7  -7 -13   16.96    7.79
   7   7 -13   10.38    5.20
  -7  -7  13   14.98    6.86
  -7   7  14   67.76   14.15
  -7  -7  14  101.71   16.00
  -7   7  15   -0.00    6.72
  -7   7  16    1.36    5.62
  -7   7  17    2.41    6.73
  -7  -7  17    2.24    5.76
  -7   7  18    3.99    6.03
   7   7 -18   11.53    5.49
  -7  -7  18    8.49    6.24
  -7   7  19    2.54    5.49
   7   7 -19    0.00    5.00
  -7  -7  19    0.00    5.26
  -7   7  20   17.89    7.90
   7   7 -20   18.65    7.67
  -7  -7  20   20.29    8.69
  -7   7  21   -0.00    4.39
   7   7 -21    3.15    5.63
  -7  -7  21   -0.00    5.45
  -7   7  22   -0.00    4.18
   7   7 -22   -0.00    5.49
  -7  -7  22    0.00    5.59
  -7   7  23   -0.00    5.05
   7   7 -23    3.37    4.97
  -7  -7  23    0.36    5.50
  -7   7  24    4.92    5.92
   7   7 -24   25.61    9.43
  -7  -7  24    8.45    7.75
  -7   7  25    1.98    5.55
   7   7 -25    0.00    3.34
  -7  -7  25    7.34    7.41
  -7   7  26    1.73    5.84
   7   7 -26    3.43    6.73
  -7  -7  26   15.16    7.42
  -7   7  27    7.48    6.53
   7   7 -27    3.62    4.92
  -7  -7  27    5.69    6.59
  -7   7  28   -0.00    5.29
   7   7 -28    3.34    5.16
  -7  -7  28   -0.00    5.16
  -7   7  29    2.68    6.59
   7   7 -29    8.44    7.49
  -7  -7  29    1.85    6.72
  -7   7  30    5.77    5.72
   7   7 -30    0.23    4.91
  -7  -7  30   14.18    8.71
  -7   7  31    5.22    7.37
   7   7 -31    0.97    3.64
  -7  -7  31    2.97    6.63
  -7   7  32   -0.00    5.48
   7   7 -32   -0.00    4.38
  -7  -7  32   -0.00    7.66
  -7   7  33    0.00    7.03
   7   7 -33   -0.00    6.04
  -7  -7  33    0.00    6.86
  -7   7  34    1.13    5.92
   7   7 -34    0.00    5.03
  -7  -7  34    4.02    7.60
  -7   7  35    0.00    4.34
  -7   8   1   25.52    9.42
  -7   8   1   19.23    8.06
   7  -8  -1   27.78    9.51
   7   8  -1   30.41    5.83
  -7   8   2   69.96   14.49
  -7   8   2   60.96   13.40
   7  -8  -2   30.92   10.92
   7   8  -2   76.98    9.40
  -7  -8   2   55.19    8.38
  -7   8   3    6.76    6.35
  -7   8   3    5.33    5.38
   7  -8  -3    0.00    4.43
   7   8  -3    3.80    3.29
  -7  -8   3    3.27    3.04
  -7   8   4   15.57    7.46
  -7   8   4   28.56    9.22
   7  -8  -4    9.48    6.36
  -7  -8   4   18.82    5.26
  -7   8   5    9.67    6.70
   7  -8  -5    9.50    6.33
   7  -8  -5   14.73    7.52
   7   8  -5    4.17    3.20
  -7  -8   5    0.79    3.12
  -7   8   6   29.29    9.26
  -7   8   6   30.56    9.49
   7  -8  -6   10.14    6.68
   7  -8  -6   17.67    8.08
   7   8  -6   17.50    5.52
  -7  -8   6   21.92    6.66
  -7   8   7    6.07    7.48
  -7   8   7    2.53    5.71
   7  -8  -7   -0.00    5.58
   7  -8  -7    0.00    6.42
   7   8  -7    1.04    3.06
   7   8  -7    0.00    3.18
  -7  -8   7   -0.00    3.77
  -7   8   8   38.06   10.20
  -7   8   8   37.24   10.53
   7  -8  -8   26.05   10.12
   7  -8  -8   33.82   11.01
   7   8  -8   31.24    7.38
   7   8  -8   37.36    7.84
  -7  -8   8   46.99    9.41
  -7   8   9    0.18    5.18
   7  -8  -9    3.27    6.19
   7  -8  -9   -0.00    5.94
   7   8  -9    1.56    2.86
   7   8  -9    0.00    3.70
  -7  -8   9    1.73    4.55
  -7   8  10    4.93    6.39
   7  -8 -10    3.09    6.49
   7   8 -10   10.69    4.95
  -7  -8  10   13.02    6.59
  -7   8  11    2.67    6.03
   7  -8 -11   -0.00    5.79
   7   8 -11    0.00    3.24
  -7  -8  11    6.88    5.72
  -7   8  12   94.72   16.64
   7   8 -12   76.18   12.95
  -7   8  13    1.59    4.84
   7   8 -13   -0.00    3.75
  -7  -8  13   -0.00    5.09
  -7   8  14    4.25    5.24
   7   8 -14    0.00    3.88
  -7   8  15    4.96    5.86
   7   8 -15   -0.00    3.70
  -7   8  16   34.24   10.68
   7   8 -16   40.64    9.89
  -7  -8  16   39.53   10.65
  -7   8  17   -0.00    5.11
   7   8 -17   -0.00    4.48
  -7  -8  17    0.66    4.75
  -7   8  18   14.84    7.22
   7   8 -18    3.38    4.91
  -7  -8  18    0.00    5.46
   7   8 -19   -0.00    3.40
  -7  -8  19   -0.00    5.58
  -7   8  20    0.00    5.82
   7   8 -20    4.53    6.00
  -7  -8  20    5.53    6.25
   7   8 -21   -0.00    3.79
  -7  -8  21   -0.00    5.69
  -7   8  22    2.47    5.88
   7   8 -22   11.33    7.26
  -7  -8  22    2.43    5.31
  -7   8  23    3.60    6.34
   7   8 -23   21.63    8.36
  -7  -8  23    4.31    6.87
  -7   8  24    3.62    5.98
   7   8 -24    0.16    4.82
  -7  -8  24    2.23    5.40
  -7   8  25    0.00    5.84
   7   8 -25    0.00    5.38
  -7  -8  25   -0.00    5.83
  -7   8  26    2.56    6.02
   7   8 -26    6.81    6.47
  -7  -8  26    7.31    7.36
  -7   8  27   -0.00    4.75
  -7  -8  27    0.70    6.22
  -7   8  28   -0.00    6.73
   7   8 -28    2.72    5.57
  -7  -8  28    6.81    6.16
  -7   8  29    2.87    6.37
   7   8 -29    8.91    7.27
  -7  -8  29    4.21    6.25
  -7   8  30    0.43    6.34
   7   8 -30    0.58    5.42
  -7  -8  30    2.20    6.94
  -7   8  31    7.85    7.12
   7   8 -31    8.81    7.44
  -7  -8  31   -0.00    6.44
  -7   8  32    2.15    6.69
   7   8 -32   -0.00    5.27
  -7  -8  32    0.00    7.83
  -7   8  33   -0.00    8.26
   7   8 -33    6.61    7.13
  -7  -8  33   -0.00    5.29
  -7   8  34   14.92    7.87
   7   8 -34    6.95    6.99
  -7  -8  34    7.23    8.20
  -7   8  35   -0.00    5.13
   7   8 -35    1.85    5.13
  -7   9   1    1.15    6.17
   7  -9  -1    1.37    5.53
   7   9  -1    1.49    2.07
   7  -9  -2   14.41    8.06
   7   9  -2   20.54    5.17
   7  -9  -3   -0.00    5.66
   7   9  -3    1.34    2.63
   7  -9  -4   30.47   10.02
   7   9  -4   28.46    6.60
  -7   9   5    2.69    5.29
   7  -9  -5   -0.00    4.51
   7   9  -5    0.79    3.29
  -7   9   6    9.27    6.65
   7  -9  -6    5.17    7.91
   7   9  -6   12.89    4.99
  -7   9   7    5.14    6.06
   7  -9  -7   15.12    7.96
   7   9  -7    9.12    4.57
  -7  -9   7   10.67    5.09
  -7   9   8   10.38    7.73
  -7   9   8   35.78   10.34
   7  -9  -8   12.40    7.35
   7   9  -8   20.71    6.85
  -7  -9   8   29.82    7.62
  -7   9   9   -0.00    6.24
   7  -9  -9    0.52    5.68
   7   9  -9    1.60    4.26
  -7  -9   9    0.00    4.39
  -7   9  10   56.67   13.51
   7  -9 -10   75.36   14.78
   7   9 -10   54.63   10.68
  -7   9  11   -0.00    5.29
   7  -9 -11   -0.00    6.27
   7   9 -11    2.32    4.30
  -7  -9  11   -0.00    4.16
  -7   9  12   -0.00    5.28
   7  -9 -12    2.23    6.17
   7   9 -12    0.00    4.28
  -7  -9  12    3.43    4.71
  -7   9  13    3.77    5.34
   7  -9 -13    6.07    6.01
   7   9 -13    0.77    4.14
  -7  -9  13    0.18    4.29
  -7   9  14   32.87   10.77
   7  -9 -14   31.65   10.15
   7   9 -14   23.52    7.67
  -7   9  15    5.79    5.75
   7   9 -15   -0.00    3.88
  -7   9  16    9.06    6.95
   7   9 -16    5.34    5.89
  -7  -9  16    6.16    5.79
  -7   9  17   -0.00    4.76
   7   9 -17   -0.00    4.35
  -7  -9  17    6.36    5.85
  -7   9  18   13.36    7.74
   7   9 -18   15.15    6.73
  -7  -9  18    7.03    6.60
  -7   9  19    0.80    4.97
   7   9 -19    4.27    5.67
  -7  -9  19    2.16    5.12
  -7   9  20   34.61   10.04
   7   9 -20    8.29    6.14
  -7  -9  20   10.21    6.82
  -7   9  21   -0.00    4.94
   7   9 -21   -0.00    4.68
  -7  -9  21    2.26    5.16
  -7   9  22    1.26    5.74
   7   9 -22    0.00    5.04
  -7  -9  22   -0.00    5.62
  -7   9  23    1.97    6.09
   7   9 -23    1.56    5.78
  -7  -9  23    3.72    6.05
  -7   9  24    2.53    5.42
   7   9 -24    6.05    7.38
  -7  -9  24    0.48    5.94
  -7   9  25    3.28    6.17
   7   9 -25   -0.00    4.60
  -7  -9  25   -0.00    5.20
  -7   9  26    0.00    5.69
   7   9 -26    2.12    3.85
  -7  -9  26    4.47    7.17
  -7   9  27   -0.00    5.94
   7   9 -27    0.00    5.21
  -7  -9  27    2.86    6.32
  -7   9  28   -0.00    5.05
   7   9 -28    0.00    4.03
  -7  -9  28    0.00    5.88
  -7   9  29   -0.00    6.16
   7   9 -29    1.72    5.47
  -7  -9  29   -0.00    5.61
  -7   9  30    1.31    5.77
   7   9 -30    5.31    6.89
  -7  -9  30   -0.00    6.12
  -7   9  31   -0.00    6.17
  -7  -9  31    0.00    6.90
  -7   9  32   -0.00    6.92
   7   9 -32   -0.00    6.04
  -7  -9  32    4.06    7.70
  -7   9  33    0.27    4.65
   7   9 -33    5.21    6.79
  -7  -9  33    0.00    7.59
  -7   9  34   -0.00    7.12
   7   9 -34   -0.00    6.13
   7   9 -35   -0.00    4.47
  -7  10   1    8.85    6.60
   7 -10  -1    0.00    5.31
   7  10  -1    3.92    2.87
  -7  10   2   31.95    9.91
   7 -10  -2   39.74   10.98
   7  10  -2   12.63    4.28
  -7  10   3    0.00    5.55
   7 -10  -3   -0.00    5.87
   7  10  -3   -0.00    2.08
  -7  10   4    5.66    5.82
   7 -10  -4   -0.00    5.47
   7  10  -4    0.70    2.37
  -7  10   5   -0.00    4.92
   7 -10  -5    2.18    5.47
   7  10  -5    0.22    3.01
  -7  10   6   59.87   14.53
   7 -10  -6   88.74   15.79
   7  10  -6   80.97   11.68
  -7  10   7    0.00    5.35
   7 -10  -7    2.52    4.34
   7  10  -7    0.00    3.69
  -7  10   8    4.41    5.59
   7 -10  -8    3.63    6.07
   7  10  -8    1.89    3.66
  -7  10   9   -0.00    5.82
  -7  10   9    0.00    4.77
   7 -10  -9   -0.00    5.95
   7  10  -9    0.00    3.51
  -7  10  10    7.36    7.07
   7 -10 -10    9.22    6.64
   7  10 -10    6.44    4.83
  -7  10  11    3.52    5.28
  -7  10  12    8.59    6.55
   7 -10 -12   43.51   11.36
   7  10 -12   26.44    7.56
  -7 -10  12   22.88    8.08
  -7  10  13    0.00    4.46
   7 -10 -13    2.25    5.83
   7  10 -13   -0.00    4.16
  -7  10  14    4.43    6.08
   7 -10 -14   -0.00    5.51
   7  10 -14    4.97    4.94
  -7  10  15    0.89    5.06
   7 -10 -15    2.79    5.98
   7  10 -15   -0.00    4.33
  -7 -10  15   -0.00    5.67
  -7  10  16   12.36    8.14
   7 -10 -16   18.04    8.03
  -7 -10  16   15.47    7.82
  -7  10  17    2.48    5.53
   7  10 -17    0.51    4.09
  -7 -10  17    3.45    5.55
  -7  10  18   19.00    8.11
   7  10 -18    2.06    5.27
  -7 -10  18   16.50    7.87
  -7  10  19    0.00    5.57
   7  10 -19    0.00    5.70
  -7 -10  19    6.60    6.01
   7  10 -20    5.48    5.89
  -7 -10  20   -0.00    4.50
  -7  10  21   -0.00    3.98
   7  10 -21    1.26    5.27
  -7 -10  21    0.00    5.87
  -7  10  22   21.24    8.73
   7  10 -22   22.01    9.36
  -7 -10  22   10.71    7.14
  -7  10  23    2.18    6.00
   7  10 -23    0.00    5.99
  -7 -10  23    0.00    6.42
  -7  10  24   -0.00    4.95
   7  10 -24    0.04    4.45
  -7 -10  24   10.26    7.79
  -7  10  25    0.87    5.28
   7  10 -25   -0.00    5.15
  -7 -10  25   -0.00    5.71
  -7  10  26    3.69    7.03
   7  10 -26    4.46    4.90
  -7 -10  26    2.96    5.65
  -7  10  27    0.89    4.91
   7  10 -27   -0.00    4.77
  -7 -10  27    0.00    5.42
  -7  10  28   -0.00    5.81
   7  10 -28   -0.00    5.85
  -7 -10  28    3.80    7.27
  -7  10  29   -0.00    6.19
   7  10 -29    1.33    5.19
  -7 -10  29    0.30    7.02
  -7  10  30   -0.00    5.88
   7  10 -30    1.82    5.09
  -7 -10  30   -0.00    5.52
  -7  10  31    2.97    5.38
   7  10 -31    1.80    5.78
  -7 -10  31    3.52    6.74
  -7  10  32   -0.00    6.09
   7  10 -32   -0.00    5.44
  -7 -10  32    6.68    8.09
  -7  10  33    2.14    6.54
   7  10 -33   -0.00    6.98
  -7  11   1   -0.00    4.86
   7 -11  -1    1.86    4.63
   7  11  -1   -0.00    2.32
  -7  11   2    2.49    5.41
   7 -11  -2   -0.00    5.02
   7  11  -2    0.79    2.44
  -7  11   3    5.56    7.54
   7 -11  -3   -0.00    5.70
   7  11  -3    2.92    3.26
  -7  11   4   11.76    7.33
   7 -11  -4   10.15    8.85
   7  11  -4   14.70    5.09
  -7  11   5   12.12    7.06
   7 -11  -5    2.75    6.68
   7  11  -5   13.84    4.82
  -7  11   6   -0.00    4.73
   7 -11  -6   -0.00    5.03
   7  11  -6    0.00    3.29
  -7  11   7    8.49    6.51
   7 -11  -7    0.48    4.55
   7  11  -7    8.25    4.16
  -7  11   8    3.18    5.70
   7  11  -8    8.05    4.54
  -7  11   9    1.31    4.64
   7 -11  -9    0.08    4.42
   7  11  -9   -0.00    3.84
  -7  11  10    1.04    6.31
   7 -11 -10   13.32    7.48
   7  11 -10    7.75    4.69
  -7  11  11   -0.00    6.13
  -7  11  11    0.92    5.84
   7 -11 -11    3.54    5.03
   7  11 -11   -0.00    3.82
  -7  11  12    5.06    5.80
   7 -11 -12   19.44    9.16
   7  11 -12   10.72    5.32
  -7  11  13    4.56    6.68
   7  11 -13    1.47    4.37
  -7  11  14    6.47    6.42
   7 -11 -14   10.90    7.09
   7  11 -14   -0.00    4.18
  -7  11  15   -0.00    5.29
   7 -11 -15    1.33    5.40
   7  11 -15   -0.00    5.44
   7 -11 -16    0.77    6.81
   7  11 -16    6.15    4.65
  -7  11  17    5.33    6.30
   7 -11 -17   -0.00    5.62
   7  11 -17    8.15    5.79
  -7  11  18    1.17    4.29
   7 -11 -18    5.42    6.82
   7  11 -18    1.62    3.71
  -7  11  19    1.95    5.51
   7  11 -19   -0.00    5.23
  -7 -11  19    0.00    5.01
  -7  11  20    8.81    7.43
   7  11 -20   24.25    8.40
  -7 -11  20    9.89    7.03
  -7  11  21    3.91    6.26
  -7 -11  21   -0.00    5.65
  -7  11  22   -0.00    5.32
   7  11 -22    6.27    6.64
  -7 -11  22    2.18    5.65
   7  11 -23   -0.00    3.68
  -7 -11  23    0.16    6.46
  -7  11  24    4.02    6.41
   7  11 -24    5.07    6.14
  -7 -11  24   15.88    8.13
  -7  11  25    1.00    4.79
   7  11 -25    1.48    5.06
  -7 -11  25    5.72    7.49
  -7  11  26   -0.00    5.05
   7  11 -26    4.47    5.50
  -7 -11  26   -0.00    6.21
  -7  11  27   -0.00    4.50
   7  11 -27    0.00    6.38
  -7 -11  27   -0.00    6.70
  -7  11  28   -0.00    4.95
   7  11 -28   -0.00    4.46
  -7 -11  28   -0.00    5.48
  -7  11  29    5.34    7.53
   7  11 -29   -0.00    5.99
  -7  11  30    3.61    5.81
   7  11 -30   15.08    8.10
  -7  11  31    0.00    5.57
  -7 -11  31   -0.00    6.03
  -7  11  32    0.00    5.88
  -7  12   1    3.19    5.43
   7 -12  -1    0.00    6.40
  -7  12   2   16.71    7.64
   7 -12  -2   11.94    8.01
  -7  12   3    1.34    5.69
   7 -12  -3   -0.00    4.75
  -7  12   4   -0.00    4.59
   7 -12  -4    2.47    5.66
  -7  12   5    1.85    4.96
   7 -12  -5    0.00    5.61
  -7  12   6   18.47    8.39
   7 -12  -6   21.47    9.99
   7  12  -6   21.31    6.55
  -7  12   7    1.14    5.17
   7 -12  -7    0.00    6.16
   7  12  -7   -0.00    2.94
  -7  12   8    7.05    6.33
   7 -12  -8    5.36    6.26
   7  12  -8    2.48    3.59
  -7  12   9    2.70    6.54
   7 -12  -9    0.31    4.89
   7  12  -9   -0.00    3.33
  -7  12  10   10.82    6.85
   7 -12 -10    2.67    4.94
   7  12 -10    2.13    3.57
  -7  12  11    4.22    5.71
   7 -12 -11   -0.00    4.79
   7  12 -11   -0.00    3.70
  -7  12  12   13.87    7.91
   7 -12 -12   13.09    7.26
   7  12 -12   12.49    6.07
  -7  12  13    1.47    5.49
   7 -12 -13   -0.00    5.31
   7  12 -13    0.89    3.66
  -7  12  14    7.34    6.01
   7 -12 -14    2.07    5.57
   7  12 -14    3.36    4.06
  -7  12  15    3.75    6.36
   7 -12 -15   -0.00    6.04
   7  12 -15    0.24    3.58
  -7  12  16    9.20    7.63
   7 -12 -16    8.84    7.55
   7  12 -16    0.00    5.03
  -7  12  17   -0.00    5.68
   7 -12 -17   -0.00    5.19
   7  12 -17    0.89    2.57
  -7  12  18    2.25    5.73
   7 -12 -18    0.00    6.60
   7  12 -18    5.10    6.02
  -7  12  19   -0.00    5.78
   7 -12 -19    0.15    5.42
   7  12 -19   -0.00    4.22
  -7  12  20   10.41    7.45
   7 -12 -20    3.56    5.71
   7  12 -20    3.28    3.90
  -7  12  21   -0.00    6.10
   7 -12 -21   -0.00    5.49
   7  12 -21   -0.00    5.39
  -7  12  22   12.37    7.18
   7  12 -22    0.53    4.89
  -7  12  23   -0.00    5.21
   7  12 -23   -0.00    5.36
  -7  12  24    7.39    7.40
  -7  12  25   -0.00    5.74
   7  12 -25    0.51    5.63
  -7  12  26    0.00    6.36
   7  12 -26    3.95    6.23
  -7  12  27   -0.00    5.03
  -7 -12  27    0.00    6.01
  -7  12  28    1.23    6.03
  -7 -12  28    4.01    6.83
  -7  12  29   -0.00    4.57
  -7 -12  29   -0.00    5.59
  -7  12  30    0.00    5.87
  -7 -12  30    0.00    5.05
  -7  13   1    2.82    5.47
   7  13  -1    0.38    2.87
  -7  13   2    4.77    5.97
   7 -13  -2    7.96    7.57
   7  13  -2    0.25    2.99
  -7  13   3    2.45    5.50
   7 -13  -3    3.53    6.38
   7  13  -3    2.67    3.32
  -7  13   4   17.17    9.07
   7 -13  -4   12.74    7.86
   7  13  -4   17.28    5.75
  -7  13   5    0.00    5.55
   7 -13  -5   -0.00    5.80
   7  13  -5    0.00    3.30
  -7  13   6   -0.00    4.89
   7 -13  -6   -0.00    4.55
   7  13  -6    0.00    3.00
  -7  13   7   -0.00    5.04
   7 -13  -7    2.27    6.58
   7  13  -7    0.00    3.36
  -7  13   8   -0.00    5.48
   7 -13  -8    6.65    6.91
   7  13  -8    2.03    4.11
  -7  13   9    4.49    6.10
   7 -13  -9    3.21    6.79
   7  13  -9    4.35    4.76
  -7  13  10    4.93    6.90
   7 -13 -10   11.30    7.86
  -7  13  11    3.38    6.29
   7 -13 -11    2.30    4.94
   7  13 -11    1.04    4.53
  -7  13  12    3.33    5.62
   7 -13 -12   -0.00    4.50
   7  13 -12   -0.00    3.40
  -7  13  13    2.26    5.90
   7 -13 -13    2.43    5.26
   7  13 -13    3.02    3.81
  -7  13  14   14.83    8.45
   7 -13 -14    5.24    6.59
   7  13 -14    8.87    5.54
  -7  13  15   -0.00    4.97
   7 -13 -15    2.75    6.38
   7  13 -15    1.30    3.31
  -7  13  16   -0.00    6.41
   7 -13 -16   -0.00    6.90
   7  13 -16   -0.00    4.06
  -7  13  17   10.25    8.65
   7 -13 -17    0.82    5.73
   7  13 -17    0.47    4.45
  -7  13  18    3.58    6.87
   7  13 -18    1.60    4.23
  -7  13  19   -0.00    5.02
   7 -13 -19   -0.00    5.74
   7  13 -19    4.58    5.18
  -7  13  20    0.00    4.71
   7 -13 -20    7.76    8.19
   7  13 -20   11.93    6.84
  -7  13  21    0.00    5.20
   7 -13 -21    4.09    6.09
   7  13 -21   -0.00    5.41
  -7  13  22    2.16    6.32
   7 -13 -22    5.81    6.79
   7  13 -22   -0.00    4.63
  -7  13  23   -0.00    6.62
   7 -13 -23   -0.00    5.58
   7  13 -23   -0.00    4.48
  -7  13  24    0.00    5.48
   7 -13 -24    1.95    6.21
  -7  13  25    0.46    5.11
   7 -13 -25    0.93    5.10
  -7  13  26   -0.00    6.47
  -7  14   1    7.01    6.62
   7 -14  -1    1.93    5.37
   7  14  -1    5.01    3.27
  -7  14   2   15.39    9.68
   7 -14  -2    1.98    5.59
   7  14  -2    7.71    3.74
  -7  14   3   -0.00    5.05
   7 -14  -3    0.34    4.98
   7  14  -3    0.00    2.42
  -7  14   4    2.71    5.85
   7 -14  -4    2.79    6.11
   7  14  -4   -0.00    2.94
  -7  14   5   -0.00    5.53
   7 -14  -5   -0.00    5.69
   7  14  -5    0.00    2.80
  -7  14   6    4.09    6.15
   7 -14  -6   12.40    7.94
   7  14  -6    7.41    4.64
  -7  14   7   18.46    8.86
   7 -14  -7    2.65    6.28
   7  14  -7    5.72    4.21
  -7  14   8    5.41    6.24
   7  14  -8    1.85    3.95
  -7  14   9    0.88    5.16
   7 -14  -9   -0.00    5.99
   7  14  -9    0.84    3.78
  -7  14  10    0.75    5.82
   7 -14 -10   -0.00    5.86
   7  14 -10    0.84    3.13
  -7  14  11    2.15    5.94
   7 -14 -11    1.22    5.39
   7  14 -11    0.42    4.05
  -7  14  12    4.54    5.78
   7 -14 -12    1.24    5.80
   7  14 -12    1.84    3.59
  -7  14  13   -0.00    6.24
   7 -14 -13   -0.00    5.35
  -7  14  14    3.97    5.82
   7  14 -14   -0.00    4.18
  -7  14  15    0.00    4.45
   7 -14 -15    2.53    6.43
   7  14 -15   -0.00    4.97
  -7  14  16    0.00    5.06
   7 -14 -16    3.37    5.55
   7  14 -16   -0.00    3.69
   7 -14 -17    2.29    5.22
   7  14 -17   -0.00    5.57
  -7  14  18    0.00    6.01
   7 -14 -18   -0.00    5.62
   7  14 -18    4.04    5.68
  -7  14  19    2.37    5.75
   7 -14 -19   -0.00    6.28
   7  14 -19   -0.00    4.78
  -7  14  20   -0.00    6.61
   7 -14 -20    0.00    5.64
  -7  14  21    3.51    7.15
   7 -14 -21    1.68    5.11
  -7  14  22    0.39    4.86
  -7  15   1   -0.00    6.81
   7 -15  -1    0.00    5.18
   7  15  -1    0.16    2.34
  -7  15   2   -0.00    5.28
   7 -15  -2   -0.00    5.94
   7  15  -2   -0.00    2.27
  -7  15   3    1.69    6.48
   7 -15  -3   -0.00    5.44
   7  15  -3    3.23    3.20
  -7  15   4   -0.00    4.44
   7  15  -4    0.00    2.91
  -7  15   5   -0.00    4.85
   7 -15  -5    0.69    4.94
   7  15  -5    0.35    2.51
  -7  15   6    5.95    6.11
   7 -15  -6   -0.00    5.97
   7  15  -6    0.00    2.26
  -7  15   7   -0.00    5.07
   7 -15  -7    0.73    4.56
   7  15  -7   -0.00    2.86
  -7  15   8    2.79    5.16
   7 -15  -8    1.61    4.39
   7  15  -8    0.35    3.20
  -7  15   9   -0.00    4.97
   7 -15  -9    2.92    5.49
   7  15  -9    3.42    4.27
  -7  15  10    0.00    4.91
   7  15 -10    4.42    4.25
  -7  15  11    0.96    5.24
   7 -15 -11    3.34    7.09
   7  15 -11    3.32    4.73
  -7  15  12    3.14    5.16
   7 -15 -12   -0.00    4.12
   7  15 -12   -0.00    4.10
  -7  15  13    1.56    5.08
   7 -15 -13    0.41    5.23
   7  15 -13   -0.00    3.25
  -7  15  14    6.42    5.77
   7 -15 -14   -0.00    6.83
   7  15 -14    1.40    4.42
  -7  15  15    5.62    6.87
   7 -15 -15    0.00    6.69
  -7  15  16    0.00    5.27
   7 -15 -16   -0.00    5.73
  -7  15  17    6.62    7.63
  -7  16   1    0.00    7.17
   7 -16  -1    1.35    5.97
   7  16  -1    4.27    3.68
  -7  16   2    0.00    6.59
   7 -16  -2   -0.00    6.03
   7  16  -2   -0.00    2.68
  -7  16   3   -0.00    6.18
   7 -16  -3    4.51    7.49
  -7  16   4    0.00    6.25
   7 -16  -4    0.83    5.29
   7  16  -4   -0.00    2.76
  -7  16   5   -0.00    5.31
   7 -16  -5   -0.00    4.95
   7  16  -5   -0.00    2.79
  -7  16   6   -0.00    5.68
   7 -16  -6   -0.00    6.18
   7  16  -6    3.59    3.81
  -7  16   7    0.00    4.85
   7 -16  -7    0.51    6.34
   7  16  -7   -0.00    3.36
  -7  16   8   -0.00    6.09
   7 -16  -8    1.60    5.27
   7  16  -8    2.54    3.72
  -7  16   9   -0.00    4.66
   7 -16  -9    0.00    4.51
   7  16  -9   -0.00    2.72
  -7  16  10    7.19    6.49
   7 -16 -10   -0.00    5.83
  -7  16  11    2.46    5.03
   7 -16 -11    2.04    5.34
  -7  17   1    6.49    7.16
   7 -17  -1    7.72    6.54
   7  17  -1   -0.00    2.91
  -7  17   2    0.00    6.73
   7 -17  -2    0.58    5.05
   7  17  -2    1.85    2.87
   7 -17  -3    4.70    5.95
   7  17  -3    4.48    3.44
   7 -17  -4    0.60    5.64
   7 -17  -5    8.19    7.39
   7 -17  -6    0.00    6.13
  -6   0   1   -0.00    3.63
  -6   0   1    3.80    4.02
  -6   0   1    4.87    4.06
   6   0  -1    1.66    3.71
   6   0  -1   -0.00    4.20
  -6   0   2  352.75   30.82
  -6   0   2  346.07   29.96
   6   0  -2  287.71   28.89
   6   0  -2  358.39   31.40
  -6   0   3    2.72    4.16
  -6   0   3    1.18    3.44
   6   0  -3    0.65    3.59
   6   0  -3   -0.00    4.59
  -6   0   4   24.07    6.33
   6   0  -4   20.86    6.01
   6   0  -4   20.33    7.05
  -6   0   5    6.51    5.14
  -6   0   5    3.25    3.80
   6   0  -5    5.20    4.34
   6   0  -5   -0.00    4.76
  -6   0   6 1112.77   87.55
  -6   0   6 1085.75   86.17
   6   0  -6 1198.33   87.25
   6   0  -6 1139.86   88.51
  -6   0   7    0.69    3.64
  -6   0   7   -0.00    3.73
   6   0  -7    1.33    3.84
   6   0  -7   -0.00    4.26
  -6   0   8   19.03    6.12
  -6   0   8   20.72    6.07
   6   0  -8   22.99    6.89
   6   0  -8   21.62    7.15
  -6   0   9    0.80    4.45
  -6   0   9   -0.00    3.50
   6   0  -9   -0.00    3.62
   6   0  -9    1.81    3.43
  -6   0  10  223.07   23.51
  -6   0  10  218.07   22.62
   6   0 -10  242.25   23.77
   6   0 -10  188.04   22.82
  -6   0  11    2.29    4.38
  -6   0  11    0.91    3.19
   6   0 -11   -0.00    3.90
   6   0 -11    0.00    3.72
  -6   0  12  213.16   23.96
  -6   0  12  224.11   23.28
   6   0 -12  222.61   24.63
  -6   0  13    1.37    4.22
  -6   0  13    0.31    3.60
   6   0 -13   -0.00    4.07
  -6   0  14   83.50   13.86
  -6   0  14   68.00   11.68
   6   0 -14   76.54   13.03
  -6   0  15    0.98    3.84
   6   0 -15    2.48    4.55
  -6   0  16  211.87   24.66
   6   0 -16  221.68   25.91
   6   0 -17   -0.00    4.73
   6   0 -18  120.21   18.45
  -6   0  19   -0.00    5.09
   6   0 -19   -0.00    4.75
  -6   0  20    2.72    5.06
   6   0 -20   -0.00    4.42
  -6   0  21    2.44    4.80
   6   0 -21    0.00    4.32
  -6   0  22   69.84   14.30
   6   0 -22   72.60   14.32
  -6   0  23   -0.00    5.35
   6   0 -23    2.29    5.86
  -6   0  24    0.00    6.23
   6   0 -24    2.48    6.05
  -6   0  25    1.83    5.47
   6   0 -25    0.00    4.69
  -6   0  26   15.36    8.49
   6   0 -26   27.22   10.39
  -6   0  27   -0.00    5.60
   6   0 -27    1.26    5.95
  -6   0  28   15.61    8.22
  -6   0  29   -0.00    7.59
  -6   0  30   12.31    7.52
  -6   0  31   -0.00    5.77
  -6   0  32   36.07   11.85
  -6   0  33   -0.00    5.39
  -6   0  34   -0.00    5.22
  -6   0  35    1.52    5.13
  -6   0  36   -0.00    6.70
  -6   0  37   -0.00    6.99
  -6   0  38    0.66    5.40
  -6   1   1    0.00    4.93
  -6   1   1    0.29    4.09
  -6   1   1    0.00    4.27
   6  -1  -1    6.70    4.88
   6  -1  -1    4.04    4.64
   6  -1  -1    7.13    5.44
   6   1  -1    3.86    3.66
   6   1  -1    7.43    4.59
  -6  -1   1    0.00    3.35
  -6   1   2  546.14   45.65
  -6   1   2  567.48   46.39
  -6   1   2  539.90   44.77
   6  -1  -2  504.32   44.19
   6   1  -2  582.71   44.06
   6   1  -2  503.93   44.02
  -6  -1   2  536.67   44.12
  -6  -1   2  500.46   42.80
  -6   1   3   13.93    5.99
  -6   1   3   22.61    6.66
   6  -1  -3   19.17    6.18
   6  -1  -3   13.18    5.83
   6   1  -3   23.48    5.96
   6   1  -3   25.30    6.55
  -6  -1   3   32.29    7.03
  -6  -1   3   26.00    5.86
  -6   1   4  649.81   57.57
   6  -1  -4  793.75   58.06
   6  -1  -4  699.02   58.83
   6   1  -4  788.08   57.59
   6   1  -4  692.68   57.56
  -6  -1   4  768.48   57.99
  -6  -1   4  642.26   55.71
  -6   1   5   90.75   13.21
  -6   1   5   92.08   12.92
   6  -1  -5  107.59   13.14
   6  -1  -5   94.99   13.51
   6   1  -5  101.98   12.59
   6   1  -5   92.75   12.83
  -6  -1   5   83.57   12.16
  -6  -1   5   82.81   11.37
  -6   1   6   68.73   11.67
  -6   1   6   98.31   12.72
   6  -1  -6   82.79   11.98
   6  -1  -6   80.75   12.54
   6   1  -6   94.93   12.27
  -6  -1   6   78.80   11.50
  -6  -1   6   62.15   10.13
  -6   1   7  194.73   21.19
  -6   1   7  185.62   20.46
   6  -1  -7  183.17   20.41
   6  -1  -7  222.16   22.68
   6   1  -7  186.79   20.14
   6   1  -7  173.79   20.27
  -6  -1   7  200.88   20.68
  -6  -1   7  180.89   19.37
  -6   1   8  499.48   48.38
  -6   1   8  573.75   48.68
   6  -1  -8  615.83   48.92
   6   1  -8  577.83   48.50
   6   1  -8  563.82   49.01
  -6  -1   8  650.00   48.78
  -6   1   9    8.14    4.76
  -6   1   9   24.68    6.68
   6  -1  -9    8.75    4.71
   6  -1  -9    5.45    5.11
   6   1  -9   11.98    5.22
   6   1  -9   12.40    5.42
  -6  -1   9   13.01    5.57
  -6  -1   9   13.02    5.00
  -6   1  10   74.52   12.58
  -6   1  10   74.46   11.74
   6  -1 -10   53.92   10.60
   6  -1 -10  103.64   14.46
   6   1 -10  101.93   13.40
   6   1 -10  103.68   14.01
  -6  -1  10   73.88   12.14
  -6  -1  10   57.02   10.06
  -6   1  11    8.93    5.53
  -6   1  11    4.23    3.86
   6  -1 -11   22.50    7.30
   6   1 -11    7.06    5.24
   6   1 -11    3.02    4.81
  -6  -1  11   14.00    6.67
  -6  -1  11    8.67    4.37
  -6   1  12  273.74   27.75
   6  -1 -12  237.52   28.04
   6   1 -12  296.65   29.47
  -6  -1  12  315.21   29.17
  -6   1  13   57.72   10.47
  -6   1  13   28.01    7.44
   6  -1 -13   32.50    9.08
   6   1 -13   52.35   10.57
  -6  -1  13   38.25    9.07
  -6   1  14  149.76   18.58
  -6   1  14  132.22   17.25
   6  -1 -14  126.16   18.16
   6   1 -14  116.96   17.40
  -6  -1  14  138.12   18.05
  -6   1  15   12.43    6.63
  -6   1  15    9.95    4.99
   6  -1 -15    8.10    5.94
   6   1 -15    7.25    5.80
  -6  -1  15    5.03    4.68
  -6   1  16   19.90    6.47
   6  -1 -16    4.11    5.27
   6   1 -16    4.05    4.80
  -6  -1  16    0.00    4.64
   6  -1 -17    7.52    5.79
   6   1 -17   11.07    6.32
   6  -1 -18  153.57   21.76
   6   1 -18  188.07   23.03
  -6   1  19   36.30    9.44
   6  -1 -19   40.44   10.50
   6   1 -19   25.90    9.04
  -6   1  20   -0.00    4.81
   6  -1 -20    1.63    4.96
   6   1 -20   -0.00    4.21
  -6  -1  20    0.09    4.85
  -6   1  21    0.36    5.22
   6  -1 -21    0.00    5.70
   6   1 -21    1.63    5.50
  -6  -1  21    0.00    6.17
  -6   1  22    3.40    5.29
  -6  -1  22    0.25    5.84
  -6   1  23    8.56    7.69
   6  -1 -23    0.00    6.07
   6   1 -23    3.95    5.79
  -6  -1  23    8.26    7.18
  -6   1  24    2.38    6.50
   6  -1 -24   15.01    7.98
   6   1 -24   22.29    9.25
  -6  -1  24   18.33    8.84
  -6   1  25    5.50    6.85
   6  -1 -25    0.17    4.85
  -6  -1  25    6.41    5.73
  -6   1  26   -0.00    6.24
   6  -1 -26    6.75    7.08
  -6  -1  26    2.65    6.56
  -6  -1  27   -0.00    6.34
  -6   1  28   46.24   12.62
  -6  -1  28   33.39   11.41
  -6   1  29    1.83    6.45
  -6  -1  29    3.48    5.26
  -6   1  30   21.45    9.84
  -6  -1  30    8.66    6.68
  -6   1  31   -0.00    5.74
  -6  -1  31    5.87    6.86
  -6   1  32    0.29    5.07
  -6  -1  32    5.34    7.41
  -6   1  33    4.29    7.30
  -6  -1  33    0.00    5.45
  -6   1  34   10.15    8.56
  -6  -1  34   12.22    8.20
  -6   1  35    0.00    6.49
  -6  -1  35    0.93    5.39
  -6   1  36   -0.00    6.67
  -6  -1  36    3.24    7.06
  -6   1  37    6.70    8.57
  -6  -1  37    5.73    6.81
  -6   1  38    0.00    6.66
  -6  -1  38    1.58    6.85
  -6   2   1    6.06    4.91
  -6   2   1    4.19    4.62
  -6   2   1    4.51    3.85
   6  -2  -1    8.23    5.73
   6  -2  -1    1.23    3.74
   6  -2  -1    0.00    5.16
   6   2  -1    6.40    3.85
  -6  -2   1    0.00    2.98
  -6  -2   1    1.25    3.11
  -6  -2   1    5.61    3.20
  -6   2   2   11.16    6.06
  -6   2   2    1.57    3.94
  -6   2   2    9.34    4.89
   6  -2  -2   11.50    5.32
   6  -2  -2   11.40    5.14
   6  -2  -2   15.17    5.72
   6   2  -2   16.12    5.06
   6   2  -2    6.66    3.84
  -6  -2   2   10.42    4.46
  -6  -2   2   10.82    4.26
  -6   2   3    4.87    4.88
  -6   2   3    2.43    3.85
   6  -2  -3    3.36    3.98
   6  -2  -3    1.32    4.14
   6   2  -3    3.50    3.45
   6   2  -3    5.89    3.97
  -6  -2   3    0.00    3.28
  -6  -2   3    3.15    3.28
  -6   2   4   75.24   11.22
   6  -2  -4   50.13    9.16
   6  -2  -4   62.51   10.66
   6   2  -4   49.19    8.54
   6   2  -4   46.99    8.68
  -6  -2   4   51.42    8.89
  -6  -2   4   58.23    8.57
  -6   2   5   13.05    5.66
  -6   2   5    8.79    5.06
   6  -2  -5    9.50    4.48
   6  -2  -5   11.27    6.13
   6   2  -5    7.98    4.67
   6   2  -5    4.94    4.53
  -6  -2   5    5.04    4.26
  -6  -2   5    5.30    4.02
  -6   2   6  336.37   30.06
   6  -2  -6  322.72   28.38
   6  -2  -6  306.45   29.79
   6   2  -6  281.37   27.06
   6   2  -6  255.00   26.85
  -6  -2   6  235.45   25.96
  -6  -2   6  331.12   26.91
  -6   2   7   62.49   10.76
  -6   2   7   31.59    8.24
   6  -2  -7   62.04    9.81
   6   2  -7   41.91    8.36
   6   2  -7   36.83    8.09
  -6  -2   7   38.28    8.09
  -6  -2   7   37.04    7.26
  -6   2   8    0.00    4.41
  -6   2   8    6.51    4.88
   6  -2  -8    7.74    4.39
   6  -2  -8    8.54    5.14
   6   2  -8    4.55    4.38
   6   2  -8    6.43    3.82
  -6  -2   8    0.00    3.65
  -6  -2   8    7.45    4.00
  -6   2   9    3.81    4.80
  -6   2   9   -0.00    3.47
   6  -2  -9    2.01    3.45
   6  -2  -9    1.56    5.28
   6   2  -9   -0.00    3.65
   6   2  -9    4.89    4.10
  -6  -2   9    0.00    3.49
  -6  -2   9    2.05    2.88
  -6   2  10  258.89   25.64
   6  -2 -10  258.92   26.84
   6   2 -10  234.28   24.77
   6   2 -10  225.48   24.57
  -6  -2  10  219.94   24.13
  -6   2  11  162.51   21.37
  -6   2  11  228.53   23.17
   6   2 -11  192.48   22.07
  -6  -2  11  222.58   22.81
  -6   2  12   93.64   13.77
  -6   2  12   84.16   12.95
   6  -2 -12   85.22   14.08
   6   2 -12   68.15   12.30
  -6  -2  12   78.79   12.99
  -6   2  13    8.18    5.15
  -6   2  13    4.66    4.29
   6  -2 -13    3.59    4.48
  -6  -2  13    3.95    4.27
  -6   2  14   81.75   13.87
  -6   2  14   99.48   14.25
   6  -2 -14   71.82   13.85
   6   2 -14   85.01   13.68
  -6  -2  14   99.07   14.85
  -6   2  15   34.65    9.07
  -6   2  15   13.84    6.66
   6  -2 -15   29.10    8.61
   6   2 -15   38.30    9.15
  -6   2  16   77.52   12.33
   6  -2 -16   45.22   10.84
   6   2 -16   55.44   11.34
  -6  -2  16   26.91    8.37
  -6   2  17   17.89    6.57
   6  -2 -17   15.78    6.88
   6   2 -17   21.46    8.00
  -6   2  18   11.07    5.49
  -6   2  18   10.25    5.84
   6  -2 -18   19.99    7.39
   6   2 -18    2.17    4.54
  -6   2  19    5.33    6.18
   6  -2 -19    2.20    5.52
   6   2 -19   -0.00    4.80
  -6  -2  19   16.76    6.92
  -6   2  20   95.01   16.91
   6  -2 -20  110.95   17.97
   6   2 -20  145.39   19.27
  -6  -2  20   80.62   15.39
  -6   2  21   -0.00    5.91
   6  -2 -21    2.66    5.61
   6   2 -21    7.70    6.72
  -6  -2  21    0.54    5.10
  -6   2  22   10.20    7.38
   6  -2 -22   16.73    8.61
  -6  -2  22   12.44    8.01
  -6   2  23    0.00    5.00
   6  -2 -23    0.00    5.67
  -6  -2  23    3.59    5.48
  -6   2  24    8.04    5.63
   6  -2 -24   11.34    7.80
  -6  -2  24    8.78    7.02
  -6   2  25   -0.00    6.20
   6  -2 -25    6.44    6.65
  -6  -2  25   10.10    7.88
  -6   2  26   22.64    9.38
  -6  -2  26   31.47   10.86
  -6   2  27    6.17    5.88
   6   2 -27    6.57    6.14
  -6  -2  27    0.61    5.67
  -6   2  28   -0.00    6.18
   6   2 -28   16.26    7.78
  -6  -2  28    1.24    5.78
  -6   2  29    2.19    5.69
   6   2 -29    0.52    4.40
  -6  -2  29   -0.00    6.59
  -6   2  30   14.18    8.44
   6   2 -30   -0.00    5.75
  -6  -2  30    2.69    6.71
  -6   2  31   -0.00    4.91
  -6  -2  31   -0.00    7.22
  -6   2  32   18.37    9.47
  -6  -2  32    6.35    8.02
  -6   2  33    2.13    5.46
  -6  -2  33    0.93    5.93
  -6   2  34    8.04    6.97
  -6  -2  34    0.99    6.08
  -6   2  35    0.67    5.95
  -6  -2  35   -0.00    7.54
  -6   2  36    4.96    6.31
  -6  -2  36    0.43    6.01
  -6   2  37    2.07    6.33
  -6  -2  37   -0.00    7.99
  -6   2  38   -0.00    6.33
  -6   3   1    1.40    4.96
  -6   3   1    0.92    3.43
  -6   3   1    0.00    3.86
   6  -3  -1    2.39    4.38
   6  -3  -1    5.21    4.27
   6  -3  -1   -0.00    4.00
   6   3  -1    0.00    2.51
   6   3  -1    0.98    3.34
  -6  -3   1    0.00    2.52
  -6  -3   1    3.03    2.45
  -6   3   2  123.68   16.21
  -6   3   2  130.74   16.49
   6  -3  -2   94.64   14.69
   6  -3  -2  145.78   17.40
   6   3  -2  106.30   13.05
  -6  -3   2  109.76   13.06
  -6  -3   2  109.85   11.73
  -6   3   3  124.85   16.29
  -6   3   3  116.68   14.97
   6  -3  -3  137.00   16.71
   6  -3  -3  139.42   15.79
   6  -3  -3  120.07   15.96
   6   3  -3  103.33   12.88
   6   3  -3   90.34   12.68
  -6  -3   3   92.46   12.55
  -6  -3   3  126.97   12.55
  -6   3   4   50.84   10.03
  -6   3   4   22.89    7.19
   6  -3  -4   38.82    8.03
   6  -3  -4   35.06    8.22
   6   3  -4   36.75    6.95
   6   3  -4   37.08    7.07
  -6  -3   4   31.21    6.65
  -6  -3   4   17.98    4.91
  -6   3   5    7.94    5.00
  -6   3   5    4.42    4.60
   6  -3  -5    0.00    3.79
   6  -3  -5    8.18    5.47
   6   3  -5   10.86    4.47
   6   3  -5    4.11    3.97
  -6  -3   5   15.96    4.64
  -6  -3   5    4.42    2.87
  -6   3   6   13.17    5.96
  -6   3   6   21.67    6.52
   6  -3  -6    8.68    5.20
   6  -3  -6   19.19    6.98
   6   3  -6    4.79    4.29
   6   3  -6   17.13    5.46
  -6  -3   6   16.01    5.28
  -6  -3   6   19.20    4.94
  -6   3   7   24.31    7.30
  -6   3   7   14.24    6.33
   6  -3  -7   19.02    6.08
   6  -3  -7   20.65    7.20
   6   3  -7   18.71    6.28
   6   3  -7   23.98    6.15
  -6  -3   7   19.90    5.99
  -6  -3   7   32.74    6.20
  -6   3   8  265.78   30.24
   6  -3  -8  300.21   31.70
   6   3  -8  387.41   31.43
  -6  -3   8  328.24   29.99
  -6   3   9   52.77   10.41
   6  -3  -9   68.86   12.38
   6   3  -9   66.26   11.06
   6   3  -9   56.43    9.79
  -6  -3   9   45.49    9.20
  -6   3  10   18.80    6.86
  -6   3  10   28.42    7.58
   6  -3 -10   19.92    6.86
   6   3 -10   14.62    6.02
   6   3 -10   17.25    6.04
  -6  -3  10   12.96    6.14
  -6   3  11    8.87    5.73
  -6   3  11    7.21    4.94
   6  -3 -11    8.92    5.25
   6   3 -11   11.04    5.68
   6   3 -11    3.53    4.22
  -6  -3  11    8.65    5.04
  -6   3  12   69.13   11.66
   6  -3 -12   47.39   11.07
   6   3 -12   64.97   11.27
  -6   3  13  104.11   15.81
  -6   3  13  122.95   16.31
   6  -3 -13  134.20   18.31
   6   3 -13  113.32   15.81
  -6  -3  13   91.60   15.06
  -6   3  14  172.37   20.14
  -6   3  14  148.97   19.09
   6  -3 -14  152.55   20.40
   6   3 -14  131.90   18.07
  -6  -3  14  114.52   17.50
   6  -3 -15    5.92    6.58
   6   3 -15   11.07    5.54
  -6  -3  15   15.16    7.03
  -6   3  16   13.30    6.28
   6  -3 -16   12.76    6.88
   6   3 -16   22.89    7.75
  -6  -3  16   18.29    7.59
  -6   3  17   65.80   12.07
   6  -3 -17   49.61   11.96
   6   3 -17   57.43   12.01
  -6   3  18   79.19   14.67
  -6   3  18  120.21   17.06
   6  -3 -18  114.49   17.77
  -6   3  19   23.22    8.27
  -6   3  19   32.66    9.65
   6  -3 -19   31.08    9.97
  -6  -3  19   20.28    8.34
  -6   3  20    5.52    5.28
  -6   3  20   -0.00    4.17
   6  -3 -20    0.00    5.05
  -6  -3  20    2.11    7.03
  -6   3  21    4.52    5.61
   6  -3 -21   -0.00    5.32
  -6  -3  21   -0.00    6.25
  -6   3  22   44.85   11.49
   6  -3 -22   25.38    9.82
  -6  -3  22   36.13   10.77
  -6   3  23   -0.00    5.84
   6  -3 -23    4.99    6.99
   6   3 -23    7.88    7.07
  -6  -3  23    6.24    7.31
  -6   3  24   26.25    9.22
   6   3 -24   26.03    9.04
  -6   3  25   -0.00    5.72
   6   3 -25    0.00    5.46
  -6  -3  25    2.87    6.66
  -6   3  26    0.43    5.05
   6   3 -26    0.87    4.08
  -6  -3  26    1.92    7.11
   6   3 -27    2.84    5.77
  -6  -3  27    1.48    4.94
  -6   3  28   25.54    9.53
   6   3 -28   12.60    8.11
  -6  -3  28   11.02    8.22
  -6   3  29    2.85    6.23
   6   3 -29    4.48    6.82
  -6  -3  29    2.21    7.48
  -6   3  30   13.88    8.01
   6   3 -30    5.20    6.99
  -6  -3  30    5.80    7.30
  -6   3  31    7.51    6.50
   6   3 -31    1.74    6.64
  -6  -3  31   -0.00    6.65
  -6   3  32    0.00    5.22
  -6  -3  32    0.63    5.48
  -6   3  33   14.05    7.66
  -6  -3  33    1.49    7.39
  -6   3  34    5.99    6.26
  -6  -3  34   14.48    8.74
  -6   3  35    4.70    7.14
  -6   3  36    2.16    6.31
  -6  -3  36    0.50    5.84
  -6   3  37    0.00    5.76
  -6  -3  37   -0.00    7.87
  -6   3  38    2.99    5.81
  -6   4   1  193.68   21.19
  -6   4   1  170.43   19.36
   6  -4  -1  169.67   19.82
   6  -4  -1  174.93   19.06
   6  -4  -1  155.15   19.29
   6   4  -1  150.07   15.69
  -6  -4   1  128.02   15.14
  -6  -4   1  160.81   14.33
  -6   4   2   13.96    6.31
  -6   4   2   27.57    7.82
  -6   4   2   17.61    6.40
   6  -4  -2   21.69    7.33
   6  -4  -2    8.25    4.98
   6  -4  -2   24.69    7.72
   6   4  -2   18.79    4.96
   6   4  -2   16.93    4.85
  -6  -4   2   15.14    4.56
  -6  -4   2   15.53    3.72
  -6   4   3    4.19    5.43
  -6   4   3    4.54    4.70
  -6   4   3   -0.00    3.57
   6  -4  -3    9.40    5.55
   6  -4  -3    0.00    3.66
   6  -4  -3    0.00    4.24
   6   4  -3    4.64    3.90
   6   4  -3    9.13    3.86
  -6  -4   3    4.26    3.45
  -6   4   4   10.81    6.85
  -6   4   4   15.35    6.01
   6  -4  -4    5.38    4.92
   6  -4  -4   17.06    7.51
   6   4  -4   19.64    5.36
  -6  -4   4   11.57    4.66
  -6  -4   4   17.84    3.96
  -6   4   5  228.20   24.28
  -6   4   5  208.42   23.01
   6  -4  -5  183.58   22.72
   6   4  -5  219.34   21.50
   6   4  -5  206.57   20.74
  -6  -4   5  207.59   20.83
  -6  -4   5  206.63   18.97
  -6   4   6  177.55   22.15
  -6   4   6  205.16   22.73
   6  -4  -6  193.58   23.04
   6   4  -6  213.82   20.99
   6   4  -6  187.50   20.04
  -6   4   7   51.61   10.66
  -6   4   7   42.78    9.96
   6  -4  -7   65.19   12.05
   6   4  -7   66.61   10.37
   6   4  -7   54.17    9.42
  -6  -4   7   69.15   10.13
  -6   4   8    6.05    4.83
  -6   4   8    8.10    5.44
   6  -4  -8   -0.00    5.10
   6   4  -8   14.31    5.48
   6   4  -8    3.08    3.37
  -6  -4   8    3.93    4.18
  -6   4   9   40.48    9.61
  -6   4   9   50.12   10.17
   6  -4  -9   48.09   10.55
   6   4  -9   42.70    8.53
   6   4  -9   52.13    9.20
  -6  -4   9   54.73   10.08
  -6   4  10   33.30    8.43
   6  -4 -10   23.38    7.97
   6   4 -10   35.28    7.70
   6   4 -10   24.73    6.36
  -6  -4  10   17.59    6.04
  -6   4  11  126.36   17.22
  -6   4  11   89.13   15.04
   6  -4 -11  103.63   16.41
   6   4 -11  107.86   14.99
   6   4 -11  104.86   14.86
  -6  -4  11  140.21   16.79
  -6   4  12  110.68   15.38
  -6   4  12   99.80   14.99
   6  -4 -12   61.30   13.03
   6   4 -12   90.83   13.53
  -6  -4  12   71.31   12.61
  -6   4  13   28.63    8.44
  -6   4  13   35.61    9.03
   6  -4 -13   26.88    8.64
   6   4 -13   15.59    6.38
  -6  -4  13   22.27    7.43
  -6   4  14   -0.00    4.72
   6  -4 -14   -0.00    4.19
   6   4 -14    2.39    4.47
  -6  -4  14    2.56    4.37
  -6   4  15   95.78   15.08
   6  -4 -15   86.75   15.08
  -6  -4  15   78.33   14.53
  -6   4  16  135.21   18.66
   6  -4 -16  134.92   19.68
  -6  -4  16  116.04   18.03
  -6   4  17   -0.00    4.80
   6  -4 -17   15.02    7.42
  -6   4  18   28.44    9.18
  -6   4  18   24.52    7.65
   6  -4 -18   33.12   10.47
  -6   4  19   55.35   12.28
  -6   4  19   86.96   14.43
   6  -4 -19   57.67   13.59
  -6  -4  19   64.97   13.61
  -6   4  20  115.92   17.15
  -6   4  20   93.24   15.73
   6  -4 -20   86.08   16.86
   6   4 -20  118.29   17.32
  -6  -4  20   72.17   15.12
  -6   4  21    3.64    6.65
  -6   4  21   17.28    8.46
   6  -4 -21    6.98    7.15
   6   4 -21    2.47    5.80
  -6  -4  21   10.07    7.80
  -6   4  22    6.35    6.26
   6   4 -22    4.14    5.16
  -6  -4  22    0.78    5.55
  -6   4  23    1.29    4.02
   6   4 -23    1.99    5.30
  -6  -4  23   -0.00    6.09
  -6   4  24    2.00    5.76
   6   4 -24    0.00    4.81
  -6  -4  24    2.63    7.05
  -6   4  25    7.24    6.88
   6   4 -25   -0.00    4.95
  -6  -4  25    3.64    6.07
  -6   4  26    0.00    6.44
   6   4 -26    8.53    6.85
  -6  -4  26    7.08    8.03
  -6   4  27   -0.00    4.32
   6   4 -27    9.96    7.04
  -6  -4  27    9.18    7.37
  -6   4  28    5.34    6.88
   6   4 -28    8.48    7.01
  -6  -4  28    5.98    6.68
  -6   4  29    4.13    5.05
   6   4 -29    3.23    6.23
  -6  -4  29   -0.00    6.42
  -6   4  30    0.48    6.93
   6   4 -30    4.63    5.40
  -6  -4  30   11.73    9.40
  -6   4  31   -0.00    6.27
   6   4 -31    2.17    6.11
  -6  -4  31    2.49    6.08
  -6   4  32    1.76    5.63
  -6  -4  32    0.16    7.57
  -6   4  33    0.00    6.35
  -6  -4  33   -0.00    6.65
  -6   4  34    6.66    8.20
  -6  -4  34    3.70    7.30
  -6   4  35    7.46    7.58
  -6  -4  35    1.06    7.75
  -6   4  36    0.40    6.94
  -6  -4  36    6.67    8.75
  -6  -4  37   -0.00    7.41
  -6   5   1   22.75    7.65
  -6   5   1   38.18    8.64
   6  -5  -1   14.15    5.78
   6  -5  -1   11.92    6.58
   6   5  -1   11.24    4.03
   6   5  -1    6.87    3.46
  -6  -5   1    9.91    3.68
  -6  -5   1   14.17    3.13
  -6  -5   1   17.48    2.93
  -6   5   2  113.18   15.71
  -6   5   2   68.58   13.16
  -6   5   2  121.80   15.26
   6  -5  -2   90.68   13.76
   6  -5  -2   94.43   14.61
   6   5  -2   80.49   10.68
   6   5  -2   85.98   10.45
  -6  -5   2   84.67   10.34
  -6  -5   2   75.67    8.38
  -6   5   3   80.35   14.89
  -6   5   3   80.35   14.72
  -6   5   3  101.60   15.15
   6  -5  -3  106.33   16.06
   6  -5  -3  127.01   17.17
   6   5  -3  113.58   13.30
   6   5  -3  117.73   12.85
  -6  -5   3  117.70   12.95
  -6  -5   3  117.50   11.08
  -6   5   4   78.15   13.75
  -6   5   4   91.59   15.09
  -6   5   4   88.50   14.28
   6  -5  -4  121.80   16.20
   6  -5  -4  101.01   15.22
   6   5  -4   95.95   11.90
   6   5  -4  102.02   12.19
  -6  -5   4   98.77   12.09
  -6   5   5    0.35    4.14
  -6   5   5    0.59    3.43
   6  -5  -5    0.00    4.62
   6  -5  -5    4.00    4.84
   6   5  -5   -0.00    2.69
   6   5  -5    0.00    3.12
  -6  -5   5    1.14    2.83
  -6   5   6    6.07    5.97
  -6   5   6   -0.00    3.43
   6  -5  -6    1.25    5.11
   6  -5  -6    0.00    4.16
   6   5  -6    1.56    3.91
   6   5  -6    1.60    2.91
  -6  -5   6   -0.00    3.02
  -6   5   7   46.65   10.48
  -6   5   7   51.60   10.92
   6  -5  -7   49.66   11.03
   6   5  -7   63.55   10.21
   6   5  -7   57.29    9.41
  -6  -5   7   80.11   11.07
  -6   5   8   37.89    9.49
  -6   5   8   39.83    9.47
   6  -5  -8   52.04   10.62
   6   5  -8   51.06    9.26
   6   5  -8   38.39    7.89
  -6  -5   8   43.11    8.39
  -6   5   9   76.03   13.17
  -6   5   9   71.38   13.02
   6  -5  -9   60.17   12.60
   6   5  -9   85.27   12.69
   6   5  -9   66.61   10.98
  -6  -5   9   97.55   13.13
  -6   5  10   17.34    7.19
  -6   5  10   34.87    8.90
   6  -5 -10   34.95   10.15
   6   5 -10   37.06    8.06
   6   5 -10   39.63    7.97
  -6  -5  10   34.33    8.38
  -6   5  11   -0.00    5.42
  -6   5  11    3.72    5.06
   6  -5 -11    0.00    3.84
   6   5 -11    3.28    4.26
   6   5 -11    4.97    4.47
  -6  -5  11    5.60    5.03
  -6   5  12    4.37    5.87
   6  -5 -12    5.66    5.03
  -6  -5  12    5.31    5.08
  -6   5  13  195.14   23.40
   6  -5 -13  170.94   22.83
  -6   5  14  202.84   24.23
   6  -5 -14  188.55   24.66
  -6  -5  14  201.93   24.01
  -6   5  15    1.19    3.72
   6  -5 -15   -0.00    5.46
  -6  -5  15    0.56    4.48
  -6   5  16    8.47    5.36
  -6   5  16    9.20    6.26
  -6   5  17    0.42    5.06
   6  -5 -17    0.44    4.04
   6   5 -17    0.03    4.23
  -6   5  18   93.37   15.46
  -6   5  18   82.10   14.78
   6  -5 -18   79.47   15.32
   6   5 -18   85.71   14.87
  -6   5  19   19.46    7.96
  -6   5  19   33.80    9.17
   6  -5 -19   33.61   10.31
   6   5 -19   16.15    7.35
  -6  -5  19   13.08    7.98
  -6   5  20   19.78    7.85
   6   5 -20   16.00    6.79
  -6  -5  20    3.79    6.34
  -6   5  21    5.11    5.49
   6   5 -21    8.56    6.21
  -6  -5  21    0.81    5.52
  -6   5  22   -0.00    5.12
   6   5 -22    5.82    5.97
  -6  -5  22   -0.00    4.97
  -6   5  23   15.36    7.09
   6   5 -23   11.69    6.89
  -6  -5  23   16.63    8.66
  -6   5  24   13.53    6.75
   6   5 -24   13.34    7.09
  -6  -5  24    5.21    6.74
  -6   5  25    6.74    6.78
   6   5 -25    2.83    5.47
  -6  -5  25    0.29    5.12
  -6   5  26    5.82    6.07
   6   5 -26    0.69    5.16
  -6  -5  26    7.05    5.88
  -6   5  27    0.00    6.29
   6   5 -27    7.62    6.70
  -6  -5  27    2.26    5.10
  -6   5  28    6.77    6.86
   6   5 -28    9.22    6.37
  -6  -5  28    3.48    7.26
  -6   5  29    5.28    6.97
   6   5 -29    5.55    6.26
  -6  -5  29    9.09    7.36
  -6   5  30    9.14    7.10
   6   5 -30    4.60    5.88
  -6  -5  30    7.04    9.19
  -6   5  31    0.00    5.10
   6   5 -31   -0.00    5.21
  -6  -5  31    4.91    8.37
  -6   5  32   -0.00    6.58
   6   5 -32    0.00    6.06
  -6  -5  32    0.00    6.44
  -6   5  33   -0.00    5.97
  -6  -5  33   12.24    8.56
  -6   5  34    2.35    6.79
  -6  -5  34    5.33    6.93
  -6   5  35   -0.00    7.13
  -6  -5  35    1.51    7.59
  -6   5  36    2.33    5.91
  -6  -5  36    0.77    6.76
  -6   5  37   -0.00    5.56
  -6   5  38    9.95    8.62
  -6   6   1  116.52   17.59
  -6   6   1  108.47   16.50
   6  -6  -1  155.72   19.37
   6   6  -1  114.06   12.66
  -6  -6   1  123.72   12.61
  -6   6   2   20.39    7.86
   6  -6  -2   38.51    9.12
   6  -6  -2   16.48    6.61
   6   6  -2   25.93    5.45
   6   6  -2   30.71    5.70
  -6  -6   2   28.44    5.49
  -6  -6   2   24.66    3.80
  -6  -6   2   27.54    3.88
  -6   6   3    4.96    5.23
  -6   6   3    6.39    5.02
  -6   6   3    0.00    3.99
   6  -6  -3    9.41    5.73
   6  -6  -3    1.16    4.84
   6   6  -3    0.00    2.41
   6   6  -3    2.88    3.03
  -6  -6   3    4.99    3.45
  -6   6   4    6.75    5.58
  -6   6   4   20.70    7.54
  -6   6   4   20.89    7.26
   6  -6  -4   12.70    6.79
   6  -6  -4   34.09    8.69
   6   6  -4   11.97    4.36
   6   6  -4   19.35    5.01
  -6  -6   4   18.97    4.87
  -6   6   5  111.22   17.26
  -6   6   5  119.88   16.93
   6  -6  -5  121.14   17.30
   6  -6  -5   89.93   15.52
   6   6  -5  140.60   14.76
   6   6  -5  120.46   13.83
  -6  -6   5   98.35   13.09
  -6   6   6   69.52   13.44
  -6   6   6  123.54   16.06
   6  -6  -6   69.23   13.28
   6  -6  -6   81.81   14.42
   6   6  -6   70.04   10.66
   6   6  -6   82.08   11.12
  -6  -6   6   78.71   11.33
  -6   6   7   52.48   11.33
  -6   6   7   53.49   11.05
   6  -6  -7   62.88   12.38
   6  -6  -7   56.43   12.40
   6   6  -7   79.64   11.04
   6   6  -7   51.29    9.23
  -6  -6   7   66.11   10.42
  -6   6   8    2.18    5.00
  -6   6   8   10.98    6.39
   6  -6  -8    1.62    5.12
   6   6  -8   12.63    5.08
  -6  -6   8    9.46    4.99
  -6   6   9  101.21   16.01
   6   6  -9  105.54   13.89
  -6  -6   9   88.01   13.46
  -6   6  10   86.54   14.27
   6  -6 -10   57.43   12.86
   6   6 -10   72.97   11.76
  -6   6  11   56.94   12.13
   6  -6 -11   63.86   12.99
  -6  -6  11   56.15   11.08
  -6   6  12   64.44   12.40
   6  -6 -12   59.52   12.53
  -6  -6  12   43.37   10.45
  -6   6  13    2.81    4.58
   6  -6 -13    1.40    4.89
   6   6 -13    3.83    4.10
  -6  -6  13    0.86    4.18
  -6   6  14    4.24    5.10
  -6   6  14   -0.00    4.89
   6  -6 -14   -0.00    5.30
   6   6 -14    0.00    4.12
  -6  -6  14   -0.00    4.60
  -6   6  15   48.89   11.62
  -6   6  15   49.63   11.42
   6  -6 -15   96.65   15.78
   6   6 -15   35.67    9.08
  -6  -6  15   64.51   12.98
  -6   6  16    4.10    6.10
  -6   6  16    3.69    5.88
   6  -6 -16   16.66    7.63
   6   6 -16    2.42    3.87
  -6   6  17    3.51    6.23
   6  -6 -17   10.89    7.64
   6   6 -17    3.75    4.36
  -6   6  18   13.52    7.12
   6   6 -18   40.25    9.47
  -6  -6  18   25.49    9.20
  -6   6  19   15.15    7.19
   6   6 -19    7.32    6.04
  -6  -6  19   11.25    7.43
   6   6 -20   -0.00    5.29
  -6  -6  20   -0.00    5.42
  -6   6  21   32.07    9.47
   6   6 -21   11.02    7.08
  -6  -6  21   11.40    7.32
  -6   6  22    9.55    6.54
   6   6 -22    0.69    5.07
  -6  -6  22    2.89    5.54
  -6   6  23    5.78    7.20
   6   6 -23   14.91    7.72
  -6  -6  23   10.86    7.94
  -6   6  24    1.82    4.32
   6   6 -24    1.63    4.16
  -6  -6  24   -0.00    5.71
  -6   6  25    9.33    6.93
  -6  -6  25   24.37    9.89
  -6   6  26    8.24    7.18
   6   6 -26   25.30    9.71
  -6  -6  26    6.23    7.92
  -6   6  27    8.27    6.19
   6   6 -27    6.22    6.43
  -6  -6  27    1.98    6.03
  -6   6  28    5.17    6.21
   6   6 -28   -0.00    6.78
  -6  -6  28   -0.00    5.94
  -6   6  29    2.46    4.77
   6   6 -29    0.52    4.58
  -6  -6  29   -0.00    5.20
   6   6 -30    0.12    5.85
  -6  -6  30    0.00    5.51
  -6   6  31   -0.00    5.26
   6   6 -31    0.57    5.68
  -6  -6  31    2.27    7.08
  -6   6  32    0.94    6.19
   6   6 -32    4.22    6.74
  -6  -6  32    1.25    6.45
  -6   6  33   -0.00    5.46
   6   6 -33   -0.00    5.62
  -6  -6  33    0.00    8.04
  -6   6  34   -0.00    7.15
  -6  -6  34    1.22    7.88
  -6   6  35   -0.00    6.42
  -6  -6  35    2.31    5.57
  -6   6  36   -0.00    5.33
  -6  -6  36    1.89    7.58
  -6   6  37    7.78    7.12
  -6   7   1   24.37    8.31
  -6   7   1   11.02    6.51
   6   7  -1    7.10    2.89
   6   7  -1   13.49    3.80
  -6  -7   1   13.54    3.93
  -6   7   2   17.84    7.07
  -6   7   2   11.12    6.44
   6   7  -2    8.22    3.16
   6   7  -2   11.75    3.81
  -6   7   3  164.54   23.11
  -6   7   3  214.65   24.92
   6   7  -3  206.25   19.43
   6   7  -3  195.70   19.31
  -6  -7   3  210.44   19.48
  -6   7   4   58.78   12.35
  -6   7   4   65.27   12.55
   6  -7  -4   70.96   13.36
   6   7  -4   66.22    9.30
   6   7  -4   60.62    9.10
  -6  -7   4   70.76   10.03
  -6   7   5    7.12    5.67
  -6   7   5    9.30    6.40
   6  -7  -5   12.19    6.81
   6   7  -5   19.10    5.08
  -6  -7   5   17.60    5.58
  -6   7   6   14.22    6.87
   6  -7  -6   19.36    7.86
   6   7  -6   15.00    4.71
  -6  -7   6    9.48    5.21
  -6   7   7   23.06    7.99
   6  -7  -7   10.03    6.42
   6   7  -7   11.68    4.51
  -6  -7   7    9.68    5.18
  -6   7   8   13.54    7.44
   6  -7  -8   19.85    8.12
   6   7  -8   20.53    6.01
  -6  -7   8   36.77    8.23
  -6   7   9  106.51   17.10
   6  -7  -9  106.91   17.61
   6   7  -9  111.64   14.78
  -6  -7   9  133.93   16.88
  -6   7  10    0.00    6.13
   6  -7 -10    5.39    6.25
   6   7 -10    4.61    3.45
   6   7 -10    2.33    3.18
  -6  -7  10    4.26    4.65
  -6   7  11    3.28    4.48
   6  -7 -11    0.86    4.42
   6   7 -11    2.24    3.50
   6   7 -11    0.68    3.60
  -6  -7  11    0.10    3.72
  -6   7  12   12.31    6.33
  -6   7  12   11.20    6.80
   6  -7 -12   24.86    8.51
   6   7 -12   10.86    5.34
  -6  -7  12   13.46    6.24
  -6   7  13   87.98   15.72
  -6   7  13   91.41   16.35
   6  -7 -13  111.62   18.04
   6   7 -13  134.05   17.07
  -6  -7  13  102.18   16.11
  -6   7  14    6.42    6.69
  -6   7  14   11.20    7.20
   6  -7 -14    3.90    6.23
   6   7 -14    6.44    4.98
  -6  -7  14    0.53    4.64
  -6   7  15   -0.00    5.30
   6   7 -15    0.95    4.41
  -6  -7  15    2.22    5.25
  -6   7  16    1.48    5.05
   6   7 -16    0.00    4.28
  -6   7  17    2.93    6.41
   6   7 -17   -0.00    4.09
  -6   7  18    0.00    5.48
   6   7 -18    0.00    4.38
  -6  -7  18    3.22    6.13
  -6   7  19   28.54    9.42
   6   7 -19   50.87   11.22
  -6   7  20    0.00    4.16
   6   7 -20    1.45    4.31
  -6  -7  20    6.08    6.02
  -6   7  21    2.09    4.65
   6   7 -21    4.44    6.17
  -6  -7  21    4.92    6.30
  -6   7  22   -0.00    5.33
   6   7 -22    0.91    4.62
  -6  -7  22    1.40    6.20
  -6   7  23    4.88    6.28
   6   7 -23    6.05    6.89
  -6  -7  23    6.49    6.89
  -6   7  24   12.80    7.12
   6   7 -24    0.00    5.23
  -6  -7  24    2.26    5.69
  -6   7  25   17.13    8.44
   6   7 -25   16.61    8.62
  -6  -7  25   12.59    8.51
  -6   7  26    0.23    5.15
   6   7 -26   -0.00    4.65
  -6  -7  26    2.01    5.41
  -6   7  27    2.55    5.08
   6   7 -27    2.24    5.33
  -6   7  28    6.74    5.53
   6   7 -28    2.98    6.02
  -6   7  29   14.08    8.58
   6   7 -29   11.48    7.80
  -6  -7  29   14.04    8.28
  -6   7  30    0.73    4.93
   6   7 -30    0.59    4.83
  -6  -7  30    0.00    6.77
  -6   7  31    3.76    5.74
  -6  -7  31    1.47    6.75
  -6   7  32   -0.00    4.79
   6   7 -32    0.45    4.86
  -6  -7  32    2.65    6.49
  -6   7  33    4.66    5.88
   6   7 -33    6.75    7.16
  -6  -7  33    6.63    7.84
  -6   7  34   -0.00    5.94
   6   7 -34   -0.00    5.92
  -6  -7  34    3.14    6.83
  -6   7  35    5.33    6.50
  -6  -7  35    6.42    7.57
  -6   7  36   -0.00    5.79
  -6   7  37    0.00    6.36
  -6   8   1  111.33   17.62
  -6   8   1  104.65   16.40
   6   8  -1  112.59   11.38
  -6   8   2   -0.00    4.17
  -6   8   2    4.41    5.90
   6   8  -2    5.82    2.87
  -6  -8   2    5.78    3.50
  -6   8   3   -0.00    6.08
  -6   8   3   -0.00    5.10
  -6  -8   3    1.12    2.51
  -6  -8   3    0.00    0.94
  -6   8   4    0.00    4.52
  -6   8   4   -0.00    5.25
   6   8  -4    1.30    2.98
  -6  -8   4    0.00    2.91
  -6   8   5  187.06   23.55
  -6   8   5  215.10   24.32
   6   8  -5  196.58   18.81
  -6  -8   5  143.64   18.02
  -6   8   6    8.83    6.47
  -6   8   6    1.94    5.61
   6  -8  -6    1.30    6.06
   6   8  -6    2.20    3.36
   6   8  -6    0.00    2.53
  -6  -8   6    3.78    4.30
  -6   8   7   66.40   13.08
   6  -8  -7   47.96   12.00
   6   8  -7   86.34   11.25
   6   8  -7   47.50    9.09
  -6  -8   7   68.32   11.23
  -6   8   8    1.46    5.31
  -6   8   8    0.00    4.92
   6  -8  -8    0.00    5.11
   6   8  -8    0.00    3.57
   6   8  -8    2.27    3.32
  -6  -8   8    0.61    4.11
  -6   8   9   85.54   15.78
  -6   8   9   93.25   15.70
   6  -8  -9  101.02   16.32
   6  -8  -9   94.32   16.41
   6   8  -9   98.44   13.27
   6   8  -9   74.14   12.13
  -6  -8   9   88.36   13.95
  -6   8  10   17.56    7.77
  -6   8  10   28.65    9.30
   6  -8 -10   22.64    8.93
   6  -8 -10   28.20    9.54
   6   8 -10   28.53    7.45
   6   8 -10   30.28    7.50
  -6  -8  10   35.48    9.13
  -6   8  11   56.75   12.63
   6  -8 -11   58.62   12.55
   6   8 -11   59.69   11.26
  -6  -8  11   64.47   12.00
  -6   8  12   15.29    7.95
   6   8 -12    9.47    5.50
  -6  -8  12    7.75    6.07
  -6   8  13    1.62    4.64
   6   8 -13    0.44    4.20
  -6   8  14    3.89    4.59
   6   8 -14    0.86    3.80
  -6  -8  14    0.00    6.03
  -6   8  15   57.93   12.64
   6   8 -15   49.32   11.01
  -6   8  16   -0.00    4.82
   6   8 -16   -0.00    4.89
  -6   8  17   31.83    9.46
   6   8 -17   18.95    7.46
  -6  -8  17   25.78    9.41
  -6   8  18   -0.00    5.07
  -6  -8  18    7.96    6.60
  -6   8  19    7.45    6.93
   6   8 -19   15.04    7.44
  -6  -8  19   10.02    7.48
  -6   8  20   -0.00    5.83
   6   8 -20    5.66    5.28
  -6  -8  20    2.48    6.07
  -6   8  21   15.11    7.68
   6   8 -21    4.23    5.79
  -6  -8  21   21.80    8.60
  -6   8  22    5.97    6.69
   6   8 -22    5.81    5.38
  -6  -8  22    4.25    6.03
  -6   8  23   -0.00    5.64
   6   8 -23    0.00    6.08
  -6  -8  23    9.36    7.86
  -6   8  24   -0.00    4.56
   6   8 -24    0.00    3.96
  -6  -8  24    2.87    6.32
  -6   8  25    6.68    6.54
   6   8 -25    3.83    5.33
  -6  -8  25    2.95    6.24
  -6   8  26    0.00    6.22
   6   8 -26    4.67    7.04
  -6  -8  26    9.78    7.96
  -6   8  27    9.09    7.01
   6   8 -27    6.41    6.32
  -6  -8  27    8.75    7.73
   6   8 -28   -0.00    5.48
  -6  -8  28    2.54    7.01
  -6   8  29    1.19    5.79
   6   8 -29   -0.00    4.90
  -6  -8  29    8.98    8.79
  -6   8  30    2.62    5.17
   6   8 -30   -0.00    6.60
  -6  -8  30    4.65    7.49
  -6   8  31    0.00    5.66
   6   8 -31    3.03    4.90
  -6  -8  31    8.63    7.07
  -6   8  32   11.12    7.45
   6   8 -32    5.93    7.01
  -6  -8  32   -0.00    7.15
  -6   8  33    0.00    6.25
   6   8 -33    5.78    6.62
  -6  -8  33    4.05    5.90
  -6   8  34    0.47    5.66
   6   8 -34    0.20    5.56
  -6  -8  34   -0.00    6.33
  -6   8  35    0.00    6.65
  -6   8  36    4.60    5.11
  -6   8  37    0.00    6.83
   6  -9  -1    1.52    5.03
  -6   9   2    5.71    5.33
   6  -9  -2    2.82    5.97
  -6   9   3  126.52   18.06
   6  -9  -3   85.26   16.10
  -6  -9   3   90.98   11.84
  -6   9   4    6.57    6.38
   6  -9  -4    2.60    5.50
  -6  -9   4    8.86    4.42
   6  -9  -5    1.68    4.06
   6   9  -5    0.55    2.28
  -6  -9   5    1.74    3.33
   6  -9  -6    5.37    5.28
   6   9  -6    7.27    4.49
  -6  -9   6    5.38    4.75
  -6   9   7    4.32    4.91
   6  -9  -7   15.26    7.60
   6   9  -7    7.55    4.17
  -6  -9   7    6.19    4.67
  -6   9   8    2.60    5.17
   6  -9  -8    7.21    6.50
   6   9  -8   -0.00    3.08
   6   9  -8   -0.00    2.99
  -6  -9   8   -0.00    3.66
  -6   9   9   45.87   11.65
   6   9  -9   55.34    9.68
   6   9  -9   59.84   10.56
  -6  -9   9   78.28   12.62
  -6   9  10    0.11    4.47
   6  -9 -10   -0.00    6.19
   6   9 -10   14.86    5.13
   6   9 -10    4.12    4.87
  -6  -9  10   -0.00    4.48
  -6   9  11   -0.00    4.11
   6  -9 -11    2.10    5.25
   6   9 -11   -0.00    4.02
  -6  -9  11    1.76    5.25
  -6   9  12    2.73    5.45
   6  -9 -12   -0.00    5.39
   6   9 -12    3.71    3.79
  -6  -9  12    0.00    5.35
  -6   9  13   55.42   12.27
   6  -9 -13   28.71    9.77
   6   9 -13   58.21   10.93
  -6  -9  13   49.91   11.33
  -6   9  14    3.60    5.00
   6   9 -14    5.05    5.18
  -6   9  15    2.10    4.26
   6   9 -15    2.14    4.65
   6   9 -16    8.40    5.13
  -6   9  17    1.72    4.27
   6   9 -17    5.21    5.57
  -6  -9  17    7.24    5.84
  -6   9  18    0.21    5.45
   6   9 -18   -0.00    4.85
  -6  -9  18   -0.00    4.71
  -6   9  19   19.02    8.61
   6   9 -19   18.92    7.52
  -6  -9  19    8.69    7.23
  -6   9  20   -0.00    5.09
   6   9 -20    0.00    5.01
  -6  -9  20   -0.00    5.46
  -6   9  21    0.00    4.00
   6   9 -21   -0.00    5.21
  -6  -9  21    3.65    5.85
  -6   9  22    0.02    3.55
   6   9 -22   -0.00    4.66
  -6  -9  22    5.09    5.91
  -6   9  23    7.12    7.04
   6   9 -23   19.88    8.51
  -6  -9  23   18.55    8.72
  -6   9  24    0.00    5.01
   6   9 -24    5.59    6.06
  -6  -9  24   -0.00    5.52
  -6   9  25    2.51    6.06
   6   9 -25    4.38    5.12
  -6  -9  25    0.00    6.19
  -6   9  26    2.11    4.77
   6   9 -26   -0.00    6.04
  -6  -9  26   -0.00    4.62
  -6   9  27    2.70    5.45
   6   9 -27   -0.00    5.61
  -6  -9  27    1.11    5.70
  -6   9  28   -0.00    4.40
   6   9 -28   -0.00    4.55
  -6  -9  28    0.00    5.50
  -6   9  29    6.29    7.52
   6   9 -29    8.10    7.19
  -6  -9  29    8.54    7.67
  -6   9  30   -0.00    5.49
   6   9 -30    0.72    5.32
  -6  -9  30    4.64    7.57
  -6   9  31    1.01    6.36
   6   9 -31   -0.00    5.15
  -6  -9  31    0.05    7.13
  -6   9  32    0.00    6.08
   6   9 -32    0.00    5.22
  -6  -9  32    1.01    7.95
  -6   9  33    9.42    7.36
   6   9 -33    7.71    7.10
  -6  -9  33    2.88    8.22
   6   9 -34    5.81    6.67
  -6  -9  34   -0.00    6.93
  -6   9  35    4.90    7.36
   6   9 -35    1.79    6.40
  -6   9  36    2.45    6.10
  -6  10   1   36.07    9.93
   6 -10  -1   15.62    7.96
   6  10  -1   21.27    4.87
  -6  10   2    9.52    6.92
   6 -10  -2    7.37    6.70
   6  10  -2    4.00    2.82
  -6  10   3    1.69    5.20
   6 -10  -3    0.97    5.69
   6  10  -3    0.67    2.23
  -6  10   4    7.92    6.32
   6 -10  -4    6.92    6.59
   6  10  -4    5.29    3.74
  -6  10   5   26.45    8.75
   6 -10  -5   23.26    9.41
   6  10  -5   26.98    6.47
  -6  10   6    4.39    4.95
   6 -10  -6   -0.00    4.07
   6  10  -6    3.70    3.83
  -6  10   7    4.23    6.17
   6 -10  -7    0.00    4.73
   6  10  -7    0.00    3.55
  -6  10   8   -0.00    4.08
   6 -10  -8    1.70    5.28
   6  10  -8   -0.00    3.51
  -6 -10   8    1.97    4.21
  -6  10   9    0.00    5.55
   6 -10  -9   -0.00    4.78
   6  10  -9    0.63    2.93
  -6 -10   9    1.74    4.87
  -6  10  10    3.04    6.27
   6 -10 -10    2.53    5.52
   6  10 -10   -0.00    4.04
  -6 -10  10    0.51    5.36
  -6  10  11   66.82   14.02
   6 -10 -11   78.94   14.97
   6  10 -11   64.08   11.20
  -6 -10  11   67.45   12.98
  -6  10  12    0.00    4.73
   6 -10 -12    1.68    5.97
  -6 -10  12    1.21    5.71
  -6  10  13    5.74    6.29
   6 -10 -13    1.13    5.51
   6  10 -13    6.86    4.80
  -6 -10  13   13.84    6.99
  -6  10  14    4.06    6.07
   6 -10 -14   -0.00    6.25
   6  10 -14    3.08    3.40
  -6  10  15   30.24   10.14
   6 -10 -15   22.30    8.87
   6  10 -15   28.44    8.45
  -6  10  16   -0.00    4.99
   6  10 -16    0.00    4.57
  -6 -10  16    6.39    6.55
  -6  10  17   55.20   12.80
   6  10 -17   20.65    8.24
  -6 -10  17   28.20   10.30
  -6  10  18   -0.00    5.56
   6  10 -18    2.37    4.86
  -6 -10  18    1.65    5.73
  -6  10  19    2.60    5.11
   6  10 -19    3.69    5.01
  -6 -10  19    1.67    5.95
  -6  10  20   -0.00    4.85
   6  10 -20    1.00    4.78
  -6 -10  20    4.69    6.59
  -6  10  21   22.81    8.64
   6  10 -21   19.58    8.87
  -6 -10  21   25.06   10.00
  -6  10  22   -0.00    5.61
   6  10 -22    3.41    5.78
  -6 -10  22    0.00    5.88
  -6  10  23    0.00    5.23
   6  10 -23   -0.00    3.88
  -6 -10  23   -0.00    5.64
  -6  10  24   -0.00    5.44
   6  10 -24   -0.00    5.09
  -6 -10  24    0.09    5.80
  -6  10  25    0.00    4.67
   6  10 -25    0.00    5.08
  -6 -10  25    9.18    7.95
  -6  10  26    3.70    5.51
  -6 -10  26   -0.00    7.15
  -6  10  27   -0.00    6.26
   6  10 -27    7.08    7.39
  -6 -10  27    7.71    8.27
  -6  10  28   -0.00    6.43
   6  10 -28   -0.00    5.90
  -6 -10  28    8.82    7.39
  -6  10  29    1.44    5.60
   6  10 -29   -0.00    5.03
  -6 -10  29    7.00    7.45
  -6  10  30    1.64    6.65
   6  10 -30    0.76    4.80
  -6 -10  30    0.00    6.41
  -6  10  31    2.77    6.81
   6  10 -31    2.35    5.32
  -6 -10  31   11.47    8.89
  -6  10  32    0.13    5.39
   6  10 -32    0.00    4.70
  -6 -10  32    6.98    7.50
  -6  10  33    7.14    7.88
   6  10 -33    0.57    4.55
  -6 -10  33    6.08    7.99
  -6  10  34   -0.00    5.67
   6  10 -34    1.86    6.21
  -6  10  35   -0.00    5.61
   6  10 -35    3.63    6.32
  -6  11   1    4.37    5.63
   6 -11  -1   -0.00    5.47
   6  11  -1    7.95    3.40
  -6  11   2   -0.00    5.16
   6 -11  -2    1.33    5.18
   6  11  -2    0.16    2.38
  -6  11   3   35.77   10.30
   6 -11  -3   11.69    7.08
   6  11  -3   32.99    6.41
  -6  11   4    2.06    4.59
   6 -11  -4    1.09    5.55
   6  11  -4    0.00    2.63
  -6  11   5    0.02    4.20
   6 -11  -5    5.88    5.99
   6  11  -5    0.00    2.96
  -6  11   6    1.52    4.53
   6 -11  -6    0.00    4.17
   6  11  -6   -0.00    2.88
  -6  11   7    6.37    6.29
   6 -11  -7   16.99    7.67
   6  11  -7    5.92    4.39
  -6  11   8    0.00    5.05
   6  11  -8    7.00    4.89
  -6  11   9   24.90    9.11
   6 -11  -9   13.74    6.98
   6  11  -9   15.24    5.38
  -6  11  10   -0.00    5.83
   6 -11 -10   -0.00    4.69
   6  11 -10    3.54    4.24
  -6  11  11    1.42    5.27
   6 -11 -11    2.98    5.88
   6  11 -11   -0.00    4.36
  -6  11  12    6.93    7.08
   6 -11 -12    5.71    6.54
   6  11 -12    0.00    4.87
  -6  11  13   21.34    8.72
   6 -11 -13   11.06    7.63
   6  11 -13   31.86    8.42
  -6  11  14    0.00    4.94
   6 -11 -14   -0.00    5.37
   6  11 -14    2.01    3.94
  -6  11  15   12.73    6.82
   6 -11 -15    1.42    5.96
   6  11 -15    9.59    5.48
  -6 -11  15    9.97    7.56
  -6  11  16    1.40    5.52
   6 -11 -16    0.00    5.89
   6  11 -16    7.81    5.75
  -6 -11  16   -0.00    6.20
  -6  11  17   16.69    7.52
   6 -11 -17   15.18    8.08
   6  11 -17    4.77    5.43
  -6 -11  17    9.69    7.16
  -6  11  18    2.23    6.37
   6 -11 -18    1.72    4.85
   6  11 -18    5.43    4.91
  -6 -11  18    3.52    6.18
  -6  11  19   10.78    7.50
   6  11 -19   10.19    6.93
  -6 -11  19    0.00    6.34
  -6  11  20    4.34    5.98
   6  11 -20   -0.00    4.88
  -6 -11  20    0.00    5.85
  -6  11  21    2.10    5.56
   6  11 -21    5.27    5.65
  -6 -11  21   -0.00    6.76
  -6  11  22    3.79    4.86
   6  11 -22    0.00    4.05
  -6 -11  22   -0.00    5.58
  -6  11  23   15.39    7.57
   6  11 -23    4.99    5.72
  -6 -11  23   21.30   10.09
  -6  11  24    0.87    4.81
   6  11 -24    3.70    5.25
  -6 -11  24    2.47    7.36
  -6  11  25    1.35    5.88
   6  11 -25    5.81    5.74
  -6 -11  25   10.42    8.90
  -6  11  26   -0.00    5.29
   6  11 -26    3.87    4.78
  -6 -11  26   -0.00    6.55
  -6  11  27    0.69    4.33
   6  11 -27   -0.00    5.16
  -6 -11  27    0.00    6.25
  -6  11  28   -0.00    4.86
   6  11 -28    3.83    5.10
  -6 -11  28    0.00    6.87
  -6  11  29    4.27    5.64
   6  11 -29    7.03    7.07
  -6 -11  29    0.00    8.17
  -6  11  30    0.31    6.15
   6  11 -30   -0.00    5.67
  -6 -11  30    0.00    6.77
   6  11 -31    0.00    6.15
  -6 -11  31    3.39    6.90
  -6  11  32    2.68    6.03
   6  11 -32    4.88    4.94
  -6 -11  32    0.82    6.91
  -6  12   1   23.43    9.63
   6 -12  -1    6.10    6.57
   6  12  -1   46.36    7.03
  -6  12   2    0.00    5.58
   6 -12  -2    8.85    6.44
   6  12  -2    4.11    3.07
  -6  12   3    0.84    4.99
   6 -12  -3    0.08    4.37
   6  12  -3   -0.00    2.97
  -6  12   4    7.75    6.50
   6 -12  -4   -0.00    4.33
   6  12  -4   -0.00    2.73
  -6  12   5   15.73    7.99
   6  12  -5   25.18    6.39
  -6  12   6    1.76    4.99
   6 -12  -6    7.01    6.64
   6  12  -6   -0.00    3.18
  -6  12   7    7.11    6.48
   6 -12  -7    7.16    6.82
  -6  12   8    1.12    4.66
   6 -12  -8   -0.00    5.72
   6  12  -8   -0.00    3.47
  -6  12   9   -0.00    4.64
   6 -12  -9    0.00    5.47
   6  12  -9    6.50    4.38
  -6  12  10    0.49    5.23
   6 -12 -10    0.00    5.38
   6  12 -10    0.19    3.67
  -6  12  11   22.22    9.89
   6 -12 -11    3.92    5.66
   6  12 -11   22.62    7.03
   6 -12 -12    4.60    5.95
   6  12 -12   -0.00    3.42
  -6  12  13   -0.00    4.52
   6 -12 -13    2.60    5.82
   6  12 -13    1.66    3.43
  -6  12  14   -0.00    5.94
   6 -12 -14    0.00    6.47
   6  12 -14    1.49    3.79
  -6  12  15    0.00    5.45
   6  12 -15    5.62    5.13
  -6  12  16    3.31    5.90
   6 -12 -16   -0.00    5.86
   6  12 -16   -0.00    4.56
  -6  12  17   14.51    8.18
   6 -12 -17    4.69    6.64
   6  12 -17    4.54    5.53
   6 -12 -18    6.48    6.50
  -6  12  19   -0.00    5.61
   6 -12 -19    0.00    4.96
   6  12 -19    1.36    5.05
  -6  12  20    1.67    5.02
   6 -12 -20    0.68    5.18
   6  12 -20    0.00    4.28
  -6 -12  20   -0.00    6.87
  -6  12  21    4.43    6.10
   6 -12 -21   12.39    7.30
   6  12 -21    6.87    5.70
  -6 -12  21   16.65    9.30
  -6  12  22    0.00    4.97
   6  12 -22    5.03    6.24
  -6 -12  22   -0.00    6.69
  -6  12  23   -0.00    4.64
   6  12 -23   -0.00    5.03
  -6 -12  23    2.75    7.60
  -6  12  24    5.17    6.37
   6  12 -24   -0.00    5.63
  -6 -12  24    1.65    6.28
  -6  12  25    6.49    6.08
   6  12 -25    0.35    4.10
  -6 -12  25    6.40    6.59
  -6  12  26   -0.00    5.59
   6  12 -26    0.40    3.91
  -6 -12  26   10.67    8.84
  -6  12  27    4.56    6.56
   6  12 -27   12.14    7.04
  -6 -12  27    5.02    7.83
  -6  12  28    1.23    5.65
   6  12 -28   -0.00    6.41
  -6 -12  28    3.40    6.95
   6  12 -29   -0.00    7.01
  -6 -12  29    7.94    7.05
  -6 -12  30   -0.00    7.71
  -6 -12  31    2.66    6.88
  -6  13   1    5.34    5.46
   6 -13  -1    1.54    6.44
   6  13  -1    0.00    2.76
  -6  13   2    6.05    6.19
   6 -13  -2   11.59    6.85
   6  13  -2    7.86    3.71
  -6  13   3   24.53    8.78
   6 -13  -3   19.79    9.22
   6  13  -3   27.26    6.39
  -6  13   4    7.32    7.34
   6 -13  -4    0.00    4.91
   6  13  -4    5.23    3.66
  -6  13   5    0.00    4.99
   6 -13  -5    8.14    7.25
   6  13  -5    6.79    4.01
  -6  13   6   -0.00    4.34
   6 -13  -6    0.09    4.70
   6  13  -6    4.14    4.02
  -6  13   7    4.66    6.14
   6 -13  -7   10.46    7.55
   6  13  -7    9.02    5.44
  -6  13   8   12.75    7.50
   6 -13  -8    3.69    6.00
   6  13  -8   12.86    5.16
  -6  13   9   13.22    7.85
   6 -13  -9   19.50    8.29
  -6  13  10    0.00    6.02
   6 -13 -10   -0.00    5.70
   6  13 -10   -0.00    4.28
  -6  13  11   -0.00    5.17
   6 -13 -11    1.28    5.86
   6  13 -11    2.26    4.30
  -6  13  12   -0.00    5.24
   6 -13 -12    0.34    4.80
   6  13 -12    0.85    4.28
  -6  13  13   15.09    8.47
   6 -13 -13    7.85    5.73
   6  13 -13    7.98    5.66
   6 -13 -14    1.52    4.66
   6  13 -14    2.24    4.33
  -6  13  15    0.78    5.65
   6 -13 -15    6.49    5.35
   6  13 -15    8.31    5.26
  -6  13  16    3.96    6.49
   6 -13 -16    2.95    4.90
   6  13 -16   -0.00    4.03
  -6  13  17    4.97    7.58
   6 -13 -17    3.87    6.57
   6  13 -17   -0.00    5.22
  -6  13  18   -0.00    5.12
   6 -13 -18    0.44    5.34
   6  13 -18    0.00    4.40
  -6  13  19    1.93    5.25
   6 -13 -19    7.32    7.83
   6  13 -19    3.02    5.06
  -6  13  20   -0.00    5.16
   6 -13 -20   -0.00    5.22
   6 -13 -21    3.22    5.60
   6  13 -21    0.00    5.30
  -6  13  22    2.56    5.72
   6 -13 -22    5.09    6.29
   6  13 -22   -0.00    3.96
  -6  13  23    0.20    4.90
   6  13 -23    2.71    5.98
  -6  13  24    1.39    5.28
   6  13 -24   -0.00    5.10
   6  13 -25   -0.00    4.10
  -6 -13  28    0.11    6.83
  -6 -13  29   -0.00    7.23
  -6 -13  30    0.46    6.93
  -6  14   1   -0.00    6.15
   6 -14  -1    5.30    6.77
   6  14  -1    6.32    3.65
  -6  14   2    6.02    6.60
   6 -14  -2    3.09    5.38
  -6  14   3   -0.00    4.98
   6 -14  -3    4.67    6.24
   6  14  -3   -0.00    2.76
  -6  14   4    0.19    5.00
   6 -14  -4    0.00    4.40
   6  14  -4    8.96    4.56
  -6  14   5    3.83    4.90
   6 -14  -5   10.71    7.34
   6  14  -5    4.96    4.44
  -6  14   6    4.88    6.21
   6 -14  -6    2.95    5.67
   6  14  -6    4.25    3.55
  -6  14   7    3.32    5.76
   6 -14  -7    1.47    4.94
   6  14  -7    5.97    4.91
  -6  14   8    2.48    5.87
   6 -14  -8    0.02    4.00
   6  14  -8    2.51    3.37
  -6  14   9    5.35    5.73
   6 -14  -9    3.38    6.46
   6  14  -9   -0.00    3.44
   6 -14 -10   -0.00    5.43
   6  14 -10    4.98    4.57
  -6  14  11    7.34    6.75
   6 -14 -11    0.23    6.11
  -6  14  12   -0.00    4.51
   6 -14 -12    2.09    4.65
   6  14 -12    1.99    3.88
  -6  14  13    5.85    7.23
   6 -14 -13    0.98    4.88
   6  14 -13    1.62    4.12
  -6  14  14   -0.00    5.00
   6  14 -14   -0.00    3.64
  -6  14  15   -0.00    5.90
   6 -14 -15   -0.00    5.17
   6  14 -15    0.00    4.26
   6 -14 -16    4.39    6.23
   6  14 -16    7.41    5.04
   6 -14 -17    2.50    6.02
   6  14 -17    6.40    5.05
  -6  14  18   -0.00    6.32
   6 -14 -18   -0.00    4.82
   6  14 -18   -0.00    5.94
  -6  14  19   -0.00    5.89
   6  14 -19    1.86    5.32
   6  14 -20    0.00    4.57
   6  14 -21   -0.00    4.41
   6  14 -22   -0.00    4.93
  -6  15   1    0.00    6.40
   6 -15  -1    7.15    7.24
   6  15  -1   -0.00    2.75
  -6  15   2   11.53    7.61
   6 -15  -2    2.26    5.64
   6  15  -2    1.91    3.25
  -6  15   3    6.23    6.42
   6 -15  -3    5.34    6.00
  -6  15   4   -0.00    4.23
   6 -15  -4    0.72    6.40
   6  15  -4   -0.00    2.60
  -6  15   5   14.19    7.57
   6 -15  -5   -0.00    5.33
   6  15  -5   -0.00    2.97
  -6  15   6   -0.00    4.77
   6 -15  -6    0.00    6.36
   6  15  -6   -0.00    2.93
  -6  15   7   -0.00    4.54
   6 -15  -7    8.78    7.25
   6  15  -7    1.04    3.82
  -6  15   8    4.97    6.49
   6 -15  -8   11.24    7.20
   6  15  -8    7.96    5.31
  -6  15   9    2.47    5.95
   6 -15  -9    4.28    5.52
   6  15  -9    5.69    4.19
  -6  15  10    0.50    5.83
   6 -15 -10    5.40    6.14
   6  15 -10   -0.00    3.24
  -6  15  11    2.53    5.21
   6 -15 -11    5.74    6.67
   6  15 -11   -0.00    3.83
  -6  15  12    3.06    6.17
   6 -15 -12    0.62    6.15
  -6  15  13    1.04    6.05
   6 -15 -13    2.64    5.70
   6  15 -13    4.11    5.40
  -6  15  14    4.39    5.22
   6  15 -14    0.86    4.15
  -6  15  15    0.39    5.60
   6  15 -15    2.14    3.84
  -6  15  16    0.03    6.69
   6  15 -16    4.20    4.99
  -6  15  17    0.00    5.15
   6  15 -17    1.14    4.90
  -6  16   1   -0.00    5.98
   6 -16  -1    0.00    5.46
   6  16  -1    0.00    3.11
  -6  16   2   -0.00    5.79
   6 -16  -2    5.45    7.08
   6  16  -2   -0.00    3.50
   6 -16  -3    4.27    5.99
   6  16  -3   -0.00    3.39
  -6  16   4    3.31    6.55
   6 -16  -4   10.06    7.64
   6  16  -4    1.73    3.03
  -6  16   5    3.99    6.72
   6 -16  -5    2.43    6.37
   6  16  -5   -0.00    3.06
  -6  16   6    1.46    5.14
   6 -16  -6   -0.00    5.28
   6  16  -6    0.00    3.91
  -6  16   7   -0.00    4.60
   6 -16  -7    0.87    4.93
   6  16  -7    0.00    3.15
   6 -16  -8    1.54    5.42
   6  16  -8    1.53    4.64
  -6  16   9   10.09    6.45
   6  16  -9    0.00    4.15
  -6  16  10    3.38    5.23
   6  16 -10    1.87    4.80
  -6  16  11    1.32    5.26
   6  16 -11    0.00    3.30
  -6  16  12   -0.00    4.70
   6  16 -12   -0.00    3.36
  -6  16  13   -0.00    5.28
  -6  17   1   -0.00    5.52
   6 -17  -1   -0.00    6.79
   6  17  -1    0.00    3.31
  -6  17   2    0.00    7.30
   6 -17  -2    8.81    7.28
   6  17  -2    4.37    3.69
  -6  17   3    0.29    6.80
   6 -17  -3    1.60    6.41
   6  17  -3    0.83    3.54
  -6  17   5   -0.00    5.33
   6  17  -5    0.00    3.61
   6  17  -6    0.00    3.37
  -5   0   1    2.33    3.12
  -5   0   1    2.92    3.24
  -5   0   1    2.47    3.27
   5   0  -1    1.46    3.42
   5   0  -1    0.35    3.12
  -5   0   2    1.98    3.71
  -5   0   2    0.00    3.34
   5   0  -2   -0.00    2.85
   5   0  -2   -0.00    3.30
  -5   0   3   74.62   10.11
   5   0  -3   66.75    9.45
   5   0  -3   72.31   10.65
  -5   0   4   -0.00    3.66
  -5   0   4    0.92    3.08
   5   0  -4    0.45    3.82
  -5   0   5 1975.28  149.05
   5   0  -5 2206.29  150.44
   5   0  -5 1967.15  150.12
  -5   0   6    3.85    3.73
  -5   0   6    0.00    3.70
   5   0  -6    6.60    4.48
   5   0  -6    0.00    3.57
  -5   0   7   33.50    8.48
  -5   0   7   80.26   10.39
   5   0  -7   63.71   10.23
   5   0  -7   86.41   11.78
  -5   0   8   -0.00    4.03
  -5   0   8    1.76    3.24
   5   0  -8    3.30    4.28
   5   0  -8    0.69    4.30
  -5   0   9  471.76   39.96
  -5   0   9  396.99   38.10
   5   0  -9  473.17   39.81
   5   0  -9  510.60   41.22
  -5   0  10    4.34    5.11
  -5   0  10   -0.00    3.81
   5   0 -10   -0.00    4.28
   5   0 -10   -0.00    4.26
  -5   0  11   21.41    6.38
  -5   0  11   41.99    7.98
   5   0 -11   24.22    6.58
   5   0 -11   18.80    6.77
  -5   0  12    4.81    4.41
  -5   0  12    0.81    3.34
   5   0 -12   -0.00    3.39
   5   0 -12    2.83    3.69
  -5   0  13    3.53    4.14
  -5   0  13    5.47    4.50
   5   0 -13    8.62    5.10
   5   0 -13    3.53    4.10
  -5   0  14   -0.00    3.54
  -5   0  14   -0.00    3.59
   5   0 -14   -0.00    3.76
  -5   0  15  117.82   17.29
  -5   0  15  166.68   18.11
   5   0 -15  119.50   17.44
  -5   0  16   -0.00    3.83
  -5   0  16    0.00    2.74
   5   0 -16   -0.00    3.91
  -5   0  17   67.53   11.56
   5   0 -17   54.69   11.20
  -5   0  18   -0.00    2.98
   5   0 -18    2.12    5.22
  -5   0  19  104.69   15.94
   5   0 -19  119.30   17.73
   5   0 -20    0.00    5.12
  -5   0  21  166.02   21.94
   5   0 -21  157.34   21.92
  -5   0  22    0.00    4.67
   5   0 -22   -0.00    4.65
  -5   0  23    1.25    5.94
  -5   0  24    5.39    5.58
  -5   0  25    0.00    5.67
   5   0 -25   14.73    7.49
  -5   0  26    1.33    4.92
   5   0 -26    0.65    5.83
  -5   0  27   35.81   11.55
   5   0 -27   35.01   10.87
  -5   0  28   -0.00    4.05
  -5   0  29    7.18    7.85
  -5   0  30    0.00    5.36
  -5   0  31   20.51    9.69
  -5   0  32    1.11    6.12
  -5   0  33   -0.00    4.48
  -5   0  34    0.00    6.21
  -5   0  35    1.58    6.39
  -5   0  36   -0.00    7.51
  -5   0  37    1.30    5.88
  -5   0  38    3.27    5.97
  -5   0  39    0.71    6.24
  -5   1   1  416.42   37.45
  -5   1   1  432.57   37.60
  -5   1   1  460.90   37.27
   5  -1  -1  439.11   37.54
   5  -1  -1  415.92   36.77
   5  -1  -1  476.10   38.35
   5   1  -1  457.04   35.93
   5   1  -1  437.92   36.50
  -5  -1   1  381.55   35.57
  -5  -1   1  486.08   36.24
  -5   1   2    1.56    4.56
  -5   1   2    0.00    3.52
   5  -1  -2    3.29    3.34
   5  -1  -2    5.07    4.38
   5   1  -2    3.34    3.37
   5   1  -2    0.00    3.48
  -5  -1   2    3.02    3.37
  -5  -1   2    5.99    3.60
  -5   1   3  443.73   38.49
  -5   1   3  465.14   38.38
   5  -1  -3  452.60   37.92
   5  -1  -3  431.04   38.60
   5   1  -3  399.71   36.63
   5   1  -3  458.85   37.88
  -5  -1   3  443.30   37.56
  -5  -1   3  540.84   37.90
  -5   1   4    8.44    5.07
  -5   1   4   11.82    5.35
   5  -1  -4   13.88    5.42
   5  -1  -4    5.99    4.50
   5   1  -4    4.18    3.78
  -5  -1   4    4.10    4.07
  -5  -1   4    8.22    3.69
  -5   1   5   91.49   12.97
  -5   1   5  108.85   13.05
   5  -1  -5  108.16   12.69
   5  -1  -5   77.29   12.27
   5   1  -5   99.81   12.21
   5   1  -5   93.00   12.13
  -5  -1   5   81.71   11.56
  -5  -1   5   84.13   10.98
  -5   1   6  440.20   40.14
   5  -1  -6  520.92   40.58
   5  -1  -6  497.75   41.59
   5   1  -6  433.14   39.18
   5   1  -6  455.51   39.97
  -5  -1   6  492.70   40.19
  -5  -1   6  488.98   39.38
  -5   1   7  605.70   49.59
  -5   1   7  614.39   49.41
   5  -1  -7  685.14   49.80
   5  -1  -7  620.37   50.66
   5   1  -7  609.83   48.83
   5   1  -7  558.64   48.81
  -5  -1   7  535.88   48.17
  -5  -1   7  569.14   47.82
  -5   1   8   -0.00    4.66
  -5   1   8    4.94    4.25
   5  -1  -8   -0.00    4.24
   5  -1  -8    0.01    3.02
   5   1  -8   -0.00    3.77
   5   1  -8    5.81    4.36
  -5  -1   8    6.96    5.14
  -5  -1   8    1.03    3.93
  -5   1   9   44.38    8.86
  -5   1   9   46.01    8.53
   5  -1  -9   26.02    7.01
   5  -1  -9   41.44    9.12
   5   1  -9   40.32    8.72
   5   1  -9   37.00    8.53
  -5  -1   9   36.61    7.96
  -5  -1   9   59.36    8.95
  -5   1  10    1.55    4.81
  -5   1  10    0.00    3.47
   5  -1 -10    5.82    4.82
   5  -1 -10    1.86    4.41
   5   1 -10    0.00    4.46
   5   1 -10    0.63    4.02
  -5  -1  10    1.02    3.62
  -5  -1  10    0.71    3.31
  -5   1  11  202.36   21.74
  -5   1  11  192.62   20.84
   5  -1 -11  200.41   21.50
   5  -1 -11  206.05   22.31
   5   1 -11  170.37   20.62
   5   1 -11  180.15   21.21
  -5  -1  11  194.67   21.57
  -5  -1  11  223.99   21.15
  -5   1  12   10.45    5.50
  -5   1  12   12.96    5.50
   5  -1 -12   10.60    6.27
   5  -1 -12   15.56    6.20
   5   1 -12    8.06    5.93
   5   1 -12   21.45    6.75
  -5  -1  12    7.20    4.70
  -5  -1  12   15.69    5.19
  -5   1  13  345.89   32.98
  -5   1  13  335.75   32.06
   5  -1 -13  320.53   32.06
   5  -1 -13  320.86   32.81
   5   1 -13  351.27   32.98
  -5  -1  13  333.04   32.88
  -5  -1  13  349.28   31.63
  -5   1  14    0.31    3.79
   5  -1 -14    3.25    4.39
   5   1 -14    2.13    3.74
  -5  -1  14    0.00    4.53
  -5  -1  14    1.11    3.25
  -5   1  15   37.23    8.67
  -5   1  15   23.18    6.94
   5  -1 -15   30.90    8.07
   5   1 -15   43.20    9.34
  -5  -1  15   31.42    8.60
  -5  -1  15   35.65    8.27
  -5   1  16    0.00    4.04
  -5   1  16    3.98    4.23
   5  -1 -16    3.96    4.84
   5   1 -16    3.47    4.37
  -5  -1  16    0.00    4.51
  -5  -1  16    2.08    3.52
  -5   1  17   30.22    8.36
  -5   1  17   31.71    8.11
   5  -1 -17   16.02    6.69
   5   1 -17   20.78    7.31
  -5  -1  17   24.17    7.78
   5  -1 -18    2.89    5.31
   5   1 -18    3.13    4.64
  -5   1  19  161.73   19.41
   5  -1 -19  127.93   18.92
   5   1 -19  125.73   18.60
  -5   1  20   -0.00    3.32
   5  -1 -20   12.27    6.83
   5   1 -20    1.06    4.70
  -5   1  21    0.00    5.41
  -5   1  21    0.00    4.20
   5  -1 -21   -0.00    4.57
   5   1 -21   -0.00    4.64
  -5  -1  21   -0.00    6.12
   5  -1 -22   -0.00    4.30
   5   1 -22    4.28    5.80
  -5  -1  22    7.98    6.04
  -5   1  23   16.52    7.70
   5  -1 -23   27.47    9.14
   5   1 -23   18.07    8.57
  -5  -1  23   32.19   10.64
  -5   1  24    4.23    5.54
   5  -1 -24    5.65    6.77
   5   1 -24    1.52    5.40
  -5  -1  24    0.00    5.49
  -5   1  25    1.51    5.77
   5  -1 -25   27.87    9.65
   5   1 -25    7.06    6.95
  -5  -1  25    9.34    8.17
  -5   1  26   -1.30    4.76
   5  -1 -26    0.00    5.92
   5   1 -26    0.31    5.55
  -5  -1  26   10.76    7.77
  -5   1  27   48.99   12.12
   5   1 -27   37.96   11.40
  -5  -1  27   18.91    9.74
  -5   1  28    6.26    6.80
   5   1 -28    4.84    6.51
  -5  -1  28    9.55    7.47
  -5   1  29   12.62    8.38
  -5  -1  29    8.43    8.04
  -5   1  30    2.37    5.43
  -5  -1  30    0.00    6.89
  -5   1  31    7.24    6.62
  -5  -1  31    2.94    6.32
  -5   1  32   -0.00    4.92
  -5  -1  32   -0.00    4.51
  -5   1  33   22.26    9.58
  -5  -1  33   14.07    8.29
  -5   1  34    0.23    6.07
  -5  -1  34   -0.00    6.95
  -5   1  35    8.97    6.36
  -5  -1  35    0.00    7.17
  -5   1  36    1.46    6.57
  -5  -1  36    2.80    6.22
  -5   1  37    2.80    5.94
  -5  -1  37    5.13    6.78
  -5   1  38    3.42    6.58
  -5  -1  38    2.75    6.57
  -5   1  39    2.79    6.35
  -5  -1  39    9.66    7.53
  -5   2   1    7.87    5.37
  -5   2   1   11.66    5.33
  -5   2   1    5.36    4.45
   5  -2  -1   13.04    5.69
   5  -2  -1    7.03    4.23
   5   2  -1    6.65    3.58
   5   2  -1    8.19    3.66
  -5  -2   1    6.59    3.82
  -5  -2   1    2.77    3.10
  -5  -2   1    7.43    3.64
  -5   2   2    4.98    5.38
  -5   2   2    2.44    4.21
   5  -2  -2    4.45    4.97
   5  -2  -2   15.46    5.78
   5  -2  -2    4.82    5.05
   5   2  -2    9.66    3.73
   5   2  -2    8.61    4.19
  -5  -2   2    7.51    3.88
  -5  -2   2   13.97    4.55
  -5   2   3  174.72   19.25
  -5   2   3  196.27   19.60
   5  -2  -3  206.77   19.52
   5  -2  -3  195.81   20.44
   5   2  -3  173.45   17.40
   5   2  -3  185.44   17.96
  -5  -2   3  149.14   16.81
  -5  -2   3  161.74   16.39
  -5   2   4   58.06   10.06
  -5   2   4   49.68    9.50
   5  -2  -4   81.88   10.69
   5  -2  -4   65.75   10.93
   5   2  -4   61.73    9.42
   5   2  -4   68.43    9.51
  -5  -2   4   42.44    8.21
  -5  -2   4   86.91    9.47
  -5   2   5  506.99   43.58
  -5   2   5  558.23   44.04
   5  -2  -5  491.08   42.34
   5  -2  -5  505.05   43.99
   5   2  -5  527.49   42.17
   5   2  -5  529.92   42.46
  -5  -2   5  459.19   41.36
  -5  -2   5  532.58   41.39
  -5   2   6    0.00    4.63
  -5   2   6    7.91    4.96
   5  -2  -6    3.65    4.21
   5   2  -6   13.86    5.21
   5   2  -6    2.49    3.97
  -5  -2   6    0.91    3.68
  -5  -2   6   10.54    4.25
  -5   2   7   60.40   10.13
  -5   2   7   55.64    9.69
   5  -2  -7   61.37    9.99
   5  -2  -7   42.10    8.91
   5   2  -7   55.09    9.17
   5   2  -7   44.99    8.55
  -5  -2   7   40.70    7.98
  -5  -2   7   48.15    7.85
  -5   2   8   12.52    5.78
  -5   2   8   18.35    5.98
   5  -2  -8    6.43    5.25
   5  -2  -8    8.36    6.16
   5   2  -8    7.69    4.84
   5   2  -8    7.63    5.04
  -5  -2   8    4.53    4.53
  -5  -2   8    0.00    3.18
  -5   2   9  525.45   46.34
   5  -2  -9  525.33   45.45
   5  -2  -9  489.91   46.75
   5   2  -9  483.39   44.99
  -5  -2   9  612.74   47.06
  -5  -2   9  649.91   46.18
  -5   2  10   -0.00    4.70
  -5   2  10    0.00    3.57
   5  -2 -10    2.14    4.19
   5  -2 -10    4.76    4.88
   5   2 -10    1.16    3.73
   5   2 -10    0.00    3.61
  -5  -2  10    3.84    4.87
  -5  -2  10    6.56    3.71
  -5   2  11    0.00    4.56
  -5   2  11    8.62    5.12
   5  -2 -11    9.07    5.63
   5  -2 -11    7.33    5.31
   5   2 -11    7.31    4.84
   5   2 -11   16.12    5.97
  -5  -2  11    5.04    4.81
  -5   2  12   52.40    9.84
  -5   2  12   27.17    7.37
   5  -2 -12   51.34    9.72
   5  -2 -12   31.46    8.66
   5   2 -12   45.73    9.51
   5   2 -12   55.29   10.18
  -5  -2  12   46.17    9.58
  -5  -2  12   67.32    9.98
  -5   2  13   50.52   10.41
  -5   2  13   60.54   10.52
   5  -2 -13   61.56   11.48
   5   2 -13   55.62   10.99
   5   2 -13   57.85   10.70
  -5  -2  13   54.73   10.79
  -5  -2  13   73.60   10.98
  -5   2  14   27.50    7.58
  -5   2  14   27.56    7.18
   5  -2 -14   30.42    8.91
   5   2 -14   34.49    8.52
  -5  -2  14   35.68    8.89
  -5  -2  14   23.48    6.88
  -5   2  15  357.90   32.57
  -5   2  15  309.90   30.54
   5  -2 -15  266.93   30.69
   5   2 -15  285.95   30.58
  -5  -2  15  326.38   32.08
  -5   2  16    5.25    4.61
  -5   2  16    3.91    4.82
   5  -2 -16    4.62    4.54
   5   2 -16    3.45    5.45
  -5  -2  16    5.51    5.27
  -5   2  17    8.83    5.26
  -5   2  17    5.12    3.87
   5  -2 -17    4.76    5.06
   5   2 -17    4.14    4.60
  -5  -2  17    5.92    5.50
  -5   2  18   -0.00    4.07
   5  -2 -18   -0.00    4.37
   5   2 -18    0.11    4.20
  -5   2  19   69.07   12.89
   5  -2 -19   96.44   15.69
   5   2 -19   78.46   13.79
  -5   2  20   44.58    9.74
   5  -2 -20   27.43    9.41
  -5   2  21    7.83    5.29
  -5   2  21    4.27    4.19
   5  -2 -21    1.83    4.90
  -5  -2  21    1.83    6.37
  -5   2  22    8.67    7.17
  -5   2  22    7.99    5.28
   5  -2 -22    9.70    6.86
  -5  -2  22    6.26    6.90
  -5   2  23    0.00    5.60
  -5   2  23   11.58    6.69
   5  -2 -23   12.92    7.50
  -5  -2  23    0.18    7.07
  -5   2  24   13.05    7.48
   5  -2 -24    0.00    6.01
   5   2 -24    8.80    5.95
  -5  -2  24    0.00    5.17
  -5   2  25   72.28   15.16
   5   2 -25   77.47   15.29
  -5  -2  25   51.07   14.62
  -5   2  26    7.25    5.67
  -5  -2  26    1.21    7.39
  -5   2  27   16.94    8.25
  -5  -2  27   30.55   11.73
  -5   2  28    0.80    5.76
  -5  -2  28    0.00    7.45
  -5   2  29    9.39    8.09
  -5  -2  29   11.25    8.81
  -5   2  30    5.17    6.10
  -5  -2  30    4.00    6.70
  -5   2  31   28.44   10.34
  -5  -2  31   29.88   12.27
  -5   2  32   -0.00    5.66
  -5  -2  32   -0.00    6.53
  -5  -2  33   -0.00    7.48
  -5  -2  34   -0.00    7.43
  -5  -2  35    8.14    9.58
  -5  -2  36   -0.00    8.74
  -5  -2  37   10.25    9.52
  -5  -2  38   -0.00    8.04
  -5   2  39   -0.00    6.53
  -5   3   1  251.23   27.01
  -5   3   1  272.31   27.36
  -5   3   1  280.72   26.86
   5  -3  -1  291.49   27.92
   5  -3  -1  294.30   26.82
   5  -3  -1  265.26   26.90
   5   3  -1  286.28   24.11
  -5  -3   1  275.02   24.07
  -5  -3   1  269.90   23.29
  -5  -3   1  298.67   23.17
  -5   3   2   41.03    8.97
  -5   3   2   39.21    8.63
  -5   3   2   51.10    9.31
   5  -3  -2   60.10   10.30
   5  -3  -2   49.96    8.90
   5  -3  -2   41.42    9.17
   5   3  -2   44.70    7.32
   5   3  -2   50.36    7.54
  -5  -3   2   44.52    7.04
  -5  -3   2   49.94    6.65
  -5   3   3  118.88   14.71
  -5   3   3  113.83   13.84
   5  -3  -3   89.41   13.72
   5  -3  -3   94.53   12.96
   5  -3  -3   72.44   12.44
   5   3  -3   94.70   11.35
  -5  -3   3  100.82   11.36
  -5   3   4    3.47    4.16
  -5   3   4    4.81    4.48
   5  -3  -4    0.00    4.02
   5  -3  -4    0.49    4.07
   5   3  -4    2.96    3.70
   5   3  -4    0.00    3.74
  -5  -3   4    0.00    3.07
  -5  -3   4    2.77    2.66
  -5   3   5  166.95   20.07
  -5   3   5  187.44   20.54
   5  -3  -5  185.80   19.87
   5  -3  -5  165.96   20.57
   5   3  -5  198.60   19.30
   5   3  -5  195.58   18.79
  -5  -3   5  197.48   18.78
  -5  -3   5  185.90   17.75
  -5   3   6  172.41   19.86
  -5   3   6  172.76   19.76
   5  -3  -6  168.00   18.68
   5  -3  -6  167.54   19.78
   5   3  -6  194.31   19.19
   5   3  -6  169.28   18.00
  -5  -3   6  181.97   18.43
  -5   3   7   71.51   11.49
  -5   3   7   78.63   11.69
   5  -3  -7   67.54   10.54
   5  -3  -7   59.90   11.22
   5   3  -7   71.93   10.58
   5   3  -7   67.29   10.16
  -5  -3   7   43.73    8.98
  -5  -3   7   68.66    9.28
  -5   3   8   93.58   13.58
  -5   3   8   94.65   13.09
   5  -3  -8   79.98   11.64
   5  -3  -8   60.75   11.68
   5   3  -8   73.08   11.42
   5   3  -8   74.77   11.16
  -5  -3   8   90.34   12.01
  -5  -3   8   79.75   10.64
  -5   3   9   67.85   11.63
  -5   3   9   69.79   11.58
   5  -3  -9   87.27   12.37
   5  -3  -9   59.75   11.33
   5   3  -9   55.67   10.41
   5   3  -9   71.47   10.83
  -5  -3   9   79.22   11.61
  -5  -3   9   82.90   10.70
  -5   3  10   16.88    6.67
  -5   3  10    8.34    5.19
   5  -3 -10   11.21    5.29
   5  -3 -10   15.00    6.00
   5   3 -10   20.87    6.49
   5   3 -10   14.13    5.38
  -5  -3  10   10.43    5.80
  -5  -3  10   10.09    4.34
  -5   3  11    1.80    3.62
  -5   3  11   -0.00    3.03
   5  -3 -11   -0.00    4.28
   5  -3 -11   -0.00    5.01
   5   3 -11    0.15    3.59
   5   3 -11    0.00    3.66
  -5  -3  11    3.16    4.08
  -5  -3  11   -0.00    3.47
  -5   3  12   16.93    6.49
  -5   3  12   16.74    6.29
   5  -3 -12   19.06    7.50
   5   3 -12   19.36    6.34
   5   3 -12   21.52    6.47
  -5  -3  12   17.50    6.55
  -5  -3  12   21.97    5.53
  -5   3  13  156.54   19.60
  -5   3  13  167.03   19.95
   5  -3 -13  178.02   21.52
   5   3 -13  174.01   20.07
   5   3 -13  158.36   19.36
  -5   3  14   15.43    6.44
  -5   3  14   12.76    5.48
   5  -3 -14    6.04    5.68
   5   3 -14   12.12    5.91
  -5  -3  14    9.02    6.58
  -5   3  15    4.76    4.79
  -5   3  15    6.96    4.70
   5  -3 -15    3.31    4.52
   5   3 -15   10.87    5.28
  -5  -3  15    0.00    5.23
  -5   3  16   30.86    8.35
  -5   3  16   36.89    8.69
   5  -3 -16   23.23    8.06
   5   3 -16   18.53    6.87
  -5  -3  16   36.07    9.97
  -5   3  17   62.83   12.01
   5  -3 -17   62.55   12.43
   5   3 -17   57.67   11.45
  -5  -3  17   49.25   12.00
  -5   3  18   19.79    6.98
   5  -3 -18   20.20    7.85
   5   3 -18   11.64    6.42
  -5   3  19    4.33    4.63
   5  -3 -19    3.78    5.08
   5   3 -19   -6.57    5.32
  -5   3  20   -0.00    4.86
  -5   3  20    3.20    4.46
   5  -3 -20   -0.00    4.41
   5   3 -20   -0.00    4.42
  -5  -3  20    2.01    4.90
  -5   3  21   34.68   10.48
  -5   3  21   39.45    9.89
   5  -3 -21   33.60   10.18
   5   3 -21   42.88   10.91
  -5  -3  21   26.81   10.16
  -5   3  22   44.40   10.91
  -5   3  22   42.51   10.61
   5  -3 -22   51.94   12.62
   5   3 -22   79.01   13.92
  -5  -3  22   75.17   14.66
  -5   3  23   56.13   12.84
  -5   3  23   62.97   12.54
   5  -3 -23   51.24   12.78
  -5  -3  23   85.25   15.41
  -5   3  24    7.25    6.42
  -5  -3  24   11.02    7.85
  -5   3  25    0.80    4.99
  -5  -3  25    2.51    5.94
  -5   3  26    2.41    6.02
  -5  -3  26    3.43    6.46
  -5   3  27   22.03    8.41
  -5  -3  27   18.42    9.20
  -5   3  28    6.66    7.41
   5   3 -28    1.17    5.18
  -5  -3  28   -0.00    6.88
  -5   3  29    6.61    6.37
   5   3 -29   16.78    8.15
  -5  -3  29    3.76    7.26
  -5   3  30    2.81    6.10
   5   3 -30    5.67    5.83
  -5  -3  30    4.40    7.75
  -5   3  31    0.83    4.70
  -5  -3  31   -0.00    9.04
  -5   3  32    0.20    5.90
  -5  -3  32    3.06    7.23
  -5   3  33    2.77    6.96
  -5  -3  33    5.45    8.16
  -5   3  34    3.61    5.67
  -5  -3  34   -0.00    7.95
  -5   3  35    0.98    5.25
  -5  -3  35    1.57    7.63
  -5   3  36   -0.00    6.84
  -5  -3  36    0.00   10.42
  -5   3  37   -0.00    7.41
  -5  -3  37   -0.00    6.46
  -5   3  38   -0.00    5.79
  -5  -3  38    5.09    7.76
  -5   3  39    4.07    5.79
  -5   4   1   88.94   12.92
  -5   4   1   56.70   11.11
  -5   4   1   80.71   12.12
   5  -4  -1   63.45   11.36
   5  -4  -1  118.29   13.63
   5  -4  -1   64.33   11.68
   5   4  -1   75.50    9.22
   5   4  -1   66.10    8.63
  -5  -4   1   85.90    9.37
  -5  -4   1   69.07    7.80
  -5  -4   1   73.95    7.51
  -5   4   2    9.03    5.72
  -5   4   2   13.28    6.23
  -5   4   2   12.35    5.68
   5  -4  -2   17.58    6.52
   5  -4  -2    8.48    4.91
   5  -4  -2    9.79    5.48
   5   4  -2    9.41    4.20
   5   4  -2   11.17    4.02
  -5  -4   2   10.05    3.85
  -5  -4   2   11.26    3.01
  -5   4   3   36.17    8.81
  -5   4   3   29.98    7.79
   5  -4  -3   32.66    8.03
   5  -4  -3   30.34    7.48
   5  -4  -3   55.29   10.01
   5   4  -3   32.96    6.35
  -5  -4   3   41.94    6.77
  -5  -4   3   29.28    5.00
  -5   4   4   71.17   11.43
  -5   4   4   37.59    9.05
   5  -4  -4   65.83   11.20
   5  -4  -4   55.57    9.85
   5  -4  -4   53.06   10.21
   5   4  -4   49.52    8.28
   5   4  -4   59.96    8.44
  -5  -4   4   51.41    8.02
  -5  -4   4   65.41    7.82
  -5   4   5  162.14   19.02
  -5   4   5  160.54   18.54
   5  -4  -5  183.73   18.88
   5  -4  -5  158.03   18.68
   5   4  -5  169.76   17.10
   5   4  -5  156.75   16.30
  -5  -4   5  161.67   16.67
  -5  -4   5  122.51   14.36
  -5   4   6    1.81    4.22
  -5   4   6    1.18    4.35
   5  -4  -6    3.36    4.12
   5  -4  -6   -0.00    4.25
   5   4  -6    2.35    4.14
   5   4  -6   -0.00    2.99
  -5  -4   6    0.91    2.81
  -5  -4   6   -0.00    2.48
  -5   4   7    8.72    5.42
  -5   4   7    1.74    3.57
   5  -4  -7    6.28    4.34
   5  -4  -7   14.56    6.58
   5   4  -7    5.42    4.27
   5   4  -7    6.29    3.64
  -5  -4   7    9.83    4.89
  -5  -4   7    8.52    3.54
  -5   4   8   63.44   11.32
  -5   4   8   61.13   10.87
   5  -4  -8   61.42   10.44
   5  -4  -8   47.03   10.22
   5   4  -8   61.16   10.04
   5   4  -8   63.17    9.71
  -5  -4   8   46.81    9.03
  -5  -4   8   66.08    9.12
  -5   4   9   79.30   13.21
  -5   4   9  109.41   14.59
   5  -4  -9   83.92   12.48
   5  -4  -9   91.69   14.27
   5   4  -9   85.79   12.43
   5   4  -9   94.76   12.64
  -5  -4   9   80.16   12.27
  -5   4  10  130.48   18.12
  -5   4  10  156.34   18.73
   5  -4 -10  149.55   17.74
[truncated: 811,568 more chars]
