# Supplementary material for: LED-pump-X-ray-multiprobe crystallography for sub-second timescales
Source: Commun Chem. 2022 Aug 26;5:102. doi: 10.1038/s42004-022-00716-1 (PMC9814726; doi:10.1038/s42004-022-00716-1)
Supplement: Supplementary file 10 — Supplementary Data 1 [file 42004_2022_716_MOESM10_ESM.zip › CIFs/8s_260K/260K_8s_t14_decay.cif]

data_global

# SUBMISSION DETAILS
 
_publ_contact_author_name       'Hatcher, Lauren'
_publ_contact_author_address
;
School of Chemistry
Cardiff University
Main Building
Park Place 
Cardiff
CF10 3AT
United Kingdom
;
_publ_contact_author_email       'HatcherL1@cardiff.ac.uk'
_publ_requested_category          FM
_publ_section_comment
; 
?
;
_publ_section_references
;
Diamond General Data Aquisition (GDA) software: http://www.opengda.org/

XIA2: Winter, G. (2010) J. Appl. Cryst. 43, 186-190.
POINTLESS: Evans, P. (2006) Acta Cryst. D62, 72-82.
AIMLESS: Evans, P. R. and Murshudov, G. N. (2013) Acta Cryst. D69, 1204-1214.
DIALS: Winter, G., et al. Acta Cryst. (2018) D74, 85-97.
CCP4: Winn, M. D. et al. (2011) Acta Cryst. D67, 235-242.
   
SHELXL: Sheldrick G. M. (2015). Acta Cryst. C71, 3-8.
SHELXT:	Sheldrick, G. M. (2015). Acta Cryst. A71, 3-8.
 
OLEX2: Dolomanov, O.V.; Bourhis, L.J.; Gildea, R.J.; Howard, J.A.K.; Puschmann,
 H., OLEX2: A complete structure solution, refinement and analysis program 
 (2009). J. Appl. Cryst., 42, 339-341.

MERCURY: Macrae, C. F., Bruno, I. J., Chisholm, J. A., Edgington,
P. R., McCabe, P., Pidcock, E., Rodriguez-Monge, L., Taylor, R.,
van de Streek, J. & Wood, P. A. (2008). J. Appl. Cryst. 41, 466-470.
;

####
 
data_260K_8s_t14_decay
 
_audit_creation_method            'SHELXL-2018/3'
_shelx_SHELXL_version_number      '2018/3'
_chemical_name_systematic         
;
Nitro-(N,N,N',N'-tetrabutyldiethylenetriamine)palladium(II)
tetraphenylborate, tetrahydrofuran solvate
;
_chemical_name_common             ?
_chemical_melting_point           ?
_chemical_formula_moiety          
;
C20 H45 N4 O2 Pd, C24 H20 B, C4 H8 O
;
_chemical_formula_sum            'C48 H73 B N4 O3 Pd' 
_chemical_formula_weight          871.31

loop_
 _atom_type_symbol
 _atom_type_description
 _atom_type_scat_dispersion_real
 _atom_type_scat_dispersion_imag
 _atom_type_scat_source
 'C'  'C'   0.0010   0.0010
 'International Tables Vol C Tables 4.2.6.8 and 6.1.1.4'
 'H'  'H'   0.0000   0.0000
 'International Tables Vol C Tables 4.2.6.8 and 6.1.1.4'
 'B'  'B'   0.0000   0.0000
 'International Tables Vol C Tables 4.2.6.8 and 6.1.1.4'
 'N'  'N'   0.0030   0.0020
 'International Tables Vol C Tables 4.2.6.8 and 6.1.1.4'
 'O'  'O'   0.0050   0.0030
 'International Tables Vol C Tables 4.2.6.8 and 6.1.1.4'
 'Pd'  'Pd'  -2.5040   0.6150
 'International Tables Vol C Tables 4.2.6.8 and 6.1.1.4'
 
_space_group_crystal_system       monoclinic
_space_group_IT_number            14
_space_group_name_H-M_alt         'P 21/n'
_space_group_name_Hall            '-P 2yn'
 
_shelx_space_group_comment
;
The symmetry employed for this shelxl refinement is uniquely defined
by the following loop, which should always be used as a source of
symmetry information in preference to the above space-group names.
They are only intended as comments.
;
 
loop_
 _space_group_symop_operation_xyz
 'x, y, z'
 '-x+1/2, y+1/2, -z+1/2'
 '-x, -y, -z'
 'x-1/2, -y-1/2, z-1/2'
 
_cell_length_a                    11.6849(6)
_cell_length_b                    13.5923(7)
_cell_length_c                    30.2378(15)
_cell_angle_alpha                 90
_cell_angle_beta                  93.143(5)
_cell_angle_gamma                 90
_cell_volume                      4795.3(4)
_cell_formula_units_Z             4
_cell_measurement_temperature     260(2)
_cell_measurement_reflns_used     8070
_cell_measurement_theta_max       18.7604342212
_cell_measurement_theta_min       1.23823271032
 
_exptl_crystal_description        Plate
_exptl_crystal_colour             Yellow
_exptl_crystal_density_meas       ?
_exptl_crystal_density_method     ?
_exptl_crystal_density_diffrn     1.207          
_exptl_crystal_F_000              1856
_exptl_transmission_factor_min    ?
_exptl_transmission_factor_max    ?
_exptl_crystal_size_max           0.100
_exptl_crystal_size_mid           0.100
_exptl_crystal_size_min           0.050
_exptl_absorpt_coefficient_mu     0.201
_shelx_estimated_absorpt_T_min    0.980
_shelx_estimated_absorpt_T_max    0.990
_exptl_absorpt_correction_T_min   0.996476509422
_exptl_absorpt_correction_T_max   1.0
_exptl_absorpt_correction_type    empirical
_exptl_absorpt_process_details    
;
CCP4 7.0.048: AIMLESS, version 0.5.32 : 29/03/17
Scaling & analysis of unmerged intensities, absorption correction using spherical harmonics
;
_exptl_absorpt_special_details    ?
_diffrn_ambient_temperature       260(2)
_diffrn_radiation_wavelength      0.534
_diffrn_measurement_device_type   'Photon counting pixel array'
_diffrn_radiation_type            Synchrotron
_diffrn_measurement_method        'shutterless scans'
_diffrn_radiation_source          'Diamond Light Source Beamline I19-2'
_diffrn_radiation_monochromator   'Silicon 111'
_diffrn_detector_area_resol_mean  ?
_diffrn_reflns_number             32685
_diffrn_reflns_av_unetI/netI      0.1116
_diffrn_reflns_av_R_equivalents   0.0853
_diffrn_reflns_limit_h_min        -14
_diffrn_reflns_limit_h_max        14
_diffrn_reflns_limit_k_min        -16
_diffrn_reflns_limit_k_max        16
_diffrn_reflns_limit_l_min        -37
_diffrn_reflns_limit_l_max        33
_diffrn_reflns_theta_min          1.380
_diffrn_reflns_theta_max          19.496
_diffrn_reflns_theta_full         18.687
_diffrn_measured_fraction_theta_max   0.990
_diffrn_measured_fraction_theta_full  0.991
_diffrn_reflns_Laue_measured_fraction_max    0.990
_diffrn_reflns_Laue_measured_fraction_full   0.991
_diffrn_reflns_point_group_measured_fraction_max   0.990
_diffrn_reflns_point_group_measured_fraction_full  0.991
_reflns_number_total              9705
_reflns_number_gt                 4136
_reflns_threshold_expression      'I > 2\s(I)'
_reflns_Friedel_coverage          0.000
_reflns_Friedel_fraction_max      .
_reflns_Friedel_fraction_full     .
 
_reflns_special_details
;
 Reflections were merged by SHELXL according to the crystal
 class for the calculation of statistics and refinement.
 
 _reflns_Friedel_fraction is defined as the number of unique
 Friedel pairs measured divided by the number that would be
 possible theoretically, ignoring centric projections and
 systematic absences.
;
 
_computing_data_collection        'Diamond GDA (http://www.opengda.org/)'
_computing_cell_refinement        'DIALS (Winter, 2018)'
_computing_data_reduction         'XIA2 (Winter 2010)'
_computing_structure_solution     'SHELXT (Sheldrick, 2015)'
_computing_structure_refinement   'SHELXL (Sheldrick, 2015)'
_computing_molecular_graphics     'OLEX2 (Dolomanov et al., 2009)'
_computing_publication_material   'MERCURY (Macrae et al., 2008)'
_refine_special_details           ?
_refine_ls_structure_factor_coef  Fsqd
_refine_ls_matrix_type            full
_refine_ls_weighting_scheme       calc
_refine_ls_weighting_details
'w=1/[\s^2^(Fo^2^)+(0.0636P)^2^] where P=(Fo^2^+2Fc^2^)/3'
_atom_sites_solution_primary      ?
_atom_sites_solution_secondary    ?
_atom_sites_solution_hydrogens    geom
_refine_ls_hydrogen_treatment     constr
_refine_ls_extinction_method      none
_refine_ls_extinction_coef        .
_refine_ls_number_reflns          9705
_refine_ls_number_parameters      526
_refine_ls_number_restraints      490
_refine_ls_R_factor_all           0.1377
_refine_ls_R_factor_gt            0.0594
_refine_ls_wR_factor_ref          0.1566
_refine_ls_wR_factor_gt           0.1292
_refine_ls_goodness_of_fit_ref    0.870
_refine_ls_restrained_S_all       0.868
_refine_ls_shift/su_max           0.001
_refine_ls_shift/su_mean          0.000
 
loop_
 _atom_site_label
 _atom_site_type_symbol
 _atom_site_fract_x
 _atom_site_fract_y
 _atom_site_fract_z
 _atom_site_U_iso_or_equiv
 _atom_site_adp_type
 _atom_site_occupancy
 _atom_site_site_symmetry_order  
 _atom_site_calc_flag
 _atom_site_refinement_flags_posn
 _atom_site_refinement_flags_adp
 _atom_site_refinement_flags_occupancy
 _atom_site_disorder_assembly
 _atom_site_disorder_group
Pd1 Pd 0.33968(3) 0.77498(3) 0.34663(2) 0.06257(17) Uani 1 1 d . . . . .
N2 N 0.3448(3) 0.9275(3) 0.33762(12) 0.0725(9) Uani 1 1 d . . . . .
N3 N 0.4541(3) 0.7988(2) 0.39768(11) 0.0634(9) Uani 1 1 d . . . . .
H3 H 0.531025 0.788716 0.387107 0.076 Uiso 1 1 calc R U . . .
N4 N 0.3322(3) 0.6311(2) 0.37145(12) 0.0667(9) Uani 1 1 d . . . . .
C1 C 0.4406(4) 0.9635(3) 0.36957(15) 0.0791(13) Uani 1 1 d . . . . .
H1A H 0.513311 0.958287 0.355756 0.095 Uiso 1 1 calc R U . . .
H1B H 0.428053 1.032074 0.376677 0.095 Uiso 1 1 calc R U . . .
C2 C 0.4444(4) 0.9030(3) 0.41140(15) 0.0764(13) Uani 1 1 d . . . . .
H2A H 0.509787 0.921736 0.430715 0.092 Uiso 1 1 calc R U . . .
H2B H 0.375138 0.912970 0.427129 0.092 Uiso 1 1 calc R U . . .
C3 C 0.4348(4) 0.7235(3) 0.43227(14) 0.0668(11) Uani 1 1 d . . . . .
H3A H 0.365776 0.738480 0.447388 0.080 Uiso 1 1 calc R U . . .
H3B H 0.499062 0.721894 0.453958 0.080 Uiso 1 1 calc R U . . .
C4 C 0.4226(4) 0.6254(3) 0.40868(14) 0.0684(11) Uani 1 1 d . . . . .
H4A H 0.495336 0.607168 0.397011 0.082 Uiso 1 1 calc R U . . .
H4B H 0.401973 0.575057 0.429547 0.082 Uiso 1 1 calc R U . . .
C5 C 0.2301(4) 0.9650(3) 0.35116(17) 0.0837(14) Uani 1 1 d . . . . .
H5A H 0.219643 0.942987 0.381196 0.100 Uiso 1 1 calc R U . . .
H5B H 0.170821 0.933964 0.332240 0.100 Uiso 1 1 calc R U . . .
C6 C 0.2104(5) 1.0757(4) 0.3495(2) 0.1142(19) Uani 1 1 d . . . . .
H6A H 0.215786 1.098704 0.319346 0.137 Uiso 1 1 calc R U . . .
H6B H 0.269545 1.108345 0.367869 0.137 Uiso 1 1 calc R U . . .
C7 C 0.0932(5) 1.1024(5) 0.3657(2) 0.141(2) Uani 1 1 d . . . . .
H7A H 0.034610 1.063686 0.349829 0.169 Uiso 1 1 calc R U . . .
H7B H 0.091058 1.086926 0.396991 0.169 Uiso 1 1 calc R U . . .
C8 C 0.0689(7) 1.2088(5) 0.3588(3) 0.209(4) Uani 1 1 d . . . . .
H8A H 0.045516 1.220117 0.328278 0.314 Uiso 1 1 calc R U . . .
H8B H 0.136828 1.246288 0.366381 0.314 Uiso 1 1 calc R U . . .
H8C H 0.008740 1.228800 0.377211 0.314 Uiso 1 1 calc R U . . .
C9 C 0.3651(4) 0.9602(3) 0.29153(16) 0.0819(13) Uani 1 1 d . . . . .
H9A H 0.297768 0.944616 0.272653 0.098 Uiso 1 1 calc R U . . .
H9B H 0.374185 1.031109 0.291527 0.098 Uiso 1 1 calc R U . . .
C10 C 0.4672(4) 0.9151(4) 0.27201(16) 0.0896(14) Uani 1 1 d . . . . .
H10A H 0.464275 0.844183 0.275196 0.108 Uiso 1 1 calc R U . . .
H10B H 0.536501 0.938603 0.287718 0.108 Uiso 1 1 calc R U . . .
C11 C 0.4698(5) 0.9419(5) 0.22296(18) 0.1097(18) Uani 1 1 d . . . . .
H11A H 0.405925 0.910373 0.206792 0.132 Uiso 1 1 calc R U . . .
H11B H 0.460557 1.012508 0.219649 0.132 Uiso 1 1 calc R U . . .
C12 C 0.5781(5) 0.9116(6) 0.2035(2) 0.152(3) Uani 1 1 d . . . . .
H12A H 0.576367 0.930758 0.172956 0.228 Uiso 1 1 calc R U . . .
H12B H 0.586310 0.841466 0.205757 0.228 Uiso 1 1 calc R U . . .
H12C H 0.641617 0.942892 0.219330 0.228 Uiso 1 1 calc R U . . .
C13 C 0.2118(4) 0.6231(3) 0.38892(16) 0.0769(13) Uani 1 1 d . . . . .
H13A H 0.203339 0.675176 0.410435 0.092 Uiso 1 1 calc R U . . .
H13B H 0.156634 0.635599 0.364427 0.092 Uiso 1 1 calc R U . . .
C14 C 0.1806(4) 0.5281(4) 0.40997(18) 0.0913(15) Uani 1 1 d . . . . .
H14A H 0.232834 0.515409 0.435371 0.110 Uiso 1 1 calc R U . . .
H14B H 0.188221 0.474832 0.388971 0.110 Uiso 1 1 calc R U . . .
C15 C 0.0587(4) 0.5308(4) 0.4247(2) 0.1028(17) Uani 1 1 d . . . . .
H15A H 0.051839 0.584277 0.445652 0.123 Uiso 1 1 calc R U . . .
H15B H 0.007208 0.544704 0.399200 0.123 Uiso 1 1 calc R U . . .
C16 C 0.0217(5) 0.4368(4) 0.4458(2) 0.120(2) Uani 1 1 d . . . . .
H16A H 0.028029 0.383464 0.425316 0.180 Uiso 1 1 calc R U . . .
H16B H -0.056460 0.442828 0.453742 0.180 Uiso 1 1 calc R U . . .
H16C H 0.069866 0.424129 0.471954 0.180 Uiso 1 1 calc R U . . .
C17 C 0.3509(4) 0.5514(3) 0.33910(15) 0.0799(13) Uani 1 1 d . . . . .
H17A H 0.284349 0.547772 0.318544 0.096 Uiso 1 1 calc R U . . .
H17B H 0.356387 0.489357 0.354937 0.096 Uiso 1 1 calc R U . . .
C18 C 0.4557(4) 0.5631(4) 0.31306(17) 0.0932(15) Uani 1 1 d . . . . .
H18A H 0.523269 0.563752 0.333164 0.112 Uiso 1 1 calc R U . . .
H18B H 0.451983 0.625485 0.297479 0.112 Uiso 1 1 calc R U . . .
C19 C 0.4657(6) 0.4786(5) 0.2793(2) 0.145(3) Uani 1 1 d . . . . .
H19A H 0.459311 0.416409 0.294734 0.174 Uiso 1 1 calc R U . . .
H19B H 0.401774 0.482917 0.257542 0.174 Uiso 1 1 calc R U . . .
C20 C 0.5691(7) 0.4787(6) 0.2569(3) 0.186(4) Uani 1 1 d . . . . .
H20A H 0.583138 0.413976 0.245783 0.279 Uiso 1 1 calc R U . . .
H20B H 0.631403 0.497842 0.277135 0.279 Uiso 1 1 calc R U . . .
H20C H 0.562811 0.524478 0.232740 0.279 Uiso 1 1 calc R U . . .
C21 C 0.6561(4) 0.3743(3) 0.42786(17) 0.0711(12) Uani 1 1 d . . . . .
C22 C 0.7093(4) 0.4230(4) 0.39405(18) 0.0853(14) Uani 1 1 d . . . . .
H22 H 0.725656 0.388397 0.368644 0.102 Uiso 1 1 calc R U . . .
C23 C 0.7382(4) 0.5210(4) 0.3972(2) 0.1038(17) Uani 1 1 d . . . . .
H23 H 0.773338 0.550914 0.373818 0.125 Uiso 1 1 calc R U . . .
C24 C 0.7166(4) 0.5752(4) 0.4336(2) 0.0971(16) Uani 1 1 d . . . . .
H24 H 0.738707 0.640853 0.435915 0.117 Uiso 1 1 calc R U . . .
C25 C 0.6611(4) 0.5298(4) 0.46703(19) 0.0870(15) Uani 1 1 d . . . . .
H25 H 0.643364 0.565280 0.492068 0.104 Uiso 1 1 calc R U . . .
C26 C 0.6316(4) 0.4319(3) 0.46338(17) 0.0770(13) Uani 1 1 d . . . . .
H26 H 0.593124 0.403349 0.486222 0.092 Uiso 1 1 calc R U . . .
C27 C 0.7336(4) 0.2012(3) 0.45921(17) 0.0770(13) Uani 1 1 d . . . . .
C28 C 0.8095(4) 0.2497(4) 0.48785(18) 0.0872(15) Uani 1 1 d . . . . .
H28 H 0.805679 0.317967 0.488969 0.105 Uiso 1 1 calc R U . . .
C29 C 0.8923(5) 0.2022(4) 0.5154(2) 0.1098(19) Uani 1 1 d . . . . .
H29 H 0.940592 0.239099 0.534441 0.132 Uiso 1 1 calc R U . . .
C30 C 0.9023(5) 0.1048(5) 0.5147(2) 0.115(2) Uani 1 1 d . . . . .
H30 H 0.955300 0.072967 0.533823 0.138 Uiso 1 1 calc R U . . .
C31 C 0.8330(5) 0.0520(4) 0.4852(2) 0.120(2) Uani 1 1 d . . . . .
H31 H 0.840863 -0.015943 0.483683 0.145 Uiso 1 1 calc R U . . .
C32 C 0.7502(5) 0.0995(4) 0.4572(2) 0.1086(19) Uani 1 1 d . . . . .
H32 H 0.705647 0.062503 0.436868 0.130 Uiso 1 1 calc R U . . .
C33 C 0.5043(4) 0.2295(3) 0.44456(16) 0.0710(11) Uani 1 1 d . . . . .
C34 C 0.4782(4) 0.1457(3) 0.46703(16) 0.0752(13) Uani 1 1 d . . . . .
H34 H 0.536547 0.100837 0.473944 0.090 Uiso 1 1 calc R U . . .
C35 C 0.3687(4) 0.1245(4) 0.47998(17) 0.0872(15) Uani 1 1 d . . . . .
H35 H 0.355484 0.066199 0.494959 0.105 Uiso 1 1 calc R U . . .
C36 C 0.2793(5) 0.1889(4) 0.47091(19) 0.0942(16) Uani 1 1 d . . . . .
H36 H 0.205974 0.175516 0.479841 0.113 Uiso 1 1 calc R U . . .
C37 C 0.3022(5) 0.2729(4) 0.4484(2) 0.1079(19) Uani 1 1 d . . . . .
H37 H 0.243689 0.317687 0.441485 0.130 Uiso 1 1 calc R U . . .
C38 C 0.4107(5) 0.2916(4) 0.4359(2) 0.1002(18) Uani 1 1 d . . . . .
H38 H 0.422988 0.349663 0.420609 0.120 Uiso 1 1 calc R U . . .
C39 C 0.6342(5) 0.2129(4) 0.37483(18) 0.0895(14) Uani 1 1 d . . . . .
C40 C 0.5427(5) 0.2197(4) 0.34470(19) 0.1025(17) Uani 1 1 d . . . . .
H40 H 0.473711 0.243679 0.354281 0.123 Uiso 1 1 calc R U . . .
C41 C 0.5478(7) 0.1920(5) 0.2995(2) 0.123(2) Uani 1 1 d . . . . .
H41 H 0.483949 0.198308 0.279906 0.148 Uiso 1 1 calc R U . . .
C42 C 0.6494(8) 0.1557(6) 0.2853(3) 0.157(3) Uani 1 1 d . . . . .
H42 H 0.655530 0.139036 0.255736 0.189 Uiso 1 1 calc R U . . .
C43 C 0.7405(8) 0.1443(6) 0.3144(3) 0.169(3) Uani 1 1 d . . . . .
H43 H 0.808004 0.117065 0.304985 0.203 Uiso 1 1 calc R U . . .
C44 C 0.7342(6) 0.1726(5) 0.3578(2) 0.143(2) Uani 1 1 d . . . . .
H44 H 0.798725 0.164823 0.376884 0.171 Uiso 1 1 calc R U . . .
B1 B 0.6319(5) 0.2549(4) 0.4272(2) 0.0760(12) Uani 1 1 d . . . . .
O3 O 0.6820(13) 0.799(3) 0.3663(8) 0.103(5) Uani 0.56(2) 1 d D . P A 1
C45 C 0.7444(12) 0.7797(15) 0.3266(6) 0.114(2) Uani 0.56(2) 1 d D . P A 1
H45A H 0.736047 0.834406 0.306079 0.137 Uiso 0.56(2) 1 calc R U P A 1
H45B H 0.716534 0.720384 0.311859 0.137 Uiso 0.56(2) 1 calc R U P A 1
C46 C 0.8667(12) 0.7680(17) 0.3429(6) 0.143(3) Uani 0.56(2) 1 d D . P A 1
H46A H 0.883260 0.700631 0.351640 0.171 Uiso 0.56(2) 1 calc R U P A 1
H46B H 0.918532 0.787805 0.320530 0.171 Uiso 0.56(2) 1 calc R U P A 1
C47 C 0.8742(10) 0.8327(14) 0.3800(8) 0.143(3) Uani 0.56(2) 1 d D . P A 1
H47A H 0.910461 0.893767 0.371902 0.171 Uiso 0.56(2) 1 calc R U P A 1
H47B H 0.920813 0.802781 0.403938 0.171 Uiso 0.56(2) 1 calc R U P A 1
C48 C 0.7604(11) 0.8526(13) 0.3946(6) 0.114(2) Uani 0.56(2) 1 d D . P A 1
H48A H 0.754741 0.831897 0.425149 0.137 Uiso 0.56(2) 1 calc R U P A 1
H48B H 0.743855 0.922438 0.392676 0.137 Uiso 0.56(2) 1 calc R U P A 1
O3A O 0.6831(16) 0.814(4) 0.3604(10) 0.103(5) Uani 0.44(2) 1 d D . P A 2
C45A C 0.7231(14) 0.7542(19) 0.3252(8) 0.114(2) Uani 0.44(2) 1 d D . P A 2
H45C H 0.692026 0.778271 0.296832 0.137 Uiso 0.44(2) 1 calc R U P A 2
H45D H 0.698165 0.686706 0.328701 0.137 Uiso 0.44(2) 1 calc R U P A 2
C46A C 0.8510(14) 0.7588(19) 0.3269(10) 0.143(3) Uani 0.44(2) 1 d D . P A 2
H46C H 0.884073 0.696758 0.337011 0.171 Uiso 0.44(2) 1 calc R U P A 2
H46D H 0.878281 0.773952 0.297984 0.171 Uiso 0.44(2) 1 calc R U P A 2
C47A C 0.8804(13) 0.8357(17) 0.3577(10) 0.143(3) Uani 0.44(2) 1 d D . P A 2
H47C H 0.914926 0.890142 0.342553 0.171 Uiso 0.44(2) 1 calc R U P A 2
H47D H 0.935429 0.811700 0.380399 0.171 Uiso 0.44(2) 1 calc R U P A 2
C48A C 0.7776(15) 0.8683(15) 0.3777(7) 0.114(2) Uani 0.44(2) 1 d D . P A 2
H48C H 0.785829 0.859263 0.409580 0.137 Uiso 0.44(2) 1 calc R U P A 2
H48D H 0.765426 0.937725 0.371800 0.137 Uiso 0.44(2) 1 calc R U P A 2
O1 O 0.1253(3) 0.7595(3) 0.29928(12) 0.1285(13) Uani 0.885(6) 1 d D . P B 3
O2 O 0.2614(3) 0.7235(2) 0.25975(13) 0.1285(13) Uani 0.885(6) 1 d D . P B 3
N1 N 0.2259(3) 0.74899(13) 0.29448(11) 0.0881(13) Uani 0.885(6) 1 d D . P B 3
O1A O 0.2132(18) 0.7566(2) 0.3046(4) 0.1285(13) Uani 0.115(6) 1 d D . P B 4
O2A O 0.3194(15) 0.7154(4) 0.2539(5) 0.1285(13) Uani 0.115(6) 1 d D . P B 4
N1A N 0.2134(13) 0.7294(3) 0.2634(4) 0.0881(13) Uani 0.115(6) 1 d D . P B 4
 
loop_
 _atom_site_aniso_label
 _atom_site_aniso_U_11
 _atom_site_aniso_U_22
 _atom_site_aniso_U_33
 _atom_site_aniso_U_23
 _atom_site_aniso_U_13
 _atom_site_aniso_U_12
Pd1 0.0628(3) 0.0658(3) 0.0587(3) 0.0016(2) -0.00066(19) -0.00310(18)
N2 0.076(2) 0.072(2) 0.069(2) 0.0075(18) -0.0010(17) 0.0013(16)
N3 0.066(2) 0.0661(18) 0.057(2) -0.0012(15) -0.0008(18) -0.0036(17)
N4 0.0624(19) 0.068(2) 0.070(2) -0.0039(16) -0.0005(15) -0.0048(17)
C1 0.092(3) 0.068(3) 0.076(3) 0.002(2) -0.007(2) -0.008(2)
C2 0.092(3) 0.068(2) 0.067(3) -0.0044(19) -0.009(2) -0.003(2)
C3 0.069(3) 0.075(2) 0.056(3) 0.0050(17) -0.004(2) 0.000(2)
C4 0.069(3) 0.070(2) 0.067(3) 0.005(2) -0.002(2) 0.002(2)
C5 0.089(3) 0.077(3) 0.084(4) -0.002(3) 0.003(3) 0.013(2)
C6 0.131(4) 0.080(3) 0.130(5) -0.007(3) -0.006(4) 0.025(3)
C7 0.133(5) 0.116(4) 0.172(6) -0.035(5) -0.010(4) 0.045(4)
C8 0.183(8) 0.117(5) 0.322(12) -0.047(6) -0.032(8) 0.060(5)
C9 0.093(3) 0.079(3) 0.074(3) 0.015(3) 0.003(2) -0.005(2)
C10 0.091(3) 0.100(4) 0.079(3) 0.008(3) 0.005(3) -0.006(3)
C11 0.111(4) 0.138(5) 0.081(3) 0.010(3) 0.014(3) -0.012(4)
C12 0.128(5) 0.215(8) 0.118(5) -0.005(5) 0.043(4) -0.009(5)
C13 0.063(2) 0.080(3) 0.088(4) 0.012(2) -0.001(2) -0.010(2)
C14 0.081(3) 0.085(3) 0.109(4) 0.018(3) 0.013(3) -0.006(2)
C15 0.078(3) 0.104(4) 0.129(5) -0.006(3) 0.024(3) -0.015(3)
C16 0.109(4) 0.113(4) 0.141(6) 0.009(4) 0.027(4) -0.014(3)
C17 0.095(3) 0.070(3) 0.074(3) -0.005(2) 0.002(2) 0.001(2)
C18 0.097(3) 0.102(4) 0.081(4) -0.007(3) 0.009(3) 0.011(3)
C19 0.157(6) 0.145(5) 0.138(6) -0.051(4) 0.054(4) -0.004(5)
C20 0.193(7) 0.204(8) 0.169(8) -0.021(6) 0.093(6) 0.023(6)
C21 0.067(3) 0.072(2) 0.074(3) 0.0028(19) -0.006(2) -0.003(2)
C22 0.077(3) 0.083(3) 0.097(4) 0.014(3) 0.011(3) -0.001(2)
C23 0.081(4) 0.083(3) 0.149(5) 0.024(3) 0.019(4) -0.005(3)
C24 0.074(3) 0.060(3) 0.156(5) 0.018(3) -0.007(3) 0.002(3)
C25 0.085(3) 0.066(2) 0.108(4) -0.003(3) -0.017(3) 0.008(2)
C26 0.089(3) 0.066(2) 0.075(3) 0.003(2) -0.007(3) 0.002(2)
C27 0.075(3) 0.069(2) 0.087(3) 0.001(2) 0.012(2) 0.006(2)
C28 0.083(3) 0.084(3) 0.094(4) -0.006(3) 0.002(2) 0.011(2)
C29 0.105(4) 0.101(3) 0.120(5) -0.003(3) -0.018(3) 0.018(3)
C30 0.090(4) 0.100(3) 0.154(6) 0.014(4) -0.003(3) 0.018(3)
C31 0.099(4) 0.080(4) 0.180(6) 0.018(3) -0.009(3) 0.011(3)
C32 0.096(4) 0.072(2) 0.156(5) -0.001(3) -0.005(3) 0.012(3)
C33 0.075(2) 0.064(2) 0.074(3) -0.003(2) 0.002(2) -0.0004(18)
C34 0.078(3) 0.067(3) 0.081(3) 0.002(2) 0.000(3) -0.003(2)
C35 0.080(3) 0.087(3) 0.094(4) 0.009(3) 0.004(3) -0.010(2)
C36 0.077(3) 0.087(3) 0.119(5) -0.002(3) 0.009(3) -0.008(2)
C37 0.085(3) 0.082(3) 0.157(6) 0.011(3) 0.013(4) 0.005(3)
C38 0.083(3) 0.078(3) 0.140(5) 0.019(3) 0.008(3) 0.009(2)
C39 0.109(4) 0.081(3) 0.078(3) -0.004(3) 0.005(2) -0.007(3)
C40 0.130(4) 0.088(4) 0.087(3) 0.016(3) -0.014(3) -0.037(3)
C41 0.186(6) 0.095(5) 0.086(3) 0.012(3) -0.013(4) -0.050(4)
C42 0.221(8) 0.146(6) 0.106(6) 0.000(5) 0.019(4) -0.030(5)
C43 0.208(7) 0.197(8) 0.105(4) -0.035(5) 0.034(4) 0.034(6)
C44 0.150(5) 0.183(7) 0.097(4) -0.021(4) 0.025(4) 0.038(4)
B1 0.077(3) 0.070(2) 0.081(3) -0.001(2) 0.005(2) -0.002(2)
O3 0.089(2) 0.116(10) 0.105(6) -0.001(7) 0.019(3) -0.011(2)
C45 0.102(3) 0.134(6) 0.110(4) -0.014(4) 0.027(3) -0.025(3)
C46 0.100(3) 0.209(6) 0.122(7) -0.044(5) 0.025(3) -0.025(3)
C47 0.100(3) 0.209(6) 0.122(7) -0.044(5) 0.025(3) -0.025(3)
C48 0.102(3) 0.134(6) 0.110(4) -0.014(4) 0.027(3) -0.025(3)
O3A 0.089(2) 0.116(10) 0.105(6) -0.001(7) 0.019(3) -0.011(2)
C45A 0.102(3) 0.134(6) 0.110(4) -0.014(4) 0.027(3) -0.025(3)
C46A 0.100(3) 0.209(6) 0.122(7) -0.044(5) 0.025(3) -0.025(3)
C47A 0.100(3) 0.209(6) 0.122(7) -0.044(5) 0.025(3) -0.025(3)
C48A 0.102(3) 0.134(6) 0.110(4) -0.014(4) 0.027(3) -0.025(3)
O1 0.085(2) 0.208(3) 0.091(2) -0.024(2) -0.0117(19) 0.001(2)
O2 0.085(2) 0.208(3) 0.091(2) -0.024(2) -0.0117(19) 0.001(2)
N1 0.087(2) 0.096(3) 0.079(2) 0.010(2) -0.005(2) -0.005(2)
O1A 0.085(2) 0.208(3) 0.091(2) -0.024(2) -0.0117(19) 0.001(2)
O2A 0.085(2) 0.208(3) 0.091(2) -0.024(2) -0.0117(19) 0.001(2)
N1A 0.087(2) 0.096(3) 0.079(2) 0.010(2) -0.005(2) -0.005(2)
 
_geom_special_details
;
 All esds (except the esd in the dihedral angle between two l.s. planes)
 are estimated using the full covariance matrix.  The cell esds are taken
 into account individually in the estimation of esds in distances, angles
 and torsion angles; correlations between esds in cell parameters are only
 used when they are defined by crystal symmetry.  An approximate (isotropic)
 treatment of cell esds is used for estimating esds involving l.s. planes.
;
 
loop_
 _geom_bond_atom_site_label_1
 _geom_bond_atom_site_label_2
 _geom_bond_distance
 _geom_bond_site_symmetry_2
 _geom_bond_publ_flag
Pd1 O1A 1.91(2) . ?
Pd1 N3 2.012(3) . ?
Pd1 N1 2.037(3) . ?
Pd1 N2 2.092(4) . ?
Pd1 N4 2.098(3) . ?
N2 C9 1.494(5) . ?
N2 C5 1.511(5) . ?
N2 C1 1.519(5) . ?
N3 C2 1.483(5) . ?
N3 C3 1.490(5) . ?
N3 H3 0.9800 . ?
N4 C17 1.484(5) . ?
N4 C4 1.503(5) . ?
N4 C13 1.534(5) . ?
C1 C2 1.507(6) . ?
C1 H1A 0.9700 . ?
C1 H1B 0.9700 . ?
C2 H2A 0.9700 . ?
C2 H2B 0.9700 . ?
C3 C4 1.515(5) . ?
C3 H3A 0.9700 . ?
C3 H3B 0.9700 . ?
C4 H4A 0.9700 . ?
C4 H4B 0.9700 . ?
C5 C6 1.523(6) . ?
C5 H5A 0.9700 . ?
C5 H5B 0.9700 . ?
C6 C7 1.523(7) . ?
C6 H6A 0.9700 . ?
C6 H6B 0.9700 . ?
C7 C8 1.487(8) . ?
C7 H7A 0.9700 . ?
C7 H7B 0.9700 . ?
C8 H8A 0.9600 . ?
C8 H8B 0.9600 . ?
C8 H8C 0.9600 . ?
C9 C10 1.491(6) . ?
C9 H9A 0.9700 . ?
C9 H9B 0.9700 . ?
C10 C11 1.529(6) . ?
C10 H10A 0.9700 . ?
C10 H10B 0.9700 . ?
C11 C12 1.482(7) . ?
C11 H11A 0.9700 . ?
C11 H11B 0.9700 . ?
C12 H12A 0.9600 . ?
C12 H12B 0.9600 . ?
C12 H12C 0.9600 . ?
C13 C14 1.494(6) . ?
C13 H13A 0.9700 . ?
C13 H13B 0.9700 . ?
C14 C15 1.516(6) . ?
C14 H14A 0.9700 . ?
C14 H14B 0.9700 . ?
C15 C16 1.503(7) . ?
C15 H15A 0.9700 . ?
C15 H15B 0.9700 . ?
C16 H16A 0.9600 . ?
C16 H16B 0.9600 . ?
C16 H16C 0.9600 . ?
C17 C18 1.500(6) . ?
C17 H17A 0.9700 . ?
C17 H17B 0.9700 . ?
C18 C19 1.545(7) . ?
C18 H18A 0.9700 . ?
C18 H18B 0.9700 . ?
C19 C20 1.417(8) . ?
C19 H19A 0.9700 . ?
C19 H19B 0.9700 . ?
C20 H20A 0.9600 . ?
C20 H20B 0.9600 . ?
C20 H20C 0.9600 . ?
C21 C26 1.372(6) . ?
C21 C22 1.392(6) . ?
C21 B1 1.648(7) . ?
C22 C23 1.376(7) . ?
C22 H22 0.9300 . ?
C23 C24 1.361(7) . ?
C23 H23 0.9300 . ?
C24 C25 1.376(7) . ?
C24 H24 0.9300 . ?
C25 C26 1.377(6) . ?
C25 H25 0.9300 . ?
C26 H26 0.9300 . ?
C27 C28 1.373(7) . ?
C27 C32 1.397(6) . ?
C27 B1 1.660(7) . ?
C28 C29 1.400(7) . ?
C28 H28 0.9300 . ?
C29 C30 1.329(7) . ?
C29 H29 0.9300 . ?
C30 C31 1.375(8) . ?
C30 H30 0.9300 . ?
C31 C32 1.407(7) . ?
C31 H31 0.9300 . ?
C32 H32 0.9300 . ?
C33 C34 1.370(6) . ?
C33 C38 1.394(6) . ?
C33 B1 1.644(7) . ?
C34 C35 1.389(6) . ?
C34 H34 0.9300 . ?
C35 C36 1.379(6) . ?
C35 H35 0.9300 . ?
C36 C37 1.364(7) . ?
C36 H36 0.9300 . ?
C37 C38 1.367(7) . ?
C37 H37 0.9300 . ?
C38 H38 0.9300 . ?
C39 C40 1.369(7) . ?
C39 C44 1.413(8) . ?
C39 B1 1.686(8) . ?
C40 C41 1.423(8) . ?
C40 H40 0.9300 . ?
C41 C42 1.375(9) . ?
C41 H41 0.9300 . ?
C42 C43 1.352(10) . ?
C42 H42 0.9300 . ?
C43 C44 1.372(8) . ?
C43 H43 0.9300 . ?
C44 H44 0.9300 . ?
O3 C48 1.423(11) . ?
O3 C45 1.461(16) . ?
C45 C46 1.493(13) . ?
C45 H45A 0.9700 . ?
C45 H45B 0.9700 . ?
C46 C47 1.425(12) . ?
C46 H46A 0.9700 . ?
C46 H46B 0.9700 . ?
C47 C48 1.450(11) . ?
C47 H47A 0.9700 . ?
C47 H47B 0.9700 . ?
C48 H48A 0.9700 . ?
C48 H48B 0.9700 . ?
O3A C48A 1.404(13) . ?
O3A C45A 1.439(15) . ?
C45A C46A 1.494(14) . ?
C45A H45C 0.9700 . ?
C45A H45D 0.9700 . ?
C46A C47A 1.428(14) . ?
C46A H46C 0.9700 . ?
C46A H46D 0.9700 . ?
C47A C48A 1.445(13) . ?
C47A H47C 0.9700 . ?
C47A H47D 0.9700 . ?
C48A H48C 0.9700 . ?
C48A H48D 0.9700 . ?
O1 N1 1.2007(10) . ?
O2 N1 1.2011(10) . ?
O1A N1A 1.3001(10) . ?
O2A N1A 1.3002(10) . ?
 
loop_
 _geom_angle_atom_site_label_1
 _geom_angle_atom_site_label_2
 _geom_angle_atom_site_label_3
 _geom_angle
 _geom_angle_site_symmetry_1
 _geom_angle_site_symmetry_3
 _geom_angle_publ_flag
O1A Pd1 N3 171.1(4) . . ?
N3 Pd1 N1 178.91(15) . . ?
O1A Pd1 N2 93.98(12) . . ?
N3 Pd1 N2 85.31(13) . . ?
N1 Pd1 N2 95.34(11) . . ?
O1A Pd1 N4 94.02(11) . . ?
N3 Pd1 N4 85.08(13) . . ?
N1 Pd1 N4 94.42(11) . . ?
N2 Pd1 N4 166.45(14) . . ?
C9 N2 C5 110.0(4) . . ?
C9 N2 C1 110.4(4) . . ?
C5 N2 C1 110.7(4) . . ?
C9 N2 Pd1 115.0(3) . . ?
C5 N2 Pd1 105.5(3) . . ?
C1 N2 Pd1 105.1(2) . . ?
C2 N3 C3 116.3(3) . . ?
C2 N3 Pd1 108.1(2) . . ?
C3 N3 Pd1 108.0(2) . . ?
C2 N3 H3 108.1 . . ?
C3 N3 H3 108.1 . . ?
Pd1 N3 H3 108.1 . . ?
C17 N4 C4 109.5(3) . . ?
C17 N4 C13 110.2(3) . . ?
C4 N4 C13 111.0(3) . . ?
C17 N4 Pd1 115.8(3) . . ?
C4 N4 Pd1 106.0(2) . . ?
C13 N4 Pd1 104.3(2) . . ?
C2 C1 N2 110.2(4) . . ?
C2 C1 H1A 109.6 . . ?
N2 C1 H1A 109.6 . . ?
C2 C1 H1B 109.6 . . ?
N2 C1 H1B 109.6 . . ?
H1A C1 H1B 108.1 . . ?
N3 C2 C1 106.6(4) . . ?
N3 C2 H2A 110.4 . . ?
C1 C2 H2A 110.4 . . ?
N3 C2 H2B 110.4 . . ?
C1 C2 H2B 110.4 . . ?
H2A C2 H2B 108.6 . . ?
N3 C3 C4 106.7(3) . . ?
N3 C3 H3A 110.4 . . ?
C4 C3 H3A 110.4 . . ?
N3 C3 H3B 110.4 . . ?
C4 C3 H3B 110.4 . . ?
H3A C3 H3B 108.6 . . ?
N4 C4 C3 110.5(3) . . ?
N4 C4 H4A 109.5 . . ?
C3 C4 H4A 109.5 . . ?
N4 C4 H4B 109.5 . . ?
C3 C4 H4B 109.5 . . ?
H4A C4 H4B 108.1 . . ?
N2 C5 C6 117.3(4) . . ?
N2 C5 H5A 108.0 . . ?
C6 C5 H5A 108.0 . . ?
N2 C5 H5B 108.0 . . ?
C6 C5 H5B 108.0 . . ?
H5A C5 H5B 107.2 . . ?
C5 C6 C7 111.2(5) . . ?
C5 C6 H6A 109.4 . . ?
C7 C6 H6A 109.4 . . ?
C5 C6 H6B 109.4 . . ?
C7 C6 H6B 109.4 . . ?
H6A C6 H6B 108.0 . . ?
C8 C7 C6 110.8(6) . . ?
C8 C7 H7A 109.5 . . ?
C6 C7 H7A 109.5 . . ?
C8 C7 H7B 109.5 . . ?
C6 C7 H7B 109.5 . . ?
H7A C7 H7B 108.1 . . ?
C7 C8 H8A 109.5 . . ?
C7 C8 H8B 109.5 . . ?
H8A C8 H8B 109.5 . . ?
C7 C8 H8C 109.5 . . ?
H8A C8 H8C 109.5 . . ?
H8B C8 H8C 109.5 . . ?
C10 C9 N2 114.8(4) . . ?
C10 C9 H9A 108.6 . . ?
N2 C9 H9A 108.6 . . ?
C10 C9 H9B 108.6 . . ?
N2 C9 H9B 108.6 . . ?
H9A C9 H9B 107.6 . . ?
C9 C10 C11 110.2(4) . . ?
C9 C10 H10A 109.6 . . ?
C11 C10 H10A 109.6 . . ?
C9 C10 H10B 109.6 . . ?
C11 C10 H10B 109.6 . . ?
H10A C10 H10B 108.1 . . ?
C12 C11 C10 112.4(5) . . ?
C12 C11 H11A 109.1 . . ?
C10 C11 H11A 109.1 . . ?
C12 C11 H11B 109.1 . . ?
C10 C11 H11B 109.1 . . ?
H11A C11 H11B 107.9 . . ?
C11 C12 H12A 109.5 . . ?
C11 C12 H12B 109.5 . . ?
H12A C12 H12B 109.5 . . ?
C11 C12 H12C 109.5 . . ?
H12A C12 H12C 109.5 . . ?
H12B C12 H12C 109.5 . . ?
C14 C13 N4 117.3(4) . . ?
C14 C13 H13A 108.0 . . ?
N4 C13 H13A 108.0 . . ?
C14 C13 H13B 108.0 . . ?
N4 C13 H13B 108.0 . . ?
H13A C13 H13B 107.2 . . ?
C13 C14 C15 111.0(4) . . ?
C13 C14 H14A 109.4 . . ?
C15 C14 H14A 109.4 . . ?
C13 C14 H14B 109.4 . . ?
C15 C14 H14B 109.4 . . ?
H14A C14 H14B 108.0 . . ?
C16 C15 C14 113.6(5) . . ?
C16 C15 H15A 108.8 . . ?
C14 C15 H15A 108.8 . . ?
C16 C15 H15B 108.8 . . ?
C14 C15 H15B 108.8 . . ?
H15A C15 H15B 107.7 . . ?
C15 C16 H16A 109.5 . . ?
C15 C16 H16B 109.5 . . ?
H16A C16 H16B 109.5 . . ?
C15 C16 H16C 109.5 . . ?
H16A C16 H16C 109.5 . . ?
H16B C16 H16C 109.5 . . ?
N4 C17 C18 115.0(4) . . ?
N4 C17 H17A 108.5 . . ?
C18 C17 H17A 108.5 . . ?
N4 C17 H17B 108.5 . . ?
C18 C17 H17B 108.5 . . ?
H17A C17 H17B 107.5 . . ?
C17 C18 C19 111.2(5) . . ?
C17 C18 H18A 109.4 . . ?
C19 C18 H18A 109.4 . . ?
C17 C18 H18B 109.4 . . ?
C19 C18 H18B 109.4 . . ?
H18A C18 H18B 108.0 . . ?
C20 C19 C18 114.3(6) . . ?
C20 C19 H19A 108.7 . . ?
C18 C19 H19A 108.7 . . ?
C20 C19 H19B 108.7 . . ?
C18 C19 H19B 108.7 . . ?
H19A C19 H19B 107.6 . . ?
C19 C20 H20A 109.5 . . ?
C19 C20 H20B 109.5 . . ?
H20A C20 H20B 109.5 . . ?
C19 C20 H20C 109.5 . . ?
H20A C20 H20C 109.5 . . ?
H20B C20 H20C 109.5 . . ?
C26 C21 C22 115.1(5) . . ?
C26 C21 B1 121.9(5) . . ?
C22 C21 B1 122.9(5) . . ?
C23 C22 C21 121.8(6) . . ?
C23 C22 H22 119.1 . . ?
C21 C22 H22 119.1 . . ?
C24 C23 C22 121.6(6) . . ?
C24 C23 H23 119.2 . . ?
C22 C23 H23 119.2 . . ?
C23 C24 C25 117.9(5) . . ?
C23 C24 H24 121.1 . . ?
C25 C24 H24 121.1 . . ?
C24 C25 C26 120.0(6) . . ?
C24 C25 H25 120.0 . . ?
C26 C25 H25 120.0 . . ?
C21 C26 C25 123.5(5) . . ?
C21 C26 H26 118.2 . . ?
C25 C26 H26 118.2 . . ?
C28 C27 C32 114.6(5) . . ?
C28 C27 B1 125.0(4) . . ?
C32 C27 B1 120.4(5) . . ?
C27 C28 C29 123.8(5) . . ?
C27 C28 H28 118.1 . . ?
C29 C28 H28 118.1 . . ?
C30 C29 C28 120.5(6) . . ?
C30 C29 H29 119.7 . . ?
C28 C29 H29 119.7 . . ?
C29 C30 C31 118.7(6) . . ?
C29 C30 H30 120.6 . . ?
C31 C30 H30 120.6 . . ?
C30 C31 C32 120.9(6) . . ?
C30 C31 H31 119.6 . . ?
C32 C31 H31 119.6 . . ?
C27 C32 C31 121.3(5) . . ?
C27 C32 H32 119.4 . . ?
C31 C32 H32 119.4 . . ?
C34 C33 C38 113.8(5) . . ?
C34 C33 B1 124.3(4) . . ?
C38 C33 B1 121.9(4) . . ?
C33 C34 C35 123.1(5) . . ?
C33 C34 H34 118.5 . . ?
C35 C34 H34 118.5 . . ?
C36 C35 C34 120.8(5) . . ?
C36 C35 H35 119.6 . . ?
C34 C35 H35 119.6 . . ?
C37 C36 C35 117.6(5) . . ?
C37 C36 H36 121.2 . . ?
C35 C36 H36 121.2 . . ?
C36 C37 C38 120.3(5) . . ?
C36 C37 H37 119.9 . . ?
C38 C37 H37 119.9 . . ?
C37 C38 C33 124.5(5) . . ?
C37 C38 H38 117.8 . . ?
C33 C38 H38 117.8 . . ?
C40 C39 C44 114.5(6) . . ?
C40 C39 B1 123.4(5) . . ?
C44 C39 B1 122.0(5) . . ?
C39 C40 C41 123.3(7) . . ?
C39 C40 H40 118.4 . . ?
C41 C40 H40 118.4 . . ?
C42 C41 C40 118.4(8) . . ?
C42 C41 H41 120.8 . . ?
C40 C41 H41 120.8 . . ?
C43 C42 C41 120.1(9) . . ?
C43 C42 H42 119.9 . . ?
C41 C42 H42 119.9 . . ?
C42 C43 C44 120.5(9) . . ?
C42 C43 H43 119.7 . . ?
C44 C43 H43 119.7 . . ?
C43 C44 C39 123.1(7) . . ?
C43 C44 H44 118.5 . . ?
C39 C44 H44 118.5 . . ?
C33 B1 C21 111.2(4) . . ?
C33 B1 C27 110.8(4) . . ?
C21 B1 C27 108.0(4) . . ?
C33 B1 C39 106.9(4) . . ?
C21 B1 C39 109.5(4) . . ?
C27 B1 C39 110.5(4) . . ?
C48 O3 C45 104.5(10) . . ?
O3 C45 C46 105.1(15) . . ?
O3 C45 H45A 110.7 . . ?
C46 C45 H45A 110.7 . . ?
O3 C45 H45B 110.7 . . ?
C46 C45 H45B 110.7 . . ?
H45A C45 H45B 108.8 . . ?
C47 C46 C45 102.1(10) . . ?
C47 C46 H46A 111.3 . . ?
C45 C46 H46A 111.3 . . ?
C47 C46 H46B 111.3 . . ?
C45 C46 H46B 111.3 . . ?
H46A C46 H46B 109.2 . . ?
C46 C47 C48 109.7(9) . . ?
C46 C47 H47A 109.7 . . ?
C48 C47 H47A 109.7 . . ?
C46 C47 H47B 109.7 . . ?
C48 C47 H47B 109.7 . . ?
H47A C47 H47B 108.2 . . ?
O3 C48 C47 106.9(9) . . ?
O3 C48 H48A 110.3 . . ?
C47 C48 H48A 110.3 . . ?
O3 C48 H48B 110.3 . . ?
C47 C48 H48B 110.3 . . ?
H48A C48 H48B 108.6 . . ?
C48A O3A C45A 107.0(11) . . ?
O3A C45A C46A 108.4(11) . . ?
O3A C45A H45C 110.0 . . ?
C46A C45A H45C 110.0 . . ?
O3A C45A H45D 110.0 . . ?
C46A C45A H45D 110.0 . . ?
H45C C45A H45D 108.4 . . ?
C47A C46A C45A 105.0(11) . . ?
C47A C46A H46C 110.8 . . ?
C45A C46A H46C 110.8 . . ?
C47A C46A H46D 110.8 . . ?
C45A C46A H46D 110.8 . . ?
H46C C46A H46D 108.8 . . ?
C46A C47A C48A 108.7(11) . . ?
C46A C47A H47C 109.9 . . ?
C48A C47A H47C 109.9 . . ?
C46A C47A H47D 109.9 . . ?
C48A C47A H47D 109.9 . . ?
H47C C47A H47D 108.3 . . ?
O3A C48A C47A 109.8(12) . . ?
O3A C48A H48C 109.7 . . ?
C47A C48A H48C 109.7 . . ?
O3A C48A H48D 109.7 . . ?
C47A C48A H48D 109.7 . . ?
H48C C48A H48D 108.2 . . ?
O1 N1 O2 121.82(16) . . ?
O1 N1 Pd1 119.2(3) . . ?
O2 N1 Pd1 119.0(3) . . ?
N1A O1A Pd1 129.3(10) . . ?
O1A N1A O2A 107.71(12) . . ?
 
loop_
 _geom_torsion_atom_site_label_1
 _geom_torsion_atom_site_label_2
 _geom_torsion_atom_site_label_3
 _geom_torsion_atom_site_label_4
 _geom_torsion
 _geom_torsion_site_symmetry_1
 _geom_torsion_site_symmetry_2
 _geom_torsion_site_symmetry_3
 _geom_torsion_site_symmetry_4
 _geom_torsion_publ_flag
C9 N2 C1 C2 -159.9(4) . . . . ?
C5 N2 C1 C2 78.2(5) . . . . ?
Pd1 N2 C1 C2 -35.2(4) . . . . ?
C3 N3 C2 C1 -167.6(4) . . . . ?
Pd1 N3 C2 C1 -46.0(4) . . . . ?
N2 C1 C2 N3 54.8(5) . . . . ?
C2 N3 C3 C4 167.6(3) . . . . ?
Pd1 N3 C3 C4 46.0(4) . . . . ?
C17 N4 C4 C3 158.7(4) . . . . ?
C13 N4 C4 C3 -79.4(4) . . . . ?
Pd1 N4 C4 C3 33.2(4) . . . . ?
N3 C3 C4 N4 -53.3(4) . . . . ?
C9 N2 C5 C6 -57.4(5) . . . . ?
C1 N2 C5 C6 64.8(5) . . . . ?
Pd1 N2 C5 C6 178.0(4) . . . . ?
N2 C5 C6 C7 -177.8(5) . . . . ?
C5 C6 C7 C8 -173.0(6) . . . . ?
C5 N2 C9 C10 -171.1(4) . . . . ?
C1 N2 C9 C10 66.5(5) . . . . ?
Pd1 N2 C9 C10 -52.3(5) . . . . ?
N2 C9 C10 C11 171.8(4) . . . . ?
C9 C10 C11 C12 171.5(5) . . . . ?
C17 N4 C13 C14 56.4(5) . . . . ?
C4 N4 C13 C14 -65.0(5) . . . . ?
Pd1 N4 C13 C14 -178.7(4) . . . . ?
N4 C13 C14 C15 -178.9(4) . . . . ?
C13 C14 C15 C16 179.5(5) . . . . ?
C4 N4 C17 C18 -69.3(5) . . . . ?
C13 N4 C17 C18 168.3(4) . . . . ?
Pd1 N4 C17 C18 50.3(5) . . . . ?
N4 C17 C18 C19 -178.2(5) . . . . ?
C17 C18 C19 C20 -173.4(6) . . . . ?
C26 C21 C22 C23 2.2(7) . . . . ?
B1 C21 C22 C23 -173.9(4) . . . . ?
C21 C22 C23 C24 0.2(8) . . . . ?
C22 C23 C24 C25 -2.1(8) . . . . ?
C23 C24 C25 C26 1.6(8) . . . . ?
C22 C21 C26 C25 -2.8(7) . . . . ?
B1 C21 C26 C25 173.3(4) . . . . ?
C24 C25 C26 C21 1.0(7) . . . . ?
C32 C27 C28 C29 -4.4(8) . . . . ?
B1 C27 C28 C29 178.0(5) . . . . ?
C27 C28 C29 C30 0.9(10) . . . . ?
C28 C29 C30 C31 2.5(10) . . . . ?
C29 C30 C31 C32 -2.0(10) . . . . ?
C28 C27 C32 C31 4.7(8) . . . . ?
B1 C27 C32 C31 -177.6(5) . . . . ?
C30 C31 C32 C27 -1.7(10) . . . . ?
C38 C33 C34 C35 0.0(7) . . . . ?
B1 C33 C34 C35 -177.7(5) . . . . ?
C33 C34 C35 C36 -0.6(8) . . . . ?
C34 C35 C36 C37 0.8(8) . . . . ?
C35 C36 C37 C38 -0.6(9) . . . . ?
C36 C37 C38 C33 0.0(10) . . . . ?
C34 C33 C38 C37 0.3(8) . . . . ?
B1 C33 C38 C37 178.1(6) . . . . ?
C44 C39 C40 C41 -2.1(8) . . . . ?
B1 C39 C40 C41 174.4(5) . . . . ?
C39 C40 C41 C42 0.6(9) . . . . ?
C40 C41 C42 C43 2.0(12) . . . . ?
C41 C42 C43 C44 -2.8(14) . . . . ?
C42 C43 C44 C39 1.1(13) . . . . ?
C40 C39 C44 C43 1.3(10) . . . . ?
B1 C39 C44 C43 -175.2(7) . . . . ?
C34 C33 B1 C21 -148.0(5) . . . . ?
C38 C33 B1 C21 34.5(7) . . . . ?
C34 C33 B1 C27 -27.8(7) . . . . ?
C38 C33 B1 C27 154.6(5) . . . . ?
C34 C33 B1 C39 92.6(6) . . . . ?
C38 C33 B1 C39 -84.9(6) . . . . ?
C26 C21 B1 C33 45.7(6) . . . . ?
C22 C21 B1 C33 -138.5(5) . . . . ?
C26 C21 B1 C27 -76.0(6) . . . . ?
C22 C21 B1 C27 99.8(5) . . . . ?
C26 C21 B1 C39 163.6(4) . . . . ?
C22 C21 B1 C39 -20.7(6) . . . . ?
C28 C27 B1 C33 -110.0(5) . . . . ?
C32 C27 B1 C33 72.5(6) . . . . ?
C28 C27 B1 C21 12.0(7) . . . . ?
C32 C27 B1 C21 -165.5(5) . . . . ?
C28 C27 B1 C39 131.8(5) . . . . ?
C32 C27 B1 C39 -45.7(6) . . . . ?
C40 C39 B1 C33 38.9(6) . . . . ?
C44 C39 B1 C33 -144.9(5) . . . . ?
C40 C39 B1 C21 -81.6(6) . . . . ?
C44 C39 B1 C21 94.6(6) . . . . ?
C40 C39 B1 C27 159.5(4) . . . . ?
C44 C39 B1 C27 -24.3(7) . . . . ?
C48 O3 C45 C46 33(3) . . . . ?
O3 C45 C46 C47 -32(2) . . . . ?
C45 C46 C47 C48 19.5(19) . . . . ?
C45 O3 C48 C47 -21(3) . . . . ?
C46 C47 C48 O3 1(2) . . . . ?
C48A O3A C45A C46A 11(5) . . . . ?
O3A C45A C46A C47A -11(4) . . . . ?
C45A C46A C47A C48A 6(3) . . . . ?
C45A O3A C48A C47A -7(4) . . . . ?
C46A C47A C48A O3A 0(3) . . . . ?
Pd1 O1A N1A O2A 0.00(3) . . . . ?
 
_refine_diff_density_max    0.330
_refine_diff_density_min   -0.441
_refine_diff_density_rms    0.061

_shelx_res_file
;
TITL shelxt in P 1 n 1
    14_decay.res
    created by SHELXL-2018/3 at 16:25:34 on 26-Mar-2020
CELL 0.534 11.6849 13.5923 30.2378 90 93.143 90
ZERR 4 0.000552 0.000695 0.001497 0 0.004552 0
LATT 1
SYMM 0.5-X,0.5+Y,0.5-Z
SFAC C H B N O Pd
DISP B 0 0 4.561
DISP C 0.001 0.001 6.94
DISP H -0 0 0.611
DISP N 0.003 0.002 10.693
DISP O 0.005 0.003 16.398
DISP Pd -2.504 0.615 1934.604
UNIT 192 292 4 16 12 4
DFIX 1.2 0.001 N1 O1 N1 O2
DFIX 1.3 0.001 O1A N1A N1A O2A
DANG 2.1 0.001 O1 O2 O1A O2A
FLAT 0.001 Pd1 O1 O2 N1 O1A O2A N1A
RIGU 0.001 0.002
EADP O3 O3A
EADP C45 C45A C48 C48A
EADP C46 C46A C47 C47A
EADP O1 O1A O2 O2A
EADP N1 N1A

L.S. 20
PLAN  5
SIZE 0.1 0.1 0.05
TEMP -13
BOND $H
list 4
CONF
fmap 2
acta
SHEL 999 0.8
OMIT 10 0 0
OMIT -1 2 3
OMIT 7 12 0
OMIT -2 1 2
OMIT -2 2 1
OMIT -2 1 5
OMIT -1 2 5
OMIT 3 1 13
REM <olex2.extras>
REM <HklSrc "%.\\14_decay.hkl">
REM </olex2.extras>

WGHT    0.063600
FVAR       0.23786   0.55633   0.88524
PD1   6    0.339682    0.774982    0.346634    11.00000    0.06283    0.06575 =
         0.05871    0.00156   -0.00066   -0.00310
N2    4    0.344763    0.927500    0.337623    11.00000    0.07647    0.07181 =
         0.06876    0.00751   -0.00096    0.00132
N3    4    0.454093    0.798770    0.397676    11.00000    0.06637    0.06606 =
         0.05720   -0.00123   -0.00084   -0.00357
AFIX  13
H3    2    0.531025    0.788716    0.387107    11.00000   -1.20000
AFIX   0
N4    4    0.332232    0.631133    0.371450    11.00000    0.06242    0.06763 =
         0.06966   -0.00389   -0.00053   -0.00481
C1    1    0.440559    0.963457    0.369566    11.00000    0.09250    0.06790 =
         0.07575    0.00170   -0.00694   -0.00820
AFIX  23
H1A   2    0.513311    0.958287    0.355756    11.00000   -1.20000
H1B   2    0.428053    1.032074    0.376677    11.00000   -1.20000
AFIX   0
C2    1    0.444369    0.903050    0.411403    11.00000    0.09198    0.06818 =
         0.06747   -0.00442   -0.00855   -0.00315
AFIX  23
H2A   2    0.509787    0.921736    0.430715    11.00000   -1.20000
H2B   2    0.375138    0.912970    0.427129    11.00000   -1.20000
AFIX   0
C3    1    0.434766    0.723460    0.432272    11.00000    0.06891    0.07483 =
         0.05594    0.00502   -0.00380    0.00048
AFIX  23
H3A   2    0.365776    0.738480    0.447388    11.00000   -1.20000
H3B   2    0.499062    0.721894    0.453958    11.00000   -1.20000
AFIX   0
C4    1    0.422606    0.625384    0.408680    11.00000    0.06851    0.06954 =
         0.06670    0.00482   -0.00153    0.00188
AFIX  23
H4A   2    0.495336    0.607168    0.397011    11.00000   -1.20000
H4B   2    0.401973    0.575057    0.429547    11.00000   -1.20000
AFIX   0
C5    1    0.230064    0.964976    0.351165    11.00000    0.08942    0.07745 =
         0.08405   -0.00229    0.00278    0.01295
AFIX  23
H5A   2    0.219643    0.942987    0.381196    11.00000   -1.20000
H5B   2    0.170821    0.933964    0.332240    11.00000   -1.20000
AFIX   0
C6    1    0.210370    1.075682    0.349523    11.00000    0.13141    0.07971 =
         0.13001   -0.00684   -0.00592    0.02488
AFIX  23
H6A   2    0.215786    1.098704    0.319346    11.00000   -1.20000
H6B   2    0.269545    1.108345    0.367869    11.00000   -1.20000
AFIX   0
C7    1    0.093212    1.102399    0.365731    11.00000    0.13262    0.11574 =
         0.17173   -0.03490   -0.01028    0.04546
AFIX  23
H7A   2    0.034610    1.063686    0.349829    11.00000   -1.20000
H7B   2    0.091058    1.086926    0.396991    11.00000   -1.20000
AFIX   0
C8    1    0.068922    1.208830    0.358785    11.00000    0.18344    0.11735 =
         0.32195   -0.04666   -0.03182    0.06003
AFIX 137
H8A   2    0.045516    1.220117    0.328278    11.00000   -1.50000
H8B   2    0.136828    1.246288    0.366381    11.00000   -1.50000
H8C   2    0.008740    1.228800    0.377211    11.00000   -1.50000
AFIX   0
C9    1    0.365134    0.960171    0.291532    11.00000    0.09307    0.07854 =
         0.07381    0.01534    0.00321   -0.00514
AFIX  23
H9A   2    0.297768    0.944616    0.272653    11.00000   -1.20000
H9B   2    0.374185    1.031109    0.291527    11.00000   -1.20000
AFIX   0
C10   1    0.467195    0.915137    0.272013    11.00000    0.09061    0.09953 =
         0.07878    0.00827    0.00541   -0.00624
AFIX  23
H10A  2    0.464275    0.844183    0.275196    11.00000   -1.20000
H10B  2    0.536501    0.938603    0.287718    11.00000   -1.20000
AFIX   0
C11   1    0.469850    0.941931    0.222960    11.00000    0.11103    0.13772 =
         0.08141    0.01002    0.01368   -0.01155
AFIX  23
H11A  2    0.405925    0.910373    0.206792    11.00000   -1.20000
H11B  2    0.460557    1.012508    0.219649    11.00000   -1.20000
AFIX   0
C12   1    0.578059    0.911592    0.203542    11.00000    0.12781    0.21481 =
         0.11819   -0.00495    0.04260   -0.00882
AFIX 137
H12A  2    0.576367    0.930758    0.172956    11.00000   -1.50000
H12B  2    0.586310    0.841466    0.205757    11.00000   -1.50000
H12C  2    0.641617    0.942892    0.219330    11.00000   -1.50000
AFIX   0
C13   1    0.211829    0.623115    0.388920    11.00000    0.06264    0.07989 =
         0.08756    0.01206   -0.00132   -0.00957
AFIX  23
H13A  2    0.203339    0.675176    0.410435    11.00000   -1.20000
H13B  2    0.156634    0.635599    0.364427    11.00000   -1.20000
AFIX   0
C14   1    0.180577    0.528063    0.409971    11.00000    0.08089    0.08546 =
         0.10853    0.01766    0.01274   -0.00634
AFIX  23
H14A  2    0.232834    0.515409    0.435371    11.00000   -1.20000
H14B  2    0.188221    0.474832    0.388971    11.00000   -1.20000
AFIX   0
C15   1    0.058682    0.530841    0.424699    11.00000    0.07793    0.10401 =
         0.12851   -0.00581    0.02444   -0.01484
AFIX  23
H15A  2    0.051839    0.584277    0.445652    11.00000   -1.20000
H15B  2    0.007208    0.544704    0.399200    11.00000   -1.20000
AFIX   0
C16   1    0.021689    0.436825    0.445837    11.00000    0.10875    0.11302 =
         0.14063    0.00878    0.02692   -0.01366
AFIX 137
H16A  2    0.028029    0.383464    0.425316    11.00000   -1.50000
H16B  2   -0.056460    0.442828    0.453742    11.00000   -1.50000
H16C  2    0.069866    0.424129    0.471954    11.00000   -1.50000
AFIX   0
C17   1    0.350914    0.551392    0.339104    11.00000    0.09517    0.06988 =
         0.07448   -0.00497    0.00210    0.00059
AFIX  23
H17A  2    0.284349    0.547772    0.318544    11.00000   -1.20000
H17B  2    0.356387    0.489357    0.354937    11.00000   -1.20000
AFIX   0
C18   1    0.455661    0.563093    0.313064    11.00000    0.09683    0.10238 =
         0.08081   -0.00731    0.00934    0.01122
AFIX  23
H18A  2    0.523269    0.563752    0.333164    11.00000   -1.20000
H18B  2    0.451983    0.625485    0.297479    11.00000   -1.20000
AFIX   0
C19   1    0.465667    0.478602    0.279330    11.00000    0.15716    0.14536 =
         0.13752   -0.05091    0.05400   -0.00353
AFIX  23
H19A  2    0.459311    0.416409    0.294734    11.00000   -1.20000
H19B  2    0.401774    0.482917    0.257542    11.00000   -1.20000
AFIX   0
C20   1    0.569098    0.478735    0.256941    11.00000    0.19283    0.20434 =
         0.16950   -0.02149    0.09282    0.02324
AFIX 137
H20A  2    0.583138    0.413976    0.245783    11.00000   -1.50000
H20B  2    0.631403    0.497842    0.277135    11.00000   -1.50000
H20C  2    0.562811    0.524478    0.232740    11.00000   -1.50000
AFIX   0

C21   1    0.656117    0.374321    0.427858    11.00000    0.06680    0.07159 =
         0.07394    0.00276   -0.00595   -0.00283
C22   1    0.709258    0.423046    0.394052    11.00000    0.07701    0.08286 =
         0.09659    0.01379    0.01114   -0.00114
AFIX  43
H22   2    0.725656    0.388397    0.368644    11.00000   -1.20000
AFIX   0
C23   1    0.738185    0.521011    0.397183    11.00000    0.08118    0.08268 =
         0.14895    0.02403    0.01864   -0.00459
AFIX  43
H23   2    0.773338    0.550914    0.373818    11.00000   -1.20000
AFIX   0
C24   1    0.716609    0.575236    0.433644    11.00000    0.07399    0.06016 =
         0.15565    0.01795   -0.00730    0.00182
AFIX  43
H24   2    0.738707    0.640853    0.435915    11.00000   -1.20000
AFIX   0
C25   1    0.661057    0.529850    0.467032    11.00000    0.08455    0.06599 =
         0.10798   -0.00321   -0.01651    0.00807
AFIX  43
H25   2    0.643364    0.565280    0.492068    11.00000   -1.20000
AFIX   0
C26   1    0.631648    0.431942    0.463379    11.00000    0.08921    0.06565 =
         0.07497    0.00331   -0.00739    0.00236
AFIX  43
H26   2    0.593124    0.403349    0.486222    11.00000   -1.20000
AFIX   0
C27   1    0.733587    0.201187    0.459215    11.00000    0.07508    0.06944 =
         0.08725    0.00103    0.01231    0.00618
C28   1    0.809492    0.249676    0.487849    11.00000    0.08295    0.08406 =
         0.09429   -0.00573    0.00150    0.01125
AFIX  43
H28   2    0.805679    0.317967    0.488969    11.00000   -1.20000
AFIX   0
C29   1    0.892259    0.202202    0.515443    11.00000    0.10549    0.10094 =
         0.12035   -0.00289   -0.01817    0.01771
AFIX  43
H29   2    0.940592    0.239099    0.534441    11.00000   -1.20000
AFIX   0
C30   1    0.902337    0.104802    0.514713    11.00000    0.09009    0.09965 =
         0.15388    0.01448   -0.00297    0.01778
AFIX  43
H30   2    0.955300    0.072967    0.533823    11.00000   -1.20000
AFIX   0
C31   1    0.832968    0.052042    0.485170    11.00000    0.09905    0.07987 =
         0.18046    0.01776   -0.00934    0.01114
AFIX  43
H31   2    0.840863   -0.015943    0.483683    11.00000   -1.20000
AFIX   0
C32   1    0.750178    0.099510    0.457151    11.00000    0.09601    0.07230 =
         0.15618   -0.00081   -0.00514    0.01209
AFIX  43
H32   2    0.705647    0.062503    0.436868    11.00000   -1.20000
AFIX   0
C33   1    0.504269    0.229534    0.444555    11.00000    0.07525    0.06360 =
         0.07391   -0.00311    0.00248   -0.00040
C34   1    0.478179    0.145692    0.467032    11.00000    0.07795    0.06679 =
         0.08051    0.00198    0.00024   -0.00272
AFIX  43
H34   2    0.536547    0.100837    0.473944    11.00000   -1.20000
AFIX   0
C35   1    0.368678    0.124521    0.479984    11.00000    0.08049    0.08705 =
         0.09380    0.00875    0.00361   -0.00973
AFIX  43
H35   2    0.355484    0.066199    0.494959    11.00000   -1.20000
AFIX   0
C36   1    0.279272    0.188907    0.470914    11.00000    0.07696    0.08669 =
         0.11933   -0.00180    0.00881   -0.00823
AFIX  43
H36   2    0.205974    0.175516    0.479841    11.00000   -1.20000
AFIX   0
C37   1    0.302162    0.272926    0.448385    11.00000    0.08529    0.08221 =
         0.15697    0.01149    0.01281    0.00515
AFIX  43
H37   2    0.243689    0.317687    0.441485    11.00000   -1.20000
AFIX   0
C38   1    0.410699    0.291596    0.435910    11.00000    0.08332    0.07765 =
         0.13994    0.01903    0.00817    0.00891
AFIX  43
H38   2    0.422988    0.349663    0.420609    11.00000   -1.20000
AFIX   0
C39   1    0.634187    0.212859    0.374827    11.00000    0.10911    0.08114 =
         0.07832   -0.00429    0.00498   -0.00714
C40   1    0.542670    0.219719    0.344699    11.00000    0.13025    0.08825 =
         0.08671    0.01591   -0.01407   -0.03707
AFIX  43
H40   2    0.473711    0.243679    0.354281    11.00000   -1.20000
AFIX   0
C41   1    0.547795    0.192020    0.299454    11.00000    0.18587    0.09468 =
         0.08610    0.01247   -0.01275   -0.05028
AFIX  43
H41   2    0.483949    0.198308    0.279906    11.00000   -1.20000
AFIX   0
C42   1    0.649439    0.155734    0.285341    11.00000    0.22111    0.14596 =
         0.10576    0.00015    0.01912   -0.02960
AFIX  43
H42   2    0.655530    0.139036    0.255736    11.00000   -1.20000
AFIX   0
C43   1    0.740533    0.144294    0.314436    11.00000    0.20762    0.19680 =
         0.10497   -0.03527    0.03406    0.03441
AFIX  43
H43   2    0.808004    0.117065    0.304985    11.00000   -1.20000
AFIX   0
C44   1    0.734183    0.172559    0.357805    11.00000    0.15019    0.18309 =
         0.09711   -0.02057    0.02459    0.03818
AFIX  43
H44   2    0.798725    0.164823    0.376884    11.00000   -1.20000
AFIX   0
B1    3    0.631891    0.254902    0.427211    11.00000    0.07692    0.07038 =
         0.08086   -0.00064    0.00490   -0.00227

PART 1
O3    5    0.681995    0.798649    0.366318    21.00000    0.08898    0.11583 =
         0.10477   -0.00093    0.01908   -0.01092
C45   1    0.744445    0.779749    0.326627    21.00000    0.10229    0.13363 =
         0.10967   -0.01447    0.02695   -0.02541
AFIX  23
H45A  2    0.736047    0.834406    0.306079    21.00000   -1.20000
H45B  2    0.716534    0.720384    0.311859    21.00000   -1.20000
AFIX   0
C46   1    0.866677    0.768009    0.342874    21.00000    0.09989    0.20878 =
         0.12201   -0.04374    0.02483   -0.02488
AFIX  23
H46A  2    0.883260    0.700631    0.351640    21.00000   -1.20000
H46B  2    0.918532    0.787805    0.320530    21.00000   -1.20000
AFIX   0
C47   1    0.874231    0.832656    0.380023    21.00000    0.09989    0.20878 =
         0.12201   -0.04374    0.02483   -0.02488
AFIX  23
H47A  2    0.910461    0.893767    0.371902    21.00000   -1.20000
H47B  2    0.920813    0.802781    0.403938    21.00000   -1.20000
AFIX   0
C48   1    0.760421    0.852598    0.394648    21.00000    0.10229    0.13363 =
         0.10967   -0.01447    0.02695   -0.02541
AFIX  23
H48A  2    0.754741    0.831897    0.425149    21.00000   -1.20000
H48B  2    0.743855    0.922438    0.392676    21.00000   -1.20000
AFIX   0
SAME 0.02 0.04 O3 > C48
PART 0
PART 2
O3A   5    0.683082    0.814090    0.360426   -21.00000    0.08898    0.11583 =
         0.10477   -0.00093    0.01908   -0.01092
C45A  1    0.723121    0.754186    0.325202   -21.00000    0.10229    0.13363 =
         0.10967   -0.01447    0.02695   -0.02541
AFIX  23
H45C  2    0.692026    0.778271    0.296832   -21.00000   -1.20000
H45D  2    0.698165    0.686706    0.328701   -21.00000   -1.20000
AFIX   0
C46A  1    0.851039    0.758843    0.326944   -21.00000    0.09989    0.20878 =
         0.12201   -0.04374    0.02483   -0.02488
AFIX  23
H46C  2    0.884073    0.696758    0.337011   -21.00000   -1.20000
H46D  2    0.878281    0.773952    0.297984   -21.00000   -1.20000
AFIX   0
C47A  1    0.880441    0.835691    0.357726   -21.00000    0.09989    0.20878 =
         0.12201   -0.04374    0.02483   -0.02488
AFIX  23
H47C  2    0.914926    0.890142    0.342553   -21.00000   -1.20000
H47D  2    0.935429    0.811700    0.380399   -21.00000   -1.20000
AFIX   0
C48A  1    0.777567    0.868269    0.377742   -21.00000    0.10229    0.13363 =
         0.10967   -0.01447    0.02695   -0.02541
AFIX  23
H48C  2    0.785829    0.859263    0.409580   -21.00000   -1.20000
H48D  2    0.765426    0.937725    0.371800   -21.00000   -1.20000
AFIX   0

PART 0
PART 3
O1    5    0.125307    0.759535    0.299279    31.00000    0.08482    0.20809 =
         0.09082   -0.02411   -0.01174    0.00126
O2    5    0.261379    0.723511    0.259746    31.00000    0.08482    0.20809 =
         0.09082   -0.02411   -0.01174    0.00126
N1    4    0.225893    0.748989    0.294478    31.00000    0.08736    0.09638 =
         0.07938    0.01013   -0.00499   -0.00450
PART 0
PART 4
O1A   5    0.213223    0.756576    0.304586   -31.00000    0.08482    0.20809 =
         0.09082   -0.02411   -0.01174    0.00126
O2A   5    0.319380    0.715403    0.253899   -31.00000    0.08482    0.20809 =
         0.09082   -0.02411   -0.01174    0.00126
N1A   4    0.213403    0.729416    0.263363   -31.00000    0.08736    0.09638 =
         0.07938    0.01013   -0.00499   -0.00450
HKLF 4


REM  shelxt in P 1 n 1
REM wR2 = 0.1566, GooF = S = 0.870, Restrained GooF = 0.868 for all data
REM R1 = 0.0594 for 4136 Fo > 4sig(Fo) and 0.1377 for all 9705 data
REM 526 parameters refined using 490 restraints

END

WGHT      0.0637      0.0000

REM Highest difference peak  0.330,  deepest hole -0.441,  1-sigma level  0.061
Q1    1   0.4188  0.7768  0.2970  11.00000  0.05    0.33
Q2    1   0.8060  0.8745  0.3276  11.00000  0.05    0.31
Q3    1   0.8826  0.7636  0.3795  11.00000  0.05    0.29
Q4    1   0.8327  0.9364  0.3465  11.00000  0.05    0.28
Q5    1   0.4313  0.6893  0.3619  11.00000  0.05    0.28
;
_shelx_res_checksum   97058

_shelx_hkl_file
;
 -16   0   5   -0.00    5.16
 -16   0   6    6.21    6.55
 -16   0   7    7.09    7.47
  16   0  -7   -0.00    5.28
 -16   0   8    2.90    5.39
  16   0  -8   -0.00    6.29
 -16   0   9   -0.00    6.03
  16   0  -9    0.79    6.01
 -16   0  10   -0.00    4.86
  16   0 -10    1.07    5.33
 -16   0  11   -0.00    5.55
  16   0 -11    3.15    6.48
 -16   0  12   -0.00    6.12
  16   0 -12   -0.00    6.63
 -16   0  13   -0.00    6.04
  16   0 -13    1.68    6.31
  16   0 -14    3.12    7.47
  16   0 -15    3.41    6.08
 -16  -1   1    3.46    6.19
 -16  -1   2    3.36    6.59
 -16  -1   2    4.48    7.15
 -16  -1   3   -0.00    5.68
 -16  -1   3    1.73    6.38
 -16  -1   4    2.70    5.75
 -16  -1   4    0.52    5.47
 -16  -1   5   -0.00    5.69
 -16  -1   5    4.57    7.06
 -16  -1   6    4.72    6.50
 -16  -1   6    0.00    6.38
  16   1  -6    7.25    8.07
 -16  -1   7   10.60    8.40
 -16  -1   7   -0.00    6.31
  16   1  -7   -0.00    6.30
 -16  -1   8    2.66    6.76
 -16  -1   8    3.05    6.64
  16   1  -8   -0.00    4.59
 -16  -1   9   -0.00    5.82
 -16  -1   9    3.21    6.80
  16   1  -9    3.77    6.65
 -16   1  10   -0.00    5.43
 -16  -1  10    3.70    5.76
 -16  -1  10   -0.00    5.91
  16   1 -10    4.40    7.62
 -16   1  11   -0.00    5.49
 -16  -1  11    0.00    7.07
 -16  -1  11   -0.00    7.02
  16   1 -11    1.43    6.14
 -16   1  12   -0.00    5.87
  16  -1 -12    4.71    6.07
 -16  -1  12   -0.00    6.77
  16   1 -12    0.00    7.57
  16  -1 -13   -0.00    6.30
  16   1 -13   -0.00    7.86
  16  -1 -14   -0.00    6.91
  16  -1 -15    1.78    6.74
  16  -1 -16    1.80    6.29
 -16  -2   1    3.18    5.71
 -16  -2   1   11.82    7.51
 -16  -2   2   10.22    7.85
 -16  -2   2    0.00    5.91
 -16  -2   3   -0.00    6.00
 -16  -2   3    2.97    7.13
 -16  -2   4    1.09    5.69
 -16  -2   4    0.82    6.49
 -16  -2   5   -0.00    6.72
 -16  -2   5    4.97    6.51
 -16  -2   6    3.99    6.47
 -16  -2   6    0.00    6.53
 -16  -2   7   -0.00    6.44
 -16  -2   7   -0.00    6.46
  16   2  -7    0.00    5.68
 -16  -2   8   -0.00    6.24
 -16  -2   8   -0.00    5.78
  16   2  -8   -0.00    6.45
 -16  -2   9   -0.00    5.89
 -16  -2   9   -0.00    6.83
  16   2  -9    1.54    5.55
 -16  -2  10    2.03    5.84
 -16  -2  10    0.00    5.92
  16   2 -10   -0.00    6.58
 -16  -2  11    2.41    6.43
  16   2 -11    4.40    6.54
 -16  -2  12   -0.00    4.93
 -16  -2  13    0.32    6.26
 -16  -2  14    5.22    7.07
 -16  -2  15    3.08    7.44
 -16  -3   1   -0.00    6.74
 -16  -3   1    0.07    4.61
 -16  -3   2    2.12    6.76
 -16  -3   2    4.21    7.04
 -16  -3   3    4.99    6.80
 -16  -3   3   -0.00    6.14
 -16  -3   4    0.00    6.44
 -16  -3   4    0.00    5.79
 -16  -3   5   14.75    9.64
 -16  -3   6    2.78    6.13
 -16  -3   6    0.12    4.79
 -16  -3   7   -0.00    6.12
 -16  -3   7    0.00    6.47
 -16  -3   8    5.73    7.38
 -16  -3   8    2.72    7.27
  16   3  -8    0.00    6.79
 -16  -3   9    6.83    8.00
  16   3  -9   -0.00    6.12
 -16  -3  10   -0.00    6.90
 -16  -3  11    2.74    6.71
 -16  -3  12    1.60    6.41
 -16  -3  13    4.29    7.66
 -16  -3  14   -0.00    5.75
 -16  -3  15   -0.00    6.74
 -16  -4   1    3.31    6.18
 -16  -4   1    0.00    5.59
 -16  -4   2    0.55    6.52
 -16  -4   2   -0.00    6.77
 -16  -4   3    0.29    5.77
 -16  -4   3   -0.00    5.30
 -16  -4   4   -0.00    5.62
 -16  -4   5    6.56    6.39
 -16  -4   6    4.39    6.53
 -16  -4   7    0.00    6.28
 -16  -4   8    3.47    7.19
 -16  -4   9   -0.00    7.19
 -16  -4  10    0.00    6.83
 -16  -4  11   11.35    8.92
 -16  -5   2   -0.00    5.42
 -16  -5   3   -0.00    7.38
 -16  -5   4    1.08    6.28
 -16  -5   5   -0.00    7.07
 -16  -5   6   -0.00    5.89
 -16  -5   7   -0.00    7.45
 -15   0   1   -0.00    6.23
 -15   0   1   -0.00    5.89
 -15   0   2    3.85    7.16
 -15   0   2   -0.00    5.95
 -15   0   3   14.39    8.47
 -15   0   3    6.08    6.98
 -15   0   4   -0.00    5.09
 -15   0   4    0.09    5.68
  15   0  -4    2.89    6.27
 -15   0   5    2.63    5.92
 -15   0   5    2.72    5.58
  15   0  -5    2.96    6.28
 -15   0   6   -0.00    6.99
 -15   0   6   -0.00    6.15
  15   0  -6   -0.00    5.16
 -15   0   7   -0.00    6.02
 -15   0   7   -0.00    6.56
  15   0  -7    0.00    5.69
 -15   0   8   10.60    7.09
 -15   0   8    0.89    6.69
  15   0  -8   -0.00    5.67
 -15   0   9   17.80    8.76
 -15   0   9    2.89    6.19
  15   0  -9    3.36    6.66
 -15   0  10    1.31    5.52
 -15   0  10   -0.00    5.21
  15   0 -10   -0.00    5.67
 -15   0  11    4.30    6.39
 -15   0  11   -0.00    5.64
  15   0 -11    6.98    7.60
 -15   0  12   -0.00    6.78
  15   0 -12   -0.00    6.15
 -15   0  13    8.68    7.74
  15   0 -13    4.89    6.47
 -15   0  14    0.45    5.27
  15   0 -14   -0.00    6.53
 -15   0  15    3.47    6.44
 -15   0  16    4.19    7.55
  15   0 -16    0.74    5.91
 -15   0  17    0.11    6.90
  15   0 -17    0.00    5.36
 -15   0  18    0.00    6.25
  15   0 -18    5.51    6.14
 -15   0  19   -0.00    7.06
  15   0 -19   -0.00    5.81
 -15   0  20   16.70    9.64
 -15   0  22   -0.00    6.85
 -15   0  23   -0.00    6.73
 -15   1   1   11.90    7.56
 -15  -1   1    3.27    7.18
 -15  -1   1   -0.00    6.07
 -15   1   2    3.20    5.66
 -15  -1   2    2.99    6.24
 -15   1   3   -0.00    5.97
 -15  -1   3   -0.00    5.32
 -15  -1   3    0.00    6.13
 -15   1   4   -0.00    5.84
 -15  -1   4    3.23    5.62
 -15  -1   4   -0.00    6.26
 -15   1   5    0.00    6.74
 -15   1   5    6.86    6.93
 -15  -1   5    3.43    6.84
 -15  -1   5    5.67    7.21
  15   1  -5   17.90    8.41
 -15   1   6    2.05    5.89
 -15   1   6    3.14    6.05
  15  -1  -6    4.86    6.78
 -15  -1   6    0.00    6.18
 -15  -1   6    0.00    6.65
  15   1  -6   -0.00    6.93
 -15   1   7    2.80    6.45
 -15   1   7    4.29    5.98
  15  -1  -7   15.02    8.37
 -15  -1   7    1.72    5.42
  15   1  -7   -0.00    6.57
 -15   1   8   -0.00    5.28
 -15   1   8    6.33    7.08
 -15  -1   8    3.63    5.90
 -15  -1   8   -0.00    5.43
  15   1  -8   -0.00    6.27
 -15   1   9   -0.00    4.95
 -15   1   9    3.88    6.56
  15  -1  -9    3.68    6.48
 -15  -1   9    2.25    5.78
 -15  -1   9    4.66    7.00
  15   1  -9    0.56    5.88
 -15   1  10    6.55    7.16
 -15   1  10    0.00    5.10
  15  -1 -10    0.25    5.22
 -15  -1  10    0.32    4.67
 -15  -1  10   -0.00    7.62
  15   1 -10   -0.00    6.04
 -15   1  11    0.00    6.20
  15  -1 -11   10.54    7.29
 -15  -1  11    1.39    6.76
 -15  -1  11    8.25    7.79
  15   1 -11    6.73    7.99
 -15   1  12   -0.00    4.30
  15  -1 -12   -0.00    5.64
 -15  -1  12    3.21    6.56
 -15  -1  12   -0.00    5.55
  15   1 -12   -0.00    6.77
 -15   1  13   -0.00    6.31
  15  -1 -13   -0.00    5.54
 -15  -1  13   -0.00    5.78
  15   1 -13   -0.00    5.90
 -15   1  14    0.92    5.35
  15  -1 -14    1.31    5.95
  15   1 -14    6.06    7.48
 -15   1  15    2.54    6.22
  15  -1 -15    0.00    5.21
 -15  -1  15   -0.00    6.65
  15   1 -15    6.86    6.41
 -15   1  16   13.48    8.85
  15  -1 -16   -0.00    5.94
 -15  -1  16   -0.00    7.29
  15   1 -16    9.52    7.41
 -15   1  17    0.00    6.36
  15  -1 -17   -0.00    5.15
 -15  -1  17    3.55    6.29
  15   1 -17    1.98    5.56
  15  -1 -18    2.17    5.75
 -15  -1  18    2.13    6.52
  15   1 -18    3.06    6.90
 -15   1  19   13.24    8.31
  15  -1 -19    1.45    6.51
 -15  -1  19    3.05    7.05
 -15   1  20    0.00    5.38
  15  -1 -20    4.67    7.95
 -15  -1  20   -0.00    6.85
 -15  -1  21    6.34    7.67
 -15   2   1   -0.00    6.71
 -15  -2   1   -0.00    5.95
 -15  -2   1   -0.00    4.41
 -15   2   2    5.48    5.84
 -15  -2   2    0.00    6.21
 -15  -2   2    4.43    7.81
 -15   2   3   11.50    7.48
 -15  -2   3    2.99    5.50
 -15  -2   3   -0.00    7.71
 -15   2   4   -0.00    6.83
 -15  -2   4   -0.00    5.44
 -15  -2   4   10.32    7.90
 -15   2   5   -0.00    6.33
 -15  -2   5    4.48    6.16
 -15  -2   5    9.76    7.56
 -15   2   6    4.98    4.97
 -15  -2   6    3.77    5.98
 -15  -2   6    7.76    8.22
  15   2  -6   -0.00    6.26
 -15   2   7    5.72    6.03
 -15  -2   7    5.55    7.41
 -15  -2   7    0.80    6.01
  15   2  -7    7.00    6.71
 -15  -2   8   -0.00    5.17
 -15  -2   8   -0.00    5.22
  15   2  -8    5.58    6.98
 -15   2   9    0.00    5.61
 -15   2   9    3.18    5.92
 -15  -2   9   -0.00    4.77
 -15  -2   9    6.34    7.59
  15   2  -9   -0.00    5.78
 -15   2  10    0.00    6.05
 -15  -2  10    8.52    7.93
 -15  -2  10    0.00    5.57
  15   2 -10    0.00    5.23
 -15   2  11    0.05    5.47
  15  -2 -11   -0.00    5.71
 -15  -2  11   -0.00    6.38
 -15  -2  11   10.15    7.08
  15   2 -11    1.89    6.84
 -15   2  12    0.33    6.29
  15  -2 -12    2.43    5.29
 -15  -2  12   -0.00    7.24
 -15  -2  12   -0.00    7.08
  15   2 -12    6.87    7.42
 -15   2  13   -0.00    5.94
  15  -2 -13    0.00    5.30
 -15  -2  13    0.00    6.49
 -15  -2  13    4.33    6.90
  15   2 -13    4.85    5.73
 -15   2  14    1.16    5.73
  15  -2 -14    0.00    6.42
 -15  -2  14   18.79   10.14
  15   2 -14    0.00    7.23
 -15   2  15   15.40    8.66
  15  -2 -15    1.02    6.12
 -15  -2  15   -0.00    6.12
  15   2 -15    2.93    6.19
 -15   2  16   -0.00    5.34
  15  -2 -16   -0.00    5.46
 -15  -2  16   -0.00    6.11
  15   2 -16   -0.00    5.99
 -15   2  17   -0.00    5.73
  15  -2 -17   10.48    6.48
 -15  -2  17    2.55    5.41
  15   2 -17    6.84    7.14
  15  -2 -18   -0.00    5.54
 -15  -2  18    5.02    6.92
  15  -2 -19   -0.00    7.44
 -15  -2  19    0.97    5.53
 -15   3   1    1.78    5.91
 -15  -3   1    2.21    5.65
 -15  -3   1    4.18    6.08
 -15   3   2    1.15    5.05
 -15  -3   2   -0.00    6.65
 -15  -3   2    4.11    7.08
 -15   3   3    1.20    5.71
 -15  -3   3   -0.00    5.31
 -15  -3   3   10.37    7.67
 -15   3   4    0.00    5.79
 -15  -3   4   -0.00    5.76
 -15   3   5   -0.00    6.10
 -15  -3   5    2.68    6.93
 -15  -3   5    2.98    7.02
 -15   3   6   -0.00    4.71
 -15  -3   6   -0.00    6.63
 -15  -3   6   -0.00    5.69
 -15   3   7   -0.00    4.98
 -15  -3   7    5.43    6.26
 -15  -3   7    3.94    6.51
  15   3  -7    3.87    7.90
 -15   3   8    0.52    4.79
 -15  -3   8    6.72    8.58
 -15  -3   8    7.08    7.00
  15   3  -8   -0.00    6.64
 -15   3   9   12.44    7.87
 -15  -3   9    2.52    6.31
 -15  -3   9    1.62    5.66
  15   3  -9   -0.00    6.08
 -15   3  10    0.00    6.49
 -15  -3  10    2.15    7.30
 -15  -3  10    0.00    5.23
  15   3 -10   -0.00    5.67
 -15   3  11    0.00    6.65
 -15  -3  11    7.52    8.44
 -15  -3  11   21.66    9.92
  15   3 -11    7.43    7.73
 -15   3  12    0.84    4.15
 -15  -3  12    6.77    7.14
 -15  -3  12   -0.00    6.34
  15   3 -12    1.86    5.69
 -15   3  13    0.00    5.00
 -15  -3  13    2.57    5.99
 -15  -3  13   -0.00    5.40
  15   3 -13   -0.00    7.08
 -15   3  14    1.46    5.72
 -15  -3  14   -0.00    6.46
 -15  -3  14    7.09    8.48
  15   3 -14    1.42    7.15
 -15  -3  15   -0.00    6.62
 -15  -3  15    0.00    7.30
  15   3 -15   -0.00    7.62
 -15  -3  16    8.39    8.27
  15  -3 -17   -0.00    5.78
  15  -3 -18    2.33    5.39
  15  -3 -19    2.81    5.70
  15  -3 -20   -0.00    5.47
  15  -3 -21   -0.00    6.01
 -15   4   1   -0.00    5.76
 -15  -4   1   -0.00    7.30
 -15  -4   1    2.43    6.44
 -15   4   2    5.72    6.97
 -15  -4   2    0.77    6.56
 -15  -4   2    2.68    7.08
 -15   4   3    3.55    5.68
 -15  -4   3   -0.00    6.72
 -15  -4   3    7.70    7.38
 -15   4   4    5.18    7.32
 -15  -4   4    3.35    5.87
 -15   4   5    0.00    6.61
 -15  -4   5    2.52    6.39
 -15  -4   5    0.00    5.87
 -15   4   6    2.21    4.92
 -15  -4   6    4.91    6.54
 -15  -4   6    1.35    7.54
 -15   4   7   -0.00    4.82
 -15  -4   7    1.77    6.01
 -15  -4   7    1.33    7.45
  15   4  -7    0.00    5.34
 -15   4   8   -0.00    5.48
 -15  -4   8    0.75    5.94
 -15  -4   8   -0.00    7.52
  15   4  -8   -0.00    6.83
 -15   4   9    5.03    6.20
 -15  -4   9    0.03    5.70
 -15  -4   9    3.34    6.75
  15   4  -9    6.37    6.80
 -15   4  10   -0.00    4.99
 -15  -4  10    5.26    7.73
  15   4 -10   -0.00    7.21
 -15  -4  11    1.10    6.47
 -15  -4  11    4.13    6.37
  15   4 -11   -0.00    5.82
 -15  -4  12   -0.00    7.75
 -15  -4  12    2.33    7.02
  15   4 -12    1.86    5.33
 -15  -4  13    7.42    7.23
 -15   5   1    2.05    5.33
 -15  -5   1    9.57    8.25
 -15   5   2   -0.00    5.72
 -15  -5   2   -0.00    5.51
 -15  -5   2    3.99    7.25
 -15   5   3   -0.00    4.94
 -15  -5   3    0.66    6.88
 -15  -5   3   -0.00    5.85
 -15  -5   4    4.72    6.40
 -15  -5   4    0.03    6.45
 -15  -5   5    2.73    7.37
 -15  -5   6    0.74    6.68
 -15  -5   6    1.08    6.61
 -15  -5   7   -0.00    6.96
 -15  -5   7    6.47    8.06
 -15  -5   8   -0.00    5.77
 -15  -5   8    4.02    6.76
  15   5  -8    0.72    4.73
 -15  -5   9   -0.00    5.78
 -15  -5   9   -0.00    6.16
  15   5  -9   -0.00    6.34
 -15  -5  10    2.85    7.64
  15   5 -10    5.17    6.43
 -15  -6   1    0.91    6.52
 -15  -6   2   -0.00    6.32
 -15  -6   3    3.95    6.41
 -15  -6   3   -0.00    5.92
 -15  -6   4    9.20    7.55
 -15  -6   4   -0.00    5.69
 -15  -6   5    5.19    8.30
 -14   0   1    0.00    4.55
 -14   0   1   -0.00    6.42
 -14   0   2   15.13    8.08
 -14   0   2    5.84    6.10
 -14   0   3   -0.00    5.57
 -14   0   3    0.17    5.40
  14   0  -3   -0.00    6.21
 -14   0   4    8.06    7.48
 -14   0   4    5.56    5.61
  14   0  -4    1.84    6.05
 -14   0   5    5.60    7.19
  14   0  -5   -0.00    4.61
 -14   0   6    4.00    5.52
 -14   0   6    4.94    6.91
  14   0  -6    0.45    6.27
 -14   0   7    0.00    5.87
 -14   0   7   -0.00    6.78
  14   0  -7    1.58    5.29
 -14   0   8   -0.00    5.68
 -14   0   8    2.20    4.76
  14   0  -8    7.90    7.18
 -14   0   9    3.09    5.37
 -14   0   9    0.15    5.63
  14   0  -9    0.00    5.71
 -14   0  10    0.00    5.09
  14   0 -10    0.24    4.56
 -14   0  11   -0.00    4.89
  14   0 -11    1.83    6.32
 -14   0  12    0.89    5.67
  14   0 -12    3.44    5.98
 -14   0  13    2.37    5.56
  14   0 -13   -0.00    4.86
 -14   0  14    6.04    7.82
  14   0 -14   -0.00    5.26
 -14   0  15   -0.00    5.43
  14   0 -15    1.51    5.68
 -14   0  16   -0.00    7.05
  14   0 -16    0.00    6.05
 -14   0  17    3.90    6.53
  14   0 -17   -0.00    4.98
 -14   0  18    1.01    5.59
  14   0 -18    5.61    7.35
 -14   0  19   -0.00    5.42
  14   0 -19   -0.00    6.23
 -14   0  20    4.35    5.98
  14   0 -20   -0.00    5.39
 -14   0  21    1.15    5.28
  14   0 -21    3.02    6.23
 -14   0  22   -0.00    5.34
  14   0 -22    9.31    8.02
 -14   0  23    5.47    6.53
 -14   0  24   16.07   10.77
 -14   1   1    6.64    6.62
 -14   1   1   -0.00    5.08
 -14  -1   1    2.27    6.55
 -14   1   2    0.00    6.02
 -14   1   2    1.89    5.81
 -14  -1   2   -0.00    6.00
 -14  -1   2   -0.00    6.44
 -14   1   3   -0.00    5.91
 -14   1   3    1.74    6.21
  14  -1  -3    1.21    5.12
 -14  -1   3    7.11    7.25
 -14  -1   3    0.00    5.01
 -14   1   4    0.79    5.04
 -14   1   4    1.11    6.19
  14  -1  -4    5.53    5.86
 -14  -1   4    0.89    4.28
 -14  -1   4    2.45    6.20
  14   1  -4    2.14    5.93
 -14   1   5    2.07    4.75
 -14   1   5    6.67    7.12
  14  -1  -5    1.98    5.48
 -14  -1   5   -0.00    5.12
 -14  -1   5   -0.00    5.11
  14   1  -5    3.56    5.83
 -14   1   6    7.01    7.57
 -14   1   6    9.47    6.20
  14  -1  -6   -0.00    6.09
 -14  -1   6    8.56    6.81
 -14  -1   6   12.49    7.50
  14   1  -6    2.39    7.50
 -14   1   7    0.00    6.27
 -14   1   7   -0.00    4.95
  14  -1  -7    1.15    5.06
 -14  -1   7    1.12    5.34
 -14  -1   7   -0.00    5.42
  14   1  -7    5.58    6.64
 -14   1   8    6.36    6.58
 -14   1   8    2.79    5.70
  14  -1  -8   -0.00    6.65
 -14  -1   8    0.00    6.13
 -14  -1   8   10.11    7.63
 -14   1   9    2.57    5.05
  14  -1  -9    0.00    6.17
 -14  -1   9   -0.00    4.88
 -14  -1   9    1.06    5.16
  14   1  -9    2.55    5.12
 -14   1  10    4.26    6.01
  14  -1 -10    6.06    6.37
 -14  -1  10    4.04    7.02
 -14  -1  10   12.00    8.24
  14   1 -10    2.31    6.47
 -14   1  11   -0.00    5.54
  14  -1 -11   -0.00    5.92
 -14  -1  11    9.49    7.83
  14   1 -11    0.00    6.36
 -14   1  12   -0.00    8.21
  14  -1 -12    1.41    5.41
 -14  -1  12    3.45    7.72
  14   1 -12    7.22    6.65
 -14   1  13   -0.00    7.24
  14  -1 -13   -0.00    5.32
 -14  -1  13    0.38    5.86
  14   1 -13    3.86    6.61
 -14   1  14    5.14    6.02
  14  -1 -14    0.00    5.01
 -14  -1  14    5.78    6.51
  14   1 -14    0.59    4.24
 -14   1  15   -0.00    4.59
  14  -1 -15   -0.00    6.63
 -14  -1  15    7.32    7.25
  14   1 -15    4.66    6.58
 -14   1  16    5.98    6.52
  14  -1 -16   14.12    7.65
 -14  -1  16    4.73    7.55
  14   1 -16    0.00    5.89
 -14   1  17   -0.00    4.26
  14  -1 -17    3.08    6.26
 -14  -1  17    0.07    6.29
  14   1 -17    0.00    6.26
 -14   1  18    8.07    6.59
 -14  -1  18    1.10    6.06
  14   1 -18    3.29    5.90
 -14   1  19    0.00    4.59
  14  -1 -19    1.51    5.84
 -14  -1  19   10.42    8.27
  14   1 -19   -0.00    5.25
 -14   1  20    0.00    5.29
  14  -1 -20    3.07    5.79
 -14  -1  20    0.00    7.73
  14   1 -20    5.81    7.74
 -14   1  21    0.27    5.16
  14  -1 -21    1.45    6.44
 -14  -1  21   -0.00    5.41
  14   1 -21    4.16    6.76
 -14   1  22    9.58    7.32
  14  -1 -22    1.21    6.82
 -14  -1  22    0.50    5.79
  14   1 -22   -0.00    5.09
 -14   1  23    6.80    7.40
  14  -1 -23    2.26    5.64
 -14   1  24    3.17    6.93
 -14   1  25    4.21    7.11
 -14   1  26   -0.00    6.79
 -14   2   1    0.26    5.42
 -14  -2   1   -0.00    5.56
 -14  -2   1    3.08    6.16
 -14   2   2   11.42    7.26
 -14  -2   2   15.50    7.54
 -14  -2   2   12.80    7.96
 -14   2   3    2.99    5.39
 -14  -2   3   -0.00    5.28
 -14  -2   3   -0.00    6.56
 -14   2   4    5.54    5.33
 -14   2   4    0.00    5.56
 -14  -2   4    5.29    6.70
 -14  -2   4    4.35    6.09
  14   2  -4    1.52    5.46
 -14   2   5    4.43    4.99
 -14   2   5    1.20    6.92
  14  -2  -5    0.00    4.77
 -14  -2   5   -0.00    6.17
 -14  -2   5    3.58    6.21
  14   2  -5    1.24    6.54
 -14   2   6    2.85    5.94
 -14   2   6    0.00    5.33
  14  -2  -6    7.98    6.28
 -14  -2   6    5.51    6.91
 -14  -2   6    5.91    7.31
  14   2  -6    5.80    6.49
 -14   2   7   -0.00    5.34
 -14   2   7    4.60    6.01
  14  -2  -7    2.51    4.74
 -14  -2   7    0.37    5.75
  14   2  -7    0.00    5.60
 -14   2   8    0.85    4.89
 -14   2   8    0.00    6.42
  14  -2  -8    0.87    6.02
 -14  -2   8    0.88    6.12
 -14  -2   8    5.96    6.71
  14   2  -8    3.55    6.43
 -14   2   9   -0.00    5.37
  14  -2  -9   -0.00    5.86
 -14  -2   9   -0.00    4.44
 -14  -2   9   -0.00    4.66
 -14   2  10   12.94    7.90
  14  -2 -10    2.23    5.03
 -14  -2  10   -0.00    5.28
 -14  -2  10    7.78    7.02
  14   2 -10    7.05    7.56
 -14   2  11   -0.00    5.86
  14  -2 -11    0.32    4.78
 -14  -2  11   -0.00    5.36
 -14  -2  11   -0.00    5.75
  14   2 -11   -0.00    5.35
 -14   2  12    2.04    5.79
  14  -2 -12    6.70    7.24
 -14  -2  12   10.21    7.77
  14   2 -12    9.20    8.13
 -14   2  13    2.11    4.85
  14  -2 -13    3.51    5.95
 -14  -2  13   11.34    8.03
  14   2 -13    1.43    5.66
 -14   2  14   -0.00    3.96
  14  -2 -14   -0.00    5.25
  14   2 -14    8.54    7.04
 -14   2  15   -0.00    5.02
  14  -2 -15    3.93    5.31
 -14  -2  15    2.17    6.29
  14   2 -15   -0.00    5.80
 -14   2  16   -0.00    4.86
  14  -2 -16   -0.00    4.78
 -14  -2  16   -0.00    5.13
  14   2 -16    0.24    5.25
 -14   2  17    4.68    7.14
  14  -2 -17   -0.00    4.92
 -14  -2  17    0.00    5.12
  14   2 -17   -0.00    5.18
 -14   2  18   -0.00    5.55
  14  -2 -18    3.18    6.53
 -14  -2  18   -0.00    5.96
  14   2 -18   -0.00    7.11
 -14   2  19   -0.00    6.51
  14  -2 -19   -0.00    5.79
 -14  -2  19   -0.00    7.16
  14   2 -19   -0.00    6.80
 -14   2  20   -0.00    6.03
  14  -2 -20    0.00    6.66
 -14  -2  20   -0.00    6.58
  14   2 -20   -0.00    5.60
 -14   2  21    9.83    8.36
  14  -2 -21    2.40    5.04
  14   2 -21    0.00    6.83
  14  -2 -22    6.14    6.93
 -14   2  23   -0.00    6.54
  14  -2 -23   -0.00    5.03
 -14   2  24    3.84    6.80
 -14   2  25    1.67    6.23
 -14   2  26    0.00    5.90
 -14   3   1    2.56    5.97
 -14  -3   1    0.50    6.16
 -14  -3   1    6.17    6.61
 -14   3   2    3.17    4.83
 -14  -3   2    2.91    5.91
 -14  -3   2    0.70    4.81
 -14   3   3   -0.00    4.78
 -14  -3   3    2.69    6.15
 -14  -3   3    2.08    5.65
 -14   3   4    0.00    5.65
 -14  -3   4   -0.00    4.79
 -14  -3   4   -0.00    6.56
 -14   3   5   -0.00    6.36
 -14  -3   5    0.57    4.95
 -14  -3   5    0.45    6.20
  14   3  -5    3.36    5.30
 -14   3   6    6.94    6.18
 -14  -3   6    7.58    8.18
 -14  -3   6   16.49    8.78
  14   3  -6   11.48    8.09
 -14   3   7    0.00    4.34
 -14  -3   7    0.17    5.80
 -14  -3   7    3.72    6.75
  14   3  -7   -0.00    5.90
 -14   3   8   -0.00    6.30
 -14  -3   8    2.41    5.95
 -14  -3   8   -0.00    5.59
  14   3  -8    9.59    6.82
 -14   3   9   -0.00    5.10
 -14  -3   9   -0.00    6.65
  14   3  -9    3.38    6.03
 -14   3  10    1.92    5.79
 -14  -3  10    6.10    5.99
 -14  -3  10   -0.00    6.33
 -14   3  11    7.61    5.70
  14  -3 -11    0.00    5.26
 -14  -3  11   -0.00    5.90
 -14  -3  11   -0.00    6.84
  14   3 -11   -0.00    6.01
 -14   3  12   -0.00    5.55
  14  -3 -12    2.77    5.16
 -14  -3  12   -0.00    6.01
 -14  -3  12    3.27    6.75
  14   3 -12    3.91    6.93
 -14   3  13   -0.00    5.14
  14  -3 -13   -0.00    5.25
 -14  -3  13    7.95    6.93
 -14  -3  13    4.42    5.43
  14   3 -13   11.01    7.71
 -14   3  14    0.06    5.19
  14  -3 -14   -0.00    4.93
 -14  -3  14   13.37    7.98
  14   3 -14    0.95    6.27
 -14   3  15    0.00    5.61
  14  -3 -15    2.04    5.86
 -14  -3  15   22.28    9.93
  14   3 -15    7.33    7.34
 -14   3  16    8.52    7.23
  14  -3 -16    5.92    6.63
 -14  -3  16   -0.00    8.21
  14   3 -16    8.08    7.91
 -14   3  17    9.42    7.01
  14  -3 -17    0.98    5.65
 -14  -3  17    0.00    6.18
  14   3 -17   11.93    7.58
 -14   3  18    2.13    5.94
  14  -3 -18    0.00    6.43
  14   3 -18    1.55    4.92
 -14   3  19    1.78    5.49
  14  -3 -19   -0.00    5.27
  14   3 -19    0.99    5.79
 -14   3  20    3.68    6.83
  14  -3 -20    3.68    5.56
 -14   3  21    5.43    7.77
  14  -3 -21    0.21    4.56
 -14   3  22   -0.00    6.00
  14  -3 -22    0.62    4.44
 -14   3  23    0.00    4.83
  14  -3 -23   -0.00    5.13
 -14   4   1   -0.00    4.97
 -14  -4   1   -0.00    6.11
 -14  -4   1    7.43    7.37
 -14   4   2    4.88    5.99
 -14  -4   2    0.98    5.58
 -14  -4   2    1.31    6.15
 -14   4   3    7.58    6.00
 -14  -4   3   -0.00    5.71
 -14   4   4   -0.00    5.31
 -14  -4   4    3.41    6.30
 -14  -4   4    6.74    7.02
 -14   4   5    4.21    5.80
 -14  -4   5   -0.00    5.76
 -14  -4   5    0.89    5.37
 -14   4   6    1.24    5.24
 -14  -4   6   -0.00    6.63
 -14  -4   6    1.40    6.21
  14   4  -6    1.13    6.31
 -14   4   7   -0.00    4.41
 -14  -4   7   -0.00    4.88
 -14  -4   7    7.90    7.61
  14   4  -7   -0.00    6.23
 -14   4   8    2.53    5.21
 -14  -4   8    5.88    6.80
 -14  -4   8    0.00    7.10
  14   4  -8   24.78   10.06
 -14   4   9   -0.00    3.74
 -14  -4   9   -0.00    5.77
 -14  -4   9    2.07    4.84
  14   4  -9   -0.00    6.46
 -14   4  10    6.28    6.11
 -14  -4  10    7.08    6.36
 -14  -4  10    2.54    6.10
  14   4 -10    0.00    7.57
 -14   4  11    0.25    4.48
 -14  -4  11    1.41    5.38
  14   4 -11    2.45    6.42
 -14   4  12    5.18    6.19
 -14  -4  12   11.17    7.61
 -14  -4  12    5.77    7.37
  14   4 -12    9.63    6.95
 -14   4  13   13.22    7.93
 -14  -4  13    0.00    6.82
 -14  -4  13    6.30    8.89
  14   4 -13   14.38    9.47
 -14   4  14   10.16    7.13
 -14  -4  14    5.48    6.79
 -14  -4  14   18.26    9.47
  14   4 -14   10.78    8.91
 -14   4  15   -0.00    6.21
 -14  -4  15   -0.00    6.42
  14   4 -15    4.91    7.69
  14  -4 -16    0.00    4.65
  14   4 -16    3.72    5.62
 -14   4  17    6.21    6.31
  14  -4 -17    7.06    6.65
  14   4 -17    4.53    8.01
 -14   4  18   -0.00    5.19
  14  -4 -18    2.91    5.17
  14   4 -18   -0.00    6.33
 -14   4  19    3.43    6.16
  14  -4 -19   -0.00    5.47
 -14   4  20   10.28    7.51
  14  -4 -20    3.53    5.48
  14  -4 -21   -0.00    4.20
  14  -4 -23   -0.00    4.51
  14  -4 -24   -0.00    5.42
 -14   5   1    3.18    6.10
 -14  -5   1    1.19    6.77
 -14  -5   1    2.52    5.79
 -14   5   2    4.27    5.20
 -14  -5   2    3.29    6.46
 -14  -5   2    0.55    5.06
 -14   5   3    2.60    5.41
 -14  -5   3    0.00    6.51
 -14  -5   3    0.41    6.16
 -14   5   4   -0.00    5.16
 -14  -5   4    9.16    7.03
 -14  -5   4   -0.00    5.12
 -14   5   5   -0.00    5.43
 -14  -5   5    8.50    7.58
 -14  -5   5    4.19    7.13
 -14   5   6    1.81    5.61
 -14  -5   6   12.45    9.04
 -14  -5   6    2.53    6.88
 -14  -5   7   -0.00    6.17
 -14  -5   7    8.03    8.47
  14   5  -7   -0.00    6.54
 -14   5   8   -0.00    4.93
 -14  -5   8   -0.00    6.78
 -14  -5   8    0.20    5.82
  14   5  -8   -0.00    5.74
 -14   5   9    2.92    5.85
 -14  -5   9   -0.00    6.77
 -14  -5   9    4.57    7.60
  14   5  -9   15.59    8.30
 -14   5  10   14.47    7.53
 -14  -5  10    0.12    5.21
 -14  -5  10    4.87    6.59
  14   5 -10   10.20    8.60
 -14   5  11    1.09    5.27
 -14  -5  11    0.05    6.63
 -14  -5  11   -0.00    6.00
  14   5 -11   -0.00    6.09
 -14   5  12    6.82    6.11
 -14  -5  12    6.64    6.78
  14   5 -12    5.19    7.28
 -14   5  13    7.17    6.55
 -14  -5  13    4.29    7.22
  14   5 -13    3.36    6.72
 -14   5  14    0.01    4.44
 -14  -5  14    2.21    5.37
  14   5 -14    7.19    7.03
 -14   5  15   -0.00    5.44
 -14  -5  15    5.74    6.93
  14   5 -15   11.99    8.23
 -14   5  16    1.45    6.27
 -14  -5  16    1.58    5.10
  14   5 -16    7.59    8.33
 -14   5  17    0.00    6.34
  14   5 -17    0.86    7.21
  14  -5 -23   -0.00    6.42
  14  -5 -24    3.71    6.26
 -14   6   1    1.21    4.89
 -14  -6   1   -0.00    7.29
 -14   6   2    3.23    5.12
 -14  -6   2    1.37    5.54
 -14  -6   2    0.16    6.50
 -14   6   3   -0.00    4.94
 -14  -6   3    1.02    6.49
 -14  -6   3    2.00    7.11
 -14   6   4    1.30    5.13
 -14  -6   4    1.08    5.96
 -14  -6   4   -0.00    5.55
 -14   6   5    8.63    5.95
 -14  -6   5   -0.00    5.33
 -14  -6   5    1.38    6.48
 -14   6   6    2.83    5.48
 -14  -6   6    5.85    6.61
 -14  -6   6    9.35    8.27
 -14   6   7    0.83    4.82
 -14  -6   7    5.20    7.42
 -14  -6   7    4.34    7.46
 -14   6   8   -0.00    4.73
 -14  -6   8    1.90    6.48
  14   6  -8    0.00    6.41
 -14   6   9   -0.00    4.72
 -14  -6   9    7.63    7.03
  14   6  -9   -0.00    6.29
 -14   6  10   -0.00    5.18
 -14  -6  10    4.28    5.96
  14   6 -10   -0.00    6.26
 -14   6  11    0.00    5.76
  14   6 -11   -0.00    6.35
 -14   6  12    1.04    4.41
 -14  -6  12   -0.00    5.75
  14   6 -12   -0.00    5.26
 -14   6  13   -0.00    5.68
 -14  -6  13   -0.00    6.63
  14   6 -13    4.36    6.90
 -14   6  14    8.00    5.65
 -14  -6  14    5.80    6.37
  14   6 -14    6.09    8.45
 -14   7   1   -0.00    4.72
 -14  -7   1    4.27    7.74
 -14   7   2    0.19    3.57
 -14  -7   2   -0.00    5.70
 -14   7   3    6.81    5.65
 -14  -7   3   -0.00    6.08
 -14   7   4   -0.00    5.60
 -14  -7   4    0.42    6.66
 -14   7   5   14.20    6.73
 -14  -7   5   10.18    9.03
 -14   7   6   -0.00    4.17
 -14   7   7    4.20    5.82
 -14  -7   7   -0.00    6.06
 -14   7   8   -0.00    4.76
 -14  -7   8   -0.00    5.69
 -14   7   9    2.51    5.86
 -14  -7   9   -0.00    5.05
 -14   7  10    3.24    5.27
 -14  -7  10   -0.00    7.30
  14   7 -10    3.84    6.27
 -14  -7  11   -0.00    6.67
  14   7 -11   10.46    7.96
 -14   8   1    2.95    4.86
 -14  -8   1    0.00    5.33
 -14   8   2    3.02    5.13
 -14  -8   2    7.50    6.70
 -14   8   3    1.06    5.34
 -14  -8   3    3.80    6.99
 -14   8   4    3.54    4.83
 -14  -8   4    0.00    7.28
 -14   8   5    3.52    5.01
 -14  -8   5    0.00    6.70
 -14   8   6    0.93    4.39
 -13   0   1   28.83    9.69
 -13   0   1   22.04    9.12
 -13   0   2   -0.00    4.54
 -13   0   2   -0.00    6.09
  13   0  -2   -0.00    4.71
 -13   0   3    4.86    5.95
 -13   0   3   10.48    6.82
  13   0  -3    4.14    6.19
 -13   0   4    0.36    5.50
 -13   0   4    7.13    6.48
  13   0  -4   -0.00    6.34
 -13   0   5    1.46    4.62
 -13   0   5    0.12    5.82
  13   0  -5    2.80    6.27
 -13   0   6   11.65    7.27
 -13   0   6    1.50    5.00
  13   0  -6    0.29    5.15
 -13   0   7   13.89    7.53
 -13   0   7    8.94    6.88
  13   0  -7    3.90    6.25
 -13   0   8   11.06    6.30
 -13   0   8   -0.00    4.99
  13   0  -8   -0.00    4.74
 -13   0   9   -0.00    4.98
  13   0  -9    0.00    4.87
 -13   0  10   -0.00    5.58
  13   0 -10    0.74    4.50
  13   0 -11   11.19    7.21
 -13   0  12   -0.00    7.71
  13   0 -12    2.75    4.86
 -13   0  13    7.45    6.88
  13   0 -13   10.46    7.78
 -13   0  14   -0.00    6.60
  13   0 -14    7.18    6.62
 -13   0  15    0.00    4.93
  13   0 -15    4.39    6.06
 -13   0  16   -0.00    5.14
  13   0 -16   -0.00    6.03
 -13   0  17   20.73    9.36
  13   0 -17    6.48    6.45
 -13   0  18   -0.00    5.10
  13   0 -18   -0.00    5.03
 -13   0  19    4.24    6.19
  13   0 -19   -0.00    5.49
 -13   0  20   -0.00    5.53
  13   0 -20    0.52    5.05
 -13   0  21    4.26    6.42
  13   0 -21    2.80    4.99
 -13   0  22   -0.00    5.27
  13   0 -22   -0.00    5.33
 -13   0  23    5.92    7.19
  13   0 -23    7.30    6.24
 -13   0  24    2.21    5.79
  13   0 -24   -0.00    4.81
 -13   0  25   -0.00    6.47
  13   0 -25    0.78    4.46
 -13   1   1   -0.00    4.99
 -13   1   1    6.63    6.87
 -13  -1   1    6.13    6.61
 -13  -1   1    5.16    6.53
 -13   1   2    2.48    5.16
 -13   1   2   -0.00    4.78
  13  -1  -2   -0.00    4.65
 -13  -1   2   -0.00    5.21
 -13  -1   2    5.67    6.56
 -13   1   3    6.91    6.50
  13  -1  -3    5.15    5.99
 -13  -1   3   -0.00    6.19
 -13  -1   3    4.06    5.57
  13   1  -3   -0.00    6.95
 -13   1   4    0.50    4.28
 -13   1   4    4.26    6.38
  13  -1  -4    2.17    5.62
 -13  -1   4    3.45    5.83
  13   1  -4   -0.00    6.02
 -13   1   5   12.69    8.07
 -13   1   5   19.83    8.47
 -13  -1   5   10.29    7.43
 -13  -1   5   30.25   10.30
  13   1  -5   28.76   10.72
 -13   1   6    5.77    6.46
  13  -1  -6    3.10    5.77
 -13  -1   6    6.04    6.20
 -13  -1   6    3.07    5.99
  13   1  -6    0.18    5.92
 -13   1   7    1.79    4.73
 -13   1   7    9.81    6.77
  13  -1  -7    0.83    6.04
 -13  -1   7   10.85    7.55
 -13  -1   7    1.32    5.97
  13   1  -7   10.19    7.18
 -13   1   8   -0.00    4.32
  13  -1  -8    1.24    5.21
 -13  -1   8   -0.00    5.55
 -13  -1   8    0.53    5.29
  13   1  -8    4.83    5.78
 -13   1   9   10.35    6.99
  13  -1  -9    7.50    6.72
 -13  -1   9    9.63    7.71
  13   1  -9    9.95    9.21
 -13   1  10    0.00    4.95
  13  -1 -10   -0.00    5.19
 -13  -1  10    7.96    8.11
  13   1 -10    2.11    6.64
 -13   1  11    3.69    6.22
  13  -1 -11    8.62    6.79
 -13  -1  11    1.29    6.31
  13   1 -11    4.21    6.67
  13  -1 -12   -0.00    5.21
 -13  -1  12    6.48    6.24
  13   1 -12    1.04    4.65
 -13   1  13    2.52    5.29
  13  -1 -13    0.00    6.53
 -13  -1  13    0.43    5.98
  13   1 -13    0.00    5.88
 -13   1  14   -0.00    6.19
  13  -1 -14    1.88    4.98
 -13  -1  14    0.54    5.77
  13   1 -14    3.29    6.22
 -13   1  15   16.63    8.93
  13  -1 -15   12.71    7.84
 -13  -1  15   15.30    9.23
  13   1 -15   21.05    8.59
 -13   1  16   -0.00    5.77
  13  -1 -16    3.57    6.65
 -13  -1  16   -0.00    6.03
  13   1 -16   -0.00    5.27
 -13   1  17   -0.00    5.39
  13  -1 -17    3.16    6.69
 -13  -1  17   -0.00    6.24
  13   1 -17   -0.00    5.54
 -13   1  18   -0.00    5.29
  13  -1 -18   -0.00    5.52
 -13  -1  18    0.60    4.79
  13   1 -18    1.74    5.67
 -13   1  19    8.96    8.06
  13  -1 -19    4.43    5.52
 -13  -1  19    1.47    5.47
  13   1 -19    0.87    5.71
 -13   1  20    2.46    6.67
  13  -1 -20    0.97    3.97
 -13  -1  20    0.24    4.16
  13   1 -20    2.33    5.60
  13  -1 -21    2.30    4.99
 -13  -1  21    5.68    6.58
  13   1 -21    3.50    5.53
 -13   1  22   -0.00    6.63
  13  -1 -22    0.54    5.03
 -13  -1  22   -0.00    4.80
  13   1 -22   -0.00    5.44
 -13   1  23    1.84    6.43
  13  -1 -23    7.83    6.36
 -13  -1  23    2.57    6.97
  13   1 -23    0.42    4.55
 -13   1  24    5.87    7.17
  13  -1 -24   -0.00    6.51
  13   1 -24    0.00    4.95
 -13   1  25    9.37    7.78
  13  -1 -25   -0.00    5.36
  13   1 -25    0.56    3.94
 -13   1  26    0.29    5.47
  13  -1 -26    2.04    5.64
 -13   1  27   -0.00    6.16
 -13   2   1   23.35    8.89
 -13   2   1   17.30    7.13
  13  -2  -1   33.78   10.21
 -13  -2   1   16.91    7.90
 -13  -2   1   10.26    7.62
 -13   2   2   -0.00    4.84
 -13   2   2   -0.00    5.57
  13  -2  -2    5.97    6.13
 -13  -2   2    0.00    5.59
 -13  -2   2    0.69    4.76
 -13   2   3    2.86    5.00
 -13   2   3   -0.00    5.30
  13  -2  -3    5.30    5.82
 -13  -2   3    1.83    5.63
 -13  -2   3    0.34    6.02
  13   2  -3   11.01    7.81
 -13   2   4    9.20    6.87
 -13   2   4    9.67    6.44
  13  -2  -4    1.01    5.67
 -13  -2   4    8.33    7.55
 -13  -2   4    1.18    5.83
  13   2  -4    1.54    4.56
 -13   2   5    3.98    5.96
 -13   2   5   -0.00    4.81
  13  -2  -5   -0.00    6.35
 -13  -2   5    9.34    6.72
 -13  -2   5    3.02    5.62
  13   2  -5   -0.00    5.85
 -13   2   6    5.51    6.09
 -13   2   6    3.66    5.54
  13  -2  -6    8.50    6.11
 -13  -2   6    1.41    5.62
 -13  -2   6   -0.00    5.81
  13   2  -6   -0.00    5.25
 -13   2   7    2.70    6.82
  13  -2  -7    8.08    7.64
 -13  -2   7   11.43    7.83
 -13  -2   7   18.96    8.68
  13   2  -7   18.15    9.05
 -13   2   8    0.97    5.14
  13  -2  -8    8.89    6.87
 -13  -2   8    0.00    4.74
 -13  -2   8    3.44    6.08
  13   2  -8    2.89    5.60
 -13   2   9    1.39    5.05
  13  -2  -9   -0.00    4.23
 -13  -2   9    2.49    6.28
 -13  -2   9    0.00    5.17
  13   2  -9    2.13    6.31
 -13   2  10   -0.00    4.92
  13  -2 -10   -0.00    5.16
 -13  -2  10   -0.00    4.98
 -13  -2  10    0.00    4.85
  13   2 -10   -0.00    5.75
 -13   2  11    5.07    6.02
  13  -2 -11    2.34    4.96
 -13  -2  11   15.82    8.70
  13   2 -11   28.78    9.53
 -13   2  12    7.76    6.15
  13  -2 -12   -0.00    4.77
  13   2 -12    0.00    6.02
 -13   2  13    1.29    4.44
  13  -2 -13    1.54    6.17
 -13  -2  13    2.01    6.02
 -13   2  14    4.63    5.96
 -13  -2  14    3.24    6.70
  13   2 -14    3.05    5.46
 -13   2  15   -0.00    6.37
  13  -2 -15    3.85    6.07
 -13  -2  15    7.65    6.62
  13   2 -15    1.57    5.43
 -13   2  16    0.00    4.93
  13  -2 -16    0.00    5.13
 -13  -2  16    1.42    5.95
  13   2 -16    2.20    5.46
 -13   2  17    4.39    6.51
  13  -2 -17    4.22    6.10
 -13  -2  17    3.23    6.88
  13   2 -17   -0.00    6.00
 -13   2  18    2.78    6.71
  13  -2 -18   -0.00    3.34
  13   2 -18   -0.00    6.20
 -13   2  19    6.35    6.61
  13  -2 -19    1.70    4.17
 -13  -2  19    5.73    6.95
  13   2 -19    2.60    6.11
 -13   2  20    2.62    6.31
  13  -2 -20   -0.00    4.29
 -13  -2  20    2.42    6.94
  13   2 -20   -0.00    4.81
 -13   2  21    0.00    5.84
  13  -2 -21   17.44    7.98
 -13  -2  21    2.08    6.07
  13   2 -21    5.43    6.83
 -13   2  22   -0.00    5.27
  13  -2 -22   -0.00    4.44
  13   2 -22    6.63    6.73
 -13   2  23    0.75    5.76
  13  -2 -23    3.85    6.40
  13   2 -23    8.70    7.36
 -13   2  24   -0.00    6.43
  13  -2 -24   -0.00    6.05
  13   2 -24    0.00    5.62
 -13   2  25    6.26    7.41
  13  -2 -25    1.33    5.75
 -13   2  26   -0.00    6.34
  13  -2 -26   -0.00    5.81
 -13   2  27    1.25    5.85
 -13   2  28    0.39    5.76
 -13   3   1    1.53    5.02
 -13  -3   1   16.24    8.69
 -13  -3   1   -0.00    6.39
 -13   3   2    4.63    4.26
 -13  -3   2   -0.00    6.10
 -13   3   3    4.18    5.85
 -13  -3   3   -0.00    5.11
 -13  -3   3    0.53    6.47
 -13   3   4    0.68    5.46
 -13   3   4    2.81    4.61
 -13  -3   4   -0.00    5.93
 -13  -3   4    1.02    5.26
  13   3  -4    2.88    5.76
 -13   3   5   11.57    6.82
 -13   3   5    0.76    6.13
  13  -3  -5    2.22    5.58
 -13  -3   5    7.82    6.98
 -13  -3   5    0.01    5.99
  13   3  -5    0.00    5.98
 -13   3   6    2.60    5.96
  13  -3  -6    1.35    4.57
 -13  -3   6    0.00    6.36
 -13   3   7    0.10    5.52
  13  -3  -7    0.97    5.71
 -13  -3   7    0.51    5.30
 -13  -3   7   -0.00    5.64
  13   3  -7    0.60    5.90
 -13  -3   8   -0.00    5.53
 -13  -3   8    2.26    5.87
  13   3  -8   -0.00    4.48
 -13   3   9    0.65    4.31
  13  -3  -9    0.00    4.26
 -13  -3   9   12.45    7.80
 -13  -3   9   15.66    8.32
  13   3  -9    7.52    7.70
 -13   3  10    5.54    6.29
  13  -3 -10    0.26    5.24
 -13  -3  10   -0.00    5.06
 -13  -3  10    5.19    6.62
  13   3 -10    1.68    6.58
 -13   3  11    5.14    5.83
  13  -3 -11   -0.00    6.07
 -13  -3  11    3.10    5.51
 -13  -3  11   -0.00    6.18
  13   3 -11   -0.00    6.41
 -13   3  12   -0.00    6.24
  13  -3 -12   -0.00    5.04
 -13  -3  12    2.88    5.30
  13   3 -12    0.00    6.43
 -13   3  13    1.26    5.08
  13  -3 -13    9.74    6.91
 -13  -3  13    2.52    5.97
  13   3 -13    7.00    7.09
 -13   3  14    0.10    5.13
  13  -3 -14    1.18    5.38
 -13  -3  14    1.41    6.16
  13   3 -14    1.09    6.01
 -13   3  15   12.62    7.64
  13  -3 -15   10.48    7.00
 -13  -3  15   -0.00    6.09
  13   3 -15   10.98    7.30
 -13   3  16    0.00    4.96
  13  -3 -16    2.12    4.30
 -13  -3  16    0.74    6.12
  13   3 -16    1.54    4.62
 -13   3  17   -0.00    5.21
  13  -3 -17    4.79    5.56
 -13  -3  17    2.25    6.09
  13   3 -17   -0.00    5.11
 -13   3  18   -0.00    5.67
  13  -3 -18    0.51    4.14
 -13  -3  18    2.79    6.73
  13   3 -18    3.97    5.78
 -13   3  19    0.00    4.89
  13  -3 -19    5.64    6.20
 -13  -3  19    2.23    6.60
  13   3 -19    5.72    7.23
 -13   3  20    5.14    6.11
  13  -3 -20    1.73    5.18
  13   3 -20    3.62    7.84
 -13   3  21    6.26    7.48
  13  -3 -21    0.00    5.23
  13   3 -21    4.27    6.00
 -13   3  22   -0.00    5.07
  13  -3 -22   -0.00    5.19
  13   3 -22   -0.00    4.91
 -13   3  23    4.45    6.76
  13  -3 -23    3.18    5.80
  13   3 -23    5.83    6.46
 -13   3  24    4.11    6.31
  13  -3 -24   -0.00    5.99
 -13   3  25    0.74    6.35
  13  -3 -25   10.89    6.95
 -13   3  26   -0.00    5.91
  13  -3 -26    0.00    4.65
 -13   3  27   -0.00    6.36
 -13   3  28    2.05    6.64
 -13   4   1   -0.00    5.39
 -13  -4   1   15.95    7.98
 -13  -4   1    8.83    7.05
 -13   4   2    4.38    5.51
 -13  -4   2    1.74    5.52
 -13   4   3    1.01    3.84
 -13  -4   3    6.37    6.59
 -13  -4   3    0.82    7.77
 -13   4   4   -0.00    4.31
 -13  -4   4    0.16    5.28
 -13  -4   4    4.08    6.97
 -13   4   5   -0.00    4.60
 -13  -4   5   -0.00    5.39
 -13  -4   5    2.53    5.67
  13   4  -5   -0.00    6.66
 -13   4   6    0.93    5.71
 -13  -4   6    4.70    6.28
 -13  -4   6    4.47    7.58
  13   4  -6    0.00    6.32
 -13   4   7    5.44    5.14
 -13  -4   7   15.36    8.61
  13   4  -7    5.44    6.44
 -13   4   8   -0.00    5.22
 -13  -4   8   -0.00    4.90
 -13  -4   8    0.00    7.05
  13   4  -8    0.00    6.20
 -13  -4   9    3.70    7.01
 -13  -4   9   14.21    8.48
  13   4  -9    0.00    5.99
 -13   4  10   -0.00    4.64
  13  -4 -10    2.34    4.33
 -13  -4  10    3.29    6.88
 -13  -4  10    1.67    4.88
  13   4 -10    5.65    7.06
 -13   4  11    0.88    5.95
  13  -4 -11    6.85    6.87
 -13  -4  11    0.00    5.22
 -13  -4  11    8.77    8.28
  13   4 -11    2.49    7.03
 -13   4  12   11.40    6.75
 -13  -4  12   14.81    8.53
 -13  -4  12   -0.00    6.63
  13   4 -12   13.72    8.19
 -13   4  13    0.00    6.00
  13  -4 -13   10.19    6.66
 -13  -4  13    0.00    6.11
  13   4 -13    0.42    5.64
 -13   4  14    6.67    4.87
  13  -4 -14    2.24    4.72
 -13  -4  14    3.14    7.02
  13   4 -14   -0.00    6.78
 -13   4  15    0.00    4.84
  13  -4 -15   -0.00    4.54
 -13  -4  15    0.00    4.31
  13   4 -15   -0.00    6.15
 -13   4  16    6.37    6.74
  13  -4 -16    4.00    5.28
 -13  -4  16    3.81    7.68
  13   4 -16    0.00    6.06
 -13   4  17    0.00    5.16
  13  -4 -17   -0.00    4.62
  13   4 -17    5.02    5.36
 -13   4  18   -0.00    5.14
  13   4 -18   -0.00    3.72
 -13   4  19    0.00    5.66
  13  -4 -19    1.59    4.83
  13   4 -19    1.54    5.04
 -13   4  20    1.61    5.50
  13  -4 -20    3.05    5.03
  13   4 -20   -0.00    6.47
 -13   4  21    0.72    5.22
  13  -4 -21    0.00    5.10
  13   4 -21   -0.00    5.34
 -13   4  22    5.41    7.27
  13  -4 -22    0.00    5.59
  13   4 -22    0.39    6.18
  13  -4 -23    6.64    6.68
 -13   4  24    0.88    5.59
  13  -4 -24    0.52    5.50
 -13   4  25   -0.00    5.65
  13  -4 -25    3.46    6.09
 -13   4  26   -0.00    5.09
  13  -4 -26    2.21    5.94
 -13   4  27    2.60    6.39
 -13   5   1    4.90    4.72
 -13  -5   1    6.67    7.56
 -13  -5   1    2.77    5.50
 -13   5   2    5.63    5.48
 -13  -5   2    4.69    7.13
 -13  -5   2    0.00    6.82
 -13   5   3    2.76    4.99
 -13  -5   3    2.36    6.85
 -13   5   4    2.82    5.23
 -13  -5   4    5.71    7.25
 -13  -5   4    0.63    5.61
 -13   5   5    3.84    5.55
 -13  -5   5    4.25    6.36
 -13  -5   5    5.41    8.17
 -13   5   6    3.71    4.61
 -13  -5   6    1.99    5.47
 -13  -5   6    7.73    7.51
  13   5  -6    2.77    6.61
 -13   5   7    2.15    4.94
 -13  -5   7   -0.00    7.67
 -13  -5   7    4.84    6.97
  13   5  -7    3.21    6.61
 -13   5   8    0.00    5.72
 -13  -5   8   -0.00    5.82
 -13  -5   8   -0.00    6.25
  13   5  -8    6.71    6.68
 -13   5   9    6.94    6.66
 -13  -5   9    6.75    7.47
 -13  -5   9   -0.00    5.24
  13   5  -9    2.27    5.94
 -13   5  10   11.35    6.44
 -13  -5  10    1.30    7.26
 -13  -5  10    0.00    6.37
  13   5 -10    1.92    6.38
 -13   5  11    4.06    5.99
 -13  -5  11    4.39    6.53
 -13  -5  11    2.08    6.59
  13   5 -11   -0.00    5.75
 -13   5  12    2.13    4.84
 -13  -5  12   -0.00    6.27
  13   5 -12    3.66    6.56
 -13   5  13   -0.00    4.92
 -13  -5  13    0.00    6.25
 -13  -5  13   -0.00    7.00
  13   5 -13   -0.00    6.90
 -13   5  14    0.00    5.11
 -13  -5  14   -0.00    6.62
  13   5 -14    0.00    6.56
 -13   5  15    1.88    5.65
  13   5 -15    5.70    6.81
 -13   5  16    5.74    5.89
  13  -5 -16    0.00    4.47
  13   5 -16    2.20    6.95
 -13   5  17    3.56    5.41
  13   5 -17    1.36    5.33
 -13   5  18   -0.00    5.38
  13  -5 -18    2.63    5.01
  13   5 -18   -0.00    6.37
  13  -5 -19    4.37    6.00
  13   5 -19    7.03    6.42
 -13   5  20   -0.00    5.13
  13  -5 -20    3.91    5.58
  13   5 -20    4.58    6.73
 -13   5  21    1.63    5.25
  13  -5 -21   -0.00    5.07
  13   5 -21    3.58    6.09
 -13   5  22    3.44    5.67
  13  -5 -22    0.00    4.57
 -13   5  23   -0.00    5.84
  13  -5 -23    1.99    5.35
 -13   5  24    5.51    7.41
  13  -5 -24    0.00    5.82
  13  -5 -25    3.61    6.11
  13  -5 -26   -0.00    4.85
 -13   6   1    1.49    4.81
 -13  -6   1   10.15    7.54
 -13   6   2    2.78    4.70
 -13  -6   2   -0.00    4.94
 -13  -6   2   -0.00    6.17
 -13   6   3    4.43    4.96
 -13  -6   3    4.08    5.86
 -13  -6   3    3.11    6.25
 -13   6   4    0.00    4.34
 -13  -6   4    4.42    7.07
 -13   6   5   -0.00    3.69
 -13  -6   5    0.35    4.46
 -13  -6   5   -0.00    6.20
 -13   6   6    6.21    5.66
 -13  -6   6    1.34    5.93
 -13  -6   6    1.89    7.43
 -13   6   7    3.42    4.84
 -13  -6   7    4.98    6.11
 -13  -6   7    3.88    6.31
  13   6  -7   -0.00    5.53
 -13   6   8    2.28    5.17
 -13  -6   8    4.44    7.78
 -13  -6   8    0.00    7.02
  13   6  -8    6.64    7.07
 -13   6   9   -0.00    5.38
 -13  -6   9    2.94    6.28
 -13  -6   9   -0.00    5.86
  13   6  -9   -0.00    4.73
 -13   6  10    0.97    5.23
 -13  -6  10   -0.00    5.50
  13   6 -10    0.00    6.80
 -13   6  11    0.00    5.26
 -13  -6  11    1.92    5.44
  13   6 -11    0.00    6.47
 -13   6  12    0.00    4.57
 -13  -6  12   -0.00    6.79
  13   6 -12   12.02    7.19
 -13   6  13    3.30    4.69
 -13  -6  13    1.03    6.31
  13   6 -13    0.00    6.32
 -13   6  14    1.15    4.93
 -13  -6  14    0.03    6.60
  13   6 -14   -0.00    5.39
 -13   6  15    2.34    5.36
 -13  -6  15   -0.00    6.40
  13   6 -15   -0.00    6.98
 -13   6  16    4.37    6.06
 -13  -6  16    6.02    6.65
  13   6 -16   -0.00    6.62
 -13   6  17   -0.00    4.98
  13   6 -17   -0.00    5.33
 -13   6  18    2.73    6.58
  13   6 -18    1.06    6.65
 -13   6  19   -0.00    5.30
  13   6 -19    6.84    7.37
 -13   6  20   -0.00    5.54
 -13   6  21   -0.00    5.68
 -13   6  22   -0.00    6.40
  13  -6 -23    6.48    7.19
  13  -6 -24   -0.00    5.17
  13  -6 -25    0.71    5.11
  13  -6 -26    0.08    4.98
 -13   7   1    0.94    4.48
 -13  -7   1    1.60    6.19
 -13   7   2    2.44    4.63
 -13  -7   2   -0.00    6.86
 -13   7   3   -0.00    3.61
 -13  -7   3    6.11    6.78
 -13   7   4    6.56    6.28
 -13  -7   4    1.08    5.57
 -13   7   5    0.00    6.02
 -13   7   6    0.19    4.73
 -13  -7   6    1.01    4.83
 -13   7   7    3.32    5.08
 -13  -7   7    2.97    6.11
 -13   7   8    2.36    4.69
 -13  -7   8    3.16    6.84
 -13   7   9   -0.00    4.63
 -13  -7   9   -0.00    6.45
  13   7  -9    0.00    6.59
 -13   7  10   16.49    6.73
 -13  -7  10   -0.00    7.49
  13   7 -10    5.74    5.95
 -13   7  11   -0.00    4.17
  13   7 -11   -0.00    6.81
 -13   7  12    0.52    5.40
 -13  -7  12   -0.00    5.56
  13   7 -12   -0.00    5.30
 -13   7  13   -0.00    4.92
 -13  -7  13   -0.00    6.47
  13   7 -13   -0.00    7.65
 -13   7  14    0.00    5.11
 -13  -7  14    0.43    5.46
  13   7 -14    0.00    5.84
 -13   7  15   -0.00    5.34
 -13  -7  15   -0.00    5.36
  13   7 -15    4.71    6.79
 -13   7  16    0.00    5.50
 -13  -7  16    4.74    6.28
  13   7 -16    3.74    6.30
 -13   7  17    7.16    5.81
 -13  -7  17   -0.00    6.51
  13   7 -17    0.00    5.33
 -13   7  18    2.93    5.16
  13   7 -18    0.00    5.09
 -13   7  19    1.00    5.32
 -13   8   1    0.00    3.73
 -13  -8   1    9.16    7.55
 -13   8   2    7.26    5.20
 -13  -8   2    5.33    6.95
 -13   8   3   -0.00    4.79
 -13  -8   3    0.00    5.90
 -13   8   4    6.29    4.98
 -13  -8   4   -0.00    6.50
 -13   8   5    2.52    4.83
 -13  -8   5    3.16    6.03
 -13   8   6    0.00    4.93
 -13  -8   6   11.41    8.54
 -13   8   7   -0.00    3.69
 -13  -8   7    5.39    7.42
 -13   8   8    0.00    4.48
 -13  -8   8    6.40    8.09
 -13   8   9    1.55    4.01
 -13  -8   9    0.00    5.38
 -13   8  10   -0.00    6.25
 -13  -8  10    2.29    5.45
  13   8 -10    1.42    4.40
 -13  -8  11   -0.00    5.97
  13   8 -11   -0.00    5.09
 -13   8  12    2.12    4.64
 -13  -8  12   12.30    7.79
  13   8 -12   15.40    8.33
 -13   8  13   -0.00    5.27
 -13  -8  13   -0.00    6.43
  13   8 -13   -0.00    7.43
 -13   8  14    7.82    6.07
 -13  -8  14    0.93    6.58
  13   8 -14   -0.00    6.35
 -13   8  15    1.42    4.62
 -13  -8  15    3.90    6.52
  13   8 -15    6.23    7.70
 -13   9   1   -0.00    3.94
 -13  -9   1    5.35    6.13
 -13   9   2   -0.00    3.40
 -13  -9   2    5.42    6.39
 -13   9   3    2.18    4.03
 -13  -9   3   -0.00    5.74
 -13  -9   4    0.00    7.28
 -13   9   5    0.44    3.86
 -13  -9   5    0.59    4.93
 -13   9   6    4.23    4.88
 -13  -9   6    0.78    6.14
 -13   9   7    6.62    5.12
 -13  -9   7    0.00    4.47
 -13   9   8    0.00    4.35
 -13  -9   8    4.13    6.71
 -13   9   9   -0.00    4.84
 -13  -9   9   -0.00    5.97
 -13   9  10    2.47    4.80
 -13  -9  10    6.60    7.14
 -13   9  11    1.66    5.57
 -13  -9  11   -0.00    6.15
 -13   9  12    1.11    4.13
 -13  10   1   -0.00    3.38
 -13 -10   1   -0.00    7.06
 -13  10   2   -0.00    4.42
 -13 -10   2   -0.00    6.39
 -13 -10   3   -0.00    6.99
 -13  10   4    2.59    4.70
 -13 -10   4    0.00    8.10
 -13  10   5    0.00    4.27
 -13  10   6    5.01    4.57
 -13  10   7   -0.00    4.06
 -13  11   1    0.38    3.63
 -13  11   2    2.27    3.78
 -12   0   1   -0.00    5.31
 -12   0   1   -0.00    4.90
  12   0  -1    0.00    5.09
 -12   0   2   17.59    7.86
 -12   0   2    8.24    6.97
  12   0  -2   10.21    7.04
 -12   0   3   -0.00    4.34
 -12   0   3   -0.00    5.37
  12   0  -3    1.64    4.99
 -12   0   4    2.12    4.80
 -12   0   4    4.36    6.07
  12   0  -4    1.24    4.89
 -12   0   5   -0.00    5.36
 -12   0   5   -0.00    4.75
  12   0  -5    0.44    5.99
 -12   0   6   15.14    8.81
 -12   0   6   37.18   10.27
  12   0  -6   46.95   11.65
 -12   0   7   -0.00    4.63
  12   0  -7    2.25    5.63
 -12   0   8    1.16    4.76
  12   0  -8   10.95    6.81
 -12   0   9    0.00    5.39
  12   0  -9   -0.00    5.10
 -12   0  10   28.66    9.84
  12   0 -10   25.77    8.98
 -12   0  11    0.00    6.34
  12   0 -11    3.21    5.30
  12   0 -12    9.26    7.20
 -12   0  13    1.58    5.54
  12   0 -13   -0.00    5.98
 -12   0  14   -0.00    5.03
  12   0 -14    0.00    5.85
 -12   0  15    1.25    4.87
  12   0 -15   -0.00    4.79
 -12   0  16    3.88    5.72
  12   0 -16   11.72    7.65
 -12   0  17   -0.00    5.36
 -12   0  18    1.92    4.96
  12   0 -18    1.76    5.04
 -12   0  19   -0.00    5.25
  12   0 -19   -0.00    4.29
 -12   0  20    3.45    6.27
  12   0 -20    6.57    5.42
 -12   0  21    0.93    5.57
  12   0 -21    5.11    5.88
 -12   0  22    0.00    6.46
  12   0 -22   15.52    8.09
  12   0 -23    0.00    5.48
 -12   0  24    0.00    5.56
  12   0 -24   -0.00    5.63
 -12   0  25    0.00    5.61
  12   0 -25    0.00    5.85
 -12   0  26   -0.00    6.15
  12   0 -26    0.00    6.63
  12   0 -27    0.00    5.37
  12   0 -28    1.47    6.06
 -12   1   1    0.00    5.64
 -12   1   1   -0.00    5.44
  12  -1  -1    0.34    4.97
 -12  -1   1   -0.00    4.13
 -12  -1   1    2.01    4.13
 -12   1   2   20.85    8.29
  12  -1  -2   21.23    9.01
 -12  -1   2   26.64    9.47
 -12  -1   2    8.45    7.05
  12   1  -2   26.61    9.22
 -12   1   3    1.28    5.33
 -12   1   3    2.51    5.82
  12  -1  -3    0.00    5.57
 -12  -1   3    0.47    4.05
  12   1  -3    1.26    5.92
 -12   1   4   22.80    8.77
 -12   1   4   19.19    9.48
  12  -1  -4   17.24    8.28
 -12  -1   4   28.39   10.54
 -12  -1   4   16.35    8.23
  12   1  -4   40.09   11.12
 -12   1   5    2.02    4.73
 -12   1   5    0.00    4.39
  12  -1  -5    1.66    5.23
 -12  -1   5    3.25    5.55
 -12  -1   5   -0.00    5.92
  12   1  -5    0.25    4.95
 -12   1   6    3.82    5.62
  12  -1  -6    6.76    6.30
 -12  -1   6   -0.00    5.54
 -12  -1   6   -0.00    5.03
  12   1  -6    0.00    5.50
 -12   1   7   -0.00    6.70
  12  -1  -7    6.15    6.82
 -12  -1   7    3.94    6.49
 -12  -1   7    0.29    5.14
  12   1  -7   -0.00    5.85
 -12   1   8   18.25    9.02
  12  -1  -8   58.65   12.03
  12   1  -8   31.24   10.62
 -12   1   9   -0.00    5.82
  12  -1  -9    2.74    5.43
 -12  -1   9   -0.00    5.96
  12   1  -9   -0.00    5.33
 -12   1  10    6.86    5.88
  12  -1 -10    8.80    6.68
 -12  -1  10    8.06    6.94
 -12   1  11   -0.00    4.36
  12  -1 -11   -0.00    4.42
 -12  -1  11    1.37    5.60
  12   1 -11   -0.00    5.19
 -12   1  12   -0.00    5.71
  12  -1 -12    3.49    5.54
 -12  -1  12   -0.00    6.90
  12   1 -12    0.22    5.03
 -12   1  13    0.00    4.82
  12  -1 -13   -0.00    4.86
 -12  -1  13    1.23    6.52
  12   1 -13   -0.00    4.71
 -12   1  14   25.36   10.17
  12  -1 -14   33.96   10.92
 -12  -1  14   15.48    9.29
  12   1 -14   22.34    8.94
 -12   1  15   -0.00    6.96
  12  -1 -15   -0.00    6.18
 -12  -1  15    7.84    6.51
  12   1 -15    0.95    6.70
 -12   1  16   -0.00    4.98
  12  -1 -16    4.60    5.12
 -12  -1  16    1.02    4.66
  12   1 -16    1.20    5.21
  12  -1 -17   -0.00    4.44
 -12  -1  17    2.15    6.68
  12   1 -17   -0.00    5.70
 -12   1  18    8.63    6.58
  12  -1 -18    6.36    5.74
 -12  -1  18    6.22    6.97
  12   1 -18    2.61    5.23
 -12   1  19    2.47    5.74
  12  -1 -19    5.49    6.11
 -12  -1  19    1.49    5.34
  12   1 -19   -0.00    4.57
 -12   1  20    1.15    6.43
  12  -1 -20   -0.00    5.98
 -12  -1  20    0.00    5.83
  12   1 -20    3.45    4.71
 -12   1  21   -0.00    5.31
  12  -1 -21   -0.00    5.24
 -12  -1  21    0.83    5.27
  12   1 -21   -0.00    4.09
 -12   1  22   -0.00    5.69
  12  -1 -22    1.91    5.77
 -12  -1  22   -0.00    5.95
  12   1 -22   -0.00    4.79
 -12   1  23    0.10    4.62
  12  -1 -23    3.09    5.54
 -12  -1  23    9.43    8.28
  12   1 -23    0.77    5.03
 -12   1  24    7.07    6.86
  12  -1 -24    7.52    7.00
 -12  -1  24    5.36    6.53
 -12   1  25   -0.00    5.61
  12  -1 -25   -0.00    6.21
  12   1 -25   10.29    7.38
 -12   1  26   -0.00    5.35
  12  -1 -26   -0.00    6.14
  12   1 -26    7.28    7.61
 -12   1  27    2.82    6.73
  12  -1 -27   -0.00    5.20
  12   1 -27    1.64    5.40
  12  -1 -28    9.59    7.91
  12   1 -28    2.76    5.60
 -12   2   1    0.00    5.02
 -12   2   1    3.72    5.54
  12  -2  -1   -0.00    4.72
 -12  -2   1    0.00    5.43
 -12  -2   1    8.24    7.18
 -12   2   2   23.99    8.56
 -12   2   2   16.76    7.79
  12  -2  -2   30.97    9.37
 -12  -2   2   13.65    8.11
 -12  -2   2    9.99    6.70
 -12   2   3   -0.00    4.51
  12  -2  -3    0.42    4.65
 -12  -2   3   -0.00    6.19
 -12  -2   3    1.40    5.39
  12   2  -3    4.58    5.84
 -12   2   4   10.10    6.66
 -12   2   4    1.44    5.99
  12  -2  -4    2.30    5.83
 -12  -2   4    1.58    5.86
  12   2  -4    6.69    7.48
 -12   2   5    0.00    4.67
  12  -2  -5   -0.00    5.67
 -12  -2   5   -0.00    5.82
 -12  -2   5    9.21    6.30
  12   2  -5    0.00    6.85
 -12   2   6   17.40    7.90
  12  -2  -6    7.83    7.40
 -12  -2   6   14.53    7.31
 -12  -2   6   20.16    9.28
  12   2  -6   32.84   10.29
 -12   2   7    1.20    5.07
 -12  -2   7    3.97    6.20
 -12  -2   7   10.14    6.11
  12   2  -7   15.93    7.67
 -12   2   8    1.65    4.74
  12  -2  -8    0.97    4.19
 -12  -2   8    4.57    5.88
 -12  -2   8   -0.00    4.18
  12   2  -8    0.00    7.43
 -12   2   9   -0.00    5.02
  12  -2  -9    0.10    4.36
 -12  -2   9    1.42    4.91
  12   2  -9    0.00    6.47
 -12   2  10   12.53    7.42
  12  -2 -10   14.51    7.78
  12   2 -10   17.84    9.14
 -12   2  11    9.96    6.64
  12  -2 -11    0.00    4.40
 -12  -2  11    2.68    5.35
  12   2 -11    7.88    6.82
 -12   2  12   11.72    7.37
  12  -2 -12   20.48    8.57
 -12  -2  12    6.59    7.28
  12   2 -12   13.21    7.55
 -12   2  13    0.00    5.28
  12  -2 -13    0.20    5.28
 -12  -2  13    2.26    5.67
  12   2 -13    0.27    5.08
  12  -2 -14   -0.00    5.10
 -12  -2  14    5.80    7.86
  12   2 -14    0.00    5.03
 -12   2  15    1.57    5.58
  12  -2 -15    2.99    4.57
 -12  -2  15   -0.00    5.68
  12   2 -15    1.85    5.09
 -12   2  16    3.45    6.33
  12  -2 -16   18.92    8.04
 -12  -2  16    6.36    7.17
  12   2 -16    6.07    6.43
 -12   2  17   -0.00    4.13
  12  -2 -17   -0.00    4.11
 -12  -2  17   -0.00    5.24
  12   2 -17    5.26    6.85
 -12   2  18   11.16    7.31
  12  -2 -18    2.05    5.42
 -12  -2  18    0.57    6.15
  12   2 -18   -0.00    6.01
 -12   2  19    1.55    6.03
  12  -2 -19   -0.00    5.57
 -12  -2  19   -0.00    5.83
  12   2 -19    9.64    7.49
 -12   2  20    1.18    5.08
  12  -2 -20    0.00    5.09
 -12  -2  20    8.59    7.90
  12   2 -20    0.00    5.05
 -12   2  21    6.34    6.14
  12  -2 -21    5.33    6.32
 -12  -2  21    3.56    5.70
  12   2 -21    0.00    6.16
 -12   2  22    7.68    7.51
  12  -2 -22    6.80    7.19
 -12  -2  22    7.62    8.55
  12   2 -22    0.81    5.89
 -12   2  23    0.00    6.56
  12  -2 -23    2.87    5.42
  12   2 -23    4.01    5.91
 -12   2  24    1.37    5.43
  12  -2 -24    1.62    6.00
  12   2 -24   -0.00    5.00
 -12   2  25    1.76    5.44
  12  -2 -25   -0.00    4.49
  12   2 -25   -0.00    5.81
  12  -2 -26   19.20    8.58
  12   2 -26   -0.00    6.65
 -12   2  27    1.83    5.42
  12  -2 -27    6.06    6.63
 -12   2  28   -0.00    6.51
 -12   2  29   -0.00    5.15
 -12   3   1    5.17    5.49
 -12  -3   1   -0.00    4.44
 -12  -3   1    2.38    5.57
 -12   3   2    6.78    5.79
 -12   3   2    1.66    6.09
 -12  -3   2   13.54    7.75
 -12  -3   2   22.06    9.96
 -12   3   3    4.97    5.06
 -12   3   3    1.35    5.14
  12  -3  -3   10.47    6.15
 -12  -3   3    8.32    7.21
 -12  -3   3    3.49    6.58
  12   3  -3    7.38    6.76
 -12   3   4   14.65    7.19
 -12   3   4    6.37    6.72
  12  -3  -4    5.25    5.74
 -12  -3   4    5.70    6.38
 -12  -3   4    8.13    7.01
  12   3  -4   17.98    8.60
 -12   3   5    2.33    5.76
  12  -3  -5    2.68    4.46
 -12  -3   5   13.46    7.92
  12   3  -5    0.00    5.38
 -12   3   6    0.00    3.68
  12  -3  -6   -0.00    4.20
 -12  -3   6    1.70    5.94
 -12  -3   6    0.12    4.59
  12   3  -6    0.04    4.70
 -12   3   7    4.92    4.49
  12  -3  -7    1.91    4.18
 -12  -3   7    0.00    5.11
 -12  -3   7   -0.00    5.39
  12   3  -7    6.27    5.45
 -12   3   8   23.31    7.86
  12  -3  -8    9.98    6.57
 -12  -3   8    6.22    6.01
 -12  -3   8   13.03    8.24
  12   3  -8   28.15    9.24
 -12   3   9    3.50    5.06
  12  -3  -9    3.88    5.13
 -12  -3   9    2.24    5.29
 -12  -3   9    4.15    6.53
  12   3  -9    7.55    6.96
 -12   3  10    7.67    6.82
  12  -3 -10   18.22    7.53
 -12  -3  10    8.73    7.76
  12   3 -10   31.02   10.18
 -12   3  11    0.00    5.16
  12  -3 -11    0.52    4.44
 -12  -3  11   -0.00    5.18
  12   3 -11    2.52    6.48
 -12   3  12   16.01    7.40
  12  -3 -12    4.17    5.49
 -12  -3  12    0.63    6.24
  12   3 -12    5.58    7.23
 -12   3  13    1.04    4.30
  12  -3 -13   -0.00    4.29
 -12  -3  13    3.53    6.10
  12   3 -13    1.14    5.33
 -12   3  14   16.66    8.20
  12  -3 -14    3.30    4.88
 -12  -3  14   12.32    7.67
  12   3 -14   13.29    7.20
 -12   3  15   -0.00    4.45
  12  -3 -15    1.52    4.93
 -12  -3  15    5.90    6.62
  12   3 -15    0.45    5.51
 -12   3  16    0.00    5.48
  12  -3 -16   -0.00    3.90
 -12  -3  16    0.00    5.75
  12   3 -16    0.77    4.87
 -12   3  17   -0.00    3.36
  12  -3 -17    0.00    5.62
 -12  -3  17    3.27    6.46
  12   3 -17   -0.00    5.78
 -12   3  18   -0.00    4.81
  12  -3 -18    3.60    5.26
 -12  -3  18   -0.00    5.43
  12   3 -18   -0.00    6.32
 -12   3  19    5.40    6.51
  12  -3 -19   -0.00    4.85
 -12  -3  19    0.00    7.17
  12   3 -19    7.57    6.81
 -12   3  20   -0.00    5.12
  12  -3 -20   -0.00    5.12
 -12  -3  20   -0.00    5.88
  12   3 -20    0.00    7.31
  12  -3 -21    0.95    4.57
  12   3 -21   -0.00    6.34
 -12   3  22   -0.00    5.74
  12  -3 -22   -0.00    5.75
  12   3 -22    2.63    7.44
 -12   3  23    8.13    7.39
  12  -3 -23    1.14    5.25
  12   3 -23   -0.00    6.46
 -12   3  24   15.91    9.25
  12  -3 -24   16.80    8.41
  12   3 -24   10.02    8.19
 -12   3  25   -0.00    5.51
  12   3 -25    0.00    5.57
 -12   3  26   -0.00    6.46
  12  -3 -26   -0.00    5.45
  12   3 -26    2.34    5.13
 -12   3  27    7.05    8.42
  12  -3 -27    3.50    6.01
 -12   3  28    8.54    9.14
  12  -3 -28   -0.00    5.66
 -12   3  29   -0.00    6.02
 -12   3  30    4.73    8.43
 -12   4   1    9.00    6.38
 -12  -4   1    8.77    7.34
 -12  -4   1   -0.00    4.56
 -12   4   2    5.50    5.54
 -12  -4   2    0.00    4.86
 -12  -4   2    3.37    5.91
 -12   4   3    4.13    5.07
 -12  -4   3    0.00    5.67
 -12  -4   3    0.00    5.40
 -12   4   4   -0.00    4.08
 -12  -4   4    4.37    6.99
 -12  -4   4   -0.00    6.21
  12   4  -4   -0.00    5.65
 -12   4   5    3.05    4.42
  12  -4  -5    4.03    5.20
 -12  -4   5   -0.00    6.23
 -12  -4   5   12.62    7.57
  12   4  -5   16.98    8.60
 -12   4   6    8.56    6.18
  12  -4  -6    3.06    5.72
 -12  -4   6    8.98    7.59
  12   4  -6   17.83    8.84
 -12   4   7    8.11    6.13
  12  -4  -7    0.91    4.47
 -12  -4   7   -0.00    5.54
 -12  -4   7   11.87    8.16
  12   4  -7   15.45    8.80
 -12   4   8    2.94    4.88
  12  -4  -8    1.07    4.97
 -12  -4   8    1.68    5.43
 -12  -4   8    5.09    6.86
  12   4  -8    1.08    4.49
 -12   4   9   -0.00    4.47
  12  -4  -9    5.65    5.57
 -12  -4   9    0.00    5.17
 -12  -4   9   -0.00    5.94
  12   4  -9    2.03    5.44
 -12   4  10   19.19    7.71
  12  -4 -10   12.84    6.59
 -12  -4  10    9.83    6.78
 -12  -4  10   10.80    8.00
  12   4 -10   15.75    9.01
 -12   4  11    2.73    4.72
  12  -4 -11    4.51    5.21
 -12  -4  11    8.03    6.67
 -12  -4  11    8.67    7.15
  12   4 -11    0.05    5.55
 -12   4  12    7.12    7.22
  12  -4 -12   20.81    7.95
 -12  -4  12   20.05    8.93
  12   4 -12    0.00    5.89
 -12   4  13   -0.00    5.05
  12  -4 -13    1.84    4.39
 -12  -4  13    3.97    6.48
  12   4 -13    1.23    4.55
 -12   4  14    2.05    4.92
  12  -4 -14   -0.00    3.47
 -12  -4  14   -0.00    4.06
  12   4 -14    0.00    5.15
 -12   4  15    4.61    6.08
  12  -4 -15   11.30    6.59
 -12  -4  15    6.09    7.58
  12   4 -15    1.31    5.18
 -12   4  16    1.78    5.25
  12  -4 -16    1.85    5.19
 -12  -4  16    9.45    7.49
  12   4 -16    1.17    4.63
  12  -4 -17   14.36    7.10
 -12  -4  17   11.08    8.42
  12   4 -17    5.04    7.00
 -12   4  18    0.00    5.54
  12  -4 -18    0.34    4.34
  12   4 -18    0.00    5.82
 -12   4  19   -0.00    5.78
  12  -4 -19    0.00    3.99
  12   4 -19   -0.00    4.38
 -12   4  20    1.28    5.57
  12  -4 -20    8.06    6.12
  12   4 -20   10.32    6.38
 -12   4  21    0.00    6.33
  12  -4 -21    9.42    6.97
  12   4 -21    0.76    7.56
 -12   4  22    2.62    6.41
  12  -4 -22    0.45    5.50
 -12   4  23    2.70    6.64
  12   4 -23    5.51    6.62
 -12   4  24   -0.00    6.20
  12  -4 -24    0.54    5.25
  12   4 -24    6.01    6.89
 -12   4  25   -0.00    5.81
  12  -4 -25    7.25    6.78
  12   4 -25    3.79    7.45
 -12   4  26   -0.00    6.44
  12  -4 -26    7.97    6.76
  12   4 -26    1.75    5.60
 -12   4  27   -0.00    6.20
  12  -4 -27    6.59    7.69
 -12   4  28    1.21    6.29
  12  -4 -28   -0.00    5.18
 -12   4  29    9.78    7.08
 -12   4  30   -0.00    6.38
 -12   4  31    6.33    8.36
 -12   5   1   -0.00    4.78
 -12  -5   1   -0.00    6.47
 -12  -5   1    1.05    5.33
 -12   5   2   -0.00    5.28
 -12  -5   2    7.67    8.00
 -12  -5   2    3.63    6.91
 -12   5   3    0.42    3.97
 -12  -5   3    4.07    6.09
 -12  -5   3    3.60    5.90
 -12   5   4    1.44    3.67
 -12  -5   4    0.47    6.05
 -12  -5   4    8.46    7.91
 -12   5   5    1.59    4.96
 -12  -5   5    2.13    7.06
 -12  -5   5    5.07    6.84
  12   5  -5    4.55    7.05
 -12   5   6   -0.00    4.42
 -12  -5   6   -0.00    5.62
 -12  -5   6   -0.00    5.29
  12   5  -6    2.81    5.60
 -12   5   7    3.97    5.36
 -12  -5   7   -0.00    5.47
  12   5  -7   -0.00    5.94
 -12   5   8   16.34    6.93
 -12  -5   8    4.35    6.88
 -12  -5   8    2.16    6.67
  12   5  -8    0.00    5.70
 -12   5   9   10.19    6.08
 -12  -5   9    9.84    7.36
 -12  -5   9    3.35    6.86
  12   5  -9   16.46    9.22
 -12   5  10    6.85    5.92
  12  -5 -10    1.78    4.62
 -12  -5  10   -0.00    5.68
 -12  -5  10   10.14    7.61
  12   5 -10    4.04    7.59
 -12   5  11   -0.00    5.03
  12  -5 -11   -0.00    4.13
 -12  -5  11   -0.00    5.39
 -12  -5  11    3.26    5.93
  12   5 -11   -0.00    5.99
 -12   5  12    4.98    5.52
  12  -5 -12   -0.00    3.75
 -12  -5  12   -0.00    6.40
 -12  -5  12   -0.00    5.06
  12   5 -12    7.61    7.43
 -12   5  13    3.41    5.96
  12  -5 -13    8.39    6.14
 -12  -5  13   29.87   10.98
  12   5 -13    0.92    5.53
  12  -5 -14    9.44    6.13
 -12  -5  14   11.31    8.35
  12   5 -14    4.83    7.53
 -12   5  15   -0.00    5.06
  12  -5 -15   -0.00    4.44
 -12   5  16    2.43    4.96
  12  -5 -16    0.00    4.72
 -12   5  17    5.17    7.03
  12  -5 -17    0.00    4.77
  12   5 -17    0.56    6.32
 -12   5  18   10.09    7.32
  12  -5 -18    2.77    5.10
  12   5 -18    9.02    5.93
 -12   5  19    0.00    5.58
  12  -5 -19   -0.00    4.68
  12   5 -19    1.51    6.25
 -12   5  20    0.00    5.02
  12  -5 -20   -0.00    5.78
  12   5 -20    0.10    4.46
 -12   5  21   -0.00    5.60
  12   5 -21   -0.00    4.73
 -12   5  22   -0.00    5.88
  12  -5 -22    1.91    5.53
  12   5 -22    3.36    6.06
 -12   5  23    2.67    4.49
  12  -5 -23   -0.00    6.24
  12   5 -23   -0.00    6.78
 -12   5  24   -0.00    6.33
  12  -5 -24    3.13    5.79
  12   5 -24    0.00    5.61
 -12   5  25   -0.00    5.28
  12  -5 -25    7.01    7.48
  12   5 -25   -0.00    6.44
 -12   5  26    0.00    6.12
  12  -5 -26    3.49    6.48
 -12   5  27    6.26    6.46
  12  -5 -27   -0.00    5.36
 -12   5  28    2.47    6.57
  12  -5 -28    5.96    6.62
 -12   5  29   -0.00    5.43
 -12   5  30    6.81    7.50
 -12   6   1    8.48    6.10
 -12  -6   1    6.14    6.63
 -12  -6   1    6.19    6.63
 -12   6   2    2.38    4.41
 -12  -6   2    0.40    5.73
 -12  -6   2    0.26    5.79
 -12   6   3    5.86    4.69
 -12  -6   3    6.00    7.83
 -12  -6   3    1.73    6.91
 -12   6   4   -0.00    4.35
 -12  -6   4    0.00    6.45
 -12  -6   4   -0.00    6.13
 -12   6   5   16.38    7.27
 -12  -6   5   13.05    7.91
 -12  -6   5   14.47    9.04
 -12   6   6    0.00    4.59
 -12  -6   6    3.56    6.54
 -12  -6   6    5.94    6.69
  12   6  -6    7.34    7.06
 -12   6   7    8.08    5.32
 -12  -6   7    0.00    6.31
 -12  -6   7    7.76    7.03
  12   6  -7    0.00    5.96
 -12   6   8    1.47    3.68
 -12  -6   8    1.18    4.86
 -12  -6   8    5.28    7.02
  12   6  -8   -0.00    5.59
 -12   6   9   -0.00    5.25
 -12  -6   9    3.26    5.81
 -12  -6   9    3.40    6.53
  12   6  -9    3.28    6.82
 -12   6  10    2.58    4.68
 -12  -6  10    3.46    5.53
 -12  -6  10    2.48    5.41
  12   6 -10    1.47    6.09
 -12   6  11   13.23    6.91
 -12  -6  11    9.20    7.46
 -12  -6  11   15.15    9.60
  12   6 -11   18.70    9.30
 -12   6  12   16.94    7.41
 -12  -6  12   -0.00    5.53
  12   6 -12   11.33    7.37
 -12   6  13   -0.00    5.34
 -12  -6  13    3.88    6.28
  12   6 -13    1.97    7.54
 -12   6  14    0.78    4.54
 -12  -6  14    4.29    5.86
  12   6 -14   -0.00    5.64
 -12   6  15    8.46    7.37
  12   6 -15    4.55    7.11
 -12   6  16    7.94    6.51
  12  -6 -16    2.10    5.46
  12   6 -16    2.32    6.41
 -12   6  17   -0.00    4.46
  12  -6 -17    1.71    4.50
  12   6 -17    4.23    6.77
 -12   6  18    0.00    4.81
  12  -6 -18   -0.00    4.93
 -12   6  19   -0.00    5.33
  12  -6 -19    0.08    5.15
  12   6 -19    8.44    7.06
 -12   6  20    4.35    5.35
  12  -6 -20    0.00    5.01
  12   6 -20   -0.00    5.27
 -12   6  21   -0.00    5.41
  12  -6 -21   -0.00    5.83
  12   6 -21    6.60    6.85
 -12   6  22    4.63    6.71
  12  -6 -22    2.22    4.96
  12   6 -22    6.59    7.36
  12  -6 -23    3.37    6.67
  12   6 -23    6.11    7.44
 -12   6  24    3.67    5.64
  12  -6 -24    1.83    5.17
 -12   6  25    0.00    5.12
  12  -6 -25   -0.00    5.51
 -12   6  26    3.54    6.33
  12  -6 -26    0.76    5.68
 -12   6  27    4.17    6.95
  12  -6 -27    7.19    7.42
  12  -6 -28    0.00    5.43
 -12   7   1    5.56    4.72
 -12  -7   1    2.18    6.15
 -12   7   2    4.76    4.31
 -12  -7   2    0.48    5.04
 -12   7   3    7.14    5.29
 -12  -7   3    6.23    7.56
 -12  -7   3    1.25    5.26
 -12  -7   4   -0.00    6.67
 -12  -7   4    6.05    6.37
 -12   7   5    0.47    4.10
 -12  -7   5   -0.00    6.38
 -12  -7   5    1.90    7.44
 -12   7   6    0.00    4.35
 -12  -7   6    3.04    5.77
 -12  -7   6   -0.00    5.92
 -12   7   7    0.00    3.52
 -12  -7   7    6.20    6.00
 -12   7   8    0.36    3.85
 -12  -7   8   -0.00    5.59
  12   7  -8    2.79    6.41
 -12  -7   9    2.45    6.95
  12   7  -9   18.41    9.68
 -12   7  10    0.00    3.57
 -12  -7  10    2.77    5.12
  12   7 -10    0.00    6.87
 -12   7  11   -0.00    4.65
 -12  -7  11    5.48    6.71
  12   7 -11    0.00    6.48
 -12   7  12   -0.00    4.89
 -12  -7  12    0.83    5.50
  12   7 -12    0.00    4.86
 -12   7  13    0.00    5.19
 -12  -7  13    3.60    6.75
 -12   7  14    5.09    6.87
 -12  -7  14   -0.00    6.84
  12   7 -14    9.83    7.46
 -12   7  15    1.19    5.41
 -12  -7  15    1.04    4.96
  12   7 -15    4.86    7.89
 -12   7  16   -0.00    5.22
 -12  -7  16    3.51    6.08
  12   7 -16    1.60    6.41
 -12   7  17    0.91    5.02
  12   7 -17    0.00    6.87
  12   7 -18    7.15    7.59
 -12   7  19    3.51    5.14
  12   7 -19    8.10    7.50
 -12   7  20    1.91    5.74
  12   7 -20   -0.00    6.87
 -12   7  21   -0.00    6.09
  12   7 -21    0.68    6.12
 -12   7  22    1.39    5.24
  12   7 -22    0.91    4.87
 -12   7  23    0.00    5.40
  12  -7 -23    1.10    5.56
 -12   7  24    2.97    6.16
  12  -7 -24   -0.00    4.90
  12  -7 -25    7.32    7.16
  12  -7 -26   -0.00    6.20
  12  -7 -27    1.41    5.91
  12  -7 -28    3.40    7.45
 -12   8   1    9.78    4.99
 -12  -8   1    3.74    7.57
 -12   8   2   -0.00    3.86
 -12  -8   2   -0.00    5.81
 -12   8   3   -0.00    4.10
 -12  -8   3    3.13    5.71
 -12   8   4    1.86    4.01
 -12  -8   4   -0.00    6.55
 -12   8   5    9.28    5.33
 -12  -8   5   19.21    9.15
 -12   8   6   -0.00    3.82
 -12  -8   6   -0.00    5.81
 -12   8   7   17.81    7.00
 -12  -8   7    8.55    7.16
 -12   8   8   -0.00    4.09
 -12  -8   8    0.23    3.57
 -12   8   9    0.00    4.71
 -12  -8   9   -0.00    5.93
  12   8  -9   11.35    7.57
 -12   8  10    0.81    5.30
 -12  -8  10   -0.00    6.48
  12   8 -10    0.78    5.85
 -12   8  11    0.00    4.41
 -12  -8  11   10.27    7.76
  12   8 -11    9.67    7.69
 -12   8  12    0.00    5.07
 -12  -8  12   -0.00    6.48
  12   8 -12    1.59    5.96
 -12   8  13    3.51    4.81
 -12  -8  13   -0.00    6.36
  12   8 -13   -0.00    7.35
 -12   8  14   -0.00    5.28
 -12  -8  14   -0.00    6.74
  12   8 -14    2.25    6.37
 -12   8  15    6.07    5.84
 -12  -8  15    2.83    6.47
  12   8 -15    4.99    6.31
 -12   8  16    0.92    5.19
 -12  -8  16    2.98    7.23
  12   8 -16   -0.00    5.71
 -12   8  17    0.00    3.88
 -12  -8  17    3.73    6.83
  12   8 -17    0.00    6.11
 -12   8  18    3.35    5.45
 -12  -8  18   -0.00    4.98
  12   8 -18    0.79    5.30
 -12   8  19    0.00    4.40
  12   8 -19    8.67    8.66
 -12   8  20    2.16    5.93
  12   8 -20    6.00    6.01
 -12   8  21    3.90    6.33
 -12   9   1   -0.00    3.86
 -12  -9   1   -0.00    5.40
 -12   9   2    0.32    3.83
 -12  -9   2    0.00    7.00
 -12   9   3    7.14    5.10
 -12  -9   3    3.33    6.31
 -12   9   4   10.06    5.20
 -12  -9   4    5.39    7.44
 -12   9   5    0.00    4.46
 -12  -9   5   -0.00    6.97
 -12   9   6    1.90    4.07
 -12  -9   6    0.00    5.36
 -12   9   7    8.55    5.29
 -12  -9   7    0.00    6.05
 -12   9   8   -0.00    4.71
 -12  -9   8    0.00    7.13
 -12   9   9   11.94    6.41
 -12  -9   9   17.84    9.32
 -12   9  10    1.97    4.13
 -12  -9  10    2.57    6.13
 -12   9  11   -0.00    4.64
 -12  -9  11    2.20    6.04
  12   9 -11   -0.00    5.30
 -12  -9  12   -0.00    6.87
  12   9 -12   -0.00    6.20
 -12   9  13    0.00    4.94
  12   9 -13    0.39    7.49
 -12   9  14   -0.00    4.16
 -12  -9  14   -0.00    6.22
  12   9 -14   -0.00    5.94
 -12   9  15    5.58    5.69
 -12  -9  15    5.34    7.01
  12   9 -15   -0.00    5.55
 -12   9  16    0.89    4.09
 -12  -9  16   -0.00    4.79
  12   9 -16   -0.00    7.32
 -12   9  17    1.95    5.51
 -12  -9  17   -0.00    5.44
  12   9 -17   -0.00    4.70
 -12   9  18    1.96    4.26
 -12  -9  18   -0.00    5.90
  12   9 -18    0.26    6.76
 -12  10   1    0.48    3.33
 -12 -10   1   -0.00    5.63
 -12  10   2   -0.00    4.10
 -12 -10   2    4.95    7.10
 -12  10   3   -0.00    4.24
 -12 -10   3    2.79    6.52
 -12  10   4   -0.00    4.75
 -12 -10   4    1.25    6.42
 -12  10   5    4.40    4.18
 -12 -10   5   -0.00    5.73
 -12  10   6    0.00    3.88
 -12 -10   6    1.49    6.53
 -12  10   7   11.44    5.61
 -12 -10   7    3.46    7.43
 -12  10   8    0.00    4.00
 -12 -10   8    0.11    5.79
 -12  10   9    2.63    5.33
 -12 -10   9   14.52    8.32
 -12  10  10   -0.00    3.95
 -12 -10  10    0.00    5.84
 -12  10  11    0.00    3.79
 -12 -10  11    0.88    6.19
 -12  10  12    3.17    4.89
 -12 -10  12    4.03    6.34
  12  10 -12   -0.00    6.66
 -12  10  13    0.97    3.94
 -12 -10  13   10.66    7.65
  12  10 -13    0.00    5.68
 -12  10  14    1.59    4.15
 -12 -10  14   -0.00    7.04
  12  10 -14    3.42    6.72
  12  10 -15    2.34    6.69
 -12  11   1   -0.00    3.56
 -12 -11   1    1.91    5.35
 -12  11   2    3.14    3.63
 -12 -11   2    0.00    6.14
 -12 -11   3   -0.00    6.56
 -12  11   4    0.00    3.66
 -12 -11   4    0.00    4.24
 -12  11   5    2.31    4.08
 -12 -11   5    2.94    6.10
 -12  11   6   -0.00    4.07
 -12 -11   6   -0.00    6.96
 -12  11   7   -0.00    4.47
 -12 -11   7    3.75    6.47
 -12 -11   8   -0.00    6.09
 -12  11   9    1.73    3.98
 -12 -11   9    6.40    7.19
 -12  11  10    1.68    4.08
 -12  11  11    2.35    4.14
 -12 -11  11    0.00    5.64
 -12  12   1    4.72    3.98
 -12  12   3    0.83    4.13
 -12  12   4    1.28    4.34
 -12  12   5   -0.00    4.12
 -12  12   6   -0.00    4.10
 -12  13   1    0.63    3.00
 -11   0   1   43.41   11.73
 -11   0   1   43.06   11.32
  11   0  -1   81.23   14.23
 -11   0   2    2.27    4.85
 -11   0   2   -0.00    6.10
  11   0  -2   -0.00    4.76
 -11   0   3   33.35    9.97
 -11   0   3   27.22    9.54
  11   0  -3   28.39    9.68
 -11   0   4    0.85    5.22
 -11   0   4    0.00    5.02
  11   0  -4   -0.00    5.05
 -11   0   5   56.35   12.83
 -11   0   5   41.19   11.71
  11   0  -5   75.53   13.78
 -11   0   6    0.00    4.48
  11   0  -6    1.54    5.21
 -11   0   7    0.00    4.64
  11   0  -7    0.00    5.44
 -11   0   8   -0.00    4.47
  11   0  -8    3.83    4.87
 -11   0   9   16.71    7.84
  11   0  -9    8.11    7.59
 -11   0  10    1.45    4.70
  11   0 -10   -0.00    5.01
 -11   0  11   23.85    8.67
  11   0 -11   28.80    9.40
 -11   0  12   -0.00    4.32
 -11   0  13   -0.00    5.33
  11   0 -13    3.47    4.70
 -11   0  14    0.00    4.45
  11   0 -14    1.99    4.99
 -11   0  15   10.72    7.37
  11   0 -15   17.20    7.64
 -11   0  16    0.00    4.50
  11   0 -16    4.89    5.21
 -11   0  17    4.81    5.66
  11   0 -17    5.28    5.26
 -11   0  18    0.43    5.22
  11   0 -18    3.23    3.90
 -11   0  19    7.39    6.51
  11   0 -19   12.22    7.70
 -11   0  20    0.00    5.62
  11   0 -20    6.28    6.61
 -11   0  21    0.15    5.62
  11   0 -21   12.25    8.81
 -11   0  22    6.21    7.38
  11   0 -22   -0.00    4.72
 -11   0  23    8.86    7.33
  11   0 -23    0.00    4.18
 -11   0  24    3.20    4.96
  11   0 -24   -0.00    6.43
 -11   0  25    5.08    6.57
  11   0 -25    9.45    7.19
 -11   0  26    6.13    7.07
  11   0 -26   -0.00    4.93
  11   0 -27   10.05    7.44
  11   0 -28    2.53    5.40
  11   0 -30    0.81    5.82
 -11   1   1   87.65   14.17
 -11  -1   1   32.37   11.22
 -11  -1   1   53.92   12.89
  11   1  -1   83.27   15.03
 -11   1   2    9.58    6.00
 -11  -1   2   -0.00    4.32
  11   1  -2    8.18    6.39
 -11   1   3   34.67   10.15
  11  -1  -3   27.11    8.84
 -11  -1   3   28.01    9.65
 -11  -1   3   40.84   11.07
  11   1  -3   36.20   10.17
 -11   1   4    0.00    4.18
 -11   1   4   -0.00    4.69
  11  -1  -4   -0.00    4.71
 -11  -1   4    0.00    4.49
 -11  -1   4    0.00    4.32
  11   1  -4    1.70    6.07
 -11   1   5    4.69    5.06
  11  -1  -5    0.00    5.18
 -11  -1   5    0.70    4.47
 -11  -1   5    4.09    5.48
  11   1  -5    4.35    5.93
 -11   1   6    1.93    5.79
  11  -1  -6    6.72    5.87
 -11  -1   6    0.00    4.75
 -11  -1   6    1.60    4.61
  11   1  -6    3.71    5.65
 -11   1   7   35.23   10.09
  11  -1  -7   30.25    9.33
 -11  -1   7   28.93   10.21
  11   1  -7   21.52    8.79
 -11   1   8    0.27    4.99
  11  -1  -8    2.43    4.89
 -11  -1   8    1.81    4.98
  11   1  -8   -0.00    6.81
 -11   1   9   18.73    7.54
  11  -1  -9    1.82    4.78
 -11  -1   9    4.04    6.83
  11   1  -9    8.10    7.39
 -11   1  10    2.16    5.08
  11  -1 -10    0.00    5.09
 -11  -1  10    2.02    5.27
  11   1 -10    0.00    4.26
 -11   1  11   17.93    7.51
  11  -1 -11    5.16    5.78
 -11  -1  11   -0.00    5.83
  11   1 -11    4.33    5.11
 -11   1  12   -0.00    5.87
  11  -1 -12   -0.00    4.96
 -11  -1  12   -0.00    5.61
  11   1 -12   10.44    7.12
 -11   1  13   18.23    8.48
  11  -1 -13   35.03   10.26
 -11  -1  13   17.73    8.48
  11   1 -13   21.62    9.24
 -11   1  14   -0.00    5.54
  11  -1 -14   -0.00    4.16
 -11  -1  14    0.00    4.80
  11   1 -14    1.48    4.04
 -11   1  15    0.00    4.93
  11  -1 -15    2.06    4.56
 -11  -1  15   -0.00    4.30
  11   1 -15    0.27    5.37
 -11   1  16   -0.00    5.59
  11  -1 -16    2.55    5.29
 -11  -1  16    0.03    4.81
  11   1 -16    2.04    5.38
 -11   1  17    7.11    6.72
  11  -1 -17    4.33    5.86
 -11  -1  17   16.90    9.04
  11   1 -17   16.02    7.56
 -11   1  18   -0.00    5.79
  11  -1 -18   -0.00    5.04
 -11  -1  18    3.72    6.35
  11   1 -18    2.64    5.25
 -11   1  19    4.54    6.31
  11  -1 -19   12.93    7.68
 -11  -1  19    0.95    6.07
  11   1 -19    0.00    4.87
 -11   1  20   -0.00    6.38
  11  -1 -20    1.83    5.15
 -11  -1  20    0.19    5.25
  11   1 -20    0.26    4.18
 -11   1  21   -0.00    5.36
  11  -1 -21   -0.00    5.15
 -11  -1  21   -0.00    4.63
  11   1 -21   -0.00    6.06
 -11   1  22    0.84    5.02
  11  -1 -22    1.05    4.41
 -11  -1  22   -0.00    4.93
  11   1 -22    7.70    6.98
 -11   1  23   20.84    9.65
  11  -1 -23   11.04    7.45
 -11  -1  23    6.96    7.22
  11   1 -23   21.81    9.14
 -11   1  24   -0.00    5.14
  11  -1 -24    0.12    4.74
 -11  -1  24    1.53    6.18
  11   1 -24    0.00    5.75
  11  -1 -25    0.74    5.49
 -11  -1  25    7.24    6.92
  11   1 -25    1.79    5.75
 -11   1  26    4.07    6.53
  11  -1 -26   -0.00    5.61
  11   1 -26   -0.00    5.27
 -11   1  27    0.50    5.76
  11  -1 -27    0.00    5.52
  11   1 -27    7.20    7.24
 -11   1  28   -0.00    6.49
  11  -1 -28   -0.00    5.87
  11   1 -28   -0.00    5.82
  11  -1 -29    1.91    5.57
  11   1 -29   -0.00    6.06
  11  -1 -30    3.30    6.64
  11   1 -30    0.00    4.89
 -11   2   1    7.69    6.53
 -11  -2   1   12.21    6.60
 -11  -2   1   18.29    7.92
 -11   2   2    0.23    3.78
 -11  -2   2    0.00    4.45
 -11  -2   2    1.60    5.18
  11   2  -2   -0.00    5.79
 -11   2   3    8.85    5.82
 -11  -2   3    5.17    6.50
 -11  -2   3    7.03    6.47
  11   2  -3   13.32    7.81
 -11   2   4    3.85    5.53
 -11  -2   4    3.47    6.72
 -11  -2   4    6.18    5.91
  11   2  -4   12.77    6.61
 -11   2   5   38.72   10.46
 -11  -2   5   28.66    9.35
 -11  -2   5   26.03    9.87
 -11   2   6    9.41    5.93
  11  -2  -6    5.21    4.87
 -11  -2   6    8.38    6.01
 -11  -2   6    4.94    5.82
  11   2  -6   10.10    7.11
 -11   2   7    0.00    4.11
  11  -2  -7    9.95    6.07
 -11  -2   7   -0.00    5.12
 -11  -2   7    8.29    7.62
  11   2  -7    0.00    6.05
 -11   2   8    0.28    4.07
  11  -2  -8    3.80    4.85
 -11  -2   8    8.15    6.45
  11   2  -8    3.66    6.61
 -11   2   9   17.39    8.17
  11  -2  -9   25.82    9.12
 -11  -2   9   41.09   11.08
  11   2  -9   10.85    7.51
 -11   2  10    4.50    6.48
  11  -2 -10    3.76    6.10
 -11  -2  10   -0.00    4.91
  11   2 -10    0.00    5.32
  11  -2 -11   23.25    8.22
 -11  -2  11    7.63    7.01
  11   2 -11    5.80    6.29
 -11   2  12    2.96    5.52
  11  -2 -12   -0.00    3.98
 -11  -2  12    1.70    5.19
  11   2 -12   -0.00    5.34
 -11   2  13    0.26    4.79
  11  -2 -13    2.81    4.68
 -11  -2  13    3.57    5.95
  11   2 -13   -0.00    4.32
 -11   2  14    1.94    5.00
  11  -2 -14    0.83    3.94
 -11  -2  14    5.52    6.09
  11   2 -14    3.00    5.51
 -11   2  15   24.44    9.17
  11  -2 -15    8.82    6.36
 -11   2  16    3.91    5.38
  11  -2 -16    3.04    5.56
 -11  -2  16    9.33    7.29
  11   2 -16    8.01    6.70
 -11   2  17   -0.00    4.43
  11  -2 -17    6.53    5.87
 -11  -2  17    5.91    6.54
  11   2 -17    0.85    4.81
 -11   2  18    0.00    4.93
  11  -2 -18    1.61    4.52
 -11  -2  18    1.28    4.99
  11   2 -18   -0.00    6.00
 -11   2  19    9.58    6.84
  11  -2 -19    4.37    5.46
 -11  -2  19    5.63    6.18
  11   2 -19    2.92    6.30
 -11   2  20   -0.00    5.34
  11  -2 -20    2.58    6.08
 -11  -2  20    0.15    5.16
  11   2 -20    0.00    6.01
 -11   2  21    8.15    6.79
  11  -2 -21   10.20    6.59
 -11  -2  21   23.05   10.12
  11   2 -21    4.21    5.83
 -11   2  22    0.00    5.62
  11  -2 -22   -0.00    4.82
 -11  -2  22   -0.00    6.07
  11   2 -22    2.28    6.50
 -11   2  23    4.96    6.25
  11  -2 -23    0.00    5.91
 -11  -2  23    2.94    6.30
 -11   2  24    2.62    5.31
  11  -2 -24    0.84    4.89
  11   2 -24    3.49    5.38
 -11   2  25    3.88    6.19
  11  -2 -25    0.16    5.57
  11   2 -25    3.45    6.15
 -11   2  26    0.00    3.96
  11  -2 -26   -0.00    4.93
  11   2 -26    1.40    4.73
 -11   2  27    6.66    7.76
  11  -2 -27    6.09    5.84
  11   2 -27    0.00    6.78
 -11   2  28   -0.00    6.89
  11  -2 -28   -0.00    5.38
  11   2 -28   -0.00    5.15
 -11   2  29    4.51    6.40
  11  -2 -29    1.56    6.12
  11   2 -29    2.28    6.05
  11  -2 -30    0.00    6.48
  11   2 -30    1.79    5.75
 -11   3   1   17.01    6.68
 -11   3   1    2.17    5.05
  11  -3  -1    5.25    5.43
 -11  -3   1   10.07    6.09
 -11  -3   1   17.57    8.00
 -11   3   2    2.53    5.49
  11  -3  -2   17.78    7.46
 -11  -3   2    7.10    6.67
 -11  -3   2   11.73    7.14
 -11   3   3   21.15    8.76
 -11  -3   3   48.44   11.91
 -11  -3   3   18.26    9.13
  11   3  -3   31.72   10.27
 -11  -3   4    0.86    5.04
  11   3  -4    0.21    5.71
 -11   3   5    8.97    5.02
 -11  -3   5    3.02    5.41
 -11  -3   5    2.33    5.92
  11   3  -5   -0.00    5.25
 -11   3   6    1.32    4.99
 -11  -3   6   -0.00    5.16
 -11  -3   6   -0.00    5.99
  11   3  -6   11.79    7.96
 -11   3   7   46.92   10.20
  11  -3  -7   31.83    9.54
 -11  -3   7   24.78   10.05
 -11  -3   7   28.68   10.76
  11   3  -7   31.36   10.12
 -11   3   8    3.89    4.69
  11  -3  -8    2.23    5.04
 -11  -3   8    1.73    6.03
 -11  -3   8    3.96    5.68
  11   3  -8   -0.00    5.30
 -11   3   9   -0.00    4.75
  11  -3  -9    4.73    5.35
 -11  -3   9    4.26    5.82
  11   3  -9   -0.00    5.69
 -11   3  10    2.31    4.09
  11  -3 -10   -0.00    4.43
 -11  -3  10    4.20    5.92
  11   3 -10   -0.00    4.92
 -11   3  11    3.46    5.22
  11  -3 -11    4.42    4.44
 -11  -3  11    7.28    5.88
 -11   3  12    1.97    5.49
  11  -3 -12    0.20    3.74
 -11  -3  12    3.83    5.35
  11   3 -12    3.64    5.86
 -11   3  13    8.51    6.18
  11  -3 -13    3.80    4.45
 -11  -3  13   11.12    8.12
  11   3 -13    7.93    6.89
 -11   3  14    0.25    4.91
  11  -3 -14    5.67    5.43
 -11  -3  14   -0.00    5.30
  11   3 -14    0.00    5.21
 -11   3  15    1.15    3.68
  11  -3 -15    0.00    3.91
 -11  -3  15    7.11    6.89
  11   3 -15    3.43    5.78
 -11   3  16    2.98    4.90
  11  -3 -16    0.32    4.27
 -11  -3  16   -0.00    6.46
  11   3 -16    5.46    6.21
 -11   3  17    8.62    6.47
  11  -3 -17    0.06    5.11
 -11  -3  17   15.74    8.30
 -11   3  18    0.00    4.98
  11  -3 -18   -0.00    4.73
 -11  -3  18   -0.00    5.65
  11   3 -18   -0.00    5.91
 -11   3  19    2.44    6.44
  11  -3 -19   -0.00    5.01
 -11  -3  19   11.55    7.69
  11   3 -19   12.03    7.57
 -11   3  20   10.16    7.20
 -11  -3  20    1.93    6.11
  11   3 -20    3.05    6.37
 -11   3  21    0.51    4.87
  11  -3 -21    5.78    5.97
 -11  -3  21    0.74    5.42
  11   3 -21   -0.00    5.70
 -11   3  22    7.18    7.90
  11  -3 -22    6.75    6.57
  11   3 -22   -0.00    5.67
 -11   3  23   27.62   10.13
  11  -3 -23   11.21    7.19
  11   3 -23   24.07   10.59
 -11   3  24    3.52    6.26
  11  -3 -24    3.91    5.59
  11   3 -24    2.67    6.13
 -11   3  25   -0.00    5.03
  11  -3 -25    3.44    5.63
  11   3 -25    1.51    6.66
 -11   3  26    1.83    5.44
  11  -3 -26   -0.00    6.21
 -11   3  27   12.10    8.33
  11  -3 -27    2.24    6.41
  11   3 -27    0.00    6.74
 -11   3  28   -0.00    6.26
  11  -3 -28   -0.00    6.71
  11   3 -28    0.00    5.69
 -11   3  29    7.88    7.00
  11  -3 -29    0.60    5.44
  11   3 -29    0.00    6.60
 -11   3  30   -0.00    6.77
  11  -3 -30   -0.00    6.10
 -11   4   1   40.34    8.84
 -11   4   1    9.57    5.81
  11  -4  -1   29.20    8.47
 -11  -4   1   30.31    9.29
 -11  -4   1   12.57    8.29
 -11   4   2    0.26    3.77
 -11   4   2    0.28    4.41
  11  -4  -2    2.16    3.88
 -11  -4   2    0.00    4.92
 -11  -4   2    2.92    7.30
 -11   4   3   -0.00    3.61
  11  -4  -3    1.18    4.53
 -11  -4   3   -0.00    5.58
 -11  -4   3    4.32    6.30
  11   4  -3    0.00    6.93
 -11   4   4    1.95    4.35
  11  -4  -4    6.20    5.37
 -11  -4   4   -0.00    6.13
 -11  -4   4    9.61    7.58
  11   4  -4   12.07    6.78
 -11   4   5   32.55    9.28
 -11  -4   5   24.36    9.57
  11   4  -5   34.17   10.80
 -11   4   6   16.23    7.09
 -11  -4   6    6.14    6.24
 -11  -4   6    4.24    6.02
  11   4  -6    6.41    7.23
 -11   4   7    2.62    5.19
 -11  -4   7   -0.00    7.15
 -11  -4   7    0.73    5.34
  11   4  -7   -0.00    5.67
 -11   4   8    0.00    5.38
 -11  -4   8    3.56    6.17
 -11  -4   8   -0.00    6.99
  11   4  -8    0.00    5.26
 -11   4   9   25.27    8.30
  11  -4  -9   22.42    8.14
 -11  -4   9    3.13    5.93
 -11  -4   9   20.81    9.50
  11   4  -9   18.19    9.67
 -11   4  10   10.20    6.15
  11  -4 -10    2.81    4.87
 -11  -4  10    4.77    6.59
  11   4 -10    9.05    6.76
 -11   4  11   10.34    6.24
  11  -4 -11    8.83    5.45
 -11  -4  11    7.93    7.64
  11   4 -11    5.16    7.62
 -11   4  12    9.54    5.90
 -11  -4  12   -0.00    5.83
  11   4 -12   12.89    7.00
 -11   4  13    0.39    4.71
  11  -4 -13    3.44    4.58
 -11  -4  13    4.68    6.02
  11   4 -13   -0.00    5.58
 -11   4  14   -0.00    4.90
  11  -4 -14    7.50    5.51
 -11  -4  14    2.60    5.38
  11   4 -14   -0.00    5.70
 -11   4  15   13.70    8.17
  11  -4 -15    7.98    6.11
 -11  -4  15    0.00    6.13
  11   4 -15   12.30    7.51
 -11   4  16    9.61    6.23
  11  -4 -16    4.34    5.30
 -11  -4  16    1.81    5.43
  11   4 -16    2.56    5.52
 -11   4  17   -0.00    5.36
  11  -4 -17    6.61    5.56
 -11  -4  17    1.39    5.82
  11   4 -17    6.82    6.48
 -11   4  18   -0.00    5.18
 -11  -4  18   -0.00    5.74
  11   4 -18   -0.00    4.84
 -11   4  19   -0.00    4.95
  11  -4 -19   -0.00    6.09
  11   4 -19    0.00    4.64
 -11   4  20    0.00    5.52
  11  -4 -20    0.00    5.69
  11   4 -20    5.52    5.72
 -11   4  21   12.51    7.38
  11  -4 -21    0.00    6.63
  11   4 -21   10.70    8.01
 -11   4  22    7.58    6.89
  11  -4 -22    7.77    6.46
  11   4 -22    3.49    5.54
 -11   4  23   -0.00    5.14
  11  -4 -23    0.99    5.27
  11   4 -23   -0.00    6.19
 -11   4  24    3.16    5.99
  11  -4 -24    2.27    5.87
  11   4 -24    2.41    6.69
 -11   4  25   18.34    8.92
  11  -4 -25   18.68    9.32
  11   4 -25    6.26    7.84
  11  -4 -26    6.11    6.86
  11   4 -26    0.81    5.23
  11  -4 -27   -0.00    5.41
  11   4 -27   13.93    8.38
 -11   4  28    0.00    5.54
  11  -4 -28   -0.00    5.02
  11   4 -28   -0.00    7.23
 -11   4  29   -0.00    6.07
  11  -4 -29   -0.00    5.25
 -11   4  30    2.25    6.94
  11  -4 -30    0.00    5.44
 -11   4  31   11.62    8.39
 -11  -5   1    4.13    6.73
 -11  -5   1   -0.00    5.63
 -11   5   2   16.64    6.38
 -11  -5   2   30.00   10.16
 -11  -5   2   20.90    9.32
 -11  -5   3   26.69   10.12
 -11  -5   3    9.29    7.99
 -11   5   4    0.00    4.65
 -11  -5   4   11.22    6.81
  11   5  -4    1.89    5.19
 -11   5   5    6.57    4.79
  11  -5  -5    0.34    3.59
 -11  -5   5   -0.00    5.74
 -11  -5   5    0.00    5.56
  11   5  -5    0.49    4.80
 -11   5   6    9.59    6.82
 -11  -5   6    2.38    6.13
 -11  -5   6    5.43    6.38
  11   5  -6   -0.00    5.76
 -11   5   7   10.21    5.89
 -11  -5   7    8.86    7.78
 -11  -5   7   13.96    8.34
  11   5  -7    4.51    7.80
 -11   5   8    5.98    5.55
 -11  -5   8    6.29    7.32
 -11  -5   8    0.00    6.65
  11   5  -8    4.68    7.70
 -11   5   9   11.06    6.72
  11  -5  -9   12.87    5.80
 -11  -5   9   19.42    8.81
 -11  -5   9    7.45    7.86
  11   5  -9    6.07    6.89
  11  -5 -10    2.21    4.22
 -11  -5  10    1.69    5.12
 -11  -5  10    0.00    5.78
  11   5 -10   -0.00    6.18
 -11   5  11    4.78    5.69
  11  -5 -11    0.81    4.43
 -11  -5  11    3.11    6.08
 -11  -5  11    1.34    6.15
  11   5 -11    7.90    7.45
 -11   5  12    9.25    6.67
  11  -5 -12   18.04    7.18
 -11  -5  12   23.58   10.01
  11   5 -12    3.84    6.59
 -11   5  13   21.13    7.91
  11  -5 -13    2.61    5.03
 -11  -5  13   16.85    8.81
  11   5 -13   29.51   10.07
 -11   5  14   -0.00    5.54
  11  -5 -14    0.76    3.95
 -11  -5  14    3.22    6.69
  11   5 -14    0.00    6.66
 -11   5  15   -0.00    4.81
  11  -5 -15    1.04    3.91
 -11  -5  15   -0.00    5.63
  11   5 -15    0.95    5.96
 -11   5  16    4.22    6.83
  11  -5 -16    0.29    4.29
  11   5 -16    4.14    6.15
 -11   5  17    5.68    5.64
  11  -5 -17    2.44    5.21
  11   5 -17   -0.00    6.31
 -11   5  18   13.16    7.38
  11  -5 -18    9.37    6.95
  11   5 -18    0.83    6.04
  11  -5 -19    6.32    6.06
  11   5 -19   -0.00    6.99
 -11   5  20   -0.00    4.55
  11  -5 -20    1.45    4.81
  11   5 -20   -0.00    4.31
 -11   5  21    2.36    6.07
  11  -5 -21    0.40    4.62
  11   5 -21    1.72    4.85
 -11   5  22    2.51    5.04
  11  -5 -22    0.00    5.21
  11   5 -22    0.00    7.36
 -11   5  23   11.26    7.99
  11  -5 -23    4.95    6.63
  11   5 -23    0.00    5.41
 -11   5  24    0.76    5.80
  11  -5 -24    0.00    5.75
  11   5 -24   -0.00    6.41
 -11   5  25    0.00    4.94
  11  -5 -25   -0.00    5.46
  11   5 -25    4.21    7.28
 -11   5  26    0.80    4.68
  11  -5 -26    0.44    4.83
  11   5 -26    7.30    7.04
 -11   5  27   -0.00    4.29
  11  -5 -27    4.15    6.08
  11   5 -27   -0.00    6.74
 -11   5  28    6.49    7.59
  11  -5 -28   10.11    6.83
  11   5 -28   11.65    7.76
 -11   5  29   -0.00    5.90
  11  -5 -29   -0.00    5.95
 -11   5  30    0.00    6.05
  11  -5 -30    3.49    5.85
 -11   5  31    1.53    5.44
 -11   5  32   -0.00    5.29
 -11   6   1    9.41    5.18
 -11  -6   1   14.69    8.38
 -11  -6   1    6.29    7.16
 -11   6   2   -0.00    3.46
 -11  -6   2   -0.00    5.32
 -11  -6   2   -0.00    6.17
 -11   6   3    5.56    4.99
 -11  -6   3    4.08    5.46
 -11  -6   3    0.00    6.99
 -11   6   4    9.93    5.60
 -11  -6   4   20.59    8.70
 -11  -6   4    8.50    6.47
 -11   6   5    8.35    5.49
 -11  -6   5   15.95    8.54
 -11  -6   5    0.00    6.30
  11   6  -5   17.23    8.71
 -11   6   6   11.11    5.73
 -11  -6   6    6.94    7.24
 -11  -6   6   16.83    8.23
  11   6  -6    9.18    6.71
 -11   6   7    2.54    4.29
 -11  -6   7    0.00    5.27
 -11  -6   7    6.47    7.14
  11   6  -7   10.67    7.08
 -11   6   8    6.13    5.10
 -11  -6   8   -0.00    6.20
 -11  -6   8    4.33    7.11
  11   6  -8    3.35    6.33
 -11   6   9   22.38    7.43
 -11  -6   9    0.40    6.73
 -11  -6   9    0.00    5.60
  11   6  -9    7.46    6.84
 -11   6  10    5.57    6.55
  11  -6 -10    8.83    4.94
 -11  -6  10    2.69    6.14
 -11  -6  10    0.48    6.10
 -11   6  11    0.97    5.05
  11  -6 -11    2.40    5.32
 -11  -6  11    2.17    6.47
 -11  -6  11    5.45    6.65
  11   6 -11    6.34    8.04
 -11   6  12    3.32    5.18
  11  -6 -12   -0.00    4.22
 -11  -6  12    5.86    5.32
  11   6 -12   -0.00    6.23
 -11   6  13    0.00    4.92
  11  -6 -13    0.00    4.40
  11   6 -13    5.34    6.11
 -11   6  14    0.00    6.00
  11  -6 -14    3.45    5.30
  11   6 -14    7.83    7.32
  11   6 -15   -0.00    6.57
 -11   6  16   12.94    6.92
  11  -6 -16    8.92    6.60
  11   6 -16   13.01    7.11
 -11   6  17    1.60    5.72
  11  -6 -17    0.16    4.39
  11   6 -17   -0.00    6.00
 -11   6  18    0.00    5.22
  11  -6 -18    0.79    3.84
  11   6 -18    2.26    6.02
 -11   6  19    0.00    4.92
  11  -6 -19    3.30    6.10
  11   6 -19    7.93    7.16
 -11   6  20    1.62    4.47
  11  -6 -20    2.41    4.73
  11   6 -20    1.35    4.60
 -11   6  21    8.21    6.87
  11  -6 -21    0.00    4.33
  11   6 -21    0.64    4.54
 -11   6  22    3.31    5.22
  11  -6 -22    1.30    5.55
  11   6 -22   10.19    7.18
 -11   6  23    0.00    5.14
  11  -6 -23    6.80    6.77
  11   6 -23    0.12    5.00
 -11   6  24    0.00    6.12
  11  -6 -24   -0.00    5.12
  11   6 -24    1.73    5.27
 -11   6  25    0.54    4.67
  11  -6 -25    3.82    6.32
  11   6 -25    0.00    5.90
 -11   6  26    3.66    5.19
  11  -6 -26    4.76    5.07
  11   6 -26    6.83    6.16
 -11   6  27    0.24    7.24
  11  -6 -27    0.19    5.56
  11   6 -27    0.00    5.49
 -11   6  28    5.54    6.71
  11  -6 -28    1.53    5.12
 -11   6  29   -0.00    7.14
  11  -6 -29    2.29    5.76
 -11   6  30    6.35    7.87
  11  -6 -30   -0.00    5.19
 -11   6  31    0.26    6.98
 -11   7   1    1.91    3.90
 -11  -7   1    2.41    5.44
 -11   7   2   13.53    5.95
 -11  -7   2   11.08    7.52
 -11   7   3   -0.00    3.93
 -11  -7   3    0.56    4.81
 -11  -7   3    7.91    6.85
 -11   7   4    6.22    4.89
 -11  -7   4   -0.00    5.50
 -11  -7   4   11.96    8.84
 -11   7   5   -0.00    4.46
 -11  -7   5    4.23    5.45
 -11  -7   5    0.00    6.41
 -11   7   6   12.02    6.62
 -11  -7   6    9.06    7.55
 -11  -7   6    4.24    7.07
 -11   7   7    0.00    3.48
 -11  -7   7   -0.00    5.55
 -11  -7   7    0.32    6.39
  11   7  -7   -0.00    6.81
 -11   7   8   20.24    8.02
 -11  -7   8   15.45    9.02
  11   7  -8   12.89    9.07
 -11   7   9   14.11    6.76
 -11  -7   9    5.94    5.93
  11   7  -9   16.28    8.69
 -11   7  10   -0.00    5.83
 -11  -7  10   -0.00    5.86
  11   7 -10    3.13    6.55
 -11   7  11   -0.00    4.66
 -11  -7  11    3.30    5.65
  11   7 -11   -0.00    5.76
 -11   7  12    7.11    5.42
 -11  -7  12    2.91    7.60
  11   7 -12   24.23    9.52
 -11   7  13    5.08    5.70
 -11  -7  13    0.00    7.15
  11   7 -13   11.47    8.59
 -11   7  14    5.93    5.94
 -11  -7  14    0.00    6.09
  11   7 -14   -0.00    5.61
 -11   7  15   -0.00    4.54
  11   7 -15   -0.00    4.50
 -11   7  16   14.49    6.88
  11  -7 -16    1.45    4.29
  11   7 -16    5.15    6.22
 -11   7  17    0.00    5.58
  11  -7 -17   -0.00    4.39
  11   7 -17    4.43    7.66
 -11   7  18   10.88    7.44
  11  -7 -18    7.43    6.33
  11   7 -18   17.34    8.89
 -11   7  19   -0.00    5.27
  11  -7 -19    0.53    4.31
  11   7 -19   -0.00    5.49
 -11   7  20    1.35    5.19
  11  -7 -20    4.39    6.37
  11   7 -20   -0.00    5.93
 -11   7  21   -0.00    6.09
  11  -7 -21    1.48    4.36
  11   7 -21    1.48    5.29
 -11   7  22   -0.00    5.90
  11   7 -22   -0.00    6.59
 -11   7  23   -0.00    6.46
  11  -7 -23    6.02    5.52
  11   7 -23    1.53    5.66
 -11   7  24    0.94    5.61
  11  -7 -24    0.00    5.55
  11   7 -24   -0.00    7.74
 -11   7  25    3.44    6.56
  11  -7 -25    1.83    5.67
  11   7 -25   -0.00    5.49
 -11   7  26   -0.00    6.23
  11  -7 -26   -0.00    5.63
 -11   7  27    8.06    6.99
  11  -7 -27    5.57    7.05
 -11   7  28   -0.00    5.32
  11  -7 -28    2.75    6.31
 -11   7  29   -0.00    4.86
  11  -7 -29   -0.00    5.77
  11  -7 -30   -0.00    4.51
 -11   8   1    3.03    3.64
 -11  -8   1    3.03    5.71
 -11   8   2    6.20    4.82
 -11  -8   2    3.20    6.50
 -11   8   3    1.70    3.39
 -11  -8   3   -0.00    5.54
 -11  -8   4   10.80    6.85
 -11   8   5    0.00    4.64
 -11  -8   5   10.20    7.63
 -11   8   6   25.71    7.28
 -11  -8   6    7.20    7.35
 -11   8   7   11.09    5.67
 -11  -8   7    0.29    6.11
 -11   8   8    0.00    5.06
 -11  -8   8   10.52    6.78
  11   8  -8   -0.00    5.18
 -11  -8   9    7.33    6.95
  11   8  -9   -8.55    8.24
 -11   8  10    8.25    5.65
 -11  -8  10   17.60    8.29
  11   8 -10   12.76    8.07
 -11   8  11    4.69    4.67
 -11  -8  11    3.78    6.02
  11   8 -11    0.73    6.05
 -11   8  12    2.27    4.46
 -11  -8  12    1.98    6.63
  11   8 -12    6.00    7.74
 -11   8  13   -0.00    3.89
 -11  -8  13   -0.00    5.23
  11   8 -13    0.00    5.65
 -11   8  14    0.83    4.14
 -11  -8  14   -0.00    5.02
  11   8 -14   -0.00    5.86
 -11   8  15   -0.00    4.80
 -11  -8  15   -0.00    5.36
  11   8 -15    0.00    6.21
 -11   8  16   -0.00    4.84
 -11  -8  16   15.40    8.64
  11   8 -16   19.13   10.07
 -11   8  17   -0.00    4.72
  11   8 -17    1.06    5.62
 -11   8  18   -0.00    4.81
  11   8 -18    4.47    7.12
 -11   8  19    3.60    5.89
  11   8 -19    2.11    6.47
 -11   8  20    9.58    6.50
  11   8 -20   -0.00    7.49
 -11   8  21    1.94    6.00
 -11   8  22   14.07    6.86
  11   8 -22   -0.00    6.86
  11  -8 -23    1.12    4.74
  11   8 -23    1.71    6.13
 -11   8  24    1.00    3.85
  11  -8 -24    1.19    5.47
  11   8 -24   -0.00    5.77
 -11   8  25    6.85    5.45
  11  -8 -25   -0.00    4.57
 -11   8  26    1.25    4.23
  11  -8 -26    6.26    6.69
  11  -8 -27    4.67    6.51
  11  -8 -28    3.69    6.28
  11  -8 -29    0.91    5.22
 -11   9   1   -0.00    3.96
 -11  -9   1    2.95    6.07
 -11   9   2   29.03    7.29
 -11  -9   2   15.55    9.12
 -11   9   3    1.51    3.59
 -11  -9   3   13.10    7.92
 -11   9   4   14.79    6.42
 -11  -9   4    3.22    6.47
 -11   9   5   -0.00    4.33
 -11  -9   5    2.54    5.27
 -11   9   6    8.32    5.03
 -11  -9   7   -0.00    4.82
 -11   9   8    7.60    5.03
 -11  -9   8    7.18    6.14
 -11   9   9   -0.00    3.74
 -11  -9   9    2.61    5.97
 -11   9  10   -0.00    4.48
 -11  -9  10    2.22    7.12
  11   9 -10   -0.00    5.75
 -11   9  11   -0.00    4.39
 -11  -9  11    0.97    5.83
  11   9 -11    0.00    6.45
 -11   9  12    6.00    5.76
  11   9 -12   21.00   10.24
 -11   9  13    1.53    4.20
 -11  -9  13    0.00    6.19
  11   9 -13   10.26    8.36
 -11   9  14    5.20    5.51
 -11  -9  14    2.35    6.00
  11   9 -14    0.00    7.32
 -11   9  15    1.87    4.45
 -11  -9  15   -0.00    5.06
  11   9 -15    0.42    5.75
 -11  -9  16    3.65    6.50
  11   9 -16    0.09    5.66
 -11   9  17    1.41    5.03
 -11  -9  17    3.29    6.62
  11   9 -17    1.74    6.19
 -11   9  18    9.60    5.44
 -11  -9  18    4.44    6.98
  11   9 -18    9.78    8.85
 -11   9  19    4.03    4.76
  11   9 -19    7.65    8.28
 -11   9  20   -0.00    4.33
  11   9 -20    9.10    7.62
 -11   9  21    0.53    3.52
  11   9 -21   -0.00    6.56
 -11   9  22    0.00    4.87
  11   9 -22    5.57    6.76
 -11   9  23   -0.00    4.16
 -11  10   1    2.04    3.45
 -11 -10   1   -0.00    5.88
 -11  10   2    6.22    4.17
 -11  10   3    1.87    3.73
 -11 -10   3   -0.00    6.52
 -11  10   4    4.13    4.37
 -11 -10   4   11.18    8.60
 -11 -10   5   -0.00    6.05
 -11  10   6    8.95    5.29
 -11 -10   6    3.15    7.16
 -11  10   7    4.06    4.67
 -11 -10   7    0.58    6.11
 -11  10   8    2.48    4.76
 -11 -10   8   15.43    8.42
 -11  10   9    0.00    4.09
 -11 -10   9    4.38    6.65
 -11  10  10   12.14    5.79
 -11 -10  10    0.77    6.33
 -11  10  11    1.83    5.24
 -11 -10  11    4.57    7.41
  11  10 -11   -0.00    5.62
 -11  10  12    0.00    3.82
 -11 -10  12    0.00    7.41
  11  10 -12    0.00    6.38
 -11  10  13    0.00    4.14
 -11 -10  13   -0.00    6.94
  11  10 -13    4.51    5.71
 -11  10  14    6.52    4.56
  11  10 -14    1.56    6.04
 -11  10  15   -0.00    4.18
 -11 -10  15    0.75    4.91
  11  10 -15   -0.00    5.63
 -11  10  16   14.35    6.27
 -11 -10  16    0.25    6.11
  11  10 -16    6.68    7.76
 -11  10  17    1.27    4.55
 -11 -10  17   -0.00    5.46
  11  10 -17    2.75    6.10
 -11  10  18    0.00    3.87
 -11 -10  18   -0.00    5.66
  11  10 -18    4.63    7.67
 -11  10  19   -0.00    3.99
 -11 -10  19    0.50    5.68
  11  10 -19   -0.00    5.95
 -11  10  20    0.00    4.98
 -11 -10  20    4.17    6.28
  11  10 -20   -0.00    6.64
 -11 -10  21    4.47    5.76
 -11  11   1   -0.00    3.52
 -11 -11   1   -0.00    5.63
 -11  11   2    0.00    3.98
 -11 -11   2    4.01    6.90
 -11  11   3    0.57    3.61
 -11 -11   3    0.00    5.96
 -11  11   4   11.63    4.98
 -11 -11   4   11.77    7.83
 -11  11   5    1.57    3.74
 -11 -11   5    0.68    5.43
 -11  11   6    4.01    3.84
 -11 -11   6    0.93    6.29
 -11  11   7   -0.00    3.70
 -11 -11   7   -0.00    6.08
 -11  11   8    9.06    5.69
 -11 -11   8   12.62    8.35
 -11  11   9    0.74    3.45
 -11 -11   9   -0.00    6.62
 -11  11  10    2.21    3.74
 -11 -11  10    1.15    6.38
 -11  11  11    3.35    4.05
 -11 -11  11    2.65    5.30
 -11  11  12    8.58    5.09
 -11 -11  12    4.42    7.25
 -11  11  13    1.47    3.60
 -11 -11  13    3.31    6.90
  11  11 -13   -0.00    7.10
 -11  11  14   -0.00    4.46
 -11 -11  14    3.47    8.18
  11  11 -14    0.69    5.38
 -11  11  15   -0.00    3.51
 -11 -11  15   -0.00    6.57
  11  11 -15   -0.00    6.53
 -11  11  16    6.35    5.34
  11  11 -16    5.32    7.13
 -11 -11  17    2.07    6.80
  11  11 -17    0.00    5.64
 -11 -11  18    2.56    6.73
  11  11 -18    5.71    6.70
 -11  12   1   -0.00    3.76
 -11 -12   1    0.00    5.85
 -11  12   2    0.00    4.01
 -11 -12   2    3.54    5.72
 -11  12   3    2.79    3.45
 -11 -12   3   -0.00    6.23
 -11  12   4    3.99    3.88
 -11 -12   4   14.17    8.68
 -11  12   5   -0.00    2.80
 -11 -12   5    0.00    5.59
 -11  12   6    5.63    4.56
 -11 -12   6   -0.00    6.19
 -11  12   7   -0.00    3.83
 -11 -12   7   -0.00    6.81
 -11  12   8   -0.00    3.08
 -11 -12   8   -0.00    6.37
 -11  12   9   -0.00    3.23
 -11 -12   9   -0.00    5.50
 -11  12  10   -0.00    3.14
 -11 -12  10    3.77    6.89
 -11  12  11    1.18    4.39
 -11  12  12    0.00    4.19
 -11 -12  12   -0.00    6.11
 -11 -12  13    0.46    5.26
 -11 -12  14   -0.00    6.53
 -11 -12  15   -0.00    6.80
 -11 -13   1    0.11    6.37
 -11  13   2    3.64    3.63
 -11 -13   2    8.99    7.33
 -11  13   3   -0.00    3.21
 -11 -13   3    3.38    6.67
 -11  13   4    5.87    3.72
 -11 -13   4    4.03    5.59
 -11  13   5   -0.00    3.17
 -11 -13   5    5.08    5.76
 -11  13   6    0.81    3.41
 -11 -13   6    0.84    5.36
 -11  13   7    0.00    4.14
 -11 -13   7   -0.00    5.87
 -11  13   8    7.47    4.46
 -11 -13   8    2.31    6.16
 -11  14   1    1.37    2.68
 -11  14   2   -0.00    2.74
 -11  14   3    1.16    3.18
 -10   0   1    0.00    4.57
 -10   0   2   24.43    7.99
 -10   0   3   -0.00    4.68
 -10   0   4   72.03   14.29
 -10   0   5    5.35    5.93
 -10   0   6   16.93    8.32
 -10   0   7    9.33    6.60
  10   0  -7    1.71    5.08
 -10   0   8   10.93    6.20
  10   0  -8    3.09    5.61
 -10   0   9    0.00    4.09
  10   0  -9   -0.00    5.53
 -10   0  10   70.78   14.01
 -10   0  11   -0.00    5.81
  10   0 -11    0.00    5.37
 -10   0  12    5.59    5.92
  10   0 -12    3.39    4.94
 -10   0  13   -0.00    5.18
  10   0 -13    0.95    3.86
 -10   0  14   15.14    8.11
  10   0 -14   17.19    7.03
 -10   0  15    0.96    4.67
  10   0 -15   -0.00    3.90
 -10   0  16   14.66    8.64
  10   0 -16   28.88    9.17
 -10   0  17    0.14    4.52
  10   0 -17    2.05    4.40
 -10   0  18   11.06    6.96
  10   0 -18   12.10    7.18
 -10   0  19    0.00    4.73
  10   0 -19    5.10    5.24
 -10   0  20   13.78    8.05
  10   0 -20   21.37    8.62
 -10   0  21    5.14    5.69
  10   0 -21    3.22    5.17
 -10   0  22    3.49    5.64
  10   0 -22    4.08    5.52
 -10   0  23    0.29    5.06
  10   0 -23    4.98    5.76
 -10   0  24    3.49    6.63
  10   0 -24    4.31    7.13
 -10   0  25    0.11    5.29
  10   0 -25   -0.00    5.45
 -10   0  26    1.60    5.78
  10   0 -26    4.42    7.68
 -10   0  27    2.32    7.26
  10   0 -27   -0.00    6.27
  10   0 -28    0.00    4.75
  10   0 -29   -0.00    6.48
  10   0 -30    6.51    7.98
  10   0 -31   -0.00    6.24
  10   0 -32   -0.00    7.63
 -10   1   1   -0.00    4.96
 -10   1   1    1.39    5.64
  10  -1  -1    0.76    4.81
 -10  -1   1    3.67    6.24
 -10   1   2  110.59   16.50
 -10   1   2  103.75   16.51
  10  -1  -2  106.32   16.56
 -10  -1   2  116.58   18.10
 -10   1   3   -0.00    5.24
  10  -1  -3    3.78    5.19
 -10  -1   3    8.36    6.47
 -10  -1   3   10.52    6.75
 -10   1   4   -0.00    5.38
 -10  -1   4   -0.00    4.81
 -10  -1   4    9.06    6.39
  10   1  -4   10.40    6.67
 -10   1   5    2.84    5.94
 -10  -1   5   10.85    6.76
  10   1  -5    7.75    7.13
 -10   1   6   23.57    9.05
 -10  -1   6   71.03   13.48
  10   1  -6   51.65   11.61
 -10   1   7    0.00    5.49
 -10  -1   7    1.63    5.31
 -10   1   8   33.98    9.65
 -10  -1   8   46.00   11.32
  10   1  -8   26.64    8.92
 -10   1   9   -0.00    5.78
  10  -1  -9   -0.00    4.86
 -10  -1   9    0.00    5.47
  10   1  -9    1.09    4.53
 -10   1  10   -0.00    5.47
  10  -1 -10    0.00    4.60
 -10  -1  10    0.00    5.26
  10   1 -10    0.98    5.51
 -10   1  11    2.60    4.55
  10  -1 -11    2.59    4.25
 -10  -1  11    3.35    5.15
  10   1 -11    9.62    6.61
 -10   1  12   52.11   12.19
  10  -1 -12   34.90   10.12
 -10  -1  12   45.20   11.70
  10   1 -12   77.23   14.26
 -10   1  13    1.22    4.48
  10  -1 -13    0.13    3.80
 -10  -1  13    2.14    4.76
  10   1 -13    2.11    5.92
 -10   1  14    2.78    5.94
  10  -1 -14    1.49    4.59
 -10  -1  14    6.23    6.28
  10   1 -14   10.15    6.96
 -10   1  15    0.00    4.32
  10  -1 -15   -0.00    5.18
 -10  -1  15    0.67    6.06
  10   1 -15   -0.00    4.52
 -10   1  16   12.91    7.57
  10  -1 -16   16.69    7.81
 -10  -1  16   13.71    8.07
  10   1 -16   19.65    8.75
 -10   1  17    2.51    5.31
  10  -1 -17   -0.00    4.77
  10   1 -17    2.02    4.71
 -10   1  18   16.22    7.78
  10  -1 -18   14.24    7.08
 -10  -1  18    2.07    5.84
  10   1 -18   12.01    7.09
  10  -1 -19    2.01    4.18
 -10  -1  19   -0.00    5.00
  10   1 -19   -0.00    5.13
 -10   1  20    0.44    5.79
  10  -1 -20    3.51    4.76
 -10  -1  20   -0.00    4.62
  10   1 -20   -0.00    5.41
 -10   1  21    0.22    5.02
  10  -1 -21   -0.00    4.60
 -10  -1  21    1.75    5.20
  10   1 -21   -0.00    7.04
 -10   1  22   15.06    8.49
  10  -1 -22   46.91   11.85
 -10  -1  22   45.41   12.74
  10   1 -22   38.80   11.91
 -10   1  23    0.40    5.21
  10  -1 -23    5.86    6.42
 -10  -1  23   -0.00    4.60
  10   1 -23   -0.00    6.20
 -10   1  24    0.00    5.55
  10  -1 -24   -0.00    5.42
 -10  -1  24    7.92    8.13
  10   1 -24    5.26    6.04
 -10   1  25    0.00    5.68
  10  -1 -25    0.77    5.25
 -10  -1  25    0.02    5.67
  10   1 -25   -0.00    4.87
 -10   1  26   -0.00    6.16
  10  -1 -26    4.71    6.61
 -10   1  27   -0.00    6.21
  10  -1 -27   -0.00    6.46
 -10   1  28    2.48    6.58
  10  -1 -28    3.05    7.03
  10   1 -28    0.00    6.59
  10  -1 -29   -0.00    6.50
  10   1 -29    4.88    6.33
  10  -1 -30    1.82    6.13
  10   1 -30    6.63    7.68
  10  -1 -31    1.68    4.49
  10   1 -31    2.53    5.68
  10  -1 -32    8.91    7.69
  10   1 -32    7.01    7.59
 -10   2   1    7.91    5.82
 -10   2   1    3.08    3.84
  10  -2  -1    0.00    4.71
 -10  -2   1    0.67    6.14
 -10  -2   1    3.07    6.09
  10   2  -1    0.00    3.72
 -10   2   2    1.56    4.39
 -10   2   2   -0.00    4.79
  10  -2  -2    0.00    4.47
 -10  -2   2    0.36    4.73
 -10  -2   2   -0.00    5.15
  10   2  -2   -0.00    5.76
 -10   2   3    0.11    4.49
  10  -2  -3    0.00    4.32
 -10  -2   3    1.76    5.56
 -10  -2   3   -0.00    5.73
  10   2  -3   -0.00    6.18
  10  -2  -4  125.28   17.59
 -10  -2   4  101.96   17.59
 -10  -2   4   99.60   17.22
  10   2  -4  118.27   18.58
 -10   2   5   32.68    8.20
  10  -2  -5   29.32    9.20
 -10  -2   5   27.51    9.27
 -10  -2   5   13.54    7.35
  10   2  -5    5.76    6.12
 -10   2   6   25.23    8.11
 -10  -2   6   26.38    8.88
  10   2  -6   11.71    7.89
 -10   2   7    0.00    5.11
 -10  -2   7    1.25    5.94
  10   2  -7    1.68    5.19
 -10   2   8    7.75    6.06
 -10  -2   8    2.27    5.54
  10   2  -8    2.41    5.50
 -10   2   9    4.43    6.20
 -10  -2   9   10.81    7.92
  10   2  -9    0.38    3.75
 -10   2  10   65.91   13.06
  10  -2 -10   51.18   11.38
 -10  -2  10   42.25   11.63
  10   2 -10   27.84   10.33
 -10   2  11    9.26    6.48
  10  -2 -11    3.07    4.64
 -10  -2  11   15.25    8.68
  10   2 -11    5.51    5.60
 -10   2  12    1.60    4.60
  10  -2 -12   -0.00    3.65
 -10  -2  12    6.16    6.17
  10   2 -12   -0.00    4.98
 -10   2  13    0.12    3.72
  10  -2 -13   -0.00    3.89
 -10  -2  13    5.13    5.22
 -10   2  14    8.24    6.56
  10  -2 -14   13.90    7.35
 -10  -2  14   14.01    7.44
  10   2 -14   21.25    9.04
  10  -2 -15    3.43    4.78
 -10  -2  15    9.99    6.87
  10   2 -15    0.00    5.14
 -10   2  16   17.57    7.84
  10  -2 -16   10.78    6.42
 -10  -2  16    4.45    6.06
  10   2 -16    0.00    4.88
 -10   2  17   -0.00    6.11
  10  -2 -17   -0.00    5.41
 -10  -2  17    4.36    6.19
  10   2 -17    0.00    5.18
 -10   2  18    3.45    6.13
 -10  -2  18   -0.00    5.97
  10   2 -18    4.30    6.40
 -10   2  19    0.00    5.51
  10  -2 -19    0.44    4.67
 -10  -2  19    5.02    6.56
  10   2 -19    2.85    6.38
 -10   2  20   12.17    8.52
  10  -2 -20    4.98    6.50
 -10  -2  20   27.26   10.24
  10   2 -20   14.21    7.79
 -10   2  21    4.52    5.64
  10  -2 -21    6.89    6.17
 -10  -2  21   -0.00    5.79
  10   2 -21    5.00    6.24
 -10   2  22   -0.00    5.87
  10  -2 -22    0.00    5.78
 -10  -2  22   -0.00    5.55
  10   2 -22    8.91    6.45
 -10   2  23   -0.00    5.44
  10  -2 -23    2.03    5.43
 -10  -2  23   -0.00    6.39
  10   2 -23    0.00    5.25
 -10   2  24   12.89    8.07
  10  -2 -24    7.82    7.38
  10   2 -24   15.20    8.28
 -10   2  25   -0.00    5.94
  10  -2 -25    1.23    6.39
  10   2 -25    0.00    4.61
 -10   2  26   10.23    7.54
  10  -2 -26   17.47    9.10
  10   2 -26    3.87    5.38
 -10   2  27    3.48    5.62
  10  -2 -27   -0.00    4.94
  10   2 -27    0.98    5.55
 -10   2  28    2.04    5.86
  10  -2 -28   -0.00    5.81
  10   2 -28    1.53    5.67
 -10   2  29   -0.00    5.60
  10  -2 -29   -0.00    6.52
  10   2 -29    4.19    7.01
  10  -2 -30    0.34    5.40
  10   2 -30    5.56    5.69
  10  -2 -32   -0.00    5.28
  10   2 -32    2.96    5.97
 -10   3   1    9.92    5.29
 -10   3   1    3.58    5.31
  10  -3  -1    5.53    5.17
 -10  -3   1    3.74    6.34
 -10  -3   1    8.51    7.16
 -10   3   2   56.93   11.42
  10  -3  -2   81.39   13.05
 -10  -3   2   38.48   11.57
 -10  -3   2   78.80   14.95
  10   3  -2   88.20   15.66
 -10   3   3   17.52    6.61
  10  -3  -3   39.69    9.43
 -10  -3   3   19.92    8.44
 -10  -3   3    9.91    7.47
  10   3  -3   19.83    8.28
 -10   3   4    1.03    4.76
  10  -3  -4    1.13    4.89
 -10  -3   4    0.00    6.08
 -10  -3   4   -0.00    5.02
  10   3  -4   -0.00    5.60
 -10   3   5    7.27    5.50
  10  -3  -5    3.17    5.00
 -10  -3   5    7.70    6.03
 -10  -3   5   10.42    6.57
  10   3  -5    5.68    6.42
 -10   3   6   16.89    7.08
  10  -3  -6   22.52    7.75
 -10  -3   6    6.15    6.93
 -10  -3   6   27.89    9.21
  10   3  -6   17.65    7.52
 -10   3   7    0.00    6.00
 -10  -3   7   -0.00    5.78
 -10  -3   7   13.07    7.67
  10   3  -7   11.27    7.38
 -10   3   8   48.50   10.92
 -10  -3   8   47.01   12.31
  10   3  -8   37.21   11.30
 -10   3   9    3.81    4.76
 -10  -3   9   -0.00    5.80
  10   3  -9   -0.00    5.72
 -10   3  10    5.63    5.01
 -10  -3  10    6.92    6.61
  10   3 -10   -0.00    4.18
 -10   3  11   14.90    6.91
  10  -3 -11    7.70    5.58
 -10  -3  11    5.96    7.24
  10   3 -11   13.45    7.29
 -10   3  12   36.31    9.88
  10  -3 -12   30.56    8.79
 -10  -3  12    7.99    7.13
  10   3 -12   13.84    7.91
 -10   3  13    4.74    5.80
  10  -3 -13    2.80    5.03
 -10  -3  13   -0.00    5.38
  10   3 -13    1.49    5.68
 -10   3  14   -0.00    5.62
  10  -3 -14   -0.00    4.51
 -10  -3  14    1.82    6.21
  10   3 -14   -0.00    4.81
 -10   3  15    0.71    5.43
  10  -3 -15    0.51    5.30
 -10  -3  15    5.48    7.07
  10   3 -15    3.27    5.83
 -10   3  16    9.34    6.81
  10   3 -16    8.33    7.33
 -10   3  17   12.75    7.41
  10  -3 -17   19.15    8.45
 -10  -3  17   16.74    8.59
  10   3 -17   13.45    7.27
 -10   3  18    2.24    5.44
  10  -3 -18    8.94    6.84
 -10  -3  18    1.40    5.90
  10   3 -18   11.68    7.61
 -10   3  19    5.64    6.05
  10  -3 -19    0.49    5.10
 -10  -3  19    3.89    6.30
  10   3 -19    3.96    5.31
 -10   3  20    4.01    5.73
  10  -3 -20   -0.00    5.31
 -10  -3  20   -0.00    5.72
  10   3 -20    3.32    6.50
 -10   3  21    5.22    6.29
  10  -3 -21    0.45    5.61
 -10  -3  21   22.66   10.09
  10   3 -21    7.79    6.30
 -10   3  22   15.47    8.06
  10  -3 -22   18.82    8.67
  10  -3 -23   -0.00    5.14
  10   3 -23   -0.00    5.99
 -10   3  24    7.75    6.66
  10  -3 -24    6.05    6.03
  10   3 -24    2.24    5.70
 -10   3  25    1.12    4.26
  10  -3 -25   -0.00    4.75
  10   3 -25   -0.00    5.11
 -10   3  26    2.14    5.31
  10  -3 -26    8.71    6.41
  10   3 -26    3.09    6.14
 -10   3  27   -0.00    5.29
  10  -3 -27   12.42    6.96
  10   3 -27   11.11    7.11
 -10   3  28    3.88    5.45
  10  -3 -28    8.00    7.14
  10   3 -28   -0.00    6.72
 -10   3  29    4.24    5.87
  10  -3 -29    2.67    5.82
  10   3 -29   -0.00    4.83
 -10   3  30   -0.00    5.10
  10  -3 -30   -0.00    5.02
  10   3 -30   -0.00    8.06
 -10   3  31   -0.00    6.12
  10  -3 -31   -0.00    6.02
  10   3 -31   -0.00    4.87
  10  -3 -32   -0.00    5.82
 -10   4   1    3.83    4.22
 -10   4   1    2.45    3.99
  10  -4  -1    0.52    4.48
 -10  -4   1    3.70    5.31
 -10  -4   1    0.33    4.84
 -10   4   2   -0.00    3.71
  10  -4  -2    0.43    4.23
 -10  -4   2   -0.00    5.01
 -10  -4   2   -0.00    5.72
 -10   4   3    0.00    5.00
  10  -4  -3   -0.00    4.09
 -10  -4   3    1.33    5.72
 -10  -4   3    2.55    6.79
  10   4  -3    3.75    5.71
 -10   4   4   78.79   12.57
  10  -4  -4   33.10    9.59
 -10  -4   4   41.94   11.50
 -10  -4   4   55.45   13.38
  10   4  -4   68.94   13.69
 -10   4   5   27.10    7.79
  10  -4  -5   36.67    8.96
 -10  -4   5   18.52    8.97
 -10  -4   5    7.73    6.34
  10   4  -5   16.83    7.90
 -10   4   6   28.64    8.12
  10  -4  -6   34.05    8.64
 -10  -4   6   18.61    8.37
  10   4  -6   12.70    7.73
 -10   4   7    0.30    4.11
  10  -4  -7   -0.00    4.28
 -10  -4   7    3.41    5.37
  10   4  -7    2.18    4.84
  10   4  -7    2.05    5.24
 -10   4   8   52.43   10.97
  10  -4  -8   40.85    9.80
 -10  -4   8    9.53    7.53
  10   4  -8   54.44   12.39
  10   4  -9    9.16    7.10
 -10   4  10   22.83    8.31
  10   4 -10    6.90    6.76
 -10   4  11    5.71    5.72
 -10   4  12   -0.00    4.38
  10  -4 -12   -0.00    3.98
  10   4 -12    3.02    4.84
 -10   4  13    4.82    5.12
  10  -4 -13    3.35    5.57
  10   4 -13    1.81    5.16
 -10   4  14   36.03   10.15
  10  -4 -14   14.83    7.01
  10   4 -14    8.68    7.09
 -10   4  15    4.64    6.30
  10  -4 -15    6.52    5.95
 -10  -4  15   -0.00    6.39
  10   4 -15    2.33    5.04
 -10   4  16   10.12    6.71
  10  -4 -16    9.32    6.53
 -10  -4  16   -0.00    5.53
  10   4 -16    6.11    5.54
  10  -4 -17    1.45    5.20
 -10  -4  17   -0.00    5.21
  10   4 -17    0.00    4.50
 -10   4  18   10.55    6.22
  10  -4 -18   -0.00    5.32
 -10  -4  18    1.51    6.17
  10   4 -18    7.45    6.78
 -10   4  19    4.15    5.64
  10  -4 -19    1.63    5.37
 -10  -4  19    5.03    7.39
  10   4 -19    5.30    6.97
 -10   4  20   17.80    7.87
  10  -4 -20   13.46    7.55
  10   4 -20   16.34    8.55
 -10   4  21    7.05    5.83
  10  -4 -21    5.16    6.09
  10   4 -21    6.06    6.97
 -10   4  22    2.29    4.53
  10  -4 -22    8.22    7.31
  10   4 -22    3.84    6.21
 -10   4  23    4.75    6.42
  10   4 -23   -0.00    6.10
 -10   4  24    4.38    5.30
  10  -4 -24    2.22    6.76
  10   4 -24   14.04    7.87
 -10   4  25    7.73    5.80
  10  -4 -25    4.81    5.51
  10   4 -25   28.48   10.43
 -10   4  26   -0.00    4.94
  10  -4 -26    3.55    6.11
  10   4 -26   18.39    8.32
 -10   4  27   -0.00    5.23
  10  -4 -27   -0.00    4.43
  10   4 -27    4.08    6.05
 -10   4  28    2.74    6.24
  10  -4 -28   -0.00    5.86
  10   4 -28    1.00    6.05
 -10   4  29    2.64    5.63
  10  -4 -29    7.60    6.35
  10   4 -29    5.04    6.34
 -10   4  30   -0.00    5.38
  10  -4 -30    6.70    7.29
  10   4 -30    0.00    5.94
 -10   4  31    5.17    6.46
  10  -4 -31    2.01    6.38
  10   4 -31    1.65    6.39
 -10   4  32   -0.00    5.88
  10  -4 -32    0.00    6.17
 -10   5   1   39.24    8.63
 -10   5   1   31.61    8.65
  10  -5  -1   36.77    8.47
 -10  -5   1   10.37    8.37
 -10   5   2  110.43   16.27
  10  -5  -2  135.95   17.39
 -10  -5   2  100.37   18.10
 -10  -5   2  114.58   19.49
 -10   5   3   11.73    5.98
  10  -5  -3    8.23    5.13
 -10  -5   3    0.00    5.69
 -10   5   4    0.00    4.52
  10  -5  -4    0.32    3.82
 -10  -5   4    1.22    5.27
  10   5  -4   -0.00    5.12
  10   5  -4   -0.00    5.84
 -10   5   5    1.50    4.42
 -10  -5   5    6.63    6.87
  10   5  -5    4.34    5.56
  10   5  -5   -0.00    5.66
 -10   5   6   19.82    6.99
  10  -5  -6   28.64    8.33
 -10  -5   6   26.84    9.23
  10   5  -6   28.58    9.47
  10   5  -6   25.21    9.86
 -10   5   7   38.93    8.81
  10  -5  -7   17.28    6.89
 -10  -5   7   17.03    8.22
  10   5  -7   29.65   10.19
  10   5  -7   29.37   10.59
 -10   5   8   25.75    7.33
  10  -5  -8   23.19    7.73
 -10  -5   8    3.95    6.35
  10   5  -8    9.69    6.89
  10   5  -8   17.23    8.12
 -10   5   9    1.75    3.29
 -10  -5   9    3.02    5.55
  10   5  -9    0.00    6.02
 -10   5  10    6.31    5.61
  10   5 -10    1.36    4.84
 -10   5  11    7.53    6.00
  10   5 -11    4.60    6.17
 -10   5  12   18.15    7.75
  10  -5 -12   22.24    8.05
  10   5 -12   13.68    7.75
  10  -5 -13   15.15    6.72
  10   5 -13    6.89    6.89
 -10   5  14    7.68    5.58
  10  -5 -14    1.76    4.95
  10   5 -14    6.52    5.89
 -10   5  15    1.72    4.84
  10  -5 -15    6.24    5.58
  10   5 -15    2.96    5.38
 -10   5  16    0.71    4.94
  10  -5 -16   -0.00    4.09
  10   5 -16    5.70    5.95
 -10   5  17   10.13    7.00
  10  -5 -17   17.45    7.99
  10   5 -17   14.91    8.69
 -10   5  18    8.51    6.76
  10  -5 -18    5.92    5.98
  10   5 -18   16.97    8.20
 -10   5  19    0.00    4.41
  10  -5 -19    0.70    4.47
 -10   5  20   -0.00    4.74
  10   5 -20    0.00    6.17
 -10   5  21    2.50    5.43
  10  -5 -21    6.75    5.71
  10   5 -21    0.16    6.05
 -10   5  22    9.75    7.47
  10  -5 -22    4.18    5.78
  10   5 -22   19.38    9.28
 -10   5  23    0.00    6.68
  10  -5 -23    0.99    5.12
  10   5 -23    0.56    6.27
 -10   5  24    3.67    5.76
  10  -5 -24    1.30    5.30
  10   5 -24    1.02    5.11
 -10   5  25    1.68    5.63
  10  -5 -25    3.22    6.66
  10   5 -25    2.64    5.76
 -10   5  26   -0.00    4.27
  10  -5 -26   -0.00    5.44
  10   5 -26    1.97    4.96
 -10   5  27    1.74    6.43
  10  -5 -27    4.55    6.35
  10   5 -27    2.57    6.59
 -10   5  28    3.26    5.46
  10  -5 -28    3.02    6.31
  10   5 -28   -0.00    6.74
 -10   5  29   -0.00    4.82
  10  -5 -29    5.86    5.81
 -10   5  30    0.00    5.87
  10  -5 -30   -0.00    5.20
  10   5 -30   -0.00    5.54
 -10   5  31   -0.00    4.85
  10  -5 -31    6.59    6.09
 -10   5  32   -0.00    7.37
  10  -5 -32   -0.00    6.24
 -10   5  33    1.60    6.54
 -10  -6   1    0.00    6.16
 -10  -6   1    1.18    4.92
 -10   6   2   10.29    5.11
  10   6  -2    2.63    5.96
 -10   6   3   12.52    5.44
 -10  -6   3   10.25    7.73
  10   6  -3   17.88    8.90
 -10   6   4   11.34    5.74
 -10  -6   4    2.88    5.88
  10   6  -4   11.27    7.99
 -10   6   5   15.82    6.73
  10  -6  -5    8.93    4.98
 -10  -6   5   24.52    8.97
  10   6  -5    8.39    8.39
  10   6  -5    9.38    7.41
 -10   6   6   20.88    7.55
  10  -6  -6   20.71    6.93
 -10  -6   6    8.23    7.55
  10   6  -6   12.21    7.34
  10   6  -6   14.67    8.86
 -10   6   7   -0.00    4.29
  10  -6  -7    1.52    4.05
 -10  -6   7    4.40    6.02
  10   6  -7   -0.00    5.03
  10   6  -7    0.00    5.53
 -10   6   8   -0.00    4.71
  10  -6  -8    6.75    5.20
 -10  -6   8    4.09    6.49
  10   6  -8    5.15    6.63
  10   6  -8    1.18    5.08
 -10   6   9   38.89    8.95
  10  -6  -9   21.35    7.36
 -10  -6   9   15.55    8.69
 -10   6  10   17.77    6.71
 -10  -6  10    3.33    6.06
  10   6 -10   17.50    9.16
 -10   6  11    3.73    4.61
 -10  -6  11    0.01    5.40
  10   6 -11    0.00    6.32
 -10   6  12    1.96    4.74
  10  -6 -12   -0.00    4.01
  10   6 -12   -0.00    5.59
 -10   6  13   19.98    7.55
  10  -6 -13   10.60    6.34
  10   6 -13    1.75    8.07
 -10   6  14    1.41    5.42
  10  -6 -14   11.52    6.42
  10   6 -14    5.66    6.72
 -10   6  15   16.00    7.48
  10  -6 -15    7.07    5.90
  10   6 -15   13.95    7.59
 -10   6  16    2.60    5.33
  10  -6 -16    4.82    6.23
  10   6 -16    2.69    4.81
 -10   6  17    2.62    5.55
  10  -6 -17   -0.00    4.38
  10   6 -17    0.66    5.42
 -10   6  18    0.00    5.28
  10   6 -18    5.27    6.16
 -10   6  19    9.80    7.49
  10  -6 -19   17.66    7.64
  10   6 -19   15.15    8.34
 -10   6  20    2.31    4.96
  10  -6 -20    4.97    4.95
  10   6 -20   -0.00    6.46
 -10   6  21    1.39    5.31
  10  -6 -21    1.62    4.86
  10   6 -21    0.65    4.85
 -10   6  22    0.00    5.91
  10  -6 -22   -0.00    4.82
  10   6 -22   -0.00    5.03
 -10   6  23   -0.00    5.01
  10  -6 -23    5.23    6.40
  10   6 -23    5.34    6.58
  10  -6 -24    7.85    6.30
  10   6 -24   -0.00    5.85
  10  -6 -25    0.57    5.03
  10   6 -25    6.63    6.95
  10  -6 -26    0.55    5.35
  10   6 -26    1.11    7.13
 -10   6  27    0.00    4.51
  10  -6 -27   -0.00    5.23
  10   6 -27   -0.00    5.69
 -10   6  28    1.86    3.60
  10  -6 -28   -0.00    4.43
  10   6 -28    2.35    5.15
 -10   6  29    5.50    6.17
  10  -6 -29    0.17    5.36
  10   6 -29    5.09    6.99
 -10   6  30   -0.00    4.19
  10  -6 -30   -0.00    6.06
  10  -6 -31    1.75    5.22
 -10   6  33   -0.00    4.95
 -10   6  34    8.71    7.72
 -10   7   1   44.20    8.82
 -10  -7   1   23.85   10.77
  10   7  -1   36.15   11.58
 -10   7   2    3.57    3.82
 -10  -7   2    1.72    5.49
  10   7  -2   10.01    6.78
 -10   7   3   16.58    6.07
  10   7  -3    9.62    7.69
 -10   7   4   -0.00    4.03
 -10  -7   4    0.00    6.83
  10   7  -4   -0.00    6.69
 -10   7   5   41.48    8.95
 -10  -7   5   19.39    8.91
  10   7  -5   38.52   13.04
 -10   7   6    3.69    4.42
 -10  -7   6    0.00    6.06
  10   7  -6   14.11    7.37
 -10  -7   7   24.41    9.34
  10   7  -7   10.99    8.61
 -10   7   8   12.32    6.27
 -10  -7   8    4.60    6.30
  10   7  -8    0.00    5.60
 -10   7   9    1.35    3.92
 -10  -7   9    3.73    5.22
  10   7  -9    0.21    3.50
 -10   7  10    0.00    4.01
 -10  -7  10   -0.00    7.21
  10   7 -10    1.50    5.62
 -10   7  11    9.63    5.81
 -10  -7  11    1.21    5.49
  10   7 -11    3.48    6.15
 -10   7  12    2.78    4.00
 -10  -7  12    0.11    6.31
  10   7 -12   10.23    7.51
 -10   7  13   20.68    8.17
  10  -7 -13   11.19    6.02
 -10  -7  13   20.18    9.98
  10   7 -13   12.56    8.51
 -10   7  14   -0.00    3.14
  10  -7 -14   -0.00    4.66
  10   7 -14    0.02    4.90
 -10   7  15   -0.00    4.46
  10  -7 -15   -0.00    4.98
  10   7 -15    3.08    6.55
  10  -7 -16    4.28    5.51
  10   7 -16    0.51    7.20
 -10   7  17   24.31    7.77
  10  -7 -17   10.71    6.38
  10   7 -17   13.58    8.05
 -10   7  18    0.00    4.29
  10  -7 -18    1.18    5.04
  10   7 -18    0.00    5.57
 -10   7  19    6.44    4.87
  10  -7 -19    2.61    5.12
  10   7 -19    1.75    6.04
 -10   7  20    2.70    4.66
  10  -7 -20    0.00    4.71
  10   7 -20   -0.00    6.14
 -10   7  21    8.94    6.03
  10  -7 -21    6.88    5.53
  10   7 -21    5.28    6.82
 -10   7  22   -0.00    4.58
  10  -7 -22    9.14    6.97
  10   7 -22    1.35    4.98
 -10   7  23    0.00    4.45
  10  -7 -23    0.00    5.42
  10   7 -23    1.03    4.99
 -10   7  24   -0.00    4.43
  10  -7 -24   -0.00    5.03
  10   7 -24   -0.00    6.92
 -10   7  25   -0.00    4.88
  10  -7 -25    7.14    5.85
  10   7 -25    3.55    5.06
 -10   7  26    1.42    5.24
  10  -7 -26    2.79    5.75
  10   7 -26   -0.00    5.38
 -10   7  27    2.35    5.15
  10  -7 -27   10.99    7.18
  10   7 -27    5.75    7.15
 -10   7  28    0.93    4.33
  10  -7 -28    3.74    5.51
  10   7 -28    0.00    7.34
 -10   7  29   -0.00    4.09
  10  -7 -29   -0.00    7.27
 -10   7  30    5.61    6.72
  10  -7 -30   -0.00    6.11
 -10   7  31    2.20    5.03
  10  -7 -31    0.00    5.06
 -10   7  32    3.16    4.76
 -10   8   1    0.00    3.55
 -10  -8   1   -0.00    5.80
 -10   8   2   -0.00    3.78
 -10  -8   2   -0.00    6.53
 -10   8   3   13.84    5.93
 -10  -8   3   17.64    8.53
 -10   8   4    9.89    5.19
 -10  -8   4   -0.00    7.90
 -10  -8   5    0.19    5.66
 -10   8   6    3.23    4.34
 -10  -8   6   -0.00    5.74
 -10   8   7   -0.00    3.22
 -10  -8   7    0.93    5.08
  10   8  -7    0.00    5.55
  10   8  -7    0.00    6.92
 -10   8   8    2.82    3.58
 -10  -8   8    2.56    6.95
  10   8  -8    0.08    5.25
  10   8  -8    2.37    5.69
 -10   8   9    9.18    5.20
 -10  -8   9    8.76    7.90
  10   8  -9    1.83    6.53
  10   8  -9    3.23    6.28
 -10   8  10   -0.00    3.69
 -10  -8  10    1.18    5.70
  10   8 -10    0.00    6.74
  10   8 -10   -0.00    5.37
 -10   8  11   11.77    6.35
 -10  -8  11    8.13    6.15
  10   8 -11    8.99    6.85
 -10   8  12    3.19    3.55
 -10  -8  12   12.18    7.61
  10   8 -12    0.19    5.83
 -10   8  13    0.17    3.86
 -10  -8  13   -0.00    5.97
  10   8 -13    9.13    7.80
 -10   8  14    5.47    4.68
 -10  -8  14   -0.00    5.44
  10   8 -14    5.18    6.27
 -10   8  15    5.18    4.89
 -10  -8  15    7.21    8.28
  10   8 -15    3.27    6.41
 -10   8  16    0.66    3.69
  10   8 -16    6.61    6.07
 -10   8  17   -0.00    4.93
  10  -8 -17    1.17    4.19
  10   8 -17   -0.00    6.53
 -10   8  18    1.24    4.14
  10  -8 -18    0.00    5.30
  10   8 -18    0.00    7.25
 -10   8  19    6.56    6.15
  10  -8 -19    5.76    5.91
 -10   8  20    7.14    5.37
  10  -8 -20   -0.00    4.32
  10   8 -20    6.16    6.07
 -10   8  21    5.58    5.07
  10  -8 -21    4.55    6.11
  10   8 -21    4.17    5.64
 -10   8  22    3.46    5.38
  10  -8 -22    2.99    5.56
  10   8 -22   -0.00    5.66
 -10   8  23    1.01    3.90
  10  -8 -23    2.72    5.60
  10   8 -23    0.00    5.75
 -10   8  24   -0.00    4.48
  10  -8 -24    0.00    5.65
  10   8 -24    0.00    5.96
 -10   8  25    6.35    5.62
  10  -8 -25    5.21    6.36
  10   8 -25    4.38    5.43
 -10   8  26    0.00    3.95
  10  -8 -26   -0.00    4.80
  10   8 -26   -0.00    4.81
 -10   8  27    1.46    4.74
  10   8 -27    3.72    5.29
 -10   8  28    0.34    4.69
  10  -8 -28    1.77    6.46
 -10   8  29    2.11    5.75
  10  -8 -29   -0.00    5.79
 -10   8  30    3.25    5.60
  10  -8 -30   -0.00    6.38
 -10   9   1   21.12    6.11
 -10  -9   1   11.44    7.75
  10   9  -1   17.67    8.76
 -10   9   2   -0.00    3.26
 -10  -9   2    2.11    6.42
  10   9  -2    2.60    4.91
 -10  -9   3    6.99    6.51
  10   9  -3   13.68    7.93
 -10   9   4   -0.00    3.49
 -10  -9   4    0.00    4.26
  10   9  -4    0.82    5.74
 -10   9   5   11.70    5.25
 -10  -9   5   -0.00    5.81
  10   9  -5   -0.00    4.14
 -10   9   6    3.84    4.29
 -10  -9   6   -0.00    6.07
  10   9  -6   -0.00    5.72
 -10   9   7   26.00    7.75
 -10  -9   7   27.14   10.00
  10   9  -7   30.35   10.78
 -10   9   8    1.28    4.49
 -10  -9   8    3.68    5.69
  10   9  -8    3.83    6.05
 -10   9   9    0.00    3.40
 -10  -9   9    0.00    5.69
  10   9  -9   -0.00    5.04
  10   9  -9    3.84    5.86
 -10   9  10    0.00    3.56
 -10  -9  10    3.22    6.76
  10   9 -10   -0.00    6.43
  10   9 -10    4.15    5.77
 -10   9  11   10.17    5.50
  10   9 -11    3.36    6.58
  10   9 -11   13.42    7.55
 -10   9  12    2.31    4.01
 -10  -9  12    0.00    5.81
  10   9 -12    2.99    6.45
 -10   9  13    1.67    3.15
 -10  -9  13   -0.00    4.74
  10   9 -13    0.00    6.82
 -10   9  14    0.86    4.38
 -10  -9  14    5.77    6.82
  10   9 -14    0.00    5.91
 -10   9  15    1.22    3.57
 -10  -9  15    0.87    4.75
  10   9 -15    0.00    5.70
 -10   9  16    0.06    4.07
 -10  -9  16   -0.00    5.24
  10   9 -16   -0.00    6.44
 -10   9  17    5.77    5.46
 -10  -9  17    7.92    7.32
  10   9 -17   21.33   10.09
 -10   9  18    0.59    4.65
  10   9 -18    7.80    7.49
 -10   9  19    0.00    4.00
  10   9 -19    6.37    7.98
 -10   9  20    2.20    4.83
  10   9 -20    0.54    4.89
 -10   9  21    1.12    4.40
  10   9 -21    6.76    7.02
 -10   9  22    2.96    5.31
  10   9 -22    0.00    6.04
 -10   9  23   11.47    6.40
  10   9 -23    8.18    6.34
 -10   9  24   -0.00    3.72
  10   9 -24   -0.00    5.50
 -10   9  25    1.60    4.62
  10  -9 -25    4.14    5.75
  10   9 -25   -0.00    5.47
 -10   9  26    6.26    6.37
  10  -9 -26    0.00    5.83
  10   9 -26   -0.00    4.88
 -10   9  27   -0.00    5.59
  10  -9 -27   10.48    7.94
  10  -9 -28    0.00    5.94
  10  -9 -29   -0.00    5.59
  10  -9 -30    3.79    6.40
 -10  10   1    7.62    3.79
 -10 -10   1    6.24    6.82
  10  10  -1    1.96    6.36
 -10  10   2    1.02    2.77
 -10 -10   2   -0.00    5.39
  10  10  -2    0.00    5.66
 -10  10   3   12.82    5.16
 -10 -10   3   -0.00    6.61
 -10  10   4    0.26    3.04
 -10 -10   4    0.39    5.15
  10  10  -4   -0.00    5.11
 -10  10   5   33.29    7.42
 -10 -10   5    7.52    8.22
  10  10  -5   25.80   10.01
 -10  10   6   -0.00    2.62
 -10 -10   6    1.71    5.80
  10  10  -6    1.23    4.89
 -10  10   7    0.00    4.06
  10  10  -7   -0.00    4.76
 -10  10   8    0.00    2.67
 -10 -10   8    0.00    5.66
  10  10  -8   -0.00    5.53
 -10  10   9   20.69    6.16
 -10 -10   9    8.85    7.52
  10  10  -9    9.06    7.58
 -10  10  10    0.45    3.97
 -10 -10  10    6.71    6.50
  10  10 -10    0.14    5.09
 -10  10  11    5.57    4.99
 -10 -10  11    8.27    7.44
  10  10 -11    3.36    6.39
  10  10 -11    0.00    6.32
 -10  10  12   -0.00    4.58
 -10 -10  12    1.05    5.73
  10  10 -12   -0.00    6.29
  10  10 -12   -0.00    5.57
 -10  10  13    7.84    5.76
  10  10 -13   19.78    9.70
  10  10 -13   16.73    8.61
 -10  10  14    2.54    4.96
 -10 -10  14    0.44    6.09
  10  10 -14    7.99    7.60
 -10  10  15   16.59    6.98
 -10 -10  15   16.11    7.94
  10  10 -15    2.83    6.57
 -10  10  16    4.13    4.81
 -10 -10  16   -0.00    5.86
  10  10 -16    0.00    5.85
 -10  10  17    0.71    4.87
 -10 -10  17   -0.00    4.13
  10  10 -17   -0.00    5.89
 -10  10  18    2.29    4.15
 -10 -10  18    5.25    4.91
  10  10 -18    2.50    6.35
 -10 -10  19   -0.00    4.36
  10  10 -19    6.60    7.15
  10  10 -20    0.00    5.57
  10  10 -21   -0.00    5.99
  10  10 -22   -0.00    6.20
  10  10 -23    6.10    6.85
  10  10 -24    0.11    6.11
 -10  11   1    4.53    3.63
 -10 -11   1   16.78    9.61
  10  11  -1    1.08    5.69
 -10  11   2    0.00    3.17
 -10 -11   2    0.91    5.72
  10  11  -2   -0.00    6.00
 -10  11   3    9.58    4.76
  10  11  -3   11.35    7.58
 -10  11   4    4.09    3.66
 -10 -11   4    9.01    7.07
  10  11  -4    4.30    6.61
 -10  11   5    0.00    3.82
 -10 -11   5   -0.00    6.67
  10  11  -5   -0.00    5.68
 -10  11   6   -0.00    2.73
 -10 -11   6   -0.00    5.74
  10  11  -6    0.00    4.87
 -10  11   7   17.01    5.81
 -10 -11   7    6.53    8.30
  10  11  -7    9.36    7.78
 -10  11   8    1.59    3.89
 -10 -11   8    5.62    7.69
  10  11  -8    5.87    7.83
 -10  11   9    0.82    3.09
 -10 -11   9    0.69    5.86
 -10  11  10    4.09    4.69
 -10 -11  10    0.00    5.42
  10  11 -10    0.00    5.78
 -10  11  11    0.00    4.49
 -10 -11  11    1.64    5.78
  10  11 -11    7.73    7.02
 -10 -11  12   -0.00    6.69
  10  11 -12   -0.00    5.11
  10  11 -12    0.00    5.84
 -10  11  13    2.25    4.32
 -10 -11  13    1.51    6.83
  10  11 -13   -0.00    5.97
  10  11 -13    3.65    6.29
 -10  11  14    5.99    5.15
 -10 -11  14   -0.00    7.33
  10  11 -14   -0.00    5.87
  10  11 -14    6.06    6.45
 -10  11  15    0.00    4.82
  10  11 -15    0.00    5.17
 -10  11  16    0.73    4.37
 -10 -11  16   -0.00    6.60
  10  11 -16    0.00    5.95
 -10  11  17    0.00    5.30
 -10 -11  17   10.60    7.42
  10  11 -17    4.07    6.23
 -10  11  18    1.66    4.06
 -10 -11  18   -0.00    5.94
  10  11 -18    1.15    4.87
 -10  11  19    2.74    5.58
 -10 -11  19    0.46    4.71
  10  11 -19   -0.00    5.55
 -10  11  20    0.00    3.99
 -10 -11  20    0.16    3.94
  10  11 -20   -0.00    5.80
 -10 -11  21    7.17    7.58
  10  11 -21   -0.00    5.98
 -10 -11  22    1.75    5.52
  10  11 -22    3.56    5.59
  10  11 -23    4.47    6.36
 -10  12   1    2.89    3.14
 -10 -12   1    0.66    7.67
  10  12  -1   -0.00    6.11
 -10 -12   2    4.34    6.73
  10  12  -2    1.20    5.88
 -10  12   3   -0.00    3.02
 -10 -12   3   -0.00    5.68
  10  12  -3    1.83    5.61
 -10  12   4    0.04    3.05
 -10 -12   4   -0.00    6.09
  10  12  -4    0.49    5.97
 -10  12   5    8.47    4.52
 -10 -12   5    0.00    4.26
  10  12  -5    0.70    5.48
 -10  12   6    3.32    3.87
 -10 -12   6    0.65    5.01
  10  12  -6    1.42    6.39
 -10  12   7    0.75    3.94
 -10 -12   7    0.78    4.44
  10  12  -7    5.28    7.25
 -10  12   8    2.16    3.81
 -10 -12   8    0.66    5.28
  10  12  -8   -0.00    5.17
 -10  12   9    8.50    5.93
 -10 -12   9    5.73    6.49
  10  12  -9    8.80    7.35
 -10  12  10    3.89    4.62
 -10 -12  10    0.00    6.24
  10  12 -10    2.20    6.02
 -10  12  11    1.45    4.09
 -10 -12  11    0.00    4.38
  10  12 -11   -0.00    6.74
 -10  12  12    0.39    3.56
 -10 -12  12    4.51    5.98
  10  12 -12   -0.00    4.98
 -10  12  13    3.39    4.30
 -10 -12  13    0.00    5.52
  10  12 -13    5.97    7.51
 -10  12  14    7.93    5.09
 -10 -12  14    9.11    7.78
  10  12 -14    2.07    5.68
 -10  12  15    4.01    5.12
 -10 -12  15    8.05    6.95
  10  12 -15    6.03    7.27
  10  12 -15   15.09    8.65
 -10  12  16    2.57    4.27
 -10 -12  16   -0.00    5.84
  10  12 -16    5.29    6.90
  10  12 -16    7.48    7.66
 -10  12  17    0.00    5.34
 -10 -12  17    2.03    5.21
  10  12 -17    6.48    6.74
 -10 -12  18    0.66    5.35
  10  12 -18   -0.00    5.73
 -10 -12  19    0.53    6.27
  10  12 -19    0.00    6.40
 -10 -12  20   -0.00    6.08
  10  12 -20   -0.00    6.52
 -10 -12  21    2.93    7.12
 -10  13   1    3.57    3.16
 -10 -13   1   -0.00    5.61
  10  13  -1   -0.00    6.44
 -10  13   2    2.29    3.29
 -10 -13   2    3.22    6.52
  10  13  -2    0.00    6.27
 -10  13   3    3.90    3.50
 -10 -13   3    1.75    5.44
  10  13  -3    2.57    5.77
 -10  13   4   -0.00    3.01
 -10 -13   4   -0.00    4.16
  10  13  -4    0.11    4.17
 -10  13   5    0.00    3.10
 -10 -13   5   -0.00    6.25
  10  13  -5    2.94    5.37
  10  13  -6   -0.00    5.41
 -10  13   7   -0.00    3.52
 -10 -13   7    1.62    5.22
  10  13  -7   -0.00    5.16
 -10  13   8    3.77    3.56
 -10 -13   8   -0.00    5.15
  10  13  -8    0.00    5.76
 -10  13   9   -0.00    3.26
 -10 -13   9   -0.00    4.30
  10  13  -9   -0.00    6.47
 -10  13  10   -0.00    4.12
 -10 -13  10    8.41    7.21
  10  13 -10   -0.00    6.32
 -10  13  11    0.00    4.18
 -10 -13  11    1.37    5.88
  10  13 -11    4.91    6.02
 -10  13  12    4.58    4.72
 -10 -13  12    6.03    7.24
  10  13 -12    2.32    6.69
 -10  13  13    0.00    4.70
 -10 -13  13    0.02    5.79
  10  13 -13   -0.00    7.12
 -10 -13  14    3.86    7.51
  10  13 -14    0.00    5.67
 -10 -13  15    0.00    6.31
  10  13 -15   -0.00    5.21
 -10 -13  16    1.35    5.79
  10  13 -16    0.36    6.15
 -10 -13  17    3.78    7.34
  10  13 -17    2.35    5.65
  10  13 -17    0.00    4.54
 -10 -13  18    0.00    7.13
  10  13 -18   -0.00    4.44
 -10  14   1    0.00    2.77
 -10 -14   1    0.35    5.34
  10  14  -1   -0.00    7.15
 -10  14   2    0.81    2.94
 -10 -14   2    3.62    6.38
  10  14  -2    5.01    6.81
 -10  14   3    1.04    2.96
 -10 -14   3    6.38    7.90
  10  14  -3    4.49    7.14
 -10  14   4    3.25    3.43
 -10 -14   4   -0.00    5.62
  10  14  -4    1.76    5.96
 -10  14   5    0.00    2.83
 -10 -14   5    0.99    5.03
  10  14  -5    5.98    7.55
 -10  14   6   -0.00    3.22
 -10 -14   6    2.60    6.21
  10  14  -6    0.71    5.98
 -10  14   7    4.25    3.94
 -10 -14   7   -0.00    6.16
 -10  14   8    2.88    3.79
 -10 -14   8    3.04    5.48
  10  14  -8   -0.00    6.37
 -10 -14   9    1.64    5.59
  10  14  -9    4.42    5.78
 -10 -14  10    1.74    5.11
  10  14 -10    5.77    6.74
 -10 -14  11    0.00    4.77
  10  14 -11    7.27    7.19
 -10 -14  12   11.44    8.77
  10  14 -12    2.76    6.65
 -10 -14  13    1.45    5.70
  10  14 -14   -0.00    6.53
  10  14 -15   -0.00    5.26
  10  14 -16   -0.00    5.98
  10  14 -17    9.59    7.18
 -10  15   1    0.93    2.80
  10  15  -1   -0.00    7.99
  10  15  -2   -0.00    7.24
 -10  15   3    0.00    3.10
  10  15  -3    0.00    8.38
 -10  15   4   -0.00    2.75
  10  15  -4    2.81    7.50
  10  15  -5   -0.00    6.37
  10  15  -6    4.24    6.74
  10  15  -7    2.06    6.59
  10  15  -8   -0.00    5.63
  10  15  -9    0.00    5.80
  10  15 -10    3.39    6.01
  10  15 -11    2.63    6.40
  10  16  -1   14.63   10.08
  10  16  -2   -0.00    5.39
  10  16  -3   -0.00    6.52
  -9   0   1   14.57    6.96
   9   0  -1    8.71    5.75
   9   0  -1   14.66    6.88
  -9   0   2    1.17    4.45
   9   0  -2   -0.00    3.89
  -9   0   3  148.35   19.09
   9   0  -3  108.94   17.57
   9   0  -3  122.84   18.30
   9   0  -4    4.11    5.12
   9   0  -4   -0.00    3.50
   9   0  -5   27.49    8.31
   9   0  -6   -0.00    4.06
   9   0 -11   11.62    6.29
   9   0 -12   -0.00    3.64
  -9   0  13   50.71   12.39
   9   0 -13   86.40   14.65
  -9   0  14    0.00    4.44
   9   0 -14    6.46    5.60
  -9   0  15   12.93    6.97
   9   0 -15   15.17    7.66
  -9   0  16   -0.00    4.90
   9   0 -16    0.00    4.77
  -9   0  17   11.47    6.99
   9   0 -17    4.88    5.37
  -9   0  18   -0.00    5.40
   9   0 -18   -0.00    4.72
  -9   0  20   -0.00    5.67
   9   0 -20   -0.00    5.05
  -9   0  21   -0.00    5.71
   9   0 -21    1.80    5.56
  -9   0  22    0.77    5.61
   9   0 -22    0.00    5.23
  -9   0  23   21.55    9.97
   9   0 -23   16.61    7.80
  -9   0  24   -0.00    3.83
   9   0 -24   -0.00    4.19
  -9   0  25   29.35   10.86
   9   0 -25    4.81    5.94
  -9   0  26   -0.00    5.58
   9   0 -26   -0.00    5.97
  -9   0  27   -0.00    5.96
   9   0 -27   -0.00    5.60
   9   0 -28    3.46    6.05
   9   0 -29    3.90    7.03
   9   0 -30    1.31    5.61
   9   0 -31    0.00    6.79
   9   0 -32    6.15    7.16
   9   0 -33   -0.00    5.95
  -9   1   1  330.60   32.26
   9  -1  -1  319.02   31.71
  -9  -1   1  288.77   31.89
   9   1  -1  256.49   31.36
   9   1  -1  267.91   31.85
  -9   1   2   14.50    6.21
   9  -1  -2    0.00    4.78
  -9  -1   2    0.00    4.55
   9   1  -2    2.58    5.25
   9   1  -2    4.92    5.18
   9  -1  -3    0.00    4.07
   9  -1  -3    5.97    4.69
  -9  -1   3   11.46    5.98
   9   1  -3    0.00    6.06
   9   1  -3    4.00    4.19
   9  -1  -4   25.31    7.96
   9  -1  -4   45.85    9.85
   9   1  -4   46.35   10.53
   9   1  -4   47.67   10.72
   9  -1  -5  123.89   17.44
   9  -1  -6    4.32    5.04
   9  -1  -8    1.19    3.10
  -9   1   9   13.30    6.91
  -9   1  10    0.00    5.22
   9   1 -10   -0.00    5.25
  -9   1  11   67.14   12.65
   9   1 -11   44.49   11.51
  -9   1  12   -0.00    4.23
   9  -1 -12    1.39    4.73
   9   1 -12    0.32    5.34
  -9   1  13    2.69    4.87
   9  -1 -13   -0.00    4.39
   9   1 -13    0.00    4.29
  -9   1  14   -0.00    5.41
   9  -1 -14   -0.00    4.23
   9   1 -14    4.36    5.69
  -9   1  15   75.36   14.50
   9  -1 -15   73.05   13.98
   9   1 -15   59.12   13.11
  -9   1  16    4.04    5.57
   9  -1 -16    1.86    4.34
   9   1 -16    3.11    5.17
  -9   1  17   13.60    7.68
   9  -1 -17   21.16    8.89
  -9  -1  17    7.57    7.04
   9   1 -17   34.03    9.81
  -9   1  18   -0.00    4.98
   9  -1 -18    4.59    5.68
  -9  -1  18    0.48    4.92
   9   1 -18   -0.00    4.52
  -9   1  19    8.40    6.44
   9  -1 -19   -0.00    4.84
  -9  -1  19    4.14    6.06
   9   1 -19    0.00    5.26
  -9   1  20    3.25    5.20
   9  -1 -20    7.13    6.55
  -9  -1  20    2.39    4.75
   9   1 -20    0.00    4.96
  -9   1  21   75.34   15.22
   9  -1 -21   46.82   12.20
  -9  -1  21   35.33   11.31
   9   1 -21   54.19   13.03
  -9   1  22   -0.00    5.91
   9  -1 -22    2.04    5.90
  -9  -1  22   -0.00    5.00
   9   1 -22   -0.00    4.51
  -9   1  23    1.79    6.07
   9  -1 -23    0.00    4.36
  -9  -1  23    5.47    6.82
   9   1 -23    0.00    4.80
  -9   1  24   -0.00    4.55
   9  -1 -24   -0.00    5.22
  -9  -1  24    3.45    6.96
   9   1 -24    3.55    5.67
  -9   1  25   18.15    9.26
   9  -1 -25    4.46    6.59
   9   1 -25    0.00    5.39
  -9   1  26    0.00    6.10
   9  -1 -26    0.00    5.39
  -9  -1  26   -0.00    6.27
   9   1 -26   -0.00    5.00
  -9   1  27   18.52    9.58
   9   1 -27   28.58   10.33
  -9   1  28    1.01    5.49
   9  -1 -28   -0.00    4.64
   9   1 -28   -0.00    6.54
   9  -1 -29    3.17    5.07
   9   1 -29   -0.00    5.82
   9  -1 -30    0.00    5.28
   9   1 -30    0.00    7.57
   9  -1 -31    4.96    5.32
   9   1 -31    5.06    6.76
   9  -1 -32   -0.00    5.96
   9   1 -32    0.58    4.96
   9  -1 -33    6.73    8.02
   9   1 -33    7.97    8.16
   9  -1 -34   -0.00    5.01
   9   1 -34   -0.00    5.77
  -9   2   1   33.93    7.98
  -9   2   1   39.32    8.42
  -9   2   1   13.65    7.09
   9  -2  -1   33.48    8.17
   9   2  -1   50.76   10.64
  -9   2   2   -0.00    4.67
   9  -2  -2    0.00    4.21
   9   2  -2    2.25    4.80
  -9   2   3   74.29   13.67
   9  -2  -3  126.76   15.79
   9   2  -3  141.63   19.06
  -9   2   4    0.00    3.40
   9  -2  -4    1.07    4.18
   9   2  -4    3.43    5.07
  -9   2   5    2.39    4.64
   9  -2  -5    7.24    5.70
   9   2  -5   23.40    7.80
  -9   2   6    1.06    4.23
   9  -2  -6    0.90    3.37
  -9   2   7   38.78    9.69
   9  -2  -7   38.27    9.27
  -9   2   8   22.85    7.65
   9  -2  -8   39.18    9.11
   9   2  -8   14.22    6.89
  -9   2   9   28.04    8.72
   9  -2  -9   37.77    9.51
   9   2  -9   43.86   10.71
  -9   2  10   -0.00    3.95
   9   2 -10   -0.00    4.66
  -9   2  11   -0.00    4.07
  -9   2  12   15.23    7.12
   9   2 -12    0.00    4.89
  -9   2  13   26.67    8.86
   9  -2 -13   25.62    8.24
   9   2 -13   24.45    8.82
  -9   2  14   10.17    6.75
   9  -2 -14   17.11    7.80
   9   2 -14   27.30    9.01
  -9   2  15    7.00    6.44
   9  -2 -15    4.74    5.99
   9   2 -15    6.38    5.97
  -9   2  16    1.80    5.59
   9  -2 -16    3.53    5.38
   9   2 -16    2.35    5.42
  -9   2  17   19.20    7.93
   9  -2 -17   29.37    9.02
   9   2 -17   28.66    8.99
  -9   2  18    3.04    5.26
   9  -2 -18    0.00    5.70
   9   2 -18    2.96    4.70
  -9   2  19   48.17   12.48
   9  -2 -19   48.57   12.19
   9   2 -19   33.07   11.27
  -9   2  20    0.00    5.41
   9  -2 -20    1.21    5.21
   9   2 -20   -0.00    5.73
   9  -2 -21   -0.00    5.19
  -9  -2  21    0.50    4.95
   9   2 -21    2.02    4.77
  -9   2  22    7.56    7.47
   9  -2 -22    0.00    4.81
  -9  -2  22    3.14    6.21
   9   2 -22    2.18    5.05
  -9   2  23   47.18   12.97
  -9  -2  23   30.43   11.68
   9   2 -23   46.38   12.03
  -9   2  24   -0.00    4.41
   9  -2 -24    1.74    5.15
  -9  -2  24   -0.00    5.49
   9   2 -24    6.01    5.99
  -9   2  25    7.10    6.62
   9  -2 -25    8.09    6.51
   9   2 -25    2.74    5.14
  -9   2  26    2.16    4.86
   9  -2 -26   -0.00    6.38
   9   2 -26    3.64    4.70
  -9   2  27    0.06    5.20
   9  -2 -27   -0.00    5.62
   9   2 -27    2.00    5.00
  -9   2  28   -0.00    5.71
   9  -2 -28    1.93    6.05
   9   2 -28    0.16    4.67
  -9   2  29    8.79    7.15
   9  -2 -29    9.86    8.35
   9   2 -29    7.77    6.96
  -9   2  30   -0.00    4.67
   9  -2 -30   -0.00    6.19
   9   2 -30   -0.00    4.92
   9  -2 -31    0.00    5.74
   9   2 -31    3.86    6.55
   9  -2 -32    3.54    6.35
   9   2 -32   -0.00    5.21
   9  -2 -33    0.00    5.51
   9   2 -33    0.06    6.53
   9  -2 -34   -0.00    6.22
   9   2 -34   -0.00    6.04
  -9   3   1  152.76   18.15
  -9   3   1  116.95   15.85
  -9   3   1  122.06   16.82
   9  -3  -1  138.35   17.76
   9   3  -1  151.22   21.41
  -9   3   2   27.47    6.72
  -9   3   2    9.51    5.29
   9  -3  -2   29.74    7.88
   9   3  -2   27.25    9.20
  -9   3   3    7.77    4.68
  -9   3   3    2.64    4.17
   9  -3  -3    4.30    4.88
   9   3  -3   -0.00    3.97
   9  -3  -4    5.80    5.06
  -9  -3   4    2.20    6.21
  -9  -3   4    5.45    5.76
   9   3  -4    3.54    3.96
   9   3  -4   -0.00    5.07
  -9   3   5   37.27    9.31
   9  -3  -5   45.67    9.10
  -9  -3   5    4.30    5.50
  -9  -3   5   29.52    9.43
   9   3  -5   31.01    9.50
   9   3  -5   48.87   11.50
  -9   3   6   34.85    8.79
   9  -3  -6   46.34    9.77
  -9  -3   6   24.20    9.04
  -9  -3   6   41.48   10.94
   9   3  -6   33.92    9.67
  -9   3   7   22.75    7.58
   9  -3  -7   22.31    7.07
  -9  -3   7   17.01    8.20
   9   3  -7   26.18    8.46
  -9   3   8   -0.00    4.55
   9  -3  -8    4.78    4.58
  -9  -3   8    0.56    4.65
   9   3  -8    2.56    5.60
  -9   3   9    6.03    5.83
   9  -3  -9    8.77    5.32
  -9  -3   9    0.68    5.54
   9   3  -9    2.45    5.29
  -9   3  10   -0.00    4.04
   9  -3 -10    4.29    4.95
  -9  -3  10    0.00    5.20
   9   3 -10    5.14    5.97
  -9   3  11   99.69   15.47
  -9  -3  11   89.90   16.67
   9   3 -11   72.25   15.06
  -9   3  12   11.34    6.57
  -9  -3  12   21.63    9.09
   9   3 -12   11.39    7.19
  -9   3  13   -0.00    4.80
   9   3 -13   14.26    7.57
  -9   3  14    5.73    6.21
   9  -3 -14    0.00    4.48
   9   3 -14   -0.00    4.91
  -9   3  15   68.38   13.54
   9  -3 -15   38.04   10.27
   9   3 -15   30.10   10.43
  -9   3  16   25.08    9.25
   9  -3 -16   16.71    7.55
   9   3 -16   12.29    7.42
  -9   3  17   16.30    7.50
   9  -3 -17   15.43    7.66
   9   3 -17   21.30    8.53
  -9   3  18    4.04    5.54
   9  -3 -18    2.77    5.15
   9   3 -18    1.47    4.50
  -9   3  19   -0.00    5.51
   9  -3 -19    0.79    3.74
  -9   3  20    4.40    5.19
   9  -3 -20    9.80    6.53
   9   3 -20   18.35    8.31
  -9   3  21   29.20   10.05
   9  -3 -21   17.14    8.20
   9   3 -21   47.44   11.47
  -9   3  22   -0.00    5.51
   9  -3 -22    5.96    6.40
   9   3 -22    1.13    4.80
  -9   3  23    4.13    6.11
   9  -3 -23    5.44    6.35
   9   3 -23    9.15    6.72
  -9   3  24    2.63    5.82
   9  -3 -24   -0.00    4.09
   9   3 -24    3.14    5.51
  -9   3  25    7.96    6.60
   9  -3 -25   10.16    6.76
   9   3 -25    7.54    6.58
  -9   3  26    4.91    6.62
   9  -3 -26    7.25    6.56
   9   3 -26    5.59    6.59
  -9   3  27   -0.00    5.63
   9  -3 -27    0.00    5.82
   9   3 -27    4.87    6.02
  -9   3  28   -0.00    6.48
   9  -3 -28    0.00    5.14
   9   3 -28    1.29    5.30
  -9   3  29   -0.00    5.68
   9  -3 -29    3.57    5.71
   9   3 -29    0.00    4.21
  -9   3  30    6.93    6.90
   9  -3 -30    0.11    5.85
  -9   3  31    2.32    5.98
   9  -3 -31    8.05    8.94
   9   3 -31   -0.00    5.29
   9  -3 -32   -0.00    7.24
   9   3 -32    5.17    6.03
   9  -3 -33    0.00    5.26
   9   3 -33    6.76    6.12
   9  -3 -34   -0.00    8.13
  -9   4   1    2.45    4.27
  -9   4   1   -0.00    4.14
   9  -4  -1   -0.00    3.44
  -9  -4   1   -0.00    5.61
   9   4  -1   -0.00    4.99
  -9   4   2   28.19    7.52
  -9   4   2   40.69    8.71
   9  -4  -2   42.41    8.84
  -9  -4   2   22.68    8.52
  -9  -4   2   38.57   10.50
   9   4  -2   38.45   10.22
   9   4  -2   36.44   10.20
  -9   4   3   55.34    9.83
  -9   4   3   40.84    8.95
   9  -4  -3   54.85   10.13
  -9  -4   3   21.82    8.84
  -9  -4   3   45.68   11.78
   9   4  -3   25.43    9.09
   9   4  -3   31.67   10.06
  -9   4   4   40.10    8.81
  -9   4   4   43.93    9.02
   9  -4  -4   39.11    8.98
  -9  -4   4   27.66    9.33
  -9  -4   4   65.35   13.39
   9   4  -4   15.04    8.29
   9   4  -4   52.56   12.33
  -9   4   5   44.91    9.90
   9  -4  -5   62.71   11.14
  -9  -4   5   57.74   12.81
  -9  -4   5   40.68   11.53
   9   4  -5   61.08   13.09
   9   4  -5   71.67   14.10
  -9   4   6    4.60    4.20
   9  -4  -6   -0.00    3.66
  -9  -4   6    0.00    5.43
  -9  -4   6   -0.00    5.73
   9   4  -6    5.86    6.11
   9   4  -6    4.15    5.40
  -9   4   7   51.09   10.19
   9  -4  -7   60.10   10.87
  -9  -4   7   45.35   11.90
  -9  -4   7   38.62   11.43
   9   4  -7   41.06   11.67
  -9   4   8   62.30   11.86
   9  -4  -8   60.97   11.52
  -9  -4   8   65.49   14.06
   9   4  -8   57.91   12.86
  -9   4   9   72.12   12.35
   9  -4  -9   35.71    9.55
  -9  -4   9   39.93   11.70
   9   4  -9   47.81   12.02
  -9   4  10   -0.00    3.60
   9  -4 -10   -0.00    4.34
  -9  -4  10   -0.00    5.14
   9   4 -10    2.87    5.33
  -9   4  11    4.35    4.87
  -9  -4  11    2.45    5.77
   9   4 -11    3.12    4.69
  -9   4  12   -0.00    4.87
  -9  -4  12   -0.00    4.82
   9   4 -12    3.77    5.81
  -9   4  13   50.08   11.31
  -9  -4  13   34.87   11.08
   9   4 -13   20.81    8.78
  -9   4  14    1.02    5.32
   9  -4 -14    8.95    5.96
  -9  -4  14    8.06    7.04
   9   4 -14   13.77    7.05
  -9   4  15   14.39    6.89
   9  -4 -15   16.13    7.71
  -9  -4  15   19.87    9.67
   9   4 -15    7.41    7.02
  -9   4  16    0.69    4.29
   9  -4 -16    0.00    4.66
  -9  -4  16   -0.00    6.41
   9   4 -16    0.25    6.13
  -9   4  17   10.48    6.66
  -9  -4  17   24.00   10.43
   9   4 -17   24.22    9.07
  -9   4  18   45.43   11.76
   9  -4 -18   34.03    9.50
  -9  -4  18   37.77   11.96
   9   4 -18   36.22   10.98
  -9   4  19   32.90   10.17
   9  -4 -19   36.24    9.92
   9   4 -19   14.30    7.87
  -9   4  20   -0.00    5.66
   9  -4 -20    0.27    4.81
   9   4 -20    0.00    5.96
  -9   4  21    4.06    5.52
   9  -4 -21    0.00    5.44
   9   4 -21   -0.00    5.28
  -9   4  22    7.82    7.14
   9  -4 -22    2.22    4.55
   9   4 -22   13.82    7.68
  -9   4  23   17.57    8.31
   9  -4 -23   23.24    9.19
   9   4 -23   25.35    9.07
  -9   4  24    6.98    7.26
   9  -4 -24   10.58    7.14
   9   4 -24    3.15    6.03
  -9   4  25    2.94    6.44
   9  -4 -25   -0.00    5.98
   9   4 -25    0.00    4.56
  -9   4  26   -0.00    5.07
   9  -4 -26    0.69    5.36
   9   4 -26   -0.00    5.25
  -9   4  27   -0.00    5.69
   9  -4 -27    0.62    4.66
   9   4 -27    2.91    5.78
  -9   4  28   -0.00    4.84
   9  -4 -28    0.00    5.74
   9   4 -28    9.20    7.97
  -9   4  29    4.05    7.01
   9  -4 -29   14.21    8.00
   9   4 -29    8.49    6.35
  -9   4  30   -0.00    6.61
   9  -4 -30   -0.00    6.49
   9   4 -30   -0.00    4.78
  -9   4  31   -0.00    5.10
   9  -4 -31   -0.00    6.06
   9   4 -31    1.15    5.94
  -9   4  32    1.22    6.86
   9  -4 -32   -0.00    6.55
   9   4 -32   -0.00    5.63
   9  -4 -33   -0.00    5.54
   9   4 -33    1.80    6.18
  -9   5   1  103.98   13.59
  -9   5   1   74.11   12.58
   9  -5  -1  112.00   14.51
  -9  -5   1   79.30   15.15
  -9  -5   1   91.35   16.76
   9   5  -1   80.39   15.80
  -9   5   2   53.73    9.56
  -9   5   2   46.77    9.22
   9  -5  -2   45.44    8.60
  -9  -5   2   17.78    8.04
  -9  -5   2   34.28   10.58
   9   5  -2   60.39   13.34
  -9   5   3    8.45    4.95
  -9   5   3    0.00    3.60
   9  -5  -3    1.30    3.95
  -9  -5   3    1.80    5.72
  -9  -5   3    2.13    6.30
   9   5  -3    2.07    5.76
   9   5  -3   10.52    6.67
  -9   5   4   50.71    9.79
  -9   5   4   43.58    9.30
   9  -5  -4   55.34   10.06
  -9  -5   4   25.38    9.61
  -9  -5   4   64.46   13.55
   9   5  -4   27.06    9.99
   9   5  -4   66.76   13.99
  -9   5   5   30.38    7.84
  -9   5   5   30.33    8.03
   9  -5  -5   25.86    7.35
  -9  -5   5   17.15    7.69
  -9  -5   5   33.44   10.67
   9   5  -5   15.72    7.85
   9   5  -5   31.74    9.98
  -9   5   6   37.56    8.43
   9  -5  -6   40.15    8.44
  -9  -5   6   11.74    8.49
  -9  -5   6   36.83   11.00
   9   5  -6   32.86   10.02
   9   5  -6   22.93    9.30
  -9   5   7   62.55   11.22
   9  -5  -7   45.83   10.26
  -9  -5   7   46.83   11.88
  -9  -5   7   58.29   14.10
  -9   5   8   -0.00    5.48
   9  -5  -8    0.00    4.66
  -9  -5   8    0.15    4.77
  -9  -5   8    0.75    5.41
   9   5  -8    1.06    5.03
  -9   5   9   -0.00    4.34
   9  -5  -9   -0.00    3.88
  -9  -5   9   -0.00    5.88
   9   5  -9    1.55    5.17
  -9   5  10    2.79    4.58
   9  -5 -10    6.61    5.56
  -9  -5  10    7.38    6.12
   9   5 -10    0.93    5.39
  -9   5  11   45.36   10.36
   9  -5 -11   47.71   10.64
  -9  -5  11   52.41   12.73
   9   5 -11   20.50    9.44
  -9   5  12   17.12    7.77
  -9  -5  12   33.87   11.14
   9   5 -12   22.84    8.09
  -9   5  13   -0.00    5.21
  -9  -5  13   -0.00    5.89
   9   5 -13    4.63    5.51
  -9   5  14    6.38    5.49
   9  -5 -14    8.08    6.27
  -9  -5  14   11.92    7.95
   9   5 -14   10.83    7.11
  -9   5  15    6.22    6.20
  -9  -5  15   14.67    8.40
   9   5 -15   13.92    7.17
  -9   5  16   15.30    6.22
   9  -5 -16   22.02    7.70
  -9  -5  16   10.97    6.61
   9   5 -16    0.00    5.80
  -9   5  17   20.75    8.36
   9  -5 -17   15.56    7.56
  -9  -5  17   14.99    9.45
   9  -5 -18    5.72    5.97
   9   5 -18    7.70    7.40
  -9   5  19    1.46    4.72
   9  -5 -19    0.25    4.42
   9   5 -19    2.77    5.61
  -9   5  20    3.74    4.52
   9  -5 -20    1.82    5.17
   9   5 -20    0.00    6.38
  -9   5  21    5.62    5.24
   9  -5 -21   13.02    7.51
   9   5 -21   31.26   10.01
  -9   5  22    9.67    6.40
   9  -5 -22    4.94    5.69
   9   5 -22   10.40    6.78
  -9   5  23    6.52    5.96
   9  -5 -23    6.73    6.73
   9   5 -23   14.48    8.11
  -9   5  24    2.12    4.35
   9  -5 -24    2.81    4.95
   9   5 -24    0.00    5.24
  -9   5  25    0.84    3.89
   9  -5 -25    8.27    6.55
  -9   5  26    0.09    4.67
   9  -5 -26   14.23    8.86
   9   5 -26    2.04    5.38
  -9   5  27    1.58    5.04
   9  -5 -27    8.03    6.20
   9   5 -27    9.77    6.89
  -9   5  28   -0.00    4.37
   9   5 -28    3.59    6.09
  -9   5  29   -0.00    5.07
   9  -5 -29    1.48    6.11
   9   5 -29   -0.00    6.46
  -9   5  30    2.01    4.90
   9  -5 -30   -0.00    7.36
   9   5 -30    0.00    5.15
  -9   5  31   -0.00    5.74
   9  -5 -31   -0.00    5.79
   9   5 -31    5.16    7.65
  -9   5  32   -0.00    4.22
   9  -5 -32   -0.00    5.86
   9   5 -32   -0.00    6.70
  -9   5  33   14.17    7.69
   9  -5 -33    1.67    6.88
  -9   6   1    0.00    3.35
   9  -6  -1    3.46    3.63
  -9  -6   1    2.05    5.50
  -9  -6   1   -0.00    5.86
   9   6  -1    0.36    5.05
  -9   6   2   91.05   12.79
   9  -6  -2   96.58   13.01
  -9  -6   2   66.75   14.50
  -9  -6   2   85.43   16.32
   9   6  -2   77.63   16.29
  -9   6   3   15.94    5.74
   9  -6  -3   25.18    7.09
  -9  -6   3    5.04    7.73
  -9  -6   3   21.50    9.02
   9   6  -3   21.96    9.08
  -9   6   4   17.67    6.53
   9  -6  -4   16.61    6.45
  -9  -6   4    4.57    6.76
  -9  -6   4   38.07   10.80
   9   6  -4   24.62    9.67
   9   6  -4   18.08    8.46
  -9   6   5    8.29    5.29
   9  -6  -5   17.36    5.74
  -9  -6   5   10.19    6.88
   9   6  -5   14.36    7.32
   9   6  -5   14.06    7.35
  -9   6   6    4.22    3.92
   9  -6  -6   10.67    5.03
  -9  -6   6    4.38    5.13
  -9  -6   6   13.30    7.94
   9   6  -6    6.53    5.20
   9   6  -6    6.12    5.98
  -9   6   7   13.38    6.54
   9  -6  -7   19.88    6.46
  -9  -6   7    9.99    7.05
  -9  -6   7   13.60    7.73
   9   6  -7   10.88    7.65
   9   6  -7   31.15    9.72
  -9   6   8   35.97    9.28
   9  -6  -8   53.67   10.56
  -9  -6   8   45.14   11.65
  -9  -6   8   41.17   11.67
  -9   6   9    8.94    5.59
   9  -6  -9   10.63    5.76
  -9  -6   9   13.15    6.99
  -9  -6   9    0.35    5.15
   9   6  -9   12.77    7.11
  -9   6  10   -0.00    5.12
   9  -6 -10    1.50    4.29
  -9  -6  10   -0.00    6.31
  -9  -6  10    0.00    5.91
   9   6 -10   -0.00    5.80
  -9   6  11    1.72    4.08
   9  -6 -11   -0.00    4.59
  -9  -6  11    4.20    6.42
   9   6 -11    1.10    5.79
  -9   6  12   30.99    8.42
  -9  -6  12   32.83   10.44
   9   6 -12   21.90    9.80
  -9   6  13    7.98    5.30
  -9  -6  13   22.38    9.54
  -9   6  14   15.21    6.79
   9  -6 -14   17.26    6.96
  -9  -6  14   24.71    9.83
   9   6 -14   17.34    7.56
  -9   6  15    3.77    4.40
   9  -6 -15    6.93    6.07
   9   6 -15   -0.00    5.24
  -9   6  16    0.00    3.80
   9  -6 -16    6.26    5.11
   9   6 -16    1.57    5.13
  -9   6  17    0.43    4.23
   9  -6 -17    1.17    4.31
   9   6 -17    0.00    6.81
  -9   6  18   13.53    6.59
   9  -6 -18   14.44    7.67
   9   6 -18    8.08    7.83
  -9   6  19    0.29    3.62
   9  -6 -19   12.42    6.94
   9   6 -19   -0.00    5.41
  -9   6  20   -0.00    4.21
   9  -6 -20    4.90    5.03
   9   6 -20   10.15    7.55
  -9   6  21    1.07    4.57
   9  -6 -21    0.00    5.38
   9   6 -21   -0.00    5.32
  -9   6  22    6.67    5.58
   9  -6 -22   -0.00    5.16
   9   6 -22    1.63    5.89
  -9   6  23    1.23    4.33
   9   6 -23    4.46    6.30
  -9   6  24    4.12    5.80
   9  -6 -24   12.19    7.84
   9   6 -24   10.46    7.05
  -9   6  25    0.24    4.48
   9  -6 -25    9.09    7.35
   9   6 -25    2.83    5.91
  -9   6  26   -0.00    4.61
   9  -6 -26    8.43    7.14
   9   6 -26    0.93    6.52
  -9   6  27   -0.00    5.40
   9  -6 -27   -0.00    4.08
   9   6 -27    0.00    4.19
  -9   6  28    4.77    5.44
   9  -6 -28    7.91    7.38
   9   6 -28   17.94    8.54
  -9   6  29    9.66    6.82
   9  -6 -29   12.18    7.79
   9   6 -29    2.43    5.14
  -9   6  30   -0.00    4.13
   9  -6 -30    3.62    6.33
   9   6 -30    5.19    6.06
  -9   6  31    3.66    5.87
   9  -6 -31    0.00    6.91
   9   6 -31   10.09    7.15
  -9   6  32   -0.00    5.25
   9  -6 -32    0.55    5.64
   9   6 -32   -0.00    5.45
  -9   6  33    4.14    6.23
   9  -6 -33   -0.00    5.52
  -9   6  34    0.00    4.88
  -9   7   1   17.06    5.32
  -9  -7   1   -0.00    5.58
   9   7  -1   21.24    9.21
  -9   7   2    4.18    3.96
  -9  -7   2    4.68    7.30
   9   7  -2    4.11    4.81
  -9   7   3    4.43    3.89
  -9  -7   3    0.76    5.39
  -9  -7   3    0.62    4.59
   9   7  -3   -0.00    5.19
  -9   7   4   25.27    6.77
  -9  -7   4    8.69    6.44
  -9  -7   4   20.78    9.65
   9   7  -4   32.94   11.21
  -9   7   5    9.93    4.85
  -9  -7   5    2.43    5.33
  -9  -7   5   15.49    8.66
   9   7  -5   12.22    7.25
   9   7  -5    7.27    6.93
  -9   7   6   25.94    7.35
   9  -7  -6   22.74    6.92
  -9  -7   6   22.48    9.91
   9   7  -6   18.88    9.15
   9   7  -6   21.01    9.14
  -9   7   7    4.42    4.21
   9  -7  -7    1.26    3.53
  -9  -7   7    3.17    5.58
  -9  -7   7   -0.00    5.64
   9   7  -7    0.74    4.70
   9   7  -7    2.06    5.10
  -9   7   8    0.00    3.75
   9  -7  -8   -0.00    3.68
  -9  -7   8    5.00    7.64
  -9  -7   8   -0.00    5.75
   9   7  -8   -0.00    4.91
  -9   7   9    6.49    4.49
   9  -7  -9    4.74    4.61
  -9  -7   9   17.89    7.69
  -9  -7   9   14.82    8.68
   9   7  -9   13.65    7.54
  -9   7  10   19.35    6.52
   9  -7 -10   15.99    6.35
  -9  -7  10    3.42    6.07
  -9  -7  10   17.97    9.67
   9   7 -10    9.50    7.70
  -9   7  11    6.05    4.50
   9  -7 -11   24.59    8.03
  -9  -7  11    0.28    5.94
  -9  -7  11   19.36    9.39
   9   7 -11    0.00    6.46
  -9   7  12   33.75    8.72
  -9  -7  12   34.53   10.67
   9   7 -12   39.49   11.36
  -9   7  13   -0.00    4.26
   9   7 -13    1.03    5.03
  -9   7  14    5.59    4.76
   9  -7 -14    2.29    4.51
   9   7 -14    5.41    5.60
  -9   7  15    0.00    3.89
   9  -7 -15   -0.00    4.55
  -9   7  16   13.73    6.62
   9  -7 -16   39.61   10.22
   9   7 -16   22.21    8.62
  -9   7  17    5.88    4.72
   9  -7 -17   -0.00    4.32
   9   7 -17   -0.00    5.01
  -9   7  18   -0.00    4.97
   9  -7 -18   -0.00    5.60
   9   7 -18   -0.00    4.64
  -9   7  19   -0.00    4.75
   9  -7 -19    0.00    4.65
   9   7 -19    0.49    4.35
  -9   7  20    1.97    4.75
   9  -7 -20    4.59    5.84
   9   7 -20    6.01    5.87
  -9   7  21    2.90    5.84
   9  -7 -21   12.52    7.44
   9   7 -21   -0.00    3.55
  -9   7  22    9.25    6.59
   9  -7 -22   12.97    7.76
   9   7 -22    5.37    6.23
  -9   7  23    2.36    4.81
   9  -7 -23   -0.00    5.23
   9   7 -23    0.00    5.79
  -9   7  24   -0.00    4.90
   9  -7 -24    4.16    6.40
   9   7 -24    1.53    5.55
  -9   7  25    0.41    4.79
   9  -7 -25    3.95    6.14
   9   7 -25    2.07    5.95
  -9   7  26    8.41    7.72
   9  -7 -26   17.41    8.90
   9   7 -26    7.90    7.75
  -9   7  27   10.48    7.76
   9  -7 -27   -0.00    6.21
   9   7 -27    4.62    7.41
  -9   7  28    0.09    4.57
   9  -7 -28   -0.00    6.38
   9   7 -28    0.51    6.47
  -9   7  29   -0.00    4.51
   9  -7 -29   -0.00    5.15
   9   7 -29    3.51    5.71
  -9   7  30    9.01    7.32
   9  -7 -30    5.94    6.43
   9   7 -30    2.81    5.56
  -9   7  31    0.52    4.89
   9  -7 -31    1.27    6.95
   9   7 -31    1.93    5.78
  -9   7  32    2.12    5.74
   9  -7 -32    6.94    7.92
  -9   7  33    0.48    5.91
  -9   7  34   -0.00    3.98
  -9   8   1   16.73    5.30
  -9  -8   1   -0.00    7.63
  -9   8   2   17.75    5.54
  -9  -8   2   20.99    8.23
  -9   8   3   -0.00    3.33
  -9  -8   3    0.00    4.49
  -9   8   4   39.59    8.30
  -9  -8   4   34.70   10.20
  -9   8   5    2.40    3.86
  -9  -8   5    0.35    5.85
  -9  -8   5    0.32    5.76
  -9   8   6    1.86    2.80
  -9  -8   6    5.24    4.63
  -9  -8   6    5.96    7.05
  -9   8   7    1.05    3.61
  -9  -8   7    8.80    7.05
   9   8  -7   -0.00    4.97
  -9   8   8   51.83    9.56
  -9  -8   8   47.43   12.25
   9   8  -8   38.24   11.58
   9   8  -8   22.60   10.01
  -9   8   9    7.42    4.78
  -9  -8   9    0.33    4.33
   9   8  -9    3.88    6.44
   9   8  -9    7.57    6.20
  -9   8  10   17.54    6.52
  -9  -8  10    7.73    7.09
   9   8 -10   22.93    9.29
  -9   8  11    4.71    3.73
   9  -8 -11    8.00    5.44
  -9  -8  11    0.00    5.26
   9   8 -11    1.39    5.24
  -9   8  12   11.75    6.13
  -9  -8  12   10.25    8.08
   9   8 -12   13.76    8.27
  -9   8  13    3.83    4.50
  -9  -8  13    2.65    4.47
   9   8 -13   -0.00    6.74
  -9   8  14   12.98    6.74
   9  -8 -14   15.83    6.65
   9   8 -14   17.15    8.27
  -9   8  15    1.20    4.96
   9  -8 -15   -0.00    4.24
   9   8 -15    1.30    5.07
  -9   8  16    2.02    3.53
   9  -8 -16    3.45    5.21
   9   8 -16    7.66    6.64
   9  -8 -17    0.00    4.66
   9   8 -17    1.75    6.20
  -9   8  18   15.06    7.33
   9  -8 -18    8.68    6.25
   9   8 -18    4.47    6.17
  -9   8  19   -0.00    4.64
   9  -8 -19    6.66    5.70
   9   8 -19    0.00    5.38
  -9   8  20    4.39    5.56
   9  -8 -20    2.22    6.25
   9   8 -20    1.16    6.11
  -9   8  21    4.78    5.75
   9  -8 -21    2.39    4.52
   9   8 -21   -0.00    5.86
  -9   8  22    0.00    5.23
   9  -8 -22   -0.00    5.73
   9   8 -22   -0.00    4.21
  -9   8  23    1.14    5.28
   9  -8 -23    0.70    4.20
   9   8 -23    5.71    5.68
  -9   8  24    7.71    6.83
   9  -8 -24    0.39    5.60
   9   8 -24    3.77    6.19
  -9   8  25    0.00    4.71
   9  -8 -25    1.94    5.12
   9   8 -25    0.00    5.34
  -9   8  26    2.61    6.51
   9  -8 -26    7.69    7.24
   9   8 -26   -0.00    6.08
   9  -8 -27   -0.00    5.09
   9   8 -27    1.65    6.01
   9  -8 -28    4.05    5.89
   9   8 -28    5.55    7.42
  -9   8  29   -0.00    5.61
   9  -8 -29   -0.00    5.48
   9   8 -29    1.24    5.12
  -9   8  30   -0.00    5.94
   9  -8 -30    5.90    7.58
   9   8 -30   10.49    7.04
  -9   8  31    1.94    5.14
   9  -8 -31    0.45    5.70
  -9   8  32    2.67    5.93
   9  -8 -32    3.09    6.36
  -9   8  33    1.60    4.40
  -9   9   1    4.51    3.79
  -9  -9   1   -0.00    6.38
   9   9  -1    1.29    5.46
  -9   9   2   12.87    4.92
  -9  -9   2   12.43    7.24
   9   9  -2   14.36    7.30
  -9  -9   3   -0.00    5.86
   9   9  -3    0.36    5.25
  -9   9   4    6.06    3.52
  -9  -9   4   13.57    7.69
   9   9  -4    4.32    6.02
  -9   9   5   -0.00    3.03
  -9  -9   5   -0.00    6.11
   9   9  -5    0.80    5.44
  -9   9   6   46.35    9.06
  -9  -9   6   54.50   12.98
  -9   9   7   -0.00    3.41
  -9  -9   7    0.00    6.14
   9   9  -7    2.31    5.47
  -9   9   8    3.16    3.83
  -9  -9   8   -0.00    5.70
   9   9  -8   -0.00    5.08
   9   9  -8    4.80    6.45
  -9   9   9   -0.00    3.16
  -9  -9   9   -0.00    5.87
   9   9  -9   -0.00    6.32
   9   9  -9   -0.00    4.45
  -9  -9  10    5.74    7.00
   9   9 -10    1.68    5.66
   9   9 -10    2.24    6.40
  -9   9  11    3.44    4.74
  -9  -9  11    3.50    6.35
   9   9 -11   -0.00    5.99
  -9   9  12   11.02    6.07
  -9  -9  12   12.39    7.48
   9   9 -12    6.18    7.56
  -9   9  13   -0.00    3.93
  -9  -9  13    0.00    5.87
   9   9 -13   -0.00    5.13
  -9   9  14    6.59    4.90
  -9  -9  14    0.34    5.17
   9   9 -14    0.00    6.02
  -9   9  15   -0.00    3.92
  -9  -9  15   -0.00    5.50
   9   9 -15    5.27    6.93
  -9   9  16   15.87    6.91
  -9  -9  16    5.63    6.03
   9   9 -16   25.75   10.19
  -9   9  17    4.57    5.53
   9  -9 -17    5.03    4.77
   9   9 -17    4.63    6.40
  -9   9  18   -0.00    4.44
   9  -9 -18   -0.00    4.46
   9   9 -18    2.73    5.51
  -9   9  19    4.41    5.49
   9  -9 -19   -0.00    4.68
   9   9 -19   -0.00    5.01
  -9   9  20   11.62    6.67
   9  -9 -20    4.98    6.37
  -9   9  21   -0.00    4.98
   9  -9 -21    1.56    5.11
   9   9 -21    3.33    5.73
  -9   9  22    5.39    6.27
   9  -9 -22    5.73    6.53
   9   9 -22    3.93    7.59
  -9   9  23    3.01    6.64
   9  -9 -23   -0.00    5.48
   9   9 -23    1.24    4.68
  -9   9  24    1.31    4.64
   9  -9 -24   -0.00    5.99
   9   9 -24   -0.00    5.98
  -9   9  25   -0.00    5.13
   9  -9 -25    7.60    7.61
   9   9 -25    0.00    5.83
  -9   9  26    9.00    6.42
   9  -9 -26    3.37    6.36
   9   9 -26    1.13    6.11
  -9   9  27    0.00    5.09
   9  -9 -27   -0.00    6.17
   9   9 -27   -0.00    5.53
  -9   9  28   -0.00    5.81
   9  -9 -28    8.36    5.79
   9   9 -28   -0.00    5.18
  -9   9  29    2.59    5.38
   9  -9 -29    3.21    6.53
   9   9 -29    5.02    5.85
  -9   9  30   -0.00    5.42
   9  -9 -30    5.89    6.90
   9  -9 -31    3.01    6.28
  -9 -10   1    0.48    5.10
   9  10  -1   -0.00    4.91
  -9  10   2    4.75    3.36
  -9 -10   2    5.41    6.95
   9  10  -2   18.81    8.87
  -9  10   3    3.18    3.36
  -9 -10   3   -0.00    4.92
   9  10  -3    6.30    6.13
  -9  10   4   40.00    7.60
  -9 -10   4    6.47    7.83
   9  10  -4   26.17   10.52
  -9  10   5   -0.00    3.09
  -9 -10   5   -0.00    4.90
   9  10  -5    0.38    4.63
  -9 -10   6    4.20    6.53
   9  10  -6    6.06    6.56
  -9  10   7    3.40    3.46
  -9 -10   7    4.81    6.32
  -9  10   8   25.58    6.74
  -9 -10   8    8.53    7.07
   9  10  -8   15.28    8.60
  -9  10   9   -0.00    3.06
  -9 -10   9    3.50    6.50
   9  10  -9    4.83    6.76
  -9  10  10   14.32    6.43
  -9 -10  10    0.55    5.85
   9  10 -10    8.23    7.52
   9  10 -10   12.87    7.59
  -9  10  11    3.73    4.21
  -9 -10  11   -0.00    6.04
   9  10 -11   -0.00    5.53
   9  10 -11    4.91    5.58
  -9  10  12    7.71    5.36
  -9 -10  12    7.62    6.04
   9  10 -12    4.99    6.46
  -9  10  13    1.96    3.53
  -9 -10  13    3.31    5.75
   9  10 -13    0.47    4.51
  -9  10  14   20.17    7.21
  -9 -10  14   14.88    8.41
   9  10 -14   15.54    8.29
  -9  10  15    3.92    5.02
  -9 -10  15    0.00    5.48
   9  10 -15   -0.00    5.60
  -9  10  16    5.19    5.09
  -9 -10  16   -0.00    4.30
   9  10 -16    3.22    5.78
  -9  10  17    0.00    3.94
  -9 -10  17   -0.00    4.88
   9  10 -17    4.76    5.62
  -9  10  18    6.51    5.91
  -9 -10  18    2.05    5.08
   9  10 -18   21.65    9.16
  -9  10  19   -0.00    4.21
   9  10 -19   -0.00    4.77
  -9  10  20    4.07    5.56
   9  10 -20   13.77    7.74
  -9  10  21   -0.00    4.69
   9  10 -21   -0.00    5.99
  -9  10  22   -0.00    5.39
   9  10 -22    8.89    7.28
  -9  10  23    6.28    6.04
  -9  10  24    4.21    6.12
   9 -10 -24    2.16    7.09
   9  10 -24   -0.00    4.83
  -9  10  25   -0.00    4.91
   9 -10 -25   -0.00    5.69
   9  10 -25   -0.00    5.78
  -9  10  26    0.52    5.02
   9 -10 -26    0.00    5.30
   9  10 -26    2.27    6.59
  -9  10  27    0.00    6.29
   9 -10 -27   -0.00    6.15
   9  10 -27   -0.00    5.29
   9 -10 -28    0.00    6.50
   9  10 -28   -0.00    5.66
   9 -10 -29    1.67    6.31
   9 -10 -30    2.19    6.31
  -9  11   1   -0.00    2.86
  -9 -11   1    3.06    7.21
   9  11  -1    0.00    6.12
  -9  11   2   20.61    5.56
  -9 -11   2   25.00    8.77
   9  11  -2    5.68    6.38
   9  11  -3    1.38    5.03
  -9  11   4    3.42    3.70
  -9 -11   4   14.05    7.50
   9  11  -4    7.48    6.65
  -9  11   5    0.00    3.31
  -9 -11   5   -0.00    6.33
   9  11  -5   -0.00    5.40
  -9  11   6   12.81    5.37
  -9 -11   6   13.55    8.40
   9  11  -6   13.57    8.12
  -9  11   7    0.00    3.37
  -9 -11   7   -0.00    6.82
   9  11  -7    3.84    6.10
  -9  11   8    0.00    4.09
  -9 -11   8    3.27    6.12
  -9  11   9    0.60    3.98
  -9 -11   9    3.54    5.94
   9  11  -9    2.09    5.32
  -9  11  10    9.50    5.62
  -9 -11  10    1.19    5.57
   9  11 -10   16.42    8.39
  -9  11  11    0.40    3.73
  -9 -11  11    0.00    5.66
   9  11 -11   10.88    7.48
  -9  11  12    3.50    4.76
  -9 -11  12    4.49    6.79
   9  11 -12   17.83    8.98
   9  11 -12   -0.00    5.90
  -9  11  13    0.46    4.35
  -9 -11  13    2.70    7.00
   9  11 -13   -0.00    6.09
   9  11 -13    2.84    6.55
  -9  11  14    4.86    4.77
  -9 -11  14    5.34    6.75
   9  11 -14    2.37    4.96
  -9  11  15    0.40    3.59
  -9 -11  15   -0.00    6.14
   9  11 -15   -0.00    5.32
  -9  11  16   17.56    7.30
  -9 -11  16   13.51    8.39
   9  11 -16   10.37    8.21
  -9  11  17    0.00    4.54
  -9 -11  17    2.69    5.79
   9  11 -17    6.06    6.24
  -9  11  18    0.00    5.40
  -9 -11  18   -0.00    5.12
   9  11 -18   -0.00    4.67
  -9  11  19   -0.00    4.53
  -9 -11  19   -0.00    5.18
   9  11 -19    7.11    7.15
  -9  11  20    6.14    5.70
  -9 -11  20    2.61    4.84
   9  11 -20    5.24    6.43
  -9  11  21   -0.00    4.98
  -9 -11  21    0.55    4.60
   9  11 -21   -0.00    5.30
  -9  11  22    1.68    5.76
   9  11 -22   -0.00    5.19
  -9  11  23    0.80    4.38
   9  11 -23    0.00    6.08
  -9  11  24    0.49    5.23
   9  11 -24    0.00    6.57
   9  11 -25   -0.00    5.00
   9  11 -26    3.19    5.32
  -9 -12   1   -0.00    6.06
   9  12  -1    2.65    6.35
  -9  12   2    0.00    2.87
  -9 -12   2   -0.00    4.28
   9  12  -2   -0.00    5.25
  -9  12   3    1.56    2.49
  -9 -12   3    2.52    5.55
   9  12  -3   -0.00    6.16
  -9  12   4   12.36    4.62
  -9 -12   4    2.75    6.66
   9  12  -4   17.43    9.06
  -9  12   5    4.30    3.92
  -9 -12   5   -0.00    5.11
   9  12  -5    0.54    3.90
  -9  12   6   -0.00    2.93
  -9 -12   6    6.40    6.53
   9  12  -6    2.49    4.85
  -9  12   7    0.00    3.72
  -9 -12   7   -0.00    4.25
   9  12  -7    0.41    5.21
  -9  12   8   18.07    6.15
  -9 -12   8    8.30    7.10
   9  12  -8    5.12    8.10
  -9  12   9   -0.00    3.88
  -9 -12   9    2.52    6.82
   9  12  -9   -0.00    4.69
   9  12 -10   -0.00    5.47
  -9  12  11    0.00    3.03
  -9 -12  11   -0.00    6.20
   9  12 -11   -0.00    5.27
  -9  12  12    3.14    3.68
  -9 -12  12    1.06    5.29
   9  12 -12    0.00    5.54
  -9  12  13    2.39    3.73
  -9 -12  13    0.70    6.21
   9  12 -13    0.86    5.45
  -9  12  14    2.87    3.79
  -9 -12  14    2.82    5.02
   9  12 -14    1.10    5.45
   9  12 -14   10.41    7.96
  -9  12  15   -0.00    3.48
  -9 -12  15   -0.00    6.71
   9  12 -15    0.00    4.83
  -9  12  16   -0.00    3.07
  -9 -12  16    3.00    6.63
   9  12 -16   -0.00    5.78
  -9  12  17   -0.00    4.19
  -9 -12  17   -0.00    5.83
   9  12 -17   -0.00    6.35
  -9  12  18    2.38    4.57
  -9 -12  18    2.42    5.80
   9  12 -18    4.91    5.35
  -9  12  19   -0.00    4.53
  -9 -12  19    6.84    7.45
   9  12 -19    7.86    8.25
  -9  12  20    4.64    5.31
  -9 -12  20   -0.00    5.99
   9  12 -20    5.58    7.44
  -9 -12  21    0.70    4.38
   9  12 -21    1.84    5.86
  -9 -12  22    3.11    5.80
   9  12 -22   -0.00    4.34
  -9 -12  23   -0.00    5.45
   9  12 -23   -0.00    5.04
  -9 -12  24    2.87    5.06
   9  12 -24    0.00    5.79
   9  12 -25    2.23    6.37
  -9  13   1    0.10    2.33
  -9 -13   1   -0.00    5.45
   9  13  -1    8.21    7.95
  -9  13   2    3.81    3.25
  -9 -13   2    7.83    6.15
   9  13  -2   -0.00    5.91
  -9  13   3    4.10    3.44
  -9 -13   3    3.50    5.66
   9  13  -3   -0.00    5.87
  -9  13   4    1.66    3.40
  -9 -13   4    3.23    5.97
   9  13  -4    2.66    6.63
  -9 -13   5    3.54    5.43
   9  13  -5    0.62    4.65
  -9  13   6    7.35    3.97
   9  13  -6    2.98    4.65
  -9  13   7    3.64    3.48
  -9 -13   7   -0.00    4.98
   9  13  -7   -0.00    4.84
  -9  13   8    5.33    4.10
  -9 -13   8   -0.00    4.30
   9  13  -8    3.67    6.04
  -9  13   9    1.58    3.89
  -9 -13   9    2.85    5.96
   9  13  -9   -0.00    4.75
  -9  13  10   10.85    5.32
  -9 -13  10   -0.00    6.24
   9  13 -10    0.00    6.38
  -9  13  11    0.23    4.03
  -9 -13  11    1.42    5.90
   9  13 -11   -0.00    5.52
  -9  13  12    4.09    4.78
   9  13 -12    0.24    6.14
  -9  13  13   -0.00    4.03
  -9 -13  13   -0.00    6.47
   9  13 -13    0.00    5.84
  -9  13  14    0.12    3.24
  -9 -13  14   -0.00    5.72
   9  13 -14   -0.00    4.74
  -9  13  15    1.76    3.98
  -9 -13  15    0.09    4.61
   9  13 -15    4.96    5.63
  -9  13  16    2.02    4.13
  -9 -13  16    0.00    6.36
   9  13 -16    0.97    5.27
   9  13 -16   -0.00    5.57
  -9  13  17   -0.00    3.54
  -9 -13  17   13.80    8.45
   9  13 -17   10.61    7.44
  -9 -13  18    1.16    6.08
   9  13 -18   -0.00    6.07
   9  13 -19    0.00    6.60
  -9 -13  20    5.66    7.76
   9  13 -20    0.00    6.43
  -9 -13  21    0.11    5.42
   9  13 -21    8.55    7.09
  -9 -13  22    2.64    7.08
   9  13 -22    9.62    8.07
  -9 -13  23    4.35    6.29
  -9  14   1   -0.00    2.59
  -9 -14   1    0.00    4.71
  -9 -14   2    8.58    7.15
   9  14  -2    4.40    8.42
  -9  14   3    0.00    2.42
  -9 -14   3    2.43    6.19
   9  14  -3   -0.00    6.30
  -9  14   4    3.48    3.28
  -9 -14   4   -0.00    4.93
   9  14  -4    2.96    7.59
  -9  14   5   -0.00    2.88
  -9 -14   5    1.54    4.24
   9  14  -5   -0.00    6.26
  -9  14   6    0.40    3.09
  -9 -14   6   -0.00    4.85
   9  14  -6   -0.00    4.84
  -9  14   7    3.14    3.05
  -9 -14   7   -0.00    4.18
   9  14  -7    0.00    4.71
  -9  14   8    0.00    2.62
  -9 -14   8    7.21    6.51
   9  14  -8   -0.00    3.45
  -9  14   9    1.31    3.61
  -9 -14   9   -0.00    5.53
   9  14  -9   -0.00    5.08
  -9  14  10    0.51    3.93
  -9 -14  10   -0.00    5.49
   9  14 -10    1.32    5.36
  -9  14  11    3.35    4.07
  -9 -14  11    0.35    5.25
   9  14 -11    1.22    6.28
  -9  14  12   -0.00    3.89
  -9 -14  12   -0.00    6.08
   9  14 -12    0.02    4.56
  -9 -14  13   -0.00    6.87
   9  14 -13    4.27    5.31
  -9 -14  14    0.75    6.43
   9  14 -14    0.63    5.54
  -9 -14  15   -0.00    5.94
   9  14 -15    1.81    7.08
  -9 -14  16   11.30    7.89
   9  14 -16   -0.00    6.05
  -9 -14  17   -0.00    5.95
   9  14 -17    0.00    5.38
  -9 -14  18    5.43    6.79
   9  14 -18    2.50    6.19
  -9 -14  19   -0.00    6.58
   9  14 -19    3.51    8.04
  -9 -14  20    3.57    6.48
  -9  15   1    1.83    2.51
  -9 -15   1   -0.00    6.28
   9  15  -1    1.40    6.41
  -9  15   2   -0.00    2.72
  -9 -15   2    0.92    6.49
  -9  15   3    2.73    2.99
  -9 -15   3    0.24    4.51
   9  15  -3   -0.00    6.09
  -9  15   4    1.97    2.70
  -9 -15   4   -0.00    5.95
   9  15  -4   -0.00    5.78
  -9  15   5   -0.00    2.77
  -9 -15   5    0.07    5.44
   9  15  -5    4.57    7.26
  -9  15   6    0.00    2.84
  -9 -15   6   -0.00    6.87
   9  15  -6    4.81    6.85
  -9  15   7    1.42    2.70
  -9 -15   7    2.27    5.76
   9  15  -7   -0.00    6.33
  -9  15   8    3.18    3.68
  -9 -15   8   -0.00    5.73
   9  15  -8   -0.00    5.65
  -9 -15   9    2.27    5.70
   9  15  -9    0.00    5.41
  -9 -15  10   -0.00    4.86
   9  15 -10   -0.00    5.40
  -9 -15  11    1.05    5.21
   9  15 -11   -0.00    5.04
  -9 -15  12    6.53    6.57
   9  15 -12   -0.00    4.47
  -9 -15  13   -0.00    6.03
   9  15 -13   -0.00    6.62
  -9 -15  14    3.98    7.27
  -9 -15  15   -0.00    6.40
  -9 -15  16    1.75    6.18
  -9  16   1   -0.00    2.36
   9  16  -1   -0.00    6.16
  -9  16   2   -0.00    2.70
   9  16  -2   -0.00    6.17
  -9 -16   3    4.10    7.15
  -9 -16   4   -0.00    5.53
   9  16  -4   -0.00    5.47
  -9 -16   5   -0.00    5.70
   9  16  -5    5.42    5.75
  -9 -16   6    1.24    5.76
   9  16  -6    1.02    6.08
  -9 -16   7    4.16    7.13
  -9 -16   8   -0.00    5.69
  -9 -16   9   -0.00    6.27
  -8   0   1    2.02    4.02
  -8   0   1   -0.00    3.36
  -8   0   1    0.92    3.79
   8   0  -1    2.84    3.50
   8   0  -1    2.47    3.62
  -8   0   2  395.61   39.52
  -8   0   2  396.72   38.22
  -8   0   2  447.38   41.14
   8   0  -2  363.52   39.05
   8   0  -2  422.45   40.48
  -8   0   3    0.00    4.25
   8   0  -3    0.00    3.80
   8   0  -3    0.61    3.64
  -8   0   4   45.10    9.90
   8   0  -4   53.17   10.21
  -8   0   5   -0.00    3.47
   8   0  -5    0.73    3.54
  -8   0   6   87.14   13.87
   8   0  -6   81.06   13.57
  -8   0   7    0.75    3.72
   8   0  -7   -0.00    3.77
  -8   0   8  145.93   20.42
   8   0  -8  162.60   20.47
  -8   0   9    1.09    3.85
   8   0  -9   -0.00    4.13
  -8   0  10    0.50    4.61
   8   0 -10   -0.00    4.65
  -8   0  11    2.75    4.83
  -8   0  12  115.10   17.73
  -8   0  13    0.34    4.58
  -8   0  14   68.81   13.57
   8   0 -15   -0.00    5.14
   8   0 -16    0.00    4.59
   8   0 -17   -0.00    5.16
   8   0 -18   75.13   14.62
   8   0 -19   -0.00    4.61
   8   0 -20   10.41    6.67
   8   0 -21    2.70    5.29
  -8   0  22   37.47   10.93
   8   0 -22   31.71    9.98
  -8   0  23   -0.00    5.84
   8   0 -23    5.09    5.36
  -8   0  24    5.99    6.27
   8   0 -24   28.07    9.68
  -8   0  25    2.17    5.04
   8   0 -25    1.60    4.55
  -8   0  26    0.00    4.97
   8   0 -26    0.00    6.71
  -8   0  27   -0.00    4.06
   8   0 -27   -0.00    4.91
   8   0 -28   28.39    9.63
   8   0 -29    8.51    7.19
   8   0 -30   11.06    8.00
   8   0 -31    1.24    5.34
   8   0 -32   14.26    8.08
   8   0 -33   -0.00    6.41
   8   0 -34    8.08    6.93
   8   0 -35   -0.00    3.95
  -8   1   1   51.53   10.02
  -8   1   1   51.68    8.92
  -8   1   1   45.64    9.69
   8  -1  -1   50.39    9.54
  -8  -1   1   44.08    9.79
  -8  -1   1   36.96    9.26
   8   1  -1   51.39   10.64
   8   1  -1   33.96    9.30
  -8   1   2    9.01    4.54
  -8   1   2   -0.00    4.52
   8  -1  -2    0.00    4.47
   8  -1  -2    6.89    4.04
  -8  -1   2   11.20    5.58
  -8  -1   2    0.00    3.94
   8   1  -2    0.36    4.47
   8   1  -2    0.64    3.41
  -8   1   3    1.14    3.37
  -8   1   3   12.33    5.02
   8  -1  -3    3.49    4.00
   8  -1  -3    7.17    4.01
  -8  -1   3    4.47    4.33
  -8  -1   3    8.02    5.15
   8   1  -3    3.27    4.80
   8   1  -3    9.16    4.78
  -8   1   4   24.82    6.69
  -8   1   4   16.02    6.34
   8  -1  -4   29.29    8.03
  -8  -1   4   40.97    9.99
   8   1  -4   25.10    7.98
  -8   1   5    4.67    3.74
  -8   1   5    5.16    4.31
   8  -1  -5    0.90    3.24
  -8  -1   5    0.00    4.48
   8   1  -5    4.01    5.22
  -8   1   6   69.83   12.91
   8  -1  -6   83.89   13.17
  -8  -1   6   71.86   13.21
   8   1  -6   64.21   12.33
  -8   1   7    1.76    5.44
   8  -1  -7    9.22    5.08
   8   1  -7    0.00    4.12
  -8   1   8    3.49    4.58
   8  -1  -8   -0.00    2.80
  -8  -1   8    0.00    4.29
   8   1  -8    3.02    3.98
  -8   1   9   12.77    6.09
   8  -1  -9   10.14    5.03
  -8  -1   9   -0.00    4.44
   8   1  -9    5.96    5.33
  -8   1  10  103.73   16.75
   8  -1 -10  130.98   17.67
  -8  -1  10  133.51   18.93
   8  -1 -11    6.97    5.38
  -8  -1  11   10.53    6.35
  -8  -1  12    2.68    5.22
  -8  -1  13   -0.00    4.97
  -8  -1  14   62.59   12.95
   8   1 -14   42.74   10.95
   8  -1 -15   26.52    8.83
  -8  -1  15   29.42    9.86
   8   1 -15   57.83   11.68
   8  -1 -16   36.88   10.04
  -8  -1  16   47.24   11.81
   8   1 -16   42.08   10.24
   8  -1 -17   -0.00    5.65
  -8  -1  17   -0.00    5.14
   8   1 -17    3.92    5.47
   8  -1 -18    1.28    5.80
  -8   1  19   11.05    7.91
   8  -1 -19    2.10    5.03
   8   1 -19    0.00    5.52
  -8   1  20   11.28    7.15
   8  -1 -20   18.85    8.08
   8   1 -20   23.76    8.88
  -8   1  21    7.41    5.06
   8  -1 -21   -0.00    5.78
   8   1 -21    5.74    6.53
  -8   1  22   17.44    8.60
   8  -1 -22   50.06   12.08
   8   1 -22   25.04    9.62
  -8   1  23   -0.00    5.29
   8  -1 -23    2.45    4.33
   8   1 -23    3.90    5.69
  -8   1  24    4.87    6.36
   8  -1 -24   -0.00    5.33
   8   1 -24    3.81    5.92
  -8   1  25   -0.00    5.11
   8  -1 -25   -0.00    5.15
   8   1 -25    1.29    5.41
  -8   1  26   19.50    8.55
   8  -1 -26    1.65    5.07
  -8  -1  26   24.64   10.03
   8   1 -26    6.56    6.60
  -8   1  27    7.46    6.95
   8  -1 -27    0.00    4.82
   8   1 -27    0.46    4.80
  -8   1  28   -0.00    5.30
   8  -1 -28    1.85    6.65
   8   1 -28    1.06    5.55
   8  -1 -29   -0.00    5.25
   8   1 -29   -0.00    5.68
   8  -1 -30   19.24    8.58
   8  -1 -31    1.51    6.63
   8   1 -31   -0.00    4.42
   8  -1 -32    7.23    7.42
   8   1 -32   10.15    6.73
   8  -1 -33   -0.00    5.45
   8   1 -33    0.56    5.10
   8  -1 -34    0.00    6.45
   8   1 -34    3.78    5.70
   8  -1 -35   -0.00    5.97
   8   1 -35    5.39    5.78
  -8   2   1   -0.00    3.31
  -8   2   1    1.72    3.25
   8  -2  -1   -0.00    3.69
   8  -2  -1    0.61    3.02
  -8  -2   1    1.28    4.57
  -8  -2   1   -0.00    4.63
   8   2  -1    0.88    4.26
   8   2  -1    0.37    3.14
  -8   2   2   74.98   10.86
  -8   2   2   50.03    9.90
   8  -2  -2   68.49   10.89
   8  -2  -2   58.24   10.32
  -8  -2   2   63.16   12.11
  -8  -2   2   53.06   11.75
   8   2  -2   66.69   12.23
   8   2  -2   49.38   11.21
  -8   2   3    6.64    4.12
  -8   2   3   15.81    6.41
   8  -2  -3    6.98    4.59
  -8  -2   3    7.31    5.20
  -8  -2   3   11.79    5.79
   8   2  -3    8.21    5.82
   8   2  -3    7.02    5.12
  -8   2   4   24.45    6.20
  -8   2   4    7.43    5.71
   8  -2  -4   35.26    7.73
  -8  -2   4   15.51    6.74
  -8  -2   4   35.96    8.92
   8   2  -4   19.21    7.53
   8   2  -4   20.71    7.55
  -8   2   5    5.57    4.34
  -8   2   5    8.89    5.11
   8  -2  -5   10.25    5.38
  -8  -2   5    8.88    5.61
   8   2  -5    0.00    4.59
  -8   2   6   55.31   10.92
   8  -2  -6   72.56   11.84
  -8  -2   6   64.72   12.88
   8   2  -6   62.20   11.67
   8  -2  -7   27.84    7.21
  -8  -2   7   23.40    8.30
   8   2  -7   14.27    6.94
   8  -2  -8   60.61   11.25
  -8  -2   8   70.79   13.37
   8  -2  -9    6.02    5.10
  -8  -2   9    7.47    5.95
   8  -2 -10   -0.00    4.91
  -8  -2  10   -0.00    3.83
   8  -2 -11    4.75    4.62
  -8  -2  11    2.28    4.72
   8  -2 -12   42.76   10.23
  -8  -2  12   65.24   13.35
  -8  -2  13   26.29    9.18
   8   2 -13    9.54    6.34
  -8  -2  14   17.78    8.19
  -8  -2  15   21.46    8.47
   8   2 -15    5.11    5.59
  -8   2  16   19.97    8.02
   8  -2 -16   11.30    7.05
  -8  -2  16   30.89    9.91
   8   2 -16   14.51    7.18
  -8   2  17    3.33    4.74
   8  -2 -17    4.77    5.67
  -8  -2  17   10.70    7.00
   8   2 -17   10.93    7.66
  -8   2  18   78.13   15.52
   8  -2 -18   96.16   16.08
  -8  -2  18  110.90   18.80
   8   2 -18  104.44   17.43
  -8   2  19    9.40    6.12
   8  -2 -19    0.00    4.99
  -8  -2  19    2.50    6.16
   8   2 -19    5.31    5.47
  -8   2  20    1.56    5.07
   8  -2 -20   -0.00    5.47
  -8  -2  20   -0.00    5.62
   8   2 -20    2.30    5.52
  -8   2  21    8.08    6.08
   8  -2 -21   -0.00    4.22
  -8  -2  21   -0.00    5.51
  -8   2  22   19.83    8.48
   8  -2 -22    9.94    6.82
   8   2 -22    5.06    6.35
  -8   2  23    0.32    5.11
   8  -2 -23    5.54    6.26
   8   2 -23    0.57    5.03
  -8   2  24    7.56    7.12
   8  -2 -24    6.98    5.87
   8   2 -24    1.85    4.80
  -8   2  25    0.00    6.21
   8  -2 -25    7.44    7.16
   8   2 -25    0.00    5.86
  -8   2  26    2.62    4.58
   8  -2 -26   -0.00    5.65
   8   2 -26    0.00    5.63
  -8   2  27   -0.00    4.49
   8  -2 -27    0.86    4.22
   8   2 -27   -0.00    5.80
  -8   2  28    6.01    7.90
   8  -2 -28   15.31    8.24
   8   2 -28   14.77    8.08
  -8   2  29    2.99    5.76
   8  -2 -29    7.26    7.22
   8   2 -29    0.22    5.73
  -8   2  30    3.60    4.83
   8  -2 -30    0.00    5.34
   8   2 -30    0.00    5.26
   8  -2 -31    0.12    4.15
   8   2 -31    6.79    6.94
   8  -2 -32    2.96    7.33
   8   2 -32    7.97    6.67
   8  -2 -33    4.99    8.17
   8   2 -33    0.00    5.21
   8  -2 -34    2.92    6.98
   8   2 -34   -0.00    6.39
   8  -2 -35    0.17    4.11
   8   2 -35    8.36    6.97
  -8   3   1   64.22    9.77
   8  -3  -1   55.69   10.05
   8  -3  -1   65.92   10.03
  -8  -3   1   73.08   12.84
  -8  -3   1   54.32   11.93
   8   3  -1   66.28   12.48
   8   3  -1   46.23   11.09
  -8   3   2    2.89    3.34
   8  -3  -2    0.00    3.66
   8  -3  -2   -0.00    2.85
  -8  -3   2    4.03    4.88
   8   3  -2   -0.00    5.03
   8   3  -2    5.69    6.07
  -8   3   3   28.61    6.92
   8  -3  -3   36.79    8.27
   8  -3  -3   28.65    6.79
  -8  -3   3   26.18    8.42
  -8  -3   3   34.92    9.51
   8   3  -3   20.19    7.83
   8   3  -3   37.11    9.53
  -8   3   4   91.40   13.23
   8  -3  -4   84.74   13.31
  -8  -3   4  111.76   16.32
  -8  -3   4   97.55   15.61
   8   3  -4   90.08   15.30
   8   3  -4   86.37   15.07
  -8   3   5   13.89    5.44
   8  -3  -5    8.29    4.51
  -8  -3   5   13.65    7.25
  -8   3   6   35.15    8.13
   8  -3  -6   29.73    7.77
  -8  -3   6   40.22   10.29
   8  -3  -7   11.50    5.24
  -8  -3   7    6.52    5.69
   8  -3  -8    2.27    3.76
  -8  -3   8    7.22    5.76
   8  -3  -9    2.39    3.60
  -8  -3   9    2.69    5.23
   8  -3 -10   60.96   11.40
  -8  -3  10   49.83   12.16
   8  -3 -11   71.60   12.65
  -8  -3  11   58.89   13.18
  -8   3  12    0.00    4.53
   8  -3 -12    1.23    4.20
  -8  -3  12    1.22    5.42
   8   3 -12   -0.00    4.73
  -8   3  13    3.55    5.31
  -8  -3  13    2.66    6.01
   8   3 -13    6.63    6.21
  -8   3  14    8.98    6.09
  -8  -3  14   31.92    9.20
   8   3 -14    9.38    5.78
  -8   3  15   14.45    7.96
  -8  -3  15   25.84    9.35
   8   3 -15   14.84    7.43
  -8   3  16   58.99   12.80
   8  -3 -16   29.97    9.61
  -8  -3  16   50.76   12.98
   8   3 -16   59.89   13.21
  -8   3  17   -0.00    5.65
   8  -3 -17    0.00    4.94
  -8  -3  17    0.28    5.47
   8   3 -17   -0.00    4.11
  -8   3  18    4.65    6.13
   8  -3 -18    5.65    5.28
  -8  -3  18    3.49    6.93
   8   3 -18    2.10    5.64
  -8   3  19    8.32    6.58
   8  -3 -19   11.33    7.53
  -8  -3  19    8.28    7.34
   8   3 -19    1.86    5.69
  -8   3  20   51.42   12.97
   8  -3 -20   78.24   14.31
  -8  -3  20   63.63   14.67
   8   3 -20   44.65   11.97
  -8   3  21    2.11    5.24
   8  -3 -21    0.00    5.96
  -8  -3  21    6.31    6.85
   8   3 -21   -0.00    4.86
  -8   3  22    3.76    5.89
   8  -3 -22    3.74    5.31
  -8  -3  22   15.11    8.87
   8   3 -22    5.50    5.96
  -8   3  23    4.19    6.48
   8  -3 -23    0.00    5.04
   8   3 -23   -0.00    4.93
  -8   3  24   10.24    6.52
   8  -3 -24   13.74    7.51
   8   3 -24    0.00    5.88
  -8   3  25   21.81    8.50
   8  -3 -25   -0.00    5.51
   8   3 -25    5.63    6.75
  -8   3  26    0.00    6.22
   8  -3 -26    4.12    5.44
   8   3 -26    6.84    6.44
   8   3 -27    2.89    5.27
   8  -3 -28   -0.00    5.86
   8   3 -28    2.67    7.09
   8  -3 -29    1.53    4.35
   8   3 -29   -0.00    5.83
  -8   3  30    2.67    5.82
   8  -3 -30    2.43    5.63
   8   3 -30    0.19    5.74
  -8   3  31   -0.00    5.49
   8  -3 -31    6.46    7.73
   8   3 -31   -0.00    6.36
   8  -3 -32    8.73    7.54
   8   3 -32    1.34    6.37
   8  -3 -33   -0.00    5.67
   8   3 -33   -0.00    5.79
   8  -3 -34   -0.00    6.14
   8   3 -34    2.44    6.38
   8  -3 -35   -0.00    6.45
   8   3 -35    3.82    6.16
  -8   4   1   63.45    9.32
   8  -4  -1   54.13    9.22
   8  -4  -1   54.39    8.40
  -8  -4   1   43.53   11.05
   8   4  -1   37.37   10.52
  -8   4   2   17.76    5.59
   8  -4  -2   21.30    6.25
   8  -4  -2   15.69    5.43
  -8  -4   2   23.83    8.10
   8   4  -2   33.87    9.84
  -8   4   3   12.48    5.10
   8  -4  -3   17.38    5.84
   8  -4  -3   12.89    4.62
  -8  -4   3   12.76    6.65
   8   4  -3    3.58    4.44
  -8   4   4  114.91   14.19
   8  -4  -4   77.49   12.54
  -8  -4   4   76.85   15.11
   8   4  -4   97.50   16.05
  -8   4   5    7.81    4.76
   8  -4  -5    8.89    4.66
  -8  -4   5    5.44    6.05
   8   4  -5    5.76    5.14
  -8   4   6   25.45    6.92
   8  -4  -6   22.28    6.61
  -8  -4   6   33.42    9.37
  -8   4   7   66.39   11.81
   8  -4  -7   64.52   11.27
  -8  -4   7   58.18   12.88
  -8   4   8   13.43    5.82
   8  -4  -8   24.69    7.28
  -8  -4   8   23.48    9.36
  -8   4   9    4.87    5.21
   8  -4  -9    4.47    4.53
  -8  -4   9    7.71    5.94
   8   4  -9    4.47    4.80
  -8   4  10   10.01    5.16
   8  -4 -10    0.04    4.01
  -8  -4  10    1.35    4.47
   8   4 -10    3.71    4.65
  -8   4  11    6.34    5.54
   8  -4 -11   -0.00    3.89
  -8  -4  11   16.31    7.86
   8   4 -11    3.19    4.64
  -8   4  12   67.08   12.04
   8  -4 -12   77.53   13.11
  -8  -4  12   63.42   13.81
   8   4 -12   29.37   10.75
  -8   4  13   19.22    7.22
  -8  -4  13   13.65    7.64
   8   4 -13   10.20    6.20
  -8   4  14   29.89    9.23
  -8  -4  14   36.28   11.45
   8   4 -14   27.24    9.03
  -8  -4  15   -0.00    5.62
   8   4 -15    5.67    5.51
  -8   4  16    8.96    5.69
   8  -4 -16    2.94    5.00
  -8  -4  16    7.00    6.64
   8   4 -16   15.18    7.74
  -8   4  17   14.07    6.78
   8  -4 -17   20.33    7.68
  -8  -4  17    0.76    5.21
   8   4 -17   17.21    7.61
  -8   4  18   32.12    9.12
   8  -4 -18   31.14   10.26
  -8  -4  18   41.36   11.70
   8   4 -18   51.41   11.89
  -8   4  19    0.94    4.45
   8  -4 -19    0.00    5.41
  -8  -4  19    6.79    6.95
  -8   4  20    4.75    4.76
   8  -4 -20   14.90    7.61
  -8  -4  20   -0.00    5.17
   8   4 -20    4.01    4.95
  -8   4  21    2.59    4.23
   8  -4 -21    4.41    5.12
   8   4 -21    2.90    4.77
  -8   4  22    8.38    5.42
   8  -4 -22    8.22    7.02
   8   4 -22   10.68    7.08
  -8   4  23   10.05    6.56
   8  -4 -23    1.73    4.88
   8   4 -23    9.75    7.19
  -8   4  24    0.00    3.74
   8  -4 -24    4.24    5.18
   8   4 -24    1.89    4.67
  -8   4  25    2.83    4.88
   8  -4 -25   -0.00    5.13
   8   4 -25   -0.00    5.07
  -8   4  26    0.00    4.52
   8  -4 -26    4.70    6.96
   8   4 -26    4.29    6.00
  -8   4  27    6.34    6.30
   8  -4 -27    1.78    6.76
   8   4 -27   -0.00    5.22
  -8   4  28    0.50    4.24
   8  -4 -28    4.54    6.73
   8   4 -28   10.48    7.73
  -8   4  29   -0.00    5.64
   8  -4 -29    4.11    6.45
  -8   4  30   -0.00    4.27
   8  -4 -30   -0.00    5.02
   8   4 -30    6.02    6.78
  -8   4  31    0.08    4.03
   8  -4 -31   -0.00    6.28
   8   4 -31    1.60    5.16
  -8   4  32    0.00    4.61
   8  -4 -32    2.53    5.98
   8   4 -32    2.75    6.31
   8  -4 -33    3.58    6.56
   8   4 -33    4.97    6.25
   8  -4 -34    6.28    6.96
   8   4 -34    2.19    7.87
   8  -4 -35    0.93    7.01
   8   4 -35   -0.00    6.88
  -8   5   1   27.47    6.34
   8  -5  -1   18.42    5.33
   8  -5  -1   18.49    4.96
  -8  -5   1   20.19    7.98
   8   5  -1   17.52    7.81
  -8   5   2   19.49    5.41
   8  -5  -2   16.77    4.51
  -8  -5   2   15.52    7.96
   8   5  -2   21.66    8.22
  -8   5   3   44.52    8.85
   8  -5  -3   57.59    9.47
   8  -5  -3   57.85    8.29
  -8  -5   3   17.57    8.15
   8   5  -3   56.67   12.28
  -8   5   4   10.63    5.14
   8  -5  -4   18.92    5.65
  -8  -5   4   12.21    6.80
   8   5  -4    4.69    6.12
   8   5  -4   21.01    8.10
  -8   5   5   39.59    8.59
  -8   5   5   51.63    9.07
   8  -5  -5   37.04    8.17
  -8  -5   5   28.76    9.43
  -8  -5   5   29.60    9.69
   8   5  -5   32.93    9.74
   8   5  -5   33.70    9.67
  -8   5   6   63.01   11.01
  -8   5   6   60.06   10.71
   8  -5  -6   72.75   11.03
  -8  -5   6   30.98   10.41
  -8  -5   6   90.53   15.51
   8   5  -6   44.33   11.56
  -8   5   7    5.53    4.53
  -8   5   7    5.29    3.95
  -8  -5   7    2.38    4.44
  -8  -5   7    3.22    5.33
   8   5  -7    6.16    6.21
  -8   5   8    7.63    5.49
  -8   5   8   -0.00    3.62
   8  -5  -8    6.40    4.52
  -8  -5   8    0.00    5.05
   8   5  -8    4.63    5.44
  -8   5   9    2.29    3.91
   8  -5  -9   10.01    5.68
  -8  -5   9    7.59    5.88
   8   5  -9    7.25    6.37
   8  -5 -10  149.21   18.75
  -8  -5  10  111.05   19.30
  -8   5  11   21.08    6.92
  -8  -5  11   18.16    8.20
   8   5 -11   18.95    7.86
  -8   5  12   -0.00    3.67
   8  -5 -12   -0.00    3.90
  -8  -5  12   -0.00    4.70
   8   5 -12   -0.00    5.51
  -8   5  13   -0.00    4.78
   8  -5 -13   -0.00    4.18
  -8  -5  13   -0.00    6.68
   8   5 -13   -0.00    4.88
  -8   5  14    0.79    3.32
  -8  -5  14   10.98    7.05
   8   5 -14    1.51    5.36
  -8   5  15   11.80    6.34
  -8  -5  15   36.30   11.06
  -8   5  16   23.42    8.32
   8  -5 -16   32.11    9.87
  -8  -5  16   40.38   11.90
   8   5 -16   21.47    9.09
  -8   5  17   -0.00    4.01
   8  -5 -17    5.63    5.02
  -8  -5  17   -0.00    6.53
   8   5 -17    2.66    5.69
  -8   5  18   -0.00    4.35
  -8  -5  18   17.02    8.38
   8   5 -18    7.04    6.42
  -8   5  19    6.80    5.57
   8  -5 -19   -0.00    5.21
   8   5 -19   14.38    7.52
  -8   5  20    9.98    6.61
   8  -5 -20   19.16    7.83
   8   5 -20    8.40    7.46
  -8   5  21   15.34    7.43
   8  -5 -21   14.04    7.51
   8   5 -21    4.88    7.21
  -8   5  22    0.00    5.62
   8  -5 -22    3.91    6.59
  -8   5  23    5.93    5.96
   8  -5 -23   -0.00    5.90
   8   5 -23   -0.00    6.10
  -8   5  24    0.89    4.87
   8  -5 -24   12.09    7.27
   8   5 -24    7.01    6.72
  -8   5  25    9.85    6.43
   8  -5 -25    5.88    7.13
   8   5 -25    5.64    5.63
  -8   5  26    5.98    6.14
   8  -5 -26    0.00    6.06
   8   5 -26    3.50    5.69
  -8   5  27    2.45    6.28
   8  -5 -27    0.26    6.38
   8   5 -27    0.00    5.70
  -8   5  28    5.49    6.43
   8  -5 -28    0.00    5.34
   8   5 -28   -0.00    4.97
  -8   5  29   -0.00    5.43
   8  -5 -29    0.00    6.17
   8   5 -29    4.09    5.69
  -8   5  30   12.39    7.80
   8  -5 -30    3.18    5.14
   8   5 -30   -0.00    4.73
  -8   5  31   -0.00    4.50
   8  -5 -31   11.50    8.13
   8   5 -31    3.65    7.38
  -8   5  32    2.77    5.85
   8  -5 -32    1.89    5.51
   8   5 -32    7.44    6.61
  -8   5  33   -0.00    5.44
   8  -5 -33    2.96    6.09
   8   5 -33   -0.00    6.84
   8  -5 -34    0.61    6.63
   8   5 -34    4.38    5.98
  -8   6   1   95.70   12.12
  -8   6   1   70.68   10.73
   8  -6  -1   80.36   11.27
  -8  -6   1   76.56   14.85
  -8  -6   1   68.95   14.10
   8   6  -1   58.88   13.64
  -8   6   2   77.60   11.07
  -8   6   2   70.19   10.58
   8  -6  -2   64.77   10.30
   8  -6  -2   61.09    8.14
  -8  -6   2   76.56   14.09
  -8  -6   2   76.29   14.60
   8   6  -2   68.06   14.40
  -8   6   3   63.61    9.90
  -8   6   3   45.71    8.77
   8  -6  -3   63.18    9.82
  -8  -6   3   17.70    8.98
  -8  -6   3   55.94   12.77
   8   6  -3   80.04   14.55
  -8   6   4   29.56    6.77
  -8   6   4   18.71    5.78
   8  -6  -4   16.38    5.56
  -8  -6   4   19.75    7.89
  -8  -6   4   31.22    9.76
   8   6  -4   19.31    8.52
   8   6  -4   26.85    9.01
  -8   6   5   11.19    5.02
  -8   6   5   19.34    5.76
   8  -6  -5   23.83    6.26
  -8  -6   5    2.78    5.93
   8   6  -5    4.95    6.04
   8   6  -5   16.37    7.45
  -8   6   6   27.52    7.24
  -8   6   6   18.84    6.05
   8  -6  -6   36.19    7.68
  -8  -6   6    6.43    5.48
  -8  -6   6   30.95    9.78
   8   6  -6   15.69    8.15
   8   6  -6   28.27    9.34
  -8   6   7   35.99    8.03
  -8   6   7   27.27    6.71
   8  -6  -7   25.69    7.41
  -8  -6   7   13.82    7.20
  -8  -6   7   33.75   10.26
   8   6  -7   22.07    8.38
  -8   6   8   25.60    7.36
  -8   6   8   21.92    6.37
   8  -6  -8   25.64    6.99
  -8  -6   8   19.60    7.75
  -8  -6   8   12.22    7.23
   8   6  -8   24.14    8.13
  -8   6   9   -0.00    4.08
   8  -6  -9    2.50    4.26
  -8  -6   9   -0.00    5.69
  -8  -6   9    3.87    6.20
   8   6  -9    0.00    4.83
  -8   6  10    3.45    4.21
   8  -6 -10    0.16    3.69
  -8  -6  10   10.88    6.62
   8   6 -10    6.94    5.92
  -8   6  11   20.07    6.88
   8  -6 -11   14.89    6.74
  -8  -6  11    7.78    6.60
   8   6 -11   18.99    7.92
  -8   6  12   15.89    6.02
   8  -6 -12   19.68    7.24
  -8  -6  12   27.24   10.30
   8   6 -12    9.26    6.89
  -8   6  13   12.56    5.92
   8  -6 -13   13.25    7.40
  -8  -6  13   22.95    9.21
   8   6 -13    7.28    6.07
  -8   6  14   13.04    6.39
  -8  -6  14   27.48   10.47
   8   6 -14    5.82    6.82
  -8   6  15    5.72    4.93
  -8  -6  15    0.00    5.92
   8   6 -15   12.23    6.80
  -8   6  16    0.00    4.16
   8  -6 -16    1.48    5.00
   8   6 -16    1.19    5.23
  -8   6  17   46.51   10.28
   8  -6 -17   52.48   11.68
   8   6 -17   10.42    7.81
  -8   6  18   23.94    8.24
   8  -6 -18    6.03    6.46
   8   6 -18   14.80    8.00
   8  -6 -19    3.01    5.63
   8   6 -19    6.10    5.58
   8  -6 -20    0.00    4.68
   8   6 -20    4.23    5.95
   8  -6 -21   -0.00    4.53
   8   6 -21    1.45    4.77
   8  -6 -22    0.00    5.58
   8   6 -22    7.76    6.46
   8  -6 -23    8.57    6.49
   8   6 -23    3.97    5.99
   8  -6 -24    8.74    6.69
   8   6 -24    3.65    5.39
   8  -6 -25    8.11    6.92
   8   6 -25    3.96    6.38
  -8   6  26   -0.00    3.61
   8  -6 -26   -0.00    5.40
   8   6 -26    8.15    7.08
  -8   6  27   13.13    7.41
   8  -6 -27    1.39    5.37
   8   6 -27    3.98    5.43
  -8   6  28    3.19    6.65
   8  -6 -28    6.13    5.91
   8   6 -28   10.53    7.32
  -8   6  29    5.28    6.84
   8  -6 -29    0.14    5.80
   8   6 -29    4.18    6.56
  -8   6  30    1.36    5.12
   8  -6 -30   -0.00    5.27
   8   6 -30   -0.00    5.21
  -8   6  31    4.61    6.03
   8  -6 -31    0.41    5.50
   8   6 -31   -0.00    6.89
  -8   6  32   -0.00    5.66
   8  -6 -32   -0.00    5.87
   8   6 -32   -0.00    4.81
  -8   6  33    7.54    7.09
   8  -6 -33   -0.00    5.77
   8   6 -33    6.54    6.23
   8  -6 -34    0.60    6.72
   8   6 -34    1.74    5.08
  -8   7   1   33.57    7.10
   8  -7  -1   29.69    6.48
  -8  -7   1   52.67   11.98
   8   7  -1   54.56   11.88
  -8   7   2   -0.00    2.91
   8  -7  -2   -0.00    2.91
  -8  -7   2   -0.00    5.14
   8   7  -2    1.44    5.23
  -8   7   3   30.42    6.68
   8  -7  -3   23.37    5.82
  -8  -7   3    5.99    7.64
  -8  -7   3   32.63    9.89
   8   7  -3   17.91    8.69
  -8   7   4    0.85    2.61
   8  -7  -4    2.00    3.76
  -8  -7   4   -0.00    5.57
  -8  -7   4    0.00    6.38
   8   7  -4   -0.00    5.36
  -8   7   5   53.68    9.02
   8  -7  -5   51.25    9.19
  -8  -7   5   65.60   13.83
   8   7  -5   26.41    9.83
   8   7  -5   40.81   11.68
  -8   7   6   10.06    4.74
   8  -7  -6   10.81    5.16
  -8  -7   6    6.55    6.97
  -8  -7   6   13.04    7.39
   8   7  -6   11.80    7.34
   8   7  -6   13.44    7.00
  -8   7   7    1.24    4.11
  -8   7   7    5.70    4.07
   8  -7  -7    3.65    4.65
  -8  -7   7    4.68    5.36
   8   7  -7   -0.00    5.42
   8   7  -7    1.66    4.60
  -8   7   8    3.86    4.50
  -8   7   8   -0.00    4.01
  -8  -7   8   -0.00    6.25
  -8  -7   8   -0.00    5.63
   8   7  -8    3.42    6.07
  -8   7   9   29.07    7.76
   8  -7  -9   32.46    8.21
  -8  -7   9   12.23    7.83
  -8  -7   9   23.35    9.17
   8   7  -9   13.71    8.64
   8  -7 -10   24.19    6.97
  -8  -7  10    5.19    6.08
  -8  -7  10   19.05    8.72
   8   7 -10    5.54    6.76
  -8   7  11   46.04    9.53
   8  -7 -11   24.90    7.71
  -8  -7  11   23.78    9.86
   8   7 -11   30.76    9.71
  -8   7  12    0.00    4.12
   8  -7 -12    2.58    4.84
  -8  -7  12    3.22    5.78
   8   7 -12    4.70    6.09
  -8   7  13   13.49    6.81
   8   7 -13    3.71    5.48
  -8   7  14    5.81    5.59
   8   7 -14    0.05    5.15
  -8   7  15   37.48    9.47
   8   7 -15   28.15    9.51
  -8   7  16    0.00    5.14
   8  -7 -16    3.05    5.20
   8   7 -16    3.82    5.50
  -8   7  17   12.85    6.17
   8  -7 -17   10.76    6.07
   8   7 -17    0.71    4.96
  -8   7  18    4.55    5.59
   8  -7 -18    1.17    4.62
   8   7 -18    4.41    5.92
  -8   7  19    0.59    4.72
   8  -7 -19    0.00    4.81
   8   7 -19    4.92    5.97
  -8   7  20    3.90    5.52
   8  -7 -20    6.60    7.05
  -8   7  21   11.98    7.25
   8  -7 -21   20.39    8.57
   8   7 -21   12.34    7.65
  -8   7  22    1.61    5.14
   8  -7 -22   -0.00    5.71
   8   7 -22    9.38    6.84
  -8   7  23   -0.00    4.81
   8  -7 -23    0.00    5.37
   8   7 -23    6.14    5.91
   8  -7 -24    4.82    6.65
   8   7 -24   -0.00    5.02
  -8   7  25   13.96    7.86
   8  -7 -25    1.64    6.97
   8   7 -25    5.31    6.59
  -8   7  26   -0.00    6.06
   8  -7 -26    8.75    8.40
   8   7 -26    2.38    6.28
  -8   7  27   -0.00    4.86
   8  -7 -27    0.58    5.63
   8   7 -27    6.08    6.86
  -8   7  28    1.40    6.40
   8  -7 -28   -0.00    7.20
   8   7 -28    2.82    5.44
  -8   7  29    4.24    6.77
   8  -7 -29    3.05    6.78
   8   7 -29    0.11    5.45
  -8   7  30   -0.00    4.48
   8  -7 -30    3.68    6.73
  -8   7  31    2.29    6.78
   8  -7 -31    6.40    8.39
   8   7 -31    0.00    5.74
  -8   7  32   -0.00    6.39
   8  -7 -32    0.00    5.99
   8   7 -32   -0.00    4.89
  -8   7  33    1.35    4.48
   8  -7 -33   -0.00    6.89
   8   7 -33   -0.00    5.96
  -8  -8   1   29.88   10.14
   8   8  -1   54.13   12.21
  -8   8   2    0.83    2.28
  -8  -8   2    2.51    4.55
   8   8  -2    2.80    5.66
  -8   8   3   25.05    6.03
  -8  -8   3   23.36    8.92
  -8   8   4   19.90    5.63
  -8  -8   4   21.62    7.71
  -8   8   5   -0.00    3.09
  -8  -8   5    3.79    5.77
  -8  -8   5    0.61    4.99
  -8   8   6    7.29    4.81
   8  -8  -6    0.24    3.25
  -8  -8   6    2.86    5.38
  -8  -8   6   -0.00    6.12
   8   8  -6    7.53    6.45
  -8   8   7   57.67   10.51
   8  -8  -7   86.16   11.62
  -8  -8   7   58.99   13.76
  -8  -8   7   59.06   14.13
   8   8  -7   33.77   11.61
  -8   8   8    2.81    4.30
   8  -8  -8    5.51    4.49
  -8  -8   8    0.84    6.29
   8   8  -8    8.63    7.22
  -8   8   9    8.22    4.52
   8  -8  -9    7.51    4.85
  -8  -8   9   10.71    6.46
   8   8  -9   -0.00    5.36
  -8   8  10   10.50    5.08
   8  -8 -10    5.71    4.43
  -8  -8  10    1.53    5.85
   8   8 -10    6.54    6.11
  -8   8  11    4.40    4.34
   8  -8 -11    2.36    5.33
  -8  -8  11   -0.00    6.08
   8   8 -11    8.45    6.77
  -8   8  12    6.75    5.55
   8  -8 -12    3.21    4.51
  -8  -8  12    2.41    5.59
   8   8 -12    4.04    6.07
  -8   8  13   21.60    7.20
   8   8 -13   28.81   10.17
  -8   8  14   -0.00    4.32
   8   8 -14    2.19    5.19
  -8   8  15    0.00    4.18
   8  -8 -15    9.96    6.36
   8   8 -15    0.00    5.93
  -8   8  16    6.79    5.53
   8  -8 -16   -0.00    4.48
  -8   8  17   20.32    7.45
   8  -8 -17   21.15    7.82
   8   8 -17   14.12    7.86
  -8   8  18    0.00    4.70
   8  -8 -18    0.00    5.21
   8   8 -18    5.95    5.61
  -8   8  19    5.96    6.23
   8  -8 -19    0.00    5.04
   8   8 -19   -0.00    4.19
  -8   8  20    0.91    4.00
   8  -8 -20    2.75    5.44
   8   8 -20   -0.00    4.05
  -8   8  21    3.74    5.39
   8  -8 -21    3.10    5.45
   8   8 -21    0.00    5.05
  -8   8  22    0.00    4.20
   8  -8 -22    4.70    6.10
   8   8 -22    2.76    4.73
  -8   8  23   16.47    8.45
   8   8 -23    5.78    5.70
  -8   8  24    2.14    6.43
   8  -8 -24    1.15    4.94
   8   8 -24    0.63    6.97
  -8   8  25   -0.00    6.18
   8  -8 -25    5.92    6.40
   8   8 -25   10.29    7.32
  -8   8  26   -0.00    5.74
   8  -8 -26    0.00    5.28
   8   8 -26    2.52    4.70
  -8   8  27   10.30    7.16
   8  -8 -27    6.69    7.05
   8   8 -27    5.78    6.76
  -8   8  28   -0.00    6.07
   8  -8 -28    1.95    6.57
   8   8 -28   -0.00    5.52
  -8   8  29    4.29    7.40
   8  -8 -29   12.08    8.96
   8   8 -29    3.81    6.38
  -8   8  30   -0.00    4.95
   8  -8 -30   -0.00    7.04
   8   8 -30    7.90    7.04
  -8   8  31   -0.00    5.20
   8  -8 -31   -0.00    6.69
   8   8 -31   -0.00    6.34
  -8   8  32    5.13    8.29
   8  -8 -32    1.07    6.16
   8   8 -32    9.07    7.04
  -8   8  33   -0.00    5.62
   8  -8 -33    0.02    6.31
   8   8 -33    3.33    6.45
  -8   8  34    0.00    5.53
  -8   8  35    3.28    5.99
  -8   9   1   44.27    7.69
  -8  -9   1   55.24   13.14
  -8  -9   2    1.75    4.90
  -8   9   3   25.14    5.96
  -8  -9   3   17.22    8.57
   8   9  -3   22.45    9.58
  -8   9   4    4.24    3.96
  -8  -9   4    7.71    6.42
   8   9  -4   -0.00    5.36
  -8   9   5   40.55    7.87
   8   9  -5   11.77    7.90
  -8   9   6   -0.00    3.18
  -8  -9   6    0.00    5.59
   8   9  -6    1.19    6.05
  -8   9   7    0.09    3.15
  -8  -9   7    7.66    6.08
   8   9  -7    5.17    5.53
  -8   9   8   -0.00    3.06
  -8  -9   8   -0.00    5.35
   8   9  -8    4.65    6.17
   8   9  -8    0.17    4.21
  -8   9   9    6.84    5.16
  -8  -9   9    1.28    6.73
   8   9  -9   -0.00    7.08
   8   9  -9    0.00    4.61
  -8   9  10    0.83    4.04
  -8  -9  10    1.30    4.65
   8   9 -10    2.57    6.69
  -8   9  11   53.84   10.86
  -8  -9  11   57.24   13.18
   8   9 -11   57.10   13.83
  -8   9  12    1.68    3.30
   8  -9 -12    0.11    3.70
  -8  -9  12    0.00    5.66
   8   9 -12   -0.00    4.84
  -8   9  13   -0.00    4.40
  -8  -9  13    0.00    3.61
   8   9 -13    2.79    5.23
  -8   9  14    1.60    3.62
  -8  -9  14    4.02    4.67
   8   9 -14    8.44    7.01
   8  -9 -15   16.88    7.76
   8   9 -15   13.21    7.95
   8  -9 -16    1.44    4.49
   8   9 -16   -0.00    5.44
   8  -9 -17   -0.00    4.50
   8   9 -17   -0.00    5.40
  -8   9  18    0.00    3.94
   8  -9 -18    1.35    5.39
   8   9 -18    0.00    6.16
  -8   9  19   19.18    8.16
   8   9 -19    9.04    7.11
  -8   9  20    0.15    4.03
   8  -9 -20    0.00    5.63
   8   9 -20    4.88    6.45
  -8   9  21   15.02    7.68
   8  -9 -21   13.70    8.25
   8   9 -21    5.61    6.29
  -8   9  22    1.12    3.35
   8  -9 -22    5.99    6.99
   8   9 -22    0.70    4.17
  -8   9  23    1.57    5.50
   8  -9 -23   -0.00    6.09
   8   9 -23    0.00    5.01
  -8   9  24   -0.00    5.33
   8  -9 -24    0.00    6.26
   8   9 -24    0.15    4.41
  -8   9  25    8.35    7.59
   8  -9 -25    0.00    5.83
   8   9 -25   -0.00    5.76
  -8   9  26    0.00    5.07
   8  -9 -26   -0.00    5.15
   8   9 -26   -0.00    4.75
  -8   9  27    0.00    4.74
   8  -9 -27    0.00    6.72
  -8   9  28    0.44    5.16
   8  -9 -28   -0.00    5.14
   8   9 -28    3.65    6.68
  -8   9  29   -0.00    6.34
   8  -9 -29    2.13    6.31
   8   9 -29   -0.00    5.93
  -8   9  30    8.96    7.55
   8  -9 -30   -0.00    6.66
   8   9 -30    0.90    6.05
  -8   9  31   -0.00    5.32
   8  -9 -31    6.53    6.85
   8   9 -31    3.40    5.74
  -8   9  32    8.02    6.64
   8  -9 -32   -0.00    5.78
   8   9 -32   -0.00    6.28
  -8   9  33   -0.00    5.82
  -8  10   1   13.37    4.48
  -8 -10   1   11.73    7.42
   8  10  -1   13.15    7.99
  -8  10   2   -0.00    2.37
  -8 -10   2   -0.00    4.81
  -8  10   3   35.16    6.95
  -8 -10   3    2.10    6.76
   8  10  -3   16.15    7.77
  -8  10   4   11.47    4.57
  -8 -10   4   10.49    6.60
   8  10  -4    3.60    5.31
  -8 -10   5    2.42    6.00
   8  10  -5    2.63    5.15
  -8  10   6   -0.00    2.80
  -8 -10   6   -0.00    6.55
   8  10  -6    2.53    4.53
  -8  10   7   48.16    8.98
  -8 -10   7   35.38   10.32
   8  10  -7   38.26   11.90
  -8  10   8   -0.00    2.65
  -8 -10   8   -0.00    6.25
   8  10  -8   -0.00    5.66
  -8  10   9    5.64    4.46
  -8 -10   9   12.68    8.20
   8  10  -9   11.98    7.47
  -8  10  10    4.76    4.09
  -8 -10  10    0.23    4.80
   8  10 -10    4.00    5.54
   8  10 -10    0.66    5.17
  -8  10  11    7.97    4.49
  -8 -10  11    0.82    5.44
   8  10 -11    6.19    7.15
  -8  10  12    0.00    3.92
  -8 -10  12   -0.00    5.27
   8  10 -12   -0.00    5.48
  -8  10  13   19.16    6.98
  -8 -10  13   19.79    9.08
   8  10 -13   21.47    9.23
  -8  10  14    0.00    3.56
  -8 -10  14   -0.00    5.74
   8  10 -14   -0.00    5.70
  -8  10  15   -0.00    3.35
  -8 -10  15    0.00    4.29
   8  10 -15    1.26    5.49
  -8  10  16    3.84    4.73
  -8 -10  16   -0.00    5.30
   8  10 -16   -0.00    4.57
  -8  10  17    7.11    5.65
  -8 -10  17    8.60    7.14
   8  10 -17   11.28    7.51
  -8  10  18    1.11    3.25
   8 -10 -18   -0.00    4.34
   8  10 -18   -0.00    5.70
  -8  10  19    5.16    5.34
   8 -10 -19    0.00    4.94
   8  10 -19    0.00    5.32
  -8  10  20    1.65    3.60
   8 -10 -20    0.68    5.30
   8  10 -20    3.81    6.65
  -8  10  21    4.24    5.20
   8 -10 -21    9.11    7.52
   8  10 -21    6.73    6.29
  -8  10  22   -0.00    4.36
   8 -10 -22    0.00    4.25
   8  10 -22   -0.00    5.45
  -8  10  23    7.72    6.47
   8 -10 -23    0.34    5.11
   8  10 -23   -0.00    6.26
  -8  10  24    0.82    4.53
   8 -10 -24   -0.00    5.40
   8  10 -24   -0.00    5.09
  -8  10  25    1.74    5.41
   8 -10 -25    1.60    5.92
   8  10 -25    4.12    5.53
   8 -10 -26   -0.00    5.97
   8  10 -26    0.08    4.79
  -8  10  27   -0.00    4.76
   8 -10 -27    2.15    5.37
   8  10 -27    6.29    7.05
  -8  10  28    0.00    5.30
   8 -10 -28    3.00    7.15
   8  10 -28    3.01    5.52
  -8  10  29    6.11    6.67
   8 -10 -29   -0.00    6.38
   8  10 -29   -0.00    4.83
  -8  10  30    4.46    7.14
   8 -10 -30   -0.00    6.54
   8  10 -30    0.73    5.58
   8 -10 -31   -0.00    6.01
   8  10 -31   -0.00    5.15
  -8 -11   1   20.97    8.97
   8  11  -1    0.00    5.62
  -8  11   2    5.52    3.14
  -8 -11   2   -0.00    4.39
   8  11  -2    1.91    6.01
  -8  11   3    4.28    2.96
   8  11  -3   14.58    8.11
  -8  11   4    3.29    3.27
  -8 -11   4    0.42    3.67
   8  11  -4   -0.00    5.50
  -8  11   5   20.64    5.72
  -8 -11   5    4.42    5.30
   8  11  -5   21.71    8.56
  -8  11   6    0.39    3.02
  -8 -11   6   -0.00    6.32
   8  11  -6   -0.00    4.53
  -8  11   7    3.06    3.25
  -8 -11   7   -0.00    5.16
   8  11  -7   -0.00    5.37
  -8  11   8    4.20    4.71
   8  11  -8   10.93    7.40
  -8  11   9   11.34    5.38
  -8 -11   9   20.93    8.83
   8  11  -9    6.73    7.12
  -8  11  10    0.67    3.21
  -8 -11  10    0.94    5.99
   8  11 -10   -0.00    6.26
  -8  11  11    6.76    4.82
  -8 -11  11   11.95    7.95
   8  11 -11   17.80    8.20
   8  11 -11    4.93    7.49
  -8  11  12    1.22    3.71
  -8 -11  12    0.58    4.52
   8  11 -12    4.12    5.72
   8  11 -12    1.90    4.22
  -8  11  13   -0.00    4.43
  -8 -11  13    2.09    5.10
   8  11 -13   -0.00    5.06
  -8  11  14    0.19    3.03
  -8 -11  14    7.46    6.68
   8  11 -14    1.85    5.29
  -8  11  15   31.33    8.72
  -8 -11  15    9.89    7.55
   8  11 -15    5.64    7.59
  -8  11  16    1.65    4.29
  -8 -11  16    1.49    5.41
   8  11 -16    6.20    6.29
  -8  11  17    0.88    3.49
  -8 -11  17    2.68    4.26
   8  11 -17   -0.00    4.91
  -8  11  18   -0.00    4.18
  -8 -11  18    2.55    4.69
   8  11 -18   -0.00    5.25
  -8  11  19    6.40    4.97
  -8 -11  19    7.07    6.88
   8  11 -19    0.00    5.84
  -8  11  20    3.19    4.60
  -8 -11  20    0.00    4.48
   8  11 -20   -0.00    5.16
  -8  11  21    6.37    5.71
   8  11 -21   -0.00    5.56
  -8  11  22   -0.00    5.36
   8  11 -22    0.00    6.13
  -8  11  23   -0.00    4.25
   8  11 -23    0.29    5.01
  -8  11  24    0.09    3.50
   8  11 -24    0.00    7.14
  -8  11  25    6.52    6.56
   8 -11 -25    1.76    6.27
   8  11 -25    5.66    6.19
  -8  11  26    1.72    4.65
   8 -11 -26    2.61    6.89
   8  11 -26   -0.00    5.00
  -8  11  27    0.31    4.50
   8 -11 -27   -0.00    6.84
   8  11 -27   -0.00    3.75
   8 -11 -28    2.22    7.06
   8  11 -28    1.17    6.17
   8 -11 -29   -0.00    5.81
   8  11 -29    2.46    5.84
   8 -11 -30   -0.00    6.82
   8 -11 -31   12.89    8.31
  -8  12   1    0.00    2.25
  -8 -12   1    0.51    5.06
   8  12  -1    0.00    5.66
  -8  12   2   -0.00    2.10
  -8 -12   2    6.20    6.09
   8  12  -2    3.73    7.17
  -8  12   3   23.38    5.82
  -8 -12   3   18.74    8.58
   8  12  -3   10.91    7.62
  -8  12   4    2.83    2.68
  -8 -12   4   -0.00    3.75
   8  12  -4    1.62    5.14
  -8  12   5   -0.00    2.64
  -8 -12   5    2.14    4.58
   8  12  -5   -0.00    4.76
  -8  12   6    1.15    2.60
  -8 -12   6    0.78    4.50
   8  12  -6    2.69    5.60
  -8  12   7   16.55    5.40
  -8 -12   7    0.48    4.86
   8  12  -7   12.88    7.13
  -8  12   8    2.12    3.81
  -8 -12   8   -0.00    6.82
   8  12  -8    7.11    6.46
  -8  12   9    4.24    4.53
  -8 -12   9   -0.00    7.17
   8  12  -9    7.53    6.99
  -8  12  10    0.04    3.35
  -8 -12  10    0.88    4.16
   8  12 -10    8.79    7.36
  -8  12  11    0.11    3.26
  -8 -12  11    1.87    4.74
   8  12 -11    6.66    6.38
  -8  12  12    0.00    3.81
  -8 -12  12   -0.00    6.00
   8  12 -12    2.11    5.91
  -8  12  13    4.15    4.43
  -8 -12  13    2.07    6.06
   8  12 -13    9.05    7.36
   8  12 -13    4.52    6.73
  -8  12  14    4.34    3.69
  -8 -12  14    0.00    4.42
   8  12 -14    1.64    5.89
  -8  12  15   -0.00    3.81
  -8 -12  15    5.43    7.59
   8  12 -15    6.03    6.31
  -8  12  16    3.30    4.83
  -8 -12  16    0.00    5.49
   8  12 -16   -0.00    5.08
  -8  12  17    1.36    3.61
  -8 -12  17    3.87    6.73
   8  12 -17   -0.00    6.21
  -8  12  18    2.50    3.49
  -8 -12  18    4.57    6.22
   8  12 -18   -0.00    5.43
  -8  12  19   11.13    5.99
  -8 -12  19    3.61    5.56
   8  12 -19    1.44    5.93
  -8  12  20    1.71    4.69
  -8 -12  20   -0.00    4.81
   8  12 -20   -0.00    5.93
  -8  12  21    2.78    5.05
  -8 -12  21   -0.00    4.23
   8  12 -21    0.93    5.66
  -8  12  22   -0.00    4.79
  -8 -12  22   -0.00    5.64
   8  12 -22    1.90    4.92
  -8  12  23    3.20    5.48
  -8 -12  23    0.66    6.24
   8  12 -23    0.69    4.86
  -8  12  24    5.41    5.81
   8  12 -24    0.00    5.67
   8  12 -25   -0.00    5.21
   8  12 -26   -0.00    5.76
   8  12 -27    0.00    6.02
   8  12 -28    0.00    4.87
  -8  13   1    7.74    3.43
  -8 -13   1    0.39    4.82
   8  13  -1   -0.00    6.27
  -8 -13   2    6.64    6.14
   8  13  -2   -0.00    6.80
  -8  13   3   -0.00    2.34
  -8 -13   3    0.06    5.58
   8  13  -3    0.00    5.40
  -8  13   4    4.05    3.07
  -8 -13   4    1.61    5.05
   8  13  -4   -0.00    5.26
  -8  13   5   26.14    6.22
  -8 -13   5    6.78    5.70
   8  13  -5   16.81    9.11
  -8  13   6    0.00    2.53
   8  13  -6    1.96    5.26
  -8  13   7    1.14    2.95
  -8 -13   7   13.74    7.32
   8  13  -7    5.72    6.27
  -8  13   8    4.12    3.60
  -8 -13   8    2.04    4.86
   8  13  -8    0.00    4.91
  -8  13   9    0.00    3.59
  -8 -13   9    9.93    6.98
   8  13  -9    2.67    5.96
  -8  13  10    6.02    4.25
  -8 -13  10    1.61    5.03
   8  13 -10    6.57    7.18
  -8  13  11    3.74    3.92
  -8 -13  11   -0.00    6.54
   8  13 -11    6.97    6.96
  -8  13  12    0.00    4.91
  -8 -13  12   -0.00    5.00
   8  13 -12    0.00    5.35
  -8  13  13    0.36    3.81
  -8 -13  13   -0.00    6.49
   8  13 -13    5.02    5.94
  -8  13  14    2.72    3.96
  -8 -13  14    0.61    5.04
   8  13 -14   -0.00    5.35
  -8 -13  15    6.73    7.15
   8  13 -15    5.98    6.37
  -8  13  16   -0.00    2.53
  -8 -13  16    2.48    5.18
   8  13 -16    1.21    5.19
  -8  13  17   -0.00    4.24
  -8 -13  17    4.97    6.36
   8  13 -17   -0.00    5.36
  -8  13  18    0.37    3.54
  -8 -13  18    0.00    6.51
   8  13 -18   -0.00    5.81
  -8  13  19   -0.00    4.37
  -8 -13  19   -0.00    5.86
   8  13 -19   -0.00    5.62
  -8  13  20    0.00    4.77
  -8 -13  20    0.41    4.44
   8  13 -20   -0.00    4.23
  -8 -13  21    5.42    6.24
   8  13 -21    7.98    7.50
  -8 -13  22   -0.00    5.49
   8  13 -22    0.38    6.42
  -8 -13  23   -0.00    4.42
   8  13 -23    2.06    5.64
  -8 -13  24    6.82    6.18
   8  13 -24   -0.00    5.68
  -8 -13  25    3.29    6.07
   8  13 -25   -0.00    4.49
  -8 -13  26    3.69    5.45
   8  13 -26    0.00    5.77
  -8  14   1    2.00    2.36
  -8 -14   1    7.25    8.87
   8  14  -1    5.64    6.42
  -8  14   2    5.40    3.39
   8  14  -2   -0.00    7.92
  -8  14   3    4.08    3.32
  -8 -14   3    3.56    6.18
   8  14  -3    5.08    6.03
  -8  14   4   -0.00    2.44
  -8 -14   4    4.31    6.59
   8  14  -4    2.42    5.38
  -8  14   5   -0.53    2.63
  -8 -14   5   -0.00    6.04
   8  14  -5   -0.00    4.71
  -8  14   6    1.19    2.66
  -8 -14   6   -0.00    5.84
   8  14  -6    0.17    5.25
  -8  14   7    5.57    3.56
  -8 -14   7    0.71    4.71
   8  14  -7    7.09    6.72
  -8  14   8    7.26    4.43
  -8 -14   8    1.82    5.66
   8  14  -8    0.00    5.02
  -8  14   9    4.21    3.86
  -8 -14   9   -0.00    4.93
   8  14  -9   -0.00    6.22
  -8  14  10    0.00    3.66
  -8 -14  10    4.61    6.09
   8  14 -10   -0.00    4.10
  -8  14  11    0.68    3.50
  -8 -14  11    5.68    5.74
   8  14 -11    3.46    5.20
  -8  14  12    0.12    3.63
  -8 -14  12    3.09    6.49
   8  14 -12    4.29    6.57
  -8  14  13    0.00    3.37
  -8 -14  13    2.01    6.47
   8  14 -13    4.59    6.04
  -8  14  14   -0.00    4.03
   8  14 -14    0.00    5.61
  -8  14  15    3.61    3.83
  -8 -14  15    4.00    6.50
   8  14 -15    0.00    4.73
  -8  14  16   -0.00    4.51
  -8 -14  16   -0.00    6.75
   8  14 -16   -0.00    5.92
  -8 -14  17    0.00    5.31
   8  14 -17    4.78    5.81
  -8 -14  18    6.06    7.08
   8  14 -18   -0.00    5.94
  -8 -14  19    5.86    6.80
   8  14 -19   -0.00    5.76
  -8 -14  20   -0.00    6.02
   8  14 -20    2.87    6.17
  -8 -14  21    0.00    5.72
   8  14 -21    1.82    6.35
  -8 -14  22   -0.00    5.71
   8  14 -22   10.90    8.53
  -8 -14  23    0.00    5.59
   8  14 -23   -0.00    5.70
   8  14 -24    3.98    7.17
  -8  15   1    0.00    2.84
  -8 -15   1   -0.00    5.52
   8  15  -1    2.16    6.52
  -8  15   2    0.49    2.41
  -8 -15   2    2.10    5.59
   8  15  -2    1.68    5.34
  -8  15   3   -0.00    2.61
  -8 -15   3    0.00    4.92
   8  15  -3    0.16    5.43
  -8  15   4    0.00    3.21
  -8 -15   4    4.10    5.70
   8  15  -4   -0.00    7.26
  -8  15   5    0.00    3.21
  -8 -15   5    4.12    6.50
   8  15  -5    0.00    6.01
  -8  15   6    6.03    4.11
  -8 -15   6   -0.00    5.62
   8  15  -6    5.98    6.50
  -8  15   7   -0.00    3.86
  -8 -15   7    0.00    4.38
  -8  15   8    1.41    3.22
  -8 -15   8    2.01    6.55
   8  15  -8   -0.00    5.85
  -8  15   9    0.87    3.60
  -8 -15   9    0.00    4.61
   8  15  -9    5.04    6.73
  -8  15  10    1.94    3.35
  -8 -15  10    3.52    5.70
   8  15 -10   -0.00    5.12
  -8  15  11    4.98    4.20
  -8 -15  11   -0.00    4.61
   8  15 -11    1.34    5.88
  -8 -15  12    0.00    4.11
   8  15 -12    3.39    6.26
  -8 -15  13    4.68    5.22
  -8 -15  14    1.00    5.66
   8  15 -14    4.13    5.90
  -8 -15  15   -0.00    6.27
   8  15 -15    0.00    5.28
  -8 -15  16   -0.00    6.14
  -8 -15  17    1.08    4.46
  -8 -15  18   -0.00    5.23
  -8 -15  19    1.03    4.89
  -8  16   1    0.07    2.47
  -8 -16   1   -0.00    5.89
   8  16  -1   -0.00    6.91
  -8  16   2   -0.00    2.94
  -8 -16   2   -0.00    4.74
   8  16  -2    0.12    5.98
  -8  16   3   -0.00    2.79
  -8 -16   3    3.79    5.48
  -8  16   4   -0.00    2.83
  -8 -16   4   -0.00    6.62
   8  16  -4   -0.00    6.43
  -8  16   5   -0.00    2.85
  -8 -16   5   -0.00    6.33
   8  16  -5    1.25    6.43
  -8  16   6    0.08    2.79
  -8 -16   6   -0.00    4.89
   8  16  -6    2.77    5.76
  -8 -16   7   -0.00    5.38
   8  16  -7    0.00    4.17
  -8 -16   8    3.71    6.74
   8  16  -8    1.24    5.91
  -8 -16   9    0.00    4.53
   8  16  -9    0.00    5.11
  -8 -16  10   -0.00    4.85
  -8 -16  11    0.00    5.82
  -8 -16  12    4.27    5.84
  -8 -16  13   -0.00    5.24
  -8 -16  14    3.33    5.87
  -8 -17   1    2.80    5.83
  -8 -17   2   -0.00    6.28
  -8 -17   3    2.19    5.66
  -8 -17   4   -0.00    5.05
  -8 -17   5   -0.00    6.67
  -8 -17   6   -0.00    5.59
  -8 -17   7    1.08    5.92
  -8 -17   8   -0.00    5.68
  -8 -17   9   -0.00    4.92
  -7   0   1  640.99   62.23
  -7   0   1  944.15   64.63
  -7   0   1  693.01   63.50
   7   0  -1  669.28   62.65
   7   0  -1  719.10   63.42
   7   0  -1  685.76   61.85
  -7   0   2   -0.00    3.13
  -7   0   2   -0.00    3.41
   7   0  -2   -0.00    3.93
   7   0  -2   -0.00    3.34
   7   0  -2    0.00    2.91
  -7   0   3   16.68    5.47
  -7   0   3   11.34    5.70
   7   0  -3    9.50    5.10
   7   0  -3    6.27    3.71
  -7   0   4   -0.00    3.47
  -7   0   4    4.94    4.24
   7   0  -4   -0.00    4.46
  -7   0   5   41.89    8.33
  -7   0   5   41.55    8.88
   7   0  -5   34.67    8.31
  -7   0   6   -0.00    3.30
  -7   0   6    2.88    3.87
   7   0  -6   -0.00    3.70
  -7   0   7  242.85   24.75
   7   0  -7  212.55   25.29
  -7   0   8    0.08    3.85
   7   0  -8    0.68    3.92
  -7   0   9   12.14    5.90
   7   0  -9    5.83    5.03
  -7   0  10   -0.00    4.17
   7   0 -10    0.16    3.69
  -7   0  11  219.87   26.05
   7   0 -11  223.74   25.76
  -7   0  12    0.98    3.69
   7   0 -12   -0.00    4.05
  -7   0  13   74.52   13.76
   7   0 -13   93.91   14.93
  -7   0  14    0.00    4.43
  -7   0  15    7.78    5.74
  -7   0  16    0.70    4.68
  -7   0  17  359.69   37.23
   7   0 -17  295.00   34.91
  -7   0  18    0.18    5.75
   7   0 -18   -0.00    4.79
  -7   0  19   28.32    9.74
   7   0 -19   26.54    8.31
  -7   0  20   -0.00    5.48
   7   0 -20   -0.00    5.34
   7   0 -21   13.49    7.42
  -7   0  22    6.35    5.88
   7   0 -22   -0.00    4.74
   7   0 -23   45.34   11.54
   7   0 -24   -0.00    5.51
   7   0 -25   -0.00    4.31
   7   0 -26    2.91    6.06
   7   0 -27   42.81   12.27
   7   0 -28   -0.00    4.70
   7   0 -29    4.38    6.57
   7   0 -30    0.00    6.62
   7   0 -31    9.75    7.00
   7   0 -32    0.33    7.40
   7   0 -33   14.64    8.81
   7   0 -34    6.66    7.90
   7   0 -35   -0.00    5.29
   7   0 -36   -0.00    5.85
   7   0 -37    0.00    5.92
  -7   1   1   -0.00    3.33
  -7   1   1    3.81    3.47
   7  -1  -1   -0.00    2.99
  -7  -1   1    2.99    4.25
  -7  -1   1    2.49    4.02
  -7  -1   1   -0.00    4.10
   7   1  -1    3.08    4.36
   7   1  -1    2.10    3.60
   7   1  -1    0.84    3.70
  -7   1   2   34.58    7.04
  -7   1   2   21.95    6.60
   7  -1  -2   20.68    6.34
   7  -1  -2   29.10    6.81
  -7  -1   2   40.77    8.76
  -7  -1   2   23.04    7.03
  -7  -1   2   11.39    5.97
   7   1  -2   38.35    8.40
   7   1  -2   33.78    7.72
   7   1  -2   37.55    7.94
  -7   1   3  204.59   23.06
  -7   1   3  246.63   24.76
   7  -1  -3  230.53   24.46
  -7  -1   3  241.95   24.55
  -7  -1   3  188.30   24.40
   7   1  -3  214.00   24.95
   7   1  -3  244.38   24.78
  -7   1   4    1.84    3.39
  -7   1   4    1.35    4.23
   7  -1  -4    5.67    4.59
  -7  -1   4    4.38    4.28
  -7  -1   4    2.94    4.39
   7   1  -4    3.09    3.76
   7   1  -4    0.52    3.21
  -7   1   5   73.20   11.05
  -7   1   5   66.13   11.67
   7  -1  -5   59.18   10.97
  -7  -1   5   76.12   11.74
  -7  -1   5   84.05   13.26
   7   1  -5   64.26   11.62
   7   1  -5   74.22   11.46
  -7   1   6    0.00    2.91
  -7   1   6   -0.00    4.42
   7  -1  -6    0.00    2.62
  -7  -1   6    2.35    4.40
  -7  -1   6    1.39    4.05
   7   1  -6    0.73    3.37
   7   1  -6    1.30    3.69
  -7   1   7   40.33    8.18
  -7   1   7   38.53    8.42
   7  -1  -7   34.59    7.92
  -7  -1   7   22.08    7.71
   7   1  -7   34.14    8.46
   7   1  -7   19.06    6.52
  -7   1   8   17.28    5.85
  -7   1   8   27.29    7.56
   7  -1  -8   18.10    6.32
  -7  -1   8   14.12    6.36
   7   1  -8   10.24    5.68
  -7   1   9  222.34   26.41
   7  -1  -9  228.78   26.28
  -7  -1   9  256.38   28.42
   7   1  -9  278.55   28.53
  -7   1  10   14.69    6.31
   7  -1 -10   17.55    6.73
  -7  -1  10    7.97    5.03
  -7   1  11   57.78   11.59
   7  -1 -11   55.25   11.14
  -7  -1  11   71.68   13.07
   7   1 -11   69.67   12.31
  -7   1  12   -0.00    2.88
   7  -1 -12    6.06    4.50
  -7  -1  12   -0.00    4.12
   7   1 -12   -0.00    3.88
  -7   1  13  139.70   19.71
   7  -1 -13  173.07   20.81
  -7  -1  13  117.75   18.93
   7   1 -13  154.93   20.13
  -7   1  14    4.21    4.91
   7  -1 -14    1.34    4.69
  -7  -1  14    8.81    5.69
  -7   1  15   95.73   16.40
  -7  -1  15  113.29   17.80
  -7   1  16   28.73    9.05
  -7  -1  16   22.49    8.29
  -7   1  17   20.55    7.71
   7  -1 -17    8.13    5.79
  -7  -1  17   16.70    7.83
   7   1 -17   25.98    8.61
  -7   1  18    4.45    4.84
   7  -1 -18   14.42    6.42
  -7  -1  18    6.76    5.64
   7   1 -18    1.74    4.95
   7  -1 -19  136.52   19.71
  -7  -1  19  129.53   19.93
   7   1 -19  101.72   18.37
   7  -1 -20    0.00    6.24
  -7  -1  20    0.00    4.17
   7   1 -20    4.45    6.10
   7  -1 -21   37.48   10.53
  -7  -1  21   27.92   10.16
   7   1 -21   39.40   10.94
   7  -1 -22    2.33    5.62
  -7  -1  22    0.00    4.56
   7   1 -22    1.08    5.56
   7  -1 -23   31.23   10.30
  -7  -1  23    9.10    7.18
   7   1 -23   31.16    9.50
   7  -1 -24   10.47    7.58
  -7  -1  24   13.26    8.34
   7   1 -24    3.48    5.59
  -7   1  25   27.62    9.95
   7  -1 -25   27.93   10.89
  -7  -1  25   33.40   11.13
   7   1 -25    8.98    7.63
  -7   1  26   -0.00    5.40
   7  -1 -26    1.69    6.23
   7   1 -26    4.05    5.47
  -7   1  27    8.11    6.22
   7  -1 -27    2.18    4.65
   7   1 -27    1.84    4.41
  -7   1  28   -0.00    5.47
   7  -1 -28    2.39    4.62
   7   1 -28    0.31    5.43
  -7   1  29   17.78    9.03
   7   1 -29   46.76   12.36
   7  -1 -30    0.00    6.33
   7   1 -30    0.00    4.59
   7  -1 -31   10.09    7.71
   7   1 -31    9.89    8.13
   7  -1 -32    1.13    5.77
   7   1 -32    3.70    6.55
   7  -1 -33   -0.00    5.20
   7   1 -33    7.61    8.17
   7  -1 -34    5.66    6.41
   7   1 -34    1.85    5.21
   7  -1 -35    9.90    7.68
   7   1 -35    8.03    6.69
   7  -1 -36   -0.00    6.82
   7   1 -36    2.24    6.08
   7  -1 -37    1.06    7.25
   7   1 -37    1.07    6.02
  -7   2   1   50.86    8.19
  -7   2   1   32.30    7.68
   7  -2  -1   35.12    7.46
  -7  -2   1   35.90    8.82
  -7  -2   1   32.80    7.66
  -7  -2   1   46.22    9.68
   7   2  -1   44.83    9.39
   7   2  -1   29.82    7.96
   7   2  -1   23.27    7.00
  -7   2   2   47.44    8.15
  -7   2   2   40.47    8.18
   7  -2  -2   42.13    8.45
   7  -2  -2   38.11    7.52
  -7  -2   2   38.64    9.14
  -7  -2   2   41.79    8.72
  -7  -2   2   31.58    8.59
   7   2  -2   32.04    8.53
   7   2  -2   54.81    9.84
  -7   2   3    4.94    3.66
  -7   2   3    0.00    3.55
   7  -2  -3    7.58    3.89
  -7  -2   3    1.56    3.45
  -7  -2   3    7.98    4.76
  -7  -2   3    5.08    4.36
   7   2  -3   10.60    6.08
   7   2  -3    3.25    4.53
   7   2  -3    7.24    4.72
  -7   2   4    5.51    3.75
  -7   2   4    1.76    3.14
   7  -2  -4    2.92    4.37
  -7  -2   4    0.00    3.96
   7   2  -4    6.00    4.74
   7   2  -4    3.56    4.34
  -7   2   5  249.23   24.71
  -7   2   5  236.39   25.15
   7  -2  -5  221.05   24.56
  -7  -2   5  247.52   27.33
   7   2  -5  193.43   24.76
   7   2  -5  233.76   25.48
  -7   2   6   14.09    5.55
  -7   2   6   11.29    5.43
   7  -2  -6   15.35    5.60
  -7  -2   6   10.74    6.54
   7   2  -6    6.50    5.09
   7   2  -6    9.49    5.01
  -7   2   7  230.75   24.29
  -7   2   7  231.15   25.16
   7  -2  -7  184.87   23.28
  -7  -2   7  217.13   26.00
   7   2  -7  236.82   26.32
   7   2  -7  240.41   25.30
  -7   2   8    3.46    4.23
  -7   2   8    3.42    4.21
   7  -2  -8    3.89    4.29
   7   2  -8    8.24    5.06
  -7   2   9   58.39   10.49
  -7   2   9   70.99   11.63
   7  -2  -9   66.29   11.20
  -7  -2   9   34.73    9.75
   7   2  -9   44.95   10.25
   7   2  -9   50.90   10.17
  -7   2  10    7.03    4.70
   7  -2 -10   21.45    6.86
  -7  -2  10    5.71    5.06
   7   2 -10    8.82    5.61
  -7   2  11  118.06   16.57
   7  -2 -11  113.12   16.17
  -7  -2  11  110.75   17.09
   7   2 -11   95.09   15.99
  -7   2  12   28.63    8.16
   7  -2 -12   43.42    9.61
  -7  -2  12   24.07    8.77
   7   2 -12   42.75    9.50
  -7   2  13   61.36   11.75
   7  -2 -13   53.45   10.81
  -7   2  14    4.49    5.30
   7  -2 -14    1.87    3.11
  -7  -2  14   -0.00    4.94
  -7   2  15   17.63    7.29
  -7  -2  15    6.07    5.86
  -7  -2  16   74.29   14.62
   7   2 -16   57.32   12.65
  -7  -2  17   41.21   11.39
   7   2 -17   64.75   12.33
   7  -2 -18   48.71   11.32
  -7  -2  18   36.32   10.57
   7   2 -18   34.12   10.23
   7  -2 -19    4.20    4.98
  -7  -2  19   -0.00    5.59
   7   2 -19    3.53    5.57
   7  -2 -20    4.90    6.56
  -7  -2  20    3.45    4.92
   7   2 -20   -0.00    5.71
   7  -2 -21   44.36   12.12
   7   2 -21   44.68   12.13
  -7   2  22    0.65    4.28
  -7  -2  22    0.00    6.37
   7   2 -22    3.72    6.43
   7  -2 -23   47.06   11.30
  -7  -2  23   37.01   11.01
   7   2 -23   29.20    9.99
  -7   2  24    1.10    3.89
   7  -2 -24    0.14    4.36
  -7  -2  24    2.43    5.65
   7   2 -24    0.00    5.87
  -7   2  25    9.60    6.39
   7  -2 -25   10.14    6.50
   7   2 -25    2.81    5.58
  -7   2  26    0.39    3.57
   7  -2 -26    4.64    6.92
   7   2 -26   -0.00    4.99
  -7   2  27   -0.00    3.76
   7  -2 -27   11.01    7.43
   7   2 -27   10.95    7.38
  -7   2  28    0.42    4.27
   7  -2 -28    5.07    5.74
  -7   2  29    1.19    4.09
   7  -2 -29    0.31    5.89
   7   2 -29   15.90    7.50
  -7   2  30   -0.00    5.07
   7  -2 -30    1.10    5.08
   7   2 -30   -0.00    5.85
   7  -2 -31   11.91    7.89
   7   2 -31   13.04    7.81
   7  -2 -32    1.43    5.33
   7   2 -32    2.27    5.51
   7  -2 -33    3.03    5.80
   7   2 -33    8.81    6.71
   7  -2 -34    1.45    5.84
   7   2 -34    4.17    5.29
   7  -2 -35    5.13    6.78
   7   2 -35   -0.00    5.55
   7  -2 -36   -0.00    6.46
   7   2 -36   -0.00    5.63
   7   2 -37    0.00    5.23
  -7   3   1   -0.00    2.30
  -7   3   1    1.38    3.01
   7  -3  -1   -0.00    2.92
  -7  -3   1   -0.00    4.66
  -7  -3   1    0.00    4.07
   7   3  -1    0.01    3.73
   7   3  -1   -0.00    3.71
  -7   3   2  130.97   15.24
  -7   3   2  125.73   15.83
   7  -3  -2  142.81   16.31
   7  -3  -2  116.58   14.73
  -7  -3   2  153.48   18.75
  -7  -3   2  139.11   18.62
   7   3  -2  133.51   18.22
   7   3  -2  106.89   17.18
   7   3  -2  132.04   17.37
  -7   3   3   45.94    8.26
  -7   3   3   36.70    7.84
   7  -3  -3   47.15    8.50
  -7  -3   3   48.15   10.41
   7   3  -3   34.90    8.94
   7   3  -3   53.61   10.02
  -7   3   4    9.76    4.42
  -7   3   4    2.74    3.06
   7  -3  -4    3.90    3.64
  -7  -3   4   13.62    5.96
  -7  -3   4    0.00    4.65
   7   3  -4    3.23    4.62
   7   3  -4    3.66    4.94
  -7   3   5   77.52   11.51
  -7   3   5   58.04   10.88
   7  -3  -5   83.69   11.81
  -7  -3   5   91.71   14.37
   7   3  -5   87.37   13.83
   7   3  -5   79.53   13.05
  -7   3   6   15.61    5.44
   7  -3  -6   13.00    5.02
  -7  -3   6    8.17    5.44
   7   3  -6    5.47    4.42
  -7   3   7    5.05    4.04
  -7   3   7    5.70    4.27
   7  -3  -7    7.38    4.21
  -7  -3   7   11.77    6.04
   7   3  -7    3.18    4.80
   7   3  -7    7.77    4.94
  -7   3   8    2.24    3.87
  -7   3   8   -0.00    3.42
   7  -3  -8   -0.00    3.45
  -7  -3   8    1.44    4.66
   7   3  -8   -0.00    4.77
   7   3  -8    4.30    4.61
  -7   3   9  207.73   23.89
  -7   3   9  198.86   23.70
   7  -3  -9  217.83   24.14
  -7  -3   9  208.28   25.91
   7   3  -9  218.73   25.95
   7   3  -9  201.45   24.03
  -7   3  10   63.28   11.77
  -7   3  10   67.24   11.73
   7  -3 -10   69.20   11.84
  -7  -3  10   55.33   12.37
   7   3 -10   66.12   12.47
   7   3 -10   61.30   11.55
  -7   3  11    8.95    5.70
  -7  -3  11    7.72    5.56
   7   3 -11    9.55    5.35
  -7   3  12   -0.00    3.68
   7  -3 -12   -0.00    3.84
  -7  -3  12    0.66    5.07
   7   3 -12    1.47    3.48
   7  -3 -13   78.53   13.32
  -7  -3  13   88.25   15.30
   7  -3 -14   69.55   12.69
  -7  -3  14   73.54   14.32
  -7  -3  15  166.64   23.13
   7   3 -15  153.98   21.33
  -7  -3  16   16.77    8.34
   7   3 -16    8.11    6.14
  -7  -3  17    8.36    7.41
   7   3 -17    9.52    5.63
   7  -3 -18   10.15    6.96
  -7  -3  18   18.59    8.00
   7   3 -18   14.56    7.42
  -7   3  19  158.11   23.25
   7  -3 -19  172.72   24.21
  -7  -3  19  215.37   27.47
   7   3 -19  233.79   26.79
  -7   3  20    0.00    4.36
   7  -3 -20    3.58    6.27
  -7  -3  20   -0.00    6.17
   7   3 -20   -0.00    6.10
  -7   3  21    4.17    5.17
   7  -3 -21    4.14    6.28
  -7  -3  21    7.15    6.62
   7   3 -21   -0.00    5.20
  -7   3  22   -0.00    5.19
   7  -3 -22    2.76    6.22
  -7  -3  22    5.25    6.08
   7   3 -22   -0.00    4.88
  -7   3  23   11.58    6.21
   7  -3 -23   21.70    8.47
  -7  -3  23   10.42    7.28
   7   3 -23    3.18    5.54
  -7   3  24    2.75    4.49
   7  -3 -24   -0.00    5.88
   7   3 -24    4.57    6.10
  -7   3  25   11.27    6.64
   7  -3 -25   12.33    7.49
   7   3 -25   10.07    7.21
  -7   3  26    0.27    4.00
   7  -3 -26   -0.00    5.17
   7   3 -26   -0.00    5.52
  -7   3  27    2.02    4.41
   7  -3 -27    4.28    5.68
   7   3 -27    0.00    6.39
  -7   3  28   -0.00    4.66
   7  -3 -28    2.52    6.22
   7   3 -28    4.60    5.55
  -7   3  29    6.67    5.82
   7  -3 -29    1.11    5.89
   7   3 -29   16.50    8.23
  -7   3  30    2.50    5.40
   7  -3 -30    1.93    4.96
   7   3 -30    0.74    5.61
  -7   3  31   -0.00    4.67
   7  -3 -31   -0.00    5.77
   7   3 -31    7.53    7.59
   7  -3 -32    1.81    6.26
   7   3 -32    7.63    7.03
   7  -3 -33    0.00    6.81
   7   3 -33    5.11    6.76
   7  -3 -34    0.00    6.65
   7   3 -34    0.56    7.63
   7  -3 -35    0.00    6.97
   7   3 -35   -0.00    6.35
   7  -3 -36   -0.00    6.37
   7   3 -36   -0.00    6.56
   7   3 -37    3.66    6.65
  -7   4   1   72.12    9.55
   7  -4  -1   51.83    8.80
   7  -4  -1   50.95    8.07
  -7  -4   1   54.85   11.31
  -7  -4   1   45.42   11.05
   7   4  -1   75.58   13.28
   7   4  -1   56.54   11.07
  -7   4   2   76.11   10.91
  -7   4   2   74.11   10.88
   7  -4  -2   76.32   11.15
   7  -4  -2   81.48   10.45
  -7  -4   2   72.52   13.30
  -7  -4   2   85.62   14.40
   7   4  -2   88.22   14.77
   7   4  -2   88.09   14.49
   7   4  -2   78.01   13.11
  -7   4   3   15.34    4.74
  -7   4   3   10.81    4.61
   7  -4  -3   10.67    4.36
  -7  -4   3    9.34    6.30
  -7  -4   3   14.09    7.06
   7   4  -3   15.22    6.09
   7   4  -3    6.02    4.87
   7   4  -3   12.55    6.07
  -7   4   4   17.79    5.66
  -7   4   4   30.75    6.80
   7  -4  -4   32.25    6.72
  -7  -4   4   18.47    7.08
  -7  -4   4   28.80    8.79
   7   4  -4   25.80    7.81
   7   4  -4   22.41    7.12
  -7   4   5   79.55   11.75
  -7   4   5   62.66   10.61
   7  -4  -5   65.15   10.81
  -7  -4   5   71.83   13.07
  -7  -4   5  123.08   16.04
   7   4  -5   64.60   12.49
   7   4  -5   60.66   12.06
  -7   4   6   73.10   11.03
  -7   4   6   43.95    8.71
   7  -4  -6   65.93   10.42
  -7  -4   6   63.23   12.02
   7   4  -6   44.68   10.70
   7   4  -6   49.49   10.68
  -7   4   7   42.30    9.29
  -7   4   7   45.44    8.92
   7  -4  -7   50.18    9.42
  -7  -4   7   42.24   10.36
   7   4  -7   46.68   10.76
   7   4  -7   51.52   10.70
  -7   4   8   46.27    9.27
  -7   4   8   47.52    9.13
   7  -4  -8   31.86    8.00
  -7  -4   8   28.43    9.08
   7   4  -8   23.09    7.78
   7   4  -8   50.06   10.50
  -7   4   9   39.29    8.44
  -7  -4   9   29.43    9.43
   7   4  -9   24.60    8.15
  -7   4  10    1.76    3.55
   7  -4 -10    0.98    3.63
  -7  -4  10   -0.00    4.25
   7   4 -10    3.82    5.28
   7  -4 -11   92.95   14.24
  -7  -4  11   76.52   14.97
   7   4 -11  106.32   15.98
   7  -4 -12  114.32   16.32
  -7  -4  12  100.64   17.26
   7   4 -12  103.98   16.23
   7  -4 -13  123.07   17.76
  -7  -4  13  124.77   19.58
   7   4 -13  120.92   18.27
   7  -4 -14   22.49    8.02
  -7  -4  14   33.12    9.54
   7   4 -14   20.92    7.77
   7   4 -14   40.33    9.71
  -7   4  15   34.05    9.13
  -7  -4  15   30.28    9.87
   7   4 -15   21.20    8.29
  -7   4  16   12.06    6.42
  -7  -4  16   17.94    8.58
   7   4 -16   15.12    7.73
  -7   4  17   76.12   13.84
  -7  -4  17   92.61   16.55
   7   4 -17   67.06   13.79
  -7   4  18   12.50    6.57
   7  -4 -18   27.05    8.68
  -7  -4  18   21.03    9.37
   7   4 -18   15.84    7.76
  -7   4  19   11.46    7.07
   7  -4 -19   20.32    7.95
  -7  -4  19    8.40    7.81
   7   4 -19   10.24    7.49
  -7   4  20   15.79    6.98
   7  -4 -20   30.70    9.78
  -7  -4  20   25.92    9.64
   7   4 -20   12.33    7.43
  -7   4  21   19.70    8.78
   7  -4 -21   16.07    7.80
  -7  -4  21   42.75   12.45
   7   4 -21   34.27    9.76
  -7   4  22   31.88    9.95
   7  -4 -22   39.83   10.88
   7   4 -22   20.25    8.35
  -7   4  23    1.98    5.34
   7  -4 -23    2.19    5.50
   7   4 -23    3.55    5.92
  -7   4  24    1.42    6.14
   7  -4 -24    6.57    5.81
   7   4 -24    8.72    5.96
  -7   4  25    2.37    5.31
   7  -4 -25    5.42    7.04
   7   4 -25    2.62    5.31
  -7   4  26    2.62    4.68
   7  -4 -26    1.88    6.30
   7   4 -26   15.55    8.17
  -7   4  27    3.63    5.31
   7  -4 -27    7.34    7.16
   7   4 -27    3.39    6.55
  -7   4  28    0.08    3.81
   7  -4 -28    2.78    5.94
   7   4 -28    0.00    4.52
  -7   4  29    4.09    5.14
   7  -4 -29    4.75    6.88
   7   4 -29    0.00    5.17
  -7   4  30   -0.00    4.11
   7  -4 -30    0.00    6.00
   7   4 -30   -0.00    5.03
  -7   4  31    0.69    5.01
   7  -4 -31    3.11    7.01
   7   4 -31    1.79    6.16
  -7   4  32    3.44    5.26
   7  -4 -32    1.64    6.63
   7   4 -32   15.09    7.27
   7  -4 -33    0.00    7.04
   7   4 -33    0.48    6.17
   7  -4 -34    5.77    6.16
   7   4 -34    2.44    7.22
   7  -4 -35    0.81    6.60
   7   4 -35    0.15    5.58
   7  -4 -36    2.02    4.76
   7   4 -36    0.00    6.09
  -7   5   1    1.24    2.55
  -7   5   1    2.44    3.57
   7  -5  -1    4.72    2.99
   7  -5  -1    0.00    1.60
  -7  -5   1   -0.00    4.92
  -7  -5   1    1.30    3.81
   7   5  -1    0.00    3.47
   7   5  -1    0.92    3.84
  -7   5   2    0.17    2.76
  -7   5   2    2.08    3.29
   7  -5  -2    0.45    2.46
   7  -5  -2    0.87    2.40
  -7  -5   2    6.72    5.02
  -7  -5   2    9.35    5.90
   7   5  -2   -0.00    3.62
   7   5  -2   -0.00    4.28
  -7   5   3   37.80    7.83
  -7   5   3   33.83    6.95
   7  -5  -3   34.50    6.96
  -7  -5   3   28.68    8.90
  -7  -5   3   43.80   10.18
   7   5  -3   30.56    9.24
   7   5  -3   31.65    9.31
   7   5  -3   36.48    9.22
  -7   5   4   78.49   12.10
  -7   5   4   84.99   12.07
   7  -5  -4   87.33   12.02
  -7  -5   4   93.71   15.96
  -7  -5   4   88.17   15.42
   7   5  -4   88.71   15.03
   7   5  -4  107.36   16.25
   7   5  -4  109.80   15.48
  -7   5   5   46.56    8.53
  -7   5   5   42.46    7.44
   7  -5  -5   40.51    7.95
  -7  -5   5   25.19    8.58
   7   5  -5   30.95    9.05
  -7   5   6    1.13    3.29
   7  -5  -6   -0.00    2.88
  -7  -5   6    0.00    4.23
   7   5  -6    2.88    4.39
  -7   5   7   17.21    5.80
   7  -5  -7   14.14    5.60
   7   5  -7   12.86    6.31
  -7   5   8   64.24   10.97
   7  -5  -8   82.34   11.74
  -7  -5   8   52.85   11.86
   7   5  -8   58.14   11.86
  -7   5   9  111.82   15.13
   7  -5  -9   80.26   13.42
  -7  -5   9  113.92   17.60
   7   5  -9  116.31   17.05
  -7   5  10   26.50    7.72
   7  -5 -10   40.61    8.87
  -7  -5  10   50.62   11.33
   7   5 -10   25.99    8.36
   7  -5 -11   61.58   11.41
  -7  -5  11   55.12   12.51
  -7   5  12   -0.00    4.34
  -7  -5  12    0.00    5.21
   7   5 -12    1.90    5.59
   7   5 -12    0.38    3.86
  -7   5  13   38.96    8.75
   7  -5 -13   31.94    8.55
  -7  -5  13   18.48    8.61
   7   5 -13   19.92    8.02
   7   5 -13   36.32    9.65
  -7   5  14   12.76    6.52
   7  -5 -14   43.62    9.99
  -7  -5  14   51.05   12.16
   7   5 -14   36.29   10.56
   7   5 -14   37.40    9.74
  -7   5  15  128.53   18.20
  -7  -5  15  143.91   21.47
   7   5 -15  112.01   18.77
   7   5 -15  118.51   19.10
  -7   5  16    0.17    3.64
  -7  -5  16   -0.00    6.24
   7   5 -16   -0.00    4.75
   7   5 -16   -0.00    4.37
  -7   5  17    4.26    4.74
   7  -5 -17    7.61    6.25
  -7  -5  17    0.00    5.60
   7   5 -17    1.95    5.40
  -7   5  18    9.38    6.30
   7  -5 -18    9.63    6.85
  -7  -5  18    8.02    6.08
   7   5 -18    1.53    5.30
  -7   5  19   29.71    8.86
   7  -5 -19   20.21    8.85
  -7  -5  19   24.96    9.39
   7   5 -19   23.08    8.11
  -7   5  20   35.38   10.02
   7  -5 -20   22.80    8.76
   7   5 -20   20.96    9.04
  -7   5  21    3.84    6.00
   7  -5 -21    3.35    6.09
   7   5 -21    4.89    6.89
  -7   5  22    0.00    5.10
   7  -5 -22   -0.00    5.62
   7   5 -22   -0.00    4.89
  -7   5  23    5.15    5.35
   7  -5 -23   -0.00    5.19
   7   5 -23    6.04    6.18
  -7   5  24    7.60    6.28
   7  -5 -24    5.56    5.61
   7   5 -24   12.95    6.99
  -7   5  25    4.73    6.22
   7   5 -25    3.33    5.59
  -7   5  26    1.66    5.44
   7  -5 -26    2.22    6.08
   7   5 -26    4.35    6.32
  -7   5  27   -0.00    5.28
   7  -5 -27    1.51    4.96
   7   5 -27    4.75    5.46
  -7   5  28    1.80    4.78
   7  -5 -28    0.00    6.63
   7   5 -28    4.51    5.75
  -7   5  29    2.61    5.86
   7  -5 -29   14.63    8.17
  -7   5  30   -0.00    6.40
   7  -5 -30    7.89    7.98
   7   5 -30   -0.00    5.91
   7  -5 -31   13.09    7.49
   7   5 -31   -0.00    4.47
  -7   5  32    0.00    5.51
   7  -5 -32    0.00    7.84
   7   5 -32    5.50    7.12
   7  -5 -33    4.70    6.20
   7   5 -33   -0.00    5.92
   7   5 -34    0.00    6.15
   7   5 -35   -0.00    6.31
   7   5 -36   -0.00    6.99
  -7   6   1   60.32    9.15
   7  -6  -1   64.70    9.34
   7  -6  -1   62.66    6.87
   7   6  -1   82.33   14.20
   7   6  -1   78.86   13.50
  -7   6   2   65.40    9.01
   7  -6  -2   56.08    8.35
   7  -6  -2   49.46    6.55
  -7  -6   2   52.23   11.38
   7   6  -2   32.79   10.23
   7   6  -2   37.09   10.14
  -7   6   3   35.36    7.07
   7  -6  -3   26.82    6.07
   7  -6  -3   23.32    4.74
  -7  -6   3   43.38   10.67
   7   6  -3   23.21    8.23
   7   6  -3   34.67    8.87
  -7   6   4    6.97    4.25
   7  -6  -4   15.64    4.85
  -7  -6   4    1.40    5.05
   7   6  -4    4.44    5.22
   7   6  -4    2.87    4.58
  -7   6   5   -0.00    3.21
   7  -6  -5   -0.00    3.69
   7   6  -5   11.76    6.46
   7   6  -5   -0.00    4.39
  -7   6   6   62.06   10.47
  -7  -6   6   45.34   11.64
   7   6  -6   73.87   13.24
  -7   6   7  145.23   17.08
   7  -6  -7  133.16   16.28
  -7  -6   7  110.31   18.47
   7   6  -7   98.20   17.20
  -7   6   8   44.37    9.28
   7  -6  -8   50.75    9.70
  -7  -6   8   59.28   12.61
   7   6  -8   32.60    9.65
  -7   6   9    1.94    4.44
  -7   6   9    0.52    4.09
   7  -6  -9   -0.00    3.45
  -7  -6   9    0.92    5.33
   7   6  -9    0.00    5.24
   7   6  -9    0.90    4.80
  -7   6  10   56.69   10.95
  -7   6  10   64.23   11.44
  -7  -6  10   90.34   15.08
   7   6 -10   62.79   13.28
   7   6 -10   65.54   13.23
  -7   6  11  100.39   14.35
   7  -6 -11  106.94   15.27
  -7  -6  11  101.25   16.93
   7   6 -11   57.52   13.45
   7   6 -11   97.77   15.96
  -7   6  12   14.13    6.41
   7  -6 -12    9.30    5.81
  -7  -6  12    8.25    6.50
   7   6 -12    9.92    6.74
   7   6 -12   15.22    6.95
  -7   6  13    5.09    4.72
   7  -6 -13    3.76    6.13
  -7  -6  13    1.74    6.40
   7   6 -13    4.64    5.06
   7   6 -13   13.03    6.90
  -7   6  14    5.47    5.46
   7  -6 -14    9.79    6.83
  -7  -6  14   10.64    7.68
   7   6 -14    7.39    5.43
   7   6 -14   18.57    7.81
  -7   6  15    0.00    4.53
  -7  -6  15    1.47    5.33
   7   6 -15    2.13    5.21
   7   6 -15   11.09    7.44
  -7   6  16   34.05    9.53
  -7  -6  16   52.59   12.72
   7   6 -16   30.21    9.70
   7   6 -16   27.32    9.73
  -7   6  17   58.60   11.89
   7  -6 -17   44.74   11.41
   7   6 -17   46.29   12.00
  -7   6  18   58.67   11.80
   7  -6 -18   52.89   12.22
   7   6 -18   37.44   10.96
  -7   6  19    7.59    5.97
   7  -6 -19   -0.00    5.49
   7   6 -19    4.71    5.62
  -7   6  20    4.11    5.74
   7  -6 -20    1.89    5.63
   7   6 -20   -0.00    5.68
  -7   6  21    4.27    6.05
   7  -6 -21   -0.00    5.43
   7   6 -21   -0.00    5.24
  -7   6  22   12.77    7.47
   7  -6 -22   14.79    8.26
   7   6 -22    8.90    6.98
  -7   6  23   13.45    7.20
   7  -6 -23    8.77    7.21
   7   6 -23   12.10    7.13
  -7   6  24    6.99    6.00
   7  -6 -24    2.30    7.35
   7   6 -24    8.87    6.36
  -7   6  25    3.52    5.69
   7  -6 -25    0.86    5.60
   7   6 -25    6.66    5.59
  -7   6  26   16.21    8.68
   7  -6 -26    4.89    7.83
   7   6 -26    3.17    5.09
  -7   6  27    0.00    5.96
   7  -6 -27    4.62    5.97
   7   6 -27    7.54    6.19
  -7   6  28   10.12    6.87
   7  -6 -28    6.99    7.13
   7   6 -28   12.63    7.46
  -7   6  29   -0.00    5.76
   7  -6 -29   -0.00    5.63
   7   6 -29    1.68    5.04
  -7   6  30    2.18    4.76
   7  -6 -30    4.52    6.72
   7   6 -30   -0.00    4.53
   7  -6 -31    3.69    7.37
   7   6 -31    2.51    5.65
  -7   6  32    7.17    7.43
   7  -6 -32   14.02    8.10
   7   6 -32    5.97    6.21
  -7   6  33    3.30    6.71
   7  -6 -33    1.69    7.85
   7   6 -33    0.60    5.35
   7  -6 -34    1.81    6.39
   7   6 -34   16.07    7.98
   7  -6 -35    0.00    5.19
   7   6 -35   -0.00    5.62
   7   6 -36   -0.00    5.63
  -7   7   1    2.25    3.03
  -7  -7   1   -0.00    5.05
   7   7  -1   -0.00    4.62
   7   7  -1    2.72    4.41
  -7   7   2   20.16    5.53
   7  -7  -2   15.35    4.72
   7  -7  -2   16.90    2.54
  -7  -7   2   19.09    8.47
   7   7  -2   29.72    9.58
   7   7  -2   27.64    8.40
  -7   7   3   10.43    4.53
   7  -7  -3    4.83    3.36
   7  -7  -3    7.30    2.59
  -7  -7   3    1.15    4.57
  -7  -7   3   12.76    6.76
   7   7  -3    3.01    5.64
   7   7  -3    6.69    6.25
  -7   7   4  194.20   19.62
   7  -7  -4  162.51   18.82
  -7  -7   4  173.81   23.20
  -7  -7   4  167.42   23.24
   7   7  -4  165.10   23.37
   7   7  -4  163.65   22.83
  -7   7   5   79.78   11.24
  -7   7   5   79.58   10.99
   7  -7  -5   71.19   10.44
  -7  -7   5   40.23   11.61
  -7  -7   5   60.07   13.39
   7   7  -5   40.47   11.63
   7   7  -5   78.93   14.51
   7   7  -5   77.59   14.13
  -7   7   6   11.55    5.09
  -7   7   6    6.95    4.26
   7  -7  -6    2.60    3.19
  -7  -7   6    1.22    4.15
  -7  -7   6    0.00    4.67
   7   7  -6   10.91    6.68
   7   7  -6    0.00    4.55
  -7   7   7   62.89   10.34
  -7   7   7   48.57    9.22
   7  -7  -7   38.93    8.88
  -7  -7   7   51.93   11.62
   7   7  -7   54.49   12.10
   7   7  -7   72.80   13.47
  -7   7   8   17.86    5.95
   7  -7  -8   13.58    5.32
  -7  -7   8    3.16    5.38
  -7  -7   8   13.63    7.05
   7   7  -8    1.51    5.85
   7   7  -8   14.23    7.41
  -7   7   9   14.50    5.67
  -7   7   9   28.28    7.21
   7  -7  -9   20.41    6.72
  -7  -7   9   24.63    8.98
  -7  -7   9   10.91    7.35
   7   7  -9   26.25    9.30
   7   7  -9   37.27   10.48
  -7   7  10   70.59   12.36
  -7   7  10   80.12   12.71
   7  -7 -10   80.92   13.35
  -7  -7  10   70.97   13.96
  -7  -7  10   84.36   15.45
   7   7 -10   64.74   14.03
   7   7 -10   73.29   14.42
  -7   7  11   17.60    6.40
   7  -7 -11   14.59    6.98
  -7  -7  11    8.51    6.72
   7   7 -11   16.06    7.36
   7   7 -11    9.70    7.06
  -7   7  12    0.00    4.20
   7  -7 -12    0.04    4.55
  -7  -7  12    4.80    5.18
   7   7 -12    0.33    6.55
   7   7 -12    4.63    6.07
  -7   7  13    9.77    5.65
   7  -7 -13   17.47    6.94
  -7  -7  13   14.75    7.80
   7   7 -13   11.36    7.29
   7  -7 -14  104.93   16.76
   7   7 -14   95.67   16.48
   7   7 -15   -0.00    5.13
   7   7 -16    0.87    4.76
   7  -7 -17   10.11    7.25
   7   7 -17    2.90    5.58
  -7   7  18    2.52    4.60
   7  -7 -18    1.80    5.87
   7   7 -18   15.83    7.88
  -7   7  19    0.98    4.65
   7  -7 -19   -0.00    6.00
   7   7 -19    4.17    6.09
  -7   7  20   33.96    9.15
   7  -7 -20   20.81    8.54
   7   7 -20   10.19    7.58
  -7   7  21    0.00    5.84
   7  -7 -21    5.30    6.47
   7   7 -21    3.39    5.84
  -7   7  22    4.17    5.69
   7  -7 -22    0.49    5.48
   7   7 -22    0.57    5.63
  -7   7  23   -0.00    5.20
   7  -7 -23    3.43    5.61
   7   7 -23    0.00    5.69
  -7   7  24   19.32    8.49
   7  -7 -24   27.66   10.99
   7   7 -24    8.40    7.21
  -7   7  25    2.02    4.87
   7  -7 -25    0.90    5.99
   7   7 -25    0.48    5.28
  -7   7  26   19.69    8.42
   7  -7 -26   13.14    7.38
   7   7 -26    3.53    5.69
  -7   7  27   -0.00    3.89
   7  -7 -27   -0.00    4.95
   7   7 -27   -0.00    4.89
  -7   7  28   -0.00    6.07
   7  -7 -28    0.00    4.93
   7   7 -28    0.93    4.71
  -7   7  29    5.65    6.48
   7  -7 -29    2.48    6.66
   7   7 -29    0.00    5.47
  -7   7  30    0.00    5.52
   7  -7 -30    3.76    6.51
   7   7 -30    4.15    5.34
  -7   7  31   -0.00    4.28
   7  -7 -31    0.00    5.96
   7   7 -31   -0.00    5.36
  -7   7  32   -0.00    5.87
   7  -7 -32    0.59    6.84
   7   7 -32    3.58    6.11
  -7   7  33   -0.00    5.43
   7  -7 -33    0.53    7.23
   7   7 -33    3.89    6.59
  -7   7  34    3.93    6.32
   7  -7 -34    0.21    6.57
   7   7 -34   -0.00    4.90
   7   7 -35   -0.00    5.39
  -7   8   1   25.85    5.48
  -7  -8   1   40.10   10.36
   7   8  -1   16.27    8.14
   7   8  -1   43.95   10.54
  -7   8   2   50.23    8.42
   7  -8  -2   61.84    8.92
  -7  -8   2   37.16   11.56
   7   8  -2   79.13   14.90
   7   8  -2   73.22   13.79
  -7   8   3    5.50    3.57
   7  -8  -3    0.97    3.16
  -7  -8   3    7.18    6.54
   7   8  -3    2.96    5.10
   7   8  -3   13.25    6.94
   7  -8  -4   15.61    4.86
  -7  -8   4    2.66    6.08
   7   8  -4   15.48    8.00
   7   8  -4   17.38    7.82
  -7   8   5   10.61    4.15
   7  -8  -5    4.98    3.88
  -7  -8   5    8.58    5.71
  -7  -8   5    4.77    5.57
   7   8  -5   11.63    7.13
  -7   8   6   28.60    6.58
   7  -8  -6   36.43    7.49
  -7  -8   6   26.03    9.05
  -7  -8   6   25.45    9.25
   7   8  -6   15.90    7.35
   7   8  -6   32.59    9.96
  -7   8   7    6.19    4.18
  -7   8   7    5.37    3.46
   7  -8  -7    0.00    3.64
  -7  -8   7    1.36    5.01
  -7  -8   7   -0.00    6.08
   7   8  -7    0.95    5.37
   7   8  -7    0.81    5.07
  -7   8   8   44.72    8.80
  -7   8   8   37.63    8.17
   7  -8  -8   50.60    9.54
  -7  -8   8   33.93   10.04
  -7  -8   8   36.67   11.00
   7   8  -8   15.78    7.98
   7   8  -8   41.67   11.09
  -7   8   9    2.39    4.11
  -7   8   9    1.39    3.09
   7  -8  -9    0.00    4.51
  -7  -8   9    3.44    6.02
  -7  -8   9    0.00    5.97
   7   8  -9    3.33    5.56
  -7   8  10    6.47    4.34
   7  -8 -10   31.26    8.19
  -7  -8  10    7.68    5.79
   7   8 -10    6.49    6.60
  -7   8  11    7.76    4.87
   7  -8 -11    3.93    4.88
  -7  -8  11    0.57    5.09
   7   8 -11    1.97    4.39
  -7   8  12   90.56   14.21
  -7  -8  12   83.15   15.68
   7   8 -12   94.60   16.64
  -7   8  13    0.14    3.39
   7  -8 -13    2.56    4.72
   7   8 -13    0.05    5.58
  -7   8  14    0.00    4.11
   7   8 -14    2.24    5.73
  -7   8  15    3.70    3.94
   7   8 -15   -0.00    5.32
  -7   8  16   38.45    9.58
   7  -8 -16   34.20   10.49
   7   8 -16   30.88   10.31
  -7   8  17    0.43    3.68
   7  -8 -17   -0.00    5.38
   7   8 -17    4.14    5.15
  -7   8  18    6.84    4.88
   7  -8 -18    6.90    5.99
   7   8 -18   -0.00    4.52
  -7   8  19    1.94    4.72
   7  -8 -19    0.00    5.92
   7   8 -19   -0.00    4.92
  -7   8  20   11.50    6.13
   7  -8 -20    2.96    5.98
   7   8 -20   12.28    6.97
  -7   8  21    1.87    5.10
   7  -8 -21    0.00    6.20
  -7   8  22    2.08    4.06
   7  -8 -22   22.91    8.96
   7   8 -22   11.19    7.30
  -7   8  23    3.32    5.75
   7  -8 -23    3.38    5.69
   7   8 -23    1.07    6.68
  -7   8  24    5.09    4.62
   7  -8 -24    1.62    5.20
   7   8 -24    6.60    6.65
  -7   8  25    0.81    4.23
   7  -8 -25   -0.00    6.21
   7   8 -25    7.09    6.79
  -7   8  26    3.12    4.76
   7  -8 -26    5.95    7.30
   7   8 -26    8.05    6.72
   7  -8 -27    0.00    7.32
   7   8 -27   -0.00    5.73
  -7   8  28    6.69    7.18
   7  -8 -28    0.00    5.56
   7   8 -28   10.90    7.68
  -7   8  29   -0.00    5.47
   7  -8 -29    2.51    6.60
   7   8 -29   -0.00    6.20
  -7   8  30   -0.00    4.85
   7  -8 -30   -0.00    5.21
   7   8 -30    0.00    6.53
  -7   8  31    8.22    6.08
   7  -8 -31   -0.00    6.59
   7   8 -31   -0.00    4.84
  -7   8  32    3.90    7.15
   7  -8 -32    0.85    6.77
   7   8 -32    6.87    6.21
  -7   8  33    2.50    6.19
   7  -8 -33    0.01    7.09
   7   8 -33    1.17    5.42
  -7   8  34    4.98    7.42
   7  -8 -34    8.48    8.29
   7   8 -34   -0.00    5.04
  -7   8  35   -0.00    6.40
   7   8 -35    1.70    5.72
  -7   9   1    0.00    2.25
  -7  -9   1    7.32    6.57
   7   9  -1    1.60    6.27
  -7   9   2   16.50    4.61
  -7  -9   2   11.57    8.08
  -7   9   3    2.70    2.69
  -7  -9   3    0.00    5.70
  -7   9   4   31.39    6.99
  -7  -9   4   33.75   10.49
  -7   9   5    0.00    3.07
  -7  -9   5    0.77    4.91
   7   9  -5    5.30    5.74
  -7   9   6   23.47    5.99
  -7  -9   6    0.17    6.04
   7   9  -6   17.69    9.09
  -7   9   7    1.01    3.31
   7  -9  -7   12.45    5.27
  -7  -9   7    3.49    5.75
   7   9  -7    1.37    5.11
  -7   9   8   23.86    6.47
   7  -9  -8   28.30    7.60
  -7  -9   8    0.75    4.99
   7   9  -8    8.21    7.20
   7   9  -8   18.85    8.09
  -7   9   9    0.00    3.09
   7  -9  -9    1.29    3.83
  -7  -9   9    0.00    6.23
   7   9  -9    6.87    6.47
  -7   9  10   54.10   10.25
  -7  -9  10   29.76   10.30
   7   9 -10   64.42   14.48
  -7   9  11    1.81    4.00
   7  -9 -11    1.95    4.52
  -7  -9  11    0.63    5.51
   7   9 -11    3.53    5.53
  -7   9  12    2.17    2.93
   7  -9 -12    1.46    4.25
  -7  -9  12   -0.00    4.95
   7   9 -12   -0.00    5.01
  -7   9  13    3.74    4.73
   7  -9 -13    8.05    5.29
  -7  -9  13   -0.00    4.31
   7   9 -13    0.00    5.51
  -7   9  14   26.56    7.92
  -7  -9  14   34.60   10.17
   7   9 -14   59.59   13.38
  -7   9  15   -0.00    2.63
   7   9 -15    5.44    6.18
  -7   9  16   16.32    6.79
   7  -9 -16   12.73    7.26
   7   9 -16    7.20    6.45
  -7   9  17    8.33    5.45
   7  -9 -17    5.31    5.89
   7   9 -17   -0.00    4.63
  -7   9  18   19.86    8.01
   7  -9 -18    6.61    6.03
   7   9 -18    6.48    6.71
  -7   9  19    6.84    5.11
   7  -9 -19   -0.00    4.85
   7   9 -19   -0.00    4.42
  -7   9  20   15.38    7.43
   7  -9 -20    5.53    6.59
   7   9 -20    6.43    6.66
  -7   9  21   -0.00    5.48
   7  -9 -21    5.60    5.91
   7   9 -21    6.08    6.13
  -7   9  22    1.34    3.78
   7  -9 -22    1.30    6.05
   7   9 -22   11.34    7.17
  -7   9  23   -0.00    3.93
   7  -9 -23   -0.00    5.04
   7   9 -23   -0.00    4.45
  -7   9  24    7.99    5.67
   7  -9 -24   14.94    8.83
   7   9 -24    9.53    7.24
  -7   9  25   -0.00    3.73
   7  -9 -25    2.76    5.50
   7   9 -25    0.00    5.91
  -7   9  26    6.04    5.86
   7  -9 -26    1.69    5.98
   7   9 -26    0.00    7.04
  -7   9  27   -0.00    4.32
   7  -9 -27   -0.00    7.86
   7   9 -27    3.33    5.51
  -7   9  28    0.41    3.48
   7  -9 -28   -0.00    6.70
   7   9 -28   -0.00    6.55
  -7   9  29   -0.00    4.72
   7  -9 -29   -0.00    5.26
   7   9 -29    6.14    6.94
  -7   9  30    0.00    4.48
   7  -9 -30   -0.00    5.53
   7   9 -30    5.35    7.05
   7  -9 -31    6.54    7.27
   7   9 -31   -0.00    5.80
  -7   9  32    0.00    6.66
   7  -9 -32   -0.00    6.94
   7   9 -32    0.61    6.08
  -7   9  33    8.51    7.16
   7  -9 -33   -0.00    7.40
   7   9 -33    6.60    7.15
  -7   9  34    2.44    7.35
   7   9 -34    3.39    8.08
  -7   9  35    2.00    6.36
  -7  10   1    3.53    2.45
  -7 -10   1    0.00    6.39
   7  10  -1    1.30    5.15
  -7  10   2   32.63    6.07
  -7 -10   2   25.13    9.28
   7  10  -2   16.56    7.92
  -7  10   3   -0.00    2.49
  -7 -10   3    5.11    5.40
   7  10  -3    0.52    4.48
  -7  10   4    0.53    2.00
  -7 -10   4   -0.00    4.71
   7  10  -4    9.23    6.92
  -7  10   5    1.94    3.07
  -7 -10   5    1.70    6.63
   7  10  -5    4.93    5.33
  -7  10   6   80.49   11.55
  -7 -10   6   60.39   14.02
   7  10  -6   58.63   13.82
  -7  10   7    1.19    3.36
  -7 -10   7   -0.00    4.23
   7  10  -7    3.60    5.86
  -7  10   8    1.54    3.18
  -7 -10   8    0.00    5.35
   7  10  -8    4.15    6.45
  -7  10   9   -0.00    3.06
  -7 -10   9    3.97    6.35
   7  10  -9   -0.00    4.54
   7  10  -9    0.35    3.61
  -7  10  10   10.20    5.15
  -7 -10  10    0.19    4.99
   7  10 -10    0.00    5.58
   7  10 -11   -0.00    5.10
  -7  10  12   10.36    5.46
   7 -10 -12   29.69    8.91
  -7 -10  12   41.03   10.70
   7  10 -12   17.62    8.38
  -7  10  13    0.12    3.20
  -7 -10  13    4.29    6.69
   7  10 -13    2.28    5.90
  -7  10  14   12.64    6.04
  -7 -10  14    0.00    4.62
   7  10 -14    3.82    5.31
  -7  10  15   -0.00    3.91
   7 -10 -15    0.02    4.44
  -7 -10  15    5.14    5.41
   7  10 -15    1.17    5.07
   7 -10 -16   21.41    8.37
  -7 -10  16   17.22    8.04
   7  10 -16   14.53    7.39
  -7  10  17    1.26    4.17
   7 -10 -17    0.00    5.39
   7  10 -17    0.61    4.94
  -7  10  18   17.63    7.17
   7 -10 -18    3.42    5.79
   7  10 -18   15.99    8.25
  -7  10  19    5.55    5.12
   7 -10 -19    3.56    6.32
   7  10 -19   -0.00    5.01
  -7  10  20    1.49    3.74
   7 -10 -20    3.75    5.77
  -7  10  21   -0.00    4.28
   7 -10 -21   -0.00    6.25
   7  10 -21    7.30    5.73
  -7  10  22   41.15   10.55
   7 -10 -22   16.17    9.14
   7  10 -22    6.68    6.76
  -7  10  23    0.95    3.25
   7 -10 -23    1.88    6.44
   7  10 -23   -0.00    5.03
  -7  10  24    7.01    5.63
   7 -10 -24   -0.00    4.99
   7  10 -24    2.49    5.32
  -7  10  25   -0.00    4.81
   7 -10 -25    0.00    5.88
   7  10 -25   -0.00    4.66
  -7  10  26   11.53    6.81
   7 -10 -26    2.23    6.21
   7  10 -26    6.61    6.41
  -7  10  27   -0.00    3.71
   7 -10 -27    0.88    6.60
   7  10 -27    1.04    4.58
  -7  10  28    0.58    5.93
   7 -10 -28    6.83    8.33
   7  10 -28    0.85    4.77
  -7  10  29   10.32    6.54
   7 -10 -29   -0.00    5.50
   7  10 -29   -0.00    5.93
  -7  10  30   10.70    6.49
   7 -10 -30    6.17    7.14
   7  10 -30    5.82    6.49
  -7  10  31   -0.00    5.25
   7 -10 -31    4.54    7.48
   7  10 -31    4.90    6.53
  -7  10  32    0.86    5.92
   7 -10 -32    0.00    5.27
   7  10 -32    0.00    5.19
  -7  10  33   -0.00    5.28
   7  10 -33    0.00    5.00
  -7  11   1    0.65    2.51
  -7 -11   1   -0.00    4.35
   7  11  -1   -0.00    4.12
  -7  11   2    0.54    2.54
  -7 -11   2    0.09    5.07
   7  11  -2   -0.00    5.76
  -7  11   3   -0.00    3.01
  -7 -11   3    1.31    5.39
   7  11  -3    2.10    4.69
  -7  11   4    7.28    3.77
  -7 -11   4   11.56    7.22
   7  11  -4    6.29    6.15
  -7  11   5    3.04    3.30
  -7 -11   5    8.73    6.24
   7  11  -5    7.73    6.06
  -7  11   6   -0.00    2.95
  -7 -11   6    5.01    4.87
   7  11  -6   -0.00    4.81
  -7  11   7    0.00    3.19
  -7 -11   7    7.25    6.87
   7  11  -7    1.19    6.53
  -7  11   8    6.54    4.43
   7  11  -8   11.96    7.39
  -7  11   9    2.03    3.78
  -7 -11   9   -0.00    4.45
   7  11  -9   -0.00    4.90
  -7  11  10   14.37    6.54
  -7 -11  10    9.58    6.46
   7  11 -10    6.27    6.76
  -7  11  11    1.27    3.63
  -7 -11  11    3.94    5.43
   7  11 -11    0.27    4.43
   7  11 -11    0.00    4.84
  -7  11  12   -0.00    3.52
  -7 -11  12   -0.00    5.25
   7  11 -12   -0.00    5.18
  -7  11  13   -0.00    3.05
   7  11 -13    0.00    5.45
  -7  11  14   14.17    6.36
  -7 -11  14   10.46    6.84
   7  11 -14    0.00    5.92
  -7  11  15   -0.00    4.30
  -7 -11  15   -0.00    5.22
   7  11 -15    1.09    6.32
  -7  11  16    7.23    5.88
  -7 -11  16    3.28    4.53
  -7  11  17    5.50    5.33
  -7 -11  17   -0.00    4.11
   7  11 -17    0.00    5.29
  -7  11  18    3.20    4.60
  -7 -11  18    6.13    6.31
   7  11 -18    7.76    7.41
  -7  11  19    2.78    4.88
   7 -11 -19    2.00    6.68
   7  11 -19   -0.00    4.52
  -7  11  20    5.71    6.05
   7 -11 -20    7.53    7.37
   7  11 -20   13.15    6.98
   7 -11 -21    8.75    7.12
   7  11 -21    0.00    5.29
  -7  11  22    2.86    4.45
   7 -11 -22    0.51    6.20
   7  11 -22    1.00    5.69
  -7  11  23    0.93    4.48
   7 -11 -23   -0.00    6.42
  -7  11  24    4.35    5.22
   7 -11 -24    1.38    7.09
   7  11 -24    0.00    6.31
  -7  11  25   -0.00    6.13
   7 -11 -25   -0.00    5.88
   7  11 -25    3.18    5.67
  -7  11  26    2.33    4.95
   7 -11 -26    0.00    6.97
   7  11 -26    3.52    5.54
  -7  11  27    0.00    4.73
   7 -11 -27   -0.00    5.20
   7  11 -27   -0.00    4.80
  -7  11  28   -0.00    4.75
   7 -11 -28   -0.00    6.02
   7  11 -28   -0.00    5.70
  -7  11  29    0.00    5.18
   7  11 -29   -0.00    5.94
  -7  11  30    0.00    4.89
   7  11 -30   -0.00    6.20
   7 -11 -31    0.00    7.88
   7  11 -31    0.71    5.86
   7  11 -32    5.47    6.73
  -7 -12   1   -0.00    4.69
   7  12  -1   -0.00    5.37
  -7  12   2   12.76    4.01
  -7 -12   2    6.99    6.20
   7  12  -2   10.63    7.40
  -7 -12   3    8.38    6.51
   7  12  -3   -0.00    5.59
  -7 -12   4   -0.00    5.80
   7  12  -4   -0.00    3.74
  -7 -12   5    0.66    5.20
   7  12  -5   16.17    7.57
  -7  12   6   15.07    5.24
  -7 -12   6   15.07    7.55
   7  12  -6    7.71    6.39
  -7  12   7    0.29    3.06
  -7 -12   7   11.10    6.50
   7  12  -7   -0.00    4.95
  -7  12   8    0.00    3.13
  -7 -12   8   11.59    7.82
   7  12  -8    7.26    5.96
  -7  12   9    1.21    2.87
  -7 -12   9    2.27    6.46
   7  12  -9    2.72    5.33
  -7  12  10    7.46    4.81
  -7 -12  10    3.56    6.26
   7  12 -10   -0.00    4.66
  -7  12  11   -0.00    3.31
  -7 -12  11   -0.00    4.67
   7  12 -11    1.50    4.90
  -7  12  12   18.12    7.19
  -7 -12  12    3.49    6.01
   7  12 -12   10.07    7.08
  -7  12  13    1.49    4.14
  -7 -12  13   -0.00    5.80
   7  12 -13   -0.00    5.95
  -7  12  14    0.00    2.79
  -7 -12  14   -0.00    6.32
   7  12 -14    4.53    5.53
  -7  12  15    0.72    4.79
  -7 -12  15    0.61    5.33
   7  12 -15   -0.00    6.03
  -7  12  16    9.40    5.51
  -7 -12  16   13.29    7.57
   7  12 -16   10.70    8.00
  -7  12  17    0.08    4.78
  -7 -12  17   -0.00    5.12
   7  12 -17    0.00    4.96
  -7  12  18    1.76    4.86
  -7 -12  18    4.56    6.93
   7  12 -18    8.44    7.40
  -7  12  19   -0.00    4.34
  -7 -12  19   -0.00    3.96
   7  12 -19   -0.00    4.81
  -7  12  20   -0.00    3.83
  -7 -12  20    2.78    4.81
   7  12 -20    0.56    4.73
  -7  12  21   -0.00    4.38
  -7 -12  21    5.35    6.11
   7  12 -21   -0.00    5.11
  -7  12  22    1.99    5.12
   7  12 -22    6.05    5.90
  -7  12  23    0.13    4.54
   7  12 -23    0.00    5.66
   7  12 -24   11.62    8.19
  -7  12  25    0.00    5.61
   7  12 -25   -0.00    6.95
  -7  12  26    3.49    5.41
   7  12 -26   13.92    8.09
  -7  12  27    5.88    6.69
   7 -12 -27    1.79    7.13
   7  12 -27   -0.00    5.39
   7 -12 -28    3.91    5.59
   7  12 -28   -0.00    4.85
   7 -12 -29   -0.00    5.77
   7  12 -29   -0.00    5.58
   7 -12 -30   -0.00    6.23
   7  12 -30    2.18    6.30
  -7  13   1   -0.00    2.22
   7  13  -1    3.44    5.36
  -7  13   2    1.12    2.59
  -7 -13   2    0.46    5.23
   7  13  -2    5.78    6.41
  -7  13   3    3.17    3.13
  -7 -13   3    0.00    4.80
   7  13  -3    5.42    6.29
  -7  13   4   23.31    5.83
  -7 -13   4    2.25    5.78
   7  13  -4   26.68   10.67
  -7  13   5    2.81    3.38
  -7 -13   5    0.54    4.34
   7  13  -5    2.03    5.20
  -7  13   6    0.87    3.11
  -7 -13   6   -0.00    4.81
   7  13  -6   -0.00    3.24
  -7  13   7    4.55    3.75
  -7 -13   7   -0.00    4.47
   7  13  -7    0.00    5.19
  -7  13   8    0.00    3.26
  -7 -13   8   -0.00    4.94
   7  13  -8   10.53    7.18
  -7  13   9   11.73    5.50
  -7 -13   9   -0.00    6.46
   7  13  -9    1.21    4.17
  -7  13  10   14.45    5.27
  -7 -13  10   11.73    7.03
   7  13 -10    0.04    4.18
  -7  13  11    0.00    3.02
  -7 -13  11    6.31    6.14
   7  13 -11    7.65    6.30
  -7  13  12   -0.00    3.31
  -7 -13  12   -0.00    5.56
   7  13 -12    0.00    5.58
  -7  13  13    0.00    4.06
  -7 -13  13    0.29    4.56
   7  13 -13   -0.00    5.48
  -7  13  14    7.36    5.32
  -7 -13  14    4.72    6.50
   7  13 -14   10.96    7.07
  -7  13  15   -0.00    3.33
  -7 -13  15    0.90    4.57
   7  13 -15   -0.00    5.85
  -7  13  16    1.34    4.21
  -7 -13  16    5.75    7.03
   7  13 -16   -0.00    5.43
  -7  13  17    1.68    3.60
  -7 -13  17   -0.00    6.59
   7  13 -17   -0.00    6.26
  -7  13  18    0.56    4.05
   7  13 -18   -0.00    5.35
  -7  13  19   -0.00    4.37
  -7 -13  19   -0.00    4.89
   7  13 -19    0.00    5.15
  -7  13  20    7.40    5.26
  -7 -13  20    0.00    5.40
   7  13 -20    9.94    7.08
  -7  13  21   -0.00    4.92
  -7 -13  21    1.45    5.97
   7  13 -21    3.98    5.28
  -7  13  22    0.95    4.56
  -7 -13  22    0.00    4.21
   7  13 -22   -0.00    5.31
  -7  13  23    3.26    4.60
  -7 -13  23    2.34    5.37
   7  13 -23   -0.00    6.88
  -7 -13  24    0.88    5.34
   7  13 -24    2.80    5.44
  -7 -13  25    0.90    3.86
   7  13 -25   -0.00    4.71
   7  13 -26    4.98    6.07
  -7  14   1    0.92    2.47
  -7 -14   1    7.26    6.52
   7  14  -1   -0.00    5.20
  -7  14   2   14.38    4.76
  -7 -14   2    4.15    6.10
   7  14  -2    7.76    7.01
  -7  14   3    0.69    2.68
  -7 -14   3    0.00    6.20
   7  14  -3    2.45    5.80
  -7  14   4    1.28    2.89
  -7 -14   4    5.24    5.80
   7  14  -4    4.97    6.56
  -7  14   5    1.14    2.60
  -7 -14   5    2.21    5.88
   7  14  -5    1.66    4.95
  -7  14   6   11.08    5.32
  -7 -14   6   -0.00    5.09
   7  14  -6    8.71    6.72
  -7  14   7   12.16    5.15
  -7 -14   7   11.11    7.48
   7  14  -7    8.68    6.60
  -7  14   8    5.45    4.03
   7  14  -8    0.48    3.63
  -7  14   9   -0.00    3.77
  -7 -14   9   -0.00    4.53
   7  14  -9   -0.00    6.76
  -7  14  10    3.20    4.02
  -7 -14  10   -0.00    3.79
   7  14 -10    3.22    6.33
  -7  14  11    0.00    3.71
  -7 -14  11   -0.00    6.97
   7  14 -11   -0.00    4.65
  -7  14  12   16.36    5.93
  -7 -14  12    2.08    6.19
   7  14 -12    0.00    6.72
  -7  14  13   -0.00    3.33
  -7 -14  13    0.42    5.80
   7  14 -13    4.62    5.64
  -7  14  14   -0.00    3.93
   7  14 -14    3.11    5.38
  -7  14  15    0.59    3.64
  -7 -14  15   -0.00    5.50
   7  14 -15    0.00    5.40
  -7  14  16    0.00    3.32
  -7 -14  16    1.14    5.62
   7  14 -16    7.37    6.22
  -7  14  17    5.01    4.78
  -7 -14  17    5.91    6.24
  -7  14  18    0.39    3.69
  -7 -14  18    1.99    5.73
   7  14 -18    4.19    5.89
  -7  14  19    3.97    5.26
  -7 -14  19    6.12    7.21
   7  14 -19   -0.00    5.62
  -7 -14  20    2.02    6.84
   7  14 -20   -0.00    5.99
  -7 -14  21    5.18    5.90
   7  14 -21   -0.00    6.37
   7  14 -22   -0.00    5.52
  -7  15   1    1.11    2.32
  -7 -15   1    3.76    5.65
   7  15  -1   -0.00    6.34
  -7  15   2   -0.00    2.63
  -7 -15   2   -0.00    4.42
   7  15  -2    0.67    4.98
  -7  15   3    3.35    3.24
  -7 -15   3    3.08    5.74
   7  15  -3    0.00    6.46
  -7  15   4    4.20    3.59
   7  15  -4    3.94    5.69
  -7  15   5   -0.00    2.52
  -7 -15   5    1.30    5.36
   7  15  -5   -0.00    5.34
  -7  15   6    0.92    3.14
  -7 -15   6   -0.00    5.63
   7  15  -6    2.45    6.97
  -7  15   7   -0.00    2.84
  -7 -15   7    4.84    5.68
   7  15  -7   -0.00    5.13
  -7  15   8    0.52    2.96
  -7 -15   8   -0.00    4.57
   7  15  -8    0.13    5.64
  -7  15   9   -0.00    3.54
  -7 -15   9    0.00    5.11
   7  15  -9    0.98    5.20
  -7  15  10    0.83    4.10
   7  15 -10   -0.00    3.70
  -7  15  11    1.92    4.02
  -7 -15  11    2.02    4.91
   7  15 -11    0.00    5.22
  -7  15  12    0.00    3.02
  -7 -15  12   -0.00    4.33
   7  15 -12    3.96    6.57
  -7  15  13    3.21    3.84
  -7 -15  13    3.17    5.59
   7  15 -13   -0.00    5.35
  -7  15  14    2.25    4.34
  -7 -15  14   -0.00    5.41
   7  15 -14   -0.00    6.12
  -7  15  15    9.99    5.54
  -7 -15  15    1.63    6.59
   7  15 -15   -0.00    5.34
  -7 -15  16    2.93    6.29
   7  15 -16    1.33    5.56
   7  15 -17    2.04    5.53
  -7  16   1    2.04    3.23
  -7 -16   1    3.00    6.55
   7  16  -1    1.32    6.39
  -7 -16   2    3.18    5.73
   7  16  -2   -0.00    5.41
  -7 -16   3    1.80    5.64
   7  16  -3    1.24    5.19
  -7  16   4    0.06    3.23
  -7 -16   4   -0.00    5.74
   7  16  -4    5.13    7.85
  -7  16   5   -0.00    2.87
  -7 -16   5   -0.00    6.16
   7  16  -5    0.27    4.28
  -7  16   6    1.39    2.76
  -7 -16   6   -0.00    5.02
   7  16  -6    2.13    5.93
  -7  16   7    3.66    3.78
  -7 -16   7    0.00    4.73
   7  16  -7   -0.00    6.00
  -7  16   8    0.83    3.17
  -7 -16   8    0.46    5.38
   7  16  -8   -0.00    5.14
  -7  16   9   -0.00    2.41
  -7 -16   9    3.77    6.23
   7  16  -9   -0.00    6.16
  -7 -16  10    4.17    5.98
   7  16 -10   -0.00    6.21
  -7 -16  11    2.69    4.69
   7  16 -11    4.48    6.09
   7  16 -12    1.72    6.24
  -7  17   1    0.43    3.40
  -7 -17   1    3.08    5.68
   7  17  -1    0.69    5.97
  -7  17   2    0.00    2.72
  -7 -17   2    4.85    6.00
   7  17  -2    0.00    6.05
  -7  17   3    2.47    3.66
  -7 -17   3    3.13    5.88
  -7 -17   4   -0.00    5.68
  -7 -17   5   -0.00    5.41
  -7 -17   6   -0.00    4.73
  -6   0   1    0.00    3.63
  -6   0   1   -0.00    4.15
   6   0  -1   -0.00    3.73
   6   0  -1    0.00    3.73
   6   0  -1    0.06    3.90
  -6   0   2  299.16   30.58
  -6   0   2  396.12   33.61
   6   0  -2  315.57   31.37
   6   0  -2  319.57   30.81
  -6   0   3    3.30    3.70
  -6   0   3   -0.00    3.81
   6   0  -3    4.89    4.24
   6   0  -3   -0.00    3.13
  -6   0   4   25.29    6.43
  -6   0   4   18.47    6.47
   6   0  -4   33.56    6.91
  -6   0   5    0.00    3.54
  -6   0   5    2.10    4.31
   6   0  -5    0.00    3.43
   6   0  -5    0.00    3.42
  -6   0   6 1163.03   94.93
  -6   0   6 1138.00   96.29
   6   0  -6 1144.27   95.95
   6   0  -6 1123.01   94.59
  -6   0   7    0.00    4.10
  -6   0   7   -0.00    4.43
   6   0  -7   -0.00    4.06
   6   0  -7    1.94    3.82
  -6   0   8   21.38    6.80
  -6   0   8   24.00    7.42
   6   0  -8   20.22    6.59
   6   0  -8   28.27    6.65
  -6   0   9   -0.00    3.79
  -6   0   9   -0.00    3.11
   6   0  -9   -0.00    4.32
   6   0  -9   -0.00    3.19
  -6   0  10  205.11   23.81
  -6   0  10  224.53   25.05
   6   0 -10  233.67   25.18
   6   0 -10  213.48   23.59
  -6   0  11   -0.00    3.84
  -6   0  11    2.89    4.11
   6   0 -11    1.30    3.83
   6   0 -11   -0.00    3.66
  -6   0  12  236.50   25.50
   6   0 -12  186.88   23.62
   6   0 -12  205.08   23.14
  -6   0  13   -0.00    5.14
   6   0 -13   -0.00    3.75
   6   0 -13    0.23    3.57
  -6   0  14   88.98   14.04
   6   0 -14   60.58   12.46
   6   0 -14   63.27   11.38
  -6   0  15   -0.00    3.60
   6   0 -15    0.47    3.67
  -6   0  16  254.80   27.97
   6   0 -16  189.43   24.57
  -6   0  17    4.66    4.79
  -6   0  18  133.57   19.95
  -6   0  19   -0.00    5.21
   6   0 -19    1.00    4.87
  -6   0  20    5.79    6.22
   6   0 -20   -0.00    6.60
  -6   0  21   -0.00    3.70
   6   0 -21    2.05    4.88
  -6   0  22  103.55   18.23
   6   0 -22  122.05   19.00
  -6   0  23    0.80    5.67
   6   0 -23    7.35    6.39
  -6   0  24   -0.00    5.03
   6   0 -24   -0.00    3.87
  -6   0  25   -0.00    5.24
   6   0 -25    2.70    5.75
  -6   0  26   47.11   12.87
   6   0 -26   15.47    7.83
  -6   0  27   -0.00    6.49
   6   0 -27    1.11    5.82
   6   0 -28    9.94    8.41
   6   0 -29   -0.00    7.15
   6   0 -30    7.04    6.04
   6   0 -31    0.92    6.77
   6   0 -32   27.30   11.02
   6   0 -33   -0.00    6.11
   6   0 -34   -0.00    4.91
   6   0 -35    0.00    4.38
   6   0 -36    0.00    6.04
   6   0 -37    0.80    6.42
   6   0 -38    6.50    5.68
  -6   1   1    5.55    3.67
  -6   1   1    1.98    3.04
   6  -1  -1    1.26    2.95
  -6  -1   1    4.42    4.04
  -6  -1   1    3.66    4.49
  -6  -1   1    0.00    4.10
   6   1  -1    3.15    5.05
   6   1  -1    0.00    3.74
   6   1  -1   -0.00    3.92
  -6   1   2  551.65   45.69
  -6   1   2  486.67   45.43
   6  -1  -2  463.51   45.05
   6  -1  -2  525.54   45.12
  -6  -1   2  479.74   45.73
   6   1  -2  491.97   46.57
   6   1  -2  521.03   46.93
   6   1  -2  580.15   46.99
  -6   1   3   20.69    5.61
  -6   1   3   27.80    6.87
   6  -1  -3   20.13    5.66
   6  -1  -3   17.86    5.23
  -6  -1   3   22.70    6.34
  -6  -1   3   17.76    6.24
   6   1  -3   18.76    5.99
   6   1  -3   18.36    5.86
  -6   1   4  852.84   64.11
  -6   1   4  753.59   63.94
   6  -1  -4  747.13   63.58
   6  -1  -4  660.85   61.90
  -6  -1   4  768.30   63.72
  -6  -1   4  714.71   64.53
   6   1  -4  679.46   63.66
  -6   1   5   80.40   11.41
  -6   1   5   83.94   12.45
   6  -1  -5   93.98   12.76
   6  -1  -5   83.53   11.23
  -6  -1   5   74.80   11.85
  -6  -1   5   85.96   12.97
   6   1  -5  104.15   14.20
   6   1  -5   79.48   12.13
  -6   1   6   76.03   11.57
   6  -1  -6   87.70   12.22
   6  -1  -6   79.46   11.19
  -6  -1   6   82.96   12.24
  -6  -1   6   63.97   11.94
   6   1  -6   77.71   12.44
   6   1  -6   93.68   12.76
  -6   1   7  209.24   22.27
  -6   1   7  188.61   22.11
   6  -1  -7  191.22   22.00
   6  -1  -7  202.20   21.57
  -6  -1   7  213.70   22.71
  -6  -1   7  216.23   23.65
   6   1  -7  193.69   22.83
   6   1  -7  196.33   22.42
  -6   1   8  585.47   53.89
  -6   1   8  619.20   55.00
   6  -1  -8  635.18   53.87
  -6  -1   8  543.64   53.26
   6   1  -8  634.20   55.84
   6   1  -8  657.56   55.35
  -6   1   9    9.86    5.23
  -6   1   9   14.76    5.76
   6  -1  -9    6.34    4.79
   6  -1  -9   27.27    6.50
  -6  -1   9    6.98    4.27
  -6  -1   9   13.99    6.09
   6   1  -9   17.56    6.09
   6   1  -9    0.00    3.60
  -6   1  10  119.20   14.74
  -6   1  10   87.78   13.87
   6  -1 -10  102.25   14.30
   6  -1 -10   62.76   11.17
  -6  -1  10   98.42   13.52
  -6  -1  10   90.84   14.23
   6   1 -10   76.25   12.84
   6   1 -10   83.13   12.89
  -6   1  11    1.91    4.03
  -6   1  11   10.94    5.83
   6  -1 -11   13.27    5.67
   6  -1 -11    7.05    4.36
  -6  -1  11   12.42    6.15
   6   1 -11    7.66    5.07
   6   1 -11    8.37    4.53
  -6   1  12  279.65   28.98
   6  -1 -12  258.17   27.46
  -6  -1  12  210.18   27.13
   6   1 -12  261.85   27.20
  -6   1  13   54.50   10.85
   6  -1 -13   46.58   10.21
  -6  -1  13   51.90   10.83
   6   1 -13   64.87   11.76
   6   1 -13   46.56    9.58
  -6   1  14  156.05   19.88
   6  -1 -14  161.17   19.61
  -6  -1  14  136.92   19.29
   6   1 -14  123.16   18.35
   6   1 -14  130.01   18.17
  -6   1  15   13.55    6.41
   6  -1 -15    9.22    6.36
  -6  -1  15   12.75    6.55
   6   1 -15    5.58    5.06
   6   1 -15    3.30    3.72
  -6   1  16    3.25    4.70
   6  -1 -16    2.29    4.24
  -6  -1  16    8.30    5.87
   6   1 -16   -0.00    3.26
  -6   1  17   12.21    7.51
  -6  -1  17   16.92    6.94
  -6   1  18  177.04   23.63
  -6  -1  18  184.61   24.25
  -6   1  19   17.58    7.08
  -6  -1  19   17.21    7.84
   6   1 -19   40.03    9.98
  -6   1  20   -0.00    4.06
   6  -1 -20   -0.00    5.46
  -6  -1  20    5.78    5.83
   6   1 -20    2.22    4.25
  -6   1  21    0.64    4.89
   6  -1 -21    3.28    5.42
  -6  -1  21    1.87    5.06
   6   1 -21    3.69    5.18
   6  -1 -22    8.94    6.17
   6   1 -22    9.45    5.82
  -6   1  23    0.00    3.87
   6  -1 -23    5.73    5.98
  -6  -1  23    2.36    4.95
   6   1 -23    4.00    6.11
  -6   1  24   31.10    9.21
   6  -1 -24   20.04    8.92
  -6  -1  24   16.61    8.35
   6   1 -24   22.47    8.68
   6  -1 -25    9.95    6.33
  -6  -1  25   -0.00    5.23
   6   1 -25   -0.00    5.56
   6  -1 -26    0.17    5.64
  -6  -1  26    0.00    5.10
   6   1 -26    0.00    5.52
   6  -1 -27    4.49    6.30
   6  -1 -28   18.54    9.12
   6   1 -28   49.39   12.22
   6  -1 -29    0.00    5.63
   6   1 -29    4.92    6.69
   6  -1 -30   13.66    8.01
   6   1 -30   10.40    8.84
   6  -1 -31    1.84    5.16
   6   1 -31   -0.00    6.62
   6  -1 -32    1.29    6.17
   6   1 -32    4.11    6.10
   6  -1 -33   -0.00    7.56
   6   1 -33    0.00    6.50
   6  -1 -34    8.06    8.13
   6   1 -34   11.90    7.41
   6  -1 -35   -0.00    5.52
   6   1 -35    1.05    7.35
   6  -1 -36    4.31    6.30
   6   1 -36    5.33    7.47
   6  -1 -37    0.72    6.19
   6   1 -37   -0.00    6.55
   6  -1 -38    0.99    7.08
   6   1 -38    3.36    7.01
  -6   2   1    1.74    3.42
   6  -2  -1    1.02    3.14
   6  -2  -1    0.00    3.11
   6  -2  -1    6.82    2.94
  -6  -2   1    3.20    4.63
  -6  -2   1    7.80    4.67
  -6  -2   1   12.70    6.46
   6   2  -1    1.24    4.17
   6   2  -1    2.66    4.18
   6   2  -1    1.92    4.16
  -6   2   2   18.85    5.26
  -6   2   2   13.58    4.85
   6  -2  -2    6.59    3.87
   6  -2  -2   17.01    4.55
  -6  -2   2   15.08    5.58
  -6  -2   2    7.92    5.10
  -6  -2   2   15.35    5.71
   6   2  -2    0.00    3.82
   6   2  -2    2.91    4.37
   6   2  -2   12.93    5.56
  -6   2   3   -0.00    2.51
  -6   2   3    0.56    3.12
   6  -2  -3    0.24    3.11
   6  -2  -3    1.84    2.66
  -6  -2   3    8.99    4.69
  -6  -2   3    1.23    4.49
   6   2  -3    0.00    4.94
   6   2  -3    1.41    3.83
  -6   2   4   57.12    9.12
  -6   2   4   63.31    9.96
   6  -2  -4   55.09    9.12
   6  -2  -4   59.44    8.86
  -6  -2   4   52.52    9.78
  -6  -2   4   52.27   10.40
   6   2  -4   68.81   10.92
  -6   2   5   12.55    4.91
  -6   2   5   15.00    5.79
   6  -2  -5   12.26    4.96
   6  -2  -5    7.94    3.92
  -6  -2   5    7.12    4.18
  -6  -2   5   10.78    5.58
   6   2  -5    5.68    4.36
   6   2  -5    3.81    3.99
  -6   2   6  283.41   28.71
  -6   2   6  282.93   29.08
   6  -2  -6  239.11   27.87
   6  -2  -6  337.34   28.66
  -6  -2   6  259.72   28.78
  -6  -2   6  314.11   31.40
   6   2  -6  313.93   31.11
   6   2  -6  330.92   30.63
  -6   2   7   55.27    9.60
  -6   2   7   43.38    8.91
   6  -2  -7   39.98    8.37
   6  -2  -7   41.63    7.76
  -6  -2   7   55.28    9.74
   6   2  -7   52.89   10.32
   6   2  -7   53.51    9.88
  -6   2   8    5.40    4.22
  -6   2   8    0.00    2.71
   6  -2  -8    5.42    4.19
   6  -2  -8    6.36    3.88
  -6  -2   8    5.49    4.14
  -6  -2   8    4.53    4.67
   6   2  -8    6.64    5.43
   6   2  -8    4.16    4.19
  -6   2   9   -0.00    4.06
  -6   2   9   -0.00    3.69
   6  -2  -9   -0.00    3.57
   6  -2  -9   -0.00    2.35
  -6  -2   9    0.00    3.73
  -6  -2   9   -0.00    4.30
   6   2  -9    0.66    3.48
   6   2  -9    0.00    3.69
  -6   2  10  269.16   27.29
  -6   2  10  211.42   25.83
   6  -2 -10  237.48   25.89
  -6  -2  10  248.47   27.89
   6   2 -10  258.18   27.16
  -6   2  11  194.77   22.68
   6  -2 -11  179.30   21.84
   6   2 -11  188.49   22.81
   6   2 -11  205.74   23.11
  -6   2  12   76.75   12.98
   6  -2 -12   93.29   13.80
  -6  -2  12   79.15   14.00
   6   2 -12   69.19   12.82
   6   2 -12   87.22   13.41
   6  -2 -13   10.35    5.70
  -6  -2  13   14.55    6.95
   6   2 -13    4.47    4.57
   6   2 -13   14.75    5.46
  -6   2  14   94.44   13.80
   6  -2 -14   70.75   12.94
  -6  -2  14   77.27   13.93
   6   2 -14   84.08   14.21
   6   2 -14   70.53   12.40
  -6   2  15   24.73    7.38
  -6  -2  15   17.52    7.31
   6   2 -15   33.66    8.65
   6   2 -15    9.31    5.96
  -6   2  16   56.90   11.30
   6  -2 -16   61.69   12.02
  -6  -2  16   46.72   11.38
   6   2 -16   50.51   10.88
  -6   2  17   23.72    7.69
  -6  -2  17   13.58    6.21
   6   2 -17   18.06    6.99
  -6   2  18   12.78    5.99
  -6  -2  18    2.58    5.96
   6   2 -18    7.53    6.00
   6   2 -18    4.07    4.51
  -6   2  19    3.01    5.08
   6  -2 -19    1.86    4.11
  -6  -2  19    3.78    5.17
   6   2 -19    8.96    6.70
  -6   2  20  140.49   19.70
   6  -2 -20  137.12   19.79
  -6  -2  20  114.97   19.39
   6   2 -20  114.53   18.52
  -6   2  21    0.00    5.46
   6  -2 -21    1.61    6.04
  -6  -2  21    0.00    4.43
   6   2 -21    2.13    5.59
   6  -2 -22   11.34    8.20
  -6  -2  22   22.06    8.86
   6   2 -22   37.65   10.14
   6  -2 -23    3.23    6.07
  -6  -2  23    0.00    5.59
   6   2 -23   -0.00    4.07
   6  -2 -24    1.84    6.22
  -6  -2  24   -0.00    5.33
   6   2 -24    6.33    6.12
   6  -2 -25    8.31    6.94
  -6  -2  25    7.98    7.38
   6   2 -25   18.93    7.38
   6  -2 -26   38.88   11.73
   6   2 -26   31.40   10.33
  -6   2  27    0.00    5.41
   6  -2 -27    0.00    7.27
   6   2 -27    0.00    5.06
  -6   2  28    0.00    4.50
   6  -2 -28    8.46    6.82
   6   2 -28   11.61    8.12
  -6   2  29    0.08    5.01
   6  -2 -29    1.34    6.68
   6   2 -29    4.86    7.00
  -6   2  30    5.66    6.18
   6  -2 -30   -0.00    7.19
   6   2 -30    3.89    6.61
   6  -2 -31   -0.00    6.64
   6   2 -31   -0.00    4.01
   6  -2 -32    3.19    6.84
   6   2 -32    5.02    6.42
   6  -2 -33    0.00    7.05
   6   2 -33   -0.00    5.16
   6  -2 -34    0.00    5.57
   6   2 -34    2.45    6.90
   6  -2 -35    3.19    7.54
   6   2 -35    2.20    7.24
   6  -2 -36   10.46    9.31
   6   2 -36    4.08    5.72
   6  -2 -37   -0.00    4.96
   6   2 -37    0.00    6.90
   6   2 -38   -0.00    6.35
  -6   3   1    1.81    2.52
  -6   3   1    3.08    3.31
   6  -3  -1    1.43    2.35
   6  -3  -1    0.26    2.05
  -6  -3   1    4.69    5.17
  -6  -3   1    3.74    4.46
  -6  -3   1    3.43    4.63
   6   3  -1    0.00    4.01
   6   3  -1    1.06    3.74
   6   3  -1    0.00    3.58
  -6   3   2  115.79   14.04
   6  -3  -2  118.20   14.16
   6  -3  -2  116.28   12.77
  -6  -3   2  104.53   15.64
  -6  -3   2  120.54   16.83
   6   3  -2  125.27   17.00
   6   3  -2  128.89   16.89
   6   3  -2  141.46   16.72
  -6   3   3  122.48   13.80
  -6   3   3  119.76   13.95
   6  -3  -3   96.70   12.96
   6  -3  -3   87.18   11.56
  -6  -3   3  131.87   16.45
  -6  -3   3  116.29   15.09
  -6  -3   3  114.93   15.63
   6   3  -3  100.04   15.13
   6   3  -3  133.70   16.01
  -6   3   4   39.49    7.26
  -6   3   4   31.49    7.19
   6  -3  -4   43.26    7.62
   6  -3  -4   22.97    5.23
  -6  -3   4   35.32    8.32
  -6  -3   4   25.48    7.87
   6   3  -4   32.93    8.25
   6   3  -4   25.13    7.15
  -6   3   5    6.73    4.00
  -6   3   5   10.81    4.28
   6  -3  -5   14.60    4.63
   6  -3  -5   12.19    3.70
  -6  -3   5   12.68    5.27
  -6  -3   5   12.42    6.27
   6   3  -5    7.49    5.92
   6   3  -5   14.53    5.92
  -6   3   6   10.44    4.72
  -6   3   6   16.07    5.26
   6  -3  -6   14.05    5.29
   6  -3  -6   13.57    4.38
  -6  -3   6   13.45    5.40
  -6  -3   6   22.23    7.16
   6   3  -6   12.81    5.62
   6   3  -6   26.25    7.34
  -6   3   7   15.51    6.15
  -6   3   7   19.29    5.79
   6  -3  -7   15.51    5.74
   6  -3  -7   23.40    5.39
  -6  -3   7   20.04    6.62
  -6  -3   7   25.82    8.01
   6   3  -7   10.65    6.06
   6   3  -7   33.31    7.87
  -6   3   8  395.12   33.93
   6  -3  -8  349.52   33.22
  -6  -3   8  312.03   34.78
   6   3  -8  294.71   34.27
  -6   3   9   68.31   11.26
  -6   3   9   60.37    9.98
   6  -3  -9   61.40   10.20
  -6  -3   9   32.13    9.58
   6   3  -9   70.23   11.47
  -6   3  10   18.74    6.22
  -6   3  10   19.88    5.98
   6  -3 -10   28.32    7.14
  -6  -3  10   13.57    5.95
   6   3 -10   21.36    7.30
   6   3 -10   18.57    6.63
  -6   3  11   10.19    4.96
  -6   3  11    0.00    3.84
   6  -3 -11    1.01    3.79
  -6  -3  11    5.38    4.76
   6   3 -11    0.00    5.96
   6   3 -11   15.27    6.13
  -6   3  12   58.15   11.02
  -6   3  12   68.88   11.72
  -6  -3  12   84.52   13.88
   6   3 -12   59.39   11.26
  -6   3  13  113.41   15.74
   6  -3 -13   93.29   14.99
  -6  -3  13  131.11   18.02
   6   3 -13  105.36   15.80
   6   3 -13   86.34   14.70
  -6   3  14  133.59   18.67
   6  -3 -14  136.29   19.01
  -6  -3  14  118.64   19.07
   6   3 -14  156.58   20.14
   6   3 -14  170.40   20.41
  -6   3  15    8.55    5.27
   6  -3 -15   16.99    6.73
  -6  -3  15   21.45    7.60
  -6   3  16   22.52    7.56
   6  -3 -16   15.16    6.49
  -6  -3  16   25.55    8.91
   6   3 -16   16.66    6.26
  -6   3  17   48.12   11.00
  -6  -3  17   37.19   10.98
   6   3 -17   68.94   12.23
  -6  -3  18  114.51   17.60
   6   3 -18   80.95   15.29
   6   3 -18   78.25   14.63
   6  -3 -19   18.47    8.21
  -6  -3  19   39.91   10.56
   6   3 -19   29.05    8.94
   6   3 -19   22.33    8.53
   6  -3 -20    0.63    5.15
  -6  -3  20    0.77    5.28
   6   3 -20    4.31    5.69
   6   3 -20    0.78    4.34
   6  -3 -21   -0.00    5.63
  -6  -3  21    5.94    5.72
   6   3 -21   -0.00    4.87
   6  -3 -22   50.03   12.17
  -6  -3  22   37.53   11.47
   6   3 -22   32.15   10.56
   6  -3 -23    6.80    6.80
  -6  -3  23    6.38    5.55
   6   3 -23    5.28    6.19
  -6   3  24   15.12    7.59
   6   3 -24   28.95    9.92
  -6   3  25   -0.00    4.17
   6  -3 -25   -0.00    5.20
   6   3 -25    3.23    5.57
  -6   3  26    3.80    5.12
   6  -3 -26    3.07    5.99
   6   3 -26    1.18    4.50
  -6   3  27    1.76    5.67
   6  -3 -27   -0.00    5.43
  -6   3  28   16.92    8.22
   6  -3 -28    0.83    6.63
   6   3 -28   25.65    9.23
  -6   3  29    2.55    6.35
   6  -3 -29    0.00    6.89
   6   3 -29   11.68    6.53
  -6   3  30   12.13    7.78
   6  -3 -30   12.76    7.96
   6   3 -30   22.41    9.18
  -6   3  31    1.55    4.05
   6  -3 -31    4.11    6.46
   6   3 -31   -0.00    6.18
   6  -3 -32    8.71    6.20
   6   3 -32    0.00    4.53
   6  -3 -33    0.00    7.14
   6   3 -33    7.92    6.92
   6  -3 -34   19.00    9.27
   6   3 -34    7.68    6.71
   6   3 -35   10.77    7.88
   6   3 -36    2.44    6.18
   6  -3 -37   -0.00    8.36
   6   3 -37   -0.00    5.77
   6   3 -38   -0.00    5.56
  -6   4   1  154.51   17.12
   6  -4  -1  166.39   17.28
   6  -4  -1  173.00   15.82
  -6  -4   1  189.75   21.57
  -6  -4   1  173.39   19.77
  -6  -4   1  135.47   19.56
   6   4  -1  228.34   23.16
   6   4  -1  133.82   19.80
   6   4  -1  153.28   19.93
  -6   4   2   16.26    4.75
  -6   4   2   13.41    4.26
   6  -4  -2   16.38    4.49
  -6  -4   2   21.39    7.54
  -6  -4   2    6.20    5.19
  -6  -4   2   15.21    6.39
   6   4  -2   15.27    6.89
   6   4  -2   17.50    6.64
   6   4  -2   23.04    7.02
  -6   4   3    6.01    3.70
  -6   4   3    1.56    3.15
   6  -4  -3    3.31    2.93
  -6  -4   3    0.47    4.46
  -6  -4   3    4.61    4.48
  -6  -4   3    0.00    3.70
   6   4  -3    4.34    4.53
   6   4  -3    0.00    3.23
   6   4  -3    3.86    4.95
  -6   4   4   10.25    4.71
   6  -4  -4   20.65    5.29
   6  -4  -4   23.17    4.38
  -6  -4   4    9.71    5.97
  -6  -4   4   24.21    7.67
   6   4  -4   13.65    6.28
   6   4  -4    7.57    5.37
  -6   4   5  246.30   22.80
  -6   4   5  168.84   19.74
   6  -4  -5  195.19   20.81
   6  -4  -5  194.25   18.95
  -6  -4   5  193.80   23.12
   6   4  -5  176.27   22.76
   6   4  -5  200.40   23.06
  -6   4   6  182.84   21.26
  -6   4   6  194.92   20.99
  -6  -4   6  196.35   23.68
   6   4  -6  220.30   24.33
   6   4  -6  199.50   23.26
  -6   4   7   68.35   10.53
  -6   4   7   54.37    9.21
   6  -4  -7   57.29    9.44
  -6  -4   7   62.61   11.75
   6   4  -7   36.77    9.06
   6   4  -7   62.27   11.31
  -6   4   8    0.00    3.43
  -6   4   8    4.09    3.66
   6  -4  -8    4.51    4.02
  -6  -4   8    1.77    4.13
   6   4  -8    1.84    4.22
   6   4  -8    1.36    4.64
  -6   4   9   50.80    9.42
  -6   4   9   46.21    9.21
   6  -4  -9   43.77    9.37
  -6  -4   9   62.43   12.04
   6   4  -9   55.51   11.06
   6   4  -9   46.97   10.22
  -6   4  10   40.96    8.60
  -6   4  10   26.71    6.93
   6  -4 -10   40.53    8.47
  -6  -4  10   19.61    7.36
   6   4 -10   24.44    7.60
  -6   4  11  131.03   16.88
  -6   4  11   99.39   15.06
   6  -4 -11  123.17   16.71
  -6  -4  11  109.31   17.31
   6   4 -11  114.96   17.25
   6   4 -11  120.85   16.87
  -6   4  12   91.64   14.16
   6  -4 -12   86.60   14.11
  -6  -4  12   95.80   15.76
   6   4 -12   97.94   15.37
   6   4 -12  100.09   15.32
  -6   4  13   30.22    8.39
   6  -4 -13   25.13    8.19
  -6  -4  13   36.94    9.60
   6   4 -13   39.09    9.58
   6   4 -13   34.12    8.95
  -6   4  14    6.77    5.38
   6  -4 -14    5.86    4.85
  -6  -4  14    0.18    4.44
   6   4 -14   -0.00    4.36
   6  -4 -15  104.94   16.21
  -6  -4  15   85.61   15.70
   6   4 -15   90.16   15.40
   6  -4 -16  139.20   20.02
  -6  -4  16  141.87   20.79
   6   4 -16  136.01   19.57
  -6  -4  17    3.79    6.25
   6   4 -17   14.07    7.00
  -6  -4  18   51.79   12.49
   6   4 -18   55.40   11.67
   6   4 -18   33.39    9.33
   6  -4 -19   50.50   12.03
  -6  -4  19   50.42   12.70
   6   4 -19   81.44   14.04
   6   4 -19   61.34   12.25
  -6   4  20   86.93   14.92
   6  -4 -20   75.46   14.48
  -6  -4  20   51.79   13.64
   6   4 -20   66.94   13.70
   6   4 -20   82.01   14.55
  -6   4  21   -0.00    4.50
   6  -4 -21    4.05    6.38
  -6  -4  21   -0.00    4.42
   6   4 -21    0.00    5.34
   6   4 -21    0.98    4.48
  -6   4  22    5.61    6.08
   6  -4 -22    5.81    6.09
   6   4 -22    0.00    5.24
  -6   4  23    1.67    5.16
   6  -4 -23    1.06    5.18
   6   4 -23    1.35    4.94
  -6   4  24   -0.00    4.91
   6  -4 -24    6.47    7.22
   6   4 -24    0.71    5.19
  -6   4  25   12.51    7.25
   6  -4 -25    0.50    6.31
   6   4 -25    5.05    5.68
  -6   4  26    8.63    7.34
   6  -4 -26    2.31    5.77
   6   4 -26    9.50    6.72
  -6   4  27    7.25    6.51
   6  -4 -27    0.00    4.79
   6   4 -27    4.38    6.46
  -6   4  28   11.08    7.04
   6  -4 -28   -0.00    5.69
   6   4 -28    2.46    5.46
  -6   4  29   -0.00    5.23
   6  -4 -29   10.30    7.89
   6   4 -29    1.70    5.64
  -6   4  30   -0.00    5.70
   6  -4 -30    6.83    7.22
   6   4 -30    3.60    6.69
  -6   4  31    2.89    5.48
   6  -4 -31    5.14    7.00
   6   4 -31    0.99    5.06
   6  -4 -32   10.65    7.86
   6   4 -32    9.14    7.17
   6  -4 -33   -0.00    6.64
   6   4 -33   -0.00    4.39
   6  -4 -34   10.47    6.98
   6   4 -34    1.79    6.51
   6  -4 -35   -0.00    6.79
   6   4 -35    5.70    6.41
   6  -4 -36    4.86    8.38
   6   4 -36    5.77    7.09
   6  -4 -37    3.83    7.57
  -6   5   1   28.74    5.56
  -6   5   1   13.72    3.94
   6  -5  -1    6.37    3.19
   6  -5  -1   14.38    3.09
   6  -5  -1   12.61    2.63
  -6  -5   1   15.19    6.39
  -6  -5   1   13.10    6.29
   6   5  -1   13.13    6.63
   6   5  -1   16.39    6.07
  -6   5   2   85.56   11.04
  -6   5   2   88.06   10.66
   6  -5  -2   77.18   10.25
   6  -5  -2   78.10    8.64
  -6  -5   2  100.27   14.80
  -6  -5   2   82.97   13.89
   6   5  -2   89.51   14.27
   6   5  -2   83.27   13.72
   6   5  -2   71.45   12.83
  -6   5   3  103.67   13.27
  -6   5   3  130.69   13.77
   6  -5  -3  110.41   13.15
   6  -5  -3  114.45   11.69
  -6  -5   3   89.01   15.36
  -6  -5   3  136.64   18.00
   6   5  -3  101.30   16.04
   6   5  -3  101.37   15.84
   6   5  -3  107.49   15.88
  -6   5   4   82.91   11.48
  -6   5   4   87.45   11.62
   6  -5  -4   84.06   11.60
  -6  -5   4  104.56   15.35
  -6  -5   4   78.63   14.12
   6   5  -4  121.60   16.20
   6   5  -4   72.80   13.49
   6   5  -4   96.92   14.76
  -6   5   5   -0.00    2.81
  -6   5   5    3.01    3.37
   6  -5  -5    0.03    2.33
  -6  -5   5    0.73    4.10
  -6  -5   5    4.70    4.95
   6   5  -5    5.13    5.44
   6   5  -5    5.73    4.70
  -6   5   6   -0.00    3.62
  -6   5   6    0.00    2.58
   6  -5  -6    2.15    3.44
  -6  -5   6   -0.00    3.78
  -6  -5   6    1.48    4.73
   6   5  -6    0.52    4.04
   6   5  -6   -0.00    4.41
  -6   5   7   54.58    9.98
  -6   5   7   51.64    9.09
   6  -5  -7   61.14    9.99
  -6  -5   7   60.33   11.84
   6   5  -7   50.56   10.62
   6   5  -7   62.81   11.65
  -6   5   8   34.31    8.34
  -6   5   8   39.16    7.98
   6  -5  -8   63.78   10.04
  -6  -5   8   30.63    8.97
   6   5  -8   46.21   10.41
   6   5  -8   49.69   10.25
  -6   5   9   95.43   13.12
  -6   5   9   56.79   10.49
   6  -5  -9   60.97   11.03
  -6  -5   9   75.90   13.42
   6   5  -9   65.61   12.08
   6   5  -9   72.87   13.00
  -6   5  10   41.29    8.81
  -6   5  10   42.26    8.36
   6  -5 -10   42.03    9.06
  -6  -5  10   30.61    9.37
   6   5 -10   38.81    9.85
   6   5 -10   32.64    9.21
  -6   5  11    3.32    4.52
  -6   5  11    0.58    3.77
   6  -5 -11    4.59    5.32
  -6  -5  11    2.05    4.82
   6   5 -11    2.57    4.77
   6   5 -11   -0.00    4.39
   6  -5 -12    6.35    5.54
  -6  -5  12    3.79    5.53
   6   5 -12    5.50    4.76
  -6  -5  13  210.26   26.18
   6   5 -13  194.48   24.57
   6  -5 -14  254.40   27.69
  -6  -5  14  201.72   27.60
   6   5 -14  237.72   27.82
   6  -5 -15    9.69    6.02
  -6  -5  15    3.93    6.17
   6   5 -15   -0.00    4.37
   6   5 -16    0.02    4.00
   6   5 -16    2.59    5.53
  -6   5  17   -0.00    4.76
  -6  -5  17    0.00    5.69
   6   5 -17    0.92    3.29
   6   5 -17    3.71    5.61
  -6   5  18   70.26   13.66
  -6  -5  18   75.26   14.92
   6   5 -18   69.34   14.03
   6   5 -18   85.83   14.98
  -6   5  19    8.59    6.46
   6  -5 -19    9.99    7.84
  -6  -5  19   25.72    9.11
   6   5 -19   18.88    7.97
   6   5 -19   33.54    9.12
  -6   5  20   15.12    7.02
   6  -5 -20    7.92    6.76
   6   5 -20    8.06    6.80
  -6   5  21   -0.00    5.93
   6  -5 -21   -0.00    5.26
   6   5 -21   -0.00    4.61
  -6   5  22    2.72    5.44
   6  -5 -22   -0.00    6.53
   6   5 -22    0.09    5.66
  -6   5  23   11.47    6.90
   6  -5 -23   14.42    8.37
   6   5 -23   15.72    7.38
  -6   5  24   11.49    6.84
   6  -5 -24    2.61    6.54
   6   5 -24   15.40    8.73
  -6   5  25    5.34    5.46
   6  -5 -25    4.15    5.57
   6   5 -25    8.87    6.99
  -6   5  26    0.44    5.22
   6  -5 -26   -0.00    6.21
   6   5 -26    1.68    5.57
  -6   5  27   -0.00    5.20
   6  -5 -27    7.91    7.00
   6   5 -27    0.00    5.34
  -6   5  28    1.86    5.79
   6  -5 -28    6.21    7.28
   6   5 -28   12.94    7.78
  -6   5  29    8.53    7.33
   6  -5 -29    7.48    7.83
   6   5 -29    9.24    7.51
  -6   5  30   12.22    7.92
   6  -5 -30    2.32    6.33
   6   5 -30   -0.00    5.45
  -6   5  31    0.55    4.69
   6  -5 -31    9.43    7.51
   6   5 -31   -0.00    5.80
  -6   5  32   -0.00    4.72
   6  -5 -32   -0.00    6.75
   6   5 -32    3.14    6.34
   6  -5 -33   11.33    7.72
   6   5 -33   -0.00    7.06
   6  -5 -34    4.14    7.89
   6   5 -34   -0.00    5.77
   6  -5 -35    1.03    7.75
   6   5 -35   -0.00    5.86
   6  -5 -36    0.00    6.94
   6   5 -36   -0.00    4.97
   6   5 -37   -0.00    4.33
   6   5 -38    7.14    6.78
  -6   6   1  131.05   13.94
   6  -6  -1  127.33   13.68
  -6  -6   1  151.16   19.54
   6   6  -1  108.97   17.79
   6   6  -1  120.67   17.46
  -6   6   2   35.86    6.48
  -6   6   2   36.09    6.19
   6  -6  -2   35.97    6.34
   6  -6  -2   27.21    4.30
   6  -6  -2   34.35    4.44
  -6  -6   2   25.72    8.27
  -6  -6   2   34.61    8.79
   6   6  -2   29.25    8.53
  -6   6   3    2.01    2.81
  -6   6   3    4.63    3.14
   6  -6  -3    4.18    3.17
  -6  -6   3    4.07    5.11
  -6  -6   3    8.28    5.72
   6   6  -3    0.00    3.37
   6   6  -3    2.24    3.95
   6   6  -3    4.65    4.56
  -6   6   4   18.72    4.99
  -6   6   4   24.09    5.60
   6  -6  -4   19.41    5.10
  -6  -6   4   11.77    6.04
  -6  -6   4   21.88    7.36
   6   6  -4   15.54    7.08
   6   6  -4   17.67    6.72
   6   6  -4   14.84    6.58
  -6   6   5  138.53   15.43
  -6   6   5  110.83   14.14
   6  -6  -5  107.97   14.18
  -6  -6   5  107.99   16.93
  -6  -6   5  114.96   17.59
   6   6  -5  144.85   19.15
   6   6  -5  125.93   17.76
  -6   6   6   76.41   11.72
  -6   6   6   99.69   12.49
   6  -6  -6  101.86   13.17
  -6  -6   6   67.90   13.89
  -6  -6   6   86.40   14.97
   6   6  -6  108.07   16.25
   6   6  -6  107.98   15.84
  -6   6   7   73.08   10.41
  -6   6   7   30.54    7.47
   6  -6  -7   56.44    9.53
  -6  -6   7   45.78   10.36
  -6  -6   7   53.30   11.40
   6   6  -7   43.62   10.41
   6   6  -7   48.98   10.76
  -6   6   8   11.54    4.94
   6  -6  -8    7.55    4.53
  -6  -6   8    9.08    6.41
   6   6  -8   13.96    6.63
   6   6  -8   26.92    7.96
  -6   6   9   90.39   13.62
   6  -6  -9  119.30   15.50
   6   6  -9   95.58   15.85
  -6   6  10   80.84   12.01
  -6  -6  10   55.29   12.19
   6   6 -10   53.83   11.72
   6  -6 -11   44.64    9.86
  -6  -6  11   48.85   11.86
   6   6 -11   45.99   10.65
   6  -6 -12   86.69   13.57
  -6  -6  12   56.67   12.57
   6   6 -12   50.74   11.76
  -6   6  13    0.00    2.95
   6  -6 -13    0.11    4.37
  -6  -6  13    9.31    5.97
   6   6 -13    0.80    4.33
  -6   6  14    1.98    4.40
   6  -6 -14    1.81    4.79
  -6  -6  14    5.06    5.77
   6   6 -14    1.36    3.83
   6   6 -14   -0.00    4.72
  -6   6  15   51.95   10.89
   6  -6 -15   47.16   11.25
  -6  -6  15   61.06   13.37
   6   6 -15   40.34   10.75
   6   6 -15   54.10   11.90
  -6   6  16    7.16    4.91
  -6  -6  16   13.71    6.80
   6   6 -16    3.81    6.17
   6   6 -16   11.21    6.47
  -6   6  17   14.78    6.27
  -6  -6  17    0.00    5.49
   6   6 -17    2.00    6.12
  -6   6  18   21.35    7.44
   6  -6 -18   24.30    8.16
   6   6 -18   18.35    8.00
  -6   6  19   21.06    7.13
   6  -6 -19    6.56    6.89
   6   6 -19    5.00    6.94
  -6   6  20    1.80    4.38
   6  -6 -20   -0.00    6.37
  -6   6  21   24.59    8.67
   6  -6 -21   18.23    8.30
   6   6 -21   21.30    7.97
  -6   6  22   11.65    6.39
   6  -6 -22    1.43    6.13
   6   6 -22    1.00    4.78
  -6   6  23    6.41    6.42
   6  -6 -23   13.84    8.44
   6   6 -23    4.98    5.97
  -6   6  24    0.00    4.31
   6  -6 -24   -0.00    6.82
   6   6 -24    0.07    4.98
   6  -6 -25   17.97    9.41
   6   6 -25   39.91   10.93
  -6   6  26    3.78    6.61
   6  -6 -26   14.19    8.99
   6   6 -26    4.94    5.69
  -6   6  27    7.39    6.35
   6  -6 -27    3.71    6.54
   6   6 -27    7.53    6.79
  -6   6  28    9.66    7.05
   6  -6 -28   -0.00    6.39
   6   6 -28    0.00    4.25
  -6   6  29    2.08    6.50
   6  -6 -29   -0.00    5.44
   6   6 -29    0.75    5.08
  -6   6  30   10.60    6.74
   6  -6 -30   -0.00    8.31
  -6   6  31    2.03    6.83
   6  -6 -31   -0.00    8.16
   6   6 -31    4.15    6.04
  -6   6  32    1.13    5.29
   6  -6 -32    6.00    7.97
   6   6 -32    0.00    4.76
  -6   6  33   -0.00    5.53
   6  -6 -33   10.77    8.82
   6   6 -33    8.34    7.30
   6  -6 -34    5.42    6.67
   6   6 -34    0.00    4.26
   6  -6 -35    7.66    7.68
   6   6 -35   -0.00    6.42
   6  -6 -36   -0.00    7.50
   6   6 -36   -0.00    5.23
   6   6 -37    0.00    5.94
  -6   7   1   18.08    4.37
  -6   7   1   12.92    3.87
   6  -7  -1   11.43    3.77
   6   7  -1    8.64    5.97
   6   7  -1   13.73    6.79
  -6   7   2   14.84    4.23
  -6   7   2   12.35    4.02
   6   7  -2    8.68    6.25
   6   7  -2   15.02    6.26
  -6   7   3  218.31   21.12
  -6   7   3  180.97   20.21
   6  -7  -3  220.53   20.91
   6   7  -3  207.12   26.02
   6   7  -3  204.78   25.33
  -6   7   4   61.33    9.06
  -6   7   4   42.42    7.79
   6  -7  -4   57.79    8.85
  -6  -7   4   52.70   11.77
   6   7  -4   53.39   11.93
   6   7  -4   67.23   12.71
  -6   7   5   32.22    6.47
   6  -7  -5   17.33    5.37
  -6  -7   5    8.40    5.79
   6   7  -5   21.88    7.48
   6   7  -5   12.30    6.43
  -6   7   6   21.18    5.84
   6  -7  -6   11.29    4.89
  -6  -7   6   17.97    7.86
   6   7  -6   23.48    8.03
  -6   7   7   29.84    7.02
   6  -7  -7   14.26    6.22
  -6  -7   7   15.77    7.43
   6   7  -7   28.52    9.05
  -6   7   8   30.32    7.47
   6  -7  -8   27.78    7.67
  -6  -7   8   17.50    7.14
   6   7  -8   32.43    9.12
  -6   7   9  109.33   14.88
   6  -7  -9   98.34   15.19
  -6  -7   9  115.14   18.24
   6   7  -9  124.62   18.00
  -6   7  10   -0.00    3.51
  -6   7  10    0.00    3.31
   6  -7 -10   -0.00    4.03
  -6  -7  10    5.09    6.05
   6   7 -10    0.00    4.67
  -6   7  11   -0.00    4.04
  -6   7  11   -0.00    3.26
   6  -7 -11   -0.00    4.14
  -6  -7  11   -0.00    4.50
   6   7 -11    0.28    4.58
  -6   7  12   13.58    5.84
   6  -7 -12   18.99    7.38
  -6  -7  12   19.51    8.16
   6   7 -12    9.13    5.88
   6   7 -12   21.10    8.74
  -6   7  13  100.81   15.14
   6  -7 -13  115.59   16.94
  -6  -7  13   80.38   15.74
   6   7 -13   89.24   15.70
   6   7 -13  119.78   18.01
  -6   7  14    0.00    4.14
   6  -7 -14   -0.00    5.38
  -6  -7  14   -0.00    5.05
   6   7 -14    1.14    4.49
   6   7 -14   -0.00    4.46
  -6   7  15   -0.00    5.13
   6  -7 -15    5.44    5.77
   6   7 -15    0.99    3.79
  -6   7  16   -0.00    4.64
   6   7 -16    2.66    5.44
  -6   7  17    1.60    3.01
   6   7 -17   -0.00    5.62
  -6   7  18   -0.00    4.82
   6  -7 -18    3.38    4.34
   6   7 -18    2.12    4.65
  -6   7  19   42.45   10.38
   6   7 -19   25.33    9.21
  -6   7  20    2.61    5.25
   6  -7 -20   -0.00    5.91
   6   7 -20   -0.00    5.14
  -6   7  21    0.00    4.05
   6  -7 -21   -0.00    6.11
   6   7 -21    0.00    5.24
  -6   7  22   -0.00    3.96
   6  -7 -22    0.00    5.67
   6   7 -22   -0.00    4.41
  -6   7  23   19.55    7.76
   6  -7 -23    4.81    7.96
   6   7 -23   14.90    7.48
  -6   7  24    1.72    5.11
   6  -7 -24    2.68    6.90
   6   7 -24    0.00    4.82
  -6   7  25    7.14    5.77
   6  -7 -25   11.27    9.02
   6   7 -25   20.73    8.79
  -6   7  26   13.01    6.91
   6  -7 -26   -0.00    6.55
   6   7 -26    1.88    4.92
  -6   7  27    1.63    5.29
   6   7 -27    1.28    4.94
  -6   7  28    0.60    4.62
   6   7 -28    6.17    6.59
  -6   7  29   18.94    8.15
   6  -7 -29    6.34    7.68
   6   7 -29   19.69    9.04
  -6   7  30    0.77    4.54
   6  -7 -30    1.54    5.21
   6   7 -30    0.09    5.46
   6  -7 -31    0.22    5.41
   6   7 -31   -0.00    5.49
  -6   7  32    1.23    4.73
   6  -7 -32    0.00    7.43
   6   7 -32   -0.00    4.39
  -6   7  33    4.67    6.51
   6  -7 -33    0.00    6.62
   6   7 -33   16.95    7.93
  -6   7  34    8.18    7.82
   6  -7 -34    3.66    6.00
   6   7 -34    3.13    6.14
   6  -7 -35    8.84    7.86
   6   7 -35   10.61    7.65
   6   7 -36    1.54    5.61
   6   7 -37    1.12    5.47
  -6   8   1  107.14   11.53
   6   8  -1   86.88   15.60
   6   8  -1  124.07   17.45
  -6   8   2    1.02    2.38
   6  -8  -2    1.48    2.82
   6   8  -2    8.79    5.58
   6   8  -2    2.45    6.40
  -6   8   3    0.83    2.31
   6  -8  -3    1.82    2.50
   6  -8  -3   -0.00    0.91
   6   8  -3   -0.00    4.97
   6   8  -3    3.71    5.35
  -6   8   4    0.78    3.24
   6  -8  -4   -0.00    2.90
   6   8  -4   -0.00    4.66
   6   8  -4   -0.00    5.39
  -6   8   5  162.44   18.33
   6  -8  -5  153.73   18.87
   6   8  -5  184.46   23.56
   6   8  -5  206.05   24.65
  -6   8   6    6.03    3.97
  -6   8   6    9.13    4.12
   6  -8  -6    8.58    4.76
  -6  -8   6    5.38    5.87
   6   8  -6    9.48    5.46
   6   8  -6    0.00    4.99
  -6   8   7   59.62    9.78
  -6   8   7   58.73    9.76
   6  -8  -7   54.15    9.94
  -6  -8   7   53.02   11.85
   6   8  -7   58.65   12.43
  -6   8   8    3.89    4.17
  -6   8   8    0.29    3.64
   6  -8  -8    5.01    5.19
  -6  -8   8    0.00    4.72
  -6  -8   8   -0.00    4.79
   6   8  -8   -0.00    5.24
   6   8  -8    0.00    4.59
  -6   8   9  106.91   14.28
  -6   8   9  109.09   14.34
   6  -8  -9  107.65   15.73
  -6  -8   9   79.78   15.40
  -6  -8   9   86.71   16.74
   6   8  -9   75.36   15.41
   6   8  -9  117.43   17.66
  -6   8  10   42.94    8.23
  -6   8  10   26.15    6.89
   6  -8 -10   29.20    8.37
  -6  -8  10    7.82    5.72
  -6  -8  10   15.90    7.64
   6   8 -10   26.66    9.16
   6   8 -10   28.26    9.04
  -6   8  11   61.23   10.88
   6  -8 -11   63.85   12.41
  -6  -8  11   45.05   11.06
   6   8 -11   65.41   13.50
  -6   8  12    9.06    5.12
   6  -8 -12    9.08    6.33
   6   8 -12   14.71    7.37
  -6   8  13    0.00    4.00
   6   8 -13    5.12    5.52
  -6   8  14    3.69    4.19
   6  -8 -14    3.68    5.98
   6   8 -14    0.85    5.22
  -6   8  15   72.19   12.55
   6   8 -15   41.54   10.91
  -6   8  16    0.18    3.64
   6   8 -16    1.16    4.76
  -6   8  17   18.45    7.00
   6  -8 -17   12.05    7.77
   6   8 -17   21.89    8.66
   6  -8 -18   -0.00    5.83
   6   8 -18   -0.00    4.79
  -6   8  19    4.51    5.52
   6  -8 -19    4.44    6.70
   6   8 -19    4.20    5.75
  -6   8  20    2.40    4.70
   6  -8 -20    0.00    6.40
   6   8 -20    0.77    4.72
  -6   8  21    1.67    4.46
   6  -8 -21    9.45    6.57
   6   8 -21   21.91    8.60
  -6   8  22   -0.00    4.42
   6  -8 -22   -0.00    5.76
   6   8 -22   -0.00    4.75
  -6   8  23   15.89    7.60
   6  -8 -23    2.82    5.94
   6   8 -23    9.79    7.13
  -6   8  24    8.55    6.50
   6  -8 -24    4.11    7.09
   6   8 -24    1.38    4.86
  -6   8  25    8.27    6.16
   6  -8 -25    6.09    6.83
   6   8 -25   -0.00    5.49
  -6   8  26    5.22    6.10
   6  -8 -26    0.00    6.86
   6   8 -26    0.67    5.86
  -6   8  27    9.77    6.98
   6  -8 -27    5.14    7.70
   6   8 -27    5.95    6.22
  -6   8  28    0.65    4.33
   6  -8 -28   -0.00    6.90
   6   8 -28    4.17    5.23
  -6   8  29   -0.00    4.48
   6  -8 -29   -0.00    6.25
   6   8 -29    6.30    6.08
  -6   8  30   -0.00    5.19
   6  -8 -30    4.82    7.03
   6   8 -30   -0.00    5.02
  -6   8  31   -0.00    5.54
   6  -8 -31   10.86    9.10
   6   8 -31    4.65    5.77
  -6   8  32    1.84    4.95
   6  -8 -32   -0.00    6.72
   6   8 -32    5.55    5.98
  -6   8  33    1.59    5.68
   6  -8 -33   -0.00    7.07
   6   8 -33    0.00    5.62
  -6   8  34    3.25    5.20
   6  -8 -34   10.42    8.00
   6   8 -34   -0.00    4.28
   6   8 -35   -0.00    5.84
   6   8 -36    0.00    5.26
   6   8 -37   -0.00    4.62
  -6  -9   1    7.02    5.37
  -6  -9   2    3.63    5.40
   6   9  -2    0.00    4.19
   6  -9  -3  127.62   14.43
  -6  -9   3  105.94   17.82
   6   9  -3  106.43   17.81
   6  -9  -4    9.09    4.49
  -6  -9   4    5.65    5.63
   6   9  -4    6.72    6.39
  -6   9   5   -0.00    2.44
   6  -9  -5    5.35    4.00
  -6  -9   5    2.86    4.86
  -6   9   6    5.25    3.49
   6  -9  -6   13.67    5.48
  -6  -9   6    1.48    5.06
  -6   9   7    9.44    4.68
   6  -9  -7    5.85    5.18
  -6  -9   7    2.58    6.05
   6   9  -7   12.92    6.69
  -6   9   8    3.57    3.38
  -6   9   8   -0.00    3.46
   6  -9  -8    0.29    3.85
  -6  -9   8    1.34    5.78
   6   9  -8   -0.00    4.98
  -6   9   9   71.08   10.72
  -6   9   9   42.68    9.58
   6  -9  -9   71.58   12.82
   6   9  -9   75.80   14.53
  -6   9  10    2.33    3.67
  -6   9  10    1.39    3.59
   6  -9 -10    0.74    4.11
  -6  -9  10    1.79    5.84
   6   9 -10    5.90    4.71
  -6   9  11    2.69    3.88
   6  -9 -11    3.46    4.63
  -6  -9  11   -0.00    5.52
   6   9 -11    1.60    4.69
  -6   9  12    3.00    4.07
   6  -9 -12   -0.00    4.71
  -6  -9  12   -0.00    3.89
   6   9 -12    3.39    5.27
  -6   9  13   49.52   10.30
   6  -9 -13   54.89   12.24
  -6  -9  13   32.12    9.26
   6   9 -13   32.33    9.92
  -6   9  14   -0.00    3.92
   6   9 -14    1.98    4.92
  -6   9  15   12.28    5.93
   6   9 -15   19.64    7.98
  -6   9  16    8.37    5.57
   6   9 -16    4.49    5.24
  -6   9  17    5.07    4.54
   6  -9 -17    5.89    6.49
   6   9 -17    2.93    5.02
  -6   9  18   -0.00    3.64
   6  -9 -18    1.24    5.88
   6   9 -18   -0.00    5.23
  -6   9  19   26.49    8.11
   6  -9 -19   16.08    8.51
   6   9 -19   11.71    6.75
  -6   9  20    0.00    4.34
   6  -9 -20    4.31    6.88
   6   9 -20   -0.00    4.61
  -6   9  21   -0.00    5.26
   6  -9 -21    3.61    6.01
   6   9 -21   -0.00    4.06
  -6   9  22   -0.00    4.42
   6  -9 -22    1.61    5.88
   6   9 -22    1.13    4.60
  -6   9  23    6.30    5.93
   6  -9 -23   14.39    7.33
   6   9 -23    6.32    5.69
  -6   9  24   -0.00    3.40
   6  -9 -24    1.71    6.35
   6   9 -24    0.00    6.63
  -6   9  25    4.80    5.03
   6  -9 -25    1.25    6.90
   6   9 -25    7.19    6.84
  -6   9  26    8.34    6.75
   6  -9 -26    4.02    6.14
   6   9 -26    0.30    5.21
  -6   9  27    5.66    5.77
   6  -9 -27   -0.00    5.57
   6   9 -27    0.86    5.00
  -6   9  28    0.51    4.80
   6  -9 -28    3.16    7.00
   6   9 -28   -0.00    5.45
  -6   9  29    8.11    7.40
   6  -9 -29    1.80    6.06
   6   9 -29    2.38    6.12
  -6   9  30    2.91    4.75
   6  -9 -30   -0.00    6.90
   6   9 -30    5.69    5.28
  -6   9  31   -0.00    4.24
   6  -9 -31    5.76    8.71
   6   9 -31   -0.00    4.92
  -6   9  32    2.09    5.58
   6  -9 -32    3.11    6.26
   6   9 -32    4.02    6.86
  -6   9  33    4.08    7.04
   6  -9 -33   -0.00    8.49
   6   9 -33    3.44    6.66
  -6   9  34   -0.00    4.06
   6  -9 -34    3.13    5.76
   6   9 -34   -0.00    5.23
  -6   9  35    1.81    5.49
   6   9 -35   -0.00    5.75
   6   9 -36    1.50    6.03
  -6  10   1   23.53    5.04
  -6 -10   1   18.80    8.02
   6  10  -1   21.77    8.69
  -6  10   2    6.02    3.16
  -6 -10   2   12.11    6.66
   6  10  -2    2.39    4.98
  -6  10   3    0.69    2.52
  -6 -10   3   -0.00    4.45
   6  10  -3    0.00    4.68
  -6  10   4   10.40    4.07
  -6 -10   4   -0.00    4.12
   6  10  -4    5.48    5.82
  -6  10   5   36.34    7.16
  -6 -10   5    9.98    8.42
   6  10  -5   20.58    7.77
  -6  10   6    0.00    3.43
  -6 -10   6    3.79    5.21
   6  10  -6    0.45    4.46
  -6  10   7   24.01    6.24
  -6 -10   7   10.49    6.28
   6  10  -7   -0.00    5.61
  -6  10   8    3.50    3.77
   6 -10  -8    0.00    4.23
  -6 -10   8    0.88    5.25
   6  10  -8    1.33    4.88
  -6  10   9    1.03    3.30
   6 -10  -9    0.03    4.06
  -6 -10   9    0.08    5.48
   6  10  -9    2.01    5.21
  -6  10  10   -0.00    3.14
   6 -10 -10    1.74    5.58
  -6 -10  10    1.91    5.70
   6  10 -10    4.11    5.42
  -6  10  11   82.02   12.26
   6 -10 -11   69.98   13.35
  -6 -10  11   75.87   14.54
   6  10 -11   39.07   11.75
   6 -10 -12    3.94    5.34
  -6 -10  12    1.06    4.64
   6  10 -12    0.98    4.64
  -6  10  13    5.24    5.06
   6 -10 -13    7.01    6.32
  -6 -10  13    5.69    6.06
   6  10 -13    7.29    6.25
  -6  10  14    7.39    5.17
  -6 -10  14    1.64    4.84
   6  10 -14   -0.00    3.98
  -6  10  15   29.73    8.17
  -6 -10  15   31.30    9.82
   6  10 -15   28.67    9.88
  -6  10  16   -0.00    3.96
   6 -10 -16    0.45    5.61
   6  10 -16   11.20    6.50
  -6  10  17   12.99    6.72
   6 -10 -17   17.83    8.65
   6  10 -17   48.54   11.52
  -6  10  18   -0.00    3.77
   6 -10 -18    2.49    6.13
   6  10 -18    2.02    5.23
  -6  10  19   -0.00    5.31
   6 -10 -19    1.02    4.61
   6  10 -19   -0.00    5.26
  -6  10  20   -0.00    4.16
   6 -10 -20    4.33    5.76
   6  10 -20   -0.00    5.16
  -6  10  21   14.01    7.95
   6 -10 -21   19.88    8.73
   6  10 -21   28.68    9.23
  -6  10  22    0.00    4.53
   6 -10 -22    0.50    5.84
   6  10 -22    3.26    6.51
  -6  10  23    0.00    4.53
   6 -10 -23    4.83    7.02
   6  10 -23    4.62    5.61
  -6  10  24   -0.00    4.89
   6 -10 -24    1.59    4.68
   6  10 -24   -0.00    5.00
  -6  10  25   11.28    7.00
   6 -10 -25    1.83    5.72
   6  10 -25    7.90    6.48
   6 -10 -26    0.00    4.67
   6  10 -26   -7.39    6.58
  -6  10  27    5.33    6.14
   6 -10 -27    0.00    6.85
   6  10 -27    0.00    7.02
  -6  10  28   -0.00    4.35
   6 -10 -28    5.89    8.26
   6  10 -28   -0.00    5.76
  -6  10  29    0.00    4.58
   6 -10 -29   10.41    7.94
   6  10 -29    5.95    5.69
  -6  10  30    0.00    5.05
   6 -10 -30    3.30    6.21
   6  10 -30    2.49    6.59
  -6  10  31   -0.00    4.66
   6 -10 -31   -0.00    7.93
   6  10 -31   -0.00    5.90
  -6  10  32    2.55    5.19
   6 -10 -32    0.05    5.28
   6  10 -32   -0.00    6.21
  -6  10  33    8.29    6.50
   6 -10 -33   -0.00    8.56
   6  10 -33    2.64    6.40
  -6  10  34    1.51    4.97
   6  10 -34    0.00    4.68
  -6  10  35   -0.00    4.67
   6  10 -35    2.82    6.51
  -6  11   1    5.14    3.09
  -6 -11   1    4.57    5.92
   6  11  -1    2.98    5.08
  -6  11   2    2.93    2.88
  -6 -11   2   -0.00    5.50
   6  11  -2   -0.00    4.60
  -6  11   3   17.92    5.24
  -6 -11   3    7.01    6.41
   6  11  -3   12.54    6.53
  -6  11   4    1.87    2.51
  -6 -11   4    0.00    4.28
   6  11  -4   -0.00    4.31
  -6  11   5    4.50    3.73
  -6 -11   5   -0.00    4.77
   6  11  -5   -0.00    5.13
  -6  11   6    3.51    3.70
  -6 -11   6   -0.00    4.43
   6  11  -6    0.94    4.46
  -6  11   7    6.33    4.31
  -6 -11   7    1.37    5.40
   6  11  -7    6.55    5.65
  -6  11   8    5.25    4.28
   6  11  -8    6.63    5.88
  -6  11   9   13.73    5.61
  -6 -11   9    6.87    6.26
   6  11  -9   20.59    8.34
  -6  11  10   -0.00    3.30
  -6 -11  10    4.67    5.99
   6  11 -10    4.68    5.86
  -6  11  11    0.00    3.70
  -6 -11  11   -0.00    6.87
   6  11 -11    1.15    4.87
  -6  11  12   14.19    5.83
  -6 -11  12    2.15    6.04
   6  11 -12    2.40    5.84
  -6  11  13   13.68    6.11
  -6 -11  13    9.12    7.23
   6  11 -13   21.71    9.04
  -6  11  14    4.39    4.54
  -6 -11  14    0.00    4.12
   6  11 -14    0.09    4.40
  -6  11  15    1.94    4.74
   6 -11 -15    0.00    4.23
  -6 -11  15    0.12    5.40
   6  11 -15   13.53    7.48
  -6  11  16   -0.00    4.05
   6 -11 -16    2.86    5.41
  -6 -11  16   -0.00    4.45
   6  11 -16   -0.00    5.07
  -6  11  17    0.37    3.80
   6 -11 -17    4.26    5.68
  -6 -11  17    5.90    5.95
   6  11 -17    9.27    6.50
  -6  11  18    3.17    5.57
   6 -11 -18    1.56    5.18
  -6 -11  18    3.67    4.56
   6  11 -18    0.00    5.11
  -6  11  19    6.58    5.07
   6 -11 -19   10.89    7.22
   6  11 -19   16.30    8.19
  -6  11  20   -0.00    4.51
   6 -11 -20    0.00    4.31
   6  11 -20    1.48    4.68
  -6  11  21    6.60    5.17
   6 -11 -21    0.19    4.80
   6  11 -21    0.07    5.44
  -6  11  22   -0.00    4.67
   6 -11 -22    2.25    5.43
  -6  11  23    7.22    6.31
   6 -11 -23   -0.00    6.20
   6  11 -23   16.65    7.95
  -6  11  24    0.64    5.00
   6 -11 -24    0.89    6.56
   6  11 -24   -0.00    5.14
  -6  11  25    8.15    6.27
   6 -11 -25    4.27    7.26
   6  11 -25    5.34    5.99
  -6  11  26    0.00    3.94
   6 -11 -26    0.38    4.91
   6  11 -26   -0.00    5.40
  -6  11  27   -0.00    4.76
   6 -11 -27   -0.00    5.81
   6  11 -27    3.70    5.52
  -6  11  28    4.20    5.68
   6 -11 -28    1.36    5.83
   6  11 -28   -0.00    4.68
  -6  11  29    1.92    5.16
   6 -11 -29    0.00    6.64
   6  11 -29    1.40    5.70
  -6  11  30    0.66    3.90
   6 -11 -30   -0.00    4.71
   6  11 -30    1.13    6.00
  -6  11  31    2.92    4.71
   6 -11 -31    2.31    7.90
   6  11 -31   -0.00    4.68
  -6  11  32   -0.00    5.33
   6 -11 -32    5.40    7.33
   6  11 -32   -0.00    6.03
  -6  12   1   21.94    5.19
  -6 -12   1    9.60    7.30
   6  12  -1   26.47   10.16
  -6  12   2    0.81    2.82
  -6 -12   2   -0.00    4.45
   6  12  -2    2.80    6.13
  -6  12   3   -0.00    3.17
  -6 -12   3   -0.00    4.85
   6  12  -3   -0.00    4.90
  -6  12   4    0.13    2.44
  -6 -12   4   -0.00    4.19
   6  12  -4    1.78    4.64
  -6  12   5   16.41    5.56
   6  12  -5   20.40    8.29
  -6  12   6    2.13    3.36
  -6 -12   6   -0.00    4.40
   6  12  -6   -0.00    5.23
  -6 -12   7    2.30    4.83
   6  12  -7    3.28    5.21
  -6  12   8   -0.00    3.19
  -6 -12   8   -0.00    5.73
   6  12  -8   -0.00    5.52
  -6  12   9    6.35    4.77
  -6 -12   9    0.00    5.06
   6  12  -9    5.28    5.95
  -6  12  10    4.36    4.06
  -6 -12  10    0.88    5.37
   6  12 -10   -0.00    5.02
  -6  12  11   16.55    6.21
  -6 -12  11   13.12    7.30
   6  12 -11   19.64    8.54
  -6  12  12    3.02    4.20
  -6 -12  12    0.00    5.80
  -6  12  13    0.70    3.07
  -6 -12  13   -0.00    4.72
   6  12 -13    7.01    5.98
  -6  12  14   -0.00    4.47
  -6 -12  14    5.17    7.09
   6  12 -14   -0.00    5.00
  -6  12  15   14.80    6.35
   6  12 -15    0.00    5.79
  -6  12  16   -0.00    3.74
  -6 -12  16   -0.00    5.82
   6  12 -16    1.51    5.39
  -6  12  17    8.41    5.95
  -6 -12  17    4.11    6.49
   6  12 -17    9.85    7.45
  -6 -12  18   -0.00    4.52
  -6  12  19   -0.00    3.56
  -6 -12  19    0.00    4.17
   6  12 -19    2.91    6.10
  -6  12  20    1.49    3.81
   6 -12 -20   -0.00    5.46
  -6 -12  20   -0.00    3.76
   6  12 -20   -0.00    5.42
  -6  12  21    9.35    6.70
   6 -12 -21   11.27    8.65
  -6 -12  21    4.28    5.51
   6  12 -21    4.17    4.77
  -6  12  22   -0.00    4.88
   6 -12 -22   -0.00    5.22
   6  12 -22   -0.00    5.46
  -6  12  23    3.26    4.84
   6 -12 -23   -0.00    5.96
   6  12 -23    2.83    5.97
  -6  12  24   -0.00    5.22
   6 -12 -24   -0.00    5.07
   6  12 -24   -0.00    5.16
  -6  12  25    8.10    5.79
   6 -12 -25    4.99    6.88
   6  12 -25   10.44    7.16
  -6  12  26   -0.00    4.74
   6 -12 -26   -0.00    5.24
   6  12 -26    1.79    4.69
  -6  12  27    0.00    5.18
   6 -12 -27    6.34    7.03
   6  12 -27   -0.00    5.73
  -6  12  28    1.73    5.99
   6 -12 -28    0.00    6.56
   6  12 -28   -0.00    5.56
  -6  12  29   -0.00    5.97
   6 -12 -29    1.79    6.61
   6 -12 -30    2.24    7.06
   6 -12 -31    1.39    4.98
  -6  13   1    6.00    3.47
  -6 -13   1    3.52    6.27
   6  13  -1   -0.00    5.16
  -6  13   2    1.77    3.19
  -6 -13   2    3.52    6.49
   6  13  -2    9.27    7.27
  -6  13   3   22.66    6.13
  -6 -13   3   15.88    8.56
   6  13  -3   33.95   10.61
  -6  13   4    1.93    3.80
  -6 -13   4    0.00    4.39
   6  13  -4    0.90    4.60
  -6  13   5    5.70    3.66
  -6 -13   5    2.96    5.24
   6  13  -5    3.54    5.20
  -6  13   6   -0.00    3.39
  -6 -13   6    3.49    4.86
   6  13  -6    3.29    5.08
  -6  13   7    2.51    3.87
  -6 -13   7    8.01    6.21
   6  13  -7    3.24    6.03
  -6  13   8    0.74    3.45
  -6 -13   8   -0.00    4.92
   6  13  -8   16.96    7.48
  -6 -13   9    7.42    6.21
   6  13  -9   20.03    8.91
  -6  13  10    5.93    4.28
  -6 -13  10    8.10    7.31
   6  13 -10    1.68    5.80
  -6  13  11    0.91    3.69
  -6 -13  11    0.82    5.57
   6  13 -11   -0.00    5.33
  -6  13  12    0.00    4.09
  -6 -13  12   14.70    7.65
   6  13 -12    9.31    6.22
  -6  13  13   12.50    5.51
  -6 -13  13   -0.00    4.70
   6  13 -13    0.06    4.06
  -6  13  14    0.00    3.16
  -6 -13  14    0.93    4.16
  -6  13  15   -0.00    5.00
  -6 -13  15   -0.00    5.77
   6  13 -15    2.20    5.54
  -6  13  16   -0.00    3.27
  -6 -13  16    0.00    5.19
   6  13 -16    2.64    6.20
  -6  13  17   -0.00    4.91
  -6 -13  17    1.80    6.38
   6  13 -17   -0.00    6.33
  -6  13  18    3.64    4.54
  -6 -13  18    0.00    5.52
   6  13 -18   -0.00    5.44
  -6  13  19    4.89    4.85
  -6 -13  19   -0.00    5.30
   6  13 -19    0.00    5.22
  -6 -13  20    1.59    5.43
   6  13 -20   -0.00    5.10
  -6  13  21    1.43    4.55
  -6 -13  21   -0.00    4.70
  -6  13  22   -0.00    4.05
  -6 -13  22   -0.00    4.33
   6  13 -22   -0.00    4.94
  -6  13  23    1.83    5.54
   6  13 -23    4.71    6.05
  -6  13  24    0.00    5.02
   6  13 -24    2.82    6.04
  -6  13  25    0.50    5.48
   6 -13 -28   -0.00    7.48
   6 -13 -29    6.47    6.90
   6 -13 -30    1.54    5.81
  -6  14   1    4.67    2.84
  -6 -14   1    0.91    5.49
   6  14  -1    1.47    6.19
  -6 -14   2    2.75    6.52
   6  14  -2    6.81    7.35
  -6  14   3   -0.00    3.07
  -6 -14   3   -0.00    5.11
   6  14  -3    5.47    6.37
  -6  14   4    7.02    4.39
  -6 -14   4   12.32    6.67
   6  14  -4   10.59    6.26
  -6  14   5    8.39    4.31
  -6 -14   5    6.71    6.36
   6  14  -5    5.05    6.58
  -6  14   6    8.03    4.78
  -6 -14   6    9.09    7.21
   6  14  -6    7.59    6.59
  -6  14   7    2.01    4.22
  -6 -14   7    2.20    5.47
   6  14  -7    5.21    6.03
  -6  14   8    3.89    3.75
  -6 -14   8    4.44    6.01
   6  14  -8    6.88    6.28
  -6  14   9    1.58    4.26
  -6 -14   9    2.11    4.51
   6  14  -9    4.04    6.08
  -6  14  10    0.97    4.31
  -6 -14  10    6.03    5.96
  -6 -14  11   -0.00    4.69
   6  14 -11   -0.00    5.40
  -6  14  12    6.26    4.76
  -6 -14  12   -0.00    5.68
   6  14 -12   -0.00    5.06
  -6  14  13    5.06    4.30
  -6 -14  13    0.00    5.96
   6  14 -13    7.41    5.84
  -6  14  14   -0.00    3.17
   6  14 -14    1.57    4.91
  -6  14  15   10.04    6.22
  -6 -14  15    8.53    6.54
   6  14 -15    0.00    4.93
  -6  14  16    6.80    4.59
  -6 -14  16    4.55    5.47
  -6  14  17    0.00    4.19
  -6 -14  17    2.49    5.98
  -6  14  18    1.31    3.37
  -6 -14  18   -0.00    5.40
   6  14 -18    2.15    5.64
  -6  14  19    2.75    5.22
   6  14 -19    0.00    4.89
  -6  14  20    2.44    4.26
  -6  14  21   -0.00    4.13
  -6  15   1   -0.00    2.10
  -6 -15   1   -0.00    5.59
   6  15  -1   -0.00    5.52
  -6  15   2    7.31    3.44
  -6 -15   2    1.63    5.02
   6  15  -2    8.27    7.03
  -6 -15   3    1.83    5.76
   6  15  -3    4.15    6.04
  -6  15   4   -0.00    3.49
  -6 -15   4   -0.00    5.89
   6  15  -4    4.19    6.27
  -6  15   5   -0.00    3.52
  -6 -15   5    1.61    4.83
   6  15  -5    3.28    5.68
  -6  15   6    0.20    3.32
  -6 -15   6    0.09    4.58
   6  15  -6   -0.00    5.24
  -6  15   7    7.75    4.71
  -6 -15   7    3.16    5.55
   6  15  -7    0.00    4.86
  -6  15   8    6.15    4.58
  -6 -15   8    0.00    4.61
   6  15  -8   -0.00    5.36
  -6  15   9   -0.00    4.02
  -6 -15   9   -0.00    5.16
   6  15  -9   -0.00    4.95
  -6  15  10    0.48    4.02
  -6 -15  10    0.00    4.86
   6  15 -10   -0.00    4.54
  -6  15  11   -0.00    4.46
  -6 -15  11   -0.00    4.04
   6  15 -11   -0.00    5.65
  -6 -15  12    3.73    5.44
   6  15 -12   17.23    7.91
  -6  15  13    2.59    4.61
  -6 -15  13    1.94    4.93
   6  15 -13    8.67    6.61
  -6  15  14    3.69    4.95
   6  15 -14    0.55    4.91
  -6  15  15    2.52    4.77
   6  15 -15    0.79    5.28
  -6  15  16   -0.00    5.23
   6  15 -16    0.00    4.96
  -6  15  17    1.73    3.74
   6  15 -17    0.86    4.49
  -6  16   1    7.68    3.43
  -6 -16   1   -0.00    6.10
   6  16  -1    3.54    6.79
  -6  16   2    0.28    2.57
  -6 -16   2    6.72    7.34
   6  16  -2   -0.00    6.33
  -6  16   3    1.47    2.56
  -6 -16   3   -0.00    5.48
  -6  16   4   -0.00    3.01
  -6 -16   4   -0.00    6.12
   6  16  -4   -0.00    6.18
  -6  16   5   -0.00    2.97
  -6 -16   5   11.20    7.85
   6  16  -5   -0.00    5.82
  -6  16   6   -0.00    3.79
  -6 -16   6    1.13    5.77
   6  16  -6    1.73    5.84
  -6  16   7    5.76    3.99
  -6 -16   7   -0.00    5.14
   6  16  -7    3.86    6.47
  -6  16   8    2.64    4.28
  -6 -16   8    0.00    5.40
  -6  16   9   -0.00    3.70
   6  16  -9    0.72    4.58
  -6  16  10    0.56    3.78
   6  16 -10   -0.00    5.76
  -6  16  11   -0.00    5.46
   6  16 -11    2.76    5.30
  -6  16  12    2.04    4.33
   6  16 -12    1.58    4.83
   6  16 -13    0.81    4.76
  -6  17   1    2.23    2.75
  -6 -17   1   -0.00    5.75
   6  17  -1    0.27    4.94
  -6  17   2    1.20    2.57
  -6 -17   2    2.26    4.68
   6  17  -2   -0.00    5.17
  -6  17   3   -0.00    2.01
  -6 -17   3   -0.00    5.06
   6  17  -3    2.15    6.57
   6  17  -4    5.86    5.82
  -6  17   5   -0.00    3.33
   6  17  -5   -0.00    5.22
  -5   0   1    4.29    4.13
  -5   0   1   -0.00    3.07
   5   0  -1    0.16    3.05
   5   0  -1    0.00    3.46
   5   0  -1    0.91    3.01
  -5   0   2    0.51    2.83
  -5   0   2   -0.00    3.37
   5   0  -2   -0.00    3.62
   5   0  -2    1.87    3.24
  -5   0   3   82.59   10.87
  -5   0   3   75.87   11.39
   5   0  -3   78.14   10.74
  -5   0   4    1.89    3.61
   5   0  -4    1.27    3.67
   5   0  -4    0.00    3.25
  -5   0   5 2155.23  164.45
  -5   0   5 1972.21  164.23
   5   0  -5 2023.12  163.65
  -5   0   6    0.00    3.96
  -5   0   6    0.65    3.97
   5   0  -6   -0.00    3.66
   5   0  -6    4.19    4.35
  -5   0   7   62.17   10.58
  -5   0   7   82.15   12.27
   5   0  -7   64.64   11.15
   5   0  -7   92.77   11.32
  -5   0   8   -0.00    4.17
  -5   0   8   -0.00    4.49
   5   0  -8   -0.00    4.12
   5   0  -8   -0.00    3.33
  -5   0   9  447.53   40.23
  -5   0   9  487.61   41.70
   5   0  -9  372.77   39.38
   5   0  -9  427.57   39.51
  -5   0  10    0.91    3.74
  -5   0  10   -0.00    4.00
   5   0 -10   -0.00    3.66
   5   0 -10    2.62    3.36
  -5   0  11   25.97    7.32
  -5   0  11   39.10    8.87
   5   0 -11   26.94    7.05
   5   0 -11   32.16    7.23
  -5   0  12    2.44    3.66
  -5   0  12   -0.00    3.87
   5   0 -12   -0.00    3.50
   5   0 -12   -0.00    3.41
  -5   0  13    4.42    4.41
  -5   0  13    7.46    4.84
   5   0 -13    6.25    4.90
   5   0 -13    2.54    3.98
  -5   0  14    1.48    3.88
   5   0 -14    0.63    3.48
   5   0 -14   -0.00    3.53
  -5   0  15  123.00   17.71
   5   0 -15  118.72   17.15
   5   0 -15  125.27   16.45
  -5   0  16   -0.00    4.18
   5   0 -16   -0.00    3.73
   5   0 -16    1.48    3.08
  -5   0  17   77.28   13.66
   5   0 -17   75.67   12.53
  -5   0  18    0.00    4.26
   5   0 -18    0.72    3.44
  -5   0  19  119.06   18.04
   5   0 -19  102.24   15.63
  -5   0  20   -0.00    5.02
  -5   0  21  126.28   19.59
   5   0 -21  137.32   20.04
  -5   0  22   -0.00    5.46
   5   0 -22   -0.00    4.85
   5   0 -23    0.16    5.03
   5   0 -24    5.23    6.23
  -5   0  25   12.33    6.43
   5   0 -25    9.04    6.74
  -5   0  26   -0.00    5.01
   5   0 -26   -0.00    6.68
  -5   0  27   12.07    7.87
   5   0 -27   15.86    8.18
   5   0 -28    0.00    4.97
   5   0 -29    0.76    5.43
   5   0 -30   -0.00    5.85
   5   0 -31   25.15   10.72
   5   0 -32    0.43    5.86
   5   0 -33    0.01    4.59
   5   0 -34   -0.00    5.37
   5   0 -35    4.42    7.42
   5   0 -36   -0.00    5.75
   5   0 -37   17.18    9.25
   5   0 -38    3.40    5.84
   5   0 -39   -0.00    6.63
  -5   1   1  413.92   37.57
  -5   1   1  411.95   38.17
   5  -1  -1  417.90   38.06
   5  -1  -1  482.81   38.31
  -5  -1   1  386.12   38.84
  -5  -1   1  447.69   39.23
  -5  -1   1  463.23   39.96
   5   1  -1  398.19   38.98
   5   1  -1  431.42   39.37
   5   1  -1  467.69   39.40
  -5   1   2    2.24    3.15
  -5   1   2    1.68    3.00
   5  -1  -2    5.28    3.82
   5  -1  -2    1.64    2.85
  -5  -1   2    4.12    4.09
  -5  -1   2    1.16    3.63
   5   1  -2    3.24    3.94
   5   1  -2    0.00    3.45
  -5   1   3  430.47   39.94
  -5   1   3  464.43   40.90
   5  -1  -3  474.37   40.91
   5  -1  -3  526.18   40.78
  -5  -1   3  422.65   40.45
  -5  -1   3  425.64   41.47
   5   1  -3  429.61   41.04
   5   1  -3  478.24   41.42
  -5   1   4    9.39    3.99
   5  -1  -4    5.46    4.19
   5  -1  -4    8.25    3.76
  -5  -1   4    9.91    4.58
  -5  -1   4    5.20    4.05
   5   1  -4   11.25    4.97
   5   1  -4    0.00    3.70
  -5   1   5  103.27   12.62
  -5   1   5   97.28   12.69
   5  -1  -5   76.84   11.90
   5  -1  -5  103.11   12.10
  -5  -1   5   94.31   12.62
  -5  -1   5   92.91   13.21
   5   1  -5   85.97   12.87
   5   1  -5  108.55   13.35
  -5   1   6  447.44   41.89
  -5   1   6  435.62   42.26
   5  -1  -6  528.55   43.40
   5  -1  -6  454.15   41.64
  -5  -1   6  530.24   43.35
  -5  -1   6  493.25   43.91
   5   1  -6  429.25   42.73
  -5   1   7  544.21   48.85
  -5   1   7  510.11   49.05
   5  -1  -7  479.01   48.34
   5  -1  -7  575.72   48.67
  -5  -1   7  690.15   50.57
  -5  -1   7  580.37   50.74
   5   1  -7  532.56   49.51
   5   1  -7  551.84   49.61
  -5   1   8   -0.00    3.92
  -5   1   8    1.51    3.65
   5  -1  -8    2.79    4.59
   5  -1  -8   -0.00    3.61
  -5  -1   8    0.00    3.37
  -5  -1   8   -0.00    3.94
   5   1  -8    0.43    4.01
   5   1  -8    1.30    3.87
  -5   1   9   31.44    8.15
  -5   1   9   42.92    8.73
   5  -1  -9   32.88    7.79
   5  -1  -9   49.62    8.53
  -5  -1   9   44.64    8.54
  -5  -1   9   31.74    8.30
   5   1  -9   42.65    8.70
   5   1  -9   50.04    8.82
  -5   1  10    2.94    4.97
  -5   1  10    4.18    3.70
   5  -1 -10    0.00    4.67
   5  -1 -10    0.00    3.94
  -5  -1  10   -0.00    4.46
  -5  -1  10    0.00    3.68
   5   1 -10    0.00    3.57
   5   1 -10    0.00    2.86
  -5   1  11  201.13   21.93
  -5   1  11  189.14   21.33
   5  -1 -11  154.66   19.97
   5  -1 -11  191.66   20.33
  -5  -1  11  179.49   20.94
  -5  -1  11  174.35   21.23
   5   1 -11  190.39   21.57
   5   1 -11  161.70   19.88
  -5   1  12   20.57    7.30
  -5   1  12   10.59    6.13
   5  -1 -12    6.58    4.94
   5  -1 -12   17.29    5.39
  -5  -1  12   22.82    6.83
  -5  -1  12   15.90    6.35
   5   1 -12   15.00    6.56
   5   1 -12   12.79    5.61
  -5   1  13  363.67   34.82
   5  -1 -13  334.80   34.00
   5  -1 -13  324.48   32.29
  -5  -1  13  306.43   32.78
  -5  -1  13  297.35   33.40
   5   1 -13  348.13   34.33
   5   1 -13  332.57   33.27
  -5   1  14    2.30    3.88
   5  -1 -14    1.86    3.98
   5  -1 -14    5.68    4.06
  -5  -1  14   -0.00    4.25
   5   1 -14    2.13    3.84
  -5   1  15   37.85    8.47
   5  -1 -15   32.42    8.17
   5  -1 -15   22.51    6.87
  -5  -1  15   37.62    9.02
   5   1 -15   20.60    7.55
   5   1 -15   27.99    7.71
  -5   1  16    0.00    3.44
   5  -1 -16    0.00    3.82
   5  -1 -16    0.68    3.28
  -5  -1  16    0.00    3.69
   5   1 -16    2.85    4.52
   5   1 -16    0.00    3.71
  -5   1  17   23.41    7.58
   5  -1 -17   29.08    8.24
  -5  -1  17   35.67    9.58
   5   1 -17   28.92    8.61
   5   1 -17   30.62    7.91
  -5   1  18    3.78    3.87
  -5  -1  18    0.00    4.92
  -5   1  19  134.69   18.68
  -5  -1  19  104.49   17.74
   5   1 -19  127.93   17.75
  -5   1  20   -0.00    3.42
  -5  -1  20    8.35    6.56
   5   1 -20    3.26    4.26
  -5   1  21    8.72    5.65
   5  -1 -21    9.97    6.92
  -5  -1  21   -0.00    4.36
   5   1 -21    0.59    4.75
   5   1 -21    0.06    3.48
  -5   1  22    5.35    5.27
   5  -1 -22   -0.00    5.73
  -5  -1  22   -0.00    5.05
  -5   1  23   43.52   10.92
   5  -1 -23   27.54   10.56
  -5  -1  23   33.40   10.27
   5   1 -23   46.15   11.39
  -5   1  24    0.00    4.96
   5  -1 -24    2.51    6.54
  -5  -1  24    5.39    6.02
   5   1 -24    0.00    5.11
  -5   1  25    0.00    5.20
   5  -1 -25   10.78    6.73
  -5  -1  25   12.41    7.97
   5   1 -25    5.12    6.77
  -5   1  26    0.00    4.90
   5  -1 -26    4.48    6.53
  -5  -1  26    3.86    6.24
   5   1 -26    1.06    4.79
  -5   1  27   36.21   10.50
   5  -1 -27   11.54    8.79
   5   1 -27   48.17   11.91
  -5   1  28    0.00    4.89
   5  -1 -28    4.16    6.77
   5   1 -28    4.88    6.14
   5  -1 -29   11.35    8.14
   5   1 -29   12.93    8.07
   5  -1 -30   -0.00    4.73
   5   1 -30   -0.00    5.74
   5  -1 -31    0.83    6.07
   5   1 -31   -0.00    5.32
   5  -1 -32    2.32    6.71
   5   1 -32    4.13    5.84
   5  -1 -33   29.14   10.70
   5   1 -33   20.16    9.19
   5  -1 -34   -0.00    5.97
   5   1 -34   -0.00    6.55
   5  -1 -35   12.76    7.27
   5   1 -35   -0.00    4.88
   5  -1 -36   -0.00    6.65
   5   1 -36    3.53    6.82
   5  -1 -37    3.29    7.54
   5   1 -37    3.89    5.30
   5  -1 -38   -0.00    7.03
   5   1 -38   -0.00    6.58
   5  -1 -39    3.92    5.18
   5   1 -39    4.29    8.70
  -5   2   1    9.64    3.98
  -5   2   1    4.80    3.80
   5  -2  -1    4.99    3.94
   5  -2  -1   10.89    3.73
   5  -2  -1    5.38    2.76
  -5  -2   1    8.46    5.18
  -5  -2   1    5.80    4.48
  -5  -2   1   12.73    5.76
   5   2  -1    3.56    4.78
   5   2  -1    5.90    3.91
   5   2  -1   13.04    5.36
  -5   2   2   15.27    4.13
  -5   2   2   14.31    4.80
   5  -2  -2    6.79    3.43
   5  -2  -2   14.15    4.07
  -5  -2   2   12.67    5.68
  -5  -2   2   13.43    5.33
  -5  -2   2    8.81    5.02
   5   2  -2   12.11    5.47
   5   2  -2    9.33    4.93
  -5   2   3  198.27   19.50
  -5   2   3  188.97   19.70
   5  -2  -3  149.22   18.62
   5  -2  -3  186.56   18.63
  -5  -2   3  212.11   21.34
  -5  -2   3  195.05   21.52
   5   2  -3  193.17   21.42
   5   2  -3  243.75   22.27
  -5   2   4   66.11    9.62
  -5   2   4   83.60   10.40
   5  -2  -4   49.27    8.69
   5  -2  -4   61.36    8.45
  -5  -2   4   59.25    9.73
  -5  -2   4   46.49    9.76
   5   2  -4   69.76   10.76
   5   2  -4   49.89    9.49
  -5   2   5  549.23   47.34
  -5   2   5  547.06   47.60
   5  -2  -5  486.75   46.76
   5  -2  -5  580.36   46.77
  -5  -2   5  521.07   47.70
  -5  -2   5  500.33   48.69
   5   2  -5  553.23   49.13
   5   2  -5  583.65   49.09
  -5   2   6    3.83    3.66
  -5   2   6    6.94    4.51
   5  -2  -6    2.11    3.47
   5  -2  -6    4.37    3.73
  -5  -2   6    5.34    4.30
   5   2  -6    9.52    5.71
   5   2  -6    3.54    4.72
  -5   2   7   52.83    8.92
  -5   2   7   38.90    8.10
   5  -2  -7   51.43    9.01
   5  -2  -7   50.81    8.16
  -5  -2   7   60.85    9.69
  -5  -2   7   54.96    9.97
   5   2  -7   53.13    9.82
   5   2  -7   45.29    9.27
  -5   2   8    8.01    5.05
  -5   2   8    3.88    3.68
   5  -2  -8   11.56    4.87
   5  -2  -8   12.32    4.38
  -5  -2   8   12.68    5.75
  -5  -2   8    8.95    5.76
   5   2  -8   15.76    6.17
   5   2  -8    9.42    4.97
  -5   2   9  543.32   48.83
   5  -2  -9  536.06   49.19
   5  -2  -9  600.84   48.74
  -5  -2   9  530.41   48.76
  -5  -2   9  484.36   49.78
   5   2  -9  583.49   50.53
  -5   2  10    1.12    3.96
  -5   2  10    0.00    3.31
   5  -2 -10    0.00    4.12
   5  -2 -10    2.04    2.81
  -5  -2  10    0.00    3.90
  -5  -2  10    3.55    4.74
   5   2 -10   -0.00    3.66
   5   2 -10    0.00    2.93
  -5   2  11    3.78    4.51
  -5   2  11    9.89    4.88
   5  -2 -11    9.31    5.18
  -5  -2  11    4.79    5.07
  -5  -2  11   13.88    6.10
   5   2 -11   12.45    6.51
   5   2 -11   13.26    5.68
  -5   2  12   59.00   10.58
  -5   2  12   62.54   10.67
   5  -2 -12   47.40   10.27
   5  -2 -12   81.54   11.08
  -5  -2  12   64.55   11.33
  -5  -2  12   56.82   11.09
   5   2 -12   62.11   11.75
   5   2 -12   38.80    9.16
  -5   2  13   60.86   10.94
  -5   2  13   48.98    9.83
   5  -2 -13   49.00   10.39
   5  -2 -13   46.94    9.04
  -5  -2  13   43.50   10.08
   5   2 -13   47.89   10.23
   5   2 -13   55.68    9.89
  -5   2  14   35.83    8.57
   5  -2 -14   24.55    7.80
   5  -2 -14   23.18    6.40
  -5  -2  14   37.44    9.21
   5   2 -14   37.54    9.01
   5   2 -14   28.70    7.35
  -5   2  15  288.56   31.22
   5  -2 -15  294.20   31.93
  -5  -2  15  268.55   31.30
   5   2 -15  319.81   32.29
   5   2 -15  289.69   30.79
  -5   2  16    5.71    5.03
   5  -2 -16    0.00    4.68
  -5  -2  16    7.09    4.56
   5   2 -16    4.59    4.57
   5   2 -16    6.72    5.28
  -5   2  17    4.18    5.07
   5  -2 -17    0.00    5.15
  -5  -2  17    5.12    5.04
   5   2 -17    0.00    4.31
   5   2 -17    1.40    3.84
  -5   2  18    0.00    3.86
  -5  -2  18    0.09    3.32
   5   2 -18    3.28    4.42
  -5   2  19   85.41   14.75
  -5  -2  19   90.20   15.39
   5   2 -19   75.14   13.29
  -5  -2  20   56.12   12.40
   5   2 -20   51.94   10.95
   5  -2 -21    7.51    6.68
  -5  -2  21    3.45    5.81
   5   2 -21    0.00    4.13
   5   2 -21    0.00    3.95
   5  -2 -22    9.73    6.34
  -5  -2  22    6.41    6.20
   5   2 -22    8.64    6.37
   5   2 -22   11.35    5.94
   5  -2 -23   19.07    7.19
  -5  -2  23   10.04    6.67
   5   2 -23    9.82    6.29
   5   2 -23    9.85    6.29
  -5   2  24   -0.00    4.73
   5  -2 -24    0.19    4.07
  -5  -2  24    4.63    5.48
   5   2 -24    8.87    6.55
  -5   2  25   75.78   15.73
   5  -2 -25   47.27   13.34
   5   2 -25   81.63   14.98
   5  -2 -26    0.40    4.58
   5   2 -26   -0.00    4.52
   5  -2 -27   27.36   11.34
   5   2 -27   46.03   11.83
   5  -2 -28   -0.00    6.74
   5   2 -28    2.69    5.95
   5  -2 -29    8.69    8.37
   5   2 -29   36.38   10.98
   5  -2 -30    5.45    7.81
   5   2 -30    5.94    6.63
   5  -2 -31   18.70    9.19
   5   2 -31   54.64   13.12
   5  -2 -32   -0.00    5.18
   5  -2 -33    9.83    8.38
   5  -2 -34   -0.00    6.08
   5  -2 -35    9.97    7.69
   5  -2 -36    3.03    7.17
   5  -2 -37   -0.00    7.30
   5  -2 -38   -0.00    6.61
  -5   3   1  257.77   24.24
   5  -3  -1  261.22   24.55
   5  -3  -1  252.26   23.72
   5  -3  -1  264.00   23.33
  -5  -3   1  229.80   26.90
  -5  -3   1  279.96   27.01
  -5  -3   1  299.46   28.39
   5   3  -1  257.00   27.51
   5   3  -1  292.91   28.25
   5   3  -1  280.54   27.71
  -5   3   2   62.19    8.18
  -5   3   2   53.41    7.78
   5  -3  -2   53.61    7.65
   5  -3  -2   37.51    6.28
  -5  -3   2   64.63   10.71
  -5  -3   2   44.78    8.83
  -5  -3   2   47.40    9.83
   5   3  -2   51.81    9.91
   5   3  -2   40.68    8.63
   5   3  -2   38.24    8.57
  -5   3   3   96.70   11.58
   5  -3  -3  108.26   11.95
  -5  -3   3  105.71   14.06
  -5  -3   3   68.49   12.03
  -5  -3   3   73.16   12.41
   5   3  -3   80.29   13.00
   5   3  -3  112.43   14.03
  -5   3   4    1.95    3.47
  -5   3   4    0.00    2.96
   5  -3  -4    1.27    3.31
   5  -3  -4    2.14    2.55
  -5  -3   4    0.26    4.41
  -5  -3   4    1.46    4.60
   5   3  -4   -0.00    4.15
   5   3  -4   -0.00    3.84
  -5   3   5  184.48   18.63
  -5   3   5  146.20   17.02
   5  -3  -5  173.39   17.66
   5  -3  -5  160.37   16.75
  -5  -3   5  150.28   18.30
  -5  -3   5  151.84   19.39
   5   3  -5  154.92   19.11
   5   3  -5  176.81   19.69
  -5   3   6  188.68   19.81
  -5   3   6  158.61   18.07
   5  -3  -6  163.01   18.26
  -5  -3   6  158.27   18.94
  -5  -3   6  192.00   21.41
   5   3  -6  160.67   20.16
   5   3  -6  166.11   19.74
  -5   3   7   61.84   10.44
  -5   3   7   73.44   10.42
   5  -3  -7   58.73    9.84
   5  -3  -7   58.78    9.08
  -5  -3   7   67.54   10.75
  -5  -3   7   77.01   12.32
   5   3  -7   57.53   10.68
   5   3  -7   71.61   11.50
  -5   3   8   80.36   11.88
  -5   3   8   79.93   11.82
   5  -3  -8   98.80   12.84
   5  -3  -8   78.42   10.73
  -5  -3   8   75.78   11.95
  -5  -3   8   66.94   12.50
   5   3  -8   78.63   12.58
   5   3  -8   85.34   12.88
  -5   3   9   61.18   10.90
  -5   3   9   52.42   10.00
   5  -3  -9   81.90   11.78
   5  -3  -9   75.61   10.48
  -5  -3   9  101.45   13.02
  -5  -3   9   45.96   10.40
   5   3  -9   71.02   11.79
   5   3  -9   76.97   11.94
  -5   3  10   11.95    5.73
  -5   3  10   14.83    5.33
   5  -3 -10   27.94    7.29
   5  -3 -10   20.07    5.23
  -5  -3  10    9.58    4.74
  -5  -3  10    6.17    4.55
   5   3 -10   14.04    5.94
   5   3 -10   18.11    6.25
  -5   3  11    2.74    4.39
  -5   3  11    0.00    3.67
   5  -3 -11    1.05    4.47
   5  -3 -11    0.00    2.86
  -5  -3  11    1.78    4.25
  -5  -3  11    2.75    4.78
   5   3 -11    0.00    4.13
   5   3 -11    0.81    3.34
  -5   3  12   22.38    6.59
  -5   3  12   14.08    5.95
   5  -3 -12   33.42    8.25
   5  -3 -12   30.49    6.37
  -5  -3  12   21.76    7.20
   5   3 -12   19.99    6.84
   5   3 -12   25.93    7.54
  -5   3  13  187.98   21.15
  -5   3  13  160.99   19.81
  -5  -3  13  177.15   21.82
   5   3 -13  143.76   19.68
   5   3 -13  146.87   19.63
  -5   3  14   23.84    7.08
   5  -3 -14   17.40    7.02
  -5  -3  14   15.75    6.75
   5   3 -14   15.05    6.04
   5   3 -14   12.93    6.04
  -5   3  15   14.54    6.12
   5  -3 -15   18.41    6.64
  -5  -3  15    6.36    5.27
   5   3 -15   10.47    5.76
   5   3 -15   11.14    5.20
  -5   3  16   33.11    9.14
   5  -3 -16   31.27    9.33
  -5  -3  16   28.49    8.63
   5   3 -16   49.03   10.46
   5   3 -16   36.87    8.68
  -5   3  17   79.73   13.04
   5  -3 -17   57.85   12.69
  -5  -3  17   56.63   12.11
   5   3 -17   59.35   12.09
  -5   3  18   19.76    7.36
  -5  -3  18   19.01    7.56
   5   3 -18    3.64    4.70
  -5   3  19    5.96    5.32
  -5  -3  19    3.17    5.32
   5   3 -19    0.73    3.37
  -5   3  20    0.00    4.54
   5  -3 -20   -0.00    3.95
  -5  -3  20   -0.00    4.32
   5   3 -20    0.00    4.45
   5   3 -20   -0.00    4.61
  -5   3  21   33.18   10.03
   5  -3 -21   61.96   13.23
  -5  -3  21   35.22   10.38
   5   3 -21   47.76   11.40
   5   3 -21   41.03   10.12
  -5   3  22   60.79   13.33
   5  -3 -22   52.35   13.19
  -5  -3  22   69.26   14.40
   5   3 -22   81.59   13.86
   5   3 -22   55.77   12.13
   5  -3 -23   48.56   12.97
  -5  -3  23   70.27   14.83
   5   3 -23   65.95   13.50
   5   3 -23   92.88   15.09
   5  -3 -24    2.94    6.29
   5   3 -24    4.78    4.66
   5  -3 -25    3.46    6.42
   5   3 -25    0.00    4.53
   5  -3 -26    0.78    6.54
   5   3 -26    0.00    5.32
   5  -3 -27   26.19   10.73
   5   3 -27   17.16    8.73
  -5   3  28    2.53    4.46
   5  -3 -28    2.33    7.31
   5   3 -28    5.14    6.83
  -5   3  29   34.30   10.97
   5  -3 -29    0.64    6.34
   5   3 -29   16.24    7.64
  -5   3  30    1.44    5.72
   5  -3 -30   -0.00    6.42
   5   3 -30   -0.00    6.20
   5  -3 -31    0.60    6.31
   5   3 -31    0.87    6.54
   5  -3 -32   12.05    8.85
   5   3 -32    6.83    6.45
   5  -3 -33   17.23    8.56
   5   3 -33    7.56    7.58
   5  -3 -34   -0.00    5.59
   5   3 -34    2.62    4.33
   5  -3 -35    4.55    6.40
   5   3 -35   -0.00    5.98
   5  -3 -36    1.51    7.45
   5   3 -36   -0.00    5.95
   5  -3 -37    6.75    7.01
   5   3 -37   15.92    8.08
   5  -3 -38    0.02    7.00
   5   3 -38   -0.00    5.38
   5   3 -39    4.20    6.59
  -5   4   1   70.26    9.24
  -5   4   1   64.33    8.64
   5  -4  -1   71.63    9.06
   5  -4  -1   66.42    8.05
   5  -4  -1   88.71    8.36
  -5  -4   1   80.62   12.37
  -5  -4   1   92.42   12.23
  -5  -4   1   48.98   10.92
   5   4  -1  102.52   13.71
   5   4  -1   64.10   11.67
   5   4  -1   78.87   11.98
  -5   4   2   12.82    4.30
  -5   4   2   13.34    3.93
   5  -4  -2   11.35    4.05
   5  -4  -2    8.97    3.00
  -5  -4   2    4.11    4.78
  -5  -4   2    6.29    4.18
  -5  -4   2   12.98    6.00
   5   4  -2   11.21    5.78
   5   4  -2   12.32    5.08
   5   4  -2    4.23    4.61
  -5   4   3   30.05    6.38
   5  -4  -3   40.25    6.74
  -5  -4   3   26.12    8.00
  -5  -4   3   35.96    8.00
  -5  -4   3   43.81    9.25
   5   4  -3   40.64    9.45
   5   4  -3   31.02    8.36
  -5   4   4   47.38    8.38
  -5   4   4   41.25    7.60
[truncated: 816,527 more chars]
