# Supplementary material for: LED-pump-X-ray-multiprobe crystallography for sub-second timescales
Source: Commun Chem. 2022 Aug 26;5:102. doi: 10.1038/s42004-022-00716-1 (PMC9814726; doi:10.1038/s42004-022-00716-1)
Supplement: Supplementary file 10 — Supplementary Data 1 [file 42004_2022_716_MOESM10_ESM.zip › CIFs/8s_260K/260K_8s_t16_decay.cif]

data_global

# SUBMISSION DETAILS
 
_publ_contact_author_name       'Hatcher, Lauren'
_publ_contact_author_address
;
School of Chemistry
Cardiff University
Main Building
Park Place 
Cardiff
CF10 3AT
United Kingdom
;
_publ_contact_author_email       'HatcherL1@cardiff.ac.uk'
_publ_requested_category          FM
_publ_section_comment
; 
?
;
_publ_section_references
;
Diamond General Data Aquisition (GDA) software: http://www.opengda.org/

XIA2: Winter, G. (2010) J. Appl. Cryst. 43, 186-190.
POINTLESS: Evans, P. (2006) Acta Cryst. D62, 72-82.
AIMLESS: Evans, P. R. and Murshudov, G. N. (2013) Acta Cryst. D69, 1204-1214.
DIALS: Winter, G., et al. Acta Cryst. (2018) D74, 85-97.
CCP4: Winn, M. D. et al. (2011) Acta Cryst. D67, 235-242.
   
SHELXL: Sheldrick G. M. (2015). Acta Cryst. C71, 3-8.
SHELXT:	Sheldrick, G. M. (2015). Acta Cryst. A71, 3-8.
 
OLEX2: Dolomanov, O.V.; Bourhis, L.J.; Gildea, R.J.; Howard, J.A.K.; Puschmann,
 H., OLEX2: A complete structure solution, refinement and analysis program 
 (2009). J. Appl. Cryst., 42, 339-341.

MERCURY: Macrae, C. F., Bruno, I. J., Chisholm, J. A., Edgington,
P. R., McCabe, P., Pidcock, E., Rodriguez-Monge, L., Taylor, R.,
van de Streek, J. & Wood, P. A. (2008). J. Appl. Cryst. 41, 466-470.
;

####
 
data_260K_8s_t16_decay
 
_audit_creation_method            'SHELXL-2018/3'
_shelx_SHELXL_version_number      '2018/3'
_chemical_name_systematic         
;
Nitro-(N,N,N',N'-tetrabutyldiethylenetriamine)palladium(II)
tetraphenylborate, tetrahydrofuran solvate
;
_chemical_name_common             ?
_chemical_melting_point           ?
_chemical_formula_moiety          
;
C20 H45 N4 O2 Pd, C24 H20 B, C4 H8 O
;
_chemical_formula_sum            'C48 H73 B N4 O3 Pd' 
_chemical_formula_weight          871.31

loop_
 _atom_type_symbol
 _atom_type_description
 _atom_type_scat_dispersion_real
 _atom_type_scat_dispersion_imag
 _atom_type_scat_source
 'C'  'C'   0.0010   0.0010
 'International Tables Vol C Tables 4.2.6.8 and 6.1.1.4'
 'H'  'H'   0.0000   0.0000
 'International Tables Vol C Tables 4.2.6.8 and 6.1.1.4'
 'B'  'B'   0.0000   0.0000
 'International Tables Vol C Tables 4.2.6.8 and 6.1.1.4'
 'N'  'N'   0.0030   0.0020
 'International Tables Vol C Tables 4.2.6.8 and 6.1.1.4'
 'O'  'O'   0.0050   0.0030
 'International Tables Vol C Tables 4.2.6.8 and 6.1.1.4'
 'Pd'  'Pd'  -2.5040   0.6150
 'International Tables Vol C Tables 4.2.6.8 and 6.1.1.4'
 
_space_group_crystal_system       monoclinic
_space_group_IT_number            14
_space_group_name_H-M_alt         'P 21/n'
_space_group_name_Hall            '-P 2yn'
 
_shelx_space_group_comment
;
The symmetry employed for this shelxl refinement is uniquely defined
by the following loop, which should always be used as a source of
symmetry information in preference to the above space-group names.
They are only intended as comments.
;
 
loop_
 _space_group_symop_operation_xyz
 'x, y, z'
 '-x+1/2, y+1/2, -z+1/2'
 '-x, -y, -z'
 'x-1/2, -y-1/2, z-1/2'
 
_cell_length_a                    11.6826(6)
_cell_length_b                    13.5915(7)
_cell_length_c                    30.2338(15)
_cell_angle_alpha                 90
_cell_angle_beta                  93.144(5)
_cell_angle_gamma                 90
_cell_volume                      4793.4(4)
_cell_formula_units_Z             4
_cell_measurement_temperature     260(2)
_cell_measurement_reflns_used     8186
_cell_measurement_theta_max       18.2736743878
_cell_measurement_theta_min       1.24096856002
 
_exptl_crystal_description        Plate
_exptl_crystal_colour             Yellow
_exptl_crystal_density_meas       ?
_exptl_crystal_density_method     ?
_exptl_crystal_density_diffrn     1.207          
_exptl_crystal_F_000              1856
_exptl_transmission_factor_min    ?
_exptl_transmission_factor_max    ?
_exptl_crystal_size_max           0.100
_exptl_crystal_size_mid           0.100
_exptl_crystal_size_min           0.050
_exptl_absorpt_coefficient_mu     0.201
_shelx_estimated_absorpt_T_min    0.980
_shelx_estimated_absorpt_T_max    0.990
_exptl_absorpt_correction_T_min   0.996538161607
_exptl_absorpt_correction_T_max   1.0
_exptl_absorpt_correction_type    empirical
_exptl_absorpt_process_details    
;
CCP4 7.0.048: AIMLESS, version 0.5.32 : 29/03/17
Scaling & analysis of unmerged intensities, absorption correction using spherical harmonics
;
_exptl_absorpt_special_details    ?
_diffrn_ambient_temperature       260(2)
_diffrn_radiation_wavelength      0.534
_diffrn_measurement_device_type   'Photon counting pixel array'
_diffrn_radiation_type            Synchrotron
_diffrn_measurement_method        'shutterless scans'
_diffrn_radiation_source          'Diamond Light Source Beamline I19-2'
_diffrn_radiation_monochromator   'Silicon 111'
_diffrn_detector_area_resol_mean  ?
_diffrn_reflns_number             32756
_diffrn_reflns_av_unetI/netI      0.1096
_diffrn_reflns_av_R_equivalents   0.0855
_diffrn_reflns_limit_h_min        -14
_diffrn_reflns_limit_h_max        14
_diffrn_reflns_limit_k_min        -16
_diffrn_reflns_limit_k_max        16
_diffrn_reflns_limit_l_min        -33
_diffrn_reflns_limit_l_max        37
_diffrn_reflns_theta_min          1.234
_diffrn_reflns_theta_max          19.496
_diffrn_reflns_theta_full         18.687
_diffrn_measured_fraction_theta_max   0.990
_diffrn_measured_fraction_theta_full  0.991
_diffrn_reflns_Laue_measured_fraction_max    0.990
_diffrn_reflns_Laue_measured_fraction_full   0.991
_diffrn_reflns_point_group_measured_fraction_max   0.990
_diffrn_reflns_point_group_measured_fraction_full  0.991
_reflns_number_total              9711
_reflns_number_gt                 4246
_reflns_threshold_expression      'I > 2\s(I)'
_reflns_Friedel_coverage          0.000
_reflns_Friedel_fraction_max      .
_reflns_Friedel_fraction_full     .
 
_reflns_special_details
;
 Reflections were merged by SHELXL according to the crystal
 class for the calculation of statistics and refinement.
 
 _reflns_Friedel_fraction is defined as the number of unique
 Friedel pairs measured divided by the number that would be
 possible theoretically, ignoring centric projections and
 systematic absences.
;
 
_computing_data_collection        'Diamond GDA (http://www.opengda.org/)'
_computing_cell_refinement        'DIALS (Winter, 2018)'
_computing_data_reduction         'XIA2 (Winter 2010)'
_computing_structure_solution     'SHELXT (Sheldrick, 2015)'
_computing_structure_refinement   'SHELXL (Sheldrick, 2015)'
_computing_molecular_graphics     'OLEX2 (Dolomanov et al., 2009)'
_computing_publication_material   'MERCURY (Macrae et al., 2008)'
_refine_special_details           ?
_refine_ls_structure_factor_coef  Fsqd
_refine_ls_matrix_type            full
_refine_ls_weighting_scheme       calc
_refine_ls_weighting_details
'w=1/[\s^2^(Fo^2^)+(0.0664P)^2^] where P=(Fo^2^+2Fc^2^)/3'
_atom_sites_solution_primary      ?
_atom_sites_solution_secondary    ?
_atom_sites_solution_hydrogens    geom
_refine_ls_hydrogen_treatment     constr
_refine_ls_extinction_method      none
_refine_ls_extinction_coef        .
_refine_ls_number_reflns          9711
_refine_ls_number_parameters      526
_refine_ls_number_restraints      490
_refine_ls_R_factor_all           0.1374
_refine_ls_R_factor_gt            0.0599
_refine_ls_wR_factor_ref          0.1617
_refine_ls_wR_factor_gt           0.1326
_refine_ls_goodness_of_fit_ref    0.890
_refine_ls_restrained_S_all       0.891
_refine_ls_shift/su_max           0.001
_refine_ls_shift/su_mean          0.000
 
loop_
 _atom_site_label
 _atom_site_type_symbol
 _atom_site_fract_x
 _atom_site_fract_y
 _atom_site_fract_z
 _atom_site_U_iso_or_equiv
 _atom_site_adp_type
 _atom_site_occupancy
 _atom_site_site_symmetry_order  
 _atom_site_calc_flag
 _atom_site_refinement_flags_posn
 _atom_site_refinement_flags_adp
 _atom_site_refinement_flags_occupancy
 _atom_site_disorder_assembly
 _atom_site_disorder_group
Pd1 Pd 0.33968(3) 0.77498(3) 0.34660(2) 0.06192(17) Uani 1 1 d . . . . .
N2 N 0.3456(3) 0.9277(3) 0.33774(12) 0.0723(10) Uani 1 1 d . . . . .
N3 N 0.4539(3) 0.7985(2) 0.39789(11) 0.0608(9) Uani 1 1 d . . . . .
H3 H 0.530882 0.788362 0.387365 0.073 Uiso 1 1 calc R U . . .
N4 N 0.3321(3) 0.6314(2) 0.37125(12) 0.0655(9) Uani 1 1 d . . . . .
C1 C 0.4412(4) 0.9632(3) 0.36944(16) 0.0813(14) Uani 1 1 d . . . . .
H1A H 0.513923 0.957514 0.355652 0.098 Uiso 1 1 calc R U . . .
H1B H 0.429177 1.031873 0.376533 0.098 Uiso 1 1 calc R U . . .
C2 C 0.4442(4) 0.9027(3) 0.41130(15) 0.0744(12) Uani 1 1 d . . . . .
H2A H 0.509393 0.921346 0.430751 0.089 Uiso 1 1 calc R U . . .
H2B H 0.374751 0.912804 0.426858 0.089 Uiso 1 1 calc R U . . .
C3 C 0.4347(4) 0.7234(3) 0.43229(15) 0.0664(11) Uani 1 1 d . . . . .
H3A H 0.365741 0.738464 0.447467 0.080 Uiso 1 1 calc R U . . .
H3B H 0.499038 0.721668 0.453947 0.080 Uiso 1 1 calc R U . . .
C4 C 0.4222(4) 0.6256(3) 0.40865(14) 0.0684(12) Uani 1 1 d . . . . .
H4A H 0.495013 0.607155 0.397071 0.082 Uiso 1 1 calc R U . . .
H4B H 0.401234 0.575262 0.429472 0.082 Uiso 1 1 calc R U . . .
C5 C 0.2304(4) 0.9655(3) 0.35116(17) 0.0835(14) Uani 1 1 d . . . . .
H5A H 0.219820 0.943573 0.381192 0.100 Uiso 1 1 calc R U . . .
H5B H 0.171326 0.934292 0.332215 0.100 Uiso 1 1 calc R U . . .
C6 C 0.2100(5) 1.0757(4) 0.3495(2) 0.115(2) Uani 1 1 d . . . . .
H6A H 0.215243 1.098549 0.319277 0.138 Uiso 1 1 calc R U . . .
H6B H 0.269224 1.108542 0.367739 0.138 Uiso 1 1 calc R U . . .
C7 C 0.0927(5) 1.1028(5) 0.3658(2) 0.142(2) Uani 1 1 d . . . . .
H7A H 0.033941 1.063729 0.350114 0.170 Uiso 1 1 calc R U . . .
H7B H 0.090786 1.088070 0.397115 0.170 Uiso 1 1 calc R U . . .
C8 C 0.0687(7) 1.2088(5) 0.3583(4) 0.208(4) Uani 1 1 d . . . . .
H8A H 0.041768 1.218896 0.328074 0.313 Uiso 1 1 calc R U . . .
H8B H 0.137673 1.245983 0.364328 0.313 Uiso 1 1 calc R U . . .
H8C H 0.011199 1.230121 0.377666 0.313 Uiso 1 1 calc R U . . .
C9 C 0.3651(4) 0.9601(3) 0.29158(16) 0.0794(13) Uani 1 1 d . . . . .
H9A H 0.297401 0.944243 0.272907 0.095 Uiso 1 1 calc R U . . .
H9B H 0.373822 1.031022 0.291474 0.095 Uiso 1 1 calc R U . . .
C10 C 0.4669(4) 0.9153(4) 0.27171(16) 0.0878(14) Uani 1 1 d . . . . .
H10A H 0.463947 0.844332 0.274828 0.105 Uiso 1 1 calc R U . . .
H10B H 0.536272 0.938593 0.287418 0.105 Uiso 1 1 calc R U . . .
C11 C 0.4701(5) 0.9420(5) 0.22264(18) 0.1089(18) Uani 1 1 d . . . . .
H11A H 0.405724 0.911176 0.206422 0.131 Uiso 1 1 calc R U . . .
H11B H 0.461964 1.012693 0.219312 0.131 Uiso 1 1 calc R U . . .
C12 C 0.5785(5) 0.9101(6) 0.2033(2) 0.154(3) Uani 1 1 d . . . . .
H12A H 0.579102 0.932195 0.173125 0.231 Uiso 1 1 calc R U . . .
H12B H 0.583622 0.839652 0.204121 0.231 Uiso 1 1 calc R U . . .
H12C H 0.642638 0.937971 0.220089 0.231 Uiso 1 1 calc R U . . .
C13 C 0.2123(4) 0.6233(3) 0.38871(16) 0.0752(13) Uani 1 1 d . . . . .
H13A H 0.203814 0.675504 0.410151 0.090 Uiso 1 1 calc R U . . .
H13B H 0.157071 0.635643 0.364207 0.090 Uiso 1 1 calc R U . . .
C14 C 0.1807(4) 0.5285(4) 0.40992(19) 0.0899(16) Uani 1 1 d . . . . .
H14A H 0.232999 0.515818 0.435315 0.108 Uiso 1 1 calc R U . . .
H14B H 0.188009 0.475049 0.388990 0.108 Uiso 1 1 calc R U . . .
C15 C 0.0589(4) 0.5317(4) 0.4247(2) 0.0982(17) Uani 1 1 d . . . . .
H15A H 0.052290 0.585344 0.445612 0.118 Uiso 1 1 calc R U . . .
H15B H 0.007291 0.545466 0.399244 0.118 Uiso 1 1 calc R U . . .
C16 C 0.0219(5) 0.4375(4) 0.4461(2) 0.116(2) Uani 1 1 d . . . . .
H16A H 0.031859 0.383484 0.426242 0.174 Uiso 1 1 calc R U . . .
H16B H -0.057378 0.442313 0.452701 0.174 Uiso 1 1 calc R U . . .
H16C H 0.067644 0.426755 0.473039 0.174 Uiso 1 1 calc R U . . .
C17 C 0.3511(4) 0.5510(4) 0.33918(15) 0.0790(13) Uani 1 1 d . . . . .
H17A H 0.284634 0.546745 0.318579 0.095 Uiso 1 1 calc R U . . .
H17B H 0.357112 0.489242 0.355201 0.095 Uiso 1 1 calc R U . . .
C18 C 0.4562(4) 0.5636(4) 0.31324(17) 0.0944(16) Uani 1 1 d . . . . .
H18A H 0.523850 0.563958 0.333351 0.113 Uiso 1 1 calc R U . . .
H18B H 0.452523 0.626208 0.297822 0.113 Uiso 1 1 calc R U . . .
C19 C 0.4658(6) 0.4793(5) 0.2793(2) 0.150(3) Uani 1 1 d . . . . .
H19A H 0.458901 0.416986 0.294564 0.179 Uiso 1 1 calc R U . . .
H19B H 0.401953 0.484155 0.257482 0.179 Uiso 1 1 calc R U . . .
C20 C 0.5676(7) 0.4792(6) 0.2573(3) 0.183(4) Uani 1 1 d . . . . .
H20A H 0.579308 0.415331 0.244768 0.274 Uiso 1 1 calc R U . . .
H20B H 0.630498 0.494553 0.277949 0.274 Uiso 1 1 calc R U . . .
H20C H 0.563181 0.527542 0.234165 0.274 Uiso 1 1 calc R U . . .
C21 C 0.6561(4) 0.3743(3) 0.42784(17) 0.0712(12) Uani 1 1 d . . . . .
C22 C 0.7099(4) 0.4228(4) 0.39376(18) 0.0841(14) Uani 1 1 d . . . . .
H22 H 0.726846 0.388010 0.368465 0.101 Uiso 1 1 calc R U . . .
C23 C 0.7381(4) 0.5212(4) 0.3969(2) 0.1017(17) Uani 1 1 d . . . . .
H23 H 0.772599 0.551625 0.373512 0.122 Uiso 1 1 calc R U . . .
C24 C 0.7161(4) 0.5751(4) 0.4340(2) 0.0976(17) Uani 1 1 d . . . . .
H24 H 0.738662 0.640532 0.436621 0.117 Uiso 1 1 calc R U . . .
C25 C 0.6601(4) 0.5298(4) 0.4670(2) 0.0884(15) Uani 1 1 d . . . . .
H25 H 0.641988 0.565483 0.491868 0.106 Uiso 1 1 calc R U . . .
C26 C 0.6303(4) 0.4320(3) 0.46369(17) 0.0782(13) Uani 1 1 d . . . . .
H26 H 0.591321 0.403558 0.486446 0.094 Uiso 1 1 calc R U . . .
C27 C 0.7341(4) 0.2012(3) 0.45923(17) 0.0729(12) Uani 1 1 d . . . . .
C28 C 0.8086(4) 0.2495(4) 0.48771(18) 0.0854(15) Uani 1 1 d . . . . .
H28 H 0.804463 0.317802 0.489014 0.102 Uiso 1 1 calc R U . . .
C29 C 0.8917(5) 0.2015(4) 0.5153(2) 0.1047(19) Uani 1 1 d . . . . .
H29 H 0.939796 0.238417 0.534323 0.126 Uiso 1 1 calc R U . . .
C30 C 0.9026(5) 0.1043(5) 0.5146(2) 0.117(2) Uani 1 1 d . . . . .
H30 H 0.956202 0.072650 0.533499 0.140 Uiso 1 1 calc R U . . .
C31 C 0.8330(5) 0.0520(5) 0.4853(2) 0.123(2) Uani 1 1 d . . . . .
H31 H 0.840519 -0.015998 0.483921 0.147 Uiso 1 1 calc R U . . .
C32 C 0.7503(4) 0.0995(4) 0.4573(2) 0.1100(19) Uani 1 1 d . . . . .
H32 H 0.705514 0.062516 0.437084 0.132 Uiso 1 1 calc R U . . .
C33 C 0.5041(4) 0.2301(3) 0.44427(16) 0.0707(12) Uani 1 1 d . . . . .
C34 C 0.4779(4) 0.1453(3) 0.46703(16) 0.0748(13) Uani 1 1 d . . . . .
H34 H 0.536493 0.100649 0.473958 0.090 Uiso 1 1 calc R U . . .
C35 C 0.3695(4) 0.1240(4) 0.47990(18) 0.0889(15) Uani 1 1 d . . . . .
H35 H 0.356486 0.065520 0.494752 0.107 Uiso 1 1 calc R U . . .
C36 C 0.2800(5) 0.1882(4) 0.4711(2) 0.0956(16) Uani 1 1 d . . . . .
H36 H 0.206943 0.174360 0.480148 0.115 Uiso 1 1 calc R U . . .
C37 C 0.3018(5) 0.2731(4) 0.4485(2) 0.108(2) Uani 1 1 d . . . . .
H37 H 0.242847 0.317438 0.441601 0.129 Uiso 1 1 calc R U . . .
C38 C 0.4110(5) 0.2925(4) 0.4361(2) 0.1000(18) Uani 1 1 d . . . . .
H38 H 0.423414 0.351154 0.421266 0.120 Uiso 1 1 calc R U . . .
C39 C 0.6346(5) 0.2126(4) 0.37521(18) 0.0863(14) Uani 1 1 d . . . . .
C40 C 0.5424(6) 0.2200(4) 0.3449(2) 0.1032(17) Uani 1 1 d . . . . .
H40 H 0.473171 0.243659 0.354411 0.124 Uiso 1 1 calc R U . . .
C41 C 0.5492(7) 0.1926(4) 0.2993(2) 0.120(2) Uani 1 1 d . . . . .
H41 H 0.486281 0.200841 0.279392 0.144 Uiso 1 1 calc R U . . .
C42 C 0.6491(8) 0.1545(6) 0.2855(3) 0.156(3) Uani 1 1 d . . . . .
H42 H 0.654457 0.135475 0.256131 0.188 Uiso 1 1 calc R U . . .
C43 C 0.7404(8) 0.1443(6) 0.3146(3) 0.170(3) Uani 1 1 d . . . . .
H43 H 0.808231 0.117597 0.305263 0.204 Uiso 1 1 calc R U . . .
C44 C 0.7335(6) 0.1731(5) 0.3578(2) 0.140(2) Uani 1 1 d . . . . .
H44 H 0.798449 0.165998 0.376785 0.169 Uiso 1 1 calc R U . . .
B1 B 0.6322(5) 0.2554(4) 0.4272(2) 0.0754(12) Uani 1 1 d . . . . .
O3 O 0.6879(13) 0.804(2) 0.3654(9) 0.108(2) Uani 0.631(18) 1 d D . P A 1
C45 C 0.7384(10) 0.7766(14) 0.3245(6) 0.114(2) Uani 0.631(18) 1 d D . P A 1
H45A H 0.732518 0.830190 0.303300 0.137 Uiso 0.631(18) 1 calc R U P A 1
H45B H 0.700358 0.719232 0.311559 0.137 Uiso 0.631(18) 1 calc R U P A 1
C46 C 0.8621(10) 0.7543(14) 0.3373(5) 0.131(3) Uani 0.631(18) 1 d D . P A 1
H46A H 0.872362 0.685845 0.345692 0.157 Uiso 0.631(18) 1 calc R U P A 1
H46B H 0.911194 0.769491 0.313382 0.157 Uiso 0.631(18) 1 calc R U P A 1
C47 C 0.8845(10) 0.8181(14) 0.3742(5) 0.131(3) Uani 0.631(18) 1 d D . P A 1
H47A H 0.932613 0.784656 0.396665 0.157 Uiso 0.631(18) 1 calc R U P A 1
H47B H 0.924878 0.876142 0.364856 0.157 Uiso 0.631(18) 1 calc R U P A 1
C48 C 0.7796(10) 0.8461(11) 0.3922(4) 0.114(2) Uani 0.631(18) 1 d D . P A 1
H48A H 0.772849 0.917189 0.392406 0.137 Uiso 0.631(18) 1 calc R U P A 1
H48B H 0.777170 0.822511 0.422397 0.137 Uiso 0.631(18) 1 calc R U P A 1
O3A O 0.675(2) 0.806(4) 0.3614(15) 0.108(2) Uani 0.369(18) 1 d D . P A 2
C45A C 0.7298(17) 0.753(2) 0.3268(11) 0.114(2) Uani 0.369(18) 1 d D . P A 2
H45C H 0.696722 0.770312 0.297725 0.137 Uiso 0.369(18) 1 calc R U P A 2
H45D H 0.724547 0.682719 0.331034 0.137 Uiso 0.369(18) 1 calc R U P A 2
C46A C 0.8528(16) 0.789(2) 0.3330(10) 0.131(3) Uani 0.369(18) 1 d D . P A 2
H46C H 0.900670 0.736770 0.346011 0.157 Uiso 0.369(18) 1 calc R U P A 2
H46D H 0.881636 0.806012 0.304582 0.157 Uiso 0.369(18) 1 calc R U P A 2
C47A C 0.8561(17) 0.871(2) 0.3611(8) 0.131(3) Uani 0.369(18) 1 d D . P A 2
H47C H 0.874036 0.929958 0.344519 0.157 Uiso 0.369(18) 1 calc R U P A 2
H47D H 0.914459 0.862741 0.384814 0.157 Uiso 0.369(18) 1 calc R U P A 2
C48A C 0.7473(18) 0.8805(17) 0.3785(7) 0.114(2) Uani 0.369(18) 1 d D . P A 2
H48C H 0.754553 0.875469 0.410545 0.137 Uiso 0.369(18) 1 calc R U P A 2
H48D H 0.715072 0.944438 0.370877 0.137 Uiso 0.369(18) 1 calc R U P A 2
O1 O 0.1245(3) 0.7594(3) 0.29933(12) 0.1290(14) Uani 0.901(6) 1 d D . P B 3
O2 O 0.2614(3) 0.7245(2) 0.25998(13) 0.1290(14) Uani 0.901(6) 1 d D . P B 3
N1 N 0.2253(3) 0.74940(13) 0.29470(11) 0.0869(13) Uani 0.901(6) 1 d D . P B 3
O1A O 0.216(2) 0.7561(2) 0.3041(4) 0.1290(14) Uani 0.099(6) 1 d D . P B 4
O2A O 0.3201(16) 0.7157(4) 0.2527(5) 0.1290(14) Uani 0.099(6) 1 d D . P B 4
N1A N 0.2146(14) 0.7295(3) 0.2627(4) 0.0869(13) Uani 0.099(6) 1 d D . P B 4
 
loop_
 _atom_site_aniso_label
 _atom_site_aniso_U_11
 _atom_site_aniso_U_22
 _atom_site_aniso_U_33
 _atom_site_aniso_U_23
 _atom_site_aniso_U_13
 _atom_site_aniso_U_12
Pd1 0.0618(3) 0.0656(3) 0.0580(3) 0.0015(2) -0.00071(19) -0.00295(18)
N2 0.074(2) 0.072(2) 0.070(2) 0.0106(18) -0.0041(17) 0.0035(16)
N3 0.062(2) 0.0646(18) 0.055(2) -0.0004(15) 0.0014(17) -0.0045(16)
N4 0.0657(19) 0.066(2) 0.065(2) -0.0028(16) -0.0015(15) -0.0048(17)
C1 0.092(3) 0.071(3) 0.079(3) 0.005(2) -0.011(2) -0.010(2)
C2 0.086(3) 0.068(2) 0.068(3) -0.005(2) -0.006(2) -0.003(2)
C3 0.069(3) 0.075(2) 0.055(3) 0.0064(17) 0.000(2) -0.004(2)
C4 0.067(3) 0.073(2) 0.065(3) 0.006(2) -0.003(2) -0.001(2)
C5 0.085(3) 0.076(3) 0.089(4) -0.003(3) 0.000(3) 0.011(2)
C6 0.136(4) 0.081(3) 0.127(5) -0.006(3) -0.010(4) 0.028(3)
C7 0.132(5) 0.106(4) 0.185(7) -0.039(5) -0.018(4) 0.043(4)
C8 0.176(7) 0.104(4) 0.339(13) -0.052(6) -0.045(8) 0.053(5)
C9 0.089(3) 0.076(3) 0.072(3) 0.014(2) -0.003(2) -0.005(2)
C10 0.084(3) 0.099(4) 0.080(3) 0.014(3) 0.002(2) -0.006(3)
C11 0.107(4) 0.139(5) 0.082(3) 0.017(3) 0.010(3) -0.007(4)
C12 0.121(5) 0.217(8) 0.127(6) -0.006(5) 0.042(4) -0.013(5)
C13 0.066(2) 0.080(3) 0.079(3) 0.009(2) 0.000(2) -0.009(2)
C14 0.078(3) 0.084(3) 0.109(4) 0.016(3) 0.014(3) -0.006(2)
C15 0.077(3) 0.099(4) 0.120(5) -0.002(3) 0.022(3) -0.013(3)
C16 0.105(4) 0.103(4) 0.144(6) 0.010(4) 0.033(4) -0.007(3)
C17 0.097(3) 0.071(3) 0.068(3) -0.006(2) 0.000(2) -0.001(2)
C18 0.097(3) 0.110(4) 0.077(4) -0.011(3) 0.008(3) 0.008(3)
C19 0.159(6) 0.153(6) 0.142(6) -0.058(4) 0.053(5) -0.008(5)
C20 0.194(7) 0.187(8) 0.176(8) -0.028(6) 0.090(6) 0.018(6)
C21 0.065(3) 0.072(2) 0.076(3) 0.0064(19) -0.004(2) 0.001(2)
C22 0.078(3) 0.086(3) 0.090(3) 0.009(3) 0.013(3) -0.004(2)
C23 0.081(4) 0.085(3) 0.140(5) 0.021(3) 0.018(4) -0.007(3)
C24 0.077(4) 0.068(3) 0.146(5) 0.014(3) -0.008(3) -0.001(3)
C25 0.086(4) 0.070(2) 0.108(4) -0.002(3) -0.015(3) 0.006(2)
C26 0.087(3) 0.071(2) 0.076(3) 0.008(2) -0.001(3) 0.003(2)
C27 0.073(3) 0.067(2) 0.080(3) -0.001(2) 0.012(2) 0.004(2)
C28 0.077(3) 0.086(3) 0.093(4) -0.010(3) -0.002(2) 0.012(2)
C29 0.097(4) 0.101(3) 0.113(4) -0.014(3) -0.019(3) 0.022(3)
C30 0.095(4) 0.100(3) 0.154(6) 0.008(4) -0.004(4) 0.025(3)
C31 0.093(4) 0.085(4) 0.188(6) 0.014(4) -0.011(3) 0.014(3)
C32 0.089(4) 0.071(2) 0.169(6) -0.004(3) -0.008(3) 0.011(2)
C33 0.074(2) 0.065(2) 0.073(3) 0.001(2) -0.001(2) -0.0013(18)
C34 0.078(3) 0.064(3) 0.082(4) 0.003(2) -0.002(3) -0.003(2)
C35 0.080(3) 0.087(3) 0.098(4) 0.012(3) -0.001(3) -0.011(2)
C36 0.082(3) 0.088(3) 0.117(5) -0.003(3) 0.009(3) -0.004(2)
C37 0.081(3) 0.080(3) 0.163(6) 0.008(3) 0.010(4) 0.009(3)
C38 0.084(3) 0.074(3) 0.142(5) 0.019(3) 0.009(3) 0.010(2)
C39 0.108(3) 0.076(3) 0.075(3) -0.005(2) 0.006(2) -0.010(3)
C40 0.130(4) 0.089(4) 0.088(3) 0.012(3) -0.015(3) -0.033(3)
C41 0.191(6) 0.081(4) 0.085(3) 0.014(3) -0.018(4) -0.038(4)
C42 0.226(8) 0.133(6) 0.110(6) -0.008(5) 0.014(4) -0.019(5)
C43 0.201(7) 0.206(8) 0.106(5) -0.038(5) 0.035(4) 0.035(6)
C44 0.146(5) 0.179(6) 0.098(4) -0.022(4) 0.025(4) 0.031(4)
B1 0.077(3) 0.073(2) 0.076(3) -0.001(2) 0.004(2) -0.002(2)
O3 0.090(3) 0.118(3) 0.115(5) -0.006(4) 0.006(4) -0.004(4)
C45 0.100(3) 0.126(6) 0.117(4) -0.012(4) 0.004(3) -0.005(3)
C46 0.095(3) 0.140(9) 0.158(6) -0.002(5) 0.010(3) -0.003(3)
C47 0.095(3) 0.140(9) 0.158(6) -0.002(5) 0.010(3) -0.003(3)
C48 0.100(3) 0.126(6) 0.117(4) -0.012(4) 0.004(3) -0.005(3)
O3A 0.090(3) 0.118(3) 0.115(5) -0.006(4) 0.006(4) -0.004(4)
C45A 0.100(3) 0.126(6) 0.117(4) -0.012(4) 0.004(3) -0.005(3)
C46A 0.095(3) 0.140(9) 0.158(6) -0.002(5) 0.010(3) -0.003(3)
C47A 0.095(3) 0.140(9) 0.158(6) -0.002(5) 0.010(3) -0.003(3)
C48A 0.100(3) 0.126(6) 0.117(4) -0.012(4) 0.004(3) -0.005(3)
O1 0.083(2) 0.211(3) 0.091(2) -0.026(2) -0.0147(18) 0.000(2)
O2 0.083(2) 0.211(3) 0.091(2) -0.026(2) -0.0147(18) 0.000(2)
N1 0.086(2) 0.095(3) 0.079(2) 0.011(2) -0.007(2) -0.002(2)
O1A 0.083(2) 0.211(3) 0.091(2) -0.026(2) -0.0147(18) 0.000(2)
O2A 0.083(2) 0.211(3) 0.091(2) -0.026(2) -0.0147(18) 0.000(2)
N1A 0.086(2) 0.095(3) 0.079(2) 0.011(2) -0.007(2) -0.002(2)
 
_geom_special_details
;
 All esds (except the esd in the dihedral angle between two l.s. planes)
 are estimated using the full covariance matrix.  The cell esds are taken
 into account individually in the estimation of esds in distances, angles
 and torsion angles; correlations between esds in cell parameters are only
 used when they are defined by crystal symmetry.  An approximate (isotropic)
 treatment of cell esds is used for estimating esds involving l.s. planes.
;
 
loop_
 _geom_bond_atom_site_label_1
 _geom_bond_atom_site_label_2
 _geom_bond_distance
 _geom_bond_site_symmetry_2
 _geom_bond_publ_flag
Pd1 O1A 1.90(2) . ?
Pd1 N3 2.015(3) . ?
Pd1 N1 2.035(3) . ?
Pd1 N4 2.092(3) . ?
Pd1 N2 2.094(4) . ?
N2 C9 1.493(5) . ?
N2 C1 1.510(5) . ?
N2 C5 1.516(5) . ?
N3 C2 1.479(5) . ?
N3 C3 1.483(5) . ?
N3 H3 0.9800 . ?
N4 C17 1.486(5) . ?
N4 C4 1.504(5) . ?
N4 C13 1.527(5) . ?
C1 C2 1.508(6) . ?
C1 H1A 0.9700 . ?
C1 H1B 0.9700 . ?
C2 H2A 0.9700 . ?
C2 H2B 0.9700 . ?
C3 C4 1.513(6) . ?
C3 H3A 0.9700 . ?
C3 H3B 0.9700 . ?
C4 H4A 0.9700 . ?
C4 H4B 0.9700 . ?
C5 C6 1.516(6) . ?
C5 H5A 0.9700 . ?
C5 H5B 0.9700 . ?
C6 C7 1.527(7) . ?
C6 H6A 0.9700 . ?
C6 H6B 0.9700 . ?
C7 C8 1.483(8) . ?
C7 H7A 0.9700 . ?
C7 H7B 0.9700 . ?
C8 H8A 0.9600 . ?
C8 H8B 0.9600 . ?
C8 H8C 0.9600 . ?
C9 C10 1.491(6) . ?
C9 H9A 0.9700 . ?
C9 H9B 0.9700 . ?
C10 C11 1.530(6) . ?
C10 H10A 0.9700 . ?
C10 H10B 0.9700 . ?
C11 C12 1.488(7) . ?
C11 H11A 0.9700 . ?
C11 H11B 0.9700 . ?
C12 H12A 0.9600 . ?
C12 H12B 0.9600 . ?
C12 H12C 0.9600 . ?
C13 C14 1.495(6) . ?
C13 H13A 0.9700 . ?
C13 H13B 0.9700 . ?
C14 C15 1.515(6) . ?
C14 H14A 0.9700 . ?
C14 H14B 0.9700 . ?
C15 C16 1.509(7) . ?
C15 H15A 0.9700 . ?
C15 H15B 0.9700 . ?
C16 H16A 0.9600 . ?
C16 H16B 0.9600 . ?
C16 H16C 0.9600 . ?
C17 C18 1.503(6) . ?
C17 H17A 0.9700 . ?
C17 H17B 0.9700 . ?
C18 C19 1.546(7) . ?
C18 H18A 0.9700 . ?
C18 H18B 0.9700 . ?
C19 C20 1.394(8) . ?
C19 H19A 0.9700 . ?
C19 H19B 0.9700 . ?
C20 H20A 0.9600 . ?
C20 H20B 0.9600 . ?
C20 H20C 0.9600 . ?
C21 C26 1.385(6) . ?
C21 C22 1.401(6) . ?
C21 B1 1.639(7) . ?
C22 C23 1.379(7) . ?
C22 H22 0.9300 . ?
C23 C24 1.376(7) . ?
C23 H23 0.9300 . ?
C24 C25 1.368(7) . ?
C24 H24 0.9300 . ?
C25 C26 1.376(6) . ?
C25 H25 0.9300 . ?
C26 H26 0.9300 . ?
C27 C28 1.360(7) . ?
C27 C32 1.397(6) . ?
C27 B1 1.664(7) . ?
C28 C29 1.404(7) . ?
C28 H28 0.9300 . ?
C29 C30 1.327(7) . ?
C29 H29 0.9300 . ?
C30 C31 1.367(8) . ?
C30 H30 0.9300 . ?
C31 C32 1.407(7) . ?
C31 H31 0.9300 . ?
C32 H32 0.9300 . ?
C33 C34 1.385(6) . ?
C33 C38 1.390(6) . ?
C33 B1 1.646(7) . ?
C34 C35 1.377(6) . ?
C34 H34 0.9300 . ?
C35 C36 1.376(7) . ?
C35 H35 0.9300 . ?
C36 C37 1.372(7) . ?
C36 H36 0.9300 . ?
C37 C38 1.375(7) . ?
C37 H37 0.9300 . ?
C38 H38 0.9300 . ?
C39 C40 1.379(7) . ?
C39 C44 1.403(8) . ?
C39 B1 1.679(8) . ?
C40 C41 1.435(8) . ?
C40 H40 0.9300 . ?
C41 C42 1.364(9) . ?
C41 H41 0.9300 . ?
C42 C43 1.352(10) . ?
C42 H42 0.9300 . ?
C43 C44 1.370(9) . ?
C43 H43 0.9300 . ?
C44 H44 0.9300 . ?
O3 C48 1.426(12) . ?
O3 C45 1.448(13) . ?
C45 C46 1.506(14) . ?
C45 H45A 0.9700 . ?
C45 H45B 0.9700 . ?
C46 C47 1.426(12) . ?
C46 H46A 0.9700 . ?
C46 H46B 0.9700 . ?
C47 C48 1.419(10) . ?
C47 H47A 0.9700 . ?
C47 H47B 0.9700 . ?
C48 H48A 0.9700 . ?
C48 H48B 0.9700 . ?
O3A C48A 1.400(18) . ?
O3A C45A 1.449(15) . ?
C45A C46A 1.516(16) . ?
C45A H45C 0.9700 . ?
C45A H45D 0.9700 . ?
C46A C47A 1.406(15) . ?
C46A H46C 0.9700 . ?
C46A H46D 0.9700 . ?
C47A C48A 1.408(14) . ?
C47A H47C 0.9700 . ?
C47A H47D 0.9700 . ?
C48A H48C 0.9700 . ?
C48A H48D 0.9700 . ?
O1 N1 1.2006(10) . ?
O2 N1 1.2013(10) . ?
O1A N1A 1.3001(10) . ?
O2A N1A 1.3002(10) . ?
 
loop_
 _geom_angle_atom_site_label_1
 _geom_angle_atom_site_label_2
 _geom_angle_atom_site_label_3
 _geom_angle
 _geom_angle_site_symmetry_1
 _geom_angle_site_symmetry_3
 _geom_angle_publ_flag
O1A Pd1 N3 171.9(4) . . ?
N3 Pd1 N1 179.21(13) . . ?
O1A Pd1 N4 93.99(11) . . ?
N3 Pd1 N4 85.00(13) . . ?
N1 Pd1 N4 94.38(11) . . ?
O1A Pd1 N2 94.38(12) . . ?
N3 Pd1 N2 85.21(13) . . ?
N1 Pd1 N2 95.48(11) . . ?
N4 Pd1 N2 166.43(14) . . ?
C9 N2 C1 110.7(4) . . ?
C9 N2 C5 109.5(4) . . ?
C1 N2 C5 111.0(4) . . ?
C9 N2 Pd1 114.8(3) . . ?
C1 N2 Pd1 105.3(3) . . ?
C5 N2 Pd1 105.4(3) . . ?
C2 N3 C3 116.7(3) . . ?
C2 N3 Pd1 107.8(2) . . ?
C3 N3 Pd1 108.1(2) . . ?
C2 N3 H3 108.0 . . ?
C3 N3 H3 108.0 . . ?
Pd1 N3 H3 108.0 . . ?
C17 N4 C4 109.2(3) . . ?
C17 N4 C13 110.2(3) . . ?
C4 N4 C13 110.7(3) . . ?
C17 N4 Pd1 116.3(3) . . ?
C4 N4 Pd1 106.0(2) . . ?
C13 N4 Pd1 104.4(2) . . ?
C2 C1 N2 109.9(4) . . ?
C2 C1 H1A 109.7 . . ?
N2 C1 H1A 109.7 . . ?
C2 C1 H1B 109.7 . . ?
N2 C1 H1B 109.7 . . ?
H1A C1 H1B 108.2 . . ?
N3 C2 C1 106.9(4) . . ?
N3 C2 H2A 110.3 . . ?
C1 C2 H2A 110.3 . . ?
N3 C2 H2B 110.3 . . ?
C1 C2 H2B 110.3 . . ?
H2A C2 H2B 108.6 . . ?
N3 C3 C4 106.7(4) . . ?
N3 C3 H3A 110.4 . . ?
C4 C3 H3A 110.4 . . ?
N3 C3 H3B 110.4 . . ?
C4 C3 H3B 110.4 . . ?
H3A C3 H3B 108.6 . . ?
N4 C4 C3 110.7(3) . . ?
N4 C4 H4A 109.5 . . ?
C3 C4 H4A 109.5 . . ?
N4 C4 H4B 109.5 . . ?
C3 C4 H4B 109.5 . . ?
H4A C4 H4B 108.1 . . ?
N2 C5 C6 117.8(4) . . ?
N2 C5 H5A 107.9 . . ?
C6 C5 H5A 107.9 . . ?
N2 C5 H5B 107.9 . . ?
C6 C5 H5B 107.9 . . ?
H5A C5 H5B 107.2 . . ?
C5 C6 C7 111.7(5) . . ?
C5 C6 H6A 109.3 . . ?
C7 C6 H6A 109.3 . . ?
C5 C6 H6B 109.3 . . ?
C7 C6 H6B 109.3 . . ?
H6A C6 H6B 107.9 . . ?
C8 C7 C6 110.5(7) . . ?
C8 C7 H7A 109.5 . . ?
C6 C7 H7A 109.5 . . ?
C8 C7 H7B 109.5 . . ?
C6 C7 H7B 109.5 . . ?
H7A C7 H7B 108.1 . . ?
C7 C8 H8A 109.5 . . ?
C7 C8 H8B 109.5 . . ?
H8A C8 H8B 109.5 . . ?
C7 C8 H8C 109.5 . . ?
H8A C8 H8C 109.5 . . ?
H8B C8 H8C 109.5 . . ?
C10 C9 N2 115.0(4) . . ?
C10 C9 H9A 108.5 . . ?
N2 C9 H9A 108.5 . . ?
C10 C9 H9B 108.5 . . ?
N2 C9 H9B 108.5 . . ?
H9A C9 H9B 107.5 . . ?
C9 C10 C11 110.9(4) . . ?
C9 C10 H10A 109.5 . . ?
C11 C10 H10A 109.5 . . ?
C9 C10 H10B 109.5 . . ?
C11 C10 H10B 109.5 . . ?
H10A C10 H10B 108.1 . . ?
C12 C11 C10 112.3(5) . . ?
C12 C11 H11A 109.2 . . ?
C10 C11 H11A 109.2 . . ?
C12 C11 H11B 109.2 . . ?
C10 C11 H11B 109.2 . . ?
H11A C11 H11B 107.9 . . ?
C11 C12 H12A 109.5 . . ?
C11 C12 H12B 109.5 . . ?
H12A C12 H12B 109.5 . . ?
C11 C12 H12C 109.5 . . ?
H12A C12 H12C 109.5 . . ?
H12B C12 H12C 109.5 . . ?
C14 C13 N4 117.6(4) . . ?
C14 C13 H13A 107.9 . . ?
N4 C13 H13A 107.9 . . ?
C14 C13 H13B 107.9 . . ?
N4 C13 H13B 107.9 . . ?
H13A C13 H13B 107.2 . . ?
C13 C14 C15 111.1(4) . . ?
C13 C14 H14A 109.4 . . ?
C15 C14 H14A 109.4 . . ?
C13 C14 H14B 109.4 . . ?
C15 C14 H14B 109.4 . . ?
H14A C14 H14B 108.0 . . ?
C16 C15 C14 113.4(5) . . ?
C16 C15 H15A 108.9 . . ?
C14 C15 H15A 108.9 . . ?
C16 C15 H15B 108.9 . . ?
C14 C15 H15B 108.9 . . ?
H15A C15 H15B 107.7 . . ?
C15 C16 H16A 109.5 . . ?
C15 C16 H16B 109.5 . . ?
H16A C16 H16B 109.5 . . ?
C15 C16 H16C 109.5 . . ?
H16A C16 H16C 109.5 . . ?
H16B C16 H16C 109.5 . . ?
N4 C17 C18 114.4(4) . . ?
N4 C17 H17A 108.7 . . ?
C18 C17 H17A 108.7 . . ?
N4 C17 H17B 108.7 . . ?
C18 C17 H17B 108.7 . . ?
H17A C17 H17B 107.6 . . ?
C17 C18 C19 110.6(5) . . ?
C17 C18 H18A 109.5 . . ?
C19 C18 H18A 109.5 . . ?
C17 C18 H18B 109.5 . . ?
C19 C18 H18B 109.5 . . ?
H18A C18 H18B 108.1 . . ?
C20 C19 C18 114.3(6) . . ?
C20 C19 H19A 108.7 . . ?
C18 C19 H19A 108.7 . . ?
C20 C19 H19B 108.7 . . ?
C18 C19 H19B 108.7 . . ?
H19A C19 H19B 107.6 . . ?
C19 C20 H20A 109.5 . . ?
C19 C20 H20B 109.5 . . ?
H20A C20 H20B 109.5 . . ?
C19 C20 H20C 109.5 . . ?
H20A C20 H20C 109.5 . . ?
H20B C20 H20C 109.5 . . ?
C26 C21 C22 115.7(5) . . ?
C26 C21 B1 121.5(5) . . ?
C22 C21 B1 122.6(5) . . ?
C23 C22 C21 121.4(5) . . ?
C23 C22 H22 119.3 . . ?
C21 C22 H22 119.3 . . ?
C24 C23 C22 121.2(6) . . ?
C24 C23 H23 119.4 . . ?
C22 C23 H23 119.4 . . ?
C25 C24 C23 118.2(6) . . ?
C25 C24 H24 120.9 . . ?
C23 C24 H24 120.9 . . ?
C24 C25 C26 120.8(6) . . ?
C24 C25 H25 119.6 . . ?
C26 C25 H25 119.6 . . ?
C25 C26 C21 122.6(5) . . ?
C25 C26 H26 118.7 . . ?
C21 C26 H26 118.7 . . ?
C28 C27 C32 114.9(5) . . ?
C28 C27 B1 124.6(4) . . ?
C32 C27 B1 120.5(4) . . ?
C27 C28 C29 123.3(5) . . ?
C27 C28 H28 118.4 . . ?
C29 C28 H28 118.4 . . ?
C30 C29 C28 121.2(6) . . ?
C30 C29 H29 119.4 . . ?
C28 C29 H29 119.4 . . ?
C29 C30 C31 118.2(6) . . ?
C29 C30 H30 120.9 . . ?
C31 C30 H30 120.9 . . ?
C30 C31 C32 121.0(6) . . ?
C30 C31 H31 119.5 . . ?
C32 C31 H31 119.5 . . ?
C27 C32 C31 121.3(6) . . ?
C27 C32 H32 119.4 . . ?
C31 C32 H32 119.4 . . ?
C34 C33 C38 113.8(5) . . ?
C34 C33 B1 123.9(4) . . ?
C38 C33 B1 122.2(5) . . ?
C35 C34 C33 123.1(5) . . ?
C35 C34 H34 118.4 . . ?
C33 C34 H34 118.4 . . ?
C36 C35 C34 120.9(5) . . ?
C36 C35 H35 119.6 . . ?
C34 C35 H35 119.6 . . ?
C37 C36 C35 118.0(5) . . ?
C37 C36 H36 121.0 . . ?
C35 C36 H36 121.0 . . ?
C36 C37 C38 119.8(5) . . ?
C36 C37 H37 120.1 . . ?
C38 C37 H37 120.1 . . ?
C37 C38 C33 124.3(5) . . ?
C37 C38 H38 117.9 . . ?
C33 C38 H38 117.9 . . ?
C40 C39 C44 114.1(6) . . ?
C40 C39 B1 123.0(5) . . ?
C44 C39 B1 122.7(5) . . ?
C39 C40 C41 122.5(7) . . ?
C39 C40 H40 118.7 . . ?
C41 C40 H40 118.7 . . ?
C42 C41 C40 119.1(8) . . ?
C42 C41 H41 120.5 . . ?
C40 C41 H41 120.5 . . ?
C43 C42 C41 119.9(9) . . ?
C43 C42 H42 120.1 . . ?
C41 C42 H42 120.1 . . ?
C42 C43 C44 120.4(9) . . ?
C42 C43 H43 119.8 . . ?
C44 C43 H43 119.8 . . ?
C43 C44 C39 124.0(7) . . ?
C43 C44 H44 118.0 . . ?
C39 C44 H44 118.0 . . ?
C21 B1 C33 111.1(4) . . ?
C21 B1 C27 108.3(4) . . ?
C33 B1 C27 111.1(4) . . ?
C21 B1 C39 109.9(4) . . ?
C33 B1 C39 106.4(4) . . ?
C27 B1 C39 110.1(4) . . ?
C48 O3 C45 105.0(8) . . ?
O3 C45 C46 105.3(13) . . ?
O3 C45 H45A 110.7 . . ?
C46 C45 H45A 110.7 . . ?
O3 C45 H45B 110.7 . . ?
C46 C45 H45B 110.7 . . ?
H45A C45 H45B 108.8 . . ?
C47 C46 C45 102.2(9) . . ?
C47 C46 H46A 111.3 . . ?
C45 C46 H46A 111.3 . . ?
C47 C46 H46B 111.3 . . ?
C45 C46 H46B 111.3 . . ?
H46A C46 H46B 109.2 . . ?
C48 C47 C46 109.7(8) . . ?
C48 C47 H47A 109.7 . . ?
C46 C47 H47A 109.7 . . ?
C48 C47 H47B 109.7 . . ?
C46 C47 H47B 109.7 . . ?
H47A C47 H47B 108.2 . . ?
C47 C48 O3 108.3(9) . . ?
C47 C48 H48A 110.0 . . ?
O3 C48 H48A 110.0 . . ?
C47 C48 H48B 110.0 . . ?
O3 C48 H48B 110.0 . . ?
H48A C48 H48B 108.4 . . ?
C48A O3A C45A 109.8(14) . . ?
O3A C45A C46A 102.1(12) . . ?
O3A C45A H45C 111.3 . . ?
C46A C45A H45C 111.3 . . ?
O3A C45A H45D 111.3 . . ?
C46A C45A H45D 111.3 . . ?
H45C C45A H45D 109.2 . . ?
C47A C46A C45A 108.8(13) . . ?
C47A C46A H46C 109.9 . . ?
C45A C46A H46C 109.9 . . ?
C47A C46A H46D 109.9 . . ?
C45A C46A H46D 109.9 . . ?
H46C C46A H46D 108.3 . . ?
C46A C47A C48A 107.5(13) . . ?
C46A C47A H47C 110.2 . . ?
C48A C47A H47C 110.2 . . ?
C46A C47A H47D 110.2 . . ?
C48A C47A H47D 110.2 . . ?
H47C C47A H47D 108.5 . . ?
O3A C48A C47A 109.9(13) . . ?
O3A C48A H48C 109.7 . . ?
C47A C48A H48C 109.7 . . ?
O3A C48A H48D 109.7 . . ?
C47A C48A H48D 109.7 . . ?
H48C C48A H48D 108.2 . . ?
O1 N1 O2 121.81(16) . . ?
O1 N1 Pd1 119.8(3) . . ?
O2 N1 Pd1 118.3(3) . . ?
N1A O1A Pd1 131.0(11) . . ?
O1A N1A O2A 107.72(12) . . ?
 
loop_
 _geom_torsion_atom_site_label_1
 _geom_torsion_atom_site_label_2
 _geom_torsion_atom_site_label_3
 _geom_torsion_atom_site_label_4
 _geom_torsion
 _geom_torsion_site_symmetry_1
 _geom_torsion_site_symmetry_2
 _geom_torsion_site_symmetry_3
 _geom_torsion_site_symmetry_4
 _geom_torsion_publ_flag
C9 N2 C1 C2 -160.1(4) . . . . ?
C5 N2 C1 C2 78.1(5) . . . . ?
Pd1 N2 C1 C2 -35.5(4) . . . . ?
C3 N3 C2 C1 -167.9(4) . . . . ?
Pd1 N3 C2 C1 -46.1(4) . . . . ?
N2 C1 C2 N3 55.2(5) . . . . ?
C2 N3 C3 C4 167.4(3) . . . . ?
Pd1 N3 C3 C4 45.8(4) . . . . ?
C17 N4 C4 C3 159.0(4) . . . . ?
C13 N4 C4 C3 -79.6(4) . . . . ?
Pd1 N4 C4 C3 33.0(4) . . . . ?
N3 C3 C4 N4 -53.0(5) . . . . ?
C9 N2 C5 C6 -57.7(5) . . . . ?
C1 N2 C5 C6 64.8(5) . . . . ?
Pd1 N2 C5 C6 178.3(4) . . . . ?
N2 C5 C6 C7 -177.5(5) . . . . ?
C5 C6 C7 C8 -172.6(6) . . . . ?
C1 N2 C9 C10 66.2(5) . . . . ?
C5 N2 C9 C10 -171.1(4) . . . . ?
Pd1 N2 C9 C10 -52.8(5) . . . . ?
N2 C9 C10 C11 172.3(4) . . . . ?
C9 C10 C11 C12 172.2(5) . . . . ?
C17 N4 C13 C14 56.0(5) . . . . ?
C4 N4 C13 C14 -64.8(5) . . . . ?
Pd1 N4 C13 C14 -178.4(4) . . . . ?
N4 C13 C14 C15 -179.1(4) . . . . ?
C13 C14 C15 C16 179.6(5) . . . . ?
C4 N4 C17 C18 -69.9(5) . . . . ?
C13 N4 C17 C18 168.3(4) . . . . ?
Pd1 N4 C17 C18 49.9(5) . . . . ?
N4 C17 C18 C19 -177.3(5) . . . . ?
C17 C18 C19 C20 -173.1(7) . . . . ?
C26 C21 C22 C23 2.1(7) . . . . ?
B1 C21 C22 C23 -174.2(5) . . . . ?
C21 C22 C23 C24 1.0(8) . . . . ?
C22 C23 C24 C25 -3.2(8) . . . . ?
C23 C24 C25 C26 2.3(8) . . . . ?
C24 C25 C26 C21 0.9(8) . . . . ?
C22 C21 C26 C25 -3.0(7) . . . . ?
B1 C21 C26 C25 173.2(4) . . . . ?
C32 C27 C28 C29 -3.6(8) . . . . ?
B1 C27 C28 C29 178.1(5) . . . . ?
C27 C28 C29 C30 0.7(10) . . . . ?
C28 C29 C30 C31 1.9(10) . . . . ?
C29 C30 C31 C32 -1.3(11) . . . . ?
C28 C27 C32 C31 4.1(8) . . . . ?
B1 C27 C32 C31 -177.5(5) . . . . ?
C30 C31 C32 C27 -1.8(10) . . . . ?
C38 C33 C34 C35 0.8(7) . . . . ?
B1 C33 C34 C35 -178.1(5) . . . . ?
C33 C34 C35 C36 -0.9(8) . . . . ?
C34 C35 C36 C37 1.0(9) . . . . ?
C35 C36 C37 C38 -1.1(9) . . . . ?
C36 C37 C38 C33 1.1(10) . . . . ?
C34 C33 C38 C37 -0.9(9) . . . . ?
B1 C33 C38 C37 178.0(6) . . . . ?
C44 C39 C40 C41 -2.0(8) . . . . ?
B1 C39 C40 C41 173.2(5) . . . . ?
C39 C40 C41 C42 2.4(9) . . . . ?
C40 C41 C42 C43 -1.0(12) . . . . ?
C41 C42 C43 C44 -0.7(14) . . . . ?
C42 C43 C44 C39 1.1(14) . . . . ?
C40 C39 C44 C43 0.3(10) . . . . ?
B1 C39 C44 C43 -175.0(7) . . . . ?
C26 C21 B1 C33 45.7(6) . . . . ?
C22 C21 B1 C33 -138.3(5) . . . . ?
C26 C21 B1 C27 -76.5(6) . . . . ?
C22 C21 B1 C27 99.5(5) . . . . ?
C26 C21 B1 C39 163.2(5) . . . . ?
C22 C21 B1 C39 -20.8(6) . . . . ?
C34 C33 B1 C21 -147.9(5) . . . . ?
C38 C33 B1 C21 33.3(7) . . . . ?
C34 C33 B1 C27 -27.3(7) . . . . ?
C38 C33 B1 C27 153.9(5) . . . . ?
C34 C33 B1 C39 92.5(6) . . . . ?
C38 C33 B1 C39 -86.3(6) . . . . ?
C28 C27 B1 C21 12.4(7) . . . . ?
C32 C27 B1 C21 -165.8(5) . . . . ?
C28 C27 B1 C33 -109.8(5) . . . . ?
C32 C27 B1 C33 72.0(6) . . . . ?
C28 C27 B1 C39 132.6(5) . . . . ?
C32 C27 B1 C39 -45.6(6) . . . . ?
C40 C39 B1 C21 -80.9(6) . . . . ?
C44 C39 B1 C21 93.9(6) . . . . ?
C40 C39 B1 C33 39.4(6) . . . . ?
C44 C39 B1 C33 -145.7(5) . . . . ?
C40 C39 B1 C27 159.9(4) . . . . ?
C44 C39 B1 C27 -25.3(7) . . . . ?
C48 O3 C45 C46 29(3) . . . . ?
O3 C45 C46 C47 -30(2) . . . . ?
C45 C46 C47 C48 20.3(19) . . . . ?
C46 C47 C48 O3 -3(2) . . . . ?
C45 O3 C48 C47 -17(3) . . . . ?
C48A O3A C45A C46A 13(5) . . . . ?
O3A C45A C46A C47A -13(4) . . . . ?
C45A C46A C47A C48A 9(3) . . . . ?
C45A O3A C48A C47A -8(5) . . . . ?
C46A C47A C48A O3A -1(4) . . . . ?
N4 Pd1 O1A N1A -92.97(17) . . . . ?
N2 Pd1 O1A N1A 97.72(18) . . . . ?
Pd1 O1A N1A O2A 0.00(3) . . . . ?
 
_refine_diff_density_max    0.320
_refine_diff_density_min   -0.508
_refine_diff_density_rms    0.063

_shelx_res_file
;
TITL shelxt in P 1 n 1
    16_decay.res
    created by SHELXL-2018/3 at 16:37:08 on 26-Mar-2020
CELL 0.534 11.6826 13.5915 30.2338 90 93.144 90
ZERR 4 0.000554 0.000706 0.00154 0 0.004617 0
LATT 1
SYMM 0.5-X,0.5+Y,0.5-Z
SFAC C H B N O Pd
DISP B 0 0 4.561
DISP C 0.001 0.001 6.94
DISP H -0 0 0.611
DISP N 0.003 0.002 10.693
DISP O 0.005 0.003 16.398
DISP Pd -2.504 0.615 1934.604
UNIT 192 292 4 16 12 4
DFIX 1.2 0.001 N1 O1 N1 O2
DFIX 1.3 0.001 O1A N1A N1A O2A
DANG 2.1 0.001 O1 O2 O1A O2A
FLAT 0.001 Pd1 O1 O2 N1 O1A O2A N1A
RIGU 0.001 0.002
EADP O3 O3A
EADP C45 C45A C48 C48A
EADP C46 C46A C47 C47A
EADP O1 O1A O2 O2A
EADP N1 N1A

L.S. 20
PLAN  5
SIZE 0.1 0.1 0.05
TEMP -13
BOND $H
list 4
CONF
fmap 2
acta
SHEL 999 0.8
OMIT 10 0 0
OMIT -1 2 3
OMIT 7 12 0
OMIT -2 1 2
REM <olex2.extras>
REM <HklSrc "%.\\16_decay.hkl">
REM </olex2.extras>

WGHT    0.066400
FVAR       0.23659   0.63138   0.90064
PD1   6    0.339681    0.774982    0.346603    11.00000    0.06180    0.06555 =
         0.05796    0.00146   -0.00071   -0.00295
N2    4    0.345574    0.927694    0.337739    11.00000    0.07402    0.07173 =
         0.07019    0.01058   -0.00414    0.00348
N3    4    0.453903    0.798471    0.397894    11.00000    0.06217    0.06460 =
         0.05540   -0.00036    0.00136   -0.00448
AFIX  13
H3    2    0.530882    0.788362    0.387365    11.00000   -1.20000
AFIX   0
N4    4    0.332093    0.631423    0.371247    11.00000    0.06572    0.06559 =
         0.06466   -0.00282   -0.00155   -0.00479
C1    1    0.441180    0.963167    0.369445    11.00000    0.09223    0.07114 =
         0.07883    0.00484   -0.01111   -0.01011
AFIX  23
H1A   2    0.513923    0.957514    0.355652    11.00000   -1.20000
H1B   2    0.429177    1.031873    0.376533    11.00000   -1.20000
AFIX   0
C2    1    0.444224    0.902659    0.411300    11.00000    0.08598    0.06775 =
         0.06815   -0.00531   -0.00642   -0.00293
AFIX  23
H2A   2    0.509393    0.921346    0.430751    11.00000   -1.20000
H2B   2    0.374751    0.912804    0.426858    11.00000   -1.20000
AFIX   0
C3    1    0.434651    0.723406    0.432294    11.00000    0.06890    0.07496 =
         0.05487    0.00644   -0.00023   -0.00351
AFIX  23
H3A   2    0.365741    0.738464    0.447467    11.00000   -1.20000
H3B   2    0.499038    0.721668    0.453947    11.00000   -1.20000
AFIX   0
C4    1    0.422220    0.625562    0.408646    11.00000    0.06725    0.07267 =
         0.06465    0.00620   -0.00338   -0.00150
AFIX  23
H4A   2    0.495013    0.607155    0.397071    11.00000   -1.20000
H4B   2    0.401234    0.575262    0.429472    11.00000   -1.20000
AFIX   0
C5    1    0.230396    0.965505    0.351159    11.00000    0.08526    0.07568 =
         0.08905   -0.00267    0.00005    0.01108
AFIX  23
H5A   2    0.219820    0.943573    0.381192    11.00000   -1.20000
H5B   2    0.171326    0.934292    0.332215    11.00000   -1.20000
AFIX   0
C6    1    0.210015    1.075656    0.349487    11.00000    0.13626    0.08085 =
         0.12713   -0.00559   -0.01018    0.02813
AFIX  23
H6A   2    0.215243    1.098549    0.319277    11.00000   -1.20000
H6B   2    0.269224    1.108542    0.367739    11.00000   -1.20000
AFIX   0
C7    1    0.092693    1.102760    0.365768    11.00000    0.13179    0.10617 =
         0.18454   -0.03872   -0.01765    0.04322
AFIX  23
H7A   2    0.033941    1.063729    0.350114    11.00000   -1.20000
H7B   2    0.090786    1.088070    0.397115    11.00000   -1.20000
AFIX   0
C8    1    0.068720    1.208788    0.358301    11.00000    0.17613    0.10376 =
         0.33872   -0.05168   -0.04487    0.05310
AFIX 137
H8A   2    0.041768    1.218896    0.328074    11.00000   -1.50000
H8B   2    0.137673    1.245983    0.364328    11.00000   -1.50000
H8C   2    0.011199    1.230121    0.377666    11.00000   -1.50000
AFIX   0
C9    1    0.365068    0.960054    0.291581    11.00000    0.08895    0.07592 =
         0.07235    0.01409   -0.00346   -0.00458
AFIX  23
H9A   2    0.297401    0.944243    0.272907    11.00000   -1.20000
H9B   2    0.373822    1.031022    0.291474    11.00000   -1.20000
AFIX   0
C10   1    0.466875    0.915303    0.271706    11.00000    0.08403    0.09940 =
         0.07957    0.01358    0.00155   -0.00586
AFIX  23
H10A  2    0.463947    0.844332    0.274828    11.00000   -1.20000
H10B  2    0.536272    0.938593    0.287418    11.00000   -1.20000
AFIX   0
C11   1    0.470083    0.942013    0.222637    11.00000    0.10686    0.13855 =
         0.08172    0.01668    0.01025   -0.00725
AFIX  23
H11A  2    0.405724    0.911176    0.206422    11.00000   -1.20000
H11B  2    0.461964    1.012693    0.219312    11.00000   -1.20000
AFIX   0
C12   1    0.578483    0.910127    0.203274    11.00000    0.12107    0.21721 =
         0.12739   -0.00608    0.04189   -0.01342
AFIX 137
H12A  2    0.579102    0.932195    0.173125    11.00000   -1.50000
H12B  2    0.583622    0.839652    0.204121    11.00000   -1.50000
H12C  2    0.642638    0.937971    0.220089    11.00000   -1.50000
AFIX   0
C13   1    0.212300    0.623283    0.388709    11.00000    0.06630    0.08005 =
         0.07876    0.00909   -0.00046   -0.00913
AFIX  23
H13A  2    0.203814    0.675504    0.410151    11.00000   -1.20000
H13B  2    0.157071    0.635643    0.364207    11.00000   -1.20000
AFIX   0
C14   1    0.180683    0.528463    0.409925    11.00000    0.07838    0.08370 =
         0.10869    0.01561    0.01430   -0.00556
AFIX  23
H14A  2    0.232999    0.515818    0.435315    11.00000   -1.20000
H14B  2    0.188009    0.475049    0.388990    11.00000   -1.20000
AFIX   0
C15   1    0.058889    0.531734    0.424728    11.00000    0.07691    0.09926 =
         0.12040   -0.00211    0.02216   -0.01306
AFIX  23
H15A  2    0.052290    0.585344    0.445612    11.00000   -1.20000
H15B  2    0.007291    0.545466    0.399244    11.00000   -1.20000
AFIX   0
C16   1    0.021889    0.437504    0.446123    11.00000    0.10481    0.10338 =
         0.14357    0.01027    0.03255   -0.00725
AFIX 137
H16A  2    0.031859    0.383484    0.426242    11.00000   -1.50000
H16B  2   -0.057378    0.442313    0.452701    11.00000   -1.50000
H16C  2    0.067644    0.426755    0.473039    11.00000   -1.50000
AFIX   0
C17   1    0.351088    0.551018    0.339178    11.00000    0.09730    0.07071 =
         0.06844   -0.00625    0.00037   -0.00051
AFIX  23
H17A  2    0.284634    0.546745    0.318579    11.00000   -1.20000
H17B  2    0.357112    0.489242    0.355201    11.00000   -1.20000
AFIX   0
C18   1    0.456247    0.563603    0.313237    11.00000    0.09687    0.10979 =
         0.07690   -0.01078    0.00751    0.00833
AFIX  23
H18A  2    0.523850    0.563958    0.333351    11.00000   -1.20000
H18B  2    0.452523    0.626208    0.297822    11.00000   -1.20000
AFIX   0
C19   1    0.465751    0.479302    0.279296    11.00000    0.15863    0.15253 =
         0.14226   -0.05751    0.05286   -0.00821
AFIX  23
H19A  2    0.458901    0.416986    0.294564    11.00000   -1.20000
H19B  2    0.401953    0.484155    0.257482    11.00000   -1.20000
AFIX   0
C20   1    0.567615    0.479172    0.257335    11.00000    0.19442    0.18688 =
         0.17596   -0.02821    0.09008    0.01828
AFIX 137
H20A  2    0.579308    0.415331    0.244768    11.00000   -1.50000
H20B  2    0.630498    0.494553    0.277949    11.00000   -1.50000
H20C  2    0.563181    0.527542    0.234165    11.00000   -1.50000
AFIX   0

C21   1    0.656137    0.374258    0.427835    11.00000    0.06469    0.07221 =
         0.07589    0.00637   -0.00371    0.00079
C22   1    0.709856    0.422847    0.393756    11.00000    0.07816    0.08556 =
         0.08957    0.00930    0.01294   -0.00398
AFIX  43
H22   2    0.726846    0.388010    0.368465    11.00000   -1.20000
AFIX   0
C23   1    0.738081    0.521177    0.396894    11.00000    0.08112    0.08493 =
         0.14039    0.02146    0.01785   -0.00710
AFIX  43
H23   2    0.772599    0.551625    0.373512    11.00000   -1.20000
AFIX   0
C24   1    0.716083    0.575080    0.434013    11.00000    0.07701    0.06843 =
         0.14600    0.01405   -0.00761   -0.00141
AFIX  43
H24   2    0.738662    0.640532    0.436621    11.00000   -1.20000
AFIX   0
C25   1    0.660121    0.529785    0.466960    11.00000    0.08574    0.06967 =
         0.10758   -0.00152   -0.01534    0.00557
AFIX  43
H25   2    0.641988    0.565483    0.491868    11.00000   -1.20000
AFIX   0
C26   1    0.630326    0.431989    0.463685    11.00000    0.08704    0.07052 =
         0.07647    0.00762   -0.00070    0.00318
AFIX  43
H26   2    0.591321    0.403558    0.486446    11.00000   -1.20000
AFIX   0
C27   1    0.734095    0.201242    0.459228    11.00000    0.07260    0.06740 =
         0.07964   -0.00102    0.01155    0.00431
C28   1    0.808650    0.249542    0.487712    11.00000    0.07712    0.08573 =
         0.09271   -0.00957   -0.00161    0.01153
AFIX  43
H28   2    0.804463    0.317802    0.489014    11.00000   -1.20000
AFIX   0
C29   1    0.891652    0.201486    0.515260    11.00000    0.09720    0.10134 =
         0.11301   -0.01422   -0.01869    0.02187
AFIX  43
H29   2    0.939796    0.238417    0.534323    11.00000   -1.20000
AFIX   0
C30   1    0.902628    0.104325    0.514582    11.00000    0.09496    0.10045 =
         0.15428    0.00756   -0.00416    0.02545
AFIX  43
H30   2    0.956202    0.072650    0.533499    11.00000   -1.20000
AFIX   0
C31   1    0.833035    0.052037    0.485318    11.00000    0.09308    0.08522 =
         0.18805    0.01352   -0.01086    0.01363
AFIX  43
H31   2    0.840519   -0.015998    0.483921    11.00000   -1.20000
AFIX   0
C32   1    0.750286    0.099539    0.457289    11.00000    0.08872    0.07060 =
         0.16894   -0.00370   -0.00781    0.01142
AFIX  43
H32   2    0.705514    0.062516    0.437084    11.00000   -1.20000
AFIX   0
C33   1    0.504065    0.230129    0.444267    11.00000    0.07385    0.06456 =
         0.07305    0.00056   -0.00129   -0.00125
C34   1    0.477949    0.145341    0.467031    11.00000    0.07750    0.06405 =
         0.08233    0.00339   -0.00154   -0.00327
AFIX  43
H34   2    0.536493    0.100649    0.473958    11.00000   -1.20000
AFIX   0
C35   1    0.369466    0.124045    0.479897    11.00000    0.08042    0.08734 =
         0.09832    0.01222   -0.00057   -0.01102
AFIX  43
H35   2    0.356486    0.065520    0.494752    11.00000   -1.20000
AFIX   0
C36   1    0.280015    0.188170    0.471075    11.00000    0.08196    0.08840 =
         0.11687   -0.00275    0.00904   -0.00388
AFIX  43
H36   2    0.206943    0.174360    0.480148    11.00000   -1.20000
AFIX   0
C37   1    0.301787    0.273106    0.448496    11.00000    0.08084    0.07977 =
         0.16310    0.00822    0.01013    0.00942
AFIX  43
H37   2    0.242847    0.317438    0.441601    11.00000   -1.20000
AFIX   0
C38   1    0.410998    0.292489    0.436093    11.00000    0.08432    0.07442 =
         0.14164    0.01910    0.00933    0.01008
AFIX  43
H38   2    0.423414    0.351154    0.421266    11.00000   -1.20000
AFIX   0
C39   1    0.634571    0.212565    0.375214    11.00000    0.10801    0.07631 =
         0.07473   -0.00457    0.00626   -0.01046
C40   1    0.542379    0.220010    0.344916    11.00000    0.12976    0.08929 =
         0.08829    0.01152   -0.01454   -0.03283
AFIX  43
H40   2    0.473171    0.243659    0.354411    11.00000   -1.20000
AFIX   0
C41   1    0.549154    0.192648    0.299277    11.00000    0.19056    0.08086 =
         0.08507    0.01378   -0.01772   -0.03840
AFIX  43
H41   2    0.486281    0.200841    0.279392    11.00000   -1.20000
AFIX   0
C42   1    0.649085    0.154473    0.285495    11.00000    0.22616    0.13280 =
         0.11034   -0.00819    0.01354   -0.01946
AFIX  43
H42   2    0.654457    0.135475    0.256131    11.00000   -1.20000
AFIX   0
C43   1    0.740372    0.144300    0.314623    11.00000    0.20105    0.20585 =
         0.10562   -0.03809    0.03516    0.03520
AFIX  43
H43   2    0.808231    0.117597    0.305263    11.00000   -1.20000
AFIX   0
C44   1    0.733542    0.173076    0.357833    11.00000    0.14626    0.17932 =
         0.09790   -0.02246    0.02493    0.03147
AFIX  43
H44   2    0.798449    0.165998    0.376785    11.00000   -1.20000
AFIX   0
B1    3    0.632227    0.255442    0.427243    11.00000    0.07669    0.07347 =
         0.07602   -0.00066    0.00399   -0.00207

PART 1
O3    5    0.687872    0.804161    0.365394    21.00000    0.09047    0.11790 =
         0.11531   -0.00568    0.00560   -0.00432
C45   1    0.738400    0.776649    0.324516    21.00000    0.09982    0.12565 =
         0.11733   -0.01206    0.00365   -0.00534
AFIX  23
H45A  2    0.732518    0.830190    0.303300    21.00000   -1.20000
H45B  2    0.700358    0.719232    0.311559    21.00000   -1.20000
AFIX   0
C46   1    0.862082    0.754300    0.337314    21.00000    0.09512    0.14020 =
         0.15827   -0.00202    0.01038   -0.00309
AFIX  23
H46A  2    0.872362    0.685845    0.345692    21.00000   -1.20000
H46B  2    0.911194    0.769491    0.313382    21.00000   -1.20000
AFIX   0
C47   1    0.884474    0.818057    0.374223    21.00000    0.09512    0.14020 =
         0.15827   -0.00202    0.01038   -0.00309
AFIX  23
H47A  2    0.932613    0.784656    0.396665    21.00000   -1.20000
H47B  2    0.924878    0.876142    0.364856    21.00000   -1.20000
AFIX   0
C48   1    0.779638    0.846064    0.392179    21.00000    0.09982    0.12565 =
         0.11733   -0.01206    0.00365   -0.00534
AFIX  23
H48A  2    0.772849    0.917189    0.392406    21.00000   -1.20000
H48B  2    0.777170    0.822511    0.422397    21.00000   -1.20000
AFIX   0

SAME 0.02 0.04 O3 > C48
PART 0
PART 2
O3A   5    0.674514    0.806311    0.361358   -21.00000    0.09047    0.11790 =
         0.11531   -0.00568    0.00560   -0.00432
C45A  1    0.729813    0.753299    0.326849   -21.00000    0.09982    0.12565 =
         0.11733   -0.01206    0.00365   -0.00534
AFIX  23
H45C  2    0.696722    0.770312    0.297725   -21.00000   -1.20000
H45D  2    0.724547    0.682719    0.331034   -21.00000   -1.20000
AFIX   0
C46A  1    0.852761    0.788676    0.333030   -21.00000    0.09512    0.14020 =
         0.15827   -0.00202    0.01038   -0.00309
AFIX  23
H46C  2    0.900670    0.736770    0.346011   -21.00000   -1.20000
H46D  2    0.881636    0.806012    0.304582   -21.00000   -1.20000
AFIX   0
C47A  1    0.856082    0.871308    0.361055   -21.00000    0.09512    0.14020 =
         0.15827   -0.00202    0.01038   -0.00309
AFIX  23
H47C  2    0.874036    0.929958    0.344519   -21.00000   -1.20000
H47D  2    0.914459    0.862741    0.384814   -21.00000   -1.20000
AFIX   0
C48A  1    0.747316    0.880495    0.378510   -21.00000    0.09982    0.12565 =
         0.11733   -0.01206    0.00365   -0.00534
AFIX  23
H48C  2    0.754553    0.875469    0.410545   -21.00000   -1.20000
H48D  2    0.715072    0.944438    0.370877   -21.00000   -1.20000
AFIX   0

PART 0
PART 3
O1    5    0.124525    0.759357    0.299329    31.00000    0.08295    0.21081 =
         0.09099   -0.02642   -0.01470    0.00007
O2    5    0.261390    0.724490    0.259979    31.00000    0.08295    0.21081 =
         0.09099   -0.02642   -0.01470    0.00007
N1    4    0.225281    0.749398    0.294700    31.00000    0.08578    0.09452 =
         0.07910    0.01051   -0.00740   -0.00177
PART 0
PART 4
O1A   5    0.215834    0.756096    0.304064   -31.00000    0.08295    0.21081 =
         0.09099   -0.02642   -0.01470    0.00007
O2A   5    0.320130    0.715699    0.252656   -31.00000    0.08295    0.21081 =
         0.09099   -0.02642   -0.01470    0.00007
N1A   4    0.214557    0.729508    0.262732   -31.00000    0.08578    0.09452 =
         0.07910    0.01051   -0.00740   -0.00177
HKLF 4


REM  shelxt in P 1 n 1
REM wR2 = 0.1617, GooF = S = 0.890, Restrained GooF = 0.891 for all data
REM R1 = 0.0599 for 4246 Fo > 4sig(Fo) and 0.1374 for all 9711 data
REM 526 parameters refined using 490 restraints

END

WGHT      0.0664      0.0000

REM Highest difference peak  0.320,  deepest hole -0.508,  1-sigma level  0.063
Q1    1   0.4422  0.2347  0.3074  11.00000  0.05    0.32
Q2    1   0.1222  0.7311  0.2818  11.00000  0.05    0.32
Q3    1   0.3026  0.7399  0.3000  11.00000  0.05    0.31
Q4    1   0.0436  1.0384  0.3932  11.00000  0.05    0.29
Q5    1   0.2426  0.5537  0.3695  11.00000  0.05    0.29
;
_shelx_res_checksum   24061

_shelx_hkl_file
;
  16   0  -5   -0.00    4.98
  16   0  -6    6.60    6.57
 -16   0   7   -0.00    5.12
  16   0  -7   -0.00    6.15
 -16   0   8    3.41    6.48
  16   0  -8   -0.00    5.88
 -16   0   9    0.00    5.46
  16   0  -9    4.24    6.77
 -16   0  10   10.79    7.26
  16   0 -10   -0.00    5.35
 -16   0  11   -0.00    5.45
  16   0 -11   -0.00    6.53
 -16   0  12   -0.00    6.51
  16   0 -12    1.86    5.27
 -16   0  13   -0.00    6.19
  16   0 -13    0.13    5.08
 -16   0  14    0.00    6.19
 -16   0  15    7.98    7.46
  16  -1  -1    1.40    5.41
  16  -1  -2    5.04    6.15
  16  -1  -3    0.18    6.11
  16  -1  -3    3.26    5.89
  16  -1  -4    2.79    5.60
  16  -1  -4   -0.00    5.68
  16  -1  -5   -0.00    5.53
  16  -1  -5   -0.00    5.34
 -16   1   6    6.68    7.89
  16  -1  -6    4.76    5.64
  16  -1  -6    2.47    6.87
 -16   1   7    1.15    5.18
  16  -1  -7    2.27    6.54
  16  -1  -7    0.00    6.05
 -16   1   8   -0.00    5.93
  16  -1  -8    3.45    5.98
  16  -1  -8   -0.00    5.80
 -16   1   9    0.78    4.75
  16  -1  -9    5.17    7.64
  16  -1  -9    2.23    5.39
 -16   1  10   -0.00    5.69
  16  -1 -10    1.07    5.68
  16  -1 -10    5.25    6.16
  16   1 -10    0.03    4.11
 -16   1  11   -0.00    4.73
  16  -1 -11    0.00    6.76
  16  -1 -11    2.36    5.51
  16   1 -11    2.87    5.38
 -16   1  12    6.82    7.70
  16  -1 -12    3.55    5.69
 -16  -1  12    4.18    7.06
  16   1 -12   -0.00    6.28
 -16   1  13   -0.00    6.46
 -16  -1  13    3.74    6.96
 -16  -1  14   10.92    8.00
 -16  -1  15   -0.00    6.84
 -16  -1  16   -0.00    5.27
  16  -2  -1   -0.00    6.81
  16  -2  -1   -0.00    5.86
  16  -2  -2   -0.00    6.62
  16  -2  -2    0.00    6.41
  16  -2  -3   -0.00    5.09
  16  -2  -3    2.02    6.91
  16  -2  -4    0.46    5.48
  16  -2  -4   -0.00    5.99
  16  -2  -5   -0.00    6.12
  16  -2  -5    0.56    5.77
  16  -2  -6    1.55    6.01
  16  -2  -6    2.32    6.51
 -16   2   7   -0.00    6.13
  16  -2  -7    1.64    5.43
  16  -2  -7   -0.00    4.39
 -16   2   8   -0.00    5.61
  16  -2  -8    5.58    7.10
  16  -2  -8    2.76    6.18
 -16   2   9   -0.00    6.03
  16  -2  -9    0.48    5.58
  16  -2  -9    7.70    7.73
 -16   2  10    2.43    6.25
  16  -2 -10   -0.00    6.02
  16  -2 -10    4.82    7.00
 -16   2  11    5.69    6.25
  16  -2 -11    7.25    7.32
  16  -2 -12   -0.00    6.36
  16  -2 -13    0.14    4.82
  16  -2 -14    2.25    6.05
  16  -2 -15    0.00    4.93
  16  -3  -1    0.80    6.69
  16  -3  -1   -0.00    6.90
  16  -3  -2    0.38    7.19
  16  -3  -2    0.53    6.71
  16  -3  -3    4.68    6.66
  16  -3  -3   -0.00    5.43
  16  -3  -4   -0.00    5.75
  16  -3  -4   -0.00    6.61
  16  -3  -5    4.17    5.40
  16  -3  -6    0.00    5.58
  16  -3  -6   -0.00    6.21
  16  -3  -7    7.98    6.48
  16  -3  -7    3.67    6.11
 -16   3   8   -0.00    6.43
  16  -3  -8    1.04    4.83
  16  -3  -8    0.97    5.79
 -16   3   9    0.86    6.22
  16  -3  -9    1.91    6.39
  16  -3 -10   -0.00    6.02
  16  -3 -11    3.63    6.62
  16  -3 -12   -0.00    6.23
  16  -3 -13    3.94    7.00
  16  -3 -14    5.83    7.26
  16  -3 -15   -0.00    6.64
  16  -4  -1    0.00    6.28
  16  -4  -1    0.05    6.60
  16  -4  -2   -0.00    5.93
  16  -4  -2    0.00    6.75
  16  -4  -3    1.65    5.58
  16  -4  -3    7.57    7.81
  16  -4  -4   -0.00    6.71
  16  -4  -5    0.33    6.17
  16  -4  -6   -0.00    5.94
  16  -4  -7    4.29    7.09
  16  -4  -8    0.00    6.50
  16  -4  -9   -0.00    5.88
  16  -4 -10   -0.00    6.32
  16  -4 -11    5.66    6.65
  16  -5  -2   -0.00    5.53
  16  -5  -3   -0.00    6.64
  16  -5  -4    0.78    7.55
  16  -5  -5   -0.00    8.46
  16  -5  -6   -0.00    5.85
  16  -5  -7   -0.00    7.71
  15   0  -1   16.40    8.72
  15   0  -1   -0.00    5.79
  15   0  -2   10.59    7.26
  15   0  -2    3.75    6.19
  15   0  -3    2.82    6.04
  15   0  -3   22.79    8.81
 -15   0   4    0.00    5.34
  15   0  -4   -0.00    5.06
  15   0  -4   -0.00    5.54
 -15   0   5    3.89    6.64
  15   0  -5    5.42    6.49
  15   0  -5   -0.00    5.70
 -15   0   6   -0.00    5.11
  15   0  -6    0.00    6.53
  15   0  -6    0.00    5.71
 -15   0   7    3.21    5.48
  15   0  -7   -0.00    5.95
  15   0  -7    1.73    6.07
 -15   0   8   -0.00    4.52
  15   0  -8    4.21    6.45
  15   0  -8   -0.00    5.60
 -15   0   9    3.61    6.76
  15   0  -9    3.90    6.70
  15   0  -9   16.03    8.90
 -15   0  10    0.00    4.16
  15   0 -10    0.04    5.32
  15   0 -10    4.26    5.86
 -15   0  11    1.06    4.90
  15   0 -11    9.87    7.24
  15   0 -11   -0.00    6.07
 -15   0  12   -0.00    6.08
  15   0 -12   -0.00    5.19
 -15   0  13    6.79    6.71
  15   0 -13    1.67    6.41
 -15   0  14    2.62    5.85
  15   0 -14   -0.00    6.02
  15   0 -15    6.08    8.24
 -15   0  16   -0.00    5.73
  15   0 -16    2.45    4.90
 -15   0  17    1.38    5.13
  15   0 -17   -0.00    5.41
 -15   0  18    0.45    5.68
  15   0 -18    7.93    7.60
 -15   0  19    2.92    6.47
  15   0 -19    4.27    6.48
  15   0 -20    0.00    4.87
  15   0 -22    7.42    6.73
  15   0 -23    0.00    6.12
  15  -1  -1    9.47    8.21
  15  -1  -1    3.50    6.44
  15   1  -1   15.97    7.75
  15  -1  -2    0.07    4.86
  15   1  -2   -0.00    4.33
  15  -1  -3    2.68    5.28
  15  -1  -3    1.74    6.05
  15   1  -3    5.14    5.76
  15  -1  -4   -0.00    4.49
  15  -1  -4   -0.00    7.14
  15   1  -4    4.72    5.38
 -15   1   5    3.69    7.97
  15  -1  -5    3.67    6.00
  15  -1  -5    0.94    6.30
  15   1  -5    2.27    5.23
  15   1  -5    1.88    5.23
 -15   1   6    8.32    7.61
  15  -1  -6    1.53    5.01
  15  -1  -6    4.57    5.82
 -15  -1   6    0.17    4.10
  15   1  -6    0.00    6.35
  15   1  -6   -0.00    5.18
 -15   1   7    4.63    6.15
  15  -1  -7   -0.00    6.13
 -15  -1   7    7.61    6.64
  15   1  -7    9.01    7.38
  15   1  -7   -0.00    5.38
 -15   1   8    0.00    5.28
  15  -1  -8    0.07    5.78
  15  -1  -8    5.36    6.00
  15   1  -8   -0.00    5.97
  15   1  -8   -0.00    4.12
 -15   1   9    5.30    6.36
  15  -1  -9    0.00    5.77
  15  -1  -9   -0.00    5.08
 -15  -1   9    1.63    5.24
  15   1  -9   -0.00    5.67
  15   1  -9   -0.00    6.49
 -15   1  10    0.66    5.68
  15  -1 -10   -0.00    5.38
  15  -1 -10   -0.00    5.68
 -15  -1  10   10.39    6.59
  15   1 -10   -0.00    6.06
  15   1 -10    3.62    6.89
 -15   1  11    0.00    5.80
  15  -1 -11    1.67    5.53
  15  -1 -11   -0.00    5.69
 -15  -1  11    4.38    5.72
  15   1 -11    2.57    6.64
 -15   1  12    0.00    5.84
  15  -1 -12   -0.00    5.39
  15  -1 -12   -0.00    6.19
 -15  -1  12    0.00    4.99
  15   1 -12    2.56    6.79
 -15   1  13    2.41    6.01
  15  -1 -13    7.63    6.34
 -15  -1  13    0.42    5.32
  15   1 -13    0.00    7.04
 -15   1  14   -0.00    5.62
 -15  -1  14    5.17    5.30
  15   1 -14    2.29    6.20
 -15   1  15   -0.00    5.43
  15  -1 -15    4.97    6.76
 -15  -1  15    5.27    5.77
  15   1 -15    1.21    5.64
  15  -1 -16   -0.00    6.33
 -15  -1  16    6.92    6.67
  15   1 -16    0.00    4.85
 -15   1  17    1.86    6.16
  15  -1 -17    0.00    5.96
 -15  -1  17    3.62    5.57
  15   1 -17    9.14    6.68
 -15   1  18   -0.00    5.07
  15  -1 -18   -0.00    5.28
 -15  -1  18    4.75    5.27
  15  -1 -19   -0.00    5.59
 -15  -1  19   -0.00    5.87
  15   1 -19   -0.00    7.51
  15  -1 -20   -0.00    5.16
 -15  -1  20    2.43    5.83
  15   1 -20    5.51    6.58
  15  -1 -21   -0.00    5.35
  15  -2  -1    2.55    7.81
  15  -2  -1    1.16    4.97
  15   2  -1   -0.00    5.03
  15  -2  -2    4.66    6.07
  15  -2  -2   -0.00    6.72
  15   2  -2   -0.00    5.63
  15  -2  -3   -0.00    5.39
  15  -2  -3    3.78    6.43
  15   2  -3    2.32    4.85
  15  -2  -4    0.87    5.53
  15  -2  -4    4.61    6.46
  15   2  -4   -0.00    4.02
  15  -2  -5    5.13    7.29
  15  -2  -5   -0.00    6.41
  15   2  -5   -0.00    4.70
 -15   2   6   -0.00    6.49
  15  -2  -6    0.30    4.98
  15  -2  -6   -0.00    5.72
  15   2  -6   -0.00    4.91
 -15   2   7    0.97    5.75
  15  -2  -7    6.29    7.15
  15  -2  -7    5.28    6.21
  15   2  -7    0.00    5.30
 -15   2   8   -0.00    4.42
  15  -2  -8    0.00    4.87
  15  -2  -8   -0.00    5.16
 -15   2   9    3.89    5.83
  15  -2  -9   -0.00    6.30
  15  -2  -9    4.64    6.08
  15   2  -9    2.06    6.10
  15   2  -9   12.06    7.45
 -15   2  10   -0.00    5.36
  15  -2 -10   -0.00    6.06
  15  -2 -10    3.60    6.72
  15   2 -10    0.00    4.80
 -15   2  11    1.45    6.14
  15  -2 -11    1.26    5.56
  15  -2 -11   -0.00    5.03
 -15  -2  11   -0.00    4.82
  15   2 -11    2.09    5.05
 -15   2  12    0.00    5.77
  15  -2 -12   -0.00    4.49
  15  -2 -12   -0.00    5.74
 -15  -2  12    0.00    4.67
  15   2 -12    5.53    5.71
 -15   2  13    4.76    6.77
  15  -2 -13   -0.00    6.01
  15  -2 -13    0.00    6.50
 -15  -2  13    0.75    4.59
  15   2 -13    4.15    5.77
 -15   2  14    5.99    8.05
  15  -2 -14   -0.00    6.49
 -15  -2  14    4.44    5.40
  15   2 -14   -0.00    4.60
 -15   2  15   -0.00    7.03
  15  -2 -15   15.65    9.20
 -15  -2  15   -0.00    4.29
  15   2 -15    4.37    6.01
 -15   2  16    0.59    7.23
  15  -2 -16    8.11    6.69
 -15  -2  16    3.04    5.23
  15   2 -16   -0.00    6.07
 -15   2  17    4.50    6.07
  15  -2 -17   -0.00    6.91
 -15  -2  17    6.23    6.95
  15   2 -17    6.32    7.29
  15  -2 -18   -0.00    7.57
 -15  -2  18   -0.00    6.25
  15  -2 -19   14.11    9.21
 -15  -2  19   11.14    7.27
 -15  -2  20    0.00    5.06
 -15  -2  21    2.93    5.30
  15  -3  -1    1.38    5.77
  15  -3  -1    6.98    8.08
  15   3  -1    9.91    7.31
  15  -3  -2    3.99    6.13
  15  -3  -2   -0.00    6.39
  15   3  -2    1.49    4.25
  15  -3  -3   -0.00    6.31
  15  -3  -3    2.76    7.33
  15   3  -3   -0.00    4.27
  15  -3  -4    5.44    5.93
  15   3  -4    0.00    3.66
  15  -3  -5   -0.00    7.05
  15  -3  -5    4.12    6.18
  15   3  -5    3.37    5.27
  15  -3  -6   -0.00    6.25
  15  -3  -6    2.32    6.83
  15   3  -6    5.77    5.60
 -15   3   7   -0.00    7.09
  15  -3  -7   -0.00    5.83
  15  -3  -7    9.22    8.15
  15   3  -7    2.91    5.10
 -15   3   8    5.90    7.03
  15  -3  -8    4.16    6.88
  15  -3  -8    3.68    5.32
  15   3  -8    0.00    5.45
 -15   3   9    1.27    4.54
  15  -3  -9   -0.00    6.27
  15  -3  -9    6.15    6.46
  15   3  -9    5.64    7.04
 -15   3  10   -0.00    4.71
  15  -3 -10    2.91    7.48
  15  -3 -10    2.27    6.26
  15   3 -10    5.32    5.52
 -15   3  11    1.80    5.70
  15  -3 -11    7.77    7.78
  15  -3 -11   22.18    9.77
  15   3 -11    0.00    4.78
 -15   3  12   -0.00    6.17
  15  -3 -12   -0.00    5.26
  15  -3 -12    0.00    5.86
  15   3 -12    7.67    5.71
 -15   3  13    3.07    7.09
  15  -3 -13    0.22    5.86
  15  -3 -13    0.78    4.56
  15   3 -13    0.15    3.56
 -15   3  14    0.00    6.34
  15  -3 -14    0.87    5.69
  15  -3 -14   -0.00    5.80
  15   3 -14   -0.00    5.34
 -15   3  15    1.26    7.13
  15  -3 -15    5.91    6.64
  15  -3 -16   -0.00    4.72
 -15  -3  17   -0.00    5.69
 -15  -3  18   -0.00    5.33
 -15  -3  19    1.70    4.51
 -15  -3  20    0.49    3.79
 -15  -3  21    9.96    7.21
  15  -4  -1    1.68    6.59
  15  -4  -1   -0.00    6.43
  15   4  -1   -0.00    3.98
  15  -4  -2   -0.00    6.40
  15  -4  -2    5.65    7.45
  15   4  -2   -0.00    3.92
  15  -4  -3    0.00    5.97
  15  -4  -3    0.99    6.54
  15   4  -3   15.57    6.54
  15  -4  -4    5.37    6.80
  15   4  -4    5.00    5.67
  15  -4  -5   10.52    7.91
  15  -4  -5   14.84    8.97
  15   4  -5    8.06    6.43
  15  -4  -6    0.00    6.02
  15  -4  -6    3.01    6.77
  15   4  -6   -0.00    4.17
 -15   4   7    4.11    6.05
  15  -4  -7    0.38    5.69
  15  -4  -7    2.98    6.13
  15   4  -7    2.68    5.38
 -15   4   8   -0.00    5.82
  15  -4  -8    4.97    7.14
  15  -4  -8   -0.00    6.69
  15   4  -8    0.00    5.05
 -15   4   9    0.38    5.38
  15  -4  -9    0.79    5.51
  15  -4  -9   18.25    9.33
  15   4  -9    6.74    6.66
 -15   4  10    6.69    7.38
  15  -4 -10    0.78    6.28
  15   4 -10    1.99    5.42
 -15   4  11   -0.00    5.37
  15  -4 -11    3.15    7.07
  15  -4 -11    4.73    6.68
 -15   4  12    2.79    5.11
  15  -4 -12    0.00    6.91
  15  -4 -12    1.60    5.42
  15  -4 -13   15.45    8.22
  15  -5  -1    2.32    8.39
  15   5  -1   -0.00    3.71
  15  -5  -2    0.22    6.11
  15  -5  -2    5.40    7.19
  15   5  -2    0.00    4.60
  15  -5  -3   -0.00    6.56
  15  -5  -3   -0.00    6.64
  15   5  -3    2.53    5.09
  15  -5  -4    0.00    6.12
  15  -5  -4    1.53    5.96
  15  -5  -5    5.97    7.18
  15  -5  -6   -0.00    5.05
  15  -5  -6   -0.00    6.11
  15  -5  -7    4.30    6.29
  15  -5  -7    4.18    7.85
  15  -5  -8   -0.00    5.39
  15  -5  -8   -0.00    6.44
 -15   5   9    2.77    7.15
  15  -5  -9   -0.00    5.71
  15  -5  -9    0.00    6.25
 -15   5  10   -0.00    5.55
  15  -5 -10   -0.00    7.01
  15  -6  -1    2.97    7.31
  15  -6  -2    0.00    6.42
  15  -6  -3   -0.00    6.05
  15  -6  -3   -0.00    6.20
  15  -6  -4    4.54    8.10
  15  -6  -4    5.48    7.48
  15  -6  -5    3.72    7.42
  14   0  -1    1.46    5.32
  14   0  -1    3.89    6.08
  14   0  -2    8.08    6.26
  14   0  -2    5.44    6.07
 -14   0   3    2.25    4.79
  14   0  -3   -0.00    5.21
  14   0  -3   -0.00    4.68
 -14   0   4    5.54    5.87
  14   0  -4    5.91    6.67
  14   0  -4   14.55    7.43
 -14   0   5   -0.00    4.94
  14   0  -5    3.42    5.79
 -14   0   6    6.32    6.23
  14   0  -6   10.11    7.14
  14   0  -6    9.61    6.45
 -14   0   7    0.19    4.45
  14   0  -7    0.90    5.13
  14   0  -7    3.43    5.57
 -14   0   8    0.00    4.79
  14   0  -8    5.29    5.49
  14   0  -8    1.82    5.30
 -14   0   9   -0.00    4.67
  14   0  -9   -0.00    5.53
  14   0  -9    2.71    6.07
 -14   0  10    1.09    5.59
  14   0 -10   -0.00    5.14
 -14   0  11   -0.00    6.19
  14   0 -11   -0.00    5.02
 -14   0  12    1.48    5.50
  14   0 -12    2.31    7.06
 -14   0  13    0.76    4.07
  14   0 -13   -0.00    6.07
 -14   0  14    6.93    6.01
  14   0 -14    1.91    5.06
 -14   0  15    4.80    5.47
  14   0 -15    3.93    5.44
 -14   0  16    1.09    5.11
  14   0 -16   -0.00    4.85
 -14   0  17   -0.00    4.97
  14   0 -17    1.52    5.70
 -14   0  18   -0.00    6.39
  14   0 -18   -0.00    6.25
 -14   0  19    4.36    6.77
  14   0 -19    2.59    5.34
 -14   0  20   -0.00    5.12
  14   0 -20    2.59    6.67
 -14   0  21    5.89    5.76
  14   0 -21   -0.00    6.24
 -14   0  22    0.00    5.09
  14   0 -22    1.27    5.65
 -14   0  23    0.14    4.70
  14   0 -23    0.24    5.57
  14   0 -24    4.66    5.87
  14  -1  -1    1.07    4.97
  14   1  -1    2.18    6.06
  14   1  -1   17.18    8.18
  14  -1  -2    0.00    5.33
  14  -1  -2    6.93    6.15
  14   1  -2    0.00    6.15
  14   1  -2    0.80    5.33
  14  -1  -3   -0.00    5.26
  14  -1  -3    0.59    4.11
 -14  -1   3    3.51    5.13
  14   1  -3    0.27    4.44
  14   1  -3    0.95    4.05
 -14   1   4   14.20    7.99
  14  -1  -4    5.26    5.95
  14  -1  -4    7.84    7.12
 -14  -1   4    4.01    5.63
  14   1  -4    5.04    5.83
  14   1  -4    5.88    5.44
 -14   1   5   -0.00    5.02
  14  -1  -5   -0.00    5.01
  14  -1  -5   -0.00    5.50
 -14  -1   5   -0.00    4.25
  14   1  -5    5.21    5.75
  14   1  -5    0.00    4.71
 -14   1   6    2.85    6.22
  14  -1  -6    2.00    5.30
  14  -1  -6    3.84    5.99
 -14  -1   6    1.99    5.49
  14   1  -6    3.55    5.57
  14   1  -6    9.15    6.53
 -14   1   7   -0.00    4.91
  14  -1  -7    0.72    5.08
  14  -1  -7   -0.00    4.84
 -14  -1   7   -0.00    5.27
  14   1  -7    3.49    6.18
  14   1  -7   -0.00    4.87
  14  -1  -8   -0.00    6.86
  14  -1  -8    0.00    6.22
 -14  -1   8    8.46    7.04
  14   1  -8    5.54    5.38
  14   1  -8    0.75    5.07
 -14   1   9    4.34    5.93
  14  -1  -9    0.00    5.07
  14  -1  -9   -0.00    5.12
 -14  -1   9   -0.00    6.02
  14   1  -9    0.00    5.70
 -14   1  10    4.56    7.07
  14  -1 -10    7.21    6.84
  14  -1 -10    5.10    5.47
 -14  -1  10   -0.00    5.54
  14   1 -10   14.48    8.78
 -14   1  11    1.05    5.49
  14  -1 -11    3.72    6.00
 -14  -1  11    2.13    5.79
  14   1 -11    4.18    5.83
 -14   1  12    0.00    5.93
  14  -1 -12    0.00    5.90
 -14  -1  12    0.84    5.19
  14   1 -12    0.00    4.36
 -14   1  13   -0.00    5.16
  14  -1 -13   -0.00    4.72
 -14  -1  13    5.40    6.34
  14   1 -13   -0.00    4.88
 -14   1  14    0.09    4.62
  14  -1 -14    3.09    5.83
 -14  -1  14    5.13    5.07
  14   1 -14    1.37    5.21
 -14   1  15    0.39    4.92
  14  -1 -15    1.62    4.84
 -14  -1  15    2.19    5.49
  14   1 -15    0.26    4.85
 -14   1  16   11.67    6.78
  14  -1 -16   -0.00    4.72
 -14  -1  16   -0.00    5.50
  14   1 -16   -0.00    6.20
 -14   1  17   -0.00    6.16
  14  -1 -17   -0.00    4.85
 -14  -1  17    2.90    5.34
  14   1 -17    0.00    5.05
 -14   1  18    0.00    5.75
  14  -1 -18    6.72    6.90
  14   1 -18    6.71    6.82
 -14   1  19   -0.00    6.05
  14  -1 -19    0.50    5.87
 -14  -1  19    4.34    5.83
  14   1 -19    0.00    5.02
 -14   1  20    2.96    5.69
  14  -1 -20    2.61    6.03
 -14  -1  20    1.30    5.56
  14   1 -20    4.89    6.78
 -14   1  21   -0.00    6.51
  14  -1 -21    0.96    5.88
 -14  -1  21    0.00    5.38
  14   1 -21    6.77    6.54
 -14   1  22    5.65    6.87
  14  -1 -22   -0.00    6.40
 -14  -1  22   -0.00    5.20
  14   1 -22    4.93    6.31
 -14  -1  23   -0.00    5.09
  14   1 -23    0.00    6.86
  14   1 -24    6.63    7.12
  14   1 -25    4.29    6.50
  14   1 -26    9.78    7.58
  14  -2  -1    3.42    6.37
  14  -2  -1   12.57    7.73
  14   2  -1    2.26    5.55
  14  -2  -2    5.40    6.05
  14  -2  -2    9.79    7.89
  14   2  -2    0.00    5.11
  14  -2  -3    0.64    4.95
  14  -2  -3   -0.00    5.83
  14   2  -3   -0.00    4.12
 -14   2   4    7.08    6.87
  14  -2  -4    5.07    6.35
  14  -2  -4    0.24    5.51
  14   2  -4   -0.00    5.58
  14   2  -4    4.23    5.92
 -14   2   5    7.93    5.99
  14  -2  -5   -0.00    4.72
  14  -2  -5   -0.00    4.79
 -14  -2   5    0.41    4.36
  14   2  -5    0.62    4.97
  14   2  -5   -0.00    5.25
 -14   2   6    3.00    6.91
  14  -2  -6    1.11    5.62
  14  -2  -6    0.00    6.05
 -14  -2   6   -0.00    5.04
  14   2  -6    1.64    5.15
  14   2  -6   13.58    6.75
 -14   2   7   -0.00    5.18
  14  -2  -7    0.00    6.03
 -14  -2   7    2.32    4.05
  14   2  -7    5.49    5.50
  14   2  -7   -0.00    5.53
 -14   2   8    3.71    5.28
  14  -2  -8    7.11    7.40
  14  -2  -8   -0.00    4.59
 -14  -2   8    0.04    5.38
  14   2  -8    5.09    5.92
  14   2  -8    3.49    5.93
  14  -2  -9    0.25    4.51
  14  -2  -9    2.06    5.04
 -14  -2   9    0.00    4.37
  14   2  -9   -0.00    5.31
 -14   2  10   -0.00    6.60
  14  -2 -10    7.37    6.96
  14  -2 -10   -0.00    5.24
 -14  -2  10   -0.00    4.39
  14   2 -10    5.41    5.81
 -14   2  11   -0.00    6.05
  14  -2 -11   -0.00    5.89
  14  -2 -11   -0.00    5.37
 -14  -2  11   -0.00    4.33
  14   2 -11   -0.00    5.24
 -14   2  12    3.56    6.36
  14  -2 -12    7.97    6.96
 -14  -2  12    9.65    6.87
  14   2 -12    0.00    4.97
 -14   2  13    3.84    4.91
  14  -2 -13    0.56    5.87
 -14  -2  13    0.00    5.06
  14   2 -13   -0.00    6.01
 -14   2  14   -0.00    4.69
 -14  -2  14    5.21    6.69
  14   2 -14   -0.00    5.38
 -14   2  15    6.74    6.06
  14  -2 -15    2.94    7.45
 -14  -2  15    0.07    4.91
  14   2 -15    2.21    6.59
 -14   2  16    1.93    5.27
  14  -2 -16    8.14    7.33
 -14  -2  16    5.38    5.99
  14   2 -16    0.14    4.51
 -14   2  17   -0.00    4.80
  14  -2 -17   -0.00    6.83
 -14  -2  17   -0.00    4.46
  14   2 -17    2.04    6.19
 -14   2  18   -0.00    6.32
  14  -2 -18    1.54    6.03
 -14  -2  18    6.27    6.01
  14   2 -18    3.40    6.08
 -14   2  19    7.18    6.40
  14  -2 -19    2.19    6.57
 -14  -2  19   -0.00    3.81
  14   2 -19    0.00    4.78
 -14   2  20    0.00    5.74
  14  -2 -20    1.92    5.25
 -14  -2  20    3.90    5.88
  14   2 -20    1.79    6.03
 -14   2  21   -0.00    5.14
 -14  -2  21    0.00    5.24
  14   2 -21    4.80    6.81
 -14  -2  22    4.51    5.74
 -14  -2  23    1.83    4.68
  14   2 -23    3.11    5.41
 -14  -2  24    1.55    5.48
  14   2 -24    0.89    5.39
  14   2 -25   -0.00    5.31
  14   2 -26   -0.00    5.01
  14  -3  -1   -0.00    6.63
  14  -3  -1    1.75    6.42
  14   3  -1   -0.00    3.56
  14  -3  -2    1.17    5.18
  14  -3  -2   -0.00    7.13
  14   3  -2    0.00    4.20
  14  -3  -3   -0.00    5.72
  14  -3  -3    1.13    5.22
  14   3  -3    0.00    4.65
  14  -3  -4    4.62    5.95
  14  -3  -4    4.31    7.01
  14   3  -4   -0.00    4.29
 -14   3   5   -0.00    5.48
  14  -3  -5   -0.00    6.43
  14  -3  -5   -0.00    6.18
  14   3  -5    0.00    5.37
 -14   3   6    2.45    5.15
  14  -3  -6    6.31    6.69
  14  -3  -6    1.36    7.01
  14   3  -6   11.45    6.61
 -14   3   7    0.00    5.81
  14  -3  -7    0.00    4.73
  14  -3  -7   -0.00    5.99
  14   3  -7    6.02    6.46
 -14   3   8    7.08    6.68
  14  -3  -8    0.59    5.25
  14  -3  -8   -0.00    5.40
  14   3  -8    1.16    4.35
 -14   3   9   -0.00    4.32
  14  -3  -9   -0.00    5.34
  14   3  -9    0.00    5.10
  14  -3 -10    7.73    7.13
  14  -3 -10   -0.00    4.90
  14   3 -10    3.85    5.82
 -14   3  11    5.75    6.18
  14  -3 -11    0.00    5.81
  14  -3 -11    2.66    5.55
 -14  -3  11    0.00    5.09
  14   3 -11    5.43    6.35
 -14   3  12    5.69    6.53
  14  -3 -12   -0.00    6.68
  14  -3 -12   -0.00    5.29
 -14  -3  12   -0.00    4.05
  14   3 -12    0.00    5.54
 -14   3  13    2.75    6.01
  14  -3 -13   -0.00    6.59
  14  -3 -13   -0.00    5.60
 -14  -3  13    6.64    5.92
  14   3 -13    4.45    6.54
 -14   3  14   -0.00    6.21
  14  -3 -14    2.08    6.43
 -14  -3  14   -0.00    5.60
  14   3 -14    3.85    6.39
 -14   3  15    6.41    6.69
  14  -3 -15    0.00    6.23
 -14  -3  15    8.50    7.82
  14   3 -15   -0.00    4.68
 -14   3  16    4.82    6.20
  14  -3 -16   14.22    8.59
 -14  -3  16    9.41    7.02
  14   3 -16    2.33    5.36
 -14   3  17   -0.00    5.09
  14  -3 -17   -0.00    7.80
 -14  -3  17   -0.00    5.04
  14   3 -17    0.00    4.68
 -14   3  18    1.20    5.78
 -14  -3  18    0.20    3.84
  14   3 -18    0.00    6.70
 -14   3  19    0.75    4.34
 -14  -3  19    0.00    4.68
  14   3 -19   -0.00    4.07
 -14   3  20    9.47    7.22
 -14  -3  20    7.04    6.44
  14   3 -20    3.14    5.39
 -14  -3  21    6.37    6.50
  14   3 -21    0.00    4.80
 -14  -3  22   -0.00    5.44
  14   3 -22    7.25    6.66
 -14  -3  23   -0.00    5.55
  14   3 -23    2.88    5.52
  14  -4  -1    5.49    7.37
  14  -4  -1    1.20    5.84
  14   4  -1    5.78    5.11
  14  -4  -2    6.66    6.83
  14  -4  -2    1.15    6.94
  14   4  -2    0.98    4.98
  14  -4  -3   -0.00    6.38
  14   4  -3   -0.00    4.19
  14  -4  -4   -0.00    5.12
  14  -4  -4    0.00    7.05
  14   4  -4   -0.00    4.61
  14  -4  -5    4.89    5.01
  14  -4  -5   -0.00    5.21
  14   4  -5    0.00    5.63
 -14   4   6   -0.00    5.66
  14  -4  -6    9.47    6.39
  14  -4  -6    1.26    6.60
  14   4  -6    3.23    5.47
 -14   4   7   -0.00    5.53
  14  -4  -7    2.81    6.28
  14  -4  -7    0.18    5.89
  14   4  -7    2.38    4.66
 -14   4   8   -0.00    4.50
  14  -4  -8    1.00    5.60
  14  -4  -8    7.02    7.19
  14   4  -8    1.37    4.50
 -14   4   9    0.00    5.71
  14  -4  -9    0.52    6.14
  14  -4  -9   -0.00    6.50
  14   4  -9    4.46    5.79
 -14   4  10    4.68    6.20
  14  -4 -10   -0.00    7.34
  14  -4 -10    4.74    6.75
  14   4 -10   -0.00    5.50
 -14   4  11    1.85    5.68
  14  -4 -11   -0.00    5.86
  14   4 -11    4.97    5.05
 -14   4  12   20.95    9.15
  14  -4 -12    1.57    6.00
  14  -4 -12    6.14    6.66
  14   4 -12    6.81    7.41
 -14   4  13   -0.00    5.70
  14  -4 -13    0.07    5.27
  14  -4 -13    4.52    6.46
  14   4 -13    7.65    7.71
 -14   4  14    6.93    7.66
  14  -4 -14    5.52    6.41
  14  -4 -14    6.55    7.90
  14   4 -14    5.32    6.37
 -14   4  15    2.65    7.26
  14   4 -15    0.00    4.90
 -14   4  16   10.84    7.06
 -14  -4  16    6.00    5.89
 -14   4  17   -0.00    5.54
 -14  -4  17    3.28    5.15
  14   4 -17    5.03    5.41
 -14   4  18    1.15    7.10
 -14  -4  18   -0.00    6.05
  14   4 -18    1.82    4.68
 -14  -4  19   -0.00    5.00
  14   4 -19   -0.00    5.46
 -14  -4  20    0.50    6.34
  14   4 -20    1.94    5.14
 -14  -4  21    0.00    4.36
 -14  -4  23    3.08    5.80
 -14  -4  24   -0.00    5.51
  14  -5  -1    3.72    6.80
  14  -5  -1    4.19    6.26
  14   5  -1    2.42    4.90
  14  -5  -2    1.25    6.77
  14  -5  -2   -0.00    5.51
  14   5  -2    1.89    4.65
  14  -5  -3    7.88    7.38
  14  -5  -3   -0.00    5.94
  14   5  -3    0.75    4.79
  14  -5  -4   -0.00    5.34
  14  -5  -4    2.52    5.89
  14   5  -4   -0.00    4.29
  14  -5  -5    0.00    5.35
  14  -5  -5   12.44    7.93
  14   5  -5    0.53    4.58
  14  -5  -6    7.24    5.80
  14  -5  -6    8.63    7.80
  14   5  -6   -0.00    5.29
 -14   5   7    0.00    4.58
  14  -5  -7    0.13    4.88
  14  -5  -7   -0.00    5.54
 -14   5   8    2.96    5.84
  14  -5  -8   -0.00    5.55
  14  -5  -8    8.40    7.53
  14   5  -8    0.00    5.66
 -14   5   9    0.00    6.65
  14  -5  -9   -0.00    7.29
  14  -5  -9    2.17    6.74
  14   5  -9    0.00    5.94
 -14   5  10    2.74    5.85
  14  -5 -10    2.78    6.05
  14  -5 -10   17.58    9.21
  14   5 -10   -0.00    5.20
 -14   5  11   -0.00    4.20
  14  -5 -11   -0.00    6.07
  14  -5 -11    0.00    6.11
  14   5 -11    1.43    6.22
 -14   5  12   11.94    7.09
  14  -5 -12    4.06    6.10
  14   5 -12   12.61    7.54
 -14   5  13   -0.00    6.37
  14  -5 -13    2.19    6.03
  14   5 -13    1.56    6.30
 -14   5  14    7.39    7.78
  14  -5 -14   -0.00    5.44
  14   5 -14    0.41    4.62
 -14   5  15   -0.00    3.55
  14  -5 -15    1.13    6.47
  14   5 -15    5.19    5.54
 -14   5  16    5.91    6.73
  14  -5 -16   -0.00    6.53
  14   5 -16    8.80    6.83
 -14   5  17    1.70    6.39
  14   5 -17   -0.00    5.78
 -14  -5  23   -0.00    4.54
 -14  -5  24    0.20    4.85
  14  -6  -1    1.50    6.20
  14   6  -1    9.37    4.91
  14  -6  -2   -0.00    6.66
  14  -6  -2    0.11    6.58
  14   6  -2    0.00    4.92
  14  -6  -3    0.53    6.27
  14  -6  -3    2.01    5.96
  14   6  -3   -0.00    4.33
  14  -6  -4    4.44    8.27
  14  -6  -4    7.72    7.91
  14   6  -4    2.06    5.38
  14  -6  -5    5.90    6.23
  14  -6  -5    6.45    7.51
  14   6  -5    1.27    4.93
  14  -6  -6    0.37    4.65
  14  -6  -6    1.07    6.66
  14   6  -6    5.38    5.94
  14  -6  -7    5.69    6.05
  14  -6  -7   -0.00    6.54
  14   6  -7    2.63    4.00
 -14   6   8    0.00    7.56
  14  -6  -8    5.17    5.99
  14   6  -8   -0.00    5.16
 -14   6   9   -0.00    6.86
  14  -6  -9    0.00    5.54
  14   6  -9    0.00    5.41
 -14   6  10    4.66    6.14
  14  -6 -10    7.84    7.10
  14   6 -10    3.64    5.30
 -14   6  11    7.44    6.96
  14   6 -11   -0.00    5.23
 -14   6  12    0.00    7.87
  14  -6 -12    0.00    5.38
  14   6 -12   -0.00    4.71
 -14   6  13   -0.00    6.32
  14  -6 -13   -0.00    5.50
  14   6 -13    0.00    4.54
 -14   6  14    1.50    6.10
  14  -6 -14   14.24    8.35
  14   6 -14    1.29    5.10
  14  -7  -1    0.00    5.58
  14   7  -1    0.17    3.98
  14  -7  -2    7.55    6.70
  14   7  -2    3.17    5.26
  14  -7  -3    0.69    4.87
  14   7  -3   -0.00    3.29
  14  -7  -4    0.00    6.70
  14   7  -4    1.06    4.02
  14  -7  -5    6.25    8.18
  14   7  -5    1.95    4.54
  14   7  -6    4.74    4.86
  14  -7  -7   -0.00    5.23
  14   7  -7    7.92    6.15
  14  -7  -8   -0.00    5.21
  14   7  -8    0.00    4.51
  14  -7  -9    0.00    5.95
  14   7  -9    0.00    5.65
 -14   7  10   -0.00    6.55
  14  -7 -10    3.68    5.72
  14   7 -10    0.00    5.52
 -14   7  11   -0.00    7.04
  14  -7 -11    7.33    8.53
  14  -8  -1    4.02    5.42
  14   8  -1   -0.00    4.66
  14  -8  -2    5.26    7.40
  14   8  -2    7.36    4.68
  14  -8  -3    9.62    7.78
  14   8  -3    5.45    5.19
  14  -8  -4    0.49    7.08
  14   8  -4    2.19    4.29
  14  -8  -5   -0.00    6.48
  14   8  -5    1.94    4.72
  14   8  -6    0.00    4.70
  13   0  -1   10.68    6.45
  13   0  -1   26.78    9.25
 -13   0   2    0.00    5.33
  13   0  -2    0.00    5.29
  13   0  -2    1.83    5.82
 -13   0   3    5.00    6.24
  13   0  -3    4.39    5.69
  13   0  -3    2.47    4.68
 -13   0   4    0.00    4.23
  13   0  -4    2.79    6.03
  13   0  -4    1.59    4.52
 -13   0   5    3.66    5.42
  13   0  -5    8.77    6.53
  13   0  -5    0.00    4.70
 -13   0   6    1.20    5.23
  13   0  -6   -0.00    4.75
  13   0  -6    0.00    4.13
 -13   0   7    3.97    6.24
  13   0  -7    0.50    4.84
  13   0  -7   13.97    7.33
 -13   0   8    0.21    4.53
  13   0  -8    0.00    4.80
  13   0  -8    0.36    4.28
 -13   0   9    0.00    4.77
  13   0  -9   -0.00    5.59
 -13   0  10   -0.00    4.59
  13   0 -10    0.00    6.02
 -13   0  11    8.79    6.17
 -13   0  12   -0.00    5.38
  13   0 -12   -0.00    4.44
 -13   0  13    9.34    6.92
  13   0 -13   32.62   10.01
 -13   0  14    1.29    4.96
  13   0 -14    3.14    4.95
 -13   0  15   -0.00    5.25
  13   0 -15    4.00    5.57
 -13   0  16    0.00    6.46
  13   0 -16    1.72    5.37
 -13   0  17   10.25    7.20
  13   0 -17    4.15    6.19
 -13   0  18   -0.00    3.93
  13   0 -18   -0.00    6.56
 -13   0  19   -0.00    5.20
  13   0 -19    0.93    5.63
 -13   0  20    3.44    5.28
  13   0 -20    4.07    5.27
 -13   0  21    0.00    4.44
  13   0 -21   -0.00    5.10
 -13   0  22    6.01    5.75
  13   0 -22    1.86    5.71
 -13   0  23    0.00    5.18
  13   0 -23    3.69    6.28
 -13   0  24    4.17    6.26
  13   0 -24    4.50    7.04
 -13   0  25    2.37    5.98
  13   0 -25   -0.00    6.62
  13  -1  -1    1.71    4.97
  13  -1  -1    1.90    6.09
  13   1  -1    1.61    5.23
  13   1  -1    0.00    5.78
  13  -1  -2   -0.00    5.25
  13  -1  -2    0.00    5.57
 -13  -1   2    6.69    6.34
  13   1  -2    4.07    5.17
  13   1  -2   -0.00    4.29
 -13   1   3    2.40    6.43
  13  -1  -3    1.34    4.70
  13  -1  -3    3.77    5.65
 -13  -1   3    2.94    5.94
  13   1  -3    5.66    5.13
  13   1  -3   -0.00    4.76
 -13   1   4    0.03    5.25
  13  -1  -4    1.19    4.80
 -13  -1   4    2.34    4.70
  13   1  -4    2.51    5.75
  13   1  -4    2.66    5.32
 -13   1   5   39.29   10.38
  13  -1  -5   13.59    8.03
  13  -1  -5   15.81    8.02
  13   1  -5   24.76    9.41
  13   1  -5   33.10   10.27
 -13   1   6    0.00    4.93
  13  -1  -6   -0.00    5.62
  13  -1  -6    1.52    5.39
 -13  -1   6    3.78    6.37
  13   1  -6    3.92    5.78
 -13   1   7    0.19    5.41
  13  -1  -7    5.71    6.32
  13  -1  -7    1.21    5.07
 -13  -1   7    2.25    5.88
  13   1  -7    8.95    6.38
  13   1  -7    1.34    5.20
 -13   1   8   -0.00    4.83
  13  -1  -8    1.66    5.06
  13  -1  -8   -0.00    4.84
 -13  -1   8    0.22    4.84
  13   1  -8   -0.00    4.95
 -13   1   9   16.64    8.36
  13  -1  -9   19.19    8.06
 -13  -1   9    8.78    6.39
  13   1  -9   14.27    7.16
 -13   1  10   -0.00    5.75
  13  -1 -10    6.59    6.68
 -13  -1  10    2.81    5.80
  13   1 -10    0.00    5.18
 -13   1  11   -0.00    5.29
  13  -1 -11   14.84    8.38
 -13  -1  11    0.00    4.35
  13   1 -11    0.90    4.83
 -13   1  12    1.62    4.69
  13  -1 -12    3.74    6.10
 -13  -1  12    7.20    5.95
 -13   1  13    5.08    5.22
  13  -1 -13    6.36    6.55
 -13  -1  13    0.00    6.09
  13   1 -13    0.05    5.09
 -13   1  14   -0.00    4.82
  13  -1 -14   -0.00    4.86
 -13  -1  14    1.49    5.12
  13   1 -14   -0.00    5.51
 -13   1  15    0.00    6.34
  13  -1 -15   14.26    7.87
 -13  -1  15   16.25    8.29
  13   1 -15   17.32    8.72
 -13   1  16   -0.00    4.84
  13  -1 -16    5.92    5.92
 -13  -1  16    5.43    5.19
  13   1 -16    6.24    5.79
 -13   1  17    7.67    7.15
  13  -1 -17   -0.00    4.67
 -13  -1  17    1.10    5.45
  13   1 -17    7.51    6.65
 -13   1  18   -0.00    6.99
  13  -1 -18    4.73    7.27
 -13  -1  18   -0.00    4.84
  13   1 -18   -0.00    5.21
 -13   1  19   13.78    7.27
  13  -1 -19   13.20    8.27
 -13  -1  19   11.77    7.25
  13   1 -19   10.58    7.24
 -13   1  20   -0.00    5.83
  13  -1 -20   -0.00    5.60
 -13  -1  20    6.23    5.55
  13   1 -20    1.61    5.92
 -13   1  21    0.00    4.74
  13  -1 -21    0.00    6.26
 -13  -1  21    4.70    5.58
 -13   1  22    0.00    5.02
  13  -1 -22    6.39    6.47
 -13  -1  22    0.00    4.44
  13   1 -22    4.50    6.03
 -13   1  23    0.75    4.36
  13  -1 -23    3.57    5.80
 -13  -1  23   -0.00    5.75
  13   1 -23   -0.00    5.35
 -13   1  24    0.61    5.52
 -13  -1  24   -0.00    5.73
  13   1 -24    2.40    6.85
 -13   1  25   -0.00    5.62
 -13  -1  25   -0.00    5.57
  13   1 -25    0.00    5.63
 -13  -1  26    2.28    6.35
  13   1 -26    0.00    4.78
  13   1 -27    2.85    5.40
  13  -2  -1   19.18    6.96
  13  -2  -1   13.46    7.50
 -13  -2   1   17.67    7.89
  13   2  -1   13.60    6.52
  13   2  -1   20.99    7.60
  13  -2  -2    0.00    5.15
  13  -2  -2    2.46    4.81
 -13  -2   2   -0.00    4.33
  13   2  -2    4.82    5.39
  13   2  -2   -0.00    5.04
 -13   2   3    5.89    6.09
  13  -2  -3    1.23    5.16
  13  -2  -3    6.70    6.74
 -13  -2   3    4.36    4.87
  13   2  -3    7.61    6.04
  13   2  -3    0.88    3.43
 -13   2   4    2.66    5.70
  13  -2  -4   -0.00    6.09
  13  -2  -4    4.42    5.54
 -13  -2   4    4.68    4.84
  13   2  -4    1.89    5.21
  13   2  -4    0.00    5.37
 -13   2   5   -0.00    5.39
  13  -2  -5    1.07    5.13
  13  -2  -5    1.75    6.29
 -13  -2   5    2.98    4.96
  13   2  -5    2.87    5.80
  13   2  -5    0.26    4.52
 -13   2   6    0.35    4.15
  13  -2  -6    0.00    6.28
  13  -2  -6   -0.00    4.70
 -13  -2   6    2.80    4.95
  13   2  -6   -0.00    5.00
  13   2  -6    0.00    4.93
 -13   2   7    4.80    6.01
  13  -2  -7   17.82    8.46
  13  -2  -7   25.71    9.97
 -13  -2   7   12.19    6.97
  13   2  -7    9.55    5.90
 -13   2   8    3.89    6.47
  13  -2  -8   -0.00    6.28
  13  -2  -8    7.53    6.52
 -13  -2   8    0.00    5.98
  13   2  -8    5.33    6.00
 -13   2   9   -0.00    5.59
  13  -2  -9   -0.00    5.28
  13  -2  -9    9.14    6.89
 -13  -2   9    1.33    4.27
  13   2  -9   -0.00    4.67
 -13   2  10   -0.00    4.65
  13  -2 -10    0.00    4.84
  13  -2 -10    0.48    4.42
 -13  -2  10   -0.00    4.41
  13   2 -10   -0.00    4.66
 -13   2  11    6.18    6.45
  13  -2 -11   14.69    8.15
 -13  -2  11   17.59    7.97
  13   2 -11    0.00    5.39
 -13   2  12    6.84    5.62
 -13  -2  12   -0.00    5.38
  13   2 -12   -0.00    4.93
  13  -2 -13   12.79    8.02
 -13  -2  13    5.53    6.30
  13   2 -13    5.38    5.28
 -13   2  14    4.83    5.80
  13  -2 -14    0.13    5.75
  13   2 -14   -0.00    5.44
 -13   2  15    3.98    5.23
  13  -2 -15    7.76    7.28
 -13  -2  15   -0.00    4.99
  13   2 -15    8.70    6.74
 -13   2  16    2.69    6.12
  13  -2 -16    2.39    5.20
 -13  -2  16    1.53    4.79
  13   2 -16    5.08    6.96
 -13   2  17   13.66    7.62
  13  -2 -17    0.52    3.35
 -13  -2  17    1.44    4.70
  13   2 -17   -0.00    5.11
 -13   2  18    0.00    6.93
  13  -2 -18    0.51    4.86
 -13  -2  18    1.40    5.11
  13   2 -18   -0.00    5.24
 -13   2  19    9.63    8.03
  13  -2 -19   -0.00    4.53
 -13  -2  19    0.00    5.05
  13   2 -19    4.11    5.89
 -13   2  20   -0.00    5.54
  13  -2 -20    0.42    5.20
 -13  -2  20    2.41    5.40
  13   2 -20    1.80    5.15
 -13   2  21    1.39    5.89
  13  -2 -21    7.84    7.39
 -13  -2  21    4.53    5.65
  13   2 -21    4.06    4.86
 -13   2  22   11.64    6.65
 -13  -2  22    0.00    5.05
  13   2 -22    2.88    5.41
 -13   2  23    7.15    6.03
 -13  -2  23   16.03    7.43
  13   2 -23   27.84    9.89
 -13   2  24   -0.00    4.98
 -13  -2  24   -0.00    6.00
  13   2 -24   -0.00    5.16
 -13  -2  25    0.00    5.52
  13   2 -25    5.30    6.01
 -13  -2  26    5.10    6.76
  13   2 -26    3.20    6.16
  13   2 -27    2.55    5.60
  13   2 -28   -0.00    7.23
  13  -3  -1    1.44    6.65
  13  -3  -1    1.27    6.53
  13   3  -1    0.00    4.75
  13  -3  -2    2.90    4.98
  13   3  -2    4.56    4.87
  13  -3  -3    6.06    6.30
  13  -3  -3    2.03    4.92
  13   3  -3    0.90    6.00
 -13   3   4   -0.00    5.70
  13  -3  -4    4.14    5.57
  13  -3  -4    0.70    5.87
  13   3  -4    2.70    5.33
  13   3  -4   -0.00    4.47
 -13   3   5   10.37    7.57
  13  -3  -5    5.11    6.78
  13  -3  -5   15.42    8.02
 -13  -3   5   10.98    6.90
  13   3  -5   10.87    6.91
  13   3  -5   19.28    7.56
  13  -3  -6    3.12    5.37
 -13  -3   6    6.68    5.14
  13   3  -6   -0.00    3.76
 -13   3   7   -0.00    4.80
  13  -3  -7   -0.00    6.26
  13  -3  -7    3.89    6.06
 -13  -3   7    0.00    4.54
  13   3  -7    0.96    4.57
 -13   3   8    1.16    4.93
  13  -3  -8    0.46    5.36
  13  -3  -8    2.09    5.68
 -13   3   9    2.60    5.52
  13  -3  -9    2.47    6.35
  13  -3  -9   10.36    6.79
 -13  -3   9    6.94    5.20
  13   3  -9   11.49    8.29
 -13   3  10    4.35    6.27
  13  -3 -10    2.84    5.54
  13  -3 -10    3.81    5.88
 -13  -3  10   -0.00    5.20
  13   3 -10   -0.00    5.84
 -13   3  11    9.63    7.63
  13  -3 -11    0.31    4.99
  13  -3 -11    9.82    6.99
 -13  -3  11   -0.00    5.49
  13   3 -11   -0.00    5.74
 -13   3  12    1.13    5.11
  13  -3 -12    0.00    5.89
 -13  -3  12    0.00    4.76
  13   3 -12   -0.00    5.56
 -13   3  13    0.00    4.73
  13  -3 -13    2.56    5.96
 -13  -3  13    1.65    4.15
  13   3 -13   -0.00    4.24
 -13   3  14    3.52    6.19
  13  -3 -14   -0.00    6.06
 -13  -3  14    0.21    4.60
  13   3 -14    3.42    5.42
 -13   3  15   17.23    7.87
  13  -3 -15   14.25    9.34
 -13  -3  15   12.13    6.73
  13   3 -15    8.06    6.31
 -13   3  16    0.00    4.98
  13  -3 -16    0.00    7.28
 -13  -3  16    0.00    4.59
  13   3 -16   -0.00    4.30
 -13   3  17    0.70    5.16
  13  -3 -17   -0.00    5.58
 -13  -3  17   -0.00    4.16
  13   3 -17    0.13    4.86
 -13   3  18   -0.00    4.96
  13  -3 -18    2.96    6.47
 -13  -3  18    2.67    5.09
  13   3 -18   -0.00    4.34
 -13   3  19    7.11    6.70
  13  -3 -19    0.00    4.66
 -13  -3  19   13.48    8.38
  13   3 -19    7.62    6.20
 -13   3  20    0.00    7.12
 -13  -3  20    2.24    5.28
  13   3 -20   -0.00    5.16
 -13   3  21   -0.00    6.03
 -13  -3  21    0.75    4.92
  13   3 -21    1.98    5.02
 -13   3  22    1.25    6.36
 -13  -3  22   -0.00    4.50
  13   3 -22    0.42    5.01
 -13   3  23    1.68    5.45
 -13  -3  23   -0.00    4.96
  13   3 -23   -0.00    5.66
 -13  -3  24    3.72    6.14
  13   3 -24    1.79    6.31
 -13  -3  25    3.47    5.26
  13   3 -25   20.13    9.74
 -13  -3  26    0.66    4.96
  13   3 -26    0.75    6.03
  13   3 -27    0.48    5.24
  13   3 -28   -0.00    5.95
  13  -4  -1    6.98    6.29
  13  -4  -1    0.87    6.17
  13   4  -1   10.30    6.18
  13  -4  -2    8.16    7.93
  13   4  -2    5.30    5.10
  13  -4  -3   -0.00    5.37
  13  -4  -3    4.04    6.67
  13   4  -3    0.61    3.77
  13  -4  -4   -0.00    5.04
  13  -4  -4    4.77    6.37
  13   4  -4   -0.00    3.54
 -13   4   5    5.57    7.92
  13  -4  -5    1.25    4.97
  13  -4  -5   -0.00    4.85
  13   4  -5    1.64    4.01
 -13   4   6   12.86    7.34
  13  -4  -6   -0.00    5.73
  13  -4  -6   -0.00    5.53
  13   4  -6    8.40    5.83
 -13   4   7   16.46    8.21
  13  -4  -7    3.56    6.62
  13   4  -7   17.00    7.24
 -13   4   8    3.89    6.59
  13  -4  -8    1.11    5.48
  13  -4  -8    7.02    7.12
  13   4  -8    3.31    5.27
 -13   4   9    3.84    5.02
  13  -4  -9    6.34    6.53
  13  -4  -9    6.66    6.96
 -13   4  10    0.57    5.46
  13  -4 -10   -0.00    5.52
  13  -4 -10    4.69    6.16
 -13  -4  10   -0.00    4.71
  13   4 -10   -0.00    5.13
 -13   4  11    0.00    5.65
  13  -4 -11    4.47    6.00
  13  -4 -11    8.04    6.88
 -13  -4  11    6.16    6.62
  13   4 -11   12.22    7.43
 -13   4  12    0.00    6.35
  13  -4 -12    2.22    5.63
  13  -4 -12   -0.00    4.45
 -13  -4  12   -0.00    2.86
  13   4 -12   -0.00    5.05
 -13   4  13    9.24    6.87
  13  -4 -13    6.76    7.48
 -13  -4  13    6.59    5.37
  13   4 -13    4.94    5.73
 -13   4  14    3.14    6.85
  13  -4 -14    0.00    4.67
 -13  -4  14   -0.00    4.41
  13   4 -14   -0.00    4.65
 -13   4  15    0.65    4.83
  13  -4 -15    1.43    6.04
 -13  -4  15   -0.00    4.36
  13   4 -15    4.38    4.30
 -13   4  16    3.91    6.26
  13  -4 -16    2.16    6.13
 -13  -4  16    1.90    5.46
  13   4 -16    0.00    4.67
 -13   4  17    6.64    6.07
 -13  -4  17   12.95    7.42
  13   4 -17    9.54    7.26
 -13   4  18    1.49    5.00
  13   4 -18    3.94    6.12
 -13   4  19   -0.00    4.32
 -13  -4  19    2.36    5.48
  13   4 -19    0.00    6.48
 -13   4  20    0.90    6.37
 -13  -4  20   -0.00    4.35
  13   4 -20    0.74    4.72
 -13   4  21    5.90    7.00
 -13  -4  21   -0.00    4.75
  13   4 -21    1.58    5.93
 -13   4  22    9.59    7.53
 -13  -4  22    5.44    6.94
  13   4 -22   -0.00    5.72
 -13  -4  23   -0.00    4.78
 -13  -4  24    0.00    4.71
  13   4 -24   -0.00    6.21
 -13  -4  25    0.00    4.46
  13   4 -25    0.05    6.06
 -13  -4  26    1.81    5.37
  13   4 -26    1.89    5.94
  13   4 -27   -0.00    6.29
  13  -5  -1   14.06    8.63
  13  -5  -1    2.38    5.48
  13   5  -1    1.56    5.08
  13  -5  -2    3.15    6.23
  13  -5  -2    4.07    6.96
  13   5  -2    0.00    5.01
  13  -5  -3   -0.00    7.51
  13   5  -3    2.38    4.26
  13  -5  -4    1.63    5.83
  13  -5  -4    6.44    7.09
  13   5  -4    2.87    4.39
  13  -5  -5    4.10    5.24
  13  -5  -5    0.00    6.75
  13   5  -5    5.53    5.63
 -13   5   6   -0.00    5.77
  13  -5  -6   -0.00    5.12
  13  -5  -6    3.81    6.70
  13   5  -6    0.00    4.60
 -13   5   7   -0.00    7.01
  13  -5  -7    0.00    4.00
  13  -5  -7    2.29    6.70
  13   5  -7    2.47    4.87
 -13   5   8    5.75    6.25
  13  -5  -8    0.00    5.74
  13  -5  -8    0.00    6.05
  13   5  -8    8.66    6.18
 -13   5   9    0.34    5.03
  13  -5  -9   13.48    8.33
  13  -5  -9    6.41    7.28
  13   5  -9    1.19    5.33
 -13   5  10    1.88    7.37
  13  -5 -10    1.47    6.16
  13  -5 -10   17.91    8.50
  13   5 -10   15.43    7.06
 -13   5  11   18.16    9.01
  13  -5 -11    0.13    4.12
  13  -5 -11    0.00    5.22
  13   5 -11    4.37    5.81
 -13   5  12   -0.00    5.55
  13  -5 -12    3.55    7.45
  13   5 -12    1.35    4.90
 -13   5  13    0.00    6.52
  13  -5 -13    2.25    6.22
  13  -5 -13    1.51    5.80
  13   5 -13    5.55    6.32
 -13   5  14    1.65    6.50
  13  -5 -14    0.71    5.21
  13   5 -14    9.35    5.52
 -13   5  15   16.93    8.76
  13   5 -15    3.18    5.49
 -13   5  16    4.20    6.00
 -13  -5  16    1.00    4.79
  13   5 -16    0.81    5.04
 -13   5  17   -0.00    6.11
  13   5 -17    0.00    5.67
 -13  -5  18    2.59    5.20
  13   5 -18    3.74    5.13
 -13   5  19   -0.00    4.67
 -13  -5  19   -0.00    4.94
 -13   5  20    0.00    5.42
 -13  -5  20    3.06    4.71
  13   5 -20    3.30    5.76
 -13   5  21    6.29    6.17
 -13  -5  21    1.16    5.15
  13   5 -21   -0.00    6.35
 -13  -5  22   -0.00    3.67
  13   5 -22   -0.00    5.36
 -13  -5  23    8.33    7.09
  13   5 -23   -0.00    6.07
 -13  -5  24   -0.00    5.23
  13   5 -24    7.95    7.10
 -13  -5  25    5.20    5.77
 -13  -5  26    1.54    5.43
  13  -6  -1    3.74    6.64
  13   6  -1    2.98    5.68
  13  -6  -2    3.62    6.81
  13  -6  -2    1.02    6.28
  13   6  -2    2.56    4.26
  13  -6  -3    0.00    6.60
  13  -6  -3   -0.00    6.71
  13   6  -3    0.84    3.46
  13  -6  -4    4.86    6.19
  13   6  -4    0.00    4.56
  13  -6  -5    2.59    5.51
  13  -6  -5   -0.00    4.87
  13   6  -5    0.25    4.94
  13  -6  -6    0.95    5.32
  13  -6  -6    0.00    6.21
  13   6  -6   20.72    7.62
 -13   6   7    5.27    6.96
  13  -6  -7    4.43    7.06
  13  -6  -7   -0.00    6.43
  13   6  -7    1.39    5.31
 -13   6   8    0.00    6.98
  13  -6  -8    0.00    6.41
  13  -6  -8    0.29    5.74
  13   6  -8    4.63    6.31
 -13   6   9   -0.00    6.00
  13  -6  -9    0.29    6.56
  13  -6  -9   -0.00    4.84
  13   6  -9    1.01    4.91
 -13   6  10    4.25    5.76
  13  -6 -10    7.48    6.69
  13   6 -10    8.21    5.58
 -13   6  11    3.84    6.01
  13  -6 -11    6.93    7.40
  13   6 -11   -0.00    4.50
 -13   6  12    4.00    7.09
  13  -6 -12    6.03    6.99
  13   6 -12   -0.00    4.48
 -13   6  13    9.00    7.78
  13  -6 -13   12.85    8.33
  13   6 -13   11.62    6.99
 -13   6  14    6.27    6.82
  13  -6 -14    5.43    7.06
  13   6 -14    0.00    4.33
 -13   6  15   -0.00    5.14
  13  -6 -15   -0.00    5.93
  13   6 -15   -0.00    4.98
 -13   6  16    0.00    5.75
  13  -6 -16    0.00    5.94
 -13   6  17    7.12    6.22
  13   6 -17    3.53    5.69
 -13   6  18    7.62    7.42
  13   6 -18    1.93    4.72
 -13   6  19    5.86    7.67
  13   6 -19    2.42    5.97
  13   6 -20    2.39    5.97
  13   6 -21    1.19    5.35
 -13  -6  23   -0.00    6.38
 -13  -6  24   -0.00    5.84
 -13  -6  25    0.00    6.23
 -13  -6  26   -0.00    5.16
  13  -7  -1   11.56    8.49
  13   7  -1   -0.00    3.13
  13  -7  -2    2.71    6.12
  13   7  -2    4.20    4.07
  13  -7  -3    4.00    6.07
  13   7  -3    1.70    4.59
  13  -7  -4   14.46    9.11
  13   7  -4   10.25    5.35
  13   7  -5    9.56    6.62
  13  -7  -6    1.77    5.42
  13   7  -6    7.19    5.28
  13  -7  -7    1.05    5.45
  13   7  -7   -0.00    5.06
  13  -7  -8    1.67    6.52
  13   7  -8    4.72    4.60
 -13   7   9    2.46    6.95
  13  -7  -9   -0.00    6.17
  13   7  -9   -0.00    3.91
 -13   7  10   13.56    8.43
  13  -7 -10   -0.00    6.04
  13   7 -10    0.00    3.97
 -13   7  11    5.33    6.90
  13   7 -11    0.76    4.35
 -13   7  12   -0.00    7.66
  13  -7 -12   -0.00    5.83
  13   7 -12    1.00    4.45
 -13   7  13    5.73    7.64
  13  -7 -13   12.57    7.32
  13   7 -13   -0.00    4.66
 -13   7  14   -0.00    7.70
  13  -7 -14    7.26    8.69
  13   7 -14    1.90    3.77
 -13   7  15   -0.00    6.08
  13  -7 -15   -0.00    7.12
  13   7 -15    0.00    5.28
 -13   7  16    0.00    7.40
  13  -7 -16    1.66    6.71
  13   7 -16    9.93    5.77
 -13   7  17    0.52    4.41
  13  -7 -17    2.42    6.52
  13   7 -17   -0.00    5.27
 -13   7  18   -0.00    6.40
  13   7 -18   -0.00    4.40
  13  -8  -1    6.19    7.29
  13   8  -1   -0.00    3.19
  13  -8  -2   11.54    7.20
  13   8  -2    7.49    5.06
  13  -8  -3    3.50    6.31
  13   8  -3    4.26    5.27
  13  -8  -4    1.51    6.89
  13   8  -4    1.16    5.07
  13  -8  -5    1.94    5.86
  13   8  -5    0.41    4.08
  13  -8  -6    0.00    7.90
  13   8  -6   16.80    5.99
  13  -8  -7   -0.00    4.46
  13   8  -7   -0.00    3.05
  13  -8  -8    3.59    5.09
  13   8  -8   25.57    8.41
  13  -8  -9   -0.00    4.57
  13   8  -9    0.00    4.89
 -13   8  10    0.02    4.56
  13  -8 -10    2.13    6.84
  13   8 -10    0.52    4.36
 -13   8  11    3.10    7.89
  13  -8 -11    8.35    7.17
 -13   8  12   -0.00    7.77
  13  -8 -12    4.14    7.61
  13   8 -12    0.12    4.70
 -13   8  13   -0.00    5.90
  13  -8 -13    1.06    5.04
  13   8 -13    2.26    5.23
 -13   8  14    0.95    6.30
  13  -8 -14    1.09    5.28
  13   8 -14    1.65    4.23
 -13   8  15   -0.00    6.73
  13  -8 -15    8.42    6.98
  13   8 -15   -0.00    3.73
  13  -9  -1   -0.00    4.20
  13   9  -1    8.73    4.77
  13  -9  -2    1.25    5.53
  13   9  -2   -0.00    4.63
  13  -9  -3    0.00    5.43
  13   9  -3    5.09    5.06
  13  -9  -4    0.83    6.24
  13  -9  -5   -0.00    6.15
  13   9  -5    5.45    4.73
  13  -9  -6   -0.00    5.53
  13   9  -6    3.15    4.74
  13  -9  -7   -0.00    6.46
  13   9  -7   -0.00    4.66
  13  -9  -8    9.50    8.26
  13   9  -8   -0.00    4.09
  13  -9  -9    0.00    5.92
  13   9  -9    1.75    3.97
  13  -9 -10    4.16    5.76
  13   9 -10    8.10    4.98
  13  -9 -11    5.83    6.07
  13   9 -11    0.27    4.65
  13   9 -12    7.76    5.23
  13 -10  -1   -0.00    5.68
  13  10  -1    0.38    3.85
  13 -10  -2    1.24    5.29
  13  10  -2   -0.00    4.31
  13 -10  -3    7.18    6.60
  13 -10  -4    4.45    7.98
  13  10  -4    1.12    3.73
  13  10  -5   -0.00    4.17
  13  10  -6   -0.00    4.08
  13  10  -7    0.00    4.19
  13  11  -1   -0.00    3.99
  13  11  -2    0.33    3.68
 -12   0   1    0.00    4.63
  12   0  -1    0.15    4.34
  12   0  -1    5.23    6.06
 -12   0   2   13.22    7.08
  12   0  -2    4.22    5.84
  12   0  -2   11.24    5.68
 -12   0   3    1.07    4.54
  12   0  -3   -0.00    5.56
  12   0  -3    0.00    4.53
 -12   0   4    0.00    4.53
  12   0  -4    4.92    5.50
  12   0  -4   -0.00    3.68
 -12   0   5   -0.00    5.12
  12   0  -5    2.49    4.91
  12   0  -5    3.91    4.97
 -12   0   6   30.86    9.99
  12   0  -6   36.87   10.56
  12   0  -6   55.19   11.89
 -12   0   7    3.07    5.08
  12   0  -7   -0.00    5.80
 -12   0   8    2.02    4.75
  12   0  -8   10.07    6.71
 -12   0   9   -0.00    4.18
  12   0  -9    0.05    3.89
 -12   0  10   42.71   10.61
  12   0 -10   21.98    8.66
 -12   0  11   -0.00    4.97
  12   0 -11   -0.00    4.20
 -12   0  12   23.50    9.39
 -12   0  13   -0.00    5.59
  12   0 -13    1.15    4.83
 -12   0  14   -0.00    5.46
  12   0 -14    0.84    5.51
 -12   0  15   -0.00    4.87
  12   0 -15    0.00    4.61
 -12   0  16   31.72    9.56
  12   0 -16   12.31    6.89
  12   0 -17    2.08    6.07
 -12   0  18    6.09    5.68
  12   0 -18    0.00    4.61
 -12   0  19    3.96    5.42
  12   0 -19    6.76    7.55
 -12   0  20    4.58    5.72
  12   0 -20    5.55    6.59
 -12   0  21    1.41    4.19
  12   0 -21    3.49    5.93
 -12   0  22   16.08    7.65
  12   0 -22    7.81    6.97
 -12   0  23    3.89    4.58
 -12   0  24    6.69    6.46
  12   0 -24    0.00    5.01
 -12   0  25   -0.00    5.19
  12   0 -25   -0.00    5.08
 -12   0  26    2.80    5.70
  12   0 -26    0.00    5.12
 -12   0  27    3.11    5.52
 -12   0  28   -0.00    5.28
  12  -1  -1    0.00    3.27
  12  -1  -1   -0.00    5.05
 -12  -1   1   -0.00    4.75
  12   1  -1    2.68    5.13
  12   1  -1   -0.00    4.12
 -12   1   2   12.31    7.60
  12  -1  -2   28.46    9.52
  12  -1  -2   21.50    8.57
 -12  -1   2   43.38   10.44
  12   1  -2   18.05    7.44
 -12   1   3    3.02    5.53
  12  -1  -3    3.03    5.93
 -12  -1   3    0.00    3.17
  12   1  -3    4.76    5.59
  12   1  -3    1.24    5.20
 -12   1   4   47.02   11.59
  12  -1  -4   35.04   10.50
  12  -1  -4   34.97    9.67
 -12  -1   4   17.48    7.74
  12   1  -4   34.33    9.58
  12   1  -4   19.44    8.53
 -12   1   5    3.69    5.44
  12  -1  -5    0.00    5.66
  12  -1  -5   -0.00    5.58
 -12  -1   5    3.99    4.78
  12   1  -5   -0.00    4.91
  12   1  -5    2.81    5.72
 -12   1   6    4.32    5.44
  12  -1  -6    0.00    5.33
  12  -1  -6   -0.00    5.27
 -12  -1   6    0.82    4.70
  12   1  -6    0.00    6.71
 -12   1   7   -0.00    4.92
  12  -1  -7   -0.00    5.48
  12  -1  -7    3.83    5.37
 -12  -1   7    0.54    4.88
  12   1  -7    4.01    5.12
 -12   1   8   31.99   10.17
 -12  -1   8   40.97   10.11
  12   1  -8   32.64    9.53
 -12   1   9    0.48    5.62
  12  -1  -9    4.29    6.46
 -12  -1   9    3.38    4.67
  12   1  -9   -0.00    4.34
  12  -1 -10   23.52    9.29
 -12  -1  10   11.30    6.68
  12   1 -10   15.45    7.11
 -12   1  11    3.12    4.98
  12  -1 -11   -0.00    4.82
 -12  -1  11   -0.00    4.32
  12   1 -11    9.22    5.86
 -12   1  12    1.73    4.76
  12  -1 -12    0.00    5.08
 -12  -1  12    3.79    5.76
  12   1 -12    0.00    5.34
 -12   1  13    2.19    4.69
  12  -1 -13    3.03    5.62
 -12  -1  13   -0.00    4.26
  12   1 -13    3.59    5.07
 -12   1  14   27.16    9.82
  12  -1 -14   30.95   10.13
 -12  -1  14   17.84    7.80
  12   1 -14   29.02   10.30
 -12   1  15    0.00    6.01
  12  -1 -15   -0.00    5.03
 -12  -1  15    5.02    5.67
  12   1 -15   -0.00    5.65
 -12   1  16    6.43    5.83
  12  -1 -16   -0.00    4.58
 -12  -1  16   -0.00    4.93
  12   1 -16   -0.00    5.06
 -12   1  17    1.96    3.69
  12  -1 -17   -0.00    5.42
 -12  -1  17   -0.00    4.57
 -12   1  18   10.04    6.50
  12  -1 -18    0.11    6.52
 -12  -1  18    4.15    5.75
  12   1 -18   12.08    7.38
 -12   1  19    1.24    4.30
  12  -1 -19    0.00    4.62
 -12  -1  19   -0.00    4.02
  12   1 -19   -0.00    5.22
 -12   1  20    0.00    4.92
  12  -1 -20    3.84    7.05
 -12  -1  20    7.25    6.39
  12   1 -20    7.05    6.30
 -12   1  21    2.76    5.45
  12  -1 -21    5.30    5.86
 -12  -1  21    5.76    5.71
  12   1 -21    0.32    4.69
 -12   1  22   -0.00    4.49
  12  -1 -22    3.04    5.50
 -12  -1  22    0.00    4.34
  12   1 -22   -0.00    4.16
 -12   1  23    2.07    4.94
  12  -1 -23    2.87    6.19
 -12  -1  23   -0.00    4.06
  12   1 -23    0.00    5.20
  12  -1 -24    4.74    6.00
 -12  -1  24   10.06    7.33
  12   1 -24    0.66    5.83
 -12   1  25    0.74    5.38
 -12  -1  25    0.92    4.62
  12   1 -25   -0.00    5.89
 -12   1  26    0.00    5.73
 -12  -1  26    1.75    6.06
  12   1 -26   -0.00    5.63
 -12   1  27    0.37    5.98
 -12  -1  27    0.00    5.29
  12   1 -27    4.96    7.03
 -12  -1  28    1.22    5.67
  12  -2  -1    4.94    5.39
  12  -2  -1   11.04    6.99
 -12  -2   1    8.03    6.61
  12   2  -1    6.06    5.29
  12   2  -1    9.49    5.76
  12  -2  -2   28.85    9.01
  12  -2  -2   13.58    7.41
 -12  -2   2   16.33    7.01
  12   2  -2   12.12    6.65
  12   2  -2   22.98    7.52
 -12   2   3    2.04    5.52
  12  -2  -3    0.64    5.10
  12  -2  -3   -0.00    5.54
 -12  -2   3    3.06    4.64
  12   2  -3   -0.00    5.18
 -12   2   4    0.07    5.26
  12  -2  -4    5.55    6.50
 -12  -2   4    4.41    5.43
  12   2  -4    0.96    4.52
  12   2  -4   -0.00    4.85
 -12   2   5    1.05    4.59
  12  -2  -5    6.71    6.44
  12  -2  -5    4.31    5.22
 -12  -2   5    0.34    4.34
  12   2  -5    4.33    5.35
 -12   2   6   27.60    9.58
  12  -2  -6   19.57    8.59
  12  -2  -6   29.10   10.31
 -12  -2   6   27.00    8.94
  12   2  -6    7.82    6.40
 -12   2   7    7.52    6.03
  12  -2  -7    2.55    5.28
  12  -2  -7    2.21    5.12
  12   2  -7   18.42    6.75
 -12   2   8    0.58    6.14
  12  -2  -8    7.04    6.09
  12  -2  -8    4.91    6.22
 -12  -2   8    8.01    5.40
  12   2  -8    4.00    5.19
 -12   2   9    3.72    6.41
  12  -2  -9   -0.00    4.95
 -12  -2   9    5.21    5.48
  12   2  -9    8.06    6.35
 -12   2  10   21.39    9.03
 -12  -2  10   23.63    8.79
  12   2 -10   19.97    8.51
 -12   2  11    9.37    6.60
  12  -2 -11    0.00    6.17
 -12  -2  11    4.92    5.89
  12   2 -11   11.58    6.12
 -12   2  12   19.51    7.61
  12  -2 -12   12.75    8.79
 -12  -2  12    7.68    5.14
  12   2 -12    8.93    5.95
 -12   2  13    4.65    4.95
  12  -2 -13    4.04    5.86
 -12  -2  13   -0.00    4.55
  12   2 -13    3.63    3.97
 -12   2  14    4.01    5.13
  12  -2 -14    2.99    5.59
 -12  -2  14    0.00    4.26
 -12   2  15    0.00    5.49
  12  -2 -15   -0.00    4.61
 -12  -2  15    3.67    4.67
  12   2 -15    3.31    4.42
 -12   2  16   21.30    8.78
  12  -2 -16   14.36    7.61
 -12  -2  16   26.67    8.78
  12   2 -16    6.95    6.68
 -12   2  17   -0.00    7.34
  12  -2 -17    2.06    4.60
 -12  -2  17   -0.00    4.46
  12   2 -17    0.86    4.01
 -12   2  18   12.16    6.88
  12  -2 -18    0.00    4.97
 -12  -2  18    5.13    5.53
  12   2 -18    3.65    5.88
 -12   2  19    0.75    4.68
  12  -2 -19   -0.00    6.82
 -12  -2  19    4.25    5.25
  12   2 -19    0.46    5.56
 -12   2  20    5.40    5.82
  12  -2 -20    0.00    5.46
 -12  -2  20    1.44    5.57
  12   2 -20    0.00    5.12
 -12   2  21    9.72    6.60
  12  -2 -21    5.91    6.57
 -12  -2  21    6.25    6.44
  12   2 -21    0.00    5.00
 -12   2  22   12.11    7.66
  12  -2 -22    4.79    6.45
 -12  -2  22    3.37    6.10
  12   2 -22    0.59    5.96
 -12   2  23    2.55    5.02
 -12  -2  23   -0.00    4.98
  12   2 -23    4.64    6.71
 -12   2  24   -0.00    5.32
 -12  -2  24    6.03    5.91
  12   2 -24   -0.00    5.74
 -12   2  25   -0.00    6.12
 -12  -2  25   -0.00    6.79
  12   2 -25    2.67    6.66
 -12   2  26   -0.00    4.18
 -12  -2  26    6.46    7.02
 -12  -2  27    0.06    5.24
  12   2 -27    0.09    5.73
  12   2 -28    9.32    7.37
  12   2 -29    0.00    4.80
  12  -3  -1   -0.00    4.09
  12  -3  -1   -0.00    5.01
  12   3  -1    1.60    3.93
  12  -3  -2    3.76    5.69
  12  -3  -2    6.96    6.18
  12   3  -2   11.03    6.48
  12   3  -2   24.88    8.00
 -12   3   3   10.73    6.66
  12  -3  -3    6.53    5.50
  12  -3  -3    0.52    5.58
 -12  -3   3    2.44    4.70
  12   3  -3    2.64    4.59
  12   3  -3   10.91    6.56
 -12   3   4   18.63    8.61
  12  -3  -4   15.43    7.97
  12  -3  -4    7.89    7.53
 -12  -3   4    7.17    6.08
  12   3  -4   12.00    5.95
  12   3  -4   15.58    7.30
 -12   3   5    1.68    5.27
  12  -3  -5    2.30    6.35
 -12  -3   5    8.97    5.45
  12   3  -5    0.86    4.49
 -12   3   6    6.01    4.99
  12  -3  -6    1.42    5.71
  12  -3  -6    4.48    5.59
 -12  -3   6    0.57    4.03
  12   3  -6    0.05    4.00
 -12   3   7   -0.00    5.44
  12  -3  -7    3.98    5.00
  12  -3  -7    3.86    5.60
 -12  -3   7    1.42    4.24
  12   3  -7    0.24    4.78
 -12   3   8   36.35   10.59
  12  -3  -8    8.69    6.81
  12  -3  -8   13.09    7.89
 -12  -3   8   13.01    6.22
  12   3  -8    8.55    7.21
 -12   3   9    1.91    6.07
  12  -3  -9    3.34    6.27
  12  -3  -9    9.79    6.30
 -12  -3   9   13.71    6.46
  12   3  -9    8.49    5.62
 -12   3  10   24.19    9.12
  12  -3 -10   17.02    8.00
 -12  -3  10    4.77    6.00
  12   3 -10   18.77    8.08
 -12   3  11   -0.00    5.18
  12  -3 -11   -0.00    5.13
 -12  -3  11    0.00    3.47
  12   3 -11    7.00    5.96
 -12   3  12   21.13    8.87
  12  -3 -12    0.00    5.87
 -12  -3  12    6.57    5.59
  12   3 -12    6.10    5.36
 -12   3  13   -0.00    3.70
  12  -3 -13    0.00    5.16
 -12  -3  13   -0.00    4.16
  12   3 -13    4.51    5.24
 -12   3  14   20.59    8.48
  12  -3 -14   23.74    9.82
 -12  -3  14   22.70    8.17
  12   3 -14    9.86    6.58
 -12   3  15    0.00    5.28
  12  -3 -15    2.76    6.20
 -12  -3  15    5.34    5.84
  12   3 -15    6.48    5.53
 -12   3  16    2.13    5.63
  12  -3 -16    2.71    6.27
  12   3 -16    6.08    6.66
 -12   3  17    2.84    5.68
  12  -3 -17    1.78    5.81
 -12  -3  17   -0.00    4.37
  12   3 -17    2.60    5.95
 -12   3  18    0.00    4.70
  12  -3 -18    3.42    5.35
 -12  -3  18   -0.00    4.94
  12   3 -18    4.55    4.85
 -12   3  19    2.10    6.40
  12  -3 -19    2.10    5.99
 -12  -3  19    1.49    4.88
  12   3 -19    2.71    5.20
 -12   3  20   -0.00    4.54
  12  -3 -20    7.70    6.96
 -12  -3  20    4.60    6.26
  12   3 -20    0.00    5.53
 -12   3  21   -0.00    5.53
 -12  -3  21    1.17    5.45
 -12   3  22   -0.00    5.21
 -12  -3  22   -0.00    5.05
  12   3 -22    3.81    5.80
 -12   3  23    0.00    4.92
 -12  -3  23    0.00    5.12
  12   3 -23    0.77    5.70
 -12   3  24   12.44    7.48
 -12  -3  24   10.79    7.19
  12   3 -24   11.67    7.41
 -12   3  25    3.29    4.84
 -12  -3  25    3.03    4.44
  12   3 -25    1.72    5.89
 -12   3  26    4.05    5.97
 -12  -3  26   -0.00    6.22
  12   3 -26    0.87    6.48
 -12  -3  27    3.85    6.15
  12   3 -27    5.59    6.01
 -12  -3  28    8.31    6.85
  12   3 -28    4.83    7.38
  12   3 -29    2.61    6.51
  12   3 -30    0.77    6.88
  12  -4  -1    3.79    7.18
  12  -4  -1   13.35    8.53
  12   4  -1    0.00    4.45
  12  -4  -2    7.76    6.19
  12  -4  -2    0.00    4.26
  12   4  -2   11.51    6.15
  12  -4  -3   -0.00    5.79
  12  -4  -3    5.21    5.72
  12   4  -3   -0.00    3.58
 -12   4   4    0.00    5.81
  12  -4  -4    7.68    5.69
  12  -4  -4   -0.00    5.52
  12   4  -4    0.65    4.73
 -12   4   5    1.19    5.04
  12  -4  -5    3.78    5.39
  12  -4  -5   12.17    7.60
 -12  -4   5   -0.00    4.24
  12   4  -5    9.06    6.17
 -12   4   6    6.50    5.42
  12  -4  -6   -0.00    6.22
 -12  -4   6   19.20    6.96
  12   4  -6   17.16    7.83
 -12   4   7   15.00    7.71
  12  -4  -7    9.04    6.25
  12  -4  -7   15.54    8.23
 -12  -4   7    3.56    5.31
  12   4  -7    9.96    6.48
 -12   4   8   -0.00    4.93
  12  -4  -8    4.18    5.73
  12  -4  -8    0.00    5.84
 -12  -4   8    0.00    4.38
  12   4  -8    3.14    5.47
 -12   4   9    6.80    6.68
  12  -4  -9   -0.00    5.40
  12  -4  -9    9.31    7.38
 -12  -4   9    4.75    5.63
  12   4  -9   12.73    6.69
 -12   4  10    1.71    5.24
  12  -4 -10    7.93    6.93
  12  -4 -10    7.98    6.54
 -12  -4  10   14.75    6.89
  12   4 -10    5.15    5.60
 -12   4  11    9.98    6.53
  12  -4 -11    0.00    5.72
  12  -4 -11    1.35    5.57
 -12  -4  11   -0.00    3.40
  12   4 -11    1.20    5.12
 -12   4  12   22.39    9.26
  12  -4 -12    5.19    6.99
 -12  -4  12   17.26    7.10
  12   4 -12   14.46    6.75
 -12   4  13   -0.00    5.94
  12  -4 -13   -0.00    5.61
 -12  -4  13    1.49    3.90
  12   4 -13   -0.00    5.02
 -12   4  14    0.46    5.18
  12  -4 -14    3.12    4.84
 -12  -4  14    0.00    3.16
  12   4 -14    0.35    4.43
 -12   4  15    0.00    6.19
  12  -4 -15   -0.00    4.43
 -12  -4  15    3.31    5.30
  12   4 -15   -0.00    4.21
 -12   4  16   12.09    7.65
  12  -4 -16   10.06    8.27
 -12  -4  16    2.35    4.88
  12   4 -16    2.58    4.97
 -12   4  17    8.27    6.13
  12  -4 -17   15.59    8.79
 -12  -4  17    3.05    5.25
 -12   4  18   -0.00    5.01
 -12  -4  18    4.01    5.67
  12   4 -18    3.70    5.84
 -12   4  19   -0.00    6.39
 -12  -4  19    4.93    5.58
  12   4 -19    6.24    5.99
 -12   4  20    8.60    8.41
 -12  -4  20    4.70    5.48
  12   4 -20    1.85    5.29
 -12   4  21    0.00    5.45
 -12  -4  21    0.00    4.79
  12   4 -21    0.00    5.44
 -12  -4  22    5.28    5.68
  12   4 -22    2.86    6.35
 -12   4  23    4.17    6.22
  12   4 -23   -0.00    6.34
 -12   4  24    3.29    5.38
 -12  -4  24    3.59    6.38
  12   4 -24   10.42    7.54
 -12   4  25    0.34    5.48
 -12  -4  25   -0.00    5.16
  12   4 -25    3.12    5.36
 -12   4  26   -0.00    6.25
 -12  -4  26   -0.00    5.98
  12   4 -26    7.77    6.87
 -12  -4  27    6.59    7.15
  12   4 -27   -0.00    4.91
 -12  -4  28    4.70    5.76
  12   4 -28   -0.00    5.03
  12   4 -29   -0.00    4.99
  12   4 -30   -0.00    5.06
  12   4 -31   -0.00    7.39
  12  -5  -1    5.36    6.61
  12  -5  -1    7.68    6.28
  12   5  -1   -0.00    3.16
  12  -5  -2    1.41    6.12
  12  -5  -2    7.10    7.69
  12   5  -2    1.86    3.88
  12  -5  -3    7.70    6.59
  12  -5  -3   15.26    8.90
  12   5  -3    8.91    6.38
  12  -5  -4    0.18    5.05
  12  -5  -4    9.20    7.37
  12   5  -4   10.45    6.00
 -12   5   5   -0.00    5.62
  12  -5  -5    4.33    6.07
  12  -5  -5    2.47    6.24
  12   5  -5    3.09    5.31
 -12   5   6   -0.00    6.09
  12  -5  -6    0.00    4.78
  12  -5  -6    2.83    5.64
  12   5  -6    6.39    4.96
 -12   5   7    5.59    5.59
  12  -5  -7    5.60    6.39
  12  -5  -7   -0.00    6.68
  12   5  -7    0.00    4.98
 -12   5   8    8.21    6.90
  12  -5  -8   10.87    7.00
  12  -5  -8    6.58    7.46
  12   5  -8   16.91    6.32
 -12   5   9   12.82    8.27
  12  -5  -9    8.88    6.92
  12  -5  -9    3.33    5.80
  12   5  -9   14.78    6.65
 -12   5  10    0.23    5.38
  12  -5 -10   -0.00    5.98
  12  -5 -10   -0.00    5.54
 -12  -5  10    6.25    5.37
  12   5 -10    9.97    5.87
 -12   5  11   -0.00    5.91
  12  -5 -11    1.86    5.24
  12  -5 -11   -0.00    4.85
 -12  -5  11   -0.00    4.32
  12   5 -11    4.10    4.99
 -12   5  12    0.00    5.23
  12  -5 -12    2.44    5.26
  12  -5 -12   -0.00    5.25
 -12  -5  12    0.00    3.96
  12   5 -12    0.00    5.06
 -12   5  13   19.63    9.13
  12  -5 -13    6.78    6.47
 -12  -5  13    9.45    6.03
  12   5 -13    7.94    6.97
 -12   5  14   12.03    7.52
  12  -5 -14   17.86    8.60
 -12  -5  14    6.77    5.54
 -12  -5  15    0.78    4.28
  12   5 -15    9.05    6.28
 -12  -5  16    2.97    4.77
  12   5 -16    3.14    5.24
 -12   5  17    6.47    7.09
 -12  -5  17   -0.00    4.73
  12   5 -17    1.52    4.65
 -12   5  18    2.68    5.37
 -12  -5  18    1.13    4.65
  12   5 -18    4.91    6.23
 -12   5  19    0.00    6.32
 -12  -5  19   -0.00    4.72
  12   5 -19   -0.00    5.00
 -12   5  20    0.00    8.08
 -12  -5  20    2.65    4.98
  12   5 -20    0.00    5.36
 -12   5  21    0.06    4.50
  12   5 -21    0.00    5.03
 -12   5  22    0.00    6.45
 -12  -5  22   -0.00    4.52
  12   5 -22    3.70    5.82
 -12   5  23    1.44    6.48
 -12  -5  23    5.38    6.23
  12   5 -23    0.09    5.54
 -12   5  24   17.20   10.15
 -12  -5  24    0.00    5.74
  12   5 -24    3.86    6.11
 -12   5  25    4.47    7.03
 -12  -5  25   -0.00    4.06
  12   5 -25   -0.00    4.89
 -12  -5  26    0.00    5.45
  12   5 -26   -0.00    4.40
 -12  -5  27    1.55    5.76
  12   5 -27    1.81    4.90
 -12  -5  28    0.00    6.23
  12   5 -28    0.39    5.60
  12   5 -29    0.00    5.58
  12  -6  -1    3.48    7.00
  12  -6  -1   22.23    9.14
  12   6  -1    9.37    5.19
  12  -6  -2    4.10    6.16
  12  -6  -2    2.44    6.06
  12   6  -2    5.00    4.53
  12  -6  -3    0.00    6.40
  12  -6  -3    0.35    6.50
  12   6  -3    2.07    5.00
  12  -6  -4    1.18    4.15
  12  -6  -4   -0.00    6.15
  12   6  -4   -0.00    4.45
  12  -6  -5    8.61    7.56
  12  -6  -5   12.37    9.11
  12   6  -5   13.12    6.80
 -12   6   6    5.56    6.72
  12  -6  -6    8.57    6.70
  12  -6  -6    6.75    7.95
  12   6  -6   16.27    6.81
 -12   6   7    6.35    6.42
  12  -6  -7    7.25    6.41
  12  -6  -7   -0.00    5.87
  12   6  -7    7.96    4.61
 -12   6   8   12.50    7.86
  12  -6  -8    4.71    6.59
  12  -6  -8   -0.00    4.96
  12   6  -8    0.27    4.48
 -12   6   9    5.26    6.03
  12  -6  -9    2.82    5.47
  12  -6  -9   -0.00    6.35
  12   6  -9    5.28    5.45
 -12   6  10    4.14    5.70
  12  -6 -10    0.00    5.57
  12  -6 -10    2.06    5.39
  12   6 -10    2.50    5.02
 -12   6  11   29.98   10.80
  12  -6 -11   13.64    8.85
  12  -6 -11   35.92   11.63
  12   6 -11   19.58    7.32
 -12   6  12    2.85    5.28
  12  -6 -12    4.68    6.33
  12   6 -12    3.66    5.11
 -12   6  13    4.77    6.52
  12  -6 -13    6.54    5.56
  12   6 -13    1.30    4.58
 -12   6  14   -0.00    5.52
  12  -6 -14    4.13    5.18
  12   6 -14    0.00    5.06
 -12   6  15    5.27    7.64
  12   6 -15    8.71    6.14
 -12   6  16    0.05    4.70
 -12  -6  16   12.65    7.10
  12   6 -16    6.82    5.85
 -12   6  17   -0.00    6.81
 -12  -6  17    3.13    5.04
  12   6 -17    5.37    6.10
 -12  -6  18   -0.00    5.56
  12   6 -18   -0.00    4.88
 -12   6  19    3.28    5.86
 -12  -6  19   -0.00    4.16
  12   6 -19   -0.00    5.03
 -12   6  20    8.15    6.99
 -12  -6  20   -0.00    5.20
  12   6 -20    1.42    5.35
 -12   6  21    1.14    4.59
 -12  -6  21   -0.00    5.01
  12   6 -21    0.00    4.34
 -12   6  22    4.75    6.60
 -12  -6  22    3.69    5.16
  12   6 -22   -0.00    4.68
 -12   6  23   -0.00    6.01
 -12  -6  23    4.90    5.88
 -12  -6  24    7.04    5.87
  12   6 -24   -0.00    6.47
 -12  -6  25    3.49    5.76
  12   6 -25    3.69    6.22
 -12  -6  26   -0.00    5.98
  12   6 -26    7.58    6.96
 -12  -6  27   -0.00    6.46
  12   6 -27    1.18    5.66
 -12  -6  28    1.05    5.50
  12  -7  -1    5.98    6.48
  12   7  -1    0.00    3.52
  12  -7  -2    2.99    6.15
  12   7  -2    0.00    3.87
  12  -7  -3    7.48    7.64
  12  -7  -3   13.85    9.02
  12   7  -3   10.67    5.71
  12  -7  -4   -0.00    6.65
  12  -7  -4   -0.00    5.79
  12  -7  -5   -0.00    4.43
  12  -7  -5    0.19    6.37
  12   7  -5    4.29    4.45
  12  -7  -6    7.31    6.52
  12  -7  -6   -0.00    6.13
  12   7  -6    3.04    4.63
  12  -7  -7    7.16    6.61
  12   7  -7    0.00    4.38
 -12   7   8    0.76    4.92
  12  -7  -8    2.77    6.25
  12   7  -8    0.00    3.16
 -12   7   9   16.85    9.14
  12  -7  -9   25.85    9.52
 -12   7  10   -0.00    5.38
  12  -7 -10    0.07    5.19
  12   7 -10    0.00    4.09
 -12   7  11   -0.00    5.73
  12  -7 -11   -0.00    4.71
  12   7 -11    0.00    2.67
 -12   7  12    4.76    4.92
  12  -7 -12   -0.00    6.07
  12   7 -12   -0.00    5.36
  12  -7 -13    3.00    4.73
  12   7 -13   -0.00    4.24
 -12   7  14   18.97    8.95
  12  -7 -14    0.00    5.85
  12   7 -14    1.68    5.83
 -12   7  15    0.00    6.16
  12  -7 -15    0.15    6.26
  12   7 -15    3.53    4.68
 -12   7  16    1.44    5.46
  12  -7 -16   -0.00    6.40
  12   7 -16    1.42    4.44
 -12   7  17    3.57    5.96
  12   7 -17   -0.00    4.12
 -12   7  18    5.99    6.77
 -12   7  19    8.96    7.89
  12   7 -19    6.72    6.81
 -12   7  20    1.22    6.23
  12   7 -20   -0.00    6.29
 -12   7  21   -0.00    6.41
  12   7 -21    2.39    5.31
 -12   7  22    0.00    5.02
  12   7 -22   -0.00    5.19
 -12  -7  23    0.42    4.60
  12   7 -23    0.77    4.08
 -12  -7  24    2.54    4.77
  12   7 -24    1.59    6.09
 -12  -7  25   -0.00    5.37
 -12  -7  26   -0.00    5.75
 -12  -7  27   -0.00    5.97
 -12  -7  28    0.35    6.02
  12  -8  -1   13.63    8.66
  12   8  -1   15.20    5.94
  12  -8  -2    1.72    6.50
  12   8  -2   -0.00    4.42
  12  -8  -3    9.44    7.32
  12   8  -3    5.51    4.26
  12  -8  -4   -0.00    5.29
  12   8  -4    2.13    4.76
  12  -8  -5    7.15    7.47
  12   8  -5    7.63    5.21
  12  -8  -6   -0.00    5.08
  12   8  -6   -0.00    3.54
  12  -8  -7   10.07    6.98
  12   8  -7    9.23    5.86
  12  -8  -8    0.24    5.78
  12   8  -8    0.00    3.98
 -12   8   9    4.22    5.40
  12  -8  -9    7.91    6.46
  12   8  -9    0.68    4.11
 -12   8  10    0.99    6.16
  12  -8 -10   -0.00    6.73
  12   8 -10    2.03    4.69
 -12   8  11    8.35    7.36
  12  -8 -11    4.35    6.28
  12   8 -11   -0.00    4.61
 -12   8  12    0.00    4.94
  12  -8 -12    1.96    5.58
  12   8 -12    3.58    4.79
 -12   8  13   -0.00    4.84
  12  -8 -13    2.67    6.18
  12   8 -13    8.54    4.76
 -12   8  14    6.40    7.11
  12  -8 -14    3.23    7.26
  12   8 -14   -0.00    3.66
 -12   8  15    0.00    5.70
  12  -8 -15    1.50    6.29
  12   8 -15   -0.00    4.81
 -12   8  16   11.40    8.00
  12  -8 -16    3.59    5.93
  12   8 -16   -0.00    4.75
 -12   8  17    7.61    7.51
  12  -8 -17    1.26    6.24
  12   8 -17    2.71    6.36
 -12   8  18    5.41    6.45
  12  -8 -18    0.26    6.96
  12   8 -18    5.81    6.25
 -12   8  19   -0.00    5.03
  12   8 -19    0.76    4.99
 -12   8  20    5.28    7.09
  12   8 -20   -0.00    4.64
  12   8 -21   -0.00    5.73
  12  -9  -1   -0.00    5.35
  12   9  -1   -0.00    4.35
  12  -9  -2    1.54    6.60
  12   9  -2    1.50    2.96
  12  -9  -3   24.78    9.61
  12   9  -3    8.44    4.66
  12  -9  -4   -0.00    8.08
  12   9  -4    2.27    4.30
  12  -9  -5    0.90    6.92
  12   9  -5    0.00    3.79
  12  -9  -6    1.64    5.30
  12   9  -6    1.00    3.06
  12  -9  -7    0.00    5.73
  12   9  -7    0.07    3.53
  12  -9  -8   -0.00    6.59
  12   9  -8    0.00    4.35
  12  -9  -9    7.07    7.11
  12   9  -9   13.35    6.05
  12  -9 -10   -0.00    6.24
  12   9 -10    0.77    4.27
 -12   9  11    0.00    5.52
  12  -9 -11    1.47    6.30
  12   9 -11   -0.00    4.54
 -12   9  12    2.65    6.58
  12  -9 -12   -0.00    4.77
 -12   9  13   23.07    9.33
  12   9 -13    7.95    5.74
 -12   9  14    0.99    5.63
  12  -9 -14   -0.00    6.91
  12   9 -14    5.02    4.15
 -12   9  15    8.50    7.57
  12  -9 -15    6.05    7.51
  12   9 -15   -0.00    4.32
 -12   9  16    0.00    6.20
  12  -9 -16    0.00    5.96
  12   9 -16    0.56    4.06
 -12   9  17    3.20    5.37
  12  -9 -17   -0.00    5.67
  12   9 -17    3.03    4.75
 -12   9  18    1.52    5.19
  12  -9 -18   -0.00    5.89
  12   9 -18    5.43    5.54
  12 -10  -1   -0.00    4.94
  12  10  -1    6.46    3.99
  12 -10  -2   -0.00    5.27
  12  10  -2    0.89    2.83
  12 -10  -3    8.99    6.67
  12  10  -3    3.39    4.15
  12 -10  -4    0.60    4.55
  12  10  -4    0.11    3.83
  12 -10  -5   -0.00    6.92
  12  10  -5    0.00    3.79
  12 -10  -6    0.87    6.28
  12  10  -6   -0.00    4.04
  12 -10  -7    2.78    5.63
  12  10  -7    5.59    5.06
  12 -10  -8    2.55    6.05
  12  10  -8   -0.00    3.89
  12 -10  -9   -0.00    4.38
  12  10  -9    4.88    4.83
  12 -10 -10    2.89    5.58
  12  10 -10    4.25    4.31
  12 -10 -11    1.90    6.12
  12  10 -11    0.94    4.10
 -12  10  12    0.32    5.67
  12 -10 -12   -0.00    6.81
  12  10 -12    3.90    4.49
 -12  10  13    0.00    8.19
  12 -10 -13    0.00    6.33
  12  10 -13   -0.00    4.33
 -12  10  14   -0.00    5.76
  12 -10 -14   -0.00    5.83
  12  10 -14    5.39    6.42
 -12  10  15    7.94    6.91
  12 -11  -1   -0.00    5.74
  12  11  -1    1.55    2.99
  12 -11  -2   -0.00    5.19
  12  11  -2    0.00    3.93
  12 -11  -3    4.73    6.33
  12 -11  -4   -0.00    5.76
  12  11  -4    2.90    4.58
  12 -11  -5    0.42    3.76
  12  11  -5    0.00    3.42
  12 -11  -6    0.00    6.18
  12  11  -6   -0.00    4.08
  12 -11  -7   -0.00    6.19
  12  11  -7   -0.00    3.83
  12 -11  -8   -0.00    6.01
  12 -11  -9   -0.00    5.09
  12  11  -9    4.13    3.91
  12  11 -10    0.30    4.41
  12 -11 -11    5.09    6.32
  12  12  -1    0.00    3.96
  12  12  -3   -0.00    3.73
  12  12  -4    7.14    5.19
  12  12  -5    2.87    3.90
  12  12  -6   -0.00    3.75
 -11   0   1   55.19   12.04
  11   0  -1   54.60   12.11
  11   0  -1   50.35   10.94
 -11   0   2    0.67    3.74
  11   0  -2   -0.00    4.72
  11   0  -2    4.34    4.59
 -11   0   3   23.80    8.21
  11   0  -3    9.37    6.76
  11   0  -3   24.34    8.40
 -11   0   4    1.24    4.13
  11   0  -4    2.90    4.89
  11   0  -4   -0.00    5.69
 -11   0   5   79.79   14.74
  11   0  -5   70.38   13.93
  11   0  -5   79.54   15.02
 -11   0   6    0.00    4.41
  11   0  -6    4.87    5.53
 -11   0   7    9.60    5.95
  11   0  -7    0.00    4.86
 -11   0   8    4.17    4.78
  11   0  -8   -0.00    4.49
 -11   0   9   20.16    7.83
  11   0  -9   29.31    8.98
 -11   0  10    0.00    4.77
  11   0 -10    0.32    5.16
 -11   0  11   24.94    9.60
  11   0 -11   38.33   10.28
  11   0 -12   -0.00    4.37
 -11   0  13    8.95    5.70
  11   0 -13    7.48    5.91
 -11   0  14   -0.00    3.18
  11   0 -14   -0.00    5.16
 -11   0  15   26.29    8.53
  11   0 -15   15.33    7.42
 -11   0  16   -0.00    4.92
  11   0 -16   -0.00    5.05
 -11   0  17    0.00    4.54
  11   0 -18   -0.00    5.93
 -11   0  19   18.70    7.90
  11   0 -19    7.64    7.10
 -11   0  20    1.79    5.00
  11   0 -20    0.00    4.70
 -11   0  21   17.71    8.08
  11   0 -21   14.03    8.45
 -11   0  22   -0.00    3.97
  11   0 -22    5.19    6.53
 -11   0  23    1.05    5.51
  11   0 -23   -0.00    5.42
 -11   0  24    1.58    4.35
  11   0 -24   -0.00    5.69
 -11   0  25    8.74    6.05
  11   0 -25    4.58    7.29
 -11   0  26    1.46    5.20
  11   0 -26   -0.00    5.70
 -11   0  27    3.06    6.20
 -11   0  28   -0.00    4.86
 -11   0  30    0.17    5.84
 -11   1   1   60.55   12.66
  11  -1  -1   62.10   13.01
  11  -1  -1   53.26   12.41
  11   1  -1   60.97   11.60
 -11   1   2    8.97    6.26
  11  -1  -2    3.19    5.15
  11   1  -2    0.89    4.71
 -11   1   3   49.24   11.22
  11  -1  -3   22.54    9.23
  11  -1  -3   25.02    8.44
 -11  -1   3   31.54    8.91
  11   1  -3   27.65    8.80
 -11   1   4    3.61    5.27
  11  -1  -4    2.05    5.20
  11  -1  -4    6.04    5.64
 -11  -1   4   -0.00    5.14
  11   1  -4   -0.00    3.92
  11   1  -4   -0.00    4.94
 -11   1   5   -0.00    4.87
  11  -1  -5    1.68    5.40
  11  -1  -5    6.33    5.91
 -11  -1   5    5.11    5.75
  11   1  -5   14.48    6.35
 -11   1   6    3.80    5.47
  11  -1  -6    1.66    4.76
  11  -1  -6   -0.00    4.65
 -11  -1   6    0.00    5.15
  11   1  -6    1.18    4.32
 -11   1   7   31.77    9.59
  11  -1  -7   41.35   11.43
 -11  -1   7   53.83   11.45
  11   1  -7   55.22   12.08
 -11   1   8   -0.00    5.65
  11  -1  -8    8.71    6.36
 -11  -1   8   -0.00    3.84
  11   1  -8   -0.00    5.07
 -11   1   9   19.46    7.77
  11  -1  -9   20.46    8.81
 -11  -1   9   10.15    6.80
  11   1  -9    5.41    5.69
 -11   1  10    0.00    4.22
  11  -1 -10    0.00    4.24
 -11  -1  10   -0.00    4.47
  11   1 -10   -0.00    5.10
 -11   1  11   12.20    6.73
  11  -1 -11    0.00    4.19
 -11  -1  11    1.78    4.10
  11   1 -11    3.65    5.56
 -11   1  12    9.03    6.25
  11  -1 -12    0.00    4.26
 -11  -1  12   -0.00    3.89
  11   1 -12    2.29    5.02
 -11   1  13   38.53   11.03
  11  -1 -13   12.71    8.01
 -11  -1  13   42.91   10.40
  11   1 -13   46.46   11.58
 -11   1  14   -0.00    4.76
  11  -1 -14    1.27    5.16
 -11  -1  14   -0.00    4.74
  11   1 -14   -0.00    4.37
 -11   1  15    2.91    4.19
  11  -1 -15   -0.00    4.11
 -11  -1  15   -0.00    4.37
  11   1 -15   -0.00    4.66
 -11   1  16   -0.00    4.15
  11  -1 -16    3.33    5.57
 -11  -1  16   -0.00    4.45
  11   1 -16    2.21    4.36
 -11   1  17   27.62    8.97
  11  -1 -17   10.98    7.43
 -11  -1  17   10.41    6.55
  11   1 -17   27.32    9.24
 -11   1  18    7.52    6.11
  11  -1 -18   -0.00    5.29
 -11  -1  18    4.37    6.00
  11   1 -18    3.66    5.68
 -11   1  19    5.45    6.74
  11  -1 -19    7.26    6.18
 -11  -1  19   10.00    6.26
  11   1 -19    6.22    6.85
 -11   1  20   -0.00    4.92
  11  -1 -20    2.69    5.09
 -11  -1  20   -0.00    5.04
  11   1 -20    0.83    5.35
 -11   1  21    9.61    6.34
  11  -1 -21   -0.00    3.73
 -11  -1  21    2.14    5.64
  11   1 -21   -0.00    4.87
 -11   1  22    8.38    7.34
  11  -1 -22    0.32    4.72
 -11  -1  22    7.08    5.49
  11   1 -22   -0.00    5.41
 -11   1  23    5.23    6.51
  11  -1 -23   11.33    7.44
 -11  -1  23   12.71    7.48
  11   1 -23   15.62    8.76
 -11   1  24   -0.00    4.23
  11  -1 -24    7.07    6.55
 -11  -1  24   -0.00    5.28
  11   1 -24   -0.00    5.43
 -11   1  25    3.50    6.15
 -11  -1  25    6.56    7.15
 -11   1  26   10.79    7.59
 -11  -1  26    0.00    3.34
  11   1 -26    0.00    5.53
 -11   1  27    1.73    6.55
 -11  -1  27    0.70    5.39
  11   1 -27   -0.00    5.27
 -11   1  28    4.69    7.50
 -11  -1  28   -0.00    6.01
  11   1 -28    5.29    8.09
 -11   1  29    0.00    5.26
 -11  -1  29    1.97    6.19
 -11   1  30    0.77    5.31
 -11  -1  30   -0.00    5.82
  11  -2  -1   17.85    7.35
  11  -2  -1   28.34    9.53
  11   2  -1   12.77    6.23
 -11   2   2    2.76    5.22
  11  -2  -2    0.00    4.86
  11  -2  -2   -0.00    4.74
  11   2  -2    0.20    4.35
 -11   2   3   10.29    5.98
  11  -2  -3    2.13    4.49
  11  -2  -3    4.98    6.03
  11   2  -3    6.18    5.20
 -11   2   4   12.28    6.04
  11  -2  -4    4.00    6.31
  11  -2  -4    1.74    4.34
  11   2  -4    1.77    3.89
  11  -2  -5    9.74    6.94
  11  -2  -5   30.97    9.87
  11   2  -5   37.83    9.73
 -11   2   6    4.93    6.73
  11  -2  -6    5.01    6.14
  11  -2  -6   11.44    7.05
 -11  -2   6   11.99    5.79
  11   2  -6   19.31    7.66
 -11   2   7    4.20    5.44
  11  -2  -7    2.31    4.87
  11  -2  -7    8.06    7.26
 -11  -2   7    6.34    5.26
  11   2  -7   15.46    7.02
 -11   2   8   -0.00    5.04
  11  -2  -8   12.07    7.46
 -11  -2   8   21.63    7.68
  11   2  -8   10.14    6.95
 -11   2   9   11.76    6.85
  11  -2  -9   56.29   13.00
 -11  -2   9   19.53    8.00
  11   2  -9   24.11    8.40
 -11   2  10    0.00    4.71
  11  -2 -10    0.63    4.83
 -11  -2  10    2.13    4.20
  11   2 -10    5.52    5.99
 -11   2  11   13.59    7.42
  11  -2 -11   23.01    9.15
 -11  -2  11   30.08    8.85
 -11   2  12    0.50    6.05
  11  -2 -12    0.00    4.42
 -11  -2  12    4.25    4.48
  11   2 -12    2.37    4.68
 -11   2  13    2.61    5.46
  11  -2 -13    2.69    4.56
 -11  -2  13    5.17    5.89
  11   2 -13    2.69    4.19
 -11   2  14    3.02    4.80
  11  -2 -14   -0.00    4.29
 -11  -2  14    2.00    4.40
  11   2 -14    3.42    4.43
 -11  -2  15   25.04    8.47
  11   2 -15   16.79    8.41
 -11   2  16    3.52    5.63
  11  -2 -16    0.00    6.14
 -11  -2  16    1.95    4.70
  11   2 -16    6.11    5.79
 -11   2  17    5.36    6.24
  11  -2 -17    0.59    4.41
 -11  -2  17    0.00    5.10
  11   2 -17    0.00    5.13
 -11   2  18    1.01    4.11
  11  -2 -18   -0.00    5.64
 -11  -2  18   -0.00    4.51
  11   2 -18   -0.00    5.28
 -11   2  19    7.98    6.57
  11  -2 -19    8.49    7.47
 -11  -2  19    2.01    4.63
  11   2 -19    7.12    7.34
 -11   2  20   -0.00    5.44
  11  -2 -20    3.21    5.26
 -11  -2  20   -0.00    5.00
  11   2 -20    2.67    5.95
 -11   2  21   15.51    7.09
  11  -2 -21    0.00    6.76
 -11  -2  21   10.00    7.03
  11   2 -21    7.74    6.85
 -11   2  22    3.10    4.34
  11  -2 -22    0.24    5.28
 -11  -2  22   -0.00    4.41
  11   2 -22    3.41    5.50
  11  -2 -23    4.98    6.80
 -11  -2  23    0.00    5.49
  11   2 -23    0.00    5.39
 -11   2  24    0.78    5.30
 -11  -2  24    1.67    5.39
  11   2 -24   -0.00    5.56
 -11   2  25    9.50    7.67
 -11  -2  25    0.28    4.29
  11   2 -25    6.16    7.16
 -11   2  26    1.14    5.90
 -11  -2  26   -0.00    5.54
  11   2 -26   -0.00    5.11
 -11   2  27    3.47    5.88
 -11  -2  27    0.00    5.87
  11   2 -27    1.31    5.58
 -11   2  28    0.00    5.55
 -11  -2  28    0.60    4.69
  11   2 -28    2.67    6.56
 -11   2  29   -0.00    6.44
 -11  -2  29    0.91    6.23
  11   2 -29    0.00    5.92
 -11  -2  30    1.99    5.22
  11  -3  -1   16.89    7.43
  11  -3  -1    9.70    6.25
 -11  -3   1   10.54    6.08
  11   3  -1    7.30    5.65
  11   3  -1    8.93    6.08
  11  -3  -2   12.12    7.03
  11  -3  -2   17.97    7.48
 -11  -3   2   13.17    6.60
  11   3  -2    9.37    5.44
 -11   3   3   32.73    9.93
  11  -3  -3   30.04    9.97
  11  -3  -3   28.32   10.01
  11   3  -3   54.48   10.78
 -11   3   4    8.26    5.84
  11  -3  -4    0.00    5.00
 -11   3   5    0.25    4.94
  11  -3  -5    1.27    4.66
  11  -3  -5    1.41    4.57
  11   3  -5    5.98    5.39
 -11   3   6    6.77    6.00
  11  -3  -6    4.47    6.85
  11  -3  -6   13.93    7.04
  11   3  -6    2.41    5.41
 -11   3   7   37.17   10.51
  11  -3  -7   33.04   10.45
  11  -3  -7   50.14   11.85
 -11  -3   7   27.36    8.45
  11   3  -7   25.02    8.10
 -11   3   8    4.15    5.77
  11  -3  -8    1.83    5.84
  11  -3  -8    6.26    5.91
 -11  -3   8   -0.00    4.59
  11   3  -8    8.06    5.45
 -11   3   9    7.84    6.27
  11  -3  -9    4.86    5.64
 -11  -3   9   12.32    6.00
  11   3  -9    0.00    4.75
 -11   3  10    0.00    5.17
  11  -3 -10    0.00    4.95
 -11  -3  10    3.93    4.42
  11   3 -10    0.00    4.53
  11  -3 -11    0.00    5.12
 -11  -3  11   13.05    6.13
  11   3 -11   10.82    6.15
 -11   3  12   12.19    7.48
  11  -3 -12   10.82    7.60
 -11  -3  12   10.23    5.96
  11   3 -12    9.45    6.31
 -11   3  13   11.74    6.88
  11  -3 -13    0.00    5.36
 -11  -3  13   14.85    6.37
  11   3 -13   20.71    7.81
 -11   3  14    2.51    6.24
  11  -3 -14    1.29    5.97
 -11  -3  14    0.53    4.63
  11   3 -14    7.33    6.44
 -11   3  15    1.10    5.06
  11  -3 -15    3.84    5.56
 -11  -3  15   -0.00    4.45
  11   3 -15    4.11    5.25
 -11   3  16    4.26    7.05
  11  -3 -16    0.00    5.03
 -11  -3  16    4.23    4.86
  11   3 -16    0.00    5.00
  11  -3 -17    5.66    6.26
 -11  -3  17   10.83    6.48
  11   3 -17   -0.00    4.69
 -11   3  18    0.00    6.39
  11  -3 -18    3.70    5.38
 -11  -3  18    0.00    5.27
  11   3 -18    0.61    4.16
 -11   3  19    0.00    5.39
  11  -3 -19    8.70    7.02
 -11  -3  19   11.63    6.99
  11   3 -19    4.91    5.73
 -11   3  20   -0.00    4.57
  11  -3 -20    8.68    6.58
  11   3 -20    8.13    6.42
 -11   3  21    0.37    4.50
  11  -3 -21   -0.00    4.84
 -11  -3  21   -0.00    4.87
  11   3 -21    0.00    5.49
 -11   3  22    7.67    6.61
 -11  -3  22    0.00    5.57
  11   3 -22   -0.00    5.92
 -11   3  23   19.79    8.61
 -11  -3  23   15.14    7.97
  11   3 -23   18.25    8.29
 -11   3  24    7.92    7.34
 -11  -3  24    0.65    4.41
  11   3 -24    4.20    5.93
 -11   3  25    1.17    4.95
 -11  -3  25   -0.00    5.94
  11   3 -25    1.31    4.03
 -11  -3  26   -0.00    5.47
  11   3 -26    8.23    6.87
 -11   3  27   20.75    9.22
 -11  -3  27   10.62    7.09
  11   3 -27    3.30    5.94
 -11   3  28    0.91    5.51
 -11  -3  28    2.45    5.93
  11   3 -28    0.08    4.73
 -11   3  29    9.78    6.86
 -11  -3  29   -0.00    6.55
  11   3 -29   -0.00    4.99
 -11  -3  30   -0.00    6.49
  11   3 -30    4.29    6.07
  11  -4  -1    8.44    6.04
  11  -4  -1   19.09    8.09
 -11  -4   1   13.24    6.32
  11   4  -1   23.98    7.13
  11   4  -1   24.76    7.01
  11  -4  -2   -0.00    4.56
  11  -4  -2   -0.00    5.44
 -11  -4   2    1.43    4.13
  11   4  -2    0.00    3.74
  11   4  -2   -0.00    3.49
 -11   4   3    6.09    6.06
  11  -4  -3    6.34    6.54
  11  -4  -3    1.02    4.27
 -11  -4   3    3.37    4.91
  11   4  -3    4.68    4.84
 -11   4   4    0.21    5.13
  11  -4  -4    3.63    7.82
  11  -4  -4    2.19    5.51
 -11  -4   4    7.52    5.33
  11   4  -4   10.56    5.88
 -11   4   5   55.22   12.30
  11  -4  -5   33.71   10.22
  11   4  -5   17.00    8.33
 -11   4   6    0.00    5.07
  11  -4  -6    4.69    6.56
  11  -4  -6   11.05    6.92
  11   4  -6    7.40    5.87
 -11   4   7    9.06    6.53
  11  -4  -7    0.93    5.14
  11  -4  -7    8.73    6.58
  11   4  -7   10.56    6.02
 -11   4   8   -0.00    5.26
  11  -4  -8    7.67    6.35
  11  -4  -8   -0.00    5.00
  11   4  -8    2.72    3.85
 -11   4   9   14.37    7.70
  11  -4  -9   18.50    7.81
  11  -4  -9   25.38    9.72
 -11  -4   9   28.95    8.41
  11   4  -9   25.50    7.79
 -11   4  10   -0.00    6.04
  11  -4 -10    0.00    4.65
 -11  -4  10    0.00    4.29
  11   4 -10    7.74    5.75
 -11   4  11   14.35    8.07
  11  -4 -11   11.16    8.14
 -11  -4  11   25.27    7.97
  11   4 -11   17.36    7.37
 -11   4  12    2.26    5.97
  11  -4 -12    0.00    5.07
  11   4 -12    0.00    4.71
 -11   4  13    0.00    5.85
  11  -4 -13   -0.00    4.66
 -11  -4  13    2.22    4.62
  11   4 -13    0.00    4.72
 -11   4  14    5.41    6.17
  11  -4 -14   -0.00    4.87
 -11  -4  14    6.42    5.17
  11   4 -14    3.78    5.58
 -11   4  15   18.07    8.37
  11  -4 -15   25.44   10.25
 -11  -4  15    2.27    5.24
  11   4 -15    5.66    6.41
 -11   4  16    0.00    6.13
  11  -4 -16    6.79    7.44
 -11  -4  16   -0.00    3.84
  11   4 -16    0.16    4.87
 -11   4  17   -0.00    6.34
  11  -4 -17    1.06    6.91
 -11  -4  17    1.11    4.68
  11   4 -17    1.48    4.73
 -11   4  18   -0.00    6.12
  11  -4 -18   -0.00    4.89
  11   4 -18   -0.00    4.37
 -11   4  19    4.91    4.74
 -11  -4  19   -0.00    4.81
  11   4 -19    5.45    5.71
 -11   4  20   -0.00    5.08
 -11  -4  20    3.27    5.74
  11   4 -20    0.03    4.73
 -11   4  21    4.42    6.24
 -11  -4  21   10.61    7.34
  11   4 -21    0.00    4.90
 -11   4  22    2.69    6.42
 -11  -4  22    2.57    5.65
  11   4 -22   -0.00    4.95
 -11   4  23    6.32    6.92
 -11  -4  23   -0.00    5.62
  11   4 -23    8.53    7.09
 -11   4  24    0.00    4.63
 -11  -4  24    0.00    5.05
  11   4 -24    0.90    3.39
 -11   4  25   18.11    8.94
 -11  -4  25    7.20    7.31
  11   4 -25    5.94    6.28
 -11   4  26   16.15    7.41
 -11  -4  26    7.32    6.47
 -11   4  27    0.00    5.66
 -11  -4  27   -0.00    5.41
 -11   4  28    0.51    4.59
 -11  -4  28    4.81    6.58
  11   4 -28   -0.00    6.71
 -11  -4  29    0.57    5.89
  11   4 -29    5.70    5.28
 -11  -4  30   -0.00    5.59
  11   4 -30   -0.00    5.33
  11   4 -31    3.65    5.24
  11  -5  -1    2.25    5.63
  11  -5  -1    0.00    6.35
  11  -5  -2   19.22    7.98
  11  -5  -2   15.89    8.87
  11   5  -2   27.86    7.37
  11  -5  -3   11.50    7.32
  11  -5  -3   23.88    9.61
 -11   5   4    7.81    6.55
  11  -5  -4    0.05    5.30
  11   5  -4    3.58    6.30
 -11   5   5    6.04    6.26
  11  -5  -5    2.95    6.64
  11  -5  -5    1.69    5.78
 -11  -5   5   -0.00    3.59
  11   5  -5   -0.00    3.59
 -11   5   6   11.27    7.41
  11  -5  -6    2.33    5.50
  11  -5  -6   18.73    8.72
  11   5  -6    6.01    5.27
 -11   5   7   21.49    8.86
  11  -5  -7   15.84    7.91
  11  -5  -7   22.77    9.16
  11   5  -7   17.62    6.74
 -11   5   8    0.71    5.09
  11  -5  -8   -0.00    5.28
  11  -5  -8    5.51    6.75
  11   5  -8   13.82    6.96
 -11   5   9   18.15    8.57
  11  -5  -9    2.85    5.68
  11  -5  -9   15.94    7.77
  11   5  -9    0.00    4.83
 -11   5  10   -0.00    5.48
  11  -5 -10   -0.00    5.88
  11  -5 -10    5.89    6.13
 -11  -5  10    2.35    4.25
 -11   5  11   -0.00    5.96
  11  -5 -11    7.10    5.80
  11  -5 -11   -0.00    5.86
 -11  -5  11    7.18    5.55
  11   5 -11    1.54    4.69
 -11   5  12   20.38    8.49
  11  -5 -12   13.11    8.08
 -11  -5  12   18.71    7.52
  11   5 -12   10.57    6.52
 -11   5  13   33.05   10.32
  11  -5 -13   18.97    9.00
 -11  -5  13    2.77    5.16
  11   5 -13   18.69    6.91
 -11   5  14   12.63    7.49
  11  -5 -14    3.36    4.56
 -11  -5  14   -0.00    4.18
  11   5 -14    4.71    5.49
 -11   5  15    0.64    4.97
  11  -5 -15    6.79    6.88
 -11  -5  15   -0.00    5.18
  11   5 -15   -0.00    4.42
 -11   5  16    1.32    4.43
 -11  -5  16    0.00    4.09
  11   5 -16    3.81    5.31
 -11   5  17    5.35    6.56
 -11  -5  17    0.00    5.73
  11   5 -17    0.00    4.40
 -11   5  18    7.29    7.36
 -11  -5  18    5.77    6.13
  11   5 -18    0.00    4.64
 -11   5  19    7.26    7.51
 -11  -5  19    7.38    6.13
 -11   5  20    5.61    6.87
 -11  -5  20    2.24    4.10
  11   5 -20   -0.00    5.69
 -11   5  21    0.61    4.64
 -11  -5  21    3.76    5.89
  11   5 -21    1.23    5.37
 -11   5  22   -0.00    5.09
 -11  -5  22   -0.00    6.24
  11   5 -22    1.39    6.15
 -11   5  23    0.00    5.89
 -11  -5  23   10.47    8.05
  11   5 -23   14.60    8.21
 -11   5  24    6.81    6.97
 -11  -5  24   -0.00    6.22
  11   5 -24    0.05    4.72
 -11   5  25   -0.00    7.23
 -11  -5  25    1.68    5.94
  11   5 -25    3.03    5.61
 -11   5  26    0.00    5.18
 -11  -5  26    1.74    5.45
  11   5 -26   -0.00    5.16
 -11   5  27   12.45    7.07
 -11  -5  27    0.40    5.83
  11   5 -27   -0.00    5.37
 -11   5  28    6.68    5.92
 -11  -5  28    3.61    5.36
  11   5 -28   -0.00    6.02
 -11  -5  29   -0.00    5.99
  11   5 -29   -0.00    4.54
 -11  -5  30   -0.00    5.86
  11   5 -30    1.13    5.87
  11   5 -31    0.15    6.79
  11   5 -32    0.90    5.10
  11  -6  -1    7.13    6.23
  11  -6  -1   15.68    7.97
  11   6  -1   12.21    5.96
  11  -6  -2    1.57    6.12
  11  -6  -2   -0.00    6.69
  11   6  -2   -0.00    4.07
  11  -6  -3    4.25    5.71
  11  -6  -3   -0.00    5.93
  11   6  -3   -0.00    5.05
  11  -6  -4    6.66    5.15
  11  -6  -4    4.93    6.52
  11   6  -4   13.09    5.87
 -11   6   5   19.48    8.75
  11  -6  -5    1.64    6.77
  11  -6  -5    0.00    7.00
  11   6  -5   12.50    5.91
 -11   6   6    9.95    7.77
  11  -6  -6    6.27    6.11
  11  -6  -6    0.87    6.14
  11   6  -6    9.41    6.19
 -11   6   7    4.27    5.51
  11  -6  -7    8.51    7.64
  11  -6  -7    7.51    6.90
  11   6  -7   -0.00    3.89
 -11   6   8   -0.00    6.05
  11  -6  -8    5.51    5.69
  11  -6  -8   -0.00    6.04
  11   6  -8    3.08    4.50
 -11   6   9    0.00    5.92
  11  -6  -9   -0.00    5.09
  11  -6  -9    1.72    5.94
  11   6  -9   -0.00    4.00
  11  -6 -10    8.15    6.01
  11  -6 -10    9.43    7.09
 -11  -6  10   13.75    6.11
  11   6 -10   11.38    6.26
 -11   6  11    7.10    6.59
  11  -6 -11    0.05    5.91
  11  -6 -11   -0.00    6.15
 -11  -6  11    5.71    5.40
  11   6 -11    1.37    4.81
 -11   6  12   -0.00    6.35
  11  -6 -12    3.34    5.65
 -11  -6  12    7.14    5.28
  11   6 -12   -0.00    4.43
 -11   6  13    0.00    5.64
 -11  -6  13    0.00    4.92
  11   6 -13    0.23    4.19
 -11   6  14    0.73    5.39
 -11  -6  14    1.19    4.70
  11   6 -14    7.70    6.11
 -11   6  15    8.48    6.68
 -11   6  16   13.95    6.56
 -11  -6  16    6.06    5.82
  11   6 -16   12.71    6.57
 -11   6  17   -0.00    5.21
 -11  -6  17   -0.00    4.20
  11   6 -17    1.41    3.50
 -11   6  18   -0.00    4.83
 -11  -6  18    2.78    4.91
  11   6 -18    0.00    5.09
 -11   6  19    4.22    7.31
 -11  -6  19   -0.00    5.17
  11   6 -19    0.00    5.79
 -11   6  20    3.98    5.14
 -11  -6  20    7.07    6.67
  11   6 -20    8.01    6.55
 -11   6  21    0.64    6.40
 -11  -6  21    2.64    4.98
  11   6 -21    9.20    6.73
 -11   6  22    2.14    6.81
 -11  -6  22    4.96    5.45
  11   6 -22   -0.00    4.72
 -11   6  23    0.00    6.25
 -11  -6  23   -0.00    5.85
  11   6 -23   -0.00    4.14
 -11   6  24   -0.00    7.21
 -11  -6  24    6.01    6.66
  11   6 -24   -0.00    5.18
 -11   6  25   -0.00    5.03
 -11  -6  25   -0.00    5.97
  11   6 -25   -0.00    5.57
 -11   6  26    5.07    6.72
 -11  -6  26    4.89    5.31
  11   6 -26    2.59    4.54
 -11   6  27    8.57    6.95
 -11  -6  27    4.06    6.32
  11   6 -27    0.00    6.45
 -11  -6  28    2.39    5.31
  11   6 -28   -0.00    4.61
 -11  -6  29    0.78    5.25
  11   6 -29   -0.00    6.89
 -11  -6  30    1.02    5.34
  11   6 -30   -0.00    6.76
  11   6 -31   -0.00    6.96
  11  -7  -1    2.82    6.00
  11   7  -1    4.89    4.68
  11  -7  -2    6.88    6.92
  11   7  -2   12.00    5.40
  11  -7  -3    0.77    5.66
  11  -7  -3    7.94    7.60
  11   7  -3    0.23    3.33
  11  -7  -4    9.65    6.52
  11  -7  -4    4.77    7.01
  11   7  -4    5.34    4.68
  11  -7  -5    5.12    6.84
  11  -7  -5    1.38    6.30
  11   7  -5   -0.00    3.81
  11  -7  -6   -0.00    5.40
  11  -7  -6    0.07    6.23
  11   7  -6    9.44    5.26
 -11   7   7   -0.00    6.06
  11  -7  -7    1.16    6.28
  11  -7  -7    4.45    6.00
  11   7  -7    5.16    3.77
 -11   7   8   24.19   10.48
  11  -7  -8   13.59    8.64
  11   7  -8   16.25    7.33
 -11   7   9   15.99    9.17
  11  -7  -9   17.20    9.13
  11   7  -9   13.68    6.76
 -11   7  10    2.40    6.55
  11  -7 -10    3.97    5.45
  11   7 -10    3.13    4.17
 -11   7  11    7.25    7.12
  11  -7 -11    1.10    5.31
  11   7 -11    2.50    4.01
 -11   7  12   54.24   12.42
  11  -7 -12    8.16    6.42
  11   7 -12   11.83    5.84
 -11   7  13    0.00    6.64
  11  -7 -13   -0.00    6.50
  11   7 -13    0.00    4.39
 -11   7  14    5.20    5.95
  11  -7 -14    0.62    4.86
  11   7 -14    7.21    5.39
 -11   7  15    0.67    6.08
  11   7 -15    6.26    5.31
 -11   7  16   -0.00    5.70
 -11  -7  16    3.54    4.79
  11   7 -16    0.00    3.71
 -11   7  17   -0.00    6.23
 -11  -7  17    3.55    5.61
  11   7 -17    1.31    3.84
 -11   7  18    8.13    7.54
 -11  -7  18    0.00    5.46
  11   7 -18    8.31    5.96
 -11   7  19    4.96    6.17
 -11  -7  19    2.05    4.63
  11   7 -19    0.20    4.89
 -11   7  20   -0.00    4.84
 -11  -7  20    4.91    6.05
  11   7 -20   -0.00    4.69
 -11   7  21    6.12    6.77
 -11  -7  21    3.23    5.91
  11   7 -21    0.34    5.11
 -11   7  22    1.25    6.21
  11   7 -22    2.07    5.96
 -11   7  23    5.89    6.78
 -11  -7  23    5.48    5.58
  11   7 -23   -0.00    4.22
 -11   7  24    5.96    7.12
 -11  -7  24    3.15    5.87
  11   7 -24   -0.00    3.50
 -11   7  25    3.29    5.90
 -11  -7  25   -0.00    5.12
  11   7 -25   14.35    8.06
 -11   7  26    0.00    5.46
 -11  -7  26   -0.00    6.01
  11   7 -26    2.18    5.10
 -11  -7  27    0.85    5.96
  11   7 -27    0.00    5.15
 -11  -7  28    5.36    5.89
  11   7 -28    0.30    5.52
 -11  -7  29    0.00    5.66
 -11  -7  30   -0.00    5.38
  11  -8  -1    1.74    5.80
  11   8  -1    2.91    3.45
  11  -8  -2    1.68    5.51
  11   8  -2    1.19    3.23
  11  -8  -3    0.21    4.71
  11   8  -3    2.26    4.39
  11  -8  -4    6.49    7.38
  11  -8  -5    1.13    4.49
  11   8  -5    1.12    3.86
  11  -8  -6    1.56    5.54
  11   8  -6    2.18    4.66
  11  -8  -7    1.91    6.36
  11   8  -7   -0.00    4.64
 -11   8   8   -0.00    5.70
  11  -8  -8    0.18    4.57
  11   8  -8    2.91    4.19
 -11   8   9    0.25    4.15
  11  -8  -9   -0.00    7.72
 -11   8  10    5.14    6.29
  11  -8 -10   13.60    7.71
  11   8 -10    6.96    5.52
 -11   8  11    3.94    5.07
  11  -8 -11    4.60    6.45
  11   8 -11    1.43    3.58
 -11   8  12    5.51    5.82
  11  -8 -12   -0.00    6.96
  11   8 -12    4.61    4.75
 -11   8  13    1.17    5.75
  11  -8 -13    5.68    5.62
  11   8 -13    1.75    4.34
 -11   8  14   -0.00    5.32
  11  -8 -14    7.02    6.38
  11   8 -14   -0.00    3.69
 -11   8  15    9.70    6.97
  11  -8 -15    6.08    7.31
  11   8 -15    3.86    5.23
 -11   8  16   23.37    9.52
  11  -8 -16    6.20    6.93
  11   8 -16    6.34    5.84
 -11   8  17   -0.00    6.93
  11   8 -17    1.26    4.93
 -11   8  18   -0.00    6.44
  11   8 -18    7.73    5.57
 -11   8  19    3.60    5.92
  11   8 -19    0.00    3.84
 -11   8  20   12.94    8.18
  11   8 -20    6.80    6.44
 -11   8  21   -0.00    5.40
  11   8 -21   -0.00    4.29
 -11   8  22    0.00    7.13
  11   8 -22    2.84    5.27
 -11   8  23    0.00    4.92
 -11  -8  23   -0.00    4.60
 -11   8  24   -0.00    4.86
 -11  -8  24    1.53    5.33
  11   8 -24   -0.00    4.41
 -11  -8  25   -0.00    4.77
  11   8 -25    0.00    3.79
 -11  -8  26    7.02    7.58
  11   8 -26    2.77    5.04
 -11  -8  27   -0.00    5.80
 -11  -8  28    1.97    6.08
 -11  -8  29   -0.00    6.42
  11  -9  -1    0.33    5.01
  11   9  -1    2.56    3.67
  11  -9  -2    7.72    6.67
  11   9  -2   22.96    6.48
  11  -9  -3   -0.00    5.02
  11   9  -3    2.44    3.39
  11  -9  -4    0.21    5.51
  11   9  -4    5.05    4.23
  11  -9  -5    1.66    7.15
  11   9  -5   -0.00    3.65
  11   9  -6    0.24    3.54
  11  -9  -7    0.00    5.54
  11  -9  -8    7.78    7.07
  11   9  -8   15.80    6.19
  11  -9  -9   -0.00    6.52
  11   9  -9    0.00    3.17
 -11   9  10   -0.00    5.94
  11  -9 -10   -0.00    3.96
  11   9 -10    5.16    4.32
 -11   9  11   -0.00    5.92
  11  -9 -11    0.05    5.07
  11   9 -11    1.48    3.29
 -11   9  12    0.77    6.65
  11   9 -12   -0.00    4.49
 -11   9  13    6.63    7.32
  11  -9 -13    1.05    6.27
  11   9 -13    1.52    5.14
 -11   9  14    2.87    6.60
  11  -9 -14    0.49    5.05
  11   9 -14    3.30    4.72
 -11   9  15    0.00    5.66
  11  -9 -15   -0.00    5.51
  11   9 -15    2.02    3.95
 -11   9  16   -0.00    5.15
  11  -9 -16    0.57    7.08
 -11   9  17   -0.00    6.74
  11  -9 -17    0.61    6.59
  11   9 -17    0.00    5.23
 -11   9  18    9.11    7.03
  11  -9 -18    0.00    7.27
  11   9 -18   10.04    6.28
 -11   9  19   -0.00    5.75
  11   9 -19    4.05    5.75
 -11   9  20    0.83    7.34
  11   9 -20   -0.00    3.01
 -11   9  21    8.17    7.59
  11   9 -21    0.16    3.60
 -11   9  22   -0.00    7.13
  11   9 -22    2.82    4.75
  11   9 -23   -0.00    5.15
  11 -10  -1    5.16    5.08
  11  10  -1   -0.00    3.56
  11  10  -2    0.00    3.20
  11 -10  -3   -0.00    5.26
  11  10  -3   -0.00    3.34
  11 -10  -4    6.12    7.53
  11  10  -4   10.39    4.78
  11 -10  -5   -0.00    5.46
  11 -10  -6    3.35    6.03
  11  10  -6    2.74    3.68
  11 -10  -7   -0.00    6.79
  11  10  -7    4.09    3.86
  11 -10  -8   -0.00    4.59
  11  10  -8    2.36    3.82
  11 -10  -9   -0.00    5.62
  11  10  -9    0.00    3.91
  11 -10 -10    3.27    6.47
  11  10 -10    0.00    3.49
 -11  10  11    0.36    6.44
  11 -10 -11   -0.00    6.57
  11  10 -11   -0.00    3.91
 -11  10  12    1.57    6.54
  11 -10 -12   -0.00    7.26
  11  10 -12   -0.00    3.38
 -11  10  13    7.70    7.27
  11 -10 -13    1.78    5.29
  11  10 -13    1.59    4.18
 -11  10  14    7.94    6.59
  11  10 -14    0.00    4.28
 -11  10  15   10.06    8.14
  11 -10 -15    3.37    6.23
  11  10 -15    2.42    3.61
 -11  10  16    8.38    7.35
  11 -10 -16    4.56    7.14
  11  10 -16    7.43    6.11
 -11  10  17   -0.00    5.87
  11 -10 -17    0.00    5.20
  11  10 -17   -0.00    3.86
 -11  10  18    0.00    6.37
  11 -10 -18   -0.00    5.80
  11  10 -18    0.00    4.33
 -11  10  19    0.31    5.75
  11 -10 -19    0.00    5.05
  11  10 -19    1.81    4.34
 -11  10  20   -0.00    6.75
  11 -10 -20   -0.00    5.82
  11 -10 -21    0.56    6.48
  11 -11  -1   -0.00    5.56
  11  11  -1    3.25    3.26
  11 -11  -2    1.53    5.23
  11  11  -2    5.93    4.28
  11 -11  -3    1.60    5.90
  11  11  -3   -0.00    3.60
  11 -11  -4    4.14    7.46
  11  11  -4    0.12    3.16
  11 -11  -5    1.84    6.25
  11  11  -5    0.50    3.22
  11 -11  -6   -0.00    6.41
  11  11  -6    3.49    3.83
  11 -11  -7    0.00    5.76
  11  11  -7    1.02    3.69
  11 -11  -8    7.92    7.66
  11  11  -8   12.72    5.78
  11 -11  -9    0.00    5.96
  11  11  -9    2.07    3.19
  11 -11 -10   -0.00    5.01
  11  11 -10    1.89    3.68
  11 -11 -11    5.52    6.30
  11  11 -11   -0.00    4.42
  11 -11 -12    5.13    6.30
  11  11 -12    7.20    5.17
 -11  11  13    0.00    5.56
  11 -11 -13   -0.00    4.92
  11  11 -13    3.53    4.61
 -11  11  14   -0.00    6.06
  11 -11 -14    2.68    6.31
  11  11 -14    3.04    4.50
 -11  11  15    1.58    6.57
  11 -11 -15   -0.00    6.00
  11  11 -15    4.38    5.04
 -11  11  16    1.58    5.42
  11  11 -16    0.54    3.95
 -11  11  17   -0.00    4.59
  11 -11 -17    1.47    5.21
 -11  11  18    2.77    6.90
  11 -11 -18    1.12    5.76
  11 -12  -1   -0.00    4.66
  11  12  -1   -0.00    3.17
  11 -12  -2   -0.00    5.78
  11  12  -2    3.33    3.58
  11 -12  -3   -0.00    4.75
  11  12  -3   -0.00    3.56
  11 -12  -4    0.03    5.07
  11  12  -4    0.11    3.38
  11 -12  -5    2.07    5.95
  11  12  -5   -0.00    3.18
  11 -12  -6    2.16    6.50
  11  12  -6    3.39    3.88
  11 -12  -7    0.91    6.06
  11  12  -7    0.00    3.56
  11 -12  -8   -0.00    4.76
  11  12  -8   -0.00    3.44
  11 -12  -9    3.37    6.18
  11  12  -9   -0.00    3.71
  11 -12 -10    4.22    6.75
  11  12 -10    0.39    3.92
  11  12 -11    0.00    3.44
  11 -12 -12    0.00    4.94
  11  12 -12   -0.00    3.02
  11 -12 -13    5.20    6.42
  11 -12 -14    5.79    6.46
  11 -12 -15    2.17    7.07
  11 -13  -1    0.00    6.18
  11 -13  -2   -0.00    5.62
  11  13  -2    5.49    3.49
  11 -13  -3    0.91    5.04
  11  13  -3   -0.00    2.85
  11 -13  -4    2.86    4.88
  11  13  -4    0.00    3.20
  11 -13  -5    4.54    5.21
  11  13  -5    1.57    3.29
  11 -13  -6   -0.00    4.76
  11  13  -6   -0.00    3.45
  11 -13  -7    0.00    5.70
  11  13  -7   -0.00    3.01
  11 -13  -8    4.37    6.39
  11  13  -8    2.14    3.64
  11  14  -1    1.60    3.05
  11  14  -2    3.10    3.45
  11  14  -3    1.52    3.91
  10   0  -1   -0.00    4.23
  10   0  -2   14.40    7.20
  10   0  -3   -0.00    5.24
  10   0  -4  111.14   17.00
  10   0  -5    1.90    4.47
  10   0  -6   13.24    6.53
 -10   0   7    1.33    4.51
  10   0  -7    0.00    4.05
 -10   0   8   12.00    6.65
  10   0  -8   13.51    6.55
 -10   0   9    3.16    4.79
  10   0  -9   -0.00    5.60
 -10   0  10  102.86   15.67
  10   0 -10   75.96   14.76
 -10   0  11    6.18    4.37
  10   0 -11    1.20    3.78
 -10   0  12   -0.00    4.14
  10   0 -12   -0.00    4.11
 -10   0  13   -0.00    4.04
  10   0 -13    1.15    4.82
 -10   0  14   12.54    6.38
  10   0 -14    6.74    5.73
 -10   0  15    0.00    3.71
  10   0 -15   -0.00    4.03
 -10   0  16   35.71   10.01
  10   0 -16   34.86   10.45
 -10   0  17   -0.00    4.18
  10   0 -17    2.05    4.53
 -10   0  18    1.80    5.51
  10   0 -18   17.87    8.43
 -10   0  19   -0.00    4.68
  10   0 -19   -0.00    4.61
 -10   0  20   32.86    9.87
  10   0 -20   24.76    9.92
 -10   0  21    0.20    4.42
  10   0 -21    3.78    6.35
 -10   0  22    0.00    4.77
  10   0 -22   -0.00    4.64
 -10   0  23   -0.00    4.42
  10   0 -23   -0.00    5.78
 -10   0  24    1.62    6.03
  10   0 -24    5.29    6.76
 -10   0  25    1.22    5.51
  10   0 -25    4.47    6.40
 -10   0  26   28.50   10.45
  10   0 -26    3.92    6.10
 -10   0  27    2.58    5.36
  10   0 -27   -0.00    6.15
 -10   0  28    4.40    6.31
 -10   0  29   -0.00    6.14
 -10   0  30    3.00    6.58
 -10   0  31   -0.00    5.96
 -10   0  32    6.34    5.69
  10  -1  -1   -0.00    5.39
 -10  -1   1   -0.00    4.30
  10   1  -1   -0.00    3.96
  10   1  -1   -0.00    4.32
  10  -1  -2  125.63   17.97
 -10  -1   2  128.37   18.12
  10   1  -2  105.78   16.71
  10   1  -2  126.07   18.05
  10  -1  -3    3.68    5.10
 -10  -1   3    6.13    5.65
  10   1  -3    3.58    5.84
 -10   1   4    7.32    6.33
  10  -1  -4   -0.00    4.27
  10  -1  -4   -0.00    5.07
  10   1  -4    0.00    4.31
 -10   1   5   10.97    6.82
  10  -1  -5    8.90    6.11
  10   1  -5    8.07    5.28
 -10   1   6   56.95   12.51
  10  -1  -6   73.80   14.05
  10   1  -6   79.97   13.89
  10  -1  -7    2.62    5.15
  10   1  -7    7.28    5.96
 -10   1   8   45.79   10.28
  10  -1  -8   13.95    7.33
  10   1  -8   61.16   11.40
 -10   1   9    3.77    4.66
  10  -1  -9    3.93    5.02
 -10  -1   9    0.79    4.34
  10   1  -9    0.00    5.50
 -10   1  10    8.53    6.35
  10  -1 -10    3.05    4.86
 -10  -1  10   -0.00    3.46
  10   1 -10   -0.00    4.77
 -10   1  11   18.65    8.53
  10  -1 -11   12.09    6.14
 -10  -1  11   12.95    6.96
  10   1 -11   11.77    6.58
 -10   1  12   78.55   13.93
  10  -1 -12   62.68   12.84
 -10  -1  12   34.53   10.15
  10   1 -12   59.50   12.64
 -10   1  13    3.53    5.13
  10  -1 -13    1.72    4.53
 -10  -1  13   -0.00    3.91
  10   1 -13    0.21    3.97
 -10   1  14    0.38    4.82
  10  -1 -14   12.15    7.12
 -10  -1  14    5.22    4.92
  10   1 -14    2.77    4.78
 -10   1  15   -0.00    3.97
  10  -1 -15    1.63    5.21
 -10  -1  15    1.85    4.47
  10   1 -15    3.63    5.54
 -10   1  16   19.08    7.52
  10  -1 -16   26.66    9.05
 -10  -1  16    6.47    5.77
  10   1 -16   17.32    8.02
 -10   1  17    0.00    3.79
 -10  -1  17   -0.00    4.51
  10   1 -17   -0.00    5.78
 -10   1  18   11.34    7.59
  10  -1 -18   15.97    8.00
 -10  -1  18   18.57    7.61
  10   1 -18   14.71    8.14
 -10   1  19    1.96    5.40
  10  -1 -19   -0.00    5.20
 -10  -1  19    7.64    5.91
 -10   1  20    1.95    5.09
  10  -1 -20    1.95    4.79
 -10  -1  20   -0.00    5.06
  10   1 -20    6.91    6.55
 -10   1  21    0.11    4.22
  10  -1 -21    1.87    5.76
 -10  -1  21    4.71    5.93
  10   1 -21   -0.00    5.37
 -10   1  22   36.46   10.67
  10  -1 -22   11.76    7.68
 -10  -1  22   41.72   11.18
  10   1 -22   25.78    9.54
 -10   1  23   -0.00    5.31
  10  -1 -23    0.54    5.77
 -10  -1  23    1.00    4.30
  10   1 -23   -0.00    5.94
 -10   1  24    0.04    4.73
  10  -1 -24   -0.00    6.91
 -10  -1  24   -0.00    5.57
  10   1 -24    2.75    6.59
 -10   1  25    0.00    5.84
  10  -1 -25   -0.00    5.07
 -10  -1  25    5.38    6.44
  10   1 -25    7.65    6.97
 -10  -1  26    5.71    6.87
  10   1 -26    3.09    6.66
 -10  -1  27    0.34    5.09
  10   1 -27    1.71    5.80
 -10   1  28    4.88    6.24
 -10  -1  28    1.82    6.55
  10   1 -28   14.09    7.67
 -10   1  29    0.00    6.59
 -10  -1  29    5.06    5.87
 -10   1  30   -0.00    4.38
 -10  -1  30    0.08    4.56
 -10   1  31    7.70    7.70
 -10  -1  31    3.24    6.27
 -10   1  32    0.00    6.65
 -10  -1  32    4.74    7.29
 -10   2   1    2.96    5.63
  10  -2  -1    1.68    4.65
  10  -2  -1    4.78    5.54
 -10  -2   1   -0.00    3.34
  10   2  -1    1.95    4.17
  10   2  -1    0.31    3.85
 -10   2   2    0.00    4.46
  10  -2  -2    0.56    5.21
  10  -2  -2    0.00    5.70
 -10  -2   2   -0.00    4.45
  10   2  -2    6.42    5.10
  10   2  -2   -0.00    3.87
 -10   2   3    0.00    4.23
  10  -2  -3   -0.00    4.59
  10  -2  -3    3.43    5.13
 -10  -2   3    3.55    4.27
  10   2  -3   -0.00    4.79
 -10   2   4  103.40   16.60
  10  -2  -4   96.21   16.47
  10  -2  -4   88.91   15.67
 -10  -2   4  101.52   15.67
 -10   2   5   10.20    6.62
  10  -2  -5   17.43    7.32
  10  -2  -5   40.59    9.87
 -10  -2   5   31.59    8.32
  10   2  -5   29.65    8.23
 -10   2   6   11.04    6.88
  10  -2  -6   30.17    9.33
  10   2  -6   15.20    7.21
 -10   2   7    3.23    4.60
  10  -2  -7    0.00    5.48
  10   2  -7    0.00    6.15
 -10   2   8   16.12    6.60
  10  -2  -8    7.80    6.38
  10   2  -8   21.90    8.30
 -10   2   9    2.31    4.07
  10  -2  -9    5.12    5.78
  10   2  -9    8.39    5.41
 -10   2  10   75.50   13.67
  10  -2 -10   60.96   13.05
 -10  -2  10   50.15   11.37
  10   2 -10   60.53   12.52
 -10   2  11    6.25    5.48
  10  -2 -11    2.88    4.82
 -10  -2  11    8.69    5.22
  10   2 -11    0.00    4.52
 -10   2  12   -0.00    4.91
  10  -2 -12    0.00    4.19
 -10  -2  12   -0.00    4.01
  10   2 -12   -0.00    4.66
  10  -2 -13    3.72    5.36
 -10  -2  13    2.15    4.17
  10   2 -13   -0.00    4.50
 -10   2  14   21.46    8.42
  10  -2 -14   24.32    8.45
 -10  -2  14   20.06    7.35
  10   2 -14   14.07    7.72
 -10   2  15    4.88    5.68
  10  -2 -15    3.24    5.94
 -10  -2  15   12.90    6.47
 -10   2  16   20.82    8.01
  10  -2 -16    3.62    5.28
 -10  -2  16    2.84    4.64
  10   2 -16    1.05    5.38
 -10   2  17    1.76    5.25
  10  -2 -17   -0.00    4.79
 -10  -2  17   -0.00    4.15
  10   2 -17    5.08    5.73
 -10   2  18    5.26    6.49
  10  -2 -18    9.44    7.28
  10   2 -18    2.60    6.22
 -10   2  19    7.45    5.86
  10  -2 -19    1.33    5.36
 -10  -2  19   10.87    7.07
  10   2 -19   -0.00    5.63
 -10   2  20   18.13    8.92
  10  -2 -20   24.52   10.23
 -10  -2  20   16.62    7.77
  10   2 -20    9.82    7.33
 -10   2  21    0.00    5.45
  10  -2 -21    1.60    4.96
 -10  -2  21   -0.00    5.42
  10   2 -21    0.46    4.69
 -10   2  22    0.03    5.11
  10  -2 -22    6.76    6.44
 -10  -2  22    7.06    6.81
  10   2 -22    3.47    5.81
 -10   2  23    1.02    5.59
  10  -2 -23   -0.00    5.10
 -10  -2  23   -0.00    4.92
  10   2 -23   -0.00    3.63
 -10   2  24    4.47    6.32
 -10  -2  24    6.13    6.73
  10   2 -24   12.56    6.99
 -10   2  25    0.00    5.69
 -10  -2  25    2.68    5.77
  10   2 -25    4.74    6.06
 -10   2  26    7.25    6.07
 -10  -2  26   13.48    7.73
  10   2 -26    2.07    5.21
 -10   2  27    2.18    6.11
 -10  -2  27    2.31    4.75
  10   2 -27    3.04    6.17
 -10   2  28    0.00    5.39
 -10  -2  28   -0.00    5.81
  10   2 -28    1.11    5.33
 -10   2  29   -0.00    5.24
 -10  -2  29    1.47    5.13
  10   2 -29    3.85    6.32
 -10   2  30    0.54    5.13
 -10  -2  30    2.43    5.73
 -10   2  31   -0.00    3.85
 -10   2  32    0.76    5.20
 -10  -2  32   -0.00    4.70
  10  -3  -1    2.23    5.61
  10  -3  -1    0.64    5.25
 -10  -3   1    5.76    5.19
  10   3  -1    7.78    5.02
  10   3  -1    8.38    5.29
 -10   3   2   82.94   14.97
  10  -3  -2   54.16   12.51
  10  -3  -2   76.71   14.19
 -10  -3   2   74.29   12.87
  10   3  -2   66.11   12.29
 -10   3   3   34.24    9.84
  10  -3  -3   43.00   10.97
  10  -3  -3   33.23    9.81
 -10  -3   3   42.06    9.49
  10   3  -3   19.96    7.14
 -10   3   4   -0.00    4.77
  10  -3  -4    4.60    5.26
  10  -3  -4    1.48    4.84
 -10  -3   4    0.65    3.36
  10   3  -4   -0.00    4.91
 -10   3   5    7.23    6.70
  10  -3  -5   14.33    7.05
  10  -3  -5   11.65    6.72
 -10  -3   5    4.11    5.13
  10   3  -5    2.34    5.36
 -10   3   6   17.59    8.03
  10  -3  -6   25.54    9.39
  10  -3  -6   23.67    8.28
 -10  -3   6   13.27    6.49
  10   3  -6   27.74    8.64
 -10   3   7   20.60    7.94
  10  -3  -7    0.85    5.66
  10  -3  -7    7.61    6.49
 -10  -3   7   17.10    6.82
  10   3  -7   11.97    6.06
 -10   3   8   37.10   10.24
  10  -3  -8   45.96   11.63
  10   3  -8   41.95    9.83
 -10   3   9    6.34    6.52
  10  -3  -9    5.04    5.86
  10   3  -9    8.23    5.81
 -10   3  10    8.29    6.17
  10  -3 -10    2.19    6.60
  10   3 -10    0.00    4.19
 -10   3  11   10.41    6.18
  10  -3 -11   -0.00    5.48
 -10  -3  11    7.17    5.31
  10   3 -11    1.25    4.71
 -10   3  12   31.30    9.69
  10  -3 -12   25.58    9.79
 -10  -3  12   33.09    8.65
  10   3 -12    9.94    6.44
 -10   3  13    5.29    6.00
  10  -3 -13    2.38    5.04
 -10  -3  13   -0.00    4.67
  10   3 -13   -0.00    5.53
 -10   3  14    2.61    5.34
  10  -3 -14    7.74    6.20
 -10  -3  14    5.84    5.01
  10   3 -14   -0.00    5.10
 -10   3  15    0.00    5.31
  10  -3 -15    3.89    5.51
 -10  -3  15    2.11    4.14
  10   3 -15    6.70    4.94
 -10   3  16   24.94    9.56
  10   3 -16    8.69    6.12
 -10   3  17   11.63    7.33
  10  -3 -17   12.93    7.28
 -10  -3  17    7.10    6.01
  10   3 -17    4.81    5.58
 -10   3  18   21.36    8.09
  10  -3 -18    7.90    7.08
 -10  -3  18    6.19    5.43
  10   3 -18    5.96    5.61
 -10   3  19    9.76    6.81
  10  -3 -19    4.35    7.02
 -10  -3  19    0.92    5.17
  10   3 -19    2.11    3.98
 -10   3  20   -0.00    4.13
  10  -3 -20   -0.00    5.15
 -10  -3  20    1.02    4.71
  10   3 -20    7.39    6.11
 -10   3  21    0.00    5.59
  10  -3 -21    7.33    6.34
 -10  -3  21   11.10    6.76
  10   3 -21    5.12    5.87
 -10  -3  22   26.81    9.62
  10   3 -22    3.77    5.76
 -10   3  23    6.43    6.62
 -10  -3  23    1.92    4.69
 -10   3  24    4.06    5.81
 -10  -3  24    5.84    6.49
  10   3 -24   -0.00    5.37
 -10   3  25    5.02    5.93
 -10  -3  25   -0.00    4.84
  10   3 -25    3.09    5.13
 -10   3  26    1.79    5.87
 -10  -3  26    7.19    6.40
  10   3 -26    6.42    6.80
 -10   3  27    7.70    6.61
 -10  -3  27   13.08    7.87
  10   3 -27   -0.00    6.14
 -10   3  28    3.11    5.79
 -10  -3  28    0.00    6.56
  10   3 -28    4.93    4.95
 -10   3  29   -0.00    7.40
 -10  -3  29    0.52    5.78
  10   3 -29    0.00    5.48
 -10   3  30    0.00    7.47
 -10  -3  30    2.48    5.99
  10   3 -30   -0.00    4.82
 -10   3  31   -0.00    5.61
 -10  -3  31   -0.00    5.97
  10   3 -31   -0.00    8.21
 -10  -3  32    2.80    6.17
  10  -4  -1    3.51    5.26
  10  -4  -1    0.14    5.00
 -10  -4   1   -0.00    4.22
  10   4  -1    0.00    4.02
  10   4  -1    3.30    4.03
  10  -4  -2    0.82    4.45
  10  -4  -2    1.16    4.56
 -10  -4   2    0.00    4.43
  10   4  -2    1.06    4.06
 -10   4   3    0.38    5.50
  10  -4  -3    3.12    5.62
  10  -4  -3    3.96    6.40
 -10  -4   3    9.13    4.39
  10   4  -3    4.89    5.34
 -10   4   4   49.11   12.36
  10  -4  -4   35.55   10.99
  10  -4  -4   66.20   13.72
 -10  -4   4   53.66   10.44
  10   4  -4   84.26   12.87
 -10   4   5   30.16    9.48
  10  -4  -5   32.48    9.91
  10  -4  -5   32.76    9.79
 -10  -4   5   27.23    7.90
  10   4  -5   30.36    7.88
 -10   4   6   20.62    9.31
  10  -4  -6   11.14    7.06
 -10  -4   6   32.63    7.96
  10   4  -6   55.24   10.35
 -10   4   7    2.93    4.84
 -10   4   7    0.00    5.43
  10  -4  -7    2.97    5.79
 -10  -4   7    1.05    3.37
  10   4  -7    1.08    4.40
 -10   4   8   50.63   11.84
  10  -4  -8   19.27    8.72
 -10  -4   8   41.35    9.68
  10   4  -8   59.49   11.23
 -10   4   9    0.00    6.28
 -10   4  10    4.69    5.67
  10   4 -10   11.63    6.14
  10   4 -11    3.35    4.91
 -10   4  12    3.59    3.87
 -10  -4  12   -0.00    4.17
  10   4 -12   -0.00    4.66
 -10   4  13    6.20    6.93
 -10  -4  13    0.00    4.22
  10   4 -13    3.94    4.84
 -10   4  14   12.98    8.11
 -10  -4  14    5.40    6.02
  10   4 -14   20.58    7.72
 -10   4  15   16.33    6.79
  10  -4 -15    3.60    5.94
 -10  -4  15    3.63    5.24
  10   4 -15   11.29    5.91
 -10   4  16   16.20    7.76
  10  -4 -16    5.35    6.33
 -10  -4  16    4.81    5.67
  10   4 -16    5.98    5.26
 -10   4  17    2.10    5.94
  10  -4 -17    0.00    4.80
 -10  -4  17    3.45    5.66
 -10   4  18   -0.00    5.37
  10  -4 -18   -0.00    5.20
 -10  -4  18    1.34    5.40
  10   4 -18    2.61    4.80
 -10   4  19   11.61    6.89
  10  -4 -19   10.32    6.91
 -10  -4  19    1.73    4.85
  10   4 -19    6.50    6.81
 -10   4  20   22.46    9.29
 -10  -4  20   25.69    9.09
  10   4 -20   16.48    7.67
 -10   4  21    9.99    6.53
 -10  -4  21   11.18    7.16
  10   4 -21    8.61    6.50
 -10   4  22    4.29    4.91
 -10  -4  22    0.30    5.60
  10   4 -22    9.02    6.12
 -10   4  23    7.89    6.47
  10   4 -23    0.00    6.20
 -10   4  24   17.71    7.44
 -10  -4  24   11.81    8.27
  10   4 -24   15.99    7.44
 -10   4  25    4.67    7.14
 -10  -4  25   12.52    6.44
  10   4 -25    2.70    5.66
 -10   4  26    1.36    4.52
 -10  -4  26    6.47    6.14
  10   4 -26   11.05    6.83
 -10   4  27   -0.00    5.91
 -10  -4  27   -0.00    5.00
  10   4 -27   -0.00    4.23
 -10   4  28    6.17    6.44
 -10  -4  28   -0.00    5.57
  10   4 -28    4.55    6.65
 -10   4  29   12.03    8.10
 -10  -4  29    0.45    4.61
  10   4 -29    0.95    5.39
 -10   4  30    8.28    7.19
 -10  -4  30   -0.00    6.41
  10   4 -30   -0.00    3.98
 -10   4  31   -0.00    6.13
 -10  -4  31   -0.00    5.40
  10   4 -31    4.80    5.79
 -10  -4  32    6.86    7.69
  10   4 -32    3.19    4.57
  10  -5  -1   16.80    9.12
 -10  -5   1   41.59    9.08
  10   5  -1   45.01    9.05
  10   5  -1   42.14    9.34
  10  -5  -2   91.26   16.64
  10  -5  -2  107.07   18.95
 -10  -5   2  121.23   16.41
  10   5  -2  123.57   15.98
  10  -5  -3    4.48    6.64
 -10  -5   3   18.43    5.99
  10   5  -3    5.58    4.96
 -10   5   4   -0.00    5.11
 -10   5   4   -0.00    5.04
  10  -5  -4   -0.00    6.62
 -10  -5   4    1.30    3.81
  10   5  -4    0.00    3.78
 -10   5   5    0.00    5.31
 -10   5   5   11.84    7.53
  10  -5  -5    2.87    5.09
  10   5  -5    0.00    3.58
 -10   5   6   14.30    8.44
 -10   5   6   26.60    9.19
  10  -5  -6   18.03    7.88
 -10  -5   6   32.08    8.18
  10   5  -6   32.01    8.02
 -10   5   7   33.76   10.54
 -10   5   7   24.03    9.01
  10  -5  -7   11.24    8.07
 -10  -5   7   39.89    8.65
  10   5  -7   18.41    6.74
 -10   5   8   11.54    6.74
 -10   5   8   26.75    9.43
  10  -5  -8    6.69    7.18
 -10  -5   8   18.11    6.68
  10   5  -8   13.64    6.13
 -10   5   9    5.63    5.85
  10  -5  -9   -0.00    6.03
  10   5  -9   -0.00    3.98
 -10   5  10    0.33    5.71
  10   5 -10   -0.00    3.52
 -10   5  11    7.41    5.92
  10   5 -11   15.92    6.47
 -10   5  12   22.01    8.52
 -10  -5  12    7.67    5.52
  10   5 -12    8.35    5.61
 -10   5  13    0.00    4.85
 -10  -5  13    7.84    5.43
 -10   5  14    2.57    4.57
 -10  -5  14    3.15    4.29
  10   5 -14    5.34    4.87
 -10   5  15    9.09    6.57
 -10  -5  15    4.91    5.00
  10   5 -15    1.95    4.84
 -10   5  16   -0.00    7.08
 -10  -5  16    2.24    4.65
  10   5 -16    4.93    5.04
 -10   5  17   22.81    9.31
 -10  -5  17   14.37    7.56
  10   5 -17   21.30    7.90
 -10   5  18    2.75    6.29
 -10  -5  18    3.48    6.11
  10   5 -18   13.25    6.74
 -10  -5  19   -0.00    5.45
  10   5 -19    4.84    5.06
 -10   5  20    6.14    6.87
  10   5 -20    4.48    5.37
 -10   5  21    5.66    5.49
 -10  -5  21    3.58    5.61
  10   5 -21   -0.00    5.81
 -10   5  22   29.35    9.90
 -10  -5  22    8.22    6.76
  10   5 -22    3.18    6.11
 -10   5  23   11.19    7.69
 -10  -5  23    1.20    5.30
  10   5 -23    8.63    6.61
 -10   5  24    0.33    4.21
 -10  -5  24   -0.00    5.83
  10   5 -24    0.00    5.52
 -10   5  25    0.00    4.67
 -10  -5  25    2.18    5.76
  10   5 -25   -0.00    5.82
 -10   5  26    1.16    5.57
 -10  -5  26   -0.00    6.11
  10   5 -26    2.25    5.28
 -10   5  27   22.93    8.81
 -10  -5  27    9.73    7.15
  10   5 -27    1.17    6.48
 -10   5  28    9.27    6.04
 -10  -5  28    9.48    7.81
  10   5 -28   12.75    6.97
 -10  -5  29   -0.00    4.66
  10   5 -29   -0.00    4.87
 -10   5  30    6.03    5.59
 -10  -5  30    0.00    6.48
  10   5 -30   -0.00    6.86
 -10  -5  31   -0.00    6.29
  10   5 -31   -0.00    3.75
 -10  -5  32    5.37    6.03
  10   5 -32    0.07    4.16
  10   5 -33    1.78    6.00
  10  -6  -1    0.00    5.78
  10  -6  -1    1.89    5.33
 -10   6   2    1.94    5.03
  10   6  -2    7.82    4.65
 -10   6   3    0.00    6.12
  10  -6  -3    6.39    5.44
  10   6  -3    9.20    5.15
 -10   6   4    7.01    6.53
  10  -6  -4    4.86    5.68
  10   6  -4   13.03    5.49
 -10   6   5   14.54    7.75
 -10   6   5   30.20   10.19
  10  -6  -5    6.15    5.91
 -10  -6   5   16.44    6.07
  10   6  -5   13.51    5.81
 -10   6   6   12.80    7.93
 -10   6   6   20.97    9.56
  10  -6  -6    3.10    6.99
 -10  -6   6   23.41    7.04
  10   6  -6   23.01    7.02
 -10   6   7   -0.00    4.80
 -10   6   7    5.35    5.62
  10  -6  -7    2.22    5.02
 -10  -6   7    0.24    3.56
  10   6  -7    2.37    4.56
 -10   6   8   -0.00    6.44
 -10   6   8    5.35    6.27
  10  -6  -8    2.02    5.02
 -10  -6   8   -0.00    3.64
  10   6  -8   -0.00    4.37
  10  -6  -9   18.71    8.52
 -10  -6   9   25.88    7.67
  10   6  -9   12.35    6.23
 -10   6  10   14.95    7.10
  10  -6 -10   11.38    7.56
  10   6 -10   14.31    6.20
 -10   6  11   14.74    7.68
  10  -6 -11    0.44    4.22
  10   6 -11    3.96    4.82
 -10   6  12   -0.00    6.76
 -10  -6  12    1.70    4.28
  10   6 -12   -0.00    4.01
 -10   6  13    8.13    6.65
 -10  -6  13    3.82    5.15
  10   6 -13   11.79    5.78
 -10   6  14   -0.00    5.99
 -10  -6  14    5.25    5.77
  10   6 -14    2.53    4.79
 -10   6  15   11.18    6.69
 -10  -6  15   16.13    6.80
  10   6 -15   12.20    6.90
 -10   6  16   -0.00    5.66
 -10  -6  16    5.07    6.33
  10   6 -16    1.67    4.49
 -10   6  17    0.35    5.06
 -10  -6  17    1.03    4.34
  10   6 -17    0.00    4.34
 -10   6  18    9.27    7.28
  10   6 -18    7.02    5.79
 -10   6  19   18.84    8.55
 -10  -6  19    6.14    5.87
  10   6 -19   14.51    7.27
 -10   6  20    2.25    6.00
 -10  -6  20    2.35    4.82
  10   6 -20   -0.00    4.13
 -10   6  21    8.63    7.56
 -10  -6  21    6.87    6.42
  10   6 -21    0.93    5.31
 -10   6  22    0.00    5.62
 -10  -6  22   -0.00    5.13
  10   6 -22   -0.00    4.73
 -10   6  23    8.35    5.89
 -10  -6  23    3.44    5.43
  10   6 -23    2.45    5.05
 -10   6  24    3.73    4.82
 -10  -6  24    4.92    6.10
 -10   6  25   -0.00    4.81
 -10  -6  25    4.23    6.32
 -10   6  26   -0.00    5.42
 -10  -6  26    5.00    6.52
 -10   6  27   -0.00    3.75
 -10  -6  27   -0.00    6.45
  10   6 -27    0.00    3.54
 -10   6  28    2.09    5.74
 -10  -6  28   -0.00    4.57
  10   6 -28   -0.00    3.38
 -10   6  29   -0.00    6.14
 -10  -6  29    0.00    5.51
  10   6 -29    3.55    5.05
 -10  -6  30    2.45    6.02
  10   6 -30    4.36    5.38
 -10  -6  31    3.24    6.03
  10   6 -34    0.57    7.20
 -10   7   1   27.53   10.26
  10  -7  -1   26.54    9.66
  10   7  -1   38.11    7.98
 -10   7   2    9.86    7.33
  10  -7  -2   -0.00    5.31
  10   7  -2    5.51    4.46
 -10   7   3   12.66    7.68
  10   7  -3   11.64    5.09
 -10   7   4    6.31    6.76
  10  -7  -4    0.44    4.34
  10   7  -4   -0.00    3.53
 -10   7   5   36.97   10.80
  10  -7  -5   22.39    8.97
  10   7  -5   14.16    5.79
 -10   7   6   -0.61    6.76
  10  -7  -6    0.00    5.81
  10   7  -6    6.65    4.60
 -10   7   7   10.78    8.15
  10  -7  -7   18.32    8.98
 -10   7   8   15.20    9.27
  10  -7  -8    2.64    5.88
  10   7  -8    8.40    5.22
 -10   7   9    2.12    5.29
  10  -7  -9    3.10    4.97
  10   7  -9   -0.00    2.85
 -10   7  10   -0.00    5.39
  10  -7 -10    6.11    5.21
  10   7 -10    1.34    4.11
 -10   7  11   13.50    7.34
  10  -7 -11    5.01    5.71
  10   7 -11   13.92    6.05
 -10   7  12    5.45    6.92
  10  -7 -12    7.48    6.62
  10   7 -12   -0.00    3.69
 -10   7  13   17.45    7.85
  10  -7 -13   16.55    8.30
 -10  -7  13    8.66    5.79
  10   7 -13    8.05    5.56
 -10   7  14   -0.00    5.64
 -10  -7  14    5.87    5.34
  10   7 -14    3.89    5.04
 -10   7  15   -0.00    5.65
 -10  -7  15    0.61    4.79
  10   7 -15    5.38    4.98
 -10   7  16    3.56    5.81
 -10  -7  16    5.03    5.13
 -10   7  17   21.99    8.85
 -10  -7  17    7.48    6.23
  10   7 -17   11.31    5.85
 -10   7  18   10.30    6.59
 -10  -7  18   -0.00    3.85
  10   7 -18   -0.00    4.45
 -10   7  19    7.10    6.51
 -10  -7  19    6.49    5.92
  10   7 -19    1.44    4.39
 -10   7  20   -0.00    4.83
 -10  -7  20    1.49    4.51
  10   7 -20   -0.00    4.79
 -10   7  21    6.90    7.25
 -10  -7  21    0.53    5.11
  10   7 -21    2.08    5.26
 -10   7  22    9.19    7.59
 -10  -7  22    4.62    5.66
  10   7 -22   -0.00    4.69
 -10   7  23    8.01    7.86
 -10  -7  23    3.40    5.70
  10   7 -23    6.80    5.26
 -10   7  24    0.84    5.73
 -10  -7  24    1.10    4.51
  10   7 -24    0.76    4.95
 -10   7  25    6.15    5.69
 -10  -7  25   -0.00    4.52
  10   7 -25   -0.00    4.51
 -10   7  26    0.00    6.21
 -10  -7  26    0.00    5.58
  10   7 -26   -0.00    5.13
 -10   7  27   13.74    8.02
 -10  -7  27   15.12    7.88
  10   7 -27    1.67    5.53
 -10   7  28    8.72    6.29
 -10  -7  28   -0.00    4.80
  10   7 -28    5.20    5.47
 -10   7  29    1.05    5.36
 -10  -7  29   -0.00    7.12
  10   7 -29    1.93    5.12
 -10  -7  30   -0.00    6.56
  10   7 -30    3.26    5.66
 -10  -7  31    0.85    5.29
  10   7 -31   -0.00    5.41
  10   7 -32    0.87    5.11
  10  -8  -1    0.00    6.04
  10   8  -1    1.33    3.65
  10  -8  -2    0.00    6.04
  10   8  -2    2.93    4.49
  10  -8  -3   11.22    7.83
  10   8  -3   10.37    4.89
  10  -8  -4    9.44    7.70
  10   8  -4    8.36    4.72
  10  -8  -5   -0.00    6.09
  10  -8  -6    2.50    5.80
  10   8  -6    2.76    3.94
 -10   8   7    0.28    4.27
 -10   8   7    4.45    6.70
  10  -8  -7   -0.00    5.25
  10   8  -7    0.38    3.52
 -10   8   8    6.67    5.94
 -10   8   8    4.28    6.20
  10  -8  -8   -0.00    5.07
  10   8  -8    1.47    3.67
 -10   8   9    3.91    6.44
 -10   8   9    0.00    5.78
  10  -8  -9    4.98    5.91
  10   8  -9    7.41    5.07
 -10   8  10   17.16    7.73
 -10   8  10    9.33    7.37
  10  -8 -10    3.21    5.92
  10   8 -10    2.00    4.82
 -10   8  11    9.43    6.65
  10  -8 -11    4.68    6.31
  10   8 -11    7.27    5.11
 -10   8  12    3.26    6.31
  10  -8 -12    0.03    3.86
  10   8 -12   -0.00    3.90
 -10   8  13    0.00    3.89
  10  -8 -13    5.04    5.26
  10   8 -13    0.11    4.49
 -10   8  14    2.95    5.57
  10  -8 -14    0.82    5.62
  10   8 -14   -0.00    3.97
 -10   8  15    8.51    7.20
  10  -8 -15    5.08    7.06
  10   8 -15    5.05    4.90
 -10   8  16    0.00    4.94
  10   8 -16   -0.00    3.18
 -10   8  17   -0.00    5.31
 -10  -8  17   -0.00    4.13
  10   8 -17    2.62    3.64
 -10   8  18    0.00    5.87
 -10  -8  18   -0.00    4.34
  10   8 -18   -0.00    4.40
 -10  -8  19   13.16    7.01
  10   8 -19    2.81    5.39
 -10   8  20    0.97    4.88
 -10  -8  20    4.84    5.22
  10   8 -20   -0.00    3.97
 -10   8  21    4.91    6.51
 -10  -8  21    2.32    4.89
  10   8 -21    3.82    4.47
 -10   8  22   -0.00    5.02
 -10  -8  22   -0.00    5.35
  10   8 -22    0.00    5.32
 -10   8  23    6.82    6.71
 -10  -8  23    7.38    6.80
  10   8 -23    2.41    4.78
 -10   8  24    0.00    6.66
 -10  -8  24    1.02    5.47
  10   8 -24   -0.00    5.14
 -10   8  25   13.46    8.06
 -10  -8  25    3.53    6.65
  10   8 -25    0.00    4.85
 -10   8  26   -0.00    4.81
 -10  -8  26    1.03    6.41
  10   8 -26    0.00    5.03
 -10   8  27   -0.00    5.98
  10   8 -27    3.77    5.71
 -10  -8  28    1.97    5.82
  10   8 -28    5.86    5.27
 -10  -8  29    0.51    5.58
  10   8 -29    4.13    5.12
 -10  -8  30    2.98    6.36
  10   8 -30    3.53    5.17
 -10  -8  31    6.63    6.63
 -10   9   1   23.42    9.54
  10  -9  -1    8.32    7.71
  10   9  -1   18.68    5.68
 -10   9   2    0.00    6.31
  10  -9  -2   -0.00    5.64
  10   9  -2    1.60    3.13
 -10   9   3    3.94    6.75
  10  -9  -3   18.47    8.71
 -10   9   4   -0.00    4.93
  10  -9  -4    0.00    5.74
  10   9  -4   -0.00    3.47
 -10   9   5    1.57    4.87
  10  -9  -5    3.14    6.04
  10   9  -5    5.16    4.06
 -10   9   6   -0.00    5.01
  10  -9  -6   12.74    7.43
  10   9  -6   -0.00    2.79
 -10   9   7   30.43   10.44
  10  -9  -7    6.99    6.15
  10   9  -7   17.29    5.67
 -10   9   8   -0.00    3.87
  10  -9  -8   -0.00    5.23
  10   9  -8    2.42    3.70
 -10   9   9    4.07    6.20
 -10   9   9    2.07    5.22
  10  -9  -9    0.00    5.41
  10   9  -9   -0.00    3.46
 -10   9  10   -0.00    5.01
 -10   9  10    1.25    5.19
  10  -9 -10    1.38    5.31
  10   9 -10   -0.00    3.44
 -10   9  11    3.46    6.29
 -10   9  11   24.39    8.96
  10   9 -11   11.09    5.01
 -10   9  12   -0.00    5.43
  10  -9 -12    1.18    5.75
  10   9 -12    0.00    3.49
 -10   9  13    1.59    5.91
  10  -9 -13    3.26    5.31
  10   9 -13    0.60    3.38
 -10   9  14   -0.00    5.61
  10  -9 -14    1.29    6.02
  10   9 -14   -0.00    4.21
 -10   9  15   -0.00    4.15
  10  -9 -15    1.54    6.18
  10   9 -15    0.31    3.66
 -10   9  16    0.00    5.41
  10  -9 -16   -0.00    6.45
  10   9 -16    0.23    4.40
 -10   9  17   20.98    9.19
  10  -9 -17    0.22    5.70
  10   9 -17   17.43    7.33
 -10   9  18    6.49    6.89
  10   9 -18   -0.00    3.67
 -10   9  19    0.00    5.93
  10   9 -19    2.78    4.35
 -10   9  20    0.00    6.03
  10   9 -20    0.34    4.88
 -10   9  21   -0.00    5.67
  10   9 -21   -0.00    5.12
 -10   9  22   -0.00    4.02
  10   9 -22   -0.00    4.87
 -10   9  23    0.00    5.96
  10   9 -23    3.60    4.67
 -10   9  24   -0.00    5.38
  10   9 -24    2.93    3.79
 -10   9  25   -0.00    4.77
 -10  -9  25   -0.00    6.10
  10   9 -25    2.66    4.57
 -10   9  26   -0.00    4.47
 -10  -9  26    0.81    5.99
  10   9 -26    1.41    5.18
 -10  -9  27    3.46    6.39
  10   9 -27   -0.00    4.53
 -10  -9  28    0.16    5.49
 -10  -9  29   -0.00    6.68
 -10  -9  30   -0.00    6.60
 -10  10   1    1.84    5.63
  10 -10  -1    7.47    6.31
  10  10  -1   -0.00    2.92
 -10  10   2   -0.00    6.56
  10 -10  -2    4.44    6.89
  10  10  -2    0.14    2.54
  10 -10  -3    2.70    6.70
  10  10  -3    1.13    3.33
 -10  10   4    3.11    5.56
  10 -10  -4   -0.00    5.83
  10  10  -4    0.00    2.99
 -10  10   5    6.80    5.93
  10 -10  -5    2.80    5.92
  10  10  -5   24.40    6.52
 -10  10   6    0.64    5.40
  10 -10  -6    4.08    5.98
  10  10  -6    4.33    3.81
 -10  10   7   -0.00    4.19
  10  10  -7    1.57    3.88
 -10  10   8   -0.00    4.34
  10 -10  -8   -0.00    5.42
  10  10  -8    1.10    3.71
 -10  10   9   20.76    9.81
  10 -10  -9    1.25    5.78
  10  10  -9    9.37    4.54
 -10  10  10    0.00    6.08
  10 -10 -10   -0.00    4.05
  10  10 -10   -0.00    2.64
 -10  10  11    0.00    6.19
 -10  10  11    4.78    6.11
  10 -10 -11    7.07    7.44
  10  10 -11    1.09    4.32
 -10  10  12    2.29    5.79
 -10  10  12   -0.00    5.05
  10 -10 -12   -0.00    6.07
  10  10 -12    0.10    3.82
 -10  10  13    9.67    7.70
 -10  10  13   14.54    7.66
  10  10 -13    3.76    4.30
 -10  10  14    3.24    5.64
  10 -10 -14   -0.00    4.70
  10  10 -14   -0.00    3.85
 -10  10  15    6.47    7.05
  10 -10 -15    5.25    6.40
  10  10 -15    5.75    5.37
 -10  10  16   -0.00    5.29
  10 -10 -16    3.79    6.25
  10  10 -16    4.80    5.05
 -10  10  17   -0.00    5.48
  10 -10 -17    3.40    5.32
  10  10 -17    5.58    5.17
 -10  10  18    0.54    5.82
  10 -10 -18   -0.00    5.13
  10  10 -18   -0.00    3.94
 -10  10  19    7.21    7.11
  10 -10 -19    5.34    5.92
  10  10 -19    1.56    3.90
 -10  10  20    2.77    5.85
 -10  10  21   10.45    7.64
 -10  10  22   -0.00    6.40
 -10  10  23   -0.00    6.74
 -10  10  24   -0.00    5.66
 -10  10  25    0.12    3.55
 -10  11   1   10.24    6.23
  10 -11  -1    4.14    6.40
  10  11  -1    0.00    3.00
 -10  11   2    0.00    5.92
  10 -11  -2    5.49    6.68
  10  11  -2    2.34    3.13
 -10  11   3    4.83    6.19
  10  11  -3    6.60    3.84
 -10  11   4   -0.00    5.99
  10 -11  -4    7.35    7.80
  10  11  -4    0.00    2.64
 -10  11   5   -0.00    6.07
  10 -11  -5    2.93    6.56
  10  11  -5   -0.00    2.81
 -10  11   6    9.51    7.26
  10 -11  -6   -0.00    6.97
  10  11  -6   -0.00    3.14
 -10  11   7   14.28    7.27
  10 -11  -7    8.13    7.82
  10  11  -7    6.94    4.39
 -10  11   8    6.21    6.30
  10 -11  -8    0.00    6.27
  10  11  -8    4.14    4.14
  10 -11  -9    4.18    5.51
  10  11  -9    0.10    3.50
 -10  11  10   -0.00    5.26
  10 -11 -10   -0.00    4.67
  10  11 -10   -0.00    3.73
 -10  11  11    5.75    7.78
  10 -11 -11    6.70    7.27
  10  11 -11    2.87    3.42
 -10  11  12   -0.00    4.20
 -10  11  12    4.02    6.35
  10 -11 -12   -0.00    6.10
 -10  11  13    7.46    6.22
 -10  11  13    0.00    4.74
  10 -11 -13    6.88    6.97
  10  11 -13    0.27    4.17
 -10  11  14   -0.00    5.36
 -10  11  14   -0.00    4.70
  10 -11 -14    6.42    6.49
  10  11 -14   -0.00    4.42
 -10  11  15   -0.00    5.42
  10  11 -15    4.81    4.36
 -10  11  16    1.33    6.90
  10 -11 -16    0.00    6.06
  10  11 -16   -0.00    4.50
 -10  11  17    0.00    5.50
  10 -11 -17    0.86    4.91
  10  11 -17   11.44    6.20
 -10  11  18    5.13    6.16
  10 -11 -18    3.59    6.09
  10  11 -18    2.36    5.51
 -10  11  19   -0.00    5.34
  10 -11 -19   -0.00    6.27
  10  11 -19    4.15    5.17
 -10  11  20   -0.00    6.23
  10 -11 -20   -0.00    5.82
  10  11 -20    1.71    4.44
 -10  11  21    0.00    5.81
  10 -11 -21    0.80    6.42
 -10  11  22    0.00    5.13
  10 -11 -22   -0.00    5.35
 -10  11  23    4.46    7.14
 -10  12   1   -0.00    5.20
  10 -12  -1   -0.00    6.39
  10  12  -1    1.79    2.38
 -10  12   2   -0.00    5.20
  10 -12  -2    2.44    5.23
 -10  12   3    5.11    5.72
  10 -12  -3    1.48    5.20
  10  12  -3    1.27    3.08
 -10  12   4    1.97    6.11
  10 -12  -4    3.68    5.73
  10  12  -4   -0.00    2.60
 -10  12   5    2.34    4.58
  10 -12  -5   -0.00    5.67
  10  12  -5    5.12    4.27
 -10  12   6   -0.00    4.69
  10 -12  -6    0.00    7.10
  10  12  -6    0.77    3.09
 -10  12   7    3.63    5.30
  10 -12  -7   -0.00    5.73
  10  12  -7   -0.00    3.44
 -10  12   8    0.85    5.67
  10 -12  -8    9.69    6.55
  10  12  -8    3.01    3.69
 -10  12   9   18.36    8.63
  10 -12  -9    2.99    5.68
  10  12  -9   11.41    5.37
 -10  12  10   -0.00    5.60
  10 -12 -10    2.93    5.00
  10  12 -10    2.92    4.43
 -10  12  11   -0.00    5.63
  10 -12 -11    1.95    5.78
  10  12 -11    0.00    4.43
 -10  12  12    0.32    5.94
  10 -12 -12    0.73    6.14
  10  12 -12    0.01    3.77
 -10  12  13    0.00    5.96
  10 -12 -13   -0.00    6.01
  10  12 -13   -0.00    4.51
 -10  12  14    0.00    6.07
  10 -12 -14    7.45    6.35
  10  12 -14   -0.00    4.90
 -10  12  15   -0.00    5.03
 -10  12  15   19.70    9.22
  10 -12 -15    5.59    6.80
  10  12 -15    0.00    4.35
 -10  12  16   -0.00    6.24
 -10  12  16   -0.00    4.89
  10 -12 -16    0.24    6.43
  10  12 -16    1.65    3.97
 -10  12  17   -0.00    6.06
  10 -12 -17   -0.00    6.32
  10  12 -17    6.61    4.96
 -10  12  18    0.00    6.61
  10 -12 -18   -0.00    6.69
 -10  12  19   -0.00    5.25
  10 -12 -19    1.89    5.41
 -10  12  20    3.13    6.43
  10 -12 -20    1.59    4.78
  10 -12 -21    1.45    5.77
 -10  13   1    8.65    7.09
  10 -13  -1   -0.00    5.06
  10  13  -1    4.07    3.32
 -10  13   2    5.70    6.73
  10 -13  -2   -0.00    4.58
  10  13  -2    0.51    2.46
 -10  13   3    0.14    5.61
  10 -13  -3    0.68    5.12
  10  13  -3    1.36    3.08
 -10  13   4    0.49    5.58
  10 -13  -4    0.48    4.51
  10  13  -4    0.87    2.93
 -10  13   5   -0.00    6.30
  10 -13  -5    4.51    5.27
  10  13  -5    2.91    3.36
 -10  13   6   -0.00    4.54
  10  13  -6    1.35    3.10
 -10  13   7    4.23    6.26
  10 -13  -7   12.31    7.97
  10  13  -7    0.00    3.02
 -10  13   8    1.67    5.16
  10 -13  -8    3.03    5.83
  10  13  -8    3.25    3.98
 -10  13   9   -0.00    4.93
  10 -13  -9    9.14    6.85
  10  13  -9   -0.00    2.67
 -10  13  10    0.07    6.04
  10 -13 -10    0.96    4.76
  10  13 -10   -0.00    3.69
 -10  13  11   -0.00    4.68
  10 -13 -11    2.84    6.42
  10  13 -11    2.78    4.11
 -10  13  12   14.77    8.92
  10 -13 -12    3.33    5.50
  10  13 -12   -0.00    3.84
 -10  13  13    5.20    7.53
  10 -13 -13   -0.00    4.85
  10  13 -13    1.59    4.64
 -10  13  14   -0.00    6.10
  10 -13 -14   -0.00    5.58
 -10  13  15    6.47    5.85
  10 -13 -15    2.15    6.54
 -10  13  16    1.26    4.70
  10 -13 -16    3.62    6.76
 -10  13  17    0.86    5.60
 -10  13  17   -0.00    5.70
  10 -13 -17    3.25    5.70
 -10  13  18    7.23    6.64
  10 -13 -18    2.93    5.61
 -10  14   1    6.74    8.52
  10 -14  -1   -0.00    4.69
  10  14  -1    0.00    2.96
 -10  14   2   -0.00    4.96
  10 -14  -2    2.92    5.01
  10  14  -2    2.47    3.01
 -10  14   3    4.59    6.41
  10 -14  -3   -0.00    6.07
  10  14  -3    0.62    3.51
 -10  14   4    1.56    4.53
  10 -14  -4   -0.00    5.83
  10  14  -4   -0.00    2.39
 -10  14   5   -0.00    5.86
  10 -14  -5    0.12    4.31
  10  14  -5    0.22    2.99
 -10  14   6    3.11    6.66
  10 -14  -6    0.00    5.55
  10  14  -6    2.02    2.99
  10 -14  -7    6.88    6.50
  10  14  -7   -0.00    2.58
 -10  14   8    0.00    5.78
  10 -14  -8    0.00    4.31
  10  14  -8   -0.00    3.21
 -10  14   9    1.97    5.10
  10 -14  -9    1.10    6.54
 -10  14  10   -0.00    4.89
  10 -14 -10    3.81    6.36
 -10  14  11    6.58    6.83
  10 -14 -11    0.38    6.39
 -10  14  12    1.61    5.35
  10 -14 -12   -0.00    4.61
 -10  14  13    0.47    5.05
  10 -14 -13    3.09    6.46
 -10  14  14   11.13    8.60
 -10  14  15   -0.00    5.27
 -10  14  16    1.09    6.18
 -10  14  17    4.97    6.63
 -10  15   1    3.07    7.50
  10  15  -1    1.04    3.43
 -10  15   2   13.73    9.11
 -10  15   3   -0.00    6.85
  10  15  -3    4.42    3.51
 -10  15   4    2.28    6.75
  10  15  -4    0.00    2.46
 -10  15   5    1.89    5.59
 -10  15   6   -0.00    6.90
 -10  15   7   -0.00    7.14
 -10  15   8   -0.00    7.37
 -10  15   9    3.79    5.14
 -10  15  10    2.88    6.51
 -10  15  11    2.31    5.13
 -10  16   1   -0.00    6.43
 -10  16   2   -0.00    6.22
 -10  16   3   17.01    9.81
  -9   0   1    6.53    5.19
  -9   0   1    9.63    5.60
   9   0  -1   12.51    6.40
  -9   0   2   -0.00    3.80
   9   0  -2    0.00    4.19
  -9   0   3  117.11   17.40
  -9   0   3  122.48   17.50
   9   0  -3  127.91   17.58
  -9   0   4    2.57    4.67
  -9   0   4    1.43    3.89
  -9   0   5   20.15    6.63
  -9   0   6   -0.00    3.45
  -9   0  11    3.80    4.99
  -9   0  12    1.59    4.43
  -9   0  13  111.64   16.87
   9   0 -13   86.47   15.76
  -9   0  14   -0.00    4.81
   9   0 -14    2.12    4.38
  -9   0  15   24.56    8.60
   9   0 -15   13.79    7.22
  -9   0  16    0.00    4.62
   9   0 -16    1.20    5.51
  -9   0  17    3.16    5.22
   9   0 -17   15.59    7.67
  -9   0  18    1.86    5.28
   9   0 -18    0.87    5.08
  -9   0  20   -0.00    5.78
   9   0 -20    6.82    5.83
  -9   0  21    6.23    7.42
   9   0 -21    2.73    5.55
  -9   0  22   -0.00    6.08
   9   0 -22   10.23    6.92
  -9   0  23   34.09   10.25
   9   0 -23   15.19    8.37
  -9   0  24   -0.00    5.06
   9   0 -24   -0.00    4.91
  -9   0  25    6.36    7.27
   9   0 -25    5.20    6.61
  -9   0  26   -0.00    4.67
   9   0 -26    4.59    6.33
  -9   0  27    2.57    4.57
   9   0 -27   -0.00    5.50
  -9   0  28    5.93    5.46
  -9   0  29    8.98    7.66
  -9   0  30    2.13    5.37
  -9   0  31    6.84    6.67
  -9   0  32   -0.00    6.07
  -9   0  33    4.15    6.70
  -9   1   1  238.92   30.67
  -9   1   1  221.80   30.21
   9  -1  -1  348.70   33.05
  -9  -1   1  305.28   31.38
   9   1  -1  390.93   33.18
  -9   1   2    4.46    5.72
  -9   1   2    4.12    4.33
   9  -1  -2    2.46    4.28
  -9  -1   2    2.70    4.65
   9   1  -2    0.57    4.33
  -9   1   3    0.00    4.76
  -9   1   3    2.77    4.41
   9  -1  -3    4.28    4.27
  -9  -1   3    5.25    4.83
  -9  -1   3    5.82    4.29
  -9   1   4   25.88    8.33
  -9   1   4   31.12    9.16
  -9  -1   4   35.08    8.18
  -9  -1   4   44.81    9.33
  -9  -1   5   72.14   12.45
  -9  -1   6    0.41    3.87
  -9  -1   8    3.70    5.12
   9   1  -9   11.35    5.72
  -9   1  10   -0.00    5.43
   9   1 -10    2.52    4.56
  -9   1  11   75.30   13.62
   9   1 -11   73.63   13.60
  -9   1  12    3.47    4.38
  -9  -1  12    0.53    5.04
   9   1 -12    2.92    5.05
  -9   1  13    5.18    5.36
  -9  -1  13   10.09    5.60
   9   1 -13   -0.00    3.79
  -9   1  14    1.54    3.40
  -9  -1  14    0.73    4.53
   9   1 -14   -0.00    4.17
  -9   1  15   57.27   12.61
  -9  -1  15   62.54   12.41
   9   1 -15   56.50   12.56
  -9   1  16    4.91    6.04
  -9  -1  16    5.62    5.66
   9   1 -16    2.48    5.34
  -9   1  17   32.69    9.75
   9  -1 -17   21.82    8.02
  -9  -1  17   23.20    8.65
   9   1 -17   31.25    9.84
  -9   1  18   -0.00    5.00
   9  -1 -18    2.02    4.65
  -9  -1  18    7.80    6.16
   9   1 -18    0.29    5.08
  -9   1  19    5.95    5.97
   9  -1 -19    6.06    6.07
  -9  -1  19    5.20    5.02
   9   1 -19    3.46    5.75
  -9   1  20    2.43    5.72
   9  -1 -20    1.73    5.06
  -9  -1  20    6.17    5.38
   9   1 -20    4.36    5.92
  -9   1  21   40.09   12.18
   9  -1 -21   74.03   15.00
  -9  -1  21   55.17   12.51
   9   1 -21   42.45   11.44
  -9   1  22   -0.00    4.53
   9  -1 -22    1.03    5.12
  -9  -1  22   -0.00    5.42
   9   1 -22    2.08    5.41
  -9   1  23    5.73    6.64
   9  -1 -23    4.27    6.40
  -9  -1  23    7.61    5.94
   9   1 -23    0.29    6.04
  -9   1  24    3.95    6.12
   9  -1 -24   -0.00    5.65
  -9  -1  24   -0.00    4.61
   9   1 -24   -0.00    5.20
  -9   1  25    0.00    6.41
  -9  -1  25    2.54    6.26
   9   1 -25    5.68    6.07
  -9   1  26    3.58    5.49
   9  -1 -26    5.14    6.05
  -9  -1  26    1.12    5.18
   9   1 -26    0.24    3.45
  -9   1  27   13.61    7.95
   9   1 -27    8.66    6.91
  -9   1  28    0.00    6.63
  -9  -1  28    0.36    5.36
   9   1 -28   -0.00    4.75
  -9   1  29    0.00    4.99
  -9  -1  29   -0.00    6.40
  -9   1  30    0.98    4.32
  -9  -1  30   -0.00    5.45
  -9   1  31    6.86    6.49
  -9  -1  31    5.96    6.47
  -9   1  32   -0.00    5.13
  -9  -1  32    3.00    4.98
  -9   1  33    0.54    5.34
  -9  -1  33    8.92    7.80
  -9   1  34    0.00    4.52
  -9  -1  34    0.64    5.52
  -9   2   1   39.09    9.96
  -9  -2   1   30.82    8.20
   9   2  -1   42.90    9.15
   9   2  -1   40.15    8.35
   9   2  -1   32.01    8.09
  -9   2   2    5.96    5.19
  -9  -2   2    3.21    4.10
   9   2  -2    0.25    4.11
  -9   2   3   89.71   15.89
  -9  -2   3  114.52   15.01
   9   2  -3  112.75   15.29
  -9   2   4    3.41    4.55
  -9  -2   4    3.75    3.64
   9   2  -4    1.38    4.65
  -9   2   5   12.42    6.15
  -9  -2   5   17.06    6.79
   9   2  -5   21.28    7.29
  -9  -2   6   -0.00    3.58
   9   2  -6    7.43    5.41
  -9  -2   7   27.12    7.87
   9   2  -7   36.74    8.89
  -9   2   8   11.49    6.24
  -9  -2   8   15.70    5.96
   9   2  -8   24.12    7.22
  -9   2   9   43.41   10.68
  -9  -2   9   32.78    8.55
   9   2  -9   37.25    9.57
  -9   2  10    1.72    4.05
   9   2 -10   -0.00    4.88
   9   2 -11    2.95    4.76
  -9   2  12   11.91    6.72
   9   2 -12    6.55    6.13
  -9   2  13   24.01    8.40
  -9  -2  13   19.08    7.45
   9   2 -13   27.23    8.30
  -9   2  14   28.80    9.06
  -9  -2  14   26.93    8.61
   9   2 -14   13.21    6.89
  -9   2  15    9.32    6.05
  -9  -2  15    9.86    6.24
   9   2 -15   12.11    6.75
  -9   2  16   -0.00    4.64
  -9  -2  16    0.20    5.44
   9   2 -16    0.95    4.56
  -9   2  17    7.45    7.02
  -9  -2  17   22.61    8.52
   9   2 -17   23.03    8.36
  -9   2  18   -0.00    5.35
  -9  -2  18    0.00    5.25
   9   2 -18    3.52    5.30
  -9   2  19   84.01   14.69
  -9  -2  19   36.81   10.96
   9   2 -19   44.12   11.76
  -9   2  20    0.15    4.87
  -9  -2  20    1.44    5.33
   9   2 -20    5.42    5.20
  -9   2  21    9.24    5.63
   9  -2 -21   -0.00    4.93
  -9  -2  21   -0.00    5.42
  -9   2  22    3.48    6.26
   9  -2 -22    0.00    5.59
  -9  -2  22    1.13    6.25
   9   2 -22    3.26    6.41
  -9   2  23   23.52    9.53
   9  -2 -23   33.57   10.78
   9   2 -23   36.13   11.32
  -9   2  24   -0.00    4.74
   9  -2 -24    2.74    3.93
  -9  -2  24   -0.00    5.73
   9   2 -24    5.33    6.10
  -9   2  25   -0.00    5.30
  -9  -2  25    4.65    6.02
   9   2 -25    8.28    7.01
  -9   2  26    5.19    6.60
  -9  -2  26   -0.00    5.04
   9   2 -26    6.84    6.63
  -9   2  27    0.55    4.66
  -9  -2  27   -0.00    5.83
   9   2 -27    3.05    5.95
  -9   2  28   -0.00    5.58
  -9  -2  28    0.36    5.82
   9   2 -28    3.27    5.62
  -9   2  29    0.00    3.95
  -9  -2  29    1.48    6.28
   9   2 -29   16.50    8.83
  -9   2  30    0.00    6.76
  -9  -2  30   -0.00    6.39
   9   2 -30   -0.00    5.35
  -9   2  31    1.81    5.39
  -9  -2  31    3.00    5.65
  -9   2  32    0.33    5.91
  -9  -2  32    0.00    5.43
  -9   2  33    0.65    6.49
  -9  -2  33   -0.00    5.71
  -9   2  34    3.41    6.87
  -9  -2  34   -0.00    6.27
  -9   3   1  156.69   20.95
  -9  -3   1  135.08   17.43
   9   3  -1  115.80   16.33
   9   3  -1  122.34   15.84
   9   3  -1  154.99   17.64
  -9   3   2   28.06    8.75
  -9  -3   2   18.38    6.49
   9   3  -2   21.44    5.90
   9   3  -2   15.46    6.06
  -9   3   3   -0.00    4.11
  -9  -3   3   -0.00    3.55
   9   3  -3    3.40    3.75
   9   3  -3    6.92    5.15
  -9   3   4    1.61    2.73
  -9   3   4    2.29    4.51
   9  -3  -4    4.33    5.90
   9  -3  -4   -0.00    5.25
  -9  -3   4    2.08    4.46
  -9   3   5   46.61   10.49
  -9   3   5   35.40   10.01
   9  -3  -5   21.84    8.78
   9  -3  -5   35.40    9.90
  -9  -3   5   35.78    8.16
   9   3  -5   34.47    8.38
  -9   3   6   26.83    8.91
   9  -3  -6   21.91    8.19
   9  -3  -6   22.71    8.18
  -9  -3   6   22.91    7.32
   9   3  -6   22.83    7.15
  -9   3   7   21.19    8.29
   9  -3  -7   17.32    7.42
  -9  -3   7   18.04    6.69
   9   3  -7   15.48    6.99
  -9   3   8    0.58    4.54
   9  -3  -8    2.99    5.47
  -9  -3   8    2.53    3.60
   9   3  -8    3.18    4.18
  -9   3   9    8.30    5.23
   9  -3  -9   10.55    6.83
  -9  -3   9    9.89    5.37
   9   3  -9    8.56    5.34
  -9   3  10   12.99    6.85
   9  -3 -10    3.25    5.42
  -9  -3  10    0.00    4.27
   9   3 -10    0.00    4.25
  -9   3  11  103.26   16.55
   9  -3 -11   77.25   15.51
   9   3 -11   76.81   13.76
  -9   3  12   31.30    9.74
   9  -3 -12    6.08    6.22
   9   3 -12   16.55    6.63
  -9   3  13   10.10    7.24
   9   3 -13    5.30    5.48
  -9   3  14    3.98    5.43
  -9  -3  14   -0.00    5.02
   9   3 -14   -0.00    4.50
  -9   3  15   39.10   10.11
  -9  -3  15   23.54    8.23
   9   3 -15   28.81    9.00
  -9   3  16   14.16    7.02
  -9  -3  16   15.11    7.66
   9   3 -16    0.00    5.46
  -9   3  17   33.28    9.36
  -9  -3  17   10.05    6.70
   9   3 -17   24.79    8.45
  -9   3  18   -0.00    5.85
  -9  -3  18    6.69    5.76
   9   3 -18   -0.00    4.56
  -9  -3  19    0.00    4.97
   9   3 -19    0.00    4.99
  -9   3  20   -0.00    4.90
  -9  -3  20    6.76    5.60
   9   3 -20    2.30    4.84
  -9   3  21   12.27    8.19
  -9  -3  21   27.60    8.69
   9   3 -21   29.21    9.52
  -9   3  22    0.23    4.45
  -9  -3  22   -0.00    5.57
   9   3 -22    4.73    5.07
  -9   3  23   10.14    6.84
  -9  -3  23    8.15    6.51
   9   3 -23    9.92    7.14
  -9   3  24   -0.00    5.13
  -9  -3  24   -0.00    4.78
   9   3 -24    8.69    6.72
  -9   3  25   16.23    8.18
  -9  -3  25    4.73    5.97
   9   3 -25    0.97    5.08
  -9   3  26    3.26    6.03
  -9  -3  26    0.95    5.69
   9   3 -26    0.00    4.93
  -9   3  27    4.03    6.85
  -9  -3  27    0.07    4.83
   9   3 -27    0.00    6.24
  -9   3  28    4.71    5.95
  -9  -3  28   -0.00    5.56
   9   3 -28   -0.00    6.38
  -9   3  29    0.00    5.81
  -9  -3  29    0.00    5.61
   9   3 -29   -0.00    4.97
  -9  -3  30    1.47    6.13
   9   3 -30   -0.00    5.61
  -9   3  31   -0.00    6.64
  -9  -3  31    5.93    8.00
   9   3 -31    6.46    7.38
  -9   3  32   -0.00    6.18
  -9  -3  32    4.41    6.82
  -9   3  33    7.76    6.26
  -9  -3  33   10.96    8.58
  -9  -3  34    4.32    7.04
  -9   4   1   -0.00    5.51
   9  -4  -1    3.46    5.64
  -9  -4   1    0.69    2.98
   9   4  -1   -0.00    3.30
   9   4  -1   -0.00    2.93
  -9   4   2   21.32    8.42
  -9   4   2   26.91    9.20
   9  -4  -2   28.27    8.90
   9  -4  -2   27.26    8.68
  -9  -4   2   29.64    7.17
   9   4  -2   50.74    8.76
   9   4  -2   35.79    8.02
  -9   4   3   29.65   10.21
  -9   4   3   33.90   10.25
   9  -4  -3   30.78    9.60
   9  -4  -3   48.38   11.40
  -9  -4   3   39.60    8.71
   9   4  -3   49.82    8.92
   9   4  -3   35.80    8.06
  -9   4   4   46.91   11.12
  -9   4   4   55.55   11.79
   9  -4  -4   24.22    8.91
   9  -4  -4   43.55   11.46
  -9  -4   4   41.28    8.83
   9   4  -4   45.68    9.48
   9   4  -4   58.14   10.47
  -9   4   5   62.79   12.72
  -9   4   5   54.37   12.38
   9  -4  -5   29.70    9.25
   9  -4  -5   36.44   10.22
  -9  -4   5   62.06   10.58
   9   4  -5   42.04    8.99
  -9   4   6   -0.00    4.92
  -9   4   6    0.48    3.99
   9  -4  -6    1.13    5.41
   9  -4  -6   -0.00    4.69
  -9  -4   6    0.62    3.19
  -9   4   7   67.53   13.11
   9  -4  -7   24.58    9.10
   9  -4  -7   50.42   11.43
  -9  -4   7   59.50   10.38
   9   4  -7   35.45    8.75
  -9   4   8   70.76   13.70
   9  -4  -8   76.28   14.47
  -9  -4   8   70.75   12.02
   9   4  -8   63.18   11.63
  -9   4   9   42.45   10.70
   9  -4  -9   49.52   11.67
  -9  -4   9   53.44   10.47
   9   4  -9   40.73    9.66
  -9   4  10    0.00    4.53
   9  -4 -10    0.00    5.73
  -9  -4  10   -0.00    3.61
   9   4 -10    2.17    3.95
  -9   4  11   13.15    5.76
   9  -4 -11    2.97    5.13
   9   4 -11    0.00    4.36
  -9   4  12   -0.00    4.19
   9  -4 -12    4.73    6.22
   9   4 -12    1.61    4.23
  -9   4  13   29.63   10.10
   9  -4 -13   45.07   11.92
   9   4 -13   36.16    9.49
  -9   4  14    0.94    4.96
   9  -4 -14    7.73    7.60
  -9  -4  14    0.61    4.39
   9   4 -14    0.04    4.47
  -9   4  15   31.52    9.41
   9  -4 -15    9.72    7.48
  -9  -4  15   15.77    7.50
   9   4 -15   14.43    7.05
  -9   4  16   -0.00    4.44
   9  -4 -16   -0.00    5.32
  -9  -4  16    2.31    5.84
   9   4 -16    1.96    4.53
  -9   4  17   11.43    6.41
   9  -4 -17   10.97    7.75
   9   4 -17   12.52    7.41
  -9   4  18   39.56   10.78
   9  -4 -18   25.28    9.70
  -9  -4  18   28.48    8.56
   9   4 -18   37.50   10.30
  -9   4  19   42.94   10.72
  -9  -4  19   26.89    9.21
   9   4 -19   28.21    9.54
  -9   4  20   -0.00    5.05
  -9  -4  20   -0.00    4.21
   9   4 -20   -0.00    5.89
  -9   4  21   -0.00    3.89
  -9  -4  21    1.03    4.55
   9   4 -21    0.42    4.23
  -9   4  22   11.57    7.10
  -9  -4  22    5.44    5.14
   9   4 -22    0.71    5.88
  -9   4  23   30.73   11.15
  -9  -4  23    9.34    6.77
   9   4 -23    5.55    6.53
  -9   4  24   20.12    8.60
  -9  -4  24    7.67    7.36
   9   4 -24   15.69    8.20
  -9   4  25    0.00    5.65
  -9  -4  25    2.47    5.59
   9   4 -25   -0.00    5.68
  -9   4  26    4.07    4.73
  -9  -4  26   -0.00    4.51
   9   4 -26    0.42    4.88
  -9   4  27    7.24    6.24
  -9  -4  27   -0.00    5.84
   9   4 -27    0.00    5.40
  -9   4  28   -0.00    6.85
  -9  -4  28    7.67    6.04
   9   4 -28   -0.00    5.88
  -9   4  29    7.26    7.13
  -9  -4  29    2.76    5.03
   9   4 -29   10.66    7.97
  -9   4  30   -0.00    5.54
  -9  -4  30   -0.00    4.74
   9   4 -30   -0.00    6.07
  -9   4  31   -0.00    5.97
  -9  -4  31    0.56    5.59
   9   4 -31    6.31    7.70
  -9   4  32   -0.00    6.16
  -9  -4  32    2.68    5.78
   9   4 -32    3.50    5.43
  -9   4  33    0.46    6.89
  -9  -4  33    3.17    6.95
  -9   5   1   82.25   15.54
   9  -5  -1   60.41   13.66
   9  -5  -1   65.69   15.27
  -9  -5   1   88.54   12.92
   9   5  -1  101.93   13.22
   9   5  -1  123.09   14.36
  -9   5   2   43.01   11.57
   9  -5  -2   14.50    7.68
   9  -5  -2   47.97   11.93
  -9  -5   2   44.86    8.52
   9   5  -2   47.96    8.76
   9   5  -2   41.47    8.31
  -9   5   3    9.18    6.64
  -9   5   3    2.77    4.75
   9  -5  -3    7.87    7.38
   9  -5  -3   10.37    8.30
  -9  -5   3    5.54    4.44
   9   5  -3   17.76    5.91
   9   5  -3    8.47    5.24
  -9   5   4   11.27    7.20
  -9   5   4   33.28   10.23
   9  -5  -4   21.82    8.77
   9  -5  -4   37.71   10.27
  -9  -5   4   54.17    9.33
   9   5  -4   69.13   10.37
   9   5  -4   40.68    8.35
  -9   5   5   17.45    7.63
  -9   5   5   19.22    8.37
   9  -5  -5    9.45    6.38
   9  -5  -5   11.73    7.99
  -9  -5   5   17.16    5.87
   9   5  -5    5.16    4.43
   9   5  -5   11.98    6.11
  -9   5   6   28.53    9.16
  -9   5   6   35.21   10.51
   9  -5  -6   13.32    7.53
   9  -5  -6   33.60    9.93
  -9  -5   6   26.67    7.31
   9   5  -6   35.42    7.87
   9  -5  -7   42.11   10.95
   9  -5  -7   61.28   13.39
  -9  -5   7   48.32    9.95
   9   5  -7   53.59   10.42
  -9   5   8   -0.00    6.58
   9  -5  -8   -0.13    5.29
   9  -5  -8    4.33    5.25
  -9  -5   8   -0.00    3.66
   9   5  -8   -0.00    4.43
  -9   5   9   -0.00    5.21
   9  -5  -9    0.00    4.65
  -9  -5   9    0.00    3.58
   9   5  -9    5.67    4.67
  -9   5  10    8.08    6.56
   9  -5 -10    1.98    5.22
  -9  -5  10    4.99    4.93
   9   5 -10   -0.00    3.95
  -9   5  11   48.98   12.08
   9  -5 -11   55.08   12.61
  -9  -5  11   56.37   11.07
   9   5 -11   36.94    9.49
  -9   5  12   16.42    7.56
   9  -5 -12   25.04    8.91
   9   5 -12   16.54    6.39
  -9   5  13   -0.00    5.41
   9  -5 -13   -0.00    5.42
   9   5 -13   -0.00    4.18
  -9   5  14    8.22    6.25
   9  -5 -14    7.62    6.80
  -9  -5  14   12.71    7.18
   9   5 -14    9.64    5.87
  -9   5  15   14.90    7.38
   9  -5 -15   15.22    7.85
   9   5 -15    8.61    6.63
  -9   5  16   19.47    8.97
   9  -5 -16   22.77    9.76
  -9  -5  16   10.47    6.43
   9   5 -16   17.62    7.38
  -9   5  17   29.42    9.04
   9  -5 -17   27.02   10.10
  -9  -5  17   19.30    7.50
   9   5 -17   22.14    8.09
  -9   5  18    5.70    6.75
  -9  -5  18    3.25    4.98
  -9   5  19    0.00    5.02
  -9  -5  19   -0.00    3.85
   9   5 -19    0.80    4.14
  -9   5  20   21.97    8.42
  -9  -5  20    1.78    4.27
   9   5 -20    4.24    4.48
  -9   5  21   21.35    8.87
  -9  -5  21   18.57    7.85
   9   5 -21   23.88    8.20
  -9   5  22   15.07    8.15
  -9  -5  22    9.76    6.53
   9   5 -22   18.02    7.85
  -9   5  23   -0.00    5.45
  -9  -5  23    5.48    6.01
   9   5 -23    4.32    5.30
  -9   5  24    3.56    4.79
  -9  -5  24   -0.00    5.72
   9   5 -24   -0.00    3.86
  -9  -5  25   -0.00    4.92
   9   5 -25    8.93    6.48
  -9   5  26   11.84    7.81
  -9  -5  26   11.08    8.35
   9   5 -26    1.99    5.01
  -9   5  27    3.76    6.73
  -9  -5  27    0.82    4.99
   9   5 -27    5.82    5.72
  -9   5  28    0.00    4.88
   9   5 -28   -0.00    4.73
  -9   5  29    1.57    5.33
  -9  -5  29   -0.00    6.19
   9   5 -29   -0.00    4.45
  -9   5  30    0.00    4.88
  -9  -5  30    1.36    4.76
   9   5 -30    0.91    4.75
  -9   5  31   -0.00    5.42
  -9  -5  31    9.01    6.48
   9   5 -31   -0.00    4.64
  -9   5  32   -0.00    5.38
  -9  -5  32   -0.00    5.03
   9   5 -32   -0.00    4.79
  -9  -5  33    8.26    7.06
   9   5 -33    1.79    6.03
  -9   6   1    0.57    4.49
   9  -6  -1    8.51    6.56
   9  -6  -1   -0.00    5.65
  -9  -6   1    0.00    2.70
   9   6  -1   -0.00    3.69
  -9   6   2   95.53   16.72
   9  -6  -2   85.39   14.85
   9  -6  -2   75.58   14.95
  -9  -6   2   60.74   10.67
   9   6  -2   75.46   11.25
  -9   6   3   17.42    7.60
   9  -6  -3    5.86    5.87
   9  -6  -3   14.01    8.97
  -9  -6   3   21.18    6.05
   9   6  -3   23.67    6.57
  -9   6   4   12.75    9.01
  -9   6   4    8.22    7.54
   9  -6  -4   16.59    7.83
   9  -6  -4   14.98    7.87
  -9  -6   4   36.87    7.70
   9   6  -4   16.03    5.49
  -9   6   5    8.65    7.20
  -9   6   5    6.64    6.02
   9  -6  -5    5.77    6.61
  -9  -6   5   10.59    5.19
   9   6  -5   14.43    5.28
  -9   6   6   16.38    7.30
  -9   6   6    0.00    4.41
   9  -6  -6    5.57    5.98
   9  -6  -6    7.11    6.13
  -9  -6   6    9.52    5.15
   9   6  -6   18.77    6.11
  -9   6   7   16.58    7.73
  -9   6   7   16.46    7.64
   9  -6  -7    5.61    7.04
   9  -6  -7   23.08    8.67
  -9  -6   7   23.35    6.90
   9   6  -7   10.30    5.23
   9  -6  -8   34.05   10.59
   9  -6  -8   30.14   10.93
  -9  -6   8   49.37    9.54
   9   6  -8   50.26    9.69
  -9   6   9   10.72    7.20
   9  -6  -9   15.00    7.84
   9  -6  -9    5.33    5.92
  -9  -6   9   12.57    6.13
   9   6  -9    1.79    4.58
  -9   6  10    4.71    5.12
   9  -6 -10   -0.00    5.59
   9  -6 -10    0.00    4.85
  -9  -6  10    1.28    4.06
   9   6 -10   -0.00    3.94
  -9   6  11    3.26    6.18
   9  -6 -11   -0.00    5.21
  -9  -6  11    5.10    4.42
   9   6 -11   -0.00    4.10
  -9   6  12   13.42    7.97
   9  -6 -12   12.28    7.13
   9   6 -12   13.28    6.36
   9  -6 -13    9.88    6.69
   9   6 -13    4.51    4.67
  -9   6  14   33.99    9.28
   9  -6 -14   35.44   10.74
  -9  -6  14    8.04    5.54
   9   6 -14   22.09    7.15
  -9   6  15   14.30    6.65
  -9  -6  15    7.92    5.94
   9   6 -15    3.55    3.78
  -9   6  16    7.89    6.04
  -9  -6  16    0.00    5.44
   9   6 -16    2.97    4.38
  -9   6  17   12.32    7.37
  -9  -6  17    1.58    5.16
   9   6 -17    3.77    4.24
  -9   6  18   35.34   10.63
  -9  -6  18   12.85    7.11
   9   6 -18   24.79    7.98
  -9   6  19   11.85    7.17
  -9  -6  19    6.83    5.93
   9   6 -19    6.25    5.57
  -9   6  20    0.00    5.10
  -9  -6  20    4.37    5.69
   9   6 -20    4.88    4.98
  -9   6  21    5.86    5.83
  -9  -6  21    0.00    3.92
   9   6 -21    5.72    4.67
  -9   6  22    1.55    5.25
  -9  -6  22    4.82    5.62
   9   6 -22    2.31    4.53
  -9   6  23   11.83    7.04
   9   6 -23   10.56    6.55
  -9   6  24   10.29    5.81
  -9  -6  24    1.02    5.17
   9   6 -24    3.38    5.71
  -9   6  25    4.19    5.30
  -9  -6  25    1.99    5.46
   9   6 -25    0.35    4.64
  -9   6  26    4.73    5.11
  -9  -6  26    0.42    5.10
   9   6 -26   -0.00    5.13
  -9   6  27    4.24    5.55
  -9  -6  27    7.87    6.64
   9   6 -27   -0.00    4.68
  -9   6  28   21.70    8.46
  -9  -6  28    4.58    6.04
   9   6 -28   -0.00    4.08
  -9  -6  29    1.73    5.59
   9   6 -29   -0.00    5.27
  -9   6  30    7.07    6.83
  -9  -6  30    5.96    5.98
   9   6 -30    6.10    5.42
  -9   6  31   -0.00    5.39
  -9  -6  31    0.00    5.97
   9   6 -31   -0.00    4.34
  -9   6  32    1.42    5.09
  -9  -6  32   -0.00    4.85
   9   6 -32    0.00    5.47
  -9  -6  33    5.26    6.60
   9   6 -33    3.92    6.11
   9   6 -34    0.00    6.20
  -9   7   1    2.96    6.17
   9  -7  -1    0.28    4.62
   9   7  -1    9.08    3.81
  -9   7   2    8.15    5.57
   9  -7  -2    3.72    6.68
   9   7  -2    4.98    3.53
  -9   7   3   -0.00    5.76
   9  -7  -3   -0.00    4.76
   9  -7  -3    0.56    4.48
   9   7  -3   -0.00    2.78
  -9   7   4   23.55    8.85
   9  -7  -4   -0.00    5.93
   9  -7  -4   14.61    8.01
   9   7  -4   10.46    4.77
  -9   7   5   15.82    7.04
  -9   7   5    7.53    6.67
   9  -7  -5    0.00    5.84
   9  -7  -5    7.23    7.28
   9   7  -5    2.80    3.65
  -9   7   6   21.83    9.06
  -9   7   6   22.55    8.98
   9  -7  -6   17.96    8.50
  -9  -7   6   35.20    7.65
   9   7  -6   33.98    7.86
  -9   7   7    8.82    6.14
  -9   7   7    7.45    6.67
   9  -7  -7   -0.00    5.98
   9  -7  -7    0.00    6.14
  -9  -7   7    5.00    4.11
   9   7  -7    0.79    3.21
  -9   7   8   -0.00    5.34
   9  -7  -8   -0.00    5.13
   9  -7  -8    1.88    5.22
  -9  -7   8    0.00    4.17
   9   7  -8   -0.00    3.08
  -9   7   9    5.08    4.68
   9  -7  -9    7.12    5.94
   9  -7  -9   12.90    8.01
  -9  -7   9    9.45    5.05
   9   7  -9   13.38    5.15
  -9   7  10   17.04    7.94
   9  -7 -10    5.87    6.92
   9  -7 -10   11.06    6.74
  -9  -7  10   21.67    7.04
   9   7 -10   25.92    6.90
  -9   7  11   14.72    7.27
   9  -7 -11   11.49    6.28
   9  -7 -11   28.54    9.78
  -9  -7  11    5.69    5.73
   9   7 -11   12.20    5.85
  -9   7  12   58.32   12.46
   9  -7 -12   27.16    8.85
   9   7 -12   34.66    8.86
  -9   7  13    9.66    7.13
   9   7 -13   -0.00    3.67
  -9   7  14    5.93    6.24
  -9  -7  14    0.00    4.59
   9   7 -14    2.77    4.21
  -9  -7  15    1.50    4.30
   9   7 -15    0.58    3.86
  -9   7  16   46.38   11.48
  -9  -7  16   33.95    9.45
   9   7 -16   22.51    8.04
  -9   7  17   -0.00    6.87
  -9  -7  17    1.66    4.02
   9   7 -17    0.00    3.66
  -9   7  18    2.64    6.34
  -9  -7  18   -0.00    5.51
   9   7 -18   -0.00    4.41
  -9   7  19   -0.00    6.13
  -9  -7  19    0.00    4.35
   9   7 -19    0.92    4.57
  -9   7  20    9.65    7.04
  -9  -7  20    3.06    5.94
   9   7 -20    1.53    4.28
  -9   7  21    0.00    5.84
  -9  -7  21    5.73    6.24
   9   7 -21    1.86    4.90
  -9   7  22    3.71    7.09
  -9  -7  22    7.43    5.67
   9   7 -22   12.47    6.58
  -9   7  23    3.36    5.93
  -9  -7  23   -0.00    6.37
   9   7 -23    9.54    7.07
  -9   7  24    0.00    4.80
  -9  -7  24    3.58    5.26
   9   7 -24   -0.00    4.74
  -9   7  25    0.00    4.42
  -9  -7  25   -0.00    5.07
   9   7 -25   -0.00    4.75
  -9   7  26   -0.00    5.46
  -9  -7  26    3.52    6.38
   9   7 -26    9.59    6.91
  -9   7  27   10.08    6.77
  -9  -7  27    2.47    6.28
   9   7 -27    2.78    6.57
  -9   7  28   -0.00    4.67
  -9  -7  28    4.58    7.17
   9   7 -28   -0.00    5.17
  -9   7  29    1.89    5.76
  -9  -7  29   -0.00    6.54
   9   7 -29   -0.00    4.35
  -9   7  30   -0.00    5.92
  -9  -7  30    8.95    6.39
   9   7 -30    0.00    5.35
  -9   7  31    4.32    5.80
  -9  -7  31   -0.00    5.99
   9   7 -31   -0.00    5.37
  -9  -7  32   -0.00    5.48
   9   7 -32    5.45    6.57
   9   7 -33    1.62    5.75
   9   7 -34    0.52    3.33
   9  -8  -1    0.00    4.33
   9   8  -1   12.93    4.75
   9  -8  -2   16.88    8.21
   9   8  -2    8.35    4.51
   9  -8  -3    3.16    5.40
   9   8  -3    3.98    3.47
   9  -8  -4   44.22   10.36
   9   8  -4   28.92    6.88
   9  -8  -5    1.29    5.73
   9  -8  -5   -0.00    6.27
   9   8  -5   -0.00    2.82
   9  -8  -6   -0.00    5.83
   9  -8  -6    2.67    5.79
   9   8  -6    2.00    2.99
  -9   8   7    1.22    4.60
   9  -8  -7    0.97    5.70
   9   8  -7    0.91    3.53
  -9   8   8   35.21   10.94
  -9   8   8   60.51   13.32
   9  -8  -8   50.38   12.53
   9   8  -8   29.75    7.52
  -9   8   9    2.43    5.57
  -9   8   9    0.00    4.37
   9  -8  -9    2.68    6.71
   9   8  -9   10.67    4.75
  -9   8  10   16.20    8.33
   9  -8 -10   15.93    7.96
   9   8 -10    6.48    4.54
  -9   8  11    4.05    5.98
   9  -8 -11   -0.00    4.75
  -9  -8  11    1.59    4.17
   9   8 -11    3.80    4.08
  -9   8  12    0.00    5.44
   9  -8 -12   14.65    7.44
   9   8 -12    0.84    3.95
  -9   8  13    3.62    5.21
   9  -8 -13    0.00    6.42
   9   8 -13    0.77    4.49
  -9   8  14    9.54    6.92
  -9  -8  14   14.22    6.62
   9   8 -14   14.40    6.45
  -9   8  15   -0.00    6.66
  -9  -8  15   -0.00    3.99
   9   8 -15    1.32    4.46
  -9   8  16   -0.00    5.28
  -9  -8  16   -0.00    5.21
   9   8 -16    0.00    3.67
  -9   8  17   -0.00    6.76
  -9  -8  17   -0.00    4.98
  -9   8  18   14.86    6.91
  -9  -8  18    9.29    6.78
   9   8 -18   20.93    7.86
  -9   8  19    0.35    5.28
  -9  -8  19    5.91    6.12
   9   8 -19    3.58    5.47
  -9   8  20    4.17    6.13
  -9  -8  20   -0.00    5.29
   9   8 -20    7.17    6.11
  -9   8  21    5.22    5.57
  -9  -8  21    3.63    4.85
   9   8 -21   -0.00    4.43
  -9   8  22    0.00    5.75
  -9  -8  22    5.91    6.13
   9   8 -22    9.53    6.78
  -9   8  23    2.96    6.11
  -9  -8  23   -0.00    5.55
   9   8 -23    0.00    5.25
  -9   8  24    0.00    5.83
  -9  -8  24    4.50    6.39
   9   8 -24    7.11    6.36
  -9   8  25    3.80    7.10
  -9  -8  25    1.82    5.66
   9   8 -25    0.00    5.39
  -9   8  26    6.78    6.95
  -9  -8  26    0.96    5.35
   9   8 -26    2.54    5.40
  -9   8  27    0.59    3.86
  -9  -8  27    0.00    5.73
  -9   8  28    2.77    5.47
  -9  -8  28    3.68    6.64
  -9   8  29    2.25    5.15
  -9  -8  29    1.17    5.51
   9   8 -29    5.78    6.08
  -9   8  30    1.20    5.95
  -9  -8  30    0.63    6.42
   9   8 -30    2.10    5.37
  -9  -8  31   -0.00    5.10
   9   8 -31    0.00    5.03
  -9  -8  32   -0.00    5.24
   9   8 -32   -0.00    5.76
   9   8 -33   11.33    7.08
  -9   9   1   -0.00    5.62
   9  -9  -1    7.48    6.41
   9   9  -1    0.95    3.30
  -9   9   2    4.61    4.81
   9  -9  -2   21.61    8.44
   9   9  -2   19.32    5.51
  -9   9   3    0.00    5.33
   9  -9  -3    0.92    5.54
  -9   9   4    3.67    5.39
   9  -9  -4    1.23    3.97
   9   9  -4    3.02    3.79
  -9   9   5    0.49    4.84
   9  -9  -5    6.45    6.64
   9   9  -5   -0.00    3.19
   9  -9  -6   20.98    8.55
   9   9  -6   20.23    6.06
  -9   9   7    4.39    6.37
   9  -9  -7    0.37    4.37
   9   9  -7    3.91    4.10
  -9   9   8    2.58    5.18
  -9   9   8   -0.00    5.13
   9  -9  -8    5.72    6.24
   9   9  -8    0.11    3.30
  -9   9   9   -0.00    4.92
  -9   9   9   -0.00    4.39
   9  -9  -9   -0.00    6.23
   9   9  -9   -0.00    3.18
  -9   9  10    1.55    5.81
  -9   9  10    5.60    6.05
   9  -9 -10    1.05    5.49
  -9   9  11   -0.00    5.42
   9  -9 -11    0.13    4.76
   9   9 -11    0.67    3.47
  -9   9  12   15.05    8.56
   9  -9 -12   15.83    7.89
   9   9 -12    3.62    4.85
  -9   9  13    3.94    6.34
   9  -9 -13    0.17    4.08
   9   9 -13    1.19    4.00
  -9   9  14   -0.00    5.64
   9  -9 -14   -0.00    6.23
   9   9 -14    2.67    4.29
  -9   9  15    0.00    5.38
   9  -9 -15    3.20    6.25
   9   9 -15    2.10    4.73
  -9   9  16   31.60   10.16
   9  -9 -16   14.33    7.46
   9   9 -16    0.00    4.23
  -9   9  17    2.34    5.61
  -9  -9  17    2.45    4.67
   9   9 -17    4.16    5.02
  -9   9  18   -0.00    6.95
  -9  -9  18    0.00    4.73
   9   9 -18    3.20    4.53
  -9   9  19   -0.00    6.10
  -9  -9  19    3.03    5.36
   9   9 -19    0.00    4.92
  -9  -9  20    6.03    6.42
   9   9 -20    0.70    4.33
  -9   9  21    3.20    4.83
  -9  -9  21    1.77    5.11
   9   9 -21   -0.00    5.39
  -9   9  22    6.85    6.22
  -9  -9  22   16.00    7.81
   9   9 -22   11.87    6.64
  -9   9  23    9.47    6.22
  -9  -9  23   -0.00    5.38
   9   9 -23    4.17    5.35
  -9   9  24    0.00    4.92
  -9  -9  24    3.88    5.87
   9   9 -24   -0.00    5.18
  -9   9  25    2.38    6.53
  -9  -9  25   -0.00    5.29
   9   9 -25   -0.00    5.44
  -9   9  26   10.80    8.02
  -9  -9  26   -0.00    5.60
   9   9 -26    1.19    6.02
  -9   9  27   -0.00    6.23
  -9  -9  27    0.00    6.73
   9   9 -27   -0.00    5.56
  -9   9  28    3.93    6.15
  -9  -9  28    2.67    5.54
   9   9 -28    7.03    6.66
  -9   9  29    0.08    6.01
  -9  -9  29   -0.00    5.18
   9   9 -29    3.55    7.20
  -9  -9  30    5.69    6.64
   9   9 -30   -0.00    5.71
  -9  -9  31    0.00    5.60
  -9  10   1   11.41    7.38
   9 -10  -1    2.01    5.74
  -9  10   2   16.08    8.36
   9 -10  -2    4.07    7.11
   9  10  -2    9.31    3.88
  -9  10   3   -0.00    4.47
   9 -10  -3    1.37    6.04
   9  10  -3    0.63    2.55
  -9  10   4    6.66    6.62
   9 -10  -4   14.95    7.34
   9  10  -4   20.76    5.75
  -9  10   5    1.64    4.40
   9 -10  -5   -0.00    4.40
   9  10  -5    1.10    3.18
  -9  10   6    2.45    5.44
   9 -10  -6    5.29    6.52
   9 -10  -7    0.00    4.88
   9  10  -7   -0.00    2.93
  -9  10   8   13.38    7.74
   9 -10  -8    6.02    5.70
   9  10  -8   18.41    6.01
  -9  10   9    0.00    5.29
   9 -10  -9    0.00    5.23
   9  10  -9    2.62    3.38
  -9  10  10    3.48    6.62
  -9  10  10    0.17    4.98
   9 -10 -10    2.21    5.59
   9  10 -10    0.00    3.92
  -9  10  11    0.00    5.04
  -9  10  11    2.76    6.26
   9 -10 -11    1.62    6.00
   9  10 -11   -0.00    4.30
  -9  10  12    0.00    6.35
   9 -10 -12    1.39    4.15
   9  10 -12    8.05    5.23
  -9  10  13    6.74    5.92
   9 -10 -13    2.17    4.65
   9  10 -13    0.00    4.73
  -9  10  14    7.24    6.41
   9 -10 -14    1.06    5.43
   9  10 -14   10.07    5.81
  -9  10  15   -0.00    5.44
   9 -10 -15    7.28    6.87
   9  10 -15   -0.00    3.95
  -9  10  16    0.97    5.36
   9 -10 -16   -0.00    4.74
   9  10 -16   -0.00    4.15
  -9  10  17    0.20    5.10
   9 -10 -17    4.86    6.00
   9  10 -17   -0.00    4.12
  -9  10  18    0.00    5.74
   9 -10 -18    8.40    7.35
   9  10 -18   10.81    5.61
  -9  10  19    2.25    5.60
   9  10 -19   -0.00    4.30
  -9  10  20    6.87    7.82
   9  10 -20    8.74    5.84
  -9  10  21    3.29    5.84
   9  10 -21    0.21    4.22
  -9  10  22    3.54    7.03
   9  10 -22    4.01    4.91
  -9  10  23    2.32    3.24
   9  10 -23   -0.00    4.91
  -9  10  24    4.14    5.27
  -9 -10  24   -0.00    5.57
   9  10 -24    6.00    6.60
  -9  10  25   -0.00    4.43
  -9 -10  25   -0.00    6.25
   9  10 -25   -0.00    6.06
  -9  10  26   -0.00    5.32
  -9 -10  26    0.00    5.93
   9  10 -26    0.00    5.22
  -9  10  27   -0.00    4.64
  -9 -10  27    6.93    6.92
   9  10 -27    0.00    5.57
  -9  10  28    6.00    5.91
  -9 -10  28    3.26    6.55
  -9 -10  29   -0.00    6.67
  -9 -10  30    3.66    6.96
  -9  11   1    0.51    6.36
   9 -11  -1   -0.00    4.16
   9  11  -1    0.40    2.38
  -9  11   2   17.76    8.19
   9 -11  -2   14.08    7.60
   9  11  -2    9.11    4.28
  -9  11   3    0.20    4.25
  -9  11   4    9.99    6.54
   9 -11  -4   10.36    7.30
   9  11  -4   18.95    5.32
  -9  11   5   -0.00    3.46
   9 -11  -5    0.83    5.24
   9  11  -5    0.10    2.42
  -9  11   6   21.35    9.32
   9 -11  -6    2.40    6.01
   9  11  -6    9.30    4.26
  -9  11   7    2.47    6.34
   9 -11  -7   -0.00    5.43
   9  11  -7   -0.00    3.39
   9 -11  -8    0.73    4.06
   9  11  -8    0.00    2.88
  -9  11   9   -0.00    6.14
   9 -11  -9    0.00    4.66
   9  11  -9    1.54    3.91
  -9  11  10    5.44    6.52
   9 -11 -10   -0.00    4.92
   9  11 -10   10.66    4.97
  -9  11  11    3.99    5.66
   9 -11 -11    2.17    4.94
   9  11 -11    0.00    4.13
  -9  11  12   12.37    7.02
  -9  11  12    4.36    5.74
   9 -11 -12    2.32    5.35
   9  11 -12    6.14    5.35
  -9  11  13   -0.00    5.95
  -9  11  13    0.30    5.00
   9 -11 -13    4.14    5.42
   9  11 -13    0.01    3.48
  -9  11  14    2.92    5.45
   9 -11 -14    1.56    5.54
   9  11 -14    1.25    4.18
  -9  11  15    0.49    4.51
   9 -11 -15    2.53    5.41
   9  11 -15    0.00    3.18
  -9  11  16   10.31    7.24
   9 -11 -16    7.42    6.58
   9  11 -16    9.97    5.96
  -9  11  17   -0.00    5.75
   9 -11 -17    2.76    6.15
   9  11 -17    0.00    4.41
  -9  11  18   -0.00    4.47
   9 -11 -18   -0.00    3.86
   9  11 -18    3.39    4.42
  -9  11  19    0.20    5.87
   9 -11 -19    0.00    4.43
   9  11 -19    1.62    4.12
  -9  11  20    1.71    6.85
   9 -11 -20    5.42    6.27
   9  11 -20    0.97    4.85
  -9  11  21    6.95    6.80
   9 -11 -21    2.26    5.27
   9  11 -21   -0.00    4.62
  -9  11  22    9.34    8.87
   9  11 -22   -0.00    5.59
  -9  11  23   -0.00    7.66
   9  11 -23   -0.00    5.19
  -9  11  24   -0.00    5.75
   9  11 -24    1.02    5.67
  -9  11  25    1.38    5.97
  -9  12   1   12.45    7.73
   9 -12  -1   -0.00    3.76
  -9  12   2    2.65    6.37
   9 -12  -2    3.00    5.32
   9  12  -2    1.24    2.76
  -9  12   3    0.69    6.35
   9 -12  -3   -0.00    3.94
   9  12  -3   -0.00    2.46
  -9  12   4    8.43    7.49
   9 -12  -4   10.12    6.81
   9  12  -4   12.63    5.02
  -9  12   5   -0.00    3.16
   9 -12  -5    8.03    6.76
   9  12  -5    1.71    2.82
  -9  12   6    1.79    4.64
   9 -12  -6   -0.00    4.91
   9  12  -6    0.00    3.12
  -9  12   7   -0.00    4.83
   9 -12  -7    0.05    4.97
   9  12  -7    0.36    3.40
  -9  12   8    2.20    6.53
   9 -12  -8   10.15    7.18
   9  12  -8    6.84    4.25
  -9  12   9    1.03    4.57
   9 -12  -9    4.56    6.66
   9  12  -9    3.95    3.97
  -9  12  10    4.72    6.33
  -9  12  11   -0.00    5.52
   9 -12 -11    1.84    5.82
  -9  12  12   -0.00    5.30
   9 -12 -12    4.56    6.34
   9  12 -12   -0.00    3.60
  -9  12  13    6.71    6.30
   9 -12 -13   -0.00    5.18
   9  12 -13    1.08    3.34
  -9  12  14    3.07    5.12
  -9  12  14    0.00    6.18
   9 -12 -14    0.00    5.82
   9  12 -14    1.86    4.03
  -9  12  15    3.56    5.45
   9 -12 -15   -0.00    5.43
   9  12 -15   -0.00    2.64
  -9  12  16    0.04    4.68
   9 -12 -16   -0.00    4.68
   9  12 -16   -0.00    3.10
  -9  12  17    1.64    6.09
   9 -12 -17   -0.00    5.34
   9  12 -17   -0.00    4.74
  -9  12  18    4.48    5.88
   9 -12 -18    2.50    4.92
   9  12 -18    7.78    4.98
  -9  12  19   -0.00    6.68
   9 -12 -19   -0.00    5.69
   9  12 -19    3.12    5.02
  -9  12  20   12.17    8.75
   9 -12 -20    3.48    5.57
   9  12 -20    1.92    4.01
  -9  12  21    0.00    5.70
   9 -12 -21   -0.00    4.77
  -9  12  22    0.00    6.00
   9 -12 -22    7.20    6.45
  -9  12  23    0.00    6.11
   9 -12 -23    4.33    6.03
  -9  12  24    2.11    5.55
   9 -12 -24    1.02    5.63
  -9  12  25    2.04    5.40
  -9  13   1   -0.00    5.07
   9 -13  -1    2.71    5.88
   9  13  -1    0.67    2.24
  -9  13   2    0.00    5.64
   9 -13  -2   -0.00    4.34
   9  13  -2    2.29    3.16
  -9  13   3    8.48    6.41
   9 -13  -3    4.71    5.19
   9  13  -3    1.35    3.22
  -9  13   4   -0.00    5.95
   9 -13  -4    0.00    4.33
   9  13  -4   -0.00    2.84
  -9  13   5    5.04    6.56
   9 -13  -5    2.97    5.13
  -9  13   6    1.03    4.75
   9  13  -6    8.16    4.03
  -9  13   7    0.53    4.02
   9 -13  -7    0.43    5.62
   9  13  -7   -0.00    3.53
  -9  13   8   -0.00    6.24
   9 -13  -8    0.00    5.70
   9  13  -8    3.64    3.91
  -9  13   9    0.07    4.36
   9 -13  -9    0.99    5.75
   9  13  -9    0.27    3.43
  -9  13  10    6.05    6.81
   9 -13 -10    3.01    5.20
   9  13 -10    0.00    2.87
  -9  13  11    3.70    6.49
   9 -13 -11    2.03    5.14
   9  13 -11   -0.00    4.21
  -9  13  12   15.90    8.92
   9  13 -12    4.66    4.76
  -9  13  13    0.00    5.81
   9 -13 -13   -0.00    5.69
   9  13 -13    4.97    3.86
  -9  13  14   -0.00    5.36
   9 -13 -14   -0.00    4.86
   9  13 -14    4.14    4.03
  -9  13  15    5.76    6.16
   9 -13 -15    9.59    8.49
   9  13 -15   -0.00    4.74
  -9  13  16   12.31    7.72
  -9  13  16    8.88    6.64
   9 -13 -16    0.89    5.75
   9  13 -16    3.16    3.85
  -9  13  17    0.00    5.15
   9 -13 -17    0.00    6.00
   9  13 -17    0.00    4.10
  -9  13  18   -0.00    4.73
   9 -13 -18    3.40    5.58
  -9  13  19    0.07    4.76
  -9  13  20    0.83    6.09
   9 -13 -20   -0.00    6.18
  -9  13  21    9.32    8.00
   9 -13 -21    0.00    6.74
  -9  13  22    0.00    5.61
   9 -13 -22    6.56    6.89
   9 -13 -23    1.93    5.12
   9 -14  -1   -0.00    5.09
   9  14  -1    0.00    2.54
  -9  14   2   -0.00    6.54
   9 -14  -2    3.73    5.56
  -9  14   3   -0.00    4.99
   9 -14  -3    0.00    5.31
   9  14  -3    0.73    2.64
  -9  14   4    6.63    7.83
   9 -14  -4   10.61    7.18
   9  14  -4    0.00    3.21
  -9  14   5    8.51    7.78
   9 -14  -5   -0.00    4.59
   9  14  -5    0.28    2.05
  -9  14   6   -0.00    6.34
   9 -14  -6    1.55    5.22
   9  14  -6   -0.00    2.94
  -9  14   7    0.85    5.07
   9 -14  -7    2.62    4.52
   9  14  -7    4.44    4.11
  -9  14   8    0.00    4.47
   9 -14  -8    0.00    7.01
   9  14  -8    1.93    3.38
  -9  14   9    0.34    3.68
   9 -14  -9    2.78    6.48
   9  14  -9   -0.00    3.19
  -9  14  10    0.00    4.93
   9 -14 -10   -0.00    5.65
   9  14 -10    4.52    4.13
  -9  14  11    1.07    5.07
   9 -14 -11   -0.00    5.65
   9  14 -11    3.17    4.31
  -9  14  12    4.04    4.95
   9 -14 -12    4.70    6.32
   9  14 -12    6.22    4.33
  -9  14  13    2.98    5.93
   9 -14 -13    0.00    5.55
  -9  14  14    0.00    4.98
   9 -14 -14    0.96    5.08
  -9  14  15   -0.00    5.26
   9 -14 -15    0.76    5.50
  -9  14  16   -0.00    5.70
   9 -14 -16   -0.00    5.26
  -9  14  17   -0.00    4.92
   9 -14 -17    0.00    5.34
  -9  14  18    2.44    4.31
   9 -14 -18    0.00    5.01
  -9  14  19   -0.00    5.33
   9 -14 -19   -0.00    5.68
   9 -14 -20    3.37    6.34
  -9  15   1    2.95    6.80
   9 -15  -1    1.65    4.70
   9  15  -1   -0.00    2.32
   9 -15  -2   -0.00    4.27
   9  15  -2   -0.00    2.03
  -9  15   3   -0.00    5.14
   9 -15  -3    7.55    6.11
   9  15  -3   -0.00    2.63
  -9  15   4    2.67    6.83
   9 -15  -4    4.99    6.53
   9  15  -4   -0.00    2.65
  -9  15   5   -0.00    6.32
   9 -15  -5    1.35    5.38
   9  15  -5    0.00    3.08
  -9  15   6    0.00    6.97
   9 -15  -6   -0.00    5.32
   9  15  -6   -0.00    3.37
  -9  15   7   -0.00    6.36
   9 -15  -7   -0.00    5.02
   9  15  -7   -0.00    3.37
  -9  15   8    1.38    5.54
   9 -15  -8    4.75    5.61
   9  15  -8    1.69    3.22
  -9  15   9   -0.00    4.65
   9 -15  -9   -0.00    4.91
  -9  15  10    0.00    4.51
   9 -15 -10    0.02    5.79
  -9  15  11    0.00    5.48
   9 -15 -11   -0.00    6.28
  -9  15  12    0.88    4.88
   9 -15 -12    2.62    6.37
  -9  15  13    0.10    5.22
   9 -15 -13    0.00    5.08
   9 -15 -14    0.00    4.57
   9 -15 -15   -0.00    6.20
   9 -15 -16    4.21    5.88
  -9  16   1    0.13    5.49
   9  16  -1    0.93    2.77
  -9  16   2   -0.00    6.90
   9  16  -2   -0.00    2.77
   9 -16  -3    5.87    5.89
  -9  16   4   -0.00    5.34
   9 -16  -4    6.43    6.18
  -9  16   5    6.65    6.83
   9 -16  -5   -0.00    4.26
  -9  16   6   -0.00    6.14
   9 -16  -6   -0.00    4.74
  -9  16   7    3.22    6.03
   9 -16  -7    1.42    4.83
   9 -16  -8    5.52    6.79
   9 -16  -9    2.86    5.23
  -8   0   1    3.17    4.04
  -8   0   1   -0.00    3.57
   8   0  -1    2.00    4.21
   8   0  -1   -0.00    3.58
   8   0  -1    2.28    4.66
  -8   0   2  394.67   39.86
  -8   0   2  415.18   40.22
   8   0  -2  389.98   39.42
   8   0  -2  404.54   38.62
   8   0  -2  447.01   41.25
  -8   0   3    0.00    3.67
  -8   0   3    3.62    3.80
   8   0  -3   -0.00    3.45
  -8   0   4   58.88   10.33
   8   0  -4   55.86   10.63
  -8   0   5    1.11    3.49
   8   0  -5   -0.00    4.28
  -8   0   6   74.61   13.14
   8   0  -6   98.09   14.08
  -8   0   7    0.00    4.03
   8   0  -7    0.61    3.51
  -8   0   8  141.83   18.96
   8   0  -8  149.19   19.85
  -8   0   9   -0.00    3.67
   8   0  -9    0.00    3.58
  -8   0  10   -0.00    3.26
   8   0 -10    2.80    4.74
   8   0 -11   -0.00    4.32
   8   0 -12  146.03   20.08
   8   0 -13    2.25    4.65
   8   0 -14   36.27    9.97
  -8   0  15   -0.00    4.84
  -8   0  16    2.37    5.64
  -8   0  17    0.00    5.26
  -8   0  18   43.78   11.76
  -8   0  19   -0.00    5.94
  -8   0  20    1.69    4.96
  -8   0  21    2.37    5.55
  -8   0  22   25.30    9.53
   8   0 -22   28.47    9.89
  -8   0  23   -0.00    5.39
   8   0 -23    3.99    5.46
  -8   0  24    2.83    4.90
   8   0 -24    8.05    6.90
  -8   0  25   -0.00    5.84
   8   0 -25    4.80    6.31
  -8   0  26    1.55    4.80
   8   0 -26    0.36    4.08
  -8   0  27    1.84    4.89
   8   0 -27    2.50    6.09
  -8   0  28   21.09    9.60
  -8   0  29    2.33    5.99
  -8   0  30   12.94    7.01
  -8   0  31    0.22    6.14
  -8   0  32    4.70    6.96
  -8   0  33   -0.00    4.99
  -8   0  34    6.99    7.52
  -8   0  35   -0.00    6.39
  -8   1   1   57.67   10.97
  -8   1   1   55.99   10.72
   8  -1  -1   44.01    9.48
   8  -1  -1   31.88    8.46
  -8  -1   1   46.93    9.44
   8   1  -1   57.04    9.99
   8   1  -1   44.49    8.48
   8   1  -1   50.92    9.98
  -8   1   2    0.35    3.87
  -8   1   2    3.75    4.08
   8  -1  -2   -0.00    5.11
   8  -1  -2   -0.00    3.88
  -8  -1   2    5.60    4.27
  -8  -1   2    0.41    3.16
   8   1  -2    4.78    3.84
   8   1  -2   -0.00    4.24
  -8   1   3    1.98    4.49
  -8   1   3    3.15    4.03
   8  -1  -3    4.20    4.21
   8  -1  -3    9.35    4.98
  -8  -1   3    0.70    3.21
  -8  -1   3   -0.00    3.27
   8   1  -3    0.00    3.25
   8   1  -3    4.43    4.05
  -8   1   4   23.27    7.18
   8  -1  -4   33.85    8.46
  -8  -1   4   36.13    8.15
   8   1  -4   21.21    6.08
   8   1  -4   20.50    6.40
  -8   1   5    7.74    4.66
   8  -1  -5    5.49    4.20
  -8  -1   5    0.00    3.45
   8   1  -5    5.53    3.89
   8   1  -5    4.32    4.24
  -8   1   6   58.64   11.76
   8  -1  -6   83.50   13.74
  -8  -1   6   81.39   12.85
   8   1  -6   87.84   13.76
  -8   1   7   11.05    5.91
  -8  -1   7    2.61    3.50
   8   1  -7    3.41    4.36
  -8   1   8    1.09    3.43
   8  -1  -8    1.47    4.14
  -8  -1   8    7.57    4.22
   8   1  -8    0.15    3.60
  -8   1   9   10.37    5.48
   8  -1  -9   11.15    5.81
  -8  -1   9    4.05    5.47
   8   1  -9    6.19    5.16
   8  -1 -10  116.00   18.00
  -8  -1  10  130.25   17.68
   8   1 -10  139.44   18.77
   8  -1 -11    4.12    5.33
  -8  -1  11    1.90    4.02
   8  -1 -12    3.65    4.77
   8  -1 -13   -0.00    4.47
  -8   1  14   56.75   11.84
   8  -1 -14   57.79   12.11
  -8   1  15   14.21    7.98
   8  -1 -15   30.52    9.73
  -8  -1  15   41.99    9.94
  -8   1  16   49.38   10.75
   8  -1 -16   45.72   11.62
  -8  -1  16   50.88   11.55
  -8   1  17   17.57    7.67
   8  -1 -17    4.46    5.49
  -8  -1  17    0.80    4.16
  -8  -1  18    1.61    4.51
  -8   1  19    5.43    5.25
  -8  -1  19    4.50    6.01
   8   1 -19    0.31    4.37
  -8   1  20   15.50    7.96
  -8  -1  20   21.02    7.79
   8   1 -20    7.79    6.06
  -8   1  21    1.22    5.16
  -8  -1  21   -0.00    5.79
   8   1 -21   -0.00    4.37
  -8   1  22   30.40   10.42
  -8  -1  22   30.67    9.61
   8   1 -22   67.13   13.58
  -8   1  23    0.13    5.35
  -8  -1  23   -0.00    4.29
   8   1 -23   -0.00    3.88
  -8   1  24    4.49    5.84
  -8  -1  24    0.00    5.30
   8   1 -24    4.58    6.20
  -8   1  25    0.70    4.82
  -8  -1  25    0.00    5.53
   8   1 -25   -0.00    5.23
  -8   1  26    5.38    6.14
   8  -1 -26    0.00    6.27
  -8  -1  26   20.39    8.82
   8   1 -26   11.32    7.69
  -8   1  27   -0.00    6.21
  -8  -1  27   -0.00    4.86
   8   1 -27    0.07    4.63
  -8   1  28    4.79    7.04
  -8  -1  28   -0.00    5.88
   8   1 -28    0.49    5.49
  -8   1  29    2.44    5.44
  -8  -1  29    1.54    4.17
  -8  -1  30   11.92    8.40
  -8   1  31   -0.00    5.86
  -8  -1  31    5.34    7.06
  -8   1  32    0.00    5.04
  -8  -1  32    2.60    7.07
  -8   1  33   -0.00    4.39
  -8  -1  33    0.00    5.83
  -8   1  34   -0.00    4.69
  -8  -1  34    6.17    6.68
  -8   1  35    0.00    4.70
  -8  -1  35   -0.00    5.21
  -8   2   1   -0.00    3.61
  -8   2   1    0.58    3.35
   8  -2  -1   -0.00    4.09
   8  -2  -1   -0.00    4.88
  -8  -2   1   -0.00    3.46
  -8  -2   1    0.43    2.84
   8   2  -1   -0.00    2.86
   8   2  -1    2.31    3.44
  -8   2   2   47.90   10.47
  -8   2   2   49.61   10.51
   8  -2  -2   40.59    9.57
   8  -2  -2   69.33   11.87
  -8  -2   2   58.15    9.54
  -8  -2   2   56.71    9.50
   8   2  -2   45.23    8.75
   8   2  -2   57.11   10.07
  -8   2   3   18.83    6.83
  -8   2   3    7.85    5.85
   8  -2  -3    6.34    5.05
   8  -2  -3    4.49    4.80
  -8  -2   3    9.01    4.60
   8   2  -3   14.78    4.79
   8   2  -3   14.29    6.00
  -8   2   4   33.58    8.58
  -8   2   4   19.51    7.02
   8  -2  -4   28.83    7.86
   8  -2  -4   41.47    9.26
  -8  -2   4   32.01    7.80
   8   2  -4   42.29    7.79
   8   2  -4   40.30    8.72
  -8   2   5    2.82    4.00
   8  -2  -5   -0.00    3.61
  -8  -2   5    6.90    4.71
   8   2  -5    0.00    3.17
   8   2  -5    2.73    3.75
  -8   2   6   63.17   11.26
   8  -2  -6   50.99   11.26
  -8  -2   6   60.13   10.66
   8   2  -6   64.93   11.23
  -8   2   7   27.93    7.99
   8  -2  -7   29.16    9.14
  -8  -2   7   22.25    6.69
   8  -2  -8   53.47   11.45
  -8  -2   8   67.39   11.35
   8  -2  -9    4.14    5.47
  -8  -2   9    2.20    4.04
   8  -2 -10    2.01    5.07
  -8  -2  10    0.00    3.71
   8  -2 -11   -0.00    3.89
  -8  -2  11    0.00    3.42
   8  -2 -12   38.58    9.97
  -8  -2  12   39.67    9.36
  -8   2  13   25.62    7.64
   8  -2 -13   20.48    8.14
   8  -2 -14   18.02    8.66
  -8   2  15    4.23    5.11
   8  -2 -15   10.35    7.29
  -8   2  16   19.37    8.20
   8  -2 -16   28.37    9.25
  -8  -2  16   31.40    8.85
   8   2 -16   20.67    7.91
  -8   2  17    7.88    6.76
   8  -2 -17    8.74    7.08
  -8  -2  17    8.63    6.20
   8   2 -17   16.37    7.12
  -8   2  18   90.23   16.22
   8  -2 -18  121.31   18.92
  -8  -2  18  137.01   18.46
   8   2 -18   90.28   16.45
  -8   2  19   -0.00    4.38
   8  -2 -19   -0.00    5.25
  -8  -2  19    4.41    5.57
   8   2 -19   -0.00    3.86
  -8   2  20   -0.00    4.99
   8  -2 -20    4.17    6.05
  -8  -2  20    0.49    4.59
   8   2 -20   -0.00    5.16
   8  -2 -21   -0.00    5.54
  -8  -2  21   -0.00    5.69
   8   2 -21    2.53    4.89
  -8   2  22   19.36    8.38
  -8  -2  22    7.31    6.27
   8   2 -22   28.96    9.31
  -8   2  23    0.33    5.29
  -8  -2  23    0.00    6.88
   8   2 -23    0.00    4.86
  -8   2  24    5.68    6.05
  -8  -2  24    0.00    5.17
   8   2 -24    5.69    6.24
  -8   2  25   -0.00    5.54
  -8  -2  25   -0.00    5.48
   8   2 -25   -0.00    5.43
  -8   2  26    2.24    5.70
  -8  -2  26    2.92    5.16
   8   2 -26    1.79    5.43
  -8   2  27    3.25    5.79
  -8  -2  27   -0.00    4.89
   8   2 -27   -0.00    4.29
  -8   2  28    7.37    7.03
  -8  -2  28   17.80    8.72
   8   2 -28    7.37    6.89
  -8   2  29    0.00    6.06
  -8  -2  29   12.18    7.58
   8   2 -29    1.60    5.73
  -8   2  30    6.47    5.93
  -8  -2  30    2.59    5.51
   8   2 -30    1.84    3.69
  -8   2  31   -0.00    5.93
  -8  -2  31   -0.00    6.94
  -8   2  32   -0.00    6.29
  -8  -2  32    6.12    8.07
  -8   2  33    3.35    6.01
  -8  -2  33    2.79    5.99
  -8   2  34   -0.00    6.38
  -8  -2  34    0.00    7.24
  -8   2  35    1.76    6.48
  -8  -2  35    5.24    8.05
  -8   3   1   72.13   12.73
  -8   3   1   65.48   12.24
   8  -3  -1   54.73   11.45
   8  -3  -1   58.93   11.41
  -8  -3   1   63.05   10.24
  -8  -3   1   65.13    9.82
   8   3  -1   52.00    9.00
  -8   3   2    0.00    4.58
  -8   3   2    0.19    3.81
   8  -3  -2   -0.00    4.88
  -8  -3   2    1.32    2.91
  -8  -3   2    0.00    2.98
   8   3  -2    3.24    3.31
  -8   3   3   30.42    8.60
  -8   3   3   29.53    8.56
   8  -3  -3   37.77    9.18
   8  -3  -3   34.56    9.37
  -8  -3   3   35.81    7.89
  -8  -3   3   43.66    7.92
   8   3  -3   29.86    6.93
  -8   3   4   74.93   13.71
  -8   3   4   62.89   12.95
   8  -3  -4   94.07   14.76
   8  -3  -4   74.47   13.36
  -8  -3   4   76.84   12.07
   8   3  -4  130.22   14.26
   8  -3  -5    8.21    6.07
  -8  -3   5    9.43    5.02
   8   3  -5    9.60    4.70
   8  -3  -6   42.89   10.48
  -8  -3   6   40.85    8.64
   8   3  -6   29.95    7.58
   8  -3  -7   19.46    7.15
  -8  -3   7   14.85    5.90
   8  -3  -8    0.00    5.11
  -8  -3   8    5.28    3.99
   8  -3  -9    0.00    4.40
  -8  -3   9    4.79    3.66
   8  -3 -10   82.19   14.64
  -8  -3  10   55.67   11.16
   8  -3 -11   61.11   13.26
  -8  -3  11   77.42   12.80
  -8   3  12   10.07    5.97
   8  -3 -12   -0.00    4.75
  -8  -3  12    1.18    4.12
   8   3 -12    0.00    4.43
  -8   3  13    4.15    5.39
   8  -3 -13    5.72    5.74
   8   3 -13    1.73    4.26
  -8   3  14   30.31    8.90
   8  -3 -14    4.78    5.25
   8   3 -14    6.00    5.14
  -8   3  15   28.45    8.27
   8  -3 -15   23.41    8.88
   8   3 -15   24.01    9.09
  -8   3  16   81.38   14.23
   8  -3 -16   36.78   11.51
  -8  -3  16   56.46   11.77
   8   3 -16   59.02   12.41
  -8   3  17   -0.00    4.82
   8  -3 -17    0.00    5.52
  -8  -3  17   -0.00    4.82
   8   3 -17    0.49    4.33
  -8   3  18   -0.00    5.83
   8  -3 -18   -0.00    5.57
  -8  -3  18   15.12    7.00
   8   3 -18    0.00    5.46
  -8   3  19    0.01    5.46
   8  -3 -19   14.31    8.84
  -8  -3  19    5.57    5.74
   8   3 -19   12.75    6.66
  -8   3  20   58.15   12.74
   8  -3 -20   55.23   13.79
  -8  -3  20   70.92   13.42
   8   3 -20   39.80   11.25
  -8   3  21    3.60    6.82
   8  -3 -21    6.61    6.65
  -8  -3  21    0.00    5.28
   8   3 -21    2.56    4.09
  -8   3  22   11.19    7.71
   8  -3 -22    0.00    5.86
  -8  -3  22    1.02    5.50
   8   3 -22   13.05    7.31
  -8   3  23    0.00    5.40
  -8  -3  23    0.00    4.98
   8   3 -23   -0.00    4.88
  -8   3  24    8.32    6.33
  -8  -3  24   18.25    7.74
   8   3 -24   13.34    7.71
  -8   3  25    0.83    6.20
  -8  -3  25    0.00    5.30
   8   3 -25   17.62    7.60
  -8   3  26    4.01    6.53
  -8  -3  26    6.54    6.50
   8   3 -26   -0.00    4.22
  -8   3  27   -0.00    6.52
  -8   3  28    6.46    7.13
  -8  -3  28   -0.00    5.07
  -8   3  29   -0.00    5.98
  -8  -3  29   -0.00    5.11
  -8   3  30    6.41    5.35
  -8  -3  30   -0.00    4.83
   8   3 -30    1.84    5.40
  -8   3  31   -0.00    4.33
  -8  -3  31   -0.00    5.66
   8   3 -31   -0.00    5.23
  -8   3  32    9.79    7.42
  -8  -3  32    0.00    6.04
  -8   3  33    4.63    6.78
  -8  -3  33    0.59    6.39
  -8   3  34   -0.00    6.65
  -8  -3  34    6.09    8.07
  -8   3  35    0.00    5.49
  -8  -3  35   10.43    7.30
  -8   4   1   43.84   10.75
   8  -4  -1   69.29   13.16
  -8  -4   1   41.18    7.83
  -8  -4   1   45.06    7.49
   8   4  -1   53.82    8.50
  -8   4   2   19.76    8.00
   8  -4  -2   30.97    8.64
  -8  -4   2   37.19    7.48
  -8  -4   2   44.17    7.37
   8   4  -2   34.91    7.22
  -8   4   3    9.42    5.94
   8  -4  -3   14.93    6.59
  -8  -4   3   14.79    5.06
  -8  -4   3    5.39    3.72
   8   4  -3   14.37    5.18
  -8   4   4  106.71   16.11
   8  -4  -4   75.18   13.97
  -8  -4   4   70.05   11.58
   8   4  -4   88.53   12.38
  -8   4   5    3.41    4.94
   8  -4  -5   12.99    6.64
  -8  -4   5    5.46    3.59
   8   4  -5   10.17    4.59
   8  -4  -6   31.98    8.94
  -8  -4   6   29.00    7.29
   8   4  -6   29.46    7.61
   8  -4  -7   48.31   11.39
  -8  -4   7   61.73   10.80
   8   4  -7   70.28   11.47
   8  -4  -8   25.94    8.43
  -8  -4   8   22.23    6.77
   8   4  -8   30.05    7.91
  -8   4   9    5.75    5.08
   8  -4  -9    0.00    4.56
  -8  -4   9    5.15    4.35
   8   4  -9    1.47    4.09
  -8   4  10    5.25    4.52
   8  -4 -10    6.52    5.95
  -8  -4  10    1.11    4.30
   8   4 -10    0.69    3.50
  -8   4  11    1.94    4.47
   8  -4 -11   16.11    7.92
  -8  -4  11    2.84    5.07
   8   4 -11    4.42    4.62
  -8   4  12   86.87   15.05
   8  -4 -12   32.89   11.15
  -8  -4  12  100.66   14.78
   8   4 -12   75.04   12.98
  -8   4  13   12.52    6.09
   8  -4 -13   23.31    9.00
   8   4 -13   11.30    5.75
  -8   4  14   17.02    7.15
   8  -4 -14   42.59   10.85
   8   4 -14   17.88    7.40
  -8   4  15   -0.00    4.92
   8  -4 -15    1.26    5.11
  -8   4  16    7.08    5.39
   8  -4 -16    6.70    6.01
  -8  -4  16    3.34    5.46
   8   4 -16    1.18    3.91
  -8   4  17   15.77    7.07
   8  -4 -17   11.18    6.67
  -8  -4  17    7.53    5.69
   8   4 -17    4.23    5.80
  -8   4  18   41.05   10.83
   8  -4 -18   66.83   14.07
  -8  -4  18   40.86   11.10
   8   4 -18   61.48   12.01
   8  -4 -19    5.02    5.98
  -8  -4  19    0.00    5.49
   8   4 -19    0.00    4.26
  -8   4  20    5.12    5.69
   8  -4 -20    6.66    6.04
  -8  -4  20    7.72    6.00
   8   4 -20    6.99    5.13
  -8   4  21    1.14    5.52
  -8  -4  21    0.00    3.99
   8   4 -21    1.34    4.56
  -8   4  22    8.81    6.73
  -8  -4  22   12.88    7.52
   8   4 -22   -0.00    4.07
  -8   4  23   15.93    7.78
  -8  -4  23   16.98    7.14
   8   4 -23    4.59    5.25
  -8   4  24    4.85    5.97
  -8  -4  24    3.62    5.54
   8   4 -24    4.64    5.34
  -8   4  25    0.00    4.77
  -8  -4  25   -0.00    5.02
   8   4 -25    0.00    4.90
  -8   4  26    7.34    6.66
  -8  -4  26   -0.00    4.66
   8   4 -26   -0.00    4.64
  -8   4  27   -0.00    5.58
  -8  -4  27   -0.00    5.95
   8   4 -27    5.35    5.84
  -8   4  28    0.00    5.88
  -8  -4  28    5.20    6.43
   8   4 -28    9.78    6.17
  -8  -4  29    0.00    5.92
   8   4 -29   -0.00    5.26
  -8   4  30    0.00    6.33
  -8  -4  30   10.43    8.18
   8   4 -30    0.01    3.86
  -8   4  31    3.32    6.30
  -8  -4  31    0.00    6.61
   8   4 -31    2.27    4.18
  -8   4  32   10.86    8.17
  -8  -4  32   -0.00    4.99
   8   4 -32    1.39    4.34
  -8   4  33   -0.00    6.46
  -8  -4  33    1.63    6.69
  -8   4  34    0.05    5.48
  -8  -4  34    8.64    7.62
  -8   4  35    0.00    5.87
  -8  -4  35    3.62    6.62
  -8   5   1   25.38    8.86
   8  -5  -1   25.79    8.81
  -8  -5   1   19.60    5.39
  -8  -5   1   24.73    5.20
   8   5  -1   35.03    6.73
  -8   5   2    8.65    6.03
   8  -5  -2    6.11    6.67
  -8  -5   2   19.72    4.60
   8   5  -2   17.95    5.03
  -8   5   3   44.26   11.12
   8  -5  -3   33.91   10.62
  -8  -5   3   73.98   10.29
  -8  -5   3   57.35    8.61
   8   5  -3   70.24   10.48
  -8   5   4   11.75    6.81
  -8   5   4   10.02    5.80
   8  -5  -4   13.30    6.82
  -8  -5   4   11.96    4.85
   8   5  -4    4.41    4.69
  -8   5   5   29.63    9.15
  -8   5   5   37.31    9.96
   8  -5  -5   35.86    9.71
   8  -5  -5   51.58   11.31
  -8  -5   5   29.28    7.10
   8   5  -5   41.04    8.38
   8   5  -5   36.37    7.80
  -8   5   6   83.37   14.23
   8  -5  -6   44.18   11.29
   8  -5  -6   57.37   12.22
  -8  -5   6   67.04   10.44
   8   5  -6   63.52   10.73
   8   5  -6   56.06   10.27
  -8   5   7    4.24    5.38
   8  -5  -7    1.59    4.48
   8  -5  -7   -0.00    4.56
   8   5  -7    0.29    3.85
   8   5  -7    3.83    3.63
  -8   5   8   -0.00    4.95
   8  -5  -8    1.58    5.08
  -8  -5   8    1.98    3.87
   8   5  -8    4.21    4.47
   8   5  -8    4.63    3.99
  -8   5   9    3.29    5.27
   8  -5  -9   16.06    7.64
  -8  -5   9    8.63    5.36
   8   5  -9    3.49    4.08
   8  -5 -10  141.61   21.21
  -8  -5  10  155.50   19.67
  -8   5  11   15.51    7.16
   8  -5 -11   19.73    8.14
   8   5 -11   15.37    6.48
  -8   5  12    2.90    6.71
   8  -5 -12   -0.00    5.06
  -8  -5  12   -0.00    3.43
   8   5 -12    0.97    3.64
  -8   5  13    0.00    5.38
   8  -5 -13    1.42    5.63
  -8  -5  13    2.02    3.92
   8   5 -13   -0.00    3.55
  -8   5  14   11.20    7.69
   8  -5 -14    0.00    5.15
   8   5 -14    5.38    4.56
   8  -5 -15   16.85    8.37
   8   5 -15   11.75    5.36
  -8   5  16   28.31    8.56
   8  -5 -16   39.51   11.14
  -8  -5  16   17.76    7.94
   8   5 -16   34.00    9.06
  -8   5  17    6.06    5.72
   8  -5 -17    0.75    5.45
  -8  -5  17   -0.00    4.36
   8   5 -17    1.89    4.61
  -8   5  18    3.21    5.19
   8  -5 -18    0.00    5.19
   8   5 -18    0.49    4.24
  -8   5  19    9.41    6.95
  -8  -5  19   21.07    7.61
   8   5 -19   15.27    7.48
  -8   5  20   23.11    8.01
  -8  -5  20    6.51    6.05
   8   5 -20   22.15    8.11
  -8   5  21   26.90    8.77
  -8  -5  21   16.41    8.14
   8   5 -21   18.13    7.45
  -8  -5  22   15.59    7.48
   8   5 -22    7.62    7.05
  -8   5  23   -0.00    5.50
  -8  -5  23    0.25    5.21
   8   5 -23    6.61    5.13
  -8   5  24    5.83    4.97
  -8  -5  24    4.16    5.21
   8   5 -24    0.00    4.38
  -8   5  25    4.93    5.48
  -8  -5  25    5.88    6.92
   8   5 -25    4.45    4.97
  -8   5  26   -0.00    5.84
  -8  -5  26    7.35    6.31
   8   5 -26    1.80    5.41
  -8   5  27   -0.00    5.72
  -8  -5  27   -0.00    4.71
   8   5 -27   -0.00    4.94
  -8   5  28    0.00    5.29
  -8  -5  28    5.54    6.85
   8   5 -28    1.43    5.23
  -8   5  29   -0.00    6.29
  -8  -5  29    2.58    6.87
   8   5 -29    2.97    5.26
  -8   5  30    9.95    6.46
  -8  -5  30    2.69    5.31
   8   5 -30    0.14    5.65
  -8   5  31    0.63    4.18
  -8  -5  31   -0.00    6.13
   8   5 -31    4.85    7.17
  -8   5  32   -0.00    4.26
  -8  -5  32    4.74    7.05
   8   5 -32    3.17    6.34
  -8   5  33   -0.00    5.84
  -8  -5  33    0.00    6.38
   8   5 -33    0.74    5.60
  -8   5  34    0.00    4.95
  -8  -5  34   -0.00    5.28
  -8   6   1   57.66   12.84
   8  -6  -1   73.89   13.74
   8  -6  -1   51.26   12.30
  -8  -6   1   75.85   10.46
   8   6  -1   83.31   10.92
   8   6  -1   58.14    9.50
  -8   6   2   44.00   11.89
   8  -6  -2   58.06   12.15
   8  -6  -2   52.46   12.09
  -8  -6   2   63.11    9.63
  -8  -6   2   65.33    7.79
   8   6  -2   66.10    9.99
   8   6  -2   50.36    8.68
  -8   6   3   58.18   12.70
   8  -6  -3   38.05   10.69
   8  -6  -3   56.52   12.80
  -8  -6   3   71.80   10.16
   8   6  -3   70.18   10.60
   8   6  -3   59.80    9.80
  -8   6   4   15.47    7.98
  -8   6   4   20.63    8.15
   8  -6  -4   27.10    8.60
   8  -6  -4   30.11    9.59
  -8  -6   4   22.66    6.07
   8   6  -4   31.50    7.06
   8   6  -4   19.03    5.71
  -8   6   5    8.40    6.30
  -8   6   5   12.59    6.33
   8  -6  -5    6.38    5.98
  -8  -6   5   17.99    5.41
   8   6  -5   18.83    5.72
   8   6  -5   14.54    5.40
  -8   6   6   23.73    8.97
  -8   6   6   27.37    8.97
   8  -6  -6   15.05    7.44
   8  -6  -6   24.83    8.74
  -8  -6   6   21.46    6.25
   8   6  -6   26.89    7.29
   8   6  -6   34.65    7.23
  -8   6   7   21.28    8.36
   8  -6  -7   25.30    8.18
   8  -6  -7   17.15    8.23
  -8  -6   7   21.85    6.80
   8   6  -7   19.58    6.10
   8   6  -7   24.60    6.33
  -8   6   8   23.09    8.48
   8  -6  -8   13.03    6.97
   8  -6  -8   11.97    7.71
  -8  -6   8   26.15    7.19
   8   6  -8   25.59    6.91
   8   6  -8    4.94    4.23
  -8   6   9    4.12    5.07
   8  -6  -9   -0.00    5.45
   8  -6  -9    1.42    5.33
  -8  -6   9    2.14    4.33
   8   6  -9    0.16    2.94
  -8   6  10    0.88    5.24
   8  -6 -10    3.06    4.96
  -8  -6  10    2.46    4.44
   8   6 -10   -0.00    4.11
  -8   6  11    1.61    5.25
   8  -6 -11   13.82    7.15
  -8  -6  11   11.83    5.97
   8   6 -11    3.14    4.07
  -8   6  12   12.98    7.04
   8  -6 -12   19.83    8.11
  -8  -6  12   23.70    7.71
   8   6 -12    7.14    5.28
  -8   6  13   10.56    6.88
   8  -6 -13   12.94    7.78
   8   6 -13    5.81    4.82
  -8   6  14   20.45    8.03
   8  -6 -14   23.74    9.45
   8   6 -14   18.84    6.95
  -8   6  15    6.27    5.35
   8  -6 -15    7.65    6.47
   8   6 -15   14.95    6.18
  -8   6  16    0.00    7.17
  -8  -6  16   -0.00    4.40
   8   6 -16    8.33    5.61
  -8   6  17   33.75   10.78
  -8  -6  17   39.53   10.13
   8   6 -17   42.99   10.57
  -8   6  18   12.87    7.15
  -8  -6  18   17.46    7.14
   8   6 -18   10.35    6.44
  -8   6  19   13.46    6.88
  -8  -6  19    6.49    6.36
  -8   6  20   12.38    6.76
  -8  -6  20    0.00    4.93
  -8   6  21   -0.00    5.23
  -8  -6  21    3.61    5.30
  -8   6  22    5.15    5.54
  -8  -6  22   -0.00    4.78
  -8   6  23    7.92    6.23
  -8  -6  23    2.44    5.43
  -8   6  24   11.20    6.53
  -8  -6  24    4.42    5.44
  -8   6  25    3.05    5.37
  -8  -6  25   10.26    7.32
  -8   6  26    3.72    5.61
  -8  -6  26   -0.00    5.91
   8   6 -26   -0.00    4.74
  -8   6  27   10.95    6.95
  -8  -6  27    1.85    5.78
   8   6 -27    1.86    5.70
  -8   6  28    1.88    5.08
  -8  -6  28   -0.00    5.77
   8   6 -28    2.15    5.29
  -8   6  29    0.39    5.42
  -8  -6  29    0.39    5.36
   8   6 -29    0.00    5.90
  -8   6  30    0.88    4.36
  -8  -6  30    0.13    5.48
   8   6 -30   -0.00    5.25
  -8   6  31    1.60    4.63
  -8  -6  31    4.12    5.46
   8   6 -31    1.57    5.24
  -8   6  32   -0.00    4.44
  -8  -6  32    1.06    4.10
   8   6 -32    1.85    4.99
  -8   6  33    0.87    5.16
  -8  -6  33   11.93    7.11
   8   6 -33    5.43    5.63
  -8   6  34    2.94    6.15
  -8  -6  34   -0.00    5.62
  -8   7   1   42.41   10.95
   8  -7  -1   38.10   10.32
  -8  -7   1   54.33    7.87
   8   7  -1   39.40    7.48
  -8   7   2    2.64    4.56
   8  -7  -2   -0.00    5.29
  -8  -7   2   -0.00    2.79
   8   7  -2    0.00    2.58
  -8   7   3   22.53    8.95
   8  -7  -3   15.21    7.56
   8  -7  -3   29.91    9.55
  -8  -7   3   22.34    5.69
   8   7  -3   14.33    5.10
  -8   7   4   -0.00    4.68
   8  -7  -4   -0.00    5.32
   8  -7  -4    6.61    6.86
  -8  -7   4    3.37    3.23
   8   7  -4    5.36    3.57
  -8   7   5   23.22    8.93
  -8   7   5   47.45   11.74
   8  -7  -5   45.79   11.21
   8  -7  -5   35.35   10.83
  -8  -7   5   40.65    7.99
   8   7  -5   34.05    7.68
  -8   7   6   11.92    7.55
  -8   7   6   21.08    7.94
   8  -7  -6   11.16    6.32
   8  -7  -6    8.13    7.48
  -8  -7   6   23.72    6.26
   8   7  -6    4.71    4.28
  -8   7   7    0.17    4.79
  -8   7   7   -0.00    3.73
   8  -7  -7    1.58    4.52
  -8  -7   7    2.70    4.19
   8   7  -7    0.00    3.06
   8   7  -7   -0.00    3.92
  -8   7   8    0.00    5.79
   8  -7  -8   -0.00    6.25
   8  -7  -8   -0.00    5.66
   8   7  -8    0.00    3.35
   8   7  -8    0.31    3.43
  -8   7   9   22.98    8.18
   8  -7  -9   25.17    8.86
   8  -7  -9   22.12    8.90
  -8  -7   9   44.00    8.88
   8   7  -9   27.22    7.43
  -8   7  10    0.86    4.49
   8  -7 -10    8.68    7.12
   8  -7 -10   16.32    8.17
  -8  -7  10    5.05    4.13
  -8   7  11   19.53    7.99
   8  -7 -11   12.53    7.76
   8  -7 -11   30.86   10.38
  -8  -7  11   26.05    7.61
   8   7 -11   20.83    7.01
  -8   7  12   -0.00    6.18
   8  -7 -12   -0.00    4.72
  -8  -7  12    0.00    4.01
   8   7 -12   -0.00    3.96
  -8   7  13    7.01    6.47
   8   7 -13   14.93    6.43
  -8   7  14   18.27    7.27
   8   7 -14    7.29    5.57
  -8   7  15   44.55   10.93
   8   7 -15   32.15    9.09
  -8   7  16    7.65    6.43
  -8  -7  16   -0.00    5.16
   8   7 -16    1.44    4.11
  -8   7  17    1.66    5.78
  -8  -7  17    2.38    4.43
   8   7 -17    1.69    4.50
  -8   7  18   -0.00    4.98
  -8  -7  18    0.00    5.52
   8   7 -18    1.71    4.99
  -8   7  19   -0.00    5.78
  -8  -7  19    4.02    5.40
   8   7 -19    5.10    5.29
  -8  -7  20    1.52    5.80
   8   7 -20    4.56    5.21
  -8   7  21    5.88    6.00
  -8  -7  21    0.62    5.60
   8   7 -21    0.00    5.68
  -8   7  22   -0.00    5.22
  -8  -7  22   -0.00    5.27
   8   7 -22    0.00    4.69
  -8   7  23   -0.00    6.08
  -8  -7  23    0.86    5.16
   8   7 -23    0.88    5.21
  -8   7  24    1.34    4.71
  -8  -7  24    0.44    4.55
  -8   7  25   12.39    7.31
  -8  -7  25    4.81    6.37
   8   7 -25   16.21    8.04
  -8   7  26    7.21    6.00
  -8  -7  26    1.73    5.74
   8   7 -26    2.14    5.94
  -8   7  27    9.14    6.97
  -8  -7  27    0.62    6.05
   8   7 -27    6.85    6.44
  -8   7  28    4.20    5.85
  -8  -7  28   -0.00    5.34
   8   7 -28   -0.00    6.18
  -8   7  29    3.48    5.58
  -8  -7  29    1.76    5.46
   8   7 -29    3.85    6.62
  -8  -7  30    2.41    6.47
   8   7 -30    2.43    5.43
  -8   7  31    3.52    5.51
  -8  -7  31    2.61    6.09
   8   7 -31    4.69    7.36
  -8   7  32   -0.00    4.11
  -8  -7  32   -0.00    4.95
   8   7 -32   -0.00    5.31
  -8   7  33   -0.00    4.87
  -8  -7  33    0.00    6.95
   8   7 -33   -0.00    5.53
  -8   8   1   72.88   13.26
   8  -8  -1   24.00   10.05
  -8   8   2    3.62    5.24
   8  -8  -2    2.79    4.90
   8   8  -2    4.00    2.78
   8  -8  -3   24.25    9.06
   8   8  -3   11.21    4.56
   8  -8  -4    8.21    5.29
   8   8  -4    8.54    4.08
   8  -8  -5   -0.00    5.33
   8  -8  -5    4.60    6.53
   8   8  -5   -0.00    2.78
  -8   8   6    0.00    4.51
   8  -8  -6    3.12    4.35
   8  -8  -6    3.83    6.09
  -8  -8   6    0.00    3.44
   8   8  -6    3.00    3.31
  -8   8   7   51.05   12.81
   8  -8  -7   70.20   14.56
   8  -8  -7   86.62   16.55
  -8  -8   7   99.32   12.49
   8   8  -7   54.02   10.35
  -8   8   8    2.42    4.90
   8  -8  -8    5.49    7.30
  -8  -8   8   -0.00    3.24
   8   8  -8    0.00    3.61
  -8   8   9   -0.00    5.30
   8  -8  -9    2.89    5.98
  -8  -8   9   15.89    6.21
   8   8  -9   13.18    5.56
  -8   8  10    7.01    6.41
   8  -8 -10    7.66    6.93
  -8  -8  10    7.86    4.93
   8   8 -10    7.74    5.11
  -8   8  11    6.89    6.64
   8  -8 -11    7.50    6.55
  -8  -8  11    1.92    5.55
   8   8 -11    9.83    4.77
  -8   8  12    0.00    5.00
   8  -8 -12    0.96    5.15
  -8  -8  12    2.23    4.21
   8   8 -12   -0.00    3.58
  -8   8  13   37.88   10.14
   8   8 -13   18.12    7.33
  -8   8  14    1.02    5.64
   8   8 -14    2.80    3.46
  -8   8  15    8.18    5.85
  -8  -8  15    0.30    4.48
   8   8 -15    4.82    4.97
  -8  -8  16    3.50    4.94
   8   8 -16    0.40    3.96
  -8   8  17    7.53    6.48
  -8  -8  17   29.07    8.67
   8   8 -17   10.35    6.39
  -8   8  18    0.38    4.67
  -8  -8  18    5.16    5.20
   8   8 -18    1.35    4.34
  -8   8  19   19.70    7.80
  -8  -8  19   11.91    7.03
   8   8 -19    4.25    4.90
  -8   8  20   -0.00    4.70
  -8  -8  20    2.10    5.03
   8   8 -20   -0.00    4.13
  -8   8  21    0.37    4.35
  -8  -8  21   -0.00    4.68
   8   8 -21   -0.00    5.05
  -8   8  22   -0.00    5.22
  -8  -8  22   -0.00    4.90
   8   8 -22    4.54    4.49
   8   8 -23    6.83    6.89
  -8   8  24    9.24    6.15
  -8  -8  24    1.22    5.92
   8   8 -24    0.80    6.10
  -8   8  25    2.63    5.36
  -8  -8  25    0.31    4.98
   8   8 -25    2.02    6.06
  -8   8  26   -0.00    5.07
  -8  -8  26   -0.00    5.91
   8   8 -26   -0.00    5.08
  -8   8  27    0.00    5.97
  -8  -8  27    7.35    6.96
   8   8 -27    2.76    5.47
  -8   8  28    6.45    6.29
  -8  -8  28    4.91    6.36
   8   8 -28   -0.00    5.77
  -8   8  29    4.52    5.50
  -8  -8  29    0.61    6.09
   8   8 -29    7.24    6.78
  -8   8  30   -0.00    4.52
  -8  -8  30    5.51    8.30
   8   8 -30   -0.00    5.25
  -8   8  31   -0.00    4.81
  -8  -8  31    4.31    6.31
   8   8 -31    0.00    4.93
  -8   8  32    2.95    5.71
  -8  -8  32    0.00    6.96
   8   8 -32    6.22    6.09
  -8   8  33    4.74    6.59
  -8  -8  33   -0.00    7.05
   8   8 -33    1.87    4.86
   8   8 -34   -0.00    4.45
   8   8 -35    4.54    6.29
   8  -9  -1   59.02   13.16
   8   9  -1   47.84    8.12
   8  -9  -2    7.04    7.04
  -8   9   3   25.46    8.87
   8  -9  -3   13.71    7.60
   8   9  -3   29.92    6.05
  -8   9   4    4.41    5.82
   8  -9  -4    0.53    5.94
   8   9  -4   12.23    4.76
  -8   9   5   21.73    8.56
   8   9  -5   32.02    6.99
  -8   9   6    0.69    5.18
   8  -9  -6    3.18    4.86
   8   9  -6   -0.00    3.15
  -8   9   7   11.49    7.12
   8  -9  -7    3.05    5.11
   8   9  -7    3.28    3.53
  -8   9   8    0.00    5.86
  -8   9   8   -0.00    4.10
   8  -9  -8    1.50    4.91
   8   9  -8    4.25    4.11
  -8   9   9    5.07    6.61
  -8   9   9    1.80    5.03
   8  -9  -9    0.00    5.28
   8   9  -9    4.95    4.04
  -8   9  10   -0.00    5.29
   8  -9 -10    6.38    6.46
   8   9 -10    0.00    4.35
  -8   9  11   45.50   11.89
   8  -9 -11   33.47   10.57
   8   9 -11   34.08    8.47
  -8   9  12   -0.00    4.48
   8  -9 -12   -0.00    4.36
  -8  -9  12    0.00    3.60
   8   9 -12    4.16    4.18
  -8   9  13    1.08    4.85
   8  -9 -13   -0.00    5.31
   8   9 -13   -0.00    3.74
  -8   9  14   -0.00    5.11
   8  -9 -14    1.97    5.69
  -8   9  15   48.68   12.77
  -8  -9  15   52.53   11.73
  -8   9  16    3.05    5.71
  -8  -9  16   -0.00    4.24
  -8   9  17    0.00    5.86
  -8  -9  17    1.80    4.19
  -8   9  18    1.98    5.25
  -8  -9  18    0.00    5.63
   8   9 -18    6.18    4.95
  -8   9  19    5.50    5.62
   8   9 -19    4.85    5.93
  -8   9  20    2.74    3.80
  -8  -9  20    0.00    4.46
   8   9 -20   -0.00    5.32
  -8   9  21    0.00    5.02
  -8  -9  21    9.94    6.68
   8   9 -21    1.63    4.12
  -8   9  22    1.11    4.56
  -8  -9  22    7.21    6.40
   8   9 -22    1.13    4.00
  -8   9  23   -0.00    4.75
  -8  -9  23    0.51    4.45
   8   9 -23   -0.00    3.23
  -8   9  24    1.33    5.86
  -8  -9  24   -0.00    4.60
   8   9 -24   -0.00    4.91
  -8   9  25    7.00    6.34
  -8  -9  25   21.74    8.76
   8   9 -25    4.82    6.21
  -8   9  26   -0.00    4.88
  -8  -9  26    1.95    5.31
   8   9 -26    0.00    4.20
  -8   9  27    1.66    4.74
  -8  -9  27    0.46    6.78
   8   9 -27    1.47    6.18
  -8   9  28    5.20    6.02
  -8  -9  28   -0.00    4.87
   8   9 -28    0.00    4.88
  -8   9  29   -0.00    5.51
  -8  -9  29    3.86    6.49
   8   9 -29   -0.00    5.31
  -8   9  30    0.39    6.39
  -8  -9  30    7.25    7.31
   8   9 -30    0.00    5.64
  -8   9  31    0.00    5.69
  -8  -9  31    1.13    4.46
   8   9 -31    3.12    4.37
  -8   9  32   -0.00    4.52
  -8  -9  32    0.44    6.00
   8   9 -32    0.57    4.60
   8   9 -33    0.59    5.25
  -8  10   1   12.28    7.33
   8 -10  -1   12.22    7.14
   8  10  -1   25.29    5.32
   8 -10  -2   -0.00    6.67
   8  10  -2    1.25    3.01
  -8  10   3   22.78    8.32
   8 -10  -3    8.58    6.76
   8  10  -3   26.77    5.85
  -8  10   4    8.73    6.70
   8 -10  -4    0.00    5.54
   8  10  -4    5.30    3.66
  -8  10   5    4.60    5.07
   8 -10  -5   -0.00    4.47
  -8  10   6   -0.00    3.82
   8 -10  -6    0.00    5.62
   8  10  -6    3.34    3.45
  -8  10   7   46.05   11.75
   8 -10  -7   17.47    8.59
   8  10  -7   45.98    8.43
  -8  10   8   -0.00    5.08
   8 -10  -8   -0.00    5.12
   8  10  -8    3.89    3.98
  -8  10   9    0.00    4.58
   8 -10  -9    3.03    5.29
   8  10  -9   -0.00    2.82
  -8  10  10    0.00    5.58
  -8  10  10   -0.00    4.96
   8 -10 -10   -0.00    5.94
   8  10 -10    0.82    3.67
  -8  10  11    6.50    6.46
   8 -10 -11    2.85    5.38
   8  10 -11    0.00    3.32
  -8  10  12    2.00    4.53
   8 -10 -12   -0.00    4.70
   8  10 -12    0.01    2.84
  -8  10  13   37.59   11.03
   8 -10 -13   41.13   11.44
   8  10 -13   26.75    8.17
  -8  10  14    1.21    5.68
   8 -10 -14   -0.00    4.74
   8  10 -14   -0.00    4.06
  -8  10  15   -0.00    6.02
   8 -10 -15    3.88    5.54
   8  10 -15    0.17    3.90
  -8  10  16   -0.00    4.79
   8 -10 -16   -0.00    4.57
   8  10 -16    2.31    3.92
  -8  10  17    9.95    7.41
   8 -10 -17   16.30    8.28
   8  10 -17   23.03    7.82
  -8  10  18   -0.00    5.52
  -8 -10  18   -0.00    5.31
   8  10 -18   -0.00    3.78
  -8  10  19   15.82    8.29
  -8 -10  19    7.95    6.65
   8  10 -19    8.60    5.74
  -8  10  20   -0.00    5.76
  -8 -10  20    3.45    5.97
   8  10 -20    3.32    4.35
  -8  10  21   -0.00    5.23
  -8 -10  21   -0.00    6.19
   8  10 -21    1.40    4.37
  -8  10  22    4.44    5.41
  -8 -10  22    0.00    5.62
   8  10 -22   -0.00    4.46
  -8  10  23    7.91    6.55
  -8 -10  23   -0.00    4.39
   8  10 -23   12.27    6.71
  -8  10  24    6.85    5.64
  -8 -10  24    8.53    6.82
   8  10 -24   -0.00    4.52
  -8  10  25    0.00    5.17
  -8 -10  25    0.01    5.61
   8  10 -25    4.46    5.24
  -8  10  26    0.70    4.94
  -8 -10  26    2.41    6.77
  -8  10  27    6.06    6.40
  -8 -10  27    5.81    6.30
   8  10 -27   -0.00    5.83
  -8  10  28   -0.00    5.63
  -8 -10  28    3.49    5.65
   8  10 -28    0.85    4.82
  -8  10  29   14.36    8.41
  -8 -10  29    0.88    6.05
   8  10 -29   -0.00    5.21
  -8  10  30    3.96    6.11
  -8 -10  30    0.68    6.25
   8  10 -30    0.91    4.26
  -8  10  31    1.00    5.62
  -8 -10  31   -0.00    7.05
  -8  11   1   19.41    9.43
   8 -11  -1   18.14    8.90
  -8  11   2    1.25    5.73
   8 -11  -2    6.16    5.20
   8  11  -2   11.23    4.00
  -8  11   3    4.73    5.60
   8  11  -3    4.63    3.04
  -8  11   4   -0.00    4.49
   8 -11  -4    3.11    5.33
   8  11  -4    1.65    3.01
  -8  11   5   10.33    7.45
   8 -11  -5    8.20    7.75
   8  11  -5   18.04    5.43
  -8  11   6    4.74    5.54
   8 -11  -6   -0.00    4.52
   8  11  -6    1.42    2.49
  -8  11   7   -0.00    5.57
   8 -11  -7   -0.00    3.88
   8  11  -7    3.24    3.82
  -8  11   8    2.80    5.26
   8  11  -8    0.59    3.36
  -8  11   9   10.29    7.78
   8 -11  -9    8.81    6.35
   8  11  -9    7.84    4.20
  -8  11  10   -0.00    4.47
   8 -11 -10   -0.00    5.18
   8  11 -10    0.00    3.19
  -8  11  11   12.68    7.57
  -8  11  11   17.07    7.79
   8 -11 -11    9.49    6.84
   8  11 -11    6.23    4.72
  -8  11  12    1.39    5.15
  -8  11  12    1.77    5.15
   8 -11 -12    0.00    5.34
   8  11 -12    0.00    4.48
  -8  11  13    3.91    4.91
   8 -11 -13    0.66    4.47
   8  11 -13   -0.00    3.95
  -8  11  14    0.89    5.74
   8 -11 -14    4.15    5.21
   8  11 -14    1.07    3.77
  -8  11  15   12.02    8.94
   8 -11 -15   23.98    9.19
   8  11 -15   13.62    6.19
  -8  11  16    0.00    5.38
   8 -11 -16    0.98    5.37
   8  11 -16    3.08    4.97
  -8  11  17   -0.00    5.00
   8 -11 -17   -0.00    5.10
   8  11 -17   -0.00    4.89
  -8  11  18    4.29    5.62
   8 -11 -18   -0.00    5.73
   8  11 -18    0.34    3.80
  -8  11  19   12.45    8.32
   8 -11 -19    8.29    7.04
   8  11 -19    7.85    6.58
  -8  11  20    0.00    4.88
   8 -11 -20   -0.00    4.48
   8  11 -20    3.85    5.28
  -8  11  21    8.57    6.93
   8  11 -21    0.00    4.82
  -8  11  22   -0.00    5.72
   8  11 -22   -0.00    5.18
  -8  11  23    3.56    5.73
   8  11 -23    0.35    4.08
  -8  11  24   -0.00    6.91
   8  11 -24    1.30    4.17
  -8  11  25    8.45    6.02
  -8 -11  25    0.73    5.69
   8  11 -25    0.72    3.75
  -8  11  26   -0.00    3.86
  -8 -11  26   -0.00    6.51
   8  11 -26   -0.00    4.37
  -8  11  27   -0.00    4.82
  -8 -11  27   -0.00    6.63
   8  11 -27    0.92    4.40
  -8  11  28    2.35    4.70
  -8 -11  28   -0.00    5.76
  -8  11  29    2.79    5.76
  -8 -11  29    9.13    8.28
  -8 -11  30    1.56    5.96
  -8 -11  31    7.36    7.91
  -8  12   1    2.12    5.49
   8 -12  -1    0.50    5.00
   8  12  -1   -0.00    2.22
  -8  12   2    1.12    4.74
   8 -12  -2    1.63    3.94
   8  12  -2    0.70    2.20
  -8  12   3   25.77    9.77
   8 -12  -3   13.67    7.06
   8  12  -3   18.83    5.22
  -8  12   4    0.00    5.23
   8 -12  -4    1.92    4.52
   8  12  -4   -0.00    2.95
  -8  12   5   -0.00    4.96
   8 -12  -5    0.87    5.35
   8  12  -5   -0.00    2.63
  -8  12   6    0.00    3.85
   8 -12  -6   -0.00    5.87
   8  12  -6    0.09    3.08
  -8  12   7    0.02    6.02
   8 -12  -7    6.04    7.08
   8  12  -7    5.26    4.56
  -8  12   8   -0.00    3.75
   8 -12  -8    5.51    6.08
   8  12  -8    3.77    3.77
  -8  12   9    7.75    6.31
   8 -12  -9    6.24    5.83
   8  12  -9    0.00    3.37
  -8  12  10    7.42    7.07
   8 -12 -10    8.48    6.45
   8  12 -10    5.40    4.21
  -8  12  11   15.99    7.28
   8 -12 -11    3.30    5.23
   8  12 -11    0.08    4.73
  -8  12  12    0.38    5.67
   8 -12 -12    1.44    4.75
   8  12 -12    0.00    3.50
  -8  12  13   27.39    9.74
  -8  12  13    0.00    5.21
   8 -12 -13    5.37    6.66
   8  12 -13    4.60    4.81
  -8  12  14    0.13    5.44
   8 -12 -14    0.71    6.55
   8  12 -14   -0.00    4.36
  -8  12  15    4.11    5.71
   8 -12 -15    3.61    6.36
   8  12 -15   -0.00    4.07
  -8  12  16    1.82    5.17
   8 -12 -16    2.46    5.82
   8  12 -16    0.00    3.07
  -8  12  17    6.38    6.92
   8 -12 -17   -0.00    5.64
   8  12 -17    4.80    4.74
  -8  12  18    0.27    4.63
   8 -12 -18    6.21    5.59
   8  12 -18   -0.00    3.81
  -8  12  19    7.29    7.38
   8 -12 -19    0.60    5.68
   8  12 -19    2.86    4.85
  -8  12  20   -0.00    6.12
   8 -12 -20   -0.00    5.37
   8  12 -20   -0.00    4.73
  -8  12  21    0.99    5.44
   8 -12 -21    6.18    6.00
   8  12 -21   -0.00    4.13
  -8  12  22    0.00    6.17
   8 -12 -22    2.57    5.08
   8  12 -22    0.00    4.00
  -8  12  23    8.05    7.47
   8 -12 -23    0.10    5.84
   8  12 -23    0.00    5.72
  -8  12  24   -0.00    5.94
   8  12 -24    0.00    4.81
  -8  12  25   -0.00    6.87
  -8  12  26    3.45    5.97
  -8  12  27    5.72    7.01
  -8  12  28    0.82    7.28
  -8  13   1   10.12    7.88
   8 -13  -1    2.49    5.59
   8  13  -1    3.65    2.88
  -8  13   2   -0.00    4.32
   8 -13  -2   -0.00    4.67
  -8  13   3    0.00    5.97
   8 -13  -3    1.13    5.61
   8  13  -3    2.32    2.81
  -8  13   4    2.22    6.21
   8 -13  -4    5.90    5.80
   8  13  -4    0.28    2.74
  -8  13   5    7.80    6.32
   8 -13  -5    0.82    4.52
   8  13  -5   12.26    5.06
  -8  13   6   -0.00    4.68
   8  13  -6    0.00    2.56
  -8  13   7    0.75    4.44
   8 -13  -7    0.00    5.60
   8  13  -7   -0.00    3.08
  -8  13   8    0.00    5.80
   8 -13  -8   -0.00    6.82
   8  13  -8    0.00    3.64
  -8  13   9    1.67    5.07
   8 -13  -9    0.00    5.01
   8  13  -9    3.00    3.47
  -8  13  10    0.63    4.36
   8 -13 -10    6.97    5.77
   8  13 -10   -0.00    2.29
  -8  13  11    1.71    4.71
   8 -13 -11    4.94    5.88
   8  13 -11   -0.00    2.99
  -8  13  12    3.49    6.00
   8 -13 -12    4.06    5.63
   8  13 -12    3.25    3.98
  -8  13  13   -0.00    4.87
   8 -13 -13    3.33    5.52
   8  13 -13   -0.00    2.88
  -8  13  14    1.88    5.31
   8 -13 -14    1.41    4.52
   8  13 -14   -0.00    3.19
  -8  13  15   14.14    7.81
   8 -13 -15    7.31    7.97
  -8  13  16    0.60    5.08
   8 -13 -16    0.00    4.54
   8  13 -16    0.22    3.20
  -8  13  17    2.13    5.00
   8 -13 -17   -0.00    5.58
   8  13 -17    0.75    4.35
  -8  13  18   -0.00    5.66
   8 -13 -18    0.24    5.17
   8  13 -18    0.00    4.09
  -8  13  19    6.31    7.91
   8 -13 -19   -0.00    5.02
   8  13 -19    1.86    4.79
  -8  13  20    4.29    7.76
   8 -13 -20   11.35    6.42
   8  13 -20    0.92    5.06
  -8  13  21   14.31    8.42
   8 -13 -21    2.90    5.64
  -8  13  22   -0.00    5.89
   8 -13 -22   -0.00    5.05
  -8  13  23    2.89    6.22
   8 -13 -23    3.58    5.34
  -8  13  24    0.58    5.22
   8 -13 -24    3.50    6.09
  -8  13  25    0.00    6.46
   8 -13 -25    3.80    5.29
  -8  13  26   -0.00    6.30
   8 -13 -26    2.85    5.44
  -8  14   1   -0.00    4.44
   8 -14  -1   -0.00    5.44
   8  14  -1    0.71    2.37
  -8  14   2   -0.00    6.28
   8  14  -2    2.54    3.16
  -8  14   3   -0.00    4.83
   8 -14  -3    6.18    6.66
   8  14  -3   13.01    4.41
  -8  14   4   -0.00    4.72
   8 -14  -4   -0.00    5.38
   8  14  -4   -0.00    2.94
  -8  14   5   -0.00    5.16
   8 -14  -5    1.46    5.03
   8  14  -5    1.42    3.38
  -8  14   6   -0.00    4.48
   8 -14  -6    2.50    5.28
   8  14  -6    0.00    3.62
  -8  14   7   -0.00    5.41
   8 -14  -7    4.60    5.15
   8  14  -7    3.64    4.00
  -8  14   8    6.12    5.73
   8 -14  -8    3.62    6.12
   8  14  -8    5.16    4.29
  -8  14   9    5.06    5.90
   8 -14  -9    0.73    4.57
   8  14  -9    0.00    2.81
  -8  14  10   -0.00    4.71
   8 -14 -10   -0.00    6.22
   8  14 -10   -0.00    3.49
  -8  14  11    0.00    4.61
   8 -14 -11    3.16    5.30
   8  14 -11    1.39    2.87
  -8  14  12    0.00    5.26
   8 -14 -12    6.47    5.98
   8  14 -12    1.10    2.93
  -8  14  13    0.00    4.73
   8 -14 -13    2.30    5.50
   8  14 -13    1.20    3.71
  -8  14  14    0.00    5.04
   8  14 -14   -0.00    3.15
  -8  14  15    0.00    5.12
   8 -14 -15    0.93    6.06
   8  14 -15    5.45    4.54
  -8  14  16    6.76    6.67
   8 -14 -16    1.02    5.38
   8  14 -16    0.64    2.33
  -8  14  17   -0.00    5.44
   8 -14 -17    0.42    3.89
  -8  14  18    0.00    4.72
   8 -14 -18   -0.00    5.91
  -8  14  19   -0.00    4.61
   8 -14 -19   -0.00    5.48
  -8  14  20    7.28    7.54
   8 -14 -20   -0.00    5.26
  -8  14  21   -0.00    5.83
   8 -14 -21    0.00    6.31
  -8  14  22    0.00    5.61
   8 -14 -22   -0.00    6.11
  -8  14  23    0.00    6.16
   8 -14 -23    0.00    5.45
  -8  14  24   -0.00    6.62
  -8  15   1    0.91    7.13
   8 -15  -1    1.41    5.38
   8  15  -1    0.00    2.39
  -8  15   2    4.94    6.70
   8 -15  -2   -0.00    4.12
   8  15  -2   -0.00    2.76
  -8  15   3   -0.00    4.12
   8 -15  -3   -0.00    4.74
   8  15  -3    0.46    2.95
  -8  15   4   -0.00    6.88
   8 -15  -4    3.92    6.73
   8  15  -4    0.00    3.25
  -8  15   5    7.43    6.96
   8 -15  -5    1.04    4.38
   8  15  -5    0.00    3.00
  -8  15   6   -0.00    6.02
   8 -15  -6    0.82    4.89
   8  15  -6    0.80    2.84
  -8  15   7    2.08    6.70
   8 -15  -7    0.00    4.44
   8  15  -7    3.18    2.79
  -8  15   8    1.56    5.02
   8 -15  -8    4.39    5.12
   8  15  -8    2.32    3.33
  -8  15   9    0.00    5.67
   8 -15  -9   -0.00    5.14
   8  15  -9    0.54    3.15
  -8  15  10   -0.00    6.34
   8 -15 -10    7.75    7.05
   8  15 -10    1.72    3.69
  -8  15  11   -0.00    5.49
   8 -15 -11    0.00    5.22
   8  15 -11   -0.00    3.18
  -8  15  12   -0.00    4.88
   8 -15 -12    0.00    5.89
   8 -15 -13    0.00    4.31
  -8  15  14    4.95    6.87
   8 -15 -14    0.84    4.45
  -8  15  15   -0.00    5.64
   8 -15 -15    1.97    5.38
   8 -15 -16    0.00    4.45
   8 -15 -17    0.00    4.76
   8 -15 -18   -0.00    4.63
   8 -15 -19    7.55    6.55
  -8  16   1    5.67    6.79
   8 -16  -1    1.90    5.36
   8  16  -1    0.59    2.65
  -8  16   2   -0.00    6.21
   8 -16  -2    0.00    5.49
   8  16  -2    0.00    2.78
   8 -16  -3    7.07    6.53
   8  16  -3   -0.00    2.79
  -8  16   4    1.71    6.10
   8 -16  -4    0.00    5.45
   8  16  -4    2.85    3.32
  -8  16   5   -0.00    4.68
   8 -16  -5   -0.00    5.05
   8  16  -5    1.64    3.40
  -8  16   6    0.00    6.52
   8 -16  -6    0.00    4.98
   8  16  -6    3.93    3.55
  -8  16   7   11.19    7.52
   8 -16  -7   -0.00    4.09
  -8  16   8    6.17    6.48
   8 -16  -8    3.83    5.32
  -8  16   9    2.36    5.34
   8 -16  -9   -0.00    4.65
   8 -16 -10   -0.00    5.67
   8 -16 -11    1.68    5.24
   8 -16 -12    2.79    6.34
   8 -16 -13   -0.00    6.64
   8 -16 -14    1.70    5.43
   8 -17  -1   -0.00    6.01
   8 -17  -2    0.10    4.62
   8 -17  -3   -0.00    5.49
   8 -17  -4    6.44    6.21
   8 -17  -5   -0.00    4.66
   8 -17  -6   -0.00    5.72
   8 -17  -7   -0.00    4.86
   8 -17  -8    2.14    5.38
   8 -17  -9   -0.00    5.26
  -7   0   1  730.21   63.12
  -7   0   1  628.10   61.88
  -7   0   1  657.45   61.03
   7   0  -1  673.19   62.06
   7   0  -1  925.61   64.11
   7   0  -1  701.25   63.20
  -7   0   2   -0.00    4.43
  -7   0   2    1.00    3.18
  -7   0   2   -0.00    2.76
   7   0  -2   -0.00    3.08
   7   0  -2    4.92    4.16
  -7   0   3    3.42    3.77
  -7   0   3    3.96    4.03
   7   0  -3   10.76    4.28
   7   0  -3    9.73    5.42
  -7   0   4    0.00    3.95
   7   0  -4    3.58    3.64
   7   0  -4   -0.00    3.80
  -7   0   5   23.21    6.96
   7   0  -5   30.75    7.07
   7   0  -5   23.61    6.99
  -7   0   6    0.49    3.34
   7   0  -6    1.10    3.20
   7   0  -6    0.00    4.72
  -7   0   7  244.33   26.54
   7   0  -7  244.66   25.53
  -7   0   8    0.38    3.94
   7   0  -8    0.00    4.37
  -7   0   9   18.94    6.34
   7   0  -9    9.73    5.39
  -7   0  10    0.00    3.75
   7   0 -10    1.70    3.75
  -7   0  11  251.58   27.86
   7   0 -11  259.33   28.83
  -7   0  12    1.28    3.93
   7   0 -12    0.00    4.27
  -7   0  13   79.98   14.11
   7   0 -13  111.71   16.02
   7   0 -14   -0.00    4.95
   7   0 -15    7.77    5.33
   7   0 -16    0.00    4.65
  -7   0  17  224.49   29.16
   7   0 -17  310.25   32.03
  -7   0  18    0.00    4.66
   7   0 -18    2.32    4.59
  -7   0  19   27.32    8.03
   7   0 -19   24.67    8.87
  -7   0  20    0.64    4.83
   7   0 -20   -0.00    4.69
  -7   0  21    0.01    5.13
  -7   0  22    0.22    4.90
   7   0 -22   10.35    6.94
  -7   0  23   26.18    8.80
  -7   0  24   -0.00    6.01
  -7   0  25    2.99    5.62
  -7   0  26    0.00    5.81
  -7   0  27   24.19    9.07
  -7   0  28   -0.00    5.45
  -7   0  29   12.98    8.44
  -7   0  30   -0.00    5.83
  -7   0  31   11.77    8.67
  -7   0  32   -0.00    6.82
  -7   0  33   31.29   10.85
  -7   0  34    2.71    6.14
  -7   0  35   -0.00    5.87
  -7   0  36   -0.00    5.51
  -7   0  37   12.52    7.85
  -7   1   1    4.13    4.42
  -7   1   1    0.23    3.43
  -7   1   1    0.00    3.31
   7  -1  -1    4.95    4.36
   7  -1  -1   -0.00    3.36
   7  -1  -1    0.08    3.95
  -7  -1   1    0.00    2.89
   7   1  -1    0.00    3.17
   7   1  -1    0.59    2.84
  -7   1   2   19.36    6.27
  -7   1   2   16.00    5.71
  -7   1   2   31.46    7.09
   7  -1  -2   38.28    8.59
   7  -1  -2   25.59    6.45
   7  -1  -2   33.91    7.80
  -7  -1   2   19.84    5.55
  -7  -1   2   35.34    7.11
   7   1  -2   26.99    6.37
   7   1  -2   10.26    5.26
  -7   1   3  227.20   25.28
  -7   1   3  218.33   23.88
   7  -1  -3  235.59   24.32
   7  -1  -3  216.15   25.11
  -7  -1   3  220.54   24.00
   7   1  -3  229.65   23.51
   7   1  -3  228.03   24.22
  -7   1   4    1.68    3.52
  -7   1   4   -0.00    3.12
   7  -1  -4    2.23    3.09
   7  -1  -4    4.14    3.96
  -7  -1   4   -0.00    3.29
   7   1  -4    2.56    3.25
   7   1  -4    0.00    3.56
  -7   1   5   63.17   11.38
  -7   1   5   86.11   12.09
   7  -1  -5   69.99   11.04
   7  -1  -5   60.40   11.73
  -7  -1   5   80.36   11.64
   7   1  -5   65.63   10.45
   7   1  -5   74.44   11.68
  -7   1   6   -0.00    4.62
  -7   1   6    1.74    3.54
   7  -1  -6   -0.00    3.08
   7  -1  -6    4.37    4.15
  -7  -1   6   -0.00    2.92
   7   1  -6    3.06    3.38
   7   1  -6    0.00    3.33
  -7   1   7   29.87    7.50
  -7   1   7   24.32    6.73
   7  -1  -7   33.58    8.41
  -7  -1   7   33.55    7.82
   7   1  -7   28.10    7.20
   7   1  -7   34.16    7.77
  -7   1   8   12.38    5.49
   7  -1  -8   11.54    5.49
  -7  -1   8    9.48    5.02
   7   1  -8   16.08    5.87
   7   1  -8   19.79    6.36
  -7   1   9  275.25   28.38
   7  -1  -9  261.61   28.81
  -7  -1   9  248.20   27.06
   7   1  -9  238.04   27.31
   7  -1 -10   12.21    6.21
  -7  -1  10   15.76    5.82
   7   1 -10   11.97    5.75
  -7   1  11   64.01   11.81
   7  -1 -11   52.70   11.30
  -7  -1  11   59.27   10.86
   7   1 -11   49.13   10.48
  -7   1  12    0.00    3.72
   7  -1 -12    3.49    4.33
  -7  -1  12    3.65    4.34
   7   1 -12    0.16    3.37
  -7   1  13  184.92   21.65
   7  -1 -13  143.36   20.66
  -7  -1  13  140.41   20.07
   7   1 -13  177.09   21.36
   7  -1 -14    4.24    5.47
  -7  -1  14    7.23    5.63
   7   1 -14    5.53    4.91
   7  -1 -15   77.79   14.57
   7   1 -15  106.26   16.02
   7  -1 -16   42.72    9.98
   7   1 -16    1.18    5.10
  -7   1  17    7.99    6.13
   7  -1 -17   12.31    7.09
  -7  -1  17   17.77    6.47
   7   1 -17    8.85    5.36
  -7   1  18    1.52    3.91
   7  -1 -18   -0.00    4.80
  -7  -1  18    2.33    4.43
   7   1 -18    2.11    4.02
  -7   1  19   77.04   15.33
   7  -1 -19  124.55   18.37
  -7  -1  19   95.77   16.54
  -7   1  20   -0.00    5.61
   7  -1 -20    9.37    6.80
  -7  -1  20    5.39    5.04
  -7   1  21   30.04   10.07
   7  -1 -21   32.46   10.15
  -7  -1  21   37.65   10.61
  -7   1  22    1.63    5.12
   7  -1 -22    0.00    4.65
  -7  -1  22   -0.00    5.73
  -7   1  23   38.16    9.58
   7  -1 -23   25.71    9.46
  -7  -1  23    5.33    7.60
  -7   1  24    8.21    6.24
   7  -1 -24   18.55    8.23
  -7  -1  24    4.15    6.91
  -7   1  25   39.76   10.02
   7  -1 -25   35.37   11.11
  -7  -1  25   27.12   10.21
   7   1 -25   17.58    8.11
  -7   1  26    0.00    5.83
  -7  -1  26    2.07    6.66
   7   1 -26   -0.00    4.49
  -7   1  27   -0.00    4.70
  -7  -1  27   -0.00    5.22
   7   1 -27   -0.00    4.61
  -7   1  28   -0.00    6.02
  -7  -1  28    9.97    5.82
   7   1 -28    6.52    6.76
  -7   1  29   13.19   10.32
   7   1 -29   38.11   11.32
  -7   1  30   -0.00    5.73
  -7  -1  30    0.82    4.75
  -7   1  31    7.61    7.25
  -7  -1  31   14.06    9.05
  -7   1  32    2.30    6.09
  -7  -1  32    9.45    7.42
  -7   1  33    9.86    7.46
  -7  -1  33   12.20    7.70
  -7   1  34    0.26    5.39
  -7  -1  34    4.64    5.87
  -7   1  35    5.04    7.66
  -7  -1  35    0.00    6.37
  -7   1  36    0.39    5.29
  -7  -1  36    5.01    6.54
  -7   1  37    1.59    3.98
  -7  -1  37    7.25    7.63
  -7   2   1   37.41    8.83
  -7   2   1   33.18    8.09
  -7   2   1   25.56    7.24
   7  -2  -1   35.77    8.48
   7  -2  -1   31.65    7.49
   7  -2  -1   28.26    7.60
  -7  -2   1   55.97    8.41
   7   2  -1   36.75    7.12
   7   2  -1   45.76    7.90
  -7   2   2   33.26    8.47
  -7   2   2   53.62    9.42
   7  -2  -2   38.75    8.44
   7  -2  -2   31.61    7.45
   7  -2  -2   49.30    9.58
  -7  -2   2   30.61    7.12
  -7  -2   2   31.41    6.98
   7   2  -2   43.62    7.57
   7   2  -2   40.80    7.96
  -7   2   3    6.50    5.18
  -7   2   3    3.39    4.01
  -7   2   3    6.61    4.56
   7  -2  -3    7.02    4.56
   7  -2  -3    9.20    4.43
   7  -2  -3    3.65    4.25
  -7  -2   3    5.96    3.62
   7   2  -3    8.99    4.39
   7   2  -3    6.09    3.79
  -7   2   4    2.35    4.08
  -7   2   4    7.10    4.52
   7  -2  -4    6.31    4.83
  -7  -2   4    5.12    3.83
   7   2  -4    6.01    3.74
   7   2  -4    9.31    4.08
  -7   2   5  173.79   23.17
  -7   2   5  239.31   24.92
   7  -2  -5  220.87   25.88
  -7  -2   5  196.83   22.95
   7   2  -5  252.65   24.35
   7   2  -5  271.15   25.37
  -7   2   6   22.02    6.65
  -7   2   6   16.63    5.68
   7  -2  -6    8.96    5.42
  -7  -2   6   12.71    5.22
   7   2  -6   11.67    5.12
   7   2  -6   14.51    5.59
  -7   2   7  198.87   24.71
  -7   2   7  218.50   24.26
   7  -2  -7  260.86   26.74
  -7  -2   7  246.62   24.50
   7   2  -7  208.99   23.42
   7   2  -7  189.23   23.33
  -7   2   8    5.29    4.30
  -7  -2   8    5.11    4.47
   7   2  -8    0.00    3.93
   7   2  -8    1.96    4.22
  -7   2   9   40.77    9.31
  -7   2   9   58.32   10.15
   7  -2  -9   49.30   10.11
  -7  -2   9   37.33    8.55
   7   2  -9   47.25    9.32
   7   2  -9   37.50    8.85
  -7   2  10   10.93    6.10
   7  -2 -10    5.89    4.66
  -7  -2  10    7.47    4.59
   7   2 -10    7.71    5.13
  -7   2  11  122.39   17.24
   7  -2 -11  101.21   16.85
  -7  -2  11  143.17   17.82
   7   2 -11  128.82   17.45
  -7   2  12   42.68    9.47
   7  -2 -12   43.74   10.28
  -7  -2  12   41.47    9.54
   7   2 -12   26.19    8.27
   7   2 -13   45.47    9.79
   7  -2 -14    7.16    5.84
  -7  -2  14    5.33    3.92
   7   2 -14    4.61    4.73
   7  -2 -15   35.55    9.44
   7   2 -15   20.22    7.83
  -7   2  16   49.77   11.19
   7  -2 -16   58.20   12.66
  -7   2  17   52.35   11.30
   7  -2 -17   48.48   11.97
  -7   2  18    9.78    6.55
   7  -2 -18   16.86    7.59
  -7  -2  18   25.03    8.30
  -7   2  19   -0.00    6.19
   7  -2 -19    0.00    5.25
  -7  -2  19    0.00    5.50
  -7   2  20    4.53    4.61
   7  -2 -20    5.10    5.64
  -7  -2  20   -0.00    6.29
  -7   2  21   19.08    9.20
  -7  -2  21   32.31   10.50
  -7   2  22    7.46    6.22
   7  -2 -22    0.00    5.49
   7   2 -22    3.58    5.00
  -7   2  23   23.68    9.14
   7  -2 -23   27.19    9.62
  -7  -2  23   47.41   11.24
  -7   2  24    0.60    4.33
   7  -2 -24   -0.00    5.66
  -7  -2  24    2.12    5.53
   7   2 -24    3.49    4.92
  -7   2  25   11.73    7.83
  -7  -2  25    2.87    5.66
   7   2 -25    3.96    5.70
  -7   2  26   -0.00    4.90
  -7  -2  26    2.21    5.84
   7   2 -26    7.07    5.61
  -7   2  27   12.28    6.43
  -7  -2  27   10.12    6.44
   7   2 -27    7.45    6.65
  -7  -2  28    8.29    5.29
   7   2 -28    5.29    5.44
  -7   2  29    4.86    5.01
  -7  -2  29    8.78    5.87
   7   2 -29    4.94    5.53
  -7   2  30    0.63    2.84
  -7  -2  30   -0.00    6.17
   7   2 -30   -0.00    5.06
  -7   2  31   12.09    7.40
  -7  -2  31    2.24    5.41
  -7   2  32   -0.00    5.56
  -7  -2  32    3.86    5.98
  -7   2  33   13.51    7.21
  -7  -2  33    0.03    5.92
  -7   2  34   -0.00    6.29
  -7  -2  34   -0.00    5.65
  -7   2  35   -0.00    5.27
  -7  -2  35    4.10    6.73
  -7   2  36    0.00    5.31
  -7  -2  36    0.00    6.65
  -7   2  37   10.97    7.00
  -7   3   1    2.76    4.65
  -7   3   1    1.02    3.52
   7  -3  -1    0.00    3.67
   7  -3  -1   -0.00    3.69
  -7  -3   1    0.00    2.65
  -7  -3   1    1.26    2.27
   7   3  -1    1.22    2.48
   7   3  -1    1.92    3.39
  -7   3   2  123.29   17.04
  -7   3   2  100.86   16.00
  -7   3   2  125.62   16.34
   7  -3  -2  119.46   16.66
   7  -3  -2  132.17   17.45
  -7  -3   2  125.91   15.01
  -7  -3   2  140.60   14.83
   7   3  -2  112.30   14.06
   7   3  -2   98.96   14.03
  -7   3   3   58.50   10.68
  -7   3   3   44.89    9.21
   7  -3  -3   44.52    9.59
  -7  -3   3   32.21    7.05
   7   3  -3   40.32    7.61
   7   3  -3   40.72    8.01
  -7   3   4    3.46    4.71
  -7   3   4    4.99    4.81
   7  -3  -4    4.97    4.75
   7  -3  -4    1.99    3.89
  -7  -3   4    8.64    4.41
   7   3  -4    1.34    2.78
   7   3  -4    7.66    3.83
  -7   3   5   77.69   13.10
  -7   3   5   72.79   12.15
   7  -3  -5   57.69   11.56
  -7  -3   5   92.06   11.86
   7   3  -5   65.07   10.62
   7   3  -5   66.44   10.72
  -7   3   6   17.49    6.07
   7  -3  -6   13.36    6.00
  -7  -3   6   10.41    4.38
   7   3  -6   18.46    5.47
  -7   3   7    3.44    5.02
  -7   3   7   -0.00    3.61
   7  -3  -7    3.09    4.74
  -7  -3   7    5.83    3.67
   7   3  -7    2.73    3.42
   7   3  -7   -0.00    2.80
  -7   3   8    0.00    4.62
  -7   3   8    1.17    3.60
   7  -3  -8   -0.00    4.24
  -7  -3   8   -0.00    3.97
   7   3  -8   -0.00    3.86
   7   3  -8    2.88    2.92
  -7   3   9  209.35   24.75
  -7   3   9  173.70   22.44
   7  -3  -9  207.57   24.92
  -7  -3   9  199.23   22.79
   7   3  -9  223.03   23.52
   7   3  -9  187.26   22.36
  -7   3  10   81.45   13.10
  -7   3  10   66.75   11.62
   7  -3 -10   49.59   11.34
  -7  -3  10   68.82   11.83
   7   3 -10   61.69   11.20
   7   3 -10   61.71   10.99
  -7   3  11    5.06    4.81
   7  -3 -11    3.86    4.87
   7   3 -11   -0.00    3.22
  -7   3  12   -0.00    3.47
   7  -3 -12   -0.00    4.49
  -7  -3  12    0.00    3.35
   7   3 -12    2.67    3.89
   7  -3 -13   82.17   14.29
  -7  -3  13   68.18   12.45
   7  -3 -14   76.03   14.43
  -7  -3  14   93.80   14.40
  -7   3  15  135.35   20.25
   7  -3 -15  194.11   23.80
  -7   3  16   13.72    6.47
   7  -3 -16    0.00    5.01
  -7   3  17    0.15    4.14
   7  -3 -17    2.72    5.36
  -7   3  18    9.50    6.41
   7  -3 -18   16.41    7.64
  -7  -3  18   22.54    8.07
  -7   3  19  204.41   24.97
   7  -3 -19  182.69   25.47
  -7  -3  19  181.06   23.84
   7   3 -19  169.78   23.28
  -7   3  20    2.85    4.93
   7  -3 -20    0.00    6.05
  -7  -3  20   10.63    7.15
   7   3 -20    3.32    4.90
  -7   3  21    4.63    5.83
   7  -3 -21   14.26    7.58
  -7  -3  21    3.14    4.20
   7   3 -21    1.49    4.48
  -7   3  22    0.96    4.63
   7  -3 -22    0.00    4.72
  -7  -3  22   -0.00    4.54
   7   3 -22    0.42    4.81
  -7   3  23    5.02    5.21
   7  -3 -23   16.76    7.70
  -7  -3  23   10.89    6.75
   7   3 -23   -0.00    3.98
  -7   3  24    1.94    5.87
  -7  -3  24    0.00    5.44
   7   3 -24    0.17    4.46
  -7   3  25    2.00    5.27
  -7  -3  25    9.40    7.09
   7   3 -25    5.29    5.87
  -7   3  26   -0.00    5.02
  -7  -3  26   -0.00    5.04
   7   3 -26   -0.00    4.64
  -7   3  27   -0.00    5.51
  -7  -3  27    7.48    6.25
   7   3 -27   -0.00    4.89
  -7   3  28    4.82    6.21
  -7  -3  28    0.00    5.78
   7   3 -28   -0.00    4.02
  -7   3  29    5.66    6.36
  -7  -3  29    3.30    7.05
   7   3 -29    0.93    5.51
  -7   3  30   -0.00    5.82
  -7  -3  30   -0.00    4.94
   7   3 -30    1.89    5.16
  -7   3  31   13.02    8.19
  -7  -3  31    8.89    7.75
   7   3 -31    4.51    6.06
  -7   3  32    6.56    6.42
  -7  -3  32    3.61    6.49
  -7   3  33    0.82    5.30
  -7  -3  33    6.45    7.83
  -7   3  34    2.02    6.29
  -7  -3  34    0.00    6.88
  -7   3  35    2.45    5.54
  -7  -3  35   11.03    7.96
  -7   3  36   -0.00    4.52
  -7  -3  36    0.00    7.46
  -7   3  37   -0.00    6.01
  -7   4   1   76.43   12.88
  -7   4   1   52.90   10.84
   7  -4  -1   68.02   11.99
   7  -4  -1   62.44   12.15
  -7  -4   1   46.51    8.43
  -7  -4   1   57.55    8.16
   7   4  -1   63.07    8.97
  -7   4   2   73.78   13.55
  -7   4   2   75.89   13.35
  -7   4   2   92.42   13.54
   7  -4  -2   79.50   13.57
   7  -4  -2   60.73   12.07
  -7  -4   2   85.75   11.30
  -7  -4   2   82.44   10.24
   7   4  -2   81.71   11.03
   7   4  -2   70.59   10.39
  -7   4   3   11.14    5.42
  -7   4   3   11.56    5.77
  -7   4   3   14.11    5.89
   7  -4  -3   15.79    6.54
   7  -4  -3    9.58    5.69
  -7  -4   3   11.62    4.21
   7   4  -3   12.31    4.19
   7   4  -3    8.93    4.52
  -7   4   4   28.07    7.76
  -7   4   4   15.57    6.36
   7  -4  -4   23.76    7.90
   7  -4  -4   22.34    7.67
  -7  -4   4   29.40    6.53
   7   4  -4   23.18    6.01
   7   4  -4   32.51    6.49
  -7   4   5   54.62   11.76
  -7   4   5   80.38   12.84
   7  -4  -5   55.96   11.32
   7  -4  -5   80.44   12.90
  -7  -4   5   49.73    9.23
   7   4  -5   56.35    9.69
   7   4  -5   74.75   10.74
  -7   4   6   65.23   12.05
  -7   4   6   59.67   11.14
   7  -4  -6   51.31   10.49
  -7  -4   6   33.67    8.11
   7   4  -6   57.00    9.70
   7   4  -6   49.43    8.83
  -7   4   7   35.54    8.83
  -7   4   7   23.56    8.20
   7  -4  -7   38.84    9.36
  -7  -4   7   36.51    8.00
   7   4  -7   53.99    9.23
   7   4  -7   39.18    8.09
  -7   4   8   40.80    9.18
  -7   4   8   47.52   10.05
   7  -4  -8   43.55   10.13
  -7  -4   8   35.79    8.42
   7   4  -8   50.88    9.21
   7   4  -8   29.56    7.40
  -7   4   9   12.33    6.13
   7  -4  -9   16.21    7.13
   7   4  -9   19.70    6.09
  -7   4  10   -0.00    3.96
   7  -4 -10    1.00    4.71
  -7  -4  10    1.71    3.49
   7   4 -10   -0.00    2.78
  -7   4  11   85.24   14.25
   7  -4 -11   77.34   14.55
  -7  -4  11   97.13   14.27
  -7   4  12  105.54   16.00
   7  -4 -12   91.91   16.31
  -7  -4  12  109.52   15.70
  -7   4  13   90.44   14.53
   7  -4 -13   80.72   15.56
  -7  -4  13   95.41   14.82
  -7   4  14    7.37    5.83
  -7   4  14   17.73    6.88
   7  -4 -14   17.33    7.28
  -7  -4  14   30.77    8.87
  -7   4  15   26.28    8.05
   7  -4 -15   26.29    8.35
   7   4 -15   25.98    8.00
  -7   4  16   29.71    8.75
   7  -4 -16   16.00    7.67
   7   4 -16   23.55    7.96
  -7   4  17   75.41   15.32
   7  -4 -17  120.81   18.41
   7   4 -17  116.82   16.84
  -7   4  18   12.47    6.37
   7  -4 -18   11.16    7.54
  -7  -4  18   10.13    7.70
   7   4 -18   12.10    6.71
  -7   4  19    4.45    5.98
   7  -4 -19   17.01    8.26
  -7  -4  19   17.58    7.08
   7   4 -19    0.00    5.24
  -7   4  20   10.52    7.05
   7  -4 -20   42.03   11.77
  -7  -4  20   26.44    8.81
   7   4 -20   12.08    6.16
  -7   4  21   25.31    8.78
   7  -4 -21   29.32   10.15
  -7  -4  21   14.82    7.87
   7   4 -21   31.00    9.24
  -7   4  22   18.68    8.54
  -7  -4  22   25.51    9.17
   7   4 -22   22.59    7.98
  -7   4  23    4.70    6.22
  -7  -4  23    8.20    6.04
   7   4 -23    9.28    5.77
  -7   4  24   -0.00    4.16
  -7  -4  24    3.61    5.78
   7   4 -24    5.70    5.13
  -7   4  25   -0.00    5.50
  -7  -4  25    0.20    5.69
   7   4 -25   -0.00    5.81
  -7   4  26    8.14    7.38
  -7  -4  26   12.23    7.74
   7   4 -26    1.04    4.15
  -7   4  27    0.62    5.31
  -7  -4  27    6.69    6.75
   7   4 -27   16.93    8.21
  -7   4  28   -0.00    5.31
  -7  -4  28    7.64    7.22
   7   4 -28    2.43    4.62
  -7   4  29    5.65    5.27
  -7  -4  29   -0.00    6.52
   7   4 -29   -0.00    4.41
  -7   4  30   -0.00    7.08
  -7  -4  30   -0.00    6.67
   7   4 -30   -0.00    4.39
  -7   4  31   10.88    7.52
  -7  -4  31    0.61    6.47
   7   4 -31    2.87    5.60
  -7   4  32    0.00    4.14
  -7  -4  32   16.54    8.37
   7   4 -32    1.69    5.25
  -7   4  33    3.85    5.32
  -7  -4  33    8.74    8.55
  -7   4  34   -0.00    4.32
  -7  -4  34   -0.00    6.18
  -7   4  35   -0.00    6.37
  -7  -4  35    2.24    7.19
  -7   4  36    1.22    5.27
  -7  -4  36   -0.00    6.82
  -7   5   1    2.62    3.89
  -7   5   1    8.97    5.20
   7  -5  -1    4.23    4.23
   7  -5  -1   -0.00    3.69
  -7  -5   1   -0.00    2.33
  -7  -5   1    0.00    1.67
   7   5  -1    6.47    3.62
   7   5  -1    1.54    2.58
  -7   5   2    3.51    3.44
  -7   5   2    0.38    3.02
   7  -5  -2   -0.00    3.46
   7  -5  -2    3.57    5.45
  -7  -5   2    0.50    2.20
  -7  -5   2    0.00    2.26
   7   5  -2    0.00    3.04
   7   5  -2   -0.00    2.71
  -7   5   3   36.23    8.99
  -7   5   3   35.38    8.99
  -7   5   3   32.42    8.46
   7  -5  -3   22.27    8.44
   7  -5  -3   27.72    8.70
  -7  -5   3   42.87    7.29
   7   5  -3   21.53    5.90
   7   5  -3   29.08    6.34
  -7   5   4   71.80   13.70
  -7   5   4   78.25   14.30
  -7   5   4   91.36   14.18
   7  -5  -4   82.47   14.39
   7  -5  -4   93.12   14.95
  -7  -5   4  102.22   12.43
   7   5  -4   83.34   11.97
   7   5  -4   96.02   12.34
  -7   5   5   36.13    8.97
   7  -5  -5   42.35   10.11
  -7  -5   5   41.67    7.83
   7   5  -5   31.82    7.26
   7   5  -5   44.36    7.46
  -7   5   6    3.46    4.69
   7  -5  -6    0.00    4.15
  -7  -5   6    0.00    3.52
   7   5  -6    3.83    3.51
  -7   5   7    2.31    3.98
  -7  -5   7   14.09    5.51
   7   5  -7   17.17    5.58
  -7   5   8   65.38   12.01
   7  -5  -8   37.70   10.17
  -7  -5   8   70.27   10.64
   7   5  -8   70.68   10.98
  -7   5   9  117.02   16.63
   7  -5  -9   87.79   15.87
  -7  -5   9  109.54   14.99
   7   5  -9  120.51   15.58
  -7   5  10   23.45    7.68
   7  -5 -10    5.97    6.34
  -7  -5  10   27.81    7.24
   7   5 -10   29.45    7.53
   7  -5 -11   75.70   14.13
  -7  -5  11   65.55   12.13
  -7   5  12    3.34    5.96
  -7   5  12    3.09    4.26
   7  -5 -12    3.02    5.86
   7   5 -12    0.00    3.78
  -7   5  13   18.08    8.63
  -7   5  13   38.35    9.66
   7  -5 -13   42.03   10.98
  -7  -5  13   32.64    8.99
   7   5 -13   31.74    7.82
  -7   5  14   46.08   10.40
  -7   5  14   38.04    9.79
   7  -5 -14   26.80    9.82
  -7  -5  14   43.78   10.19
   7   5 -14   44.48    9.69
  -7   5  15  161.36   20.46
  -7   5  15  105.04   17.84
   7  -5 -15  109.85   18.77
   7   5 -15  126.85   18.06
  -7   5  16    0.20    3.68
  -7   5  16   -0.00    4.28
   7  -5 -16    0.86    6.03
   7   5 -16   -0.00    3.19
  -7   5  17    0.00    4.88
   7  -5 -17    0.00    5.30
  -7  -5  17    3.75    5.05
   7   5 -17   -0.00    4.02
  -7   5  18   17.63    6.62
   7  -5 -18    8.77    6.54
  -7  -5  18    5.60    5.60
   7   5 -18    3.57    5.38
  -7   5  19   31.15    9.02
   7  -5 -19   39.85   10.68
  -7  -5  19   20.98    8.29
   7   5 -19   30.22    9.29
  -7   5  20   27.39    8.96
  -7  -5  20   15.77    7.62
   7   5 -20    9.50    6.45
  -7   5  21    5.55    6.74
  -7  -5  21    0.00    4.82
   7   5 -21    2.51    5.70
  -7   5  22    2.54    4.68
  -7  -5  22    5.01    5.70
   7   5 -22    0.65    4.60
  -7   5  23    5.55    5.34
  -7  -5  23    4.91    6.63
   7   5 -23    4.76    4.73
  -7   5  24   -0.00    5.18
  -7  -5  24   11.34    6.56
   7   5 -24    4.26    6.22
  -7   5  25    1.67    5.65
   7   5 -25    5.72    6.36
  -7   5  26    3.65    5.28
  -7  -5  26   15.88    7.24
   7   5 -26    0.00    4.73
  -7   5  27    1.13    4.79
  -7  -5  27   -0.00    5.73
   7   5 -27    9.89    6.43
  -7   5  28   -0.00    5.68
  -7  -5  28    9.07    7.13
   7   5 -28   -0.00    5.02
  -7  -5  29   -0.00    6.87
   7   5 -29    6.57    6.75
  -7   5  30    0.27    5.78
  -7  -5  30   -0.00    5.73
   7   5 -30    9.38    7.71
  -7   5  31    1.58    6.43
  -7  -5  31    4.31    6.76
  -7   5  32    0.00    4.46
  -7  -5  32   -0.00    5.57
   7   5 -32    4.39    5.47
  -7   5  33    0.36    5.25
  -7  -5  33   -0.00    4.66
  -7   5  34    8.58    6.96
  -7   5  35   -0.00    5.93
  -7   5  36   -0.00    5.27
  -7   6   1   38.69   10.22
  -7   6   1   58.19   11.42
  -7  -6   1   50.16    7.78
  -7  -6   1   49.06    5.59
   7   6  -1   60.82    8.49
  -7   6   2   54.87   11.77
  -7   6   2   66.14   12.05
   7  -6  -2   68.47   12.80
  -7  -6   2   45.66    7.77
  -7  -6   2   48.29    6.47
   7   6  -2   57.96    8.58
  -7   6   3   38.63    9.95
  -7   6   3   40.00    9.63
   7  -6  -3   37.07   10.36
  -7  -6   3   33.43    6.52
  -7  -6   3   27.49    5.02
   7   6  -3   42.28    7.43
  -7   6   4   17.08    6.84
  -7   6   4    7.37    5.34
   7  -6  -4    7.14    6.35
  -7  -6   4   14.13    4.67
   7   6  -4    8.49    4.26
  -7   6   5    0.00    3.69
  -7  -6   5    2.38    3.71
   7   6  -5    1.95    3.63
  -7   6   6   76.29   13.34
   7  -6  -6   54.66   12.35
   7   6  -6   89.94   12.27
  -7   6   7  120.57   18.04
   7  -6  -7  124.11   18.47
  -7  -6   7  129.23   16.01
   7   6  -7  125.99   16.27
  -7   6   8   54.61   11.30
   7  -6  -8   54.54   11.77
  -7  -6   8   38.24    8.50
   7   6  -8   50.02    9.40
  -7   6   9    0.00    5.25
  -7   6   9    3.40    5.06
   7  -6  -9    2.79    4.99
  -7  -6   9    4.62    4.22
   7   6  -9    1.79    4.28
   7   6  -9    2.36    4.15
  -7   6  10   47.27   11.82
  -7   6  10   77.21   13.47
   7  -6 -10   63.65   13.01
   7   6 -10   72.84   11.57
   7   6 -10   63.39   10.96
  -7   6  11   84.08   14.96
  -7   6  11   89.21   15.20
   7  -6 -11   95.26   16.08
  -7  -6  11  103.58   14.85
   7   6 -11   84.07   13.51
  -7   6  12    8.15    5.93
  -7   6  12    7.58    6.40
   7  -6 -12   30.53    9.11
  -7  -6  12   16.17    6.25
   7   6 -12    8.27    5.14
  -7   6  13    8.04    5.73
  -7   6  13   10.43    6.28
   7  -6 -13    4.00    5.51
  -7  -6  13    8.89    6.92
   7   6 -13    7.17    4.90
  -7   6  14    1.63    4.58
  -7   6  14    6.08    6.39
   7  -6 -14   13.29    7.60
  -7  -6  14    8.30    6.21
   7   6 -14   16.79    6.06
  -7   6  15    0.00    5.23
  -7   6  15    2.92    4.60
   7  -6 -15    8.73    6.62
   7   6 -15    0.78    3.80
  -7   6  16   31.91    9.52
  -7   6  16   41.66   10.50
   7  -6 -16   35.61   10.72
   7   6 -16   27.13    8.61
  -7   6  17   32.36    9.81
  -7  -6  17   31.58    9.96
   7   6 -17   42.19    9.44
  -7   6  18   49.78   11.24
  -7  -6  18   48.00   11.26
   7   6 -18   27.13    8.78
  -7   6  19    8.38    6.25
  -7  -6  19    3.47    5.78
   7   6 -19    0.00    3.78
  -7   6  20    1.83    4.84
  -7  -6  20   11.43    6.75
   7   6 -20   -0.00    4.58
  -7   6  21    1.75    4.96
  -7  -6  21   -0.00    5.64
   7   6 -21    1.79    4.71
  -7   6  22   21.26    8.16
  -7  -6  22    4.24    5.73
   7   6 -22   16.72    7.99
  -7   6  23   11.60    7.24
  -7  -6  23    6.33    6.85
   7   6 -23    8.04    6.98
  -7   6  24    6.11    5.27
  -7  -6  24    4.14    6.26
   7   6 -24   11.89    6.30
  -7   6  25    2.67    4.38
  -7  -6  25    2.07    6.48
   7   6 -25    6.03    5.63
  -7   6  26   11.23    6.61
  -7  -6  26   16.41    7.98
   7   6 -26    2.73    6.40
  -7   6  27    7.88    5.88
  -7  -6  27    0.00    4.40
   7   6 -27    4.75    6.56
  -7   6  28   -0.00    5.79
  -7  -6  28    1.83    5.63
   7   6 -28    9.22    7.03
  -7   6  29    4.25    5.87
  -7  -6  29    4.89    7.24
   7   6 -29    0.00    5.58
  -7   6  30    3.78    5.60
  -7  -6  30   -0.00    5.72
   7   6 -30    4.86    5.11
  -7   6  31    2.23    5.36
  -7  -6  31    1.34    6.79
  -7   6  32    0.58    5.37
  -7  -6  32    8.18    7.70
   7   6 -32   -0.00    6.16
  -7   6  33    5.17    5.78
  -7  -6  33    1.51    6.21
   7   6 -33    3.54    4.91
  -7   6  34   -0.00    5.42
  -7  -6  34    3.28    5.47
  -7   6  35    2.31    4.84
  -7  -6  35    3.21    5.97
  -7   6  36    6.16    6.43
  -7   7   1    2.85    5.31
  -7   7   1    1.88    4.61
   7  -7  -1    4.71    5.80
   7   7  -1    1.71    2.73
  -7   7   2   16.09    7.19
  -7   7   2   18.24    7.44
   7  -7  -2   36.44    9.77
  -7  -7   2   19.92    4.83
  -7  -7   2   17.58    2.41
   7   7  -2   22.81    5.34
  -7   7   3    4.89    4.78
  -7   7   3   11.35    6.60
   7  -7  -3    4.15    5.44
   7  -7  -3   20.59    8.64
  -7  -7   3    4.79    3.49
  -7  -7   3   10.34    2.65
   7   7  -3    2.40    3.47
  -7   7   4  185.79   25.26
  -7   7   4  238.98   26.89
   7  -7  -4  167.07   24.05
   7  -7  -4  225.38   26.90
  -7  -7   4  199.55   21.38
   7   7  -4  216.27   21.79
  -7   7   5   60.52   12.95
  -7   7   5   52.78   12.41
  -7   7   5   57.20   12.38
   7  -7  -5   30.02   10.50
   7  -7  -5   86.10   15.35
  -7  -7   5   84.76   10.79
   7   7  -5   81.52   10.91
   7   7  -5   67.78   10.13
  -7   7   6    1.60    5.29
  -7   7   6    7.75    5.95
   7  -7  -6    6.59    5.56
   7  -7  -6   10.12    6.66
  -7  -7   6    4.51    3.60
   7   7  -6    7.61    4.15
   7   7  -6    3.88    3.75
  -7   7   7   55.63   11.97
  -7   7   7   65.36   12.26
   7  -7  -7   40.64   10.62
  -7  -7   7   60.26   10.07
   7   7  -7   41.61    8.56
   7   7  -7   50.37    9.09
  -7   7   8   10.31    6.51
  -7   7   8   21.29    8.26
   7  -7  -8    5.59    5.70
   7  -7  -8   13.95    7.08
  -7  -7   8   15.80    5.86
   7   7  -8   16.15    5.34
  -7   7   9   33.57    9.90
  -7   7   9   31.78    9.61
   7  -7  -9   13.14    7.17
   7  -7  -9   30.87    9.56
  -7  -7   9   24.88    7.20
   7   7  -9   28.57    7.09
   7   7  -9   18.46    6.18
  -7   7  10   90.67   15.43
  -7   7  10   78.37   13.78
   7  -7 -10   43.70   11.59
   7  -7 -10   51.57   12.36
  -7  -7  10   69.14   12.06
   7   7 -10   67.48   11.41
   7   7 -10   99.30   12.94
  -7   7  11   16.87    8.02
  -7   7  11   26.19    9.17
   7  -7 -11   21.40    7.99
  -7  -7  11   26.50    7.71
   7   7 -11   20.89    6.75
  -7   7  12   -0.00    5.35
  -7   7  12   11.62    6.80
   7  -7 -12    5.01    5.62
  -7  -7  12    4.20    4.95
   7   7 -12    0.00    3.67
  -7   7  13    8.91    6.73
   7  -7 -13    6.64    7.06
  -7  -7  13   23.73    8.04
   7   7 -13   12.13    5.74
  -7   7  14   96.88   16.31
  -7  -7  14  112.08   17.14
  -7   7  15    4.16    4.87
  -7   7  16    0.00    5.72
  -7   7  17    2.40    5.65
  -7  -7  17    0.00    5.51
  -7   7  18   -0.00    4.34
  -7  -7  18    7.95    6.07
   7   7 -18    0.12    3.39
  -7   7  19    9.08    6.16
  -7  -7  19    3.80    6.55
   7   7 -19    5.27    5.43
  -7   7  20   21.76    8.00
  -7  -7  20   24.52    9.28
   7   7 -20   14.00    6.67
  -7   7  21    0.00    4.04
  -7  -7  21   -0.00    5.43
   7   7 -21    0.00    4.20
  -7   7  22   -0.00    4.96
  -7  -7  22   -0.00    5.57
   7   7 -22   13.13    6.47
  -7   7  23    6.45    5.61
  -7  -7  23    0.00    5.79
   7   7 -23    3.87    4.54
  -7   7  24   19.94    8.05
  -7  -7  24   20.92    8.99
   7   7 -24   23.50    8.70
  -7   7  25    7.27    5.73
  -7  -7  25    5.25    5.21
   7   7 -25   -0.00    3.23
  -7   7  26    9.62    6.97
  -7  -7  26    6.81    6.77
   7   7 -26    3.20    5.98
  -7   7  27    1.09    5.13
  -7  -7  27    0.59    4.98
   7   7 -27   -0.00    3.62
  -7   7  28    6.77    6.55
  -7  -7  28    6.19    6.15
   7   7 -28   -0.00    6.25
  -7   7  29    9.38    5.89
  -7  -7  29    5.29    6.11
   7   7 -29   -0.00    5.61
  -7   7  30    6.62    6.24
  -7  -7  30    4.92    7.34
   7   7 -30    3.72    5.09
  -7   7  31    5.19    5.90
  -7  -7  31    6.54    6.45
   7   7 -31   -0.00    5.08
  -7   7  32   -0.00    4.63
  -7  -7  32   -0.00    6.61
   7   7 -32   -0.00    5.97
  -7   7  33    0.00    4.27
  -7  -7  33   -0.00    6.89
   7   7 -33    5.74    6.63
  -7   7  34    4.84    6.61
  -7  -7  34    2.95    8.12
   7   7 -34   -0.00    5.16
  -7   7  35    0.40    5.05
  -7   8   1   38.20   10.27
  -7   8   1   27.18    8.84
   7  -8  -1   28.67    9.19
   7   8  -1   24.83    5.34
  -7   8   2   44.45   11.59
  -7   8   2   78.22   13.91
   7  -8  -2   29.90   10.43
  -7  -8   2   71.47    9.15
   7   8  -2   65.11    9.01
  -7   8   3    8.83    6.27
  -7   8   3    5.02    5.00
   7  -8  -3    8.98    6.33
  -7  -8   3    8.02    4.12
   7   8  -3    6.21    3.38
  -7   8   4   24.64    8.81
  -7   8   4   12.15    6.81
   7  -8  -4    4.94    5.12
  -7  -8   4   17.07    4.93
  -7   8   5   10.49    6.75
   7  -8  -5    0.27    4.21
   7  -8  -5    4.63    5.83
  -7  -8   5    5.02    3.55
   7   8  -5    7.15    3.53
  -7   8   6    2.47    5.96
  -7   8   6   17.13    7.54
   7  -8  -6   13.73    6.84
   7  -8  -6   13.52    6.97
  -7  -8   6   28.32    6.81
   7   8  -6   18.13    5.74
  -7   8   7   -0.00    4.57
  -7   8   7   -0.00    5.19
   7  -8  -7    1.99    5.33
   7  -8  -7    0.00    5.00
  -7  -8   7    0.75    3.27
   7   8  -7    4.85    3.63
   7   8  -7    2.21    3.27
  -7   8   8   39.86    9.99
  -7   8   8   32.21    9.75
   7  -8  -8   21.95    8.47
   7  -8  -8   32.75   10.35
  -7  -8   8   35.97    8.21
   7   8  -8   46.02    8.72
   7   8  -8   24.18    6.76
  -7   8   9   -0.00    5.88
   7  -8  -9    3.90    5.99
   7  -8  -9    5.12    6.97
  -7  -8   9    7.97    5.16
   7   8  -9    0.00    3.60
   7   8  -9    0.62    2.97
  -7   8  10   12.09    6.57
   7  -8 -10    1.35    5.33
  -7  -8  10    5.78    5.25
   7   8 -10    4.68    4.60
  -7   8  11    4.08    5.87
   7  -8 -11    0.00    5.98
  -7  -8  11    0.00    4.29
   7   8 -11    2.40    3.68
  -7   8  12   93.81   15.92
   7  -8 -12   46.42   11.98
   7   8 -12   98.33   13.55
  -7   8  13   -0.00    5.32
  -7  -8  13   -0.00    4.24
   7   8 -13    0.00    4.12
  -7   8  14   10.85    7.50
   7   8 -14    5.30    4.79
  -7   8  15    0.23    3.94
   7   8 -15    1.16    3.36
  -7   8  16   37.88   10.03
  -7  -8  16   28.15    9.50
   7   8 -16   55.54   10.91
  -7   8  17   -0.00    4.83
  -7  -8  17    0.00    3.34
   7   8 -17    0.00    3.76
  -7   8  18    9.62    6.54
  -7  -8  18   -0.00    4.33
   7   8 -18    2.79    4.57
  -7  -8  19   -0.00    5.09
   7   8 -19    1.15    4.05
  -7   8  20    7.67    6.64
  -7  -8  20   15.54    7.18
   7   8 -20   10.02    5.85
  -7  -8  21   -0.00    5.23
   7   8 -21    0.00    4.02
  -7   8  22   12.08    7.17
  -7  -8  22    8.47    7.00
   7   8 -22    5.91    5.36
  -7   8  23   20.07    8.67
  -7  -8  23    5.15    6.33
   7   8 -23    1.20    4.57
  -7   8  24    1.25    5.14
  -7  -8  24    0.00    5.66
   7   8 -24    6.87    5.53
  -7   8  25    5.34    5.28
  -7  -8  25    2.30    5.84
   7   8 -25   -0.00    4.16
  -7   8  26    4.92    6.38
  -7  -8  26   13.32    8.01
   7   8 -26    0.96    4.35
  -7   8  27   -0.00    4.54
  -7  -8  27   -0.00    6.48
  -7   8  28   10.26    6.30
  -7  -8  28    9.76    6.72
   7   8 -28    0.20    5.76
  -7   8  29   -0.00    4.55
  -7  -8  29    2.57    7.09
   7   8 -29   -0.00    4.70
  -7   8  30    5.37    5.88
  -7  -8  30    0.87    5.29
   7   8 -30   -0.00    5.20
  -7  -8  31    9.53    7.05
   7   8 -31   -0.00    4.26
  -7   8  32    2.60    4.59
  -7  -8  32   -0.00    5.96
   7   8 -32   -0.00    5.36
  -7   8  33    5.65    5.44
  -7  -8  33   -0.00    5.18
   7   8 -33    1.81    5.14
  -7   8  34    1.13    5.10
  -7  -8  34    0.00    5.62
   7   8 -34    0.74    5.19
  -7   8  35   -0.00    5.17
   7   8 -35    2.56    6.59
  -7   9   1   -0.00    4.98
   7  -9  -1   -0.00    4.78
   7   9  -1   -0.00    2.21
   7  -9  -2   13.13    7.65
   7   9  -2   34.63    6.09
   7  -9  -3    2.10    5.94
   7   9  -3   -0.00    2.37
   7  -9  -4   36.28   10.32
   7   9  -4   23.17    5.89
  -7   9   5    7.09    6.14
   7  -9  -5    1.20    3.99
   7   9  -5    0.00    3.19
  -7   9   6   22.46    7.73
   7  -9  -6    7.69    5.99
   7   9  -6   17.66    5.57
  -7   9   7    9.55    6.84
   7  -9  -7    5.92    5.70
  -7  -9   7    4.39    4.27
   7   9  -7    8.39    4.62
  -7   9   8   20.53    8.09
  -7   9   8    8.95    6.68
   7  -9  -8    5.25    5.99
  -7  -9   8   26.14    7.13
   7   9  -8   20.30    6.04
  -7   9   9    0.00    5.88
   7  -9  -9    0.51    5.12
  -7  -9   9    1.40    4.00
   7   9  -9   -0.00    3.03
  -7   9  10   75.68   14.34
   7  -9 -10   56.43   12.47
   7   9 -10   33.57    8.65
  -7   9  11    0.00    4.30
   7  -9 -11    5.23    5.85
  -7  -9  11    0.35    3.93
   7   9 -11   -0.00    4.13
  -7   9  12    0.41    5.46
   7  -9 -12    3.84    6.15
  -7  -9  12    4.16    4.94
   7   9 -12    0.91    4.04
  -7   9  13    2.21    5.22
   7  -9 -13    1.10    4.95
  -7  -9  13    9.39    6.41
   7   9 -13    2.06    4.17
  -7   9  14   32.91   10.33
   7  -9 -14   39.60   10.54
   7   9 -14   33.00    8.21
  -7   9  15    5.61    6.32
   7   9 -15    2.79    4.28
  -7   9  16   14.77    7.48
  -7  -9  16    3.27    4.67
   7   9 -16   10.29    5.78
  -7   9  17    0.00    5.38
  -7  -9  17   -0.00    4.72
   7   9 -17   -0.00    3.96
  -7   9  18   14.90    7.04
  -7  -9  18    8.03    6.02
   7   9 -18    7.48    5.59
  -7   9  19    1.60    4.15
  -7  -9  19    0.68    4.30
   7   9 -19    0.00    5.07
  -7   9  20    9.33    6.49
  -7  -9  20    5.52    6.21
   7   9 -20    9.29    6.06
  -7   9  21    0.00    5.44
  -7  -9  21   -0.00    5.86
   7   9 -21    9.83    6.05
  -7   9  22   -0.00    6.00
  -7  -9  22    3.86    5.81
   7   9 -22   -0.00    3.61
  -7   9  23   -0.00    5.60
  -7  -9  23    1.82    4.37
   7   9 -23   -0.00    4.33
  -7   9  24   10.83    7.37
  -7  -9  24    7.42    7.61
   7   9 -24    4.23    4.99
  -7   9  25   -0.00    5.00
  -7  -9  25    4.74    6.66
   7   9 -25    0.00    3.76
  -7   9  26    0.00    4.28
  -7  -9  26    0.80    5.23
   7   9 -26    0.00    4.11
  -7   9  27   -0.00    4.99
  -7  -9  27    0.79    4.90
   7   9 -27   -0.00    4.99
  -7   9  28   -0.00    4.85
  -7  -9  28   -0.00    6.07
   7   9 -28   11.13    6.19
  -7   9  29    6.46    6.29
  -7  -9  29   -0.00    5.53
   7   9 -29    4.68    5.24
  -7   9  30    5.09    5.36
  -7  -9  30    4.93    5.88
   7   9 -30    0.44    4.92
  -7   9  31    0.00    4.85
  -7  -9  31    0.78    6.33
  -7   9  32   -0.00    5.38
  -7  -9  32    5.01    7.33
   7   9 -32    1.93    6.02
  -7   9  33    1.84    5.09
  -7  -9  33   -0.00    6.46
   7   9 -33   -0.00    5.04
  -7   9  34   -0.00    5.12
   7   9 -34   -0.00    6.32
   7   9 -35    5.48    7.31
  -7  10   1    9.18    6.46
   7 -10  -1    3.82    5.03
   7  10  -1    8.90    3.28
  -7  10   2   26.02    8.72
   7 -10  -2   27.43    8.82
   7  10  -2   15.73    4.65
  -7  10   3   -0.00    3.89
   7 -10  -3    0.64    5.00
   7  10  -3    0.75    2.39
  -7  10   4    5.29    5.45
   7 -10  -4    1.22    5.50
   7  10  -4    0.15    2.45
  -7  10   5   -0.00    4.76
   7 -10  -5   -0.00    4.65
   7  10  -5    0.61    2.44
  -7  10   6   88.14   15.49
   7 -10  -6   81.16   14.61
   7  10  -6   45.80    9.02
  -7  10   7    5.67    6.41
   7 -10  -7   -0.00    5.67
   7  10  -7    1.55    3.15
  -7  10   8    2.25    5.24
   7 -10  -8   -0.00    4.66
   7  10  -8    3.24    3.56
  -7  10   9   -0.00    4.62
  -7  10   9    1.85    4.60
   7 -10  -9    0.26    4.96
   7  10  -9   -0.00    3.18
  -7  10  10    1.58    5.43
   7 -10 -10    0.01    6.17
   7  10 -10   -0.00    3.67
  -7  10  11   -0.00    5.07
  -7  10  12    9.18    7.94
   7 -10 -12   28.30    9.58
  -7 -10  12   36.86    9.30
   7  10 -12   25.37    7.15
  -7  10  13    2.79    6.07
   7 -10 -13    0.00    5.64
   7  10 -13   -0.00    3.25
  -7  10  14   -0.00    5.16
   7 -10 -14    5.17    5.31
   7  10 -14    9.76    4.74
  -7  10  15   -0.00    4.44
   7 -10 -15   -0.00    4.48
  -7 -10  15    3.21    4.69
   7  10 -15   -0.00    4.27
  -7  10  16   28.47    9.88
   7 -10 -16   15.12    7.57
  -7 -10  16    6.87    6.08
  -7  10  17   -0.00    5.27
  -7 -10  17    0.25    4.55
   7  10 -17    1.75    4.57
  -7  10  18   10.14    6.83
  -7 -10  18   13.33    7.57
   7  10 -18    9.05    6.41
  -7  10  19    7.24    6.66
  -7 -10  19   11.78    7.11
   7  10 -19    4.05    5.43
  -7 -10  20   -0.00    5.17
   7  10 -20   -0.00    4.88
  -7  10  21    4.21    5.31
  -7 -10  21    0.00    5.30
   7  10 -21    4.03    5.21
  -7  10  22   16.34    7.85
  -7 -10  22   14.36    8.26
   7  10 -22    5.80    6.71
  -7  10  23    3.08    5.65
  -7 -10  23    5.15    6.86
   7  10 -23    1.86    4.68
  -7  10  24    0.00    5.33
  -7 -10  24    4.24    6.93
   7  10 -24    0.93    5.19
  -7  10  25   -0.00    4.38
  -7 -10  25    4.38    5.60
   7  10 -25    0.00    4.27
  -7  10  26   15.42    7.63
  -7 -10  26    1.30    5.37
   7  10 -26   -0.00    5.07
  -7  10  27    0.82    5.85
  -7 -10  27   -0.00    5.27
   7  10 -27    1.76    5.26
  -7  10  28    5.98    7.35
  -7 -10  28    4.52    5.80
   7  10 -28    6.33    6.16
  -7  10  29   -0.00    4.82
  -7 -10  29   -0.00    4.71
   7  10 -29   -0.00    4.41
  -7  10  30    3.15    5.78
  -7 -10  30   -0.00    6.67
   7  10 -30   -0.00    4.61
  -7  10  31    0.13    5.48
  -7 -10  31    0.00    5.89
   7  10 -31    7.53    6.73
  -7  10  32    0.10    4.78
  -7 -10  32   -0.00    6.26
   7  10 -32   -0.00    4.29
  -7  10  33    0.00    5.55
   7  10 -33   -0.00    5.67
  -7  11   1    0.00    5.13
   7 -11  -1   -0.00    5.01
   7  11  -1   -0.00    2.49
  -7  11   2    1.87    5.46
   7 -11  -2    9.65    6.51
   7  11  -2    1.81    2.75
  -7  11   3   -0.00    4.04
   7 -11  -3    6.17    4.85
   7  11  -3    3.14    3.22
  -7  11   4   20.45    8.50
   7 -11  -4   11.31    7.28
   7  11  -4   17.37    5.24
  -7  11   5    7.13    6.73
   7 -11  -5   20.32    9.00
   7  11  -5   14.19    5.08
  -7  11   6    3.33    4.70
   7 -11  -6   -0.00    5.20
   7  11  -6   -0.00    2.95
  -7  11   7    8.69    6.28
   7 -11  -7    2.46    5.00
   7  11  -7    5.49    3.71
  -7  11   8    8.36    6.45
   7  11  -8   10.61    4.86
  -7  11   9    4.51    6.51
   7 -11  -9    1.16    4.86
   7  11  -9    1.50    3.18
  -7  11  10   56.18   12.11
   7 -11 -10   29.52    9.39
   7  11 -10   11.71    5.50
  -7  11  11    4.79    5.67
  -7  11  11    6.11    5.58
   7 -11 -11   -0.00    5.23
   7  11 -11   -0.00    3.42
  -7  11  12   -0.00    4.70
   7 -11 -12    3.88    4.99
   7  11 -12    1.01    3.33
  -7  11  13    7.30    6.38
   7  11 -13   -0.00    3.61
  -7  11  14   10.82    7.66
   7 -11 -14    4.86    6.16
   7  11 -14   12.12    5.74
  -7  11  15   -0.00    5.83
   7 -11 -15    0.34    3.59
   7  11 -15   -0.00    3.23
   7 -11 -16    2.24    5.56
   7  11 -16    6.89    4.76
  -7  11  17   -0.00    4.61
   7 -11 -17   -0.00    3.85
   7  11 -17    0.04    3.62
  -7  11  18    0.00    4.72
   7 -11 -18    8.05    7.32
   7  11 -18    1.43    3.61
  -7  11  19   13.28    7.97
   7 -11 -19    2.29    4.65
  -7 -11  19    0.00    5.45
   7  11 -19    2.29    3.28
  -7  11  20   15.34    8.56
  -7 -11  20   20.15    8.95
   7  11 -20    4.75    4.45
  -7  11  21    8.35    6.24
  -7 -11  21   -0.00    4.55
  -7  11  22   -0.00    6.75
  -7 -11  22   -0.00    6.24
   7  11 -22    0.28    4.19
  -7 -11  23   -0.00    6.20
   7  11 -23    0.00    3.73
  -7  11  24    5.92    5.41
  -7 -11  24   10.56    8.30
   7  11 -24    9.24    6.32
  -7  11  25   -0.00    4.07
  -7 -11  25    2.43    5.89
   7  11 -25   -0.00    4.64
  -7  11  26   -0.00    4.69
  -7 -11  26   -0.00    6.35
   7  11 -26   -0.00    3.98
  -7  11  27    0.00    4.70
  -7 -11  27    5.36    5.73
   7  11 -27    0.00    6.09
  -7  11  28   -0.00    5.53
  -7 -11  28   -0.00    6.56
   7  11 -28    3.00    4.88
  -7  11  29   -0.00    5.73
   7  11 -29    0.95    5.78
  -7  11  30    0.48    6.33
   7  11 -30    3.89    5.30
  -7  11  31   -0.00    6.05
  -7 -11  31    1.19    5.87
  -7  11  32    2.66    6.27
  -7  12   1    2.00    5.07
   7 -12  -1    7.38    5.25
  -7  12   2    8.94    7.42
   7 -12  -2    5.06    6.86
  -7  12   3    0.00    6.20
   7 -12  -3   -0.00    5.25
  -7  12   4   -0.00    3.68
   7 -12  -4    3.35    4.25
  -7  12   5    5.47    5.16
   7 -12  -5    2.27    5.91
  -7  12   6   14.91    7.17
   7 -12  -6    8.31    7.07
   7  12  -6   15.66    5.45
  -7  12   7    0.00    5.05
   7 -12  -7    0.00    4.82
   7  12  -7   -0.00    3.07
  -7  12   8    7.91    6.27
   7 -12  -8    2.01    5.17
   7  12  -8    0.00    3.62
  -7  12   9    2.77    5.06
   7 -12  -9    9.38    5.66
   7  12  -9    2.40    3.24
  -7  12  10    7.58    5.59
   7 -12 -10    0.00    4.98
   7  12 -10    0.36    3.83
  -7  12  11    8.20    5.62
   7 -12 -11    1.68    4.10
   7  12 -11    4.02    3.66
  -7  12  12   17.16    8.18
   7 -12 -12    0.59    5.87
   7  12 -12   13.16    5.33
  -7  12  13    2.17    4.66
   7 -12 -13    0.00    4.63
   7  12 -13    2.82    3.95
  -7  12  14    4.59    5.93
   7 -12 -14   -0.00    6.07
   7  12 -14    2.55    3.28
  -7  12  15    3.19    5.32
   7 -12 -15    3.97    5.96
   7  12 -15   -0.00    3.59
  -7  12  16    7.31    6.50
   7 -12 -16   11.80    7.02
   7  12 -16   23.10    7.61
  -7  12  17   -0.00    5.73
   7 -12 -17   -0.00    5.18
   7  12 -17    0.00    3.89
  -7  12  18    1.65    6.34
   7 -12 -18    0.60    4.64
   7  12 -18    0.01    3.36
  -7  12  19   -0.00    5.68
   7 -12 -19   -0.00    4.82
   7  12 -19    3.53    3.80
  -7  12  20   -0.00    5.26
   7 -12 -20   11.87    7.14
   7  12 -20    5.54    5.00
  -7  12  21   -0.00    5.73
   7 -12 -21    0.00    5.19
   7  12 -21    1.73    3.46
  -7  12  22    4.42    6.07
   7  12 -22    0.00    3.78
  -7  12  23    1.68    5.08
   7  12 -23   -0.00    3.35
  -7  12  24   -0.00    5.63
  -7  12  25    1.25    5.48
   7  12 -25    0.36    4.91
  -7  12  26    1.58    6.04
  -7 -12  26   -0.00    5.09
   7  12 -26   -0.00    4.60
  -7  12  27    2.31    4.26
  -7 -12  27   -0.00    6.66
   7  12 -27   -0.00    5.37
  -7  12  28    0.00    4.46
  -7 -12  28    3.06    6.31
  -7  12  29   -0.00    3.93
  -7 -12  29    4.86    5.91
  -7  12  30   -0.00    4.67
  -7 -12  30   -0.00    5.83
  -7  13   1    3.23    5.53
   7  13  -1    3.25    2.63
  -7  13   2    5.18    6.08
   7 -13  -2    7.56    5.71
   7  13  -2    3.16    2.75
  -7  13   3   12.29    7.81
   7 -13  -3    5.01    5.82
   7  13  -3    7.71    3.60
  -7  13   4   23.37    9.75
   7 -13  -4   23.17    8.65
   7  13  -4   25.83    6.19
  -7  13   5    2.78    4.85
   7 -13  -5    0.25    4.37
   7  13  -5    5.99    3.78
  -7  13   6    0.00    4.31
   7 -13  -6    0.05    3.99
   7  13  -6   -0.00    2.89
  -7  13   7    3.84    5.27
   7 -13  -7   -0.00    5.94
   7  13  -7    0.95    2.64
  -7  13   8    1.85    5.22
   7 -13  -8   -0.00    6.14
   7  13  -8    2.12    3.06
  -7  13   9    3.61    4.91
   7 -13  -9    4.39    5.98
   7  13  -9    2.80    3.27
  -7  13  10    8.74    7.07
   7 -13 -10    0.17    4.83
   7  13 -10   11.44    4.72
  -7  13  11    0.00    5.61
   7 -13 -11   -0.00    4.59
   7  13 -11   -0.00    2.84
  -7  13  12    1.16    5.25
   7 -13 -12    2.94    4.65
   7  13 -12   -0.00    3.47
  -7  13  13    1.72    5.07
   7 -13 -13    1.31    5.60
   7  13 -13    4.19    3.99
  -7  13  14   17.98    8.18
   7 -13 -14   12.30    7.55
   7  13 -14    8.71    5.19
  -7  13  15    9.66    6.66
   7 -13 -15   -0.00    5.90
   7  13 -15   -0.00    3.61
  -7  13  16    6.91    7.09
   7 -13 -16    3.96    6.74
   7  13 -16   -0.00    2.99
  -7  13  17   -0.00    6.15
   7 -13 -17    0.32    5.72
   7  13 -17   -0.00    4.07
  -7  13  18    7.16    6.37
   7  13 -18    0.95    3.81
  -7  13  19    0.00    5.78
   7 -13 -19    2.38    4.97
   7  13 -19    0.00    4.19
  -7  13  20    7.08    6.70
   7 -13 -20    5.91    7.00
   7  13 -20    0.00    3.09
  -7  13  21    4.50    7.68
   7 -13 -21    5.71    6.66
   7  13 -21    2.93    4.21
  -7  13  22   -0.00    6.63
   7 -13 -22   -0.00    5.65
   7  13 -22    5.59    4.27
  -7  13  23    4.23    6.52
   7 -13 -23   -0.00    4.90
   7  13 -23   -0.00    3.98
  -7  13  24   13.20    7.56
   7 -13 -24    0.97    5.28
  -7  13  25   13.38    7.75
   7 -13 -25    3.03    6.05
  -7  13  26    0.00    5.78
  -7  14   1    0.00    6.13
   7 -14  -1   -0.00    4.98
   7  14  -1    0.00    2.07
  -7  14   2   -0.00    6.38
   7 -14  -2    7.09    6.46
   7  14  -2    8.96    3.78
  -7  14   3    6.34    6.27
   7 -14  -3    0.00    3.87
   7  14  -3    1.81    2.92
  -7  14   4   -0.00    5.59
   7 -14  -4    4.90    5.88
   7  14  -4   -0.00    2.33
  -7  14   5   10.92    7.31
   7 -14  -5    1.99    5.84
   7  14  -5    6.43    3.68
  -7  14   6    1.19    4.38
   7 -14  -6    3.64    5.36
   7  14  -6    6.50    4.29
  -7  14   7   12.75    7.01
   7 -14  -7    2.44    4.89
   7  14  -7    9.32    4.48
  -7  14   8    1.82    4.66
   7  14  -8    2.55    3.30
  -7  14   9   -0.00    4.41
   7 -14  -9    0.50    6.17
   7  14  -9   -0.00    3.58
  -7  14  10    0.00    5.09
   7 -14 -10    4.48    5.07
   7  14 -10    8.62    4.39
  -7  14  11   -0.00    6.24
   7 -14 -11    0.78    4.68
   7  14 -11    0.00    3.37
  -7  14  12    6.10    5.82
   7 -14 -12    2.72    4.88
   7  14 -12   -0.00    2.76
  -7  14  13   -0.00    5.29
   7 -14 -13   -3.63    5.28
   7  14 -13   -0.00    2.18
  -7  14  14   -0.00    4.38
   7  14 -14    0.45    4.37
  -7  14  15    0.10    4.94
   7 -14 -15    4.15    6.12
   7  14 -15    3.70    4.59
  -7  14  16   -0.00    4.54
   7 -14 -16    0.94    4.74
   7  14 -16    0.27    4.39
   7 -14 -17    0.76    4.33
   7  14 -17   -0.00    4.30
  -7  14  18   -0.00    4.46
   7 -14 -18    5.18    6.45
   7  14 -18    2.90    4.21
  -7  14  19    1.35    5.56
   7 -14 -19    2.49    5.65
   7  14 -19   -0.00    4.33
  -7  14  20    7.00    6.68
   7 -14 -20   -0.00    6.00
  -7  14  21    0.00    4.80
   7 -14 -21   -0.00    5.05
  -7  14  22   10.49    7.85
  -7  15   1    0.00    5.46
   7 -15  -1   -0.00    5.36
  -7  15   2   -0.00    5.32
   7 -15  -2   -0.00    5.44
   7  15  -2    0.68    2.40
  -7  15   3   -0.00    4.84
   7 -15  -3    4.37    5.82
   7  15  -3    4.80    3.37
  -7  15   4    1.06    5.27
   7  15  -4    0.22    2.54
  -7  15   5    0.00    5.79
   7 -15  -5    3.84    5.50
   7  15  -5    0.60    2.39
  -7  15   6    0.01    5.67
   7 -15  -6    3.94    4.85
   7  15  -6    0.00    3.07
  -7  15   7    0.46    4.46
   7 -15  -7    3.35    4.87
   7  15  -7   -0.00    2.51
  -7  15   8    0.18    3.28
   7 -15  -8    0.12    4.07
   7  15  -8    4.73    3.28
  -7  15   9   -0.00    5.35
   7 -15  -9   -0.00    4.61
   7  15  -9   -0.00    2.72
  -7  15  10    2.47    5.68
   7  15 -10   -0.00    2.71
  -7  15  11    4.69    5.73
   7 -15 -11    2.75    6.27
   7  15 -11    1.12    3.59
  -7  15  12   -0.00    4.82
   7 -15 -12    2.08    6.55
   7  15 -12   -0.00    3.14
  -7  15  13   -0.00    4.11
   7 -15 -13    3.74    5.87
   7  15 -13    0.00    3.51
  -7  15  14    0.00    5.85
   7 -15 -14   -0.00    4.40
   7  15 -14    3.03    4.13
  -7  15  15    9.60    6.96
   7 -15 -15    5.60    6.03
  -7  15  16    0.00    4.74
   7 -15 -16   -0.00    5.10
  -7  15  17   11.21    6.80
  -7  16   1    0.00    6.35
   7 -16  -1   -0.00    4.98
   7  16  -1    0.00    2.55
  -7  16   2    3.79    7.09
   7 -16  -2    1.73    4.39
   7  16  -2    1.32    2.66
  -7  16   3    0.93    4.93
   7 -16  -3    4.22    5.59
  -7  16   4   -0.00    5.62
   7 -16  -4    0.00    4.00
   7  16  -4    0.53    2.78
  -7  16   5    0.00    5.50
   7 -16  -5    1.25    5.16
   7  16  -5    1.88    3.20
  -7  16   6    5.44    6.86
   7 -16  -6   -0.00    5.30
   7  16  -6    6.87    4.02
  -7  16   7    3.57    5.48
   7 -16  -7    2.52    5.91
   7  16  -7    1.74    3.06
  -7  16   8    0.35    4.77
   7 -16  -8   -0.00    5.18
   7  16  -8   -0.00    3.01
  -7  16   9    7.11    6.42
   7 -16  -9    1.11    4.57
   7  16  -9    0.28    2.61
  -7  16  10   -0.00    4.38
   7 -16 -10    0.43    5.02
  -7  16  11   -0.00    4.97
   7 -16 -11   -0.00    4.47
  -7  16  12   -0.00    6.04
  -7  17   1    3.95    7.02
   7 -17  -1    0.94    5.03
   7  17  -1    1.13    2.76
  -7  17   2   -0.00    6.55
   7 -17  -2    0.00    5.26
   7  17  -2   -0.00    3.03
   7 -17  -3    0.00    5.48
   7  17  -3    2.26    2.71
   7 -17  -4   -0.00    5.11
   7 -17  -5   11.52    7.33
   7 -17  -6   -0.00    3.59
  -6   0   1    0.20    3.35
  -6   0   1    8.29    4.08
  -6   0   1    0.00    3.31
   6   0  -1    1.06    4.02
   6   0  -1    0.00    3.03
  -6   0   2  341.74   31.11
  -6   0   2  302.37   30.08
   6   0  -2  318.42   30.39
   6   0  -2  319.64   31.38
  -6   0   3   -0.00    3.57
  -6   0   3    0.62    3.48
   6   0  -3    0.78    3.37
   6   0  -3    0.00    3.96
  -6   0   4   13.37    5.34
   6   0  -4   28.53    6.58
   6   0  -4   32.99    7.47
  -6   0   5   -0.00    3.28
  -6   0   5    0.97    3.22
   6   0  -5    2.86    4.01
   6   0  -5    1.13    4.20
  -6   0   6 1119.13   99.60
  -6   0   6 1139.65   98.90
   6   0  -6 1269.33   99.88
   6   0  -6 1278.03  101.44
  -6   0   7    2.29    3.97
  -6   0   7   -0.00    3.75
   6   0  -7    0.62    3.32
   6   0  -7    0.00    4.08
  -6   0   8   23.90    6.74
  -6   0   8   24.76    6.24
   6   0  -8   19.31    6.34
   6   0  -8   19.06    6.36
  -6   0   9   -0.00    4.11
  -6   0   9    2.68    3.33
   6   0  -9    1.85    3.93
   6   0  -9   -0.00    2.94
  -6   0  10  200.33   23.79
  -6   0  10  178.71   22.59
   6   0 -10  258.35   25.09
   6   0 -10  263.89   25.95
  -6   0  11   -0.00    3.73
  -6   0  11    1.71    3.75
   6   0 -11    0.00    3.74
   6   0 -11    0.02    4.27
  -6   0  12  215.83   24.67
  -6   0  12  230.02   24.06
   6   0 -12  202.01   24.41
  -6   0  13    2.52    3.87
  -6   0  13    0.54    2.97
   6   0 -13    1.48    3.33
  -6   0  14   73.96   12.88
  -6   0  14   81.00   12.23
   6   0 -14   56.15   11.53
  -6   0  15    1.47    3.77
   6   0 -15    1.57    3.38
  -6   0  16  237.90   25.57
   6   0 -16  188.49   24.93
   6   0 -17   -0.00    3.58
   6   0 -18  114.76   17.69
  -6   0  19   -0.00    5.08
   6   0 -19   -0.00    4.66
  -6   0  20   -0.00    5.59
   6   0 -20   -0.00    4.61
  -6   0  21   -0.00    4.17
   6   0 -21    4.80    4.88
  -6   0  22   55.36   12.95
   6   0 -22   60.66   13.18
  -6   0  23   -0.00    6.54
   6   0 -23   -0.00    5.84
  -6   0  24    2.79    4.99
   6   0 -24    1.36    5.15
  -6   0  25   -0.00    4.31
   6   0 -25   -0.00    4.64
  -6   0  26   21.53    8.96
   6   0 -26   25.49    9.48
  -6   0  27    2.76    6.35
   6   0 -27   -0.00    5.77
  -6   0  28   12.01    8.45
  -6   0  29    2.92    6.72
  -6   0  30   17.73    8.51
  -6   0  31   -0.00    5.01
  -6   0  32   33.83   11.29
  -6   0  33   -0.00    5.31
  -6   0  34   -0.00    5.89
  -6   0  35   -0.00    4.50
  -6   0  36    6.53    6.59
  -6   0  37    5.40    6.94
  -6   0  38   16.50    7.80
  -6   1   1    7.67    4.92
  -6   1   1    5.74    4.35
  -6   1   1    2.89    3.91
   6  -1  -1    7.37    4.67
   6  -1  -1    2.06    3.76
   6  -1  -1    4.61    4.23
  -6  -1   1    4.34    3.20
   6   1  -1    6.11    3.81
   6   1  -1    2.68    3.48
  -6   1   2  619.23   50.30
  -6   1   2  525.48   49.05
  -6   1   2  547.96   48.56
   6  -1  -2  483.84   47.60
  -6  -1   2  565.49   48.38
  -6  -1   2  562.53   47.55
   6   1  -2  555.59   47.80
   6   1  -2  505.07   47.91
  -6   1   3   22.25    6.18
  -6   1   3   26.82    6.74
   6  -1  -3   25.87    6.35
   6  -1  -3   25.01    6.79
  -6  -1   3   24.02    5.90
  -6  -1   3   24.78    5.78
   6   1  -3   24.95    5.97
   6   1  -3   14.84    5.82
  -6   1   4  697.16   61.32
   6  -1  -4  793.48   61.37
   6  -1  -4  639.34   61.15
  -6  -1   4  682.88   60.29
  -6  -1   4  663.06   59.51
   6   1  -4  745.46   60.80
   6   1  -4  675.20   60.64
  -6   1   5   86.08   13.14
  -6   1   5   86.11   12.34
   6  -1  -5   82.86   12.23
   6  -1  -5   82.65   12.76
  -6  -1   5   87.74   12.23
  -6  -1   5   91.20   11.58
   6   1  -5   91.15   11.82
   6   1  -5   96.83   12.90
  -6   1   6   80.91   12.14
  -6   1   6   78.13   11.37
   6  -1  -6   86.45   11.87
   6  -1  -6   68.66   11.65
  -6  -1   6   61.70   10.40
  -6  -1   6   67.33   10.31
   6   1  -6   75.72   11.13
  -6   1   7  193.23   21.90
  -6   1   7  170.74   20.75
   6  -1  -7  230.59   22.55
   6  -1  -7  167.61   21.53
  -6  -1   7  180.62   20.94
  -6  -1   7  193.55   20.75
   6   1  -7  219.59   21.79
   6   1  -7  188.96   21.45
  -6   1   8  577.35   54.73
  -6   1   8  652.92   55.13
   6  -1  -8  603.67   54.04
  -6  -1   8  658.02   54.24
   6   1  -8  598.47   54.12
   6   1  -8  566.74   54.31
  -6   1   9   12.44    5.22
  -6   1   9    8.04    4.52
   6  -1  -9    9.23    4.68
   6  -1  -9   12.41    5.68
  -6  -1   9   10.46    5.16
  -6  -1   9    7.37    4.47
   6   1  -9   14.18    5.30
   6   1  -9   11.67    5.19
  -6   1  10   88.56   12.89
  -6   1  10   80.45   12.40
   6  -1 -10   85.88   12.79
   6  -1 -10   70.56   12.82
  -6  -1  10   72.35   12.33
  -6  -1  10   76.12   11.54
   6   1 -10  104.21   13.60
   6   1 -10   95.20   13.66
  -6   1  11   13.13    5.75
  -6   1  11   15.78    5.18
   6  -1 -11   13.47    6.07
  -6  -1  11   20.43    6.83
  -6  -1  11   16.16    5.71
   6   1 -11   13.23    5.18
   6   1 -11   19.65    6.77
  -6   1  12  236.19   25.96
   6  -1 -12  223.42   27.06
  -6  -1  12  327.50   28.64
   6   1 -12  213.05   26.28
  -6   1  13   43.90    9.89
  -6   1  13   33.85    8.37
   6  -1 -13   72.48   11.97
  -6  -1  13   35.51    8.80
   6   1 -13   40.26    9.18
  -6   1  14  148.46   19.11
  -6   1  14  137.41   18.06
   6  -1 -14  134.56   18.80
  -6  -1  14  150.56   19.01
   6   1 -14  124.20   18.19
  -6   1  15    9.39    4.99
  -6   1  15   11.15    4.83
   6  -1 -15    0.00    3.82
  -6  -1  15    3.24    4.28
   6   1 -15    0.00    3.72
  -6   1  16    4.09    3.88
   6  -1 -16    8.38    5.25
  -6  -1  16    5.28    5.56
   6   1 -16   12.96    5.74
   6  -1 -17   13.18    6.29
   6   1 -17   11.22    6.30
   6  -1 -18  210.14   25.26
   6   1 -18  169.53   23.15
  -6   1  19   31.56    9.24
   6  -1 -19   17.30    7.08
   6   1 -19   12.18    6.57
  -6   1  20   -0.00    3.73
   6  -1 -20   -0.00    4.34
  -6  -1  20    1.04    4.93
   6   1 -20    5.10    4.44
  -6   1  21   -0.00    4.87
   6  -1 -21    2.37    5.25
  -6  -1  21    1.69    5.63
   6   1 -21    2.78    4.59
  -6   1  22    2.21    4.93
  -6  -1  22    2.73    5.20
  -6   1  23    1.59    3.74
   6  -1 -23    4.88    5.87
  -6  -1  23    7.93    6.33
   6   1 -23   -0.00    3.26
  -6   1  24    7.30    6.82
   6  -1 -24   24.56    8.75
  -6  -1  24   16.86    8.21
   6   1 -24   21.94    8.06
  -6   1  25    4.53    5.07
   6  -1 -25   -0.00    5.55
  -6  -1  25    2.96    5.55
  -6   1  26    8.76    6.54
   6  -1 -26    0.00    5.50
  -6  -1  26    0.00    5.23
  -6  -1  27   -0.00    5.92
  -6   1  28   23.56    9.82
  -6  -1  28   38.43   11.36
  -6   1  29    3.11    6.73
  -6  -1  29    2.60    5.76
  -6   1  30   13.18    8.88
  -6  -1  30    9.08    6.79
  -6   1  31   -0.00    7.03
  -6  -1  31    3.59    6.64
  -6   1  32    1.80    5.20
  -6  -1  32   -0.00    4.99
  -6   1  33    5.18    8.11
  -6  -1  33    2.92    6.63
  -6   1  34    6.72    7.69
  -6  -1  34    8.61    8.11
  -6   1  35    7.08    7.13
  -6  -1  35   -0.00    5.08
  -6   1  36    0.10    5.18
  -6  -1  36    3.14    5.69
  -6   1  37   -0.00    6.66
  -6  -1  37    6.66    6.96
  -6   1  38   -0.00    7.10
  -6  -1  38    5.05    7.28
  -6   2   1    1.39    4.25
  -6   2   1    9.21    4.61
  -6   2   1    1.40    3.34
   6  -2  -1    7.20    4.91
   6  -2  -1   10.56    4.85
   6  -2  -1    5.32    4.46
  -6  -2   1    2.71    3.17
  -6  -2   1    8.36    4.00
  -6  -2   1    4.90    2.75
   6   2  -1    4.44    3.11
  -6   2   2    6.80    4.93
  -6   2   2    6.45    4.17
  -6   2   2    8.03    4.52
   6  -2  -2    7.52    4.69
   6  -2  -2    8.97    4.76
   6  -2  -2   10.82    5.17
  -6  -2   2    5.95    3.72
  -6  -2   2    8.20    3.37
   6   2  -2    6.95    4.04
   6   2  -2    8.26    3.73
  -6   2   3    2.10    4.32
  -6   2   3    4.33    4.02
   6  -2  -3    1.25    3.35
   6  -2  -3    1.64    4.10
  -6  -2   3    4.32    3.76
  -6  -2   3    0.12    2.53
   6   2  -3   -0.00    2.73
   6   2  -3    2.68    3.54
  -6   2   4   69.82   10.87
   6  -2  -4   48.77    9.31
   6  -2  -4   60.88   10.81
  -6  -2   4   78.13   10.27
  -6  -2   4   58.07    8.58
   6   2  -4   46.53    8.61
   6   2  -4   52.63    9.14
  -6   2   5    7.64    4.77
  -6   2   5   11.85    5.09
   6  -2  -5    6.72    4.45
   6  -2  -5    6.79    5.51
  -6  -2   5    7.21    4.42
  -6  -2   5    7.22    3.85
   6   2  -5   11.63    4.95
   6   2  -5    6.37    4.34
  -6   2   6  292.24   30.33
  -6   2   6  310.69   29.66
   6  -2  -6  257.17   28.12
   6  -2  -6  314.06   30.77
  -6  -2   6  296.09   28.41
  -6  -2   6  273.68   27.04
   6   2  -6  299.47   28.58
   6   2  -6  262.72   28.07
  -6   2   7   58.96   10.13
  -6   2   7   30.04    7.72
   6  -2  -7   45.26    8.63
  -6  -2   7   46.99    8.49
  -6  -2   7   48.22    7.82
   6   2  -7   50.61    9.05
   6   2  -7   40.54    8.41
  -6   2   8   -0.00    4.14
  -6   2   8    4.59    4.09
   6  -2  -8    9.65    5.20
   6  -2  -8    1.04    3.47
  -6  -2   8    9.17    4.44
  -6  -2   8    8.70    3.88
   6   2  -8    9.53    4.65
   6   2  -8    2.68    3.14
  -6   2   9   -0.00    3.43
  -6   2   9    0.00    3.85
   6  -2  -9    1.04    3.58
   6  -2  -9   -0.00    3.95
  -6  -2   9   -0.00    3.15
  -6  -2   9    2.86    2.92
   6   2  -9   -0.00    3.75
   6   2  -9    0.00    3.60
  -6   2  10  250.90   25.78
   6  -2 -10  216.69   25.83
  -6  -2  10  211.61   24.17
   6   2 -10  236.18   25.10
   6   2 -10  226.08   24.89
  -6   2  11  204.18   23.51
  -6   2  11  223.49   23.76
  -6  -2  11  227.01   23.63
   6   2 -11  160.68   21.74
  -6   2  12   90.68   13.93
  -6   2  12   85.70   13.49
   6  -2 -12   79.28   13.84
  -6  -2  12   80.03   13.08
   6   2 -12   95.96   13.88
  -6   2  13    2.96    4.67
  -6   2  13    2.85    3.87
   6  -2 -13    5.88    5.23
  -6  -2  13    9.72    5.99
  -6   2  14   75.70   13.17
  -6   2  14   92.61   13.71
   6  -2 -14   80.26   14.01
  -6  -2  14   97.23   14.48
   6   2 -14   81.51   13.11
  -6   2  15   28.71    8.32
  -6   2  15   56.60   10.29
   6  -2 -15   31.46    8.75
   6   2 -15   34.94    8.32
  -6   2  16   68.41   12.25
   6  -2 -16   60.81   12.06
  -6  -2  16   61.61   11.65
   6   2 -16   59.54   11.55
  -6   2  17   20.27    6.89
   6  -2 -17   14.75    6.37
   6   2 -17   14.80    6.30
  -6   2  18    4.61    5.29
  -6   2  18   17.76    6.62
   6  -2 -18   17.45    7.55
   6   2 -18   18.85    6.70
  -6   2  19    5.56    5.77
   6  -2 -19    7.70    6.02
  -6  -2  19    6.02    5.53
   6   2 -19    8.87    6.15
  -6   2  20   94.92   17.52
   6  -2 -20  139.32   20.29
  -6  -2  20  132.24   19.18
   6   2 -20  145.22   19.82
  -6   2  21    1.46    4.32
   6  -2 -21    2.48    4.91
  -6  -2  21    1.58    5.63
   6   2 -21    2.20    5.53
  -6   2  22   25.69    8.83
   6  -2 -22   22.66    9.62
  -6  -2  22   21.74    9.10
  -6   2  23   -0.00    4.45
   6  -2 -23    4.29    5.97
  -6  -2  23    1.75    6.52
  -6   2  24   10.10    6.68
   6  -2 -24    4.19    6.32
  -6  -2  24    6.53    6.63
  -6   2  25    6.71    5.60
   6  -2 -25   11.65    7.12
  -6  -2  25    0.00    5.51
  -6   2  26   19.95    8.51
  -6  -2  26   30.06    9.58
  -6   2  27   -0.00    5.50
  -6  -2  27    6.06    7.48
   6   2 -27    6.47    5.44
  -6   2  28    9.69    7.89
  -6  -2  28   13.41    7.46
   6   2 -28    7.98    6.13
  -6   2  29   -0.00    5.42
  -6  -2  29   11.33    8.37
   6   2 -29    2.61    4.98
  -6   2  30    5.31    7.42
  -6  -2  30   12.96    8.90
   6   2 -30    0.03    3.75
  -6   2  31    4.89    5.59
  -6  -2  31    0.69    5.59
  -6   2  32    7.18    7.49
  -6  -2  32    3.97    6.49
  -6   2  33    1.22    7.00
  -6  -2  33    4.97    7.87
  -6   2  34   -0.00    7.08
  -6  -2  34    0.71    4.83
  -6   2  35    2.61    6.67
  -6  -2  35    1.14    5.21
  -6   2  36    4.81    5.87
  -6  -2  36    2.01    6.19
  -6   2  37    0.00    6.69
  -6  -2  37   -0.00    5.24
  -6   2  38   -0.00    5.92
  -6   3   1    2.58    4.29
  -6   3   1    0.00    3.41
  -6   3   1    1.89    4.35
   6  -3  -1    5.31    5.14
   6  -3  -1    1.99    3.90
   6  -3  -1   -0.00    4.23
  -6  -3   1    0.00    2.43
  -6  -3   1    2.70    2.26
   6   3  -1    0.63    2.08
   6   3  -1    1.99    2.93
  -6   3   2  116.98   15.96
  -6   3   2  107.37   15.43
  -6   3   2  134.17   15.91
   6  -3  -2  125.25   16.21
   6  -3  -2  132.08   15.83
   6  -3  -2  116.40   15.82
  -6  -3   2  110.12   13.23
  -6  -3   2   99.69   11.86
   6   3  -2  116.09   13.60
  -6   3   3   85.89   14.18
  -6   3   3   87.21   13.68
   6  -3  -3  112.28   15.30
   6  -3  -3  119.66   14.77
   6  -3  -3   98.77   14.57
  -6  -3   3  108.60   13.06
  -6  -3   3  111.84   12.03
   6   3  -3  118.83   13.29
   6   3  -3  101.45   12.80
  -6   3   4   33.29    8.82
  -6   3   4   41.32    8.66
   6  -3  -4   28.87    7.00
   6  -3  -4   30.12    8.06
  -6  -3   4   30.88    6.48
  -6  -3   4   27.45    5.38
   6   3  -4   34.02    6.67
   6   3  -4   21.15    5.88
  -6   3   5    2.64    3.92
  -6   3   5   10.06    5.12
   6  -3  -5   16.62    5.52
   6  -3  -5   11.65    5.53
  -6  -3   5    0.00    3.31
  -6  -3   5    6.25    2.87
   6   3  -5    7.88    3.87
   6   3  -5    5.43    4.23
  -6   3   6   18.82    6.20
  -6   3   6   16.66    5.81
   6  -3  -6    8.34    4.79
   6  -3  -6   15.73    6.69
  -6  -3   6   14.78    5.22
  -6  -3   6   13.47    4.05
   6   3  -6   15.75    5.09
   6   3  -6   16.05    5.14
  -6   3   7   14.02    5.77
  -6   3   7   12.04    5.77
   6  -3  -7   19.84    6.33
   6  -3  -7   30.67    8.06
  -6  -3   7   13.50    5.36
  -6  -3   7   17.50    4.54
   6   3  -7   28.60    6.73
   6   3  -7   35.44    7.25
  -6   3   8  320.07   34.34
   6  -3  -8  313.26   34.34
  -6  -3   8  327.28   32.46
   6   3  -8  378.99   33.30
  -6   3   9   39.59    8.60
   6  -3  -9   50.25   10.50
  -6  -3   9   42.86    8.59
   6   3  -9   42.51    8.77
   6   3  -9   45.43    8.50
  -6   3  10   20.01    6.07
  -6   3  10   19.57    6.34
   6  -3 -10   15.61    6.48
  -6  -3  10   23.43    6.43
   6   3 -10    7.61    4.46
   6   3 -10   18.58    5.44
  -6   3  11    7.35    5.46
  -6   3  11   10.61    5.15
   6  -3 -11    7.49    4.95
  -6  -3  11    5.52    4.64
   6   3 -11    4.92    4.82
   6   3 -11    6.80    4.29
  -6   3  12   56.70   10.80
   6  -3 -12   57.73   11.66
   6   3 -12   74.57   11.79
   6   3 -12   60.97   10.86
  -6   3  13  104.05   15.55
  -6   3  13   87.11   14.58
   6  -3 -13  110.96   16.71
  -6  -3  13  115.96   16.05
   6   3 -13  124.65   16.32
  -6   3  14  120.90   18.47
  -6   3  14  165.29   20.04
   6  -3 -14  146.36   20.11
  -6  -3  14  138.69   18.79
   6   3 -14  137.65   18.48
  -6   3  15   16.72    6.25
   6  -3 -15   27.28    8.66
  -6  -3  15    7.25    5.03
   6   3 -15   10.70    5.71
  -6   3  16   15.46    6.06
   6  -3 -16   19.45    7.56
  -6  -3  16   12.82    6.78
   6   3 -16   15.12    6.49
  -6   3  17   36.31    9.58
   6  -3 -17   77.79   13.72
   6   3 -17   59.25   11.97
  -6   3  18   76.48   14.13
  -6   3  18  103.08   15.69
   6  -3 -18   87.00   15.40
  -6   3  19   23.59    9.17
  -6   3  19   36.99    9.76
   6  -3 -19   44.25   10.96
  -6  -3  19   28.80    8.64
  -6   3  20    6.01    5.18
  -6   3  20    4.09    4.82
   6  -3 -20    8.72    5.81
  -6  -3  20    1.59    5.43
  -6   3  21   -0.00    4.86
   6  -3 -21   -0.00    5.72
  -6  -3  21   -0.00    6.06
  -6   3  22   32.03    9.69
   6  -3 -22   44.10   11.26
  -6  -3  22   38.99   11.55
  -6   3  23   15.86    7.40
   6  -3 -23    3.29    5.25
  -6  -3  23   10.21    7.54
  -6   3  24   39.39   10.78
   6   3 -24   39.81   10.74
  -6   3  25    0.06    4.97
  -6  -3  25   -0.00    5.58
   6   3 -25    0.00    4.38
  -6   3  26    1.59    5.16
  -6  -3  26   -0.00    5.77
   6   3 -26   -0.00    5.03
  -6  -3  27    0.57    5.06
   6   3 -27   -0.00    4.40
  -6   3  28   17.55    7.75
  -6  -3  28   12.43    8.68
   6   3 -28   16.41    8.93
  -6   3  29    4.92    5.62
  -6  -3  29    1.82    6.84
   6   3 -29    6.65    6.50
  -6   3  30    6.69    5.69
  -6  -3  30    0.00    6.06
   6   3 -30   14.33    8.77
  -6   3  31    6.86    6.53
  -6  -3  31   -0.00    5.43
   6   3 -31    0.00    5.01
  -6   3  32   -0.00    4.41
  -6  -3  32   -0.00    6.47
  -6   3  33    0.00    4.57
  -6  -3  33    7.07    7.46
  -6   3  34    7.79    7.23
  -6  -3  34    0.00    5.54
  -6   3  35   -0.00    5.44
  -6   3  36    6.35    5.57
  -6   3  37    0.00    5.68
  -6  -3  37   -0.00    6.23
  -6   3  38   -0.00    5.47
  -6   4   1  222.26   22.26
  -6   4   1  125.46   18.68
  -6   4   1  167.12   19.97
   6  -4  -1  168.70   19.93
   6  -4  -1  133.34   17.96
   6  -4  -1  135.38   19.27
  -6  -4   1  150.52   16.31
  -6  -4   1  168.13   15.17
   6   4  -1  167.29   16.87
  -6   4   2   10.21    5.71
  -6   4   2    6.88    4.75
  -6   4   2   17.94    6.30
   6  -4  -2   11.51    6.59
   6  -4  -2   19.09    5.84
   6  -4  -2   15.83    5.93
  -6  -4   2   13.49    4.37
   6   4  -2   12.37    4.00
   6   4  -2   10.26    3.71
  -6   4   3    4.33    4.23
  -6   4   3    1.96    3.17
  -6   4   3    8.84    5.23
   6  -4  -3   13.65    6.04
   6  -4  -3    1.82    3.59
   6  -4  -3    4.18    4.83
  -6  -4   3    3.92    2.99
   6   4  -3    6.38    4.02
   6   4  -3   -0.00    2.97
  -6   4   4   22.74    7.07
  -6   4   4    9.20    5.18
   6  -4  -4   11.60    5.27
   6  -4  -4   15.77    6.30
  -6  -4   4   19.86    5.14
  -6  -4   4   23.35    4.37
   6   4  -4   10.50    4.44
  -6   4   5  220.46   23.39
  -6   4   5  176.02   21.50
   6  -4  -5  156.14   21.01
  -6  -4   5  201.14   20.32
  -6  -4   5  171.29   17.92
   6   4  -5  217.70   21.06
   6   4  -5  172.83   19.19
  -6   4   6  223.01   24.72
  -6   4   6  197.72   23.44
   6  -4  -6  193.15   23.47
   6   4  -6  229.06   22.50
   6   4  -6  181.56   20.94
  -6   4   7   48.90   10.00
  -6   4   7   70.94   11.81
   6  -4  -7   58.66   11.30
  -6  -4   7   69.29   10.21
   6   4  -7   71.15   10.64
   6   4  -7   60.73    9.66
  -6   4   8    6.83    4.36
  -6   4   8   -0.00    4.12
   6  -4  -8    1.55    4.12
  -6  -4   8    7.25    4.34
   6   4  -8    3.56    3.65
   6   4  -8    4.08    3.00
  -6   4   9   50.47   10.52
  -6   4   9   55.21   10.33
   6  -4  -9   48.19   10.61
  -6  -4   9   53.64    9.75
   6   4  -9   61.59    9.88
   6   4  -9   37.72    8.37
  -6   4  10   24.44    7.18
   6  -4 -10   21.95    7.74
  -6  -4  10   24.54    6.90
   6   4 -10   20.32    6.28
   6   4 -10   44.90    8.24
  -6   4  11  113.02   16.61
  -6   4  11  120.29   17.05
   6  -4 -11  102.36   16.68
  -6  -4  11  115.73   16.03
   6   4 -11  128.21   16.34
   6   4 -11  130.63   16.41
  -6   4  12   90.16   14.60
  -6   4  12   97.54   14.85
   6  -4 -12   99.18   15.77
  -6  -4  12   96.19   14.27
   6   4 -12   93.71   14.19
  -6   4  13   29.97    8.27
  -6   4  13   34.19    8.58
   6  -4 -13   38.12    9.10
  -6  -4  13   27.00    8.28
   6   4 -13   40.49    8.68
  -6   4  14   -0.00    4.08
   6  -4 -14    5.04    4.96
  -6  -4  14    5.60    4.82
   6   4 -14    1.40    3.79
  -6   4  15   91.47   14.75
   6  -4 -15  101.25   16.15
  -6  -4  15   80.73   14.63
  -6   4  16  123.89   18.71
   6  -4 -16  142.62   20.37
  -6  -4  16  152.30   20.22
  -6   4  17    7.24    6.48
   6  -4 -17    4.30    5.43
  -6   4  18   43.92   10.36
  -6   4  18   31.11    8.47
   6  -4 -18   32.84    9.81
  -6   4  19   60.99   13.06
  -6   4  19   93.28   14.45
   6  -4 -19   89.36   15.71
  -6  -4  19   47.06   12.11
  -6   4  20   75.02   14.15
  -6   4  20   95.04   15.30
   6  -4 -20  116.29   17.88
  -6  -4  20   66.47   14.17
   6   4 -20   66.74   13.45
  -6   4  21    2.44    5.53
  -6   4  21    7.15    6.17
   6  -4 -21    4.40    4.81
  -6  -4  21    4.28    5.74
   6   4 -21    5.72    5.13
  -6   4  22    1.37    4.44
  -6  -4  22    2.87    5.42
   6   4 -22    1.15    5.19
  -6   4  23   -0.00    5.46
  -6  -4  23   -0.00    6.25
   6   4 -23    0.84    3.74
  -6   4  24   -0.00    6.60
  -6  -4  24    7.85    6.32
   6   4 -24    0.13    5.03
  -6   4  25   -0.00    6.04
  -6  -4  25    1.41    6.50
   6   4 -25    9.36    6.96
  -6   4  26    3.45    5.39
  -6  -4  26    6.34    6.60
   6   4 -26   17.31    8.14
  -6   4  27    0.30    4.90
  -6  -4  27    3.01    4.62
   6   4 -27    4.02    6.43
  -6   4  28    5.31    5.53
  -6  -4  28   19.54    8.59
   6   4 -28   12.06    7.24
  -6   4  29    0.00    4.99
  -6  -4  29   -0.00    6.13
   6   4 -29   -0.00    4.67
  -6   4  30   11.43    6.68
  -6  -4  30    0.00    6.64
   6   4 -30    5.61    5.89
  -6   4  31   -0.00    5.63
  -6  -4  31    6.41    6.40
   6   4 -31   -0.00    6.68
  -6   4  32    1.91    5.64
  -6  -4  32    8.44    8.46
  -6   4  33   -0.00    4.74
  -6  -4  33   16.11    8.52
  -6   4  34   -0.00    5.72
  -6  -4  34   -0.00    6.06
  -6   4  35    2.11    5.18
  -6  -4  35    7.51    8.54
  -6   4  36    0.58    4.08
  -6  -4  36    4.59    7.06
  -6  -4  37   10.52    8.02
  -6   5   1   24.92    7.64
  -6   5   1    6.56    4.98
   6  -5  -1   17.81    5.72
   6  -5  -1   22.50    7.09
  -6  -5   1   10.02    3.45
  -6  -5   1    8.30    2.48
  -6  -5   1   18.13    2.88
   6   5  -1   12.12    3.80
   6   5  -1   15.86    3.98
  -6   5   2  108.50   15.08
  -6   5   2   66.46   12.58
  -6   5   2   63.69   11.97
   6  -5  -2   77.69   13.33
   6  -5  -2   87.62   14.17
  -6  -5   2   81.77   10.10
  -6  -5   2   81.43    8.49
   6   5  -2   69.85    9.94
   6   5  -2   84.73   10.23
  -6   5   3  116.51   16.52
  -6   5   3  115.83   16.52
  -6   5   3  129.13   16.88
   6  -5  -3  105.58   16.27
   6  -5  -3  122.03   17.14
  -6  -5   3  101.74   12.91
  -6  -5   3  115.03   11.83
   6   5  -3  119.63   13.86
   6   5  -3  108.36   13.12
  -6   5   4   83.01   14.02
  -6   5   4   80.78   13.84
  -6   5   4  114.78   15.40
   6  -5  -4  115.58   15.55
   6  -5  -4   82.00   14.11
  -6  -5   4  107.01   12.50
   6   5  -4   91.80   11.78
   6   5  -4   80.36   11.28
  -6   5   5    5.10    5.00
  -6   5   5    3.20    4.39
   6  -5  -5    1.72    3.82
   6  -5  -5    0.55    3.96
  -6  -5   5    4.01    3.15
   6   5  -5    3.99    3.23
   6   5  -5    0.83    2.56
  -6   5   6   -0.00    4.07
  -6   5   6    4.35    4.48
   6  -5  -6   -0.00    4.11
   6  -5  -6    0.63    3.76
  -6  -5   6   -0.00    3.09
   6   5  -6    0.00    2.67
   6   5  -6    0.84    3.32
  -6   5   7   53.27   10.98
  -6   5   7   66.80   11.82
   6  -5  -7   79.06   12.52
  -6  -5   7   49.25    9.30
   6   5  -7   53.49    9.63
   6   5  -7   55.00    9.23
  -6   5   8   45.00    9.74
  -6   5   8   28.76    8.49
   6  -5  -8   38.18    9.32
  -6  -5   8   36.03    7.62
   6   5  -8   42.60    8.64
   6   5  -8   57.04    9.09
  -6   5   9   59.76   11.60
  -6   5   9   83.79   13.58
   6  -5  -9   81.91   13.73
  -6  -5   9   67.27   11.28
   6   5  -9   92.72   12.80
   6   5  -9   71.38   11.36
  -6   5  10   20.47    7.18
  -6   5  10   28.56    8.22
   6  -5 -10   31.20    8.79
  -6  -5  10   44.15    8.92
   6   5 -10   47.43    8.72
   6   5 -10   28.58    7.03
  -6   5  11    2.41    4.46
  -6   5  11    5.98    4.80
   6  -5 -11    3.21    5.02
  -6  -5  11    3.39    4.88
   6   5 -11    3.86    4.14
   6   5 -11    0.00    3.92
  -6   5  12    8.01    4.84
   6  -5 -12   13.87    6.86
  -6  -5  12    4.34    5.06
  -6   5  13  247.81   26.54
   6  -5 -13  182.53   25.32
  -6   5  14  206.51   25.23
   6  -5 -14  239.47   27.62
  -6  -5  14  192.84   24.76
  -6   5  15   -0.00    3.84
   6  -5 -15   -0.00    4.41
  -6  -5  15   -0.00    4.12
  -6   5  16    4.07    4.25
  -6   5  16    4.90    5.29
  -6   5  17    2.09    4.63
   6  -5 -17   -0.00    3.62
   6   5 -17    4.17    5.30
  -6   5  18   63.73   13.31
  -6   5  18   90.81   14.91
   6  -5 -18   84.38   14.87
   6   5 -18   66.94   12.97
  -6   5  19   16.42    6.93
  -6   5  19   16.41    7.19
   6  -5 -19   43.05   10.78
  -6  -5  19   32.51   10.03
   6   5 -19   21.66    7.43
  -6   5  20   11.48    6.93
  -6  -5  20   17.09    8.41
   6   5 -20    1.58    5.26
  -6   5  21   -0.00    4.64
  -6  -5  21   -0.00    5.09
   6   5 -21   -0.00    4.16
  -6   5  22    0.91    4.96
  -6  -5  22    0.07    4.06
   6   5 -22   -0.00    4.61
  -6   5  23   18.17    7.85
  -6  -5  23   17.22    7.80
   6   5 -23   31.14    9.23
  -6   5  24   22.58    8.51
  -6  -5  24   12.87    7.81
   6   5 -24   19.71    7.86
  -6   5  25   12.64    7.26
  -6  -5  25    9.72    6.95
   6   5 -25    1.00    4.96
  -6   5  26   -0.00    5.00
  -6  -5  26   -0.00    5.62
   6   5 -26   -0.00    5.57
  -6   5  27    0.00    5.27
  -6  -5  27   -0.00    5.26
   6   5 -27   -0.00    3.71
  -6   5  28   -0.00    5.27
  -6  -5  28    2.91    5.58
   6   5 -28    7.28    6.85
  -6   5  29    5.83    6.15
  -6  -5  29   19.93   10.31
   6   5 -29   10.48    7.17
  -6   5  30    5.85    6.07
  -6  -5  30    5.62    7.30
   6   5 -30    4.31    5.63
  -6   5  31   -0.00    6.27
  -6  -5  31    1.92    7.31
   6   5 -31    2.16    4.68
  -6   5  32    2.31    5.82
  -6  -5  32   -0.00    7.59
   6   5 -32    4.54    6.15
  -6   5  33   15.41    7.61
  -6  -5  33    3.52    6.92
  -6   5  34   -0.00    4.74
  -6  -5  34    0.57    6.91
  -6   5  35    0.25    4.47
  -6  -5  35    1.24    8.16
  -6   5  36    2.87    5.14
  -6  -5  36    5.23    7.70
  -6   5  37   -0.00    4.67
  -6   5  38   -0.00    5.53
  -6   6   1  109.70   17.04
  -6   6   1  120.63   16.78
   6  -6  -1  134.14   18.06
  -6  -6   1  118.37   12.73
   6   6  -1  109.04   12.55
  -6   6   2   39.63    8.99
   6  -6  -2   24.33    8.14
   6  -6  -2   27.97    8.43
  -6  -6   2   27.51    5.71
  -6  -6   2   36.41    4.57
  -6  -6   2   32.62    4.24
   6   6  -2   32.79    6.02
   6   6  -2   29.66    5.65
  -6   6   3    9.61    5.84
  -6   6   3    5.17    4.50
  -6   6   3    2.70    4.55
   6  -6  -3    4.75    4.87
   6  -6  -3    0.30    4.66
  -6  -6   3    6.56    3.20
   6   6  -3    8.08    3.66
   6   6  -3    3.98    2.74
  -6   6   4   18.80    7.46
  -6   6   4   19.17    7.35
  -6   6   4   24.98    7.56
   6  -6  -4   18.30    6.84
   6  -6  -4   13.93    6.88
  -6  -6   4   18.46    4.90
   6   6  -4   20.38    5.14
   6   6  -4   19.13    4.91
  -6   6   5   92.27   15.41
  -6   6   5   90.40   14.89
   6  -6  -5  130.13   17.07
   6  -6  -5  119.77   17.21
  -6  -6   5   92.06   12.76
   6   6  -5  107.75   13.05
   6   6  -5  102.27   12.68
  -6   6   6   78.70   13.99
  -6   6   6   89.59   14.15
   6  -6  -6   90.00   14.58
   6  -6  -6   76.75   13.44
  -6  -6   6   76.67   11.54
   6   6  -6   79.46   11.34
   6   6  -6   89.22   11.49
  -6   6   7   41.19   10.46
  -6   6   7   49.31   10.75
   6  -6  -7   52.50   11.02
   6  -6  -7   41.54   10.19
  -6  -6   7   54.12    9.46
   6   6  -7   54.32    9.19
   6   6  -7   65.17    9.63
  -6   6   8    3.55    4.61
  -6   6   8   20.95    7.11
   6  -6  -8   22.19    7.61
  -6  -6   8    2.47    4.02
   6   6  -8   13.04    5.38
  -6   6   9   66.13   13.12
  -6  -6   9   77.58   12.34
   6   6  -9   86.57   12.28
  -6   6  10   65.68   12.70
   6  -6 -10   57.95   12.25
   6   6 -10   90.09   12.51
  -6   6  11   55.94   11.30
   6  -6 -11   42.53   10.57
  -6  -6  11   50.88   10.47
  -6   6  12   64.94   12.13
   6  -6 -12   41.05   10.56
  -6  -6  12   44.68    9.93
  -6   6  13    7.94    5.59
   6  -6 -13   -0.00    4.43
  -6  -6  13   -0.00    5.16
   6   6 -13    1.16    3.19
  -6   6  14    0.00    3.99
  -6   6  14   -0.00    4.71
   6  -6 -14    4.61    5.68
  -6  -6  14    0.00    4.90
   6   6 -14   -0.00    3.99
  -6   6  15   54.82   11.45
  -6   6  15   58.48   12.05
   6  -6 -15   63.68   13.63
  -6  -6  15   48.97   11.34
   6   6 -15   59.22   11.25
  -6   6  16   11.34    6.49
  -6   6  16   10.96    6.55
   6  -6 -16    6.09    6.54
   6   6 -16   10.55    5.60
  -6   6  17   19.18    6.81
   6  -6 -17   23.32    8.76
   6   6 -17    3.64    5.33
  -6   6  18   27.18    8.86
  -6  -6  18   17.86    7.66
   6   6 -18   11.33    5.95
  -6   6  19    6.55    5.52
  -6  -6  19   10.10    6.61
   6   6 -19   13.77    5.85
  -6  -6  20   -0.00    5.28
   6   6 -20   -0.00    3.83
  -6   6  21    6.41    5.71
  -6  -6  21   18.28    7.96
   6   6 -21   20.49    7.50
  -6   6  22    3.01    5.30
  -6  -6  22    5.16    6.18
   6   6 -22    6.01    5.64
  -6   6  23    9.04    5.95
  -6  -6  23    9.76    7.35
   6   6 -23   17.40    7.62
  -6   6  24    0.00    4.57
  -6  -6  24    3.14    5.06
   6   6 -24    8.61    5.56
  -6   6  25   -0.00    4.39
  -6  -6  25   -0.00    5.21
  -6   6  26   18.20    8.65
  -6  -6  26   27.95   10.14
   6   6 -26    9.91    7.59
  -6   6  27    6.10    5.55
  -6  -6  27    7.43    7.70
   6   6 -27   -0.00    4.86
  -6   6  28   -0.00    5.11
  -6  -6  28   -0.00    4.56
   6   6 -28   -0.00    5.15
  -6   6  29    0.02    4.21
  -6  -6  29    8.36    6.32
   6   6 -29   -0.00    4.92
  -6  -6  30   -0.00    6.48
   6   6 -30   -0.00    4.32
  -6   6  31    2.78    5.59
  -6  -6  31    6.23    6.08
   6   6 -31    1.11    3.63
  -6   6  32   -0.00    5.26
  -6  -6  32   -0.00    5.88
   6   6 -32    1.13    5.27
  -6   6  33    4.05    5.94
  -6  -6  33    2.31    6.06
   6   6 -33   -0.00    5.83
  -6   6  34    2.50    6.08
  -6  -6  34   -0.00    6.15
  -6   6  35    0.00    6.38
  -6  -6  35   -0.00    4.91
  -6   6  36    0.52    6.90
  -6  -6  36    0.00    7.30
  -6   6  37   -0.00    5.83
  -6   7   1   18.94    7.22
  -6   7   1    8.80    6.07
  -6  -7   1   11.85    3.56
   6   7  -1   10.86    3.62
   6   7  -1   13.59    3.63
  -6   7   2   22.96    7.67
  -6   7   2   16.48    6.41
   6   7  -2   17.61    4.41
   6   7  -2   16.89    4.49
  -6   7   3  179.49   24.46
  -6   7   3  210.88   25.42
  -6  -7   3  210.20   20.95
   6   7  -3  220.26   21.21
   6   7  -3  213.00   20.93
  -6   7   4   50.13   11.19
  -6   7   4   57.10   11.65
   6  -7  -4   52.16   11.29
  -6  -7   4   52.03    8.60
   6   7  -4   61.21    8.80
   6   7  -4   42.56    7.73
  -6   7   5   19.95    7.18
  -6   7   5   15.54    6.92
   6  -7  -5   14.86    7.03
  -6  -7   5   11.81    4.64
   6   7  -5   19.41    5.23
  -6   7   6   10.48    6.02
   6  -7  -6    7.14    5.67
  -6  -7   6   13.13    4.88
   6   7  -6   19.36    5.48
  -6   7   7   29.80    8.18
   6  -7  -7   15.09    7.71
  -6  -7   7   10.04    5.04
   6   7  -7   23.17    6.16
  -6   7   8   33.17    9.06
   6  -7  -8   27.21    8.60
  -6  -7   8   27.31    7.43
   6   7  -8   39.97    8.04
  -6   7   9  102.05   17.04
   6  -7  -9  146.91   19.46
  -6  -7   9  132.24   16.72
   6   7  -9  109.93   15.13
  -6   7  10    4.90    5.05
   6  -7 -10    1.08    3.99
  -6  -7  10    0.00    3.95
   6   7 -10    0.00    3.43
   6   7 -10   -0.00    3.50
  -6   7  11    1.15    4.61
   6  -7 -11    0.94    4.93
  -6  -7  11    3.68    4.78
   6   7 -11   -0.00    4.19
   6   7 -11    0.00    3.07
  -6   7  12   -0.00    4.18
  -6   7  12   14.91    7.21
   6  -7 -12   21.32    7.42
  -6  -7  12   31.83    8.19
   6   7 -12    7.23    5.12
  -6   7  13   94.94   15.73
  -6   7  13  103.52   16.89
   6  -7 -13  101.77   16.71
  -6  -7  13  113.06   16.61
   6   7 -13   87.79   14.30
  -6   7  14    6.38    5.55
  -6   7  14    5.06    6.03
   6  -7 -14   -0.00    5.09
  -6  -7  14    0.41    5.04
   6   7 -14    0.00    3.86
  -6   7  15    3.87    6.39
  -6  -7  15    0.00    4.07
   6   7 -15    0.93    4.73
  -6   7  16    5.82    6.48
   6   7 -16    1.31    3.91
  -6   7  17    1.50    4.90
   6   7 -17    3.08    3.70
  -6   7  18    4.45    4.53
  -6  -7  18    5.04    4.81
   6   7 -18    0.00    4.59
  -6   7  19   46.91   11.03
   6   7 -19   36.68    9.97
  -6   7  20    3.00    4.97
  -6  -7  20    6.94    5.98
   6   7 -20    2.00    4.20
  -6   7  21    3.37    4.92
  -6  -7  21    4.63    6.37
   6   7 -21    1.69    3.81
  -6   7  22    0.00    4.51
  -6  -7  22   -0.00    5.06
   6   7 -22    2.34    5.47
  -6   7  23   16.67    7.84
  -6  -7  23    2.80    5.57
   6   7 -23    7.12    5.85
  -6   7  24    2.99    5.29
  -6  -7  24    7.36    6.85
   6   7 -24    4.78    5.06
  -6   7  25    6.18    5.49
  -6  -7  25   10.14    7.74
   6   7 -25    3.86    5.85
  -6   7  26    0.00    4.20
  -6  -7  26    0.17    5.20
   6   7 -26   -0.00    4.31
  -6   7  27    2.61    4.58
   6   7 -27    0.00    4.25
  -6   7  28    1.74    4.29
   6   7 -28    0.00    4.96
  -6   7  29    1.65    5.07
  -6  -7  29    4.45    6.53
   6   7 -29   14.52    7.96
  -6   7  30   -0.00    5.06
  -6  -7  30    2.69    5.36
   6   7 -30   -0.00    5.98
  -6   7  31    7.72    6.82
  -6  -7  31   -0.00    5.12
  -6   7  32   -0.00    4.47
  -6  -7  32    2.42    5.37
   6   7 -32    4.41    5.41
  -6   7  33    0.43    4.98
  -6  -7  33    3.97    7.34
   6   7 -33   13.45    7.67
  -6   7  34    2.86    5.06
  -6  -7  34   -0.00    5.82
   6   7 -34   -0.00    5.54
  -6   7  35    0.37    5.80
  -6  -7  35    3.58    6.51
  -6   7  36    2.99    6.44
  -6   7  37    2.05    6.52
  -6   8   1   89.99   15.48
  -6   8   1  101.07   15.85
   6   8  -1  100.59   10.89
  -6   8   2    8.24    5.33
  -6   8   2    3.62    5.02
  -6  -8   2    3.25    2.91
   6   8  -2   12.33    3.52
  -6   8   3   -0.00    4.80
  -6   8   3    3.82    5.14
  -6  -8   3    0.85    2.58
  -6  -8   3   -0.00    0.85
  -6  -8   3    0.00    0.83
   6   8  -3    0.00    2.17
  -6   8   4    2.43    4.33
  -6   8   4   -0.00    5.04
  -6  -8   4    2.80    3.11
   6   8  -4   -0.00    2.80
  -6   8   5  186.79   23.97
  -6   8   5  193.91   24.52
  -6  -8   5  164.94   19.67
   6   8  -5  199.10   19.79
  -6   8   6    0.00    4.69
  -6   8   6   14.67    6.97
   6  -8  -6    0.00    5.07
  -6  -8   6    7.70    4.26
   6   8  -6    9.78    4.03
   6   8  -6    0.71    2.25
  -6   8   7   53.69   11.94
   6  -8  -7   62.19   13.08
  -6  -8   7   90.99   11.91
   6   8  -7   75.04   10.38
   6   8  -7   37.15    8.25
  -6   8   8    7.79    5.81
  -6   8   8    8.61    5.95
   6  -8  -8    3.68    5.82
  -6  -8   8    0.94    3.98
   6   8  -8    0.00    3.60
   6   8  -8   -0.00    2.47
  -6   8   9   78.24   14.62
  -6   8   9  119.20   17.12
   6  -8  -9   87.33   14.67
   6  -8  -9   66.49   14.74
  -6  -8   9   90.43   13.81
   6   8  -9   89.53   12.79
   6   8  -9   81.86   12.41
  -6   8  10   31.86    9.44
  -6   8  10   15.06    7.64
   6  -8 -10   28.88    8.28
   6  -8 -10   17.88    7.15
  -6  -8  10   21.64    7.27
   6   8 -10   36.55    7.69
   6   8 -10   18.44    5.74
  -6   8  11   47.19   11.22
   6  -8 -11   57.38   11.97
  -6  -8  11   73.02   12.25
   6   8 -11   55.01   10.11
  -6   8  12   22.84    7.75
  -6  -8  12    7.27    5.62
   6   8 -12    2.59    3.84
  -6   8  13   -0.00    4.66
   6   8 -13    0.00    3.22
  -6   8  14    9.33    5.72
  -6  -8  14    2.67    4.61
   6   8 -14   -0.00    3.72
  -6   8  15   41.77   10.20
   6   8 -15   47.69   10.15
  -6   8  16    3.49    4.61
   6   8 -16    2.64    4.16
  -6   8  17   20.36    8.21
  -6  -8  17   24.29    8.88
   6   8 -17   19.75    6.82
  -6   8  18   -0.00    4.87
  -6  -8  18   -0.00    4.83
  -6   8  19    5.69    6.67
  -6  -8  19   17.38    8.61
   6   8 -19   20.95    8.27
  -6   8  20    2.19    5.30
  -6  -8  20   -0.00    4.69
   6   8 -20   -0.00    4.46
  -6   8  21   12.39    6.86
  -6  -8  21    9.44    6.79
   6   8 -21    1.01    3.75
  -6   8  22   -0.00    4.16
  -6  -8  22    0.00    4.71
   6   8 -22    3.13    4.72
  -6   8  23    9.41    6.38
  -6  -8  23    6.07    6.21
   6   8 -23   -0.00    4.46
  -6   8  24   -0.00    4.89
  -6  -8  24   -0.00    6.06
   6   8 -24    0.00    3.81
  -6   8  25   14.38    6.73
  -6  -8  25   18.83    8.70
   6   8 -25    0.00    4.34
  -6   8  26    6.71    5.96
  -6  -8  26    3.90    5.86
   6   8 -26    3.30    4.84
  -6   8  27    7.97    6.79
  -6  -8  27   11.40    7.67
   6   8 -27    2.13    5.64
  -6  -8  28    0.98    4.66
   6   8 -28    0.00    4.81
  -6   8  29   -0.00    3.40
  -6  -8  29   -0.00    5.30
   6   8 -29    5.73    5.79
  -6   8  30    1.75    5.81
  -6  -8  30    4.50    7.11
   6   8 -30    1.15    5.09
  -6   8  31    1.06    4.60
  -6  -8  31    0.92    5.01
   6   8 -31   -0.00    4.49
  -6   8  32    2.89    5.34
  -6  -8  32    0.03    5.18
   6   8 -32   -0.00    4.78
  -6   8  33    5.79    5.94
  -6  -8  33   -0.00    6.57
   6   8 -33    4.87    5.39
  -6   8  34   -0.00    4.78
   6   8 -34   -0.00    4.10
  -6   8  35   -0.00    5.09
  -6   8  36    0.00    5.77
   6  -9  -1    2.22    4.12
  -6   9   2    3.53    5.37
   6  -9  -2    3.24    5.23
  -6   9   3  116.61   17.90
   6  -9  -3  134.19   19.10
  -6  -9   3  109.05   13.68
  -6   9   4    0.00    5.22
   6  -9  -4    1.19    4.96
  -6  -9   4    5.44    3.79
   6  -9  -5    1.16    3.93
  -6  -9   5    1.53    3.40
   6   9  -5    0.14    2.54
   6  -9  -6    3.52    5.11
  -6  -9   6   16.69    5.92
   6   9  -6    5.23    3.66
  -6   9   7    9.01    6.32
   6  -9  -7    1.57    5.11
  -6  -9   7    4.13    3.99
   6   9  -7    9.67    4.28
  -6   9   8   -0.00    4.08
   6  -9  -8    2.37    5.46
  -6  -9   8    0.71    4.20
   6   9  -8   -0.00    2.35
   6   9  -8    4.10    3.84
  -6   9   9   51.79   12.54
  -6  -9   9   75.34   12.29
   6   9  -9   78.26   11.06
   6   9  -9   54.24   10.10
  -6   9  10   -0.00    4.81
   6  -9 -10   -0.00    5.24
  -6  -9  10    1.77    3.68
   6   9 -10    0.00    3.18
   6   9 -10    0.00    3.22
  -6   9  11    1.42    5.07
   6  -9 -11   -0.00    5.32
  -6  -9  11    0.00    3.90
   6   9 -11   -0.00    3.30
  -6   9  12    0.00    4.34
   6  -9 -12   -0.00    4.25
  -6  -9  12    4.33    4.87
   6   9 -12   -0.00    2.90
  -6   9  13   46.80   11.69
   6  -9 -13   17.68    8.21
  -6  -9  13   73.67   12.86
   6   9 -13   54.20   10.34
  -6   9  14    0.69    4.70
   6   9 -14    0.00    3.24
  -6   9  15   13.02    7.47
   6   9 -15   29.91    7.60
   6   9 -16    4.23    4.03
  -6   9  17    0.93    4.11
  -6  -9  17    0.00    5.74
   6   9 -17    5.49    4.71
  -6   9  18   -0.00    4.03
  -6  -9  18   -0.00    4.55
   6   9 -18   -0.00    2.82
  -6   9  19   34.89    9.67
  -6  -9  19   21.43    8.98
   6   9 -19   18.62    6.89
  -6   9  20    4.07    4.96
  -6  -9  20    5.98    5.95
   6   9 -20    2.73    3.91
  -6   9  21    3.64    5.98
  -6  -9  21   -0.00    5.48
   6   9 -21   -0.00    3.46
  -6   9  22    9.05    7.13
  -6  -9  22   -0.00    6.14
   6   9 -22   -0.00    4.12
  -6   9  23   24.62    8.51
  -6  -9  23   19.85    9.16
  -6   9  24    4.35    5.36
  -6  -9  24    3.70    6.42
   6   9 -24   -0.00    4.70
  -6   9  25   15.45    7.14
  -6  -9  25    0.00    5.84
   6   9 -25    0.76    5.07
  -6   9  26    0.00    4.80
  -6  -9  26   -0.00    6.14
   6   9 -26    0.11    4.47
  -6   9  27    0.00    5.88
  -6  -9  27   -0.00    6.00
   6   9 -27   -0.00    4.77
  -6   9  28   -0.00    4.84
  -6  -9  28   -1.18    5.52
   6   9 -28   -0.00    5.35
  -6   9  29    5.12    5.83
  -6  -9  29    3.88    6.34
   6   9 -29    3.94    5.88
  -6   9  30    1.88    4.87
  -6  -9  30   -0.00    7.29
   6   9 -30   -0.00    4.67
  -6   9  31    1.01    5.46
  -6  -9  31   -0.00    6.29
   6   9 -31    1.35    4.71
  -6   9  32    4.22    5.92
  -6  -9  32   -0.00    6.01
   6   9 -32    3.32    4.89
  -6   9  33    4.37    5.75
  -6  -9  33   -0.00    6.22
   6   9 -33    2.73    6.30
  -6  -9  34   -0.00    6.62
   6   9 -34    7.62    7.00
  -6   9  35    2.31    4.91
   6   9 -35    1.27    5.34
  -6   9  36    5.38    6.04
  -6  10   1   31.99    9.37
   6 -10  -1   17.86    7.57
   6  10  -1   40.70    6.36
  -6  10   2   14.49    6.65
   6 -10  -2    7.21    5.98
   6  10  -2    6.28    3.22
  -6  10   3    0.70    4.44
   6 -10  -3    4.46    5.80
   6  10  -3   -0.00    2.62
  -6  10   4    9.01    6.01
   6 -10  -4    8.31    6.60
   6  10  -4    5.82    3.09
  -6  10   5   14.20    7.34
   6 -10  -5    3.64    5.60
   6  10  -5   29.57    6.05
  -6  10   6    1.71    4.54
   6 -10  -6    0.00    4.76
   6  10  -6    3.79    3.27
  -6  10   7    4.58    5.13
   6 -10  -7    6.26    6.11
   6  10  -7   18.83    5.41
  -6  10   8   -0.00    4.90
   6 -10  -8    5.61    4.85
  -6 -10   8    3.23    3.91
   6  10  -8    2.67    3.27
  -6  10   9   -0.00    4.90
   6 -10  -9   -0.00    4.50
  -6 -10   9   -0.00    3.12
   6  10  -9    0.29    2.77
  -6  10  10    0.00    4.30
   6 -10 -10    4.66    5.46
  -6 -10  10    0.00    4.30
   6  10 -10   -0.00    3.13
  -6  10  11   52.20   12.69
   6 -10 -11   76.79   13.92
  -6 -10  11   35.32   10.04
   6  10 -11   74.52   11.32
  -6  10  12    0.00    5.41
   6 -10 -12    0.16    3.35
  -6 -10  12    3.26    4.17
  -6  10  13   13.90    7.30
   6 -10 -13    6.26    5.72
  -6 -10  13    1.70    4.32
   6  10 -13   11.85    5.44
  -6  10  14    1.99    5.06
   6 -10 -14   -0.00    4.48
   6  10 -14   15.37    5.58
  -6  10  15   38.89   10.77
   6 -10 -15   56.41   11.75
   6  10 -15   27.11    8.31
  -6  10  16    1.91    4.96
  -6 -10  16    0.33    5.08
   6  10 -16    1.41    4.07
  -6  10  17   30.16    9.55
  -6 -10  17    6.37    6.68
   6  10 -17   14.66    6.60
  -6  10  18    7.57    6.93
  -6 -10  18    4.08    5.90
   6  10 -18    2.88    4.05
  -6  10  19   -0.00    4.40
  -6 -10  19    4.55    5.91
   6  10 -19    5.38    4.92
  -6  10  20    2.44    3.97
  -6 -10  20    2.43    4.63
   6  10 -20    0.00    4.01
  -6  10  21   33.68    9.70
  -6 -10  21   29.04   10.21
   6  10 -21   33.96    9.53
  -6  10  22    0.00    4.02
  -6 -10  22   -0.00    5.16
   6  10 -22   -0.00    3.77
  -6  10  23    4.13    5.58
  -6 -10  23   -0.00    4.96
   6  10 -23   -0.00    3.20
  -6  10  24    1.00    5.59
  -6 -10  24    4.36    5.92
   6  10 -24   -0.00    3.84
  -6  10  25    5.20    6.21
  -6 -10  25   -0.00    5.52
   6  10 -25    1.45    4.09
  -6  10  26    4.27    6.17
  -6 -10  26   -0.00    6.03
  -6  10  27    9.90    6.74
  -6 -10  27    6.51    7.28
   6  10 -27    7.48    6.05
  -6  10  28   -0.00    4.57
  -6 -10  28   -0.00    6.20
   6  10 -28   -0.00    5.61
  -6  10  29    0.00    5.16
  -6 -10  29   -0.00    6.67
   6  10 -29    0.00    4.95
  -6  10  30    0.15    4.40
  -6 -10  30    1.32    5.97
   6  10 -30    1.49    4.51
  -6  10  31    1.56    5.18
  -6 -10  31   -0.00    5.94
   6  10 -31    0.90    5.03
  -6  10  32    5.81    5.90
  -6 -10  32    0.00    4.89
   6  10 -32   -0.00    4.06
  -6  10  33    5.66    6.09
  -6 -10  33    0.00    6.33
   6  10 -33    5.14    5.42
  -6  10  34   -0.00    5.18
   6  10 -34   -0.00    4.57
  -6  10  35   -0.00    6.81
   6  10 -35    4.62    5.54
  -6  11   1    0.00    4.85
   6 -11  -1    3.73    4.73
   6  11  -1    5.93    3.26
  -6  11   2    5.08    5.03
   6 -11  -2    0.00    5.01
   6  11  -2   -0.00    2.20
  -6  11   3   25.69    8.28
   6 -11  -3   20.80    7.97
   6  11  -3   26.28    5.82
  -6  11   4    8.04    5.43
   6 -11  -4    2.28    4.49
   6  11  -4    1.38    2.69
  -6  11   5    3.04    4.77
   6 -11  -5    1.11    5.50
   6  11  -5    0.00    2.82
  -6  11   6   -0.00    5.04
   6 -11  -6    5.41    4.83
   6  11  -6    0.00    2.92
  -6  11   7   -0.00    5.37
   6 -11  -7    4.65    4.71
   6  11  -7    3.79    3.73
  -6  11   8   13.54    7.09
   6  11  -8    8.20    4.37
  -6  11   9   28.89    9.31
   6 -11  -9   11.82    6.87
   6  11  -9   18.07    5.84
  -6  11  10    4.15    5.21
   6 -11 -10    2.36    5.47
   6  11 -10    1.84    3.22
  -6  11  11    1.62    4.79
   6 -11 -11    5.86    6.30
   6  11 -11    2.86    3.83
  -6  11  12    5.72    5.79
   6 -11 -12    1.90    5.75
   6  11 -12    7.22    4.49
  -6  11  13   22.65    8.91
   6 -11 -13   14.51    7.86
   6  11 -13   34.28    8.01
  -6  11  14   -0.00    5.89
   6 -11 -14    2.55    4.88
   6  11 -14    7.09    4.11
  -6  11  15   12.41    7.28
   6 -11 -15    8.33    7.05
  -6 -11  15    0.14    4.96
   6  11 -15   18.39    6.12
  -6  11  16    5.89    6.75
   6 -11 -16   -0.00    4.50
  -6 -11  16    0.00    4.55
   6  11 -16   -0.00    3.77
  -6  11  17    0.00    5.85
   6 -11 -17    5.21    5.64
  -6 -11  17   12.80    7.52
   6  11 -17    8.78    5.68
  -6  11  18    3.62    5.74
   6 -11 -18   -0.00    4.74
  -6 -11  18    5.46    6.64
   6  11 -18    3.42    4.97
  -6  11  19   19.72    8.17
  -6 -11  19   27.67    9.74
   6  11 -19   16.49    6.93
  -6  11  20   -0.00    5.48
  -6 -11  20    3.76    5.02
   6  11 -20    2.18    3.89
  -6  11  21   -0.00    5.77
  -6 -11  21   -0.00    5.69
   6  11 -21   -0.00    3.55
  -6  11  22    6.45    4.74
  -6 -11  22    2.43    5.85
   6  11 -22    7.09    5.70
  -6  11  23   15.60    7.10
  -6 -11  23   11.47    7.90
   6  11 -23    3.30    4.83
  -6  11  24   -0.00    4.99
  -6 -11  24   11.57    7.47
   6  11 -24   -0.00    4.45
  -6  11  25    2.70    3.99
  -6 -11  25    3.24    6.41
   6  11 -25    0.00    5.78
  -6  11  26    0.00    5.26
  -6 -11  26   -0.00    5.24
   6  11 -26    5.93    4.87
  -6  11  27    3.32    6.14
  -6 -11  27    1.50    5.76
   6  11 -27   -0.00    5.21
  -6  11  28    0.00    5.16
  -6 -11  28    1.67    5.64
   6  11 -28   -0.00    4.19
  -6  11  29    2.89    5.70
  -6 -11  29    0.19    6.95
   6  11 -29    1.05    4.76
  -6  11  30   -0.00    5.16
  -6 -11  30   -0.00    6.30
   6  11 -30   -0.00    5.40
  -6 -11  31   -0.00    6.39
   6  11 -31    0.00    5.18
  -6  11  32   -0.00    4.11
  -6 -11  32    1.90    6.29
   6  11 -32    2.35    5.52
  -6  12   1   12.46    8.03
   6 -12  -1   34.37    9.62
   6  12  -1   32.06    6.11
  -6  12   2    4.64    6.33
   6 -12  -2    7.98    5.82
   6  12  -2   -0.00    2.64
  -6  12   3   -0.00    5.68
   6 -12  -3    3.72    5.08
   6  12  -3    0.00    3.08
  -6  12   4    4.06    4.31
   6 -12  -4    4.10    4.90
   6  12  -4   -0.00    2.76
  -6  12   5   31.39    9.39
   6  12  -5   19.37    5.65
  -6  12   6    3.20    4.79
   6 -12  -6    1.42    5.29
   6  12  -6   -0.00    3.28
  -6  12   7    0.72    4.27
   6 -12  -7    8.55    6.61
  -6  12   8    4.65    5.54
   6 -12  -8    3.35    5.08
   6  12  -8    0.79    3.13
  -6  12   9    0.00    5.09
   6 -12  -9    2.45    4.38
   6  12  -9    4.13    3.72
  -6  12  10   -0.00    4.59
   6 -12 -10    1.11    4.41
   6  12 -10    0.00    3.08
  -6  12  11   15.72    7.76
   6 -12 -11   12.77    7.10
   6  12 -11   10.36    5.44
   6 -12 -12    0.69    3.64
   6  12 -12    0.83    4.36
  -6  12  13   -0.00    4.15
   6 -12 -13   -0.00    5.24
   6  12 -13    0.00    2.96
  -6  12  14    0.00    5.40
   6 -12 -14    0.00    4.72
   6  12 -14    0.62    2.90
  -6  12  15    3.18    5.62
   6  12 -15   17.70    6.37
  -6  12  16   -0.00    5.48
   6 -12 -16    1.46    5.23
   6  12 -16    0.54    3.52
  -6  12  17    4.47    6.15
   6 -12 -17    1.29    4.58
   6  12 -17    1.82    4.07
   6 -12 -18   -0.00    4.44
  -6  12  19    0.00    5.27
   6 -12 -19   -0.00    4.72
   6  12 -19    5.42    5.27
  -6  12  20    0.20    4.24
   6 -12 -20    0.00    4.97
  -6 -12  20   -0.00    5.12
   6  12 -20    0.60    4.37
  -6  12  21   13.28    7.19
   6 -12 -21   13.87    7.18
  -6 -12  21    7.65    7.15
   6  12 -21   -0.00    3.67
  -6  12  22    1.67    5.74
  -6 -12  22    7.83    7.06
   6  12 -22   -0.00    4.80
  -6  12  23    0.00    4.88
  -6 -12  23   -0.00    4.27
   6  12 -23    4.29    5.32
  -6  12  24    1.48    4.45
  -6 -12  24    0.00    5.56
   6  12 -24   -0.00    5.64
  -6  12  25    1.96    5.12
  -6 -12  25    5.49    8.17
   6  12 -25   16.82    7.76
  -6  12  26   -0.00    4.32
  -6 -12  26   -0.00    6.21
   6  12 -26    0.94    6.02
  -6  12  27    0.00    4.47
  -6 -12  27    0.00    6.08
   6  12 -27    4.50    5.77
  -6  12  28    3.24    5.28
  -6 -12  28   -0.00    6.13
   6  12 -28   -0.00    4.51
  -6 -12  29   -0.00    4.22
   6  12 -29   -0.00    4.87
  -6 -12  30   -0.00    6.58
  -6 -12  31    1.42    6.48
  -6  13   1    4.72    5.91
   6 -13  -1    3.08    5.24
   6  13  -1    3.37    3.14
  -6  13   2   -0.00    5.49
   6 -13  -2    1.12    4.15
   6  13  -2    1.86    2.62
  -6  13   3   31.03   10.10
   6 -13  -3   34.95   10.20
   6  13  -3   26.37    6.18
  -6  13   4    6.66    6.17
   6 -13  -4   11.55    6.72
   6  13  -4    2.51    3.34
  -6  13   5    3.89    5.03
   6 -13  -5   -0.00    3.97
   6  13  -5   11.02    4.20
  -6  13   6    2.44    4.19
   6 -13  -6   -0.00    4.26
   6  13  -6    1.81    3.44
  -6  13   7    0.00    4.86
   6 -13  -7    7.94    6.24
   6  13  -7    3.40    3.48
  -6  13   8    5.44    6.23
   6 -13  -8   -0.00    5.12
   6  13  -8    7.30    4.33
  -6  13   9   13.89    7.29
   6 -13  -9   10.20    7.84
  -6  13  10    0.00    5.25
   6 -13 -10    9.37    6.24
   6  13 -10    0.00    3.46
  -6  13  11    1.25    4.47
   6 -13 -11    0.00    4.56
   6  13 -11    1.85    3.40
  -6  13  12   -0.00    4.24
   6 -13 -12    0.00    5.75
   6  13 -12    7.21    4.88
  -6  13  13   13.19    7.20
   6 -13 -13    4.31    5.77
   6  13 -13    7.99    4.78
   6 -13 -14   -0.00    4.45
   6  13 -14    0.00    3.33
  -6  13  15    5.60    6.17
   6 -13 -15    4.03    5.30
   6  13 -15    3.10    3.58
  -6  13  16    0.95    4.87
   6 -13 -16    0.00    5.17
   6  13 -16   -0.00    3.65
  -6  13  17   -0.00    5.17
   6 -13 -17    5.81    6.03
   6  13 -17    1.57    3.62
  -6  13  18    0.00    4.33
   6 -13 -18   -0.00    5.22
   6  13 -18   -0.00    3.28
  -6  13  19    7.02    6.67
   6 -13 -19   10.62    6.71
   6  13 -19    5.16    4.82
  -6  13  20    3.62    5.85
   6 -13 -20   -0.00    4.99
   6 -13 -21   -0.00    5.30
   6  13 -21    0.44    4.59
  -6  13  22   -0.00    6.05
   6 -13 -22   -0.00    4.58
   6  13 -22    3.36    4.34
  -6  13  23    0.00    6.16
   6  13 -23    9.52    6.32
  -6  13  24    1.82    6.34
   6  13 -24    4.54    4.84
   6  13 -25    2.25    4.86
  -6 -13  28    6.08    7.77
  -6 -13  29    5.35    6.37
  -6 -13  30    0.00    7.29
  -6  14   1   15.07    8.08
   6 -14  -1   -0.00    4.44
   6  14  -1    7.98    3.28
  -6  14   2    0.00    5.71
   6 -14  -2    2.22    4.76
  -6  14   3    0.00    4.22
   6 -14  -3   -0.00    4.30
   6  14  -3    1.32    2.67
  -6  14   4    7.25    6.13
   6 -14  -4   -0.00    3.52
   6  14  -4    3.58    3.53
  -6  14   5    1.61    6.36
   6 -14  -5   14.16    6.92
   6  14  -5   10.03    4.86
  -6  14   6    4.27    5.36
   6 -14  -6   12.82    6.57
   6  14  -6   10.55    4.56
  -6  14   7    4.87    5.89
   6 -14  -7   14.67    7.38
   6  14  -7    0.52    3.46
  -6  14   8    2.66    5.31
   6 -14  -8    0.10    3.16
   6  14  -8    0.00    3.22
  -6  14   9    2.89    4.91
   6 -14  -9    4.21    5.79
   6  14  -9    4.35    3.73
   6 -14 -10    4.49    6.20
   6  14 -10    2.11    3.44
  -6  14  11    7.79    7.01
   6 -14 -11    4.44    5.94
  -6  14  12    0.00    4.49
   6 -14 -12    3.12    4.57
   6  14 -12    0.00    3.90
  -6  14  13   -0.00    5.34
   6 -14 -13   -0.00    4.69
   6  14 -13    3.13    4.58
  -6  14  14    8.14    6.31
   6  14 -14    0.00    3.25
  -6  14  15    8.57    6.60
   6 -14 -15    5.96    5.65
   6  14 -15    2.41    4.23
   6 -14 -16    0.19    3.52
   6  14 -16    3.74    3.60
   6 -14 -17   -0.00    6.01
   6  14 -17    1.44    3.42
  -6  14  18    1.09    5.20
   6 -14 -18   -0.00    5.27
   6  14 -18    6.24    4.38
  -6  14  19    1.67    5.22
   6  14 -19    1.39    3.92
   6  14 -20    3.15    3.80
   6  14 -21    3.46    4.55
  -6  15   1   -0.00    5.18
   6 -15  -1    0.00    5.67
   6  15  -1   -0.00    2.44
  -6  15   2   12.35    7.96
   6 -15  -2    5.70    5.73
   6  15  -2    7.94    3.71
  -6  15   3    4.01    5.74
   6 -15  -3    0.03    4.25
  -6  15   4   -0.00    5.50
   6 -15  -4    2.28    5.60
   6  15  -4    0.00    2.84
  -6  15   5    2.04    6.26
   6 -15  -5   -0.00    4.27
   6  15  -5    0.00    2.57
  -6  15   6    0.00    4.40
   6 -15  -6   -0.00    4.52
   6  15  -6    2.40    3.49
  -6  15   7    7.04    6.06
   6 -15  -7    0.48    4.71
   6  15  -7    0.93    3.00
  -6  15   8    2.49    4.56
   6 -15  -8   -0.00    4.19
   6  15  -8    0.00    3.64
  -6  15   9    2.91    4.67
   6 -15  -9    3.66    4.67
   6  15  -9    0.85    3.61
  -6  15  10   -0.00    5.61
   6 -15 -10    2.30    5.38
   6  15 -10    0.93    3.50
  -6  15  11   -0.00    4.79
   6 -15 -11   -0.00    5.92
   6  15 -11    2.23    3.69
  -6  15  12    0.09    4.72
   6 -15 -12    0.39    4.86
  -6  15  13    7.91    5.83
   6 -15 -13   -0.00    6.63
   6  15 -13    7.42    4.90
  -6  15  14    6.38    6.67
   6  15 -14    0.98    3.26
  -6  15  15    3.33    4.95
   6  15 -15    0.52    3.93
  -6  15  16    9.62    6.81
   6  15 -16   -0.00    4.89
  -6  15  17    1.13    4.50
   6  15 -17    3.34    3.41
  -6  16   1    0.00    6.28
   6 -16  -1   -0.00    4.12
   6  16  -1    3.39    2.91
  -6  16   2    0.00    6.23
   6 -16  -2    2.77    5.15
   6  16  -2    2.65    3.13
   6 -16  -3    2.32    4.33
   6  16  -3   -0.00    2.51
  -6  16   4    0.55    5.49
   6 -16  -4    5.09    6.54
   6  16  -4    1.49    2.45
  -6  16   5    2.82    4.80
   6 -16  -5   -0.00    5.49
   6  16  -5    0.87    3.22
  -6  16   6   -0.00    5.51
   6 -16  -6   -0.00    4.24
   6  16  -6    2.93    3.59
  -6  16   7    0.00    5.75
   6 -16  -7   -0.00    4.28
   6  16  -7   -0.00    3.04
   6 -16  -8    0.27    4.70
   6  16  -8    0.01    2.92
  -6  16   9   -0.00    4.03
   6  16  -9    2.24    3.50
  -6  16  10   -0.00    4.24
   6  16 -10    1.13    3.56
  -6  16  11   -0.00    4.65
   6  16 -11    5.14    4.64
  -6  16  12   -0.00    5.52
   6  16 -12    2.12    4.64
  -6  16  13   -0.00    5.94
  -6  17   1    0.00    5.45
   6 -17  -1    5.75    6.22
   6  17  -1    0.04    2.59
  -6  17   2    2.69    7.15
   6 -17  -2   -0.00    5.41
   6  17  -2   -0.00    2.88
  -6  17   3    1.54    6.78
   6 -17  -3    3.22    5.76
   6  17  -3   -0.00    3.13
  -6  17   4   -0.00    4.49
  -6  17   5   -0.00    5.45
   6  17  -5    0.00    3.13
  -6  17   6    2.02    5.20
   6  17  -6   -0.00    3.30
  -5   0   1   -0.00    3.52
  -5   0   1   -0.00    2.79
  -5   0   1    1.37    2.93
   5   0  -1    0.00    3.19
   5   0  -1   -0.00    2.61
  -5   0   2   -0.00    3.01
  -5   0   2   -0.00    2.94
   5   0  -2    3.03    3.22
   5   0  -2    3.06    3.26
  -5   0   3   82.05   10.71
   5   0  -3   77.87   10.46
   5   0  -3   74.19   11.05
  -5   0   4    0.81    3.02
  -5   0   4    1.89    3.49
   5   0  -4    0.71    3.68
  -5   0   5 2011.28  165.23
   5   0  -5 2192.00  166.57
   5   0  -5 1981.37  165.96
  -5   0   6   -0.00    2.90
  -5   0   6   -0.00    3.82
   5   0  -6   -0.00    3.67
   5   0  -6    5.57    4.76
  -5   0   7   63.42   10.30
  -5   0   7   75.69   10.25
   5   0  -7   47.60    9.16
   5   0  -7   76.48   11.26
  -5   0   8   -0.00    4.08
  -5   0   8    0.32    2.98
   5   0  -8   -0.00    4.41
   5   0  -8    1.09    3.91
  -5   0   9  491.18   43.23
  -5   0   9  421.67   41.57
   5   0  -9  465.46   42.50
   5   0  -9  481.52   43.38
  -5   0  10    5.29    5.26
  -5   0  10    1.93    3.32
   5   0 -10    2.08    4.25
   5   0 -10   -0.00    3.72
  -5   0  11   45.06    8.19
   5   0 -11   25.96    7.29
   5   0 -11   49.18    9.17
  -5   0  12   -0.00    3.38
  -5   0  12   -0.00    3.20
   5   0 -12    0.67    3.87
   5   0 -12   -0.00    3.10
  -5   0  13   10.42    5.16
  -5   0  13    2.61    3.78
   5   0 -13    3.37    4.57
   5   0 -13    5.65    4.55
  -5   0  14   -0.00    4.07
  -5   0  14    2.45    3.65
   5   0 -14   -0.00    4.08
  -5   0  15  121.35   17.69
  -5   0  15  127.04   16.85
   5   0 -15  158.43   19.14
  -5   0  16   -0.00    3.83
  -5   0  16    1.83    3.78
   5   0 -16   -0.00    4.24
  -5   0  17   65.76   11.15
   5   0 -17   39.60    9.88
  -5   0  18    1.74    3.23
   5   0 -18    3.33    4.50
  -5   0  19  128.69   17.16
   5   0 -19  103.33   17.00
   5   0 -20   -0.00    4.83
  -5   0  21  162.55   21.95
   5   0 -21  160.29   22.00
  -5   0  22   -0.00    5.40
   5   0 -22    0.73    4.36
  -5   0  23    3.35    5.05
  -5   0  24    0.00    6.31
  -5   0  25   17.91    8.15
   5   0 -25    2.82    4.02
  -5   0  26    4.70    6.46
   5   0 -26   -0.00    4.59
  -5   0  27   42.02   11.64
   5   0 -27   42.67   11.76
  -5   0  28    2.26    3.43
  -5   0  29    2.92    6.65
  -5   0  30   -0.00    4.95
  -5   0  31   21.56    9.27
  -5   0  32    1.72    6.96
  -5   0  33   -0.00    4.11
  -5   0  34   -0.00    6.32
  -5   0  35    9.07    7.59
  -5   0  36   -0.00    6.16
  -5   0  37    7.09    7.82
  -5   0  38   -0.00    5.69
  -5   0  39   -0.00    7.53
  -5   1   1  413.92   38.40
  -5   1   1  411.44   38.18
  -5   1   1  432.67   38.06
   5  -1  -1  419.69   38.25
   5  -1  -1  429.77   37.92
   5  -1  -1  424.88   38.47
  -5  -1   1  351.75   36.40
  -5  -1   1  492.78   37.44
   5   1  -1  406.56   36.62
   5   1  -1  411.07   37.29
  -5   1   2    2.59    3.76
  -5   1   2    1.66    3.32
   5  -1  -2    3.20    4.03
   5  -1  -2    3.61    3.58
  -5  -1   2    5.34    3.33
  -5  -1   2    1.67    2.56
   5   1  -2    2.91    3.26
   5   1  -2    4.73    3.74
  -5   1   3  416.39   39.84
  -5   1   3  451.81   40.03
   5  -1  -3  456.47   39.96
   5  -1  -3  434.23   40.51
  -5  -1   3  426.37   39.19
  -5  -1   3  501.39   39.55
   5   1  -3  416.01   38.99
   5   1  -3  431.24   39.48
  -5   1   4   14.28    5.25
  -5   1   4    8.86    4.47
   5  -1  -4    8.08    4.47
   5  -1  -4   10.73    4.77
  -5  -1   4    3.73    3.98
  -5  -1   4    6.73    3.22
   5   1  -4   10.30    4.09
  -5   1   5   82.40   12.12
  -5   1   5   91.95   12.33
   5  -1  -5   82.21   11.71
   5  -1  -5  104.50   13.34
  -5  -1   5   75.97   11.53
  -5  -1   5   90.53   11.42
   5   1  -5   92.76   11.89
   5   1  -5  110.25   12.78
  -5   1   6  491.46   44.25
   5  -1  -6  491.64   43.83
   5  -1  -6  549.83   45.64
  -5  -1   6  526.75   44.21
  -5  -1   6  486.21   43.09
   5   1  -6  468.25   43.23
   5   1  -6  416.97   42.95
  -5   1   7  569.08   51.48
  -5   1   7  563.98   51.18
   5  -1  -7  721.07   52.37
   5  -1  -7  607.97   52.50
  -5  -1   7  526.25   50.42
  -5  -1   7  568.39   50.27
   5   1  -7  561.44   50.68
   5   1  -7  531.20   50.78
  -5   1   8    2.97    4.50
  -5   1   8    2.08    3.04
   5  -1  -8    0.00    2.98
   5  -1  -8    0.79    3.60
  -5  -1   8    2.60    3.80
  -5  -1   8    2.85    3.57
   5   1  -8    2.22    3.76
   5   1  -8    0.26    3.29
  -5   1   9   38.39    8.46
  -5   1   9   42.45    8.35
   5  -1  -9   53.81    9.44
   5  -1  -9   49.60    9.57
  -5  -1   9   55.23    9.21
  -5  -1   9   54.74    8.69
   5   1  -9   53.93    9.56
   5   1  -9   30.72    7.95
  -5   1  10    6.41    5.08
  -5   1  10    3.35    3.50
   5  -1 -10    2.11    4.34
   5  -1 -10    6.25    4.39
  -5  -1  10    2.66    4.00
  -5  -1  10    2.39    3.16
   5   1 -10    4.29    4.63
   5   1 -10   -0.00    3.69
  -5   1  11  170.29   20.60
  -5   1  11  181.34   20.19
   5  -1 -11  186.93   20.84
   5  -1 -11  158.19   20.49
  -5  -1  11  185.06   20.84
  -5  -1  11  216.07   20.55
   5   1 -11  165.39   20.29
   5   1 -11  159.24   19.99
  -5   1  12    7.57    5.04
  -5   1  12   23.55    6.61
   5  -1 -12   12.45    6.39
   5  -1 -12   11.64    5.47
  -5  -1  12    8.38    4.85
  -5  -1  12   15.17    4.82
   5   1 -12   13.96    6.01
   5   1 -12   19.30    6.52
  -5   1  13  350.95   34.60
  -5   1  13  290.98   32.62
   5  -1 -13  298.83   32.78
   5  -1 -13  355.87   34.78
  -5  -1  13  345.83   34.69
  -5  -1  13  360.65   33.08
   5   1 -13  353.47   34.41
  -5   1  14    1.41    3.70
   5  -1 -14    6.11    4.48
  -5  -1  14    0.41    4.18
  -5  -1  14    3.80    3.34
   5   1 -14    5.23    4.12
  -5   1  15   37.71    8.41
  -5   1  15   39.58    8.40
   5  -1 -15   32.17    8.16
  -5  -1  15   38.31    8.49
  -5  -1  15   40.82    8.57
   5   1 -15   31.11    7.92
  -5   1  16    0.00    4.37
  -5   1  16    3.94    3.93
   5  -1 -16    4.76    4.69
  -5  -1  16    6.91    5.32
  -5  -1  16    2.09    3.20
   5   1 -16   -0.00    3.03
  -5   1  17   32.23    8.20
  -5   1  17   33.40    7.82
   5  -1 -17   43.61    9.63
  -5  -1  17   43.34    9.48
   5   1 -17   19.87    6.80
   5  -1 -18   -0.00    4.26
   5   1 -18    2.36    3.70
  -5   1  19  117.98   16.96
   5  -1 -19  113.89   17.79
   5   1 -19  141.14   18.61
  -5   1  20    0.00    3.57
   5  -1 -20    3.13    5.27
   5   1 -20    0.72    3.68
  -5   1  21    0.00    5.04
  -5   1  21   -0.00    3.70
   5  -1 -21    3.21    5.03
  -5  -1  21    0.44    3.94
   5   1 -21    2.11    4.49
   5  -1 -22    4.10    5.30
  -5  -1  22    5.36    6.69
   5   1 -22    0.00    3.81
  -5   1  23   42.21   10.81
   5  -1 -23   22.51    8.65
  -5  -1  23   32.05   10.02
   5   1 -23   56.90   11.66
  -5   1  24    0.00    5.24
   5  -1 -24    4.79    5.94
  -5  -1  24    4.04    5.80
   5   1 -24   -0.00    4.45
  -5   1  25   12.94    7.54
   5  -1 -25   27.50    9.22
  -5  -1  25   16.01    8.03
   5   1 -25    6.15    6.39
  -5   1  26   -0.00    5.24
   5  -1 -26   10.02    6.20
  -5  -1  26    0.00    7.04
   5   1 -26   -0.00    5.59
  -5   1  27   25.76   10.61
  -5  -1  27   65.39   13.57
   5   1 -27   40.43   11.20
  -5   1  28   12.04    6.87
  -5  -1  28    3.59    6.35
   5   1 -28    4.17    5.31
  -5   1  29   36.07   10.99
  -5  -1  29   28.74   10.21
  -5   1  30    2.11    5.85
  -5  -1  30   -0.00    5.83
  -5   1  31   -0.00    5.96
  -5  -1  31   -0.00    7.60
  -5   1  32    5.11    5.41
  -5  -1  32    3.92    6.40
  -5   1  33   37.06   11.40
  -5  -1  33   28.49   10.40
  -5   1  34   -0.00    7.87
  -5  -1  34    0.48    5.53
  -5   1  35    0.00    7.87
  -5  -1  35    8.62    6.25
  -5   1  36    0.00    5.99
  -5  -1  36    4.01    5.77
  -5   1  37   -0.00    5.87
  -5  -1  37   -0.00    8.47
  -5   1  38   -0.00    5.15
  -5  -1  38    7.59    7.52
  -5   1  39   13.24    8.16
  -5  -1  39    3.60    7.41
  -5   2   1    6.20    4.59
  -5   2   1    0.00    3.52
  -5   2   1    6.92    4.83
   5  -2  -1    4.60    4.59
   5  -2  -1    6.83    3.91
   5  -2  -1    1.33    3.90
  -5  -2   1    7.76    3.48
  -5  -2   1    2.01    2.74
  -5  -2   1    8.44    3.04
   5   2  -1    6.69    3.33
   5   2  -1    6.06    3.41
  -5   2   2    3.22    4.31
  -5   2   2   10.35    4.53
   5  -2  -2   13.87    5.34
   5  -2  -2    5.71    4.38
   5  -2  -2    7.27    4.72
  -5  -2   2   13.93    4.07
  -5  -2   2   12.50    4.04
   5   2  -2    7.42    3.33
   5   2  -2   11.17    4.14
  -5   2   3  182.03   20.68
  -5   2   3  180.12   20.21
   5  -2  -3  191.69   20.01
   5  -2  -3  192.29   20.81
  -5  -2   3  167.63   18.51
  -5  -2   3  171.82   17.89
   5   2  -3  185.53   18.87
   5   2  -3  215.12   19.63
  -5   2   4   47.45    9.18
  -5   2   4   49.34    9.53
   5  -2  -4   57.67    9.60
   5  -2  -4   49.33    9.86
  -5  -2   4   78.42    9.85
  -5  -2   4   75.32    8.98
   5   2  -4   79.99   10.03
   5   2  -4   71.89    9.65
  -5   2   5  574.78   49.29
  -5   2   5  586.82   48.84
   5  -2  -5  566.39   48.04
   5  -2  -5  515.57   48.67
  -5  -2   5  493.61   46.73
  -5  -2   5  515.66   46.03
   5   2  -5  533.10   47.09
   5   2  -5  544.53   47.36
  -5   2   6    6.62    4.73
  -5   2   6    7.14    4.99
   5  -2  -6   10.23    4.81
  -5  -2   6    1.92    3.61
  -5  -2   6    8.73    3.54
   5   2  -6    5.69    3.87
   5   2  -6    7.33    4.20
  -5   2   7   55.25   10.24
  -5   2   7   57.20    9.79
   5  -2  -7   67.35   10.39
   5  -2  -7   42.39    9.07
  -5  -2   7   62.15    9.69
  -5  -2   7   54.08    8.41
   5   2  -7   77.69   10.44
   5   2  -7   63.11    9.72
  -5   2   8   17.05    6.09
  -5   2   8   19.84    6.10
   5  -2  -8   11.84    5.68
   5  -2  -8   13.66    6.09
  -5  -2   8    2.24    4.23
  -5  -2   8   14.06    4.15
   5   2  -8   12.24    5.57
   5   2  -8   15.33    5.01
  -5   2   9  567.59   50.72
   5  -2  -9  609.61   50.26
   5  -2  -9  475.59   50.14
  -5  -2   9  516.29   49.62
  -5  -2   9  611.35   49.37
   5   2  -9  543.34   49.44
  -5   2  10    4.22    4.30
  -5   2  10    2.28    3.39
   5  -2 -10    1.60    4.56
   5  -2 -10    0.62    4.05
  -5  -2  10    1.40    4.53
  -5  -2  10    0.00    2.22
   5   2 -10    4.58    3.84
   5   2 -10   -0.00    3.28
  -5   2  11    4.04    4.23
  -5   2  11   16.32    5.70
   5  -2 -11   11.38    6.14
   5  -2 -11   25.31    7.17
  -5  -2  11   13.61    5.66
   5   2 -11    5.03    4.17
   5   2 -11   12.97    5.22
  -5   2  12   70.94   11.52
  -5   2  12   69.20   11.02
   5  -2 -12   90.12   12.04
   5  -2 -12   45.75    9.67
  -5  -2  12   48.95    9.85
  -5  -2  12   52.60    9.27
   5   2 -12   49.41    9.81
   5   2 -12   51.34   10.12
  -5   2  13   50.35   10.00
  -5   2  13   45.01    8.67
   5  -2 -13   67.94   11.51
  -5  -2  13   18.40    7.00
  -5  -2  13   70.55   10.15
   5   2 -13   55.90   10.62
   5   2 -13   41.30    8.99
  -5   2  14   25.68    7.66
  -5   2  14   27.88    7.01
   5  -2 -14   35.41    8.68
  -5  -2  14   28.30    7.66
  -5  -2  14   16.41    5.35
   5   2 -14   23.55    7.04
  -5   2  15  309.92   31.68
  -5   2  15  304.79   30.96
   5  -2 -15  293.90   31.89
  -5  -2  15  288.88   31.50
   5   2 -15  257.39   30.12
  -5   2  16    3.81    4.69
  -5   2  16   -0.00    3.90
   5  -2 -16    0.37    3.89
  -5  -2  16    7.42    4.41
   5   2 -16    2.46    4.65
  -5   2  17    0.00    4.06
  -5   2  17   -0.00    3.42
   5  -2 -17    3.39    4.91
  -5  -2  17    0.00    5.09
   5   2 -17   10.07    5.71
  -5   2  18   -0.00    3.80
   5  -2 -18   -0.00    4.08
   5   2 -18    4.32    5.31
  -5   2  19   72.87   12.72
   5  -2 -19   84.14   14.39
   5   2 -19   83.60   14.15
  -5   2  20   44.46   10.12
   5  -2 -20   62.64   12.50
  -5   2  21   -0.00    4.88
  -5   2  21   -0.00    4.16
   5  -2 -21   -0.00    3.99
  -5  -2  21    4.67    5.91
  -5   2  22   -0.00    5.91
  -5   2  22    0.00    3.73
   5  -2 -22    0.00    4.55
  -5  -2  22   10.83    6.60
  -5   2  23    0.00    5.46
  -5   2  23    6.13    5.81
   5  -2 -23    7.83    6.49
  -5  -2  23    1.81    5.62
  -5   2  24   -0.00    5.91
   5  -2 -24    1.21    5.26
  -5  -2  24    0.00    5.34
   5   2 -24   -0.00    4.58
  -5   2  25   80.23   14.57
  -5  -2  25   40.31   12.41
   5   2 -25   82.63   15.33
  -5   2  26    0.56    4.58
  -5  -2  26    7.75    6.79
  -5   2  27   24.68    9.74
  -5  -2  27   24.88    9.99
  -5   2  28    3.74    6.84
  -5  -2  28   -0.00    7.76
  -5   2  29   22.13   10.32
  -5  -2  29    8.23    8.41
  -5   2  30    3.13    6.35
  -5  -2  30    0.00    6.07
  -5   2  31   16.73   10.02
  -5  -2  31   19.91   10.05
  -5   2  32    0.00    6.16
  -5  -2  32   -0.00    5.22
  -5  -2  33   -0.00    7.06
  -5  -2  34   -0.00    6.21
  -5  -2  35    5.52    6.44
  -5  -2  36    1.97    6.87
  -5  -2  37   -0.00    9.69
  -5  -2  38    0.00    8.31
  -5   2  39    0.94    5.07
  -5   3   1  234.36   27.02
  -5   3   1  296.97   28.47
  -5   3   1  307.66   28.49
   5  -3  -1  278.98   28.24
   5  -3  -1  302.10   27.35
   5  -3  -1  290.85   27.95
  -5  -3   1  238.65   24.38
  -5  -3   1  254.85   24.11
  -5  -3   1  274.99   23.80
   5   3  -1  265.98   24.66
  -5   3   2   37.87    8.43
  -5   3   2   46.38    8.63
  -5   3   2   44.01    8.69
   5  -3  -2   53.19    9.57
   5  -3  -2   55.98    9.05
   5  -3  -2   30.31    7.98
  -5  -3   2   48.18    7.16
  -5  -3   2   38.88    6.00
   5   3  -2   44.54    7.03
   5   3  -2   44.21    7.09
  -5   3   3   87.81   13.47
  -5   3   3  160.23   15.69
   5  -3  -3   90.30   13.34
   5  -3  -3   86.96   12.61
   5  -3  -3  102.94   13.78
  -5  -3   3  100.44   11.75
   5   3  -3   86.95   11.39
  -5   3   4    9.43    4.78
  -5   3   4    5.46    4.36
   5  -3  -4    0.00    3.55
   5  -3  -4    5.83    4.96
  -5  -3   4    6.23    3.85
  -5  -3   4    3.43    2.90
   5   3  -4    5.84    3.59
   5   3  -4   -0.00    2.75
  -5   3   5  160.50   19.38
  -5   3   5  194.04   20.81
   5  -3  -5  166.70   19.26
   5  -3  -5  177.00   20.46
  -5  -3   5  176.48   18.30
  -5  -3   5  163.13   17.35
   5   3  -5  191.47   19.10
   5   3  -5  172.06   18.31
  -5   3   6  169.13   19.75
  -5   3   6  167.10   19.57
   5  -3  -6  160.52   18.70
   5  -3  -6  146.74   19.46
  -5  -3   6  182.14   18.60
   5   3  -6  199.59   19.43
   5   3  -6  149.87   17.72
  -5   3   7   54.69   10.49
  -5   3   7   76.83   11.53
   5  -3  -7   52.90    9.59
   5  -3  -7   49.45   10.32
  -5  -3   7   66.10   10.21
  -5  -3   7   75.66    9.48
   5   3  -7   64.75   10.08
   5   3  -7   70.39   10.17
  -5   3   8   81.92   12.08
  -5   3   8   78.69   12.05
   5  -3  -8   81.07   11.83
   5  -3  -8   79.39   12.51
  -5  -3   8   63.98   10.79
  -5  -3   8   74.38   10.21
   5   3  -8   71.73   11.11
   5   3  -8   76.34   11.13
  -5   3   9   74.17   11.41
  -5   3   9   56.68   10.52
   5  -3  -9   77.61   11.51
   5  -3  -9   50.78   10.23
  -5  -3   9   73.07   11.22
  -5  -3   9   69.57    9.82
   5   3  -9   76.57   11.24
   5   3  -9   65.65   10.39
  -5   3  10   14.21    4.88
  -5   3  10   15.76    5.63
   5  -3 -10    4.52    3.73
   5  -3 -10    6.06    4.74
  -5  -3  10   21.73    6.43
  -5  -3  10   18.04    4.98
   5   3 -10   10.22    4.60
   5   3 -10    6.57    4.03
  -5   3  11    0.00    4.32
  -5   3  11    0.46    2.94
   5  -3 -11   -3.29    4.10
   5  -3 -11    0.74    3.49
  -5  -3  11    5.90    4.73
  -5  -3  11    1.76    2.82
   5   3 -11   -0.00    3.36
   5   3 -11    1.44    3.12
  -5   3  12   21.43    6.85
  -5   3  12   24.23    7.15
   5  -3 -12   18.37    7.08
  -5  -3  12   31.08    7.94
  -5  -3  12   31.47    6.51
   5   3 -12   31.61    7.45
   5   3 -12   23.57    6.74
  -5   3  13  147.51   19.74
  -5   3  13  188.01   21.24
   5  -3 -13  162.81   21.14
   5   3 -13  186.06   20.92
   5   3 -13  155.94   19.61
  -5   3  14   12.35    5.49
  -5   3  14   21.74    6.72
   5  -3 -14   21.17    7.32
  -5  -3  14   11.29    6.20
   5   3 -14   13.08    5.90
  -5   3  15   12.99    5.85
  -5   3  15   16.41    5.82
   5  -3 -15    0.00    3.99
  -5  -3  15   11.85    6.72
   5   3 -15    2.49    4.61
  -5   3  16   26.37    7.50
  -5   3  16   32.06    8.23
   5  -3 -16   31.04    8.18
  -5  -3  16   29.36    8.49
   5   3 -16   24.66    7.45
  -5   3  17   45.44   10.35
   5  -3 -17   61.77   12.14
  -5  -3  17   58.72   11.58
   5   3 -17   47.09   10.19
  -5   3  18   10.65    5.73
   5  -3 -18   11.41    6.37
   5   3 -18   11.94    5.91
  -5   3  19   -0.00    3.38
   5  -3 -19    1.98    4.61
   5   3 -19    3.40    4.70
  -5   3  20   -0.00    4.07
  -5   3  20    0.10    4.26
   5  -3 -20    2.17    5.34
  -5  -3  20   -0.00    4.36
   5   3 -20    1.24    4.49
  -5   3  21   44.44   10.62
  -5   3  21   42.03    9.87
   5  -3 -21   53.19   11.90
  -5  -3  21   32.42   10.30
   5   3 -21   38.09   10.28
  -5   3  22   63.91   11.88
  -5   3  22   58.94   11.74
   5  -3 -22   52.57   12.07
  -5  -3  22   38.34   11.66
   5   3 -22   50.97   11.92
  -5   3  23   73.50   13.81
  -5   3  23   65.00   12.59
   5  -3 -23   68.93   14.78
  -5  -3  23   51.88   13.02
  -5   3  24    5.18    5.35
  -5  -3  24   15.39    8.07
  -5   3  25   -0.00    5.21
  -5  -3  25    0.00    4.45
  -5   3  26    0.00    5.39
  -5  -3  26   -0.00    5.49
  -5   3  27   17.31    8.11
  -5  -3  27   21.20    9.80
  -5   3  28    4.67    6.45
  -5  -3  28    0.00    6.29
   5   3 -28    1.50    3.86
  -5   3  29   21.37    7.93
  -5  -3  29   14.28    8.15
   5   3 -29    4.73    6.73
  -5   3  30    2.72    6.36
  -5  -3  30   -0.00    7.18
   5   3 -30    0.85    3.83
  -5   3  31    2.63    5.80
  -5  -3  31    0.00    6.39
  -5   3  32    1.62    5.42
  -5  -3  32    1.86    6.52
  -5   3  33    4.56    6.72
  -5  -3  33   18.58    8.37
  -5   3  34    4.61    5.48
  -5  -3  34    3.58    5.93
  -5   3  35    0.20    4.51
  -5  -3  35    0.00    7.13
  -5   3  36    3.34    5.76
  -5  -3  36    6.24    7.81
  -5   3  37    0.00    5.47
  -5  -3  37    3.46    6.75
  -5   3  38    1.84    5.87
  -5  -3  38    7.19    7.39
  -5   3  39    5.82    7.18
  -5   4   1  110.13   14.20
  -5   4   1   50.01   10.64
  -5   4   1   83.89   12.18
   5  -4  -1   72.44   11.83
   5  -4  -1   84.98   11.62
   5  -4  -1   86.52   12.57
  -5  -4   1   73.72    8.93
  -5  -4   1   69.78    8.07
  -5  -4   1   70.92    7.81
   5   4  -1   76.01    9.29
   5   4  -1   68.14    8.70
  -5   4   2   12.49    5.65
  -5   4   2    8.60    4.70
  -5   4   2    8.37    5.30
   5  -4  -2   13.20    5.45
   5  -4  -2    1.17    3.24
   5  -4  -2   10.71    5.64
  -5  -4   2   11.89    3.78
  -5  -4   2   11.06    3.00
   5   4  -2    9.14    3.53
   5   4  -2    4.42    3.08
  -5   4   3   25.74    7.48
  -5   4   3   38.81    8.30
   5  -4  -3   34.69    8.43
   5  -4  -3   32.73    7.55
   5  -4  -3   28.80    7.75
  -5  -4   3   39.20    6.83
   5   4  -3   37.78    6.46
   5   4  -3   42.85    6.51
  -5   4   4   67.43   10.87
  -5   4   4   60.91   10.29
   5  -4  -4   57.38    9.99
   5  -4  -4   43.13    8.96
   5  -4  -4   55.88   10.33
  -5  -4   4   62.58    8.42
[truncated: 817,948 more chars]
