# Supplementary material for: LED-pump-X-ray-multiprobe crystallography for sub-second timescales
Source: Commun Chem. 2022 Aug 26;5:102. doi: 10.1038/s42004-022-00716-1 (PMC9814726; doi:10.1038/s42004-022-00716-1)
Supplement: Supplementary file 10 — Supplementary Data 1 [file 42004_2022_716_MOESM10_ESM.zip › CIFs/8s_260K/260K_8s_t2_excit.cif]

data_global

# SUBMISSION DETAILS
 
_publ_contact_author_name       'Hatcher, Lauren'
_publ_contact_author_address
;
School of Chemistry
Cardiff University
Main Building
Park Place 
Cardiff
CF10 3AT
United Kingdom
;
_publ_contact_author_email       'HatcherL1@cardiff.ac.uk'
_publ_requested_category          FM
_publ_section_comment
; 
?
;
_publ_section_references
;
Diamond General Data Aquisition (GDA) software: http://www.opengda.org/

XIA2: Winter, G. (2010) J. Appl. Cryst. 43, 186-190.
POINTLESS: Evans, P. (2006) Acta Cryst. D62, 72-82.
AIMLESS: Evans, P. R. and Murshudov, G. N. (2013) Acta Cryst. D69, 1204-1214.
DIALS: Winter, G., et al. Acta Cryst. (2018) D74, 85-97.
CCP4: Winn, M. D. et al. (2011) Acta Cryst. D67, 235-242.
   
SHELXL: Sheldrick G. M. (2015). Acta Cryst. C71, 3-8.
SHELXT:	Sheldrick, G. M. (2015). Acta Cryst. A71, 3-8.
 
OLEX2: Dolomanov, O.V.; Bourhis, L.J.; Gildea, R.J.; Howard, J.A.K.; Puschmann,
 H., OLEX2: A complete structure solution, refinement and analysis program 
 (2009). J. Appl. Cryst., 42, 339-341.

MERCURY: Macrae, C. F., Bruno, I. J., Chisholm, J. A., Edgington,
P. R., McCabe, P., Pidcock, E., Rodriguez-Monge, L., Taylor, R.,
van de Streek, J. & Wood, P. A. (2008). J. Appl. Cryst. 41, 466-470.
;

####
 
data_260K_8s_t2_excit
 
_audit_creation_method            'SHELXL-2018/3'
_shelx_SHELXL_version_number      '2018/3'
_chemical_name_systematic         
;
Nitro-(N,N,N',N'-tetrabutyldiethylenetriamine)palladium(II)
tetraphenylborate, tetrahydrofuran solvate
;
_chemical_name_common             ?
_chemical_melting_point           ?
_chemical_formula_moiety          
;
C20 H45 N4 O2 Pd, C24 H20 B, C4 H8 O
;
_chemical_formula_sum            'C48 H73 B N4 O3 Pd' 
_chemical_formula_weight          871.31

loop_
 _atom_type_symbol
 _atom_type_description
 _atom_type_scat_dispersion_real
 _atom_type_scat_dispersion_imag
 _atom_type_scat_source
 'C'  'C'   0.0010   0.0010
 'International Tables Vol C Tables 4.2.6.8 and 6.1.1.4'
 'H'  'H'   0.0000   0.0000
 'International Tables Vol C Tables 4.2.6.8 and 6.1.1.4'
 'B'  'B'   0.0000   0.0000
 'International Tables Vol C Tables 4.2.6.8 and 6.1.1.4'
 'N'  'N'   0.0030   0.0020
 'International Tables Vol C Tables 4.2.6.8 and 6.1.1.4'
 'O'  'O'   0.0050   0.0030
 'International Tables Vol C Tables 4.2.6.8 and 6.1.1.4'
 'Pd'  'Pd'  -2.5040   0.6150
 'International Tables Vol C Tables 4.2.6.8 and 6.1.1.4'
 
_space_group_crystal_system       monoclinic
_space_group_IT_number            14
_space_group_name_H-M_alt         'P 21/n'
_space_group_name_Hall            '-P 2yn'
 
_shelx_space_group_comment
;
The symmetry employed for this shelxl refinement is uniquely defined
by the following loop, which should always be used as a source of
symmetry information in preference to the above space-group names.
They are only intended as comments.
;
 
loop_
 _space_group_symop_operation_xyz
 'x, y, z'
 '-x+1/2, y+1/2, -z+1/2'
 '-x, -y, -z'
 'x-1/2, -y-1/2, z-1/2'
 
_cell_length_a                    11.6798(5)
_cell_length_b                    13.5918(6)
_cell_length_c                    30.2424(13)
_cell_angle_alpha                 90
_cell_angle_beta                  93.112(4)
_cell_angle_gamma                 90
_cell_volume                      4793.9(3)
_cell_formula_units_Z             4
_cell_measurement_temperature     260(2)
_cell_measurement_reflns_used     8395
_cell_measurement_theta_max       17.545457714
_cell_measurement_theta_min       1.24286964091
 
_exptl_crystal_description        Plate
_exptl_crystal_colour             Yellow
_exptl_crystal_density_meas       ?
_exptl_crystal_density_method     ?
_exptl_crystal_density_diffrn     1.207          
_exptl_crystal_F_000              1856
_exptl_transmission_factor_min    ?
_exptl_transmission_factor_max    ?
_exptl_crystal_size_max           0.100
_exptl_crystal_size_mid           0.100
_exptl_crystal_size_min           0.050
_exptl_absorpt_coefficient_mu     0.201
_shelx_estimated_absorpt_T_min    0.980
_shelx_estimated_absorpt_T_max    0.990
_exptl_absorpt_correction_T_min   0.995724228563
_exptl_absorpt_correction_T_max   1.0
_exptl_absorpt_correction_type    empirical
_exptl_absorpt_process_details    
;
CCP4 7.0.048: AIMLESS, version 0.5.32 : 29/03/17
Scaling & analysis of unmerged intensities, absorption correction using spherical harmonics
;
_diffrn_ambient_temperature       260(2)
_diffrn_radiation_wavelength      0.534
_diffrn_measurement_device_type   'Photon counting pixel array'
_diffrn_radiation_type            Synchrotron
_diffrn_measurement_method        'shutterless scans'
_diffrn_radiation_source          'Diamond Light Source Beamline I19-2'
_diffrn_radiation_monochromator   'Silicon 111'
_diffrn_detector_area_resol_mean  ?
_diffrn_reflns_number             32041
_diffrn_reflns_av_unetI/netI      0.1152
_diffrn_reflns_av_R_equivalents   0.0808
_diffrn_reflns_limit_h_min        -14
_diffrn_reflns_limit_h_max        14
_diffrn_reflns_limit_k_min        -16
_diffrn_reflns_limit_k_max        16
_diffrn_reflns_limit_l_min        -33
_diffrn_reflns_limit_l_max        37
_diffrn_reflns_theta_min          1.380
_diffrn_reflns_theta_max          19.496
_diffrn_reflns_theta_full         18.687
_diffrn_measured_fraction_theta_max   0.987
_diffrn_measured_fraction_theta_full  0.988
_diffrn_reflns_Laue_measured_fraction_max    0.987
_diffrn_reflns_Laue_measured_fraction_full   0.988
_diffrn_reflns_point_group_measured_fraction_max   0.987
_diffrn_reflns_point_group_measured_fraction_full  0.988
_reflns_number_total              9679
_reflns_number_gt                 3912
_reflns_threshold_expression      'I > 2\s(I)'
_reflns_Friedel_coverage          0.000
_reflns_Friedel_fraction_max      .
_reflns_Friedel_fraction_full     .
 
_reflns_special_details
;
 Reflections were merged by SHELXL according to the crystal
 class for the calculation of statistics and refinement.
 
 _reflns_Friedel_fraction is defined as the number of unique
 Friedel pairs measured divided by the number that would be
 possible theoretically, ignoring centric projections and
 systematic absences.
;
 
_computing_data_collection        'Diamond GDA (http://www.opengda.org/)'
_computing_cell_refinement        'DIALS (Winter, 2018)'
_computing_data_reduction         'XIA2 (Winter 2010)'
_computing_structure_solution     'SHELXT (Sheldrick, 2015)'
_computing_structure_refinement   'SHELXL (Sheldrick, 2015)'
_computing_molecular_graphics     'OLEX2 (Dolomanov et al., 2009)'
_computing_publication_material   'MERCURY (Macrae et al., 2008)'
_refine_special_details           ?
_refine_ls_structure_factor_coef  Fsqd
_refine_ls_matrix_type            full
_refine_ls_weighting_scheme       calc
_refine_ls_weighting_details
'w=1/[\s^2^(Fo^2^)+(0.0644P)^2^] where P=(Fo^2^+2Fc^2^)/3'
_atom_sites_solution_primary      ?
_atom_sites_solution_secondary    ?
_atom_sites_solution_hydrogens    geom
_refine_ls_hydrogen_treatment     constr
_refine_ls_extinction_method      none
_refine_ls_extinction_coef        .
_refine_ls_number_reflns          9679
_refine_ls_number_parameters      526
_refine_ls_number_restraints      490
_refine_ls_R_factor_all           0.1444
_refine_ls_R_factor_gt            0.0585
_refine_ls_wR_factor_ref          0.1542
_refine_ls_wR_factor_gt           0.1256
_refine_ls_goodness_of_fit_ref    0.851
_refine_ls_restrained_S_all       0.850
_refine_ls_shift/su_max           0.001
_refine_ls_shift/su_mean          0.000
 
loop_
 _atom_site_label
 _atom_site_type_symbol
 _atom_site_fract_x
 _atom_site_fract_y
 _atom_site_fract_z
 _atom_site_U_iso_or_equiv
 _atom_site_adp_type
 _atom_site_occupancy
 _atom_site_site_symmetry_order  
 _atom_site_calc_flag
 _atom_site_refinement_flags_posn
 _atom_site_refinement_flags_adp
 _atom_site_refinement_flags_occupancy
 _atom_site_disorder_assembly
 _atom_site_disorder_group
Pd1 Pd 0.33955(3) 0.77505(3) 0.34679(2) 0.06346(17) Uani 1 1 d . . . . .
N2 N 0.3456(3) 0.9273(3) 0.33816(12) 0.0732(10) Uani 1 1 d . . . . .
N3 N 0.4542(3) 0.7981(2) 0.39788(11) 0.0605(9) Uani 1 1 d . . . . .
H3 H 0.531137 0.787892 0.387257 0.073 Uiso 1 1 calc R U . . .
N4 N 0.3321(3) 0.6313(2) 0.37128(12) 0.0659(9) Uani 1 1 d . . . . .
C1 C 0.4415(4) 0.9631(3) 0.36959(16) 0.0810(14) Uani 1 1 d . . . . .
H1A H 0.514179 0.957275 0.355717 0.097 Uiso 1 1 calc R U . . .
H1B H 0.429628 1.031930 0.376562 0.097 Uiso 1 1 calc R U . . .
C2 C 0.4446(4) 0.9031(3) 0.41143(15) 0.0751(12) Uani 1 1 d . . . . .
H2A H 0.509854 0.921743 0.430822 0.090 Uiso 1 1 calc R U . . .
H2B H 0.375151 0.913280 0.427007 0.090 Uiso 1 1 calc R U . . .
C3 C 0.4349(4) 0.7228(3) 0.43242(15) 0.0681(11) Uani 1 1 d . . . . .
H3A H 0.365853 0.737744 0.447572 0.082 Uiso 1 1 calc R U . . .
H3B H 0.499226 0.720947 0.454061 0.082 Uiso 1 1 calc R U . . .
C4 C 0.4227(4) 0.6261(3) 0.40863(14) 0.0686(12) Uani 1 1 d . . . . .
H4A H 0.402444 0.575453 0.429382 0.082 Uiso 1 1 calc R U . . .
H4B H 0.495538 0.608337 0.396895 0.082 Uiso 1 1 calc R U . . .
C5 C 0.2296(4) 0.9654(3) 0.35174(17) 0.0839(14) Uani 1 1 d . . . . .
H5A H 0.170278 0.934025 0.332977 0.101 Uiso 1 1 calc R U . . .
H5B H 0.219200 0.944057 0.381867 0.101 Uiso 1 1 calc R U . . .
C6 C 0.2101(5) 1.0752(4) 0.3496(2) 0.1130(19) Uani 1 1 d . . . . .
H6A H 0.215049 1.097446 0.319343 0.136 Uiso 1 1 calc R U . . .
H6B H 0.269620 1.108166 0.367676 0.136 Uiso 1 1 calc R U . . .
C7 C 0.0937(5) 1.1025(5) 0.3660(2) 0.140(2) Uani 1 1 d . . . . .
H7A H 0.034803 1.063995 0.350151 0.168 Uiso 1 1 calc R U . . .
H7B H 0.091819 1.086863 0.397209 0.168 Uiso 1 1 calc R U . . .
C8 C 0.0688(7) 1.2093(5) 0.3593(4) 0.214(4) Uani 1 1 d . . . . .
H8A H 0.047618 1.221237 0.328649 0.322 Uiso 1 1 calc R U . . .
H8B H 0.135917 1.247036 0.367825 0.322 Uiso 1 1 calc R U . . .
H8C H 0.006966 1.228335 0.377103 0.322 Uiso 1 1 calc R U . . .
C9 C 0.3652(4) 0.9601(3) 0.29188(16) 0.0804(13) Uani 1 1 d . . . . .
H9A H 0.297311 0.944919 0.273231 0.096 Uiso 1 1 calc R U . . .
H9B H 0.374542 1.031051 0.291932 0.096 Uiso 1 1 calc R U . . .
C10 C 0.4665(4) 0.9150(4) 0.27187(16) 0.0901(14) Uani 1 1 d . . . . .
H10A H 0.463065 0.843980 0.274869 0.108 Uiso 1 1 calc R U . . .
H10B H 0.536205 0.937732 0.287558 0.108 Uiso 1 1 calc R U . . .
C11 C 0.4697(5) 0.9420(5) 0.22289(18) 0.1132(19) Uani 1 1 d . . . . .
H11A H 0.405108 0.911522 0.206690 0.136 Uiso 1 1 calc R U . . .
H11B H 0.461770 1.012776 0.219714 0.136 Uiso 1 1 calc R U . . .
C12 C 0.5783(5) 0.9100(6) 0.2032(2) 0.162(3) Uani 1 1 d . . . . .
H12A H 0.577121 0.929704 0.172721 0.243 Uiso 1 1 calc R U . . .
H12B H 0.584938 0.839725 0.205176 0.243 Uiso 1 1 calc R U . . .
H12C H 0.642480 0.940016 0.219150 0.243 Uiso 1 1 calc R U . . .
C13 C 0.2120(4) 0.6230(3) 0.38907(16) 0.0795(13) Uani 1 1 d . . . . .
H13A H 0.203910 0.674823 0.410705 0.095 Uiso 1 1 calc R U . . .
H13B H 0.156457 0.635731 0.364739 0.095 Uiso 1 1 calc R U . . .
C14 C 0.1807(4) 0.5278(4) 0.41005(18) 0.0914(16) Uani 1 1 d . . . . .
H14A H 0.232832 0.514886 0.435442 0.110 Uiso 1 1 calc R U . . .
H14B H 0.188059 0.474560 0.389012 0.110 Uiso 1 1 calc R U . . .
C15 C 0.0584(4) 0.5313(4) 0.4247(2) 0.1033(18) Uani 1 1 d . . . . .
H15A H 0.051594 0.584757 0.445676 0.124 Uiso 1 1 calc R U . . .
H15B H 0.006851 0.544912 0.399258 0.124 Uiso 1 1 calc R U . . .
C16 C 0.0226(5) 0.4373(4) 0.4459(2) 0.121(2) Uani 1 1 d . . . . .
H16A H 0.027289 0.384303 0.425057 0.181 Uiso 1 1 calc R U . . .
H16B H -0.054860 0.443383 0.454615 0.181 Uiso 1 1 calc R U . . .
H16C H 0.072451 0.423993 0.471453 0.181 Uiso 1 1 calc R U . . .
C17 C 0.3511(4) 0.5523(3) 0.33903(15) 0.0813(14) Uani 1 1 d . . . . .
H17A H 0.284570 0.548846 0.318423 0.098 Uiso 1 1 calc R U . . .
H17B H 0.356145 0.490144 0.354808 0.098 Uiso 1 1 calc R U . . .
C18 C 0.4559(4) 0.5633(4) 0.31301(17) 0.0951(16) Uani 1 1 d . . . . .
H18A H 0.523556 0.563692 0.333062 0.114 Uiso 1 1 calc R U . . .
H18B H 0.452645 0.625581 0.297309 0.114 Uiso 1 1 calc R U . . .
C19 C 0.4645(6) 0.4787(5) 0.2796(2) 0.148(3) Uani 1 1 d . . . . .
H19A H 0.456675 0.416642 0.295045 0.178 Uiso 1 1 calc R U . . .
H19B H 0.401415 0.483766 0.257553 0.178 Uiso 1 1 calc R U . . .
C20 C 0.5678(7) 0.4782(6) 0.2583(3) 0.184(4) Uani 1 1 d . . . . .
H20A H 0.577431 0.415663 0.244183 0.277 Uiso 1 1 calc R U . . .
H20B H 0.630437 0.489245 0.279582 0.277 Uiso 1 1 calc R U . . .
H20C H 0.566505 0.529373 0.236361 0.277 Uiso 1 1 calc R U . . .
C21 C 0.6559(4) 0.3741(3) 0.42768(17) 0.0715(12) Uani 1 1 d . . . . .
C22 C 0.7091(4) 0.4234(4) 0.39384(18) 0.0878(15) Uani 1 1 d . . . . .
H22 H 0.725084 0.388556 0.368421 0.105 Uiso 1 1 calc R U . . .
C23 C 0.7387(4) 0.5209(4) 0.3965(2) 0.1030(17) Uani 1 1 d . . . . .
H23 H 0.774150 0.550928 0.373242 0.124 Uiso 1 1 calc R U . . .
C24 C 0.7160(4) 0.5745(4) 0.4338(2) 0.0976(16) Uani 1 1 d . . . . .
H24 H 0.737882 0.640198 0.436232 0.117 Uiso 1 1 calc R U . . .
C25 C 0.6603(4) 0.5292(4) 0.46737(19) 0.0877(15) Uani 1 1 d . . . . .
H25 H 0.642913 0.564484 0.492487 0.105 Uiso 1 1 calc R U . . .
C26 C 0.6309(4) 0.4316(3) 0.46341(16) 0.0752(13) Uani 1 1 d . . . . .
H26 H 0.591887 0.402720 0.486079 0.090 Uiso 1 1 calc R U . . .
C27 C 0.7338(4) 0.2012(3) 0.45893(17) 0.0762(13) Uani 1 1 d . . . . .
C28 C 0.8092(5) 0.2493(4) 0.48761(18) 0.0901(16) Uani 1 1 d . . . . .
H28 H 0.804795 0.317519 0.488898 0.108 Uiso 1 1 calc R U . . .
C29 C 0.8928(5) 0.2024(4) 0.5152(2) 0.1056(19) Uani 1 1 d . . . . .
H29 H 0.941366 0.239515 0.533980 0.127 Uiso 1 1 calc R U . . .
C30 C 0.9026(5) 0.1053(5) 0.5145(2) 0.115(2) Uani 1 1 d . . . . .
H30 H 0.955739 0.073674 0.533605 0.138 Uiso 1 1 calc R U . . .
C31 C 0.8336(5) 0.0520(4) 0.4854(2) 0.122(2) Uani 1 1 d . . . . .
H31 H 0.841745 -0.015955 0.483950 0.146 Uiso 1 1 calc R U . . .
C32 C 0.7507(5) 0.0996(4) 0.4578(2) 0.111(2) Uani 1 1 d . . . . .
H32 H 0.705345 0.062126 0.437974 0.134 Uiso 1 1 calc R U . . .
C33 C 0.5045(4) 0.2305(3) 0.44487(16) 0.0707(11) Uani 1 1 d . . . . .
C34 C 0.4781(4) 0.1461(3) 0.46716(15) 0.0731(13) Uani 1 1 d . . . . .
H34 H 0.536509 0.101180 0.473891 0.088 Uiso 1 1 calc R U . . .
C35 C 0.3688(4) 0.1244(4) 0.48016(17) 0.0869(15) Uani 1 1 d . . . . .
H35 H 0.355663 0.065997 0.495109 0.104 Uiso 1 1 calc R U . . .
C36 C 0.2799(5) 0.1888(4) 0.4710(2) 0.0984(17) Uani 1 1 d . . . . .
H36 H 0.206559 0.175093 0.479877 0.118 Uiso 1 1 calc R U . . .
C37 C 0.3019(5) 0.2731(4) 0.4487(2) 0.112(2) Uani 1 1 d . . . . .
H37 H 0.243087 0.317753 0.442153 0.135 Uiso 1 1 calc R U . . .
C38 C 0.4104(5) 0.2925(4) 0.4360(2) 0.0996(18) Uani 1 1 d . . . . .
H38 H 0.422225 0.350346 0.420461 0.120 Uiso 1 1 calc R U . . .
C39 C 0.6354(5) 0.2128(4) 0.37488(18) 0.0886(14) Uani 1 1 d . . . . .
C40 C 0.5431(6) 0.2208(4) 0.3451(2) 0.1045(17) Uani 1 1 d . . . . .
H40 H 0.474532 0.245229 0.354865 0.125 Uiso 1 1 calc R U . . .
C41 C 0.5482(7) 0.1932(4) 0.2998(2) 0.121(2) Uani 1 1 d . . . . .
H41 H 0.484636 0.201322 0.280319 0.146 Uiso 1 1 calc R U . . .
C42 C 0.6470(9) 0.1549(6) 0.2854(3) 0.159(3) Uani 1 1 d . . . . .
H42 H 0.650878 0.135956 0.256016 0.191 Uiso 1 1 calc R U . . .
C43 C 0.7420(8) 0.1439(6) 0.3146(3) 0.173(3) Uani 1 1 d . . . . .
H43 H 0.809995 0.118017 0.304945 0.208 Uiso 1 1 calc R U . . .
C44 C 0.7339(6) 0.1719(5) 0.3579(2) 0.143(2) Uani 1 1 d . . . . .
H44 H 0.797874 0.163160 0.377155 0.171 Uiso 1 1 calc R U . . .
B1 B 0.6322(5) 0.2549(4) 0.4271(2) 0.0756(12) Uani 1 1 d . . . . .
O3 O 0.6843(15) 0.8046(15) 0.3643(8) 0.111(2) Uani 0.813(11) 1 d D . P A 1
C45 C 0.7383(8) 0.7723(8) 0.3256(4) 0.1189(17) Uani 0.813(11) 1 d D . P A 1
H45A H 0.725502 0.819433 0.301727 0.143 Uiso 0.813(11) 1 calc R U P A 1
H45B H 0.707808 0.709085 0.315846 0.143 Uiso 0.813(11) 1 calc R U P A 1
C46 C 0.8644(8) 0.7641(8) 0.3385(4) 0.143(3) Uani 0.813(11) 1 d D . P A 1
H46A H 0.884236 0.698081 0.348390 0.171 Uiso 0.813(11) 1 calc R U P A 1
H46B H 0.910728 0.781423 0.313953 0.171 Uiso 0.813(11) 1 calc R U P A 1
C47 C 0.8789(7) 0.8317(8) 0.3729(4) 0.143(3) Uani 0.813(11) 1 d D . P A 1
H47A H 0.913463 0.891332 0.362116 0.171 Uiso 0.813(11) 1 calc R U P A 1
H47B H 0.930082 0.804521 0.396133 0.171 Uiso 0.813(11) 1 calc R U P A 1
C48 C 0.7705(7) 0.8548(7) 0.3906(3) 0.1189(17) Uani 0.813(11) 1 d D . P A 1
H48A H 0.769646 0.833502 0.421230 0.143 Uiso 0.813(11) 1 calc R U P A 1
H48B H 0.757213 0.925227 0.389530 0.143 Uiso 0.813(11) 1 calc R U P A 1
O3A O 0.678(6) 0.808(7) 0.362(4) 0.111(2) Uani 0.187(11) 1 d D . P A 2
C45A C 0.714(3) 0.747(3) 0.3260(19) 0.1189(17) Uani 0.187(11) 1 d D . P A 2
H45C H 0.670745 0.762609 0.298586 0.143 Uiso 0.187(11) 1 calc R U P A 2
H45D H 0.703059 0.677840 0.332645 0.143 Uiso 0.187(11) 1 calc R U P A 2
C46A C 0.839(3) 0.770(3) 0.3222(17) 0.143(3) Uani 0.187(11) 1 d D . P A 2
H46C H 0.886655 0.723694 0.339520 0.171 Uiso 0.187(11) 1 calc R U P A 2
H46D H 0.859759 0.767023 0.291610 0.171 Uiso 0.187(11) 1 calc R U P A 2
C47A C 0.850(3) 0.866(3) 0.3393(17) 0.143(3) Uani 0.187(11) 1 d D . P A 2
H47C H 0.854905 0.912550 0.315164 0.171 Uiso 0.187(11) 1 calc R U P A 2
H47D H 0.920293 0.871057 0.357947 0.171 Uiso 0.187(11) 1 calc R U P A 2
C48A C 0.755(3) 0.889(3) 0.3645(14) 0.1189(17) Uani 0.187(11) 1 d D . P A 2
H48C H 0.716885 0.948069 0.352763 0.143 Uiso 0.187(11) 1 calc R U P A 2
H48D H 0.779788 0.901397 0.395094 0.143 Uiso 0.187(11) 1 calc R U P A 2
O1 O 0.1259(3) 0.7594(3) 0.29916(13) 0.1297(14) Uani 0.852(6) 1 d D . P B 3
O2 O 0.2618(3) 0.7234(2) 0.25949(14) 0.1297(14) Uani 0.852(6) 1 d D . P B 3
N1 N 0.2265(3) 0.74884(14) 0.29427(11) 0.0882(14) Uani 0.852(6) 1 d D . P B 3
O1A O 0.2109(16) 0.7565(2) 0.3042(4) 0.1297(14) Uani 0.148(6) 1 d D . P B 4
O2A O 0.3204(13) 0.7159(3) 0.2545(4) 0.1297(14) Uani 0.148(6) 1 d D . P B 4
N1A N 0.2136(12) 0.7293(3) 0.2631(3) 0.0882(14) Uani 0.148(6) 1 d D . P B 4
 
loop_
 _atom_site_aniso_label
 _atom_site_aniso_U_11
 _atom_site_aniso_U_22
 _atom_site_aniso_U_33
 _atom_site_aniso_U_23
 _atom_site_aniso_U_13
 _atom_site_aniso_U_12
Pd1 0.0642(3) 0.0669(3) 0.0588(3) 0.0020(2) -0.00053(19) -0.00280(19)
N2 0.081(2) 0.070(2) 0.068(2) 0.0089(18) -0.0015(17) 0.0016(17)
N3 0.062(2) 0.0638(18) 0.055(2) -0.0013(15) -0.0029(17) -0.0023(16)
N4 0.0655(19) 0.067(2) 0.065(2) -0.0043(16) -0.0006(15) -0.0042(17)
C1 0.097(3) 0.066(3) 0.078(3) 0.003(2) -0.010(2) -0.004(2)
C2 0.084(3) 0.065(2) 0.074(3) -0.002(2) -0.008(3) -0.006(2)
C3 0.072(3) 0.076(2) 0.055(3) 0.0062(17) -0.005(2) -0.002(2)
C4 0.064(3) 0.074(2) 0.067(3) 0.005(2) -0.001(2) -0.003(2)
C5 0.090(3) 0.076(3) 0.085(4) -0.005(3) -0.001(3) 0.010(2)
C6 0.131(4) 0.081(3) 0.126(5) -0.004(3) 0.000(4) 0.027(3)
C7 0.127(5) 0.119(4) 0.172(6) -0.032(5) -0.008(4) 0.046(4)
C8 0.187(8) 0.117(5) 0.335(13) -0.048(6) -0.027(8) 0.059(5)
C9 0.093(3) 0.077(3) 0.070(3) 0.018(2) -0.003(2) -0.003(2)
C10 0.087(3) 0.102(4) 0.081(3) 0.009(3) 0.001(3) -0.008(3)
C11 0.112(4) 0.143(5) 0.085(3) 0.017(4) 0.010(3) -0.014(4)
C12 0.130(5) 0.242(8) 0.116(5) -0.008(6) 0.035(4) -0.007(5)
C13 0.063(2) 0.085(3) 0.090(4) 0.010(3) -0.002(2) -0.011(2)
C14 0.079(3) 0.088(3) 0.108(4) 0.014(3) 0.011(3) -0.011(3)
C15 0.081(3) 0.103(4) 0.128(5) -0.004(3) 0.025(3) -0.018(3)
C16 0.103(4) 0.117(4) 0.145(6) 0.012(4) 0.035(4) -0.015(3)
C17 0.103(3) 0.069(3) 0.072(3) -0.008(2) 0.004(2) -0.002(3)
C18 0.104(4) 0.107(4) 0.075(4) -0.008(3) 0.009(3) 0.011(3)
C19 0.158(6) 0.146(5) 0.144(6) -0.056(4) 0.052(5) -0.003(5)
C20 0.192(7) 0.193(8) 0.177(8) -0.013(6) 0.089(6) 0.030(6)
C21 0.069(3) 0.073(2) 0.072(3) 0.0055(19) -0.005(2) -0.001(2)
C22 0.079(3) 0.091(3) 0.094(4) 0.014(3) 0.011(3) -0.006(3)
C23 0.080(4) 0.089(3) 0.142(5) 0.023(3) 0.020(4) -0.006(3)
C24 0.073(4) 0.069(3) 0.150(5) 0.017(3) -0.002(3) 0.000(3)
C25 0.083(4) 0.070(2) 0.108(4) 0.000(3) -0.010(3) 0.007(2)
C26 0.084(3) 0.069(2) 0.072(3) 0.008(2) -0.002(3) 0.004(2)
C27 0.077(3) 0.068(2) 0.084(3) 0.003(2) 0.012(2) 0.008(2)
C28 0.087(3) 0.087(3) 0.095(4) -0.005(3) -0.003(2) 0.015(2)
C29 0.102(4) 0.101(3) 0.111(4) -0.006(3) -0.018(3) 0.020(3)
C30 0.092(4) 0.100(3) 0.151(6) 0.014(4) -0.004(4) 0.020(3)
C31 0.096(4) 0.081(4) 0.186(6) 0.011(3) -0.010(3) 0.018(3)
C32 0.092(4) 0.071(3) 0.169(6) -0.005(3) -0.009(3) 0.015(3)
C33 0.076(2) 0.065(2) 0.070(3) -0.001(2) -0.002(2) -0.0013(19)
C34 0.078(3) 0.065(3) 0.076(3) 0.001(2) 0.002(3) -0.001(2)
C35 0.082(3) 0.089(4) 0.089(4) 0.008(3) 0.007(3) -0.008(2)
C36 0.078(3) 0.089(3) 0.129(5) -0.006(3) 0.005(3) -0.007(2)
C37 0.084(3) 0.085(3) 0.169(6) 0.006(3) 0.013(4) 0.006(3)
C38 0.086(3) 0.075(3) 0.137(5) 0.017(3) 0.011(3) 0.012(2)
C39 0.106(4) 0.083(3) 0.077(3) -0.004(3) 0.008(2) -0.007(3)
C40 0.131(4) 0.092(4) 0.089(3) 0.009(3) -0.014(3) -0.028(3)
C41 0.189(6) 0.087(5) 0.086(3) 0.012(3) -0.010(4) -0.044(4)
C42 0.229(8) 0.141(7) 0.109(6) -0.020(5) 0.021(4) -0.026(5)
C43 0.206(7) 0.202(8) 0.114(5) -0.045(5) 0.039(4) 0.026(6)
C44 0.148(5) 0.178(6) 0.104(4) -0.025(5) 0.030(4) 0.034(4)
B1 0.079(3) 0.072(2) 0.077(3) 0.001(2) 0.006(2) 0.002(2)
O3 0.099(3) 0.123(3) 0.110(4) -0.008(3) 0.009(3) -0.007(3)
C45 0.113(3) 0.132(4) 0.113(4) -0.016(3) 0.010(3) -0.015(2)
C46 0.108(3) 0.179(5) 0.142(6) -0.020(4) 0.015(3) -0.015(3)
C47 0.108(3) 0.179(5) 0.142(6) -0.020(4) 0.015(3) -0.015(3)
C48 0.113(3) 0.132(4) 0.113(4) -0.016(3) 0.010(3) -0.015(2)
O3A 0.099(3) 0.123(3) 0.110(4) -0.008(3) 0.009(3) -0.007(3)
C45A 0.113(3) 0.132(4) 0.113(4) -0.016(3) 0.010(3) -0.015(2)
C46A 0.108(3) 0.179(5) 0.142(6) -0.020(4) 0.015(3) -0.015(3)
C47A 0.108(3) 0.179(5) 0.142(6) -0.020(4) 0.015(3) -0.015(3)
C48A 0.113(3) 0.132(4) 0.113(4) -0.016(3) 0.010(3) -0.015(2)
O1 0.087(3) 0.206(3) 0.094(2) -0.025(2) -0.013(2) 0.004(2)
O2 0.087(3) 0.206(3) 0.094(2) -0.025(2) -0.013(2) 0.004(2)
N1 0.090(3) 0.091(3) 0.083(2) 0.012(2) -0.006(2) 0.001(2)
O1A 0.087(3) 0.206(3) 0.094(2) -0.025(2) -0.013(2) 0.004(2)
O2A 0.087(3) 0.206(3) 0.094(2) -0.025(2) -0.013(2) 0.004(2)
N1A 0.090(3) 0.091(3) 0.083(2) 0.012(2) -0.006(2) 0.001(2)
 
_geom_special_details
;
 All esds (except the esd in the dihedral angle between two l.s. planes)
 are estimated using the full covariance matrix.  The cell esds are taken
 into account individually in the estimation of esds in distances, angles
 and torsion angles; correlations between esds in cell parameters are only
 used when they are defined by crystal symmetry.  An approximate (isotropic)
 treatment of cell esds is used for estimating esds involving l.s. planes.
;
 
loop_
 _geom_bond_atom_site_label_1
 _geom_bond_atom_site_label_2
 _geom_bond_distance
 _geom_bond_site_symmetry_2
 _geom_bond_publ_flag
Pd1 O1A 1.941(19) . ?
Pd1 N3 2.014(3) . ?
Pd1 N1 2.041(3) . ?
Pd1 N2 2.087(4) . ?
Pd1 N4 2.093(3) . ?
N2 C9 1.498(5) . ?
N2 C1 1.511(5) . ?
N2 C5 1.528(5) . ?
N3 C3 1.488(5) . ?
N3 C2 1.490(5) . ?
N3 H3 0.9800 . ?
N4 C17 1.476(5) . ?
N4 C4 1.507(5) . ?
N4 C13 1.533(5) . ?
C1 C2 1.505(6) . ?
C1 H1A 0.9700 . ?
C1 H1B 0.9700 . ?
C2 H2A 0.9700 . ?
C2 H2B 0.9700 . ?
C3 C4 1.501(6) . ?
C3 H3A 0.9700 . ?
C3 H3B 0.9700 . ?
C4 H4A 0.9700 . ?
C4 H4B 0.9700 . ?
C5 C6 1.510(6) . ?
C5 H5A 0.9700 . ?
C5 H5B 0.9700 . ?
C6 C7 1.517(7) . ?
C6 H6A 0.9700 . ?
C6 H6B 0.9700 . ?
C7 C8 1.491(8) . ?
C7 H7A 0.9700 . ?
C7 H7B 0.9700 . ?
C8 H8A 0.9600 . ?
C8 H8B 0.9600 . ?
C8 H8C 0.9600 . ?
C9 C10 1.491(6) . ?
C9 H9A 0.9700 . ?
C9 H9B 0.9700 . ?
C10 C11 1.529(6) . ?
C10 H10A 0.9700 . ?
C10 H10B 0.9700 . ?
C11 C12 1.495(7) . ?
C11 H11A 0.9700 . ?
C11 H11B 0.9700 . ?
C12 H12A 0.9600 . ?
C12 H12B 0.9600 . ?
C12 H12C 0.9600 . ?
C13 C14 1.495(6) . ?
C13 H13A 0.9700 . ?
C13 H13B 0.9700 . ?
C14 C15 1.519(6) . ?
C14 H14A 0.9700 . ?
C14 H14B 0.9700 . ?
C15 C16 1.498(7) . ?
C15 H15A 0.9700 . ?
C15 H15B 0.9700 . ?
C16 H16A 0.9600 . ?
C16 H16B 0.9600 . ?
C16 H16C 0.9600 . ?
C17 C18 1.498(6) . ?
C17 H17A 0.9700 . ?
C17 H17B 0.9700 . ?
C18 C19 1.537(7) . ?
C18 H18A 0.9700 . ?
C18 H18B 0.9700 . ?
C19 C20 1.400(8) . ?
C19 H19A 0.9700 . ?
C19 H19B 0.9700 . ?
C20 H20A 0.9600 . ?
C20 H20B 0.9600 . ?
C20 H20C 0.9600 . ?
C21 C26 1.377(6) . ?
C21 C22 1.397(6) . ?
C21 B1 1.644(7) . ?
C22 C23 1.372(7) . ?
C22 H22 0.9300 . ?
C23 C24 1.380(7) . ?
C23 H23 0.9300 . ?
C24 C25 1.381(7) . ?
C24 H24 0.9300 . ?
C25 C26 1.375(6) . ?
C25 H25 0.9300 . ?
C26 H26 0.9300 . ?
C27 C28 1.368(7) . ?
C27 C32 1.396(6) . ?
C27 B1 1.656(7) . ?
C28 C29 1.401(7) . ?
C28 H28 0.9300 . ?
C29 C30 1.326(7) . ?
C29 H29 0.9300 . ?
C30 C31 1.367(8) . ?
C30 H30 0.9300 . ?
C31 C32 1.403(7) . ?
C31 H31 0.9300 . ?
C32 H32 0.9300 . ?
C33 C34 1.374(6) . ?
C33 C38 1.399(6) . ?
C33 B1 1.647(7) . ?
C34 C35 1.387(6) . ?
C34 H34 0.9300 . ?
C35 C36 1.375(7) . ?
C35 H35 0.9300 . ?
C36 C37 1.361(7) . ?
C36 H36 0.9300 . ?
C37 C38 1.370(7) . ?
C37 H37 0.9300 . ?
C38 H38 0.9300 . ?
C39 C40 1.371(7) . ?
C39 C44 1.400(8) . ?
C39 B1 1.682(8) . ?
C40 C41 1.424(8) . ?
C40 H40 0.9300 . ?
C41 C42 1.358(10) . ?
C41 H41 0.9300 . ?
C42 C43 1.387(10) . ?
C42 H42 0.9300 . ?
C43 C44 1.371(8) . ?
C43 H43 0.9300 . ?
C44 H44 0.9300 . ?
O3 C48 1.423(16) . ?
O3 C45 1.430(9) . ?
C45 C46 1.508(10) . ?
C45 H45A 0.9700 . ?
C45 H45B 0.9700 . ?
C46 C47 1.393(9) . ?
C46 H46A 0.9700 . ?
C46 H46B 0.9700 . ?
C47 C48 1.435(8) . ?
C47 H47A 0.9700 . ?
C47 H47B 0.9700 . ?
C48 H48A 0.9700 . ?
C48 H48B 0.9700 . ?
O3A C48A 1.43(2) . ?
O3A C45A 1.435(17) . ?
C45A C46A 1.502(19) . ?
C45A H45C 0.9700 . ?
C45A H45D 0.9700 . ?
C46A C47A 1.414(19) . ?
C46A H46C 0.9700 . ?
C46A H46D 0.9700 . ?
C47A C48A 1.418(18) . ?
C47A H47C 0.9700 . ?
C47A H47D 0.9700 . ?
C48A H48C 0.9700 . ?
C48A H48D 0.9700 . ?
O1 N1 1.2006(10) . ?
O2 N1 1.2012(10) . ?
O1A N1A 1.3002(10) . ?
O2A N1A 1.3003(10) . ?
 
loop_
 _geom_angle_atom_site_label_1
 _geom_angle_atom_site_label_2
 _geom_angle_atom_site_label_3
 _geom_angle
 _geom_angle_site_symmetry_1
 _geom_angle_site_symmetry_3
 _geom_angle_publ_flag
O1A Pd1 N3 171.0(4) . . ?
N3 Pd1 N1 178.35(15) . . ?
O1A Pd1 N2 94.34(12) . . ?
N3 Pd1 N2 85.20(13) . . ?
N1 Pd1 N2 95.76(11) . . ?
O1A Pd1 N4 93.89(11) . . ?
N3 Pd1 N4 84.98(13) . . ?
N1 Pd1 N4 94.29(11) . . ?
N2 Pd1 N4 166.42(14) . . ?
C9 N2 C1 110.2(4) . . ?
C9 N2 C5 109.4(4) . . ?
C1 N2 C5 111.1(4) . . ?
C9 N2 Pd1 114.9(3) . . ?
C1 N2 Pd1 105.7(3) . . ?
C5 N2 Pd1 105.5(3) . . ?
C3 N3 C2 116.6(3) . . ?
C3 N3 Pd1 108.1(2) . . ?
C2 N3 Pd1 107.6(2) . . ?
C3 N3 H3 108.0 . . ?
C2 N3 H3 108.0 . . ?
Pd1 N3 H3 108.0 . . ?
C17 N4 C4 109.7(3) . . ?
C17 N4 C13 110.6(3) . . ?
C4 N4 C13 110.6(3) . . ?
C17 N4 Pd1 115.8(3) . . ?
C4 N4 Pd1 105.5(2) . . ?
C13 N4 Pd1 104.5(2) . . ?
C2 C1 N2 109.7(4) . . ?
C2 C1 H1A 109.7 . . ?
N2 C1 H1A 109.7 . . ?
C2 C1 H1B 109.7 . . ?
N2 C1 H1B 109.7 . . ?
H1A C1 H1B 108.2 . . ?
N3 C2 C1 106.7(4) . . ?
N3 C2 H2A 110.4 . . ?
C1 C2 H2A 110.4 . . ?
N3 C2 H2B 110.4 . . ?
C1 C2 H2B 110.4 . . ?
H2A C2 H2B 108.6 . . ?
N3 C3 C4 106.2(4) . . ?
N3 C3 H3A 110.5 . . ?
C4 C3 H3A 110.5 . . ?
N3 C3 H3B 110.5 . . ?
C4 C3 H3B 110.5 . . ?
H3A C3 H3B 108.7 . . ?
C3 C4 N4 111.3(3) . . ?
C3 C4 H4A 109.4 . . ?
N4 C4 H4A 109.4 . . ?
C3 C4 H4B 109.4 . . ?
N4 C4 H4B 109.4 . . ?
H4A C4 H4B 108.0 . . ?
C6 C5 N2 117.3(4) . . ?
C6 C5 H5A 108.0 . . ?
N2 C5 H5A 108.0 . . ?
C6 C5 H5B 108.0 . . ?
N2 C5 H5B 108.0 . . ?
H5A C5 H5B 107.2 . . ?
C5 C6 C7 111.4(5) . . ?
C5 C6 H6A 109.4 . . ?
C7 C6 H6A 109.4 . . ?
C5 C6 H6B 109.4 . . ?
C7 C6 H6B 109.4 . . ?
H6A C6 H6B 108.0 . . ?
C8 C7 C6 111.5(6) . . ?
C8 C7 H7A 109.3 . . ?
C6 C7 H7A 109.3 . . ?
C8 C7 H7B 109.3 . . ?
C6 C7 H7B 109.3 . . ?
H7A C7 H7B 108.0 . . ?
C7 C8 H8A 109.5 . . ?
C7 C8 H8B 109.5 . . ?
H8A C8 H8B 109.5 . . ?
C7 C8 H8C 109.5 . . ?
H8A C8 H8C 109.5 . . ?
H8B C8 H8C 109.5 . . ?
C10 C9 N2 114.9(4) . . ?
C10 C9 H9A 108.5 . . ?
N2 C9 H9A 108.5 . . ?
C10 C9 H9B 108.5 . . ?
N2 C9 H9B 108.5 . . ?
H9A C9 H9B 107.5 . . ?
C9 C10 C11 110.8(4) . . ?
C9 C10 H10A 109.5 . . ?
C11 C10 H10A 109.5 . . ?
C9 C10 H10B 109.5 . . ?
C11 C10 H10B 109.5 . . ?
H10A C10 H10B 108.1 . . ?
C12 C11 C10 112.4(5) . . ?
C12 C11 H11A 109.1 . . ?
C10 C11 H11A 109.1 . . ?
C12 C11 H11B 109.1 . . ?
C10 C11 H11B 109.1 . . ?
H11A C11 H11B 107.9 . . ?
C11 C12 H12A 109.5 . . ?
C11 C12 H12B 109.5 . . ?
H12A C12 H12B 109.5 . . ?
C11 C12 H12C 109.5 . . ?
H12A C12 H12C 109.5 . . ?
H12B C12 H12C 109.5 . . ?
C14 C13 N4 117.6(4) . . ?
C14 C13 H13A 107.9 . . ?
N4 C13 H13A 107.9 . . ?
C14 C13 H13B 107.9 . . ?
N4 C13 H13B 107.9 . . ?
H13A C13 H13B 107.2 . . ?
C13 C14 C15 110.7(4) . . ?
C13 C14 H14A 109.5 . . ?
C15 C14 H14A 109.5 . . ?
C13 C14 H14B 109.5 . . ?
C15 C14 H14B 109.5 . . ?
H14A C14 H14B 108.1 . . ?
C16 C15 C14 112.7(5) . . ?
C16 C15 H15A 109.0 . . ?
C14 C15 H15A 109.0 . . ?
C16 C15 H15B 109.0 . . ?
C14 C15 H15B 109.0 . . ?
H15A C15 H15B 107.8 . . ?
C15 C16 H16A 109.5 . . ?
C15 C16 H16B 109.5 . . ?
H16A C16 H16B 109.5 . . ?
C15 C16 H16C 109.5 . . ?
H16A C16 H16C 109.5 . . ?
H16B C16 H16C 109.5 . . ?
N4 C17 C18 115.5(4) . . ?
N4 C17 H17A 108.4 . . ?
C18 C17 H17A 108.4 . . ?
N4 C17 H17B 108.4 . . ?
C18 C17 H17B 108.4 . . ?
H17A C17 H17B 107.5 . . ?
C17 C18 C19 110.8(5) . . ?
C17 C18 H18A 109.5 . . ?
C19 C18 H18A 109.5 . . ?
C17 C18 H18B 109.5 . . ?
C19 C18 H18B 109.5 . . ?
H18A C18 H18B 108.1 . . ?
C20 C19 C18 113.3(6) . . ?
C20 C19 H19A 108.9 . . ?
C18 C19 H19A 108.9 . . ?
C20 C19 H19B 108.9 . . ?
C18 C19 H19B 108.9 . . ?
H19A C19 H19B 107.7 . . ?
C19 C20 H20A 109.5 . . ?
C19 C20 H20B 109.5 . . ?
H20A C20 H20B 109.5 . . ?
C19 C20 H20C 109.5 . . ?
H20A C20 H20C 109.5 . . ?
H20B C20 H20C 109.5 . . ?
C26 C21 C22 115.2(5) . . ?
C26 C21 B1 121.6(5) . . ?
C22 C21 B1 123.1(5) . . ?
C23 C22 C21 122.7(6) . . ?
C23 C22 H22 118.6 . . ?
C21 C22 H22 118.6 . . ?
C22 C23 C24 120.0(6) . . ?
C22 C23 H23 120.0 . . ?
C24 C23 H23 120.0 . . ?
C23 C24 C25 119.0(6) . . ?
C23 C24 H24 120.5 . . ?
C25 C24 H24 120.5 . . ?
C26 C25 C24 119.5(6) . . ?
C26 C25 H25 120.3 . . ?
C24 C25 H25 120.3 . . ?
C25 C26 C21 123.6(5) . . ?
C25 C26 H26 118.2 . . ?
C21 C26 H26 118.2 . . ?
C28 C27 C32 113.6(5) . . ?
C28 C27 B1 125.1(4) . . ?
C32 C27 B1 121.2(5) . . ?
C27 C28 C29 124.3(5) . . ?
C27 C28 H28 117.8 . . ?
C29 C28 H28 117.8 . . ?
C30 C29 C28 120.1(6) . . ?
C30 C29 H29 120.0 . . ?
C28 C29 H29 120.0 . . ?
C29 C30 C31 119.3(6) . . ?
C29 C30 H30 120.4 . . ?
C31 C30 H30 120.4 . . ?
C30 C31 C32 120.2(6) . . ?
C30 C31 H31 119.9 . . ?
C32 C31 H31 119.9 . . ?
C27 C32 C31 122.4(6) . . ?
C27 C32 H32 118.8 . . ?
C31 C32 H32 118.8 . . ?
C34 C33 C38 113.7(5) . . ?
C34 C33 B1 124.0(4) . . ?
C38 C33 B1 122.2(5) . . ?
C33 C34 C35 123.4(5) . . ?
C33 C34 H34 118.3 . . ?
C35 C34 H34 118.3 . . ?
C36 C35 C34 120.3(5) . . ?
C36 C35 H35 119.9 . . ?
C34 C35 H35 119.9 . . ?
C37 C36 C35 118.3(6) . . ?
C37 C36 H36 120.8 . . ?
C35 C36 H36 120.8 . . ?
C36 C37 C38 120.2(6) . . ?
C36 C37 H37 119.9 . . ?
C38 C37 H37 119.9 . . ?
C37 C38 C33 124.0(5) . . ?
C37 C38 H38 118.0 . . ?
C33 C38 H38 118.0 . . ?
C40 C39 C44 115.0(6) . . ?
C40 C39 B1 122.2(5) . . ?
C44 C39 B1 122.7(5) . . ?
C39 C40 C41 122.6(7) . . ?
C39 C40 H40 118.7 . . ?
C41 C40 H40 118.7 . . ?
C42 C41 C40 119.3(8) . . ?
C42 C41 H41 120.3 . . ?
C40 C41 H41 120.3 . . ?
C41 C42 C43 120.1(9) . . ?
C41 C42 H42 119.9 . . ?
C43 C42 H42 119.9 . . ?
C44 C43 C42 118.8(9) . . ?
C44 C43 H43 120.6 . . ?
C42 C43 H43 120.6 . . ?
C43 C44 C39 124.1(7) . . ?
C43 C44 H44 117.9 . . ?
C39 C44 H44 117.9 . . ?
C21 B1 C33 110.5(4) . . ?
C21 B1 C27 108.2(4) . . ?
C33 B1 C27 110.8(4) . . ?
C21 B1 C39 109.4(4) . . ?
C33 B1 C39 107.8(4) . . ?
C27 B1 C39 110.2(4) . . ?
C48 O3 C45 105.9(7) . . ?
O3 C45 C46 106.2(11) . . ?
O3 C45 H45A 110.5 . . ?
C46 C45 H45A 110.5 . . ?
O3 C45 H45B 110.5 . . ?
C46 C45 H45B 110.5 . . ?
H45A C45 H45B 108.7 . . ?
C47 C46 C45 102.8(7) . . ?
C47 C46 H46A 111.2 . . ?
C45 C46 H46A 111.2 . . ?
C47 C46 H46B 111.2 . . ?
C45 C46 H46B 111.2 . . ?
H46A C46 H46B 109.1 . . ?
C46 C47 C48 110.5(7) . . ?
C46 C47 H47A 109.6 . . ?
C48 C47 H47A 109.6 . . ?
C46 C47 H47B 109.6 . . ?
C48 C47 H47B 109.6 . . ?
H47A C47 H47B 108.1 . . ?
O3 C48 C47 107.4(7) . . ?
O3 C48 H48A 110.2 . . ?
C47 C48 H48A 110.2 . . ?
O3 C48 H48B 110.2 . . ?
C47 C48 H48B 110.2 . . ?
H48A C48 H48B 108.5 . . ?
C48A O3A C45A 107(2) . . ?
O3A C45A C46A 105.1(19) . . ?
O3A C45A H45C 110.7 . . ?
C46A C45A H45C 110.7 . . ?
O3A C45A H45D 110.7 . . ?
C46A C45A H45D 110.7 . . ?
H45C C45A H45D 108.8 . . ?
C47A C46A C45A 103.5(18) . . ?
C47A C46A H46C 111.1 . . ?
C45A C46A H46C 111.1 . . ?
C47A C46A H46D 111.1 . . ?
C45A C46A H46D 111.1 . . ?
H46C C46A H46D 109.0 . . ?
C46A C47A C48A 110.1(18) . . ?
C46A C47A H47C 109.6 . . ?
C48A C47A H47C 109.6 . . ?
C46A C47A H47D 109.6 . . ?
C48A C47A H47D 109.6 . . ?
H47C C47A H47D 108.2 . . ?
C47A C48A O3A 107.5(18) . . ?
C47A C48A H48C 110.2 . . ?
O3A C48A H48C 110.2 . . ?
C47A C48A H48D 110.2 . . ?
O3A C48A H48D 110.2 . . ?
H48C C48A H48D 108.5 . . ?
O1 N1 O2 121.83(16) . . ?
O1 N1 Pd1 118.6(3) . . ?
O2 N1 Pd1 119.5(3) . . ?
N1A O1A Pd1 127.8(9) . . ?
O1A N1A O2A 107.70(12) . . ?
 
loop_
 _geom_torsion_atom_site_label_1
 _geom_torsion_atom_site_label_2
 _geom_torsion_atom_site_label_3
 _geom_torsion_atom_site_label_4
 _geom_torsion
 _geom_torsion_site_symmetry_1
 _geom_torsion_site_symmetry_2
 _geom_torsion_site_symmetry_3
 _geom_torsion_site_symmetry_4
 _geom_torsion_publ_flag
C9 N2 C1 C2 -160.5(4) . . . . ?
C5 N2 C1 C2 78.0(5) . . . . ?
Pd1 N2 C1 C2 -35.8(4) . . . . ?
C3 N3 C2 C1 -167.8(4) . . . . ?
Pd1 N3 C2 C1 -46.2(4) . . . . ?
N2 C1 C2 N3 55.2(5) . . . . ?
C2 N3 C3 C4 167.5(3) . . . . ?
Pd1 N3 C3 C4 46.1(4) . . . . ?
N3 C3 C4 N4 -53.5(4) . . . . ?
C17 N4 C4 C3 158.8(4) . . . . ?
C13 N4 C4 C3 -79.0(4) . . . . ?
Pd1 N4 C4 C3 33.4(4) . . . . ?
C9 N2 C5 C6 -57.1(5) . . . . ?
C1 N2 C5 C6 64.9(5) . . . . ?
Pd1 N2 C5 C6 178.9(4) . . . . ?
N2 C5 C6 C7 -177.5(5) . . . . ?
C5 C6 C7 C8 -173.7(6) . . . . ?
C1 N2 C9 C10 66.8(5) . . . . ?
C5 N2 C9 C10 -170.8(4) . . . . ?
Pd1 N2 C9 C10 -52.4(5) . . . . ?
N2 C9 C10 C11 172.2(4) . . . . ?
C9 C10 C11 C12 172.0(5) . . . . ?
C17 N4 C13 C14 56.1(5) . . . . ?
C4 N4 C13 C14 -65.6(5) . . . . ?
Pd1 N4 C13 C14 -178.7(4) . . . . ?
N4 C13 C14 C15 -178.6(4) . . . . ?
C13 C14 C15 C16 179.8(5) . . . . ?
C4 N4 C17 C18 -68.8(5) . . . . ?
C13 N4 C17 C18 168.9(4) . . . . ?
Pd1 N4 C17 C18 50.4(5) . . . . ?
N4 C17 C18 C19 -178.3(5) . . . . ?
C17 C18 C19 C20 -172.5(6) . . . . ?
C26 C21 C22 C23 2.6(7) . . . . ?
B1 C21 C22 C23 -173.4(5) . . . . ?
C21 C22 C23 C24 -0.1(8) . . . . ?
C22 C23 C24 C25 -1.9(8) . . . . ?
C23 C24 C25 C26 1.3(8) . . . . ?
C24 C25 C26 C21 1.4(7) . . . . ?
C22 C21 C26 C25 -3.2(7) . . . . ?
B1 C21 C26 C25 172.8(4) . . . . ?
C32 C27 C28 C29 -2.9(8) . . . . ?
B1 C27 C28 C29 178.2(5) . . . . ?
C27 C28 C29 C30 0.1(10) . . . . ?
C28 C29 C30 C31 2.6(10) . . . . ?
C29 C30 C31 C32 -2.3(10) . . . . ?
C28 C27 C32 C31 3.2(8) . . . . ?
B1 C27 C32 C31 -177.9(5) . . . . ?
C30 C31 C32 C27 -0.8(10) . . . . ?
C38 C33 C34 C35 -0.7(7) . . . . ?
B1 C33 C34 C35 -176.9(5) . . . . ?
C33 C34 C35 C36 -0.2(8) . . . . ?
C34 C35 C36 C37 0.6(8) . . . . ?
C35 C36 C37 C38 -0.1(10) . . . . ?
C36 C37 C38 C33 -0.8(10) . . . . ?
C34 C33 C38 C37 1.2(8) . . . . ?
B1 C33 C38 C37 177.5(6) . . . . ?
C44 C39 C40 C41 -2.4(8) . . . . ?
B1 C39 C40 C41 174.5(5) . . . . ?
C39 C40 C41 C42 1.8(9) . . . . ?
C40 C41 C42 C43 -0.7(12) . . . . ?
C41 C42 C43 C44 0.3(14) . . . . ?
C42 C43 C44 C39 -1.0(13) . . . . ?
C40 C39 C44 C43 2.0(11) . . . . ?
B1 C39 C44 C43 -174.8(7) . . . . ?
C26 C21 B1 C33 45.4(6) . . . . ?
C22 C21 B1 C33 -138.9(5) . . . . ?
C26 C21 B1 C27 -76.1(6) . . . . ?
C22 C21 B1 C27 99.6(5) . . . . ?
C26 C21 B1 C39 163.9(4) . . . . ?
C22 C21 B1 C39 -20.4(6) . . . . ?
C34 C33 B1 C21 -148.8(4) . . . . ?
C38 C33 B1 C21 35.3(7) . . . . ?
C34 C33 B1 C27 -28.9(7) . . . . ?
C38 C33 B1 C27 155.2(5) . . . . ?
C34 C33 B1 C39 91.7(6) . . . . ?
C38 C33 B1 C39 -84.2(6) . . . . ?
C28 C27 B1 C21 12.3(7) . . . . ?
C32 C27 B1 C21 -166.5(5) . . . . ?
C28 C27 B1 C33 -108.9(6) . . . . ?
C32 C27 B1 C33 72.3(6) . . . . ?
C28 C27 B1 C39 131.9(5) . . . . ?
C32 C27 B1 C39 -46.9(7) . . . . ?
C40 C39 B1 C21 -81.2(6) . . . . ?
C44 C39 B1 C21 95.4(6) . . . . ?
C40 C39 B1 C33 39.0(6) . . . . ?
C44 C39 B1 C33 -144.5(6) . . . . ?
C40 C39 B1 C27 160.0(5) . . . . ?
C44 C39 B1 C27 -23.5(7) . . . . ?
C48 O3 C45 C46 24.8(19) . . . . ?
O3 C45 C46 C47 -26.7(14) . . . . ?
C45 C46 C47 C48 18.5(13) . . . . ?
C45 O3 C48 C47 -14(2) . . . . ?
C46 C47 C48 O3 -3.9(18) . . . . ?
C48A O3A C45A C46A 25(9) . . . . ?
O3A C45A C46A C47A -26(7) . . . . ?
C45A C46A C47A C48A 18(5) . . . . ?
C46A C47A C48A O3A -3(8) . . . . ?
C45A O3A C48A C47A -14(10) . . . . ?
Pd1 O1A N1A O2A 0.00(3) . . . . ?
 
_refine_diff_density_max    0.301
_refine_diff_density_min   -0.513
_refine_diff_density_rms    0.062

_shelx_res_file
;
TITL shelxt in P 1 n 1
    02_excit.res
    created by SHELXL-2018/3 at 14:45:49 on 26-Mar-2020
CELL 0.534 11.6798 13.5918 30.2424 90 93.112 90
ZERR 4 0.000477 0.000581 0.00126 0 0.003872 0
LATT 1
SYMM 0.5-X,0.5+Y,0.5-Z
SFAC C H B N O Pd
DISP B 0 0 4.561
DISP C 0.001 0.001 6.94
DISP H -0 0 0.611
DISP N 0.003 0.002 10.693
DISP O 0.005 0.003 16.398
DISP Pd -2.504 0.615 1934.604
UNIT 192 292 4 16 12 4
DFIX 1.2 0.001 N1 O1 N1 O2
DFIX 1.3 0.001 O1A N1A N1A O2A
DANG 2.1 0.001 O1 O2 O1A O2A
FLAT 0.001 Pd1 O1 O2 N1 O1A O2A N1A
RIGU 0.001 0.002
EADP O3 O3A
EADP C45 C45A C48 C48A
EADP C46 C46A C47 C47A
EADP O1 O1A O2 O2A
EADP N1 N1A

L.S. 20
PLAN  5
SIZE 0.1 0.1 0.05
TEMP -13
BOND $H
list 4
CONF
fmap 2
acta
SHEL 999 0.8
OMIT 10 0 0
OMIT -1 2 3
OMIT 7 12 0
OMIT -2 1 2
OMIT -2 2 1
OMIT -2 1 5
REM <olex2.extras>
REM <HklSrc "%.\\02_excit.hkl">
REM </olex2.extras>

WGHT    0.064400
FVAR       0.23797   0.81348   0.85239
PD1   6    0.339545    0.775052    0.346793    11.00000    0.06417    0.06693 =
         0.05884    0.00200   -0.00053   -0.00280
N2    4    0.345564    0.927251    0.338157    11.00000    0.08095    0.07009 =
         0.06802    0.00886   -0.00148    0.00162
N3    4    0.454241    0.798096    0.397879    11.00000    0.06162    0.06378 =
         0.05546   -0.00130   -0.00286   -0.00229
AFIX  13
H3    2    0.531137    0.787892    0.387257    11.00000   -1.20000
AFIX   0
N4    4    0.332074    0.631289    0.371284    11.00000    0.06545    0.06680 =
         0.06494   -0.00429   -0.00062   -0.00417
C1    1    0.441542    0.963150    0.369594    11.00000    0.09657    0.06643 =
         0.07849    0.00301   -0.01019   -0.00444
AFIX  23
H1A   2    0.514179    0.957275    0.355717    11.00000   -1.20000
H1B   2    0.429628    1.031930    0.376562    11.00000   -1.20000
AFIX   0
C2    1    0.444604    0.903055    0.411426    11.00000    0.08438    0.06503 =
         0.07447   -0.00232   -0.00832   -0.00566
AFIX  23
H2A   2    0.509854    0.921743    0.430822    11.00000   -1.20000
H2B   2    0.375151    0.913280    0.427007    11.00000   -1.20000
AFIX   0
C3    1    0.434861    0.722832    0.432416    11.00000    0.07247    0.07616 =
         0.05478    0.00615   -0.00454   -0.00193
AFIX  23
H3A   2    0.365853    0.737744    0.447572    11.00000   -1.20000
H3B   2    0.499226    0.720947    0.454061    11.00000   -1.20000
AFIX   0
C4    1    0.422705    0.626148    0.408627    11.00000    0.06397    0.07426 =
         0.06722    0.00487   -0.00070   -0.00293
AFIX  23
H4A   2    0.402444    0.575453    0.429382    11.00000   -1.20000
H4B   2    0.495538    0.608337    0.396895    11.00000   -1.20000
AFIX   0
C5    1    0.229568    0.965410    0.351742    11.00000    0.08968    0.07584 =
         0.08544   -0.00536   -0.00147    0.00956
AFIX  23
H5A   2    0.170278    0.934025    0.332977    11.00000   -1.20000
H5B   2    0.219200    0.944057    0.381867    11.00000   -1.20000
AFIX   0
C6    1    0.210075    1.075166    0.349649    11.00000    0.13067    0.08127 =
         0.12641   -0.00394   -0.00010    0.02744
AFIX  23
H6A   2    0.215049    1.097446    0.319343    11.00000   -1.20000
H6B   2    0.269620    1.108166    0.367676    11.00000   -1.20000
AFIX   0
C7    1    0.093708    1.102544    0.365966    11.00000    0.12742    0.11875 =
         0.17203   -0.03200   -0.00823    0.04575
AFIX  23
H7A   2    0.034803    1.063995    0.350151    11.00000   -1.20000
H7B   2    0.091819    1.086863    0.397209    11.00000   -1.20000
AFIX   0
C8    1    0.068837    1.209296    0.359291    11.00000    0.18658    0.11711 =
         0.33530   -0.04825   -0.02678    0.05893
AFIX 137
H8A   2    0.047618    1.221237    0.328649    11.00000   -1.50000
H8B   2    0.135917    1.247036    0.367825    11.00000   -1.50000
H8C   2    0.006966    1.228335    0.377103    11.00000   -1.50000
AFIX   0
C9    1    0.365182    0.960138    0.291885    11.00000    0.09289    0.07702 =
         0.07043    0.01784   -0.00300   -0.00321
AFIX  23
H9A   2    0.297311    0.944919    0.273231    11.00000   -1.20000
H9B   2    0.374542    1.031051    0.291932    11.00000   -1.20000
AFIX   0
C10   1    0.466547    0.914956    0.271872    11.00000    0.08657    0.10216 =
         0.08106    0.00865    0.00052   -0.00808
AFIX  23
H10A  2    0.463065    0.843980    0.274869    11.00000   -1.20000
H10B  2    0.536205    0.937732    0.287558    11.00000   -1.20000
AFIX   0
C11   1    0.469677    0.942049    0.222893    11.00000    0.11156    0.14341 =
         0.08520    0.01676    0.01007   -0.01412
AFIX  23
H11A  2    0.405108    0.911522    0.206690    11.00000   -1.20000
H11B  2    0.461770    1.012776    0.219714    11.00000   -1.20000
AFIX   0
C12   1    0.578264    0.910009    0.203227    11.00000    0.13026    0.24243 =
         0.11615   -0.00795    0.03482   -0.00693
AFIX 137
H12A  2    0.577121    0.929704    0.172721    11.00000   -1.50000
H12B  2    0.584938    0.839725    0.205176    11.00000   -1.50000
H12C  2    0.642480    0.940016    0.219150    11.00000   -1.50000
AFIX   0
C13   1    0.212018    0.622950    0.389070    11.00000    0.06345    0.08450 =
         0.08997    0.00994   -0.00195   -0.01140
AFIX  23
H13A  2    0.203910    0.674823    0.410705    11.00000   -1.20000
H13B  2    0.156457    0.635731    0.364739    11.00000   -1.20000
AFIX   0
C14   1    0.180657    0.527752    0.410048    11.00000    0.07926    0.08802 =
         0.10757    0.01419    0.01055   -0.01069
AFIX  23
H14A  2    0.232832    0.514886    0.435442    11.00000   -1.20000
H14B  2    0.188059    0.474560    0.389012    11.00000   -1.20000
AFIX   0
C15   1    0.058410    0.531268    0.424749    11.00000    0.08091    0.10335 =
         0.12764   -0.00376    0.02524   -0.01802
AFIX  23
H15A  2    0.051594    0.584757    0.445676    11.00000   -1.20000
H15B  2    0.006851    0.544912    0.399258    11.00000   -1.20000
AFIX   0
C16   1    0.022610    0.437305    0.445863    11.00000    0.10339    0.11661 =
         0.14485    0.01174    0.03512   -0.01527
AFIX 137
H16A  2    0.027289    0.384303    0.425057    11.00000   -1.50000
H16B  2   -0.054860    0.443383    0.454615    11.00000   -1.50000
H16C  2    0.072451    0.423993    0.471453    11.00000   -1.50000
AFIX   0
C17   1    0.351051    0.552257    0.339029    11.00000    0.10326    0.06913 =
         0.07153   -0.00821    0.00366   -0.00188
AFIX  23
H17A  2    0.284570    0.548846    0.318423    11.00000   -1.20000
H17B  2    0.356145    0.490144    0.354808    11.00000   -1.20000
AFIX   0
C18   1    0.455857    0.563328    0.313010    11.00000    0.10390    0.10681 =
         0.07494   -0.00791    0.00906    0.01052
AFIX  23
H18A  2    0.523556    0.563692    0.333062    11.00000   -1.20000
H18B  2    0.452645    0.625581    0.297309    11.00000   -1.20000
AFIX   0
C19   1    0.464520    0.478677    0.279644    11.00000    0.15810    0.14649 =
         0.14399   -0.05609    0.05241   -0.00341
AFIX  23
H19A  2    0.456675    0.416642    0.295045    11.00000   -1.20000
H19B  2    0.401415    0.483766    0.257553    11.00000   -1.20000
AFIX   0
C20   1    0.567836    0.478202    0.258264    11.00000    0.19225    0.19317 =
         0.17669   -0.01272    0.08930    0.02967
AFIX 137
H20A  2    0.577431    0.415663    0.244183    11.00000   -1.50000
H20B  2    0.630437    0.489245    0.279582    11.00000   -1.50000
H20C  2    0.566505    0.529373    0.236361    11.00000   -1.50000
AFIX   0

C21   1    0.655921    0.374125    0.427684    11.00000    0.06869    0.07265 =
         0.07228    0.00552   -0.00452   -0.00060
C22   1    0.709102    0.423353    0.393837    11.00000    0.07914    0.09114 =
         0.09370    0.01406    0.01094   -0.00604
AFIX  43
H22   2    0.725084    0.388556    0.368421    11.00000   -1.20000
AFIX   0
C23   1    0.738744    0.520930    0.396530    11.00000    0.07996    0.08884 =
         0.14166    0.02329    0.01979   -0.00600
AFIX  43
H23   2    0.774150    0.550928    0.373242    11.00000   -1.20000
AFIX   0
C24   1    0.716027    0.574544    0.433783    11.00000    0.07325    0.06906 =
         0.14956    0.01695   -0.00202    0.00031
AFIX  43
H24   2    0.737882    0.640198    0.436232    11.00000   -1.20000
AFIX   0
C25   1    0.660348    0.529224    0.467370    11.00000    0.08339    0.07040 =
         0.10754   -0.00014   -0.01011    0.00703
AFIX  43
H25   2    0.642913    0.564484    0.492487    11.00000   -1.20000
AFIX   0
C26   1    0.630864    0.431557    0.463407    11.00000    0.08413    0.06906 =
         0.07160    0.00840   -0.00234    0.00427
AFIX  43
H26   2    0.591887    0.402720    0.486079    11.00000   -1.20000
AFIX   0
C27   1    0.733830    0.201235    0.458934    11.00000    0.07677    0.06849 =
         0.08433    0.00345    0.01226    0.00850
C28   1    0.809240    0.249270    0.487612    11.00000    0.08681    0.08739 =
         0.09529   -0.00466   -0.00314    0.01534
AFIX  43
H28   2    0.804795    0.317519    0.488898    11.00000   -1.20000
AFIX   0
C29   1    0.892754    0.202407    0.515182    11.00000    0.10171    0.10114 =
         0.11131   -0.00635   -0.01758    0.02045
AFIX  43
H29   2    0.941366    0.239515    0.533980    11.00000   -1.20000
AFIX   0
C30   1    0.902556    0.105258    0.514503    11.00000    0.09168    0.09967 =
         0.15133    0.01401   -0.00383    0.02011
AFIX  43
H30   2    0.955739    0.073674    0.533605    11.00000   -1.20000
AFIX   0
C31   1    0.833634    0.052016    0.485418    11.00000    0.09640    0.08061 =
         0.18588    0.01054   -0.00977    0.01848
AFIX  43
H31   2    0.841745   -0.015955    0.483950    11.00000   -1.20000
AFIX   0
C32   1    0.750716    0.099619    0.457782    11.00000    0.09180    0.07149 =
         0.16891   -0.00471   -0.00911    0.01547
AFIX  43
H32   2    0.705345    0.062126    0.437974    11.00000   -1.20000
AFIX   0
C33   1    0.504465    0.230516    0.444867    11.00000    0.07610    0.06493 =
         0.07041   -0.00104   -0.00155   -0.00129
C34   1    0.478067    0.146094    0.467165    11.00000    0.07801    0.06540 =
         0.07568    0.00093    0.00207   -0.00150
AFIX  43
H34   2    0.536509    0.101180    0.473891    11.00000   -1.20000
AFIX   0
C35   1    0.368812    0.124369    0.480163    11.00000    0.08229    0.08944 =
         0.08930    0.00756    0.00711   -0.00832
AFIX  43
H35   2    0.355663    0.065997    0.495109    11.00000   -1.20000
AFIX   0
C36   1    0.279909    0.188785    0.471039    11.00000    0.07762    0.08852 =
         0.12908   -0.00629    0.00469   -0.00693
AFIX  43
H36   2    0.206559    0.175093    0.479877    11.00000   -1.20000
AFIX   0
C37   1    0.301914    0.273123    0.448743    11.00000    0.08424    0.08484 =
         0.16878    0.00587    0.01269    0.00557
AFIX  43
H37   2    0.243087    0.317753    0.442153    11.00000   -1.20000
AFIX   0
C38   1    0.410401    0.292483    0.435979    11.00000    0.08639    0.07547 =
         0.13748    0.01687    0.01110    0.01237
AFIX  43
H38   2    0.422225    0.350346    0.420461    11.00000   -1.20000
AFIX   0
C39   1    0.635434    0.212846    0.374880    11.00000    0.10646    0.08294 =
         0.07672   -0.00449    0.00808   -0.00725
C40   1    0.543149    0.220827    0.345116    11.00000    0.13129    0.09163 =
         0.08850    0.00855   -0.01355   -0.02838
AFIX  43
H40   2    0.474532    0.245229    0.354865    11.00000   -1.20000
AFIX   0
C41   1    0.548249    0.193201    0.299833    11.00000    0.18903    0.08743 =
         0.08579    0.01157   -0.00950   -0.04434
AFIX  43
H41   2    0.484636    0.201322    0.280319    11.00000   -1.20000
AFIX   0
C42   1    0.646972    0.154876    0.285448    11.00000    0.22894    0.14090 =
         0.10854   -0.02020    0.02114   -0.02635
AFIX  43
H42   2    0.650878    0.135956    0.256016    11.00000   -1.20000
AFIX   0
C43   1    0.741996    0.143908    0.314593    11.00000    0.20625    0.20197 =
         0.11399   -0.04457    0.03864    0.02577
AFIX  43
H43   2    0.809995    0.118017    0.304945    11.00000   -1.20000
AFIX   0
C44   1    0.733913    0.171909    0.357875    11.00000    0.14807    0.17796 =
         0.10438   -0.02550    0.02968    0.03437
AFIX  43
H44   2    0.797874    0.163160    0.377155    11.00000   -1.20000
AFIX   0
B1    3    0.632227    0.254855    0.427098    11.00000    0.07853    0.07182 =
         0.07669    0.00080    0.00616    0.00202

PART 1
O3    5    0.684251    0.804643    0.364342    21.00000    0.09925    0.12288 =
         0.11006   -0.00773    0.00861   -0.00671
C45   1    0.738279    0.772330    0.325582    21.00000    0.11255    0.13216 =
         0.11253   -0.01563    0.01000   -0.01517
AFIX  23
H45A  2    0.725502    0.819433    0.301727    21.00000   -1.20000
H45B  2    0.707808    0.709085    0.315846    21.00000   -1.20000
AFIX   0
C46   1    0.864447    0.764092    0.338469    21.00000    0.10754    0.17892 =
         0.14194   -0.02048    0.01467   -0.01513
AFIX  23
H46A  2    0.884236    0.698081    0.348390    21.00000   -1.20000
H46B  2    0.910728    0.781423    0.313953    21.00000   -1.20000
AFIX   0
C47   1    0.878894    0.831715    0.372930    21.00000    0.10754    0.17892 =
         0.14194   -0.02048    0.01467   -0.01513
AFIX  23
H47A  2    0.913463    0.891332    0.362116    21.00000   -1.20000
H47B  2    0.930082    0.804521    0.396133    21.00000   -1.20000
AFIX   0
C48   1    0.770540    0.854807    0.390639    21.00000    0.11255    0.13216 =
         0.11253   -0.01563    0.01000   -0.01517
AFIX  23
H48A  2    0.769646    0.833502    0.421230    21.00000   -1.20000
H48B  2    0.757213    0.925227    0.389530    21.00000   -1.20000
AFIX   0
SAME 0.02 0.04 O3 > C48
PART 0
PART 2
O3A   5    0.678382    0.807647    0.361505   -21.00000    0.09925    0.12288 =
         0.11006   -0.00773    0.00861   -0.00671
C45A  1    0.714010    0.746892    0.325960   -21.00000    0.11255    0.13216 =
         0.11253   -0.01563    0.01000   -0.01517
AFIX  23
H45C  2    0.670745    0.762609    0.298586   -21.00000   -1.20000
H45D  2    0.703059    0.677840    0.332645   -21.00000   -1.20000
AFIX   0
C46A  1    0.838980    0.769550    0.322211   -21.00000    0.10754    0.17892 =
         0.14194   -0.02048    0.01467   -0.01513
AFIX  23
H46C  2    0.886655    0.723694    0.339520   -21.00000   -1.20000
H46D  2    0.859759    0.767023    0.291610   -21.00000   -1.20000
AFIX   0
C47A  1    0.850235    0.866068    0.339337   -21.00000    0.10754    0.17892 =
         0.14194   -0.02048    0.01467   -0.01513
AFIX  23
H47C  2    0.854905    0.912550    0.315164   -21.00000   -1.20000
H47D  2    0.920293    0.871057    0.357947   -21.00000   -1.20000
AFIX   0
C48A  1    0.754858    0.889382    0.364452   -21.00000    0.11255    0.13216 =
         0.11253   -0.01563    0.01000   -0.01517
AFIX  23
H48C  2    0.716885    0.948069    0.352763   -21.00000   -1.20000
H48D  2    0.779788    0.901397    0.395094   -21.00000   -1.20000
AFIX   0

PART 0
PART 3
O1    5    0.125873    0.759419    0.299155    31.00000    0.08684    0.20630 =
         0.09411   -0.02484   -0.01305    0.00359
O2    5    0.261801    0.723415    0.259494    31.00000    0.08684    0.20630 =
         0.09411   -0.02484   -0.01305    0.00359
N1    4    0.226450    0.748841    0.294266    31.00000    0.08969    0.09123 =
         0.08252    0.01232   -0.00616    0.00055
PART 0
PART 4
O1A   5    0.210871    0.756525    0.304228   -31.00000    0.08684    0.20630 =
         0.09411   -0.02484   -0.01305    0.00359
O2A   5    0.320391    0.715864    0.254531   -31.00000    0.08684    0.20630 =
         0.09411   -0.02484   -0.01305    0.00359
N1A   4    0.213613    0.729303    0.263084   -31.00000    0.08969    0.09123 =
         0.08252    0.01232   -0.00616    0.00055
HKLF 4


REM  shelxt in P 1 n 1
REM wR2 = 0.1542, GooF = S = 0.851, Restrained GooF = 0.850 for all data
REM R1 = 0.0585 for 3912 Fo > 4sig(Fo) and 0.1444 for all 9679 data
REM 526 parameters refined using 490 restraints

END

WGHT      0.0646      0.0000

REM Highest difference peak  0.301,  deepest hole -0.513,  1-sigma level  0.062
Q1    1   0.0546  0.6214  0.3982  11.00000  0.05    0.30
Q2    1   0.1388  0.7337  0.2825  11.00000  0.05    0.29
Q3    1   0.2175  0.6733  0.2631  11.00000  0.05    0.29
Q4    1   0.7159  0.8852  0.4121  11.00000  0.05    0.28
Q5    1   0.2570  0.6771  0.3287  11.00000  0.05    0.28
;
_shelx_res_checksum   12271

_shelx_hkl_file
;
  16   0  -5    1.14    6.38
  16   0  -6    0.00    6.63
 -16   0   7   -0.00    6.95
  16   0  -7   -0.00    6.87
 -16   0   8    0.00    6.18
 -16   0   9   -0.00    6.27
  16   0  -9   -0.00    6.78
 -16   0  10    7.84    8.48
  16   0 -10    5.22    6.49
 -16   0  11    5.11    8.40
  16   0 -11    1.51    7.04
 -16   0  12    0.29    5.90
  16   0 -12   -0.00    6.67
 -16   0  13   -0.00    6.35
  16   0 -13    4.89    7.98
 -16   0  14    0.00    7.58
 -16   0  15    6.95    8.18
  16  -1  -1   -0.00    8.86
  16  -1  -2    8.82    8.31
  16  -1  -3    1.00    6.21
  16  -1  -4   -0.00    7.14
  16  -1  -4    2.97    7.75
  16  -1  -5   -0.00    6.03
  16  -1  -5    2.89    8.33
 -16   1   6   -0.00    5.67
  16  -1  -6   -0.00    6.30
  16  -1  -6    3.64    7.98
 -16   1   7   -0.00    6.42
  16  -1  -7   -0.00    5.77
  16  -1  -7   -0.00    7.11
 -16   1   8    0.00    6.24
  16  -1  -8    4.34    6.94
  16  -1  -8    0.00    7.04
 -16   1   9   -0.00    6.97
  16  -1  -9   -0.00    6.33
  16  -1  -9    1.75    7.31
 -16   1  10   -0.00    7.53
  16  -1 -10   -0.00    6.81
  16  -1 -10    1.56    8.26
  16   1 -10    3.06    8.16
 -16   1  11    0.00    6.13
  16  -1 -11   -0.00    6.26
  16  -1 -11   -0.00    6.33
  16   1 -11    0.00    7.81
 -16   1  12    2.60    6.90
  16  -1 -12    0.00    7.40
 -16  -1  12   -0.00    6.96
  16   1 -12    5.23    7.87
 -16   1  13   -0.00    6.62
  16  -1 -13    7.27    8.57
 -16  -1  13   -0.00    6.51
 -16  -1  14    1.64    6.39
 -16  -1  15   -0.00    6.69
  16  -2  -1   -0.00    6.87
  16  -2  -1   -0.00    7.37
  16  -2  -2   11.88    9.00
  16  -2  -2   -0.00    7.21
  16  -2  -3   -0.00    8.27
  16  -2  -3    0.10    7.34
  16  -2  -4    5.62    7.53
  16  -2  -4    7.09    7.94
  16  -2  -5    0.00    5.66
  16  -2  -5    0.63    8.48
  16  -2  -6   -0.00    5.98
  16  -2  -6    1.05    7.37
 -16   2   7   12.05    8.71
  16  -2  -7    0.64    5.47
  16  -2  -7    0.27    7.13
 -16   2   8   -0.00    5.78
  16  -2  -8   -0.00    5.69
  16  -2  -8    3.64    6.96
 -16   2   9   -0.00    6.58
  16  -2  -9   -0.00    6.76
  16  -2  -9    2.13    7.16
 -16   2  10    0.00    6.90
  16  -2 -10    0.39    6.53
  16  -2 -10   -0.00    6.31
 -16   2  11   -0.00    7.16
  16  -2 -11    5.27    6.96
  16  -2 -11    3.80    8.20
  16  -2 -12    2.55    7.68
  16  -2 -13    6.05    7.71
  16  -2 -14    7.05    8.76
  16  -2 -15    6.99    8.08
  16  -3  -1    3.85    7.14
  16  -3  -1   -0.00    6.71
  16  -3  -2   -0.00    8.36
  16  -3  -2    0.00    6.69
  16  -3  -3   -0.00    7.49
  16  -3  -3   -0.00    6.64
  16  -3  -4    0.00    7.70
  16  -3  -4   -0.00    7.94
  16  -3  -5   -0.00    6.48
  16  -3  -6    0.00    6.76
  16  -3  -6    0.00    7.17
  16  -3  -7   -0.00    6.47
  16  -3  -7    5.76    7.65
 -16   3   8    8.93    7.84
  16  -3  -8    3.67    6.38
  16  -3  -8    1.88    8.33
 -16   3   9   -0.00    8.76
  16  -3  -9    3.94    7.30
  16  -3 -10   -0.00    7.00
  16  -3 -11   -0.00    6.92
  16  -3 -12    8.77    7.84
  16  -3 -13   -0.00    7.43
  16  -3 -14   13.73    9.26
  16  -3 -15    4.28    8.84
  16  -4  -1    0.49    8.44
  16  -4  -1    4.67    6.95
  16  -4  -2    1.66    6.08
  16  -4  -2    1.57    7.08
  16  -4  -3   -0.00    7.52
  16  -4  -3    0.56    6.94
  16  -4  -4    0.00    6.86
  16  -4  -5    4.62    8.47
  16  -4  -6    5.19    7.94
  16  -4  -8    7.74    8.76
  16  -4  -9   -0.00    7.93
  16  -4 -10    2.27    7.93
  16  -4 -11    2.71    8.14
  16  -5  -2    0.00    5.33
  16  -5  -3   -0.00    7.51
  16  -5  -4   -0.00    8.12
  16  -5  -5    1.94    5.92
  16  -5  -6   -0.00    7.73
  16  -5  -7    1.04    7.13
  15   0  -1    0.13    7.17
  15   0  -1   -0.00    6.49
  15   0  -2    0.00    6.06
  15   0  -2   -0.00    7.07
  15   0  -3    8.07    7.56
  15   0  -3    2.85    6.52
 -15   0   4    3.52    6.36
  15   0  -4   -0.00    6.04
  15   0  -4    1.90    6.82
 -15   0   5   -0.00    7.30
  15   0  -5    0.36    5.65
  15   0  -5   -0.00    5.80
 -15   0   6   -0.00    5.96
  15   0  -6    2.51    7.25
  15   0  -6    3.94    7.71
 -15   0   7   -0.00    6.85
  15   0  -7    5.29    6.17
  15   0  -7   -0.00    6.54
 -15   0   8    2.26    6.20
  15   0  -8   -0.00    6.33
  15   0  -8    0.00    6.82
 -15   0   9   14.91    8.93
  15   0  -9    3.40    7.38
  15   0  -9   -0.00    6.78
 -15   0  10   -0.00    7.64
  15   0 -10    0.00    5.44
  15   0 -10    1.18    6.90
 -15   0  11   -0.00    7.17
  15   0 -11    0.52    6.86
  15   0 -11    2.01    5.09
 -15   0  12   -0.00    6.51
  15   0 -12    2.74    6.42
 -15   0  13   -0.00    6.79
  15   0 -13    2.62    7.31
 -15   0  14   -0.00    7.11
  15   0 -14   -0.00    6.13
  15   0 -15   12.32    8.98
 -15   0  16    4.80    6.51
  15   0 -16    1.07    7.02
 -15   0  17    1.79    5.64
  15   0 -17    4.54    7.91
 -15   0  18    1.64    6.25
  15   0 -18    1.22    6.76
 -15   0  19   -0.00    7.44
  15   0 -19    1.99    7.90
  15   0 -20    2.53    7.10
  15   0 -22    2.17    6.01
  15  -1  -1    4.61    8.18
  15   1  -1    6.69    7.80
  15  -1  -2   -0.00    6.52
  15   1  -2    3.70    7.06
  15  -1  -3    0.00    7.08
  15  -1  -3    1.20    7.37
  15   1  -3    6.81    7.89
  15  -1  -4   -0.00    6.98
  15  -1  -4   -0.00    6.60
  15   1  -4    1.23    5.60
 -15   1   5    4.89    6.69
  15  -1  -5   10.46    7.65
  15  -1  -5   -0.00    7.98
  15   1  -5    2.95    6.34
  15   1  -5    7.88    7.33
 -15   1   6    3.45    5.88
  15  -1  -6    0.49    5.94
  15  -1  -6    2.51    6.86
 -15  -1   6    1.20    6.22
  15   1  -6    1.45    6.21
  15   1  -6   -0.00    6.54
 -15   1   7    1.53    5.98
 -15  -1   7    3.72    6.14
  15   1  -7    7.02    7.06
  15   1  -7    0.52    6.57
 -15   1   8   -0.00    6.70
  15  -1  -8    2.06    6.01
  15  -1  -8   -0.00    6.66
  15   1  -8    0.00    6.00
  15   1  -8    0.06    6.14
 -15   1   9   -0.00    7.46
  15  -1  -9    1.30    5.78
  15  -1  -9   -0.00    6.76
 -15  -1   9   -0.00    6.15
  15   1  -9    1.71    7.08
  15   1  -9    5.39    6.87
 -15   1  10    0.00    6.44
  15  -1 -10    0.30    6.44
  15  -1 -10   -0.00    7.25
 -15  -1  10    0.00    6.90
  15   1 -10    1.96    5.76
 -15   1  11    5.25    7.74
  15  -1 -11   -0.00    7.02
  15  -1 -11    6.51    7.15
 -15  -1  11   -0.00    6.65
  15   1 -11    6.51    7.80
 -15   1  12   -0.00    7.84
  15  -1 -12    0.00    6.76
  15  -1 -12    0.34    6.79
 -15  -1  12    6.88    6.89
  15   1 -12    0.57    6.60
 -15   1  13   -0.00    8.02
  15  -1 -13   -0.00    6.20
 -15  -1  13   -0.00    6.80
  15   1 -13    4.48    7.61
 -15   1  14   -0.00    7.55
 -15  -1  14    2.88    5.68
  15   1 -14    3.46    7.34
 -15   1  15    0.00    7.05
  15  -1 -15   12.94    8.51
 -15  -1  15   -0.00    5.03
  15   1 -15    0.00    7.63
  15  -1 -16    0.97    7.06
 -15  -1  16    6.22    6.62
  15   1 -16    0.00    6.25
 -15   1  17    4.49    6.60
  15  -1 -17   -0.00    7.65
 -15  -1  17   -0.00    5.80
  15   1 -17    7.01    7.73
 -15   1  18    3.74    6.14
  15  -1 -18   -0.00    6.58
 -15  -1  18    0.81    6.79
  15  -1 -19   -0.00    8.07
 -15  -1  19   -0.00    6.56
  15   1 -19    2.10    6.67
  15  -1 -20    1.44    8.74
 -15  -1  20   -0.00    6.58
  15   1 -20    3.28    6.59
  15  -1 -21    0.91    6.77
  15  -2  -1   -0.00    6.73
  15  -2  -1   -0.00    6.50
  15   2  -1   12.14    7.68
  15  -2  -2    0.00    8.40
  15  -2  -2   -0.00    7.34
  15   2  -2    2.83    7.55
  15  -2  -3   -0.00    6.45
  15  -2  -3    7.84    8.83
  15   2  -3    6.38    7.45
  15  -2  -4   -0.00    7.30
  15  -2  -4    0.00    7.88
  15   2  -4   -0.00    4.58
  15  -2  -5    0.00    7.21
  15  -2  -5    3.90    8.80
  15   2  -5    1.96    7.07
 -15   2   6    0.00    5.56
  15  -2  -6    2.77    6.71
  15  -2  -6   -0.00    6.46
  15   2  -6   -0.00    7.10
 -15   2   7    7.27    7.39
  15  -2  -7    4.89    6.16
  15  -2  -7   11.16    9.07
  15   2  -7    4.19    7.08
 -15   2   8    0.73    6.52
  15  -2  -8    4.01    6.77
 -15   2   9    5.47    7.13
  15  -2  -9    4.53    6.56
  15  -2  -9   -0.00    6.16
  15   2  -9    5.09    6.56
  15   2  -9    2.04    7.04
 -15   2  10   -0.00    7.95
  15  -2 -10    3.53    7.33
  15  -2 -10    1.74    6.62
  15   2 -10    0.00    6.30
 -15   2  11   -0.00    5.95
  15  -2 -11   -0.00    7.33
  15  -2 -11   -0.00    7.76
 -15  -2  11    2.58    6.61
  15   2 -11    0.89    5.78
 -15   2  12    1.04    7.02
  15  -2 -12    0.00    6.03
  15  -2 -12    1.28    7.23
 -15  -2  12   -0.00    6.49
  15   2 -12    4.48    6.48
 -15   2  13    7.09    7.89
  15  -2 -13    3.60    7.23
  15  -2 -13   -0.00    7.19
 -15  -2  13    0.00    5.42
  15   2 -13    7.02    9.07
 -15   2  14   -0.00    7.98
  15  -2 -14    5.98    7.88
 -15  -2  14    1.50    5.60
  15   2 -14    2.21    7.33
 -15   2  15    4.82    7.26
  15  -2 -15   17.05    9.68
 -15  -2  15   -0.00    4.89
  15   2 -15    3.21    6.59
 -15   2  16    5.75    8.30
  15  -2 -16    1.12    5.83
 -15  -2  16   -0.00    6.73
  15   2 -16    9.18    7.47
 -15   2  17    1.81    6.29
  15  -2 -17    0.00    7.10
 -15  -2  17    3.67    6.53
  15   2 -17    4.63    7.24
  15  -2 -18   -0.00    7.24
 -15  -2  18   -0.00    7.43
  15  -2 -19   -0.00    6.86
 -15  -2  19    9.54    8.71
  15  -3  -1    1.02    8.82
  15  -3  -1    0.00    6.18
  15   3  -1    0.85    7.57
  15  -3  -2    0.00    8.04
  15  -3  -2    4.02    7.45
  15   3  -2    3.04    5.66
  15  -3  -3   -0.00    7.21
  15  -3  -3   -0.00    6.46
  15   3  -3    4.08    6.89
  15  -3  -4    5.02    6.03
  15   3  -4    6.53    7.06
  15  -3  -5   -0.00    6.27
  15  -3  -5    2.54    7.88
  15   3  -5    0.56    5.61
  15  -3  -6    3.87    5.29
  15  -3  -6   -0.00    7.36
  15   3  -6    0.00    6.34
 -15   3   7    9.11    8.12
  15  -3  -7    0.00    6.07
  15  -3  -7    1.85    7.69
  15   3  -7   -0.00    6.73
 -15   3   8    0.00    6.46
  15  -3  -8    6.68    7.00
  15  -3  -8    3.54    7.31
  15   3  -8   -0.00    6.23
 -15   3   9    2.61    6.85
  15  -3  -9    0.36    5.49
  15  -3  -9    0.52    6.90
  15   3  -9    0.62    5.38
 -15   3  10    2.39    6.38
  15  -3 -10   10.01    7.80
  15  -3 -10    0.00    7.34
  15   3 -10    8.44    6.88
 -15   3  11    5.18    7.83
  15  -3 -11    5.59    7.93
  15  -3 -11    2.06    7.19
  15   3 -11    0.00    6.48
  15  -3 -12   -0.00    7.66
  15  -3 -12    0.00    6.94
  15   3 -12    1.02    6.51
 -15   3  13    0.00    6.86
  15  -3 -13    1.36    6.93
  15  -3 -13   -0.00    6.47
 -15   3  14    7.87    7.23
  15  -3 -14    5.53    7.44
  15  -3 -14    3.31    7.07
  15   3 -14    1.74    6.14
 -15   3  15   -0.00    5.84
  15  -3 -15    0.57    6.80
  15  -3 -15   -0.00    6.98
  15  -3 -16    3.65    7.04
 -15  -3  17   -0.00    7.18
 -15  -3  18    0.00    6.19
 -15  -3  19   -0.00    6.62
 -15  -3  20    0.00    7.13
 -15  -3  21   -0.00    7.39
  15  -4  -1    4.94    8.99
  15  -4  -1   -0.00    6.24
  15   4  -1    0.00    5.68
  15  -4  -2    0.00    6.25
  15  -4  -2    0.83    7.40
  15   4  -2    3.42    6.88
  15  -4  -3   -0.00    8.26
  15  -4  -3    0.81    6.09
  15   4  -3   -0.00    7.21
  15  -4  -4    1.84    7.85
  15   4  -4   -0.00    6.56
  15  -4  -5    1.51    6.80
  15  -4  -5    1.74    7.70
  15   4  -5    1.49    7.20
  15  -4  -6   -0.00    5.95
  15  -4  -6    6.20    8.70
  15   4  -6   -0.00    6.02
 -15   4   7    1.31    7.31
  15  -4  -7    9.37    7.30
  15  -4  -7    2.50    8.04
  15   4  -7    0.90    5.21
 -15   4   8   -0.00    5.94
  15  -4  -8    0.71    6.72
  15  -4  -8   -0.00    8.78
  15   4  -8   -0.00    7.20
 -15   4   9    7.19    7.33
  15  -4  -9    3.66    7.55
  15  -4  -9   -0.00    6.97
  15   4  -9   -0.00    5.64
 -15   4  10    0.00    8.05
  15  -4 -10   -0.00    6.85
  15   4 -10    0.34    6.00
 -15   4  11    0.00    6.96
  15  -4 -11    0.00    6.43
  15  -4 -11   13.27   10.21
 -15   4  12    2.30    8.40
  15  -4 -12    4.75    7.28
  15  -4 -12    2.24    8.18
  15  -4 -13   -0.00    6.83
  15  -4 -13    3.84    8.79
  15  -5  -1   -0.00    6.63
  15   5  -1    1.30    5.70
  15  -5  -2   -0.00    7.94
  15  -5  -2   -0.00    8.32
  15   5  -2    0.00    6.64
  15  -5  -3   -0.00    7.24
  15  -5  -3   -0.00    7.43
  15   5  -3    0.49    6.13
  15  -5  -4    9.14    8.39
  15  -5  -4    0.26    7.83
  15  -5  -5    3.45    8.07
  15  -5  -6    0.00    6.53
  15  -5  -6    6.29    7.47
  15  -5  -7    6.06    8.01
  15  -5  -7   -0.00    6.82
  15  -5  -8    4.26    6.10
  15  -5  -8    0.00    7.49
 -15   5   9    4.69    7.99
  15  -5  -9    0.00    6.37
  15  -5  -9    0.22    6.80
 -15   5  10    1.22    7.93
  15  -5 -10    1.91    5.60
  15  -6  -1   -0.00    6.65
  15  -6  -2    0.99    7.26
  15  -6  -3   -0.00    8.98
  15  -6  -3    0.00    7.05
  15  -6  -4   -0.00    8.84
  15  -6  -4    2.09    7.30
  15  -6  -5    8.42    8.32
  14   0  -1   -0.00    6.02
  14   0  -1   -0.00    7.18
  14   0  -2    8.91    7.03
  14   0  -2    4.45    6.69
 -14   0   3    8.93    7.32
  14   0  -3    4.62    5.99
  14   0  -3    0.00    5.75
 -14   0   4    1.72    5.82
  14   0  -4   -0.00    5.20
  14   0  -4    0.00    5.59
 -14   0   5    1.37    6.45
  14   0  -5    3.43    5.38
 -14   0   6    7.22    7.52
  14   0  -6    8.56    7.37
  14   0  -6    8.96    7.75
  14   0  -7    0.00    6.08
  14   0  -7   -0.00    6.09
 -14   0   8   21.22    9.70
  14   0  -8    7.13    6.81
  14   0  -8    6.15    7.10
 -14   0   9    2.84    6.70
  14   0  -9    1.78    6.73
  14   0  -9    0.00    6.51
 -14   0  10   -0.00    6.75
  14   0 -10   -0.00    7.39
 -14   0  11    1.93    7.03
  14   0 -11    0.55    6.57
 -14   0  12   -0.00    7.00
  14   0 -12   -0.00    7.32
 -14   0  13    1.25    5.26
  14   0 -13    1.40    7.60
 -14   0  14    3.90    5.79
  14   0 -14   12.15    9.04
 -14   0  15   -0.00    6.36
  14   0 -15    3.11    6.72
 -14   0  16   -0.00    5.28
  14   0 -16    2.44    7.64
 -14   0  17   -0.00    4.99
  14   0 -17   -0.00    7.48
 -14   0  18    5.92    6.97
  14   0 -18    5.36    7.31
 -14   0  19   12.14    8.10
  14   0 -19   -0.00    6.17
 -14   0  20   -0.00    6.82
  14   0 -20    6.48    7.54
 -14   0  21    7.51    8.06
  14   0 -21    0.00    6.61
 -14   0  22   -0.00    8.05
  14   0 -22    0.96    6.55
  14   0 -23    0.39    6.02
  14   0 -24   -0.00    9.22
  14  -1  -1   11.59    9.04
  14   1  -1   -0.00    5.11
  14   1  -1    0.00    7.54
  14  -1  -2   -0.00    5.19
  14  -1  -2    7.53    8.03
  14   1  -2    2.45    6.18
  14   1  -2   -0.00    7.31
  14  -1  -3    2.37    6.05
  14  -1  -3    0.00    6.29
 -14  -1   3    2.35    6.44
  14   1  -3    1.78    5.47
  14   1  -3   -0.00    5.86
 -14   1   4    2.48    5.87
  14  -1  -4    0.00    5.28
  14  -1  -4   -0.00    4.91
 -14  -1   4    3.83    5.82
  14   1  -4   -0.00    6.10
  14   1  -4    2.34    6.74
 -14   1   5   -0.00    5.65
  14  -1  -5   -0.00    6.48
  14  -1  -5   -0.00    5.89
 -14  -1   5   -0.00    6.01
  14   1  -5    2.63    5.71
  14   1  -5   -0.00    5.82
 -14   1   6   14.77    8.25
  14  -1  -6    5.17    6.61
  14  -1  -6    1.85    6.38
 -14  -1   6    1.26    6.16
  14   1  -6    5.70    6.91
  14   1  -6    3.12    6.67
 -14   1   7    6.27    6.07
  14  -1  -7   -0.00    5.94
  14  -1  -7    0.00    6.63
 -14  -1   7   -0.00    6.32
  14   1  -7   -0.00    4.98
  14   1  -7    0.00    6.50
  14  -1  -8   -0.00    6.04
  14  -1  -8    7.76    8.38
 -14  -1   8   -0.00    5.57
  14   1  -8    3.83    6.17
  14   1  -8    1.27    6.14
 -14   1   9   -0.00    7.41
  14  -1  -9    0.00    6.52
  14  -1  -9    6.18    8.02
 -14  -1   9   16.90    8.59
  14   1  -9   -0.00    4.93
 -14   1  10    9.38    8.76
  14  -1 -10    0.18    6.32
  14  -1 -10    3.94    6.49
 -14  -1  10    4.78    6.73
  14   1 -10    4.71    6.69
 -14   1  11    7.48    9.06
  14  -1 -11    0.00    7.56
 -14  -1  11    5.07    6.40
  14   1 -11   -0.00    5.87
 -14   1  12   -0.00    7.23
  14  -1 -12    5.37    6.14
 -14  -1  12   -0.00    5.85
  14   1 -12   -0.00    6.39
 -14   1  13    4.00    6.98
  14  -1 -13    3.37    6.00
 -14  -1  13   11.18    7.96
  14   1 -13   10.36    7.70
  14  -1 -14    0.56    6.27
 -14  -1  14    1.75    4.65
  14   1 -14    2.36    7.28
 -14   1  15    1.44    5.90
  14  -1 -15   -0.00    6.45
 -14  -1  15    3.93    6.51
  14   1 -15    0.00    4.55
 -14   1  16    0.10    4.86
  14  -1 -16    0.71    7.02
 -14  -1  16    1.48    5.93
  14   1 -16    0.00    6.24
 -14   1  17    0.44    5.50
  14  -1 -17    0.83    6.05
 -14  -1  17   -0.00    6.27
  14   1 -17    0.00    5.71
 -14   1  18   -0.00    6.93
  14  -1 -18   -0.00    6.51
  14   1 -18    0.00    7.14
 -14   1  19    1.99    5.05
  14  -1 -19    1.10    5.49
 -14  -1  19   -0.00    6.50
  14   1 -19    3.59    6.27
 -14   1  20    0.00    5.84
  14  -1 -20    2.42    6.65
 -14  -1  20   -0.00    8.11
  14   1 -20    0.52    7.40
 -14   1  21   -0.00    5.24
  14  -1 -21    2.22    6.00
 -14  -1  21    0.10    7.63
  14   1 -21   -0.00    6.76
 -14   1  22   -0.00    8.10
  14  -1 -22    5.16    7.84
 -14  -1  22    0.00    6.27
  14   1 -22    0.00    7.20
 -14  -1  23    0.00    6.81
  14   1 -23   -0.00    6.19
  14   1 -24   -0.00    7.88
  14   1 -25    0.00    7.38
  14   1 -26    0.00    8.63
  14  -2  -1   -0.00    6.39
  14  -2  -1   -0.00    6.83
  14   2  -1   -0.00    6.42
  14  -2  -2    3.24    5.73
  14  -2  -2   18.23    9.75
  14   2  -2    3.94    7.28
  14  -2  -3    2.56    6.44
  14  -2  -3   -0.00    6.28
  14   2  -3    0.00    6.04
  14  -2  -4    0.00    5.20
  14  -2  -4    5.62    7.44
  14   2  -4    4.11    5.95
  14   2  -4    0.00    6.40
 -14   2   5   -0.00    5.71
  14  -2  -5    2.11    5.51
  14  -2  -5   -0.00    5.64
 -14  -2   5   -0.00    6.08
  14   2  -5   -0.00    5.26
  14   2  -5    0.94    6.98
 -14   2   6    0.00    6.13
  14  -2  -6    6.48    6.87
  14  -2  -6    1.74    6.25
 -14  -2   6   -0.00    5.82
  14   2  -6    2.94    6.50
 -14   2   7   -0.00    6.57
  14  -2  -7    0.00    6.55
 -14  -2   7   -0.00    5.57
  14   2  -7    2.79    5.99
  14   2  -7   -0.00    6.58
 -14   2   8    0.00    6.26
  14  -2  -8    7.81    7.14
  14  -2  -8    4.39    7.09
 -14  -2   8    2.41    6.96
  14   2  -8    0.36    5.92
  14   2  -8    1.99    6.58
  14  -2  -9   -0.00    6.30
  14  -2  -9   -0.00    6.68
 -14  -2   9    0.80    5.57
  14   2  -9    0.86    5.22
 -14   2  10   -0.00    5.73
  14  -2 -10   -0.00    6.35
  14  -2 -10   -0.00    6.85
 -14  -2  10    0.48    5.91
  14   2 -10   -0.00    6.04
 -14   2  11   -0.00    6.21
  14  -2 -11   -0.00    5.81
  14  -2 -11   -0.00    6.58
 -14  -2  11    3.87    5.28
  14   2 -11    0.00    6.02
 -14   2  12    6.06    7.79
  14  -2 -12    3.58    6.13
 -14  -2  12    0.00    5.34
  14   2 -12    4.52    6.38
 -14   2  13   -0.00    7.32
  14  -2 -13    0.77    6.16
 -14  -2  13    0.68    5.46
  14   2 -13   -0.00    6.21
 -14   2  14    6.48    6.73
 -14  -2  14   -0.00    5.68
  14   2 -14    2.15    5.88
  14  -2 -15   -0.00    6.31
 -14  -2  15   -0.00    6.24
  14   2 -15   -0.00    5.44
 -14   2  16    9.24    7.21
  14  -2 -16   -0.00    6.47
 -14  -2  16   -0.00    5.76
  14   2 -16    0.00    7.00
 -14   2  17   -0.00    7.08
  14  -2 -17   -0.00    6.80
 -14  -2  17    3.55    6.54
  14   2 -17    7.48    7.56
 -14   2  18    4.68    7.09
  14  -2 -18   -0.00    5.95
 -14  -2  18    5.13    7.37
  14   2 -18   -0.00    5.86
 -14   2  19   -0.00    6.97
  14  -2 -19   -0.00    6.27
 -14  -2  19    3.42    7.54
  14   2 -19   -0.00    7.49
 -14   2  20   -0.00    6.62
  14  -2 -20    3.90    8.56
 -14  -2  20    2.67    6.83
  14   2 -20   -0.00    7.14
 -14   2  21    1.79    5.83
 -14  -2  21    4.30    6.90
  14   2 -21    2.88    8.10
 -14  -2  22    1.18    6.90
 -14  -2  23    0.00    7.08
  14   2 -23    3.35    7.11
  14   2 -24    2.89    7.65
  14   2 -25    3.39    8.18
  14  -3  -1    1.61    6.56
  14  -3  -1   -0.00    6.63
  14   3  -1    2.28    6.09
  14  -3  -2    1.84    7.58
  14  -3  -2   -0.00    6.38
  14   3  -2   -0.00    5.48
  14  -3  -3   -0.00    5.10
  14   3  -3    0.00    6.43
  14  -3  -4    6.03    7.58
  14  -3  -4    0.10    6.45
  14   3  -4    1.02    6.18
 -14   3   5   -0.00    6.47
  14  -3  -5   -0.00    6.17
  14  -3  -5   -0.00    7.74
  14   3  -5   -0.00    6.34
 -14   3   6   21.06    9.60
  14  -3  -6    0.65    5.95
  14  -3  -6   20.65    9.66
  14   3  -6    0.00    7.26
 -14   3   7    1.76    6.29
  14  -3  -7   -0.00    6.08
  14  -3  -7    8.17    8.38
  14   3  -7   -0.00    7.05
 -14   3   8   -0.00    6.68
  14  -3  -8   -0.00    6.20
  14  -3  -8    3.95    6.61
  14   3  -8    7.11    6.34
 -14   3   9    3.87    6.92
  14  -3  -9    2.68    6.87
  14   3  -9    8.27    5.75
  14  -3 -10    3.59    7.40
  14  -3 -10    5.88    7.39
 -14  -3  10   13.12    6.85
  14   3 -10    7.80    7.87
 -14   3  11   -0.00    7.20
  14  -3 -11    3.49    7.65
  14  -3 -11    0.00    7.94
 -14  -3  11    1.05    5.72
  14   3 -11    7.10    7.13
 -14   3  12   -0.00    6.50
  14  -3 -12   -0.00    6.45
  14  -3 -12    3.98    7.90
 -14  -3  12    2.95    6.00
  14   3 -12   -0.00    5.65
 -14   3  13   15.59    9.76
  14  -3 -13    2.90    6.30
  14  -3 -13    3.61    7.05
 -14  -3  13    3.38    5.49
  14   3 -13    2.17    5.67
 -14   3  14   -0.00    8.27
  14  -3 -14   -0.00    6.21
 -14  -3  14    3.34    6.10
  14   3 -14    0.00    6.02
 -14   3  15    8.26    7.51
  14  -3 -15   -0.00    6.54
 -14  -3  15   -0.00    6.25
  14   3 -15   -0.00    7.14
 -14   3  16    4.96    6.36
  14  -3 -16    5.76    8.04
 -14  -3  16    1.77    7.10
  14   3 -16   -0.00    6.90
 -14   3  17    1.79    5.51
  14  -3 -17    3.91    7.73
 -14  -3  17   -0.00    5.86
  14   3 -17   -0.00    8.15
 -14   3  18    3.24    6.17
 -14  -3  18    0.00    6.07
  14   3 -18    7.53    8.09
 -14   3  19   14.83    8.73
 -14  -3  19    1.90    6.06
 -14   3  20    3.34    7.51
 -14  -3  20   11.60    8.13
  14   3 -20   -0.00    7.39
 -14  -3  21   -0.00    6.66
  14   3 -21    0.00    6.43
 -14  -3  22   -0.00    6.41
  14   3 -22   -0.00    6.61
 -14  -3  23    0.00    6.82
  14   3 -23    2.78    6.69
  14  -4  -1    3.29    8.53
  14  -4  -1   -0.00    6.05
  14   4  -1    1.58    5.59
  14  -4  -2    0.53    6.70
  14  -4  -2    2.03    7.25
  14   4  -2    0.00    5.97
  14  -4  -3   -0.00    7.81
  14   4  -3    7.91    6.93
  14  -4  -4   -0.00    5.85
  14  -4  -4    6.95    8.03
  14   4  -4   -0.00    5.65
  14  -4  -5   -0.00    5.08
  14  -4  -5   -0.00    6.97
  14   4  -5   12.33    7.38
 -14   4   6    5.06    6.24
  14  -4  -6    1.53    6.66
  14  -4  -6    6.40    7.54
  14   4  -6   -0.00    6.19
 -14   4   7    1.21    7.10
  14  -4  -7   -0.00    5.83
  14  -4  -7    4.07    8.62
  14   4  -7    2.55    5.62
 -14   4   8   -0.00    6.57
  14  -4  -8    0.37    5.75
  14  -4  -8   -0.00    7.29
  14   4  -8    3.24    5.47
 -14   4   9    1.20    6.43
  14  -4  -9   -0.00    6.25
  14  -4  -9   -0.00    7.11
  14   4  -9   -0.00    5.49
 -14   4  10    0.00    6.97
  14  -4 -10   -0.00    6.79
  14  -4 -10   12.52    9.23
  14   4 -10   -0.00    6.00
 -14   4  11   -0.00    7.00
  14  -4 -11    6.50    7.95
  14   4 -11    1.99    6.95
 -14   4  12    9.87    7.98
  14  -4 -12    7.28    8.37
  14  -4 -12    6.75    8.71
  14   4 -12    9.41    8.23
 -14   4  13    3.29    7.51
  14  -4 -13    0.88    7.66
  14  -4 -13    5.50    8.38
  14   4 -13    0.32    6.23
 -14   4  14    3.21    7.06
  14  -4 -14   10.44    8.44
  14  -4 -14    8.95    8.77
  14   4 -14    8.97    8.33
 -14   4  15   -0.00    8.84
  14  -4 -15    1.50    7.51
  14   4 -15    1.72    6.68
 -14   4  16    2.77    6.66
 -14  -4  16    3.87    6.95
 -14   4  17    0.00    6.05
 -14  -4  17    0.00    5.89
  14   4 -17   -0.00    6.29
 -14   4  18    0.00    7.54
 -14  -4  18    4.36    6.81
  14   4 -18   -0.00    5.48
 -14  -4  19    0.00    5.68
  14   4 -19   -0.00    7.13
 -14  -4  20   -0.00    5.45
  14   4 -20   -0.00    5.64
 -14  -4  21    0.80    5.97
 -14  -4  23   -0.00    5.35
 -14  -4  24   -0.00    7.36
  14  -5  -1   -0.00    6.56
  14  -5  -1    0.00    7.11
  14   5  -1    7.40    7.21
  14  -5  -2    7.41    8.48
  14  -5  -2    2.09    7.86
  14   5  -2    6.09    6.63
  14  -5  -3    0.00    8.27
  14  -5  -3   -0.00    6.63
  14   5  -3    0.44    4.12
  14  -5  -4    1.86    7.22
  14   5  -4    1.32    5.70
  14  -5  -5    3.28    6.46
  14  -5  -5    5.58    8.00
  14   5  -5    1.00    5.29
  14  -5  -6    0.00    5.61
  14   5  -6   -0.00    5.86
 -14   5   7   -0.00    6.49
  14  -5  -7    3.24    5.50
  14  -5  -7    0.00    7.27
 -14   5   8    2.74    6.89
  14  -5  -8   -0.00    5.37
  14  -5  -8    5.66    7.93
  14   5  -8   -0.00    5.75
 -14   5   9    3.52    7.14
  14  -5  -9    0.40    6.84
  14  -5  -9   -0.00    7.61
  14   5  -9    6.44    5.89
 -14   5  10    2.72    6.99
  14  -5 -10    4.32    8.13
  14  -5 -10    5.02    8.31
  14   5 -10    3.62    6.76
 -14   5  11    1.45    6.34
  14  -5 -11    0.00    6.91
  14  -5 -11   -0.00    7.40
  14   5 -11    2.09    6.02
 -14   5  12   -0.00    7.73
  14  -5 -12    0.00    5.41
  14   5 -12    2.66    6.89
 -14   5  13   -0.00    6.27
  14  -5 -13   -0.00    6.15
  14   5 -13    2.21    6.46
 -14   5  14    0.00    5.88
  14  -5 -14   -0.00    6.86
  14   5 -14    3.20    6.14
 -14   5  15    0.00    7.61
  14  -5 -15    3.65    7.00
  14   5 -15    1.79    5.89
 -14   5  16    2.30    7.82
  14  -5 -16    1.49    6.41
  14   5 -16    1.02    6.92
  14   5 -17   12.29    8.03
 -14  -5  23   -0.00    6.46
 -14  -5  24   -0.00    5.93
  14  -6  -1    0.44    6.53
  14   6  -1    0.00    5.90
  14  -6  -2    3.08    8.17
  14  -6  -2   -0.00    6.84
  14   6  -2   -0.00    5.83
  14  -6  -3   -0.00    7.29
  14  -6  -3    6.53    7.76
  14   6  -3    0.00    5.22
  14  -6  -4   -0.00    6.98
  14  -6  -4    0.21    6.55
  14   6  -4    5.71    5.73
  14  -6  -5    1.79    5.04
  14  -6  -5   -0.00    6.36
  14   6  -5   -0.00    6.08
  14  -6  -6    4.65    6.67
  14  -6  -6    1.35    7.71
  14   6  -6    6.30    5.87
  14  -6  -7    1.74    6.32
  14  -6  -7    3.22    7.59
  14   6  -7    3.52    6.24
 -14   6   8   -0.00    7.17
  14  -6  -8   -0.00    5.55
  14   6  -8   -0.00    6.18
 -14   6   9    4.71    8.76
  14  -6  -9   -0.00    7.76
  14   6  -9   -0.00    5.77
 -14   6  10    2.76    8.05
  14  -6 -10   -0.00    7.05
  14   6 -10    3.73    6.85
 -14   6  11   -0.00    7.08
  14   6 -11   15.68    7.62
 -14   6  12    3.40    8.00
  14  -6 -12    4.77    6.68
  14   6 -12    8.05    6.87
 -14   6  13    3.52    7.58
  14  -6 -13   -0.00    5.98
  14   6 -13   -0.00    5.45
 -14   6  14    2.74    7.45
  14  -6 -14   -0.00    5.40
  14   6 -14    5.18    7.16
  14  -7  -1   14.10   10.49
  14   7  -1    5.82    5.85
  14  -7  -2    3.39    7.95
  14   7  -2   -0.00    6.50
  14  -7  -3   -0.00    8.59
  14   7  -3    2.73    5.16
  14  -7  -4    0.00    6.48
  14   7  -4    2.30    4.60
  14  -7  -5   -0.00    8.38
  14   7  -5    0.87    4.95
  14   7  -6   -0.00    5.38
  14  -7  -7    0.00    6.46
  14   7  -7    5.75    6.05
  14  -7  -8    2.70    6.35
  14   7  -8   -0.00    6.45
  14  -7  -9    4.91    7.82
  14   7  -9   -0.00    5.71
 -14   7  10   -0.00    6.92
  14  -7 -10   -0.00    7.02
 -14   7  11    0.00    6.77
  14  -7 -11    3.97    6.95
  14  -8  -1   -0.00    6.01
  14   8  -1    1.97    5.27
  14  -8  -2    0.50    7.80
  14   8  -2    0.79    4.91
  14  -8  -3    4.20    8.12
  14   8  -3   -0.00    5.95
  14  -8  -4    3.80    7.78
  14   8  -4   -0.00    4.39
  14  -8  -5    0.00    6.40
  14   8  -5    1.25    4.60
  14   8  -6    0.73    5.05
  13   0  -1   23.61    9.84
  13   0  -1   32.54   11.25
 -13   0   2   -0.00    6.14
  13   0  -2    3.45    5.81
  13   0  -2   -0.00    8.15
 -13   0   3   -0.00    5.74
  13   0  -3    0.00    5.81
  13   0  -3    5.21    6.84
 -13   0   4   -0.00    5.44
  13   0  -4    0.99    5.12
  13   0  -4    3.16    5.59
 -13   0   5    4.77    6.20
  13   0  -5    1.60    5.74
  13   0  -5    8.79    7.12
 -13   0   6   -0.00    7.11
  13   0  -6   -0.00    5.89
  13   0  -6    3.18    6.21
 -13   0   7    8.23    7.37
  13   0  -7    0.00    6.11
  13   0  -7   20.09    8.62
 -13   0   8    4.54    6.24
  13   0  -8    5.10    7.54
 -13   0   9    6.66    7.66
  13   0  -9   -0.00    6.71
 -13   0  10   -0.00    5.91
  13   0 -10    0.00    6.64
 -13   0  11    2.41    5.97
 -13   0  12    5.64    6.69
  13   0 -12    3.59    6.77
 -13   0  13    9.26    7.26
  13   0 -13    4.98    7.34
 -13   0  14    7.84    6.62
  13   0 -14    0.00    6.98
 -13   0  15    4.22    6.32
  13   0 -15    3.45    6.93
 -13   0  16    1.77    6.07
  13   0 -16    3.77    6.98
 -13   0  17    7.45    7.51
  13   0 -17    3.92    6.22
 -13   0  18    3.07    7.61
  13   0 -18    0.00    5.24
 -13   0  19   -0.00    5.91
  13   0 -19   -0.00    7.21
 -13   0  20    1.79    6.69
  13   0 -20   -0.00    5.21
 -13   0  21    3.12    6.45
  13   0 -21    5.94    8.52
 -13   0  22   -0.00    6.57
  13   0 -22   -0.00    7.66
 -13   0  23   -0.00    7.35
  13   0 -23    6.54    7.88
 -13   0  24    2.22    6.95
  13   0 -24   -0.00    6.85
 -13   0  25   16.01    9.18
  13   0 -25    0.00    7.05
  13  -1  -1    0.00    5.32
  13  -1  -1    1.31    6.20
  13   1  -1   12.83    7.21
  13   1  -1    4.65    7.13
  13  -1  -2   10.51    7.67
  13  -1  -2   -0.00    6.62
 -13  -1   2    2.87    5.75
  13   1  -2    4.92    5.36
  13   1  -2   -0.00    5.94
 -13   1   3    3.16    6.02
  13  -1  -3    7.54    6.52
  13  -1  -3    3.04    6.51
 -13  -1   3   -0.00    5.43
  13   1  -3    0.00    6.96
 -13   1   4    0.00    5.78
  13  -1  -4    6.11    5.95
 -13  -1   4   -0.00    5.39
  13   1  -4   -0.00    4.45
  13   1  -4    1.16    6.02
 -13   1   5   28.43   10.39
  13  -1  -5   22.30    9.40
  13  -1  -5   36.28   11.24
  13   1  -5   15.24    7.57
  13   1  -5   16.80    9.06
 -13   1   6    0.13    5.45
  13  -1  -6   -0.00    6.15
  13  -1  -6   -0.00    5.88
 -13  -1   6   -0.00    5.87
  13   1  -6    0.28    5.57
 -13   1   7    4.95    7.47
  13  -1  -7   -0.00    6.07
  13  -1  -7   -0.00    5.39
 -13  -1   7    3.46    6.67
  13   1  -7    5.13    6.90
  13   1  -7    1.06    6.14
 -13   1   8    7.19    8.51
  13  -1  -8    2.89    5.72
  13  -1  -8   -0.00    6.47
 -13  -1   8    0.00    5.92
  13   1  -8   -0.00    6.22
 -13   1   9   12.69    8.70
  13  -1  -9    8.51    7.66
 -13  -1   9   10.16    7.20
  13   1  -9   24.06    9.43
 -13   1  10   -0.00    6.05
  13  -1 -10    0.26    5.81
 -13  -1  10    0.00    5.38
  13   1 -10    3.38    6.89
 -13   1  11    1.07    6.77
  13  -1 -11    2.14    6.49
 -13  -1  11    0.96    6.05
  13   1 -11    7.55    7.83
 -13   1  12    4.34    5.81
  13  -1 -12    5.67    7.94
 -13  -1  12    0.10    4.84
 -13   1  13    3.40    5.41
  13  -1 -13    0.00    6.67
 -13  -1  13    5.68    5.86
  13   1 -13    5.50    6.13
 -13   1  14    4.80    6.71
  13  -1 -14   -0.00    6.63
 -13  -1  14   -0.00    5.94
  13   1 -14    0.00    6.17
 -13   1  15   15.08    9.23
  13  -1 -15   15.40    8.77
 -13  -1  15   17.37    8.31
  13   1 -15   22.72    9.63
 -13   1  16    0.00    5.48
  13  -1 -16    1.67    7.34
 -13  -1  16    1.86    6.78
  13   1 -16   -0.00    6.58
 -13   1  17    4.83    6.67
 -13  -1  17    5.28    7.22
  13   1 -17    2.29    6.21
 -13   1  18    3.47    6.39
  13  -1 -18   -0.00    6.30
 -13  -1  18    6.58    7.52
  13   1 -18    3.42    7.00
 -13   1  19   12.31    9.20
  13  -1 -19    5.54    7.25
 -13  -1  19   -0.00    7.32
  13   1 -19    6.99    9.00
 -13   1  20    2.92    6.61
  13  -1 -20   -0.00    6.43
 -13  -1  20    3.79    6.79
  13   1 -20    0.00    7.20
 -13   1  21    2.41    6.85
  13  -1 -21   -0.00    6.24
 -13  -1  21   -0.00    6.72
 -13   1  22    1.76    7.31
  13  -1 -22    0.91    4.60
 -13  -1  22    3.79    7.79
  13   1 -22    0.35    5.97
 -13   1  23    0.00    5.90
  13  -1 -23    3.34    7.80
 -13  -1  23    1.87    6.83
  13   1 -23   -0.00    6.65
 -13   1  24    0.21    6.25
 -13  -1  24    1.84    6.49
  13   1 -24   -0.00    6.46
 -13   1  25    0.00    8.55
 -13  -1  25    3.36    6.06
  13   1 -25   -0.00    6.08
 -13  -1  26    0.00    5.03
  13   1 -26    0.54    5.98
  13   1 -27    0.00    7.36
  13  -2  -1   14.30    7.59
  13  -2  -1    5.55    6.85
 -13  -2   1    7.45    6.78
  13   2  -1    6.52    6.45
  13   2  -1   23.13    8.28
  13  -2  -2    4.06    6.81
  13  -2  -2    5.88    6.63
 -13  -2   2    0.62    5.41
  13   2  -2    2.07    5.62
  13   2  -2   -0.00    6.70
 -13   2   3   14.11    7.83
  13  -2  -3    5.88    6.79
  13  -2  -3    6.56    7.75
 -13  -2   3   -0.00    5.46
  13   2  -3   -0.00    4.50
  13   2  -3    0.00    6.29
 -13   2   4   -0.00    6.65
  13  -2  -4   -0.00    5.15
  13  -2  -4   10.86    7.91
 -13  -2   4    1.41    5.40
  13   2  -4   -0.00    5.38
  13   2  -4   -0.00    5.07
 -13   2   5    1.04    5.92
  13  -2  -5    2.43    5.80
  13  -2  -5    1.25    6.35
 -13  -2   5   -0.00    6.14
  13   2  -5    0.00    6.16
  13   2  -5    0.00    6.55
 -13   2   6   -0.00    6.13
  13  -2  -6    0.00    5.76
  13  -2  -6    1.70    5.81
 -13  -2   6   -0.00    5.57
  13   2  -6    0.45    5.65
  13   2  -6    0.00    6.46
 -13   2   7   18.60    8.91
  13  -2  -7   13.72    7.85
  13  -2  -7    8.92    8.15
 -13  -2   7   12.90    7.32
  13   2  -7   20.48    8.75
 -13   2   8    0.65    6.18
  13  -2  -8    1.66    5.95
  13  -2  -8    5.28    7.28
 -13  -2   8    0.00    6.01
  13   2  -8    5.69    7.21
 -13   2   9    4.35    6.89
  13  -2  -9   -0.00    5.41
  13  -2  -9    1.44    6.00
 -13  -2   9    1.59    3.97
  13   2  -9    7.34    7.55
 -13   2  10    0.00    5.78
  13  -2 -10    0.00    5.88
  13  -2 -10   -0.00    6.77
 -13  -2  10   -0.00    4.83
 -13   2  11    9.19    7.95
  13  -2 -11    2.97    6.04
 -13  -2  11   20.73    8.89
  13   2 -11    9.53    6.46
 -13   2  12    0.00    6.16
 -13  -2  12    3.41    6.07
  13   2 -12    6.10    6.31
  13  -2 -13    9.74    7.92
 -13  -2  13    2.78    7.21
  13   2 -13   15.72    8.10
 -13   2  14   -0.00    5.79
  13  -2 -14    4.26    6.96
  13   2 -14   -0.00    6.48
 -13   2  15    9.05    6.91
  13  -2 -15   -0.00    5.27
 -13  -2  15    0.00    6.05
  13   2 -15   -0.00    6.95
 -13   2  16    0.45    4.71
  13  -2 -16    3.27    7.36
 -13  -2  16    4.91    7.27
  13   2 -16    3.63    6.50
 -13   2  17    6.83    6.47
  13  -2 -17    0.18    7.39
 -13  -2  17    5.55    7.25
  13   2 -17   10.57    8.27
 -13   2  18    0.00    5.97
 -13  -2  18    7.61    7.45
  13   2 -18   -0.00    6.72
 -13   2  19    2.45    5.90
  13  -2 -19   -0.00    7.64
 -13  -2  19    5.92    6.79
  13   2 -19    2.73    6.76
 -13   2  20   -0.00    7.09
  13  -2 -20    2.24    7.53
 -13  -2  20    0.00    5.64
  13   2 -20    0.00    5.89
 -13   2  21    6.33    8.43
  13  -2 -21   11.21    7.76
 -13  -2  21   -0.00    6.38
  13   2 -21    5.37    6.95
 -13   2  22    0.00    7.04
 -13  -2  22    0.00    5.61
  13   2 -22    3.44    7.53
 -13   2  23   26.05   11.53
 -13  -2  23    5.23    7.10
  13   2 -23    3.64    7.83
 -13   2  24    9.35    7.54
 -13  -2  24    5.86    7.69
  13   2 -24   -0.00    8.39
 -13  -2  25    6.85    7.20
  13   2 -25   -0.00    7.60
 -13  -2  26   -0.00    6.78
  13   2 -26    3.44    7.38
  13   2 -27    3.39    7.91
  13   2 -28   -0.00    8.82
  13  -3  -1   -0.00    6.76
  13  -3  -1   -0.00    6.38
  13   3  -1    2.47    5.43
  13  -3  -2    0.81    5.10
  13   3  -2    0.00    6.89
  13  -3  -3    1.06    4.83
  13  -3  -3    9.66    8.34
  13   3  -3    6.20    5.57
 -13   3   4   -0.00    6.33
  13  -3  -4    1.22    5.02
  13  -3  -4    0.00    7.56
  13   3  -4   -0.00    5.05
  13   3  -4    2.58    4.68
 -13   3   5   12.64    8.55
  13  -3  -5    3.10    5.56
  13  -3  -5    0.00    6.29
 -13  -3   5   11.07    7.20
  13   3  -5    8.04    7.11
  13   3  -5    7.77    5.78
  13  -3  -6   -0.00    6.41
 -13  -3   6   -0.00    5.80
  13   3  -6   -0.00    5.74
 -13   3   7    0.51    5.37
  13  -3  -7   -0.00    6.00
  13  -3  -7   -0.00    5.90
 -13  -3   7    7.72    7.09
  13   3  -7   -0.00    6.36
 -13   3   8    4.90    6.94
  13  -3  -8   -0.00    5.70
  13  -3  -8   14.78    8.08
 -13   3   9   -0.00    7.60
  13  -3  -9    6.29    8.14
  13  -3  -9    6.07    7.89
 -13  -3   9    9.60    7.26
  13   3  -9    5.32    7.24
 -13   3  10    7.23    7.48
  13  -3 -10    6.10    7.12
  13  -3 -10    3.54    6.95
 -13  -3  10    6.56    6.19
  13   3 -10    4.26    5.92
 -13   3  11    2.33    6.25
  13  -3 -11    4.95    7.02
  13  -3 -11    1.58    5.96
 -13  -3  11    0.73    4.32
  13   3 -11   12.09    7.87
 -13   3  12   -0.00    6.36
  13  -3 -12   -0.00    6.56
 -13  -3  12    7.74    6.36
  13   3 -12   -0.00    6.46
 -13   3  13   -0.00    6.80
  13  -3 -13    7.60    7.63
  13   3 -13    6.82    6.71
 -13   3  14    2.92    7.38
  13  -3 -14    3.65    6.49
 -13  -3  14    2.19    6.77
  13   3 -14   -0.00    7.50
 -13   3  15   13.59    7.55
  13  -3 -15    4.97    7.83
 -13  -3  15    7.21    7.00
  13   3 -15    8.82    7.08
 -13   3  16    2.47    5.95
  13  -3 -16    0.00    7.19
 -13  -3  16    0.42    6.60
  13   3 -16    4.25    6.80
 -13   3  17    2.10    6.66
  13  -3 -17   -0.00    7.54
 -13  -3  17    0.00    6.72
  13   3 -17    3.45    7.15
 -13   3  18    3.46    7.37
  13  -3 -18    2.94    7.34
 -13  -3  18    1.14    5.92
  13   3 -18    0.00    5.74
 -13   3  19    6.90    8.19
  13  -3 -19    0.10    5.86
 -13  -3  19    0.63    6.71
  13   3 -19    0.67    6.62
 -13   3  20   10.21    7.71
 -13  -3  20    5.39    6.60
  13   3 -20    2.78    6.42
 -13   3  21    3.54    7.01
 -13  -3  21    0.00    6.65
  13   3 -21    0.00    6.08
 -13   3  22    0.00    5.42
 -13  -3  22   -0.00    5.70
  13   3 -22    0.00    6.88
 -13   3  23   -0.00    5.56
 -13  -3  23    0.00    6.38
  13   3 -23    1.40    7.29
 -13  -3  24    2.98    7.14
  13   3 -24    1.56    7.91
 -13  -3  25    0.00    6.43
  13   3 -25    6.65    8.61
 -13  -3  26    6.59    7.99
  13   3 -26    3.05    7.17
  13   3 -27    0.92    8.73
  13   3 -28    1.18    7.84
  13  -4  -1    5.03    6.93
  13  -4  -1    0.45    6.22
  13   4  -1    1.02    6.04
  13  -4  -2    0.76    6.43
  13  -4  -3   -0.00    5.38
  13  -4  -3   -0.00    7.22
  13   4  -3   -0.00    4.33
  13  -4  -4    1.11    5.41
  13  -4  -4   -0.00    6.62
  13   4  -4    2.79    5.50
 -13   4   5   -0.00    5.95
  13  -4  -5    0.00    6.29
  13  -4  -5   -0.00    7.38
  13   4  -5    8.88    6.56
 -13   4   6   -0.00    5.29
  13  -4  -6   -0.00    5.16
  13  -4  -6    2.25    7.13
  13   4  -6   -0.00    5.57
 -13   4   7   14.02    8.12
  13  -4  -7    5.32    7.61
  13   4  -7    6.84    6.51
 -13   4   8   -0.00    6.09
  13  -4  -8    4.97    7.83
  13  -4  -8    3.31    6.42
  13   4  -8    3.72    5.35
 -13   4   9    8.65    7.36
  13  -4  -9    1.11    6.11
  13  -4  -9    0.22    6.81
 -13   4  10   -0.00    6.56
  13  -4 -10   -0.00    5.87
  13  -4 -10    0.39    5.94
 -13  -4  10    3.27    5.57
  13   4 -10    0.00    6.55
 -13   4  11   10.43    8.96
  13  -4 -11   12.56    8.10
  13  -4 -11    2.59    7.11
 -13  -4  11   -0.00    5.68
  13   4 -11    4.36    7.44
 -13   4  12    4.98    8.17
  13  -4 -12   10.65    8.77
  13  -4 -12    0.00    6.65
  13   4 -12    3.80    5.60
 -13   4  13    1.73    6.63
  13  -4 -13    0.00    6.42
 -13  -4  13   10.26    7.42
  13   4 -13    2.05    5.66
 -13   4  14   -0.00    5.54
  13  -4 -14    2.79    6.34
 -13  -4  14    2.94    5.32
  13   4 -14    0.98    6.89
 -13   4  15   -0.00    5.68
  13  -4 -15    5.21    7.35
 -13  -4  15   -0.00    5.98
  13   4 -15    1.98    6.34
 -13   4  16    5.44    6.85
  13  -4 -16   -0.00    7.24
 -13  -4  16    1.77    6.42
  13   4 -16   -0.00    6.04
 -13   4  17    0.00    5.69
 -13  -4  17   11.57    8.11
  13   4 -17    4.31    8.13
 -13   4  18   -0.00    6.19
  13   4 -18    0.00    6.16
 -13   4  19    4.76    7.14
 -13  -4  19    2.09    6.09
  13   4 -19    4.39    5.98
 -13   4  20    1.61    6.55
 -13  -4  20   -0.00    6.94
  13   4 -20    2.54    7.79
 -13   4  21    4.35    5.55
 -13  -4  21    4.81    6.18
  13   4 -21   -0.00    7.29
 -13   4  22    2.04    5.80
 -13  -4  22    4.47    7.14
  13   4 -22    0.00    8.72
 -13  -4  23    0.00    6.43
 -13  -4  24    4.58    5.97
  13   4 -24    7.44    6.89
 -13  -4  25   -0.00    6.05
  13   4 -25    3.05    7.09
 -13  -4  26    2.22    6.80
  13   4 -26    0.00    6.84
  13   4 -27   -0.00    6.80
  13  -5  -1    0.00    6.16
  13  -5  -1    0.00    6.80
  13   5  -1    0.00    4.99
  13  -5  -2    1.01    8.26
  13  -5  -2    0.00    6.24
  13   5  -2   -0.00    5.00
  13  -5  -3   -0.00    7.14
  13   5  -3   10.52    6.20
  13  -5  -4    1.45    6.77
  13  -5  -4    1.91    6.60
  13   5  -4    0.00    4.87
  13  -5  -5    7.99    7.86
  13  -5  -5    8.31    8.25
 -13   5   6   -0.00    6.12
  13  -5  -6    0.00    6.11
  13  -5  -6    5.77    7.62
  13   5  -6    2.18    5.60
 -13   5   7    2.42    5.43
  13  -5  -7    2.03    6.17
  13  -5  -7   -0.00    7.41
  13   5  -7    2.57    5.66
 -13   5   8    5.57    7.35
  13  -5  -8    3.32    7.98
  13  -5  -8   -0.00    7.27
  13   5  -8   -0.00    5.70
 -13   5   9    0.00    6.88
  13  -5  -9    6.58    7.30
  13  -5  -9    8.94    8.36
  13   5  -9    0.00    6.20
 -13   5  10    2.74    6.28
  13  -5 -10    0.00    6.96
  13  -5 -10    5.07    7.38
  13  -5 -11   -0.00    5.96
  13  -5 -11    6.69    8.61
  13   5 -11    4.68    6.55
 -13   5  12    6.17    8.94
  13  -5 -12    3.70    5.46
  13   5 -12    5.65    6.22
 -13   5  13   -0.00    7.89
  13  -5 -13   -0.00    6.50
  13  -5 -13    1.58    7.17
  13   5 -13    1.65    5.71
 -13   5  14    0.00    8.36
  13  -5 -14    8.29    7.94
  13   5 -14    8.36    7.09
 -13   5  15    5.42    6.73
  13   5 -15   -0.00    6.76
 -13   5  16   -0.00    5.62
 -13  -5  16    4.14    6.90
  13   5 -16    4.03    6.79
 -13   5  17   -0.00    5.34
  13   5 -17   -0.00    5.44
 -13  -5  18    6.89    6.63
  13   5 -18   -0.00    7.50
 -13   5  19    2.27    6.69
 -13  -5  19   -0.00    6.48
 -13   5  20   -0.00    6.67
 -13  -5  20   -0.00    6.82
  13   5 -20    8.01    7.27
 -13   5  21    1.73    6.52
 -13  -5  21   -0.00    5.51
  13   5 -21    5.69    7.75
 -13  -5  22    5.86    7.28
  13   5 -22    5.44    7.25
 -13  -5  23   -0.00    6.43
  13   5 -23    0.00    6.64
 -13  -5  24   -0.00    6.13
  13   5 -24    2.83    6.89
 -13  -5  25    0.94    6.36
 -13  -5  26   -0.00    6.30
  13  -6  -1    3.87    6.59
  13   6  -1    2.95    5.34
  13  -6  -2   -0.00    6.79
  13  -6  -2    5.31    7.47
  13   6  -2    3.93    5.47
  13  -6  -3    0.00    6.50
  13  -6  -3    0.00    7.01
  13   6  -3    4.58    5.88
  13  -6  -4    6.13    7.66
  13   6  -4    1.48    4.90
  13  -6  -5    0.00    6.96
  13  -6  -5   -0.00    6.30
  13   6  -5    7.65    5.68
  13  -6  -6   -0.00    6.76
  13  -6  -6    3.14    8.77
  13   6  -6    8.84    6.84
 -13   6   7   -0.00    6.42
  13  -6  -7    3.47    6.13
  13  -6  -7    4.42    8.29
  13   6  -7    0.07    5.66
 -13   6   8    2.38    7.47
  13  -6  -8    1.03    6.87
  13  -6  -8   -0.00    7.27
  13   6  -8    4.79    6.45
 -13   6   9   -0.00    6.47
  13  -6  -9   -0.00    6.85
  13  -6  -9    0.00    8.47
  13   6  -9    2.10    5.77
 -13   6  10    7.43    7.61
  13  -6 -10    5.86    7.25
  13   6 -10    5.41    5.19
 -13   6  11   -0.00    8.43
  13  -6 -11   -0.00    7.02
  13   6 -11    3.19    6.45
 -13   6  12   -0.00    8.03
  13  -6 -12   10.37    7.97
  13   6 -12    0.75    5.61
 -13   6  13    5.44    6.98
  13  -6 -13    0.00    6.18
  13   6 -13   -0.00    5.04
 -13   6  14   -0.00    5.43
  13  -6 -14    0.00    5.03
  13   6 -14    4.71    6.83
 -13   6  15   -0.00    8.33
  13  -6 -15   -0.00    6.37
  13   6 -15    1.72    5.79
 -13   6  16    1.23    6.34
  13  -6 -16    0.03    5.27
 -13   6  17   -0.00    6.98
  13   6 -17    6.67    6.19
 -13   6  18   -0.00    6.68
  13   6 -18    1.78    5.70
 -13   6  19    0.77    4.98
  13   6 -19    0.00    6.22
  13   6 -20   -0.00    6.20
  13   6 -21   -0.00    7.27
 -13  -6  23    6.04    7.73
 -13  -6  24   -0.00    5.03
 -13  -6  25    0.00    5.82
 -13  -6  26    5.55    7.94
  13  -7  -1   -0.00    7.44
  13   7  -1    0.21    4.27
  13  -7  -2    2.71    6.71
  13   7  -2   -0.00    4.73
  13  -7  -3    0.34    7.15
  13   7  -3    2.83    4.88
  13  -7  -4    0.00    8.43
  13   7  -4    3.53    4.97
  13   7  -5    4.62    4.80
  13  -7  -6    0.00    7.40
  13   7  -6   -0.00    5.40
  13  -7  -7    0.62    6.77
  13   7  -7   -0.00    4.89
  13  -7  -8   -0.00    6.41
  13   7  -8    0.00    6.46
 -13   7   9    2.84    7.42
  13  -7  -9   13.31    7.86
  13   7  -9    7.45    6.35
 -13   7  10   -0.00    7.17
  13  -7 -10   11.43    9.27
  13   7 -10    7.99    7.33
 -13   7  11   -0.00    5.37
  13   7 -11   -0.00    5.13
 -13   7  12   -0.00    6.32
  13  -7 -12   -0.00    6.61
  13   7 -12    0.00    6.21
 -13   7  13    2.82    8.89
  13  -7 -13   -0.00    6.52
 -13   7  14    0.26    7.57
  13  -7 -14   -0.00    6.83
  13   7 -14    0.00    5.37
 -13   7  15    6.93    8.10
  13  -7 -15   -0.00    7.51
  13   7 -15    0.00    5.38
 -13   7  16   -0.00    6.44
  13  -7 -16    5.07    6.41
  13   7 -16   -0.00    6.00
 -13   7  17   -0.00    8.19
  13  -7 -17   -0.00    5.45
  13   7 -17    2.36    5.60
  13   7 -18   -0.00    6.14
  13  -8  -1    2.22    7.95
  13   8  -1   -0.00    5.40
  13  -8  -2    5.22    9.18
  13   8  -2   10.74    5.82
  13  -8  -3    0.00    6.96
  13   8  -3    0.00    4.63
  13  -8  -4   -0.00    7.44
  13   8  -4    0.00    5.03
  13  -8  -5    5.31    7.99
  13   8  -5   -0.00    4.90
  13  -8  -6    2.34    7.38
  13   8  -6   -0.00    4.67
  13  -8  -7    0.00    5.46
  13   8  -7    4.69    5.48
  13  -8  -8    9.78    7.69
  13   8  -8   -0.00    4.48
  13  -8  -9    0.00    7.50
  13   8  -9   -0.00    5.30
 -13   8  10   -0.00    7.28
  13  -8 -10    0.00    5.39
  13   8 -10   -0.00    6.27
 -13   8  11    2.77    7.25
  13  -8 -11    0.45    6.39
 -13   8  12    1.60    7.63
  13  -8 -12   -0.00    6.99
  13   8 -12    0.00    5.15
 -13   8  13   -0.00    6.89
  13  -8 -13   -0.00    7.55
  13   8 -13   -0.00    5.53
 -13   8  14    2.67    6.98
  13  -8 -14    0.59    6.90
  13   8 -14    0.00    6.35
 -13   8  15    1.59    5.50
  13  -8 -15    0.00    5.91
  13   8 -15    0.00    4.92
  13  -9  -1    2.18    6.63
  13   9  -1    0.00    4.08
  13  -9  -2    3.75    8.11
  13   9  -2    2.26    4.99
  13  -9  -3    9.38    9.64
  13   9  -3    3.10    4.82
  13  -9  -4   10.83    9.02
  13  -9  -5   -0.00    8.28
  13   9  -5    6.16    5.46
  13  -9  -6   -0.00    8.22
  13   9  -6   -0.00    5.27
  13  -9  -7    7.52    9.73
  13   9  -7   -0.00    4.65
  13  -9  -8    0.00    6.65
  13   9  -8   -0.00    6.35
  13  -9  -9   -0.00    6.67
  13   9  -9    0.41    3.90
  13  -9 -10    1.76    6.33
  13   9 -10    2.28    5.47
  13  -9 -11   -0.00    5.92
  13   9 -11   -0.00    4.67
  13   9 -12    2.49    5.27
  13 -10  -1   -0.00    6.03
  13  10  -1   -0.00    4.40
  13 -10  -2    3.18    6.06
  13  10  -2    2.74    4.73
  13 -10  -3    2.87    7.97
  13  10  -4   -0.00    5.33
  13  10  -5    0.00    4.63
  13  10  -6   10.95    6.26
  13  10  -7    4.97    5.17
  13  11  -1   -0.00    4.39
 -12   0   1    0.00    4.95
  12   0  -1    1.76    4.84
  12   0  -1   -0.00    8.29
 -12   0   2   10.41    7.28
  12   0  -2    0.89    5.95
  12   0  -2    7.12    7.25
 -12   0   3    3.54    5.76
  12   0  -3    1.28    4.89
  12   0  -3   -0.00    5.64
 -12   0   4    1.04    5.05
  12   0  -4    2.92    5.87
  12   0  -4    0.14    6.16
 -12   0   5   -0.00    6.10
  12   0  -5   -0.00    5.66
  12   0  -5    0.42    5.36
 -12   0   6   36.50   11.42
  12   0  -6   19.93    8.74
 -12   0   7    0.00    5.41
  12   0  -7    1.10    5.64
 -12   0   8    3.87    5.91
  12   0  -8    3.63    5.85
 -12   0   9    2.26    5.11
  12   0  -9    9.90    7.83
 -12   0  10   15.64    7.60
  12   0 -10   29.65   10.39
 -12   0  11   -0.00    5.02
  12   0 -11   -0.00    5.37
 -12   0  12    9.21    7.21
 -12   0  13    1.04    5.44
  12   0 -13    0.88    5.07
 -12   0  14   -0.00    5.28
  12   0 -14    3.92    5.70
 -12   0  15    0.00    5.61
  12   0 -15    9.48    7.22
 -12   0  16   15.46    9.51
  12   0 -16    4.80    8.58
  12   0 -17    3.19    7.77
 -12   0  18    1.99    6.56
  12   0 -18   -0.00    7.38
 -12   0  19    1.12    5.54
  12   0 -19   -0.00    7.12
 -12   0  20    4.22    7.24
  12   0 -20    9.22    8.52
 -12   0  21    2.95    6.94
  12   0 -21    1.14    5.50
 -12   0  22    4.60    7.22
  12   0 -22   12.57    8.83
 -12   0  23    4.05    5.57
 -12   0  24   -0.00    6.21
  12   0 -24    3.70    7.57
 -12   0  25    2.95    5.83
  12   0 -25   -0.00    7.26
 -12   0  26    1.32    6.13
  12   0 -26    0.95    6.83
 -12   0  27    0.00    7.65
 -12   0  28   -0.00    6.54
  12  -1  -1    0.57    4.91
  12  -1  -1    4.09    6.39
 -12  -1   1   -0.00    4.66
  12   1  -1   -0.00    4.64
  12   1  -1    0.26    5.66
 -12   1   2   20.60    9.28
  12  -1  -2   10.95    7.47
  12  -1  -2   24.43    9.55
 -12  -1   2   40.30   10.86
  12   1  -2   23.76    9.03
 -12   1   3    5.65    6.31
  12  -1  -3   -0.00    5.60
 -12  -1   3    1.48    5.14
  12   1  -3    2.12    5.78
  12   1  -3    0.86    5.54
 -12   1   4   14.87    7.76
  12  -1  -4   20.86    8.55
  12  -1  -4   20.11    9.09
 -12  -1   4   12.04    8.06
  12   1  -4   21.39    8.98
  12   1  -4   21.04    9.03
 -12   1   5    1.24    5.65
  12  -1  -5    1.13    6.41
  12  -1  -5   -0.00    5.83
 -12  -1   5   -0.00    6.57
  12   1  -5    9.35    7.00
  12   1  -5    3.42    6.49
 -12   1   6    1.85    5.37
  12  -1  -6    0.99    5.57
  12  -1  -6   -0.00    5.17
 -12  -1   6   -0.00    5.68
  12   1  -6    0.26    5.66
 -12   1   7   -0.00    6.17
  12  -1  -7    2.61    6.29
  12  -1  -7    3.81    6.22
 -12  -1   7    8.04    6.92
  12   1  -7    0.40    5.01
 -12   1   8   23.87    9.81
 -12  -1   8   34.26    9.82
  12   1  -8   15.58    8.23
 -12   1   9    0.00    6.40
  12  -1  -9   -0.00    6.26
 -12  -1   9   -0.00    5.61
  12   1  -9    0.83    6.03
  12  -1 -10    7.12    7.43
 -12  -1  10    2.35    5.31
  12   1 -10    9.12    6.75
 -12   1  11    4.64    6.04
  12  -1 -11   -0.00    6.83
 -12  -1  11    0.00    5.23
  12   1 -11    0.19    5.68
 -12   1  12    5.63    6.11
  12  -1 -12    0.69    6.72
 -12  -1  12   10.84    7.41
  12   1 -12   -0.00    6.14
 -12   1  13   -0.00    5.42
  12  -1 -13    6.78    7.38
 -12  -1  13    1.01    6.50
  12   1 -13   -0.00    5.38
 -12   1  14   27.41   10.81
  12  -1 -14   14.38    9.75
 -12  -1  14   25.44   10.21
  12   1 -14   32.67   11.15
 -12   1  15    3.77    6.04
  12  -1 -15    0.58    5.94
 -12  -1  15    6.13    6.65
  12   1 -15    8.36    7.51
 -12   1  16    1.96    5.70
  12  -1 -16   -0.00    5.08
 -12  -1  16    1.66    6.80
  12   1 -16    0.00    7.37
 -12   1  17   -0.00    7.10
  12  -1 -17    4.78    7.14
 -12  -1  17    2.25    6.13
 -12   1  18    0.00    7.04
  12  -1 -18    4.03    6.93
 -12  -1  18    3.96    7.07
  12   1 -18    4.48    6.44
 -12   1  19    0.00    6.19
  12  -1 -19   -0.00    7.09
 -12  -1  19    0.67    6.27
  12   1 -19    0.28    6.16
 -12   1  20    0.48    6.93
  12  -1 -20   12.26    9.16
 -12  -1  20   10.46    7.74
  12   1 -20    5.25    7.96
 -12   1  21    0.00    6.77
  12  -1 -21    0.08    6.98
 -12  -1  21    0.66    5.41
  12   1 -21   -0.00    5.76
 -12   1  22   -0.00    6.98
  12  -1 -22    8.32    8.04
 -12  -1  22    3.96    7.34
  12   1 -22    1.52    7.03
 -12   1  23   -0.00    7.56
  12  -1 -23    6.69    8.32
 -12  -1  23   -0.00    6.75
  12   1 -23   -0.00    7.26
  12  -1 -24    6.65    8.23
 -12  -1  24   11.52    7.50
  12   1 -24    4.22    8.91
 -12   1  25   -0.00    6.81
 -12  -1  25    0.00    7.12
  12   1 -25    2.68    6.98
 -12   1  26    1.07    5.86
 -12  -1  26   -0.00    6.00
  12   1 -26    0.91    8.24
 -12   1  27    3.86    6.38
 -12  -1  27    0.00    7.51
  12   1 -27    2.97    8.28
 -12  -1  28   15.53    9.12
  12  -2  -1    5.77    6.13
  12  -2  -1    4.34    6.97
 -12  -2   1    4.03    5.64
  12   2  -1    1.31    5.66
  12   2  -1    5.44    5.64
  12  -2  -2   12.33    7.16
  12  -2  -2    7.82    7.72
 -12  -2   2   13.12    7.23
  12   2  -2   17.72    7.65
  12   2  -2    8.46    6.69
 -12   2   3    2.77    6.13
  12  -2  -3    0.21    4.59
  12  -2  -3   -0.00    5.51
 -12  -2   3    1.57    5.24
  12   2  -3   -0.00    4.61
 -12   2   4    4.73    6.69
  12  -2  -4    8.13    7.53
 -12  -2   4    5.92    7.29
  12   2  -4    8.18    6.07
  12   2  -4    9.10    6.25
 -12   2   5    1.76    5.17
  12  -2  -5    1.56    5.63
  12  -2  -5   12.69    8.04
 -12  -2   5    0.73    4.07
  12   2  -5    3.82    6.64
 -12   2   6   24.27    9.44
  12  -2  -6    7.41    7.65
  12  -2  -6   35.88   10.99
 -12  -2   6   17.59    8.53
  12   2  -6    7.94    7.80
 -12   2   7    9.00    7.48
  12  -2  -7   16.05    8.54
  12  -2  -7    0.00    6.73
  12   2  -7    6.22    7.28
 -12   2   8    3.80    6.74
  12  -2  -8    4.29    6.63
  12  -2  -8    0.91    5.44
 -12  -2   8    2.34    5.35
  12   2  -8    2.86    5.86
 -12   2   9    8.82    7.11
  12  -2  -9    2.24    6.23
 -12  -2   9    1.74    5.06
  12   2  -9    1.05    5.30
 -12   2  10   15.71    8.70
 -12  -2  10   22.95    9.23
  12   2 -10   25.40    9.34
 -12   2  11    3.74    6.56
  12  -2 -11    0.83    6.05
 -12  -2  11    8.20    6.25
  12   2 -11    0.00    6.53
 -12   2  12   11.33    7.35
  12  -2 -12    7.25    7.40
 -12  -2  12    4.09    6.99
  12   2 -12   28.53   10.05
 -12   2  13    0.00    5.20
  12  -2 -13    1.08    6.69
 -12  -2  13   -0.00    6.58
  12   2 -13    4.56    6.58
 -12   2  14   -0.00    6.13
  12  -2 -14   -0.00    7.09
 -12  -2  14    6.11    7.25
 -12   2  15    4.15    5.72
  12  -2 -15   -0.00    7.50
 -12  -2  15    0.00    6.81
  12   2 -15   -0.00    5.65
 -12   2  16   19.43    8.66
  12  -2 -16    8.56    7.97
 -12  -2  16   15.65    8.31
  12   2 -16    0.55    5.15
 -12   2  17   -0.00    6.10
  12  -2 -17   -0.00    6.81
 -12  -2  17    0.38    6.18
  12   2 -17   -0.00    5.53
 -12   2  18    0.67    4.86
  12  -2 -18    0.35    6.38
 -12  -2  18    3.26    6.50
  12   2 -18    0.00    5.87
 -12   2  19    2.08    5.77
  12  -2 -19    0.00    5.53
 -12  -2  19    1.94    5.51
  12   2 -19    0.00    6.13
 -12   2  20   -0.00    5.38
  12  -2 -20    5.35    7.13
 -12  -2  20   -0.00    6.08
  12   2 -20    4.95    6.65
 -12   2  21    0.00    5.99
  12  -2 -21    2.74    6.23
 -12  -2  21    1.89    6.04
  12   2 -21    5.36    7.90
 -12   2  22   -0.00    7.82
  12  -2 -22   13.47    9.51
 -12  -2  22   -0.00    6.10
  12   2 -22    4.84    7.34
 -12   2  23    0.00    7.27
 -12  -2  23   -0.00    6.98
  12   2 -23   -0.00    6.40
 -12   2  24   -0.00    6.98
 -12  -2  24    0.00    6.64
  12   2 -24    0.98    6.57
 -12   2  25    3.86    7.04
 -12  -2  25   -0.00    7.03
  12   2 -25    1.30    5.99
 -12   2  26    9.03    8.58
 -12  -2  26    4.52    7.02
 -12  -2  27    1.03    5.20
  12   2 -27    6.60    7.35
  12   2 -28   -0.00    7.07
  12   2 -29    6.82    8.13
  12  -3  -1    0.00    5.02
  12  -3  -1    8.95    7.77
  12   3  -1    0.77    4.40
  12  -3  -2   18.17    8.80
  12  -3  -2    5.87    7.33
  12   3  -2   18.11    7.84
  12   3  -2    8.15    6.52
 -12   3   3   14.07    8.17
  12  -3  -3    5.49    6.46
  12  -3  -3    3.37    7.61
 -12  -3   3    2.44    5.96
  12   3  -3    8.52    6.07
  12   3  -3    1.48    4.37
 -12   3   4   33.34   10.31
  12  -3  -4   15.86    8.52
  12  -3  -4    6.55    7.43
 -12  -3   4   18.53    8.10
  12   3  -4    4.91    5.85
  12   3  -4   10.18    6.54
 -12   3   5    0.00    5.90
  12  -3  -5    0.00    5.79
 -12  -3   5    3.70    5.86
  12   3  -5    6.82    6.16
 -12   3   6   13.38    7.58
  12  -3  -6   -0.00    5.37
  12  -3  -6    3.17    6.88
 -12  -3   6    7.87    6.49
 -12   3   7    0.00    5.52
  12  -3  -7    0.05    5.52
  12  -3  -7   -0.00    6.11
 -12  -3   7    5.83    6.04
  12   3  -7    3.26    5.37
 -12   3   8    9.45    7.94
  12  -3  -8   17.52    8.70
  12  -3  -8    8.45    7.20
 -12  -3   8   13.46    7.00
  12   3  -8   12.63    7.73
 -12   3   9    0.00    7.08
  12  -3  -9    5.28    7.12
  12  -3  -9   12.78    8.72
 -12  -3   9    4.27    5.48
  12   3  -9    0.00    5.80
 -12   3  10    0.39    6.48
  12  -3 -10    4.31    6.81
 -12  -3  10   12.43    7.28
  12   3 -10   14.69    8.10
 -12   3  11   -0.00    6.21
  12  -3 -11   -0.00    5.26
 -12  -3  11    4.36    6.33
  12   3 -11   -0.00    6.50
 -12   3  12   12.44    8.61
  12  -3 -12    3.37    7.16
 -12  -3  12    9.32    7.00
  12   3 -12   17.07    7.92
 -12   3  13    0.00    4.58
  12  -3 -13   -0.00    6.49
 -12  -3  13    1.92    6.16
  12   3 -13    2.77    5.57
 -12   3  14   15.97    8.62
  12  -3 -14    7.23    8.08
 -12  -3  14    0.00    6.71
  12   3 -14   12.70    7.79
 -12   3  15    4.96    7.20
  12  -3 -15    1.77    6.09
 -12  -3  15    4.11    6.39
  12   3 -15   -0.00    5.47
 -12   3  16    2.30    7.21
  12  -3 -16   -0.00    5.92
  12   3 -16   -0.00    6.69
 -12   3  17   -0.00    4.90
  12  -3 -17   -0.00    7.80
 -12  -3  17   -0.00    6.42
  12   3 -17    3.29    7.58
 -12   3  18    3.13    7.18
  12  -3 -18    0.66    6.80
 -12  -3  18   -0.00    7.11
  12   3 -18   -0.00    6.79
 -12   3  19    6.36    6.54
  12  -3 -19   -0.00    6.95
 -12  -3  19    2.42    5.47
  12   3 -19    0.23    7.52
 -12   3  20    2.99    7.52
  12  -3 -20    0.00    6.22
 -12  -3  20   -0.00    7.89
  12   3 -20    7.34    7.29
 -12   3  21    7.92    8.01
 -12  -3  21    0.90    5.49
 -12   3  22    6.01    7.49
 -12  -3  22    2.69    6.16
  12   3 -22   -0.00    7.41
 -12   3  23    0.00    6.29
 -12  -3  23   10.48    7.97
  12   3 -23    2.60    6.63
 -12   3  24    5.80    7.84
 -12  -3  24   10.47    8.34
  12   3 -24    7.19    8.40
 -12   3  25   -0.00    7.31
  12   3 -25   -0.00    6.45
 -12   3  26   -0.00    6.14
 -12  -3  26    2.24    6.80
  12   3 -26   -0.00    6.24
 -12  -3  27    0.65    6.76
  12   3 -27    2.15    6.16
 -12  -3  28   -0.00    5.97
  12   3 -28    2.41    7.23
  12   3 -29    4.05    6.66
  12   3 -30    2.33    7.44
  12  -4  -1    2.47    6.56
  12  -4  -1   -0.00    6.30
  12   4  -1    8.01    5.76
  12  -4  -2    1.24    4.75
  12  -4  -2    2.84    8.03
  12   4  -2    3.50    5.16
  12  -4  -3    6.30    6.45
  12   4  -3   -0.00    5.21
 -12   4   4    3.07    6.10
  12  -4  -4   -0.00    4.88
  12  -4  -4    0.00    6.53
  12   4  -4    1.32    5.07
 -12   4   5    3.58    5.88
  12  -4  -5   -0.00    5.76
  12  -4  -5    5.82    7.89
 -12  -4   5    2.41    5.54
  12   4  -5   -0.00    4.90
 -12   4   6   10.32    7.89
  12  -4  -6   18.01    9.11
 -12  -4   6   20.47    7.33
  12   4  -6   12.28    7.57
 -12   4   7   11.45    8.66
  12  -4  -7   10.46    8.10
  12  -4  -7    5.09    6.83
 -12  -4   7    7.84    6.87
  12   4  -7   11.93    7.54
 -12   4   8   -0.00    7.07
  12  -4  -8   -0.00    5.55
  12  -4  -8   -0.00    7.19
 -12  -4   8    1.79    5.08
  12   4  -8   -0.00    5.52
 -12   4   9    0.74    6.54
  12  -4  -9    4.98    6.30
  12  -4  -9   -0.00    6.28
 -12  -4   9    6.58    6.53
  12   4  -9   -0.00    5.92
 -12   4  10   10.48    8.38
  12  -4 -10    4.00    6.98
  12  -4 -10   12.01    8.16
 -12  -4  10    3.20    7.29
  12   4 -10    9.29    7.38
 -12   4  11    0.00    8.11
  12  -4 -11    0.79    6.94
  12  -4 -11    2.45    6.69
 -12  -4  11    8.85    6.64
  12   4 -11    5.02    5.91
 -12   4  12   13.23    8.11
  12  -4 -12    0.17    5.63
 -12  -4  12    4.04    6.05
  12   4 -12   10.54    6.60
 -12   4  13    0.00    5.39
  12  -4 -13    9.83    7.86
 -12  -4  13    1.28    6.11
  12   4 -13    4.35    6.27
 -12   4  14    2.55    5.44
  12  -4 -14    0.81    5.88
 -12  -4  14   -0.00    6.15
  12   4 -14    0.45    5.51
 -12   4  15   -0.00    6.51
 -12  -4  15    7.25    5.64
  12   4 -15    1.49    6.41
 -12   4  16   10.40    7.27
  12  -4 -16    4.74    7.68
 -12  -4  16   11.55    7.64
  12   4 -16    1.83    7.34
 -12   4  17    8.88    7.75
  12  -4 -17   11.51    8.91
 -12  -4  17    3.49    6.50
 -12   4  18    8.56    8.05
 -12  -4  18    4.45    6.17
  12   4 -18    3.81    5.58
 -12   4  19    6.37    7.07
 -12  -4  19    0.09    5.11
  12   4 -19    3.20    6.03
 -12   4  20    0.77    6.04
 -12  -4  20    4.35    6.60
  12   4 -20    5.57    7.97
 -12   4  21    0.00    6.95
 -12  -4  21   -0.00    7.05
  12   4 -21    3.49    6.94
 -12  -4  22    6.70    7.50
  12   4 -22    3.89    6.68
 -12   4  23    3.81    6.55
  12   4 -23    3.92    5.75
 -12   4  24    2.70    6.26
 -12  -4  24    1.34    6.70
  12   4 -24    5.48    6.81
 -12   4  25   -0.00    7.73
 -12  -4  25    7.03    7.64
  12   4 -25   -0.00    6.66
 -12   4  26   -0.00    6.22
 -12  -4  26   -0.00    7.45
  12   4 -26    3.55    6.64
 -12  -4  27    5.90    7.10
  12   4 -27   -0.00    6.58
 -12  -4  28    0.00    7.04
  12   4 -28    1.64    6.37
  12   4 -29    3.05    7.33
  12   4 -30    6.05    8.35
  12   4 -31    7.33    7.24
  12  -5  -1    2.25    7.37
  12  -5  -1    6.32    7.31
  12   5  -1   -0.00    5.88
  12  -5  -2    4.58    7.76
  12  -5  -2    5.37    7.03
  12   5  -2    8.51    6.57
  12  -5  -3    3.11    5.97
  12  -5  -3    2.99    7.92
  12  -5  -4    0.48    5.64
  12  -5  -4   13.37    7.94
  12   5  -4   12.25    6.47
 -12   5   5    6.11    7.67
  12  -5  -5   11.52    7.60
  12  -5  -5    6.11    8.57
  12   5  -5    1.27    5.84
 -12   5   6    2.06    6.47
  12  -5  -6    8.90    6.57
  12  -5  -6    3.22    6.45
  12   5  -6   -0.00    5.71
 -12   5   7    5.50    7.90
  12  -5  -7   12.49    9.24
  12   5  -7    8.93    6.75
 -12   5   8    2.00    6.94
  12  -5  -8    8.36    6.98
  12  -5  -8   13.03    8.20
  12   5  -8    2.46    5.27
 -12   5   9    8.60    7.70
  12  -5  -9    2.56    6.37
  12  -5  -9    7.07    7.62
  12   5  -9    9.37    6.92
 -12   5  10   10.55    8.25
  12  -5 -10    2.87    7.25
  12  -5 -10   16.98    9.61
 -12  -5  10   -0.00    6.13
  12   5 -10    1.08    5.97
 -12   5  11    0.77    7.01
  12  -5 -11    1.45    5.61
  12  -5 -11    5.94    7.44
 -12  -5  11    1.72    6.49
  12   5 -11    3.07    5.63
 -12   5  12   -0.00    6.30
  12  -5 -12    0.00    6.26
  12  -5 -12    6.67    8.22
 -12  -5  12   -0.00    4.96
  12   5 -12    4.25    5.62
 -12   5  13    0.00    7.05
  12  -5 -13    5.68    9.28
 -12  -5  13   13.84    8.28
  12   5 -13   12.97    7.64
 -12   5  14    7.48    6.95
  12  -5 -14   10.91    9.37
 -12  -5  14    6.52    7.42
 -12  -5  15    0.04    6.44
  12   5 -15    1.17    4.41
 -12  -5  16   -0.00    5.78
  12   5 -16    0.00    6.64
 -12   5  17    0.21    4.33
 -12  -5  17    1.65    5.26
  12   5 -17    0.27    4.96
 -12   5  18   20.38    8.75
 -12  -5  18   -0.00    6.10
  12   5 -18    8.34    7.40
 -12   5  19    3.52    6.27
 -12  -5  19    2.89    5.61
  12   5 -19   -0.00    5.66
 -12   5  20    2.24    5.63
 -12  -5  20    1.39    6.91
  12   5 -20   -0.00    6.40
 -12   5  21    1.31    6.13
  12   5 -21    3.64    5.14
 -12   5  22   -0.00    5.74
 -12  -5  22   -0.00    5.90
  12   5 -22   -0.00    5.00
 -12   5  23    6.55    8.09
 -12  -5  23   -0.00    5.71
  12   5 -23    1.00    5.66
 -12   5  24    0.20    6.24
 -12  -5  24    6.18    7.16
  12   5 -24    5.24    5.92
 -12   5  25    2.92    5.72
 -12  -5  25    0.79    6.94
  12   5 -25    8.95    7.73
 -12  -5  26   -0.00    7.18
  12   5 -26    3.49    7.13
 -12  -5  27    0.18    6.35
  12   5 -27   -0.00    6.01
 -12  -5  28    1.34    5.39
  12   5 -28    7.17    7.52
  12   5 -29   -0.00    6.00
  12  -6  -1    2.28    7.81
  12   6  -1    7.89    5.61
  12  -6  -2    8.01    8.16
  12  -6  -2   14.65    8.82
  12   6  -2    4.36    5.11
  12  -6  -3    0.85    6.30
  12   6  -3    3.98    4.59
  12  -6  -4   -0.00    5.37
  12  -6  -4   10.99    8.23
  12   6  -4   -0.00    5.45
  12  -6  -5   16.78    8.76
  12  -6  -5   11.78    9.61
  12   6  -5   11.92    7.08
 -12   6   6    4.72    7.93
  12  -6  -6    3.24    7.49
  12  -6  -6    6.91    8.32
  12   6  -6   11.29    6.52
 -12   6   7   12.45    8.60
  12  -6  -7    1.54    7.00
  12  -6  -7    0.32    6.14
  12   6  -7    0.00    5.79
 -12   6   8    0.44    5.24
  12  -6  -8   -0.00    6.20
  12  -6  -8   -0.00    6.19
  12   6  -8    0.00    5.12
 -12   6   9    0.24    6.89
  12  -6  -9    4.66    6.52
  12  -6  -9    7.53    8.78
  12   6  -9    2.58    5.43
 -12   6  10   -0.00    6.56
  12  -6 -10    5.37    6.52
  12  -6 -10   -0.00    7.18
  12   6 -10    4.72    6.18
 -12   6  11    9.22    8.75
  12  -6 -11    6.65    7.87
  12  -6 -11   23.06   10.78
  12   6 -11   10.41    7.11
 -12   6  12    4.75    7.03
  12  -6 -12    2.87    6.98
  12   6 -12    6.55    6.56
 -12   6  13    1.28    7.38
  12  -6 -13    0.33    5.29
  12   6 -13   -0.00    5.25
 -12   6  14    0.00    5.67
  12  -6 -14   -0.00    6.86
  12   6 -14   -0.00    5.43
 -12   6  15    2.58    6.61
  12   6 -15   -0.00    5.83
 -12   6  16    8.98    7.75
 -12  -6  16    7.63    7.06
  12   6 -16    0.22    6.15
 -12   6  17   -0.00    5.90
 -12  -6  17    2.33    6.62
  12   6 -17   -0.00    5.59
 -12  -6  18    2.97    6.45
  12   6 -18    0.00    4.73
 -12   6  19    0.08    6.14
 -12  -6  19    0.00    5.16
  12   6 -19    3.78    6.00
 -12   6  20    0.00    5.32
 -12  -6  20   -0.00    6.34
  12   6 -20    0.95    5.81
 -12   6  21    1.33    6.69
 -12  -6  21    2.66    5.98
  12   6 -21   11.03    7.85
 -12   6  22    8.66    7.64
 -12  -6  22    0.00    6.62
  12   6 -22    7.14    7.33
 -12   6  23    2.20    6.60
 -12  -6  23    0.78    6.09
 -12  -6  24   -0.00    7.30
  12   6 -24   -0.00    6.10
 -12  -6  25    4.00    6.53
  12   6 -25    0.00    6.40
 -12  -6  26    1.78    6.14
  12   6 -26   -0.00    6.12
 -12  -6  27    8.97    8.25
  12   6 -27    6.36    7.80
 -12  -6  28    6.24    7.39
  12  -7  -1    3.39    7.93
  12   7  -1    5.31    4.90
  12  -7  -2    8.36    8.65
  12   7  -2    5.66    5.39
  12  -7  -3    3.70    8.57
  12  -7  -3   14.14    9.32
  12   7  -3    6.44    5.77
  12  -7  -4   -0.00    7.04
  12  -7  -4    1.41    7.77
  12  -7  -5    5.51    6.28
  12  -7  -5    4.43    7.42
  12   7  -5    2.36    4.98
  12  -7  -6   -0.00    4.98
  12  -7  -6    4.45    6.97
  12   7  -6   -0.00    4.76
  12  -7  -7    1.54    5.56
  12   7  -7    1.57    5.39
 -12   7   8    3.61    6.12
  12  -7  -8    1.52    5.00
  12   7  -8    1.25    5.23
 -12   7   9   12.40    9.30
  12  -7  -9   14.61    8.34
 -12   7  10    3.33    7.69
  12  -7 -10    4.92    5.66
  12   7 -10   -0.00    4.43
 -12   7  11   -0.00    5.79
  12  -7 -11    3.89    6.18
  12   7 -11   -0.00    4.60
 -12   7  12   -0.00    8.28
  12  -7 -12    0.09    6.69
  12   7 -12   -0.00    4.40
  12  -7 -13    5.51    5.92
  12   7 -13    0.00    5.71
 -12   7  14    6.55    8.16
  12  -7 -14    4.44    6.42
  12   7 -14    0.00    4.66
 -12   7  15    5.15    6.91
  12  -7 -15   -0.00    6.62
  12   7 -15   12.81    6.85
 -12   7  16   -0.00    5.71
  12  -7 -16    2.18    6.09
  12   7 -16    0.90    4.91
 -12   7  17    0.33    6.49
  12   7 -17    0.00    4.94
 -12   7  18    4.41    6.82
 -12   7  19    3.53    7.08
  12   7 -19    6.96    7.22
 -12   7  20   -0.00    5.73
  12   7 -20    3.49    5.52
 -12   7  21    0.00    6.18
  12   7 -21    3.66    6.25
 -12   7  22    1.17    5.84
  12   7 -22    0.00    5.75
 -12  -7  23    6.70    7.43
  12   7 -23    0.87    6.70
 -12  -7  24    4.77    6.77
  12   7 -24    2.55    6.47
 -12  -7  25    1.36    5.88
 -12  -7  26    3.23    7.87
 -12  -7  27   -0.00    6.18
 -12  -7  28    0.00    6.53
  12  -8  -1    4.04    7.98
  12   8  -1   20.60    6.96
  12  -8  -2   -0.00    8.26
  12   8  -2   -0.00    4.91
  12  -8  -3   -0.00    8.42
  12   8  -3    2.37    5.01
  12  -8  -4    6.90    7.85
  12   8  -4   -0.00    4.42
  12  -8  -5   18.83   10.12
  12   8  -5   10.71    6.52
  12  -8  -6    4.16    6.61
  12   8  -6   -0.00    5.20
  12  -8  -7    5.60    7.71
  12   8  -7    9.91    5.99
  12  -8  -8    1.73    6.60
  12   8  -8    2.76    4.96
 -12   8   9   -0.00    6.45
  12  -8  -9    2.91    7.09
  12   8  -9    3.31    5.10
 -12   8  10   -0.00    6.63
  12  -8 -10    1.62    5.26
  12   8 -10    0.42    5.19
 -12   8  11   -0.00    6.12
  12  -8 -11    2.41    5.67
  12   8 -11    4.47    5.05
 -12   8  12   -0.00    7.45
  12  -8 -12    5.44    7.21
  12   8 -12    7.51    6.49
 -12   8  13    7.34    7.61
  12  -8 -13   -0.00    5.63
  12   8 -13    0.00    4.10
 -12   8  14    7.63    7.41
  12  -8 -14    5.17    7.02
  12   8 -14   -0.00    5.04
 -12   8  15    8.34    8.26
  12  -8 -15    5.02    5.75
 -12   8  16    1.95    8.68
  12  -8 -16    5.80    7.59
  12   8 -16   -0.00    5.02
 -12   8  17    1.44    5.76
  12  -8 -17    0.48    6.77
  12   8 -17    3.51    5.66
 -12   8  18   -0.00    7.34
  12  -8 -18   -0.00    5.89
  12   8 -18    8.46    6.12
 -12   8  19   -0.00    6.98
  12   8 -19    6.36    7.18
 -12   8  20    0.81    6.24
  12   8 -20    0.00    5.22
  12   8 -21    1.50    4.78
  12   9  -1    1.51    4.18
  12  -9  -2    0.00    6.95
  12   9  -2    6.51    4.93
  12  -9  -3    8.63    8.48
  12   9  -3    5.67    5.30
  12  -9  -4   -0.00    7.27
  12   9  -4    2.83    5.18
  12  -9  -5    4.12    7.12
  12   9  -5    3.14    5.26
  12  -9  -6   -0.00    7.84
  12   9  -6   -0.00    3.66
  12  -9  -7    2.78    6.48
  12   9  -7    4.49    5.23
  12  -9  -8    0.00    6.75
  12   9  -8    3.92    4.31
  12  -9  -9    7.55    8.05
  12   9  -9   19.21    7.31
  12  -9 -10    1.36    6.69
  12   9 -10    1.68    4.82
 -12   9  11    2.31    7.05
  12  -9 -11   -0.00    6.73
  12   9 -11    2.55    4.22
 -12   9  12    3.69    7.10
  12  -9 -12   -0.00    5.08
 -12   9  13   12.96    9.66
  12   9 -13    5.85    5.79
 -12   9  14    0.00    7.28
  12  -9 -14    5.03    6.74
  12   9 -14   -0.00    4.11
 -12   9  15    5.46    9.28
  12  -9 -15    5.66    6.44
  12   9 -15    5.50    6.26
 -12   9  16   -0.00    6.33
  12  -9 -16   -0.00    6.82
  12   9 -16    0.00    4.80
  12  -9 -17    0.00    6.61
  12   9 -17   -0.00    5.06
 -12   9  18    5.83    8.28
  12  -9 -18    1.45    6.15
  12   9 -18   -0.00    5.80
  12 -10  -1    7.65    7.61
  12  10  -1    2.72    4.60
  12 -10  -2   -0.00    6.53
  12  10  -2    2.14    4.18
  12 -10  -3   -0.00    8.45
  12  10  -3   -0.00    4.82
  12 -10  -4    0.84    7.48
  12  10  -4    5.49    4.99
  12 -10  -5    2.54    7.52
  12  10  -5   19.61    6.83
  12 -10  -6    1.15    7.09
  12  10  -6    4.01    4.37
  12 -10  -7    3.80    8.45
  12  10  -7    4.61    4.28
  12 -10  -8   -0.00    6.97
  12  10  -8    3.16    4.59
  12 -10  -9    0.00    6.33
  12  10  -9    0.00    3.52
  12 -10 -10    4.46    6.78
  12 -10 -11    0.00    6.23
  12  10 -11    4.65    5.46
 -12  10  12    5.50    7.50
  12 -10 -12   -0.00    4.84
  12  10 -12    1.39    5.16
 -12  10  13    6.01    6.56
  12 -10 -13   -0.00    6.77
  12  10 -13    5.82    5.58
 -12  10  14   -0.00    6.72
  12 -10 -14    0.00    7.10
  12  10 -14    0.94    4.76
 -12  10  15    0.00    6.60
  12 -11  -1    1.47    6.75
  12  11  -1    0.53    4.13
  12 -11  -2   -0.00    6.95
  12  11  -2    1.51    4.33
  12 -11  -3    5.30    6.54
  12 -11  -4   -0.00    6.69
  12  11  -4   -0.00    3.77
  12 -11  -5    3.02    7.42
  12  11  -5    2.71    4.12
  12 -11  -6   -0.00    8.04
  12  11  -6    1.06    4.45
  12 -11  -7    6.61    7.54
  12  11  -7    4.46    4.42
  12 -11  -8    2.86    7.53
  12 -11  -9   10.88    9.27
  12  11  -9    3.76    5.71
  12  11 -10    3.66    4.97
  12 -11 -11    0.02    6.81
  12  12  -1    8.26    4.68
  12  12  -3   -0.00    3.71
  12  12  -4    0.00    4.03
  12  12  -5   -0.00    4.06
  12  12  -6   -0.00    3.77
 -11   0   1   83.17   14.84
  11   0  -1   43.22   11.24
  11   0  -1   48.69   11.46
 -11   0   2    0.00    5.17
  11   0  -2    0.00    5.71
  11   0  -2    2.81    5.61
 -11   0   3   10.88    7.22
  11   0  -3   21.31    8.42
  11   0  -3   15.11    8.39
 -11   0   4   -0.00    4.60
  11   0  -4   -0.00    5.05
  11   0  -4    1.04    6.75
 -11   0   5   73.35   14.18
  11   0  -5   57.12   12.84
  11   0  -5   45.96   12.27
 -11   0   6    1.29    6.02
  11   0  -6    0.00    5.64
 -11   0   7   -0.00    5.63
  11   0  -7    0.00    6.46
 -11   0   8    1.37    5.33
  11   0  -8   -0.00    6.93
 -11   0   9    4.49    6.51
  11   0  -9   14.21    9.04
 -11   0  10    3.32    6.22
  11   0 -10   -0.00    4.96
 -11   0  11   34.31   10.84
  11   0 -11   42.61   11.93
  11   0 -12    0.89    5.13
 -11   0  13    7.70    7.03
  11   0 -13    1.33    6.81
 -11   0  14   -0.00    5.91
  11   0 -14   -0.00    7.27
 -11   0  15    2.36    7.63
  11   0 -15    5.04    7.11
 -11   0  16   -0.00    6.50
  11   0 -16    2.91    6.04
 -11   0  17    4.17    6.55
  11   0 -18   10.67    7.51
 -11   0  19   15.91    8.23
  11   0 -19   12.64    8.03
 -11   0  20    0.00    6.47
  11   0 -20    2.46    8.00
 -11   0  21    3.07    6.91
  11   0 -21   18.14   10.12
 -11   0  22   -0.00    6.38
  11   0 -22    2.90    5.14
 -11   0  23    6.35    7.08
  11   0 -23    4.97    6.73
 -11   0  24    0.07    4.66
  11   0 -24    5.34    7.82
 -11   0  25    7.89    7.15
  11   0 -25   18.06   10.14
 -11   0  26   -0.00    6.66
  11   0 -26   -0.00    7.14
 -11   0  27    0.00    6.84
 -11   0  28   -0.00    6.84
 -11   0  30   -0.00    5.47
 -11   1   1   83.95   14.84
  11  -1  -1   40.38   11.12
  11  -1  -1   46.58   13.04
  11   1  -1   55.04   12.29
 -11   1   2   -0.00    5.41
  11  -1  -2    1.98    5.45
  11   1  -2    0.00    5.61
 -11   1   3   35.94   10.68
  11  -1  -3   32.09    9.82
  11  -1  -3   29.47   10.33
 -11  -1   3   34.63   10.26
  11   1  -3   23.38    8.67
 -11   1   4    3.81    5.13
  11  -1  -4   -0.00    5.12
  11  -1  -4    0.00    6.21
 -11  -1   4    0.00    5.12
  11   1  -4   -0.00    5.60
  11   1  -4    0.00    5.92
 -11   1   5   -0.00    6.00
  11  -1  -5    0.00    5.47
  11  -1  -5   10.42    7.16
 -11  -1   5    2.24    6.56
  11   1  -5    6.04    6.21
 -11   1   6    2.39    6.77
  11  -1  -6    1.73    5.86
  11  -1  -6    0.72    5.04
 -11  -1   6    8.15    6.23
  11   1  -6    1.38    6.22
 -11   1   7   27.49    9.71
  11  -1  -7   32.60   10.91
 -11  -1   7   35.66    9.82
  11   1  -7   22.82    9.13
 -11   1   8    9.21    7.20
  11  -1  -8    3.87    6.13
 -11  -1   8   -0.00    5.33
  11   1  -8    0.65    5.62
 -11   1   9   15.74    7.89
  11  -1  -9    4.54    7.11
 -11  -1   9   19.73    8.66
  11   1  -9   11.08    7.00
 -11   1  10    1.55    5.73
  11  -1 -10    2.22    6.41
 -11  -1  10    0.25    5.61
  11   1 -10    2.11    5.17
 -11   1  11   12.32    7.16
  11  -1 -11   11.87    8.19
 -11  -1  11    5.67    7.01
  11   1 -11    7.36    7.12
 -11   1  12    1.17    5.86
 -11  -1  12   -0.00    7.21
  11   1 -12    3.17    6.63
 -11   1  13   25.14    9.58
  11  -1 -13   24.59    9.23
 -11  -1  13   18.01    8.41
  11   1 -13   16.50    8.95
 -11   1  14    1.67    6.79
  11  -1 -14    0.69    5.96
 -11  -1  14   -0.00    6.56
  11   1 -14    6.54    6.83
 -11   1  15    0.00    7.27
  11  -1 -15    4.52    5.98
 -11  -1  15   -0.00    6.00
  11   1 -15    4.29    6.23
 -11   1  16   -0.00    6.57
  11  -1 -16   -0.00    5.91
 -11  -1  16    4.59    6.68
  11   1 -16   -0.00    4.45
 -11   1  17   14.24    8.18
  11  -1 -17    6.79    7.70
 -11  -1  17   10.46    7.98
  11   1 -17   14.61    9.81
 -11   1  18   -0.00    5.90
  11  -1 -18    3.39    7.84
 -11  -1  18   -0.00    6.02
  11   1 -18    7.97    7.61
 -11   1  19    0.23    5.45
  11  -1 -19    8.32    8.58
 -11  -1  19    6.38    7.08
  11   1 -19    0.00    6.98
 -11   1  20    1.46    6.66
  11  -1 -20   -0.00    6.34
 -11  -1  20    6.22    6.98
  11   1 -20    4.66    7.94
 -11   1  21   -0.00    6.28
 -11  -1  21    1.05    6.22
  11   1 -21    4.43    8.23
 -11   1  22    0.00    5.73
  11  -1 -22    1.44    6.59
 -11  -1  22    7.13    7.02
  11   1 -22   -0.00    7.54
 -11   1  23    7.77    8.18
  11  -1 -23    7.64    9.05
 -11  -1  23    9.57    7.83
  11   1 -23   12.13    8.60
 -11   1  24    5.63    7.24
  11  -1 -24   -0.00    5.62
 -11  -1  24   -0.00    5.86
  11   1 -24    2.52    7.85
 -11   1  25   -0.00    5.11
 -11  -1  25   -0.00    5.52
 -11   1  26   -0.00    6.50
 -11  -1  26    9.70    7.65
  11   1 -26    0.00    6.97
 -11   1  27    5.04    7.38
 -11  -1  27   -0.00    6.33
  11   1 -27    0.00    6.14
 -11   1  28    3.55    6.00
 -11  -1  28   -0.00    5.79
  11   1 -28    2.92    5.93
 -11   1  29    2.66    6.72
 -11  -1  29    1.44    5.26
 -11   1  30    5.31    7.85
 -11  -1  30    4.01    7.65
  11  -2  -1    3.83    6.03
  11  -2  -1    5.69    7.21
  11   2  -1   18.32    8.01
 -11   2   2   -0.00    5.50
  11  -2  -2   -0.00    5.19
  11  -2  -2   -0.00    6.71
  11   2  -2    7.17    5.51
 -11   2   3    9.38    7.60
  11  -2  -3   -0.00    4.80
  11  -2  -3    6.19    6.91
  11   2  -3   -0.00    5.29
 -11   2   4    0.56    6.62
  11  -2  -4    2.55    5.55
  11  -2  -4    3.21    6.73
  11   2  -4   -0.00    5.44
  11  -2  -5   27.55    9.74
  11  -2  -5   24.98    9.86
  11   2  -5   51.15   11.06
 -11   2   6   10.89    7.89
  11  -2  -6   15.21    8.01
  11  -2  -6    6.61    7.73
 -11  -2   6   16.13    7.42
  11   2  -6    7.44    6.49
 -11   2   7    7.94    6.15
  11  -2  -7    0.00    6.49
  11  -2  -7   -0.00    5.81
 -11  -2   7    3.81    5.70
  11   2  -7    2.79    6.37
 -11   2   8    2.90    6.65
  11  -2  -8    0.45    5.97
 -11  -2   8    5.96    5.82
  11   2  -8    0.00    5.95
 -11   2   9   20.52    9.95
  11  -2  -9    6.76    7.12
 -11  -2   9   14.12    7.24
  11   2  -9   32.87    9.95
 -11   2  10    4.40    5.57
  11  -2 -10    0.82    6.15
 -11  -2  10    2.50    5.75
  11   2 -10    0.00    6.72
 -11   2  11   20.81    8.84
  11  -2 -11   12.48    8.30
 -11  -2  11   37.19   10.58
 -11   2  12    2.78    5.61
  11  -2 -12   -0.00    5.52
 -11  -2  12    5.71    6.63
  11   2 -12   -0.00    5.84
 -11   2  13   -0.00    6.05
  11  -2 -13    0.00    6.33
 -11  -2  13   -0.00    5.33
  11   2 -13    0.10    6.46
 -11   2  14    4.96    6.60
  11  -2 -14    6.84    6.88
 -11  -2  14    1.34    5.79
  11   2 -14    0.00    6.21
 -11  -2  15   18.43    8.57
  11   2 -15    3.82    7.92
 -11   2  16   10.62    7.03
  11  -2 -16    7.05    6.75
 -11  -2  16    0.62    5.91
  11   2 -16    3.87    6.16
 -11   2  17    4.51    6.70
  11  -2 -17   13.11    7.80
 -11  -2  17    2.94    4.77
  11   2 -17    0.59    6.86
 -11   2  18   -0.00    5.97
  11  -2 -18    0.55    4.77
 -11  -2  18   -0.00    6.95
  11   2 -18   -0.00    5.15
 -11   2  19    7.24    7.74
  11  -2 -19    6.15    7.79
 -11  -2  19    0.28    6.70
  11   2 -19    2.51    7.48
 -11   2  20    3.74    6.03
  11  -2 -20    4.40    7.75
 -11  -2  20    2.45    7.36
  11   2 -20   13.18    7.75
 -11   2  21    4.82    7.47
  11  -2 -21    5.01    7.75
 -11  -2  21    5.30    7.48
  11   2 -21   12.47    8.29
 -11   2  22    5.87    8.06
  11  -2 -22    0.39    6.26
 -11  -2  22    4.18    6.86
  11   2 -22    3.98    6.21
  11  -2 -23   -0.00    7.57
 -11  -2  23   -0.00    7.95
  11   2 -23   -0.00    6.89
 -11   2  24   -0.00    5.56
 -11  -2  24   -0.00    6.44
  11   2 -24   -0.00    5.05
 -11   2  25   -0.00    6.78
 -11  -2  25   -0.00    5.85
  11   2 -25   -0.00    7.32
 -11   2  26    1.97    5.39
 -11  -2  26    0.00    5.86
  11   2 -26    0.00    6.72
 -11   2  27   -0.00    7.33
 -11  -2  27    7.84    8.36
  11   2 -27    2.20    6.81
 -11   2  28    0.00    7.38
 -11  -2  28   -0.00    5.80
  11   2 -28    1.46    7.43
 -11   2  29    0.00    5.88
 -11  -2  29    0.76    6.65
  11   2 -29   -0.00    6.45
 -11  -2  30    1.85    6.22
  11  -3  -1   11.51    7.05
  11  -3  -1    9.70    7.55
 -11  -3   1    7.15    6.08
  11   3  -1   12.34    6.54
  11   3  -1    2.20    5.29
  11  -3  -2    3.95    5.71
  11  -3  -2    8.00    8.17
 -11  -3   2    8.25    5.97
  11   3  -2    2.57    4.37
 -11   3   3   37.95   11.28
  11  -3  -3   56.85   12.41
  11  -3  -3   22.66    9.89
  11   3  -3   35.84    9.82
 -11   3   4    3.04    6.17
  11  -3  -4    5.46    6.82
 -11   3   5   10.53    7.19
  11  -3  -5   -0.00    5.57
  11  -3  -5    4.88    6.45
  11   3  -5    5.03    5.85
  11  -3  -6    9.17    6.92
  11  -3  -6    5.12    7.17
  11   3  -6    3.64    5.98
 -11   3   7   43.53   11.54
  11  -3  -7   27.03    9.38
  11  -3  -7   34.02   11.35
 -11  -3   7   22.75    8.87
  11   3  -7   43.71   10.95
 -11   3   8   -0.00    6.49
  11  -3  -8    0.00    5.48
  11  -3  -8    7.49    7.34
 -11  -3   8    4.36    4.92
  11   3  -8   -0.00    5.98
 -11   3   9   18.66    8.19
  11  -3  -9    1.60    5.65
 -11  -3   9    2.23    6.04
  11   3  -9    8.26    7.12
 -11   3  10    0.53    6.19
  11  -3 -10    5.65    7.27
 -11  -3  10    0.00    5.85
  11   3 -10    0.23    4.38
 -11  -3  11   -0.00    5.67
  11   3 -11    7.35    7.03
 -11   3  12    4.65    7.00
  11  -3 -12    0.00    6.64
 -11  -3  12    8.19    7.27
  11   3 -12    5.18    6.66
 -11   3  13   18.97    9.31
  11  -3 -13    6.54    7.74
  11   3 -13   25.62    9.33
 -11   3  14   -0.00    4.97
  11  -3 -14    0.00    5.39
 -11  -3  14    3.39    6.22
  11   3 -14    1.44    4.93
 -11   3  15    2.47    5.59
  11  -3 -15    3.54    7.36
 -11  -3  15    0.20    5.06
  11   3 -15   -0.00    6.31
 -11   3  16    1.55    5.04
  11  -3 -16    4.35    6.94
 -11  -3  16    0.40    5.53
  11   3 -16   -0.00    5.54
  11  -3 -17    4.49    6.71
 -11  -3  17    0.92    4.90
  11   3 -17    0.00    5.57
 -11   3  18    7.07    6.47
  11  -3 -18    2.73    6.78
 -11  -3  18   -0.00    6.21
  11   3 -18   -0.00    6.00
 -11   3  19    3.50    6.90
  11  -3 -19    6.55    7.61
 -11  -3  19    7.89    7.51
  11   3 -19    6.22    7.34
 -11   3  20   -0.00    6.99
  11  -3 -20    0.00    5.91
  11   3 -20    4.63    5.81
 -11   3  21    0.00    6.05
  11  -3 -21    5.45    6.42
 -11  -3  21    0.00    4.28
  11   3 -21   -0.00    5.87
 -11   3  22   -0.00    6.30
 -11  -3  22    3.52    6.05
  11   3 -22   12.58    7.77
 -11   3  23   17.19   10.36
 -11  -3  23   31.86   11.51
  11   3 -23   15.55    8.55
 -11   3  24    5.89    7.55
 -11  -3  24    0.00    6.17
  11   3 -24    2.74    5.48
 -11   3  25    4.85    8.24
 -11  -3  25    3.79    6.46
  11   3 -25    4.22    7.61
 -11  -3  26    0.00    6.74
  11   3 -26    3.74    7.38
 -11   3  27   16.78    9.84
 -11  -3  27   10.52    8.52
  11   3 -27    6.77    7.62
 -11   3  28    5.35    6.08
 -11  -3  28   -0.00    5.71
  11   3 -28    0.06    7.89
 -11   3  29    0.00    6.85
 -11  -3  29   -0.00    5.83
  11   3 -29    5.79    7.93
 -11  -3  30    0.48    6.61
  11   3 -30   -0.00    8.24
  11  -4  -1   24.52    9.07
  11  -4  -1   15.89    8.76
 -11  -4   1   19.71    7.79
  11   4  -1   14.08    6.17
  11   4  -1   17.05    7.01
  11  -4  -2   -0.00    6.02
  11  -4  -2    0.00    6.88
 -11  -4   2   -0.00    4.75
  11   4  -2    0.00    4.17
  11   4  -2   -0.00    5.17
 -11   4   3   10.38    7.14
  11  -4  -3    2.86    6.22
  11  -4  -3   -0.00    6.26
 -11  -4   3   16.23    7.29
  11   4  -3    0.00    4.99
 -11   4   4    3.94    7.05
  11  -4  -4    5.59    6.78
  11  -4  -4    1.49    5.72
  11   4  -4    0.00    5.30
 -11   4   5   19.75   10.14
  11  -4  -5   40.05   11.96
  11   4  -5   44.22   10.33
 -11   4   6    3.11    7.48
  11  -4  -6    1.37    6.32
  11  -4  -6    2.08    6.12
  11   4  -6   14.28    7.33
 -11   4   7   -0.00    5.89
  11  -4  -7    2.49    5.78
  11  -4  -7    3.05    6.66
  11   4  -7    8.33    6.23
 -11   4   8    4.94    6.72
  11  -4  -8    1.49    5.34
  11  -4  -8   -0.00    6.37
  11   4  -8    0.00    4.93
 -11   4   9   16.89    9.00
  11  -4  -9   19.96    8.53
  11  -4  -9   14.14   10.00
 -11  -4   9   13.05    7.92
  11   4  -9   16.28    7.58
 -11   4  10    4.74    6.41
  11  -4 -10    4.23    7.57
 -11  -4  10    7.07    6.46
  11   4 -10    6.42    5.93
 -11   4  11    9.64    8.14
  11  -4 -11    9.21    7.63
 -11  -4  11    5.32    7.10
  11   4 -11   19.59    8.15
 -11   4  12   -0.00    6.26
  11  -4 -12    1.90    6.17
  11   4 -12    1.34    5.35
 -11   4  13    0.30    4.51
  11  -4 -13    0.92    6.05
 -11  -4  13    2.63    5.24
  11   4 -13    2.70    5.34
 -11   4  14   -0.00    4.93
  11  -4 -14    2.88    6.10
 -11  -4  14    4.95    6.90
  11   4 -14   -0.00    5.70
 -11   4  15   23.50    8.92
  11  -4 -15   15.63    9.81
 -11  -4  15    9.87    6.78
  11   4 -15    8.11    7.17
 -11   4  16    0.00    6.89
  11  -4 -16    4.17    6.35
 -11  -4  16    5.73    6.72
  11   4 -16   -0.00    6.20
 -11   4  17    1.58    6.02
  11  -4 -17    2.16    6.92
 -11  -4  17    0.01    5.14
  11   4 -17    0.00    5.97
 -11   4  18    0.00    7.13
  11  -4 -18    0.00    5.78
  11   4 -18   -0.00    5.71
 -11  -4  19    8.33    7.26
  11   4 -19    2.02    6.21
 -11   4  20    0.92    4.92
 -11  -4  20    2.67    6.73
  11   4 -20    0.00    4.98
 -11   4  21   17.10    9.16
 -11  -4  21    4.38    6.12
  11   4 -21    7.35    6.89
 -11   4  22    4.61    6.55
 -11  -4  22    4.10    6.09
  11   4 -22    0.85    6.11
 -11   4  23    0.00    5.18
 -11  -4  23    4.93    7.49
  11   4 -23    2.81    6.12
 -11   4  24    3.03    7.38
 -11  -4  24    3.40    6.25
  11   4 -24   -0.00    6.19
 -11   4  25   -0.00    7.86
 -11  -4  25    8.95    8.69
  11   4 -25   11.74    8.17
 -11   4  26    0.43    6.85
 -11  -4  26    3.46    7.08
 -11   4  27    2.35    6.69
 -11  -4  27   -0.00    7.70
 -11   4  28    1.83    7.41
 -11  -4  28    2.63    7.76
  11   4 -28    1.89    6.12
 -11  -4  29    3.09    7.43
  11   4 -29   -0.00    6.58
 -11  -4  30    6.64    7.39
  11   4 -30    1.08    5.99
  11   4 -31   -0.00    6.39
  11  -5  -1   -0.00    7.64
  11  -5  -1   -0.00    5.44
  11  -5  -2   19.47    8.43
  11  -5  -2   16.81    9.25
  11   5  -2   22.58    7.65
  11  -5  -3   27.28    9.57
  11  -5  -3   17.18    9.98
 -11   5   4    0.00    6.70
  11  -5  -4    0.72    6.21
  11   5  -4   11.80    6.46
 -11   5   5   -0.00    6.74
  11  -5  -5    2.39    6.38
  11  -5  -5    3.38    6.90
 -11  -5   5   -0.00    3.94
  11   5  -5    4.26    5.28
 -11   5   6    2.24    7.03
  11  -5  -6    2.93    6.83
  11   5  -6    9.16    6.46
 -11   5   7    4.48    6.25
  11  -5  -7    6.45    7.68
  11  -5  -7   21.47    9.62
  11   5  -7   14.50    7.81
 -11   5   8   10.16    8.31
  11  -5  -8    6.18    7.63
  11  -5  -8    0.04    5.21
  11   5  -8    9.21    6.30
 -11   5   9    2.92    8.16
  11  -5  -9    9.11    7.56
  11  -5  -9   15.73    9.20
 -11  -5   9   27.45    8.75
  11   5  -9   15.05    7.85
 -11   5  10   -0.00    6.38
  11  -5 -10    2.06    6.53
  11  -5 -10    6.20    6.66
 -11  -5  10   -0.00    4.92
 -11   5  11    4.13    7.05
  11  -5 -11    0.71    6.48
  11  -5 -11    0.87    6.16
 -11  -5  11    4.85    6.25
  11   5 -11    4.30    5.43
 -11   5  12   18.06    8.06
  11  -5 -12    0.11    6.80
 -11  -5  12    4.71    5.38
  11   5 -12    3.15    5.29
 -11   5  13   24.36    9.60
  11  -5 -13   17.39    9.16
 -11  -5  13   16.26    8.58
  11   5 -13   14.02    7.97
  11  -5 -14   -0.00    6.21
 -11  -5  14    6.36    6.85
  11   5 -14   -0.00    5.44
 -11   5  15    0.78    6.81
  11  -5 -15   -0.00    5.37
 -11  -5  15    2.82    5.61
  11   5 -15    6.18    7.51
 -11   5  16    0.42    6.06
 -11  -5  16   -0.00    4.85
  11   5 -16   -0.00    4.94
 -11   5  17    0.52    6.24
 -11  -5  17    0.00    5.20
  11   5 -17    5.33    6.36
 -11   5  18   17.89    8.84
 -11  -5  18   18.82    8.75
  11   5 -18   11.77    7.40
 -11   5  19   13.77    7.79
 -11  -5  19    2.25    5.34
 -11   5  20    0.00    5.87
 -11  -5  20    4.82    7.17
  11   5 -20   -0.00    6.75
 -11   5  21   -0.00    5.25
 -11  -5  21    0.00    5.57
  11   5 -21   -0.00    5.59
 -11   5  22    3.29    6.01
 -11  -5  22   -0.00    5.18
  11   5 -22    7.25    7.58
 -11   5  23    0.00    7.04
 -11  -5  23   12.84    8.24
  11   5 -23   12.07    7.86
 -11   5  24    0.00    6.81
 -11  -5  24    8.38    6.50
  11   5 -24   14.65    8.22
 -11   5  25   -0.00    6.00
 -11  -5  25    3.52    7.53
  11   5 -25    1.90    5.84
 -11   5  26    0.99    6.86
 -11  -5  26    3.06    6.04
  11   5 -26    1.69    6.79
 -11   5  27    0.00    6.48
 -11  -5  27    0.00    6.38
  11   5 -27    3.24    6.45
 -11   5  28    0.00    7.89
 -11  -5  28    7.51    6.51
  11   5 -28    8.14    8.44
 -11  -5  29    0.00    5.56
  11   5 -29   -0.00    7.20
 -11  -5  30    1.33    5.98
  11   5 -30   -0.00    6.06
  11   5 -31    3.83    7.52
  11   5 -32   -0.00    7.30
  11  -6  -1    6.47    7.57
  11  -6  -1    8.52    8.16
  11   6  -1   12.25    6.29
  11  -6  -2    1.39    6.28
  11  -6  -2    3.67    7.33
  11   6  -2    0.00    5.15
  11  -6  -3    0.00    6.83
  11  -6  -3    1.49    6.43
  11   6  -3    4.70    5.02
  11  -6  -4    5.38    6.14
  11  -6  -4   13.57    9.19
  11   6  -4    8.66    6.38
  11  -6  -5    3.70    7.11
  11  -6  -5    1.34    6.51
  11   6  -5   24.26    7.59
 -11   6   6    7.75    7.99
  11  -6  -6    3.00    6.26
  11   6  -6   13.75    6.77
 -11   6   7    9.49    6.70
  11  -6  -7    2.37    6.76
  11  -6  -7    7.33    8.13
  11   6  -7   12.72    5.93
 -11   6   8    8.33    7.72
  11  -6  -8   10.78    7.12
  11  -6  -8    0.00    7.52
  11   6  -8    4.71    5.50
 -11   6   9    4.32    7.43
  11  -6  -9   -0.00    5.75
  11  -6  -9    0.09    6.36
  11   6  -9    1.06    5.20
  11  -6 -10   -0.00    7.39
  11  -6 -10    7.11    8.30
  11   6 -10    8.55    6.31
 -11   6  11    0.91    6.92
  11  -6 -11   -0.00    6.37
  11  -6 -11    2.04    6.84
 -11  -6  11    3.47    5.02
  11   6 -11   12.89    6.99
 -11   6  12    0.00    7.73
  11  -6 -12   -0.00    7.34
 -11  -6  12    6.67    5.67
  11   6 -12    1.96    4.84
 -11   6  13    4.46    6.56
 -11  -6  13    3.40    5.16
  11   6 -13    5.12    5.46
 -11   6  14    7.68    7.53
 -11  -6  14   10.56    6.72
  11   6 -14   18.96    8.27
 -11   6  15    2.28    6.27
 -11  -6  16    6.30    6.02
  11   6 -16    5.96    5.50
 -11   6  17    3.68    6.93
 -11  -6  17    0.00    4.91
  11   6 -17   -0.00    5.36
 -11   6  18    1.62    5.41
 -11  -6  18    0.26    5.93
  11   6 -18   -0.00    5.19
 -11   6  19    1.21    5.48
 -11  -6  19    0.00    5.32
  11   6 -19    0.00    5.10
 -11   6  20    8.62    7.96
 -11  -6  20    0.00    5.71
  11   6 -20    2.75    5.61
 -11   6  21    5.72    6.84
 -11  -6  21    2.00    6.25
  11   6 -21    6.78    6.50
 -11   6  22    0.00    6.20
 -11  -6  22   -0.00    6.00
  11   6 -22   -0.00    7.05
 -11   6  23   -0.00    6.05
 -11  -6  23    5.44    6.36
  11   6 -23    0.18    4.80
 -11   6  24    3.45    4.55
 -11  -6  24    4.51    6.37
  11   6 -24    1.44    7.31
 -11   6  25    3.90    7.92
 -11  -6  25   -0.00    6.16
  11   6 -25    2.41    7.02
 -11   6  26    8.88    8.29
 -11  -6  26    2.09    6.77
  11   6 -26   -0.00    7.10
 -11   6  27    4.21    7.39
 -11  -6  27   -0.00    5.36
  11   6 -27   -0.00    7.69
 -11  -6  28    0.00    6.74
  11   6 -28   -0.00    6.50
 -11  -6  29   -0.00    5.71
  11   6 -29   -0.00    5.68
 -11  -6  30    0.00    5.67
  11   6 -30    0.00    5.35
  11   6 -31   -0.00    8.02
  11  -7  -1    0.11    5.74
  11   7  -1   10.67    6.23
  11  -7  -2   11.87    8.18
  11   7  -2   16.52    6.41
  11  -7  -3    4.03    7.26
  11  -7  -3    8.25    7.22
  11   7  -3    2.19    4.86
  11  -7  -4    0.49    6.39
  11  -7  -4    5.16    7.09
  11   7  -4    2.15    4.72
  11  -7  -5    4.96    6.93
  11  -7  -5    9.39    7.74
  11   7  -5   -0.00    4.52
  11  -7  -6    0.00    5.95
  11  -7  -6    5.54    6.95
  11   7  -6    7.80    5.60
 -11   7   7    0.00    7.59
  11  -7  -7    2.53    6.92
  11  -7  -7   -0.00    6.28
  11   7  -7   -0.00    4.42
 -11   7   8   13.01    9.03
  11  -7  -8    4.60    7.42
  11   7  -8    6.33    5.77
 -11   7   9    5.14    6.94
  11  -7  -9    4.13    6.95
  11   7  -9   10.98    5.76
 -11   7  10   -0.00    6.95
  11  -7 -10   -0.00    5.59
  11   7 -10    3.34    4.62
 -11   7  11    2.68    6.39
  11  -7 -11   -0.00    5.85
  11   7 -11   -0.00    4.31
 -11   7  12   12.62   10.05
  11  -7 -12    5.49    7.31
 -11   7  13    3.16    6.87
  11  -7 -13   -0.00    6.49
  11   7 -13   -0.00    4.69
 -11   7  14   -0.00    6.68
  11  -7 -14    3.13    5.43
  11   7 -14   -0.00    5.49
 -11   7  15   -0.00    6.62
  11   7 -15    5.14    5.86
 -11   7  16   -0.00    5.84
 -11  -7  16    0.80    5.59
  11   7 -16   -0.00    5.68
 -11   7  17    1.53    6.27
 -11  -7  17   -0.00    5.03
  11   7 -17    3.93    5.35
 -11   7  18    0.00    6.92
 -11  -7  18    4.54    5.83
  11   7 -18    5.92    6.71
 -11   7  19    7.54    6.93
 -11  -7  19    0.30    6.16
  11   7 -19    0.00    6.46
 -11   7  20   -0.00    5.41
 -11  -7  20    3.47    6.15
  11   7 -20    4.19    6.42
 -11   7  21    4.68    5.59
 -11  -7  21    4.18    6.88
  11   7 -21    1.40    6.92
 -11   7  22   -0.00    6.69
  11   7 -22    0.00    6.14
 -11   7  23    5.77    7.36
 -11  -7  23    5.22    7.18
  11   7 -23    3.12    5.68
 -11   7  24   -0.00    6.50
 -11  -7  24    0.64    5.69
  11   7 -24   -0.00    6.38
 -11   7  25    6.40    8.84
 -11  -7  25    0.00    5.66
  11   7 -25    6.86    7.41
 -11   7  26    0.00    6.72
 -11  -7  26    2.40    6.22
  11   7 -26    7.67    8.86
 -11  -7  27   -0.00    5.54
  11   7 -27    0.00    6.43
 -11  -7  28   -0.00    5.51
  11   7 -28    6.31    7.54
 -11  -7  29   -0.00    6.63
 -11  -7  30    4.09    6.12
  11  -8  -1   12.59    8.75
  11   8  -1   -0.00    3.99
  11  -8  -2    4.03    6.87
  11   8  -2    0.43    4.34
  11  -8  -3   -0.00    6.66
  11   8  -3   -0.00    4.54
  11  -8  -4   16.10    9.68
  11  -8  -5    0.28    5.17
  11   8  -5    2.53    5.20
  11  -8  -6    9.29    8.37
  11   8  -6    5.47    5.35
  11  -8  -7    4.97    5.97
  11   8  -7    0.00    4.94
 -11   8   8    0.00    6.88
  11  -8  -8   13.11    8.04
  11   8  -8    2.27    5.44
 -11   8   9   12.29    8.70
  11  -8  -9   -0.00    6.59
 -11   8  10    0.00    6.97
  11  -8 -10   10.04    8.63
  11   8 -10    8.82    5.64
 -11   8  11    6.19    7.77
  11  -8 -11   -0.00    5.36
  11   8 -11    1.02    4.48
 -11   8  12    6.67    7.34
  11  -8 -12    7.08    6.83
  11   8 -12   -0.00    4.58
 -11   8  13    2.94    7.34
  11  -8 -13    0.00    5.76
  11   8 -13    5.64    5.78
 -11   8  14    0.00    6.92
  11  -8 -14    3.01    6.45
  11   8 -14   -0.00    6.06
 -11   8  15    5.46    7.84
  11  -8 -15    4.82    7.78
  11   8 -15    0.00    4.89
 -11   8  16    0.55    7.27
  11  -8 -16    9.99    6.95
  11   8 -16    8.35    6.07
 -11   8  17    7.60    6.51
  11   8 -17   -0.00    4.11
 -11   8  18   -0.00    6.36
  11   8 -18    0.00    5.25
 -11   8  19    2.63    6.28
  11   8 -19    7.02    5.72
 -11   8  20   13.50    8.03
  11   8 -20    9.42    6.50
 -11   8  21   -0.00    5.38
  11   8 -21    5.25    6.04
 -11   8  22    9.29    7.36
  11   8 -22    0.00    6.25
 -11   8  23   -0.00    7.10
 -11  -8  23   -0.00    6.09
 -11   8  24    5.01    7.05
 -11  -8  24   -0.00    4.98
 -11  -8  25   -0.00    5.67
  11   8 -25    1.46    5.91
 -11  -8  26    6.28    7.46
  11   8 -26    6.12    5.84
 -11  -8  27   -0.00    4.40
 -11  -8  28    0.71    5.28
 -11  -8  29   -0.00    6.35
  11  -9  -1    7.01    8.38
  11   9  -1   -0.00    4.12
  11  -9  -2    8.29    9.78
  11   9  -2   23.54    6.94
  11  -9  -3    3.95    7.25
  11   9  -3    0.59    4.53
  11  -9  -4    0.00    8.42
  11   9  -4   10.74    5.77
  11  -9  -5    0.00    7.14
  11   9  -5    1.80    4.18
  11   9  -6    2.21    4.32
  11  -9  -7    0.00    5.74
  11  -9  -8    3.42    6.79
  11   9  -8    5.92    5.69
  11  -9  -9    0.00    5.30
  11   9  -9    3.75    4.88
 -11   9  10    0.00    6.29
  11  -9 -10    1.12    7.31
  11   9 -10    0.00    3.78
 -11   9  11    4.90    6.71
  11  -9 -11    0.38    5.32
  11   9 -11   -0.00    5.91
 -11   9  12    3.49    5.71
  11   9 -12    1.89    4.82
 -11   9  13   -0.00    6.87
  11  -9 -13    1.82    5.47
  11   9 -13    2.81    5.63
 -11   9  14   10.73    8.19
  11  -9 -14    8.52    8.06
  11   9 -14    4.24    6.15
 -11   9  15    0.00    5.46
  11  -9 -15    4.51    7.92
  11   9 -15   -0.00    4.64
 -11   9  16    7.80    9.56
  11  -9 -16   -0.00    6.28
 -11   9  17    2.01    6.38
  11  -9 -17    5.65    6.93
  11   9 -17   -0.00    4.15
 -11   9  18   17.18    8.45
  11  -9 -18    4.34    7.53
  11   9 -18    0.00    3.59
 -11   9  19   -0.00    6.41
  11   9 -19   -0.00    5.99
 -11   9  20    0.00    5.28
  11   9 -20   -0.00    5.54
 -11   9  21   -0.00    7.18
  11   9 -21    5.40    6.25
 -11   9  22    4.72    7.12
  11   9 -22    4.25    6.64
  11   9 -23    0.00    5.38
  11 -10  -1    0.00    6.12
  11  10  -1    2.77    4.69
  11  10  -2    5.62    4.54
  11 -10  -3   -0.00    8.72
  11  10  -3    1.82    3.65
  11 -10  -4    5.64    8.11
  11  10  -4    1.24    4.37
  11 -10  -5    7.53    7.67
  11 -10  -6    7.60    9.13
  11  10  -6    0.86    4.96
  11 -10  -7    5.76    7.65
  11  10  -7    8.42    6.07
  11 -10  -8    3.98    6.24
  11  10  -8   -0.00    3.50
  11 -10  -9   -0.00    5.92
  11  10  -9   -0.00    4.50
  11 -10 -10    1.81    6.11
  11  10 -10    7.61    5.56
 -11  10  11   -0.00    6.23
  11 -10 -11   -0.00    6.72
  11  10 -11    0.00    5.18
 -11  10  12    5.10    7.91
  11 -10 -12   -0.00    5.94
  11  10 -12    6.96    5.29
 -11  10  13   -0.00    6.55
  11 -10 -13   -0.00    6.46
  11  10 -13   -0.00    5.19
 -11  10  14    0.00    6.55
  11  10 -14    4.68    5.48
 -11  10  15   -0.00    6.12
  11 -10 -15    0.00    6.27
  11  10 -15    0.67    5.37
 -11  10  16   -0.00    7.55
  11 -10 -16   20.82    9.37
  11  10 -16   11.08    6.65
 -11  10  17    0.42    7.30
  11 -10 -17    0.34    5.23
  11  10 -17   -0.00    5.60
 -11  10  18   -0.00    7.30
  11 -10 -18    7.96    7.70
  11  10 -18    1.54    4.77
 -11  10  19   -0.00    6.71
  11 -10 -19    9.28    8.84
  11  10 -19    0.00    6.39
 -11  10  20    2.19    8.13
  11 -10 -20    0.72    6.72
  11 -10 -21   -0.00    6.48
  11 -11  -1    0.00    6.60
  11  11  -1   -0.00    4.20
  11 -11  -2    2.80    6.53
  11  11  -2   10.06    5.06
  11 -11  -3    2.16    5.81
  11  11  -3    0.82    3.77
  11 -11  -4    5.53    7.22
  11  11  -4    0.56    3.88
  11 -11  -5    2.61    7.80
  11  11  -5    3.18    4.18
  11 -11  -6   -0.00    7.72
  11  11  -6    6.91    4.88
  11 -11  -7    4.74    9.03
  11  11  -7    1.18    3.84
  11 -11  -8    8.49    8.57
  11  11  -8    1.51    3.83
  11  11  -9   -0.00    3.98
  11 -11 -10    1.76    7.29
  11  11 -10    0.00    5.03
  11 -11 -11    2.92    6.39
  11  11 -11    0.87    4.62
  11 -11 -12    1.48    7.28
  11  11 -12   11.01    6.66
 -11  11  13   -0.00    7.72
  11 -11 -13    2.70    6.47
  11  11 -13    1.88    4.95
 -11  11  14    1.38    6.48
  11 -11 -14    0.00    5.19
  11  11 -14    4.76    6.17
 -11  11  15    4.85    7.17
  11 -11 -15    0.01    5.88
  11  11 -15   -0.00    5.05
 -11  11  16   -0.00    7.66
  11  11 -16    1.50    5.17
 -11  11  17    0.00    7.91
  11 -11 -17    0.00    6.11
 -11  11  18    0.00    7.54
  11 -11 -18   -0.00    4.93
  11 -12  -1    4.63    8.22
  11  12  -1   -0.00    3.46
  11 -12  -2    0.00    6.89
  11  12  -2    4.88    4.41
  11 -12  -3   -0.00    6.97
  11  12  -3    0.04    3.05
  11 -12  -4    5.01    7.01
  11  12  -4    3.10    3.83
  11 -12  -5    0.00    7.24
  11  12  -5    0.71    3.62
  11 -12  -6    6.97    8.17
  11  12  -6    4.98    4.18
  11 -12  -7   -0.00    8.83
  11  12  -7   -0.00    3.72
  11 -12  -8   -0.00    7.30
  11  12  -8   -0.00    4.43
  11 -12  -9   -0.00    6.55
  11  12  -9    5.59    5.19
  11 -12 -10    0.80    6.26
  11  12 -10    7.96    5.27
  11  12 -11   -0.00    4.96
  11 -12 -12    1.13    5.08
  11  12 -12    0.00    4.95
  11 -12 -13   -0.00    6.88
  11 -12 -14    2.06    6.95
  11 -12 -15    0.00    6.70
  11 -13  -1   -0.00    7.31
  11 -13  -2   -0.00    5.27
  11  13  -2   -0.00    3.67
  11 -13  -3   -0.00    5.38
  11  13  -3    1.98    4.01
  11 -13  -4    5.59    5.42
  11  13  -4    4.45    4.09
  11 -13  -5   -0.00    5.71
  11  13  -5    2.57    4.54
  11 -13  -6    2.93    5.52
  11  13  -6    0.00    3.75
  11 -13  -7    0.96    6.90
  11  13  -7    0.76    4.03
  11 -13  -8   -0.00    7.43
  11  13  -8    3.99    4.90
  11  14  -1    1.70    3.71
  11  14  -2   -0.00    2.98
  11  14  -3    5.16    4.50
  10   0  -1   -0.00    6.27
  10   0  -2   17.31    8.20
  10   0  -3   -0.00    5.31
  10   0  -4   37.71    9.90
  10   0  -5   -0.00    5.85
  10   0  -6   13.79    7.37
 -10   0   7   -0.00    4.51
  10   0  -7    5.82    6.43
 -10   0   8   13.14    7.31
 -10   0   9    7.68    6.24
  10   0  -9    0.39    4.45
  10   0 -10   34.94   10.49
 -10   0  11    5.65    7.02
  10   0 -11    0.00    6.22
 -10   0  12    3.11    5.80
  10   0 -12    1.80    5.70
 -10   0  13   -0.00    5.44
  10   0 -13   -0.00    5.16
 -10   0  14   11.24    7.46
  10   0 -14   18.88    8.49
  10   0 -15    0.00    5.01
 -10   0  16   17.15    8.01
  10   0 -16    2.80    5.82
 -10   0  17    0.20    4.76
  10   0 -17   -0.00    6.29
 -10   0  18   11.67    8.42
  10   0 -18   23.07   10.47
 -10   0  19   -0.00    6.62
  10   0 -19    0.00    5.82
 -10   0  20    8.42    7.96
  10   0 -20   27.35   10.56
 -10   0  21    0.56    6.39
  10   0 -21    8.89    8.10
 -10   0  22   -0.00    6.22
  10   0 -22    0.00    6.62
  10   0 -23    2.35    6.64
 -10   0  24    5.72    6.25
  10   0 -24    5.06    6.95
 -10   0  25    0.00    5.71
  10   0 -25   -0.00    4.80
 -10   0  26   13.88    8.29
  10   0 -26    4.27    7.27
 -10   0  27   -0.00    5.92
  10   0 -27   -0.00    6.51
 -10   0  28    4.88    7.45
 -10   0  29   -0.00    6.04
 -10   0  30    6.87    6.45
 -10   0  31   -0.00    8.06
 -10   0  32   -0.00    7.02
  10  -1  -1    0.17    6.55
 -10  -1   1    2.94    5.77
  10   1  -1    2.96    4.54
  10   1  -1    0.00    5.34
  10  -1  -2   99.32   15.96
 -10  -1   2   81.56   14.58
  10   1  -2  105.53   15.62
  10  -1  -3   12.60    7.32
 -10  -1   3    0.00    5.52
  10   1  -3    2.14    5.05
 -10   1   4    1.21    6.81
  10  -1  -4   -0.00    6.20
  10  -1  -4   -0.00    5.29
  10   1  -4    4.96    5.63
 -10   1   5    9.97    6.93
  10  -1  -5    3.78    5.09
  10   1  -5    9.46    7.33
 -10   1   6   62.88   13.25
  10  -1  -6   55.20   12.64
  10   1  -6   39.49   10.29
  10  -1  -7   -0.00    6.13
  10   1  -7    0.53    4.08
 -10   1   8   41.30   10.28
  10  -1  -8   19.90    9.28
  10   1  -8   30.86    9.15
 -10   1   9    6.20    6.21
  10  -1  -9   -0.00    6.38
 -10  -1   9   -0.00    6.20
  10   1  -9   -0.00    6.21
 -10   1  10   -0.00    5.45
  10  -1 -10    2.82    5.64
 -10  -1  10   -0.00    5.85
  10   1 -10   -0.00    5.28
 -10   1  11    0.63    5.30
  10  -1 -11    0.00    5.13
 -10  -1  11    3.00    6.53
 -10   1  12   36.96   11.72
  10  -1 -12   62.41   13.02
 -10  -1  12   35.17   10.80
  10   1 -12   58.73   12.82
 -10   1  13    0.00    7.13
  10  -1 -13   -0.00    5.65
 -10  -1  13   -0.00    6.58
  10   1 -13   -0.00    5.56
 -10   1  14   11.41    6.39
  10  -1 -14    1.53    6.66
 -10  -1  14    2.97    6.44
  10   1 -14   15.17    7.61
 -10   1  15    2.38    5.89
  10  -1 -15    0.00    7.07
 -10  -1  15    2.85    6.17
  10   1 -15    3.45    6.01
 -10   1  16   23.45    9.06
  10  -1 -16    7.39    8.34
 -10  -1  16   12.02    7.80
  10   1 -16   12.25    9.02
 -10  -1  17   -0.00    5.04
  10   1 -17   -0.00    6.59
 -10   1  18   12.86    7.54
  10  -1 -18   21.38    9.08
 -10  -1  18   15.71    7.98
  10   1 -18    7.33    8.14
 -10   1  19    9.05    7.39
  10  -1 -19    1.09    5.60
 -10  -1  19    0.08    4.54
 -10   1  20    0.00    6.13
  10  -1 -20    3.11    6.42
 -10  -1  20    0.17    5.95
  10   1 -20    5.57    6.54
 -10   1  21   11.30    6.52
  10  -1 -21    1.74    6.37
 -10  -1  21    3.48    5.39
  10   1 -21    0.49    6.49
 -10   1  22   18.29    9.98
  10  -1 -22   38.35   13.02
 -10  -1  22   74.68   14.45
  10   1 -22    9.79    8.53
 -10   1  23   -0.00    6.21
  10  -1 -23    0.00    7.46
 -10  -1  23    2.78    7.40
  10   1 -23    1.92    5.53
 -10   1  24    0.47    5.66
  10  -1 -24    5.93    8.48
 -10  -1  24    3.08    4.94
  10   1 -24   -0.00    6.94
 -10   1  25    3.21    6.08
  10  -1 -25   -0.00    7.25
 -10  -1  25    0.00    6.10
  10   1 -25    4.10    7.27
 -10  -1  26    3.33    5.82
  10   1 -26    6.93    7.08
 -10  -1  27    0.24    5.84
  10   1 -27    0.32    6.33
 -10   1  28    6.79    6.27
 -10  -1  28    7.32    6.46
  10   1 -28    4.42    7.59
 -10   1  29   -0.00    5.89
 -10  -1  29    4.95    7.71
 -10   1  30    0.73    6.35
 -10  -1  30    0.22    6.40
 -10   1  31   -0.00    5.80
 -10  -1  31    8.54    7.85
 -10   1  32    0.00    6.54
 -10  -1  32    8.07    7.80
 -10   2   1   -0.00    5.09
  10  -2  -1    2.19    6.04
  10  -2  -1    7.89    7.10
 -10  -2   1   -0.00    5.63
  10   2  -1   -0.00    5.28
  10   2  -1    1.41    5.17
 -10   2   2    1.41    5.19
  10  -2  -2   -0.00    5.06
  10  -2  -2    1.45    5.73
 -10  -2   2    1.82    5.94
  10   2  -2    5.92    5.57
  10   2  -2    1.45    4.95
 -10   2   3   -0.00    5.60
  10  -2  -3    1.37    5.75
  10  -2  -3    2.12    5.29
 -10  -2   3    0.00    4.96
  10   2  -3    1.14    5.26
  10  -2  -4  106.66   17.49
  10  -2  -4  109.92   17.37
 -10   2   5   31.38   10.56
  10  -2  -5   19.85    8.37
  10  -2  -5   32.87    9.85
 -10  -2   5   19.56    7.57
  10   2  -5   28.50    9.24
 -10   2   6   11.07    7.08
  10  -2  -6   11.61    7.31
  10   2  -6   32.99    8.93
 -10   2   7    8.15    7.35
  10  -2  -7   -0.00    5.71
  10   2  -7    4.85    6.15
  10  -2  -8    0.00    5.96
  10   2  -8   10.80    6.97
 -10   2   9    4.54    5.75
  10  -2  -9    4.10    6.60
  10   2  -9    5.73    6.49
 -10   2  10   50.08   12.15
  10  -2 -10   22.13    9.46
 -10  -2  10   41.10   10.70
  10   2 -10   32.40    9.67
 -10   2  11   12.23    7.47
  10  -2 -11    2.34    6.80
 -10  -2  11    7.94    6.42
  10   2 -11    4.66    6.07
 -10   2  12    6.59    6.76
  10  -2 -12    6.45    6.78
  10   2 -12    2.80    5.57
 -10  -2  13    1.19    5.00
  10   2 -13   -0.00    6.45
 -10   2  14   28.66    9.64
  10  -2 -14   28.47    9.95
 -10  -2  14   21.00    8.92
  10   2 -14   12.75    8.42
 -10   2  15   11.83    7.40
  10  -2 -15    8.69    7.94
 -10  -2  15   10.33    6.89
 -10   2  16    7.28    7.51
  10  -2 -16    3.66    6.62
 -10  -2  16    0.06    5.09
  10   2 -16    3.00    6.00
 -10   2  17    4.53    7.03
  10  -2 -17   -0.00    7.49
 -10  -2  17   -0.00    4.78
  10   2 -17   -0.00    5.24
 -10   2  18    3.23    6.82
  10  -2 -18    0.00    7.45
  10   2 -18    8.05    7.05
 -10   2  19   -0.00    6.92
  10  -2 -19    4.43    7.60
 -10  -2  19   -0.00    5.49
  10   2 -19    5.91    6.60
 -10   2  20   17.80    8.61
  10  -2 -20    8.49    8.13
 -10  -2  20   25.22    9.94
  10   2 -20   21.34    9.07
 -10   2  21   -0.00    4.41
  10  -2 -21    1.22    5.73
 -10  -2  21   -0.00    5.09
  10   2 -21    2.34    6.03
 -10   2  22    0.00    6.46
  10  -2 -22    0.47    6.02
 -10  -2  22    1.59    6.03
  10   2 -22   -0.00    5.97
 -10   2  23   -0.00    7.62
  10  -2 -23   -0.00    7.14
 -10  -2  23    1.82    6.04
  10   2 -23    0.00    6.78
 -10   2  24    4.13    6.21
 -10  -2  24   16.65    9.23
  10   2 -24   17.28    9.55
 -10   2  25   -0.00    7.41
 -10  -2  25    4.46    6.52
  10   2 -25    0.00    5.93
 -10   2  26    6.14    5.76
 -10  -2  26    5.01    6.68
  10   2 -26    3.46    5.88
 -10   2  27    0.96    5.38
 -10  -2  27    6.84    8.24
  10   2 -27    1.36    6.34
 -10   2  28    7.74    7.12
 -10  -2  28    2.03    6.98
  10   2 -28    0.07    5.74
 -10   2  29   -0.00    5.47
 -10  -2  29    0.89    7.68
  10   2 -29    1.44    5.87
 -10   2  30   -0.00    5.26
 -10  -2  30   -0.00    6.44
 -10   2  32    1.16    6.78
  10  -3  -1   -0.00    4.64
  10  -3  -1   -0.00    6.47
 -10  -3   1    0.00    5.41
  10   3  -1    7.51    5.09
  10   3  -1    0.00    5.20
 -10   3   2   18.32    8.77
  10  -3  -2   40.22   11.07
  10  -3  -2   61.51   13.02
 -10  -3   2   43.48   10.50
  10   3  -2   63.33   11.24
 -10   3   3   21.19    9.19
  10  -3  -3   20.19    8.70
  10  -3  -3   15.88    8.60
 -10  -3   3   46.62    9.98
  10   3  -3   16.04    6.89
 -10   3   4    2.08    4.86
  10  -3  -4    1.54    5.38
  10  -3  -4    2.65    6.01
 -10  -3   4    1.17    4.32
  10   3  -4    0.52    4.99
  10  -3  -5    4.05    5.34
  10  -3  -5   13.63    6.83
 -10  -3   5   18.91    7.04
  10   3  -5   11.31    6.84
 -10   3   6   25.43    9.43
  10  -3  -6   10.03    6.80
  10  -3  -6    9.30    8.74
 -10  -3   6   22.57    8.06
  10   3  -6   21.23    8.56
 -10   3   7   -0.00    5.57
  10  -3  -7    3.44    6.24
  10  -3  -7    5.86    6.82
  10   3  -7   10.16    6.68
 -10   3   8   39.64   10.72
  10  -3  -8   25.20    9.60
  10   3  -8   50.83   10.98
 -10   3   9    4.58    6.53
  10  -3  -9    3.36    5.92
  10   3  -9   -0.00    6.04
 -10   3  10   -0.00    5.84
  10  -3 -10    0.00    5.83
  10   3 -10    4.97    6.18
 -10   3  11   10.07    7.44
  10  -3 -11    0.55    6.75
 -10  -3  11    8.14    6.63
  10   3 -11    8.40    7.36
 -10   3  12   24.11    8.97
  10  -3 -12   19.97    9.31
 -10  -3  12   27.70    9.21
  10   3 -12   32.14    9.61
 -10   3  13    3.42    6.53
  10  -3 -13    2.34    6.06
 -10  -3  13    2.66    5.54
  10   3 -13   -0.00    5.28
 -10   3  14    0.00    6.56
  10  -3 -14    0.87    6.03
 -10  -3  14   -0.00    5.13
  10   3 -14    2.85    5.12
 -10   3  15    0.99    5.86
  10  -3 -15    3.93    5.94
 -10  -3  15    0.00    5.67
  10   3 -15   -0.00    5.98
 -10   3  16   16.80    8.63
  10   3 -16   23.70    8.54
 -10   3  17   12.32    7.65
  10  -3 -17    3.91    6.23
 -10  -3  17    9.99    6.73
  10   3 -17    5.08    5.40
 -10   3  18    4.93    6.99
  10  -3 -18    2.58    6.80
 -10  -3  18    9.19    7.10
  10   3 -18    6.62    6.63
 -10   3  19   -0.00    6.20
  10  -3 -19    4.18    6.20
 -10  -3  19   -0.00    6.35
  10   3 -19   -0.00    6.72
 -10   3  20   -0.00    7.85
  10  -3 -20   -0.00    7.25
 -10  -3  20   -0.00    6.31
  10   3 -20    0.63    4.37
 -10   3  21    0.00    6.51
  10  -3 -21    3.66    7.30
 -10  -3  21    2.80    5.87
  10   3 -21    4.38    6.98
 -10  -3  22    4.96    6.38
  10   3 -22   21.64    9.25
 -10   3  23    5.08    6.61
 -10  -3  23   -0.00    5.19
 -10   3  24   -0.00    5.39
 -10  -3  24    0.00    5.66
  10   3 -24    0.00    5.50
 -10   3  25   -0.00    7.19
 -10  -3  25   -0.00    5.58
  10   3 -25    1.51    6.44
 -10   3  26    0.07    5.30
  10   3 -26   12.26    8.46
 -10   3  27    0.00    5.21
 -10  -3  27    5.90    6.59
  10   3 -27    5.64    7.30
 -10   3  28    7.91    7.25
 -10  -3  28   11.46    7.51
  10   3 -28    4.62    6.73
 -10   3  29   -0.00    6.94
 -10  -3  29    3.67    6.78
  10   3 -29    9.28    7.91
 -10   3  30   -0.00    7.01
 -10  -3  30    4.54    6.61
  10   3 -30    0.00    6.38
 -10   3  31    1.95    6.42
 -10  -3  31    7.04    7.53
  10   3 -31   -0.00    6.22
 -10  -3  32    0.00    6.21
  10  -4  -1    1.71    4.84
  10  -4  -1    2.57    7.59
 -10  -4   1    6.28    6.19
  10   4  -1   -0.00    4.14
  10   4  -1    0.37    3.41
  10  -4  -2   -0.00    5.47
  10  -4  -2    4.61    7.09
 -10  -4   2    3.05    5.31
  10   4  -2    0.00    3.81
 -10   4   3    3.02    6.60
  10  -4  -3    2.43    6.41
  10  -4  -3    6.37    6.69
 -10  -4   3    7.91    5.54
  10   4  -3   11.27    6.11
 -10   4   4   41.55   11.89
  10  -4  -4   31.04   11.06
  10  -4  -4   73.06   15.25
 -10  -4   4   60.59   11.18
  10   4  -4   66.10   11.77
 -10   4   5   15.82    8.18
  10  -4  -5   19.33    8.64
 -10  -4   5   40.10    9.62
  10   4  -5   24.91    8.15
 -10   4   6    8.67    7.17
  10  -4  -6   17.21    7.73
 -10  -4   6   27.23    8.62
  10   4  -6   21.26    8.13
 -10   4   7    4.33    6.70
 -10   4   7   -0.00    5.81
  10  -4  -7    0.98    5.82
 -10  -4   7   -0.00    5.62
  10   4  -7   10.65    6.23
 -10   4   8   16.80    8.59
  10  -4  -8   38.50   10.88
  10   4  -8   43.02   10.87
 -10   4   9    0.00    6.66
 -10   4  10    2.35    5.90
  10   4 -10   10.62    6.66
  10   4 -11    2.83    5.17
 -10   4  12    0.00    6.68
 -10  -4  12    0.00    4.83
  10   4 -12    1.26    4.86
 -10   4  13   -0.00    5.97
 -10  -4  13    1.07    5.43
  10   4 -13    4.30    5.65
 -10   4  14   22.91    8.55
 -10  -4  14   11.18    6.62
  10   4 -14   16.31    7.68
 -10   4  15   12.28    8.15
  10  -4 -15   10.44    7.88
 -10  -4  15    6.96    6.16
  10   4 -15    9.67    6.77
 -10   4  16   11.45    7.71
  10  -4 -16   -0.00    5.89
 -10  -4  16    2.93    6.68
  10   4 -16    7.27    6.22
 -10   4  17   -0.00    6.92
  10  -4 -17    0.00    7.29
 -10  -4  17   -0.00    5.99
 -10   4  18    1.19    5.81
  10  -4 -18    3.09    6.07
 -10  -4  18    6.17    6.61
  10   4 -18   -0.00    5.12
 -10   4  19   19.61    8.30
  10  -4 -19    7.91    7.83
 -10  -4  19   12.90    7.35
  10   4 -19    0.00    5.23
 -10   4  20   20.24    8.62
 -10  -4  20   12.85    8.09
  10   4 -20   12.78    8.19
 -10   4  21    5.64    6.75
 -10  -4  21    0.00    5.13
  10   4 -21   10.97    7.21
 -10   4  22    1.10    5.97
 -10  -4  22    3.01    6.82
  10   4 -22   -0.00    5.40
 -10   4  23    1.52    6.92
  10   4 -23    5.23    6.96
 -10   4  24   16.29    9.18
 -10  -4  24   -0.00    6.10
  10   4 -24    9.21    8.69
 -10  -4  25   11.57    8.53
  10   4 -25   14.09    8.72
 -10   4  26    1.59    6.32
 -10  -4  26    7.43    6.33
  10   4 -26    1.36    6.53
 -10   4  27    0.00    6.78
 -10  -4  27    0.24    5.40
  10   4 -27    0.15    4.50
 -10   4  28    4.42    7.08
 -10  -4  28    5.11    6.15
  10   4 -28   -0.00    6.97
 -10   4  29    0.00    6.93
 -10  -4  29    0.00    6.98
  10   4 -29    2.56    6.97
 -10   4  30    5.70    7.10
 -10  -4  30    6.77    7.35
  10   4 -30    0.04    6.11
 -10   4  31   -0.00    5.44
 -10  -4  31   -0.00    6.64
  10   4 -31   -0.00    6.65
 -10  -4  32    0.45    5.76
  10   4 -32   -0.00    7.24
  10  -5  -1   13.68    9.08
 -10  -5   1   35.91    8.67
  10   5  -1   36.20    8.14
  10   5  -1   30.72    8.69
  10  -5  -2   90.78   16.72
  10  -5  -2   87.93   17.13
 -10  -5   2  107.00   15.06
  10   5  -2  146.85   17.22
  10  -5  -3    5.03    6.29
 -10  -5   3    5.71    4.76
  10   5  -3   15.84    6.79
 -10   5   4   -0.00    7.01
 -10   5   4    1.01    5.50
  10  -5  -4    1.54    5.54
 -10  -5   4    1.33    4.09
  10   5  -4   -0.00    4.61
 -10   5   5    2.86    6.97
 -10   5   5   10.11    8.21
  10  -5  -5    7.66    7.41
  10   5  -5    1.75    4.74
 -10   5   6   10.08    8.43
 -10   5   6   42.58   12.07
  10  -5  -6   22.18    9.35
 -10  -5   6   26.69    8.98
  10   5  -6   24.65    8.02
 -10   5   7   25.24    9.37
 -10   5   7   37.55   12.22
  10  -5  -7   17.31    8.99
 -10  -5   7   17.50    7.08
  10   5  -7   31.48    8.37
 -10   5   8    4.89    7.72
 -10   5   8   24.27    9.65
  10  -5  -8   12.42    7.65
 -10  -5   8   13.73    7.12
  10   5  -8   10.00    5.68
 -10   5   9    0.00    6.82
  10  -5  -9    2.53    6.30
  10   5  -9    4.32    5.09
 -10   5  10   -0.00    5.37
  10   5 -10    3.73    5.38
 -10   5  11   12.79    8.02
  10   5 -11   15.11    6.40
 -10   5  12   12.34    8.55
 -10  -5  12    2.40    5.09
  10   5 -12    9.52    6.52
 -10   5  13   17.43    8.07
 -10  -5  13    9.76    5.81
 -10   5  14   -0.00    6.44
 -10  -5  14    1.82    5.27
  10   5 -14    0.79    4.00
 -10   5  15   -0.00    4.72
 -10  -5  15    1.57    5.34
  10   5 -15    0.00    5.66
 -10   5  16    2.50    5.45
 -10  -5  16    2.88    5.69
  10   5 -16    5.16    5.39
 -10   5  17   13.77    8.53
 -10  -5  17    2.83    5.75
  10   5 -17   15.57    7.83
 -10   5  18    9.58    6.34
 -10  -5  18   16.35    7.78
  10   5 -18   14.77    7.92
 -10  -5  19   -0.00    5.86
  10   5 -19   -0.00    5.43
 -10   5  20   -0.00    6.31
  10   5 -20    8.23    6.80
 -10   5  21   -0.00    6.77
 -10  -5  21    1.92    5.27
  10   5 -21    2.27    6.06
 -10   5  22   26.43   10.27
 -10  -5  22   18.55    8.25
  10   5 -22   13.60    8.14
 -10   5  23    3.92    6.21
 -10  -5  23    8.38    6.67
  10   5 -23    5.95    6.86
 -10   5  24    6.18    7.57
 -10  -5  24   -0.00    6.21
  10   5 -24    1.39    6.62
 -10   5  25   -0.00    5.61
 -10  -5  25   -0.00    5.08
  10   5 -25    0.42    5.86
 -10   5  26    0.36    6.94
 -10  -5  26   -0.00    5.28
  10   5 -26    0.00    7.84
 -10   5  27    2.67    7.63
 -10  -5  27    8.54    7.76
  10   5 -27    8.65    8.48
 -10   5  28   -0.00    5.34
 -10  -5  28    0.74    6.51
  10   5 -28   -0.00    6.23
 -10  -5  29   -0.00    6.23
  10   5 -29    3.53    6.57
 -10   5  30   -0.00    5.49
 -10  -5  30    0.00    6.15
  10   5 -30    0.00    6.69
 -10  -5  31    4.07    7.59
  10   5 -31    4.21    7.28
 -10  -5  32    0.00    6.66
  10   5 -32    0.00    7.27
  10   5 -33    0.00    6.00
  10  -6  -1    2.30    6.68
  10  -6  -1    2.06    7.20
 -10   6   2    3.54    5.32
  10   6  -2    4.03    5.09
 -10   6   3   16.59    8.68
  10  -6  -3    0.00    7.80
  10   6  -3    0.00    4.85
 -10   6   4    3.87    6.34
  10  -6  -4    3.94    6.20
  10   6  -4    5.65    6.07
 -10   6   5   13.57    8.16
 -10   6   5   17.55    8.61
  10  -6  -5   14.34    7.58
 -10  -6   5   18.09    7.30
  10   6  -5   13.51    6.23
 -10   6   6   27.61   10.21
 -10   6   6   10.39    7.74
  10  -6  -6   11.50    8.26
 -10  -6   6   20.67    7.40
  10   6  -6   21.07    7.26
 -10   6   7   -0.00    5.70
 -10   6   7    0.71    6.69
  10  -6  -7    2.35    6.29
 -10  -6   7    0.33    5.05
  10   6  -7    0.41    3.55
 -10   6   8    2.55    6.17
 -10   6   8    0.29    5.80
  10  -6  -8   -0.00    6.14
 -10  -6   8    2.33    4.51
  10   6  -8   -0.00    5.38
  10  -6  -9    7.86    7.20
 -10  -6   9   40.37    9.72
  10   6  -9    9.79    6.68
 -10   6  10   26.00   10.72
  10  -6 -10   27.43    9.77
  10   6 -10   13.56    7.36
 -10   6  11    0.00    5.69
  10  -6 -11   -0.00    5.94
  10   6 -11   -0.00    4.68
 -10   6  12   -0.00    5.97
 -10  -6  12   -0.00    5.78
  10   6 -12    0.37    5.13
 -10   6  13    0.00    6.98
 -10  -6  13    2.18    5.18
  10   6 -13    8.40    6.61
 -10   6  14    4.76    7.34
 -10  -6  14    0.00    5.56
  10   6 -14    1.42    5.07
 -10   6  15   22.61    8.94
 -10  -6  15   38.54   10.09
  10   6 -15   18.45    8.01
 -10   6  16    0.00    5.78
 -10  -6  16   -0.00    5.02
  10   6 -16    7.50    6.89
 -10   6  17    4.33    5.64
 -10  -6  17    0.00    5.08
  10   6 -17    1.83    5.77
 -10   6  18    0.00    5.78
  10   6 -18    5.97    6.88
 -10   6  19   15.98    8.97
 -10  -6  19    3.11    6.46
  10   6 -19    7.21    7.59
 -10   6  20   -0.00    7.50
 -10  -6  20    0.00    5.70
  10   6 -20    0.98    6.61
 -10   6  21   -0.00    6.52
 -10  -6  21   -0.00    5.72
  10   6 -21    0.00    5.30
 -10   6  22    1.98    5.66
 -10  -6  22    1.16    5.30
  10   6 -22    0.00    5.13
 -10   6  23    2.55    6.11
 -10  -6  23    6.69    6.82
  10   6 -23    2.13    5.80
 -10   6  24   -0.00    6.86
 -10  -6  24    4.25    6.06
 -10   6  25    0.34    6.70
 -10  -6  25   10.37    7.40
 -10   6  26   -0.00    6.18
 -10  -6  26    4.51    6.66
 -10   6  27   -0.00    8.39
 -10  -6  27    0.38    6.59
 -10   6  28    0.00    5.90
 -10  -6  28   -0.00    6.30
 -10   6  29   -0.00    7.32
 -10  -6  29    7.56    8.10
 -10  -6  30    0.00    6.35
 -10  -6  31   -0.00    5.91
  10   6 -33    2.33    6.59
  10   6 -34   -0.00    7.11
  10  -7  -1   16.14   10.30
  10   7  -1   48.05    9.17
 -10   7   2    2.40    5.06
  10  -7  -2    2.30    6.24
  10   7  -2    2.51    4.71
 -10   7   3   14.82    7.86
  10   7  -3   24.02    7.06
 -10   7   4   -0.00    6.68
  10  -7  -4    1.82    6.72
  10   7  -4    1.25    4.43
 -10   7   5   29.78   10.79
  10  -7  -5   16.18    8.86
  10   7  -5   31.94    7.84
 -10   7   6    8.91    8.08
  10  -7  -6    1.76    7.75
  10   7  -6    3.16    4.57
 -10   7   7    0.35    7.12
  10  -7  -7    6.07    9.34
 -10   7   8   10.78    8.44
  10   7  -8    0.14    4.15
 -10   7   9   -0.00    6.61
  10  -7  -9   -0.00    6.16
  10   7  -9    0.66    4.18
 -10   7  10   -0.00    6.43
  10  -7 -10    1.71    7.45
  10   7 -10   -0.00    4.77
 -10   7  11    6.82    6.67
  10  -7 -11   10.16    7.47
  10   7 -11    7.85    4.98
 -10   7  12    2.21    5.74
  10  -7 -12    4.94    6.84
  10   7 -12    0.00    4.70
 -10   7  13    9.23    8.02
  10  -7 -13    2.79    6.03
 -10  -7  13   13.96    7.27
  10   7 -13   15.69    7.49
 -10   7  14    0.00    5.84
 -10  -7  14   -0.00    4.49
  10   7 -14   -0.00    5.34
 -10   7  15   -0.00    5.96
 -10  -7  15    9.58    6.90
  10   7 -15   -0.00    5.83
 -10   7  16    4.38    6.05
 -10  -7  16    4.30    5.61
 -10   7  17    0.00    5.94
 -10  -7  17   12.43    5.98
  10   7 -17    4.35    6.29
 -10   7  18    5.64    6.74
 -10  -7  18    1.75    5.42
  10   7 -18    0.00    5.82
 -10   7  19    0.96    5.49
 -10  -7  19    1.41    4.58
  10   7 -19    4.06    5.87
 -10   7  20   -0.00    7.38
 -10  -7  20    1.57    5.51
  10   7 -20    0.27    5.64
 -10   7  21    8.11    7.62
 -10  -7  21    7.23    6.21
  10   7 -21    1.19    5.02
 -10   7  22    0.00    5.68
 -10  -7  22    1.73    5.25
  10   7 -22    0.45    5.35
 -10   7  23   10.64    7.12
 -10  -7  23    1.27    5.56
  10   7 -23   12.49    7.42
 -10   7  24   -0.00    6.40
 -10  -7  24   -0.00    5.07
  10   7 -24   -0.00    5.40
 -10  -7  25    4.96    7.66
  10   7 -25   -0.00    6.51
 -10   7  26   -0.00    5.68
 -10  -7  26    4.88    6.19
  10   7 -26    5.18    7.70
 -10   7  27    6.88    7.16
 -10  -7  27    2.84    6.96
  10   7 -27   -0.00    6.46
 -10   7  28   -0.00    6.52
 -10  -7  28   -0.00    6.78
  10   7 -28    2.34    6.22
 -10  -7  29    3.33    7.22
  10   7 -29   -0.00    5.39
 -10  -7  30   -0.00    7.50
  10   7 -30    7.33    6.77
 -10  -7  31    4.41    7.44
  10   7 -31   -0.00    6.62
  10   7 -32   -0.00    6.37
  10  -8  -1    0.23    6.41
  10   8  -1    2.02    3.78
  10  -8  -2    1.26    6.24
  10   8  -2    2.94    3.86
  10  -8  -3   13.71    9.07
  10   8  -3   20.07    6.26
  10  -8  -4    5.66    6.96
  10   8  -4   13.24    5.58
  10  -8  -5    7.60    7.59
  10  -8  -6   -0.00    7.33
  10   8  -6    3.93    4.51
 -10   8   7    8.06    7.53
 -10   8   7   -0.00    5.45
  10  -8  -7    1.25    6.10
  10   8  -7    0.67    3.78
 -10   8   8    5.94    6.93
 -10   8   8    7.73    8.50
  10  -8  -8    0.15    5.99
  10   8  -8   -0.00    4.01
 -10   8   9   18.76    8.95
 -10   8   9    2.07    7.48
  10  -8  -9    7.91    7.68
  10   8  -9   -0.00    4.28
 -10   8  10    0.00    6.42
 -10   8  10    0.94    5.99
  10  -8 -10    0.29    6.10
  10   8 -10    0.80    4.65
 -10   8  11   13.33    9.08
  10  -8 -11   27.55   10.00
  10   8 -11    9.78    5.97
 -10   8  12    4.50    7.00
  10  -8 -12   -0.00    6.17
  10   8 -12    2.69    4.14
 -10   8  13    0.00    6.70
  10  -8 -13   -0.00    6.04
  10   8 -13    5.14    5.24
 -10   8  14    1.89    7.65
  10  -8 -14    7.79    6.74
  10   8 -14    2.80    5.05
 -10   8  15    0.00    6.96
  10  -8 -15    5.79    7.57
  10   8 -15   -0.00    6.09
 -10   8  16   -0.00    5.97
  10   8 -16   -0.00    5.52
 -10   8  17    2.23    5.82
 -10  -8  17    0.51    4.29
  10   8 -17    0.78    6.13
 -10   8  18    2.18    6.12
 -10  -8  18    0.38    5.46
  10   8 -18   -0.00    6.10
 -10  -8  19    3.07    5.61
  10   8 -19   13.61    6.93
 -10   8  20   -0.00    5.09
 -10  -8  20   -0.00    5.73
  10   8 -20   -0.00    6.07
 -10   8  21    2.40    6.31
 -10  -8  21    0.00    5.93
  10   8 -21    1.32    5.45
 -10   8  22   -0.00    6.01
 -10  -8  22    0.59    5.20
  10   8 -22   -0.00    4.66
 -10   8  23    3.32    6.15
 -10  -8  23    3.04    5.12
  10   8 -23    1.01    5.12
 -10   8  24   -0.00    8.00
 -10  -8  24    1.92    5.77
  10   8 -24   -0.00    4.84
 -10   8  25   11.73    8.38
 -10  -8  25    7.49    6.87
  10   8 -25   -0.00    5.71
 -10   8  26    1.58    5.87
 -10  -8  26    4.08    6.89
  10   8 -26    6.46    6.04
 -10   8  27   -0.00    7.01
  10   8 -27    0.00    6.53
 -10  -8  28   11.44    7.24
  10   8 -28   -0.00    5.54
 -10  -8  29    7.62    9.18
  10   8 -29    2.85    5.91
 -10  -8  30   -0.00    7.05
  10   8 -30   -0.00    5.88
 -10   9   1   17.17    9.67
  10  -9  -1   27.83   11.57
  10   9  -1   25.70    6.61
 -10   9   2    5.03    6.98
  10  -9  -2   -0.00    5.55
  10   9  -2    3.77    4.05
 -10   9   3   23.67    9.78
  10  -9  -3    1.69    7.37
 -10   9   4    5.23    5.44
  10  -9  -4    5.50    6.80
  10   9  -4    1.69    4.25
 -10   9   5    1.66    4.50
  10  -9  -5    8.93    8.12
  10   9  -5    5.71    4.49
 -10   9   6    0.45    5.57
  10  -9  -6    1.26    6.37
  10   9  -6   -0.00    4.03
  10  -9  -7   18.55    8.21
  10   9  -7   26.57    7.71
 -10   9   8    0.00    7.83
  10  -9  -8   13.28    8.00
  10   9  -8    1.02    3.98
 -10   9   9    9.27    7.49
 -10   9   9    1.31    7.35
  10  -9  -9    5.41    6.41
  10   9  -9    0.01    4.43
 -10   9  10    8.30    7.77
 -10   9  10    4.37    6.67
  10  -9 -10   -0.00    5.11
  10   9 -10    4.52    5.71
 -10   9  11   21.19    9.61
 -10   9  11    1.66    6.42
  10   9 -11   17.43    6.85
 -10   9  12   -0.00    5.89
  10  -9 -12   -0.00    7.28
  10   9 -12   -0.00    5.71
 -10   9  13    5.92    6.62
  10  -9 -13   -0.00    6.41
  10   9 -13    3.97    5.73
  10  -9 -14    2.12    5.82
  10   9 -14    3.40    5.73
 -10   9  15    0.81    6.12
  10  -9 -15   -0.00    6.76
  10   9 -15    2.02    4.75
 -10   9  16   -0.00    8.63
  10  -9 -16    2.88    6.62
  10   9 -16   -0.00    5.36
 -10   9  17   18.15   11.40
  10  -9 -17   18.46    9.21
  10   9 -17    0.00    6.43
 -10   9  18    2.23    4.62
  10   9 -18   -0.00    5.14
 -10   9  19   -0.00    7.03
  10   9 -19    3.58    6.90
 -10   9  20    6.97    7.21
  10   9 -20   -0.00    5.44
 -10   9  21    2.39    5.63
  10   9 -21    2.09    5.24
 -10   9  22    3.49    6.84
  10   9 -22    6.59    7.07
 -10   9  23    3.15    7.03
  10   9 -23    3.56    6.12
 -10   9  24    2.33    5.85
  10   9 -24    8.93    6.82
 -10   9  25    2.74    6.24
 -10  -9  25    1.43    5.32
  10   9 -25    1.00    5.90
 -10   9  26    1.74    7.11
 -10  -9  26    0.00    7.38
  10   9 -26   -0.00    5.07
 -10  -9  27    8.97    7.32
  10   9 -27    0.53    6.40
 -10  -9  28    3.49    7.45
 -10  -9  29   -0.00    6.12
 -10  -9  30    0.00    5.88
 -10  10   1   -0.00    6.10
  10 -10  -1    3.21    6.54
  10  10  -1    3.99    4.43
 -10  10   2    6.60    7.95
  10 -10  -2    7.50    7.96
  10  10  -2   -0.00    3.75
  10 -10  -3    8.26    8.10
  10  10  -3    1.27    3.83
 -10  10   4    2.58    5.29
  10 -10  -4    0.00    7.61
  10  10  -4   -0.00    3.91
 -10  10   5   15.95    9.25
  10 -10  -5   32.53   11.40
  10  10  -5   25.12    7.03
 -10  10   6   -0.00    5.78
  10 -10  -6   -0.00    7.61
 -10  10   7    4.90    6.83
  10  10  -7    1.35    4.37
 -10  10   8   -0.00    5.60
  10 -10  -8    2.15    5.30
  10  10  -8    1.72    4.32
 -10  10   9   28.72   11.98
  10 -10  -9   19.20   10.00
  10  10  -9    7.58    6.12
 -10  10  10    0.00    6.03
  10 -10 -10    1.10    5.03
  10  10 -10   -0.00    3.62
 -10  10  11   -0.00    6.70
 -10  10  11    5.51    7.16
  10 -10 -11    4.09    6.02
  10  10 -11    3.86    5.04
 -10  10  12   -0.00    6.82
 -10  10  12   -0.00    6.26
  10 -10 -12   -0.00    6.77
  10  10 -12   -0.00    4.18
 -10  10  13    8.30    7.17
 -10  10  13    9.30    8.10
  10  10 -13    5.48    5.16
 -10  10  14    1.75    6.64
  10 -10 -14    0.00    6.47
  10  10 -14    0.60    4.65
 -10  10  15    4.07    7.46
  10 -10 -15    9.38    7.22
  10  10 -15    7.03    6.92
 -10  10  16   -0.00    6.95
  10 -10 -16   -0.00    6.29
  10  10 -16    0.67    5.50
 -10  10  17    2.61    7.27
  10 -10 -17   -0.00    6.08
  10  10 -17    4.45    5.69
 -10  10  18   -0.00    7.18
  10 -10 -18    0.00    5.40
  10  10 -18    5.15    6.14
 -10  10  19    7.02    8.01
  10 -10 -19    3.18    7.36
  10  10 -19   -0.00    5.96
 -10  10  20   -0.00    7.39
 -10  10  21   16.43    8.78
 -10  10  22    0.00    6.95
 -10  10  23   -0.00    5.52
 -10  10  24   -0.00    6.73
 -10  11   1    3.15    8.16
  10 -11  -1    2.04    5.58
  10  11  -1    6.27    4.16
 -10  11   2   -0.00    6.96
  10 -11  -2    6.63    7.62
  10  11  -2    0.75    3.09
 -10  11   3    1.25    5.99
  10  11  -3    2.34    3.44
 -10  11   4   -0.00    5.76
  10 -11  -4    0.08    7.41
  10  11  -4    0.10    3.10
 -10  11   5    3.39    5.46
  10 -11  -5    4.92    7.09
  10  11  -5    4.67    4.79
 -10  11   6    1.69    5.54
  10 -11  -6    1.21    6.41
  10  11  -6    4.62    4.63
 -10  11   7    7.66    7.83
  10 -11  -7    7.24    7.99
  10  11  -7   14.48    6.00
 -10  11   8   -0.00    6.20
  10 -11  -8    2.67    7.45
  10  11  -8    6.59    5.38
  10 -11  -9    2.58    6.70
  10  11  -9    0.00    4.34
 -10  11  10   -0.00    8.23
  10 -11 -10   -0.00    4.97
  10  11 -10    2.51    5.34
 -10  11  11    3.08    8.98
  10 -11 -11    3.32    5.62
  10  11 -11   10.39    5.98
 -10  11  12   -0.00    6.27
 -10  11  12    2.57    6.62
  10 -11 -12    3.01    6.05
 -10  11  13   -0.00    7.65
 -10  11  13    2.60    6.24
  10 -11 -13   -0.00    7.26
  10  11 -13    0.00    2.72
 -10  11  14    0.34    8.59
 -10  11  14    4.12    7.44
  10 -11 -14   -0.00    7.25
  10  11 -14    0.00    4.53
 -10  11  15    5.30    7.96
  10  11 -15    0.00    3.61
 -10  11  16   -0.00    5.55
  10 -11 -16   -0.00    5.42
  10  11 -16    0.00    4.80
 -10  11  17    5.43    8.16
  10 -11 -17    2.53    6.13
  10  11 -17    5.33    5.40
 -10  11  18    4.97    7.17
  10 -11 -18    0.00    6.90
  10  11 -18   -0.00    5.23
  10 -11 -19    0.15    6.94
  10  11 -19    1.31    5.15
 -10  11  20    5.01    8.06
  10 -11 -20   -0.00    6.51
  10  11 -20   -0.00    4.04
 -10  11  21   -0.00    7.00
  10 -11 -21    0.84    7.41
 -10  11  22   -0.00    6.37
  10 -11 -22    6.38    7.92
 -10  12   1    4.58    7.00
  10 -12  -1   -0.00    6.33
  10  12  -1    4.31    3.67
 -10  12   2    7.06    7.77
  10 -12  -2   -0.00    5.55
 -10  12   3    9.00    8.51
  10 -12  -3    0.72    6.06
  10  12  -3    8.78    4.62
 -10  12   4    3.75    6.21
  10 -12  -4   -0.00    6.06
  10  12  -4    2.74    3.59
 -10  12   5    6.12    6.25
  10 -12  -5   -0.00    6.31
  10  12  -5    8.51    4.95
 -10  12   6    5.57    5.94
  10 -12  -6   -0.00    7.21
  10  12  -6   -0.00    4.16
 -10  12   7    0.33    4.52
  10 -12  -7    0.00    7.46
  10  12  -7    0.66    3.67
 -10  12   8    3.11    6.56
  10 -12  -8    0.00    7.26
  10  12  -8    0.00    3.68
 -10  12   9    5.37    6.84
  10 -12  -9    7.27    7.11
  10  12  -9    5.32    4.73
 -10  12  10    0.00    5.92
  10 -12 -10   -0.00    5.07
  10  12 -10    0.00    3.80
 -10  12  11   -0.00    8.49
  10 -12 -11    0.41    3.22
  10  12 -11    4.84    4.72
 -10  12  12    4.30    8.07
  10 -12 -12    0.00    5.42
  10  12 -12    0.00    4.66
 -10  12  13    0.00    6.51
  10 -12 -13   12.60    7.21
  10  12 -13   -0.00    3.51
 -10  12  14    1.59    6.43
  10 -12 -14   -0.00    7.27
  10  12 -14   -0.00    3.58
 -10  12  15    8.58    8.94
 -10  12  15   -0.00    6.78
  10 -12 -15   -0.00    6.84
  10  12 -15    6.44    5.37
 -10  12  16    2.04    7.83
 -10  12  16   -0.00    5.93
  10 -12 -16    7.00    7.23
  10  12 -16    0.00    4.79
 -10  12  17   -0.00    6.38
  10 -12 -17   -0.00    7.81
  10  12 -17    0.00    4.11
 -10  12  18   -0.00    7.94
  10 -12 -18    0.00    5.66
 -10  12  19   10.56    8.48
  10 -12 -19    0.00    6.36
 -10  12  20    7.53    8.90
  10 -12 -20    3.45    6.64
  10 -12 -21    0.55    4.95
 -10  13   1    5.91    7.18
  10 -13  -1   -0.00    6.37
  10  13  -1    1.94    3.80
 -10  13   2    3.67    8.22
  10 -13  -2    1.38    6.18
  10  13  -2   -0.00    3.46
 -10  13   3    1.43    7.48
  10 -13  -3    0.00    5.20
  10  13  -3    0.16    3.13
 -10  13   4   -0.00    5.73
  10 -13  -4   -0.00    5.54
  10  13  -4   -0.00    3.74
 -10  13   5    1.21    7.47
  10 -13  -5    0.00    6.55
  10  13  -5    4.97    4.14
 -10  13   6    2.27    5.34
 -10  13   7    1.97    5.58
  10 -13  -7    0.09    6.12
  10  13  -7    5.68    4.66
 -10  13   8   -0.00    5.95
  10 -13  -8    0.98    6.99
  10  13  -8   -0.00    3.62
 -10  13   9    3.67    6.82
  10 -13  -9    2.87    8.03
  10  13  -9   -0.00    3.30
 -10  13  10    5.67    7.57
  10 -13 -10    4.89    6.89
  10  13 -10    1.08    3.20
 -10  13  11    0.00    5.85
  10 -13 -11    3.54    6.50
  10  13 -11   -0.00    3.09
 -10  13  12    4.01    7.46
  10 -13 -12    5.67    6.54
  10  13 -12    0.67    4.21
 -10  13  13    0.69    7.99
  10 -13 -13    6.24    7.24
  10  13 -13   -0.00    4.82
 -10  13  14   -0.00    7.65
  10 -13 -14   -0.00    6.65
 -10  13  15    3.44    7.64
  10 -13 -15   -0.00    5.07
 -10  13  16    0.31    5.34
  10 -13 -16    0.04    6.49
 -10  13  17   -0.00    7.07
 -10  13  17    3.37    7.57
  10 -13 -17   10.62    8.33
 -10  13  18   -0.00    7.00
  10 -13 -18    0.00    6.79
 -10  14   1    0.00    7.16
  10 -14  -1   -0.00    6.18
  10  14  -1    1.47    3.93
 -10  14   2    7.95    9.09
  10 -14  -2   -0.00    6.86
  10  14  -2    3.01    3.24
 -10  14   3    5.84    7.76
  10 -14  -3   -0.00    7.34
  10  14  -3    0.34    3.35
 -10  14   4    0.00    6.51
  10 -14  -4   -0.00    7.02
 -10  14   5   -0.00    7.54
  10 -14  -5    0.00    5.24
  10  14  -5    0.97    3.51
 -10  14   6    5.07    7.08
  10 -14  -6    2.34    6.09
  10  14  -6    2.94    3.51
  10 -14  -7   -0.00    6.70
  10  14  -7   -0.00    3.07
 -10  14   8    3.48    6.69
  10 -14  -8    0.72    5.89
  10  14  -8   -0.00    3.55
 -10  14   9    4.97    6.70
  10 -14  -9    5.07    7.22
 -10  14  10    2.42    7.16
  10 -14 -10    0.00    6.90
 -10  14  11    0.32    5.05
  10 -14 -11    5.06    7.03
 -10  14  12    0.00    6.95
  10 -14 -12    1.62    7.06
  10 -14 -13    0.00    6.95
 -10  14  14    6.79    8.13
 -10  14  15   -0.00    6.38
 -10  14  16   -0.00    5.98
 -10  14  17   -0.00    6.59
 -10  15   1    0.95    6.82
  10  15  -1    0.15    2.98
 -10  15   2   -0.00    6.86
 -10  15   3   15.39    9.66
  10  15  -3    0.33    3.49
 -10  15   4   -0.00    8.52
 -10  15   5   -0.00    6.59
 -10  15   6    1.22    5.48
 -10  15   7    4.10    7.65
 -10  15   8    1.72    5.35
 -10  15   9    9.49    7.54
 -10  15  10    0.00    5.83
 -10  15  11    4.63    6.86
 -10  16   1   -0.00    7.21
 -10  16   2    8.24    8.44
 -10  16   3    3.95    7.38
  -9   0   1    8.89    6.65
  -9   0   1    6.09    4.98
   9   0  -1   14.89    6.88
  -9   0   2   -0.00    5.41
   9   0  -2   -0.00    4.23
  -9   0   3  100.80   15.98
  -9   0   3  113.49   16.83
   9   0  -3  126.53   16.91
  -9   0   4   -0.00    4.96
  -9   0   4    1.41    5.29
  -9   0   5   24.46    8.08
  -9   0   6   -0.00    3.79
  -9   0  11   -0.00    5.74
  -9   0  12    0.25    4.75
  -9   0  13   77.02   14.51
   9   0 -13   73.28   14.88
  -9   0  14    4.01    6.34
   9   0 -14    0.00    4.97
  -9   0  15   10.91    8.05
   9   0 -15   10.28    7.39
  -9   0  16   -0.00    5.59
   9   0 -16   -0.00    6.80
  -9   0  17    4.03    7.54
   9   0 -17   17.26    9.79
  -9   0  18   -0.00    6.35
   9   0 -18   -0.00    5.79
  -9   0  20    4.52    5.91
   9   0 -20   -0.00    5.68
  -9   0  21    0.00    5.38
   9   0 -21    7.81    6.69
  -9   0  22   -0.00    5.88
   9   0 -22    1.43    5.82
  -9   0  23   34.01   11.37
   9   0 -23   23.36    9.66
  -9   0  24    4.21    5.06
   9   0 -24    0.75    7.20
  -9   0  25   12.84    8.16
   9   0 -25    3.61    6.85
  -9   0  26    1.96    7.70
   9   0 -26    7.07    7.93
  -9   0  27    8.54    7.59
   9   0 -27   -0.00    6.48
  -9   0  28    1.28    5.12
  -9   0  29   10.09    8.45
  -9   0  30    2.83    6.84
  -9   0  31   -0.00    6.47
  -9   0  32   -0.00    8.17
  -9   1   1  276.05   29.41
  -9   1   1  318.09   31.28
   9  -1  -1  293.55   29.13
   9   1  -1  277.72   28.10
  -9   1   2    9.22    6.82
   9  -1  -2    4.77    5.91
  -9  -1   2    2.66    5.49
   9   1  -2    4.38    4.64
  -9   1   3    1.53    4.46
  -9   1   3    0.00    5.95
   9  -1  -3    0.28    5.00
  -9  -1   3    4.92    5.55
  -9  -1   3    7.16    5.52
  -9   1   4   48.73   11.31
  -9   1   4   41.52   11.00
  -9  -1   4   51.34   10.12
  -9  -1   4   71.91   12.45
  -9  -1   5   72.65   12.53
  -9  -1   6   -0.00    5.18
  -9  -1   8    0.00    6.23
   9   1  -9   13.23    6.60
  -9   1  10   -0.00    5.27
   9   1 -10    0.00    5.39
  -9   1  11   98.54   15.69
   9   1 -11   66.74   13.95
  -9   1  12   -0.00    4.86
  -9  -1  12    3.86    6.14
   9   1 -12    0.00    6.19
  -9   1  13    3.73    5.29
  -9  -1  13    2.82    5.81
   9   1 -13    1.29    5.30
  -9   1  14   -0.00    5.68
  -9  -1  14    6.06    6.24
   9   1 -14    2.63    6.31
  -9   1  15   59.14   12.72
  -9  -1  15   44.43   11.95
   9   1 -15   74.37   14.34
  -9   1  16   10.17    6.99
  -9  -1  16    0.00    6.08
   9   1 -16    0.00    6.51
  -9   1  17   25.12    9.34
   9  -1 -17   36.81   11.24
  -9  -1  17   15.77    8.43
   9   1 -17   32.23   10.08
  -9   1  18    0.99    5.21
   9  -1 -18    0.99    5.46
  -9  -1  18    0.00    5.60
   9   1 -18    0.00    5.71
  -9   1  19    6.50    7.00
   9  -1 -19    2.85    6.69
  -9  -1  19   11.27    8.58
   9   1 -19    1.57    5.49
  -9   1  20    7.66    7.60
   9  -1 -20    2.65    7.08
  -9  -1  20    6.67    5.92
   9   1 -20    4.06    6.43
  -9   1  21   59.19   13.00
   9  -1 -21   31.40   11.62
  -9  -1  21   57.83   13.62
   9   1 -21   41.94   12.01
   9  -1 -22   -0.00    6.78
  -9  -1  22   -0.00    5.97
   9   1 -22    1.91    4.95
  -9   1  23   -0.00    5.85
   9  -1 -23    0.00    6.34
  -9  -1  23   17.56    8.41
   9   1 -23    3.11    6.54
  -9   1  24    2.15    6.91
   9  -1 -24   -0.00    6.22
  -9  -1  24   -0.00    5.70
   9   1 -24   -0.00    5.44
  -9   1  25    4.36    5.93
  -9  -1  25    3.74    6.75
   9   1 -25    8.61    6.43
  -9   1  26    0.00    6.42
  -9  -1  26    1.13    5.91
   9   1 -26    0.00    5.98
  -9   1  27   11.87    8.46
   9   1 -27   -0.00    5.98
  -9   1  28    1.34    5.75
  -9  -1  28    7.12    7.71
   9   1 -28   -0.00    5.18
  -9   1  29    3.60    5.59
  -9  -1  29   -0.00    5.42
  -9   1  30    2.18    6.74
  -9  -1  30   -0.00    5.93
  -9   1  31    1.63    6.71
  -9  -1  31    0.00    7.94
  -9   1  32   -0.00    7.96
  -9  -1  32   -0.00    6.42
  -9   1  33    0.34    6.84
  -9  -1  33    5.64    5.92
  -9   1  34    4.45    7.33
  -9  -1  34   -0.00    7.47
  -9   2   1   37.75    9.74
  -9  -2   1   31.46    8.70
   9   2  -1   25.72    7.75
   9   2  -1   28.83    7.43
   9   2  -1   22.73    7.56
  -9   2   2    2.21    5.23
  -9  -2   2    0.00    5.58
   9   2  -2    1.77    5.09
  -9   2   3  118.79   17.67
   9   2  -3   98.56   14.63
  -9   2   4    3.02    6.16
  -9  -2   4    0.00    4.27
   9   2  -4    3.16    5.39
  -9   2   5   13.62    8.21
  -9  -2   5   15.14    6.66
   9   2  -5   16.76    7.02
  -9  -2   6    1.54    4.67
  -9  -2   7   49.37   10.90
   9   2  -7   41.79   10.16
  -9   2   8    4.52    5.61
  -9  -2   8   23.96    8.13
   9   2  -8   42.72   10.13
  -9   2   9   16.46    7.56
  -9  -2   9   20.53    8.29
   9   2  -9   45.26   10.27
  -9   2  10    3.03    5.26
   9   2 -10   -0.00    4.94
   9   2 -11   -0.00    5.50
  -9   2  12    5.75    6.81
   9   2 -12    5.05    5.63
  -9   2  13   40.80   10.93
  -9  -2  13    9.18    6.84
   9   2 -13   32.95    9.19
  -9   2  14   15.27    8.47
  -9  -2  14   13.63    7.30
   9   2 -14   18.80    8.42
  -9   2  15   12.37    7.83
  -9  -2  15    9.31    7.16
   9   2 -15    7.21    6.93
  -9   2  16    5.04    7.06
  -9  -2  16    3.93    6.37
   9   2 -16   -0.00    5.53
  -9   2  17   29.88    9.65
  -9  -2  17   32.52    9.92
   9   2 -17   35.88   10.61
  -9   2  18   -0.00    4.39
  -9  -2  18   -0.00    5.23
   9   2 -18    4.19    6.20
  -9   2  19   49.62   12.94
  -9  -2  19   67.59   14.21
   9   2 -19   54.06   12.93
  -9   2  20    5.45    5.82
  -9  -2  20    8.62    6.61
   9   2 -20   -0.00    6.19
  -9   2  21    0.00    6.46
   9  -2 -21    1.44    6.04
  -9  -2  21    1.93    4.96
  -9   2  22    0.00    7.62
   9  -2 -22   17.74    8.73
  -9  -2  22    4.09    5.98
   9   2 -22    6.61    7.43
  -9   2  23   18.15    9.59
   9  -2 -23   27.15   10.93
   9   2 -23   23.57   10.52
  -9   2  24   -0.00    5.40
   9  -2 -24   -0.00    7.82
  -9  -2  24    2.67    5.40
   9   2 -24   -0.00    6.73
  -9   2  25    0.49    6.31
  -9  -2  25   11.32    9.39
   9   2 -25    5.60    6.61
  -9   2  26   -0.00    7.06
  -9  -2  26    1.10    5.79
   9   2 -26   -0.00    6.71
  -9   2  27    1.41    6.07
  -9  -2  27   -0.00    7.33
   9   2 -27   13.02    7.58
  -9   2  28    4.13    5.35
  -9  -2  28    5.26    6.59
   9   2 -28   -0.00    4.93
  -9   2  29   -0.00    6.42
  -9  -2  29   17.11    9.07
   9   2 -29    0.57    5.77
  -9   2  30    0.00    5.36
  -9  -2  30    3.57    7.18
   9   2 -30    0.00    7.72
  -9   2  31   12.38    8.00
  -9  -2  31    2.01    6.25
  -9   2  32    4.21    7.36
  -9  -2  32   -0.00    7.24
  -9   2  33    1.08    6.22
  -9  -2  33    2.40    7.09
  -9   2  34   -0.00    7.58
  -9  -2  34   -0.00    7.20
  -9   3   1  118.37   18.49
  -9  -3   1  125.51   16.35
   9   3  -1  151.73   16.89
   9   3  -1  138.07   15.68
   9   3  -1  116.59   15.10
  -9   3   2   26.95    9.14
  -9  -3   2   20.34    7.34
   9   3  -2   24.76    6.90
   9   3  -2    7.77    5.91
  -9   3   3   -0.00    5.75
  -9  -3   3    2.71    3.90
   9   3  -3    3.20    4.14
   9   3  -3    4.54    5.26
  -9   3   4    0.52    5.02
  -9   3   4    3.48    5.39
   9  -3  -4    3.62    5.26
   9  -3  -4    5.34    6.16
  -9  -3   4   14.82    6.07
  -9   3   5   31.03   10.45
  -9   3   5   50.76   11.82
   9  -3  -5   22.32    8.56
   9  -3  -5   22.00    8.99
   9   3  -5   40.95    9.50
  -9   3   6   13.92    7.17
   9  -3  -6   29.91    8.74
   9  -3  -6   24.32    9.35
  -9  -3   6   24.51    7.91
   9   3  -6   26.00    7.95
  -9   3   7    8.88    7.27
   9  -3  -7   25.46    9.62
  -9  -3   7   23.16    7.98
   9   3  -7   20.59    7.68
   9  -3  -8    1.03    5.84
  -9  -3   8    2.05    5.41
   9   3  -8   -0.00    4.78
  -9   3   9   11.03    6.71
   9  -3  -9   14.63    8.34
  -9  -3   9    2.20    5.15
   9   3  -9    0.13    4.71
  -9   3  10    6.77    5.34
   9  -3 -10    5.51    6.78
  -9  -3  10    0.00    5.31
   9   3 -10    4.50    5.90
  -9   3  11  111.83   17.84
   9  -3 -11   93.63   17.07
   9   3 -11  117.35   17.19
  -9   3  12   16.32    8.27
   9  -3 -12    8.45    8.19
   9   3 -12   11.77    7.29
  -9   3  13   10.08    6.46
   9   3 -13   12.85    7.42
  -9   3  14    1.85    6.33
  -9  -3  14    0.00    5.34
   9   3 -14    4.42    5.64
  -9   3  15   23.61    9.62
  -9  -3  15   29.02    9.74
   9   3 -15   16.09    8.61
  -9   3  16    3.27    6.57
  -9  -3  16    6.86    6.53
   9   3 -16   13.65    7.76
  -9   3  17   18.78    9.60
  -9  -3  17   31.51    9.31
   9   3 -17   17.29    8.63
  -9   3  18    3.95    7.46
  -9  -3  18   -0.00    5.31
   9   3 -18    3.06    6.01
  -9  -3  19    3.93    6.71
   9   3 -19    0.00    5.10
  -9   3  20    0.57    6.08
  -9  -3  20   15.47    7.40
   9   3 -20    4.31    7.60
  -9   3  21   25.89    9.91
  -9  -3  21   23.88    9.68
   9   3 -21   31.89   10.77
  -9   3  22    8.04    7.38
  -9  -3  22   -0.00    4.36
   9   3 -22   -0.00    6.34
  -9   3  23   11.88    7.39
  -9  -3  23    1.54    5.11
   9   3 -23    0.00    6.34
  -9   3  24    2.63    5.09
  -9  -3  24    0.05    5.57
   9   3 -24    1.77    6.07
  -9   3  25    7.05    5.79
  -9  -3  25    6.74    7.21
   9   3 -25   -0.00    5.69
  -9   3  26    9.59    8.45
  -9  -3  26    5.91    6.51
   9   3 -26   -0.00    5.49
  -9   3  27   -0.00    5.21
  -9  -3  27    5.49    6.18
   9   3 -27   -0.00    5.40
  -9   3  28    2.49    5.92
  -9  -3  28   -0.00    6.24
   9   3 -28    2.04    7.05
  -9   3  29    2.68    7.12
  -9  -3  29    1.91    5.64
   9   3 -29    4.14    5.93
  -9  -3  30    0.00    5.70
   9   3 -30   -0.00    7.37
  -9   3  31   -0.00    6.49
  -9  -3  31    3.84    6.68
   9   3 -31   28.07   10.99
  -9   3  32    7.88    7.28
  -9  -3  32   11.06    7.53
  -9   3  33    5.50    6.71
  -9  -3  33   -0.00    6.38
  -9  -3  34    1.02    6.79
  -9   4   1    0.00    4.12
   9  -4  -1   -0.00    4.88
  -9  -4   1    0.00    4.88
   9   4  -1    1.67    3.94
   9   4  -1    8.43    5.23
  -9   4   2   31.86    9.58
  -9   4   2   42.46   11.29
   9  -4  -2   21.45    8.68
   9  -4  -2   14.47    8.61
  -9  -4   2   37.60    7.94
   9   4  -2   28.62    7.47
   9   4  -2   29.07    8.50
  -9   4   3   37.62   10.41
  -9   4   3   43.75   11.35
   9  -4  -3   13.75    8.55
   9  -4  -3   29.79   10.35
  -9  -4   3   34.10    8.48
   9   4  -3   54.37    9.30
   9   4  -3   42.61    9.13
  -9   4   4   24.94    9.38
  -9   4   4   37.10   11.52
   9  -4  -4   27.35    8.75
   9  -4  -4   33.95   10.87
  -9  -4   4   37.40    8.61
   9   4  -4   39.94    8.73
   9   4  -4   30.92    8.26
  -9   4   5   55.37   13.05
  -9   4   5   81.25   15.25
   9  -4  -5   46.25   11.78
   9  -4  -5   41.49   12.05
  -9  -4   5   56.30   10.78
   9   4  -5   48.00   10.88
  -9   4   6   -0.00    5.90
  -9   4   6    3.24    5.59
   9  -4  -6    1.67    5.60
   9  -4  -6    4.75    6.77
  -9  -4   6   -0.00    4.87
  -9   4   7   48.29   11.76
   9  -4  -7   55.04   12.22
   9  -4  -7   42.59   11.57
   9   4  -7   38.46    9.63
  -9   4   8   46.63   11.95
   9  -4  -8   57.89   13.20
  -9  -4   8   90.27   13.69
   9   4  -8   62.55   11.98
  -9   4   9   36.17   10.74
   9  -4  -9   56.70   13.48
  -9  -4   9   45.86   10.34
   9   4  -9   42.65    9.92
  -9   4  10   -0.00    5.81
   9  -4 -10   -0.00    5.74
  -9  -4  10    0.00    4.32
   9   4 -10   -0.00    4.33
  -9   4  11    5.23    6.69
   9  -4 -11    3.29    7.07
   9   4 -11    3.65    5.11
  -9   4  12   -0.00    4.34
   9  -4 -12    1.68    6.44
   9   4 -12    2.41    4.35
  -9   4  13   38.40   10.68
   9  -4 -13   34.37   11.06
   9   4 -13   30.84    9.20
  -9   4  14    6.62    6.97
   9  -4 -14   12.23    8.31
  -9  -4  14    4.87    5.86
   9   4 -14   -0.00    4.85
  -9   4  15   12.21    7.25
   9  -4 -15   18.57    9.52
  -9  -4  15   11.52    6.94
   9   4 -15    5.62    6.26
  -9   4  16    3.03    6.01
   9  -4 -16   -0.00    7.08
  -9  -4  16    0.75    5.51
   9   4 -16   -0.00    5.23
  -9   4  17   12.81    8.03
   9  -4 -17   13.13    7.72
   9   4 -17   12.57    7.44
  -9   4  18   35.03   10.97
   9  -4 -18   69.23   14.75
  -9  -4  18   36.67   10.36
   9   4 -18   47.69   11.77
  -9   4  19   28.70   11.20
  -9  -4  19   35.59   10.21
   9   4 -19   21.08    9.46
  -9   4  20   -0.00    6.01
  -9  -4  20   -0.00    4.37
   9   4 -20    5.16    6.71
  -9   4  21    6.55    6.35
  -9  -4  21    1.08    4.83
   9   4 -21    1.55    5.83
  -9  -4  22    1.36    5.53
   9   4 -22   -0.00    5.62
  -9   4  23   18.25    9.09
  -9  -4  23    1.59    6.61
   9   4 -23    9.00    7.64
  -9   4  24    3.63    5.67
  -9  -4  24    6.63    7.91
   9   4 -24   -0.00    6.17
  -9   4  25    0.92    6.62
  -9  -4  25    0.00    6.07
   9   4 -25    4.16    6.71
  -9   4  26    1.73    6.44
  -9  -4  26    2.77    6.39
   9   4 -26    1.63    6.26
  -9   4  27   -0.00    5.94
  -9  -4  27    0.83    5.74
   9   4 -27   -0.00    6.21
  -9   4  28    7.45    6.95
  -9  -4  28    0.00    6.20
   9   4 -28    4.32    7.16
  -9   4  29   11.62    8.40
  -9  -4  29    0.06    6.31
   9   4 -29    9.70    7.81
  -9   4  30   -0.00    7.69
  -9  -4  30    0.00    6.53
   9   4 -30   12.99    8.65
  -9   4  31   -0.00    7.43
  -9  -4  31    2.22    7.50
   9   4 -31   -0.00    6.08
  -9   4  32    1.34    5.03
  -9  -4  32    3.26    5.44
   9   4 -32   -0.00    6.76
  -9   4  33   -0.00    7.04
  -9  -4  33   11.91    8.00
  -9   5   1   63.55   14.40
   9  -5  -1   52.35   12.86
   9  -5  -1   90.58   15.78
  -9  -5   1   76.20   11.89
   9   5  -1   91.84   12.24
   9   5  -1  109.92   13.43
  -9   5   2   63.12   13.53
   9  -5  -2   14.00    7.53
   9  -5  -2   53.42   13.08
  -9  -5   2   45.76    8.90
   9   5  -2   53.87    9.21
   9   5  -2   32.68    7.99
  -9   5   3    8.10    6.37
  -9   5   3   19.72    8.85
   9  -5  -3    0.00    6.43
   9  -5  -3    9.60    7.93
  -9  -5   3    8.93    5.39
   9   5  -3    1.73    4.26
   9   5  -3   11.63    6.01
  -9   5   4   62.81   13.62
  -9   5   4   42.39   11.77
   9  -5  -4   28.23   10.14
   9  -5  -4   50.86   12.60
  -9  -5   4   33.31    8.70
   9   5  -4   56.29   10.08
   9   5  -4   65.34   10.57
  -9   5   5   20.76    9.15
  -9   5   5   27.32   10.07
   9  -5  -5   11.99    7.79
   9  -5  -5    5.69    7.69
  -9  -5   5   21.09    7.32
   9   5  -5   22.26    7.23
   9   5  -5   13.51    6.07
  -9   5   6   19.29    8.88
  -9   5   6   23.83    9.91
   9  -5  -6   12.86    8.55
   9  -5  -6   23.47    9.41
   9   5  -6   40.88    9.45
   9  -5  -7   46.61   11.19
   9  -5  -7   33.29   12.08
  -9  -5   7   74.03   12.02
   9   5  -7   60.56   10.71
  -9   5   8    1.40    6.34
   9  -5  -8   -0.00    5.57
   9  -5  -8    0.00    5.88
  -9  -5   8    5.15    5.20
   9   5  -8    0.00    4.22
  -9   5   9   11.75    7.01
   9  -5  -9    7.21    7.26
  -9  -5   9    1.69    3.65
   9   5  -9    0.00    5.06
  -9   5  10    3.93    6.29
   9  -5 -10    6.62    7.35
  -9  -5  10    6.33    5.26
   9   5 -10    0.00    4.87
  -9   5  11   28.22    9.77
   9  -5 -11   41.49   12.28
  -9  -5  11   34.70    9.43
   9   5 -11   28.73    8.76
  -9   5  12   13.39    7.26
   9  -5 -12   22.12    9.03
   9   5 -12   15.09    7.07
  -9   5  13   -0.00    5.66
   9  -5 -13   -0.00    6.30
   9   5 -13    1.90    5.01
  -9   5  14   15.76    7.84
   9  -5 -14    9.74    8.22
  -9  -5  14    7.09    6.42
   9   5 -14   17.29    7.37
  -9   5  15    5.41    7.23
   9  -5 -15   11.33    8.17
   9   5 -15   11.26    6.75
  -9   5  16   32.60    9.76
   9  -5 -16   13.86    9.50
  -9  -5  16   26.94    8.96
   9   5 -16   16.84    8.36
   9  -5 -17   27.82   10.67
  -9  -5  17   21.44    8.44
   9   5 -17   18.38    8.68
  -9   5  18    0.00    5.38
  -9  -5  18   -0.00    5.03
  -9   5  19   -0.00    5.94
  -9  -5  19    2.79    6.10
   9   5 -19    4.92    5.62
  -9   5  20    5.79    6.44
  -9  -5  20    6.37    6.29
   9   5 -20    9.28    6.96
  -9   5  21   14.14    7.59
  -9  -5  21    3.90    6.35
   9   5 -21    4.66    5.61
  -9   5  22    8.11    7.42
  -9  -5  22   15.85    8.11
   9   5 -22   15.61    7.99
  -9   5  23   11.75    7.21
  -9  -5  23   -0.00    5.61
   9   5 -23   -0.00    4.79
  -9   5  24    3.92    7.62
  -9  -5  24    3.47    5.98
   9   5 -24    1.99    5.86
  -9  -5  25   -0.00    6.37
   9   5 -25    7.50    6.43
  -9   5  26    0.00    6.28
  -9  -5  26    2.03    6.64
   9   5 -26    5.64    7.05
  -9   5  27    0.00    5.81
  -9  -5  27   10.12    7.30
   9   5 -27    3.85    6.30
  -9   5  28    3.64    6.50
   9   5 -28   -0.00    5.23
  -9   5  29   -0.00    5.20
  -9  -5  29    0.00    6.25
   9   5 -29    2.09    5.83
  -9   5  30    9.53    7.70
  -9  -5  30    8.53    7.22
   9   5 -30   -0.00    6.13
  -9   5  31   -0.00    6.72
  -9  -5  31    0.97    6.88
   9   5 -31   -0.00    6.60
  -9   5  32    2.02    5.16
  -9  -5  32    1.85    7.12
   9   5 -32    1.74    5.54
  -9  -5  33    4.44    8.48
   9   5 -33   -0.00    6.36
  -9   6   1   -0.00    4.18
   9  -6  -1    1.75    7.16
   9  -6  -1    3.22    6.63
  -9  -6   1    1.61    3.54
   9   6  -1   -0.00    3.63
  -9   6   2   95.84   16.77
   9  -6  -2   63.71   13.84
   9  -6  -2   81.23   15.64
  -9  -6   2   63.06   10.70
   9   6  -2   90.81   12.04
  -9   6   3   27.91    9.57
   9  -6  -3   13.13    7.62
   9  -6  -3   32.79   11.17
  -9  -6   3   28.93    7.72
   9   6  -3   45.95    8.65
  -9   6   4   12.49    8.67
  -9   6   4   19.93    9.16
   9  -6  -4   30.84    9.78
   9  -6  -4   19.22    9.44
  -9  -6   4   19.67    6.98
   9   6  -4   23.46    6.63
  -9   6   5   16.03    8.25
  -9   6   5    7.42    7.46
   9  -6  -5   12.32    7.54
  -9  -6   5   19.70    6.87
   9   6  -5   17.77    6.73
  -9   6   6    3.43    6.53
  -9   6   6   10.07    7.72
   9  -6  -6    6.73    6.83
   9  -6  -6    7.00    6.91
  -9  -6   6    2.56    4.68
   9   6  -6    6.00    4.90
  -9   6   7   21.32    9.26
  -9   6   7    4.59    7.33
   9  -6  -7   15.76    8.25
   9  -6  -7   21.02    9.89
  -9  -6   7   20.29    6.77
   9   6  -7   16.12    6.52
   9  -6  -8   42.76   11.66
   9  -6  -8   47.62   13.63
  -9  -6   8   52.18   10.68
   9   6  -8   46.72   10.29
  -9   6   9   -0.00    6.51
   9  -6  -9   13.41    7.98
   9  -6  -9   26.47   10.55
  -9  -6   9    0.00    4.41
   9   6  -9   10.58    6.14
  -9   6  10    3.87    7.12
   9  -6 -10   -0.00    5.74
  -9  -6  10   -0.00    5.13
   9   6 -10   -0.00    3.89
  -9   6  11    0.64    6.02
   9  -6 -11    3.22    6.25
  -9  -6  11   -0.00    4.57
   9   6 -11   -0.00    4.98
  -9   6  12   22.97    9.13
   9  -6 -12   26.19    9.58
   9   6 -12   30.93    9.00
   9  -6 -13   19.38   10.25
   9   6 -13    7.91    6.78
  -9   6  14   23.18    8.99
   9  -6 -14   18.43    9.70
  -9  -6  14   18.85    7.57
   9   6 -14    7.84    6.45
  -9   6  15    8.52    7.38
  -9  -6  15   13.99    6.33
   9   6 -15    0.00    6.77
  -9   6  16    1.23    5.08
  -9  -6  16   -0.00    5.47
   9   6 -16   -0.00    5.00
  -9   6  17    7.10    7.14
  -9  -6  17    4.86    5.44
   9   6 -17    9.35    7.24
  -9   6  18   15.86    8.63
  -9  -6  18   11.02    7.32
   9   6 -18   17.73    8.87
  -9   6  19   12.52    8.70
  -9  -6  19    5.36    6.80
   9   6 -19    2.43    5.31
  -9   6  20    3.16    5.57
  -9  -6  20    5.67    6.94
   9   6 -20    2.88    5.38
  -9   6  21    6.36    6.76
  -9  -6  21    0.00    5.90
   9   6 -21   -0.00    4.69
  -9   6  22   11.30    7.83
  -9  -6  22    1.45    5.19
   9   6 -22    0.00    4.73
  -9   6  23   11.90    8.20
   9   6 -23    0.00    5.54
  -9   6  24   14.32    8.72
  -9  -6  24    0.00    7.28
   9   6 -24    6.54    6.52
  -9   6  25   -0.00    6.70
  -9  -6  25   -0.00    6.14
   9   6 -25    5.83    6.63
  -9   6  26    6.04    6.18
  -9  -6  26   -0.00    5.66
   9   6 -26   -0.00    5.46
  -9   6  27   -0.00    6.03
  -9  -6  27    2.79    7.54
   9   6 -27   -0.00    6.07
  -9   6  28    0.00    7.87
  -9  -6  28    3.37    7.69
   9   6 -28    8.82    7.42
  -9  -6  29   -0.00    6.79
   9   6 -29    0.00    5.87
  -9   6  30    4.17    6.30
  -9  -6  30    2.11    6.67
   9   6 -30   -0.00    6.91
  -9   6  31   -0.00    5.77
  -9  -6  31   -0.00    6.50
   9   6 -31   -0.00    5.80
  -9   6  32    1.57    5.97
  -9  -6  32    0.00    6.90
   9   6 -32    1.33    7.16
  -9  -6  33   -0.00    6.73
   9   6 -33    6.59    8.28
   9   6 -34   -0.00    7.06
  -9   7   1   11.59    7.19
   9  -7  -1   22.12    8.70
   9   7  -1    7.86    4.84
  -9   7   2    7.02    6.38
   9  -7  -2    3.25    7.31
   9   7  -2    3.04    4.50
  -9   7   3    2.45    5.53
   9  -7  -3    5.30    5.78
   9  -7  -3    0.00    5.42
   9   7  -3    1.88    3.85
  -9   7   4   15.86    8.32
   9  -7  -4    7.00    7.65
   9  -7  -4   13.33    8.02
   9   7  -4    7.64    5.09
  -9   7   5    9.94    8.05
   9  -7  -5    5.09    6.49
   9  -7  -5   22.21    9.76
   9   7  -5    6.52    4.90
  -9   7   6   11.75    8.52
  -9   7   6   37.72   11.71
   9  -7  -6   11.32    8.76
  -9  -7   6   30.91    8.06
   9   7  -6   36.13    8.16
  -9   7   7    6.28    6.63
  -9   7   7    2.37    6.44
   9  -7  -7   -0.00    5.12
  -9  -7   7    6.17    5.34
   9   7  -7    3.02    4.29
  -9   7   8    0.26    6.47
   9  -7  -8    0.57    5.53
   9  -7  -8    3.10    5.57
  -9  -7   8    0.17    3.89
   9   7  -8    4.62    4.65
  -9   7   9    5.76    6.91
   9  -7  -9    6.20    8.03
   9  -7  -9    8.76    7.91
  -9  -7   9    7.79    5.75
   9   7  -9    5.32    5.42
  -9   7  10   15.32    8.77
   9  -7 -10   12.22    7.73
   9  -7 -10    6.66    7.90
  -9  -7  10   15.50    6.70
   9   7 -10    5.46    5.71
  -9   7  11   22.13    9.63
   9  -7 -11    9.53    6.81
   9  -7 -11   24.01   10.11
  -9  -7  11   13.40    6.24
   9   7 -11    5.74    5.22
  -9   7  12   26.13   10.17
   9   7 -12   30.50    8.93
  -9   7  13    4.69    6.53
   9   7 -13   -0.00    4.55
  -9   7  14   -0.00    5.21
  -9  -7  14    6.49    5.89
   9   7 -14    6.87    5.73
  -9  -7  15    5.69    5.46
   9   7 -15    0.00    4.25
  -9   7  16   54.18   12.15
  -9  -7  16   19.03    7.75
   9   7 -16   21.61    8.78
  -9   7  17    3.41    5.61
  -9  -7  17    0.18    5.01
   9   7 -17    0.00    6.33
  -9   7  18   -0.00    7.40
  -9  -7  18    2.45    5.61
   9   7 -18   -0.00    5.74
  -9   7  19    1.41    5.61
  -9  -7  19   -0.00    4.53
   9   7 -19    2.74    5.54
  -9   7  20    9.33    6.74
   9   7 -20    5.38    6.46
  -9   7  21   -0.00    5.34
  -9  -7  21   -0.00    5.70
   9   7 -21    4.38    5.68
  -9  -7  22   11.08    8.28
   9   7 -22   -0.00    4.13
  -9   7  23   -0.00    6.34
  -9  -7  23    1.00    6.14
   9   7 -23    0.00    6.09
  -9   7  24    0.53    6.22
  -9  -7  24   -0.00    5.70
   9   7 -24    0.00    5.15
  -9   7  25    5.70    6.84
  -9  -7  25    3.94    7.94
   9   7 -25    5.82    7.10
  -9   7  26    3.26    6.86
  -9  -7  26    8.92    7.97
   9   7 -26    0.00    5.52
  -9   7  27    4.41    7.32
  -9  -7  27    3.59    6.90
   9   7 -27    1.35    5.30
  -9   7  28   -0.00    5.48
  -9  -7  28    0.46    5.59
   9   7 -28    0.68    5.38
  -9   7  29    5.41    6.44
  -9  -7  29    8.48    7.91
   9   7 -29   -0.00    6.15
  -9   7  30   -0.00    6.39
  -9  -7  30   -0.00    7.85
   9   7 -30    0.25    6.56
  -9   7  31    6.43    7.67
  -9  -7  31   -0.00    5.97
   9   7 -31    0.35    5.15
  -9  -7  32    4.65    6.14
   9   7 -32    3.21    6.28
   9   7 -33    3.48    6.60
   9   7 -34    0.03    6.40
   9  -8  -1   15.96    8.70
   9   8  -1   14.98    4.99
   9  -8  -2    6.85    7.88
   9   8  -2   19.15    5.78
   9  -8  -3   -0.00    6.68
   9   8  -3   -0.00    4.07
   9   8  -4   36.64    7.81
   9  -8  -5    0.00    5.61
   9  -8  -5   -0.00    6.22
   9   8  -5    2.81    4.61
   9  -8  -6   -0.00    5.99
   9  -8  -6    3.38    7.28
   9   8  -6   -0.00    4.04
  -9   8   7   -0.00    6.37
   9  -8  -7   -0.00    6.31
   9   8  -7    0.00    4.40
  -9   8   8   31.52   11.25
  -9   8   8   41.47   12.66
   9  -8  -8   18.40    9.98
   9   8  -8   33.98    9.40
  -9   8   9    6.84    6.68
  -9   8   9    2.88    6.63
   9  -8  -9    1.84    5.02
   9   8  -9    0.00    4.78
  -9   8  10   -0.00    7.61
   9  -8 -10    4.55    6.85
   9   8 -10   17.29    6.74
  -9   8  11    2.45    6.03
   9  -8 -11    6.33    6.79
  -9  -8  11    7.85    6.11
   9   8 -11    0.00    4.86
  -9   8  12    4.92    9.10
   9  -8 -12    3.39    6.08
   9   8 -12    8.83    6.86
  -9   8  13   -0.00    6.16
   9  -8 -13   -0.00    5.80
   9   8 -13    1.91    4.22
  -9   8  14   25.84    9.91
  -9  -8  14    6.12    5.99
   9   8 -14    9.62    6.07
  -9   8  15    1.74    5.69
  -9  -8  15    2.08    5.49
   9   8 -15   -0.00    4.75
  -9   8  16   -0.00    5.53
  -9  -8  16   -0.00    5.60
   9   8 -16    0.31    4.37
  -9   8  17    3.55    6.24
  -9  -8  17   -0.00    5.20
  -9   8  18    9.47    7.64
  -9  -8  18   12.40    8.35
   9   8 -18   12.37    6.88
  -9   8  19    0.00    6.06
  -9  -8  19   -0.00    6.04
   9   8 -19    3.22    4.35
  -9   8  20   19.66    9.03
  -9  -8  20    7.26    6.79
   9   8 -20    7.45    5.61
  -9   8  21    0.87    5.50
  -9  -8  21   -0.00    5.33
   9   8 -21    2.93    4.96
  -9   8  22   11.97    8.34
  -9  -8  22   -0.00    6.02
   9   8 -22   -0.00    5.09
  -9   8  23    1.51    5.76
  -9  -8  23    3.20    5.52
   9   8 -23    6.95    6.13
  -9   8  24    0.00    6.77
  -9  -8  24   -0.00    6.06
   9   8 -24   10.03    7.87
  -9   8  25    0.00    6.58
  -9  -8  25    1.27    6.86
   9   8 -25    4.30    5.83
  -9   8  26    5.65    6.97
  -9  -8  26    3.26    7.50
   9   8 -26    2.29    6.13
  -9   8  27   -0.00    7.20
  -9  -8  27   -0.00    6.91
  -9   8  28    6.60    7.26
  -9  -8  28    5.71    7.16
  -9   8  29    2.48    7.02
  -9  -8  29    2.95    6.48
   9   8 -29   -0.00    5.52
  -9   8  30    3.32    7.33
  -9  -8  30    6.12    7.68
   9   8 -30    1.29    6.04
  -9  -8  31    0.00    6.08
   9   8 -31    1.24    7.69
  -9  -8  32    0.00    6.21
   9   8 -32   -0.00    6.93
   9   8 -33   -0.00    6.78
  -9   9   1    4.57    6.42
   9  -9  -1   10.70    7.99
   9   9  -1   -0.00    2.88
  -9   9   2   23.49    8.76
   9  -9  -2    0.00    7.43
   9   9  -2   17.65    5.56
  -9   9   3   -0.00    5.61
   9  -9  -3    1.04    6.49
  -9   9   4    1.80    5.81
   9  -9  -4    7.88    8.15
   9   9  -4   11.25    5.31
  -9   9   5    4.10    5.40
   9  -9  -5   -0.00    5.03
   9   9  -5    2.67    4.26
   9  -9  -6   46.46   11.76
   9   9  -6   28.28    8.17
  -9   9   7    8.08    7.87
   9  -9  -7    3.35    5.34
   9   9  -7    2.57    3.86
  -9   9   8    3.03    6.83
  -9   9   8    6.50    8.17
   9  -9  -8    0.00    6.09
   9   9  -8    0.91    4.14
  -9   9   9   -0.00    6.76
  -9   9   9    0.56    6.23
   9  -9  -9    3.44    6.12
   9   9  -9    1.63    5.06
  -9   9  10    6.56    7.27
  -9   9  10    6.51    6.94
   9  -9 -10    2.54    7.82
  -9   9  11   -0.00    5.85
   9  -9 -11   -0.00    5.90
   9   9 -11   -0.00    4.00
  -9   9  12    7.39    7.58
   9  -9 -12   16.63    8.63
   9   9 -12   19.75    6.70
   9  -9 -13    4.51    6.25
   9   9 -13    1.58    3.95
  -9   9  14    8.56    7.79
   9  -9 -14    0.00    6.15
   9   9 -14   -0.00    3.42
  -9   9  15    4.35    6.71
   9  -9 -15    0.93    6.94
   9   9 -15   -0.00    3.75
  -9   9  16   17.20    9.63
   9  -9 -16   19.65    8.80
   9   9 -16   21.85    7.65
  -9   9  17    0.00    5.99
  -9  -9  17   -0.00    5.32
   9   9 -17    1.04    4.45
  -9   9  18    2.92    6.32
  -9  -9  18   -0.00    5.55
   9   9 -18    0.00    5.11
  -9   9  19    1.33    6.20
  -9  -9  19    0.39    5.66
   9   9 -19   -0.00    4.55
  -9  -9  20    5.53    6.85
   9   9 -20    5.36    5.17
  -9   9  21    1.55    5.86
  -9  -9  21    4.64    6.29
   9   9 -21   -0.00    4.42
  -9   9  22   16.11    9.19
  -9  -9  22    3.07    7.38
   9   9 -22   14.40    7.83
  -9   9  23   -0.00    6.56
  -9  -9  23    2.95    7.34
   9   9 -23   -0.00    5.08
  -9   9  24    5.67    7.13
  -9  -9  24    1.96    5.81
   9   9 -24    0.00    5.65
  -9   9  25   -0.00    7.23
  -9  -9  25    0.07    6.80
   9   9 -25   -0.00    5.62
  -9   9  26    5.54    7.38
  -9  -9  26    7.92    7.23
   9   9 -26    3.33    5.99
  -9   9  27    4.73    6.79
  -9  -9  27    1.88    7.19
   9   9 -27    1.68    6.63
  -9   9  28    0.00    6.02
  -9  -9  28   -0.00    6.49
   9   9 -28    4.06    5.56
  -9   9  29    0.00    5.86
  -9  -9  29    0.00    7.66
   9   9 -29    0.70    5.63
  -9  -9  30   -0.00    5.55
   9   9 -30    0.00    6.24
  -9  -9  31    0.63    6.29
  -9  10   1    1.13    6.81
   9 -10  -1    3.16    5.15
  -9  10   2   11.05    8.47
   9 -10  -2    6.73    7.92
   9  10  -2    4.72    4.10
  -9  10   3    5.90    6.49
   9 -10  -3   -0.00    7.35
   9  10  -3    2.40    3.67
  -9  10   4   17.37    8.57
   9 -10  -4   10.68    9.79
   9  10  -4   25.55    6.95
  -9  10   5    2.53    5.96
   9 -10  -5    0.30    7.90
   9  10  -5   -0.00    3.52
  -9  10   6    7.21    7.67
   9 -10  -6   -0.00    6.77
   9 -10  -7    3.37    5.76
   9  10  -7    3.92    3.95
  -9  10   8   17.27   10.01
   9 -10  -8   13.03    7.59
   9  10  -8    8.56    4.77
  -9  10   9    0.45    6.92
   9 -10  -9   -0.00    5.97
   9  10  -9   -0.00    3.36
  -9  10  10   -0.00    5.59
  -9  10  10   -0.00    6.55
   9 -10 -10   -0.00    6.55
   9  10 -10    0.00    3.73
  -9  10  11    3.06    8.22
  -9  10  11    0.25    5.10
   9 -10 -11    2.02    6.30
   9  10 -11    4.79    4.40
  -9  10  12    8.82    7.24
   9  10 -12    3.93    4.66
  -9  10  13    2.22    7.09
   9 -10 -13    0.47    5.02
   9  10 -13    3.15    5.26
  -9  10  14    9.64    8.63
   9 -10 -14    9.88    7.84
   9  10 -14   11.94    5.72
  -9  10  15    3.78    6.48
   9 -10 -15    0.86    4.78
   9  10 -15    1.65    4.03
  -9  10  16    0.58    6.98
   9 -10 -16   -0.00    7.13
   9  10 -16    1.24    5.80
  -9  10  17    0.00    7.20
   9 -10 -17    0.00    6.29
   9  10 -17    0.00    4.38
  -9  10  18    8.41    8.37
   9 -10 -18   10.57    8.71
   9  10 -18   16.94    7.71
  -9  10  19    6.80    6.85
   9  10 -19   -0.00    5.13
  -9  10  20    7.29    8.30
   9  10 -20    2.45    5.84
  -9  10  21   -0.00    7.58
   9  10 -21    0.00    5.79
  -9  10  22    5.76    7.29
   9  10 -22    8.56    6.61
  -9  10  23    2.80    6.36
   9  10 -23    4.28    6.14
  -9  10  24   18.34    9.56
   9  10 -24    3.87    5.75
  -9  10  25    3.93    5.82
  -9 -10  25   -0.00    5.60
   9  10 -25    1.53    5.38
  -9  10  26   -0.00    6.25
  -9 -10  26    3.61    7.46
   9  10 -26   -0.00    6.26
  -9  10  27   -0.00    6.62
  -9 -10  27    4.91    7.68
   9  10 -27   -0.00    5.87
  -9  10  28   18.22    9.47
  -9 -10  28    7.51    7.07
  -9 -10  29    7.10    8.13
  -9 -10  30    2.76    7.09
  -9  11   1   -0.00    5.88
   9 -11  -1   -0.00    6.66
   9  11  -1   -0.00    2.69
  -9  11   2   35.12   11.72
   9 -11  -2    8.50    7.46
   9  11  -2    9.61    4.50
  -9  11   3    2.57    6.97
  -9  11   4   12.21    8.00
   9 -11  -4    1.81    8.45
   9  11  -4    5.20    3.80
  -9  11   5    1.49    5.20
   9 -11  -5    2.05    6.91
   9  11  -5   -0.00    2.91
  -9  11   6    9.46    8.42
   9 -11  -6   11.75    8.02
   9  11  -6   15.25    5.51
  -9  11   7    7.02    6.73
   9 -11  -7   -0.00    5.13
   9  11  -7   -0.00    3.82
   9 -11  -8    1.49    5.66
   9  11  -8    3.56    4.16
  -9  11   9    6.35    7.87
   9 -11  -9   -0.00    5.25
   9  11  -9   -0.00    4.24
  -9  11  10   14.26    8.66
   9 -11 -10    3.20    5.88
   9  11 -10    9.08    5.55
  -9  11  11    0.00    6.14
   9 -11 -11   -0.00    5.51
   9  11 -11    0.00    3.56
  -9  11  12    5.46    7.58
  -9  11  12    4.78    7.13
   9 -11 -12    8.76    8.26
   9  11 -12    7.40    5.19
  -9  11  13    3.37    6.72
  -9  11  13   -0.00    6.57
   9 -11 -13    5.44    6.13
   9  11 -13   -0.00    4.20
  -9  11  14    0.00    6.84
   9 -11 -14    0.00    5.19
   9  11 -14   -0.00    4.72
  -9  11  15    0.40    5.71
   9 -11 -15    0.00    5.64
   9  11 -15    5.13    5.17
  -9  11  16   14.37    9.12
   9 -11 -16   28.84   10.20
   9  11 -16   -0.00    5.76
  -9  11  17    4.53    7.98
   9 -11 -17    4.56    6.08
   9  11 -17   -0.00    4.43
  -9  11  18    2.83    7.28
   9 -11 -18    5.77    8.45
   9  11 -18   -0.00    4.71
  -9  11  19    3.69    7.23
   9 -11 -19   14.44    8.57
   9  11 -19    4.51    6.11
  -9  11  20    9.66    8.75
   9 -11 -20    6.08    7.61
   9  11 -20    4.53    5.44
  -9  11  21    2.35    6.54
   9 -11 -21   -0.00    6.13
   9  11 -21    3.70    6.30
  -9  11  22    3.94    6.34
   9  11 -22    1.05    5.05
  -9  11  23    2.21    7.64
   9  11 -23   -0.00    5.64
  -9  11  24    2.15    6.91
   9  11 -24    2.62    5.47
  -9  11  25   -0.00    6.44
  -9  12   1    6.80    7.40
   9 -12  -1    1.36    6.79
  -9  12   2   10.54    7.40
   9 -12  -2    0.48    6.09
   9  12  -2    2.72    3.19
  -9  12   3    1.07    6.30
   9 -12  -3   -0.00    6.45
   9  12  -3    0.00    2.86
   9 -12  -4    2.08    6.48
   9  12  -4   15.40    5.69
  -9  12   5   -0.00    4.20
   9 -12  -5    1.00    5.99
   9  12  -5    0.19    4.07
  -9  12   6    8.14    6.49
   9 -12  -6   -0.00    6.79
   9  12  -6    1.62    4.03
  -9  12   7   -0.00    6.77
   9 -12  -7    5.79    7.68
   9  12  -7   -0.00    4.27
  -9  12   8   18.38    9.27
   9 -12  -8    8.11    7.23
   9  12  -8   15.93    6.80
  -9  12   9    0.69    5.13
   9 -12  -9   -0.00    5.81
   9  12  -9    0.46    3.89
  -9  12  10    2.11    7.23
  -9  12  11    2.60    7.39
   9 -12 -11   -0.00    5.25
  -9  12  12   16.00    8.72
   9 -12 -12    6.20    6.66
   9  12 -12    0.82    4.00
  -9  12  13   15.42    8.79
   9 -12 -13    4.31    5.88
   9  12 -13   -0.00    3.80
  -9  12  14    5.60    8.06
  -9  12  14    4.11    6.44
   9 -12 -14   11.49    7.78
   9  12 -14    2.57    4.12
  -9  12  15    3.12    8.14
   9 -12 -15   -0.00    6.10
   9  12 -15    2.94    5.01
  -9  12  16    7.73    8.52
   9 -12 -16    7.31    8.33
   9  12 -16   -0.00    4.25
  -9  12  17    2.24    6.47
   9 -12 -17    0.00    5.07
   9  12 -17   -0.00    4.95
  -9  12  18    3.01    6.55
   9 -12 -18    0.57    6.17
   9  12 -18    3.87    5.58
  -9  12  19   -0.00    5.59
   9 -12 -19    2.93    6.01
   9  12 -19   -0.00    4.33
  -9  12  20    8.62    8.18
   9 -12 -20    1.91    6.12
  -9  12  21    6.13    6.94
   9 -12 -21    0.83    6.52
  -9  12  22    0.00    6.45
   9 -12 -22    1.11    6.21
  -9  12  23    3.20    7.86
   9 -12 -23    5.96    6.39
  -9  12  24   -0.00    8.17
   9 -12 -24    0.46    5.88
  -9  13   1   -0.00    7.39
   9 -13  -1   -0.00    5.87
   9  13  -1    4.24    3.34
  -9  13   2   -0.00    5.77
   9 -13  -2    0.61    5.86
   9  13  -2    3.08    3.50
  -9  13   3   -0.00    5.65
   9 -13  -3    4.17    6.77
   9  13  -3    0.60    2.94
  -9  13   4    0.14    5.31
   9 -13  -4    1.19    5.89
   9  13  -4    0.97    3.57
   9 -13  -5    0.34    5.27
  -9  13   6   -0.00    5.23
   9  13  -6    4.28    4.00
  -9  13   7    0.23    5.35
   9 -13  -7   -0.00    7.05
   9  13  -7    2.46    3.86
  -9  13   8    1.21    5.16
   9 -13  -8    2.10    6.18
   9  13  -8   -0.00    3.81
  -9  13   9    0.80    4.99
   9 -13  -9    0.53    5.53
   9  13  -9   -0.00    4.57
  -9  13  10    5.78    7.53
   9 -13 -10    2.25    6.90
   9  13 -10    1.96    4.28
  -9  13  11    0.00    7.25
   9 -13 -11   -0.00    5.55
   9  13 -11    1.85    4.74
  -9  13  12    1.43    7.73
   9  13 -12    1.02    4.65
  -9  13  13    0.86    6.33
   9 -13 -13    0.00    4.23
   9  13 -13    1.40    4.53
  -9  13  14    4.17    6.83
   9 -13 -14    0.10    5.49
   9  13 -14    1.52    4.45
  -9  13  15   -0.00    6.01
   9 -13 -15   -0.00    5.89
   9  13 -15    4.86    5.15
  -9  13  16    3.97    6.72
  -9  13  16    0.66    5.20
   9 -13 -16    1.07    6.44
   9  13 -16    1.49    3.59
  -9  13  17    7.19    8.30
   9 -13 -17   -0.00    6.80
   9  13 -17    7.49    5.91
  -9  13  18    0.00    5.66
   9 -13 -18    1.56    4.99
  -9  13  19   -0.00    6.44
  -9  13  20   -0.00    5.83
   9 -13 -20   -0.00    5.49
  -9  13  21    0.90    6.33
   9 -13 -21    0.40    6.44
  -9  13  22    0.00    7.81
   9 -13 -22   -0.00    6.73
   9 -13 -23    1.61    7.28
   9 -14  -1    0.00    6.40
   9  14  -1   -0.00    3.52
  -9  14   2    2.73    8.19
   9 -14  -2   -0.00    4.71
  -9  14   3    8.12    8.01
   9 -14  -3    0.54    5.41
   9  14  -3    4.83    3.49
  -9  14   4    3.00    7.25
   9 -14  -4    1.86    5.58
   9  14  -4    3.77    3.93
  -9  14   5    2.47    5.87
   9 -14  -5    1.51    5.47
   9  14  -5    3.93    3.75
  -9  14   6    5.25    6.90
   9 -14  -6    0.00    5.21
   9  14  -6   -0.00    3.31
  -9  14   7    0.70    5.77
   9 -14  -7    6.25    6.66
   9  14  -7   -0.00    2.97
  -9  14   8    0.00    5.46
   9 -14  -8    1.66    7.60
   9  14  -8    1.67    3.17
  -9  14   9    0.12    4.99
   9 -14  -9    0.00    7.83
   9  14  -9    1.51    4.06
  -9  14  10    4.95    6.33
   9 -14 -10    5.33    8.55
   9  14 -10    0.00    3.62
  -9  14  11   -0.00    6.00
   9 -14 -11   -0.00    6.25
   9  14 -11   -0.00    4.11
   9 -14 -12   -0.00    6.84
   9  14 -12    0.29    4.01
  -9  14  13    0.83    6.61
   9 -14 -13    2.87    6.92
  -9  14  14   -0.00    7.49
  -9  14  15    4.75    8.43
   9 -14 -15   -0.00    4.88
  -9  14  16    2.76    7.15
   9 -14 -16    1.66    5.86
  -9  14  17   -0.00    4.90
   9 -14 -17    0.00    5.80
  -9  14  18   -0.00    7.34
   9 -14 -18   -0.00    5.23
  -9  14  19   -0.00    6.93
   9 -14 -19   -0.00    5.43
   9 -14 -20    8.05    6.97
  -9  15   1   -0.00    6.13
   9 -15  -1    3.96    7.10
   9  15  -1    3.91    3.10
   9 -15  -2   -0.00    6.64
   9  15  -2    2.90    3.24
  -9  15   3    2.13    6.57
   9  15  -3    2.49    3.12
  -9  15   4   -0.00    7.29
   9 -15  -4   -0.00    6.58
   9  15  -4    0.10    3.46
  -9  15   5    2.84    6.30
   9 -15  -5   -0.00    6.44
   9  15  -5    1.03    3.70
  -9  15   6    7.71    7.77
   9 -15  -6    3.97    6.98
   9  15  -6   -0.00    3.37
  -9  15   7    1.34    6.42
   9 -15  -7    2.56    5.34
   9  15  -7    0.00    3.90
  -9  15   8   -0.00    4.95
   9 -15  -8    0.15    5.88
  -9  15   9    0.40    5.10
   9 -15  -9    4.61    6.78
  -9  15  10   -0.00    6.74
   9 -15 -10    7.32    7.74
  -9  15  11   -0.00    5.40
   9 -15 -11   -0.00    5.99
  -9  15  12   -0.00    5.29
   9 -15 -12   -0.00    7.49
  -9  15  13   -0.00    6.60
   9 -15 -13    1.41    5.99
   9 -15 -14    0.00    5.30
   9 -15 -15    4.01    6.43
   9 -15 -16    7.14    7.82
  -9  16   1   -0.00    7.06
   9  16  -1    0.00    3.03
  -9  16   2   -0.00    7.26
   9  16  -2   -0.00    3.06
   9 -16  -3    3.85    7.56
  -9  16   4   23.62   11.56
   9 -16  -4   -0.00    7.30
  -9  16   5    5.81    8.34
  -9  16   6    4.07    7.23
   9 -16  -6    0.00    6.43
   9 -16  -7   -0.00    6.08
   9 -16  -8    1.52    6.89
   9 -16  -9   -0.00    5.00
  -8   0   1    0.73    3.87
  -8   0   1   -0.00    4.13
   8   0  -1    0.97    4.50
   8   0  -1    2.45    4.19
   8   0  -1    0.00    5.06
  -8   0   2  438.60   36.28
  -8   0   2  339.64   34.32
   8   0  -2  361.55   34.30
   8   0  -2  428.17   34.62
   8   0  -2  399.39   35.61
  -8   0   3   -0.00    4.22
  -8   0   3   -0.00    4.79
   8   0  -3    4.59    5.40
  -8   0   4   63.18   11.06
   8   0  -4   42.40   10.12
  -8   0   5    1.33    4.18
   8   0  -5    1.25    4.50
  -8   0   6   64.94   11.66
   8   0  -6   65.38   11.98
  -8   0   7    0.62    4.10
   8   0  -7    1.73    4.15
  -8   0   8  175.92   20.72
   8   0  -8  153.43   20.26
  -8   0   9    2.27    4.38
  -8   0  10    2.05    4.67
   8   0 -10   -0.00    4.83
   8   0 -11   -0.00    5.63
   8   0 -12  123.64   18.56
   8   0 -13   -0.00    5.97
   8   0 -14   45.20   11.84
  -8   0  15    0.00    4.47
  -8   0  16    1.21    5.70
  -8   0  17    3.40    5.35
  -8   0  18   82.11   15.61
  -8   0  19   -0.00    6.47
  -8   0  20    2.80    5.83
  -8   0  21    1.06    6.32
  -8   0  22   30.73    9.75
   8   0 -22   20.83    9.24
  -8   0  23    3.22    7.18
   8   0 -23   -0.00    5.04
   8   0 -24    8.99    7.55
  -8   0  25   13.97    6.73
   8   0 -25    1.92    5.34
  -8   0  26    1.38    4.89
   8   0 -26   -0.00    6.12
  -8   0  27   -0.00    5.88
   8   0 -27    1.13    5.34
  -8   0  28   28.65   10.70
  -8   0  29    0.20    5.29
  -8   0  30    0.00    8.42
  -8   0  31   -0.00    4.83
  -8   0  32   16.01    8.57
  -8   0  33    2.04    5.72
  -8   0  34   11.68    7.33
  -8   0  35   -0.00    6.82
  -8   1   1   42.91    9.67
  -8   1   1   40.81    9.66
   8  -1  -1   66.05   11.20
   8  -1  -1   32.20    9.29
  -8  -1   1   54.39   10.40
   8   1  -1   43.52    9.01
   8   1  -1   63.39   10.06
   8   1  -1   27.20    8.03
  -8   1   2    2.94    5.25
  -8   1   2    2.73    4.79
   8  -1  -2    3.86    4.42
   8  -1  -2    4.81    5.20
  -8  -1   2    0.00    4.31
  -8  -1   2    1.78    4.57
   8   1  -2    1.76    3.78
   8   1  -2    1.31    4.62
  -8   1   3    8.59    5.76
  -8   1   3    6.34    5.44
   8  -1  -3    3.30    4.92
   8  -1  -3    2.88    4.33
  -8  -1   3    0.00    3.50
  -8  -1   3    3.72    4.77
   8   1  -3    3.82    4.08
  -8   1   4   60.11   10.99
   8  -1  -4   46.22   10.07
  -8  -1   4   28.08    7.67
   8   1  -4   37.36    7.84
   8   1  -4   19.64    7.21
  -8   1   5    5.02    4.73
   8  -1  -5    6.34    5.67
  -8  -1   5    5.33    4.65
   8   1  -5    2.85    4.05
   8   1  -5    1.49    4.40
  -8   1   6   57.65   11.60
   8  -1  -6   76.88   13.23
  -8  -1   6   83.05   13.14
   8   1  -6   60.55   11.59
  -8   1   7    0.00    5.16
  -8  -1   7    1.06    4.45
   8   1  -7    4.59    4.87
   8  -1  -8    4.18    5.05
  -8  -1   8    8.91    6.33
   8   1  -8    0.00    4.56
  -8   1   9    8.63    6.27
   8  -1  -9   11.07    6.69
  -8  -1   9    8.30    5.12
   8   1  -9    5.94    5.51
   8  -1 -10  125.08   17.77
  -8  -1  10   81.59   13.77
   8   1 -10  102.52   16.16
   8  -1 -11   10.06    7.24
  -8  -1  11    4.41    5.54
   8  -1 -12    2.15    5.35
   8  -1 -13    8.46    6.61
  -8   1  14   53.46   11.94
   8  -1 -14   65.18   13.66
  -8   1  15   23.57    9.54
   8  -1 -15   27.12    9.53
  -8  -1  15   41.82   10.21
  -8   1  16   41.55   10.58
   8  -1 -16   50.10   12.59
  -8  -1  16   46.44   11.23
  -8   1  17   10.05    7.37
   8  -1 -17    0.00    6.05
  -8  -1  17    6.94    7.28
  -8  -1  18    7.58    6.14
  -8   1  19    3.28    6.00
  -8  -1  19   14.31    7.99
   8   1 -19    6.94    6.50
  -8   1  20   15.65    7.44
  -8  -1  20   29.21   10.38
   8   1 -20   12.95    7.68
  -8   1  21    1.69    6.44
  -8  -1  21   -0.00    5.30
   8   1 -21   10.11    6.67
  -8   1  22   37.52   11.51
  -8  -1  22   36.02   10.33
   8   1 -22   16.74    8.85
  -8   1  23    4.41    5.51
  -8  -1  23   -0.00    5.31
   8   1 -23    1.97    5.77
  -8   1  24    5.29    7.59
  -8  -1  24    5.71    6.23
   8   1 -24    5.00    6.80
  -8   1  25   -0.00    6.79
  -8  -1  25    3.48    5.27
   8   1 -25   -0.00    6.28
  -8   1  26    9.29    6.80
   8  -1 -26   18.93    9.92
  -8  -1  26    0.00    5.85
   8   1 -26    1.57    5.97
  -8   1  27    2.78    6.33
  -8  -1  27   -0.00    6.08
   8   1 -27   -0.00    5.38
  -8   1  28    5.62    5.50
  -8  -1  28    0.00    4.80
   8   1 -28   -0.00    5.60
  -8   1  29    3.92    7.08
  -8  -1  29    4.43    6.09
  -8  -1  30   13.43    8.48
  -8   1  31   -0.00    5.93
  -8  -1  31   -0.00    5.58
  -8   1  32    0.00    7.27
  -8  -1  32    0.11    6.28
  -8   1  33    0.83    5.59
  -8  -1  33    8.28    7.44
  -8   1  34    6.96    6.61
  -8  -1  34   -0.00    7.40
  -8   1  35    0.00    7.15
  -8  -1  35   -0.00    7.73
  -8   2   1    0.00    5.09
  -8   2   1    2.38    4.17
   8  -2  -1   -0.00    4.46
   8  -2  -1   -0.00    5.18
  -8  -2   1    0.33    3.39
  -8  -2   1   -0.00    2.74
   8   2  -1    0.00    3.66
   8   2  -1    3.98    4.21
  -8   2   2   59.30   11.58
  -8   2   2   45.76   11.16
   8  -2  -2   64.15   11.81
   8  -2  -2   67.52   12.07
  -8  -2   2   71.86   10.83
  -8  -2   2   61.42   10.52
   8   2  -2   72.84   10.93
   8   2  -2   54.87   10.37
  -8   2   3    7.84    5.59
  -8   2   3   10.25    6.12
   8  -2  -3    8.16    5.93
   8  -2  -3   -0.00    5.04
  -8  -2   3    9.19    4.84
   8   2  -3   10.18    4.03
   8   2  -3    5.13    5.01
  -8   2   4   32.39    9.03
  -8   2   4   18.72    7.61
   8  -2  -4   37.25    9.20
   8  -2  -4   15.29    7.47
  -8  -2   4   38.79    8.52
   8   2  -4   26.54    7.13
   8   2  -4   26.98    7.88
  -8   2   5   -0.00    4.09
   8  -2  -5    4.96    6.11
  -8  -2   5    2.76    4.58
   8   2  -5    0.47    3.35
   8   2  -5    6.05    4.89
  -8   2   6   69.54   11.90
   8  -2  -6   37.37   10.17
  -8  -2   6   82.36   12.61
  -8   2   7   24.48    7.94
   8  -2  -7   22.25    7.68
  -8  -2   7   12.84    6.55
   8  -2  -8   73.66   13.71
  -8  -2   8   69.88   12.07
   8  -2  -9   11.86    7.11
  -8  -2   9    2.02    4.75
   8  -2 -10   -0.00    4.63
  -8  -2  10    4.25    5.72
   8  -2 -11   -0.00    5.11
  -8  -2  11    5.92    5.38
   8  -2 -12   31.17   10.56
  -8  -2  12   65.76   12.31
  -8   2  13   20.08    8.50
   8  -2 -13   25.76    9.46
   8  -2 -14   30.23   10.16
  -8   2  15   10.17    6.57
  -8   2  16   36.81   10.35
   8  -2 -16    9.51    7.76
  -8  -2  16   18.04    8.35
   8   2 -16    8.72    6.68
  -8   2  17    0.97    5.90
   8  -2 -17    7.12    6.36
  -8  -2  17   15.47    7.63
   8   2 -17   14.63    8.57
  -8   2  18  107.91   17.23
   8  -2 -18   95.44   17.75
  -8  -2  18  120.95   17.93
   8   2 -18   71.03   14.99
  -8   2  19    0.36    5.26
   8  -2 -19    7.81    8.00
  -8  -2  19    4.35    5.81
   8   2 -19    5.66    6.50
  -8   2  20    3.03    7.18
   8  -2 -20    2.69    6.87
  -8  -2  20    3.83    6.13
   8   2 -20   -0.00    6.03
   8  -2 -21    6.60    8.23
  -8  -2  21    3.84    6.45
   8   2 -21    0.00    4.83
  -8   2  22   17.94    8.81
  -8  -2  22   27.89    9.64
   8   2 -22   10.90    8.20
  -8   2  23    3.55    6.34
  -8  -2  23    0.00    5.70
   8   2 -23   -0.00    6.50
  -8   2  24    0.83    4.28
  -8  -2  24    5.22    5.83
   8   2 -24   -0.00    6.32
  -8   2  25    0.30    5.79
  -8  -2  25    0.00    6.43
   8   2 -25    6.13    6.91
  -8   2  26    0.30    5.78
  -8  -2  26    0.00    4.71
   8   2 -26    2.73    6.16
  -8   2  27   -0.00    6.52
  -8  -2  27    0.00    4.94
   8   2 -27   -0.00    7.51
  -8   2  28   11.46    6.68
  -8  -2  28   11.92    8.97
   8   2 -28    5.98    8.15
  -8   2  29    4.46    6.83
  -8  -2  29   -0.00    5.33
   8   2 -29    6.26    6.69
  -8   2  30    3.62    7.18
  -8  -2  30    0.74    5.31
   8   2 -30    2.10    7.40
  -8   2  31   -0.00    7.09
  -8  -2  31   -0.00    6.39
  -8   2  32    3.62    7.45
  -8  -2  32    0.00    7.38
  -8   2  33    0.67    5.79
  -8  -2  33    7.40    6.97
  -8   2  34   -0.00    7.23
  -8  -2  34    0.07    7.20
  -8   2  35    0.00    5.78
  -8  -2  35   -0.00    7.32
  -8   3   1   51.75   11.74
  -8   3   1   76.72   13.48
   8  -3  -1   79.73   13.54
   8  -3  -1   44.65   10.92
  -8  -3   1   46.71    9.08
  -8  -3   1   63.60    9.67
   8   3  -1   52.15    8.72
  -8   3   2    1.08    5.40
  -8   3   2    0.00    4.11
   8  -3  -2    3.64    5.07
  -8  -3   2   -0.00    3.48
  -8  -3   2    0.00    3.77
   8   3  -2    1.48    3.33
  -8   3   3   21.14    8.35
  -8   3   3   46.00   10.67
   8  -3  -3   39.58   10.19
   8  -3  -3   21.81    8.96
  -8  -3   3   20.10    6.61
  -8  -3   3   25.45    6.95
   8   3  -3   30.39    7.09
  -8   3   4   90.92   15.64
  -8   3   4  108.73   16.86
   8  -3  -4  106.31   15.95
   8  -3  -4   88.00   15.15
  -8  -3   4  138.07   15.77
   8   3  -4  102.29   13.59
   8  -3  -5   22.72    7.86
  -8  -3   5    7.94    5.28
   8   3  -5   16.26    5.89
   8  -3  -6   31.89    9.68
  -8  -3   6   50.97   10.08
   8   3  -6   28.32    7.39
   8  -3  -7    9.28    6.84
  -8  -3   7    7.73    4.90
   8  -3  -8    3.24    5.57
  -8  -3   8    1.55    4.75
   8  -3  -9    2.78    5.31
  -8  -3   9    1.86    4.61
   8  -3 -10   86.85   14.99
  -8  -3  10   66.40   12.03
   8  -3 -11   70.51   13.69
  -8  -3  11   62.48   12.07
  -8   3  12    2.43    5.61
   8  -3 -12   -0.00    4.66
  -8  -3  12    0.00    5.15
   8   3 -12    0.33    4.41
  -8   3  13    6.27    6.42
   8  -3 -13    3.61    5.58
   8   3 -13    0.39    5.01
  -8   3  14    3.37    6.47
   8  -3 -14    7.20    6.31
   8   3 -14   14.67    6.67
  -8   3  15   15.99    8.30
   8  -3 -15   18.67    8.44
   8   3 -15   27.10    8.63
  -8   3  16   54.97   13.40
   8  -3 -16   39.93   11.95
  -8  -3  16   70.57   12.98
   8   3 -16   54.23   12.04
  -8   3  17   -0.00    4.89
   8  -3 -17   -0.00    6.69
  -8  -3  17    0.59    4.46
   8   3 -17    0.80    5.26
  -8   3  18    2.65    5.80
   8  -3 -18    5.26    7.82
  -8  -3  18    3.56    5.55
   8   3 -18    0.00    5.02
  -8   3  19    3.60    7.03
   8  -3 -19    6.97    6.62
  -8  -3  19   10.25    6.65
   8   3 -19    5.02    6.09
  -8   3  20   56.23   12.76
   8  -3 -20   88.86   16.89
  -8  -3  20   47.49   12.38
   8   3 -20   63.19   13.55
  -8   3  21    2.84    5.63
   8  -3 -21   -0.00    7.24
  -8  -3  21   -0.00    5.05
   8   3 -21    2.59    5.55
  -8   3  22   12.03    7.64
   8  -3 -22    9.02    7.38
  -8  -3  22   -0.00    5.54
   8   3 -22    0.00    5.32
  -8   3  23    3.16    5.66
  -8  -3  23   -0.00    5.56
   8   3 -23    0.19    5.55
  -8   3  24   17.76    8.94
  -8  -3  24   16.30    8.13
   8   3 -24   25.45    9.78
  -8   3  25    5.18    7.35
  -8  -3  25    4.75    6.94
   8   3 -25   11.97    8.57
  -8   3  26    3.94    7.07
  -8  -3  26    9.48    7.07
   8   3 -26    0.68    3.84
  -8   3  27    0.00    6.17
  -8   3  28    3.52    5.66
  -8  -3  28    9.36    7.40
  -8   3  29    8.73    7.82
  -8  -3  29    1.89    7.49
  -8   3  30   -0.00    5.95
  -8  -3  30   -0.00    5.29
  -8   3  31    0.00    6.39
  -8  -3  31    0.00    6.68
   8   3 -31   10.04    8.85
  -8   3  32   -0.00    7.65
  -8  -3  32    1.52    6.76
  -8   3  33   -0.00    6.10
  -8  -3  33   -0.00    5.47
  -8   3  34   -0.00    7.77
  -8  -3  34   -0.00    7.90
  -8   3  35   -0.00    6.27
  -8  -3  35    9.63    8.21
  -8   4   1   48.88   11.24
   8  -4  -1   50.03   11.65
  -8  -4   1   55.42    8.89
  -8  -4   1   44.14    7.68
  -8   4   2   14.14    7.29
   8  -4  -2   24.45    8.80
  -8  -4   2   26.43    6.67
  -8  -4   2   20.51    5.83
   8   4  -2   36.16    7.53
  -8   4   3   22.02    9.20
   8  -4  -3   26.34    9.30
  -8  -4   3   23.03    6.70
  -8  -4   3    6.71    4.37
   8   4  -3   15.79    5.77
  -8   4   4   74.56   14.90
   8  -4  -4  101.92   16.25
  -8  -4   4  108.73   13.89
   8   4  -4   70.30   11.19
  -8   4   5    9.13    6.72
   8  -4  -5    9.04    6.82
   8   4  -5    0.00    3.78
   8  -4  -6   28.94    9.07
  -8  -4   6   41.63    8.87
   8   4  -6   39.13    8.59
   8  -4  -7   73.16   14.26
  -8  -4   7   69.87   11.76
   8   4  -7   70.49   11.51
   8  -4  -8   11.55    7.12
  -8  -4   8   21.95    6.90
  -8   4   9    4.28    5.03
   8  -4  -9   14.84    8.14
  -8  -4   9    1.78    4.45
   8   4  -9    3.93    4.43
  -8   4  10    4.68    5.37
   8  -4 -10    7.39    6.28
  -8  -4  10   -0.00    4.95
   8   4 -10   -0.00    4.73
  -8   4  11    3.42    5.00
   8  -4 -11    0.00    5.10
  -8  -4  11    7.78    5.19
   8   4 -11    3.45    4.85
  -8   4  12   92.83   14.88
   8  -4 -12   58.39   13.23
  -8  -4  12   50.11   10.83
   8   4 -12   37.34   10.01
   8  -4 -13    6.41    6.98
   8   4 -13    5.77    5.08
  -8   4  14   26.31    9.00
   8  -4 -14   20.49    9.59
   8   4 -14   28.29    8.74
  -8   4  15    3.43    6.29
   8  -4 -15    0.00    6.31
  -8   4  16   10.81    6.99
   8  -4 -16    9.41    7.25
  -8  -4  16    7.79    6.17
   8   4 -16   16.16    7.35
  -8   4  17   30.58   10.07
   8  -4 -17   28.75    9.68
  -8  -4  17   10.86    7.44
   8   4 -17   15.24    7.35
  -8   4  18   20.58    9.85
   8  -4 -18   42.78   12.30
  -8  -4  18   34.09   10.21
   8   4 -18   34.87   10.26
   8  -4 -19    3.05    6.46
  -8  -4  19    2.94    6.55
   8   4 -19    0.00    4.77
  -8   4  20    6.67    6.21
   8  -4 -20   -0.00    7.59
  -8  -4  20    5.20    6.15
   8   4 -20    2.56    5.19
  -8   4  21    2.57    5.60
  -8  -4  21    0.00    5.01
   8   4 -21    0.00    4.87
  -8   4  22   21.08    8.19
  -8  -4  22    4.96    6.77
   8   4 -22    6.87    6.47
  -8   4  23    4.75    4.79
  -8  -4  23    7.80    7.58
   8   4 -23    6.67    6.67
  -8   4  24    1.46    5.53
  -8  -4  24   -0.00    6.55
   8   4 -24    0.00    4.95
  -8   4  25   -0.00    5.96
  -8  -4  25    1.62    5.81
   8   4 -25    5.97    7.09
  -8   4  26    1.44    5.99
  -8  -4  26   11.42    8.44
   8   4 -26    2.37    6.52
  -8   4  27    3.43    6.96
  -8  -4  27    0.04    6.14
   8   4 -27    1.53    5.16
  -8   4  28    0.00    7.71
  -8  -4  28    0.00    5.83
   8   4 -28    3.99    7.58
  -8  -4  29    0.00    6.73
   8   4 -29    1.79    6.69
  -8   4  30    5.47    7.71
  -8  -4  30    4.76    7.37
   8   4 -30    0.41    6.23
  -8   4  31    4.40    5.82
  -8  -4  31   -0.00    5.99
   8   4 -31    0.68    5.68
  -8   4  32   -0.00    7.46
  -8  -4  32    0.00    7.64
   8   4 -32    4.82    7.01
  -8   4  33    5.52    8.09
  -8  -4  33   -0.00    7.98
  -8   4  34    9.57    7.43
  -8  -4  34    0.00    7.12
  -8   4  35    0.01    6.00
  -8  -4  35    5.46    7.88
  -8   5   1   30.88    9.79
   8  -5  -1   14.94    7.97
  -8  -5   1   33.27    6.93
  -8  -5   1   23.76    5.08
   8   5  -1   15.86    5.44
  -8   5   2   16.44    7.49
   8  -5  -2   13.61    8.04
  -8  -5   2   10.77    3.90
   8   5  -2   12.72    5.10
  -8   5   3  115.65   17.22
   8  -5  -3   39.73   10.68
  -8  -5   3   45.88    9.16
  -8  -5   3   66.12    9.43
   8   5  -3   67.76   10.37
  -8   5   4    0.11    5.35
  -8   5   4   19.60    8.84
   8  -5  -4    1.49    5.09
  -8  -5   4   11.21    5.81
   8   5  -4   15.29    5.69
  -8   5   5   36.51   10.49
  -8   5   5   48.04   12.24
   8  -5  -5   23.82    8.69
   8  -5  -5   42.45   11.13
  -8  -5   5   37.30    8.18
   8   5  -5   46.84    9.65
   8   5  -5   23.43    7.03
  -8   5   6   43.52   11.37
   8  -5  -6   48.48   12.22
   8  -5  -6   55.60   12.78
  -8  -5   6   72.57   11.40
   8   5  -6   79.62   11.99
   8   5  -6   76.17   11.52
  -8   5   7   -0.00    5.69
   8  -5  -7    2.37    4.78
   8  -5  -7    4.09    7.19
   8   5  -7    3.96    4.75
   8   5  -7    4.53    4.32
  -8   5   8    0.50    4.84
   8  -5  -8   12.44    7.76
  -8  -5   8    1.25    4.36
   8   5  -8    0.27    4.25
   8   5  -8    0.00    4.19
  -8   5   9    4.71    5.75
   8  -5  -9   10.18    7.80
  -8  -5   9    3.20    5.11
   8   5  -9    0.82    3.92
   8  -5 -10  131.79   20.32
  -8  -5  10  147.85   18.38
  -8   5  11   23.24    8.62
   8  -5 -11   16.04    8.83
   8   5 -11   18.54    7.40
  -8   5  12    4.01    5.08
   8  -5 -12   -0.00    6.47
  -8  -5  12   -0.00    4.49
   8   5 -12   -0.00    5.18
  -8   5  13    1.55    4.77
   8  -5 -13   -0.00    5.62
  -8  -5  13   -0.00    4.55
   8   5 -13    1.43    5.30
  -8   5  14    4.21    6.48
   8  -5 -14    1.49    6.70
   8   5 -14    0.00    5.07
   8  -5 -15   10.35    7.73
   8   5 -15   10.69    6.32
  -8   5  16   33.06   11.52
   8  -5 -16   35.26   11.45
  -8  -5  16   30.59    9.67
   8   5 -16   54.97   11.97
  -8   5  17   13.51    6.69
   8  -5 -17    5.05    7.15
  -8  -5  17   -0.00    5.11
   8   5 -17    6.73    6.12
  -8   5  18    0.15    5.98
   8  -5 -18    3.46    6.29
   8   5 -18    8.27    6.09
  -8   5  19   23.46    9.37
  -8  -5  19    7.33    7.51
   8   5 -19   11.64    7.10
  -8   5  20   14.17    8.35
  -8  -5  20   11.88    7.83
   8   5 -20   16.04    7.69
  -8   5  21    7.28    7.71
  -8  -5  21   22.06    8.87
   8   5 -21   20.54    8.71
  -8  -5  22    0.00    6.12
   8   5 -22    5.10    5.74
  -8   5  23    6.22    6.53
  -8  -5  23    1.20    6.56
   8   5 -23    7.88    7.03
  -8   5  24    6.95    6.60
  -8  -5  24   -0.00    5.52
   8   5 -24    2.14    5.92
  -8   5  25    8.27    6.68
  -8  -5  25    2.56    6.35
   8   5 -25    4.77    6.47
  -8   5  26    4.11    5.75
  -8  -5  26    5.73    6.92
   8   5 -26   10.44    7.97
  -8   5  27    5.83    6.41
  -8  -5  27   -0.00    5.89
   8   5 -27    7.61    6.66
  -8   5  28    0.00    7.42
  -8  -5  28    2.92    5.85
   8   5 -28    5.04    6.79
  -8   5  29    0.00    5.90
  -8  -5  29    1.42    6.53
   8   5 -29    1.00    6.30
  -8   5  30    5.78    7.59
  -8  -5  30   -0.00    6.81
   8   5 -30   -0.00    5.93
  -8   5  31    1.48    6.15
  -8  -5  31   16.53    9.48
   8   5 -31   12.16    8.51
  -8   5  32    5.07    6.80
  -8  -5  32    2.27    6.75
   8   5 -32   -0.00    5.62
  -8   5  33   -0.00    5.82
  -8  -5  33    6.61    7.96
   8   5 -33   -0.00    6.41
  -8   5  34   -0.00    6.18
  -8  -5  34    3.26    7.23
  -8   6   1   55.83   12.76
   8  -6  -1   96.50   15.50
   8  -6  -1   90.94   15.45
  -8  -6   1   65.15   10.02
   8   6  -1  104.70   12.06
   8   6  -1   66.35   10.19
  -8   6   2   72.30   14.10
   8  -6  -2   66.60   13.19
   8  -6  -2   75.69   14.37
  -8  -6   2   67.28   10.08
  -8  -6   2   57.45    7.55
   8   6  -2   59.79    9.90
   8   6  -2   68.20   10.04
   8  -6  -3   25.56    9.42
   8  -6  -3   66.38   13.74
  -8  -6   3   67.00   10.13
   8   6  -3   71.87   10.68
   8   6  -3   51.43    8.97
  -8   6   4   15.45    9.42
  -8   6   4   19.16    8.83
   8  -6  -4    8.05    6.74
   8  -6  -4   15.23    8.58
  -8  -6   4   31.73    7.14
   8   6  -4   22.26    6.65
   8   6  -4   29.77    7.32
  -8   6   5    4.69    5.91
  -8   6   5   13.82    8.03
   8  -6  -5   14.86    7.19
  -8  -6   5   13.26    5.20
   8   6  -5   20.92    6.42
   8   6  -5   15.20    5.81
  -8   6   6    5.46    6.68
  -8   6   6   24.29    8.95
   8  -6  -6    9.35    7.12
   8  -6  -6   16.45    8.70
  -8  -6   6   43.64    8.54
   8   6  -6   27.29    7.36
   8   6  -6   25.06    6.73
  -8   6   7   11.11    7.14
   8  -6  -7   19.41    8.35
   8  -6  -7   25.37   10.11
  -8  -6   7   21.09    6.71
   8   6  -7   16.93    6.83
   8   6  -7   20.00    7.22
  -8   6   8   22.36    8.93
   8  -6  -8   17.68    8.61
   8  -6  -8    8.05    7.03
  -8  -6   8   15.82    6.81
   8   6  -8   15.25    6.69
   8   6  -8   19.49    7.36
  -8   6   9    3.60    6.77
   8  -6  -9    1.28    5.52
   8  -6  -9    2.73    5.54
  -8  -6   9    2.02    4.60
   8   6  -9   -0.00    4.25
  -8   6  10   12.07    7.31
   8  -6 -10   -0.00    7.64
  -8  -6  10    1.27    4.00
   8   6 -10    0.00    5.25
  -8   6  11   21.27    8.55
   8  -6 -11    0.00    5.73
  -8  -6  11    8.43    5.95
   8   6 -11    8.11    6.65
  -8   6  12   17.19    8.08
   8  -6 -12   11.57    8.19
  -8  -6  12   19.83    7.39
   8   6 -12    2.91    5.30
  -8   6  13    9.14    7.56
   8  -6 -13    5.20    6.98
   8   6 -13    3.68    4.98
  -8   6  14   24.29    9.04
   8  -6 -14   12.54    8.88
   8   6 -14   25.89    8.93
  -8   6  15   12.08    7.42
   8  -6 -15    0.00    6.93
   8   6 -15    1.07    5.12
  -8   6  16    5.79    6.29
  -8  -6  16    2.92    5.10
   8   6 -16   -0.00    4.94
  -8   6  17   48.79   12.65
  -8  -6  17   11.59    7.68
   8   6 -17   35.48   10.25
  -8   6  18    6.75    7.24
  -8  -6  18    5.30    6.30
   8   6 -18    0.00    6.69
  -8   6  19    1.66    6.17
  -8  -6  19   15.73    8.04
  -8   6  20    1.94    6.25
  -8  -6  20    0.70    5.82
  -8   6  21   -0.00    6.39
  -8  -6  21    3.81    6.07
  -8   6  22    1.17    6.56
  -8  -6  22    2.71    5.40
  -8   6  23    3.22    8.06
  -8  -6  23    7.79    6.65
  -8   6  24    1.14    6.76
  -8  -6  24    0.94    6.29
  -8   6  25    4.95    6.66
  -8  -6  25   -0.00    5.11
  -8   6  26    0.00    6.40
  -8  -6  26    2.47    5.45
   8   6 -26    0.00    5.56
  -8   6  27    6.08    6.82
  -8  -6  27    0.00    7.15
   8   6 -27   -0.00    5.56
  -8   6  28   -0.00    6.23
  -8  -6  28    8.20    7.77
   8   6 -28    3.52    6.03
  -8   6  29    1.32    5.44
  -8  -6  29    1.74    6.29
   8   6 -29    2.23    6.13
  -8   6  30    0.80    5.06
  -8  -6  30   -0.00    6.84
   8   6 -30    0.35    5.84
  -8   6  31   -0.00    5.95
  -8  -6  31    3.67    6.86
   8   6 -31   -0.00    6.28
  -8   6  32    4.29    6.55
  -8  -6  32   -0.00    5.86
   8   6 -32    0.63    5.56
  -8   6  33    9.55    8.53
  -8  -6  33    1.34    6.81
   8   6 -33    7.63    7.63
  -8   6  34    4.45    6.54
  -8  -6  34   -0.00    7.44
  -8   7   1   44.10   11.15
   8  -7  -1   36.04   11.26
   8   7  -1   26.57    6.52
  -8   7   2   -0.00    4.81
   8  -7  -2    0.07    4.57
  -8  -7   2   -0.00    3.60
   8   7  -2    0.00    3.62
  -8   7   3   22.78    8.93
   8  -7  -3   10.80    7.50
   8  -7  -3   19.23    8.52
  -8  -7   3   31.96    7.24
   8   7  -3   19.57    5.87
  -8   7   4    6.21    6.07
   8  -7  -4    0.32    4.19
   8  -7  -4   -0.00    5.35
  -8  -7   4    0.00    3.78
   8   7  -4    0.42    3.40
  -8   7   5   44.32   11.94
  -8   7   5   45.52   12.69
   8  -7  -5   66.87   14.31
   8   7  -5   60.29   10.18
  -8   7   6    7.70    6.57
  -8   7   6    5.96    6.67
   8  -7  -6    9.71    7.50
   8  -7  -6   17.51    8.78
  -8  -7   6    7.59    5.60
   8   7  -6    7.58    4.85
  -8   7   7    0.26    5.03
  -8   7   7    0.30    5.86
   8  -7  -7    4.26    6.19
  -8  -7   7   -0.00    4.52
   8   7  -7    1.69    3.93
  -8   7   8    1.25    6.95
   8  -7  -8    0.00    5.78
   8  -7  -8   -0.00    6.62
   8   7  -8   -0.00    4.33
   8   7  -8   -0.00    3.63
  -8   7   9   15.96    8.13
   8  -7  -9   23.98    8.99
   8  -7  -9   30.57   10.09
  -8  -7   9   42.01    8.87
   8   7  -9   18.03    7.09
  -8   7  10   -0.00    6.26
   8  -7 -10    0.88    5.75
   8  -7 -10   11.46    8.32
  -8  -7  10    8.33    6.03
  -8   7  11   28.14    9.47
   8  -7 -11   32.45   11.46
  -8  -7  11   32.21    8.79
   8   7 -11   18.94    7.00
  -8   7  12    0.75    5.85
   8  -7 -12    2.87    6.53
  -8  -7  12    3.77    5.46
   8   7 -12    0.00    3.07
  -8   7  13    8.29    6.67
   8   7 -13   17.37    6.36
  -8   7  14   19.01    8.75
   8   7 -14    9.86    5.53
  -8   7  15   47.61   11.76
   8   7 -15   39.31    9.87
  -8   7  16    0.96    6.37
  -8  -7  16    7.39    6.05
   8   7 -16    6.18    4.98
  -8   7  17    7.94    6.28
  -8  -7  17   -0.00    6.02
   8   7 -17    0.00    4.48
  -8   7  18   -0.00    5.94
  -8  -7  18   -0.00    5.47
   8   7 -18   -0.00    4.25
  -8   7  19   -0.00    4.18
  -8  -7  19    2.96    6.25
   8   7 -19    4.81    4.88
  -8  -7  20   -0.00    4.84
   8   7 -20    4.77    5.41
  -8   7  21   28.38   10.59
  -8  -7  21    3.76    6.50
   8   7 -21   12.53    7.33
  -8   7  22    1.40    5.70
  -8  -7  22   -0.00    5.78
   8   7 -22    2.09    6.17
  -8   7  23    4.89    6.28
  -8  -7  23   -0.00    6.10
   8   7 -23    3.18    5.30
  -8   7  24   -0.00    5.99
  -8  -7  24    1.50    5.98
  -8   7  25   12.18    7.45
  -8  -7  25    1.57    6.21
   8   7 -25    4.50    6.04
  -8   7  26    5.40    6.73
  -8  -7  26    3.77    6.68
   8   7 -26    2.00    6.54
  -8   7  27    9.82    6.91
  -8  -7  27   -0.00    7.33
   8   7 -27    6.32    6.76
  -8   7  28    1.75    5.90
  -8  -7  28    0.00    4.88
   8   7 -28    0.00    5.70
  -8   7  29   -0.00    5.44
  -8  -7  29   -0.00    5.48
   8   7 -29    6.09    6.78
  -8  -7  30    0.00    5.95
   8   7 -30   -0.00    4.60
  -8   7  31    0.00    6.63
  -8  -7  31    6.13    7.21
   8   7 -31    1.50    6.11
  -8   7  32    0.00    6.36
  -8  -7  32    0.00    6.94
   8   7 -32   -0.00    6.08
  -8   7  33    0.00    4.70
  -8  -7  33   -0.00    6.46
   8   7 -33   -0.00    5.85
  -8   8   1   56.47   13.17
   8  -8  -1   34.06   11.48
  -8   8   2   -0.00    5.69
   8  -8  -2   -0.00    6.47
   8   8  -2   -0.00    3.21
   8  -8  -3   12.40    9.20
   8   8  -3   18.29    5.84
   8  -8  -4    1.41    5.91
   8   8  -4    7.96    4.58
   8  -8  -5    4.46    5.76
   8  -8  -5   -0.00    6.60
   8   8  -5    1.29    4.03
  -8   8   6   -0.00    6.03
   8  -8  -6    1.32    4.31
   8  -8  -6    1.91    6.19
  -8  -8   6    0.00    3.75
   8   8  -6    1.88    3.20
  -8   8   7   56.18   13.56
   8  -8  -7   54.44   13.32
   8  -8  -7   74.25   15.48
   8   8  -7   64.92   10.60
  -8   8   8    0.00    6.21
   8  -8  -8   -0.00    6.32
  -8  -8   8    3.94    4.56
   8   8  -8    0.00    2.73
  -8   8   9    3.57    6.34
   8  -8  -9    3.16    6.52
  -8  -8   9    4.19    4.98
   8   8  -9    0.00    3.42
  -8   8  10    0.00    7.33
   8  -8 -10    1.55    5.03
  -8  -8  10    9.23    5.51
   8   8 -10    0.93    3.68
  -8   8  11    7.49    8.66
   8  -8 -11    5.40    6.44
  -8  -8  11   -0.00    5.03
   8   8 -11    0.00    4.18
  -8   8  12    0.93    5.55
   8  -8 -12    0.01    5.75
  -8  -8  12   -0.00    4.30
   8   8 -12    4.11    4.86
  -8   8  13    5.65    7.84
   8   8 -13   37.03    9.26
  -8   8  14   -0.00    5.54
   8   8 -14   -0.00    4.28
  -8   8  15   -0.00    5.78
  -8  -8  15    6.88    6.16
   8   8 -15    0.97    4.32
  -8  -8  16   -0.00    4.32
   8   8 -16    5.19    6.00
  -8   8  17   35.55   10.75
  -8  -8  17    9.28    7.50
   8   8 -17    6.78    6.31
  -8   8  18   -0.00    4.56
  -8  -8  18    3.72    6.35
   8   8 -18   -0.00    5.34
  -8   8  19    0.00    5.93
  -8  -8  19    6.44    6.16
   8   8 -19   16.82    7.57
  -8   8  20    5.08    6.18
  -8  -8  20    3.58    6.16
   8   8 -20    0.01    4.57
  -8   8  21    3.90    7.13
  -8  -8  21   -0.00    5.04
   8   8 -21    1.78    5.59
  -8   8  22   -0.00    6.13
  -8  -8  22   -0.00    5.14
   8   8 -22    0.92    5.35
   8   8 -23    8.27    6.77
  -8   8  24    1.48    5.71
  -8  -8  24    4.57    7.13
   8   8 -24    5.29    7.26
  -8   8  25    4.46    7.34
  -8  -8  25    0.00    7.40
   8   8 -25   -0.00    6.21
  -8   8  26   -0.00    6.83
  -8  -8  26   -0.00    6.19
   8   8 -26    2.03    6.01
  -8   8  27   10.01    8.23
  -8  -8  27    1.45    7.07
   8   8 -27    3.49    4.91
  -8   8  28    0.00    6.50
  -8  -8  28    8.66    8.91
   8   8 -28    4.57    6.53
  -8   8  29    1.78    5.82
  -8  -8  29    2.45    7.47
   8   8 -29    0.45    6.23
  -8   8  30    3.01    6.09
  -8  -8  30    0.00    7.90
   8   8 -30   -0.00    6.12
  -8   8  31    3.96    6.64
  -8  -8  31   -0.00    7.28
   8   8 -31    2.53    6.88
  -8   8  32    1.18    6.39
  -8  -8  32    6.45    8.45
   8   8 -32   -0.00    5.81
  -8  -8  33    0.01    6.88
   8   8 -33   -0.00    6.27
   8   8 -34   -0.00    5.81
   8   8 -35   -0.00    5.96
   8  -9  -1   46.30   12.05
   8   9  -1   54.20    8.54
   8  -9  -2    0.89    5.21
  -8   9   3   17.34    8.13
   8  -9  -3    8.71    8.24
   8   9  -3   23.08    6.07
  -8   9   4    1.28    5.72
   8  -9  -4   -0.00    6.47
   8   9  -4    2.32    3.38
  -8   9   5   33.91   11.25
   8   9  -5   18.48    5.74
  -8   9   6   -0.00    7.41
   8  -9  -6   -0.00    5.28
   8   9  -6    0.00    3.73
  -8   9   7   -0.00    6.89
   8  -9  -7    4.78    5.69
   8   9  -7   -0.00    3.43
  -8   9   8    0.13    5.37
  -8   9   8    0.07    5.68
   8  -9  -8    0.03    4.59
   8   9  -8   -0.00    3.54
  -8   9   9    8.37    7.47
  -8   9   9    6.91    7.80
   8  -9  -9    0.00    6.45
   8   9  -9    2.60    4.39
  -8   9  10    7.73    6.65
   8  -9 -10    0.81    5.74
   8   9 -10    0.88    3.96
  -8   9  11   21.23    9.66
   8  -9 -11   30.48   10.48
   8   9 -11   37.86    9.05
  -8   9  12    6.18    7.54
   8  -9 -12   -0.00    4.56
  -8  -9  12    3.62    4.86
   8   9 -12    3.69    4.19
  -8   9  13   -0.00    6.23
   8  -9 -13    2.29    7.00
   8   9 -13   -0.00    4.23
  -8   9  14    3.31    6.45
   8  -9 -14    5.45    6.92
   8   9 -14    4.30    4.77
  -8   9  15   16.41    8.75
  -8  -9  15   28.77    9.39
  -8   9  16    5.30    6.79
  -8  -9  16   -0.00    5.40
  -8   9  17   -0.00    5.96
  -8  -9  17    3.51    6.06
   8   9 -17    1.26    5.23
  -8   9  18    0.00    6.53
  -8  -9  18    0.00    5.32
   8   9 -18    3.76    4.83
  -8   9  19    7.47    7.17
   8   9 -19    7.24    6.41
  -8   9  20    7.25    7.63
  -8  -9  20   -0.00    6.02
   8   9 -20    3.50    5.70
  -8   9  21    5.80    5.75
  -8  -9  21    4.18    6.91
   8   9 -21    7.92    6.76
  -8   9  22   -0.00    5.30
  -8  -9  22    5.29    7.52
   8   9 -22   -0.00    5.54
  -8   9  23    0.00    4.91
  -8  -9  23    4.24    6.21
   8   9 -23   -0.00    5.29
  -8   9  24   -0.00    6.95
  -8  -9  24   -0.00    5.87
   8   9 -24    2.46    5.88
  -8   9  25   10.34    8.91
  -8  -9  25    0.00    7.05
   8   9 -25    3.75    6.79
  -8   9  26    3.40    6.81
  -8  -9  26    1.52    7.30
   8   9 -26   -0.00    5.61
  -8  -9  27    3.60    6.48
   8   9 -27   -0.00    4.91
  -8   9  28   -0.00    6.30
  -8  -9  28   -0.00    5.94
   8   9 -28    0.24    6.17
  -8   9  29   -0.00    6.93
  -8  -9  29   -0.00    6.06
   8   9 -29   -0.00    5.65
  -8   9  30   10.22    6.93
  -8  -9  30    3.05    8.03
   8   9 -30    7.31    7.60
  -8   9  31   -0.00    6.07
  -8  -9  31    0.00    6.68
   8   9 -31    0.60    6.28
  -8   9  32   -0.00    7.13
  -8  -9  32    0.71    7.62
   8   9 -32   10.25    7.92
   8   9 -33   -0.00    6.36
  -8  10   1    8.08    7.17
   8 -10  -1    6.64    7.97
   8  10  -1   24.25    5.65
   8 -10  -2   -0.00    7.74
   8  10  -2    4.95    3.64
  -8  10   3   19.96    9.00
   8 -10  -3   23.18    9.38
   8  10  -3   27.07    6.64
  -8  10   4    1.77    5.40
   8 -10  -4    0.00    6.76
   8  10  -4   13.16    5.12
  -8  10   5   -0.00    4.67
   8 -10  -5    4.01    6.86
   8  10  -5    0.00    3.24
  -8  10   6   -0.00    4.82
   8 -10  -6   -0.00    6.64
   8  10  -6    0.61    3.20
  -8  10   7   38.08   12.14
   8 -10  -7   43.45   10.78
   8  10  -7   24.93    6.82
  -8  10   8    2.95    6.92
   8 -10  -8    1.17    5.89
   8  10  -8    1.66    3.99
  -8  10   9    3.53    6.73
   8 -10  -9    2.19    6.10
   8  10  -9    2.06    3.32
  -8  10  10   -0.00    6.78
  -8  10  10    2.45    6.26
   8 -10 -10   -0.00    5.06
   8  10 -10   -0.00    3.54
  -8  10  11    6.91    7.81
   8 -10 -11    1.66    6.78
   8  10 -11    1.33    4.00
  -8  10  12   -0.00    6.25
   8 -10 -12    1.15    5.94
   8  10 -12    4.28    4.96
  -8  10  13   25.25   10.22
   8 -10 -13   16.52    8.54
   8  10 -13    5.41    5.06
  -8  10  14   -0.00    5.73
   8 -10 -14   -0.00    5.68
   8  10 -14   -0.00    4.63
  -8  10  15   -0.00    7.25
   8 -10 -15    0.00    6.13
   8  10 -15   -0.00    4.00
  -8  10  16   -0.00    6.32
   8 -10 -16   -0.00    6.15
   8  10 -16    4.23    5.05
  -8  10  17   13.09    8.82
   8 -10 -17   11.65    8.96
   8  10 -17   13.92    6.82
  -8  10  18   -0.00    6.22
  -8 -10  18   -0.00    4.79
   8  10 -18    0.00    4.73
  -8  10  19    1.40    5.94
  -8 -10  19    8.65    7.13
   8  10 -19    4.84    5.80
  -8  10  20   -0.00    5.51
  -8 -10  20    1.39    6.25
   8  10 -20    3.81    5.58
  -8 -10  21    0.00    5.41
   8  10 -21    2.17    4.43
  -8  10  22   -0.00    6.74
  -8 -10  22    0.00    6.92
   8  10 -22   -0.00    5.11
  -8  10  23    0.00    6.20
  -8 -10  23   -0.00    6.75
   8  10 -23    0.31    4.08
  -8  10  24    0.00    5.57
  -8 -10  24   -0.00    5.03
   8  10 -24    3.39    5.15
  -8  10  25    5.46    6.95
  -8 -10  25    0.00    7.21
   8  10 -25    1.03    4.69
  -8  10  26    3.66    7.61
  -8 -10  26    3.70    7.92
  -8  10  27    5.46    6.87
  -8 -10  27   -0.00    6.46
   8  10 -27    5.52    7.79
  -8  10  28    6.97    6.44
  -8 -10  28   -0.00    6.37
   8  10 -28    5.93    7.41
  -8  10  29   13.39    9.24
  -8 -10  29    5.71    7.75
   8  10 -29    2.71    7.33
  -8  10  30   -0.00    6.09
  -8 -10  30    8.88    8.53
   8  10 -30    3.38    7.22
  -8 -10  31    1.75    8.14
  -8  11   1   25.71   10.58
   8 -11  -1    9.69    6.49
   8  11  -1   19.23    5.04
  -8  11   2    0.00    6.69
   8 -11  -2   -0.00    5.23
   8  11  -2    7.95    3.56
  -8  11   3    2.06    5.17
   8  11  -3    5.86    3.50
  -8  11   4    2.11    5.27
   8 -11  -4    2.76    6.72
   8  11  -4    0.69    3.09
  -8  11   5    3.94    5.75
   8 -11  -5   16.02    9.81
   8  11  -5    7.54    4.35
  -8  11   6    1.04    5.18
   8 -11  -6   -0.00    6.61
   8  11  -6    1.57    2.99
  -8  11   7   -0.00    4.60
   8 -11  -7   -0.00    4.74
   8  11  -7    0.00    3.90
  -8  11   8    2.34    7.17
   8  11  -8   -0.00    3.74
  -8  11   9    7.63    8.92
   8 -11  -9    0.01    5.01
   8  11  -9    2.31    4.22
  -8  11  10    3.29    6.34
   8 -11 -10    0.53    5.87
   8  11 -10   -0.00    4.30
  -8  11  11    6.35    8.67
  -8  11  11   15.57    9.34
   8 -11 -11    8.12    7.30
   8  11 -11   13.10    6.37
  -8  11  12   -0.00    6.88
  -8  11  12    0.62    5.20
   8 -11 -12   -0.00    5.95
   8  11 -12    0.31    4.14
  -8  11  13    0.00    6.76
   8 -11 -13    6.65    7.39
   8  11 -13    0.47    5.32
  -8  11  14    9.68    7.19
   8 -11 -14    0.00    4.99
   8  11 -14   -0.00    4.91
  -8  11  15   13.94    8.91
   8 -11 -15   29.27   10.37
   8  11 -15   22.34    7.90
  -8  11  16    3.96    6.97
   8 -11 -16   -0.00    4.92
   8  11 -16   -0.00    5.47
  -8  11  17   -0.00    6.41
   8 -11 -17    6.96    7.17
   8  11 -17   -0.00    4.14
  -8  11  18   -0.00    6.37
   8 -11 -18    0.53    6.14
   8  11 -18   -0.00    3.65
  -8  11  19    8.04    8.33
   8 -11 -19    6.77    7.62
   8  11 -19    6.00    6.37
  -8  11  20    1.50    6.59
   8  11 -20    2.10    4.03
  -8  11  21    4.07    7.78
   8  11 -21    4.33    5.11
  -8  11  22    4.30    7.12
   8  11 -22   -0.00    5.00
  -8  11  23    4.02    6.40
   8  11 -23    0.00    5.59
  -8  11  24   -0.00    6.64
   8  11 -24    5.17    5.08
  -8  11  25   17.45    9.55
  -8 -11  25    1.00    7.96
   8  11 -25   12.98    6.75
  -8  11  26    0.00    5.17
  -8 -11  26   -0.00    6.19
   8  11 -26    3.92    5.43
  -8  11  27   -0.00    6.08
  -8 -11  27   -0.00    7.16
   8  11 -27   -0.00    6.28
  -8  11  28    0.02    6.25
  -8 -11  28   -0.00    6.36
  -8  11  29    4.80    7.35
  -8 -11  29    2.78    8.81
  -8 -11  30    0.00    6.61
  -8 -11  31    0.00    6.79
  -8  12   1   -0.00    7.18
   8 -12  -1    0.00    5.27
   8  12  -1   -0.00    2.71
  -8  12   2   -0.00    6.54
   8 -12  -2   -0.00    4.76
   8  12  -2    1.13    3.24
  -8  12   3   15.95    9.78
   8 -12  -3    2.44    5.19
   8  12  -3   15.43    5.32
  -8  12   4   -0.00    4.64
   8 -12  -4   -0.00    5.72
   8  12  -4    2.87    3.60
  -8  12   5    0.00    5.40
   8 -12  -5    4.97    7.01
   8  12  -5    0.98    3.22
  -8  12   6   10.74    7.77
   8 -12  -6   -0.00    6.26
   8  12  -6   -0.00    3.60
  -8  12   7    2.97    5.55
   8 -12  -7    1.69    7.77
   8  12  -7    6.35    4.56
  -8  12   8    5.23    6.41
   8 -12  -8    0.64    6.11
   8  12  -8    0.94    2.94
  -8  12   9   11.93    7.48
   8 -12  -9    3.30    6.63
   8  12  -9    4.51    4.29
  -8  12  10    3.38    7.15
   8 -12 -10    4.12    5.43
   8  12 -10    7.13    5.12
  -8  12  11    6.76    7.59
   8 -12 -11   11.38    6.91
   8  12 -11   -0.00    4.11
  -8  12  12    0.00    5.55
   8 -12 -12   -0.00    5.67
   8  12 -12    3.14    4.58
  -8  12  13   24.52   10.57
  -8  12  13   -0.00    5.38
   8 -12 -13    1.95    6.34
   8  12 -13    8.39    5.90
  -8  12  14    2.28    6.49
   8 -12 -14    0.12    4.94
   8  12 -14   -0.00    5.33
  -8  12  15    3.06    7.33
   8 -12 -15    0.36    6.20
   8  12 -15    3.54    4.40
  -8  12  16   13.86    7.99
   8  12 -16   -0.00    5.40
  -8  12  17   -0.00    6.89
   8 -12 -17    0.51    6.44
   8  12 -17    5.28    5.83
  -8  12  18   -0.00    6.85
   8 -12 -18    7.18    6.45
   8  12 -18    0.00    5.01
  -8  12  19    8.03    7.55
   8 -12 -19    0.01    6.03
   8  12 -19    4.08    5.59
  -8  12  20    0.00    7.17
   8 -12 -20   -0.00    6.34
   8  12 -20    0.51    4.89
  -8  12  21    0.01    7.67
   8 -12 -21    1.92    5.90
   8  12 -21    0.00    4.61
  -8  12  22    2.08    8.01
   8 -12 -22    0.00    5.66
   8  12 -22   -0.00    5.64
  -8  12  23   -0.00    7.27
   8 -12 -23    0.47    6.08
   8  12 -23   -0.00    5.39
  -8  12  24    5.70    7.89
   8  12 -24    0.97    4.97
  -8  12  25    1.54    7.28
  -8  12  26   -0.00    6.07
  -8  12  27   -0.00    6.16
  -8  13   1    1.89    7.14
   8 -13  -1    4.03    6.64
   8  13  -1    1.00    3.04
  -8  13   2    5.09    7.17
   8 -13  -2    3.35    6.08
  -8  13   3   -0.00    5.58
   8 -13  -3   -0.00    5.35
  -8  13   4    0.88    6.20
   8 -13  -4    3.79    5.36
   8  13  -4    1.84    3.30
  -8  13   5    9.03    6.68
   8 -13  -5    0.62    5.63
   8  13  -5   16.51    5.92
  -8  13   6    1.36    4.31
   8  13  -6   -0.00    3.52
  -8  13   7    1.03    5.54
   8 -13  -7   -0.00    8.63
   8  13  -7   -0.00    3.66
  -8  13   8    0.00    6.35
   8 -13  -8    3.57    8.68
   8  13  -8   -0.00    3.41
  -8  13   9    6.30    6.11
   8 -13  -9    2.95    6.71
   8  13  -9    5.40    4.32
  -8  13  10    7.83    8.17
   8 -13 -10    8.03    7.30
   8  13 -10    1.76    4.16
  -8  13  11    7.85    7.79
   8 -13 -11    4.33    5.67
   8  13 -11    8.41    5.15
  -8  13  12    4.66    6.96
   8 -13 -12    0.00    5.28
   8  13 -12    0.23    4.56
  -8  13  13   -0.00    4.93
   8 -13 -13    0.00    4.91
   8  13 -13    0.97    4.30
  -8  13  14    1.12    6.66
   8 -13 -14    2.32    5.06
   8  13 -14    2.81    4.30
  -8  13  15    2.24    7.89
   8 -13 -15    2.00    5.95
  -8  13  16   -0.00    6.44
   8 -13 -16    0.00    5.98
   8  13 -16    1.04    4.86
  -8  13  17    0.00    6.87
   8 -13 -17    3.30    6.38
   8  13 -17    1.22    4.36
  -8  13  18   -0.00    6.65
   8 -13 -18    0.26    4.72
   8  13 -18   -0.00    5.67
  -8  13  19    7.49    7.66
   8 -13 -19    0.00    6.50
   8  13 -19   -0.00    4.98
  -8  13  20    4.07    7.07
   8 -13 -20    0.42    4.56
   8  13 -20    4.75    5.66
  -8  13  21    0.00    7.66
   8 -13 -21    3.24    6.72
  -8  13  22    1.91    6.76
   8 -13 -22    0.60    4.89
  -8  13  23    2.40    6.60
   8 -13 -23   -0.00    7.08
  -8  13  24    3.27    7.64
   8 -13 -24    0.20    6.02
  -8  13  25    7.52    8.50
   8 -13 -25    5.99    8.30
  -8  13  26    0.74    6.38
   8 -13 -26   -0.00    8.42
  -8  14   1   -0.00    5.86
   8 -14  -1    5.92    7.04
   8  14  -1    8.56    3.93
  -8  14   2    1.40    7.40
   8  14  -2    4.55    3.59
  -8  14   3    6.34    7.41
   8 -14  -3    7.31    7.93
   8  14  -3    1.19    3.49
  -8  14   4    0.17    5.50
   8 -14  -4   -0.00    5.58
   8  14  -4    0.17    3.76
  -8  14   5   -0.00    6.97
   8 -14  -5   -0.00    5.57
   8  14  -5    0.08    3.49
  -8  14   6   -0.00    5.61
   8 -14  -6   -0.00    3.90
   8  14  -6    2.00    3.56
  -8  14   7    5.87    7.21
   8 -14  -7    3.97    6.53
   8  14  -7    5.36    4.41
  -8  14   8    8.29    7.04
   8 -14  -8    1.73    6.78
   8  14  -8    6.34    4.47
  -8  14   9    2.87    6.10
   8 -14  -9   -0.00    6.83
   8  14  -9    0.00    4.47
  -8  14  10    1.98    6.47
   8 -14 -10   -0.00    7.10
   8  14 -10   -0.00    3.57
  -8  14  11    0.69    5.04
   8 -14 -11    0.57    5.38
   8  14 -11    0.87    3.96
  -8  14  12    1.63    6.48
   8 -14 -12   -0.00    5.65
   8  14 -12   -0.00    3.77
  -8  14  13    6.57    8.01
   8 -14 -13    1.37    7.12
   8  14 -13    0.00    4.26
  -8  14  14    0.00    5.74
   8  14 -14   -0.00    4.36
  -8  14  15    6.62    6.82
   8 -14 -15   -0.00    5.75
   8  14 -15    2.66    3.98
  -8  14  16   -0.00    6.35
   8 -14 -16    0.10    5.44
   8  14 -16   -0.00    4.78
  -8  14  17   -0.00    6.11
   8 -14 -17   -0.00    5.81
  -8  14  18    9.57    8.20
   8 -14 -18    3.81    6.12
  -8  14  19    5.38    7.30
   8 -14 -19    0.00    5.75
  -8  14  20    0.00    7.13
   8 -14 -20    3.07    6.73
  -8  14  21    3.22    7.00
   8 -14 -21    0.60    6.71
  -8  14  22    0.00    7.53
   8 -14 -22    0.00    5.50
  -8  14  23    3.33    6.54
   8 -14 -23    4.74    7.04
  -8  14  24    1.69    6.66
  -8  15   1    0.19    7.08
   8 -15  -1    1.99    6.84
   8  15  -1    5.17    3.21
  -8  15   2    6.45    7.36
   8 -15  -2    0.00    7.65
   8  15  -2   -0.00    2.08
  -8  15   3    0.83    6.61
   8 -15  -3   -0.00    5.91
   8  15  -3   -0.00    2.06
  -8  15   4    1.51    6.84
   8 -15  -4    5.84    7.50
   8  15  -4    0.00    2.52
  -8  15   5    8.30    7.60
   8 -15  -5    2.42    6.24
   8  15  -5    4.86    3.40
  -8  15   6   -0.00    6.46
   8 -15  -6    2.47    5.79
   8  15  -6    1.22    2.95
   8 -15  -7   -0.00    6.15
   8  15  -7   -0.00    2.67
  -8  15   8    0.00    4.75
   8 -15  -8    2.32    5.28
   8  15  -8   -0.00    3.50
  -8  15   9   -0.00    5.33
   8 -15  -9    5.87    6.73
   8  15  -9    0.72    3.09
  -8  15  10   -0.00    6.22
   8 -15 -10    4.49    7.04
   8  15 -10    2.17    4.02
  -8  15  11    3.53    6.60
   8 -15 -11   -0.00    7.25
   8  15 -11    0.00    3.78
  -8  15  12    2.47    6.17
   8 -15 -12    2.95    7.91
   8 -15 -13    2.49    6.25
  -8  15  14    1.71    7.37
   8 -15 -14    2.54    7.30
  -8  15  15   -0.00    6.82
   8 -15 -15    1.02    6.19
   8 -15 -16    3.13    6.61
   8 -15 -17   -0.00    6.90
   8 -15 -18   -0.00    4.78
   8 -15 -19    4.82    7.07
  -8  16   1   -0.00    6.60
   8 -16  -1    0.18    6.31
   8  16  -1    2.30    2.61
  -8  16   2    7.26    8.36
   8 -16  -2   -0.00    5.94
   8  16  -2   -0.00    2.37
   8 -16  -3   -0.00    6.17
   8  16  -3    0.44    2.76
  -8  16   4   -0.00    7.42
   8 -16  -4   -0.00    7.02
   8  16  -4   -0.00    2.48
  -8  16   5    1.55    7.23
   8 -16  -5   -0.00    4.83
   8  16  -5    0.00    3.12
  -8  16   6    1.50    6.45
   8 -16  -6   -0.00    5.75
   8  16  -6    2.87    2.88
  -8  16   7    4.45    7.35
   8 -16  -7    0.94    5.80
  -8  16   8    9.19    8.45
   8 -16  -8    4.60    6.43
  -8  16   9    2.87    5.48
   8 -16  -9   -0.00    5.22
   8 -16 -10   -0.00    3.93
   8 -16 -11   -0.00    4.85
   8 -16 -13   -0.00    6.68
   8 -16 -14    2.74    7.75
   8 -17  -1    0.24    6.20
   8 -17  -2    2.93    6.72
   8 -17  -3    1.41    5.77
   8 -17  -4   -0.00    6.57
   8 -17  -5    1.58    6.70
   8 -17  -6    3.83    7.72
   8 -17  -8    0.00    6.80
   8 -17  -9    5.62    7.55
  -7   0   1  801.75   58.03
  -7   0   1  633.82   55.98
  -7   0   1  744.93   56.14
   7   0  -1  680.80   56.08
   7   0  -1  890.50   57.55
   7   0  -1  734.46   57.30
  -7   0   2   -0.00    3.69
  -7   0   2   -0.00    4.14
  -7   0   2   -0.00    2.72
   7   0  -2   -0.00    3.48
   7   0  -2    5.36    5.29
  -7   0   3    9.62    5.05
  -7   0   3   13.37    5.20
   7   0  -3    4.58    4.07
   7   0  -3    9.41    6.01
  -7   0   4   -0.00    4.75
   7   0  -4   -0.00    3.43
   7   0  -4   -0.00    4.24
  -7   0   5   23.67    6.87
   7   0  -5   34.37    7.65
   7   0  -5   29.08    8.16
  -7   0   6    0.03    3.78
   7   0  -6   -0.00    3.72
   7   0  -6   -0.00    5.16
  -7   0   7  249.99   25.02
   7   0  -7  224.94   22.91
  -7   0   8    0.41    4.03
   7   0  -8   -0.00    4.95
  -7   0   9    4.13    4.44
   7   0  -9    4.26    5.56
  -7   0  10    1.61    4.74
   7   0 -10   -0.00    4.96
  -7   0  11  268.38   28.21
   7   0 -11  307.15   30.51
  -7   0  12    1.29    4.12
   7   0 -12   -0.00    3.94
  -7   0  13   81.01   14.07
   7   0 -13  105.62   15.60
   7   0 -14   -0.00    5.02
   7   0 -15    6.20    5.98
   7   0 -16    3.57    5.61
  -7   0  17  305.39   32.46
   7   0 -17  344.31   34.33
  -7   0  18    5.58    5.84
   7   0 -18   -0.00    5.93
  -7   0  19   14.07    7.46
   7   0 -19    0.00    5.61
  -7   0  20    0.00    4.62
   7   0 -20    0.79    5.41
  -7   0  21    5.04    5.56
  -7   0  22   -0.00    4.75
   7   0 -22    8.81    7.43
  -7   0  23   37.89   11.33
  -7   0  24    0.00    5.28
  -7   0  25   -0.00    6.47
  -7   0  26    3.74    6.48
  -7   0  27   55.61   13.22
  -7   0  28    1.73    4.98
  -7   0  29    8.78    7.07
  -7   0  30    3.83    6.53
  -7   0  31   13.33    8.60
  -7   0  32    7.28    6.77
  -7   0  33   18.32    9.53
  -7   0  34    0.21    7.16
  -7   0  35    6.30    6.94
  -7   0  36    1.77    5.74
  -7   0  37    9.36    7.81
  -7   1   1   -0.00    4.62
  -7   1   1    5.57    4.79
  -7   1   1    1.48    3.90
   7  -1  -1   -0.00    4.73
   7  -1  -1    1.06    3.95
   7  -1  -1    0.79    4.33
  -7  -1   1    2.49    4.06
   7   1  -1    2.97    3.80
   7   1  -1    2.03    3.72
  -7   1   2   23.49    7.56
  -7   1   2   38.29    8.74
  -7   1   2   26.10    6.76
   7  -1  -2   21.96    7.13
   7  -1  -2   38.92    8.00
   7  -1  -2   24.17    7.94
  -7  -1   2   30.98    7.05
  -7  -1   2   26.95    7.17
   7   1  -2   31.14    6.97
   7   1  -2   15.70    6.08
  -7   1   3  191.38   22.81
  -7   1   3  236.10   23.01
   7  -1  -3  250.12   23.17
   7  -1  -3  252.29   24.49
  -7  -1   3  228.38   22.58
   7   1  -3  224.01   21.66
   7   1  -3  211.99   22.24
  -7   1   4    7.62    4.71
  -7   1   4    0.00    3.51
   7  -1  -4   -0.00    3.83
   7  -1  -4   -0.00    4.09
  -7  -1   4   -0.00    3.54
   7   1  -4   -0.00    4.17
   7   1  -4    1.39    3.93
  -7   1   5   69.43   11.77
  -7   1   5   63.98   11.01
   7  -1  -5   84.29   11.71
   7  -1  -5   71.90   12.36
  -7  -1   5   60.99   10.84
   7   1  -5   69.29   10.53
   7   1  -5   75.80   11.71
  -7   1   6    2.25    3.64
  -7   1   6    0.80    3.75
   7  -1  -6    0.00    3.88
   7  -1  -6    0.31    4.23
  -7  -1   6    1.62    3.42
   7   1  -6    2.91    3.85
   7   1  -6    0.00    4.26
  -7   1   7   21.71    7.47
   7  -1  -7   25.20    7.16
  -7  -1   7   47.07    9.02
   7   1  -7   23.32    6.95
   7   1  -7   33.28    8.26
  -7   1   8   14.84    6.74
   7  -1  -8   22.21    7.47
  -7  -1   8   19.78    6.92
   7   1  -8   15.41    5.66
   7   1  -8   13.54    6.57
  -7   1   9  261.20   26.81
   7  -1  -9  276.90   28.06
  -7  -1   9  261.18   26.00
   7   1  -9  233.23   25.54
   7  -1 -10   17.78    7.02
  -7  -1  10   12.71    6.36
   7   1 -10   19.20    7.17
  -7   1  11   48.39   10.81
   7  -1 -11   54.37   11.48
  -7  -1  11   73.80   11.93
   7   1 -11   39.54    9.81
  -7   1  12    1.69    4.08
   7  -1 -12    1.63    4.59
  -7  -1  12    2.90    5.04
   7   1 -12    0.00    4.40
  -7   1  13  117.91   17.02
   7  -1 -13  144.40   19.27
  -7  -1  13  118.16   17.07
   7   1 -13  133.42   18.00
   7  -1 -14    6.76    5.83
  -7  -1  14    4.47    5.50
   7   1 -14    6.03    5.48
   7  -1 -15   90.40   15.94
   7   1 -15   87.39   14.90
   7  -1 -16   40.90   10.32
   7   1 -16    5.36    6.20
  -7   1  17   14.49    7.44
   7  -1 -17    7.33    6.48
  -7  -1  17   10.84    6.41
   7   1 -17    9.52    7.68
  -7   1  18   -0.00    5.45
   7  -1 -18    2.59    5.64
  -7  -1  18   -0.00    6.91
   7   1 -18   -0.00    5.42
  -7   1  19  137.65   19.13
   7  -1 -19  110.14   18.50
  -7  -1  19  119.23   17.85
  -7   1  20    9.48    7.72
   7  -1 -20   -0.00    5.46
  -7  -1  20    5.44    5.42
  -7   1  21   56.57   13.13
   7  -1 -21   46.04   11.86
  -7  -1  21   55.32   12.11
  -7   1  22    5.51    6.30
   7  -1 -22   -0.00    5.56
  -7  -1  22   -0.00    6.13
  -7   1  23   29.43   10.28
   7  -1 -23   16.02    8.80
  -7  -1  23   21.04    8.35
  -7   1  24    0.00    5.87
   7  -1 -24   10.31    7.35
  -7  -1  24   13.06    7.87
  -7   1  25   32.86   10.22
   7  -1 -25   53.38   13.42
  -7  -1  25   30.50   10.36
   7   1 -25   18.84    9.77
  -7   1  26   -0.00    5.56
  -7  -1  26   -0.00    5.38
   7   1 -26    0.00    6.31
  -7   1  27   -0.00    5.86
  -7  -1  27    1.84    5.83
   7   1 -27   -0.00    5.97
  -7   1  28    9.38    7.56
   7   1 -28   -0.00    7.31
  -7   1  29   22.33    9.32
   7   1 -29   14.44    9.59
  -7   1  30   -0.00    5.75
  -7  -1  30    3.06    6.95
  -7   1  31   12.35    8.35
  -7  -1  31   11.45    9.05
  -7   1  32   -0.00    5.98
  -7  -1  32    2.83    5.74
  -7   1  33   -0.00    5.60
  -7  -1  33    9.27    8.00
  -7   1  34    6.76    6.90
  -7  -1  34   -0.00    6.35
  -7   1  35    3.58    6.92
  -7  -1  35    4.48    7.06
  -7   1  36    5.15    5.96
  -7  -1  36   -0.00    7.18
  -7   1  37    0.00    6.33
  -7  -1  37    0.00    8.05
  -7   2   1   30.85    8.53
  -7   2   1   36.69    8.79
  -7   2   1   37.00    8.80
   7  -2  -1   43.66    9.40
   7  -2  -1   54.69    9.77
   7  -2  -1   53.75   10.79
  -7  -2   1   47.43    8.34
   7   2  -1   51.23    8.33
   7   2  -1   37.45    7.78
  -7   2   2   32.80    8.83
  -7   2   2   38.33    8.74
   7  -2  -2   32.68    8.36
   7  -2  -2   39.89    8.57
   7  -2  -2   35.35    8.52
  -7  -2   2   26.93    6.79
  -7  -2   2   32.92    7.77
   7   2  -2   52.02    8.57
  -7   2   3    7.77    6.09
  -7   2   3    8.26    5.87
  -7   2   3    7.04    5.01
   7  -2  -3    4.82    5.38
   7  -2  -3    7.17    4.89
   7  -2  -3    5.75    5.52
   7   2  -3    7.55    4.13
   7   2  -3   11.43    4.93
  -7   2   4    6.00    5.16
  -7   2   4    1.49    4.48
   7  -2  -4    0.00    4.50
  -7  -2   4    0.11    3.21
   7   2  -4    3.77    4.17
   7   2  -4    0.00    4.19
  -7   2   5  205.67   22.81
  -7   2   5  220.56   23.15
   7  -2  -5  189.77   22.85
  -7  -2   5  271.94   23.77
   7   2  -5  202.87   21.11
   7   2  -5  239.71   23.41
  -7   2   6    0.00    4.44
  -7   2   6   22.15    7.14
   7  -2  -6   12.20    6.53
  -7  -2   6    4.85    4.40
   7   2  -6   13.67    6.04
   7   2  -6   11.97    5.26
  -7   2   7  180.87   21.71
  -7   2   7  226.61   22.52
   7  -2  -7  165.81   21.35
  -7  -2   7  213.73   21.35
   7   2  -7  210.59   20.74
   7   2  -7  176.20   20.45
  -7   2   8   -0.00    3.79
  -7  -2   8    5.34    4.14
   7   2  -8    6.16    4.93
   7   2  -8    2.72    4.47
  -7   2   9   45.05   10.19
  -7   2   9   54.44   10.30
   7  -2  -9   28.65    8.74
  -7  -2   9   76.63   11.50
   7   2  -9   39.32    8.72
   7   2  -9   37.61    9.15
  -7   2  10   12.42    6.58
   7  -2 -10   14.48    6.65
  -7  -2  10    7.59    5.24
   7   2 -10    1.28    4.33
  -7   2  11  110.33   16.64
   7  -2 -11  116.53   17.13
  -7  -2  11  115.55   15.57
   7   2 -11   89.41   14.40
  -7   2  12   39.14    9.15
   7  -2 -12   28.09    9.28
  -7  -2  12   33.07    8.84
   7   2 -12   42.75    9.51
   7   2 -13   50.93   11.17
   7  -2 -14    1.35    5.29
  -7  -2  14   -0.00    4.44
   7   2 -14   -0.00    5.06
   7  -2 -15   32.82   10.08
   7   2 -15   27.20    9.52
  -7   2  16   41.10   11.03
   7  -2 -16   73.58   14.33
  -7   2  17   53.59   11.99
   7  -2 -17   45.50   12.15
  -7   2  18   29.96    9.32
   7  -2 -18   28.69    9.47
  -7  -2  18   19.59    8.34
  -7   2  19   -0.00    6.61
   7  -2 -19    2.22    5.72
  -7  -2  19    0.00    5.21
  -7   2  20    5.19    6.90
   7  -2 -20   13.85    7.83
  -7  -2  20   -0.00    5.01
  -7   2  21   39.75   11.04
  -7  -2  21   35.00   10.82
  -7   2  22    4.84    6.16
   7  -2 -22   16.42    8.88
   7   2 -22    7.85    6.30
  -7   2  23   41.51   11.61
   7  -2 -23   31.44   10.97
  -7  -2  23   33.90   10.50
  -7   2  24   -0.00    5.86
   7  -2 -24    0.97    5.21
  -7  -2  24    1.68    5.57
   7   2 -24    3.53    4.91
  -7   2  25   10.53    7.70
  -7  -2  25    5.52    6.89
   7   2 -25   13.95    7.81
  -7   2  26   -0.00    6.04
  -7  -2  26    0.00    6.42
   7   2 -26   -0.00    6.44
  -7   2  27   11.73    7.77
  -7  -2  27    6.35    7.85
   7   2 -27    8.42    7.18
  -7  -2  28    8.28    7.43
   7   2 -28    8.96    7.08
  -7   2  29    0.00    6.15
  -7  -2  29    4.20    7.01
   7   2 -29    7.62    7.18
  -7   2  30    3.83    6.56
  -7  -2  30    8.77    6.36
   7   2 -30   -0.00    6.21
  -7   2  31    8.65    7.55
  -7  -2  31    8.06    9.43
  -7   2  32   -0.00    5.48
  -7  -2  32   11.79    8.52
  -7   2  33   -0.00    6.67
  -7  -2  33    4.54    7.67
  -7   2  34    5.66    7.25
  -7  -2  34    7.67    6.88
  -7   2  35   10.38    7.21
  -7  -2  35    5.78    7.44
  -7   2  36    0.00    6.38
  -7  -2  36   -0.00    8.22
  -7   2  37    0.51    6.09
  -7   3   1   -0.00    4.87
  -7   3   1    0.75    3.88
   7  -3  -1    0.72    4.41
   7  -3  -1    0.15    4.36
  -7  -3   1    1.18    3.24
   7   3  -1    2.25    3.55
   7   3  -1   -0.00    3.35
  -7   3   2  135.25   17.76
  -7   3   2  106.18   16.42
  -7   3   2  138.64   16.70
   7  -3  -2  133.33   17.33
   7  -3  -2  141.35   18.00
  -7  -3   2  113.75   14.39
  -7  -3   2  141.02   14.98
   7   3  -2  137.38   14.69
   7   3  -2  133.31   15.51
  -7   3   3   50.27   10.68
  -7   3   3   49.57   10.06
   7  -3  -3   46.69   10.10
  -7  -3   3   58.57    9.54
   7   3  -3   43.46    8.10
   7   3  -3   48.12    9.24
  -7   3   4    0.93    5.57
  -7   3   4    3.36    4.84
   7  -3  -4    1.40    4.87
   7  -3  -4    3.70    5.25
  -7  -3   4    7.09    4.34
   7   3  -4    5.09    4.00
   7   3  -4    0.85    3.69
  -7   3   5   70.93   12.59
  -7   3   5   84.04   12.86
   7  -3  -5   90.51   14.10
  -7  -3   5   82.98   11.83
   7   3  -5   83.17   11.46
   7   3  -5   52.24    9.95
  -7   3   6   21.16    7.21
   7  -3  -6    4.93    5.92
  -7  -3   6   19.20    5.68
   7   3  -6    6.16    4.44
  -7   3   7    6.45    5.80
  -7   3   7    7.06    5.02
   7  -3  -7    1.42    5.16
  -7  -3   7    3.86    3.53
   7   3  -7    2.93    4.03
   7   3  -7   12.78    5.40
  -7   3   8    0.00    4.17
  -7   3   8    3.45    4.41
   7  -3  -8   -0.00    4.55
  -7  -3   8   -0.00    3.90
   7   3  -8   -0.00    3.84
   7   3  -8   -0.00    3.98
  -7   3   9  215.48   23.58
  -7   3   9  176.12   21.37
   7  -3  -9  185.64   22.82
  -7  -3   9  196.75   21.20
   7   3  -9  190.97   21.01
   7   3  -9  209.76   21.79
  -7   3  10   75.99   13.17
  -7   3  10   55.84   10.83
   7  -3 -10   46.31   10.90
  -7  -3  10   44.99    9.75
   7   3 -10   39.46    9.29
  -7   3  11    0.00    4.75
   7  -3 -11    2.56    4.97
   7   3 -11   13.31    6.62
  -7   3  12   -0.00    4.89
   7  -3 -12   -0.00    4.46
  -7  -3  12    0.56    3.81
   7  -3 -13   38.27   10.19
  -7  -3  13   79.13   12.52
   7  -3 -14   62.15   13.32
  -7  -3  14   60.06   12.36
  -7   3  15   86.69   15.17
   7  -3 -15  115.73   18.09
  -7   3  16   17.03    7.13
   7  -3 -16    7.77    7.67
  -7   3  17   -0.00    5.44
   7  -3 -17    0.67    7.35
  -7   3  18   10.10    7.92
   7  -3 -18    7.79    7.44
  -7  -3  18   17.11    7.92
  -7   3  19  155.77   22.40
   7  -3 -19  197.42   25.36
  -7  -3  19  211.99   25.12
   7   3 -19  174.19   23.07
  -7   3  20    0.00    6.07
   7  -3 -20   -0.00    6.52
  -7  -3  20   -0.00    6.17
   7   3 -20    3.87    5.90
  -7   3  21    3.85    6.20
   7  -3 -21    8.75    6.83
  -7  -3  21    3.47    6.62
   7   3 -21   -0.00    4.99
  -7   3  22   -0.00    5.62
   7  -3 -22   -0.00    7.30
  -7  -3  22    0.39    6.21
   7   3 -22   -0.00    5.97
  -7   3  23    6.75    6.53
   7  -3 -23   17.59    9.32
  -7  -3  23   13.72    8.40
   7   3 -23   14.94    8.70
  -7   3  24    6.23    6.13
  -7  -3  24   20.82    9.71
   7   3 -24    1.82    5.37
  -7   3  25   14.23    8.67
  -7  -3  25    0.00    5.99
   7   3 -25   15.11    8.03
  -7   3  26   15.37    7.57
  -7  -3  26    2.16    6.08
   7   3 -26    0.72    5.79
  -7   3  27   -0.00    5.21
  -7  -3  27   -0.00    6.81
   7   3 -27    0.11    4.43
  -7   3  28   -0.00    7.08
  -7  -3  28    5.09    6.54
   7   3 -28    3.91    5.51
  -7   3  29   14.97    8.58
  -7  -3  29   -0.00    7.50
   7   3 -29    2.96    6.66
  -7   3  30    4.93    5.95
  -7  -3  30   -0.00    6.90
   7   3 -30   -0.00    6.18
  -7   3  31    2.91    6.65
  -7  -3  31   12.75    9.78
   7   3 -31   14.02    9.21
  -7   3  32   10.87    8.58
  -7  -3  32   12.13    8.70
  -7   3  33   -0.00    7.26
  -7  -3  33   -0.00    7.08
  -7   3  34   -0.00    7.00
  -7  -3  34    3.37    7.52
  -7   3  35   15.01    8.42
  -7  -3  35    5.20    7.19
  -7   3  36    6.24    7.35
  -7  -3  36    2.10    7.07
  -7   3  37    3.46    5.96
  -7   4   1   60.77   12.18
  -7   4   1   74.59   12.30
   7  -4  -1   64.67   11.71
   7  -4  -1   51.12   11.38
  -7  -4   1   45.79    8.36
  -7  -4   1   67.98    8.60
   7   4  -1   62.39    9.20
  -7   4   2   69.49   13.06
  -7   4   2   65.25   13.08
  -7   4   2   80.04   13.13
   7  -4  -2   91.66   14.18
   7  -4  -2   56.68   12.00
  -7  -4   2   66.33   10.31
  -7  -4   2   84.90   10.21
   7   4  -2  100.07   11.51
   7   4  -2   85.80   11.07
  -7   4   3   17.76    7.21
  -7   4   3   15.01    7.24
  -7   4   3   10.17    5.68
   7  -4  -3    7.86    6.62
   7  -4  -3   16.56    6.88
  -7  -4   3   16.32    5.49
   7   4  -3   11.12    4.47
  -7   4   4   17.43    7.53
  -7   4   4   31.19    8.32
   7  -4  -4   19.72    7.98
   7  -4  -4   15.08    7.67
  -7  -4   4   27.00    6.60
   7   4  -4   26.22    6.59
  -7   4   5   64.98   12.54
  -7   4   5   75.17   12.86
   7  -4  -5   61.16   12.02
   7  -4  -5   70.45   12.63
  -7  -4   5   72.32   10.73
   7   4  -5   85.13   11.59
   7   4  -5   69.72   10.59
  -7   4   6   57.14   11.57
  -7   4   6   59.41   11.41
   7  -4  -6   53.83   11.56
  -7  -4   6   49.20    9.23
   7   4  -6   55.95    9.71
   7   4  -6   47.69    9.02
  -7   4   7   27.97    8.90
  -7   4   7   25.17    7.87
   7  -4  -7   30.12    9.28
  -7  -4   7   26.57    7.14
   7   4  -7   50.22    9.21
   7   4  -7   39.20    8.44
  -7   4   8   42.39    9.66
  -7   4   8   29.02    9.02
   7  -4  -8   68.21   12.59
  -7  -4   8   32.87    7.83
   7   4  -8   41.65    8.82
   7   4  -8   20.54    7.09
  -7   4   9   17.95    7.55
   7  -4  -9   19.77    7.71
   7   4  -9   14.05    6.40
  -7   4  10    4.60    5.07
   7  -4 -10    0.00    4.74
  -7  -4  10    0.00    3.75
   7   4 -10    3.80    4.87
  -7   4  11  139.46   17.31
   7  -4 -11   64.76   13.57
  -7  -4  11   82.88   13.23
  -7   4  12   94.10   15.03
   7  -4 -12   76.73   14.80
  -7  -4  12   79.27   13.30
  -7   4  13   94.78   15.23
   7  -4 -13   70.65   14.85
  -7  -4  13   90.84   14.39
  -7   4  14    7.59    6.78
  -7   4  14   17.91    7.67
   7  -4 -14   19.85    7.79
  -7  -4  14   22.68    8.46
  -7   4  15   28.69    9.69
   7  -4 -15   42.77   10.84
   7   4 -15    9.57    7.44
  -7   4  16   27.40    9.51
   7  -4 -16   22.98    8.73
   7   4 -16   17.28    7.56
  -7   4  17   99.12   16.95
   7  -4 -17   99.16   17.24
   7   4 -17  105.94   16.61
  -7   4  18    7.85    6.43
   7  -4 -18   32.31   10.26
  -7  -4  18   12.01    7.91
   7   4 -18    8.85    6.26
  -7   4  19    1.02    5.42
   7  -4 -19   13.29    8.45
  -7  -4  19    1.80    6.54
   7   4 -19   11.30    7.07
  -7   4  20    0.00    6.68
   7  -4 -20   33.61   11.70
  -7  -4  20   10.15    7.16
   7   4 -20   12.13    7.55
  -7   4  21   35.97   11.02
   7  -4 -21   32.71   11.00
  -7  -4  21   18.39    8.99
   7   4 -21    7.40    6.04
  -7   4  22   14.16    8.54
  -7  -4  22   21.30    9.60
   7   4 -22   21.86    9.17
  -7   4  23    5.84    7.43
  -7  -4  23    3.28    5.85
   7   4 -23    1.38    5.83
  -7  -4  24   -0.00    5.55
   7   4 -24   -0.00    4.49
  -7   4  25    2.44    5.08
  -7  -4  25    0.00    6.33
   7   4 -25    2.57    5.98
  -7   4  26   15.96    8.91
  -7  -4  26    5.89    7.19
   7   4 -26   11.96    7.52
  -7   4  27    6.40    7.35
  -7  -4  27    7.71    8.38
   7   4 -27    6.88    6.83
  -7   4  28    4.83    6.81
  -7  -4  28    4.45    7.77
   7   4 -28    0.00    6.12
  -7   4  29   -0.00    5.73
  -7  -4  29    2.83    5.59
   7   4 -29    2.11    6.80
  -7   4  30    6.09    6.97
  -7  -4  30   -0.00    7.16
   7   4 -30    7.39    6.38
  -7   4  31    5.92    7.33
  -7  -4  31    4.14    8.87
   7   4 -31    3.71    7.57
  -7   4  32    1.68    6.84
  -7  -4  32   -0.00    6.54
   7   4 -32   -0.00    6.02
  -7   4  33    8.25    7.44
  -7  -4  33    4.76    8.33
  -7   4  34    0.52    7.66
  -7  -4  34    1.33    8.52
  -7   4  35    1.18    6.31
  -7  -4  35   -0.00    6.12
  -7   4  36    4.64    6.57
  -7  -4  36    0.15    7.39
  -7   5   1    0.00    3.62
  -7   5   1    3.44    5.18
   7  -5  -1    2.18    4.44
   7  -5  -1    0.00    5.31
  -7  -5   1    0.48    2.64
  -7  -5   1    2.20    2.12
   7   5  -1    2.38    3.17
   7   5  -1    0.00    3.11
  -7   5   2    5.51    5.68
   7  -5  -2    5.67    5.57
   7  -5  -2   -0.00    5.62
  -7  -5   2    3.28    3.45
  -7  -5   2    0.00    2.53
   7   5  -2    6.08    3.83
   7   5  -2    0.00    3.14
  -7   5   3   25.36    8.77
  -7   5   3   56.32   11.44
  -7   5   3   52.70   10.49
   7  -5  -3   17.32    7.51
  -7  -5   3   30.98    6.73
   7   5  -3   31.32    7.01
   7   5  -3   35.19    6.97
  -7   5   4   68.92   13.81
  -7   5   4   98.22   15.95
  -7   5   4   97.75   14.48
   7  -5  -4   72.62   13.51
   7  -5  -4   90.30   14.84
  -7  -5   4   83.39   11.43
   7   5  -4   87.53   12.08
   7   5  -4  100.82   12.17
  -7   5   5   51.14   10.46
   7  -5  -5   32.13    9.82
  -7  -5   5   29.94    7.08
   7   5  -5   25.40    6.57
  -7   5   6    0.00    5.12
   7  -5  -6    6.93    6.03
  -7  -5   6    0.00    3.48
   7   5  -6    0.36    3.51
  -7   5   7    7.92    5.91
  -7  -5   7   16.33    5.97
  -7   5   8   66.82   12.72
   7  -5  -8   58.64   12.63
  -7  -5   8   73.42   11.12
   7   5  -8   67.13   11.22
  -7   5   9  107.65   16.36
   7  -5  -9  113.28   16.82
  -7  -5   9   85.04   13.25
   7   5  -9   98.98   14.21
  -7   5  10   44.47   10.73
   7  -5 -10   28.19    9.87
  -7  -5  10   36.84    8.91
   7   5 -10   37.36    8.88
   7  -5 -11   62.43   13.57
  -7  -5  11   62.71   11.69
  -7   5  12   -0.00    5.15
  -7   5  12    3.90    5.66
   7  -5 -12    0.00    6.22
   7   5 -12    3.35    5.75
  -7   5  13   28.93    9.65
  -7   5  13   37.57    9.72
   7  -5 -13   28.68    9.76
  -7  -5  13   29.33    8.69
  -7   5  14   38.13   10.86
  -7   5  14   36.56   10.24
   7  -5 -14   44.40   11.87
  -7  -5  14   54.59   11.03
   7   5 -14   19.97    7.34
  -7   5  15   84.31   15.73
  -7   5  15  105.67   16.47
   7  -5 -15  110.12   18.05
   7   5 -15   87.81   14.58
  -7   5  16   -0.00    6.47
  -7   5  16    0.00    6.19
   7  -5 -16    0.44    6.24
   7   5 -16    0.00    3.67
  -7   5  17    3.47    5.24
   7  -5 -17    9.95    7.78
  -7  -5  17    8.36    6.51
   7   5 -17    1.36    4.23
  -7   5  18    5.25    6.96
   7  -5 -18   12.91    7.90
  -7  -5  18    0.00    5.92
   7   5 -18    2.19    4.65
   7  -5 -19   40.69   10.99
  -7  -5  19   16.30    8.87
   7   5 -19   31.19    9.54
  -7   5  20   11.86    7.04
  -7  -5  20   15.32    8.27
   7   5 -20   16.96    7.82
  -7   5  21    7.55    7.99
  -7  -5  21    0.00    5.84
   7   5 -21   -0.00    3.95
  -7   5  22    1.15    4.61
  -7  -5  22    0.98    7.65
   7   5 -22    2.98    4.89
  -7   5  23    3.08    6.90
  -7  -5  23    2.38    6.05
   7   5 -23    2.76    5.49
  -7   5  24    8.96    6.99
  -7  -5  24   12.36    7.89
   7   5 -24   13.41    8.16
  -7   5  25   13.18    8.08
   7   5 -25    2.15    5.42
  -7   5  26    0.62    5.93
   7   5 -26    6.53    6.08
  -7   5  27    1.58    6.79
  -7  -5  27    1.09    6.40
   7   5 -27    5.58    6.38
  -7   5  28   -0.00    6.07
  -7  -5  28   -0.00    6.36
   7   5 -28    0.00    5.67
  -7  -5  29    3.94    6.73
   7   5 -29    1.03    5.44
  -7   5  30    5.23    6.50
  -7  -5  30    5.60    7.70
   7   5 -30   12.25    8.10
  -7   5  31    4.34    7.72
  -7  -5  31    7.96    8.28
  -7   5  32    0.86    6.89
  -7  -5  32   -0.00    8.08
   7   5 -32    3.72    7.00
  -7   5  33    0.10    6.23
  -7  -5  33    0.00    6.02
  -7   5  34    8.60    7.54
  -7   5  35    0.00    6.45
  -7   5  36   -0.00    7.42
  -7   6   1   58.95   12.22
  -7   6   1   69.69   12.96
  -7  -6   1   68.20    9.23
  -7  -6   1   67.07    6.61
   7   6  -1   62.61    9.13
  -7   6   2   68.33   13.40
  -7   6   2   48.53   11.37
   7  -6  -2   65.87   12.51
  -7  -6   2   49.30    8.17
  -7  -6   2   56.78    6.73
   7   6  -2   52.28    8.41
  -7   6   3   29.73    9.96
  -7   6   3   26.85    8.82
   7  -6  -3   47.83   10.80
  -7  -6   3   33.32    6.67
  -7  -6   3   24.09    4.63
   7   6  -3   23.37    6.04
  -7   6   4    2.04    4.99
  -7   6   4    0.00    5.65
   7  -6  -4    6.31    6.93
  -7  -6   4    6.86    4.46
   7   6  -4    8.21    4.72
  -7   6   5   -0.00    5.17
  -7  -6   5    0.93    3.63
   7   6  -5    0.00    4.11
  -7   6   6   92.31   14.55
   7  -6  -6   66.92   13.46
   7   6  -6   63.67   10.93
  -7   6   7  111.67   17.60
   7  -6  -7  107.70   17.93
  -7  -6   7  141.70   15.83
   7   6  -7  136.16   16.08
  -7   6   8   44.82   11.17
   7  -6  -8   27.44    9.75
  -7  -6   8   46.88    9.23
   7   6  -8   44.55    9.18
  -7   6   9    5.81    6.13
  -7   6   9    5.77    6.12
   7  -6  -9   -0.00    6.33
  -7  -6   9    0.00    3.70
   7   6  -9    3.55    4.83
   7   6  -9   -0.00    3.81
  -7   6  10   34.60   10.38
  -7   6  10   78.52   13.92
   7  -6 -10   57.69   12.67
   7   6 -10   71.72   11.68
   7   6 -10   52.59   10.24
  -7   6  11   90.92   15.79
  -7   6  11   72.09   14.56
   7  -6 -11  111.05   17.37
  -7  -6  11  108.37   15.10
   7   6 -11   86.96   13.24
  -7   6  12   12.97    6.45
  -7   6  12   14.19    7.32
   7  -6 -12    9.27    7.51
  -7  -6  12   13.05    7.24
   7   6 -12    3.95    3.87
  -7   6  13   -0.00    4.38
  -7   6  13   12.27    6.92
   7  -6 -13    1.72    6.52
  -7  -6  13   11.61    6.59
   7   6 -13    6.27    5.40
  -7   6  14   15.18    8.11
  -7   6  14   14.85    7.40
   7  -6 -14    2.67    6.49
  -7  -6  14    1.28    5.69
   7   6 -14   10.76    6.27
  -7   6  15    7.49    6.90
  -7   6  15    4.93    5.92
   7  -6 -15   10.09    8.21
   7   6 -15    0.00    4.76
  -7   6  16   41.56   11.35
  -7   6  16   64.74   13.43
   7  -6 -16   48.48   12.77
   7   6 -16   28.93    8.91
  -7   6  17   29.18   10.84
  -7  -6  17   34.15   10.26
   7   6 -17   46.76   10.89
  -7   6  18   51.94   12.66
  -7  -6  18   28.02    9.62
   7   6 -18   45.40   10.95
  -7   6  19    0.33    4.52
  -7  -6  19    5.10    6.16
   7   6 -19    4.01    5.86
  -7   6  20    0.00    7.16
  -7  -6  20    0.00    5.47
   7   6 -20    7.23    6.48
  -7   6  21   -0.00    6.41
  -7  -6  21    4.09    7.03
   7   6 -21    3.08    5.92
  -7   6  22   23.91    9.99
  -7  -6  22   17.84    9.04
   7   6 -22   20.42    9.31
  -7   6  23   11.50    7.42
  -7  -6  23   -0.00    5.89
   7   6 -23    6.60    7.34
  -7   6  24   12.54    7.60
  -7  -6  24   -0.00    6.91
   7   6 -24   11.52    8.67
  -7   6  25   -0.00    5.48
  -7  -6  25    1.32    6.01
   7   6 -25   -0.00    4.98
  -7   6  26    2.87    5.56
  -7  -6  26   11.47    7.99
   7   6 -26    0.31    4.66
  -7   6  27    5.08    6.54
  -7  -6  27    2.36    6.48
   7   6 -27    4.74    6.68
  -7   6  28    9.19    7.03
  -7  -6  28   -0.00    6.52
   7   6 -28    5.45    6.39
  -7   6  29   -0.00    6.43
  -7  -6  29   -0.00    6.08
   7   6 -29    2.94    6.18
  -7   6  30   -0.00    6.18
  -7  -6  30    0.80    6.33
   7   6 -30    4.09    6.58
  -7   6  31   -0.00    4.53
  -7  -6  31    3.68    7.32
  -7   6  32    6.23    6.81
  -7  -6  32    3.72    6.71
   7   6 -32    2.43    7.04
  -7   6  33   16.78    8.48
  -7  -6  33    1.40    6.88
   7   6 -33    0.00    6.71
  -7   6  34    2.16    5.23
  -7  -6  34    9.77    9.31
  -7   6  35    1.90    6.21
  -7  -6  35    1.57    6.81
  -7   6  36    1.98    6.65
  -7   7   1   -0.00    4.15
  -7   7   1    6.88    5.80
   7  -7  -1   -0.00    4.92
   7   7  -1    4.42    3.64
  -7   7   2   26.37    8.47
  -7   7   2    7.11    6.15
   7  -7  -2   27.56    8.86
  -7  -7   2   26.49    5.73
  -7  -7   2   19.07    2.65
   7   7  -2   29.41    6.22
  -7   7   3    4.73    5.59
  -7   7   3    5.42    5.72
   7  -7  -3    1.93    4.77
   7  -7  -3   19.13    7.80
  -7  -7   3    7.56    4.16
  -7  -7   3    8.35    2.85
   7   7  -3    3.44    3.86
  -7   7   4  206.29   24.99
  -7   7   4  183.14   22.92
   7  -7  -4  155.25   21.40
   7  -7  -4  174.62   22.75
  -7  -7   4  174.27   18.11
   7   7  -4  189.00   18.26
  -7   7   5   55.50   12.47
  -7   7   5   62.54   13.80
  -7   7   5   94.57   15.22
   7  -7  -5   47.67   12.04
   7  -7  -5   39.50   11.88
  -7  -7   5   92.23   11.28
   7   7  -5   80.60   10.90
   7   7  -5   68.27   10.16
  -7   7   6    0.68    5.75
  -7   7   6    8.37    7.19
   7  -7  -6    0.00    4.10
   7  -7  -6    9.26    7.63
  -7  -7   6    8.94    4.75
   7   7  -6    6.46    4.59
   7   7  -6    5.12    3.98
  -7   7   7   44.67   11.10
  -7   7   7   38.57   10.33
   7  -7  -7   19.72    8.52
  -7  -7   7   54.48    9.63
   7   7  -7   56.73    9.83
   7   7  -7   40.65    8.23
  -7   7   8   18.88    8.28
   7  -7  -8    9.38    6.86
   7  -7  -8   22.02    8.88
  -7  -7   8    5.26    4.93
   7   7  -8   16.10    6.10
  -7   7   9    5.90    7.20
  -7   7   9   20.84    9.33
   7  -7  -9   11.46    6.27
   7  -7  -9   18.83    8.58
  -7  -7   9   23.52    7.12
   7   7  -9   39.89    8.02
   7   7  -9   34.61    8.11
  -7   7  10   42.43   12.55
  -7   7  10   45.99   12.03
   7  -7 -10   42.19   11.18
   7  -7 -10   60.22   13.77
  -7  -7  10   64.61   11.43
   7   7 -10   64.83   10.84
   7   7 -10   65.28   11.42
  -7   7  11    7.85    6.44
  -7   7  11    8.17    6.76
   7  -7 -11   17.35    9.33
  -7  -7  11   20.49    7.59
   7   7 -11   31.01    7.67
  -7   7  12    3.69    6.17
  -7   7  12   10.40    7.68
  -7  -7  12    8.58    5.88
   7   7 -12    4.08    5.36
  -7   7  13   11.82    6.76
   7  -7 -13    0.00    6.99
  -7  -7  13   18.01    8.19
   7   7 -13   10.93    5.94
  -7   7  14   98.65   16.60
  -7  -7  14  107.68   16.93
  -7   7  15    0.24    5.11
  -7   7  16    0.00    6.19
  -7   7  17   -0.00    5.71
  -7  -7  17   -0.00    6.20
  -7  -7  18    0.97    5.72
   7   7 -18    7.78    6.02
  -7   7  19    1.83    6.05
  -7  -7  19   -0.00    6.00
   7   7 -19    4.38    5.43
  -7   7  20   15.89    8.24
  -7  -7  20   14.14    7.47
   7   7 -20    7.05    5.77
  -7   7  21   -0.00    5.00
  -7  -7  21    2.44    7.38
   7   7 -21    3.40    4.83
  -7   7  22   -0.00    4.43
  -7  -7  22   -0.00    5.70
   7   7 -22    1.41    5.32
  -7   7  23    3.51    5.93
  -7  -7  23    0.00    7.37
   7   7 -23    0.00    6.32
  -7   7  24    0.00    5.08
  -7  -7  24    6.78    7.86
   7   7 -24   15.55    8.05
  -7   7  25    5.57    6.17
  -7  -7  25   -0.00    7.33
   7   7 -25   -0.00    4.69
  -7  -7  26   -0.00    7.48
   7   7 -26    9.37    7.45
  -7   7  27    0.85    5.03
  -7  -7  27    5.07    7.25
   7   7 -27   -0.00    5.79
  -7   7  28    4.29    6.71
  -7  -7  28    7.49    8.85
   7   7 -28    0.97    5.64
  -7   7  29    5.44    5.87
  -7  -7  29    0.00    7.09
   7   7 -29    1.66    6.24
  -7   7  30    3.15    5.99
  -7  -7  30    1.81    7.76
   7   7 -30    3.37    7.97
  -7   7  31   -0.00    6.05
  -7  -7  31    2.79    7.59
   7   7 -31   -0.00    6.87
  -7   7  32    1.06    6.01
  -7  -7  32   11.45    9.28
   7   7 -32    1.07    6.59
  -7   7  33    6.80    6.85
  -7  -7  33   -0.00    7.06
   7   7 -33   -0.00    5.99
  -7   7  34    5.09    6.41
  -7  -7  34   -0.00    8.70
   7   7 -34   -0.00    5.62
  -7   7  35    5.99    7.78
  -7   8   1   39.77   10.96
  -7   8   1   32.56   10.34
   7  -8  -1   31.60   10.38
   7   8  -1   33.83    6.32
  -7   8   2   53.06   12.19
  -7   8   2   73.12   13.84
   7  -8  -2   39.18   11.84
  -7  -8   2   63.12    8.61
   7   8  -2   39.80    7.30
  -7   8   3    4.53    6.04
  -7   8   3   12.55    6.90
   7  -8  -3    1.65    5.10
  -7  -8   3    1.84    3.30
   7   8  -3    5.70    3.75
  -7   8   4    6.30    6.94
  -7   8   4   12.92    7.57
   7  -8  -4   12.71    6.71
  -7  -8   4   19.96    5.32
  -7   8   5   16.54    8.89
   7  -8  -5    3.72    4.82
   7  -8  -5    7.14    6.84
  -7  -8   5    3.11    4.04
   7   8  -5    6.30    3.97
  -7   8   6    7.53    7.11
  -7   8   6   14.75    8.14
   7  -8  -6   25.40    8.16
   7  -8  -6   24.75    8.74
  -7  -8   6   22.65    6.30
   7   8  -6   22.19    6.23
  -7   8   7    2.98    6.03
  -7   8   7    3.02    6.52
   7  -8  -7    1.32    5.60
   7  -8  -7   -0.00    7.84
  -7  -8   7   -0.00    3.27
   7   8  -7   -0.00    3.80
  -7   8   8   36.77   10.95
  -7   8   8   46.44   11.61
   7  -8  -8   29.13    9.98
   7  -8  -8   43.49   11.94
  -7  -8   8   29.14    8.10
   7   8  -8   49.03    9.12
   7   8  -8   48.30    8.67
  -7   8   9    2.14    6.52
   7  -8  -9   -0.00    5.49
   7  -8  -9   -0.00    7.60
  -7  -8   9    2.23    4.70
   7   8  -9    8.91    4.95
   7   8  -9    0.00    2.79
  -7   8  10    8.81    7.14
   7  -8 -10   20.87    8.31
  -7  -8  10   11.65    6.28
   7   8 -10    2.79    4.61
  -7   8  11    1.06    7.10
   7  -8 -11    0.00    4.96
  -7  -8  11    8.34    6.62
   7   8 -11    0.62    3.52
  -7   8  12   84.58   15.79
   7   8 -12   82.56   13.00
  -7   8  13   -0.00    6.00
  -7  -8  13    2.61    5.49
   7   8 -13    3.35    4.47
  -7   8  14    0.40    5.67
   7   8 -14    0.00    5.20
  -7   8  15    5.59    6.82
   7   8 -15   -0.00    4.26
  -7   8  16   51.61   12.38
  -7  -8  16   52.08   12.04
   7   8 -16   28.60    9.44
  -7   8  17   -0.00    6.59
  -7  -8  17   -0.00    5.96
   7   8 -17    0.72    4.43
  -7   8  18    2.38    6.00
  -7  -8  18    0.98    6.46
   7   8 -18   -0.00    4.08
  -7  -8  19    1.38    5.45
   7   8 -19   -0.00    4.45
  -7   8  20   11.12    6.91
  -7  -8  20    6.26    7.89
   7   8 -20    1.62    5.31
  -7  -8  21    1.13    7.14
   7   8 -21   -0.00    3.91
  -7   8  22    1.20    5.91
  -7  -8  22   12.77    9.08
   7   8 -22    3.98    4.96
  -7   8  23    9.03    7.04
  -7  -8  23    9.21    7.36
   7   8 -23   -0.00    5.01
  -7   8  24   -0.00    7.22
  -7  -8  24    3.83    7.58
   7   8 -24   -0.00    4.80
  -7   8  25    4.21    6.34
  -7  -8  25    2.49    6.47
   7   8 -25    3.52    5.91
  -7   8  26    8.27    7.10
  -7  -8  26    4.39    6.57
   7   8 -26   18.36    8.25
  -7   8  27    7.54    7.39
  -7  -8  27    1.74    7.95
  -7   8  28    2.70    6.54
  -7  -8  28   12.64    9.91
   7   8 -28   15.80    8.20
  -7   8  29    0.00    4.92
  -7  -8  29    0.00    7.29
   7   8 -29    0.00    6.37
  -7   8  30   -0.00    5.57
  -7  -8  30   10.73   10.32
   7   8 -30   -0.00    5.95
  -7  -8  31    3.90    8.82
   7   8 -31    3.43    6.33
  -7   8  32    0.12    5.99
  -7  -8  32    2.33    7.03
   7   8 -32   -0.00    6.85
  -7   8  33    0.00    6.61
  -7  -8  33   -0.00    7.61
   7   8 -33   -0.00    7.67
  -7   8  34    1.59    6.23
  -7  -8  34    0.00    6.82
   7   8 -34    8.07    8.46
  -7   8  35   -0.00    4.93
   7   8 -35    0.00    5.73
  -7   9   1    3.66    7.17
   7  -9  -1    4.16    6.60
   7   9  -1   -0.00    2.70
   7  -9  -2   18.81   10.81
   7   9  -2   17.98    5.05
   7  -9  -3   -0.00    5.90
   7   9  -3    2.47    2.98
   7  -9  -4   20.33    9.25
   7   9  -4   14.84    5.07
  -7   9   5    1.27    7.00
   7  -9  -5    0.84    5.61
   7   9  -5    0.00    3.41
  -7   9   6    6.73    7.39
   7  -9  -6   21.35    8.38
   7   9  -6   14.32    5.43
  -7   9   7   10.01    7.17
   7  -9  -7   -0.00    5.49
  -7  -9   7   11.65    6.12
   7   9  -7    0.00    3.99
  -7   9   8   25.52    9.89
  -7   9   8   22.80    9.64
   7  -9  -8    3.84    5.91
  -7  -9   8   26.04    7.53
   7   9  -8   14.39    6.08
  -7   9   9    4.85    7.61
   7  -9  -9   -0.00    6.46
  -7  -9   9    2.77    5.08
   7   9  -9   -0.00    3.66
  -7   9  10   68.37   14.27
   7  -9 -10   64.25   13.47
   7   9 -10   40.34    9.25
  -7   9  11   -0.00    5.60
   7  -9 -11   -0.00    4.55
  -7  -9  11    0.19    5.31
   7   9 -11   -0.00    4.12
  -7   9  12    0.00    5.04
   7  -9 -12    3.75    6.33
  -7  -9  12    0.00    5.21
   7   9 -12    2.16    4.27
  -7   9  13    6.58    7.75
   7  -9 -13    0.37    4.25
  -7  -9  13    0.56    5.29
   7   9 -13    0.69    4.22
  -7   9  14   24.38    9.79
   7  -9 -14   24.61    9.78
   7   9 -14   21.31    8.17
  -7   9  15    2.02    5.96
   7   9 -15   -0.00    4.76
  -7   9  16    9.23    7.00
  -7  -9  16    3.37    6.26
   7   9 -16    4.78    6.57
  -7  -9  17   -0.00    4.71
   7   9 -17   -0.00    4.87
  -7   9  18    9.97    7.77
  -7  -9  18   26.69   10.08
   7   9 -18   14.76    6.97
  -7   9  19   -0.00    6.08
  -7  -9  19    5.01    6.30
   7   9 -19    5.04    5.99
  -7   9  20    7.01    6.39
  -7  -9  20   12.53    8.43
   7   9 -20    0.00    4.35
  -7   9  21    0.00    5.53
  -7  -9  21   -0.00    5.49
   7   9 -21   -0.00    5.01
  -7   9  22    5.06    6.31
  -7  -9  22    4.11    6.51
   7   9 -22   -0.00    4.49
  -7   9  23    0.22    5.68
  -7  -9  23   -0.00    6.66
   7   9 -23    4.13    6.08
  -7   9  24    3.18    6.55
  -7  -9  24   15.85   10.82
   7   9 -24   13.32    6.57
  -7   9  25   -0.00    5.55
  -7  -9  25    5.95    8.57
   7   9 -25    1.06    4.61
  -7   9  26    0.43    6.35
  -7  -9  26    5.41    7.54
   7   9 -26    2.73    5.35
  -7   9  27    0.94    6.52
  -7  -9  27   -0.00    5.59
   7   9 -27    4.13    5.53
  -7   9  28   -0.00    6.74
  -7  -9  28    3.39    7.43
   7   9 -28    0.00    5.43
  -7   9  29    0.00    6.92
  -7  -9  29   -0.00    7.43
   7   9 -29   -0.00    5.24
  -7   9  30    3.46    6.05
  -7  -9  30    0.04    6.86
   7   9 -30   17.95    9.34
  -7   9  31    5.79    7.11
  -7  -9  31    4.20    7.71
  -7   9  32   -0.00    5.59
  -7  -9  32   -0.00    7.98
   7   9 -32    5.19    6.23
  -7   9  33   -0.00    6.62
  -7  -9  33   -0.00    8.68
   7   9 -33   -0.00    6.55
  -7   9  34    9.39    8.80
   7   9 -34    6.48    8.18
   7   9 -35    1.57    7.29
  -7  10   1    0.00    5.93
   7 -10  -1   13.79    7.46
   7  10  -1    4.30    3.28
  -7  10   2    6.86    6.89
  -7  10   3    0.80    4.39
   7 -10  -3    0.47    6.41
   7  10  -3    0.67    3.02
  -7  10   4   -0.00    4.53
   7 -10  -4   -0.00    6.27
   7  10  -4    0.35    2.92
  -7  10   5   -0.00    4.77
   7 -10  -5    1.70    5.21
   7  10  -5    0.00    2.84
  -7  10   6   70.91   15.71
   7 -10  -6   83.41   15.77
   7  10  -6   85.82   11.84
  -7  10   7    5.43    6.85
   7 -10  -7    3.16    5.61
   7  10  -7    0.77    3.55
  -7  10   8    0.45    5.26
   7 -10  -8    3.45    6.44
   7  10  -8    4.38    4.31
  -7  10   9    0.60    5.23
  -7  10   9    5.68    6.38
   7 -10  -9    0.00    4.50
   7  10  -9   -0.00    3.53
  -7  10  10    3.08    6.80
   7 -10 -10   -0.00    5.35
   7  10 -10    2.00    4.08
  -7  10  11   -0.00    4.82
  -7  10  12   29.65   10.28
   7 -10 -12   37.61   10.74
   7  10 -12   24.03    7.58
  -7  10  13   -0.00    6.43
   7 -10 -13    3.42    6.08
   7  10 -13   -0.00    4.80
  -7  10  14   -0.00    5.71
   7 -10 -14    7.03    6.33
   7  10 -14    3.65    3.86
  -7  10  15    2.21    6.41
   7 -10 -15    0.00    5.12
  -7 -10  15    0.00    6.27
   7  10 -15    0.00    3.77
  -7  10  16   16.17    9.05
   7 -10 -16    0.58    6.17
  -7 -10  16   16.59    8.70
  -7  10  17    3.52    6.09
  -7 -10  17    0.31    5.61
   7  10 -17   -0.00    4.40
  -7  10  18    8.18    7.98
  -7 -10  18   12.65    7.47
   7  10 -18    0.00    5.88
  -7  10  19    3.51    5.92
  -7 -10  19    8.49    7.20
   7  10 -19    0.00    5.55
  -7 -10  20    6.45    7.17
   7  10 -20    1.17    5.80
  -7  10  21    3.83    6.02
  -7 -10  21   -0.00    7.18
   7  10 -21   -0.00    4.99
  -7  10  22   32.38   10.66
  -7 -10  22    9.43    8.02
   7  10 -22    9.66    7.28
  -7  10  23   -0.00    6.08
  -7 -10  23   -0.00    8.40
   7  10 -23    2.98    5.58
  -7  10  24   -0.00    6.71
  -7 -10  24   -0.00    6.47
   7  10 -24   -0.00    5.73
  -7  10  25    2.78    7.60
  -7 -10  25    0.00    6.90
   7  10 -25    1.57    5.53
  -7  10  26    9.07    7.35
  -7 -10  26   11.73    8.55
   7  10 -26   -0.00    4.94
  -7  10  27    1.19    5.95
  -7 -10  27    1.96    7.75
   7  10 -27   -0.00    4.79
  -7  10  28   -0.00    6.88
  -7 -10  28    0.04    6.69
   7  10 -28    6.24    6.21
  -7  10  29    4.02    6.70
  -7 -10  29    0.00    7.22
   7  10 -29    0.34    3.76
  -7  10  30    0.95    6.50
  -7 -10  30    1.66    7.69
   7  10 -30    1.87    6.28
  -7  10  31    0.00    6.35
  -7 -10  31   -0.00    8.57
   7  10 -31   -0.00    6.02
  -7  10  32    3.61    6.40
  -7 -10  32   -0.00    7.85
   7  10 -32    4.11    6.74
  -7  10  33    0.00    6.24
   7  10 -33   -0.00    5.84
  -7  11   1    1.56    5.83
   7 -11  -1   -0.00    5.41
   7  11  -1    2.00    2.29
  -7  11   2    3.86    7.15
   7 -11  -2    8.98    5.92
   7  11  -2    4.62    2.94
  -7  11   3    2.38    4.43
   7 -11  -3    6.93    6.34
   7  11  -3    3.28    2.94
  -7  11   4    4.43    6.11
   7 -11  -4   12.06    8.82
   7  11  -4   19.70    5.11
  -7  11   5   11.34    7.80
   7 -11  -5   10.66    9.15
   7  11  -5    9.61    4.00
  -7  11   6    3.60    5.88
   7 -11  -6    0.41    5.00
   7  11  -6    2.69    3.03
  -7  11   7   12.76    8.26
   7 -11  -7   12.20    7.62
   7  11  -7   13.57    4.91
  -7  11   8   10.67    7.76
   7  11  -8    8.74    4.45
  -7  11   9    4.27    6.50
   7 -11  -9    0.00    4.78
   7  11  -9    1.81    3.04
  -7  11  10   16.18    8.59
   7 -11 -10    7.74    6.76
   7  11 -10   15.93    5.81
  -7  11  11   -0.00    6.27
  -7  11  11   -0.00    4.35
   7 -11 -11   -0.00    5.86
   7  11 -11    0.00    3.53
  -7  11  12    2.46    6.48
   7 -11 -12    5.04    7.15
   7  11 -12    3.88    4.84
  -7  11  13    3.79    7.37
   7  11 -13   -0.00    4.70
  -7  11  14   18.88    8.86
   7 -11 -14    9.52    6.91
   7  11 -14    7.07    5.83
  -7  11  15   -0.00    6.46
   7 -11 -15   -0.00    5.40
   7  11 -15    2.20    4.47
   7 -11 -16    0.87    5.06
   7  11 -16   15.29    6.93
  -7  11  17    2.15    7.05
   7 -11 -17    0.82    5.49
   7  11 -17    0.00    4.36
  -7  11  18    4.67    8.34
   7 -11 -18    2.61    6.01
   7  11 -18    1.49    4.56
  -7  11  19   -0.00    7.64
  -7 -11  19    8.72    7.26
   7  11 -19    0.00    5.03
  -7  11  20    6.49    7.38
  -7 -11  20   19.40    8.91
   7  11 -20    4.13    5.67
  -7  11  21    4.66    6.91
  -7 -11  21   -0.00    6.90
  -7  11  22    0.00    6.62
  -7 -11  22    4.72    7.04
   7  11 -22    0.00    4.68
  -7 -11  23    0.77    7.10
   7  11 -23   -0.00    4.90
  -7  11  24    6.09    7.76
  -7 -11  24   15.23    9.72
   7  11 -24   -0.00    5.89
  -7  11  25    3.12    6.18
  -7 -11  25    1.19    6.88
   7  11 -25    1.66    5.22
  -7  11  26   -0.00    6.62
  -7 -11  26    0.25    7.06
   7  11 -26    0.00    4.80
  -7  11  27   -0.00    6.58
  -7 -11  27    4.49    7.02
   7  11 -27   -0.00    5.23
  -7  11  28    3.46    6.03
  -7 -11  28    7.26    7.50
   7  11 -28    1.92    4.51
  -7  11  29   -0.00    5.98
   7  11 -29    6.26    6.82
  -7  11  30   -0.00    6.64
   7  11 -30    4.92    6.00
  -7  11  31    3.37    7.12
  -7 -11  31    2.18    7.35
  -7  11  32   -0.00    6.76
  -7  12   1    0.00    6.27
   7 -12  -1    2.31    6.18
  -7  12   2    9.25    7.72
   7 -12  -2    5.79    7.06
  -7  12   3    0.00    5.40
   7 -12  -3    2.35    5.55
  -7  12   4    7.49    5.78
   7 -12  -4   -0.00    5.42
  -7  12   5   -0.00    5.23
   7 -12  -5    0.00    6.06
  -7  12   6   14.92    7.94
   7 -12  -6   10.32    7.91
   7  12  -6   10.30    4.31
  -7  12   7    1.49    5.18
   7 -12  -7    0.00    6.97
   7  12  -7    1.57    3.31
  -7  12   8    0.00    7.01
   7 -12  -8    8.62    7.23
   7  12  -8   -0.00    2.72
  -7  12   9   -0.00    6.88
   7 -12  -9    2.24    5.68
   7  12  -9    0.07    2.87
  -7  12  10    4.72    6.86
   7 -12 -10   -0.00    5.30
   7  12 -10    3.96    3.79
  -7  12  11    0.88    5.76
   7 -12 -11   -0.00    5.17
   7  12 -11   -0.00    3.01
  -7  12  12    5.69    8.28
   7 -12 -12   12.84    7.87
   7  12 -12   22.87    6.97
  -7  12  13    6.89    6.77
   7 -12 -13    0.00    6.14
   7  12 -13   -0.00    3.10
  -7  12  14    1.95    5.68
   7 -12 -14   -0.00    5.28
   7  12 -14   -0.00    3.41
  -7  12  15    0.68    6.65
   7 -12 -15    1.71    6.28
   7  12 -15    0.00    2.76
  -7  12  16    3.81    7.09
   7 -12 -16    7.73    7.74
   7  12 -16   12.92    7.44
  -7  12  17    1.20    6.37
   7 -12 -17    1.33    5.37
   7  12 -17    0.92    4.22
  -7  12  18    0.17    5.58
   7 -12 -18    9.34    6.77
   7  12 -18    3.11    5.37
  -7  12  19    1.50    7.08
   7 -12 -19   -0.00    6.07
   7  12 -19   -0.00    3.74
  -7  12  20   -0.00    7.65
   7 -12 -20    0.00    6.34
   7  12 -20   -0.00    4.84
  -7  12  21    4.40    7.20
   7 -12 -21   10.87    7.48
   7  12 -21    1.71    4.98
  -7  12  22   -0.00    7.36
   7  12 -22    2.15    5.41
  -7  12  23    4.21    7.02
   7  12 -23    3.87    5.93
  -7  12  24    0.80    6.84
  -7  12  25    0.00    6.34
   7  12 -25   -0.00    6.70
  -7  12  26    5.33    8.29
   7  12 -26    7.06    6.03
  -7  12  27   -0.00    5.65
  -7 -12  27   -0.00    6.75
  -7  12  28    0.74    5.72
  -7 -12  28    3.68    7.61
  -7  12  29    1.32    5.70
  -7 -12  29   -0.00    8.52
  -7  12  30    4.84    6.76
  -7 -12  30   -0.00    9.17
  -7  13   1   -0.00    5.81
   7  13  -1   -0.00    2.68
  -7  13   2   -0.00    6.54
   7 -13  -2    1.10    5.08
   7  13  -2    1.08    2.83
  -7  13   3    8.29    7.86
   7 -13  -3    5.94    6.77
   7  13  -3    1.83    3.35
  -7  13   4   20.75    9.49
   7 -13  -4   10.38    7.21
   7  13  -4   12.06    5.11
  -7  13   5   12.38    7.49
   7 -13  -5    2.45    5.61
   7  13  -5    1.47    3.70
  -7  13   6    0.00    5.06
   7 -13  -6    0.39    4.63
   7  13  -6    3.72    3.85
  -7  13   7    2.46    5.69
   7 -13  -7    1.14    6.78
   7  13  -7    4.93    3.94
  -7  13   8    2.69    6.23
   7 -13  -8    4.06    6.74
   7  13  -8    3.66    4.13
  -7  13   9    5.95    7.19
   7 -13  -9    0.96    5.66
   7  13  -9    0.00    3.84
  -7  13  10    0.23    6.25
   7 -13 -10   11.93    7.58
  -7  13  11   -0.00    5.93
   7 -13 -11   -0.00    6.34
   7  13 -11   -0.00    2.67
  -7  13  12   -0.00    6.53
   7 -13 -12    0.95    4.17
   7  13 -12    3.92    4.17
  -7  13  13    4.45    7.52
   7 -13 -13    0.53    5.26
   7  13 -13    0.00    3.13
  -7  13  14   22.26    9.17
   7 -13 -14    2.25    7.03
   7  13 -14    7.52    5.02
  -7  13  15    1.92    5.73
   7 -13 -15    0.00    4.34
   7  13 -15    0.50    3.30
  -7  13  16    1.77    7.50
   7 -13 -16   -0.00    5.43
   7  13 -16    1.84    3.59
  -7  13  17    0.00    6.13
   7 -13 -17   -0.00    5.00
   7  13 -17    0.45    3.24
  -7  13  18   -0.00    6.09
   7  13 -18    1.89    4.68
  -7  13  19   -0.00    6.00
   7 -13 -19   -0.00    5.45
   7  13 -19    6.60    5.73
  -7  13  20   11.61    8.54
   7 -13 -20    6.73    7.26
   7  13 -20    6.23    5.50
  -7  13  21    0.00    6.75
   7 -13 -21    5.07    6.58
   7  13 -21   -0.00    4.75
  -7  13  22   -0.00    7.56
   7 -13 -22   -0.00    6.01
   7  13 -22    0.52    5.12
  -7  13  23    0.00    7.79
   7 -13 -23    0.00    6.46
   7  13 -23   -0.00    5.11
  -7  13  24   -0.00    7.68
   7 -13 -24   -0.00    5.79
  -7  13  25    2.73    7.52
   7 -13 -25   -0.00    6.32
  -7  13  26   -0.00    7.95
  -7  14   1   11.81    8.12
   7 -14  -1   -0.00    7.05
   7  14  -1    2.10    3.30
  -7  14   2   14.43    8.36
   7 -14  -2    7.64    7.77
   7  14  -2    5.68    3.86
  -7  14   3    2.89    5.99
   7 -14  -3   -0.00    5.96
   7  14  -3    0.74    2.93
  -7  14   4   -0.00    5.63
   7 -14  -4   -0.00    5.78
   7  14  -4    0.00    2.89
  -7  14   5    5.11    7.45
   7 -14  -5    0.71    5.66
   7  14  -5    1.43    3.40
  -7  14   6    4.62    5.99
   7 -14  -6    7.21    6.84
   7  14  -6    3.72    3.47
  -7  14   7   20.27    9.32
   7 -14  -7    6.40    6.78
   7  14  -7    1.31    3.63
  -7  14   8    9.16    6.18
   7  14  -8    0.00    4.07
  -7  14   9    2.72    6.18
   7 -14  -9    2.39    6.37
   7  14  -9    0.00    4.48
  -7  14  10    6.62    5.72
   7 -14 -10    2.99    7.39
   7  14 -10    6.46    4.95
  -7  14  11    0.00    7.63
   7 -14 -11    2.97    5.91
   7  14 -11    0.00    4.36
  -7  14  12    3.61    6.38
   7 -14 -12    0.85    5.46
   7  14 -12    4.41    5.12
  -7  14  13   -0.00    7.19
   7 -14 -13    1.81    6.18
  -7  14  14   10.09    7.73
   7  14 -14   -0.00    3.45
  -7  14  15    4.48    6.44
   7 -14 -15    0.00    4.79
   7  14 -15    0.72    3.58
  -7  14  16    0.00    6.59
   7 -14 -16   -0.00    5.39
   7  14 -16   -0.00    3.84
   7 -14 -17    0.58    5.28
   7  14 -17   -0.00    3.36
  -7  14  18   -0.00    6.20
   7 -14 -18    0.00    5.65
   7  14 -18   -0.00    3.79
  -7  14  19   -0.00    5.96
   7 -14 -19    0.00    6.42
   7  14 -19    1.43    3.17
  -7  14  20    1.02    6.93
   7 -14 -20   -0.00    5.16
  -7  14  21    7.25    8.45
   7 -14 -21   -0.00    5.38
  -7  14  22    0.00    6.41
  -7  15   1    7.83    7.93
   7 -15  -1    0.49    5.76
   7  15  -1   -0.00    2.47
  -7  15   2   -0.00    7.60
   7 -15  -2    0.00    6.98
   7  15  -2   -0.00    2.70
  -7  15   3    5.26    7.58
   7 -15  -3    5.99    7.89
   7  15  -3    6.24    4.22
  -7  15   4   -0.00    7.49
   7  15  -4   -0.00    3.37
  -7  15   5    5.37    8.07
   7 -15  -5   -0.00    5.31
   7  15  -5    0.00    3.65
  -7  15   6    3.46    7.31
   7 -15  -6   -0.00    4.66
   7  15  -6    0.27    2.63
  -7  15   7    0.30    4.77
   7 -15  -7    6.82    6.18
   7  15  -7    2.53    4.17
  -7  15   8    5.65    6.70
   7 -15  -8   -0.00    4.71
   7  15  -8    2.16    4.37
  -7  15   9    0.52    5.74
   7 -15  -9    5.60    6.99
   7  15  -9   -0.00    3.35
  -7  15  10   -0.00    5.59
   7  15 -10    2.74    4.96
  -7  15  11    2.85    4.54
   7 -15 -11   10.43    8.33
   7  15 -11    3.02    4.30
  -7  15  12   -0.00    5.40
   7 -15 -12   -0.00    7.59
   7  15 -12    0.30    5.15
  -7  15  13    3.21    6.73
   7 -15 -13    0.93    6.13
   7  15 -13    4.03    4.87
  -7  15  14    1.53    6.15
   7 -15 -14    0.43    4.36
   7  15 -14    5.78    5.07
  -7  15  15    6.90    8.26
   7 -15 -15    1.44    6.41
  -7  15  16    1.73    6.49
   7 -15 -16    4.44    6.81
  -7  15  17    0.00    5.55
  -7  16   1   11.73    8.77
   7 -16  -1   -0.00    6.65
   7  16  -1    3.20    3.61
  -7  16   2   10.73    7.78
   7 -16  -2    6.92    7.82
  -7  16   3   -0.00    6.82
   7 -16  -3    0.88    5.47
  -7  16   4   -0.00    7.30
   7 -16  -4    2.08    7.13
   7  16  -4   -0.00    3.69
  -7  16   5   -0.00    7.17
   7 -16  -5   -0.00    6.07
   7  16  -5   -0.00    2.86
  -7  16   6   -0.00    5.77
   7 -16  -6   -0.00    5.08
   7  16  -6    0.00    3.10
  -7  16   7    9.84    7.77
   7 -16  -7   -0.00    6.22
   7  16  -7    1.24    3.92
   7 -16  -8   -0.00    5.74
   7  16  -8   -0.00    3.52
  -7  16   9   -0.00    6.55
   7 -16  -9   -0.00    6.03
   7  16  -9    2.94    4.14
  -7  16  10   -0.00    5.47
   7 -16 -10    5.66    6.77
  -7  16  11    0.00    6.40
   7 -16 -11    4.67    6.20
  -7  16  12   -0.00    7.12
  -7  17   1    1.44    6.22
   7 -17  -1    1.34    6.24
   7  17  -1   -0.00    3.58
   7 -17  -2    5.27    7.07
   7  17  -2   -0.00    3.28
   7 -17  -3    1.23    5.78
   7  17  -3    7.56    4.32
   7 -17  -4    4.85    7.73
   7 -17  -5    6.97    8.03
   7 -17  -6   -0.00    6.80
  -6   0   1   -0.00    4.41
  -6   0   1   -0.00    4.31
  -6   0   1   -0.00    3.57
   6   0  -1    2.38    4.54
   6   0  -1    3.29    5.02
  -6   0   2  370.32   29.13
  -6   0   2  310.63   27.42
   6   0  -2  312.55   27.72
   6   0  -2  315.11   28.51
  -6   0   3    1.36    4.10
  -6   0   3   -0.00    3.85
   6   0  -3   -0.00    4.24
   6   0  -3    3.08    4.60
  -6   0   4   18.73    6.25
   6   0  -4   17.30    5.93
   6   0  -4   24.82    6.94
  -6   0   5   -0.00    4.11
  -6   0   5    0.78    3.43
   6   0  -5    0.00    3.94
   6   0  -5    0.00    4.32
  -6   0   6 1066.38   80.18
  -6   0   6 1063.34   78.79
   6   0  -6 1267.96   80.46
   6   0  -6 1043.90   80.20
  -6   0   7    2.51    5.01
  -6   0   7    2.03    4.02
   6   0  -7   -0.00    3.74
   6   0  -7   -0.00    4.52
  -6   0   8   25.42    7.18
  -6   0   8   29.54    7.16
   6   0  -8   26.66    7.00
   6   0  -8   20.40    7.56
  -6   0   9   -0.00    5.21
  -6   0   9    2.37    3.98
   6   0  -9    0.00    4.36
  -6   0  10  202.58   22.41
  -6   0  10  218.65   22.14
   6   0 -10  218.50   22.38
   6   0 -10  230.26   23.62
  -6   0  11   -0.00    4.68
  -6   0  11    1.98    4.08
   6   0 -11   -0.00    4.14
   6   0 -11    3.54    4.51
  -6   0  12  200.78   22.79
  -6   0  12  223.29   22.78
   6   0 -12  214.96   23.50
  -6   0  13    1.68    5.25
  -6   0  13   -0.00    4.39
   6   0 -13   -0.00    3.84
  -6   0  14   78.59   13.16
   6   0 -14   71.97   12.88
  -6   0  15    0.00    3.94
   6   0 -15    0.00    3.55
  -6   0  16  202.20   22.93
   6   0 -16  195.83   23.49
   6   0 -17   -0.00    5.46
   6   0 -18   95.64   15.89
  -6   0  19    0.31    5.30
   6   0 -19    0.00    6.68
  -6   0  20    4.97    5.79
   6   0 -20    2.64    5.57
  -6   0  21   -0.00    5.21
   6   0 -21    0.04    6.19
  -6   0  22   77.70   15.06
   6   0 -22   93.59   16.90
  -6   0  23    0.00    5.52
   6   0 -23   -0.00    6.65
  -6   0  24   -0.00    5.91
   6   0 -24   -0.00    6.81
  -6   0  25    5.52    7.08
   6   0 -25    2.01    6.56
  -6   0  26   26.77   10.57
   6   0 -26   28.65   10.85
  -6   0  27   -0.00    6.17
   6   0 -27   -0.00    6.75
  -6   0  28   12.61    8.24
  -6   0  29    8.75    7.96
  -6   0  30   23.41    9.03
  -6   0  31    0.50    6.18
  -6   0  32   33.63   11.77
  -6   0  33    0.51    7.06
  -6   0  34   -0.00    5.64
  -6   0  35   -0.00    6.28
  -6   0  36    1.98    6.29
  -6   0  37    4.45    7.09
  -6   0  38    0.00    6.55
  -6   1   1    6.80    5.46
  -6   1   1    4.87    4.62
  -6   1   1    0.00    4.57
   6  -1  -1    2.44    4.84
   6  -1  -1    3.96    4.52
   6  -1  -1   -0.00    5.02
  -6  -1   1    3.77    4.15
   6   1  -1    2.13    3.69
   6   1  -1    4.97    4.38
  -6   1   2  513.42   41.98
  -6   1   2  547.22   43.07
  -6   1   2  524.30   41.03
   6  -1  -2  484.73   40.72
  -6  -1   2  574.49   41.25
  -6  -1   2  512.14   39.51
   6   1  -2  525.32   40.03
   6   1  -2  465.88   40.09
  -6   1   3   11.80    5.84
  -6   1   3   25.17    6.72
   6  -1  -3   21.21    6.43
   6  -1  -3   16.72    6.67
  -6  -1   3   28.34    7.13
  -6  -1   3   17.58    5.45
   6   1  -3   24.23    6.50
  -6   1   4  613.54   51.14
   6  -1  -4  750.67   52.08
   6  -1  -4  566.53   50.99
  -6  -1   4  690.10   51.48
  -6  -1   4  667.49   50.03
   6   1  -4  769.88   51.12
   6   1  -4  647.68   51.26
  -6   1   5   74.57   12.39
  -6   1   5  119.48   13.89
   6  -1  -5   90.62   12.50
   6  -1  -5  103.34   13.79
  -6  -1   5   84.95   12.42
  -6  -1   5   89.33   11.78
   6   1  -5   88.63   11.77
   6   1  -5  103.19   13.67
  -6   1   6   68.86   11.64
  -6   1   6   74.70   11.25
   6  -1  -6   71.49   11.00
   6  -1  -6   74.83   12.00
  -6  -1   6   67.95   10.91
  -6  -1   6   64.84   10.22
   6   1  -6   74.26   10.90
  -6   1   7  164.04   19.90
  -6   1   7  176.71   19.39
   6  -1  -7  191.05   19.96
   6  -1  -7  204.07   21.68
  -6  -1   7  214.33   20.92
  -6  -1   7  193.13   19.38
   6   1  -7  206.48   20.10
   6   1  -7  180.63   19.86
  -6   1   8  526.38   47.39
  -6   1   8  608.90   47.54
   6  -1  -8  670.05   47.97
  -6  -1   8  578.97   46.55
   6   1  -8  592.12   47.06
   6   1  -8  640.45   48.65
  -6   1   9    9.52    5.63
  -6   1   9    7.45    5.22
   6  -1  -9    6.82    4.94
   6  -1  -9    9.66    6.17
  -6  -1   9   18.62    6.43
  -6  -1   9   10.73    5.04
   6   1  -9   15.73    6.12
   6   1  -9   12.03    5.98
  -6   1  10   62.53   11.60
  -6   1  10   56.52   10.58
   6  -1 -10   81.23   12.49
   6  -1 -10   79.87   13.28
  -6  -1  10   69.15   11.88
  -6  -1  10   79.23   11.71
   6   1 -10  101.27   13.12
   6   1 -10   89.83   13.08
  -6   1  11   13.18    6.61
  -6   1  11   -0.00    3.70
   6  -1 -11    4.67    4.94
  -6  -1  11   13.44    5.82
  -6  -1  11   11.54    5.49
   6   1 -11   19.67    6.24
   6   1 -11   10.47    5.82
  -6   1  12  267.19   26.72
   6  -1 -12  270.55   28.54
  -6  -1  12  278.73   26.81
   6   1 -12  285.76   27.93
  -6   1  13   38.79   10.00
  -6   1  13   50.90   10.41
   6  -1 -13   49.57   10.72
  -6  -1  13   42.88    9.62
   6   1 -13   54.08   10.39
  -6   1  14  116.64   16.59
  -6   1  14  116.88   15.77
   6  -1 -14  109.16   16.15
  -6  -1  14   91.78   14.63
   6   1 -14  115.21   16.30
  -6   1  15    9.36    6.40
  -6   1  15    5.21    4.59
   6  -1 -15    7.92    5.56
  -6  -1  15   13.89    6.87
   6   1 -15    3.80    6.27
  -6   1  16    4.73    5.27
   6  -1 -16    0.64    4.42
  -6  -1  16    4.41    4.99
   6   1 -16    6.90    5.55
   6  -1 -17    7.68    6.10
   6   1 -17   11.98    7.08
   6  -1 -18  167.48   22.27
   6   1 -18  189.20   22.84
  -6   1  19   30.51    9.22
   6  -1 -19   43.40   11.20
   6   1 -19   32.73   10.19
  -6   1  20    1.50    5.80
   6  -1 -20   -0.00    4.12
  -6  -1  20    0.00    5.47
   6   1 -20    1.33    6.37
  -6   1  21    2.99    5.89
   6  -1 -21   -0.00    4.96
  -6  -1  21    4.81    5.75
   6   1 -21   -0.00    5.24
  -6   1  22    9.90    7.93
  -6  -1  22    5.80    6.79
  -6   1  23    0.00    5.55
   6  -1 -23    5.58    6.54
  -6  -1  23   -0.00    5.37
   6   1 -23   10.35    6.96
  -6   1  24   12.72    7.19
   6  -1 -24   23.07    9.35
  -6  -1  24    8.99    8.76
   6   1 -24   34.23   11.10
  -6   1  25    0.00    5.31
   6  -1 -25    2.20    6.76
  -6  -1  25   -0.00    7.15
  -6   1  26    2.23    5.50
   6  -1 -26    5.01    7.61
  -6  -1  26   -0.00    5.70
  -6  -1  27    1.12    5.74
  -6   1  28   47.68   12.61
  -6  -1  28   22.35   10.05
  -6   1  29   -0.00    6.15
  -6  -1  29   -0.00    7.93
  -6   1  30   19.39    9.05
  -6  -1  30    7.17    7.33
  -6   1  31    0.03    4.59
  -6  -1  31    9.51    8.06
  -6   1  32   12.72    8.22
  -6  -1  32    0.95    6.07
  -6   1  33    6.40    6.72
  -6  -1  33    4.68    6.68
  -6   1  34   12.94    8.63
  -6  -1  34    0.00    8.05
  -6   1  35    3.73    6.77
  -6  -1  35   -0.00    7.77
  -6   1  36    0.00    6.17
  -6  -1  36   -0.00    7.02
  -6   1  37    8.70    7.61
  -6  -1  37   -0.00    7.24
  -6   1  38   10.42    8.95
  -6  -1  38    3.09    7.47
  -6   2   1    7.91    6.13
  -6   2   1    6.80    4.75
  -6   2   1    4.31    4.64
   6  -2  -1   -0.00    4.74
   6  -2  -1    1.04    3.86
   6  -2  -1    0.00    4.81
  -6  -2   1    3.64    3.59
  -6  -2   1    6.91    4.49
  -6  -2   1    3.27    3.32
   6   2  -1    3.14    3.85
  -6   2   2   11.79    5.76
  -6   2   2    9.06    6.03
  -6   2   2    9.75    5.92
   6  -2  -2    8.63    4.99
   6  -2  -2    3.64    4.56
   6  -2  -2    8.91    5.31
  -6  -2   2   12.29    4.67
  -6  -2   2   12.12    4.29
   6   2  -2   11.02    4.92
   6   2  -2    5.91    5.07
  -6   2   3    0.00    5.10
  -6   2   3    4.12    4.94
   6  -2  -3    2.51    4.20
   6  -2  -3    0.00    4.57
  -6  -2   3    1.75    4.01
  -6  -2   3   -0.00    2.81
   6   2  -3    0.97    3.35
   6   2  -3    1.25    4.42
  -6   2   4   75.18   11.27
   6  -2  -4   54.76    9.59
   6  -2  -4   54.14   10.51
  -6  -2   4   42.59    8.65
  -6  -2   4   71.92    9.43
   6   2  -4   66.20    9.58
   6   2  -4   70.44   10.44
  -6   2   5    7.14    4.84
  -6   2   5   13.86    5.88
   6  -2  -5   14.48    5.66
   6  -2  -5   14.38    6.43
  -6  -2   5    6.21    4.39
  -6  -2   5    7.11    4.04
   6   2  -5    2.19    3.75
   6   2  -5    6.63    4.55
  -6   2   6  285.19   26.68
   6  -2  -6  257.89   24.88
   6  -2  -6  298.37   27.32
  -6  -2   6  228.41   23.75
  -6  -2   6  254.73   23.31
   6   2  -6  271.97   24.54
   6   2  -6  286.17   25.54
  -6   2   7   29.22    8.77
  -6   2   7   46.07    9.14
   6  -2  -7   46.93    9.38
  -6  -2   7   45.28    8.55
  -6  -2   7   49.11    8.25
   6   2  -7   49.29    8.80
   6   2  -7   43.20    8.63
  -6   2   8    0.00    4.82
  -6   2   8    1.86    4.02
   6  -2  -8    3.06    4.93
   6  -2  -8    3.96    5.05
  -6  -2   8    0.00    3.68
  -6  -2   8    5.58    3.66
   6   2  -8    4.79    4.46
   6   2  -8    7.26    4.64
  -6   2   9    4.13    4.97
  -6   2   9    0.00    3.89
   6  -2  -9    1.02    3.62
   6  -2  -9    4.11    5.14
  -6  -2   9    2.47    4.46
  -6  -2   9    1.75    2.94
   6   2  -9    0.67    3.60
   6   2  -9    0.00    3.79
  -6   2  10  251.35   24.83
   6  -2 -10  243.49   26.00
  -6  -2  10  248.48   23.94
   6   2 -10  258.99   24.67
   6   2 -10  212.38   23.61
  -6   2  11  167.64   20.55
  -6   2  11  219.90   21.92
  -6  -2  11  179.90   20.13
   6   2 -11  187.18   20.89
  -6   2  12   59.47   11.87
  -6   2  12   97.73   13.55
   6  -2 -12   70.03   12.97
  -6  -2  12   68.75   11.64
   6   2 -12   72.91   12.09
  -6   2  13    9.97    5.73
  -6   2  13   11.77    5.42
   6  -2 -13    8.18    5.73
  -6  -2  13    2.80    5.26
  -6   2  14   86.56   14.17
  -6   2  14   73.30   12.72
   6  -2 -14  118.48   16.71
  -6  -2  14   74.70   13.45
   6   2 -14   75.91   12.95
  -6   2  15   24.11    8.10
  -6   2  15   25.95    8.03
   6  -2 -15   28.98    9.37
   6   2 -15   33.96    8.92
  -6   2  16   52.66   11.22
   6  -2 -16   58.84   12.69
  -6  -2  16   53.90   11.68
   6   2 -16   53.51   11.22
   6   2 -17   14.35    7.00
  -6   2  18    1.99    5.46
   6  -2 -18    9.25    6.65
   6   2 -18   10.29    6.14
  -6   2  19    4.54    6.73
   6  -2 -19    7.84    7.53
  -6  -2  19    4.95    7.44
   6   2 -19    9.53    6.48
  -6   2  20  146.64   20.06
   6  -2 -20  138.41   20.22
  -6  -2  20   92.02   17.13
   6   2 -20  144.91   20.06
  -6   2  21    0.00    5.94
   6  -2 -21    0.19    6.01
  -6  -2  21    4.74    6.93
   6   2 -21    0.00    4.91
  -6   2  22   44.88   10.87
   6  -2 -22   17.32    8.67
  -6  -2  22   16.88    8.55
  -6   2  23    1.83    5.71
   6  -2 -23    3.92    5.51
  -6  -2  23    7.92    7.91
  -6   2  24    1.39    6.27
   6  -2 -24   15.54    7.84
  -6  -2  24    3.58    7.93
  -6   2  25    8.35    7.40
   6  -2 -25   16.73    8.38
  -6  -2  25   16.96    8.77
  -6   2  26   32.37   10.17
  -6  -2  26   12.29    9.25
  -6   2  27    1.14    4.12
  -6  -2  27   -0.00    6.01
   6   2 -27    0.24    5.04
  -6   2  28   -0.00    6.21
  -6  -2  28   11.52    8.00
   6   2 -28    2.53    6.14
  -6   2  29    0.68    5.48
  -6  -2  29   -0.00    6.93
   6   2 -29    0.35    4.87
  -6   2  30   19.07    8.38
  -6  -2  30    4.36    8.67
   6   2 -30    3.98    6.64
  -6   2  31    0.53    6.02
  -6  -2  31    0.00    7.64
  -6   2  32   14.17    7.38
  -6  -2  32    0.00    8.05
  -6   2  33   -0.00    4.83
  -6  -2  33   -0.00    7.60
  -6   2  34    1.02    6.10
  -6  -2  34    3.32    6.92
  -6   2  35   -0.00    6.00
  -6  -2  35    2.77    6.46
  -6   2  36    5.56    7.43
  -6  -2  36    1.26    6.07
  -6   2  37    7.97    7.58
  -6  -2  37    8.88    8.07
  -6   2  38   14.49    9.68
  -6   3   1   -0.00    4.83
  -6   3   1   10.04    6.06
  -6   3   1   -0.00    4.63
   6  -3  -1    5.21    4.78
   6  -3  -1    2.27    4.00
   6  -3  -1    0.00    4.33
  -6  -3   1    2.29    3.20
  -6  -3   1    0.00    2.45
   6   3  -1    0.64    2.76
   6   3  -1    0.00    3.63
  -6   3   2  109.39   15.23
  -6   3   2  141.23   17.17
   6  -3  -2  125.25   15.69
   6  -3  -2  102.99   15.10
  -6  -3   2  107.80   12.82
  -6  -3   2  121.90   11.90
   6   3  -2  109.50   12.90
  -6   3   3  101.85   14.94
  -6   3   3  116.37   14.92
   6  -3  -3  112.03   15.13
   6  -3  -3  107.17   14.16
   6  -3  -3  117.57   15.45
  -6  -3   3  103.92   12.78
  -6  -3   3  130.50   12.08
   6   3  -3  105.28   12.46
   6   3  -3   98.97   12.50
  -6   3   4   43.67    9.33
  -6   3   4   45.92    9.18
   6  -3  -4   35.26    7.76
   6  -3  -4   21.66    7.85
  -6  -3   4   27.44    6.62
  -6  -3   4   29.80    5.68
   6   3  -4   31.84    6.81
   6   3  -4   29.33    6.70
  -6   3   5    4.83    5.64
  -6   3   5    5.29    4.97
   6  -3  -5    3.33    4.36
   6  -3  -5   13.44    6.45
  -6  -3   5    6.97    4.29
  -6  -3   5    9.00    3.70
   6   3  -5   -0.00    3.17
   6   3  -5   11.53    5.50
  -6   3   6    7.83    5.43
  -6   3   6    6.56    5.57
   6  -3  -6   12.41    5.46
   6  -3  -6   15.78    6.79
  -6  -3   6   20.86    5.69
  -6  -3   6   10.43    3.89
   6   3  -6   16.56    5.49
   6   3  -6   15.16    5.41
  -6   3   7   21.29    7.06
  -6   3   7   20.71    7.09
   6  -3  -7   32.85    7.93
   6  -3  -7   28.46    8.21
  -6  -3   7   30.09    7.01
  -6  -3   7   17.33    4.75
   6   3  -7   17.57    6.01
   6   3  -7   18.45    6.38
  -6   3   8  330.50   31.28
   6  -3  -8  291.80   30.35
  -6  -3   8  283.66   27.85
   6   3  -8  411.52   31.26
  -6   3   9   66.40   11.39
   6  -3  -9   58.38   11.51
  -6  -3   9   48.87    9.16
   6   3  -9   56.64   10.34
   6   3  -9   45.90    9.27
  -6   3  10   22.62    7.51
  -6   3  10   23.49    7.21
   6  -3 -10   23.63    7.54
  -6  -3  10   32.30    7.64
   6   3 -10   23.17    7.39
   6   3 -10   17.57    6.28
  -6   3  11   10.35    6.14
  -6   3  11    0.00    4.00
   6  -3 -11   13.26    6.44
  -6  -3  11   10.59    5.15
   6   3 -11   13.43    5.87
   6   3 -11    0.00    3.69
  -6   3  12   77.67   12.38
   6  -3 -12   65.49   12.40
   6   3 -12   49.28   10.48
  -6   3  13  121.40   16.77
  -6   3  13  104.95   15.55
   6  -3 -13  112.28   16.95
  -6  -3  13  107.39   15.79
   6   3 -13  126.12   16.57
  -6   3  14  140.63   18.92
  -6   3  14  176.83   20.15
   6  -3 -14  158.95   20.97
  -6  -3  14  125.32   17.88
   6   3 -14  149.03   18.93
   6  -3 -15    6.23    5.50
  -6  -3  15   12.22    6.33
   6   3 -15   17.38    7.06
  -6   3  16   17.67    7.03
   6  -3 -16   24.98    8.16
  -6  -3  16    9.64    7.07
   6   3 -16   21.86    7.68
  -6   3  17   54.99   11.39
   6  -3 -17   58.10   13.14
   6   3 -17   61.16   12.23
  -6   3  18  120.57   17.24
  -6   3  18   99.33   16.00
   6  -3 -18   97.46   17.14
  -6   3  19   13.55    7.12
  -6   3  19   27.86    9.00
   6  -3 -19   11.05    7.53
  -6  -3  19   16.81    8.24
  -6   3  20   -0.00    4.27
  -6   3  20    1.21    5.77
   6  -3 -20   11.95    7.74
  -6  -3  20    3.79    6.02
  -6   3  21    2.78    6.35
   6  -3 -21    8.12    6.93
  -6  -3  21    0.00    5.99
  -6   3  22   21.17    8.82
   6  -3 -22   48.50   13.01
  -6  -3  22   38.52   11.72
  -6   3  23    8.25    7.17
  -6  -3  23    5.94    7.53
   6   3 -23    9.86    6.44
  -6   3  24   48.88   11.71
   6   3 -24   26.12    9.95
  -6   3  25   -0.00    6.40
  -6  -3  25    4.99    5.30
   6   3 -25   -0.00    6.19
  -6   3  26    8.32    7.19
  -6  -3  26   -0.00    6.95
   6   3 -26    3.07    6.37
  -6  -3  27   -0.00    7.33
   6   3 -27    0.32    5.32
  -6   3  28   13.84    7.78
  -6  -3  28   13.08    9.25
   6   3 -28    8.69    6.61
  -6   3  29    2.98    6.00
  -6  -3  29    0.00    6.69
   6   3 -29    0.00    6.92
  -6   3  30   20.01    9.20
  -6  -3  30   12.81    8.89
   6   3 -30   13.18    8.78
  -6   3  31   -0.00    6.46
  -6  -3  31   -0.00    8.18
   6   3 -31    2.71    5.89
  -6   3  32   -0.00    6.75
  -6  -3  32    4.97    7.25
  -6   3  33    7.55    7.58
  -6  -3  33   -0.00    7.32
  -6   3  34    2.44    6.66
  -6  -3  34   11.04    7.30
  -6   3  35    0.81    5.18
  -6   3  36   -0.00    6.76
  -6   3  37   -0.00    6.58
  -6  -3  37   -0.00    8.40
  -6   3  38    1.87    7.20
  -6   4   1  239.33   22.43
  -6   4   1  164.82   18.91
   6  -4  -1  183.73   20.04
   6  -4  -1  153.59   17.82
   6  -4  -1  164.66   19.75
  -6  -4   1  142.77   15.28
  -6  -4   1  171.07   14.07
   6   4  -1  132.12   14.78
  -6   4   2   10.51    6.45
  -6   4   2   22.54    7.67
  -6   4   2   18.20    6.59
   6  -4  -2    6.24    4.98
   6  -4  -2   10.98    5.26
   6  -4  -2   12.30    6.51
  -6  -4   2   15.11    4.55
  -6  -4   2   11.11    3.31
   6   4  -2   14.25    4.82
   6   4  -2   11.41    4.39
  -6   4   3    5.88    5.56
  -6   4   3    0.00    4.41
  -6   4   3    4.75    5.36
   6  -4  -3   -0.00    4.87
   6  -4  -3   10.27    5.35
   6  -4  -3    0.00    5.17
  -6  -4   3    6.24    4.07
   6   4  -3    5.39    3.71
   6   4  -3    4.15    3.34
  -6   4   4   17.62    6.96
  -6   4   4   15.51    6.73
   6  -4  -4   13.98    6.01
   6  -4  -4   13.40    6.95
  -6  -4   4   11.92    5.02
  -6  -4   4   19.11    4.16
   6   4  -4   18.49    5.53
  -6   4   5  205.59   22.54
  -6   4   5  186.80   21.03
   6  -4  -5  169.32   20.81
  -6  -4   5  181.16   18.55
  -6  -4   5  186.75   16.87
   6   4  -5  218.27   20.03
   6   4  -5  178.90   18.61
  -6   4   6  189.35   22.00
  -6   4   6  181.56   21.68
   6  -4  -6  194.14   22.47
   6   4  -6  224.68   21.01
   6   4  -6  215.47   20.64
  -6   4   7   48.28    9.98
  -6   4   7   53.63   10.77
   6  -4  -7   63.17   11.96
  -6  -4   7   58.16    9.30
   6   4  -7   62.89   10.23
   6   4  -7   58.04    9.68
  -6   4   8    6.41    5.60
  -6   4   8    0.00    3.75
   6  -4  -8    4.41    5.43
  -6  -4   8    4.09    4.13
   6   4  -8    1.36    3.69
   6   4  -8    0.00    4.01
  -6   4   9   44.10   10.03
  -6   4   9   26.93    8.86
   6  -4  -9   62.53   12.04
  -6  -4   9   50.11    9.34
   6   4  -9   42.19    8.80
   6   4  -9   56.46    9.71
  -6   4  10   34.05    9.12
   6  -4 -10   24.54    8.17
  -6  -4  10   34.34    7.91
   6   4 -10   31.61    8.05
  -6   4  11   97.47   15.57
  -6   4  11  125.82   16.89
   6  -4 -11  111.59   16.99
  -6  -4  11  118.80   15.74
   6   4 -11  124.08   15.71
   6   4 -11  100.19   14.61
  -6   4  12   69.28   13.03
  -6   4  12   91.73   14.03
   6  -4 -12   77.00   13.96
  -6  -4  12   65.50   11.83
   6   4 -12   78.05   12.63
  -6   4  13   38.65   10.14
  -6   4  13   43.64    9.77
   6  -4 -13   20.71    7.81
  -6  -4  13   45.61   10.32
   6   4 -13   26.46    8.05
  -6   4  14    6.53    5.48
   6  -4 -14    0.00    5.14
  -6  -4  14    4.86    5.94
   6   4 -14   -0.00    3.88
  -6   4  15   79.24   14.38
   6  -4 -15  124.11   17.81
  -6  -4  15  112.46   16.26
  -6   4  16  115.96   16.86
   6  -4 -16  103.57   17.46
  -6  -4  16  131.02   17.62
  -6   4  17    2.86    5.78
   6  -4 -17    0.00    6.40
  -6   4  18   23.18    9.05
  -6   4  18   47.26   10.72
   6  -4 -18   27.34    9.79
  -6   4  19   75.29   13.87
  -6   4  19   55.85   12.17
   6  -4 -19   60.72   13.42
  -6  -4  19   62.77   13.46
  -6   4  20   84.31   15.00
  -6   4  20  107.13   17.21
   6  -4 -20   78.77   16.16
  -6  -4  20   93.00   16.46
   6   4 -20   94.53   15.86
  -6   4  21   -0.00    4.56
  -6   4  21    2.67    5.60
   6  -4 -21    5.42    7.34
  -6  -4  21    4.24    6.92
   6   4 -21    0.00    5.12
  -6   4  22    2.87    6.56
  -6  -4  22    7.32    7.10
   6   4 -22    1.71    5.29
  -6   4  23   -0.00    5.78
  -6  -4  23   -0.00    6.82
   6   4 -23   -0.00    5.52
  -6   4  24    3.85    7.24
  -6  -4  24    0.97    6.19
   6   4 -24    6.29    5.71
  -6   4  25    8.32    6.46
  -6  -4  25    3.41    7.40
   6   4 -25   11.42    8.26
  -6   4  26   15.32    7.78
  -6  -4  26    6.20    8.19
   6   4 -26   10.29    8.12
  -6   4  27    1.93    5.68
  -6  -4  27    6.37    7.23
   6   4 -27    6.18    5.71
  -6   4  28   10.11    7.72
  -6  -4  28    0.00    6.64
   6   4 -28    4.49    6.61
  -6   4  29    2.96    7.36
  -6  -4  29    6.01    7.97
   6   4 -29   -0.00    5.81
  -6   4  30    3.71    6.19
  -6  -4  30    0.43    6.23
   6   4 -30   12.87    8.54
  -6   4  31   -0.00    6.77
  -6  -4  31   -0.00    6.74
   6   4 -31    1.04    5.67
  -6   4  32    8.54    8.65
  -6  -4  32    8.32    7.44
  -6   4  33   10.37    8.80
  -6  -4  33    1.97    6.37
  -6   4  34   -0.00    7.82
  -6  -4  34   -0.00    7.15
  -6   4  35    1.87    6.69
  -6  -4  35    7.45    7.62
  -6   4  36    8.80    8.50
  -6  -4  36   -0.00    8.39
  -6  -4  37   -0.00    6.96
  -6   5   1   12.73    6.27
  -6   5   1   12.15    6.25
   6  -5  -1    9.98    6.08
   6  -5  -1    5.73    5.61
  -6  -5   1   17.05    4.40
  -6  -5   1   18.31    3.42
  -6  -5   1   14.30    2.79
   6   5  -1   14.26    4.91
   6   5  -1   12.92    4.25
  -6   5   2   69.83   12.98
  -6   5   2   92.32   14.69
  -6   5   2   88.02   13.45
   6  -5  -2   73.78   13.03
   6  -5  -2   79.20   13.61
  -6  -5   2   87.83   10.32
  -6  -5   2   80.32    8.10
   6   5  -2  103.96   11.29
   6   5  -2   83.70   10.39
  -6   5   3  106.68   16.15
  -6   5   3  120.58   17.05
  -6   5   3  125.50   16.50
   6  -5  -3   99.78   15.77
   6  -5  -3  111.01   16.37
  -6  -5   3  116.32   12.89
  -6  -5   3  113.13   11.12
   6   5  -3  138.56   14.11
   6   5  -3  134.97   13.69
  -6   5   4  100.26   14.90
  -6   5   4   94.57   15.17
  -6   5   4   95.56   14.19
   6  -5  -4  118.30   15.73
   6  -5  -4   81.47   13.64
  -6  -5   4   84.75   11.12
   6   5  -4   85.28   11.38
   6   5  -4   85.67   11.41
  -6   5   5   -0.00    5.80
  -6   5   5    4.38    5.34
   6  -5  -5    4.01    4.82
   6  -5  -5    2.28    5.10
  -6  -5   5    5.02    3.71
   6   5  -5    4.85    4.27
   6   5  -5    4.12    3.74
  -6   5   6    5.96    5.32
  -6   5   6   -0.00    5.16
   6  -5  -6    0.87    3.34
   6  -5  -6    1.47    5.60
  -6  -5   6    0.80    3.48
   6   5  -6    4.40    4.09
   6   5  -6    0.00    3.16
  -6   5   7   47.26   10.70
  -6   5   7   57.83   11.38
   6  -5  -7   62.99   11.91
  -6  -5   7   67.13   10.24
   6   5  -7   57.47   10.19
   6   5  -7   49.00    8.82
  -6   5   8   53.87   10.81
   6  -5  -8   62.09   11.66
  -6  -5   8   36.44    8.08
   6   5  -8   48.54    9.41
   6   5  -8   39.83    8.32
  -6   5   9   67.06   11.94
  -6   5   9   75.77   12.94
   6  -5  -9   48.74   11.35
  -6  -5   9   62.32   10.66
   6   5  -9   74.20   11.91
   6   5  -9   76.94   11.51
  -6   5  10   24.63    7.99
  -6   5  10   24.16    8.33
   6  -5 -10   38.71   10.58
  -6  -5  10   30.14    7.86
   6   5 -10   30.29    8.17
   6   5 -10   56.80    9.46
  -6   5  11    7.27    5.94
  -6   5  11    0.29    5.30
   6  -5 -11    7.54    5.63
  -6  -5  11    1.90    4.51
   6   5 -11   -0.00    4.26
   6   5 -11    1.02    3.85
  -6   5  12    3.01    5.84
   6  -5 -12    6.31    6.05
  -6  -5  12    5.15    5.16
  -6   5  13  216.81   24.04
   6  -5 -13  180.87   23.46
  -6   5  14  214.83   25.07
   6  -5 -14  218.97   26.00
  -6  -5  14  225.07   24.95
  -6   5  15    1.38    5.99
   6  -5 -15   10.42    7.12
  -6  -5  15   -0.00    4.84
  -6   5  16    2.08    5.31
  -6   5  16   14.91    7.79
  -6   5  17   -0.00    5.19
   6  -5 -17    0.21    5.15
   6   5 -17   -0.00    4.57
  -6   5  18   69.67   13.74
  -6   5  18   94.58   15.66
   6  -5 -18   70.66   14.97
   6   5 -18  110.43   16.31
  -6   5  19   25.57    8.96
  -6   5  19   19.34    7.71
   6  -5 -19   16.59    8.19
  -6  -5  19   18.25    8.32
   6   5 -19   12.37    7.58
  -6   5  20   11.01    7.02
  -6  -5  20    6.12    7.11
   6   5 -20   15.40    7.73
  -6   5  21    0.81    4.06
  -6  -5  21    5.80    6.86
   6   5 -21    6.94    5.66
  -6   5  22    2.83    6.36
  -6  -5  22    6.66    6.83
   6   5 -22   -0.00    5.44
  -6   5  23   12.25    8.21
  -6  -5  23   35.75   11.25
   6   5 -23   14.44    8.66
  -6   5  24   13.29    9.23
  -6  -5  24   29.29   10.11
   6   5 -24    4.00    6.21
  -6   5  25    4.46    6.45
  -6  -5  25    0.00    7.00
   6   5 -25    0.00    5.60
  -6   5  26    0.22    5.51
  -6  -5  26    7.66    7.39
   6   5 -26    5.33    6.69
  -6   5  27   -0.00    6.64
  -6  -5  27   -0.00    6.83
   6   5 -27    1.05    6.09
  -6   5  28   16.44    8.80
  -6  -5  28    2.72    7.13
   6   5 -28   -0.00    6.57
  -6   5  29    6.04    6.29
  -6  -5  29    0.79    8.53
   6   5 -29    7.59    8.10
  -6   5  30    5.61    7.70
  -6  -5  30    4.86    6.65
   6   5 -30   -0.00    5.64
  -6   5  31    2.48    7.16
  -6  -5  31   -0.00    5.91
   6   5 -31    6.94    6.07
  -6   5  32    3.34    6.89
  -6  -5  32   -0.00    8.23
   6   5 -32    2.98    6.46
  -6   5  33    0.00    5.83
  -6  -5  33   -0.00    9.16
  -6   5  34    1.18    6.90
  -6  -5  34   -0.00    8.42
  -6   5  35    3.20    6.98
  -6  -5  35    4.08    9.48
  -6   5  36    6.03    7.42
  -6  -5  36    0.09    6.89
  -6   5  37    8.10    9.23
  -6   5  38   -0.00    6.76
  -6   6   1  113.00   16.90
  -6   6   1  116.80   16.17
   6  -6  -1  135.43   18.21
  -6  -6   1  107.91   11.83
   6   6  -1  116.24   12.11
  -6   6   2   33.54    8.92
   6  -6  -2   23.34    7.26
   6  -6  -2   37.08    9.05
  -6  -6   2   26.64    5.72
  -6  -6   2   31.69    4.32
  -6  -6   2   26.83    3.78
   6   6  -2   34.82    6.22
   6   6  -2   13.96    4.59
  -6   6   3    4.19    5.27
  -6   6   3    1.79    4.81
   6  -6  -3    5.00    4.80
   6  -6  -3    0.00    4.84
  -6  -6   3    0.00    2.85
   6   6  -3    1.39    2.97
   6   6  -3    3.25    3.24
  -6   6   4   10.83    6.14
  -6   6   4   16.63    7.63
  -6   6   4   13.90    6.72
   6  -6  -4   22.23    8.20
   6  -6  -4   14.75    7.20
  -6  -6   4   21.74    5.63
   6   6  -4   11.23    4.61
   6   6  -4   24.55    5.40
  -6   6   5   82.39   14.95
  -6   6   5  112.25   16.27
   6  -6  -5  113.46   16.68
  -6  -6   5  106.57   12.89
   6   6  -5  121.35   13.41
   6   6  -5  100.54   12.39
  -6   6   6   84.91   14.60
  -6   6   6   84.82   13.95
   6  -6  -6   89.04   14.30
   6  -6  -6   68.30   13.45
  -6  -6   6   74.65   11.07
   6   6  -6   87.51   11.80
   6   6  -6   86.79   11.26
  -6   6   7   58.53   11.88
  -6   6   7   71.82   12.59
   6  -6  -7   58.86   11.80
   6  -6  -7   36.40   10.09
  -6  -6   7   37.94    8.30
   6   6  -7   32.62    7.53
   6   6  -7   51.34    8.53
  -6   6   8    0.00    5.24
  -6   6   8   11.88    6.49
   6  -6  -8    3.72    5.86
  -6  -6   8   20.75    6.36
   6   6  -8    5.96    4.91
  -6   6   9   74.11   14.17
  -6  -6   9   89.35   12.92
   6   6  -9  105.27   13.53
  -6   6  10   62.08   12.21
   6  -6 -10   78.28   13.91
   6   6 -10   78.40   11.95
  -6   6  11   31.15    9.40
   6  -6 -11   28.04    8.90
  -6  -6  11   44.20    9.56
  -6   6  12   60.88   12.27
   6  -6 -12   54.60   12.17
  -6  -6  12   57.17   11.70
  -6   6  13    6.89    5.96
   6  -6 -13   -0.00    6.46
  -6  -6  13    0.00    4.81
   6   6 -13    3.24    5.00
  -6   6  14    4.62    5.60
   6  -6 -14    0.55    5.28
  -6  -6  14    4.43    5.88
   6   6 -14    0.00    3.66
  -6   6  15   39.77   10.64
  -6   6  15   55.47   12.10
   6  -6 -15   57.40   13.04
  -6  -6  15   60.18   12.56
   6   6 -15   56.20   10.69
  -6   6  16   10.10    7.35
  -6   6  16    0.00    5.90
   6  -6 -16    4.00    7.09
   6   6 -16    9.59    5.90
  -6   6  17   11.36    7.42
   6  -6 -17   10.71    6.76
   6   6 -17    1.39    5.00
  -6   6  18   36.35   10.50
  -6  -6  18   16.60    9.18
   6   6 -18   38.46    9.63
  -6   6  19    3.61    6.70
  -6  -6  19    8.50    7.13
   6   6 -19    0.88    4.27
  -6  -6  20    2.48    6.47
   6   6 -20    0.00    4.12
  -6   6  21   18.98    8.43
  -6  -6  21   11.98    7.83
   6   6 -21   31.06    9.41
  -6   6  22    2.29    6.13
  -6  -6  22    9.12    8.58
   6   6 -22    6.59    5.16
  -6   6  23   11.83    7.43
  -6  -6  23    0.00    6.26
   6   6 -23   12.38    6.89
  -6   6  24    3.74    5.24
  -6  -6  24    1.50    6.54
   6   6 -24   -0.00    4.90
  -6   6  25    8.58    6.65
  -6  -6  25   17.51   10.56
  -6   6  26    3.95    6.48
  -6  -6  26    3.24    6.91
   6   6 -26   14.40    8.18
  -6   6  27    3.98    5.39
  -6  -6  27    4.01    6.85
   6   6 -27    2.30    6.46
  -6   6  28   -0.00    4.85
  -6  -6  28    0.13    6.79
   6   6 -28   -0.00    6.30
  -6   6  29    1.09    5.85
  -6  -6  29    3.37    6.36
   6   6 -29    1.92    6.06
  -6  -6  30   -0.00    7.85
   6   6 -30   -0.00    6.81
  -6   6  31    6.25    6.47
  -6  -6  31   11.29    8.58
   6   6 -31    7.59    7.92
  -6   6  32    4.68    7.39
  -6  -6  32    3.48    8.31
   6   6 -32    0.00    7.14
  -6   6  33    8.75    7.71
  -6  -6  33   -0.00    8.45
   6   6 -33   -0.00    7.45
  -6   6  34   -0.00    7.27
  -6  -6  34    2.69    7.41
  -6   6  35    8.23    7.74
  -6  -6  35    0.00    6.90
  -6   6  36    2.75    6.46
  -6  -6  36    9.77    8.27
  -6   6  37    0.17    6.55
  -6   7   1   10.11    5.71
  -6   7   1   14.70    6.90
  -6  -7   1   10.04    3.79
   6   7  -1    7.68    3.30
   6   7  -1    9.77    3.41
  -6   7   2   17.99    7.94
  -6   7   2    9.39    6.08
   6   7  -2   14.37    4.03
   6   7  -2   11.61    4.12
  -6   7   3  192.75   23.85
  -6   7   3  202.08   23.64
  -6  -7   3  189.79   18.12
   6   7  -3  210.40   18.23
   6   7  -3  192.23   18.20
  -6   7   4   68.32   13.33
  -6   7   4   59.79   12.38
   6  -7  -4   63.12   12.61
  -6  -7   4   63.68    9.40
   6   7  -4   63.07    8.90
  -6   7   5   11.58    7.05
  -6   7   5   16.05    7.78
   6  -7  -5   30.85    9.00
  -6  -7   5   17.34    5.49
   6   7  -5   15.89    5.18
  -6   7   6   14.58    7.41
   6  -7  -6    8.32    6.37
  -6  -7   6   12.71    5.39
   6   7  -6   15.62    4.93
  -6   7   7   39.08    9.19
   6  -7  -7   11.31    7.77
  -6  -7   7   21.41    6.25
   6   7  -7   14.79    5.31
  -6   7   8   23.90    8.45
   6  -7  -8   15.82    7.67
  -6  -7   8   46.75    9.05
   6   7  -8   33.33    7.24
  -6   7   9  126.14   18.52
   6  -7  -9   97.59   16.80
  -6  -7   9  125.23   15.86
   6   7  -9  115.63   14.37
  -6   7  10    1.47    5.39
   6  -7 -10    1.15    5.76
  -6  -7  10   -0.00    4.44
   6   7 -10    0.00    3.64
   6   7 -10   -0.00    3.65
  -6   7  11    0.00    5.08
   6  -7 -11    0.65    5.76
  -6  -7  11    1.84    5.11
   6   7 -11    0.00    3.84
   6   7 -11   -0.00    3.92
  -6   7  12    4.50    6.58
  -6   7  12   14.11    7.38
   6  -7 -12    7.55    6.91
  -6  -7  12   16.30    6.66
   6   7 -12    7.75    4.77
  -6   7  13  110.81   16.96
  -6   7  13   99.86   17.03
   6  -7 -13  123.40   18.47
  -6  -7  13  133.15   18.19
   6   7 -13   89.48   14.48
  -6   7  14   -0.00    4.64
  -6   7  14    5.94    6.07
   6  -7 -14    4.18    6.25
  -6  -7  14   -0.00    6.44
   6   7 -14    3.75    5.14
  -6   7  15    0.57    4.32
  -6  -7  15    5.82    6.09
   6   7 -15    6.92    4.96
  -6   7  16    3.74    6.03
   6   7 -16    3.01    5.64
  -6   7  17   -0.00    6.30
   6   7 -17   -0.00    5.36
  -6   7  18   -0.00    6.09
  -6  -7  18   -0.00    5.89
   6   7 -18   -0.00    5.29
  -6   7  19   65.29   13.23
   6   7 -19   35.95   10.03
  -6   7  20    3.96    5.39
   6   7 -20    7.00    5.61
  -6   7  21    2.71    5.49
  -6  -7  21   -0.00    6.33
   6   7 -21   -0.00    4.12
  -6   7  22   -0.00    5.47
  -6  -7  22   -0.00    7.68
   6   7 -22   -0.00    4.23
  -6   7  23   13.61    7.65
  -6  -7  23   16.49    9.53
   6   7 -23    8.35    6.15
  -6   7  24   -0.00    5.17
  -6  -7  24   13.07    9.13
   6   7 -24   -0.00    5.97
  -6   7  25   13.26    7.38
  -6  -7  25    9.68    7.39
   6   7 -25    9.88    6.65
  -6   7  26   -0.00    5.99
   6   7 -26    3.85    5.40
  -6   7  27    0.70    5.61
   6   7 -27    9.01    6.93
  -6   7  28    3.18    6.13
   6   7 -28    3.15    4.84
  -6   7  29    1.63    5.62
  -6  -7  29    9.35    8.60
   6   7 -29    2.90    6.52
  -6   7  30   -0.00    6.03
  -6  -7  30   -0.00    6.42
   6   7 -30    3.16    6.13
  -6   7  31    0.21    5.18
  -6  -7  31   -0.00    7.01
  -6   7  32    0.00    5.09
  -6  -7  32   -0.00    7.25
   6   7 -32    6.98    6.01
  -6   7  33    0.27    6.21
  -6  -7  33   15.20    9.63
   6   7 -33   -0.00    7.20
  -6   7  34    5.43    7.07
  -6  -7  34    2.31    7.91
   6   7 -34    2.22    6.26
  -6   7  35   -0.00    6.36
  -6  -7  35    1.63    7.35
  -6   7  36    7.87    8.34
  -6   7  37    4.08    7.05
  -6   8   1   84.16   15.03
  -6   8   1  125.74   17.25
   6   8  -1  101.33   10.27
  -6   8   2    1.64    5.80
  -6   8   2    4.92    6.23
  -6  -8   2    3.53    3.11
   6   8  -2    2.38    2.59
  -6   8   3    3.27    5.49
  -6   8   3    1.29    5.63
  -6  -8   3    0.46    2.47
  -6   8   4   -0.00    5.79
  -6   8   4    0.00    5.17
  -6  -8   4   -0.00    3.46
   6   8  -4    1.71    3.40
  -6   8   5  169.71   22.51
  -6   8   5  172.34   22.37
  -6  -8   5  185.12   18.36
   6   8  -5  174.01   17.27
  -6   8   6    5.34    6.51
  -6   8   6   12.08    7.60
   6  -8  -6    3.84    5.33
   6   8  -6    6.13    4.40
   6   8  -6    2.23    3.15
  -6   8   7   46.55   11.75
   6  -8  -7   56.67   12.60
  -6  -8   7   63.03   10.90
   6   8  -7   73.02   10.24
   6   8  -7   66.24   10.11
  -6   8   8    7.68    6.09
  -6   8   8   -0.00    4.76
   6  -8  -8    2.08    6.33
  -6  -8   8    0.42    4.23
   6   8  -8    1.75    3.97
   6   8  -8    0.00    3.24
  -6   8   9   61.62   13.46
  -6   8   9  102.74   16.53
   6  -8  -9   94.30   15.70
   6  -8  -9  116.54   18.03
  -6  -8   9  106.00   14.76
   6   8  -9  101.68   13.15
   6   8  -9   95.01   13.15
  -6   8  10   36.12   10.52
  -6   8  10   31.85    9.74
   6  -8 -10   15.30    8.04
   6  -8 -10   22.33    9.13
  -6  -8  10   13.96    7.04
   6   8 -10   30.80    7.86
   6   8 -10   35.27    7.53
  -6   8  11   70.69   13.65
   6  -8 -11   56.94   12.76
  -6  -8  11   75.52   13.18
   6   8 -11   48.80   10.06
  -6   8  12   23.94    8.47
  -6  -8  12   18.48    8.17
   6   8 -12    8.14    5.91
  -6   8  13    0.14    5.68
   6   8 -13    0.00    3.74
  -6   8  14   -0.00    5.48
  -6  -8  14    0.00    5.88
   6   8 -14    1.89    4.93
  -6   8  15   67.87   13.76
   6   8 -15   71.07   12.79
  -6   8  16    0.00    4.74
   6   8 -16    0.00    4.32
  -6   8  17   16.17    8.08
  -6  -8  17    7.84    7.20
   6   8 -17   12.04    5.89
  -6   8  18    0.00    4.73
  -6  -8  18   -0.00    5.88
  -6   8  19   14.07    8.00
  -6  -8  19    9.60    6.96
   6   8 -19    5.24    6.01
  -6   8  20    0.78    5.85
  -6  -8  20   11.67    7.99
   6   8 -20   -0.00    5.46
  -6   8  21   20.85    8.66
  -6  -8  21    3.74    7.78
   6   8 -21   18.63    7.50
  -6   8  22    1.33    5.54
  -6  -8  22    6.85    7.38
   6   8 -22    0.83    5.03
  -6   8  23   13.66    7.66
  -6  -8  23    3.84    7.53
   6   8 -23    0.13    5.45
  -6   8  24   -0.00    4.93
  -6  -8  24    6.13    7.58
   6   8 -24    9.89    7.34
  -6   8  25    7.35    6.98
  -6  -8  25    6.32    8.71
   6   8 -25   11.00    6.69
  -6   8  26    3.55    6.99
  -6  -8  26    0.43    6.46
   6   8 -26    6.78    6.21
  -6   8  27    5.79    6.74
  -6  -8  27    6.58    7.62
   6   8 -27    2.11    6.22
  -6  -8  28   -0.00    7.76
   6   8 -28    3.79    5.88
  -6   8  29    2.31    5.64
  -6  -8  29    0.27    6.62
   6   8 -29   -0.00    5.23
  -6   8  30    0.70    6.41
  -6  -8  30    7.39    9.04
   6   8 -30    4.87    6.19
  -6   8  31    6.21    6.86
  -6  -8  31    1.98    8.64
   6   8 -31    5.18    6.08
  -6   8  32    0.76    5.10
  -6  -8  32   16.61   10.45
   6   8 -32   -0.00    5.08
  -6   8  33    2.93    6.98
   6   8 -33    7.94    7.13
  -6   8  34    2.25    7.04
   6   8 -34   -0.00    5.40
  -6   8  35    4.12    6.92
  -6   8  36   -0.00    5.95
  -6   9   2    1.74    5.01
   6  -9  -2   12.58    7.41
  -6   9   3   97.29   16.24
   6  -9  -3   84.75   15.97
  -6  -9   3  106.42   12.09
  -6   9   4   12.96    7.37
   6  -9  -4    2.83    5.51
  -6  -9   4    5.83    4.39
  -6  -9   5    1.55    3.87
   6   9  -5    2.55    2.72
   6  -9  -6    4.51    5.05
  -6  -9   6    9.46    5.43
   6   9  -6    6.80    3.72
  -6   9   7    7.70    7.12
   6  -9  -7    0.00    5.48
  -6  -9   7   15.73    6.15
   6   9  -7    7.03    3.96
  -6   9   8    0.00    5.57
   6  -9  -8    7.63    6.75
  -6  -9   8    0.00    4.60
   6   9  -8    2.07    3.11
  -6   9   9   31.80   10.14
  -6  -9   9   70.32   12.02
   6   9  -9   51.30    9.06
   6   9  -9   36.51    8.13
  -6   9  10    2.75    6.67
   6  -9 -10    0.41    5.22
  -6  -9  10    5.34    5.94
   6   9 -10    4.14    4.44
   6   9 -10    3.36    3.41
   6  -9 -11   -0.00    5.41
  -6  -9  11    0.00    5.07
   6   9 -11    7.78    4.19
  -6   9  12    0.00    6.88
   6  -9 -12   -0.00    5.49
  -6  -9  12    2.56    6.40
   6   9 -12    3.01    3.80
  -6   9  13   51.93   12.32
   6  -9 -13   46.91   12.09
  -6  -9  13   28.55    9.76
   6   9 -13   45.18    9.44
  -6   9  14   -0.00    6.09
   6   9 -14    0.00    3.67
  -6   9  15    8.84    7.60
   6   9 -15    9.81    6.13
   6   9 -16    7.67    5.64
  -6   9  17    1.27    5.24
  -6  -9  17    3.63    7.12
   6   9 -17    5.40    5.67
  -6   9  18   -0.00    4.88
  -6  -9  18    0.00    7.06
   6   9 -18    7.65    5.92
  -6   9  19   22.81    9.98
  -6  -9  19   13.14    8.81
   6   9 -19   14.50    7.66
  -6   9  20    2.92    6.60
  -6  -9  20    5.45    6.98
   6   9 -20    8.56    5.50
  -6   9  21   -0.00    5.90
  -6  -9  21    5.76    6.17
   6   9 -21   -0.00    4.79
  -6   9  22    1.60    5.81
  -6  -9  22   -0.00    6.34
   6   9 -22    0.00    4.54
  -6   9  23   17.57    9.13
  -6  -9  23   23.55   10.18
   6   9 -23    5.86    5.80
  -6   9  24   -0.00    6.18
  -6  -9  24   -0.00    6.52
   6   9 -24   -0.00    5.08
  -6   9  25    6.05    7.40
  -6  -9  25    3.82    7.20
   6   9 -25    3.91    5.43
  -6   9  26    5.07    5.97
  -6  -9  26   10.78    8.79
   6   9 -26   -0.00    5.87
  -6   9  27    5.73    6.10
  -6  -9  27   -0.00    7.42
   6   9 -27    5.53    6.55
  -6   9  28    0.00    5.14
  -6  -9  28   -0.00    7.87
   6   9 -28   -0.00    5.50
  -6   9  29   -0.00    5.53
  -6  -9  29    8.91    8.81
   6   9 -29   -0.00    5.63
  -6   9  30    1.47    4.96
  -6  -9  30   -0.00    7.62
   6   9 -30    4.85    6.64
  -6   9  31   -0.00    5.73
  -6  -9  31   -0.00    6.75
   6   9 -31   -0.00    5.20
  -6   9  32   -0.00    4.33
  -6  -9  32    3.67    7.90
   6   9 -32   -0.00    5.36
  -6   9  33    2.28    5.16
  -6  -9  33    0.58    7.19
   6   9 -33    6.59    7.13
   6   9 -34   -0.00    6.04
  -6   9  35    2.94    6.83
   6   9 -35    4.86    6.18
  -6   9  36   -0.00    6.25
  -6  10   1   53.60   12.50
   6 -10  -1   12.80    7.06
   6  10  -1   35.95    6.12
  -6  10   2    2.07    5.49
   6 -10  -2   10.47    6.24
   6  10  -2    9.03    3.71
  -6  10   3    0.13    4.42
   6 -10  -3   -0.00    6.27
   6  10  -3    1.52    2.77
  -6  10   4    0.00    4.12
   6 -10  -4    2.27    6.03
   6  10  -4    2.75    3.50
  -6  10   5   13.78    6.67
   6 -10  -5   23.79    9.10
   6  10  -5   18.05    5.51
  -6  10   6    2.18    6.10
   6 -10  -6   -0.00    5.71
   6  10  -6    4.21    4.30
  -6  10   7   16.07    8.42
   6 -10  -7    1.61    4.83
   6  10  -7   12.18    4.83
  -6  10   8    3.02    5.34
   6 -10  -8   -0.00    4.03
  -6 -10   8   -0.00    4.45
   6  10  -8    2.36    3.28
  -6  10   9    6.62    6.84
   6 -10  -9    4.65    5.86
  -6 -10   9   -0.00    5.02
   6  10  -9   -0.00    4.14
  -6  10  10   -0.00    5.33
   6 -10 -10    3.54    5.55
  -6 -10  10    0.00    5.11
   6  10 -10    1.36    3.98
  -6  10  11   34.82   11.18
   6 -10 -11   72.17   13.78
  -6 -10  11   53.11   11.92
   6  10 -11   70.43   11.41
  -6  10  12   -0.00    5.86
   6 -10 -12    1.44    4.55
  -6 -10  12    6.64    6.28
  -6  10  13    4.02    6.36
   6 -10 -13    1.94    5.13
  -6 -10  13   16.72    7.84
   6  10 -13    5.49    4.33
  -6  10  14    0.00    6.68
   6 -10 -14    3.22    5.57
   6  10 -14    9.53    5.04
  -6  10  15   16.59    8.55
   6 -10 -15   11.87    8.53
   6  10 -15   32.77    8.30
  -6  10  16    0.00    6.60
  -6 -10  16   -0.00    7.37
   6  10 -16    0.74    3.22
  -6  10  17   10.83    7.56
  -6 -10  17   13.37    8.41
   6  10 -17    7.30    5.01
  -6  10  18    4.80    5.74
  -6 -10  18    1.00    6.47
   6  10 -18   -0.00    3.09
  -6  10  19    6.95    6.05
  -6 -10  19   -0.00    5.04
   6  10 -19    3.74    5.09
  -6  10  20    0.00    5.89
  -6 -10  20   -0.00    6.13
   6  10 -20   -0.00    3.87
  -6  10  21   21.75    8.97
  -6 -10  21   10.56    9.39
   6  10 -21   21.40    8.19
  -6  10  22   -0.00    6.31
  -6 -10  22   -0.00    6.05
   6  10 -22    0.00    5.45
  -6  10  23   -0.00    5.30
  -6 -10  23   -0.00    6.06
   6  10 -23   -0.00    5.05
  -6  10  24    5.60    6.33
  -6 -10  24    2.46    6.66
   6  10 -24   -0.00    5.59
  -6  10  25    0.00    5.59
  -6 -10  25   10.87    8.48
   6  10 -25   -0.00    5.60
  -6  10  26    2.33    5.53
  -6 -10  26    1.54    7.58
  -6  10  27    8.20    7.55
  -6 -10  27    8.89    8.21
   6  10 -27   -0.00    5.73
  -6  10  28    2.65    6.67
  -6 -10  28   -0.00    5.70
   6  10 -28    0.59    5.80
  -6  10  29    1.19    6.57
  -6 -10  29    0.88    8.30
   6  10 -29    0.59    6.25
  -6  10  30    0.89    6.49
  -6 -10  30    4.56    8.40
   6  10 -30   -0.00    6.35
  -6  10  31    2.77    6.77
  -6 -10  31    0.00    7.92
   6  10 -31   -0.00    5.56
  -6  10  32    1.83    6.76
  -6 -10  32    0.00    6.58
   6  10 -32    8.06    6.94
  -6  10  33    7.65    7.57
  -6 -10  33    9.53    9.77
   6  10 -33    6.18    5.22
  -6  10  34    6.91    7.34
   6  10 -34    2.65    4.99
  -6  10  35   -0.00    6.40
   6  10 -35    0.00    4.94
  -6  11   1    0.38    6.29
   6 -11  -1    4.16    6.69
   6  11  -1   10.09    4.07
  -6  11   2   -0.00    5.54
   6 -11  -2    1.17    4.57
   6  11  -2   -0.00    2.64
  -6  11   3   19.20    8.57
   6 -11  -3    8.25    7.65
   6  11  -3   37.24    6.75
  -6  11   4    5.53    5.54
   6 -11  -4   -0.00    6.94
   6  11  -4   -0.00    3.06
  -6  11   5    2.56    5.63
   6 -11  -5    0.00    7.38
   6  11  -5    0.78    3.22
  -6  11   6    0.00    5.11
   6 -11  -6    1.96    5.58
   6  11  -6   -0.00    3.54
  -6  11   7   17.36    8.86
   6 -11  -7    0.00    4.93
   6  11  -7    1.42    3.65
  -6  11   8    3.21    8.36
   6  11  -8    5.20    4.22
  -6  11   9   17.37    8.46
   6 -11  -9    7.96    6.34
   6  11  -9   11.75    5.53
  -6  11  10   -0.00    6.00
   6 -11 -10   -0.00    4.79
   6  11 -10   -0.00    4.00
  -6  11  11    0.00    5.73
   6 -11 -11   -0.00    5.72
   6  11 -11    0.00    4.27
  -6  11  12    2.87    6.93
   6 -11 -12    4.01    6.57
   6  11 -12   -0.00    5.10
  -6  11  13   19.06    9.68
   6 -11 -13   10.33    6.76
   6  11 -13   15.77    7.02
  -6  11  14    1.98    5.28
   6 -11 -14    1.48    4.69
   6  11 -14    0.57    4.00
  -6  11  15   15.84    9.02
   6 -11 -15    0.53    4.98
  -6 -11  15    4.89    6.73
   6  11 -15    7.19    5.93
  -6  11  16    4.77    7.25
   6 -11 -16   -0.00    5.31
  -6 -11  16   -0.00    6.17
   6  11 -16   -0.00    3.31
  -6  11  17   17.24    8.61
   6 -11 -17    2.41    5.83
  -6 -11  17   20.39    9.08
   6  11 -17    1.56    4.52
  -6  11  18    3.04    6.58
   6 -11 -18   -0.00    6.43
  -6 -11  18   -0.00    6.56
   6  11 -18    1.42    3.24
  -6  11  19    1.43    6.28
  -6 -11  19    8.01    8.59
   6  11 -19   16.21    6.80
  -6  11  20    1.57    6.77
  -6 -11  20    0.69    7.49
   6  11 -20    0.71    3.59
  -6  11  21   -0.00    6.13
  -6 -11  21    0.77    6.46
   6  11 -21    0.00    4.24
  -6  11  22    8.42    5.85
  -6 -11  22   -0.00    8.54
   6  11 -22   -0.00    4.37
  -6  11  23    0.00    5.24
  -6 -11  23    7.14    8.03
   6  11 -23    6.53    7.00
  -6  11  24    0.69    5.67
  -6 -11  24   -0.00    5.48
   6  11 -24    8.20    6.44
  -6  11  25    0.00    6.06
  -6 -11  25    1.37    6.59
   6  11 -25   17.64    8.35
  -6  11  26   -0.00    5.75
  -6 -11  26   -0.00    6.77
   6  11 -26    2.45    5.85
  -6  11  27    5.38    6.95
  -6 -11  27    2.47    7.75
   6  11 -27    7.03    7.33
  -6  11  28    1.66    6.30
  -6 -11  28   -0.00    7.82
   6  11 -28   -0.00    5.82
  -6  11  29    7.54    7.18
  -6 -11  29   13.54    9.20
   6  11 -29    4.12    5.67
  -6  11  30    5.09    6.82
  -6 -11  30   -0.00    6.40
   6  11 -30   10.19    6.87
  -6 -11  31   -0.00    7.06
   6  11 -31    0.55    5.82
  -6  11  32    6.05    7.73
  -6 -11  32    0.00    7.47
   6  11 -32   -0.00    4.63
  -6  12   1    9.29    7.80
   6 -12  -1   11.09    7.90
   6  12  -1   26.10    5.87
  -6  12   2    0.00    4.81
   6 -12  -2   -0.00    6.58
   6  12  -2    2.77    3.47
   6 -12  -3   -0.00    4.46
   6  12  -3    0.00    3.08
  -6  12   4    3.86    4.58
   6 -12  -4    0.78    4.96
   6  12  -4    0.00    3.10
  -6  12   5   24.08    9.26
   6  12  -5   33.98    7.33
  -6  12   6   -0.00    5.47
   6 -12  -6   -0.00    7.08
   6  12  -6    2.61    3.34
  -6  12   7    4.23    4.77
   6 -12  -7    3.04    6.77
  -6  12   8    7.30    7.24
   6 -12  -8   -0.00    5.59
   6  12  -8    4.77    4.50
  -6  12   9    2.32    7.13
   6 -12  -9    7.76    6.53
   6  12  -9    9.25    4.70
  -6  12  10    0.00    6.25
   6 -12 -10    0.00    4.32
   6  12 -10   -0.00    4.29
  -6  12  11   12.85    7.32
   6 -12 -11   18.17    7.97
   6  12 -11   25.00    7.40
   6 -12 -12    1.37    5.16
   6  12 -12    0.07    4.02
  -6  12  13    0.00    6.01
   6 -12 -13    0.37    4.20
   6  12 -13    3.91    4.22
  -6  12  14    1.57    6.11
   6 -12 -14   -0.00    5.42
   6  12 -14    3.56    5.21
  -6  12  15   15.36    8.77
   6  12 -15   17.34    6.89
  -6  12  16    0.00    5.99
   6 -12 -16   -0.00    5.36
   6  12 -16    0.00    4.72
  -6  12  17    0.00    5.55
   6 -12 -17   -0.00    4.69
   6  12 -17    1.03    4.87
   6 -12 -18    0.00    5.98
  -6  12  19    0.53    5.32
   6 -12 -19    1.91    5.07
   6  12 -19   -0.00    4.41
  -6  12  20   -0.00    5.08
   6 -12 -20    0.74    6.03
  -6 -12  20   -0.00    6.95
   6  12 -20    0.00    3.62
  -6  12  21    0.00    6.60
   6 -12 -21   17.24    8.63
  -6 -12  21   11.04    9.31
   6  12 -21    0.00    3.91
  -6  12  22    6.29    7.59
  -6 -12  22   -0.00    7.42
   6  12 -22    5.00    4.68
  -6  12  23   -0.00    6.22
  -6 -12  23   -0.00    7.03
   6  12 -23    1.87    5.49
  -6  12  24   -0.00    6.61
  -6 -12  24   -0.00    6.37
   6  12 -24    4.62    6.80
  -6  12  25   -0.00    6.07
  -6 -12  25   -0.00    7.66
   6  12 -25    4.40    5.81
  -6  12  26    2.82    5.38
  -6 -12  26   -0.00    7.90
   6  12 -26   -0.00    5.67
  -6  12  27    1.06    5.71
  -6 -12  27    4.46    7.72
   6  12 -27   -0.00    6.36
  -6  12  28    0.81    6.71
  -6 -12  28   -0.00    7.31
   6  12 -28   -0.00    6.38
  -6 -12  29   10.88    9.68
   6  12 -29    0.00    6.98
  -6 -12  30    2.43    7.62
  -6 -12  31    0.00    7.42
  -6  13   1    5.42    8.04
   6 -13  -1   -0.00    7.24
   6  13  -1    6.71    4.11
  -6  13   2    0.00    5.99
   6 -13  -2    3.67    6.09
   6  13  -2    3.30    3.75
  -6  13   3   34.26   10.76
   6 -13  -3   19.95    8.78
   6  13  -3   12.19    5.45
   6 -13  -4    9.89    7.54
   6  13  -4    8.30    4.38
  -6  13   5   -0.00    4.59
   6 -13  -5    3.22    5.56
   6  13  -5    0.00    3.60
  -6  13   6    7.57    6.71
   6 -13  -6    0.00    4.42
   6  13  -6    3.32    3.86
  -6  13   7    0.43    5.21
   6 -13  -7    7.82    7.56
   6  13  -7   10.78    5.42
  -6  13   8    7.72    7.08
   6 -13  -8   -0.00    7.16
   6  13  -8   11.27    5.21
  -6  13   9   26.02   10.19
   6 -13  -9   17.18    8.50
  -6  13  10    8.79    7.73
   6 -13 -10   -0.00    5.41
   6  13 -10    7.99    5.03
  -6  13  11    2.28    5.57
   6 -13 -11    0.47    5.26
   6  13 -11   -0.00    4.69
  -6  13  12    5.68    7.69
   6 -13 -12    0.17    5.62
   6  13 -12    6.63    5.80
  -6  13  13    5.60    6.24
   6 -13 -13    4.98    5.98
   6  13 -13    3.37    6.32
   6 -13 -14   -0.00    4.67
   6  13 -14    0.37    3.84
  -6  13  15    6.18    7.05
   6 -13 -15   -0.00    5.31
   6  13 -15    5.95    5.08
  -6  13  16    0.00    6.09
   6 -13 -16    2.03    5.25
   6  13 -16   -0.00    5.03
  -6  13  17    0.30    6.93
   6 -13 -17    3.52    6.34
   6  13 -17    6.04    5.18
  -6  13  18    0.00    6.67
   6 -13 -18   -0.00    6.05
   6  13 -18    1.18    4.46
  -6  13  19   10.21    8.34
   6 -13 -19    4.81    6.56
   6  13 -19    2.11    5.99
  -6  13  20   -0.00    6.57
   6 -13 -20    5.43    6.37
   6 -13 -21   -0.00    6.17
   6  13 -21    1.73    3.71
  -6  13  22   -0.00    6.00
   6 -13 -22    1.06    6.72
   6  13 -22   -0.00    4.19
  -6  13  23   -0.00    6.58
   6  13 -23    0.13    4.08
  -6  13  24    0.00    6.39
   6  13 -24   -0.00    5.40
   6  13 -25    2.99    6.14
  -6 -13  29    4.22    6.70
  -6 -13  30   -0.00    8.71
  -6  14   1   23.86    9.97
   6 -14  -1    1.86    6.30
   6  14  -1    9.15    4.19
  -6  14   2    2.71    6.27
   6 -14  -2    4.56    6.62
  -6  14   3    1.76    4.80
   6 -14  -3    3.77    6.79
   6  14  -3    1.09    3.17
  -6  14   4   10.39    7.68
   6 -14  -4    2.79    5.11
   6  14  -4    0.00    3.76
  -6  14   5   23.81    9.67
   6 -14  -5    5.68    7.74
   6  14  -5   11.90    5.61
  -6  14   6    2.17    4.89
   6 -14  -6    1.88    5.12
   6  14  -6    6.61    4.89
  -6  14   7    0.79    5.21
   6 -14  -7   13.20    7.25
   6  14  -7   12.18    5.91
  -6  14   8   -0.00    5.08
   6 -14  -8   -0.00    4.97
   6  14  -8    2.55    3.93
  -6  14   9    3.63    6.05
   6 -14  -9   -0.00    6.98
   6  14  -9    4.40    5.03
   6 -14 -10   -0.00    6.84
   6  14 -10    3.34    4.66
  -6  14  11   10.67    7.93
   6 -14 -11    8.97    7.68
  -6  14  12    3.44    5.83
   6 -14 -12   -0.00    4.87
   6  14 -12    2.22    5.00
  -6  14  13    0.90    5.71
   6 -14 -13    1.34    5.42
   6  14 -13    0.00    3.96
  -6  14  14   -0.00    5.96
   6  14 -14   -0.00    3.21
  -6  14  15    0.91    6.92
   6 -14 -15    6.37    5.59
   6  14 -15   -0.00    4.58
   6 -14 -16   -0.00    5.44
   6  14 -16    4.64    5.85
   6 -14 -17    0.78    5.56
   6  14 -17    0.00    4.82
  -6  14  18   -0.00    6.63
   6 -14 -18   -0.00    4.94
   6  14 -18    0.24    4.92
  -6  14  19    0.00    7.73
   6  14 -19    1.00    4.76
   6  14 -20    0.00    5.34
   6  14 -21    4.24    5.80
  -6  15   1   -0.00    7.36
   6 -15  -1   10.85    7.75
   6  15  -1   -0.00    3.04
  -6  15   2   -0.00    5.29
   6 -15  -2   -0.00    5.72
   6  15  -2    5.87    3.83
  -6  15   3   -0.00    7.09
   6 -15  -3   -0.00    6.48
  -6  15   4    1.62    5.66
   6 -15  -4   -0.00    4.88
   6  15  -4    3.35    3.85
  -6  15   5    0.00    5.93
   6 -15  -5    0.33    4.87
   6  15  -5   -0.00    3.27
  -6  15   6   -0.00    6.00
   6 -15  -6   -0.00    5.73
   6  15  -6   -0.00    3.30
  -6  15   7    1.58    5.63
   6 -15  -7    0.00    5.89
   6  15  -7    1.74    4.42
  -6  15   8    0.78    5.10
   6 -15  -8   -0.00    4.77
   6  15  -8   11.34    5.81
  -6  15   9    0.00    4.65
   6 -15  -9    5.78    6.45
   6  15  -9    0.00    4.65
  -6  15  10    3.27    5.38
   6 -15 -10    1.53    4.82
   6  15 -10    3.05    4.98
  -6  15  11    5.70    7.01
   6 -15 -11    0.00    6.90
   6  15 -11   -0.00    4.35
  -6  15  12   -0.00    6.35
   6 -15 -12    0.24    8.36
  -6  15  13   -0.00    6.02
   6 -15 -13   -0.00    6.08
   6  15 -13   -0.00    5.22
  -6  15  14    1.45    5.84
   6  15 -14    4.07    5.78
  -6  15  15   -0.00    5.00
   6  15 -15   -0.00    3.97
  -6  15  16    0.00    5.96
   6  15 -16    1.59    4.47
  -6  15  17   -0.00    6.32
   6  15 -17   -0.00    5.17
  -6  16   1   -0.00    7.72
   6  16  -1   -0.00    2.70
  -6  16   2   -0.00    6.74
   6 -16  -2   -0.00    5.77
   6  16  -2   -0.00    2.99
   6 -16  -3   -0.00    5.94
   6  16  -3   -0.00    3.11
  -6  16   4   -0.00    5.79
   6 -16  -4    6.09    6.83
   6  16  -4    0.43    3.18
  -6  16   5    2.98    5.58
   6 -16  -5    3.64    5.76
   6  16  -5    0.05    3.59
  -6  16   6   -0.00    6.50
   6 -16  -6    0.00    6.32
   6  16  -6    0.00    4.32
  -6  16   7    0.00    6.16
   6 -16  -7   -0.00    6.11
   6  16  -7    1.83    3.89
   6 -16  -8    0.00    6.58
   6  16  -8    1.75    4.40
  -6  16   9    0.13    4.76
   6  16  -9   -0.00    3.87
  -6  16  10    1.22    4.61
   6  16 -10    5.60    4.79
  -6  16  11   -0.00    4.66
   6  16 -11    4.06    4.94
  -6  16  12    3.94    6.10
   6  16 -12    1.96    3.71
  -6  16  13    1.81    5.95
  -6  17   1    1.07    5.95
   6 -17  -1    5.18    7.06
   6  17  -1    0.00    3.10
  -6  17   2    0.75    6.29
   6 -17  -2    6.28    7.58
   6  17  -2    5.04    4.18
  -6  17   3   -0.00    6.78
   6 -17  -3    0.73    6.30
   6  17  -3    1.29    2.97
  -6  17   5    1.91    5.64
   6  17  -5    0.00    3.88
   6  17  -6   -0.00    4.18
  -5   0   1    0.69    3.74
  -5   0   1    2.05    3.81
  -5   0   1    2.36    3.61
   5   0  -1   -0.00    3.47
   5   0  -1   -0.00    3.94
  -5   0   2   -0.00    3.83
  -5   0   2    0.00    3.31
   5   0  -2   -0.00    3.46
   5   0  -2    0.00    4.02
  -5   0   3   62.89    9.35
   5   0  -3   73.38    9.75
   5   0  -3   64.14    9.89
  -5   0   4   -0.00    4.98
  -5   0   4    2.25    4.05
   5   0  -4    0.83    4.03
  -5   0   5 2020.26  134.64
   5   0  -5 1923.94  134.41
   5   0  -5 2015.12  135.61
  -5   0   6   -0.00    4.26
  -5   0   6    0.00    4.15
   5   0  -6    2.80    3.83
   5   0  -6    4.44    5.44
  -5   0   7   34.28    8.69
  -5   0   7   99.10   11.56
   5   0  -7   51.62    9.31
   5   0  -7   78.84   11.23
  -5   0   8    0.45    3.95
  -5   0   8   -0.00    3.69
   5   0  -8   -0.00    4.03
   5   0  -8    1.61    4.47
  -5   0   9  478.58   40.41
  -5   0   9  490.99   40.17
   5   0  -9  552.60   41.21
   5   0  -9  487.47   41.05
  -5   0  10   -0.00    5.37
  -5   0  10   -0.00    3.92
   5   0 -10    4.95    4.93
   5   0 -10   -0.00    4.31
  -5   0  11   28.56    7.41
   5   0 -11   33.11    7.72
   5   0 -11   31.38    8.26
  -5   0  12    5.08    4.49
  -5   0  12    2.39    3.92
   5   0 -12    5.56    4.61
   5   0 -12    0.68    4.69
  -5   0  13    1.66    4.92
  -5   0  13    4.89    5.04
   5   0 -13    1.69    4.78
   5   0 -13    6.97    5.56
  -5   0  14   -0.00    4.69
  -5   0  14   -0.00    3.53
   5   0 -14    0.00    4.88
  -5   0  15  117.70   16.61
  -5   0  15  125.41   16.01
   5   0 -15  156.41   18.74
  -5   0  16    0.56    4.62
  -5   0  16   -0.00    3.57
   5   0 -16    1.87    4.32
  -5   0  17   64.10   11.09
   5   0 -17   41.63   10.36
  -5   0  18   -0.00    3.96
   5   0 -18    2.05    5.40
  -5   0  19  118.77   16.25
   5   0 -19   99.96   16.45
   5   0 -20   -0.00    4.96
  -5   0  21  145.58   20.83
   5   0 -21  164.31   21.92
  -5   0  22    3.75    5.78
   5   0 -22    2.43    6.44
  -5   0  23    0.00    4.97
  -5   0  24   -0.00    6.15
  -5   0  25    7.84    8.72
   5   0 -25    5.78    6.19
  -5   0  26   -0.00    6.31
   5   0 -26   -0.00    5.31
  -5   0  27   24.97    9.77
   5   0 -27   30.33   10.22
  -5   0  28   -0.00    7.03
  -5   0  29   -0.00    6.43
  -5   0  30    2.10    5.49
  -5   0  31   14.05    9.67
  -5   0  32    0.00    8.34
  -5   0  33    0.14    7.61
  -5   0  34   -0.00    6.91
  -5   0  35   -0.00    6.12
  -5   0  36   -0.00    6.67
  -5   0  37    3.27    8.50
  -5   0  38    1.66    7.27
  -5   0  39   11.93    9.11
  -5   1   1  398.21   33.86
  -5   1   1  423.26   34.44
  -5   1   1  410.41   33.33
   5  -1  -1  355.97   32.86
   5  -1  -1  439.35   33.82
   5  -1  -1  443.01   34.56
  -5  -1   1  389.75   32.14
  -5  -1   1  447.05   32.56
   5   1  -1  427.69   32.37
   5   1  -1  418.64   32.90
  -5   1   2    0.00    4.22
  -5   1   2    3.40    3.97
   5  -1  -2    3.12    4.21
   5  -1  -2    3.27    4.59
  -5  -1   2    3.67    4.62
  -5  -1   2    1.63    3.31
   5   1  -2    8.88    4.18
   5   1  -2    0.00    3.86
  -5   1   3  404.25   35.24
  -5   1   3  449.41   35.72
   5  -1  -3  475.19   35.94
   5  -1  -3  434.77   36.13
  -5  -1   3  453.78   35.22
  -5  -1   3  495.29   34.90
   5   1  -3  435.95   34.48
   5   1  -3  412.82   34.92
  -5   1   4   10.67    5.41
  -5   1   4   11.33    5.41
   5  -1  -4    0.00    4.25
   5  -1  -4    4.15    4.53
  -5  -1   4    6.54    4.52
  -5  -1   4    6.96    4.03
   5   1  -4    6.99    4.01
  -5   1   5   71.84   11.83
  -5   1   5  101.94   12.34
   5  -1  -5   82.29   11.45
   5  -1  -5   82.47   12.14
  -5  -1   5   95.37   11.89
  -5  -1   5  102.81   11.85
   5   1  -5   93.59   11.71
   5   1  -5   93.86   11.89
  -5   1   6  437.39   37.82
   5  -1  -6  447.07   37.10
   5  -1  -6  494.25   39.20
  -5  -1   6  530.79   38.30
  -5  -1   6  496.04   37.17
   5   1  -6  460.21   37.04
   5   1  -6  421.73   37.05
  -5   1   7  541.86   45.02
  -5   1   7  573.35   44.90
   5  -1  -7  691.42   45.86
   5  -1  -7  570.58   45.75
  -5  -1   7  522.34   43.95
  -5  -1   7  582.92   44.18
   5   1  -7  599.86   44.60
   5   1  -7  535.22   44.65
  -5   1   8    0.28    5.14
  -5   1   8    2.65    4.07
   5  -1  -8   -0.00    3.94
   5  -1  -8    0.00    5.50
  -5  -1   8    0.00    4.38
  -5  -1   8    1.51    3.95
   5   1  -8   -0.00    4.66
   5   1  -8   -0.00    4.95
  -5   1   9   30.69    7.75
  -5   1   9   31.09    7.66
   5  -1  -9   26.99    7.88
   5  -1  -9   32.62    8.43
  -5  -1   9   30.46    7.59
  -5  -1   9   34.91    7.69
   5   1  -9   46.96    8.74
   5   1  -9   56.47    9.39
  -5   1  10    2.13    5.11
  -5   1  10    0.55    3.30
   5  -1 -10    0.00    5.15
   5  -1 -10    0.00    4.17
  -5  -1  10    0.07    3.55
  -5  -1  10    2.00    4.44
   5   1 -10    1.17    4.50
   5   1 -10    2.99    4.34
  -5   1  11  206.95   21.33
  -5   1  11  199.33   20.87
   5  -1 -11  201.75   21.03
   5  -1 -11  181.55   20.93
  -5  -1  11  178.25   20.53
  -5  -1  11  221.13   20.46
   5   1 -11  191.69   20.97
   5   1 -11  203.16   21.34
  -5   1  12   10.91    6.69
  -5   1  12   25.12    7.02
   5  -1 -12   13.02    5.73
   5  -1 -12   18.87    6.69
  -5  -1  12   22.17    7.45
  -5  -1  12    6.21    4.32
   5   1 -12   10.03    6.17
   5   1 -12   16.21    6.65
  -5   1  13  336.62   31.00
  -5   1  13  332.91   30.50
   5  -1 -13  341.48   30.59
   5  -1 -13  285.30   30.12
  -5  -1  13  331.20   30.85
  -5  -1  13  323.65   29.34
   5   1 -13  345.24   31.17
  -5   1  14    8.05    4.99
   5  -1 -14    0.00    3.91
  -5  -1  14    2.16    4.75
  -5  -1  14    5.36    4.52
   5   1 -14    1.43    3.96
  -5   1  15   36.95    8.92
  -5   1  15   35.11    8.53
   5  -1 -15   48.48   10.70
  -5  -1  15   30.96    9.42
  -5  -1  15   35.58    8.27
   5   1 -15   37.42    9.18
  -5   1  16   -0.00    3.94
  -5   1  16    4.76    4.92
   5  -1 -16   13.06    6.39
  -5  -1  16    0.00    4.30
  -5  -1  16    9.40    4.91
   5   1 -16    9.48    5.29
  -5   1  17   27.44    8.35
  -5   1  17   26.74    8.41
   5  -1 -17   40.79   10.21
  -5  -1  17   32.87    9.64
   5   1 -17   23.13    7.83
   5  -1 -18    0.00    4.86
   5   1 -18    5.41    5.31
  -5   1  19  115.66   16.15
   5  -1 -19   99.89   16.54
   5   1 -19  118.63   17.45
  -5   1  20    0.00    4.58
   5  -1 -20    0.00    5.22
   5   1 -20    6.18    5.77
  -5   1  21    2.43    6.03
  -5   1  21   -0.00    4.37
   5  -1 -21    1.16    5.27
  -5  -1  21    0.00    6.28
   5   1 -21    5.97    5.93
   5  -1 -22    5.39    6.38
  -5  -1  22    7.31    7.11
   5   1 -22    5.40    6.40
  -5   1  23   22.39   10.23
   5  -1 -23   34.24   11.06
  -5  -1  23   20.54    9.52
   5   1 -23   39.88   11.32
  -5   1  24    1.85    6.11
   5  -1 -24    5.20    6.78
  -5  -1  24    3.26    6.08
   5   1 -24    8.40    7.10
  -5   1  25   12.90    7.81
   5  -1 -25    6.60    6.28
  -5  -1  25   13.12    7.50
   5   1 -25    9.66    7.39
  -5   1  26    8.52    7.83
   5  -1 -26    6.69    6.92
  -5  -1  26   -0.00    8.16
   5   1 -26   11.51    7.25
  -5   1  27   30.70   10.58
  -5  -1  27   37.30   12.34
   5   1 -27   23.76   10.15
  -5   1  28    6.35    7.23
  -5  -1  28   -0.00    7.65
   5   1 -28   16.81    8.94
  -5   1  29   29.81   10.84
  -5  -1  29   15.34    9.79
  -5   1  30   -0.00    6.96
  -5  -1  30    2.57    5.84
  -5   1  31    5.37    6.63
  -5  -1  31    0.00    5.71
  -5   1  32    0.28    6.39
  -5  -1  32   -0.00    6.88
  -5   1  33   17.21    9.23
  -5  -1  33   22.09   11.78
  -5   1  34    0.00    7.51
  -5  -1  34   -0.00    6.84
  -5   1  35    8.06    8.55
  -5  -1  35   -0.00    7.25
  -5   1  36    3.90    7.30
  -5  -1  36    0.00    8.26
  -5   1  37    5.89    7.01
  -5  -1  37   -0.00    7.52
  -5   1  38    1.45    7.14
  -5  -1  38    0.83    9.02
  -5   1  39    5.56    7.41
  -5  -1  39   -0.00    9.67
  -5   2   1   10.95    5.90
  -5   2   1    7.60    5.22
  -5   2   1    5.18    5.51
   5  -2  -1    6.00    4.79
   5  -2  -1   10.72    4.97
  -5  -2   1    7.82    4.05
  -5  -2   1    5.13    3.78
  -5  -2   1    7.89    3.67
   5   2  -1    7.48    4.00
   5   2  -1    0.00    3.19
  -5   2   2   11.04    5.70
  -5   2   2   12.81    5.72
   5  -2  -2    0.00    4.68
   5  -2  -2   20.72    6.23
   5  -2  -2   12.24    6.09
  -5  -2   2    8.28    4.46
  -5  -2   2   12.95    4.01
   5   2  -2    6.58    3.86
   5   2  -2   15.63    4.47
  -5   2   3  176.72   18.83
  -5   2   3  190.34   18.87
   5  -2  -3  187.43   18.59
   5  -2  -3  158.80   18.52
  -5  -2   3  160.72   16.67
  -5  -2   3  166.68   16.04
   5   2  -3  194.86   17.23
   5   2  -3  192.82   17.64
  -5   2   4   56.77   10.06
  -5   2   4   86.20   11.63
   5  -2  -4   65.76   10.13
   5  -2  -4   51.51   10.27
  -5  -2   4   68.71    9.52
  -5  -2   4   73.14    8.96
   5   2  -4   71.49    9.70
   5   2  -4   71.80    9.97
  -5   2   5  529.40   41.11
  -5   2   5  502.28   40.26
   5  -2  -5  550.98   40.57
   5  -2  -5  527.83   41.29
  -5  -2   5  459.11   38.23
  -5  -2   5  509.05   38.17
   5   2  -5  496.76   38.66
   5   2  -5  456.38   38.46
  -5   2   6    3.67    4.73
  -5   2   6    8.26    5.73
   5  -2  -6    2.10    3.90
  -5  -2   6    3.19    4.19
  -5  -2   6   13.20    4.37
   5   2  -6    8.72    4.97
   5   2  -6    3.23    4.56
  -5   2   7   38.32    9.35
  -5   2   7   37.43    8.52
   5  -2  -7   53.91    9.33
   5  -2  -7   48.45    9.64
  -5  -2   7   49.20    8.66
  -5  -2   7   49.28    7.72
   5   2  -7   44.05    8.46
   5   2  -7   42.01    8.26
  -5   2   8   15.31    6.97
  -5   2   8    4.58    4.96
   5  -2  -8    7.75    5.40
   5  -2  -8    0.00    5.70
  -5  -2   8   14.30    5.56
  -5  -2   8   11.24    4.45
   5   2  -8    8.13    5.14
   5   2  -8   10.00    4.87
  -5   2   9  515.69   44.36
   5  -2  -9  545.43   43.67
   5  -2  -9  571.81   46.30
  -5  -2   9  566.31   44.28
  -5  -2   9  570.94   43.04
   5   2  -9  568.73   44.62
  -5   2  10    1.17    4.30
  -5   2  10    3.18    4.28
   5  -2 -10   -0.00    4.12
   5  -2 -10    2.01    4.68
  -5  -2  10    1.95    4.31
  -5  -2  10    0.00    3.24
   5   2 -10   -0.00    4.50
   5   2 -10    0.00    4.00
  -5   2  11    8.07    5.54
  -5   2  11   13.50    5.89
   5  -2 -11   10.10    5.05
   5  -2 -11    6.85    5.36
  -5  -2  11    6.66    5.43
   5   2 -11    4.42    4.81
   5   2 -11    5.35    5.06
  -5   2  12   48.72   10.18
  -5   2  12   63.19   10.72
   5  -2 -12   55.91   10.58
   5  -2 -12   50.11   11.04
  -5  -2  12   49.39   10.56
  -5  -2  12   65.01   10.10
   5   2 -12   75.38   11.97
   5   2 -12   62.32   10.73
  -5   2  13   57.99   10.99
  -5   2  13   70.89   11.35
   5  -2 -13   40.22   10.18
  -5  -2  13   47.86   10.04
  -5  -2  13   63.30   10.07
   5   2 -13   72.80   11.74
   5   2 -13   56.12   10.97
  -5   2  14   18.67    7.12
  -5   2  14   31.76    7.83
   5  -2 -14   48.99   10.59
  -5  -2  14   32.91    8.55
  -5  -2  14   33.03    7.69
   5   2 -14   24.07    7.44
  -5   2  15  296.93   28.68
  -5   2  15  253.48   27.10
   5  -2 -15  237.42   27.48
  -5  -2  15  332.75   30.05
   5   2 -15  302.39   29.05
  -5   2  16    2.09    4.89
  -5   2  16    0.00    4.19
   5  -2 -16    3.86    4.80
  -5  -2  16   -0.00    5.67
   5   2 -16   -0.00    4.64
  -5   2  17    0.00    4.49
   5  -2 -17    0.00    5.03
  -5  -2  17    6.67    6.13
   5   2 -17    0.00    3.91
  -5   2  18    0.00    4.42
   5  -2 -18    0.97    5.25
   5   2 -18    3.76    4.91
  -5   2  19  123.13   16.51
   5  -2 -19   80.01   15.07
   5   2 -19   93.15   15.44
  -5   2  20   42.05   10.38
   5  -2 -20   48.28   11.41
  -5   2  21   10.31    6.46
  -5   2  21   -0.00    3.51
   5  -2 -21    1.86    4.57
  -5  -2  21    7.74    6.80
  -5   2  22    3.51    5.33
  -5   2  22   10.36    6.43
   5  -2 -22    0.00    5.30
  -5  -2  22    1.92    5.47
  -5   2  23   10.59    6.65
  -5   2  23   24.96    8.64
   5  -2 -23   10.71    7.27
  -5  -2  23   18.59    9.09
  -5   2  24    3.87    5.71
   5  -2 -24    3.54    6.04
  -5  -2  24    0.00    6.41
  -5   2  25   68.08   13.17
  -5  -2  25   45.25   12.87
   5   2 -25   80.94   15.85
  -5   2  26    0.00    5.62
  -5  -2  26    1.99    6.57
  -5   2  27   25.27   10.07
  -5  -2  27   26.25   10.70
  -5   2  28    0.70    5.45
  -5  -2  28    3.30    8.04
  -5   2  29   13.61    8.25
  -5  -2  29   12.95    9.69
  -5   2  30    8.59    6.68
  -5  -2  30   -0.00    7.28
  -5   2  31   20.44    9.39
  -5  -2  31   25.05   10.86
  -5  -2  32   -0.00    6.91
  -5  -2  33   -0.00    6.42
  -5  -2  34   -0.00    7.68
  -5  -2  35    4.11    7.66
  -5  -2  36    5.42    7.64
  -5  -2  37    2.24    7.99
  -5  -2  38    2.22    6.84
  -5   3   1  251.54   25.51
  -5   3   1  258.24   25.77
  -5   3   1  311.42   26.35
   5  -3  -1  289.23   26.42
   5  -3  -1  279.51   24.88
   5  -3  -1  244.53   24.94
  -5  -3   1  270.65   22.46
  -5  -3   1  279.75   22.04
  -5  -3   1  266.37   20.96
  -5   3   2   60.68   10.72
  -5   3   2   48.94    9.84
  -5   3   2   35.04    8.26
   5  -3  -2   47.27    9.65
   5  -3  -2   51.63    9.13
   5  -3  -2   39.93    9.30
  -5  -3   2   48.28    7.25
  -5  -3   2   41.50    6.11
   5   3  -2   49.56    7.44
   5   3  -2   38.47    6.87
  -5   3   3   96.28   13.44
  -5   3   3  132.26   14.34
   5  -3  -3   76.13   12.43
   5  -3  -3  100.95   12.75
   5  -3  -3   80.48   12.39
  -5  -3   3   88.24   10.69
   5   3  -3   80.13   10.46
  -5   3   4    4.52    4.66
  -5   3   4    0.00    4.63
   5  -3  -4   -0.00    4.04
   5  -3  -4    0.00    5.08
  -5  -3   4    0.62    3.80
  -5  -3   4    1.86    3.06
   5   3  -4    0.00    3.61
   5   3  -4    5.94    3.84
  -5   3   5  159.60   18.34
  -5   3   5  175.42   19.45
   5  -3  -5  165.98   18.41
   5  -3  -5  182.92   19.95
  -5  -3   5  218.32   18.23
  -5  -3   5  173.00   16.25
   5   3  -5  183.12   17.86
   5   3  -5  167.38   17.42
  -5   3   6  168.35   19.43
  -5   3   6  164.25   19.15
   5  -3  -6  186.29   19.04
   5  -3  -6  157.72   19.35
  -5  -3   6  188.33   18.18
   5   3  -6  219.43   19.64
   5   3  -6  188.44   18.34
  -5   3   7   68.88   11.16
  -5   3   7   44.17    9.49
   5  -3  -7   84.84   11.19
   5  -3  -7   60.10   11.13
  -5  -3   7   61.45    9.74
  -5  -3   7   59.88    8.69
   5   3  -7   67.75   10.11
   5   3  -7   60.13    9.87
  -5   3   8   60.14   11.32
  -5   3   8   75.20   11.83
   5  -3  -8   65.30   11.10
   5  -3  -8   60.33   11.25
  -5  -3   8   75.17   11.01
  -5  -3   8   71.67    9.70
   5   3  -8   51.75    9.80
   5   3  -8   83.80   11.40
  -5   3   9   54.06   10.66
  -5   3   9   71.85   11.37
   5  -3  -9   67.95   10.59
   5  -3  -9   57.66   10.67
  -5  -3   9   65.52   10.32
  -5  -3   9   60.60    9.18
   5   3  -9   69.42   10.88
   5   3  -9   56.63    9.86
  -5   3  10   19.70    6.97
  -5   3  10   10.02    5.40
   5  -3 -10   19.20    5.99
   5  -3 -10    6.36    5.73
  -5  -3  10    6.69    5.16
  -5  -3  10    4.18    3.93
   5   3 -10   17.41    6.06
   5   3 -10   18.72    5.95
  -5   3  11    0.00    4.82
   5  -3 -11    0.96    4.65
   5  -3 -11    7.53    5.98
  -5  -3  11    0.57    4.30
  -5  -3  11    0.00    3.14
   5   3 -11    1.88    3.89
   5   3 -11    0.68    3.93
  -5   3  12   38.22    8.78
  -5   3  12   31.61    8.01
   5  -3 -12   27.35    8.21
  -5  -3  12   24.35    7.90
  -5  -3  12   33.07    6.79
   5   3 -12   18.59    6.94
   5   3 -12   23.34    7.52
  -5   3  13  129.59   17.61
  -5   3  13  177.02   19.45
   5  -3 -13  150.81   18.92
   5   3 -13  149.05   18.44
   5   3 -13  157.74   18.57
  -5   3  14   15.91    6.82
  -5   3  14   13.08    6.24
   5  -3 -14   10.34    5.92
  -5  -3  14   27.81    8.10
   5   3 -14   14.19    6.17
  -5   3  15    5.73    4.81
  -5   3  15    9.09    5.00
   5  -3 -15    8.18    6.45
  -5  -3  15    3.90    5.53
   5   3 -15    7.26    5.28
  -5   3  16   16.73    7.92
  -5   3  16   35.26    8.76
   5  -3 -16   33.54    9.02
  -5  -3  16   24.93    8.69
   5   3 -16   20.29    7.31
  -5   3  17   58.32   11.25
   5  -3 -17   40.29   10.89
  -5  -3  17   55.20   11.53
   5   3 -17   73.32   12.86
  -5   3  18    4.02    5.77
   5  -3 -18   13.85    7.44
   5   3 -18    4.73    5.72
  -5   3  19    0.00    3.52
   5  -3 -19   -0.00    4.00
   5   3 -19    3.07    5.17
  -5   3  20    0.34    5.22
  -5   3  20   -0.00    5.26
   5  -3 -20    2.78    5.51
  -5  -3  20   -0.00    5.47
   5   3 -20    3.70    5.83
  -5   3  21   73.12   13.48
   5  -3 -21   42.77   11.11
  -5  -3  21   28.68   10.28
   5   3 -21   35.36   10.32
  -5   3  22   77.81   13.76
  -5   3  22   58.68   12.84
   5  -3 -22   47.23   12.30
  -5  -3  22   55.16   13.04
   5   3 -22   47.51   12.06
  -5   3  23   62.57   12.61
  -5   3  23   58.53   12.40
   5  -3 -23   66.86   13.64
  -5  -3  23   25.55    9.54
  -5   3  24    7.77    6.73
  -5  -3  24    3.77    7.08
  -5   3  25    3.32    5.50
  -5  -3  25    2.22    6.35
  -5   3  26   -0.00    5.47
  -5  -3  26    2.27    7.58
  -5   3  27   35.99   10.11
  -5  -3  27   17.66    8.99
  -5   3  28    5.14    6.74
  -5  -3  28    7.88    7.83
   5   3 -28    0.27    6.12
  -5   3  29   22.38    9.13
  -5  -3  29   25.42   10.13
   5   3 -29   11.36    8.20
  -5   3  30   -0.00    5.45
  -5  -3  30    2.35    6.56
   5   3 -30   -0.00    6.17
  -5   3  31   11.80    7.80
  -5  -3  31    1.28    6.98
  -5   3  32   -0.00    5.95
  -5  -3  32    0.28    6.83
  -5   3  33    9.80    7.67
  -5  -3  33    1.72    6.86
  -5   3  34   11.38    8.22
  -5  -3  34   -0.00    6.80
  -5   3  35    0.23    5.51
  -5  -3  35    0.00    6.75
  -5   3  36   -0.00    6.93
  -5  -3  36    0.67    7.99
  -5   3  37    0.99    7.97
  -5  -3  37    3.19    7.99
  -5   3  38   -0.00    7.22
  -5  -3  38   -0.00    7.04
  -5   3  39    0.00    6.56
  -5   4   1   79.51   12.36
  -5   4   1   65.32   11.65
  -5   4   1   86.48   12.48
   5  -4  -1   62.75   11.56
   5  -4  -1  125.68   13.76
   5  -4  -1   56.30   11.13
  -5  -4   1   77.29    9.10
  -5  -4   1   87.31    8.49
  -5  -4   1   67.47    7.28
   5   4  -1   80.82    9.34
   5   4  -1   89.21    9.55
  -5   4   2    9.04    5.57
  -5   4   2    4.37    4.76
  -5   4   2   18.18    6.63
   5  -4  -2    9.24    5.85
   5  -4  -2   16.07    6.00
   5  -4  -2    7.75    5.54
  -5  -4   2   15.11    4.44
  -5  -4   2   12.28    3.20
   5   4  -2    7.64    4.20
   5   4  -2   10.15    3.80
  -5   4   3   24.02    8.17
  -5   4   3   20.43    7.05
   5  -4  -3   38.91    8.60
   5  -4  -3   35.53    8.17
   5  -4  -3   24.62    7.25
  -5  -4   3   30.13    5.83
  -5  -4   3   29.08    4.71
   5   4  -3   28.91    6.41
  -5   4   4   52.46   11.03
  -5   4   4   36.57    8.99
   5  -4  -4   60.06   10.66
   5  -4  -4   63.20   10.47
   5  -4  -4   48.01   10.37
  -5  -4   4   53.06    8.04
  -5  -4   4   58.68    7.41
   5   4  -4   59.22    8.78
   5   4  -4   62.54    8.45
  -5   4   5  149.05   17.82
  -5   4   5  157.05   17.45
   5  -4  -5  141.66   16.81
   5  -4  -5  125.22   16.75
  -5  -4   5  127.27   14.57
  -5  -4   5  169.10   14.31
   5   4  -5  130.21   15.03
   5   4  -5  147.94   15.16
  -5   4   6   -0.00    4.24
  -5   4   6    6.59    4.85
   5  -4  -6   -0.00    3.70
   5  -4  -6    3.88    4.59
  -5  -4   6    0.00    3.25
  -5  -4   6   -0.00    2.74
   5   4  -6   -0.00    4.12
   5   4  -6    0.00    3.44
  -5   4   7    2.34    4.71
  -5   4   7   11.70    5.76
   5  -4  -7    5.24    5.11
   5  -4  -7    9.73    5.56
  -5  -4   7    6.60    4.35
  -5  -4   7    8.09    3.71
   5   4  -7   11.39    5.39
   5   4  -7    4.14    3.37
  -5   4   8   61.91   10.91
  -5   4   8   37.53    9.45
   5  -4  -8   55.84    9.76
   5  -4  -8   64.69   11.58
  -5  -4   8   55.13    9.68
  -5  -4   8   54.89    8.28
   5   4  -8   58.81   10.08
   5   4  -8   63.38    9.88
  -5   4   9   91.65   13.71
  -5   4   9   73.52   12.36
   5  -4  -9  102.55   13.26
   5  -4  -9   79.27   13.13
  -5  -4   9   69.51   11.16
   5   4  -9   84.11   12.61
   5   4  -9   70.71   10.95
  -5   4  10  162.58   19.26
  -5   4  10  143.73   18.05
   5  -4 -10  145.65   17.38
   5  -4 -10  143.19   18.51
  -5  -4  10  152.98   17.76
   5   4 -10  156.73   17.97
   5   4 -10  165.01   17.82
  -5   4  11  158.52   18.93
  -5   4  11  162.24   18.87
   5  -4 -11  174.75   20.01
  -5  -4  11  113.88   16.40
   5   4 -11  137.74   17.01
  -5   4  12    4.53    5.90
  -5   4  12    0.00    3.96
   5  -4 -12    2.59    4.42
  -5  -4  12    0.00    4.05
   5   4 -12    7.53    5.28
  -5   4  13    0.00    3.72
  -5   4  13    0.98    3.31
   5  -4 -13    1.71    4.37
  -5  -4  13    1.39    4.65
   5   4 -13    7.86    5.07
   5   4 -13    0.62    3.46
  -5   4  14   29.90    8.59
  -5   4  14   31.17    8.40
   5  -4 -14   36.63    9.54
  -5  -4  14   31.02    8.79
   5   4 -14   34.47    8.29
  -5   4  15  288.28   28.24
  -5   4  15  276.38   27.86
   5  -4 -15  212.32   26.76
  -5  -4  15  256.41   27.89
   5   4 -15  307.08   28.07
  -5   4  16   34.43    9.56
  -5   4  16   50.64   10.70
   5  -4 -16   35.66   10.17
  -5  -4  16   43.92   10.83
   5   4 -16   79.40   12.65
  -5   4  17   69.96   12.96
   5  -4 -17   70.82   13.73
  -5  -4  17   76.54   14.78
   5   4 -17  103.32   14.74
  -5   4  18    5.27    5.35
   5  -4 -18    1.69    5.88
  -5   4  19  161.42   20.41
   5  -4 -19  132.48   19.92
  -5   4  20    6.27    5.81
  -5   4  20   -0.00    4.52
   5  -4 -20    9.84    7.26
  -5  -4  20    7.16    6.79
  -5   4  21   32.32    9.53
  -5   4  21   38.24   10.60
   5  -4 -21   37.88   10.85
  -5  -4  21   26.76   10.07
  -5   4  22    1.90    5.45
   5  -4 -22    0.00    6.50
  -5  -4  22   -0.00    6.45
  -5   4  23    7.66    7.17
  -5  -4  23    8.73    6.98
  -5   4  24   -0.00    4.83
  -5  -4  24    1.51    5.27
   5   4 -24    0.00    6.38
  -5   4  25   15.67    8.52
  -5  -4  25   27.02   10.37
   5   4 -25   16.54    8.50
  -5   4  26   17.92    9.10
  -5  -4  26    9.57    8.40
   5   4 -26    1.79    6.09
  -5  -4  27    7.62    7.47
   5   4 -27    1.24    6.48
  -5   4  28    0.48    4.71
  -5  -4  28   -0.00    7.52
   5   4 -28    3.66    5.62
  -5   4  29    7.03    7.80
  -5  -4  29    7.62    9.03
   5   4 -29    9.22    8.01
  -5   4  30    9.37    6.87
  -5  -4  30   11.80    8.88
   5   4 -30    6.55    8.15
  -5   4  31    0.00    6.10
  -5  -4  31    9.99    8.67
   5   4 -31    4.72    7.27
  -5   4  32    0.00    5.90
  -5  -4  32   -0.00    8.62
  -5   4  33   -0.00    5.72
  -5  -4  33    1.70    6.36
  -5   4  34    6.78    7.33
  -5  -4  34   -0.00    6.64
  -5   4  35   -0.00    5.95
  -5  -4  35    1.09    5.54
  -5   4  36   -0.00    8.24
  -5  -4  36   -0.00    6.59
  -5   4  37   -0.00    6.62
  -5  -4  37    0.00    7.64
  -5   4  38    0.58    5.85
  -5   4  39   -0.00    5.44
  -5   5   1  159.69   19.45
  -5   5   1  156.77   18.32
   5  -5  -1  127.27   17.30
   5  -5  -1  158.14   18.17
   5  -5  -1  174.07   19.22
  -5  -5   1  173.48   14.83
  -5  -5   1  163.78   12.77
  -5  -5   1  160.95   12.26
   5   5  -1  172.40   15.18
   5   5  -1  161.87   14.65
  -5   5   2   63.32   11.28
  -5   5   2   69.48   11.95
  -5   5   2   68.37   11.20
   5  -5  -2   36.27    9.10
   5  -5  -2   60.98   10.43
   5  -5  -2   47.38   10.10
  -5  -5   2   51.60    7.28
  -5  -5   2   53.70    6.09
   5   5  -2   60.23    8.10
  -5   5   3  125.99   16.68
  -5   5   3  139.15   17.45
  -5   5   3  135.30   16.97
   5  -5  -3  119.95   16.82
   5  -5  -3  116.28   15.13
   5  -5  -3  143.52   17.45
  -5  -5   3  135.31   13.39
  -5  -5   3  125.00   11.62
   5   5  -3  144.75   14.13
   5   5  -3  117.31   12.60
  -5   5   4   37.98    8.71
  -5   5   4   33.05    8.42
   5  -5  -4   36.74    8.64
   5  -5  -4   28.03    7.66
   5  -5  -4   26.06    7.81
  -5  -5   4   19.38    5.40
  -5  -5   4   25.83    4.73
   5   5  -4   27.65    5.69
  -5   5   5   15.48    7.21
  -5   5   5   22.32    7.17
   5  -5  -5   12.35    6.22
   5  -5  -5   14.69    5.80
   5  -5  -5   17.41    6.93
  -5  -5   5   14.03    4.71
  -5  -5   5   16.01    3.87
   5   5  -5   13.49    4.72
   5   5  -5    8.98    3.91
  -5   5   6    4.00    5.78
  -5   5   6    8.12    5.33
   5  -5  -6   16.27    6.08
   5  -5  -6    7.28    5.73
  -5  -5   6   14.33    5.28
  -5  -5   6   15.17    3.77
   5   5  -6   15.81    5.24
   5   5  -6   10.14    4.22
  -5   5   7  185.49   22.02
  -5   5   7  205.24   22.73
   5  -5  -7  216.65   22.03
   5  -5  -7  211.95   22.90
  -5  -5   7  308.30   23.35
  -5  -5   7  190.40   18.21
   5   5  -7  201.70   20.28
   5   5  -7  222.32   20.50
  -5   5   8  102.71   14.89
  -5   5   8  100.09   14.94
   5  -5  -8  126.16   16.49
  -5  -5   8  108.83   14.08
   5   5  -8  118.51   14.21
   5   5  -8  117.91   13.73
  -5   5   9   20.10    6.64
  -5   5   9   19.83    7.41
   5  -5  -9   18.96    7.07
  -5  -5   9   19.79    6.62
   5   5  -9   21.20    6.80
   5   5  -9   20.49    5.95
  -5   5  10    1.41    5.14
  -5   5  10    0.00    4.86
   5  -5 -10    5.38    5.37
  -5  -5  10    4.40    4.87
   5   5 -10    4.83    4.39
   5   5 -10    5.63    3.77
  -5   5  11   13.85    7.01
  -5   5  11   23.56    8.33
   5  -5 -11   14.65    7.03
  -5  -5  11    8.12    5.39
   5   5 -11   26.01    6.69
   5   5 -11   21.78    5.98
  -5   5  12  174.84   21.53
  -5   5  12  191.95   21.99
   5  -5 -12  196.39   22.96
  -5  -5  12  173.92   21.21
   5   5 -12  226.82   21.68
   5   5 -12  193.54   20.94
  -5   5  13  173.78   21.97
  -5   5  13  197.93   22.92
   5  -5 -13  259.65   25.76
  -5  -5  13  212.45   23.42
   5   5 -13  180.85   21.03
  -5   5  14    9.23    6.51
  -5   5  14   15.97    7.05
   5  -5 -14    9.40    6.62
  -5  -5  14    9.86    6.63
[truncated: 792,950 more chars]
