# Supplementary material for: LED-pump-X-ray-multiprobe crystallography for sub-second timescales
Source: Commun Chem. 2022 Aug 26;5:102. doi: 10.1038/s42004-022-00716-1 (PMC9814726; doi:10.1038/s42004-022-00716-1)
Supplement: Supplementary file 10 — Supplementary Data 1 [file 42004_2022_716_MOESM10_ESM.zip › CIFs/8s_260K/260K_8s_t6_decay.cif]

data_global

# SUBMISSION DETAILS
 
_publ_contact_author_name       'Hatcher, Lauren'
_publ_contact_author_address
;
School of Chemistry
Cardiff University
Main Building
Park Place 
Cardiff
CF10 3AT
United Kingdom
;
_publ_contact_author_email       'HatcherL1@cardiff.ac.uk'
_publ_requested_category          FM
_publ_section_comment
; 
?
;
_publ_section_references
;
Diamond General Data Aquisition (GDA) software: http://www.opengda.org/

XIA2: Winter, G. (2010) J. Appl. Cryst. 43, 186-190.
POINTLESS: Evans, P. (2006) Acta Cryst. D62, 72-82.
AIMLESS: Evans, P. R. and Murshudov, G. N. (2013) Acta Cryst. D69, 1204-1214.
DIALS: Winter, G., et al. Acta Cryst. (2018) D74, 85-97.
CCP4: Winn, M. D. et al. (2011) Acta Cryst. D67, 235-242.
   
SHELXL: Sheldrick G. M. (2015). Acta Cryst. C71, 3-8.
SHELXT:	Sheldrick, G. M. (2015). Acta Cryst. A71, 3-8.
 
OLEX2: Dolomanov, O.V.; Bourhis, L.J.; Gildea, R.J.; Howard, J.A.K.; Puschmann,
 H., OLEX2: A complete structure solution, refinement and analysis program 
 (2009). J. Appl. Cryst., 42, 339-341.

MERCURY: Macrae, C. F., Bruno, I. J., Chisholm, J. A., Edgington,
P. R., McCabe, P., Pidcock, E., Rodriguez-Monge, L., Taylor, R.,
van de Streek, J. & Wood, P. A. (2008). J. Appl. Cryst. 41, 466-470.
;

####
 
data_260K_8s_t6_decay
 
_audit_creation_method            'SHELXL-2018/3'
_shelx_SHELXL_version_number      '2018/3'
_chemical_name_systematic         
;
Nitro-(N,N,N',N'-tetrabutyldiethylenetriamine)palladium(II)
tetraphenylborate, tetrahydrofuran solvate
;
_chemical_name_common             ?
_chemical_melting_point           ?
_chemical_formula_moiety          
;
C20 H45 N4 O2 Pd, C24 H20 B, C4 H8 O
;
_chemical_formula_sum            'C48 H73 B N4 O3 Pd' 
_chemical_formula_weight          871.31

loop_
 _atom_type_symbol
 _atom_type_description
 _atom_type_scat_dispersion_real
 _atom_type_scat_dispersion_imag
 _atom_type_scat_source
 'C'  'C'   0.0010   0.0010
 'International Tables Vol C Tables 4.2.6.8 and 6.1.1.4'
 'H'  'H'   0.0000   0.0000
 'International Tables Vol C Tables 4.2.6.8 and 6.1.1.4'
 'B'  'B'   0.0000   0.0000
 'International Tables Vol C Tables 4.2.6.8 and 6.1.1.4'
 'N'  'N'   0.0030   0.0020
 'International Tables Vol C Tables 4.2.6.8 and 6.1.1.4'
 'O'  'O'   0.0050   0.0030
 'International Tables Vol C Tables 4.2.6.8 and 6.1.1.4'
 'Pd'  'Pd'  -2.5040   0.6150
 'International Tables Vol C Tables 4.2.6.8 and 6.1.1.4'
 
_space_group_crystal_system       monoclinic
_space_group_IT_number            14
_space_group_name_H-M_alt         'P 21/n'
_space_group_name_Hall            '-P 2yn'
 
_shelx_space_group_comment
;
The symmetry employed for this shelxl refinement is uniquely defined
by the following loop, which should always be used as a source of
symmetry information in preference to the above space-group names.
They are only intended as comments.
;
 
loop_
 _space_group_symop_operation_xyz
 'x, y, z'
 '-x+1/2, y+1/2, -z+1/2'
 '-x, -y, -z'
 'x-1/2, -y-1/2, z-1/2'
 
_cell_length_a                    11.6748(6)
_cell_length_b                    13.5924(7)
_cell_length_c                    30.2436(15)
_cell_angle_alpha                 90
_cell_angle_beta                  93.022(5)
_cell_angle_gamma                 90
_cell_volume                      4792.6(4)
_cell_formula_units_Z             4
_cell_measurement_temperature     260(2)
_cell_measurement_reflns_used     8389
_cell_measurement_theta_max       17.6328995785
_cell_measurement_theta_min       1.23698325272
 
_exptl_crystal_description        Plate
_exptl_crystal_colour             Yellow
_exptl_crystal_density_meas       ?
_exptl_crystal_density_method     ?
_exptl_crystal_density_diffrn     1.208          
_exptl_crystal_F_000              1856
_exptl_transmission_factor_min    ?
_exptl_transmission_factor_max    ?
_exptl_crystal_size_max           0.100
_exptl_crystal_size_mid           0.100
_exptl_crystal_size_min           0.050
_exptl_absorpt_coefficient_mu     0.201
_shelx_estimated_absorpt_T_min    0.980
_shelx_estimated_absorpt_T_max    0.990
_exptl_absorpt_correction_T_min   0.996616868164
_exptl_absorpt_correction_T_max   1.0
_exptl_absorpt_correction_type    empirical
_exptl_absorpt_process_details    
;
CCP4 7.0.048: AIMLESS, version 0.5.32 : 29/03/17
Scaling & analysis of unmerged intensities, absorption correction using spherical harmonics
;
_exptl_absorpt_special_details    ?
_diffrn_ambient_temperature       260(2)
_diffrn_radiation_wavelength      0.534
_diffrn_measurement_device_type   'Photon counting pixel array'
_diffrn_radiation_type            Synchrotron
_diffrn_measurement_method        'shutterless scans'
_diffrn_radiation_source          'Diamond Light Source Beamline I19-2'
_diffrn_radiation_monochromator   'Silicon 111'
_diffrn_detector_area_resol_mean  ?
_diffrn_reflns_number             31360
_diffrn_reflns_av_unetI/netI      0.1181
_diffrn_reflns_av_R_equivalents   0.0786
_diffrn_reflns_limit_h_min        -14
_diffrn_reflns_limit_h_max        14
_diffrn_reflns_limit_k_min        -16
_diffrn_reflns_limit_k_max        16
_diffrn_reflns_limit_l_min        -33
_diffrn_reflns_limit_l_max        37
_diffrn_reflns_theta_min          1.234
_diffrn_reflns_theta_max          19.496
_diffrn_reflns_theta_full         18.687
_diffrn_measured_fraction_theta_max   0.984
_diffrn_measured_fraction_theta_full  0.985
_diffrn_reflns_Laue_measured_fraction_max    0.984
_diffrn_reflns_Laue_measured_fraction_full   0.985
_diffrn_reflns_point_group_measured_fraction_max   0.984
_diffrn_reflns_point_group_measured_fraction_full  0.985
_reflns_number_total              9653
_reflns_number_gt                 3849
_reflns_threshold_expression      'I > 2\s(I)'
_reflns_Friedel_coverage          0.000
_reflns_Friedel_fraction_max      .
_reflns_Friedel_fraction_full     .
 
_reflns_special_details
;
 Reflections were merged by SHELXL according to the crystal
 class for the calculation of statistics and refinement.
 
 _reflns_Friedel_fraction is defined as the number of unique
 Friedel pairs measured divided by the number that would be
 possible theoretically, ignoring centric projections and
 systematic absences.
;
 
_computing_data_collection        'Diamond GDA (http://www.opengda.org/)'
_computing_cell_refinement        'DIALS (Winter, 2018)'
_computing_data_reduction         'XIA2 (Winter 2010)'
_computing_structure_solution     'SHELXT (Sheldrick, 2015)'
_computing_structure_refinement   'SHELXL (Sheldrick, 2015)'
_computing_molecular_graphics     'OLEX2 (Dolomanov et al., 2009)'
_computing_publication_material   'MERCURY (Macrae et al., 2008)'
_refine_special_details           ?
_refine_ls_structure_factor_coef  Fsqd
_refine_ls_matrix_type            full
_refine_ls_weighting_scheme       calc
_refine_ls_weighting_details
'w=1/[\s^2^(Fo^2^)+(0.0627P)^2^] where P=(Fo^2^+2Fc^2^)/3'
_atom_sites_solution_primary      ?
_atom_sites_solution_secondary    ?
_atom_sites_solution_hydrogens    geom
_refine_ls_hydrogen_treatment     constr
_refine_ls_extinction_method      none
_refine_ls_extinction_coef        .
_refine_ls_number_reflns          9653
_refine_ls_number_parameters      526
_refine_ls_number_restraints      490
_refine_ls_R_factor_all           0.1500
_refine_ls_R_factor_gt            0.0576
_refine_ls_wR_factor_ref          0.1513
_refine_ls_wR_factor_gt           0.1228
_refine_ls_goodness_of_fit_ref    0.847
_refine_ls_restrained_S_all       0.844
_refine_ls_shift/su_max           0.001
_refine_ls_shift/su_mean          0.000
 
loop_
 _atom_site_label
 _atom_site_type_symbol
 _atom_site_fract_x
 _atom_site_fract_y
 _atom_site_fract_z
 _atom_site_U_iso_or_equiv
 _atom_site_adp_type
 _atom_site_occupancy
 _atom_site_site_symmetry_order  
 _atom_site_calc_flag
 _atom_site_refinement_flags_posn
 _atom_site_refinement_flags_adp
 _atom_site_refinement_flags_occupancy
 _atom_site_disorder_assembly
 _atom_site_disorder_group
Pd1 Pd 0.33952(3) 0.77522(3) 0.34700(2) 0.06394(17) Uani 1 1 d . . . . .
N2 N 0.3450(3) 0.9276(3) 0.33824(12) 0.0732(10) Uani 1 1 d . . . . .
N3 N 0.4541(3) 0.7989(2) 0.39765(11) 0.0626(9) Uani 1 1 d . . . . .
H3 H 0.530960 0.788588 0.386962 0.075 Uiso 1 1 calc R U . . .
N4 N 0.3321(3) 0.6314(2) 0.37146(12) 0.0674(9) Uani 1 1 d . . . . .
C1 C 0.4417(4) 0.9634(3) 0.36959(15) 0.0808(14) Uani 1 1 d . . . . .
H1A H 0.514244 0.957435 0.355572 0.097 Uiso 1 1 calc R U . . .
H1B H 0.430070 1.032174 0.376663 0.097 Uiso 1 1 calc R U . . .
C2 C 0.4447(4) 0.9030(3) 0.41133(15) 0.0788(13) Uani 1 1 d . . . . .
H2A H 0.510103 0.921373 0.430703 0.095 Uiso 1 1 calc R U . . .
H2B H 0.375328 0.913127 0.426996 0.095 Uiso 1 1 calc R U . . .
C3 C 0.4347(4) 0.7239(3) 0.43226(15) 0.0707(12) Uani 1 1 d . . . . .
H3A H 0.365838 0.739143 0.447488 0.085 Uiso 1 1 calc R U . . .
H3B H 0.499197 0.722216 0.453833 0.085 Uiso 1 1 calc R U . . .
C4 C 0.4221(4) 0.6260(3) 0.40875(14) 0.0690(12) Uani 1 1 d . . . . .
H4A H 0.494932 0.607481 0.397150 0.083 Uiso 1 1 calc R U . . .
H4B H 0.401109 0.575891 0.429664 0.083 Uiso 1 1 calc R U . . .
C5 C 0.2294(4) 0.9654(3) 0.35184(17) 0.0837(14) Uani 1 1 d . . . . .
H5A H 0.170256 0.934399 0.332900 0.100 Uiso 1 1 calc R U . . .
H5B H 0.218769 0.943326 0.381846 0.100 Uiso 1 1 calc R U . . .
C6 C 0.2095(5) 1.0752(4) 0.3503(2) 0.1148(19) Uani 1 1 d . . . . .
H6A H 0.215560 1.098256 0.320158 0.138 Uiso 1 1 calc R U . . .
H6B H 0.268531 1.107754 0.368732 0.138 Uiso 1 1 calc R U . . .
C7 C 0.0925(5) 1.1024(5) 0.3662(2) 0.141(2) Uani 1 1 d . . . . .
H7A H 0.033893 1.064564 0.349871 0.169 Uiso 1 1 calc R U . . .
H7B H 0.089333 1.085793 0.397318 0.169 Uiso 1 1 calc R U . . .
C8 C 0.0688(7) 1.2094(5) 0.3600(3) 0.208(4) Uani 1 1 d . . . . .
H8A H 0.047158 1.222061 0.329510 0.311 Uiso 1 1 calc R U . . .
H8B H 0.136423 1.246409 0.368516 0.311 Uiso 1 1 calc R U . . .
H8C H 0.007427 1.228579 0.378135 0.311 Uiso 1 1 calc R U . . .
C9 C 0.3649(4) 0.9604(3) 0.29165(16) 0.0806(13) Uani 1 1 d . . . . .
H9A H 0.297329 0.944610 0.272937 0.097 Uiso 1 1 calc R U . . .
H9B H 0.373848 1.031332 0.291516 0.097 Uiso 1 1 calc R U . . .
C10 C 0.4670(4) 0.9151(4) 0.27209(16) 0.0889(14) Uani 1 1 d . . . . .
H10A H 0.464004 0.844167 0.275265 0.107 Uiso 1 1 calc R U . . .
H10B H 0.536459 0.938565 0.287667 0.107 Uiso 1 1 calc R U . . .
C11 C 0.4690(5) 0.9421(5) 0.22301(18) 0.1106(19) Uani 1 1 d . . . . .
H11A H 0.404596 0.911029 0.206996 0.133 Uiso 1 1 calc R U . . .
H11B H 0.460432 1.012762 0.219771 0.133 Uiso 1 1 calc R U . . .
C12 C 0.5776(5) 0.9107(6) 0.2033(2) 0.153(3) Uani 1 1 d . . . . .
H12A H 0.577483 0.932624 0.173081 0.230 Uiso 1 1 calc R U . . .
H12B H 0.583352 0.840283 0.204175 0.230 Uiso 1 1 calc R U . . .
H12C H 0.641840 0.939037 0.219812 0.230 Uiso 1 1 calc R U . . .
C13 C 0.2116(4) 0.6231(3) 0.38885(16) 0.0775(13) Uani 1 1 d . . . . .
H13A H 0.202472 0.675770 0.410034 0.093 Uiso 1 1 calc R U . . .
H13B H 0.156595 0.634712 0.364241 0.093 Uiso 1 1 calc R U . . .
C14 C 0.1803(4) 0.5284(4) 0.41049(18) 0.0905(15) Uani 1 1 d . . . . .
H14A H 0.231996 0.516703 0.436114 0.109 Uiso 1 1 calc R U . . .
H14B H 0.188645 0.474475 0.389894 0.109 Uiso 1 1 calc R U . . .
C15 C 0.0581(4) 0.5315(4) 0.4248(2) 0.1017(17) Uani 1 1 d . . . . .
H15A H 0.050680 0.585092 0.445626 0.122 Uiso 1 1 calc R U . . .
H15B H 0.007155 0.545154 0.399128 0.122 Uiso 1 1 calc R U . . .
C16 C 0.0206(5) 0.4369(4) 0.4461(2) 0.122(2) Uani 1 1 d . . . . .
H16A H 0.022965 0.384216 0.424995 0.183 Uiso 1 1 calc R U . . .
H16B H -0.056157 0.444238 0.455461 0.183 Uiso 1 1 calc R U . . .
H16C H 0.071366 0.422296 0.471211 0.183 Uiso 1 1 calc R U . . .
C17 C 0.3510(4) 0.5520(3) 0.33887(16) 0.0802(13) Uani 1 1 d . . . . .
H17A H 0.284807 0.549032 0.318164 0.096 Uiso 1 1 calc R U . . .
H17B H 0.355645 0.489698 0.354520 0.096 Uiso 1 1 calc R U . . .
C18 C 0.4557(4) 0.5632(4) 0.31327(17) 0.0948(16) Uani 1 1 d . . . . .
H18A H 0.523165 0.562436 0.333436 0.114 Uiso 1 1 calc R U . . .
H18B H 0.453355 0.625952 0.298018 0.114 Uiso 1 1 calc R U . . .
C19 C 0.4643(6) 0.4796(5) 0.2793(2) 0.146(3) Uani 1 1 d . . . . .
H19A H 0.456169 0.417100 0.294313 0.175 Uiso 1 1 calc R U . . .
H19B H 0.401085 0.485499 0.257329 0.175 Uiso 1 1 calc R U . . .
C20 C 0.5673(7) 0.4791(6) 0.2577(3) 0.185(4) Uani 1 1 d . . . . .
H20A H 0.575786 0.417136 0.242998 0.278 Uiso 1 1 calc R U . . .
H20B H 0.630246 0.488524 0.278988 0.278 Uiso 1 1 calc R U . . .
H20C H 0.566448 0.531278 0.236304 0.278 Uiso 1 1 calc R U . . .
C21 C 0.6556(4) 0.3735(3) 0.42769(17) 0.0726(12) Uani 1 1 d . . . . .
C22 C 0.7092(4) 0.4229(4) 0.39359(17) 0.0837(14) Uani 1 1 d . . . . .
H22 H 0.725386 0.388484 0.368079 0.100 Uiso 1 1 calc R U . . .
C23 C 0.7383(4) 0.5209(4) 0.3969(2) 0.1046(18) Uani 1 1 d . . . . .
H23 H 0.773582 0.551089 0.373620 0.125 Uiso 1 1 calc R U . . .
C24 C 0.7165(5) 0.5752(4) 0.4340(2) 0.1012(17) Uani 1 1 d . . . . .
H24 H 0.738631 0.640742 0.436369 0.121 Uiso 1 1 calc R U . . .
C25 C 0.6607(4) 0.5295(4) 0.4675(2) 0.0908(15) Uani 1 1 d . . . . .
H25 H 0.642941 0.564688 0.492604 0.109 Uiso 1 1 calc R U . . .
C26 C 0.6315(4) 0.4315(4) 0.46364(17) 0.0802(14) Uani 1 1 d . . . . .
H26 H 0.593288 0.402664 0.486546 0.096 Uiso 1 1 calc R U . . .
C27 C 0.7339(4) 0.2011(3) 0.45922(16) 0.0756(12) Uani 1 1 d . . . . .
C28 C 0.8093(4) 0.2492(4) 0.48767(18) 0.0862(15) Uani 1 1 d . . . . .
H28 H 0.804843 0.317416 0.488921 0.103 Uiso 1 1 calc R U . . .
C29 C 0.8924(5) 0.2027(4) 0.5149(2) 0.112(2) Uani 1 1 d . . . . .
H29 H 0.941238 0.240103 0.533491 0.135 Uiso 1 1 calc R U . . .
C30 C 0.9027(5) 0.1052(5) 0.5147(2) 0.117(2) Uani 1 1 d . . . . .
H30 H 0.955885 0.074007 0.533913 0.140 Uiso 1 1 calc R U . . .
C31 C 0.8334(5) 0.0512(5) 0.4856(2) 0.125(2) Uani 1 1 d . . . . .
H31 H 0.840782 -0.016864 0.484523 0.150 Uiso 1 1 calc R U . . .
C32 C 0.7512(5) 0.0993(4) 0.4576(2) 0.1119(19) Uani 1 1 d . . . . .
H32 H 0.706937 0.062190 0.437257 0.134 Uiso 1 1 calc R U . . .
C33 C 0.5050(4) 0.2300(3) 0.44460(16) 0.0731(12) Uani 1 1 d . . . . .
C34 C 0.4781(4) 0.1460(3) 0.46693(15) 0.0742(13) Uani 1 1 d . . . . .
H34 H 0.536591 0.101012 0.473481 0.089 Uiso 1 1 calc R U . . .
C35 C 0.3695(4) 0.1237(4) 0.48035(17) 0.0882(15) Uani 1 1 d . . . . .
H35 H 0.356712 0.065768 0.495660 0.106 Uiso 1 1 calc R U . . .
C36 C 0.2806(5) 0.1884(4) 0.47080(19) 0.0945(16) Uani 1 1 d . . . . .
H36 H 0.207062 0.174622 0.479488 0.113 Uiso 1 1 calc R U . . .
C37 C 0.3023(5) 0.2729(4) 0.4484(2) 0.112(2) Uani 1 1 d . . . . .
H37 H 0.243475 0.317389 0.441709 0.134 Uiso 1 1 calc R U . . .
C38 C 0.4109(5) 0.2919(4) 0.4358(2) 0.1009(18) Uani 1 1 d . . . . .
H38 H 0.422969 0.349813 0.420321 0.121 Uiso 1 1 calc R U . . .
C39 C 0.6352(5) 0.2129(4) 0.37453(18) 0.0884(14) Uani 1 1 d . . . . .
C40 C 0.5431(6) 0.2201(4) 0.34472(19) 0.1041(17) Uani 1 1 d . . . . .
H40 H 0.474164 0.244805 0.354153 0.125 Uiso 1 1 calc R U . . .
C41 C 0.5497(7) 0.1912(5) 0.3001(2) 0.124(2) Uani 1 1 d . . . . .
H41 H 0.485710 0.196388 0.280577 0.148 Uiso 1 1 calc R U . . .
C42 C 0.6507(8) 0.1554(6) 0.2856(3) 0.153(3) Uani 1 1 d . . . . .
H42 H 0.657000 0.139038 0.256016 0.183 Uiso 1 1 calc R U . . .
C43 C 0.7421(8) 0.1440(6) 0.3152(3) 0.170(3) Uani 1 1 d . . . . .
H43 H 0.809944 0.116615 0.306060 0.204 Uiso 1 1 calc R U . . .
C44 C 0.7341(6) 0.1726(5) 0.3580(2) 0.142(2) Uani 1 1 d . . . . .
H44 H 0.798153 0.164886 0.377295 0.170 Uiso 1 1 calc R U . . .
B1 B 0.6330(5) 0.2558(4) 0.4270(2) 0.0753(12) Uani 1 1 d . . . . .
O3 O 0.6890(11) 0.803(2) 0.3654(8) 0.108(3) Uani 0.642(17) 1 d D . P A 1
C45 C 0.7382(10) 0.7764(14) 0.3245(5) 0.113(2) Uani 0.642(17) 1 d D . P A 1
H45A H 0.732173 0.830139 0.303410 0.136 Uiso 0.642(17) 1 calc R U P A 1
H45B H 0.699975 0.719095 0.311558 0.136 Uiso 0.642(17) 1 calc R U P A 1
C46 C 0.8626(9) 0.7538(13) 0.3372(5) 0.132(3) Uani 0.642(17) 1 d D . P A 1
H46A H 0.872539 0.685316 0.345450 0.158 Uiso 0.642(17) 1 calc R U P A 1
H46B H 0.911290 0.768642 0.313013 0.158 Uiso 0.642(17) 1 calc R U P A 1
C47 C 0.8873(9) 0.8168(13) 0.3739(4) 0.132(3) Uani 0.642(17) 1 d D . P A 1
H47A H 0.929125 0.874170 0.364450 0.158 Uiso 0.642(17) 1 calc R U P A 1
H47B H 0.934736 0.782514 0.396208 0.158 Uiso 0.642(17) 1 calc R U P A 1
C48 C 0.7810(9) 0.8470(10) 0.3922(4) 0.113(2) Uani 0.642(17) 1 d D . P A 1
H48A H 0.778351 0.824895 0.422584 0.136 Uiso 0.642(17) 1 calc R U P A 1
H48B H 0.774387 0.918155 0.391653 0.136 Uiso 0.642(17) 1 calc R U P A 1
O3A O 0.674(2) 0.809(4) 0.3607(14) 0.108(3) Uani 0.358(17) 1 d D . P A 2
C45A C 0.7286(17) 0.753(2) 0.3274(10) 0.113(2) Uani 0.358(17) 1 d D . P A 2
H45C H 0.695300 0.767333 0.298066 0.136 Uiso 0.358(17) 1 calc R U P A 2
H45D H 0.724455 0.683131 0.333016 0.136 Uiso 0.358(17) 1 calc R U P A 2
C46A C 0.8512(16) 0.791(2) 0.3331(10) 0.132(3) Uani 0.358(17) 1 d D . P A 2
H46C H 0.900635 0.739022 0.345139 0.158 Uiso 0.358(17) 1 calc R U P A 2
H46D H 0.878156 0.809685 0.304526 0.158 Uiso 0.358(17) 1 calc R U P A 2
C47A C 0.8573(17) 0.872(2) 0.3617(8) 0.132(3) Uani 0.358(17) 1 d D . P A 2
H47C H 0.876275 0.931429 0.345596 0.158 Uiso 0.358(17) 1 calc R U P A 2
H47D H 0.915718 0.862075 0.385260 0.158 Uiso 0.358(17) 1 calc R U P A 2
C48A C 0.7468(18) 0.8823(17) 0.3797(7) 0.113(2) Uani 0.358(17) 1 d D . P A 2
H48C H 0.753323 0.874644 0.411596 0.136 Uiso 0.358(17) 1 calc R U P A 2
H48D H 0.715418 0.946946 0.372924 0.136 Uiso 0.358(17) 1 calc R U P A 2
O1 O 0.1255(4) 0.7597(3) 0.29927(14) 0.1282(15) Uani 0.781(5) 1 d D . P B 3
O2 O 0.2619(3) 0.7234(2) 0.25982(15) 0.1282(15) Uani 0.781(5) 1 d D . P B 3
N1 N 0.2262(3) 0.74900(14) 0.29451(12) 0.0884(15) Uani 0.781(5) 1 d D . P B 3
O1A O 0.2065(12) 0.7575(2) 0.3051(3) 0.1282(15) Uani 0.219(5) 1 d D . P B 4
O2A O 0.3169(10) 0.7165(3) 0.2557(4) 0.1282(15) Uani 0.219(5) 1 d D . P B 4
N1A N 0.2099(9) 0.7301(2) 0.2640(3) 0.0884(15) Uani 0.219(5) 1 d D . P B 4
 
loop_
 _atom_site_aniso_label
 _atom_site_aniso_U_11
 _atom_site_aniso_U_22
 _atom_site_aniso_U_33
 _atom_site_aniso_U_23
 _atom_site_aniso_U_13
 _atom_site_aniso_U_12
Pd1 0.0652(3) 0.0661(3) 0.0600(3) 0.0020(2) -0.00179(19) -0.00324(19)
N2 0.076(2) 0.072(2) 0.071(2) 0.0079(18) -0.0010(17) -0.0003(17)
N3 0.066(2) 0.0647(18) 0.057(2) -0.0021(15) -0.0014(18) -0.0004(17)
N4 0.067(2) 0.066(2) 0.069(2) -0.0026(16) -0.0037(15) -0.0059(17)
C1 0.096(3) 0.063(3) 0.082(3) 0.003(2) -0.009(2) -0.012(2)
C2 0.097(3) 0.065(2) 0.074(3) -0.004(2) -0.006(3) -0.003(2)
C3 0.079(3) 0.074(2) 0.058(3) 0.0061(17) -0.006(2) -0.003(2)
C4 0.067(3) 0.072(2) 0.068(3) 0.006(2) -0.003(2) -0.003(2)
C5 0.089(3) 0.080(3) 0.082(4) 0.000(3) 0.004(3) 0.010(2)
C6 0.135(4) 0.083(3) 0.125(5) -0.005(3) -0.008(4) 0.025(3)
C7 0.138(5) 0.115(4) 0.167(6) -0.038(5) -0.011(4) 0.043(4)
C8 0.187(8) 0.114(4) 0.315(12) -0.055(6) -0.041(8) 0.055(5)
C9 0.091(3) 0.075(3) 0.075(3) 0.016(3) 0.002(2) -0.004(2)
C10 0.087(3) 0.095(4) 0.085(3) 0.011(3) 0.005(3) -0.005(3)
C11 0.105(4) 0.141(5) 0.088(3) 0.014(3) 0.014(3) -0.009(3)
C12 0.112(5) 0.233(8) 0.118(5) -0.012(5) 0.029(4) -0.004(5)
C13 0.068(2) 0.075(3) 0.088(4) 0.010(2) -0.004(2) -0.009(2)
C14 0.081(3) 0.087(3) 0.105(4) 0.021(3) 0.012(3) -0.003(3)
C15 0.078(3) 0.105(4) 0.124(5) -0.003(3) 0.024(3) -0.014(3)
C16 0.105(4) 0.112(4) 0.151(6) 0.009(4) 0.035(4) -0.014(3)
C17 0.096(3) 0.070(3) 0.075(3) -0.005(2) -0.003(2) 0.001(3)
C18 0.099(4) 0.107(4) 0.079(4) -0.011(3) 0.004(3) 0.010(3)
C19 0.156(6) 0.149(5) 0.138(6) -0.054(4) 0.049(4) 0.000(5)
C20 0.191(7) 0.195(8) 0.178(8) -0.022(6) 0.089(6) 0.025(6)
C21 0.070(3) 0.070(2) 0.076(3) 0.0044(19) -0.006(2) -0.004(2)
C22 0.077(3) 0.084(3) 0.090(3) 0.011(3) 0.007(3) -0.004(3)
C23 0.084(4) 0.084(3) 0.147(5) 0.022(3) 0.018(4) -0.009(3)
C24 0.085(4) 0.068(3) 0.149(5) 0.017(3) -0.009(3) 0.005(3)
C25 0.090(4) 0.068(2) 0.112(4) 0.000(3) -0.015(3) 0.012(2)
C26 0.092(4) 0.071(2) 0.077(3) 0.006(2) -0.005(3) 0.005(2)
C27 0.075(3) 0.071(2) 0.081(3) 0.001(2) 0.015(2) 0.002(2)
C28 0.082(3) 0.083(3) 0.094(4) -0.004(3) -0.002(2) 0.012(2)
C29 0.101(4) 0.105(3) 0.128(5) 0.002(4) -0.019(3) 0.024(3)
C30 0.098(4) 0.104(4) 0.148(6) 0.020(4) 0.003(4) 0.026(3)
C31 0.098(4) 0.091(4) 0.185(6) 0.017(4) -0.001(3) 0.021(3)
C32 0.096(4) 0.073(3) 0.165(5) -0.003(3) -0.009(3) 0.008(3)
C33 0.078(2) 0.064(2) 0.077(3) -0.001(2) -0.002(2) -0.0035(19)
C34 0.079(3) 0.067(3) 0.076(3) 0.000(2) -0.001(3) -0.004(2)
C35 0.081(3) 0.089(4) 0.094(4) 0.011(3) 0.001(3) -0.009(2)
C36 0.082(3) 0.088(3) 0.114(5) -0.001(3) 0.009(3) -0.002(2)
C37 0.088(3) 0.087(3) 0.161(6) 0.016(3) 0.010(4) 0.004(3)
C38 0.087(3) 0.074(3) 0.142(5) 0.019(3) 0.008(3) 0.008(2)
C39 0.112(4) 0.079(3) 0.074(3) -0.009(3) 0.008(2) -0.010(3)
C40 0.136(4) 0.087(4) 0.087(3) 0.005(3) -0.013(3) -0.033(3)
C41 0.189(6) 0.095(5) 0.085(3) 0.007(3) -0.006(4) -0.049(4)
C42 0.224(7) 0.146(6) 0.090(5) 0.000(5) 0.023(4) -0.028(5)
C43 0.209(7) 0.199(8) 0.103(4) -0.044(5) 0.030(4) 0.031(6)
C44 0.153(5) 0.179(6) 0.096(4) -0.026(4) 0.030(4) 0.031(4)
B1 0.079(3) 0.071(2) 0.076(3) -0.007(2) 0.002(2) -0.007(2)
O3 0.092(4) 0.118(4) 0.114(5) -0.003(4) 0.009(4) -0.003(4)
C45 0.102(3) 0.123(6) 0.115(4) -0.008(4) 0.007(3) -0.004(3)
C46 0.098(3) 0.143(9) 0.155(6) -0.004(5) 0.013(3) -0.002(3)
C47 0.098(3) 0.143(9) 0.155(6) -0.004(5) 0.013(3) -0.002(3)
C48 0.102(3) 0.123(6) 0.115(4) -0.008(4) 0.007(3) -0.004(3)
O3A 0.092(4) 0.118(4) 0.114(5) -0.003(4) 0.009(4) -0.003(4)
C45A 0.102(3) 0.123(6) 0.115(4) -0.008(4) 0.007(3) -0.004(3)
C46A 0.098(3) 0.143(9) 0.155(6) -0.004(5) 0.013(3) -0.002(3)
C47A 0.098(3) 0.143(9) 0.155(6) -0.004(5) 0.013(3) -0.002(3)
C48A 0.102(3) 0.123(6) 0.115(4) -0.008(4) 0.007(3) -0.004(3)
O1 0.086(3) 0.203(4) 0.093(2) -0.021(2) -0.017(2) -0.002(2)
O2 0.086(3) 0.203(4) 0.093(2) -0.021(2) -0.017(2) -0.002(2)
N1 0.087(3) 0.095(4) 0.081(3) 0.014(2) -0.013(3) -0.006(2)
O1A 0.086(3) 0.203(4) 0.093(2) -0.021(2) -0.017(2) -0.002(2)
O2A 0.086(3) 0.203(4) 0.093(2) -0.021(2) -0.017(2) -0.002(2)
N1A 0.087(3) 0.095(4) 0.081(3) 0.014(2) -0.013(3) -0.006(2)
 
_geom_special_details
;
 All esds (except the esd in the dihedral angle between two l.s. planes)
 are estimated using the full covariance matrix.  The cell esds are taken
 into account individually in the estimation of esds in distances, angles
 and torsion angles; correlations between esds in cell parameters are only
 used when they are defined by crystal symmetry.  An approximate (isotropic)
 treatment of cell esds is used for estimating esds involving l.s. planes.
;
 
loop_
 _geom_bond_atom_site_label_1
 _geom_bond_atom_site_label_2
 _geom_bond_distance
 _geom_bond_site_symmetry_2
 _geom_bond_publ_flag
Pd1 O1A 1.966(15) . ?
Pd1 N3 2.006(3) . ?
Pd1 N1 2.044(3) . ?
Pd1 N2 2.090(4) . ?
Pd1 N4 2.093(3) . ?
N2 C9 1.507(5) . ?
N2 C1 1.516(5) . ?
N2 C5 1.521(5) . ?
N3 C2 1.480(5) . ?
N3 C3 1.486(5) . ?
N3 H3 0.9800 . ?
N4 C17 1.486(5) . ?
N4 C4 1.502(5) . ?
N4 C13 1.532(5) . ?
C1 C2 1.505(6) . ?
C1 H1A 0.9700 . ?
C1 H1B 0.9700 . ?
C2 H2A 0.9700 . ?
C2 H2B 0.9700 . ?
C3 C4 1.512(6) . ?
C3 H3A 0.9700 . ?
C3 H3B 0.9700 . ?
C4 H4A 0.9700 . ?
C4 H4B 0.9700 . ?
C5 C6 1.510(6) . ?
C5 H5A 0.9700 . ?
C5 H5B 0.9700 . ?
C6 C7 1.518(7) . ?
C6 H6A 0.9700 . ?
C6 H6B 0.9700 . ?
C7 C8 1.490(8) . ?
C7 H7A 0.9700 . ?
C7 H7B 0.9700 . ?
C8 H8A 0.9600 . ?
C8 H8B 0.9600 . ?
C8 H8C 0.9600 . ?
C9 C10 1.492(6) . ?
C9 H9A 0.9700 . ?
C9 H9B 0.9700 . ?
C10 C11 1.530(6) . ?
C10 H10A 0.9700 . ?
C10 H10B 0.9700 . ?
C11 C12 1.492(7) . ?
C11 H11A 0.9700 . ?
C11 H11B 0.9700 . ?
C12 H12A 0.9600 . ?
C12 H12B 0.9600 . ?
C12 H12C 0.9600 . ?
C13 C14 1.499(6) . ?
C13 H13A 0.9700 . ?
C13 H13B 0.9700 . ?
C14 C15 1.513(6) . ?
C14 H14A 0.9700 . ?
C14 H14B 0.9700 . ?
C15 C16 1.512(7) . ?
C15 H15A 0.9700 . ?
C15 H15B 0.9700 . ?
C16 H16A 0.9600 . ?
C16 H16B 0.9600 . ?
C16 H16C 0.9600 . ?
C17 C18 1.489(6) . ?
C17 H17A 0.9700 . ?
C17 H17B 0.9700 . ?
C18 C19 1.539(7) . ?
C18 H18A 0.9700 . ?
C18 H18B 0.9700 . ?
C19 C20 1.398(8) . ?
C19 H19A 0.9700 . ?
C19 H19B 0.9700 . ?
C20 H20A 0.9600 . ?
C20 H20B 0.9600 . ?
C20 H20C 0.9600 . ?
C21 C26 1.384(6) . ?
C21 C22 1.405(6) . ?
C21 B1 1.621(7) . ?
C22 C23 1.377(7) . ?
C22 H22 0.9300 . ?
C23 C24 1.377(7) . ?
C23 H23 0.9300 . ?
C24 C25 1.381(7) . ?
C24 H24 0.9300 . ?
C25 C26 1.378(6) . ?
C25 H25 0.9300 . ?
C26 H26 0.9300 . ?
C27 C28 1.364(6) . ?
C27 C32 1.400(6) . ?
C27 B1 1.665(7) . ?
C28 C29 1.392(7) . ?
C28 H28 0.9300 . ?
C29 C30 1.331(7) . ?
C29 H29 0.9300 . ?
C30 C31 1.375(8) . ?
C30 H30 0.9300 . ?
C31 C32 1.408(7) . ?
C31 H31 0.9300 . ?
C32 H32 0.9300 . ?
C33 C34 1.372(6) . ?
C33 C38 1.398(6) . ?
C33 B1 1.650(7) . ?
C34 C35 1.385(6) . ?
C34 H34 0.9300 . ?
C35 C36 1.379(6) . ?
C35 H35 0.9300 . ?
C36 C37 1.364(7) . ?
C36 H36 0.9300 . ?
C37 C38 1.368(7) . ?
C37 H37 0.9300 . ?
C38 H38 0.9300 . ?
C39 C40 1.370(7) . ?
C39 C44 1.395(8) . ?
C39 B1 1.691(8) . ?
C40 C41 1.412(8) . ?
C40 H40 0.9300 . ?
C41 C42 1.368(9) . ?
C41 H41 0.9300 . ?
C42 C43 1.364(9) . ?
C42 H42 0.9300 . ?
C43 C44 1.359(8) . ?
C43 H43 0.9300 . ?
C44 H44 0.9300 . ?
O3 C45 1.437(13) . ?
O3 C48 1.439(11) . ?
C45 C46 1.513(14) . ?
C45 H45A 0.9700 . ?
C45 H45B 0.9700 . ?
C46 C47 1.420(11) . ?
C46 H46A 0.9700 . ?
C46 H46B 0.9700 . ?
C47 C48 1.445(10) . ?
C47 H47A 0.9700 . ?
C47 H47B 0.9700 . ?
C48 H48A 0.9700 . ?
C48 H48B 0.9700 . ?
O3A C48A 1.414(17) . ?
O3A C45A 1.435(15) . ?
C45A C46A 1.522(16) . ?
C45A H45C 0.9700 . ?
C45A H45D 0.9700 . ?
C46A C47A 1.404(15) . ?
C46A H46C 0.9700 . ?
C46A H46D 0.9700 . ?
C47A C48A 1.432(14) . ?
C47A H47C 0.9700 . ?
C47A H47D 0.9700 . ?
C48A H48C 0.9700 . ?
C48A H48D 0.9700 . ?
O1 N1 1.2005(10) . ?
O2 N1 1.2011(10) . ?
O1A N1A 1.3002(10) . ?
O2A N1A 1.3004(10) . ?
 
loop_
 _geom_angle_atom_site_label_1
 _geom_angle_atom_site_label_2
 _geom_angle_atom_site_label_3
 _geom_angle
 _geom_angle_site_symmetry_1
 _geom_angle_site_symmetry_3
 _geom_angle_publ_flag
O1A Pd1 N3 169.6(3) . . ?
N3 Pd1 N1 178.42(16) . . ?
O1A Pd1 N2 93.91(12) . . ?
N3 Pd1 N2 85.09(13) . . ?
N1 Pd1 N2 95.58(11) . . ?
O1A Pd1 N4 93.86(11) . . ?
N3 Pd1 N4 85.29(13) . . ?
N1 Pd1 N4 94.28(11) . . ?
N2 Pd1 N4 166.52(14) . . ?
C9 N2 C1 110.1(4) . . ?
C9 N2 C5 109.6(4) . . ?
C1 N2 C5 111.4(4) . . ?
C9 N2 Pd1 114.7(3) . . ?
C1 N2 Pd1 105.4(2) . . ?
C5 N2 Pd1 105.5(3) . . ?
C2 N3 C3 116.3(3) . . ?
C2 N3 Pd1 108.1(3) . . ?
C3 N3 Pd1 107.9(2) . . ?
C2 N3 H3 108.1 . . ?
C3 N3 H3 108.1 . . ?
Pd1 N3 H3 108.1 . . ?
C17 N4 C4 109.9(3) . . ?
C17 N4 C13 110.2(3) . . ?
C4 N4 C13 110.9(3) . . ?
C17 N4 Pd1 115.7(3) . . ?
C4 N4 Pd1 105.7(2) . . ?
C13 N4 Pd1 104.2(2) . . ?
C2 C1 N2 109.5(4) . . ?
C2 C1 H1A 109.8 . . ?
N2 C1 H1A 109.8 . . ?
C2 C1 H1B 109.8 . . ?
N2 C1 H1B 109.8 . . ?
H1A C1 H1B 108.2 . . ?
N3 C2 C1 106.6(4) . . ?
N3 C2 H2A 110.4 . . ?
C1 C2 H2A 110.4 . . ?
N3 C2 H2B 110.4 . . ?
C1 C2 H2B 110.4 . . ?
H2A C2 H2B 108.6 . . ?
N3 C3 C4 106.7(4) . . ?
N3 C3 H3A 110.4 . . ?
C4 C3 H3A 110.4 . . ?
N3 C3 H3B 110.4 . . ?
C4 C3 H3B 110.4 . . ?
H3A C3 H3B 108.6 . . ?
N4 C4 C3 110.9(3) . . ?
N4 C4 H4A 109.5 . . ?
C3 C4 H4A 109.5 . . ?
N4 C4 H4B 109.5 . . ?
C3 C4 H4B 109.5 . . ?
H4A C4 H4B 108.0 . . ?
C6 C5 N2 117.5(4) . . ?
C6 C5 H5A 107.9 . . ?
N2 C5 H5A 107.9 . . ?
C6 C5 H5B 107.9 . . ?
N2 C5 H5B 107.9 . . ?
H5A C5 H5B 107.2 . . ?
C5 C6 C7 111.7(5) . . ?
C5 C6 H6A 109.3 . . ?
C7 C6 H6A 109.3 . . ?
C5 C6 H6B 109.3 . . ?
C7 C6 H6B 109.3 . . ?
H6A C6 H6B 107.9 . . ?
C8 C7 C6 111.3(6) . . ?
C8 C7 H7A 109.4 . . ?
C6 C7 H7A 109.4 . . ?
C8 C7 H7B 109.4 . . ?
C6 C7 H7B 109.4 . . ?
H7A C7 H7B 108.0 . . ?
C7 C8 H8A 109.5 . . ?
C7 C8 H8B 109.5 . . ?
H8A C8 H8B 109.5 . . ?
C7 C8 H8C 109.5 . . ?
H8A C8 H8C 109.5 . . ?
H8B C8 H8C 109.5 . . ?
C10 C9 N2 114.5(4) . . ?
C10 C9 H9A 108.6 . . ?
N2 C9 H9A 108.6 . . ?
C10 C9 H9B 108.6 . . ?
N2 C9 H9B 108.6 . . ?
H9A C9 H9B 107.6 . . ?
C9 C10 C11 109.8(4) . . ?
C9 C10 H10A 109.7 . . ?
C11 C10 H10A 109.7 . . ?
C9 C10 H10B 109.7 . . ?
C11 C10 H10B 109.7 . . ?
H10A C10 H10B 108.2 . . ?
C12 C11 C10 112.1(5) . . ?
C12 C11 H11A 109.2 . . ?
C10 C11 H11A 109.2 . . ?
C12 C11 H11B 109.2 . . ?
C10 C11 H11B 109.2 . . ?
H11A C11 H11B 107.9 . . ?
C11 C12 H12A 109.5 . . ?
C11 C12 H12B 109.5 . . ?
H12A C12 H12B 109.5 . . ?
C11 C12 H12C 109.5 . . ?
H12A C12 H12C 109.5 . . ?
H12B C12 H12C 109.5 . . ?
C14 C13 N4 117.6(4) . . ?
C14 C13 H13A 107.9 . . ?
N4 C13 H13A 107.9 . . ?
C14 C13 H13B 107.9 . . ?
N4 C13 H13B 107.9 . . ?
H13A C13 H13B 107.2 . . ?
C13 C14 C15 110.9(4) . . ?
C13 C14 H14A 109.5 . . ?
C15 C14 H14A 109.5 . . ?
C13 C14 H14B 109.5 . . ?
C15 C14 H14B 109.5 . . ?
H14A C14 H14B 108.1 . . ?
C16 C15 C14 113.3(5) . . ?
C16 C15 H15A 108.9 . . ?
C14 C15 H15A 108.9 . . ?
C16 C15 H15B 108.9 . . ?
C14 C15 H15B 108.9 . . ?
H15A C15 H15B 107.7 . . ?
C15 C16 H16A 109.5 . . ?
C15 C16 H16B 109.5 . . ?
H16A C16 H16B 109.5 . . ?
C15 C16 H16C 109.5 . . ?
H16A C16 H16C 109.5 . . ?
H16B C16 H16C 109.5 . . ?
N4 C17 C18 115.2(4) . . ?
N4 C17 H17A 108.5 . . ?
C18 C17 H17A 108.5 . . ?
N4 C17 H17B 108.5 . . ?
C18 C17 H17B 108.5 . . ?
H17A C17 H17B 107.5 . . ?
C17 C18 C19 110.9(5) . . ?
C17 C18 H18A 109.5 . . ?
C19 C18 H18A 109.5 . . ?
C17 C18 H18B 109.5 . . ?
C19 C18 H18B 109.5 . . ?
H18A C18 H18B 108.1 . . ?
C20 C19 C18 113.8(6) . . ?
C20 C19 H19A 108.8 . . ?
C18 C19 H19A 108.8 . . ?
C20 C19 H19B 108.8 . . ?
C18 C19 H19B 108.8 . . ?
H19A C19 H19B 107.7 . . ?
C19 C20 H20A 109.5 . . ?
C19 C20 H20B 109.5 . . ?
H20A C20 H20B 109.5 . . ?
C19 C20 H20C 109.5 . . ?
H20A C20 H20C 109.5 . . ?
H20B C20 H20C 109.5 . . ?
C26 C21 C22 114.9(5) . . ?
C26 C21 B1 122.2(5) . . ?
C22 C21 B1 122.7(5) . . ?
C23 C22 C21 121.8(5) . . ?
C23 C22 H22 119.1 . . ?
C21 C22 H22 119.1 . . ?
C24 C23 C22 121.5(6) . . ?
C24 C23 H23 119.3 . . ?
C22 C23 H23 119.3 . . ?
C23 C24 C25 118.1(6) . . ?
C23 C24 H24 120.9 . . ?
C25 C24 H24 120.9 . . ?
C26 C25 C24 119.8(6) . . ?
C26 C25 H25 120.1 . . ?
C24 C25 H25 120.1 . . ?
C25 C26 C21 123.9(5) . . ?
C25 C26 H26 118.1 . . ?
C21 C26 H26 118.1 . . ?
C28 C27 C32 114.0(5) . . ?
C28 C27 B1 124.7(4) . . ?
C32 C27 B1 121.3(5) . . ?
C27 C28 C29 124.3(5) . . ?
C27 C28 H28 117.9 . . ?
C29 C28 H28 117.9 . . ?
C30 C29 C28 120.6(6) . . ?
C30 C29 H29 119.7 . . ?
C28 C29 H29 119.7 . . ?
C29 C30 C31 119.0(6) . . ?
C29 C30 H30 120.5 . . ?
C31 C30 H30 120.5 . . ?
C30 C31 C32 119.8(6) . . ?
C30 C31 H31 120.1 . . ?
C32 C31 H31 120.1 . . ?
C27 C32 C31 122.2(6) . . ?
C27 C32 H32 118.9 . . ?
C31 C32 H32 118.9 . . ?
C34 C33 C38 113.4(5) . . ?
C34 C33 B1 124.8(4) . . ?
C38 C33 B1 121.7(5) . . ?
C33 C34 C35 124.3(5) . . ?
C33 C34 H34 117.9 . . ?
C35 C34 H34 117.9 . . ?
C36 C35 C34 119.3(5) . . ?
C36 C35 H35 120.3 . . ?
C34 C35 H35 120.3 . . ?
C37 C36 C35 118.9(5) . . ?
C37 C36 H36 120.6 . . ?
C35 C36 H36 120.6 . . ?
C36 C37 C38 119.8(6) . . ?
C36 C37 H37 120.1 . . ?
C38 C37 H37 120.1 . . ?
C37 C38 C33 124.3(5) . . ?
C37 C38 H38 117.9 . . ?
C33 C38 H38 117.9 . . ?
C40 C39 C44 115.4(6) . . ?
C40 C39 B1 122.8(5) . . ?
C44 C39 B1 121.7(5) . . ?
C39 C40 C41 121.9(7) . . ?
C39 C40 H40 119.1 . . ?
C41 C40 H40 119.1 . . ?
C42 C41 C40 119.7(8) . . ?
C42 C41 H41 120.1 . . ?
C40 C41 H41 120.1 . . ?
C43 C42 C41 119.3(8) . . ?
C43 C42 H42 120.4 . . ?
C41 C42 H42 120.4 . . ?
C44 C43 C42 120.0(9) . . ?
C44 C43 H43 120.0 . . ?
C42 C43 H43 120.0 . . ?
C43 C44 C39 123.6(7) . . ?
C43 C44 H44 118.2 . . ?
C39 C44 H44 118.2 . . ?
C21 B1 C33 110.8(4) . . ?
C21 B1 C27 108.8(4) . . ?
C33 B1 C27 109.9(4) . . ?
C21 B1 C39 110.0(4) . . ?
C33 B1 C39 106.8(4) . . ?
C27 B1 C39 110.5(4) . . ?
C45 O3 C48 105.6(8) . . ?
O3 C45 C46 104.8(13) . . ?
O3 C45 H45A 110.8 . . ?
C46 C45 H45A 110.8 . . ?
O3 C45 H45B 110.8 . . ?
C46 C45 H45B 110.8 . . ?
H45A C45 H45B 108.9 . . ?
C47 C46 C45 103.2(8) . . ?
C47 C46 H46A 111.1 . . ?
C45 C46 H46A 111.1 . . ?
C47 C46 H46B 111.1 . . ?
C45 C46 H46B 111.1 . . ?
H46A C46 H46B 109.1 . . ?
C46 C47 C48 109.1(8) . . ?
C46 C47 H47A 109.9 . . ?
C48 C47 H47A 109.9 . . ?
C46 C47 H47B 109.9 . . ?
C48 C47 H47B 109.9 . . ?
H47A C47 H47B 108.3 . . ?
O3 C48 C47 107.3(8) . . ?
O3 C48 H48A 110.3 . . ?
C47 C48 H48A 110.3 . . ?
O3 C48 H48B 110.3 . . ?
C47 C48 H48B 110.3 . . ?
H48A C48 H48B 108.5 . . ?
C48A O3A C45A 112.0(14) . . ?
O3A C45A C46A 101.2(12) . . ?
O3A C45A H45C 111.5 . . ?
C46A C45A H45C 111.5 . . ?
O3A C45A H45D 111.5 . . ?
C46A C45A H45D 111.5 . . ?
H45C C45A H45D 109.3 . . ?
C47A C46A C45A 110.6(13) . . ?
C47A C46A H46C 109.5 . . ?
C45A C46A H46C 109.5 . . ?
C47A C46A H46D 109.5 . . ?
C45A C46A H46D 109.5 . . ?
H46C C46A H46D 108.1 . . ?
C46A C47A C48A 106.8(13) . . ?
C46A C47A H47C 110.4 . . ?
C48A C47A H47C 110.4 . . ?
C46A C47A H47D 110.4 . . ?
C48A C47A H47D 110.4 . . ?
H47C C47A H47D 108.6 . . ?
O3A C48A C47A 108.4(13) . . ?
O3A C48A H48C 110.0 . . ?
C47A C48A H48C 110.0 . . ?
O3A C48A H48D 110.0 . . ?
C47A C48A H48D 110.0 . . ?
H48C C48A H48D 108.4 . . ?
O1 N1 O2 121.86(16) . . ?
O1 N1 Pd1 118.9(3) . . ?
O2 N1 Pd1 119.2(3) . . ?
N1A O1A Pd1 126.0(7) . . ?
O1A N1A O2A 107.69(12) . . ?
 
loop_
 _geom_torsion_atom_site_label_1
 _geom_torsion_atom_site_label_2
 _geom_torsion_atom_site_label_3
 _geom_torsion_atom_site_label_4
 _geom_torsion
 _geom_torsion_site_symmetry_1
 _geom_torsion_site_symmetry_2
 _geom_torsion_site_symmetry_3
 _geom_torsion_site_symmetry_4
 _geom_torsion_publ_flag
C9 N2 C1 C2 -160.2(4) . . . . ?
C5 N2 C1 C2 78.0(5) . . . . ?
Pd1 N2 C1 C2 -35.9(4) . . . . ?
C3 N3 C2 C1 -168.0(4) . . . . ?
Pd1 N3 C2 C1 -46.5(4) . . . . ?
N2 C1 C2 N3 55.4(5) . . . . ?
C2 N3 C3 C4 167.6(3) . . . . ?
Pd1 N3 C3 C4 46.0(4) . . . . ?
C17 N4 C4 C3 158.2(4) . . . . ?
C13 N4 C4 C3 -79.7(4) . . . . ?
Pd1 N4 C4 C3 32.7(4) . . . . ?
N3 C3 C4 N4 -53.0(5) . . . . ?
C9 N2 C5 C6 -57.8(5) . . . . ?
C1 N2 C5 C6 64.3(5) . . . . ?
Pd1 N2 C5 C6 178.1(4) . . . . ?
N2 C5 C6 C7 -178.0(5) . . . . ?
C5 C6 C7 C8 -173.9(6) . . . . ?
C1 N2 C9 C10 66.1(5) . . . . ?
C5 N2 C9 C10 -171.1(4) . . . . ?
Pd1 N2 C9 C10 -52.6(5) . . . . ?
N2 C9 C10 C11 172.1(4) . . . . ?
C9 C10 C11 C12 172.0(5) . . . . ?
C17 N4 C13 C14 57.5(5) . . . . ?
C4 N4 C13 C14 -64.4(5) . . . . ?
Pd1 N4 C13 C14 -177.7(4) . . . . ?
N4 C13 C14 C15 -178.7(4) . . . . ?
C13 C14 C15 C16 178.8(5) . . . . ?
C4 N4 C17 C18 -68.6(5) . . . . ?
C13 N4 C17 C18 168.8(4) . . . . ?
Pd1 N4 C17 C18 50.9(5) . . . . ?
N4 C17 C18 C19 -177.7(5) . . . . ?
C17 C18 C19 C20 -173.0(6) . . . . ?
C26 C21 C22 C23 2.1(7) . . . . ?
B1 C21 C22 C23 -173.2(5) . . . . ?
C21 C22 C23 C24 0.1(8) . . . . ?
C22 C23 C24 C25 -2.1(8) . . . . ?
C23 C24 C25 C26 1.7(8) . . . . ?
C24 C25 C26 C21 0.6(8) . . . . ?
C22 C21 C26 C25 -2.5(7) . . . . ?
B1 C21 C26 C25 172.8(4) . . . . ?
C32 C27 C28 C29 -3.6(8) . . . . ?
B1 C27 C28 C29 179.1(5) . . . . ?
C27 C28 C29 C30 -0.2(10) . . . . ?
C28 C29 C30 C31 3.0(10) . . . . ?
C29 C30 C31 C32 -1.6(10) . . . . ?
C28 C27 C32 C31 4.9(8) . . . . ?
B1 C27 C32 C31 -177.8(5) . . . . ?
C30 C31 C32 C27 -2.5(10) . . . . ?
C38 C33 C34 C35 -0.9(7) . . . . ?
B1 C33 C34 C35 -177.9(5) . . . . ?
C33 C34 C35 C36 0.6(8) . . . . ?
C34 C35 C36 C37 -0.2(8) . . . . ?
C35 C36 C37 C38 0.1(9) . . . . ?
C36 C37 C38 C33 -0.5(10) . . . . ?
C34 C33 C38 C37 0.9(9) . . . . ?
B1 C33 C38 C37 178.0(6) . . . . ?
C44 C39 C40 C41 -1.7(8) . . . . ?
B1 C39 C40 C41 174.7(5) . . . . ?
C39 C40 C41 C42 -0.5(9) . . . . ?
C40 C41 C42 C43 3.0(12) . . . . ?
C41 C42 C43 C44 -3.3(13) . . . . ?
C42 C43 C44 C39 1.0(13) . . . . ?
C40 C39 C44 C43 1.5(10) . . . . ?
B1 C39 C44 C43 -174.9(7) . . . . ?
C26 C21 B1 C33 46.2(6) . . . . ?
C22 C21 B1 C33 -138.9(5) . . . . ?
C26 C21 B1 C27 -74.7(6) . . . . ?
C22 C21 B1 C27 100.2(5) . . . . ?
C26 C21 B1 C39 164.1(5) . . . . ?
C22 C21 B1 C39 -21.0(6) . . . . ?
C34 C33 B1 C21 -148.4(5) . . . . ?
C38 C33 B1 C21 34.9(7) . . . . ?
C34 C33 B1 C27 -28.1(6) . . . . ?
C38 C33 B1 C27 155.2(5) . . . . ?
C34 C33 B1 C39 91.8(6) . . . . ?
C38 C33 B1 C39 -84.9(6) . . . . ?
C28 C27 B1 C21 11.1(7) . . . . ?
C32 C27 B1 C21 -166.0(5) . . . . ?
C28 C27 B1 C33 -110.4(5) . . . . ?
C32 C27 B1 C33 72.6(6) . . . . ?
C28 C27 B1 C39 132.1(5) . . . . ?
C32 C27 B1 C39 -45.0(6) . . . . ?
C40 C39 B1 C21 -80.8(6) . . . . ?
C44 C39 B1 C21 95.4(6) . . . . ?
C40 C39 B1 C33 39.5(6) . . . . ?
C44 C39 B1 C33 -144.3(6) . . . . ?
C40 C39 B1 C27 159.0(5) . . . . ?
C44 C39 B1 C27 -24.8(7) . . . . ?
C48 O3 C45 C46 30(2) . . . . ?
O3 C45 C46 C47 -31(2) . . . . ?
C45 C46 C47 C48 19.4(17) . . . . ?
C45 O3 C48 C47 -18(2) . . . . ?
C46 C47 C48 O3 -1(2) . . . . ?
C48A O3A C45A C46A 8(5) . . . . ?
O3A C45A C46A C47A -10(4) . . . . ?
C45A C46A C47A C48A 7(3) . . . . ?
C45A O3A C48A C47A -5(5) . . . . ?
C46A C47A C48A O3A -2(4) . . . . ?
Pd1 O1A N1A O2A 0.00(2) . . . . ?
 
_refine_diff_density_max    0.308
_refine_diff_density_min   -0.395
_refine_diff_density_rms    0.059

_shelx_res_file
;
TITL shelxt in P 1 21/n 1
    06_decay.res
    created by SHELXL-2018/3 at 15:21:23 on 26-Mar-2020
CELL 0.534 11.6748 13.5924 30.2436 90 93.022 90
ZERR 4 0.000569 0.000661 0.001474 0 0.00461 0
LATT 1
SYMM 0.5-X,0.5+Y,0.5-Z
SFAC C H B N O Pd
DISP B 0 0 4.561
DISP C 0.001 0.001 6.94
DISP H -0 0 0.611
DISP N 0.003 0.002 10.693
DISP O 0.005 0.003 16.398
DISP Pd -2.504 0.615 1934.604
UNIT 192 292 4 16 12 4
DFIX 1.2 0.001 N1 O1 N1 O2
DFIX 1.3 0.001 O1A N1A N1A O2A
DANG 2.1 0.001 O1 O2 O1A O2A
FLAT 0.001 Pd1 O1 O2 N1 O1A O2A N1A
RIGU 0.001 0.002
EADP O3 O3A
EADP C45 C45A C48 C48A
EADP C46 C46A C47 C47A
EADP O1 O1A O2 O2A
EADP N1 N1A

L.S. 20
PLAN  5
SIZE 0.1 0.1 0.05
TEMP -13
BOND $H
list 4
CONF
fmap 2
acta
SHEL 999 0.8
OMIT 10 0 0
OMIT -1 2 3
OMIT 7 12 0
OMIT -2 1 2
OMIT -2 2 1
OMIT -2 1 5
OMIT -1 2 5
OMIT 3 1 13
REM <olex2.extras>
REM <HklSrc "%.\\06_decay.hkl">
REM </olex2.extras>

WGHT    0.062700
FVAR       0.24036   0.64210   0.78073
PD1   6    0.339523    0.775216    0.346995    11.00000    0.06516    0.06609 =
         0.06003    0.00196   -0.00179   -0.00324
N2    4    0.344980    0.927631    0.338239    11.00000    0.07603    0.07218 =
         0.07098    0.00789   -0.00102   -0.00031
N3    4    0.454074    0.798855    0.397655    11.00000    0.06593    0.06465 =
         0.05681   -0.00206   -0.00144   -0.00044
AFIX  13
H3    2    0.530960    0.788588    0.386962    11.00000   -1.20000
AFIX   0
N4    4    0.332104    0.631408    0.371462    11.00000    0.06656    0.06600 =
         0.06875   -0.00258   -0.00366   -0.00588
C1    1    0.441729    0.963412    0.369590    11.00000    0.09556    0.06323 =
         0.08203    0.00345   -0.00918   -0.01244
AFIX  23
H1A   2    0.514244    0.957435    0.355572    11.00000   -1.20000
H1B   2    0.430070    1.032174    0.376663    11.00000   -1.20000
AFIX   0
C2    1    0.444750    0.902953    0.411333    11.00000    0.09657    0.06524 =
         0.07351   -0.00350   -0.00575   -0.00341
AFIX  23
H2A   2    0.510103    0.921373    0.430703    11.00000   -1.20000
H2B   2    0.375328    0.913127    0.426996    11.00000   -1.20000
AFIX   0
C3    1    0.434728    0.723902    0.432261    11.00000    0.07878    0.07411 =
         0.05836    0.00612   -0.00562   -0.00301
AFIX  23
H3A   2    0.365838    0.739143    0.447488    11.00000   -1.20000
H3B   2    0.499197    0.722216    0.453833    11.00000   -1.20000
AFIX   0
C4    1    0.422103    0.626020    0.408747    11.00000    0.06680    0.07157 =
         0.06783    0.00599   -0.00264   -0.00283
AFIX  23
H4A   2    0.494932    0.607481    0.397150    11.00000   -1.20000
H4B   2    0.401109    0.575891    0.429664    11.00000   -1.20000
AFIX   0
C5    1    0.229399    0.965412    0.351841    11.00000    0.08860    0.08041 =
         0.08203   -0.00010    0.00352    0.01019
AFIX  23
H5A   2    0.170256    0.934399    0.332900    11.00000   -1.20000
H5B   2    0.218769    0.943326    0.381846    11.00000   -1.20000
AFIX   0
C6    1    0.209542    1.075169    0.350295    11.00000    0.13493    0.08260 =
         0.12550   -0.00513   -0.00753    0.02472
AFIX  23
H6A   2    0.215560    1.098256    0.320158    11.00000   -1.20000
H6B   2    0.268531    1.107754    0.368732    11.00000   -1.20000
AFIX   0
C7    1    0.092498    1.102379    0.366211    11.00000    0.13828    0.11454 =
         0.16688   -0.03792   -0.01074    0.04345
AFIX  23
H7A   2    0.033893    1.064564    0.349871    11.00000   -1.20000
H7B   2    0.089333    1.085793    0.397318    11.00000   -1.20000
AFIX   0
C8    1    0.068765    1.209376    0.360044    11.00000    0.18735    0.11399 =
         0.31550   -0.05504   -0.04104    0.05530
AFIX 137
H8A   2    0.047158    1.222061    0.329510    11.00000   -1.50000
H8B   2    0.136423    1.246409    0.368516    11.00000   -1.50000
H8C   2    0.007427    1.228579    0.378135    11.00000   -1.50000
AFIX   0
C9    1    0.364865    0.960389    0.291650    11.00000    0.09119    0.07514 =
         0.07507    0.01560    0.00177   -0.00389
AFIX  23
H9A   2    0.297329    0.944610    0.272937    11.00000   -1.20000
H9B   2    0.373848    1.031332    0.291516    11.00000   -1.20000
AFIX   0
C10   1    0.467002    0.915118    0.272085    11.00000    0.08689    0.09453 =
         0.08533    0.01065    0.00529   -0.00531
AFIX  23
H10A  2    0.464004    0.844167    0.275265    11.00000   -1.20000
H10B  2    0.536459    0.938565    0.287667    11.00000   -1.20000
AFIX   0
C11   1    0.469049    0.942110    0.223012    11.00000    0.10456    0.14060 =
         0.08757    0.01437    0.01444   -0.00923
AFIX  23
H11A  2    0.404596    0.911029    0.206996    11.00000   -1.20000
H11B  2    0.460432    1.012762    0.219771    11.00000   -1.20000
AFIX   0
C12   1    0.577603    0.910716    0.203260    11.00000    0.11237    0.23278 =
         0.11756   -0.01153    0.02945   -0.00422
AFIX 137
H12A  2    0.577483    0.932624    0.173081    11.00000   -1.50000
H12B  2    0.583352    0.840283    0.204175    11.00000   -1.50000
H12C  2    0.641840    0.939037    0.219812    11.00000   -1.50000
AFIX   0
C13   1    0.211607    0.623132    0.388852    11.00000    0.06787    0.07548 =
         0.08831    0.01003   -0.00396   -0.00886
AFIX  23
H13A  2    0.202472    0.675770    0.410034    11.00000   -1.20000
H13B  2    0.156595    0.634712    0.364241    11.00000   -1.20000
AFIX   0
C14   1    0.180265    0.528374    0.410495    11.00000    0.08099    0.08675 =
         0.10460    0.02122    0.01230   -0.00300
AFIX  23
H14A  2    0.231996    0.516703    0.436114    11.00000   -1.20000
H14B  2    0.188645    0.474475    0.389894    11.00000   -1.20000
AFIX   0
C15   1    0.058059    0.531515    0.424781    11.00000    0.07806    0.10455 =
         0.12427   -0.00333    0.02357   -0.01449
AFIX  23
H15A  2    0.050680    0.585092    0.445626    11.00000   -1.20000
H15B  2    0.007155    0.545154    0.399128    11.00000   -1.20000
AFIX   0
C16   1    0.020642    0.436930    0.446054    11.00000    0.10513    0.11228 =
         0.15076    0.00858    0.03466   -0.01375
AFIX 137
H16A  2    0.022965    0.384216    0.424995    11.00000   -1.50000
H16B  2   -0.056157    0.444238    0.455461    11.00000   -1.50000
H16C  2    0.071366    0.422296    0.471211    11.00000   -1.50000
AFIX   0
C17   1    0.351046    0.551985    0.338875    11.00000    0.09553    0.06958 =
         0.07485   -0.00486   -0.00258    0.00140
AFIX  23
H17A  2    0.284807    0.549032    0.318164    11.00000   -1.20000
H17B  2    0.355645    0.489698    0.354520    11.00000   -1.20000
AFIX   0
C18   1    0.455744    0.563154    0.313274    11.00000    0.09878    0.10679 =
         0.07879   -0.01107    0.00406    0.00969
AFIX  23
H18A  2    0.523165    0.562436    0.333436    11.00000   -1.20000
H18B  2    0.453355    0.625952    0.298018    11.00000   -1.20000
AFIX   0
C19   1    0.464299    0.479576    0.279298    11.00000    0.15601    0.14866 =
         0.13815   -0.05395    0.04930    0.00012
AFIX  23
H19A  2    0.456169    0.417100    0.294313    11.00000   -1.20000
H19B  2    0.401085    0.485499    0.257329    11.00000   -1.20000
AFIX   0
C20   1    0.567258    0.479091    0.257706    11.00000    0.19125    0.19522 =
         0.17830   -0.02248    0.08880    0.02536
AFIX 137
H20A  2    0.575786    0.417136    0.242998    11.00000   -1.50000
H20B  2    0.630246    0.488524    0.278988    11.00000   -1.50000
H20C  2    0.566448    0.531278    0.236304    11.00000   -1.50000
AFIX   0

C21   1    0.655611    0.373479    0.427690    11.00000    0.07049    0.07010 =
         0.07627    0.00438   -0.00572   -0.00363
C22   1    0.709180    0.422879    0.393587    11.00000    0.07718    0.08408 =
         0.08993    0.01060    0.00662   -0.00409
AFIX  43
H22   2    0.725386    0.388484    0.368079    11.00000   -1.20000
AFIX   0
C23   1    0.738339    0.520894    0.396920    11.00000    0.08385    0.08388 =
         0.14723    0.02221    0.01831   -0.00871
AFIX  43
H23   2    0.773582    0.551089    0.373620    11.00000   -1.20000
AFIX   0
C24   1    0.716471    0.575156    0.433980    11.00000    0.08460    0.06837 =
         0.14902    0.01743   -0.00915    0.00459
AFIX  43
H24   2    0.738631    0.640742    0.436369    11.00000   -1.20000
AFIX   0
C25   1    0.660707    0.529467    0.467508    11.00000    0.09011    0.06791 =
         0.11233   -0.00015   -0.01452    0.01229
AFIX  43
H25   2    0.642941    0.564688    0.492604    11.00000   -1.20000
AFIX   0
C26   1    0.631484    0.431502    0.463642    11.00000    0.09192    0.07073 =
         0.07682    0.00552   -0.00530    0.00482
AFIX  43
H26   2    0.593288    0.402664    0.486546    11.00000   -1.20000
AFIX   0
C27   1    0.733904    0.201144    0.459217    11.00000    0.07535    0.07137 =
         0.08114    0.00099    0.01461    0.00168
C28   1    0.809290    0.249168    0.487668    11.00000    0.08183    0.08250 =
         0.09357   -0.00362   -0.00226    0.01182
AFIX  43
H28   2    0.804843    0.317416    0.488921    11.00000   -1.20000
AFIX   0
C29   1    0.892407    0.202683    0.514936    11.00000    0.10150    0.10531 =
         0.12790    0.00182   -0.01862    0.02434
AFIX  43
H29   2    0.941238    0.240103    0.533491    11.00000   -1.20000
AFIX   0
C30   1    0.902663    0.105167    0.514704    11.00000    0.09781    0.10421 =
         0.14776    0.02046    0.00316    0.02609
AFIX  43
H30   2    0.955885    0.074007    0.533913    11.00000   -1.20000
AFIX   0
C31   1    0.833387    0.051204    0.485640    11.00000    0.09816    0.09110 =
         0.18482    0.01691   -0.00085    0.02085
AFIX  43
H31   2    0.840782   -0.016864    0.484523    11.00000   -1.20000
AFIX   0
C32   1    0.751188    0.099293    0.457562    11.00000    0.09627    0.07296 =
         0.16490   -0.00318   -0.00894    0.00804
AFIX  43
H32   2    0.706937    0.062190    0.437257    11.00000   -1.20000
AFIX   0
C33   1    0.505039    0.229991    0.444602    11.00000    0.07796    0.06408 =
         0.07665   -0.00127   -0.00153   -0.00349
C34   1    0.478100    0.145981    0.466929    11.00000    0.07932    0.06664 =
         0.07612    0.00048   -0.00055   -0.00447
AFIX  43
H34   2    0.536591    0.101012    0.473481    11.00000   -1.20000
AFIX   0
C35   1    0.369538    0.123736    0.480353    11.00000    0.08106    0.08859 =
         0.09450    0.01102    0.00117   -0.00920
AFIX  43
H35   2    0.356712    0.065768    0.495660    11.00000   -1.20000
AFIX   0
C36   1    0.280596    0.188391    0.470799    11.00000    0.08239    0.08787 =
         0.11377   -0.00067    0.00929   -0.00228
AFIX  43
H36   2    0.207062    0.174622    0.479488    11.00000   -1.20000
AFIX   0
C37   1    0.302335    0.272852    0.448394    11.00000    0.08763    0.08748 =
         0.16057    0.01596    0.00985    0.00407
AFIX  43
H37   2    0.243475    0.317389    0.441709    11.00000   -1.20000
AFIX   0
C38   1    0.410932    0.291898    0.435779    11.00000    0.08749    0.07388 =
         0.14158    0.01894    0.00771    0.00765
AFIX  43
H38   2    0.422969    0.349813    0.420321    11.00000   -1.20000
AFIX   0
C39   1    0.635203    0.212894    0.374525    11.00000    0.11216    0.07884 =
         0.07443   -0.00857    0.00786   -0.01009
C40   1    0.543052    0.220127    0.344722    11.00000    0.13570    0.08720 =
         0.08739    0.00510   -0.01345   -0.03296
AFIX  43
H40   2    0.474164    0.244805    0.354153    11.00000   -1.20000
AFIX   0
C41   1    0.549717    0.191164    0.300080    11.00000    0.18910    0.09505 =
         0.08500    0.00707   -0.00601   -0.04924
AFIX  43
H41   2    0.485710    0.196388    0.280577    11.00000   -1.20000
AFIX   0
C42   1    0.650721    0.155396    0.285648    11.00000    0.22355    0.14551 =
         0.09028    0.00018    0.02296   -0.02758
AFIX  43
H42   2    0.657000    0.139038    0.256016    11.00000   -1.20000
AFIX   0
C43   1    0.742119    0.143989    0.315197    11.00000    0.20938    0.19921 =
         0.10333   -0.04408    0.03024    0.03056
AFIX  43
H43   2    0.809944    0.116615    0.306060    11.00000   -1.20000
AFIX   0
C44   1    0.734124    0.172602    0.357983    11.00000    0.15274    0.17854 =
         0.09638   -0.02620    0.03035    0.03117
AFIX  43
H44   2    0.798153    0.164886    0.377295    11.00000   -1.20000
AFIX   0
B1    3    0.632985    0.255824    0.426953    11.00000    0.07920    0.07112 =
         0.07551   -0.00734    0.00237   -0.00698

PART 1
O3    5    0.689033    0.803317    0.365360    21.00000    0.09187    0.11768 =
         0.11399   -0.00302    0.00875   -0.00271
C45   1    0.738247    0.776389    0.324500    21.00000    0.10248    0.12319 =
         0.11477   -0.00796    0.00710   -0.00399
AFIX  23
H45A  2    0.732173    0.830139    0.303410    21.00000   -1.20000
H45B  2    0.699975    0.719095    0.311558    21.00000   -1.20000
AFIX   0
C46   1    0.862579    0.753841    0.337157    21.00000    0.09798    0.14267 =
         0.15476   -0.00440    0.01296   -0.00164
AFIX  23
H46A  2    0.872539    0.685316    0.345450    21.00000   -1.20000
H46B  2    0.911290    0.768642    0.313013    21.00000   -1.20000
AFIX   0
C47   1    0.887347    0.816839    0.373866    21.00000    0.09798    0.14267 =
         0.15476   -0.00440    0.01296   -0.00164
AFIX  23
H47A  2    0.929125    0.874170    0.364450    21.00000   -1.20000
H47B  2    0.934736    0.782514    0.396208    21.00000   -1.20000
AFIX   0
C48   1    0.780998    0.847023    0.392163    21.00000    0.10248    0.12319 =
         0.11477   -0.00796    0.00710   -0.00399
AFIX  23
H48A  2    0.778351    0.824895    0.422584    21.00000   -1.20000
H48B  2    0.774387    0.918155    0.391653    21.00000   -1.20000
AFIX   0
SAME 0.02 0.04 O3 > C48
PART 0
PART 2
O3A   5    0.673865    0.808813    0.360725   -21.00000    0.09187    0.11768 =
         0.11399   -0.00302    0.00875   -0.00271
C45A  1    0.728627    0.753285    0.327445   -21.00000    0.10248    0.12319 =
         0.11477   -0.00796    0.00710   -0.00399
AFIX  23
H45C  2    0.695300    0.767333    0.298066   -21.00000   -1.20000
H45D  2    0.724455    0.683131    0.333016   -21.00000   -1.20000
AFIX   0
C46A  1    0.851246    0.790982    0.333140   -21.00000    0.09798    0.14267 =
         0.15476   -0.00440    0.01296   -0.00164
AFIX  23
H46C  2    0.900635    0.739022    0.345139   -21.00000   -1.20000
H46D  2    0.878156    0.809685    0.304526   -21.00000   -1.20000
AFIX   0
C47A  1    0.857297    0.872448    0.361716   -21.00000    0.09798    0.14267 =
         0.15476   -0.00440    0.01296   -0.00164
AFIX  23
H47C  2    0.876275    0.931429    0.345596   -21.00000   -1.20000
H47D  2    0.915718    0.862075    0.385260   -21.00000   -1.20000
AFIX   0
C48A  1    0.746782    0.882261    0.379673   -21.00000    0.10248    0.12319 =
         0.11477   -0.00796    0.00710   -0.00399
AFIX  23
H48C  2    0.753323    0.874644    0.411596   -21.00000   -1.20000
H48D  2    0.715418    0.946946    0.372924   -21.00000   -1.20000
AFIX   0

PART 0
PART 3
O1    5    0.125483    0.759694    0.299273    31.00000    0.08570    0.20345 =
         0.09313   -0.02129   -0.01711   -0.00153
O2    5    0.261942    0.723373    0.259819    31.00000    0.08570    0.20345 =
         0.09313   -0.02129   -0.01711   -0.00153
N1    4    0.226157    0.748997    0.294507    31.00000    0.08698    0.09536 =
         0.08095    0.01352   -0.01342   -0.00605
PART 0
PART 4
O1A   5    0.206463    0.757501    0.305132   -31.00000    0.08570    0.20345 =
         0.09313   -0.02129   -0.01711   -0.00153
O2A   5    0.316911    0.716541    0.255717   -31.00000    0.08570    0.20345 =
         0.09313   -0.02129   -0.01711   -0.00153
N1A   4    0.209903    0.730063    0.264038   -31.00000    0.08698    0.09536 =
         0.08095    0.01352   -0.01342   -0.00605
HKLF 4


REM  shelxt in P 1 21/n 1
REM wR2 = 0.1513, GooF = S = 0.847, Restrained GooF = 0.844 for all data
REM R1 = 0.0576 for 3849 Fo > 4sig(Fo) and 0.1500 for all 9653 data
REM 526 parameters refined using 490 restraints

END

WGHT      0.0625      0.0000

REM Highest difference peak  0.308,  deepest hole -0.395,  1-sigma level  0.059
Q1    1   0.1399  0.7209  0.2821  11.00000  0.05    0.31
Q2    1   0.3098  0.7755  0.4034  11.00000  0.05    0.29
Q3    1   0.2199  0.7843  0.2503  11.00000  0.05    0.28
Q4    1   0.8542  0.8443  0.3978  11.00000  0.05    0.27
Q5    1   0.2188  0.7268  0.3718  11.00000  0.05    0.26
;
_shelx_res_checksum   83116

_shelx_hkl_file
;
  16   0  -5    2.00    7.24
 -16   0   6    5.32    8.03
  16   0  -6    0.93    7.17
 -16   0   7   12.38    8.71
  16   0  -7   -0.00    6.92
 -16   0   8    6.35    7.46
 -16   0   9    0.31    6.25
  16   0  -9    2.06    7.78
 -16   0  10   -0.00    7.01
  16   0 -10    1.85    7.15
 -16   0  11    0.30    7.27
  16   0 -11   -0.00    5.97
 -16   0  12   19.29    9.84
  16   0 -12    0.00    6.84
 -16   0  13    0.89    7.64
  16   0 -13    0.00    5.96
 -16   0  14    6.11    8.29
 -16   0  15    8.65    8.48
  16  -1  -1    3.22    8.10
  16  -1  -2   10.34    8.97
  16  -1  -3    0.00    7.22
  16  -1  -4   -0.00    5.86
  16  -1  -4    1.78    6.85
  16  -1  -5    1.02    6.57
  16  -1  -5    0.00    7.27
 -16   1   6    4.19    8.14
  16  -1  -6    3.61    7.55
  16  -1  -6    0.00    7.64
 -16   1   7   -0.00    7.56
  16  -1  -7   -0.00    7.68
  16  -1  -7    3.53    7.81
 -16   1   8    4.25    7.45
  16  -1  -8    3.11    6.82
  16  -1  -8   11.56    8.70
 -16   1   9   -0.00    6.67
  16  -1  -9    2.96    7.41
  16  -1  -9    9.76    8.36
 -16   1  10    0.00    6.63
  16  -1 -10    0.00    7.80
  16  -1 -10    5.36    7.22
  16   1 -10    3.55    6.94
 -16   1  11   -0.00    6.47
  16  -1 -11    4.05    7.82
  16  -1 -11    0.00    6.97
  16   1 -11    3.70    6.77
 -16   1  12   -0.00    8.00
  16  -1 -12    7.36    8.07
  16   1 -12    7.39    7.24
 -16  -1  12   -0.00    6.76
 -16   1  13    1.65    7.47
 -16  -1  13   -0.00    7.11
 -16  -1  14   -0.00    6.32
 -16  -1  15    7.08    8.48
  16  -2  -1    0.00    6.45
  16  -2  -1    2.64    8.03
  16  -2  -2    0.00    7.34
  16  -2  -2    5.97    7.92
  16  -2  -3    7.24    7.41
  16  -2  -3   -0.00    8.29
  16  -2  -4   -0.00    7.11
  16  -2  -4   11.02    8.76
  16  -2  -5    8.77    7.39
  16  -2  -5   -0.00    7.24
  16  -2  -6   -0.00    7.18
  16  -2  -6   -0.00    7.25
 -16   2   7    4.23    9.48
  16  -2  -7    4.61    6.97
  16  -2  -7   -0.00    7.18
 -16   2   8    3.58    7.41
  16  -2  -8    1.61    7.23
  16  -2  -8    0.76    6.84
 -16   2   9   -0.00    8.44
  16  -2  -9    0.03    7.15
  16  -2  -9   -0.00    7.22
 -16   2  10    2.53    6.59
  16  -2 -10    8.55    9.57
 -16   2  11    1.61    7.07
  16  -2 -11    5.61    7.29
  16  -2 -12    7.90    8.66
  16  -2 -13    8.11    7.90
  16  -2 -14    2.89    6.98
  16  -2 -15    4.10    6.84
  16  -3  -1   -0.00    6.87
  16  -3  -1    0.00    9.47
  16  -3  -2    2.78    7.41
  16  -3  -2    7.41    9.94
  16  -3  -3    5.10    8.07
  16  -3  -3    0.00    8.28
  16  -3  -4    2.14    6.45
  16  -3  -4   -0.00    7.03
  16  -3  -5   -0.00    7.32
  16  -3  -6   10.49    8.34
  16  -3  -6    0.00    8.26
  16  -3  -7    0.00    7.06
  16  -3  -7   -0.00    6.57
 -16   3   8   -0.00    8.28
  16  -3  -8   -0.00    7.84
 -16   3   9   -0.00    7.61
  16  -3  -9    0.00    7.41
  16  -3 -10    2.65    8.04
  16  -3 -11    1.53    7.68
  16  -3 -13    2.69    7.86
  16  -3 -14   -0.00    7.05
  16  -4  -1   -0.00    7.87
  16  -4  -1   -0.00    8.67
  16  -4  -2   -0.00    6.83
  16  -4  -2    9.91    9.46
  16  -4  -3    0.84    8.34
  16  -4  -4   10.73    9.48
  16  -4  -5    9.07    8.68
  16  -4  -6    0.94    7.22
  16  -4  -8    0.00    6.96
  16  -4  -9    4.20    8.03
  16  -4 -10    7.87    9.75
  16  -4 -11    1.37    9.06
  16  -5  -3    0.36    8.70
  16  -5  -4   13.53    9.98
  16  -5  -5   -0.00    7.52
  16  -5  -6    1.60    8.66
  16  -5  -7    3.04    7.76
  15   0  -1    2.81    6.31
  15   0  -1    0.00    7.10
  15   0  -2    1.87    6.08
  15   0  -2   -0.00    6.98
  15   0  -3    3.14    7.20
  15   0  -3    9.28    8.68
 -15   0   4    5.52    6.69
  15   0  -4   -0.00    5.85
  15   0  -4   -0.00    7.02
 -15   0   5    1.95    6.56
  15   0  -5    1.66    5.82
 -15   0   6    1.26    6.61
  15   0  -6    1.69    6.53
  15   0  -6   10.94    7.68
 -15   0   7    0.00    6.38
  15   0  -7   -0.00    8.62
  15   0  -7    3.28    7.53
 -15   0   8   -0.00    6.34
  15   0  -8    3.12    6.07
  15   0  -8    3.51    5.97
  15   0  -9    1.90    7.70
  15   0  -9   15.67    8.55
 -15   0  10   -0.00    6.84
  15   0 -10   -0.00    6.68
  15   0 -10    0.00    6.32
 -15   0  11    0.82    6.02
  15   0 -11    8.55    7.78
  15   0 -11   -0.00    7.01
 -15   0  12   -0.00    7.58
 -15   0  13   15.63    8.65
  15   0 -13    0.00    7.24
 -15   0  14   -0.00    7.10
  15   0 -14    6.45    8.26
  15   0 -15    0.99    6.70
 -15   0  16   -0.00    6.91
  15   0 -16   -0.00    6.00
 -15   0  17   -0.00    6.94
  15   0 -17    0.00    4.56
 -15   0  18   -0.00    8.18
  15   0 -18   -0.00    5.34
 -15   0  19    2.43    6.04
  15   0 -19    2.46    5.63
  15   0 -20   -0.00    5.88
  15   0 -22   -0.00    7.74
  15  -1  -1   15.48    8.49
  15   1  -1   12.16    8.38
  15  -1  -2   -0.00    7.60
  15   1  -2    1.87    7.66
  15  -1  -3    3.32    7.35
  15  -1  -3   -0.00    6.53
  15   1  -3    3.28    8.46
  15  -1  -4    2.50    6.38
  15  -1  -4   -0.00    7.65
  15   1  -4    4.57    7.16
 -15   1   5    0.00    7.76
  15  -1  -5   11.29    8.76
  15  -1  -5   14.09    8.98
  15   1  -5    0.25    6.47
  15   1  -5    3.95    6.43
 -15   1   6   12.64    8.56
  15  -1  -6   -0.00    5.53
  15  -1  -6   -0.00    7.49
  15   1  -6    0.73    7.05
  15   1  -6   -0.00    6.08
 -15  -1   6   -0.00    5.89
 -15   1   7   -0.00    5.23
  15   1  -7   -0.00    6.96
  15   1  -7    0.00    6.60
 -15  -1   7    5.38    6.85
 -15   1   8   -0.00    5.83
  15  -1  -8   -0.00    7.31
  15  -1  -8    5.14    6.85
  15   1  -8    0.00    6.17
  15   1  -8    4.75    6.42
 -15   1   9   -0.00    6.48
  15  -1  -9    0.59    7.50
  15  -1  -9    0.05    5.25
  15   1  -9   -0.00    6.49
  15   1  -9   -0.00    5.23
 -15  -1   9   -0.00    5.76
 -15   1  10   -0.00    7.19
  15  -1 -10    2.84    6.35
  15  -1 -10   -0.00    4.93
  15   1 -10   -0.00    7.12
 -15  -1  10    6.15    7.18
 -15   1  11    9.11    9.24
  15  -1 -11    0.54    7.33
  15  -1 -11    0.54    5.86
  15   1 -11    0.00    7.60
 -15  -1  11   -0.00    7.88
 -15   1  12    6.86    7.94
  15  -1 -12    0.38    6.82
  15  -1 -12    0.04    7.01
  15   1 -12   -0.00    6.66
 -15  -1  12    1.76    6.17
 -15   1  13    3.81    6.95
  15  -1 -13   -0.00    5.17
  15   1 -13    0.00    8.36
 -15  -1  13    3.74    7.95
 -15   1  14   -0.00    7.67
  15   1 -14    0.00    5.27
 -15  -1  14    4.48    6.23
 -15   1  15   14.76    9.17
  15  -1 -15    0.00    6.73
  15   1 -15    0.45    5.49
 -15  -1  15    2.65    7.08
  15  -1 -16    1.64    8.02
  15   1 -16   -0.00    6.02
 -15  -1  16    4.88    8.03
 -15   1  17    5.56    7.78
  15  -1 -17    0.00    7.41
  15   1 -17    0.00    6.06
 -15  -1  17    4.04    6.66
 -15   1  18    0.39    7.58
  15  -1 -18   -0.00    7.63
 -15  -1  18   -0.00    5.56
  15  -1 -19    3.17    6.74
  15   1 -19   -0.00    6.73
 -15  -1  19    1.11    6.97
  15  -1 -20   -0.00    5.65
  15   1 -20    8.69    8.21
 -15  -1  20    7.03    8.09
  15  -1 -21   -0.00    5.28
  15  -2  -1    0.00    6.62
  15  -2  -1    1.49    7.16
  15   2  -1    2.43    6.73
  15  -2  -2    9.96    7.57
  15  -2  -2   -0.00    6.47
  15   2  -2    2.55    6.92
  15  -2  -3    3.77    7.03
  15  -2  -3    2.05    6.66
  15   2  -3    0.00    6.78
  15  -2  -4    2.26    7.37
  15  -2  -4    1.83    7.27
  15   2  -4   -0.00    6.62
  15  -2  -5    2.01    6.83
  15  -2  -5    5.62    7.28
  15   2  -5    0.00    7.16
 -15   2   6    2.97    7.72
  15  -2  -6    6.07    7.23
  15  -2  -6    2.56    7.16
  15   2  -6    0.00    6.97
 -15   2   7   -0.00    7.90
  15  -2  -7    4.54    7.24
  15  -2  -7   -0.00    7.66
  15   2  -7    2.48    7.54
 -15   2   8    0.91    6.26
  15  -2  -8    0.00    7.21
 -15   2   9    2.93    6.79
  15  -2  -9   -0.00    6.59
  15  -2  -9    0.00    6.74
  15   2  -9    1.84    6.28
  15   2  -9    6.94    7.11
 -15   2  10    1.59    6.55
  15  -2 -10   -0.00    7.91
  15  -2 -10   -0.00    6.34
  15   2 -10    0.00    5.68
 -15   2  11   -0.00    6.89
  15  -2 -11   -0.00    6.75
  15  -2 -11    5.91    7.66
  15   2 -11    0.80    7.21
 -15  -2  11   -0.00    7.62
 -15   2  12    2.30    7.59
  15  -2 -12    5.81    6.89
  15  -2 -12    0.81    6.32
  15   2 -12    4.60    6.73
 -15  -2  12   -0.00    7.32
 -15   2  13    0.00    7.42
  15  -2 -13    0.71    6.10
  15  -2 -13    5.88    7.07
  15   2 -13    2.52    6.20
 -15   2  14    0.19    8.00
  15  -2 -14   -0.00    6.07
  15   2 -14    7.16    7.27
 -15  -2  14    0.00    8.28
 -15   2  15   13.41    8.90
  15  -2 -15    0.00    6.45
  15   2 -15    1.75    4.75
 -15  -2  15    1.41    6.38
 -15   2  16    0.97    6.55
  15   2 -16   -0.00    6.27
 -15  -2  16    0.00    7.52
 -15   2  17   -0.00    7.98
  15  -2 -17    2.97    7.73
  15   2 -17   -0.00    6.09
 -15  -2  17    4.08    7.17
  15  -2 -18    5.45    8.37
 -15  -2  18    5.17    6.70
  15  -2 -19    0.00    8.33
 -15  -2  19   -0.00    6.66
  15  -3  -1    7.91    8.16
  15  -3  -1   -0.00    7.25
  15   3  -1    6.95    7.69
  15  -3  -2    1.42    6.91
  15  -3  -2    3.38    7.93
  15   3  -2    0.95    5.68
  15  -3  -3    0.75    7.99
  15   3  -3   -0.00    7.31
  15  -3  -4   -0.00    5.39
  15   3  -4   11.60    8.39
  15  -3  -5   16.65    9.56
  15  -3  -5    2.75    7.40
  15   3  -5    5.91    6.80
  15  -3  -6   -0.00    6.62
  15  -3  -6   -0.00    7.55
  15   3  -6    3.74    7.83
 -15   3   7    0.00    8.70
  15  -3  -7    3.23    6.73
  15  -3  -7    4.45    7.74
  15   3  -7    5.54    7.40
 -15   3   8    3.69    8.98
  15  -3  -8   -0.00    6.92
  15  -3  -8   -0.00    7.23
  15   3  -8   -0.00    6.13
 -15   3   9    0.00    5.83
  15  -3  -9   -0.00    6.07
  15  -3  -9    0.00    7.06
  15   3  -9   -0.00    7.29
 -15   3  10    2.20    7.19
  15  -3 -10    0.00    7.59
  15  -3 -10    3.91    8.21
  15   3 -10   -0.00    5.72
 -15   3  11    1.15    6.28
  15  -3 -11    2.49    7.06
  15  -3 -11   13.25    9.23
  15   3 -11   17.16    8.15
  15  -3 -12    2.30    7.14
  15  -3 -12    0.15    6.93
  15   3 -12    1.50    5.19
 -15   3  13    6.82    7.68
  15  -3 -13    0.01    6.29
  15  -3 -13   -0.00    7.09
 -15   3  14   -0.00    8.11
  15  -3 -14   -0.00    6.71
  15  -3 -14   -0.00    6.49
  15   3 -14    0.77    6.75
 -15   3  15   11.11    9.75
  15  -3 -15   -0.00    5.80
  15  -3 -16    0.00    6.22
 -15  -3  17   10.13    8.03
 -15  -3  18   -0.00    7.09
 -15  -3  19   -0.00    7.03
 -15  -3  20    0.00    6.65
 -15  -3  21    0.00    5.85
  15  -4  -1   -0.00    7.06
  15  -4  -1   -0.00    9.02
  15   4  -1    0.00    5.69
  15  -4  -2   -0.00    6.77
  15  -4  -2    0.00    8.51
  15   4  -2   -0.00    6.88
  15  -4  -3   11.10    8.19
  15  -4  -3    6.32    8.45
  15   4  -3    1.63    6.81
  15  -4  -4    0.00    8.33
  15   4  -4    1.56    6.14
  15  -4  -5   -0.00    7.21
  15  -4  -5    1.72    6.83
  15  -4  -6   -0.00    6.82
  15  -4  -6   -0.00    7.71
  15   4  -6   -0.00    6.28
  15  -4  -7   -0.00    5.42
  15  -4  -7    2.46    7.55
  15   4  -7    0.00    6.58
 -15   4   8   -0.00    7.95
  15  -4  -8   -0.00    7.12
  15  -4  -8    7.24    8.22
  15   4  -8    0.42    6.14
 -15   4   9    6.70    8.13
  15  -4  -9    4.06    7.20
  15  -4  -9    5.76    8.60
  15   4  -9   -0.00    4.88
 -15   4  10    0.00    6.87
  15  -4 -10    4.50    8.77
  15   4 -10   -0.00    4.95
 -15   4  11    0.00    5.77
  15  -4 -11   17.26    9.98
  15  -4 -11    4.19    8.77
 -15   4  12   -0.00    7.17
  15  -4 -12    2.21    6.78
  15  -4 -12    3.58    7.60
  15  -5  -1    8.89    9.23
  15   5  -1    2.17    6.36
  15  -5  -2   -0.00    7.83
  15  -5  -2   -0.00   10.01
  15   5  -2    0.00    6.37
  15  -5  -3    0.00    6.16
  15  -5  -3   -0.00    7.79
  15   5  -3   -0.00    6.30
  15  -5  -4   -0.00    6.84
  15  -5  -4   10.15    9.09
  15  -5  -5   -0.00    7.59
  15  -5  -6   -0.00    7.18
  15  -5  -6    0.04    7.54
  15  -5  -7    0.00    6.73
  15  -5  -8    6.22    7.72
  15  -5  -8    0.41    7.78
 -15   5   9    0.20    7.98
  15  -5  -9   -0.00    7.39
  15  -5  -9    7.58    7.70
 -15   5  10   10.37    8.89
  15  -6  -1   -0.00    6.74
  15  -6  -2   -0.00    7.40
  15  -6  -3    0.30    7.27
  15  -6  -3    5.59    9.70
  15  -6  -4   -0.00    8.13
  15  -6  -4   23.20   10.53
  15  -6  -5    3.44    6.93
  14   0  -1   -0.00    5.22
  14   0  -1   -0.00    7.05
  14   0  -2    9.52    8.36
  14   0  -2   -0.00    7.17
 -14   0   3    5.68    6.90
  14   0  -3    4.36    7.28
  14   0  -3   -0.00    6.51
 -14   0   4    6.98    7.47
  14   0  -4    2.69    6.63
 -14   0   5    4.24    5.79
  14   0  -5    1.91    6.24
 -14   0   6    6.01    7.80
  14   0  -6    0.62    7.81
  14   0  -6    9.30    7.30
  14   0  -7   -0.00    7.05
  14   0  -7    2.07    6.70
 -14   0   8    1.36    6.18
  14   0  -8    3.98    6.38
  14   0  -8    4.72    6.70
 -14   0   9    3.80    6.54
  14   0  -9    3.94    6.81
  14   0  -9   -0.00    5.60
 -14   0  10   -0.00    6.05
  14   0 -10    0.00    7.85
 -14   0  11    5.61    7.68
  14   0 -11    0.00    5.48
 -14   0  12    0.00    7.16
  14   0 -12    3.13    7.57
 -14   0  13    0.00    6.82
  14   0 -13    1.72    7.33
 -14   0  14    3.30    7.50
  14   0 -14    0.00    5.76
 -14   0  15   -0.00    7.03
  14   0 -15    1.41    6.14
 -14   0  16    0.95    6.19
  14   0 -16    9.54    7.55
 -14   0  17    0.52    6.38
  14   0 -17    4.28    6.09
 -14   0  18    0.00    6.36
  14   0 -18    0.00    7.17
 -14   0  19    2.31    7.33
  14   0 -19    6.03    7.27
  14   0 -20   -0.00    6.71
 -14   0  21   -0.00    6.71
  14   0 -21   -0.00    7.24
 -14   0  22    2.51    7.01
  14   0 -22   -0.00    7.51
  14   0 -23   -0.00    7.03
  14   0 -24   -0.00    7.24
  14  -1  -1   -0.00    6.14
  14   1  -1    0.68    6.26
  14   1  -1   -0.00    6.25
  14  -1  -2    6.42    7.12
  14  -1  -2   -0.00    6.23
  14   1  -2   -0.00    6.64
  14   1  -2    9.34    7.48
  14  -1  -3    1.91    7.29
  14  -1  -3   -0.00    6.67
  14   1  -3    4.99    6.65
  14   1  -3    6.85    7.09
 -14  -1   3    2.92    5.57
 -14   1   4   -0.00    7.15
  14  -1  -4    1.54    6.17
  14  -1  -4    9.62    7.42
  14   1  -4    0.62    5.67
  14   1  -4    9.14    7.42
 -14  -1   4    6.07    8.36
 -14   1   5    4.82    7.55
  14  -1  -5   -0.00    6.81
  14  -1  -5   -0.00    7.03
  14   1  -5   -0.00    7.08
  14   1  -5   11.29    7.72
 -14  -1   5   -0.00    5.72
 -14   1   6   18.85    8.66
  14  -1  -6    2.97    7.38
  14  -1  -6    0.35    6.35
  14   1  -6    5.74    8.12
  14   1  -6    6.52    6.52
 -14  -1   6    3.94    6.50
 -14   1   7   -0.00    5.21
  14  -1  -7    2.35    7.27
  14  -1  -7    2.06    6.38
  14   1  -7    0.00    6.43
  14   1  -7   12.25    7.04
 -14  -1   7    8.01    8.06
  14  -1  -8   -0.00    7.49
  14  -1  -8    0.08    5.57
  14   1  -8   -0.00    5.20
 -14  -1   8    3.88    7.27
 -14   1   9   -0.00    7.70
  14  -1  -9    0.00    6.21
  14  -1  -9   -0.00    5.66
  14   1  -9   -0.00    7.12
 -14  -1   9    4.43    8.47
 -14   1  10   12.04    8.47
  14  -1 -10    1.88    6.26
  14  -1 -10    7.33    6.79
  14   1 -10    0.23    6.56
 -14  -1  10    8.22    7.41
 -14   1  11    0.00    6.53
  14  -1 -11    1.66    6.39
  14   1 -11    1.76    5.66
 -14  -1  11    0.00    6.47
 -14   1  12   -0.00    7.09
  14  -1 -12    0.55    6.26
  14   1 -12    0.00    5.19
 -14  -1  12   -0.00    5.92
 -14   1  13    6.64    8.16
  14  -1 -13    2.00    7.58
  14   1 -13   -0.00    5.46
 -14  -1  13   11.68    8.20
  14  -1 -14    0.00    6.81
  14   1 -14    6.95    6.64
 -14  -1  14    5.05    7.26
 -14   1  15   -0.00    6.65
  14  -1 -15   -0.00    7.94
 -14  -1  15   -0.00    6.73
 -14   1  16   18.53    8.76
  14  -1 -16    5.98    7.10
  14   1 -16   12.58    8.16
 -14  -1  16    2.70    6.56
 -14   1  17    2.91    6.37
  14  -1 -17   -0.00    6.40
  14   1 -17    0.00    6.41
 -14  -1  17   -0.00    6.95
 -14   1  18    0.00    6.01
  14  -1 -18    3.42    6.93
  14   1 -18   10.80    8.15
 -14   1  19    3.45    6.20
  14  -1 -19   -0.00    5.99
  14   1 -19   11.15    7.90
 -14  -1  19    9.29    8.02
 -14   1  20    8.65    7.87
  14  -1 -20   -0.00    5.61
  14   1 -20   -0.00    6.76
 -14  -1  20    2.39    7.13
 -14   1  21   -0.00    6.97
  14   1 -21    2.73    7.25
 -14  -1  21    1.23    6.18
 -14   1  22   -0.00    6.94
  14  -1 -22    4.16    7.65
  14   1 -22    5.81    7.82
 -14  -1  22    2.13    7.06
  14   1 -23    8.05    7.55
 -14  -1  23    0.60    7.29
  14   1 -24   -0.00    8.37
  14   1 -25    3.17    7.46
  14  -2  -1   -0.00    5.61
  14  -2  -1    0.00    7.63
  14  -2  -2    6.53    7.26
  14  -2  -2    6.29    8.43
  14   2  -2    4.24    6.68
  14  -2  -3   -0.00    5.91
  14  -2  -3    0.00    6.56
  14   2  -3    0.00    6.69
  14  -2  -4    1.05    5.74
  14  -2  -4    6.47    7.84
  14   2  -4    1.24    5.57
  14   2  -4   21.85    9.03
 -14   2   5   -0.00    7.24
  14  -2  -5    0.00    5.88
  14  -2  -5   -0.00    6.74
  14   2  -5   -0.00    6.61
  14   2  -5    0.00    6.71
 -14  -2   5    6.71    6.61
 -14   2   6    1.78    7.53
  14  -2  -6    4.20    6.99
  14  -2  -6    0.73    6.13
  14   2  -6    0.00    6.31
 -14   2   7    1.74    7.05
  14  -2  -7   -0.00    6.29
  14   2  -7   -0.00    7.20
  14   2  -7   -0.00    7.58
 -14  -2   7   -0.00    5.97
 -14   2   8    0.00    6.18
  14  -2  -8    1.77    7.97
  14  -2  -8    0.00    7.07
  14   2  -8   -0.00    7.61
 -14  -2   8    5.74    6.93
  14  -2  -9    0.26    5.75
  14  -2  -9    8.31    7.18
  14   2  -9    4.86    6.65
 -14  -2   9    1.08    6.17
 -14   2  10    1.64    6.89
  14  -2 -10    4.21    6.29
  14  -2 -10   -0.00    7.02
  14   2 -10   -0.00    5.42
 -14  -2  10    0.00    5.91
 -14   2  11   -0.00    7.90
  14  -2 -11   13.08    7.54
  14  -2 -11    5.73    7.66
  14   2 -11    0.29    5.38
 -14  -2  11    1.53    6.16
 -14   2  12    6.15    7.57
  14  -2 -12   12.89    8.20
  14   2 -12    0.00    5.58
 -14  -2  12    9.11    7.74
 -14   2  13    6.27    6.63
  14  -2 -13   -0.00    5.93
  14   2 -13    0.69    6.51
 -14  -2  13   -0.00    6.37
 -14   2  14    3.61    7.65
  14   2 -14    4.33    7.90
 -14  -2  14    1.41    6.12
  14  -2 -15    0.00    6.65
  14   2 -15    0.55    5.77
 -14  -2  15    3.39    6.01
 -14   2  16    0.00    6.14
  14  -2 -16   -0.00    7.39
  14   2 -16    3.22    6.39
 -14  -2  16    2.63    6.08
 -14   2  17   -0.00    5.46
  14  -2 -17   -0.00    5.84
  14   2 -17    4.62    7.88
 -14  -2  17   -0.00    6.38
 -14   2  18    1.13    6.71
  14  -2 -18    0.00    8.08
  14   2 -18    0.80    6.29
 -14  -2  18   -0.00    6.75
 -14   2  19   -0.00    6.80
  14  -2 -19   -0.00    6.01
  14   2 -19    0.00    6.07
 -14  -2  19    6.33    6.71
 -14   2  20    0.00    6.62
  14  -2 -20   -0.00    5.25
  14   2 -20    2.66    7.82
 -14  -2  20    5.45    6.04
 -14   2  21   -0.00    5.63
  14   2 -21    0.39    6.12
 -14  -2  21   -0.00    5.64
 -14  -2  22   11.77    8.17
  14   2 -23    0.00    6.67
 -14  -2  23    1.63    5.85
  14   2 -24    0.00    7.48
  14   2 -25   -0.00    7.99
  14  -3  -1    7.43    7.88
  14  -3  -1   -0.00    7.29
  14   3  -1   -0.00    6.98
  14  -3  -2    1.47    7.30
  14   3  -2    3.51    5.93
  14  -3  -3   -0.00    5.68
  14   3  -3    3.87    6.64
  14  -3  -4   -0.00    6.04
  14  -3  -4    0.25    5.96
  14   3  -4   -0.00    5.23
 -14   3   5    7.69    8.41
  14  -3  -5   -0.00    6.16
  14  -3  -5    2.38    7.29
  14   3  -5   -0.00    6.30
 -14   3   6    9.21    7.93
  14  -3  -6    6.13    7.42
  14  -3  -6    4.34    7.95
  14   3  -6   15.60    8.79
 -14   3   7    1.59    7.80
  14  -3  -7   -0.00    6.60
  14  -3  -7    4.01    8.15
  14   3  -7    3.26    7.34
 -14   3   8   -0.00    6.41
  14  -3  -8   -0.00    7.23
  14  -3  -8   14.05    8.41
  14   3  -8    5.52    5.46
 -14   3   9    0.79    5.98
  14  -3  -9   -0.00    7.43
  14   3  -9   -0.00    4.85
  14  -3 -10    1.30    8.25
  14  -3 -10    9.48    7.80
  14   3 -10    0.00    4.85
 -14   3  11    6.28    8.01
  14  -3 -11    1.60    6.23
  14  -3 -11   -0.00    7.55
  14   3 -11    1.51    6.40
 -14  -3  11    9.20    6.87
 -14   3  12   -0.00    7.72
  14  -3 -12    0.00    7.12
  14  -3 -12    0.00    6.42
  14   3 -12    0.88    6.20
 -14  -3  12    6.21    7.29
 -14   3  13    6.09    7.81
  14  -3 -13    3.78    5.48
  14  -3 -13    0.38    6.68
  14   3 -13   -0.00    7.12
 -14  -3  13   -0.00    4.54
 -14   3  14    0.00    6.46
  14  -3 -14    3.00    6.95
  14   3 -14    1.42    7.44
 -14  -3  14   -0.00    5.57
 -14   3  15    2.91    8.57
  14  -3 -15    9.44    8.15
  14   3 -15    2.71    6.58
 -14  -3  15    4.30    5.59
 -14   3  16    9.70    8.94
  14  -3 -16    8.44    8.48
  14   3 -16    0.43    6.91
 -14  -3  16    0.00    6.02
  14  -3 -17    1.92    6.87
  14   3 -17    0.00    6.65
 -14  -3  17    1.98    5.45
 -14   3  18    0.73    7.36
  14   3 -18    0.24    7.29
 -14  -3  18    6.28    7.53
 -14   3  19    1.19    6.17
 -14  -3  19   -0.00    5.89
  14   3 -20    7.69    7.87
 -14  -3  20    9.12    7.45
  14   3 -21    2.43    6.98
 -14  -3  21    0.00    6.84
  14   3 -22   -0.00    5.55
 -14  -3  22    2.82    7.85
  14   3 -23   -0.00    7.48
 -14  -3  23    8.29    8.23
  14  -4  -1    4.44    7.99
  14  -4  -1   -0.00    7.25
  14   4  -1    4.75    6.62
  14  -4  -2   -0.00    7.94
  14  -4  -2    3.50    8.16
  14   4  -2   10.56    6.52
  14  -4  -3    0.81    5.88
  14   4  -3    5.02    6.18
  14  -4  -4    3.74    6.22
  14  -4  -4   -0.00    7.56
  14   4  -4    2.05    6.12
  14  -4  -5    4.61    6.89
  14  -4  -5    3.17    7.91
  14   4  -5   -0.00    6.08
 -14   4   6   -0.00    8.23
  14  -4  -6   11.60    7.53
  14  -4  -6    5.51    7.98
  14   4  -6    0.90    5.58
 -14   4   7   -0.00    7.39
  14  -4  -7   14.61    9.50
  14  -4  -7   -0.00    5.90
  14   4  -7   -0.00    4.75
 -14   4   8    0.00    9.25
  14  -4  -8    1.06    7.86
  14  -4  -8    1.56    7.18
  14   4  -8    1.43    5.71
 -14   4   9   -0.00    6.53
  14  -4  -9   -0.00    7.11
  14  -4  -9    1.30    6.29
  14   4  -9    0.00    6.21
 -14   4  10    8.58    7.22
  14  -4 -10   15.42   10.06
  14  -4 -10   19.57   10.35
  14   4 -10    0.00    6.74
 -14   4  11   -0.00    6.42
  14  -4 -11    5.71    8.03
  14   4 -11    1.79    6.72
 -14   4  12   20.11   10.16
  14  -4 -12    0.72    6.38
  14  -4 -12   18.15    9.88
  14   4 -12    5.93    6.05
 -14   4  13   -0.00    7.48
  14  -4 -13    2.10    6.46
  14  -4 -13   11.37    8.51
  14   4 -13    6.43    7.74
 -14   4  14   10.92    9.49
  14  -4 -14    3.05    6.67
  14  -4 -14    3.46    7.78
  14   4 -14   -0.00    7.27
 -14   4  15    6.12    8.06
  14   4 -15   -0.00    6.18
 -14   4  16    3.76    8.05
 -14   4  17    9.07    9.16
  14   4 -17    7.59    7.07
 -14  -4  17    5.27    6.12
 -14   4  18    1.34    7.01
  14   4 -18   -0.00    6.40
 -14  -4  18    0.00    6.51
  14   4 -19    0.99    5.46
 -14  -4  19    7.38    7.10
  14   4 -20    0.31    5.18
 -14  -4  20   -0.00    7.23
 -14  -4  21    1.34    6.67
 -14  -4  23   -0.00    6.71
 -14  -4  24    3.96    6.65
  14  -5  -1    0.00    8.21
  14  -5  -1    8.88    8.94
  14   5  -1    1.99    5.22
  14  -5  -2    9.26    8.05
  14  -5  -2    0.79    8.49
  14   5  -2    1.84    5.43
  14  -5  -3    0.00    8.57
  14  -5  -3    0.59    7.14
  14   5  -3   -0.00    6.16
  14  -5  -4    0.00    8.07
  14   5  -4    0.00    6.39
  14  -5  -5   12.60    8.51
  14  -5  -5    0.28    7.07
  14   5  -5    0.80    5.23
  14  -5  -6   11.10    7.90
  14   5  -6    4.52    5.20
 -14   5   7    3.67    7.53
  14  -5  -7    0.00    6.14
  14  -5  -7    6.08    8.85
 -14   5   8   -0.00    6.66
  14  -5  -8    2.17    6.59
  14  -5  -8    0.75    7.13
  14   5  -8    0.00    5.91
 -14   5   9    6.35    9.55
  14  -5  -9    5.47    7.34
  14  -5  -9    4.43    7.52
  14   5  -9    3.62    7.08
 -14   5  10    1.26    6.51
  14  -5 -10   16.87    9.34
  14  -5 -10    2.45    7.56
  14   5 -10    7.45    6.68
 -14   5  11    0.64    6.15
  14  -5 -11    1.14    7.42
  14  -5 -11   -0.00    8.90
  14   5 -11    8.68    7.30
 -14   5  12    0.49    6.42
  14  -5 -12    0.00    6.74
  14   5 -12    3.11    6.91
  14  -5 -13   -0.00    7.06
  14   5 -13    7.26    7.13
 -14   5  14   -0.00    7.34
  14  -5 -14    8.60    7.23
  14   5 -14   -0.00    6.72
 -14   5  15    1.37    5.91
  14  -5 -15    4.82    7.37
  14   5 -15    7.53    7.84
 -14   5  16   11.60    9.11
  14  -5 -16   -0.00    6.24
  14   5 -16    0.03    6.76
  14   5 -17   -0.00    5.98
 -14  -5  24    2.30    7.38
  14  -6  -1    0.17    8.58
  14   6  -1    4.70    5.84
  14  -6  -2    2.20    7.53
  14   6  -2    0.00    5.91
  14  -6  -3   -0.00    7.87
  14  -6  -3   -0.00    8.03
  14   6  -3   16.23    7.54
  14  -6  -4    3.07    8.20
  14  -6  -4    9.66    8.73
  14   6  -4    2.70    5.18
  14  -6  -5   -0.00    8.73
  14   6  -5    4.17    5.23
  14  -6  -6   -0.00    6.63
  14  -6  -6    0.42    8.28
  14   6  -6    7.08    5.63
  14  -6  -7   -0.00    7.62
  14  -6  -7    2.75    8.37
  14   6  -7    5.92    6.91
 -14   6   8    0.00    6.69
  14  -6  -8   -0.00    5.42
  14   6  -8    8.77    8.20
 -14   6   9   10.55    9.25
  14  -6  -9    2.63    7.97
  14   6  -9    0.00    5.63
 -14   6  10   -0.00    9.53
  14  -6 -10    0.19    7.87
  14   6 -10   12.63    7.87
 -14   6  11   -0.00    8.82
  14   6 -11   -0.00    5.83
 -14   6  12   -0.00    7.61
  14  -6 -12    4.33    7.38
  14   6 -12    6.55    6.59
 -14   6  13    0.00    6.12
  14  -6 -13    7.06    7.55
  14   6 -13    4.48    6.04
 -14   6  14   -0.00    7.93
  14  -6 -14    1.39    6.41
  14   6 -14    7.94    6.90
  14  -7  -1    4.32    8.16
  14   7  -1    2.12    5.52
  14  -7  -2    6.15    8.48
  14   7  -2   -0.00    5.74
  14  -7  -3    1.68    6.53
  14   7  -3   -0.00    4.55
  14  -7  -4    0.00    7.12
  14   7  -4    6.13    5.39
  14  -7  -5   -0.00    6.70
  14   7  -5    0.58    6.48
  14   7  -6   -0.00    6.86
  14  -7  -7    2.29    6.53
  14   7  -7   -0.00    6.22
  14  -7  -8   -0.00    6.72
  14   7  -8   -0.00    5.97
  14  -7  -9    0.00    7.42
  14   7  -9   -0.00    5.36
 -14   7  10    0.00    7.39
  14  -7 -10    0.92    6.36
 -14   7  11   -0.00    8.03
  14  -7 -11   -0.00    6.64
  14   8  -1    2.69    6.08
  14  -8  -2    1.05    8.42
  14   8  -2   -0.00    4.16
  14  -8  -3   -0.00    7.38
  14   8  -3    5.37    4.84
  14  -8  -4   -0.00    8.40
  14   8  -4   -0.00    6.06
  14  -8  -5   -0.00    7.26
  14   8  -5    1.15    6.08
  13   0  -1    9.70    7.71
  13   0  -1   22.19    9.86
 -13   0   2   10.27    8.35
  13   0  -2   -0.00    5.31
  13   0  -2    0.00    7.77
 -13   0   3    3.07    8.10
  13   0  -3    1.26    5.64
  13   0  -3    4.66    6.19
 -13   0   4   -0.00    5.37
  13   0  -4   -0.00    6.26
  13   0  -4   -0.00    6.17
 -13   0   5    0.55    5.98
  13   0  -5    0.00    7.01
  13   0  -5    5.63    6.37
 -13   0   6   -0.00    5.74
  13   0  -6   10.24    6.74
  13   0  -6    0.43    4.91
 -13   0   7    0.00    7.00
  13   0  -7    6.78    6.32
  13   0  -7   -0.00    5.88
 -13   0   8    1.59    5.31
  13   0  -8   -0.00    6.82
 -13   0   9   -0.00    6.23
  13   0  -9    4.90    7.17
 -13   0  10   -0.00    6.99
  13   0 -10    9.14    7.64
 -13   0  11    4.63    7.14
  13   0 -11    4.89    6.70
 -13   0  12    2.61    6.40
  13   0 -12   -0.00    6.21
 -13   0  13    0.00    7.22
  13   0 -13   10.14    7.05
 -13   0  14    0.93    6.75
  13   0 -14    1.08    5.76
 -13   0  15    1.67    6.54
  13   0 -15    0.00    6.86
 -13   0  16    2.14    6.18
  13   0 -16    1.33    6.39
  13   0 -17    0.00    6.83
 -13   0  18    0.00    6.82
  13   0 -18   -0.00    5.36
 -13   0  19   -0.00    6.62
  13   0 -19    7.11    7.39
 -13   0  20    4.41    7.22
  13   0 -20   -0.00    7.20
 -13   0  21    2.86    5.99
  13   0 -21    7.41    8.49
 -13   0  22    0.80    7.26
  13   0 -22    5.47    7.80
 -13   0  23   -0.00    7.74
  13   0 -23   -0.00    7.13
 -13   0  24    2.54    7.55
  13   0 -24   -0.00    6.75
 -13   0  25   -0.00    7.35
  13   0 -25   -0.00    6.61
  13  -1  -1   -0.00    6.37
  13  -1  -1   11.14    7.53
  13   1  -1    6.06    6.05
  13   1  -1    4.35    7.31
  13  -1  -2    5.91    7.64
  13  -1  -2   -0.00    6.55
  13   1  -2    0.00    5.26
  13   1  -2    0.68    6.82
 -13  -1   2    7.48    6.83
 -13   1   3   17.19    9.70
  13  -1  -3   -0.00    6.47
  13  -1  -3    4.37    7.74
  13   1  -3   -0.00    6.17
 -13  -1   3    2.03    6.39
 -13   1   4   -0.00    6.96
  13  -1  -4    4.87    7.74
  13   1  -4    4.67    6.64
  13   1  -4   -0.00    6.49
 -13  -1   4   -0.00    5.56
 -13   1   5   21.06    9.09
  13  -1  -5   14.89    8.78
  13  -1  -5   16.36    8.32
  13   1  -5   15.64    8.82
  13   1  -5   25.38    9.69
 -13   1   6    3.51    6.37
  13  -1  -6    5.00    6.55
  13  -1  -6    0.00    6.02
  13   1  -6   -0.00    5.33
 -13  -1   6   -0.00    7.69
 -13   1   7    0.03    6.16
  13  -1  -7   -0.00    6.00
  13  -1  -7    4.57    6.49
  13   1  -7    6.43    6.21
  13   1  -7    0.00    5.52
 -13  -1   7   -0.00    6.35
 -13   1   8   -0.00    6.60
  13  -1  -8    1.68    6.08
  13  -1  -8    4.07    6.38
  13   1  -8   -0.00    6.86
 -13  -1   8   -0.00    5.75
 -13   1   9   16.95    9.50
  13  -1  -9   10.35    7.50
  13   1  -9    0.00    5.19
 -13  -1   9    3.27    5.92
 -13   1  10   -0.00    6.28
  13  -1 -10   -0.00    6.23
  13   1 -10   -0.00    5.14
 -13  -1  10    0.00    5.75
 -13   1  11    1.48    6.63
  13  -1 -11    3.89    7.42
  13   1 -11    1.21    5.40
 -13  -1  11    2.04    5.72
 -13   1  12   -0.00    6.15
  13  -1 -12    1.51    6.82
 -13  -1  12    1.21    5.56
 -13   1  13    0.63    7.04
  13  -1 -13    2.11    6.90
  13   1 -13    3.27    7.07
 -13  -1  13    0.17    5.79
 -13   1  14    0.00    7.34
  13  -1 -14    1.36    5.38
  13   1 -14    0.00    6.17
 -13  -1  14    7.59    6.58
 -13   1  15    6.83    7.12
  13  -1 -15   14.36    7.86
  13   1 -15    8.86    8.20
 -13  -1  15   13.25    7.37
 -13   1  16   -0.00    5.55
  13  -1 -16    6.16    7.02
  13   1 -16    0.00    6.30
 -13  -1  16    5.68    6.70
 -13   1  17    0.00    6.73
  13   1 -17    1.44    6.74
 -13  -1  17   -0.00    6.54
 -13   1  18   -0.00    6.33
  13  -1 -18   -0.00    6.80
  13   1 -18   -0.00    7.24
 -13  -1  18    1.33    6.32
 -13   1  19    3.84    7.83
  13  -1 -19    4.72    6.78
  13   1 -19   -0.00    7.29
 -13  -1  19    0.00    7.33
 -13   1  20    4.80    7.23
  13  -1 -20    0.00    7.51
  13   1 -20    3.48    6.30
 -13  -1  20   -0.00    7.12
 -13   1  21   -0.00    6.09
  13  -1 -21   -0.00    7.01
 -13  -1  21   -0.00    6.02
 -13   1  22    0.00    7.40
  13  -1 -22    3.27    7.19
  13   1 -22   -0.00    6.64
 -13  -1  22    0.00    6.66
 -13   1  23   -0.00    7.86
  13  -1 -23    4.04    7.55
  13   1 -23   -0.00    5.98
 -13  -1  23   -0.00    6.49
 -13   1  24    3.81    7.51
  13   1 -24   -0.00    6.40
 -13  -1  24    5.26    6.92
 -13   1  25    5.38    8.32
  13   1 -25   -0.00    6.72
 -13  -1  25    5.91    8.59
  13   1 -26    3.09    6.36
 -13  -1  26    0.00    6.99
  13   1 -27    6.58    7.66
  13  -2  -1    4.36    7.10
  13  -2  -1   15.76    9.02
  13   2  -1    8.50    6.22
  13   2  -1    5.61    7.28
 -13  -2   1   13.03    7.32
  13  -2  -2   -0.00    6.60
  13  -2  -2   -0.00    7.05
  13   2  -2    3.24    5.72
  13   2  -2    0.00    6.08
 -13  -2   2   -0.00    6.17
 -13   2   3    9.02    7.42
  13  -2  -3    4.12    6.61
  13  -2  -3    5.72    7.31
  13   2  -3   -0.00    6.88
  13   2  -3   13.99    8.02
 -13  -2   3    0.00    5.66
 -13   2   4    1.25    6.98
  13  -2  -4   -0.00    5.77
  13  -2  -4   11.10    7.84
  13   2  -4    5.11    6.24
  13   2  -4    7.40    6.81
 -13  -2   4   -0.00    5.28
 -13   2   5    7.94    9.27
  13  -2  -5    7.10    7.56
  13   2  -5    0.00    5.21
  13   2  -5   -0.00    6.82
 -13  -2   5    5.81    6.14
 -13   2   6   -0.00    5.80
  13  -2  -6   -0.00    6.69
  13  -2  -6    3.30    6.15
  13   2  -6    1.92    6.07
  13   2  -6    3.30    5.26
 -13  -2   6    1.82    6.71
 -13   2   7   11.05    7.89
  13  -2  -7    8.50    8.05
  13  -2  -7   18.84    8.98
  13   2  -7   17.42    7.96
 -13  -2   7   23.51    9.79
 -13   2   8    5.63    7.23
  13  -2  -8   -0.00    6.01
  13  -2  -8    1.47    6.78
  13   2  -8    3.80    5.99
 -13  -2   8    6.12    6.68
 -13   2   9    5.94    6.72
  13  -2  -9   -0.00    6.56
  13  -2  -9   -0.00    6.58
  13   2  -9    4.50    5.54
 -13  -2   9    4.96    6.79
 -13   2  10    4.33    7.71
  13  -2 -10    0.00    5.60
 -13  -2  10   -0.00    5.70
 -13   2  11   25.82   11.47
  13  -2 -11    2.25    7.18
  13   2 -11    0.00    6.68
 -13  -2  11   12.15    7.87
 -13   2  12   -0.00    6.92
  13   2 -12    1.37    6.40
 -13  -2  12    0.75    5.65
  13  -2 -13   12.74    8.81
  13   2 -13    5.39    7.04
 -13  -2  13    0.00    6.06
 -13   2  14    6.86    7.61
  13  -2 -14   -0.00    7.08
  13   2 -14    3.31    7.09
 -13   2  15   -0.00    5.62
  13  -2 -15    0.94    7.10
  13   2 -15    4.75    6.72
 -13  -2  15    7.31    7.37
 -13   2  16    8.30    8.42
  13  -2 -16    1.06    5.44
  13   2 -16    0.18    6.44
 -13  -2  16   -0.00    5.20
 -13   2  17   -0.00    6.02
  13  -2 -17   -0.00    5.63
  13   2 -17   10.05    7.53
 -13  -2  17    0.00    7.76
 -13   2  18    1.30    6.21
  13  -2 -18    5.07    6.96
  13   2 -18    4.03    7.18
 -13  -2  18    0.18    7.10
 -13   2  19    0.43    6.73
  13  -2 -19   -0.00    6.18
  13   2 -19    5.31    7.02
 -13  -2  19    6.78    7.72
 -13   2  20    0.69    5.42
  13  -2 -20    0.00    5.30
  13   2 -20    0.00    6.44
 -13  -2  20    1.65    6.92
 -13   2  21   -0.00    7.50
  13   2 -21   -0.00    5.93
 -13  -2  21   -0.00    6.94
 -13   2  22   -0.00    6.42
  13   2 -22    1.82    6.06
 -13  -2  22    0.08    7.47
 -13   2  23   10.56    8.39
  13   2 -23    6.34    7.51
 -13  -2  23    5.45    7.15
 -13   2  24   -0.00    6.62
  13   2 -24    7.44    7.25
 -13  -2  24    8.51    8.12
  13   2 -25    5.20    7.16
 -13  -2  25   -0.00    8.16
  13   2 -26    4.69    6.90
 -13  -2  26    3.32    7.82
  13   2 -27    2.10    7.20
  13   2 -28   -0.00    4.89
  13  -3  -1   10.31    8.66
  13  -3  -1    4.18    7.31
  13   3  -1    4.76    6.59
  13  -3  -2    4.13    5.04
  13   3  -2   -0.00    6.04
  13  -3  -3   -0.00    5.76
  13  -3  -3    1.92    6.92
  13   3  -3    0.00    5.54
 -13   3   4    1.09    7.81
  13  -3  -4    4.24    6.46
  13  -3  -4    6.68    7.81
  13   3  -4    0.00    5.87
  13   3  -4    0.50    4.92
 -13   3   5   26.18    9.66
  13  -3  -5   12.16    8.27
  13  -3  -5    8.04    7.65
  13   3  -5   21.75    8.36
  13   3  -5    7.78    7.86
 -13  -3   5    2.92    6.93
  13  -3  -6    1.23    6.28
  13   3  -6    2.18    5.35
 -13  -3   6    0.00    6.21
 -13   3   7    0.00    6.00
  13  -3  -7    6.98    7.27
  13  -3  -7   -0.00    5.37
  13   3  -7   -0.00    4.86
 -13  -3   7    0.00    6.07
 -13   3   8    0.09    5.92
  13  -3  -8    2.12    6.35
  13  -3  -8    6.39    7.60
 -13   3   9   12.61    9.10
  13  -3  -9    1.27    5.97
  13  -3  -9    6.69    7.20
  13   3  -9    0.00    6.64
 -13  -3   9    0.00    6.68
 -13   3  10    8.32    8.13
  13  -3 -10    0.00    5.63
  13  -3 -10    7.25    7.60
  13   3 -10    3.18    6.81
 -13  -3  10   -0.00    5.28
 -13   3  11    7.04    7.90
  13  -3 -11    3.37    6.18
  13  -3 -11    8.95    7.86
  13   3 -11    7.24    7.49
 -13  -3  11    3.39    5.85
 -13   3  12    0.00    6.58
  13  -3 -12   -0.00    5.07
  13   3 -12    3.62    7.28
 -13  -3  12    0.31    4.89
 -13   3  13    0.00    7.07
  13  -3 -13    8.50    7.46
  13   3 -13    1.80    6.44
 -13   3  14    0.85    6.74
  13  -3 -14    5.21    5.97
  13   3 -14   -0.00    6.48
 -13  -3  14   -0.00    4.99
 -13   3  15    8.56    8.44
  13  -3 -15    8.46    8.93
  13   3 -15    3.05    6.01
 -13  -3  15   -0.00    5.95
 -13   3  16    0.68    6.96
  13  -3 -16    5.88    8.53
  13   3 -16    0.00    6.57
 -13  -3  16   -0.00    7.66
 -13   3  17    3.33    6.02
  13  -3 -17    2.05    7.91
  13   3 -17    0.00    5.05
 -13  -3  17    0.63    6.37
 -13   3  18   -0.00    6.64
  13  -3 -18    0.00    7.60
  13   3 -18    3.44    6.07
 -13  -3  18   -0.00    5.54
 -13   3  19    0.00    6.04
  13  -3 -19    3.57    6.12
  13   3 -19   -0.00    5.91
 -13  -3  19    9.02    7.83
 -13   3  20   -0.00    7.70
  13   3 -20    4.90    6.57
 -13  -3  20   -0.00    6.29
 -13   3  21    1.40    6.98
  13   3 -21    4.34    6.53
 -13  -3  21   -0.00    6.03
 -13   3  22    4.80    7.11
  13   3 -22    8.98    7.65
 -13  -3  22    0.00    6.36
 -13   3  23    1.86    6.90
  13   3 -23   -0.00    6.99
 -13  -3  23   -0.00    6.53
  13   3 -24    3.87    7.77
 -13  -3  24   -0.00    6.76
  13   3 -25   10.45    9.11
 -13  -3  25    3.09    8.52
  13   3 -26    8.97    9.00
 -13  -3  26    0.00    8.59
  13   3 -27    0.00    7.48
  13   3 -28    0.91    6.77
  13  -4  -1    6.58    7.54
  13  -4  -1    2.34    8.47
  13   4  -1    8.43    7.00
  13  -4  -2    4.65    7.93
  13  -4  -3   -0.00    7.15
  13  -4  -3    3.52    8.12
  13   4  -3   -0.00    6.55
  13  -4  -4   -0.00    6.12
  13  -4  -4    0.11    6.58
  13   4  -4   -0.00    3.93
 -13   4   5   -0.00    6.34
  13  -4  -5    0.00    6.13
  13  -4  -5    2.15    7.09
  13   4  -5    0.00    4.65
 -13   4   6    2.78    7.35
  13  -4  -6    0.28    5.92
  13  -4  -6    6.84    8.18
  13   4  -6    4.09    5.72
 -13   4   7    8.08    8.30
  13  -4  -7   -0.00    7.29
  13   4  -7   13.13    7.80
 -13   4   8    0.42    6.08
  13  -4  -8    4.20    7.51
  13  -4  -8    1.42    6.50
  13   4  -8    0.00    6.40
 -13   4   9    0.00    6.47
  13  -4  -9    1.13    6.74
  13  -4  -9   -0.00    7.05
  13  -4 -10   -0.00    7.13
  13  -4 -10    3.12    6.22
  13   4 -10    4.53    6.60
 -13  -4  10    2.67    6.00
 -13   4  11    4.15    7.30
  13  -4 -11   14.31    8.82
  13  -4 -11   12.99    8.74
  13   4 -11   -0.00    6.66
 -13  -4  11    3.30    6.29
 -13   4  12    9.91    8.93
  13  -4 -12    1.49    6.65
  13  -4 -12   16.92    9.66
 -13   4  13    5.88    7.73
  13  -4 -13    6.12    8.40
  13   4 -13    9.18    6.94
 -13  -4  13    0.57    5.81
 -13   4  14   -0.00    7.52
  13  -4 -14    6.91    8.51
  13   4 -14   -0.00    7.52
 -13  -4  14    0.00    5.97
 -13   4  15   -0.00    8.20
  13  -4 -15    0.13    6.32
  13   4 -15    2.26    5.29
 -13  -4  15    1.26    5.64
  13  -4 -16    1.88    6.63
  13   4 -16    0.00    6.29
 -13  -4  16    8.29    8.16
 -13   4  17   -0.00    5.47
  13   4 -17    8.04    7.27
 -13  -4  17    9.91    7.52
 -13   4  18    0.00    7.74
  13   4 -18    0.00    6.30
 -13   4  19    4.55    7.48
  13   4 -19   -0.00    6.80
 -13  -4  19    4.37    7.13
 -13   4  20   -0.00    6.72
  13   4 -20   -0.00    7.13
 -13  -4  20   -0.00    5.61
 -13   4  21    1.64    8.41
  13   4 -21   -0.00    6.60
 -13  -4  21   12.91    8.50
 -13   4  22    0.35    6.70
  13   4 -22   -0.00    5.56
 -13  -4  22    0.58    6.85
 -13  -4  23    0.00    6.69
  13   4 -24   -0.00    7.63
 -13  -4  24   -0.00    5.57
  13   4 -25   -0.00    7.24
 -13  -4  25   12.68    9.38
  13   4 -26    1.98    7.13
 -13  -4  26   -0.00    8.09
  13   4 -27    0.00    6.61
  13  -5  -1    5.47    7.76
  13  -5  -1    1.72    8.12
  13   5  -1    7.79    6.32
  13  -5  -2   -0.00    6.87
  13  -5  -2    1.95    7.64
  13   5  -2   -0.00    5.87
  13  -5  -3    5.62    7.82
  13   5  -3    2.95    4.87
  13  -5  -4    3.68    6.12
  13  -5  -4    4.25    7.31
  13   5  -4    3.62    5.37
  13  -5  -5   -0.00    6.19
 -13   5   6    3.31    7.70
  13  -5  -6   -0.00    6.38
  13  -5  -6    4.75    7.57
  13   5  -6   -0.00    4.73
 -13   5   7    3.25    6.91
  13  -5  -7    4.26    5.94
  13  -5  -7    3.64    7.04
  13   5  -7    5.77    6.50
 -13   5   8    0.00    7.25
  13  -5  -8    0.00    5.21
  13  -5  -8   -0.00    7.56
  13   5  -8    1.24    6.55
 -13   5   9    0.00    7.72
  13  -5  -9    4.19    7.28
  13  -5  -9    7.69    8.01
  13   5  -9    0.00    6.02
 -13   5  10   11.65    8.46
  13  -5 -10    0.00    8.24
  13  -5 -10   -0.00    6.57
  13  -5 -11    2.55    7.20
  13  -5 -11   11.42    9.34
  13   5 -11   -0.00    5.88
 -13   5  12    3.12    7.12
  13  -5 -12    5.73    6.70
  13   5 -12    9.19    7.02
 -13   5  13    0.00    7.23
  13  -5 -13    5.51    7.04
  13  -5 -13    0.00    6.38
  13   5 -13   -0.00    6.14
 -13   5  14    7.75    8.84
  13  -5 -14    0.75    4.79
  13   5 -14   -0.00    6.26
 -13   5  15    0.00    6.61
  13   5 -15   20.66    9.44
 -13   5  16   -0.00    8.07
  13   5 -16    1.11    6.89
 -13  -5  16    1.99    6.53
 -13   5  17   -0.00    7.35
  13   5 -17    2.80    5.97
  13   5 -18   -0.00    6.71
 -13  -5  18    3.71    5.66
 -13   5  19    0.15    7.50
 -13  -5  19   -0.00    6.63
 -13   5  20   -0.00    5.93
  13   5 -20    5.18    7.35
 -13  -5  20    3.53    6.79
 -13   5  21    7.97    8.47
  13   5 -21    5.34    7.66
 -13  -5  21    0.00    6.89
  13   5 -22   -0.00    7.84
 -13  -5  22   -0.00    8.38
  13   5 -23   -0.00    6.71
 -13  -5  23    0.44    8.01
  13   5 -24   -0.00    6.89
 -13  -5  24   -0.00    6.11
 -13  -5  25   -0.00    6.36
 -13  -5  26    2.85    6.16
  13  -6  -1    3.54    8.50
  13   6  -1    4.47    5.98
  13  -6  -2    0.00    7.56
  13  -6  -2    2.60    8.17
  13   6  -2    1.50    4.37
  13  -6  -3    0.00    6.68
  13  -6  -3    0.00    7.61
  13   6  -3    0.90    4.61
  13  -6  -4   10.64    9.51
  13   6  -4    5.10    5.36
  13  -6  -5    0.00    6.14
  13  -6  -5   -0.00    6.55
  13   6  -5    0.00    6.66
  13  -6  -6    0.72    6.59
  13  -6  -6   10.60    8.97
  13   6  -6   13.52    6.71
 -13   6   7    0.00    8.54
  13  -6  -7    5.21    8.29
  13   6  -7   -0.00    4.90
 -13   6   8   13.46    8.57
  13  -6  -8    1.51    5.83
  13  -6  -8   -0.00    7.21
  13   6  -8    4.50    5.47
 -13   6   9    6.19    8.45
  13  -6  -9    1.38    6.91
  13  -6  -9    4.76    8.03
  13   6  -9   -0.00    5.78
 -13   6  10    1.36    6.80
  13  -6 -10    9.13    8.06
  13   6 -10    6.17    6.50
 -13   6  11    0.97    6.68
  13  -6 -11   -0.00    6.99
  13   6 -11    1.38    4.74
 -13   6  12   -0.00    7.43
  13  -6 -12    1.13    5.51
  13   6 -12    0.00    5.66
 -13   6  13    6.82    7.85
  13  -6 -13    1.84    5.99
  13   6 -13    2.65    5.51
 -13   6  14    4.88    7.96
  13  -6 -14    0.00    6.63
  13   6 -14    0.70    5.95
 -13   6  15   -0.00    7.25
  13  -6 -15   -0.00    5.87
  13   6 -15   -0.00    5.73
 -13   6  16    2.75    7.39
 -13   6  17   -0.00    7.34
  13   6 -17    0.00    7.23
 -13   6  18   -0.00    7.91
  13   6 -18    7.53    7.88
 -13   6  19   -0.00    8.57
  13   6 -19    0.00    5.95
  13   6 -20    5.00    6.12
  13   6 -21    2.74    6.25
 -13  -6  23   -0.00    6.85
 -13  -6  24    1.13    6.24
 -13  -6  25    2.57    6.18
 -13  -6  26   10.37    8.50
  13  -7  -1    6.18    7.28
  13   7  -1   -0.00    4.30
  13  -7  -2   -0.00    7.58
  13   7  -2    2.53    4.56
  13  -7  -3   -0.00    8.30
  13   7  -3   -0.00    4.49
  13  -7  -4   20.96   10.34
  13   7  -4   15.51    6.99
  13   7  -5    0.50    4.92
  13  -7  -6    0.64    6.18
  13   7  -6    5.75    6.01
  13  -7  -7   -0.00    7.11
  13   7  -7   -0.00    4.66
  13  -7  -8    3.20    7.63
  13   7  -8    3.52    4.87
 -13   7   9    5.29    7.66
  13  -7  -9    0.86    7.04
  13   7  -9    5.08    5.59
 -13   7  10    6.95    8.30
  13  -7 -10    7.60    9.29
  13   7 -10    7.70    6.61
 -13   7  11   11.97    8.27
  13   7 -11    0.00    5.75
 -13   7  12   11.92    9.10
  13  -7 -12   -0.00    6.93
  13   7 -12    0.00    5.04
 -13   7  13    9.87    9.35
  13  -7 -13   -0.00    7.36
 -13   7  14    4.85    7.96
  13  -7 -14    7.64    8.28
  13   7 -14    0.00    7.38
 -13   7  15    5.22    6.96
  13  -7 -15    2.00    5.85
  13   7 -15   -0.00    7.60
 -13   7  16    1.24    7.05
  13  -7 -16    0.00    6.43
  13   7 -16    1.73    6.86
 -13   7  17   11.58    8.66
  13  -7 -17   -0.00    5.64
  13   7 -17   -0.00    4.88
  13   7 -18   -0.00    7.14
  13  -8  -1    0.00    6.74
  13   8  -1    0.00    4.64
  13  -8  -2    0.00    6.56
  13   8  -2   -0.00    5.42
  13  -8  -3   -0.00    6.43
  13   8  -3    0.56    5.45
  13  -8  -4    2.89    7.70
  13   8  -4    4.98    6.35
  13  -8  -5    0.00    8.39
  13   8  -5    2.85    5.68
  13   8  -6    6.10    5.87
  13  -8  -7    0.00    6.23
  13   8  -7   -0.00    5.35
  13  -8  -8    4.26    7.93
  13   8  -8    0.11    4.30
  13  -8  -9   -0.00    6.95
  13   8  -9   -0.00    5.00
 -13   8  10    1.97    7.77
  13  -8 -10    0.00    6.59
  13   8 -10    0.00    5.56
 -13   8  11    0.00    8.57
  13  -8 -11   -0.00    7.20
 -13   8  12   -0.00    7.77
  13  -8 -12    2.16    7.99
  13   8 -12    0.00    6.35
 -13   8  13   -0.00    8.45
  13  -8 -13    0.00    7.72
  13   8 -13    0.87    6.70
 -13   8  14    4.99    8.20
  13  -8 -14    0.00    7.68
  13   8 -14    4.55    5.39
 -13   8  15   -0.00    7.80
  13  -8 -15    4.48    7.08
  13   8 -15   -0.00    6.61
  13  -9  -1    3.18    7.81
  13   9  -1    0.00    5.52
  13  -9  -2    3.07    8.27
  13   9  -2    1.60    5.09
  13  -9  -3    5.20    8.01
  13   9  -3   -0.00    4.78
  13  -9  -4    1.61    7.60
  13  -9  -5    8.16    8.56
  13   9  -5    0.00    4.39
  13  -9  -6    6.19    7.58
  13   9  -6    0.85    5.53
  13  -9  -7   -0.00    8.26
  13   9  -7    0.00    4.25
  13  -9  -8    7.42    7.18
  13   9  -8   -0.00    6.15
  13  -9  -9   10.49    7.61
  13   9  -9    2.67    4.63
  13  -9 -10    0.03    7.11
  13   9 -10    7.05    6.71
  13  -9 -11   -0.00    6.67
  13   9 -11   -0.00    6.01
  13 -10  -1   10.55    8.33
  13  10  -1    0.00    5.17
  13 -10  -2   -0.00    9.50
  13  10  -2    6.39    5.59
  13 -10  -3    2.41    7.09
  13  10  -4    0.00    4.59
  13  10  -5    3.77    4.95
  13  10  -6    3.21    5.09
  13  10  -7    0.12    5.12
  13  11  -1    4.37    5.27
 -12   0   1    9.54    7.70
  12   0  -1    2.75    6.06
  12   0  -1   -0.00    6.96
 -12   0   2    7.51    8.04
  12   0  -2    5.23    6.55
  12   0  -2   11.17    8.00
 -12   0   3   -0.00    5.09
  12   0  -3   -0.00    5.77
  12   0  -3    0.66    6.67
 -12   0   4    0.11    5.02
  12   0  -4    4.34    6.48
  12   0  -4    2.02    6.67
 -12   0   5    0.00    5.93
  12   0  -5   -0.00    5.57
  12   0  -5    0.38    5.81
 -12   0   6   22.73    9.89
  12   0  -6   25.45    9.58
 -12   0   7    1.00    6.43
  12   0  -7    0.00    6.12
 -12   0   8    0.00    7.07
  12   0  -8    5.64    6.40
 -12   0   9    7.31    6.63
  12   0  -9    4.67    5.74
 -12   0  10   26.31    9.86
  12   0 -10   45.42   11.08
 -12   0  11   -0.00    6.30
  12   0 -11    0.00    4.89
 -12   0  12   16.27    8.19
 -12   0  13    2.00    6.23
  12   0 -13    0.79    5.27
  12   0 -14    0.00    6.04
 -12   0  15    0.94    5.81
  12   0 -15    6.91    7.22
 -12   0  16   11.01    8.45
  12   0 -16    6.03    7.00
  12   0 -17    0.40    6.31
 -12   0  18    3.21    6.49
  12   0 -18    0.00    6.92
 -12   0  19   -0.00    7.28
  12   0 -19    1.34    7.18
 -12   0  20    4.29    7.13
  12   0 -20    5.93    7.79
 -12   0  21    0.18    5.26
  12   0 -21   -0.00    6.11
  12   0 -22    2.18    6.80
 -12   0  23    0.87    7.30
 -12   0  24    8.79    7.61
  12   0 -24   -0.00    5.67
 -12   0  25    3.78    7.69
  12   0 -25    4.99    7.67
 -12   0  26    0.00    6.87
  12   0 -26    2.34    6.60
 -12   0  27    1.76    7.50
 -12   0  28   -0.00    7.75
  12  -1  -1   -0.00    6.18
  12  -1  -1    6.44    7.75
  12   1  -1    3.33    5.92
  12   1  -1   -0.00    5.54
 -12  -1   1    5.28    7.03
 -12   1   2   15.79    8.10
  12  -1  -2    6.74    5.56
  12  -1  -2   15.00    8.78
  12   1  -2   35.37   10.32
 -12  -1   2   25.37    8.96
 -12   1   3    2.53    6.86
  12  -1  -3    1.67    5.86
  12   1  -3    2.39    6.96
  12   1  -3   -0.00    6.38
 -12  -1   3   -0.00    5.60
 -12   1   4    6.13    6.91
  12  -1  -4   28.11   10.43
  12  -1  -4   15.53    8.10
  12   1  -4    7.25    6.04
  12   1  -4   18.39    8.53
 -12  -1   4    9.33    7.61
 -12   1   5    3.00    5.66
  12  -1  -5    1.39    6.31
  12  -1  -5   -0.00    5.17
  12   1  -5    0.00    5.53
  12   1  -5   -0.00    7.24
 -12  -1   5    3.65    7.40
 -12   1   6    3.97    7.26
  12  -1  -6    1.76    6.00
  12  -1  -6    0.71    5.22
  12   1  -6   -0.00    6.94
 -12  -1   6    4.05    6.58
 -12   1   7    1.00    5.94
  12  -1  -7   -0.00    6.20
  12  -1  -7   -0.00    5.83
  12   1  -7    1.48    5.06
 -12  -1   7    2.27    6.01
 -12   1   8   39.77   11.93
  12   1  -8   25.48    8.99
 -12  -1   8   28.97    9.22
 -12   1   9    3.32    7.05
  12  -1  -9   10.24    8.17
  12   1  -9   -0.00    4.81
 -12  -1   9    1.75    6.32
  12  -1 -10   11.04    7.75
  12   1 -10    5.81    6.17
 -12  -1  10   -0.00    5.41
 -12   1  11    5.77    6.83
  12  -1 -11   -0.00    5.04
  12   1 -11    2.07    6.26
 -12  -1  11   -0.00    5.52
 -12   1  12   -0.00    6.77
  12  -1 -12    0.00    6.18
  12   1 -12   -0.00    6.57
 -12  -1  12   -0.00    5.57
 -12   1  13   -0.00    5.77
  12  -1 -13   -0.00    4.67
  12   1 -13   -0.00    5.97
 -12  -1  13    3.07    5.97
 -12   1  14   35.36   10.48
  12  -1 -14   24.74    9.27
  12   1 -14   15.80    9.35
 -12  -1  14    4.58    7.69
 -12   1  15    1.56    6.38
  12  -1 -15    1.06    6.76
  12   1 -15   -0.00    5.67
 -12  -1  15    5.14    6.48
 -12   1  16   -0.00    6.12
  12  -1 -16    2.36    6.11
  12   1 -16   -0.00    4.89
 -12  -1  16    2.55    5.85
 -12   1  17    0.00    5.68
  12  -1 -17    1.08    7.61
 -12  -1  17    4.39    7.30
 -12   1  18   12.82    8.37
  12  -1 -18   24.46    9.74
  12   1 -18   13.58    8.69
 -12  -1  18    5.87    7.81
 -12   1  19    6.19    6.68
  12  -1 -19   -0.00    6.79
  12   1 -19   -0.00    5.71
 -12  -1  19   -0.00    7.04
 -12   1  20    6.14    7.30
  12  -1 -20    0.02    7.09
  12   1 -20    8.37    7.77
 -12  -1  20    1.84    5.72
 -12   1  21    1.73    6.36
  12  -1 -21    6.98    8.24
  12   1 -21   14.75    8.26
 -12  -1  21   -0.00    6.93
 -12   1  22    5.84    7.61
  12  -1 -22   -0.00    7.35
  12   1 -22   -0.00    5.06
 -12  -1  22    3.11    6.61
 -12   1  23    6.06    7.38
  12  -1 -23   -0.00    7.15
  12   1 -23    7.14    7.44
 -12  -1  23    4.51    7.48
  12  -1 -24    4.84    7.29
  12   1 -24    2.27    6.96
 -12  -1  24    2.38    7.11
 -12   1  25    0.00    6.66
  12   1 -25   -0.00    8.39
 -12  -1  25    0.00    6.63
 -12   1  26   12.38    8.45
  12   1 -26    6.10    8.14
 -12  -1  26    3.77    6.70
 -12   1  27   10.19    8.16
  12   1 -27    0.00    7.40
 -12  -1  27   -0.00    8.41
 -12  -1  28    0.00    8.96
  12  -2  -1    0.00    6.05
  12  -2  -1    8.33    7.14
  12   2  -1   -0.00    5.36
  12   2  -1    0.00    5.58
 -12  -2   1    5.82    6.49
  12  -2  -2   11.51    7.60
  12  -2  -2    9.25    7.96
  12   2  -2    7.12    7.28
  12   2  -2   14.80    7.69
 -12  -2   2   14.37    6.93
 -12   2   3    5.98    7.56
  12  -2  -3    2.75    6.80
  12  -2  -3    2.04    6.55
  12   2  -3    4.13    6.82
 -12   2   4    1.88    6.16
  12  -2  -4   10.20    8.17
  12   2  -4    0.00    4.97
  12   2  -4    7.68    7.63
 -12  -2   4    3.52    6.90
 -12   2   5    5.78    6.37
  12  -2  -5    3.52    7.16
  12  -2  -5    1.91    6.43
  12   2  -5   -0.00    6.20
 -12  -2   5    1.14    6.15
  12  -2  -6    9.89    8.76
  12  -2  -6   19.79    9.22
  12   2  -6   16.80    7.23
 -12  -2   6   10.98    7.93
 -12   2   7    1.35    7.75
  12  -2  -7    0.00    5.97
  12  -2  -7    0.00    6.16
  12   2  -7    9.65    5.72
 -12   2   8    5.74    7.65
  12  -2  -8    4.08    6.39
  12  -2  -8    4.52    6.45
  12   2  -8    0.00    6.72
 -12  -2   8    7.09    6.51
 -12   2   9    4.06    6.31
  12  -2  -9    0.33    5.93
  12   2  -9    0.55    5.58
 -12  -2   9    7.50    6.86
 -12   2  10    7.92    7.72
  12   2 -10   15.84    9.18
 -12  -2  10   10.77    7.17
  12  -2 -11    4.37    7.89
  12   2 -11    2.84    7.07
 -12  -2  11    9.19    6.46
 -12   2  12    3.54    6.89
  12  -2 -12    0.00    7.29
  12   2 -12    6.17    6.67
 -12  -2  12    6.62    7.11
 -12   2  13    3.22    6.90
  12  -2 -13   -0.00    6.66
  12   2 -13   -0.00    5.78
 -12  -2  13    5.96    6.36
 -12   2  14    1.44    6.35
  12  -2 -14    0.42    5.74
 -12  -2  14    1.59    6.24
 -12   2  15   -0.00    5.43
  12  -2 -15    4.74    5.38
  12   2 -15    0.00    5.89
 -12  -2  15    0.00    5.71
 -12   2  16   15.86    8.94
  12  -2 -16    5.92    7.14
  12   2 -16   13.07    7.46
 -12  -2  16    5.70    7.19
 -12   2  17    1.41    5.61
  12  -2 -17    2.57    5.89
  12   2 -17    2.63    5.16
 -12  -2  17   -0.00    5.70
 -12   2  18   -0.00    7.07
  12  -2 -18   -0.00    6.38
  12   2 -18    6.34    5.89
 -12   2  19   -0.00    7.25
  12  -2 -19    0.00    6.45
  12   2 -19    6.76    7.16
 -12  -2  19   -0.00    6.69
 -12   2  20    2.18    7.47
  12  -2 -20   -0.00    7.52
  12   2 -20   -0.00    6.59
 -12  -2  20    2.88    6.85
 -12   2  21    0.55    6.99
  12  -2 -21    0.00    7.02
  12   2 -21    0.39    6.32
 -12  -2  21    2.18    6.72
 -12   2  22    2.25    7.06
  12  -2 -22   -0.00    6.26
  12   2 -22    0.00    6.14
 -12  -2  22    2.94    5.95
 -12   2  23   -0.00    7.95
  12   2 -23    2.81    7.90
 -12  -2  23    8.18    7.97
 -12   2  24   -0.00    8.54
  12   2 -24    8.34    8.28
 -12  -2  24   -0.00    6.79
 -12   2  25   -0.00    6.39
  12   2 -25    0.00    5.71
 -12  -2  25    0.00    8.08
 -12   2  26    5.58    7.61
 -12  -2  26   19.34   10.36
 -12  -2  27    6.67    8.11
  12   2 -28   -0.00    6.88
  12   2 -29    7.58    8.94
  12  -3  -1    1.15    5.58
  12  -3  -1   -0.00    6.53
  12   3  -1    0.00    5.14
  12  -3  -2    7.15    6.40
  12  -3  -2   18.55    8.97
  12   3  -2    4.30    6.63
  12   3  -2    3.26    6.14
 -12   3   3    8.40    8.57
  12  -3  -3    1.02    5.67
  12  -3  -3    6.27    7.20
  12   3  -3   11.28    6.57
  12   3  -3   -0.00    6.35
 -12  -3   3    6.84    6.54
 -12   3   4    6.92    8.15
  12  -3  -4    9.58    6.34
  12  -3  -4   11.74    8.84
  12   3  -4   10.54    6.73
  12   3  -4   21.41    7.49
 -12  -3   4    4.00    6.94
 -12   3   5    1.78    6.21
  12  -3  -5   -0.00    6.37
  12   3  -5    3.57    5.40
 -12  -3   5   -0.00    5.79
 -12   3   6    6.17    7.21
  12  -3  -6   -0.00    6.36
  12  -3  -6    1.29    7.21
 -12  -3   6   10.11    6.69
 -12   3   7   -0.00    5.45
  12  -3  -7    4.00    6.99
  12  -3  -7    3.27    6.78
  12   3  -7    0.00    6.22
 -12  -3   7   11.15    7.02
 -12   3   8    7.72    9.11
  12  -3  -8    6.68    7.04
  12  -3  -8    8.25    7.14
  12   3  -8   18.00    8.24
 -12  -3   8    0.00    6.38
 -12   3   9    0.00    6.46
  12  -3  -9    9.33    7.68
  12  -3  -9    0.02    6.11
  12   3  -9    4.00    5.76
 -12  -3   9    1.48    5.50
 -12   3  10    8.26    7.54
  12  -3 -10   14.55    8.45
  12   3 -10    4.06    6.53
 -12  -3  10   16.02    7.22
 -12   3  11   -0.00    7.23
  12  -3 -11   -0.00    5.88
  12   3 -11   -0.00    6.44
 -12  -3  11    1.41    5.61
 -12   3  12   16.35    8.77
  12  -3 -12    1.57    5.84
  12   3 -12    8.06    7.18
 -12  -3  12    2.07    5.07
 -12   3  13    6.37    7.93
  12  -3 -13   -0.00    6.20
  12   3 -13    1.52    5.90
 -12  -3  13    0.00    6.29
 -12   3  14    0.00    5.79
  12  -3 -14   14.62    8.99
  12   3 -14   11.46    7.86
 -12  -3  14   13.04    7.48
 -12   3  15    4.85    7.53
  12  -3 -15    6.95    7.74
  12   3 -15   10.34    7.16
 -12  -3  15    1.29    5.59
 -12   3  16    1.89    5.98
  12  -3 -16   -0.00    7.03
  12   3 -16    0.00    6.20
 -12   3  17    4.20    7.07
  12  -3 -17   -0.00    4.98
  12   3 -17   -0.00    6.89
 -12  -3  17   -0.00    5.86
 -12   3  18    0.00    6.30
  12  -3 -18    0.50    4.94
  12   3 -18    3.14    7.25
 -12  -3  18   -0.00    6.95
 -12   3  19    0.38    6.93
  12  -3 -19    0.00    5.67
  12   3 -19   -0.00    6.79
 -12  -3  19   -0.00    7.04
 -12   3  20    8.57    7.70
  12  -3 -20    0.00    5.65
  12   3 -20    0.05    6.24
 -12  -3  20    6.89    7.42
 -12   3  21   -0.00    6.39
 -12  -3  21    7.23    7.53
 -12   3  22    2.64    6.72
  12   3 -22   -0.00    7.43
 -12  -3  22   -0.00    7.31
 -12   3  23   -0.00    7.01
  12   3 -23    9.93    8.64
 -12  -3  23    2.31    6.69
 -12   3  24    9.36    7.98
  12   3 -24    1.34    7.31
 -12  -3  24    1.43    8.28
 -12   3  25    1.82    7.24
  12   3 -25   -0.00    7.01
 -12   3  26    4.63    6.94
  12   3 -26    1.79    6.56
 -12  -3  26    3.26    6.36
  12   3 -27   -0.00    6.90
 -12  -3  27    5.93    7.46
  12   3 -28    4.48    8.29
 -12  -3  28    8.20    8.02
  12   3 -29   -0.00    6.89
  12   3 -30    1.32    6.73
  12  -4  -1    8.16    7.66
  12  -4  -1    7.21    8.27
  12   4  -1    7.06    6.62
  12  -4  -2    0.92    6.40
  12  -4  -2    4.32    8.13
  12   4  -2    2.20    6.61
  12  -4  -3   -0.00    5.84
  12   4  -3    7.46    5.33
 -12   4   4    3.43    6.96
  12  -4  -4   -0.00    6.13
  12  -4  -4    4.15    7.27
  12   4  -4    0.16    4.26
 -12   4   5    0.00    6.84
  12  -4  -5    1.79    6.10
  12  -4  -5   -0.00    7.55
  12   4  -5    1.24    5.80
 -12  -4   5   -0.00    5.49
 -12   4   6   17.63    8.63
  12  -4  -6   11.70    9.20
  12   4  -6    9.38    6.95
 -12  -4   6    4.46    5.70
 -12   4   7    6.60    7.00
  12  -4  -7   11.80    9.03
  12  -4  -7    3.42    7.69
  12   4  -7    4.49    7.04
 -12  -4   7    1.13    5.47
 -12   4   8    5.45    6.68
  12  -4  -8    4.86    7.14
  12  -4  -8   -0.00    6.08
  12   4  -8   -0.00    6.43
 -12  -4   8   -0.00    4.79
 -12   4   9    0.00    6.97
  12  -4  -9   10.47    8.03
  12  -4  -9    1.42    6.82
 -12  -4   9    0.00    5.24
 -12   4  10    2.80    8.12
  12  -4 -10    0.07    5.79
  12  -4 -10    0.00    5.78
  12   4 -10    5.48    6.50
 -12  -4  10    4.05    5.28
 -12   4  11    8.15    7.92
  12  -4 -11    3.31    6.68
  12   4 -11   -0.00    5.87
 -12  -4  11    5.44    6.42
 -12   4  12    5.09    7.84
  12  -4 -12   17.46    8.81
  12   4 -12    7.09    7.19
 -12  -4  12   16.20    7.85
 -12   4  13   -0.00    7.21
  12  -4 -13    1.28    6.73
  12   4 -13   -0.00    5.37
 -12  -4  13    2.63    6.12
  12  -4 -14    1.53    6.75
  12   4 -14    0.00    5.78
 -12  -4  14    5.09    6.41
 -12   4  15    2.48    8.11
  12   4 -15    3.36    6.48
 -12   4  16    2.31    7.15
  12  -4 -16   -0.00    7.53
  12   4 -16    2.96    5.93
 -12  -4  16    0.31    5.95
 -12   4  17    9.09    9.16
  12  -4 -17    0.60    7.20
 -12  -4  17    5.35    7.00
 -12   4  18   -0.00    6.20
  12   4 -18    3.97    7.04
 -12  -4  18    9.13    7.22
 -12   4  19   -0.00    6.51
  12   4 -19   -0.00    7.55
 -12  -4  19   -0.00    6.81
 -12   4  20    7.93    7.67
  12   4 -20    2.79    6.71
 -12  -4  20    0.00    7.44
 -12   4  21   11.80    7.95
  12   4 -21   -0.00    6.80
 -12  -4  21    2.85    7.34
  12   4 -22    6.95    8.43
 -12  -4  22    1.83    6.55
 -12   4  23    5.64    6.82
  12   4 -23   -0.00    7.13
 -12   4  24    2.91    6.99
  12   4 -24   -0.00    6.84
 -12  -4  24   -0.00    7.24
 -12   4  25   10.15    7.48
  12   4 -25    9.86    8.09
 -12  -4  25    0.00    6.70
  12   4 -26    0.00    6.83
 -12  -4  26    1.41    6.61
  12   4 -27    1.81    6.58
 -12  -4  27   -0.00    8.07
  12   4 -28    1.27    6.93
 -12  -4  28    0.00    6.91
  12   4 -29    6.32    8.02
  12   4 -30    1.03    7.65
  12   4 -31    0.00    6.71
  12  -5  -1    4.42    7.04
  12  -5  -1    0.95    7.65
  12   5  -1    0.11    3.97
  12  -5  -2   10.33    7.89
  12   5  -2    1.50    3.85
  12  -5  -3    3.92    6.23
  12  -5  -3    2.02    7.11
  12  -5  -4    9.78    7.03
  12  -5  -4    0.00    7.25
  12   5  -4    1.36    5.10
 -12   5   5    7.38    7.89
  12  -5  -5    3.60    6.32
  12  -5  -5    4.13    7.73
  12   5  -5    7.21    6.09
 -12   5   6   -0.00    7.29
  12  -5  -6   -0.00    5.96
  12  -5  -6    2.87    7.24
  12   5  -6   -0.00    5.78
 -12   5   7    0.00    7.38
  12  -5  -7    4.54    7.73
  12   5  -7   -0.00    5.17
 -12   5   8   10.94    9.21
  12  -5  -8    5.81    8.48
  12  -5  -8    1.64    7.68
  12   5  -8   12.74    6.77
 -12   5   9    2.41    6.73
  12  -5  -9    6.97    7.65
  12  -5  -9    2.67    6.95
  12   5  -9    9.27    6.61
 -12   5  10    3.06    6.57
  12  -5 -10   10.16    7.71
  12  -5 -10   11.71    9.23
  12   5 -10   -0.00    4.97
 -12  -5  10    5.39    6.47
 -12   5  11    2.84    6.55
  12  -5 -11    0.06    5.47
  12  -5 -11    0.00    5.67
  12   5 -11   -0.00    5.38
 -12  -5  11    0.85    5.35
 -12   5  12    4.56    7.24
  12  -5 -12    1.71    5.83
  12  -5 -12    1.06    4.75
  12   5 -12   -0.00    6.15
 -12  -5  12   -0.00    6.75
 -12   5  13   15.05    9.68
  12  -5 -13    0.99    7.34
  12   5 -13   16.79    8.16
 -12  -5  13    4.96    5.81
 -12   5  14    3.37    8.14
  12  -5 -14   -0.00    7.53
 -12  -5  14    9.47    6.62
  12   5 -15    0.53    5.63
 -12  -5  15    0.00    5.69
  12   5 -16   -0.00    6.03
 -12  -5  16    1.24    5.68
 -12   5  17    0.18    5.45
  12   5 -17    1.87    6.54
 -12  -5  17   -0.00    6.75
 -12   5  18   -0.00    7.85
  12   5 -18   10.49    7.71
 -12  -5  18   10.80    7.87
 -12   5  19    3.74    6.02
  12   5 -19   -0.00    6.94
 -12  -5  19   -0.00    6.04
 -12   5  20   -0.00    7.16
  12   5 -20    0.00    6.41
 -12  -5  20    0.00    7.46
 -12   5  21    6.13    7.40
  12   5 -21    3.41    6.96
 -12   5  22   -0.00    7.06
  12   5 -22    0.51    6.51
 -12  -5  22   -0.00    6.86
 -12   5  23    3.42    7.91
  12   5 -23   -0.00    7.27
 -12  -5  23    0.22    7.66
 -12   5  24    0.00    7.39
  12   5 -24    8.97    8.23
 -12  -5  24   -0.00    7.22
  12   5 -25    1.21    6.35
 -12  -5  25   -0.00    5.89
  12   5 -26   -0.00    6.67
 -12  -5  26    0.74    6.09
  12   5 -27   14.54    8.07
 -12  -5  27    0.41    7.03
  12   5 -28   10.63    8.47
 -12  -5  28    3.97    7.66
  12   5 -29   -0.00    7.36
  12  -6  -1    0.00    7.57
  12   6  -1   11.18    5.46
  12  -6  -2    0.86    7.52
  12  -6  -2    2.99    8.43
  12   6  -2    3.95    6.36
  12  -6  -3   -0.00    7.40
  12   6  -3   -0.00    5.04
  12  -6  -4    3.03    6.62
  12  -6  -4    0.00    6.95
  12   6  -4   -0.00    4.73
  12  -6  -5    2.10    6.88
  12  -6  -5   11.76    9.35
  12   6  -5   17.80    7.42
 -12   6   6    8.21    8.66
  12  -6  -6    1.11    6.67
  12  -6  -6    5.19    8.11
  12   6  -6    9.77    6.20
 -12   6   7   -0.00    7.18
  12  -6  -7    1.93    7.58
  12  -6  -7    3.12    7.60
  12   6  -7    6.09    5.72
 -12   6   8    3.65    7.60
  12  -6  -8   -0.00    6.47
  12  -6  -8    1.68    7.14
  12   6  -8    2.72    4.53
 -12   6   9   -0.00    7.69
  12  -6  -9    6.18    7.58
  12  -6  -9    1.60    7.37
  12   6  -9    8.15    5.86
 -12   6  10    0.24    6.07
  12  -6 -10   -0.00    8.99
  12  -6 -10    4.32    7.20
  12   6 -10    0.39    4.92
  12  -6 -11    3.97    8.43
  12   6 -11   20.45    8.18
 -12   6  12    9.13    7.30
  12  -6 -12    4.98    7.05
  12   6 -12    0.17    7.15
 -12   6  13   -0.00    8.29
  12  -6 -13    1.28    6.12
  12   6 -13    5.58    7.14
 -12   6  14    0.00    7.24
  12  -6 -14    2.49    6.48
  12   6 -14    0.95    5.77
 -12   6  15    0.67    8.37
  12   6 -15    0.00    6.38
 -12   6  16    9.60    8.09
  12   6 -16    4.44    6.49
 -12  -6  16    3.62    7.00
 -12   6  17   10.80    8.69
  12   6 -17    2.92    6.45
 -12  -6  17    0.00    5.70
  12   6 -18    7.10    7.16
 -12  -6  18    7.64    7.83
 -12   6  19    0.00    5.78
  12   6 -19    0.00    5.33
 -12   6  20    6.32    7.22
  12   6 -20    3.40    6.21
 -12  -6  20    1.42    6.59
 -12   6  21   -0.00    6.73
  12   6 -21    4.44    5.60
 -12  -6  21   -0.00    5.99
 -12   6  22   -0.00    7.63
  12   6 -22    7.01    6.80
 -12  -6  22    0.16    5.25
 -12   6  23    4.38    8.01
 -12  -6  23   -0.00    5.12
 -12  -6  24    0.00    7.04
  12   6 -25    2.62    6.72
 -12  -6  25    1.32    6.56
  12   6 -26    5.68    7.28
 -12  -6  26   -0.00    6.75
  12   6 -27    1.11    6.98
 -12  -6  27    0.00    6.18
 -12  -6  28    3.58    7.38
  12  -7  -1    4.95    7.29
  12   7  -1    0.38    5.34
  12  -7  -2   22.41   10.08
  12   7  -2   11.40    6.26
  12  -7  -3    4.11    6.61
  12  -7  -3    4.41    8.67
  12   7  -3    0.00    5.19
  12  -7  -4    4.10    7.90
  12  -7  -5    0.67    5.63
  12  -7  -5   -0.00    7.43
  12   7  -5   11.06    6.18
  12  -7  -6    3.03    7.68
  12  -7  -6   -0.00    7.52
  12   7  -6   -0.00    4.27
  12  -7  -7    2.69    7.54
  12   7  -7   -0.00    3.91
 -12   7   8    1.18    8.20
  12  -7  -8    2.09    6.57
  12   7  -8   -0.00    5.82
 -12   7   9   14.69    9.84
  12  -7  -9   -0.00    7.22
 -12   7  10    0.73    7.22
  12  -7 -10    0.13    4.65
  12   7 -10    0.00    5.51
 -12   7  11   -0.00    7.35
  12  -7 -11   -0.00    5.67
  12   7 -11    0.67    5.93
 -12   7  12    7.17    7.31
  12  -7 -12   -0.00    7.74
  12   7 -12    0.00    6.01
  12  -7 -13   11.66    7.47
  12   7 -13    6.18    6.39
 -12   7  14    4.62    8.18
  12  -7 -14    3.31    6.64
  12   7 -14   -0.00    6.44
 -12   7  15   21.34    9.83
  12  -7 -15    4.65    6.38
  12   7 -15   -0.00    5.65
 -12   7  16    0.00    7.75
  12  -7 -16   -0.00    5.25
  12   7 -16    0.59    5.71
 -12   7  17   -0.00    7.46
  12   7 -17    4.15    6.73
 -12   7  18   -0.00    6.84
 -12   7  19    6.18    8.41
  12   7 -19    4.61    5.88
 -12   7  20    4.83    8.03
  12   7 -20   -0.00    5.39
 -12   7  21    5.08    7.59
  12   7 -21    6.71    7.53
 -12   7  22   -0.00    7.56
  12   7 -22   -0.00    6.02
  12   7 -23   -0.00    6.84
 -12  -7  23   -0.00    6.38
  12   7 -24    0.00    5.89
 -12  -7  24    0.00    6.96
 -12  -7  25   -0.00    7.57
 -12  -7  26    3.35    7.10
 -12  -7  27    1.00    6.15
 -12  -7  28    0.77    6.10
  12  -8  -1    9.40    9.46
  12   8  -1    3.95    5.22
  12  -8  -2    2.70    6.02
  12   8  -2    2.31    4.63
  12  -8  -3    3.06    7.52
  12   8  -3   -0.00    4.43
  12  -8  -4   -0.00    6.86
  12   8  -4    5.65    5.25
  12  -8  -5    4.75    8.77
  12   8  -5   11.63    5.96
  12  -8  -6    9.27    7.11
  12   8  -6    0.00    4.95
  12  -8  -7    0.28    6.73
  12   8  -7    6.26    5.10
  12  -8  -8   -0.00    6.89
  12   8  -8   -0.00    6.16
 -12   8   9    3.54    7.50
  12  -8  -9    4.98    6.24
  12   8  -9    0.57    5.76
 -12   8  10    0.00    6.40
  12  -8 -10   -0.00    7.12
  12   8 -10    1.98    6.19
 -12   8  11    0.14    7.22
  12  -8 -11    2.87    7.48
  12   8 -11    2.95    6.29
 -12   8  12    3.95    8.19
  12  -8 -12   -0.00    8.06
  12   8 -12    8.73    6.77
 -12   8  13   -0.00    6.29
  12  -8 -13    0.35    6.49
  12   8 -13   -0.00    4.71
 -12   8  14    4.61    8.37
  12  -8 -14    0.00    7.54
  12   8 -14    3.57    5.39
 -12   8  15    2.52    6.85
  12  -8 -15    2.26    7.01
 -12   8  16   13.08    8.32
  12  -8 -16    0.00    5.94
  12   8 -16    0.05    4.64
 -12   8  17   15.35    8.66
  12  -8 -17   -0.00    6.92
  12   8 -17    4.88    7.02
 -12   8  18    0.95    6.24
  12  -8 -18    7.35    7.20
  12   8 -18   -0.00    6.25
 -12   8  19    9.21    7.68
  12   8 -19    3.81    5.96
 -12   8  20    0.00    8.36
  12   8 -20    0.47    5.61
  12   8 -21   -0.00    6.00
  12   9  -1   -0.00    5.29
  12  -9  -2    6.14    7.00
  12   9  -2    4.25    4.81
  12  -9  -3    6.35    7.45
  12   9  -3    0.00    5.26
  12  -9  -4    4.78    7.78
  12   9  -4    5.93    4.91
  12  -9  -5    7.99    7.41
  12   9  -5    7.92    5.49
  12  -9  -6    1.19    8.00
  12   9  -6    0.00    5.83
  12  -9  -7    3.28    5.97
  12   9  -7    4.21    5.73
  12  -9  -8   -0.00    6.87
  12   9  -8   -0.00    5.14
  12  -9  -9    3.51    8.65
  12   9  -9   10.67    7.24
  12  -9 -10    0.20    3.86
  12   9 -10   -0.00    4.44
 -12   9  11    2.05    7.22
  12  -9 -11   -0.00    7.42
  12   9 -11   -0.00    5.06
 -12   9  12   -0.00    7.67
  12  -9 -12   -0.00    7.30
 -12   9  13    4.18    8.42
  12   9 -13    0.00    5.35
 -12   9  14   -0.00    7.39
  12  -9 -14    0.86    7.34
  12   9 -14    5.06    5.95
 -12   9  15    4.01    8.18
  12  -9 -15    4.89    7.95
  12   9 -15    0.70    5.42
 -12   9  16    2.36    7.45
  12  -9 -16    0.00    7.28
  12   9 -16    0.87    4.50
  12  -9 -17    0.00    6.08
  12   9 -17   -0.00    5.12
 -12   9  18    3.02    6.55
  12  -9 -18    0.00    6.11
  12   9 -18   -0.00    5.18
  12 -10  -1    3.58    7.70
  12  10  -1    1.74    4.21
  12  10  -2   -0.00    3.57
  12 -10  -3    4.68    7.83
  12  10  -3    3.91    4.82
  12 -10  -4    0.39    7.21
  12  10  -4   -0.00    4.08
  12 -10  -5   -0.00    6.56
  12  10  -5   -0.00    5.12
  12 -10  -6   -0.00    7.93
  12  10  -6    0.00    4.83
  12 -10  -7   17.63    9.57
  12  10  -7    0.00    4.82
  12  10  -8    3.66    4.68
  12 -10  -9    0.00    7.23
  12  10  -9    0.00    4.88
  12 -10 -10    1.62    5.81
  12 -10 -11   -0.00    6.92
  12  10 -11    8.40    6.18
 -12  10  12    3.66    8.15
  12 -10 -12    1.11    7.19
  12  10 -12   -0.00    4.90
 -12  10  13   12.37    8.24
  12 -10 -13   -0.00    7.20
  12  10 -13    3.15    5.87
 -12  10  14    5.82    8.55
  12 -10 -14   -0.00    7.21
  12  10 -14   -0.00    5.73
 -12  10  15    9.43    9.65
  12 -11  -1   -0.00    6.66
  12  11  -1    4.79    4.16
  12 -11  -2    1.42    6.57
  12  11  -2   -0.00    3.92
  12 -11  -3    7.47    7.47
  12 -11  -4   -0.00    8.54
  12  11  -4    4.20    4.69
  12 -11  -5   -0.00    6.97
  12  11  -5    7.17    5.45
  12 -11  -6    0.00    6.54
  12  11  -6    1.19    4.70
  12 -11  -7    5.35    8.97
  12  11  -7    4.36    5.37
  12 -11  -8   -0.00    8.08
  12 -11  -9    0.00    7.38
  12  11  -9    5.61    5.36
  12  11 -10    5.20    5.16
  12 -11 -11    0.00    6.96
  12  12  -1    0.73    3.79
  12  12  -3    0.65    4.54
  12  12  -4   -0.00    4.90
  12  12  -5   13.38    6.38
  12  12  -6    0.31    4.45
 -11   0   1   26.20    9.80
  11   0  -1   39.87   10.41
  11   0  -1   46.44   11.99
 -11   0   2   -0.00    5.13
  11   0  -2   -0.00    6.36
  11   0  -2   -0.00    6.49
 -11   0   3   22.35    8.41
  11   0  -3   35.31   10.20
  11   0  -3   39.62   10.59
 -11   0   4    5.74    7.02
  11   0  -4    0.51    4.47
  11   0  -4    2.57    6.74
 -11   0   5   31.25   10.08
  11   0  -5   66.14   12.87
  11   0  -5   69.33   13.62
 -11   0   6    0.24    6.53
  11   0  -6    0.37    5.45
 -11   0   7    1.77    5.42
  11   0  -7   -0.00    5.85
 -11   0   8   -0.00    5.08
  11   0  -8    3.30    5.34
 -11   0   9   15.39    7.94
  11   0  -9   23.20    8.62
 -11   0  10   -0.00    5.53
  11   0 -10   -0.00    5.65
 -11   0  11   27.54    9.28
  11   0 -11   14.22    8.10
  11   0 -12   -0.00    6.16
 -11   0  13    7.34    6.29
  11   0 -13    7.84    6.76
 -11   0  14   -0.00    5.34
  11   0 -14   -0.00    5.35
 -11   0  15   12.04    7.89
  11   0 -15    9.29    7.14
 -11   0  16    0.00    5.31
  11   0 -16   -0.00    5.77
 -11   0  17    3.70    6.34
  11   0 -18    1.91    6.03
 -11   0  19    7.78    7.68
  11   0 -19   12.29    7.63
 -11   0  20   -0.00    6.38
  11   0 -20    0.00    5.46
 -11   0  21   13.55    8.97
  11   0 -21   19.30    9.08
 -11   0  22    6.90    6.93
  11   0 -22    2.08    4.67
 -11   0  23   -0.00    6.57
  11   0 -23    9.78    7.59
 -11   0  24    3.90    7.49
  11   0 -24   -0.00    7.32
 -11   0  25    7.01    8.14
  11   0 -25    3.03    6.27
 -11   0  26   -0.00    5.90
  11   0 -26   -0.00    6.48
 -11   0  27    0.00    7.04
 -11   0  28    2.43    7.38
 -11   0  30    3.12    6.95
 -11   1   1   35.73   10.82
  11  -1  -1   61.69   12.82
  11  -1  -1   28.19   10.74
  11   1  -1   90.77   14.05
 -11   1   2    1.01    6.13
  11  -1  -2   -0.00    6.16
  11   1  -2    2.94    6.33
 -11   1   3   17.91    8.18
  11  -1  -3   11.81    7.71
  11  -1  -3   37.12   10.45
  11   1  -3   21.31    8.33
 -11  -1   3   37.56   10.25
  11  -1  -4    0.00    6.03
  11  -1  -4   -0.00    5.67
  11   1  -4    2.02    5.12
  11   1  -4    3.45    6.53
 -11  -1   4    3.87    6.27
 -11   1   5   -0.00    6.60
  11  -1  -5    3.07    5.73
  11  -1  -5    4.63    6.17
  11   1  -5    8.35    6.94
 -11  -1   5    7.64    6.74
 -11   1   6   -0.00    5.66
  11  -1  -6    2.61    5.62
  11  -1  -6    2.04    5.58
  11   1  -6   -0.00    4.25
 -11  -1   6    9.34    7.03
 -11   1   7   16.72    8.75
  11  -1  -7   30.14   10.63
  11   1  -7   39.83    9.78
 -11  -1   7   12.15    7.73
 -11   1   8   -0.00    6.87
  11  -1  -8    0.66    6.25
  11   1  -8    1.99    5.66
 -11  -1   8    2.13    6.19
 -11   1   9   13.01    7.22
  11  -1  -9   13.90    8.58
  11   1  -9   13.71    7.83
 -11  -1   9    5.71    6.11
 -11   1  10    0.00    7.04
  11  -1 -10    5.70    5.90
  11   1 -10   -0.00    5.87
 -11  -1  10    2.16    5.89
 -11   1  11    2.39    6.16
  11  -1 -11   11.24    7.15
  11   1 -11    3.75    6.30
 -11  -1  11    4.60    5.99
 -11   1  12    5.08    6.07
  11   1 -12    0.00    6.28
 -11  -1  12    1.72    5.92
 -11   1  13   21.94    9.19
  11  -1 -13   26.83    9.95
  11   1 -13   14.92    8.03
 -11  -1  13   20.07    8.88
 -11   1  14    3.37    5.28
  11  -1 -14    3.87    6.66
  11   1 -14    0.00    4.96
 -11  -1  14    1.57    5.96
 -11   1  15    3.08    6.38
  11  -1 -15    5.15    7.11
  11   1 -15    3.85    6.11
 -11  -1  15   -0.00    5.66
 -11   1  16    1.31    6.12
  11  -1 -16   -0.00    6.26
  11   1 -16    2.12    5.96
 -11  -1  16   -0.00    6.43
 -11   1  17   22.85    9.19
  11  -1 -17   11.00    8.32
  11   1 -17    6.08    6.78
 -11  -1  17    6.75    7.52
 -11   1  18    1.07    6.05
  11  -1 -18    4.16    6.88
  11   1 -18   -0.00    5.31
 -11  -1  18   -0.00    6.52
 -11   1  19    0.00    7.40
  11  -1 -19    1.98    6.46
  11   1 -19   11.00    7.51
 -11  -1  19    0.00    6.07
 -11   1  20    0.08    5.23
  11  -1 -20   -0.00    6.34
  11   1 -20   -0.00    6.16
 -11  -1  20    0.00    6.38
 -11   1  21    2.74    6.82
  11   1 -21    0.00    5.83
 -11  -1  21    3.54    6.52
 -11   1  22    0.00    5.77
  11  -1 -22    3.29    6.66
  11   1 -22    0.00    7.06
 -11  -1  22    0.00    7.04
 -11   1  23   13.11    8.62
  11  -1 -23    4.36    8.05
  11   1 -23   12.78    7.81
 -11  -1  23   15.89    9.18
 -11   1  24    2.17    5.35
  11  -1 -24    0.00    6.19
  11   1 -24    0.59    6.67
 -11  -1  24    1.54    6.98
 -11   1  25    0.00    6.12
 -11   1  26   12.23    8.37
  11   1 -26    0.00    6.31
 -11  -1  26    8.60    7.98
 -11   1  27    1.06    8.54
  11   1 -27    8.99    7.33
 -11  -1  27   11.02    7.80
 -11   1  28    0.67    7.06
  11   1 -28    7.03    7.17
 -11  -1  28   -0.00    7.59
 -11   1  29   -0.00    8.19
 -11  -1  29   -0.00    8.41
 -11   1  30    5.81    8.53
 -11  -1  30    2.66    6.77
  11  -2  -1    0.04    5.85
  11  -2  -1   17.20    8.69
  11   2  -1   18.75    8.19
 -11   2   2    1.89    6.68
  11  -2  -2    0.00    4.87
  11  -2  -2   -0.00    5.93
  11   2  -2   -0.00    5.93
 -11   2   3    2.54    6.89
  11  -2  -3    2.96    6.67
  11   2  -3   13.12    8.09
 -11   2   4    2.05    6.26
  11  -2  -4    2.64    6.91
  11  -2  -4    0.29    5.90
  11   2  -4    0.62    4.18
  11  -2  -5   17.07    8.73
  11  -2  -5   17.96    7.99
  11   2  -5   48.49   10.19
 -11   2   6    5.56    7.85
  11  -2  -6    8.37    6.48
  11  -2  -6    6.23    6.42
  11   2  -6    8.05    7.29
 -11  -2   6   13.37    7.40
 -11   2   7    8.87    7.89
  11  -2  -7    3.58    5.82
  11  -2  -7    4.73    5.98
  11   2  -7    4.08    6.95
 -11  -2   7    8.30    6.19
 -11   2   8   23.09    9.34
  11  -2  -8   15.95    8.08
  11   2  -8    7.02    7.61
 -11  -2   8    3.44    4.86
 -11   2   9   37.71   11.11
  11  -2  -9   12.46    9.22
  11   2  -9   16.09    8.42
 -11  -2   9   21.37    8.68
 -11   2  10   -0.00    6.08
  11  -2 -10    0.67    6.03
  11   2 -10    0.00    7.20
 -11  -2  10    2.48    6.44
 -11   2  11   30.74   10.17
  11  -2 -11   22.75    9.69
 -11  -2  11   15.01    8.04
 -11   2  12    0.00    5.31
  11  -2 -12    1.22    5.56
  11   2 -12    4.41    5.54
 -11  -2  12    0.01    5.44
 -11   2  13   -0.00    5.37
  11  -2 -13    5.45    5.50
  11   2 -13    0.00    6.05
 -11  -2  13   -0.00    4.24
 -11   2  14   -0.00    6.16
  11  -2 -14    0.00    5.64
  11   2 -14   11.00    7.27
 -11  -2  14   -0.00    5.05
  11   2 -15    8.90    6.79
 -11  -2  15    2.75    6.35
 -11   2  16   -0.00    6.98
  11  -2 -16    7.67    7.59
  11   2 -16    0.87    4.97
 -11  -2  16   -0.00    5.85
 -11   2  17    0.00    6.97
  11  -2 -17   10.18    8.38
  11   2 -17    6.33    6.63
 -11  -2  17   -0.00    6.38
 -11   2  18    5.23    6.29
  11  -2 -18    3.44    6.45
  11   2 -18   -0.00    5.79
 -11  -2  18   -0.00    6.07
 -11   2  19    9.43    8.25
  11  -2 -19   16.36    9.07
  11   2 -19   11.18    7.21
 -11  -2  19    5.37    6.99
 -11   2  20    0.80    6.42
  11  -2 -20    0.27    6.65
  11   2 -20    3.23    6.49
 -11  -2  20    0.17    6.63
 -11   2  21    3.47    7.37
  11  -2 -21    9.51    8.12
  11   2 -21    7.80    7.20
 -11  -2  21   -0.00    7.10
 -11   2  22    2.16    6.21
  11  -2 -22    8.77    8.46
  11   2 -22    0.82    7.04
 -11  -2  22    7.27    7.10
  11  -2 -23    0.00    7.78
  11   2 -23    0.00    5.73
 -11  -2  23    4.14    6.19
 -11   2  24    3.69    6.53
  11   2 -24    1.66    6.77
 -11  -2  24   -0.00    5.65
 -11   2  25    6.19    7.14
  11   2 -25    7.69    9.31
 -11  -2  25   -0.00    7.37
 -11   2  26    0.00    6.96
  11   2 -26   -0.00    7.73
 -11  -2  26   -0.00    5.22
 -11   2  27    7.45    6.70
  11   2 -27    8.46    8.28
 -11  -2  27    0.00    6.84
 -11   2  28   -0.00    6.89
  11   2 -28   -0.00    7.43
 -11  -2  28    3.91    6.67
 -11   2  29    4.87    6.92
  11   2 -29   10.97    8.88
 -11  -2  29    8.19    8.42
 -11  -2  30    5.22    6.56
  11  -3  -1   13.56    7.37
  11  -3  -1   10.27    7.98
  11   3  -1   15.02    7.56
  11   3  -1    8.10    5.91
 -11  -3   1    7.00    5.92
  11  -3  -2    3.17    6.90
  11  -3  -2    7.32    7.33
  11   3  -2   10.63    6.80
 -11  -3   2   13.11    7.35
 -11   3   3   24.09   10.57
  11  -3  -3   34.13   10.73
  11  -3  -3   16.90    8.85
  11   3  -3   19.36    7.84
 -11   3   4    0.50    6.16
  11  -3  -4    7.60    6.66
 -11   3   5   -0.00    6.12
  11  -3  -5    4.80    7.43
  11  -3  -5    2.63    6.71
  11   3  -5    1.83    6.04
  11  -3  -6   15.36    8.58
  11  -3  -6    0.28    5.96
  11   3  -6    3.36    5.98
 -11   3   7   31.77   10.36
  11  -3  -7   20.57    8.55
  11  -3  -7   11.61    7.94
  11   3  -7   20.15    8.26
 -11  -3   7   16.04    6.68
 -11   3   8   -0.00    7.83
  11  -3  -8    3.45    6.56
  11  -3  -8   17.04    8.48
  11   3  -8   -0.00    5.66
 -11  -3   8    3.38    5.33
 -11   3   9    4.75    6.98
  11  -3  -9    7.38    6.81
  11   3  -9   15.63    7.80
 -11  -3   9    1.60    5.53
 -11   3  10    1.05    6.70
  11  -3 -10    3.84    6.44
  11   3 -10    0.00    6.29
 -11  -3  10    0.45    5.24
  11   3 -11    4.20    5.79
 -11  -3  11    8.47    6.25
 -11   3  12    9.61    7.93
  11  -3 -12   12.25    8.70
  11   3 -12   11.56    7.10
 -11  -3  12   10.30    7.55
 -11   3  13    9.16    7.30
  11  -3 -13   11.27    8.62
  11   3 -13   10.63    7.63
 -11   3  14   -0.00    6.13
  11  -3 -14   -0.00    7.09
  11   3 -14    2.29    5.36
 -11  -3  14    1.16    6.09
 -11   3  15   -0.00    7.11
  11  -3 -15   -0.00    4.66
  11   3 -15    5.56    6.74
 -11  -3  15    0.81    6.02
 -11   3  16    3.52    6.76
  11  -3 -16    2.27    5.45
  11   3 -16   -0.00    5.57
 -11  -3  16   -0.00    6.46
  11  -3 -17   14.76    8.00
  11   3 -17    0.00    5.31
 -11  -3  17   10.12    8.50
 -11   3  18    2.79    7.05
  11   3 -18    5.31    6.82
 -11  -3  18    4.63    6.53
 -11   3  19   11.54    8.41
  11  -3 -19    1.25    6.19
  11   3 -19    4.58    6.90
 -11  -3  19    0.00    6.35
 -11   3  20   -0.00    5.91
  11  -3 -20    0.00    6.74
  11   3 -20    1.25    6.25
 -11   3  21   -0.00    6.85
  11  -3 -21    1.07    6.72
  11   3 -21    4.97    7.75
 -11  -3  21   -0.00    6.70
 -11   3  22    2.13    7.38
  11   3 -22    0.00    6.43
 -11  -3  22    1.45    6.50
 -11   3  23    3.34    7.33
  11   3 -23   20.54   10.31
 -11  -3  23   14.06    8.40
 -11   3  24    3.07    6.03
  11   3 -24   10.05    7.39
 -11  -3  24    1.44    6.88
 -11   3  25   -0.00    7.61
  11   3 -25   -0.00    6.41
 -11  -3  25    6.27    8.01
  11   3 -26   -0.00    6.22
 -11  -3  26    0.00    6.05
 -11   3  27   15.72    9.20
  11   3 -27    7.23    7.50
 -11  -3  27   13.27    9.03
 -11   3  28    0.00    7.32
  11   3 -28    7.47    8.12
 -11  -3  28    1.25    6.64
 -11   3  29    5.30    6.51
  11   3 -29    4.63    7.05
 -11  -3  29    4.93    7.31
  11   3 -30    3.58    6.33
 -11  -3  30   -0.00    7.07
  11  -4  -1    8.62    7.61
  11  -4  -1    0.00    7.66
  11   4  -1   12.35    7.28
  11   4  -1    8.70    5.62
 -11  -4   1   22.32    7.81
  11  -4  -2   -0.00    7.02
  11   4  -2   -0.00    4.69
  11   4  -2   -0.00    3.67
 -11  -4   2   -0.00    5.54
 -11   4   3   -0.00    5.38
  11  -4  -3    6.04    6.34
  11  -4  -3    0.00    5.78
  11   4  -3   -0.00    5.63
 -11  -4   3   -0.00    5.18
 -11   4   4    4.93    8.16
  11  -4  -4    4.50    7.05
  11  -4  -4    3.32    7.04
  11   4  -4    8.49    6.71
 -11   4   5   19.25    8.57
  11  -4  -5   23.49   10.00
  11   4  -5   14.51    7.16
 -11   4   6   13.78    8.09
  11  -4  -6    2.40    6.97
  11  -4  -6    0.00    7.46
  11   4  -6   -0.00    5.81
 -11   4   7    7.95    7.32
  11  -4  -7   -0.00    6.39
  11  -4  -7    4.26    6.98
  11   4  -7    6.64    5.99
 -11   4   8    2.81    7.41
  11  -4  -8    0.01    5.27
  11  -4  -8   -0.00    6.44
  11   4  -8    3.24    5.59
 -11   4   9   22.27   10.60
  11  -4  -9    1.96    6.04
  11  -4  -9   13.44    8.52
  11   4  -9   24.25    8.34
 -11  -4   9   17.06    7.55
 -11   4  10    1.33    6.99
  11  -4 -10    4.48    7.04
  11   4 -10    5.12    5.51
 -11  -4  10    8.34    6.56
 -11   4  11    0.75    7.11
  11  -4 -11    4.85    6.85
  11   4 -11   10.07    6.69
 -11  -4  11    2.73    6.15
 -11   4  12    5.63    7.79
  11  -4 -12    0.00    6.34
  11   4 -12   -0.00    5.92
 -11   4  13   -0.00    6.94
  11  -4 -13   -0.00    6.85
  11   4 -13    7.09    7.39
 -11  -4  13    3.01    5.91
 -11   4  14   10.97    7.39
  11  -4 -14    8.56    8.58
  11   4 -14    0.00    5.58
 -11  -4  14    4.30    5.92
 -11   4  15    9.18    7.93
  11  -4 -15   21.70   10.45
  11   4 -15    9.32    7.92
 -11  -4  15    5.70    6.21
 -11   4  16   -0.00    5.99
  11  -4 -16    5.19    7.65
  11   4 -16    7.81    6.26
 -11  -4  16    0.00    6.18
 -11   4  17    0.00    6.73
  11  -4 -17    0.00    7.63
  11   4 -17   -0.00    6.69
 -11  -4  17   -0.00    5.96
 -11   4  18    5.76    6.85
  11  -4 -18    8.97    6.90
  11   4 -18    0.00    6.21
  11   4 -19    1.93    6.83
 -11  -4  19   -0.00    6.27
 -11   4  20    4.67    7.91
  11   4 -20    1.22    6.50
 -11  -4  20    1.90    6.94
 -11   4  21    7.05    7.88
  11   4 -21    1.78    6.39
 -11  -4  21    7.02    7.06
 -11   4  22   -0.00    7.41
  11   4 -22    0.00    6.59
 -11  -4  22    0.00    5.76
 -11   4  23    0.02    6.39
  11   4 -23    3.99    7.71
 -11  -4  23    5.13    7.47
 -11   4  24    3.52    7.37
  11   4 -24    0.75    6.25
 -11  -4  24   -0.00    6.93
 -11   4  25    0.00    7.19
  11   4 -25    9.57    8.49
 -11  -4  25    5.24    6.48
 -11   4  26    1.50    5.93
 -11  -4  26    0.00    7.65
 -11   4  27    0.00    7.29
 -11  -4  27    0.52    5.79
 -11   4  28    3.10    6.87
  11   4 -28    8.17    7.80
 -11  -4  28   -0.00    6.58
  11   4 -29    0.50    7.68
 -11  -4  29    5.07    7.42
  11   4 -30   -0.00    7.51
 -11  -4  30   -0.00    7.00
  11   4 -31   -0.00    8.13
  11  -5  -1   -0.00    6.74
  11  -5  -1    3.77    7.74
  11  -5  -2   10.35    7.88
  11  -5  -2   18.87    9.52
  11   5  -2   14.33    7.24
  11  -5  -3    4.59    7.78
  11  -5  -3   29.41   10.94
  11   5  -3   20.75    7.63
 -11   5   4    0.00    6.94
  11  -5  -4   -0.00    5.53
  11   5  -4    0.33    5.37
 -11   5   5    0.86    6.40
  11  -5  -5    0.49    7.55
  11  -5  -5   -0.00    7.01
  11   5  -5   -0.00    4.02
 -11  -5   5   -0.00    5.47
 -11   5   6    3.17    6.72
  11  -5  -6    7.67    8.71
  11   5  -6    9.37    5.75
 -11   5   7   24.79   10.00
  11  -5  -7   14.47    7.56
  11  -5  -7   13.70    9.33
  11   5  -7   18.65    7.41
 -11   5   8    5.63    7.71
  11  -5  -8   10.77    7.39
  11  -5  -8    3.07    7.99
  11   5  -8    4.00    5.70
 -11   5   9    6.73    8.13
  11  -5  -9   10.58    8.62
  11  -5  -9   10.84    8.33
  11   5  -9   15.87    7.40
 -11  -5   9   13.68    7.15
 -11   5  10    3.03    6.80
  11  -5 -10   -0.00    5.73
  11  -5 -10   -0.00    5.58
 -11  -5  10    4.20    6.13
 -11   5  11   -0.00    5.97
  11  -5 -11    7.46    6.40
  11  -5 -11    6.11    7.07
  11   5 -11   11.54    7.05
 -11   5  12   16.29    9.05
  11  -5 -12   18.80   10.07
  11   5 -12   -0.00    5.81
 -11  -5  12    6.14    6.53
 -11   5  13   14.64    9.13
  11  -5 -13    8.86    7.26
  11   5 -13   10.09    7.24
 -11  -5  13   15.69    7.52
  11  -5 -14    4.11    6.58
  11   5 -14    0.00    5.78
 -11  -5  14    0.00    6.05
 -11   5  15    3.19    5.65
  11  -5 -15    2.50    6.41
  11   5 -15    1.53    5.66
 -11  -5  15    0.18    5.29
 -11   5  16   -0.00    6.44
  11   5 -16    4.90    5.21
 -11  -5  16   -0.00    6.13
 -11   5  17    4.78    6.69
  11   5 -17    0.00    6.41
 -11  -5  17   -0.00    5.70
 -11   5  18   11.54    8.20
  11   5 -18    0.07    5.74
 -11  -5  18    0.00    5.22
 -11   5  19    0.00    7.30
 -11  -5  19   10.42    7.94
 -11   5  20    4.32    6.97
  11   5 -20    2.03    5.11
 -11  -5  20   -0.00    5.93
 -11   5  21    7.70    7.14
  11   5 -21    4.45    6.12
 -11  -5  21   -0.00    6.28
 -11   5  22   -0.00    7.63
  11   5 -22   -0.00    5.76
 -11  -5  22    3.92    7.00
 -11   5  23    5.44    7.26
  11   5 -23    0.00    6.76
 -11  -5  23    6.87    6.97
 -11   5  24    6.04    7.93
  11   5 -24    5.20    6.77
 -11  -5  24    3.30    6.21
 -11   5  25    3.11    7.33
  11   5 -25    7.69    8.13
 -11  -5  25    0.00    6.46
 -11   5  26   -0.00    6.14
  11   5 -26   -0.00    6.63
 -11  -5  26   -0.00    6.05
 -11   5  27   -0.00    6.97
  11   5 -27    3.33    6.66
  11   5 -28    7.38    7.33
  11   5 -29    4.91    7.08
 -11  -5  29    0.00    6.46
  11   5 -30    0.43    7.50
 -11  -5  30   -0.00    7.03
  11   5 -31    2.46    6.88
  11   5 -32   -0.00    5.43
  11  -6  -1   14.77    8.27
  11  -6  -1    6.69    8.10
  11   6  -1    2.10    5.77
  11  -6  -2    5.90    7.60
  11  -6  -2   -0.00    7.53
  11   6  -2    5.31    5.47
  11  -6  -3   -0.00    7.32
  11  -6  -3    0.00    7.39
  11  -6  -4    2.74    5.83
  11  -6  -4    0.00    6.50
  11   6  -4   18.72    7.22
  11  -6  -5    3.71    8.14
  11  -6  -5    7.42    8.68
  11   6  -5    7.24    5.47
 -11   6   6    0.71    6.59
  11  -6  -6    3.56    7.49
  11   6  -6    6.64    5.40
 -11   6   7    2.20    6.98
  11  -6  -7   -0.00    6.97
  11  -6  -7    2.82    7.15
  11   6  -7    0.06    4.37
 -11   6   8   10.17    7.41
  11  -6  -8    8.43    8.98
  11  -6  -8    4.27    7.04
  11   6  -8    0.00    6.35
 -11   6   9    4.08    7.64
  11  -6  -9   -0.00    7.02
  11  -6  -9    6.28    7.36
  11   6  -9    0.00    5.26
  11  -6 -10    2.97    6.36
  11  -6 -10    8.12    8.24
  11   6 -10    7.97    6.66
 -11   6  11    5.81    6.83
  11  -6 -11    0.43    6.36
  11  -6 -11   10.16    8.25
  11   6 -11    3.59    5.89
 -11  -6  11   -0.00    5.66
 -11   6  12    2.09    7.34
  11  -6 -12   -0.00    5.50
  11   6 -12   -0.00    5.92
 -11  -6  12    6.81    6.46
 -11   6  13   -0.00    8.15
  11   6 -13    1.57    5.64
 -11  -6  13    0.00    5.82
 -11   6  14   11.17    7.82
  11   6 -14    8.35    7.33
 -11  -6  14   10.62    7.49
 -11   6  15   -0.00    7.91
  11   6 -16   10.74    7.86
 -11  -6  16   -0.00    5.93
 -11   6  17   -0.00    5.50
  11   6 -17   -0.00    5.95
 -11  -6  17   -0.00    6.59
 -11   6  18    0.83    7.63
  11   6 -18    3.62    6.00
 -11  -6  18    0.00    5.96
 -11   6  19    3.18    7.40
  11   6 -19   11.93    7.15
 -11  -6  19    2.21    6.13
 -11   6  20   -0.00    6.75
  11   6 -20   11.76    6.83
 -11  -6  20    4.38    5.38
 -11   6  21    3.92    7.81
  11   6 -21    1.24    5.59
 -11  -6  21    4.47    6.91
 -11   6  22    5.39    5.81
  11   6 -22    5.41    7.08
 -11  -6  22   -0.00    6.34
 -11   6  23   -0.00    6.39
  11   6 -23   -0.00    6.80
 -11  -6  23   -0.00    5.76
 -11   6  24    0.00    7.35
  11   6 -24    6.19    7.70
 -11   6  25   -0.00    6.99
  11   6 -25    7.58    7.81
 -11  -6  25    2.46    5.51
 -11   6  26   -0.00    7.26
  11   6 -26    0.00    6.46
 -11  -6  26   11.54    8.58
 -11   6  27    2.73    6.34
  11   6 -27   -0.00    6.26
 -11  -6  27   -0.00    7.45
  11   6 -28   -0.00    7.20
 -11  -6  28    4.24    7.17
  11   6 -29    2.83    6.97
 -11  -6  29   -0.00    8.65
  11   6 -30    0.00    6.29
 -11  -6  30    1.40    7.88
  11   6 -31    0.00    6.77
  11  -7  -1   -0.00    6.31
  11   7  -1    1.77    5.17
  11  -7  -2   14.70    9.88
  11   7  -2   13.00    5.95
  11  -7  -3   15.48    7.77
  11  -7  -3    1.36    8.12
  11   7  -3    2.49    5.21
  11  -7  -4    0.79    5.23
  11  -7  -4    1.11    6.51
  11   7  -4    5.29    5.59
  11  -7  -5    0.00    6.75
  11  -7  -5    0.98    7.29
  11   7  -5    1.95    5.00
  11  -7  -6    8.03    8.03
  11  -7  -6    0.00    6.32
  11   7  -6    6.47    5.34
 -11   7   7    4.01    8.35
  11  -7  -7   -0.00    7.22
  11  -7  -7   -0.00    6.68
  11   7  -7    2.61    5.62
 -11   7   8   28.56   11.41
  11  -7  -8   12.29    8.51
  11   7  -8    9.47    7.22
 -11   7   9    7.35    9.72
  11  -7  -9   16.28    9.60
  11   7  -9    3.91    6.10
 -11   7  10    2.78    8.23
  11  -7 -10   -0.00    5.96
  11   7 -10   -0.00    6.09
 -11   7  11   -0.00    8.55
  11  -7 -11    0.00    5.40
  11   7 -11    0.06    4.98
 -11   7  12   22.58    9.39
  11  -7 -12   16.28    8.45
 -11   7  13   11.40    8.16
  11  -7 -13   -0.00    6.72
  11   7 -13    6.22    6.18
 -11   7  14    0.26    7.05
  11  -7 -14   -0.00    5.96
  11   7 -14   11.62    6.31
 -11   7  15   -0.00    8.55
  11   7 -15   -0.00    6.05
 -11   7  16    0.70    6.84
  11   7 -16    4.12    5.66
 -11  -7  16    2.77    5.98
 -11   7  17    0.00    8.13
  11   7 -17    1.05    5.51
 -11  -7  17    1.31    5.30
 -11   7  18    9.43    7.68
  11   7 -18    2.22    5.93
 -11  -7  18    2.46    6.13
 -11   7  19    2.23    5.76
  11   7 -19    1.85    5.00
 -11  -7  19   -0.00    7.07
 -11   7  20    7.68    7.71
  11   7 -20    2.37    6.42
 -11  -7  20   -0.00    5.76
 -11   7  21    8.30    8.03
  11   7 -21    6.35    6.75
 -11  -7  21    2.68    5.88
 -11   7  22   -0.00    8.15
  11   7 -22   -0.00    5.75
 -11   7  23   -0.00    5.84
  11   7 -23    1.35    6.22
 -11  -7  23    0.17    6.72
 -11   7  24   11.82    8.42
  11   7 -24   -0.00    4.53
 -11  -7  24    3.04    7.46
 -11   7  25    0.00    6.19
  11   7 -25    5.61    6.79
 -11  -7  25    8.53    8.46
  11   7 -26   -0.00    5.73
 -11  -7  26   -0.00    7.22
  11   7 -27   -0.00    5.60
 -11  -7  27   -0.00    7.82
  11   7 -28    6.77    7.02
 -11  -7  28   -0.00    7.58
 -11  -7  29   -0.00    6.53
  11  -8  -1    0.00    7.33
  11   8  -1    0.00    4.08
  11  -8  -2    5.11    7.98
  11   8  -2    7.53    4.58
  11  -8  -3    2.94    7.44
  11   8  -3    1.53    4.23
  11  -8  -4    4.35    7.87
  11  -8  -5    0.00    6.79
  11   8  -5   -0.00    4.81
  11  -8  -6    6.27    6.80
  11   8  -6    3.69    5.31
  11  -8  -7    0.57    6.02
  11   8  -7    2.22    4.78
 -11   8   8    3.78    7.25
  11  -8  -8    0.00    6.74
  11   8  -8    4.26    5.40
 -11   8   9    0.00    8.56
  11  -8  -9   -0.00    7.36
 -11   8  10   19.84    8.94
  11  -8 -10    2.73    7.87
  11   8 -10   19.23    7.35
 -11   8  11    0.00    8.67
  11  -8 -11   -0.00    6.34
  11   8 -11   -0.00    5.99
 -11   8  12    5.42    7.64
  11  -8 -12   -0.00    6.86
  11   8 -12   -0.00    5.43
 -11   8  13    2.52    7.56
  11  -8 -13    5.44    7.38
  11   8 -13   -0.00    5.23
 -11   8  14    3.66    6.63
  11  -8 -14   -0.00    7.51
  11   8 -14    0.00    4.73
 -11   8  15    8.08    8.52
  11  -8 -15    8.20    6.96
  11   8 -15    6.23    5.54
 -11   8  16   17.66    9.13
  11  -8 -16    6.75    8.36
  11   8 -16    4.84    4.91
 -11   8  17    1.96    8.20
  11   8 -17    0.14    5.39
 -11   8  18   -0.00    6.85
  11   8 -18    7.16    6.01
 -11   8  19    0.00    6.99
  11   8 -19    0.56    4.69
 -11   8  20    1.52    8.75
  11   8 -20    0.00    6.59
  11   8 -21   -0.00    6.97
 -11   8  22   10.55    9.36
  11   8 -22   -0.00    4.45
 -11   8  23    0.00    6.19
 -11  -8  23    0.00    7.09
 -11   8  24    4.74    6.98
 -11  -8  24    4.12    7.68
 -11  -8  25    2.99    6.85
  11   8 -26    2.51    6.09
 -11  -8  26   -0.00    8.47
 -11  -8  27   -0.00    8.21
 -11  -8  28    0.00    8.00
 -11  -8  29    6.95    8.26
  11  -9  -1    4.94    8.57
  11   9  -1    0.86    4.07
  11  -9  -2    7.01    7.91
  11   9  -2   15.80    5.97
  11  -9  -3    0.00    6.62
  11   9  -3    4.61    5.21
  11  -9  -4   -0.00    6.68
  11   9  -4    0.24    4.23
  11  -9  -5   -0.00    6.80
  11   9  -5   -0.00    4.91
  11   9  -6    7.57    6.14
  11  -9  -7    2.78    6.18
  11  -9  -8   14.24    8.30
  11   9  -8    9.13    6.08
  11  -9  -9   -0.00    6.43
  11   9  -9    0.00    5.14
 -11   9  10    2.25    7.39
  11  -9 -10    1.12    7.26
  11   9 -10    0.11    4.75
 -11   9  11    4.98    7.62
  11  -9 -11    5.00    7.90
  11   9 -11    0.00    4.47
 -11   9  12    5.08    8.01
  11   9 -12    5.04    5.05
 -11   9  13   -0.00    6.64
  11  -9 -13   -0.00    6.52
  11   9 -13   -0.00    5.52
 -11   9  14    8.61    8.98
  11  -9 -14    8.17    8.13
  11   9 -14   -0.00    5.48
 -11   9  15   -0.00    7.18
  11  -9 -15   -0.00    7.71
  11   9 -15    0.30    4.23
 -11   9  16    0.42    6.12
  11  -9 -16   -0.00    7.32
 -11   9  17    2.27    7.85
  11  -9 -17    3.73    6.48
  11   9 -17   -0.00    5.92
 -11   9  18    0.00    7.38
  11  -9 -18    7.67    7.83
  11   9 -18   -0.00    5.64
 -11   9  19    3.75    6.92
  11   9 -19    1.78    4.74
 -11   9  20    0.00    7.58
  11   9 -20    1.94    6.40
 -11   9  21   -0.00    9.57
  11   9 -21    1.85    6.02
 -11   9  22    8.23    8.73
  11   9 -22   -0.00    6.60
  11   9 -23    3.68    6.04
  11 -10  -1    1.05    6.66
  11  10  -1    1.79    4.02
  11  10  -2    2.25    4.42
  11 -10  -3   -0.00    7.50
  11  10  -3    1.47    3.86
  11 -10  -4    0.00    7.44
  11  10  -4   18.62    6.56
  11 -10  -5   -0.00    6.84
  11 -10  -6    8.76    9.00
  11  10  -6    6.94    5.23
  11 -10  -7   -0.00    8.33
  11  10  -7   -0.00    4.68
  11 -10  -8    2.50    7.15
  11  10  -8   -0.00    4.47
  11 -10  -9   -0.00    6.39
  11  10  -9    0.64    4.48
  11 -10 -10    4.29    6.45
  11  10 -10    2.56    5.15
 -11  10  11    7.86    8.42
  11 -10 -11    2.88    6.62
  11  10 -11   -0.00    4.89
 -11  10  12    0.41    6.93
  11 -10 -12    1.20    6.47
  11  10 -12    5.61    4.88
 -11  10  13    0.00    6.60
  11 -10 -13   -0.00    8.21
  11  10 -13    1.87    4.47
 -11  10  14    2.82    7.84
  11  10 -14   12.52    7.15
 -11  10  15   -0.00    7.19
  11 -10 -15   -0.00    7.30
  11  10 -15    2.68    5.70
 -11  10  16    4.39    7.58
  11 -10 -16   -0.00    7.29
  11  10 -16    0.00    5.75
 -11  10  17   -0.00    8.32
  11 -10 -17   -0.00    6.60
  11  10 -17    0.00    5.58
 -11  10  18   -0.00    7.52
  11 -10 -18    0.29    6.89
  11  10 -18    1.09    6.04
 -11  10  19   -0.00    7.57
  11 -10 -19   -0.00    7.84
  11  10 -19    0.30    4.64
 -11  10  20   -0.00    8.02
  11 -10 -20    0.00    7.60
  11 -10 -21    3.84    7.39
  11 -11  -1    1.92    5.52
  11  11  -1    3.00    3.86
  11 -11  -2   -0.00    5.28
  11  11  -2    5.42    4.02
  11  11  -3    2.43    4.63
  11 -11  -4    0.72    6.55
  11  11  -4    7.65    4.69
  11 -11  -5    1.22    5.99
  11  11  -5    0.00    4.23
  11 -11  -6    0.46    6.89
  11  11  -6    0.00    3.78
  11 -11  -7    3.61    7.96
  11  11  -7    3.74    5.10
  11 -11  -8   11.07    9.19
  11  11  -8    8.45    5.54
  11  11  -9    3.23    5.14
  11 -11 -10   -0.00    5.44
  11 -11 -11   -0.00    6.17
  11  11 -11    0.00    4.49
  11 -11 -12    5.49    8.27
  11  11 -12   11.95    6.71
 -11  11  13    1.55    7.73
  11 -11 -13    2.96    7.21
  11  11 -13    0.11    5.00
 -11  11  14   -0.00    8.45
  11 -11 -14    1.47    6.78
  11  11 -14    1.19    4.99
 -11  11  15    3.99    8.30
  11 -11 -15   -0.00    6.69
  11  11 -15    1.45    5.40
 -11  11  16    3.21    7.62
  11  11 -16    7.85    6.30
 -11  11  17    4.49    7.60
  11 -11 -17    0.19    6.77
 -11  11  18    6.91    8.83
  11 -11 -18    4.57    7.54
  11 -12  -1    3.44    8.01
  11  12  -1   -0.00    3.79
  11 -12  -2    0.00    6.15
  11  12  -2    0.00    3.61
  11 -12  -3   -0.00    7.06
  11  12  -3    0.90    3.92
  11 -12  -4    0.90    7.28
  11  12  -4    3.75    4.47
  11 -12  -5   -0.00    5.91
  11  12  -5    0.00    3.71
  11 -12  -6    4.97    9.18
  11  12  -6    3.43    4.46
  11 -12  -7    6.05    8.72
  11  12  -7    0.50    3.78
  11 -12  -8    2.77    6.52
  11  12  -8   -0.00    5.01
  11 -12  -9    0.00    6.35
  11  12  -9    6.89    5.48
  11 -12 -10    4.49    6.68
  11  12 -10   -0.00    4.69
  11  12 -11   -0.00    4.99
  11 -12 -12   -0.00    6.45
  11  12 -12    0.60    4.78
  11 -12 -13    5.48    7.64
  11 -12 -14   -0.00    6.10
  11 -12 -15    4.16    7.86
  11 -13  -1    0.23    7.17
  11 -13  -2   -0.00    7.57
  11  13  -2    1.99    4.08
  11 -13  -3    1.98    6.76
  11  13  -3    6.62    4.46
  11 -13  -4    1.36    6.78
  11  13  -4    2.35    4.10
  11 -13  -5   10.34    7.91
  11  13  -5    2.11    4.13
  11  13  -6   -0.00    4.25
  11 -13  -7    1.50    7.12
  11  13  -7    1.15    4.35
  11 -13  -8   10.41    8.81
  11  13  -8    2.42    4.93
  11  14  -1   -0.00    3.54
  11  14  -2    0.00    3.79
  11  14  -3    0.00    3.85
  10   0  -1   -0.00    5.43
  10   0  -2   14.28    8.10
  10   0  -3    1.71    5.66
  10   0  -4   81.90   14.31
  10   0  -5   -0.00    5.67
  10   0  -6   21.83    7.33
 -10   0   7    0.00    6.25
  10   0  -7   -0.00    4.92
 -10   0   8   25.63    8.70
 -10   0   9   -0.00    4.54
  10   0  -9   -0.00    5.84
  10   0 -10   47.54   11.87
 -10   0  11   -0.00    6.04
  10   0 -11   -0.00    5.20
 -10   0  12   -0.00    5.79
  10   0 -12   -0.00    5.47
 -10   0  13    0.04    4.93
  10   0 -13    0.00    6.78
 -10   0  14   10.25    7.40
  10   0 -14   13.88    7.30
  10   0 -15   -0.00    4.68
 -10   0  16   22.46    9.22
  10   0 -16   20.16    9.16
 -10   0  17   -0.00    6.03
  10   0 -17    1.97    5.71
 -10   0  18   10.85    7.89
  10   0 -18    9.09    7.87
 -10   0  19   -0.00    6.41
  10   0 -19    0.00    6.83
 -10   0  20   19.15    9.53
  10   0 -20   14.07    8.68
 -10   0  21    1.71    5.67
  10   0 -21   -0.00    5.85
 -10   0  22    5.17    6.33
  10   0 -22    2.62    5.42
  10   0 -23    5.90    6.72
 -10   0  24    0.06    6.43
  10   0 -24    0.00    6.38
 -10   0  25   -0.00    6.99
 -10   0  26   21.30    9.67
  10   0 -26    0.00    7.82
 -10   0  27    3.96    7.49
  10   0 -27    0.09    5.94
 -10   0  28    9.34    8.02
 -10   0  29   -0.00    6.31
 -10   0  30    4.78    6.68
 -10   0  31   -0.00    7.69
 -10   0  32    2.47    8.32
  10  -1  -1   -0.00    5.93
  10   1  -1    6.91    6.29
  10   1  -1    3.59    6.23
 -10  -1   1    1.95    5.64
  10  -1  -2  107.07   16.77
  10   1  -2  100.83   15.41
 -10  -1   2  102.62   15.71
  10  -1  -3    7.32    6.41
  10  -1  -3    4.52    5.91
  10   1  -3    0.00    4.90
 -10  -1   3    7.39    7.08
 -10   1   4   -0.00    6.60
  10  -1  -4   -0.00    5.22
  10  -1  -4   -0.00    5.31
  10   1  -4    2.68    4.88
 -10   1   5    8.65    6.85
  10  -1  -5    5.25    5.95
  10   1  -5    5.26    5.49
 -10   1   6   80.70   14.50
  10  -1  -6   39.06   11.54
  10   1  -6   68.22   12.92
  10  -1  -7   -0.00    6.75
  10   1  -7    4.07    6.74
 -10   1   8   40.02   10.37
  10  -1  -8   42.04   10.15
  10   1  -8   22.56    9.08
 -10   1   9   -0.00    5.14
  10  -1  -9    1.45    4.50
  10   1  -9   -0.00    6.44
 -10  -1   9   -0.00    5.26
 -10   1  10    1.88    5.26
  10   1 -10    2.06    5.98
 -10  -1  10    4.30    5.94
 -10   1  11    8.25    6.10
  10  -1 -11   -0.00    6.34
 -10  -1  11    7.42    6.93
 -10   1  12   49.40   11.83
  10  -1 -12   48.17   11.79
  10   1 -12   48.07   11.70
 -10  -1  12   45.19   11.47
 -10   1  13   -0.00    5.57
  10  -1 -13   -0.00    7.10
  10   1 -13   -0.00    5.08
 -10  -1  13    4.45    6.64
 -10   1  14   18.75    7.88
  10  -1 -14    0.29    5.87
  10   1 -14   17.76    7.42
 -10  -1  14    9.95    7.03
 -10   1  15    1.47    6.10
  10  -1 -15    0.38    6.75
  10   1 -15    5.17    5.93
 -10  -1  15    5.44    5.57
 -10   1  16   13.65    8.60
  10  -1 -16   14.28    8.83
  10   1 -16   10.04    7.30
 -10  -1  16   30.81    9.35
  10   1 -17   -0.00    4.87
 -10  -1  17   -0.00    6.03
 -10   1  18    7.37    7.10
  10  -1 -18    0.00    6.44
  10   1 -18   17.26    8.19
 -10  -1  18   16.01    8.60
 -10   1  19    4.80    6.88
  10  -1 -19    2.67    5.06
 -10  -1  19    1.53    6.24
 -10   1  20   -0.00    6.51
  10  -1 -20    3.29    6.42
  10   1 -20    6.88    7.88
 -10  -1  20   11.55    7.27
 -10   1  21   -0.00    6.03
  10  -1 -21   -0.00    6.60
  10   1 -21    3.31    7.69
 -10  -1  21    0.00    6.98
 -10   1  22    8.24    8.99
  10  -1 -22   26.43   10.97
  10   1 -22   65.76   14.41
 -10  -1  22   38.53   11.56
 -10   1  23    1.68    6.39
  10  -1 -23    6.84    7.84
  10   1 -23   -0.00    7.04
 -10  -1  23    4.83    6.82
 -10   1  24    5.98    6.69
  10  -1 -24    2.85    6.42
  10   1 -24    3.22    7.19
 -10  -1  24   -0.00    6.13
 -10   1  25    0.00    7.22
  10  -1 -25   -0.00    7.53
  10   1 -25   -0.00    6.62
 -10  -1  25    4.68    6.77
  10   1 -26    1.07    6.39
 -10  -1  26   11.00    7.45
  10   1 -27    2.52    6.50
 -10  -1  27    0.97    6.78
 -10   1  28    0.00    7.47
  10   1 -28   16.45    9.19
 -10  -1  28    0.00    7.65
 -10   1  29    2.40    5.86
 -10  -1  29    3.89    6.63
 -10   1  30    3.84    6.33
 -10  -1  30   -0.00    7.03
 -10   1  31    2.48    7.37
 -10  -1  31    2.59    6.68
 -10   1  32    0.00    6.88
 -10  -1  32    1.97    8.13
 -10   2   1    4.82    6.87
  10  -2  -1    5.00    6.41
  10  -2  -1   10.82    7.24
  10   2  -1    0.00    4.44
  10   2  -1    6.13    6.44
 -10   2   2    4.83    7.19
  10  -2  -2   -0.00    5.22
  10  -2  -2    2.47    6.95
  10   2  -2   10.75    5.91
  10   2  -2    2.33    5.11
 -10  -2   2    0.00    5.04
 -10   2   3   -0.00    5.78
  10  -2  -3    1.50    6.91
  10  -2  -3   -0.00    5.81
  10   2  -3   -0.00    3.92
 -10  -2   3    2.00    5.47
  10  -2  -4   71.50   13.76
  10  -2  -4   64.94   13.22
 -10   2   5   25.38    9.89
  10  -2  -5   35.36    9.66
  10  -2  -5   11.29    7.54
  10   2  -5   12.14    7.12
 -10  -2   5   22.19    7.76
 -10   2   6   17.50    8.94
  10  -2  -6   18.35    8.09
  10   2  -6    9.67    6.53
 -10   2   7    0.00    6.08
  10  -2  -7    7.11    6.37
  10   2  -7    5.69    6.96
  10  -2  -8   10.80    8.01
  10   2  -8    3.65    6.74
 -10   2   9    4.72    6.40
  10  -2  -9    1.81    6.12
  10   2  -9   -0.00    4.52
 -10   2  10   41.67   11.29
  10  -2 -10   43.83   11.43
  10   2 -10   55.60   11.95
 -10  -2  10   49.39   11.45
 -10   2  11    0.60    7.28
  10  -2 -11    7.04    6.00
  10   2 -11    3.66    5.64
 -10  -2  11   13.00    7.28
 -10   2  12    1.23    5.03
  10  -2 -12    3.34    6.10
  10   2 -12   -0.00    5.71
  10   2 -13    0.00    5.69
 -10  -2  13   -0.00    5.70
 -10   2  14   15.29    9.34
  10  -2 -14   13.67    7.80
  10   2 -14   22.57    8.48
 -10  -2  14   23.94    8.77
 -10   2  15   11.12    8.83
  10  -2 -15   10.29    7.42
 -10  -2  15    8.88    7.40
 -10   2  16    2.15    6.16
  10  -2 -16   -0.00    5.71
  10   2 -16    6.66    7.43
 -10  -2  16    3.53    6.62
 -10   2  17   -0.00    7.80
  10  -2 -17    0.00    6.57
  10   2 -17    0.11    5.85
 -10  -2  17    1.46    6.06
 -10   2  18    2.80    7.69
  10  -2 -18    2.76    6.69
  10   2 -18    6.37    6.70
 -10   2  19    1.47    6.93
  10  -2 -19    3.72    7.53
  10   2 -19    7.56    8.23
 -10  -2  19    2.23    6.38
 -10   2  20   34.60   11.01
  10  -2 -20    9.87    7.84
  10   2 -20   25.51   10.10
 -10  -2  20   17.11    8.52
 -10   2  21    1.65    5.57
  10   2 -21    0.17    6.68
 -10  -2  21    0.43    5.63
 -10   2  22   -0.00    6.03
  10  -2 -22   -0.00    5.43
  10   2 -22    4.72    7.64
 -10  -2  22    0.00    6.17
 -10   2  23    0.00    6.83
  10  -2 -23   -0.00    5.26
  10   2 -23    4.56    6.99
 -10  -2  23    0.25    6.53
 -10   2  24    7.57    8.29
  10   2 -24   10.13    8.59
 -10  -2  24    3.40    6.41
 -10   2  25    0.00    6.93
  10   2 -25    5.70    6.40
 -10  -2  25    1.00    6.14
 -10   2  26    5.16    7.19
  10   2 -26   17.88    9.61
 -10  -2  26    0.00    7.80
 -10   2  27   -0.00    6.42
  10   2 -27    0.12    6.25
 -10  -2  27   -0.00    6.29
 -10   2  28    6.60    7.35
  10   2 -28    5.16    7.27
 -10  -2  28    4.99    6.51
 -10   2  29    2.99    7.76
  10   2 -29    0.00    7.51
 -10  -2  29   -0.00    5.30
 -10   2  30    2.72    7.09
 -10  -2  30   -0.00    6.50
  10  -3  -1   11.77    7.40
  10  -3  -1    0.62    6.43
  10   3  -1    2.94    4.76
  10   3  -1    7.61    4.64
 -10  -3   1    8.08    6.29
 -10   3   2   33.46   11.54
  10  -3  -2   35.12   10.72
  10  -3  -2   56.99   12.71
  10   3  -2   55.55   10.40
 -10  -3   2   76.84   12.30
 -10   3   3   29.23   10.07
  10  -3  -3   23.65    9.19
  10  -3  -3   18.62    9.58
  10   3  -3   27.81    8.90
 -10  -3   3   37.99    9.59
 -10   3   4    0.33    5.43
  10  -3  -4    1.02    5.89
  10  -3  -4   -0.00    6.44
  10   3  -4    1.04    5.43
 -10  -3   4   -0.00    4.65
  10  -3  -5    6.24    6.38
  10  -3  -5    7.87    6.66
  10   3  -5    5.98    6.13
 -10  -3   5   12.91    6.42
 -10   3   6   17.02    8.88
  10  -3  -6    3.99    6.40
  10  -3  -6   28.36    9.98
 -10  -3   6   16.86    7.13
 -10   3   7   12.55    7.38
  10  -3  -7    2.39    5.29
  10  -3  -7   17.07    7.43
  10   3  -7    9.52    7.06
 -10   3   8   64.32   13.32
  10  -3  -8   27.62    9.98
  10   3  -8   41.41   10.43
 -10   3   9    0.90    6.46
  10  -3  -9    1.48    5.66
  10   3  -9   -0.00    5.35
 -10   3  10    1.24    5.18
  10  -3 -10    0.00    6.07
  10   3 -10    2.79    5.36
 -10   3  11    2.19    4.90
  10  -3 -11    0.31    5.02
  10   3 -11    4.96    6.65
 -10  -3  11    6.40    6.04
 -10   3  12   12.41    8.18
  10  -3 -12   13.21    8.61
  10   3 -12   12.56    8.73
 -10  -3  12    5.73    6.10
 -10   3  13    3.36    5.60
  10  -3 -13    8.33    6.49
  10   3 -13    0.27    4.86
 -10  -3  13    5.84    6.18
 -10   3  14   -0.00    5.94
  10  -3 -14    0.69    5.13
  10   3 -14   -0.00    5.81
 -10  -3  14   -0.00    6.48
 -10   3  15    1.85    5.01
  10  -3 -15    1.93    5.24
  10   3 -15   -0.00    5.42
 -10  -3  15    3.63    7.43
 -10   3  16   17.36    8.52
  10   3 -16   14.55    7.89
 -10   3  17    1.47    7.11
  10  -3 -17   12.78    8.84
  10   3 -17   14.56    8.13
 -10  -3  17   12.78    7.40
 -10   3  18    7.97    7.65
  10  -3 -18    4.11    7.10
  10   3 -18   11.61    7.83
 -10  -3  18   11.54    8.25
 -10   3  19   -0.00    6.17
  10  -3 -19    0.00    6.99
  10   3 -19    7.60    6.48
 -10  -3  19    4.97    6.12
 -10   3  20   -0.00    6.04
  10  -3 -20   -0.00    6.82
  10   3 -20    0.00    5.97
 -10  -3  20   -0.00    6.34
 -10   3  21    0.00    7.25
  10  -3 -21    0.00    6.18
  10   3 -21   -0.00    6.43
 -10  -3  21    3.60    5.92
  10   3 -22    8.83    8.20
 -10  -3  22   20.57   10.33
 -10   3  23   -0.00    6.72
 -10  -3  23    6.67    6.91
 -10   3  24    3.19    6.69
  10   3 -24   -0.00    6.98
 -10  -3  24   -0.00    6.87
 -10   3  25    2.34    5.99
  10   3 -25    0.00    6.05
 -10  -3  25   -0.00    6.84
 -10   3  26   11.31    8.18
  10   3 -26    3.12    6.94
 -10   3  27    6.17    7.08
  10   3 -27    3.47    7.53
 -10  -3  27    5.49    6.70
 -10   3  28   -0.00    6.97
  10   3 -28    8.77    7.49
 -10  -3  28    6.17    8.06
 -10   3  29   -0.00    7.26
  10   3 -29    4.02    7.40
 -10  -3  29    3.73    7.49
 -10   3  30   -0.00    8.88
  10   3 -30   -0.00    6.26
 -10  -3  30    1.37    7.30
 -10   3  31   -0.00    8.04
 -10  -3  31    4.47    7.96
 -10  -3  32    2.02    6.31
  10  -4  -1    3.57    6.47
  10  -4  -1    0.00    7.10
  10   4  -1    0.35    4.52
 -10  -4   1    2.11    5.36
  10  -4  -2    2.44    5.69
  10   4  -2    2.69    5.58
 -10  -4   2   -0.00    4.92
 -10   4   3    5.89    7.28
  10  -4  -3   -0.00    6.80
  10  -4  -3    9.37    7.98
  10   4  -3   -0.00    4.64
 -10  -4   3    5.11    5.31
 -10   4   4   36.88   11.32
  10  -4  -4   55.47   12.87
  10   4  -4   40.48    9.94
 -10  -4   4   66.50   11.62
 -10   4   5   35.05   10.31
  10  -4  -5   27.17    9.91
  10  -4  -5   30.32   10.02
  10   4  -5   30.41    9.04
 -10  -4   5   23.32    7.49
 -10   4   6   25.46   10.30
  10  -4  -6   33.53   10.17
  10   4  -6   17.05    7.08
 -10  -4   6   35.05    8.74
 -10   4   7    2.78    6.42
 -10   4   7   -0.00    6.08
  10  -4  -7    4.35    6.20
  10   4  -7    0.64    4.57
 -10  -4   7    0.96    5.21
 -10   4   8   34.73   10.90
  10  -4  -8   17.67    8.67
  10   4  -8   34.38    9.12
 -10   4   9    0.00    6.55
 -10   4  10   10.41    7.78
  10   4 -10   11.88    7.17
  10   4 -11    0.00    5.96
 -10   4  12    3.84    6.32
  10   4 -12    2.43    5.51
 -10  -4  12    2.18    5.70
 -10   4  13   -0.00    7.43
  10   4 -13    3.22    5.90
 -10  -4  13    8.28    7.17
 -10   4  14    7.31    6.59
  10   4 -14    5.96    7.92
 -10  -4  14   12.64    8.01
 -10   4  15    3.92    5.76
  10  -4 -15    2.07    6.27
  10   4 -15    0.00    5.74
 -10  -4  15    8.35    6.96
 -10   4  16    8.53    7.38
  10  -4 -16    8.90    7.96
  10   4 -16    3.28    5.61
 -10  -4  16    5.36    6.72
 -10   4  17    7.00    5.93
  10  -4 -17   -0.00    5.23
 -10  -4  17   -0.00    5.57
 -10   4  18    0.46    5.64
  10  -4 -18    0.96    5.57
  10   4 -18    1.01    5.69
 -10  -4  18   10.86    6.17
 -10   4  19    6.80    8.52
  10  -4 -19    5.36    6.60
  10   4 -19    4.16    5.85
 -10  -4  19   12.42    7.95
 -10   4  20   12.96    7.77
  10   4 -20   17.70    8.53
 -10  -4  20    8.42    7.38
 -10   4  21    8.93    7.54
  10   4 -21    6.66    6.86
 -10  -4  21   13.37    7.84
 -10   4  22    4.37    6.80
  10   4 -22    5.47    7.42
 -10  -4  22    0.26    5.04
 -10   4  23    1.61    6.55
  10   4 -23    1.59    4.92
 -10   4  24    9.88    9.42
  10   4 -24    1.87    5.93
 -10  -4  24    2.05    7.05
  10   4 -25   10.90    8.54
 -10  -4  25    0.38    7.31
 -10   4  26    3.52    6.69
  10   4 -26   -0.00    7.30
 -10  -4  26    1.73    7.47
 -10   4  27   -0.00    6.64
  10   4 -27    0.00    7.08
 -10  -4  27   -0.00    8.57
 -10   4  28    0.00    7.83
  10   4 -28   10.53    9.01
 -10  -4  28    0.00    6.66
 -10   4  29   -0.00    7.36
  10   4 -29    8.22    8.48
 -10  -4  29    3.46    7.57
 -10   4  30    7.66    8.07
  10   4 -30    6.41    8.31
 -10  -4  30    8.90    8.46
 -10   4  31    2.08    8.44
  10   4 -31    4.78    8.07
 -10  -4  31    3.63    8.57
  10   4 -32    2.91    8.16
 -10  -4  32    1.67    6.43
  10  -5  -1   26.69   11.12
  10   5  -1   34.70    8.30
  10   5  -1   38.88    8.73
 -10  -5   1   29.35    8.08
  10  -5  -2   91.09   16.26
  10  -5  -2   83.80   16.37
  10   5  -2   91.64   13.87
 -10  -5   2  123.99   15.50
  10  -5  -3    3.85    5.63
  10   5  -3    8.89    5.57
 -10  -5   3    7.72    5.98
 -10   5   4    1.77    5.99
  10  -5  -4    3.81    6.78
  10   5  -4    3.15    4.28
 -10  -5   4    0.25    4.76
 -10   5   5    0.37    5.60
 -10   5   5   -0.00    6.51
  10  -5  -5    0.00    6.31
  10   5  -5    0.59    3.75
 -10   5   6   24.88   10.19
 -10   5   6   27.73   10.59
  10  -5  -6    4.96    7.81
  10   5  -6   21.32    7.09
 -10  -5   6   18.66    7.87
 -10   5   7   12.28    7.90
 -10   5   7   39.15   11.83
  10  -5  -7   25.21   10.21
  10   5  -7   33.00    9.29
 -10  -5   7   27.32    7.91
 -10   5   8   16.28    8.04
  10  -5  -8    4.02    6.75
  10   5  -8   10.22    6.52
 -10  -5   8    8.87    6.61
 -10   5   9   -0.00    6.87
  10  -5  -9    2.02    5.70
  10   5  -9   -0.00    5.11
 -10   5  10   -0.00    6.34
  10   5 -10    0.00    5.41
 -10   5  11   16.20    7.91
  10   5 -11    6.79    6.09
 -10   5  12   25.13    9.95
  10   5 -12   22.12    8.22
 -10  -5  12   19.97    7.67
 -10   5  13    3.11    6.14
 -10   5  14    8.88    6.65
  10   5 -14    1.66    4.67
 -10  -5  14    7.02    6.40
 -10   5  15    3.32    7.69
  10   5 -15    9.53    6.47
 -10  -5  15    2.75    5.80
 -10   5  16   17.81    7.74
  10   5 -16   -0.00    4.99
 -10  -5  16    2.68    6.00
 -10   5  17    0.00    7.38
  10   5 -17   15.18    7.76
 -10  -5  17   28.33    9.49
 -10   5  18    5.07    8.11
  10   5 -18   -0.00    5.33
 -10  -5  18    0.35    6.03
  10   5 -19    4.11    6.33
 -10  -5  19    0.11    4.89
 -10   5  20    3.32    6.30
  10   5 -20    3.36    5.65
 -10   5  21    2.22    6.05
  10   5 -21    0.00    5.58
 -10  -5  21    7.61    7.36
 -10   5  22   15.47    8.18
  10   5 -22    0.00    5.75
 -10  -5  22    2.75    7.33
 -10   5  23    5.51    7.16
  10   5 -23   -0.00    5.85
 -10  -5  23    0.00    7.31
 -10   5  24    5.40    7.75
  10   5 -24    4.89    6.94
 -10  -5  24   -0.00    6.09
 -10   5  25   -0.00    7.80
  10   5 -25   -0.00    6.47
 -10  -5  25   -0.00    6.18
 -10   5  26    0.00    6.58
  10   5 -26    0.76    7.27
 -10  -5  26    2.48    5.82
 -10   5  27    4.14    8.25
  10   5 -27    4.78    6.39
 -10  -5  27    2.00    6.30
 -10   5  28    3.55    7.35
  10   5 -28   -0.00    5.97
 -10  -5  28   -0.00    7.35
  10   5 -29    4.77    7.00
 -10  -5  29    6.28    8.22
 -10   5  30   -0.00    6.93
  10   5 -30    1.66    6.87
 -10  -5  30    7.49    8.53
  10   5 -31   -0.00    6.46
 -10  -5  31    5.20    7.62
  10   5 -32   -0.00    6.12
 -10  -5  32   -0.00    6.79
  10   5 -33    0.00    7.61
  10  -6  -1   -0.00    6.89
 -10   6   2    0.00    6.04
  10   6  -2    3.87    5.01
 -10   6   3    4.13    6.06
  10  -6  -3    9.25    7.61
  10   6  -3   13.66    5.62
 -10   6   4    5.87    7.14
  10  -6  -4    1.96    5.71
  10   6  -4    8.04    5.12
 -10   6   5    0.83    6.58
 -10   6   5    4.79    6.77
  10  -6  -5    7.95    7.38
  10   6  -5    9.67    6.36
 -10  -6   5   16.83    7.00
 -10   6   6   20.62    9.46
 -10   6   6   14.74    9.23
  10  -6  -6    5.89    7.19
  10   6  -6   16.06    6.90
 -10  -6   6   13.07    6.70
 -10   6   7    5.59    7.67
 -10   6   7    6.59    7.37
  10  -6  -7    6.74    7.41
  10   6  -7    4.09    4.74
 -10  -6   7    5.70    5.23
 -10   6   8    3.34    7.36
 -10   6   8    0.00    5.90
  10  -6  -8    6.15    6.88
  10   6  -8    3.68    6.25
 -10  -6   8    0.00    4.77
  10  -6  -9   15.26    8.31
  10   6  -9   18.81    7.34
 -10  -6   9   28.15    8.85
 -10   6  10   12.02    7.50
  10  -6 -10    7.53    7.60
  10   6 -10   23.01    8.02
 -10   6  11   -0.00    7.21
  10  -6 -11    0.78    5.86
  10   6 -11    2.60    4.90
 -10   6  12   -0.00    6.31
  10   6 -12    0.00    6.06
 -10  -6  12    4.19    5.67
 -10   6  13   32.38   10.88
  10   6 -13   12.35    6.80
 -10  -6  13    9.49    6.45
 -10   6  14   -0.00    6.90
  10   6 -14    4.60    6.69
 -10  -6  14    6.22    5.94
 -10   6  15   10.78    8.31
  10   6 -15   10.92    6.61
 -10  -6  15   20.76    8.19
 -10   6  16   -0.00    5.03
  10   6 -16    8.96    6.71
 -10  -6  16    0.00    5.12
 -10   6  17    4.70    7.36
  10   6 -17   -0.00    5.70
 -10  -6  17    0.20    4.61
 -10   6  18    3.81    7.49
  10   6 -18   -0.00    5.33
 -10   6  19   17.41    9.06
  10   6 -19    1.83    5.82
 -10  -6  19    2.07    6.12
 -10   6  20    8.68    6.65
  10   6 -20   11.69    7.16
 -10  -6  20    1.59    5.97
 -10   6  21    0.76    6.57
  10   6 -21   14.67    8.13
 -10  -6  21    5.19    6.44
  10   6 -22    0.44    5.16
 -10  -6  22    1.28    6.09
 -10   6  23   -0.00    8.14
  10   6 -23    0.00    5.62
 -10  -6  23    0.00    6.56
 -10   6  24   -0.00    7.84
 -10  -6  24   -0.00    7.05
 -10   6  25    2.06    6.44
 -10  -6  25   -0.00    8.73
 -10   6  26    1.28    6.39
 -10  -6  26    0.00    7.42
 -10   6  27   10.59    8.31
 -10  -6  27   -0.00    7.53
 -10   6  28   -0.00    6.80
 -10  -6  28   -0.00    6.83
 -10   6  29   12.41    9.37
 -10  -6  29   -0.00    8.01
 -10  -6  30   -0.00    8.75
 -10  -6  31    3.31    7.84
  10  -7  -1   44.63   13.15
  10   7  -1   49.37    9.18
 -10   7   2    4.58    6.16
  10  -7  -2   -0.00    7.87
  10   7  -2    1.84    4.91
 -10   7   3    0.00    6.53
  10   7  -3   18.69    6.43
 -10   7   4   16.53    9.07
  10  -7  -4    1.36    5.80
  10   7  -4   -0.00    4.40
 -10   7   5   43.36   12.14
  10  -7  -5   23.57    9.47
  10   7  -5   14.92    6.22
 -10   7   6   16.08    9.05
  10  -7  -6   -0.00    5.67
  10   7  -6    7.02    5.35
 -10   7   7   22.39   10.39
  10  -7  -7   15.44    8.27
 -10   7   8    9.06    8.16
  10   7  -8   16.10    5.99
 -10   7   9    0.97    6.60
  10  -7  -9   -0.00    6.30
  10   7  -9    0.36    4.15
 -10   7  10   -0.00    6.97
  10  -7 -10    5.90    7.28
  10   7 -10    1.23    5.24
 -10   7  11   22.76    9.53
  10  -7 -11    9.03    7.13
  10   7 -11    5.19    5.95
 -10   7  12   10.33    7.87
  10  -7 -12    7.19    7.33
  10   7 -12    5.09    5.33
 -10   7  13   16.21    8.95
  10  -7 -13   14.28    8.14
  10   7 -13   14.80    6.86
 -10  -7  13   10.16    6.80
 -10   7  14   -0.00    7.25
  10   7 -14    1.84    4.62
 -10  -7  14    0.00    5.66
 -10   7  15    2.34    6.69
  10   7 -15    0.71    4.69
 -10  -7  15    6.41    6.14
 -10   7  16   -0.00    8.69
 -10   7  17    9.33    8.04
  10   7 -17   13.13    6.85
 -10  -7  17    3.33    6.66
 -10   7  18    1.06    5.68
  10   7 -18   -0.00    5.00
 -10  -7  18    1.59    6.69
 -10   7  19   11.07    8.04
  10   7 -19    8.61    6.31
 -10  -7  19    0.00    5.44
 -10   7  20   -0.00    5.87
  10   7 -20    0.34    5.16
 -10  -7  20    1.28    6.02
 -10   7  21    2.77    7.15
  10   7 -21   -0.00    6.02
 -10  -7  21    4.47    6.72
 -10   7  22    6.01    7.54
  10   7 -22    3.92    6.13
 -10  -7  22    1.86    6.74
 -10   7  23    5.35    6.81
  10   7 -23    5.11    6.74
 -10  -7  23    0.00    6.29
 -10   7  24    0.00    4.73
  10   7 -24   -0.00    6.70
 -10  -7  24   -0.00    6.98
  10   7 -25    0.00    5.99
 -10  -7  25   -0.00    6.28
 -10   7  26    3.25    7.03
  10   7 -26   -0.00    5.53
 -10  -7  26   -0.00    7.53
 -10   7  27   10.33    7.94
  10   7 -27   10.12    7.29
 -10  -7  27    5.93    8.08
 -10   7  28    5.15    7.66
  10   7 -28   -0.00    5.73
 -10  -7  28   -0.00    7.07
  10   7 -29    0.14    5.89
 -10  -7  29   -0.00    7.48
  10   7 -30   -0.00    6.19
 -10  -7  30    3.67    7.03
  10   7 -31    2.59    6.46
 -10  -7  31    5.09    7.43
  10   7 -32    6.01    7.17
  10  -8  -1    9.73    7.73
  10   8  -1   -0.00    3.71
  10  -8  -2    7.33    7.81
  10   8  -2    0.00    4.30
  10  -8  -3    9.39    8.13
  10   8  -3   12.79    6.26
  10  -8  -4   -0.00    7.33
  10   8  -4    8.10    5.04
  10  -8  -5   11.28    8.21
  10  -8  -6   -0.00    8.51
  10   8  -6    4.88    5.64
 -10   8   7   -0.00    5.89
 -10   8   7    3.06    7.70
  10  -8  -7   13.99    7.73
  10   8  -7   -0.00    4.17
 -10   8   8    0.47    7.19
 -10   8   8    0.00    5.46
  10  -8  -8    4.30    5.44
  10   8  -8   -0.00    4.75
 -10   8   9    4.92    7.79
 -10   8   9    9.22    8.87
  10  -8  -9   17.22    8.54
  10   8  -9    0.00    4.36
 -10   8  10   -0.00    7.64
 -10   8  10    5.51    8.36
  10  -8 -10    2.54    7.18
  10   8 -10    1.29    4.07
 -10   8  11    7.58    8.22
  10  -8 -11    3.83    7.19
  10   8 -11    7.65    6.02
  10  -8 -12   -0.00    7.33
 -10   8  13    0.29    7.59
  10  -8 -13    5.55    6.88
  10   8 -13    3.68    5.05
 -10   8  14    3.09    6.29
  10  -8 -14   -0.00    5.80
  10   8 -14    0.00    4.76
 -10   8  15   10.49    7.79
  10  -8 -15    2.80    6.35
  10   8 -15    9.37    6.87
 -10   8  16   -0.00    7.24
  10   8 -16   -0.00    3.55
 -10   8  17    5.28    7.79
  10   8 -17   -0.00    5.71
 -10  -8  17    0.00    5.24
 -10   8  18    5.62    6.48
  10   8 -18    1.40    5.11
 -10  -8  18   -0.00    6.34
  10   8 -19   14.51    7.61
 -10  -8  19   -0.00    6.40
 -10   8  20    0.00    5.44
  10   8 -20    0.00    5.39
 -10  -8  20    2.01    6.54
 -10   8  21   -0.00    8.38
  10   8 -21    7.01    6.75
 -10  -8  21   -0.00    6.50
 -10   8  22    1.10    7.40
  10   8 -22   -0.00    5.47
 -10  -8  22    3.72    7.97
 -10   8  23    3.65    8.01
  10   8 -23    5.72    6.74
 -10  -8  23    2.45    6.52
 -10   8  24   -0.00    5.86
  10   8 -24    0.00    5.39
 -10  -8  24   -0.00    6.83
 -10   8  25    7.95    8.04
  10   8 -25    0.00    5.26
 -10  -8  25    6.83    8.04
 -10   8  26   -0.00    5.55
  10   8 -26   -0.00    6.69
 -10  -8  26   -0.00    7.44
 -10   8  27   -0.00    5.62
  10   8 -27    7.28    6.84
  10   8 -28    1.76    6.63
  10   8 -29    0.39    7.01
 -10  -8  29   -0.00    7.30
  10   8 -30    4.25    7.00
 -10  -8  30    4.13    8.64
 -10   9   1   12.56    8.12
  10  -9  -1   10.05    8.52
  10   9  -1   10.11    4.74
 -10   9   2   -0.00    6.21
  10  -9  -2   -0.00    6.31
  10   9  -2    5.07    4.90
 -10   9   3   30.67   10.67
  10  -9  -3   20.67   10.00
 -10   9   4    0.56    5.98
  10  -9  -4    5.02    6.97
  10   9  -4    0.00    3.48
 -10   9   5    6.74    7.62
  10  -9  -5    7.70    8.19
  10   9  -5    2.47    3.86
 -10   9   6    0.13    6.15
  10  -9  -6    5.33    6.56
  10   9  -6   -0.00    3.85
  10  -9  -7    6.34    6.88
  10   9  -7    6.85    5.20
 -10   9   8    0.42    6.55
  10  -9  -8   -0.00    7.57
  10   9  -8   -0.00    4.13
 -10   9   9    0.82    7.13
 -10   9   9    0.00    6.46
  10  -9  -9   -0.00    7.04
  10   9  -9    0.00    4.55
 -10   9  10    4.73    8.48
 -10   9  10    1.82    6.54
  10  -9 -10    0.17    6.17
  10   9 -10   -0.00    4.45
 -10   9  11    6.89    7.74
 -10   9  11    5.15    7.05
  10   9 -11   14.88    6.60
 -10   9  12    0.00    9.36
  10  -9 -12   10.20    7.65
  10   9 -12    1.21    4.59
 -10   9  13    9.75    8.00
  10  -9 -13    7.34    7.37
  10   9 -13    5.52    4.70
  10  -9 -14   -0.00    7.27
  10   9 -14    4.99    5.92
 -10   9  15    0.57    6.58
  10  -9 -15    1.75    6.34
  10   9 -15   -0.00    4.38
 -10   9  16    9.49    7.12
  10  -9 -16    6.10    6.48
  10   9 -16   -0.00    5.13
 -10   9  17   22.33   10.19
  10  -9 -17   16.72    9.25
  10   9 -17   30.52    9.69
 -10   9  18    0.00    6.85
  10   9 -18    2.24    5.14
 -10   9  19    3.18    7.92
  10   9 -19   -0.00    4.77
 -10   9  20   -0.00    8.51
  10   9 -20   -0.00    6.12
 -10   9  21    1.23    6.77
  10   9 -21    5.76    6.94
 -10   9  22    2.99    7.83
  10   9 -22    3.76    6.89
 -10   9  23    0.00    7.73
  10   9 -23    0.00    6.37
 -10   9  24    0.00    6.51
  10   9 -24    1.60    5.87
 -10   9  25    5.13    7.85
  10   9 -25    6.94    7.23
 -10  -9  25    3.74    6.50
 -10   9  26   -0.00    7.27
  10   9 -26    2.35    6.08
 -10  -9  26    0.92    7.52
  10   9 -27    3.60    7.20
 -10  -9  27    9.95    9.22
 -10  -9  28    0.00    7.41
 -10  -9  29    1.84    7.58
 -10  -9  30    3.62    7.67
 -10  10   1    6.17    8.42
  10 -10  -1    5.65    7.73
  10  10  -1    0.00    3.76
 -10  10   2   -0.00    5.98
  10 -10  -2   10.73    8.15
  10  10  -2    0.00    3.21
  10 -10  -3    3.26    7.30
  10  10  -3    4.06    4.19
 -10  10   4    0.92    5.81
  10 -10  -4    2.00    6.95
  10  10  -4    0.00    3.48
 -10  10   5   15.26    8.94
  10 -10  -5   13.82   10.17
  10  10  -5   17.84    6.54
 -10  10   6    3.52    7.21
  10 -10  -6    1.38    6.14
 -10  10   7   -0.00    5.92
  10  10  -7    0.80    4.52
 -10  10   8   -0.00    6.94
  10 -10  -8    3.88    6.33
  10  10  -8   -0.00    3.84
 -10  10   9   15.93    8.94
  10 -10  -9   12.09    8.11
  10  10  -9   11.72    6.52
 -10  10  10   -0.00    6.41
  10 -10 -10    4.86    6.04
  10  10 -10   -0.00    4.22
 -10  10  11   -0.00    7.44
 -10  10  11    3.08    7.28
  10 -10 -11    0.00    6.59
  10  10 -11    7.64    5.70
 -10  10  12   -0.00    7.94
 -10  10  12   -0.00    6.30
  10 -10 -12   -0.00    7.69
  10  10 -12    0.37    4.57
 -10  10  13    4.19    7.91
 -10  10  13   14.69    9.39
  10  10 -13   10.78    6.67
 -10  10  14    5.45    7.27
  10 -10 -14   -0.00    7.07
  10  10 -14    2.62    5.31
 -10  10  15   20.05   10.06
  10 -10 -15   14.35    9.48
  10  10 -15   12.12    7.09
 -10  10  16    1.95    7.07
  10 -10 -16   -0.00    7.30
  10  10 -16    0.92    5.03
 -10  10  17   -0.00    6.85
  10 -10 -17    4.20    7.95
  10  10 -17   -0.00    5.13
 -10  10  18    2.06    8.66
  10 -10 -18   -0.00    6.75
  10  10 -18    0.63    4.93
 -10  10  19   -0.00    7.26
  10 -10 -19    5.06    7.38
 -10  10  20   -0.00    6.67
 -10  10  21    4.18    8.69
 -10  10  22    0.00    7.66
 -10  10  23   -0.00    7.12
 -10  10  24    0.00    7.91
 -10  11   1   -0.00    7.22
  10 -11  -1    6.49    7.25
  10  11  -1    4.04    3.44
 -10  11   2   -0.00    6.17
  10 -11  -2   -0.00    5.49
  10  11  -2    0.48    3.50
 -10  11   3    0.00    7.40
  10  11  -3   11.27    5.40
 -10  11   4    2.96    6.27
  10 -11  -4    2.24    6.70
 -10  11   5    0.55    6.54
  10 -11  -5   -0.00    6.72
  10  11  -5    0.00    3.71
 -10  11   6    5.60    6.25
  10 -11  -6   -0.00    6.70
  10  11  -6    5.94    4.99
 -10  11   7   13.10    8.77
  10 -11  -7    6.64    7.42
  10  11  -7   18.33    6.82
 -10  11   8    4.57    6.76
  10 -11  -8    6.34    7.60
  10  11  -8    0.78    5.13
  10 -11  -9   -0.00    6.91
  10  11  -9   -0.00    5.04
 -10  11  10   -0.00    6.84
  10 -11 -10   -0.00    6.11
  10  11 -10    0.00    5.23
 -10  11  11    0.00    7.37
  10 -11 -11   11.66    7.47
  10  11 -11    4.83    6.64
 -10  11  12    3.14    5.82
  10 -11 -12    1.31    5.72
 -10  11  13    3.29    7.46
 -10  11  13   -0.00    8.09
  10 -11 -13    2.90    7.07
  10  11 -13    0.00    3.76
 -10  11  14   -0.00    7.62
 -10  11  14   -0.00    6.13
  10 -11 -14   -0.00    6.93
  10  11 -14   -0.00    4.76
 -10  11  15    2.64    6.34
  10  11 -15    1.13    4.49
 -10  11  16    8.70    8.49
  10 -11 -16   -0.00    7.53
  10  11 -16   -0.00    4.43
 -10  11  17    0.23    6.11
  10 -11 -17    5.32    8.25
  10  11 -17   10.09    6.76
 -10  11  18   -0.00    7.65
  10 -11 -18   -0.00    6.88
  10  11 -18    0.66    3.56
  10 -11 -19   -0.00    7.23
  10  11 -19    0.00    3.91
 -10  11  20    2.18    7.30
  10 -11 -20    1.94    6.43
  10  11 -20    3.71    5.69
 -10  11  21   14.27    9.29
  10 -11 -21    1.13    7.34
 -10  11  22    6.81    7.33
  10 -11 -22   -0.00    6.03
 -10  12   1    3.28    6.31
  10 -12  -1    3.20    7.51
  10  12  -1    2.58    3.56
 -10  12   2   -0.00    6.25
  10 -12  -2   -0.00    8.15
 -10  12   3    4.54    8.11
  10 -12  -3   -0.00    7.04
  10  12  -3    2.25    4.07
 -10  12   4    6.45    7.64
  10 -12  -4   -0.00    6.92
  10  12  -4   -0.00    3.60
 -10  12   5   11.34    8.57
  10 -12  -5   19.15    9.96
  10  12  -5    5.33    4.35
 -10  12   6    4.29    5.89
  10 -12  -6    0.00    6.62
  10  12  -6    0.00    4.37
 -10  12   7   -0.00    5.74
  10 -12  -7    1.08    5.91
  10  12  -7   -0.00    3.95
 -10  12   8    5.26    6.89
  10 -12  -8    0.84    6.07
  10  12  -8    2.95    4.73
 -10  12   9    7.75    8.02
  10 -12  -9    5.84    7.35
  10  12  -9   19.27    6.21
  10 -12 -10   -0.00    5.98
  10  12 -10   -0.00    4.85
 -10  12  11   -0.00    6.58
  10 -12 -11    0.00    6.47
  10  12 -11    2.89    4.54
 -10  12  12    5.80    7.81
  10 -12 -12   -0.00    7.35
  10  12 -12    1.63    5.09
 -10  12  13    1.47    6.45
  10 -12 -13    2.87    6.57
  10  12 -13    6.00    4.35
 -10  12  14    6.62    7.48
  10 -12 -14   -0.00    6.63
  10  12 -14    2.01    4.87
 -10  12  15    5.04    7.56
 -10  12  15    3.64    8.21
  10 -12 -15    1.06    7.13
  10  12 -15    3.08    5.39
 -10  12  16    1.00    6.62
 -10  12  16   -0.00    6.47
  10 -12 -16   -0.00    7.46
  10  12 -16    1.97    4.62
 -10  12  17   -0.00    7.03
  10 -12 -17   -0.00    6.79
  10  12 -17    0.42    5.02
 -10  12  18   -0.00    8.33
  10 -12 -18    0.63    6.25
 -10  12  19   11.68    9.34
  10 -12 -19   -0.00    6.21
 -10  12  20   -0.00    7.58
  10 -12 -20    1.55    7.63
  10 -12 -21    0.00    7.39
 -10  13   1   -0.00    5.87
  10 -13  -1   -0.00    7.80
  10  13  -1    2.48    3.76
 -10  13   2    0.00    6.15
  10 -13  -2    8.45    7.18
  10  13  -2   -0.00    3.55
 -10  13   3   -0.00    6.44
  10 -13  -3    4.02    6.88
  10  13  -3   -0.00    3.62
 -10  13   4    2.59    6.53
  10 -13  -4    0.00    5.64
  10  13  -4    2.58    3.77
 -10  13   5   10.00    7.85
  10 -13  -5   13.15    8.35
  10  13  -5    1.62    4.08
 -10  13   6    3.78    7.07
 -10  13   7    3.82    6.46
  10 -13  -7    4.16    6.22
  10  13  -7    7.88    5.07
 -10  13   8    4.30    6.94
  10 -13  -8    3.63    7.02
  10  13  -8   -0.00    4.30
 -10  13   9   -0.00    7.10
  10 -13  -9   -0.00    7.09
  10  13  -9   -0.00    3.63
 -10  13  10   -0.00    7.09
  10 -13 -10    0.00    5.98
  10  13 -10    1.50    4.96
 -10  13  11    0.71    7.00
  10 -13 -11    0.00    5.02
  10  13 -11    3.16    4.67
 -10  13  12   -0.00    6.85
  10 -13 -12    2.91    6.74
  10  13 -12    6.74    4.94
 -10  13  13   17.49    9.53
  10 -13 -13   -0.00    7.03
  10  13 -13   -0.00    4.66
 -10  13  14    2.81    8.23
  10 -13 -14   -0.00    6.92
 -10  13  15    8.09    7.52
  10 -13 -15    3.35    6.87
 -10  13  16    0.05    7.64
  10 -13 -16    0.00    6.27
 -10  13  17   -0.00    6.91
 -10  13  17   -0.00    7.99
  10 -13 -17    0.00    7.51
  10 -13 -18   -0.00    8.08
 -10  14   1   -0.00    6.76
  10 -14  -1    6.20    7.74
  10  14  -1    0.83    3.30
 -10  14   2   -0.00    6.51
  10 -14  -2   -0.00    8.66
  10  14  -2    1.01    3.52
 -10  14   3    0.00    5.60
  10 -14  -3    0.00    6.19
  10  14  -3    6.36    4.65
 -10  14   4    1.67    6.69
  10 -14  -4    0.55    6.56
 -10  14   5    8.29    8.12
  10 -14  -5    2.94    7.44
  10  14  -5    1.17    3.92
 -10  14   6   -0.00    6.61
  10 -14  -6    2.64    6.21
  10  14  -6    2.29    4.00
  10 -14  -7    1.45    5.59
  10  14  -7    0.71    3.99
 -10  14   8    0.00    7.31
  10 -14  -8   -0.00    8.21
  10  14  -8    3.52    4.46
 -10  14   9   -0.00    7.45
  10 -14  -9    0.12    7.14
 -10  14  10    1.46    6.36
  10 -14 -10   -0.00    5.83
 -10  14  11    0.33    6.69
  10 -14 -11    8.34    8.07
 -10  14  12    3.20    6.83
  10 -14 -12   -0.00    6.54
  10 -14 -13   -0.00    6.30
 -10  14  14    5.69    8.35
 -10  14  15   -0.00    7.08
 -10  14  16   -0.00    7.50
 -10  14  17   -0.00    7.98
 -10  15   1    2.92    7.52
  10  15  -1    1.25    3.33
 -10  15   3    4.93    8.07
  10  15  -3    0.65    3.21
 -10  15   4   -0.00    7.66
 -10  15   5    8.08    7.52
 -10  15   6   -0.00    7.12
 -10  15   7    2.85    7.31
 -10  15   9    3.53    7.44
 -10  15  10    1.39    6.35
 -10  15  11    0.00    6.04
 -10  16   1    0.33    8.47
 -10  16   2   -0.00    9.83
 -10  16   3    0.77    8.24
  -9   0   1   16.72    7.74
  -9   0   1   15.62    6.47
   9   0  -1   18.31    7.99
  -9   0   2    0.81    5.41
   9   0  -2    2.16    4.27
  -9   0   3   99.31   15.60
  -9   0   3  133.02   17.10
  -9   0   4   -0.00    5.54
  -9   0   4   -0.00    5.37
  -9   0   5   30.42    8.11
  -9   0   6    0.00    5.42
  -9   0  11    2.70    6.18
  -9   0  12   -0.00    5.90
  -9   0  13   91.30   15.69
   9   0 -13   85.86   15.06
  -9   0  14    1.93    6.15
   9   0 -14    0.00    5.82
  -9   0  15   17.04    8.03
   9   0 -15   10.30    7.54
  -9   0  16   -0.00    5.84
   9   0 -16   -0.00    5.65
  -9   0  17   20.61    8.82
   9   0 -17   16.93    8.59
  -9   0  18   -0.00    6.29
   9   0 -18   -0.00    5.76
  -9   0  20    0.73    6.38
   9   0 -20    0.10    6.18
  -9   0  21    8.79    7.15
   9   0 -21    0.91    6.19
  -9   0  22    5.55    6.67
   9   0 -22   -0.00    7.83
  -9   0  23   20.58    9.10
   9   0 -23   34.73   11.58
  -9   0  24   -0.00    6.22
   9   0 -24    9.87    7.90
  -9   0  25   13.75    8.55
   9   0 -25   10.23    8.75
  -9   0  26   -0.00    6.60
   9   0 -26    1.05    5.21
  -9   0  27   -0.00    7.62
   9   0 -27   -0.00    6.06
  -9   0  28   -0.00    6.46
  -9   0  29    3.53    6.75
  -9   0  30    0.49    7.64
  -9   0  31    4.15    7.27
  -9   0  32    6.05    7.27
  -9   1   1  293.93   30.15
  -9   1   1  261.32   29.38
   9  -1  -1  347.34   31.17
   9   1  -1  309.83   29.22
  -9   1   2    1.82    5.10
   9  -1  -2    0.00    6.33
   9   1  -2    2.03    4.81
  -9  -1   2    0.00    5.25
  -9   1   3    6.51    6.24
  -9   1   3    0.00    5.35
   9  -1  -3    4.83    5.73
  -9  -1   3   14.03    6.89
  -9  -1   3    4.75    5.67
  -9   1   4   44.30   10.52
  -9   1   4   34.89    9.72
  -9  -1   4   61.29   11.14
  -9  -1   4   46.72    9.88
  -9  -1   5   93.21   14.15
  -9  -1   6    0.67    4.78
   9   1  -8    2.65    5.46
  -9  -1   8    6.75    5.73
   9   1  -9   11.75    6.33
  -9   1  10    0.00    5.91
   9   1 -10    1.35    5.53
  -9   1  11   75.28   13.92
   9   1 -11   82.27   14.22
  -9   1  12    4.42    6.47
   9   1 -12   -0.00    5.21
  -9  -1  12    1.67    5.59
  -9   1  13    3.50    6.97
   9   1 -13    0.65    5.29
  -9  -1  13   -0.00    6.87
  -9   1  14    0.89    5.04
   9   1 -14    2.50    6.07
  -9  -1  14   -0.00    5.92
  -9   1  15   44.75   11.44
   9   1 -15   54.60   12.71
  -9  -1  15   40.28   10.91
  -9   1  16   15.18    7.68
   9   1 -16    2.87    6.24
  -9  -1  16   13.70    7.68
  -9   1  17   20.56    9.19
   9  -1 -17   25.69    9.16
   9   1 -17    7.58    7.28
  -9  -1  17   28.50    9.19
  -9   1  18   -0.00    5.16
   9  -1 -18   -0.00    5.31
   9   1 -18    5.08    6.59
  -9  -1  18    0.00    5.34
  -9   1  19    0.00    6.11
   9  -1 -19    0.00    5.98
   9   1 -19    2.17    6.48
  -9  -1  19    0.16    5.42
  -9   1  20    3.62    7.04
   9  -1 -20    8.36    7.32
   9   1 -20    9.25    7.57
  -9  -1  20    0.46    5.75
  -9   1  21   30.41   10.68
   9  -1 -21   41.85   12.20
   9   1 -21   38.44   11.80
  -9  -1  21   38.83   11.52
   9  -1 -22    0.00    5.73
   9   1 -22   -0.00    6.77
  -9  -1  22    6.73    7.41
  -9   1  23    1.94    6.62
   9  -1 -23    0.66    7.19
   9   1 -23    0.00    7.49
  -9  -1  23   -0.00    6.81
  -9   1  24   -0.00    6.82
   9  -1 -24    2.63    7.45
   9   1 -24   -0.00    5.88
  -9  -1  24   -0.00    6.76
  -9   1  25    2.84    7.35
   9   1 -25    6.65    8.53
  -9  -1  25    0.00    7.30
  -9   1  26    4.58    7.61
   9   1 -26    5.89    7.37
  -9  -1  26   -0.00    7.60
  -9   1  27   10.94    8.03
   9   1 -27   20.16    9.64
  -9   1  28   -0.00    6.94
   9   1 -28    0.00    7.12
  -9  -1  28    1.93    6.54
  -9   1  29    0.00    6.94
  -9  -1  29   -0.00    7.30
  -9   1  30   11.87    9.76
  -9  -1  30    7.10    6.74
  -9   1  31   -0.00    7.90
  -9  -1  31   -0.00    8.14
  -9   1  32    0.00    7.14
  -9  -1  32    8.11    8.77
  -9   1  33    1.49    7.04
  -9  -1  33    2.79    8.37
  -9   1  34    6.18    7.12
  -9  -1  34   -0.00    7.81
  -9   2   1   27.22    8.04
   9   2  -1   49.65    9.54
   9   2  -1   34.10    7.88
   9   2  -1   16.49    6.47
  -9  -2   1   33.23    8.48
  -9   2   2    2.81    5.15
   9   2  -2    0.00    3.46
  -9  -2   2    7.16    5.82
  -9   2   3  108.20   15.68
   9   2  -3   66.41   12.04
  -9   2   4    8.37    6.91
   9   2  -4    7.98    5.84
  -9  -2   4    7.06    5.64
  -9   2   5    0.00    6.05
   9   2  -5    8.17    6.41
  -9  -2   5    7.80    5.63
  -9  -2   6    0.84    4.52
   9   2  -7   27.31    8.78
  -9  -2   7   62.52   11.07
  -9   2   8   13.27    7.61
   9   2  -8   12.65    6.53
  -9  -2   8   16.63    7.26
  -9   2   9   24.53    8.82
   9   2  -9   37.48    9.20
  -9  -2   9   32.47    8.67
  -9   2  10   -0.00    5.72
   9   2 -10    0.00    5.58
   9   2 -11    4.46    5.22
  -9   2  12    2.92    6.14
   9   2 -12    4.94    6.10
  -9   2  13   27.97    9.59
   9   2 -13   40.64   10.87
  -9  -2  13   31.49    9.75
  -9   2  14   26.16    9.26
   9   2 -14   13.14    8.05
  -9  -2  14   19.80    8.59
  -9   2  15    0.00    6.53
   9   2 -15    0.00    6.18
  -9  -2  15    0.00    5.50
  -9   2  16    0.00    5.73
   9   2 -16    1.53    5.67
  -9  -2  16    0.00    6.10
  -9   2  17   41.58   10.64
   9   2 -17    5.31    6.94
  -9  -2  17   22.30    8.52
  -9   2  18    1.87    7.03
   9   2 -18    0.00    6.31
  -9  -2  18   -0.00    6.11
  -9   2  19   39.92   12.15
   9   2 -19   63.29   13.77
  -9  -2  19   53.51   12.66
  -9   2  20    5.02    6.81
   9   2 -20    1.05    5.78
  -9  -2  20    0.00    6.11
  -9   2  21    3.37    6.08
   9  -2 -21    0.16    5.84
  -9  -2  21    1.33    5.83
  -9   2  22    1.97    6.19
   9  -2 -22    1.02    6.25
   9   2 -22    7.11    6.76
  -9  -2  22    2.26    6.29
  -9   2  23   25.83    9.93
   9  -2 -23   18.52    9.31
   9   2 -23   47.07   12.54
  -9   2  24    1.71    7.03
   9  -2 -24    0.00    7.61
   9   2 -24    4.66    6.37
  -9  -2  24    1.92    6.45
   9   2 -25    9.79    8.00
  -9  -2  25    4.23    7.25
  -9   2  26   -0.00    8.08
   9   2 -26   10.76    7.41
  -9  -2  26   -0.00    6.47
  -9   2  27    3.86    6.10
   9   2 -27    1.81    5.38
  -9  -2  27   -0.00    6.17
  -9   2  28   -0.00    7.72
   9   2 -28   -0.00    7.08
  -9  -2  28    3.34    6.33
  -9   2  29   -0.00    6.10
   9   2 -29    0.00    6.42
  -9  -2  29   11.50    7.87
  -9   2  30    1.77    6.06
  -9  -2  30    7.11    7.69
  -9   2  31    0.00    7.59
  -9  -2  31   12.00    8.05
  -9   2  32   -0.00    6.87
  -9  -2  32    0.00    7.05
  -9   2  33   -0.00    7.68
  -9  -2  33   -0.00    7.62
  -9  -2  34   -0.00    6.76
  -9   3   1  132.33   18.59
   9   3  -1  128.16   15.01
  -9  -3   1  116.37   15.48
  -9   3   2   32.70    9.28
   9   3  -2   27.66    7.01
   9   3  -2    8.30    5.73
  -9  -3   2   19.45    6.96
  -9   3   3    2.05    5.01
   9   3  -3    0.00    4.29
   9   3  -3    0.74    4.87
  -9  -3   3    0.83    4.42
  -9   3   4    3.01    6.21
  -9   3   4    5.46    6.77
   9  -3  -4   -0.00    5.74
  -9  -3   4    1.47    4.93
  -9   3   5   52.54   11.22
  -9   3   5   37.57   11.04
   9  -3  -5   28.59    8.66
   9  -3  -5   32.56   10.20
   9   3  -5   31.75    8.30
  -9   3   6   23.14    8.61
   9  -3  -6   36.82    9.97
   9   3  -6   26.73    7.90
  -9  -3   6   29.79    8.42
  -9   3   7   20.10    8.25
   9  -3  -7   22.64    8.82
   9   3  -7   25.06    7.99
  -9  -3   7    8.00    6.00
   9  -3  -8    0.00    5.55
   9   3  -8   -0.00    4.93
  -9  -3   8    0.00    4.84
  -9   3   9   12.32    7.10
   9  -3  -9    7.60    7.88
   9   3  -9    5.92    6.04
  -9  -3   9    3.51    5.32
  -9   3  10    2.55    6.27
   9  -3 -10   -0.00    6.68
   9   3 -10    0.10    4.61
  -9  -3  10    3.28    6.20
  -9   3  11   59.81   12.99
   9  -3 -11  128.57   18.40
   9   3 -11   86.57   14.29
  -9   3  12   19.70    8.64
   9  -3 -12   16.94    8.31
   9   3 -12   15.75    7.63
  -9   3  13   15.77    7.37
   9   3 -13   10.73    6.83
  -9   3  14    0.00    6.25
   9   3 -14   -0.00    6.04
  -9  -3  14    1.94    5.71
  -9   3  15   23.92    9.82
   9   3 -15   41.03   10.67
  -9  -3  15   49.00   11.12
  -9   3  16    3.94    7.51
   9   3 -16   17.82    8.33
  -9  -3  16    7.13    6.50
  -9   3  17    7.21    7.19
   9   3 -17   18.41    8.34
  -9  -3  17   21.65    8.90
  -9   3  18    0.00    6.53
   9   3 -18   -0.00    6.58
  -9  -3  18   -0.00    5.65
   9   3 -19   -0.00    5.15
  -9  -3  19    0.00    5.80
  -9   3  20    6.40    7.13
   9   3 -20    9.96    8.19
  -9   3  21   33.88    9.92
   9   3 -21   12.93    8.55
  -9  -3  21   23.19    9.91
  -9   3  22    6.17    8.24
   9   3 -22    0.00    6.53
  -9  -3  22    3.36    7.25
  -9   3  23    4.62    6.62
   9   3 -23    0.00    7.08
  -9  -3  23    0.15    6.59
  -9   3  24    0.00    7.21
   9   3 -24    1.40    6.96
  -9  -3  24    3.67    7.25
  -9   3  25    6.48    7.90
   9   3 -25   10.08    7.32
  -9  -3  25    4.19    8.35
  -9   3  26    4.95    9.08
   9   3 -26   -0.00    5.58
  -9  -3  26    4.03    6.34
  -9   3  27   -0.00    7.46
   9   3 -27    2.69    6.15
  -9  -3  27    0.43    5.70
  -9   3  28    0.43    6.57
   9   3 -28   -0.00    5.97
  -9  -3  28    0.00    7.70
  -9   3  29    3.96    6.64
   9   3 -29    4.61    6.22
  -9  -3  29   -0.00    7.27
   9   3 -30   -0.00    6.44
  -9  -3  30    0.00    5.14
  -9   3  31   19.92    9.60
   9   3 -31    0.28    7.37
  -9  -3  31    2.98    7.17
  -9   3  32   -0.00    6.83
  -9  -3  32    0.97    6.62
  -9   3  33    1.03    6.86
  -9  -3  33    7.17    7.96
  -9   4   1    4.61    4.86
   9  -4  -1   -0.00    5.87
   9   4  -1   -0.00    4.22
   9   4  -1    0.42    4.70
  -9  -4   1   -0.00    4.74
  -9   4   2   30.83    9.31
  -9   4   2   27.59    8.99
   9  -4  -2   18.93    7.64
   9  -4  -2   17.80    8.57
   9   4  -2   25.76    7.13
   9   4  -2   18.87    6.69
  -9  -4   2   48.21    9.08
  -9   4   3   14.99    9.28
  -9   4   3   41.52   10.75
   9  -4  -3   30.21    9.95
   9  -4  -3   39.69   10.76
   9   4  -3   57.89    9.85
   9   4  -3   40.35    8.87
  -9  -4   3   61.49   10.00
  -9   4   4   23.33    9.49
  -9   4   4   48.91   11.71
   9  -4  -4    4.44    8.44
   9  -4  -4   36.48   10.38
   9   4  -4   50.57    8.91
   9   4  -4   37.21    8.55
  -9   4   5   45.41   11.66
  -9   4   5   66.73   13.32
   9  -4  -5   33.58   10.56
   9  -4  -5   43.52   11.31
   9   4  -5   69.89   11.24
  -9  -4   5   50.44    9.96
  -9   4   6    3.46    6.47
  -9   4   6   -0.00    6.08
   9  -4  -6    1.66    5.57
   9  -4  -6    5.52    6.83
  -9  -4   6    0.96    4.96
  -9   4   7   43.66   11.73
   9  -4  -7   38.25   10.27
   9  -4  -7   59.00   13.11
   9   4  -7   37.96   10.16
  -9   4   8   90.51   14.97
   9  -4  -8   43.00   11.88
   9   4  -8   41.97   10.74
  -9  -4   8   57.56   10.86
  -9   4   9   38.00   10.86
   9  -4  -9   43.71   12.04
   9   4  -9   43.62    9.97
  -9  -4   9   47.38   10.56
  -9   4  10    2.26    6.31
   9  -4 -10   -0.00    7.05
   9   4 -10    6.01    5.90
  -9  -4  10    0.79    5.16
  -9   4  11    0.00    6.48
   9  -4 -11    5.08    8.16
   9   4 -11    3.48    4.81
  -9   4  12    2.67    6.51
   9  -4 -12   -0.00    7.30
   9   4 -12    5.45    5.64
  -9   4  13   23.20    9.00
   9  -4 -13   11.50    8.19
   9   4 -13   29.26    8.87
  -9   4  14   12.40    7.61
   9  -4 -14   10.06    7.42
   9   4 -14    7.36    6.07
  -9  -4  14    5.02    6.19
  -9   4  15   22.60    8.88
   9  -4 -15   32.02   10.67
   9   4 -15   15.01    8.05
  -9  -4  15   11.36    7.08
  -9   4  16   -0.00    5.49
   9  -4 -16   -0.00    7.67
   9   4 -16   -0.00    4.28
  -9  -4  16   -0.00    5.01
  -9   4  17   11.39    7.71
   9   4 -17   17.78    7.48
  -9   4  18   22.76   10.47
   9  -4 -18   47.28   12.87
   9   4 -18   62.51   12.27
  -9  -4  18   24.77    9.87
  -9   4  19   17.83    9.43
   9   4 -19   55.47   11.78
  -9  -4  19   19.33    8.68
  -9   4  20    8.22    7.69
   9   4 -20   -0.00    6.04
  -9  -4  20    0.48    7.22
  -9   4  21    7.00    7.71
   9   4 -21    1.91    5.51
  -9  -4  21    0.92    5.24
   9   4 -22    6.68    6.12
  -9  -4  22    2.02    6.63
  -9   4  23   22.48    9.72
   9   4 -23   15.86    8.50
  -9  -4  23    7.18    7.65
  -9   4  24    2.02    5.82
   9   4 -24    7.39    6.68
  -9  -4  24    4.68    7.58
  -9   4  25   10.59    7.31
   9   4 -25    0.73    5.29
  -9  -4  25    6.27    8.32
  -9   4  26    2.26    7.14
   9   4 -26    1.34    5.53
  -9  -4  26   -0.00    6.56
  -9   4  27    0.00    7.23
   9   4 -27   -0.00    6.16
  -9  -4  27   -0.00    7.16
  -9   4  28    2.58    7.45
   9   4 -28    0.94    5.61
  -9  -4  28    7.04    7.48
  -9   4  29    5.66    6.69
   9   4 -29    8.71    7.36
  -9  -4  29    0.00    8.37
  -9   4  30   10.66    7.94
   9   4 -30   -0.00    6.23
  -9  -4  30    4.64    8.40
  -9   4  31    9.98    8.33
   9   4 -31    7.69    7.80
  -9  -4  31    3.91    8.32
  -9   4  32    3.01    6.86
   9   4 -32    0.00    6.18
  -9  -4  32   -0.00    7.73
  -9   4  33    7.55    7.20
  -9  -4  33   -0.00    7.15
  -9   5   1   78.78   15.03
   9  -5  -1   52.71   12.32
   9  -5  -1   76.20   14.66
   9   5  -1   91.06   11.84
   9   5  -1   89.47   12.22
  -9  -5   1   97.87   12.54
  -9   5   2   42.15   11.27
   9  -5  -2   30.14    9.78
   9  -5  -2   49.15   12.08
   9   5  -2   44.74    8.72
   9   5  -2   41.51    8.32
  -9  -5   2   39.05    8.40
  -9   5   3    1.06    6.46
  -9   5   3    5.51    6.15
   9  -5  -3    0.00    6.99
   9   5  -3   11.29    6.30
   9   5  -3   -0.00    4.52
  -9  -5   3    2.73    4.27
  -9   5   4   33.42   11.26
  -9   5   4   55.34   12.96
   9  -5  -4   43.53   11.60
   9  -5  -4   74.03   14.19
   9   5  -4   51.32    9.86
   9   5  -4   48.00    9.77
  -9  -5   4   43.99    9.32
  -9   5   5   34.20    9.95
  -9   5   5   20.21    9.37
   9  -5  -5   13.90    9.38
   9  -5  -5   42.54   11.60
   9   5  -5   24.21    7.51
   9   5  -5   30.95    8.18
  -9  -5   5   25.86    7.43
  -9   5   6   38.62   10.77
  -9   5   6   35.27   10.88
   9  -5  -6    0.85    7.76
   9  -5  -6   35.87   10.80
   9   5  -6   39.97    9.14
   9  -5  -7   57.89   12.70
   9  -5  -7   30.45   10.10
   9   5  -7   41.11    9.28
  -9  -5   7   52.62   10.38
  -9   5   8    0.23    5.35
   9  -5  -8   -0.00    5.93
   9   5  -8   -0.00    4.33
  -9  -5   8    0.00    5.22
  -9   5   9   -0.00    6.50
   9  -5  -9    2.12    7.29
   9   5  -9    0.00    4.62
  -9  -5   9    4.64    5.43
  -9   5  10    1.48    6.83
   9  -5 -10   -0.00    6.00
   9   5 -10   -0.00    4.77
  -9  -5  10    5.56    5.80
   9  -5 -11   21.75    9.65
   9   5 -11   39.11   10.13
  -9  -5  11   54.83   11.11
  -9   5  12    7.64    8.27
   9  -5 -12   23.47    9.50
   9   5 -12   19.53    7.43
  -9   5  13   -0.00    5.33
   9  -5 -13    3.49    6.49
   9   5 -13   -0.00    5.51
  -9   5  14    9.45    7.91
   9  -5 -14   15.64    9.47
   9   5 -14   15.98    7.26
  -9  -5  14   10.01    6.54
  -9   5  15   26.67    8.88
   9  -5 -15   12.80    8.71
   9   5 -15   13.47    6.86
  -9   5  16   22.99    9.22
   9  -5 -16    8.43    7.67
   9   5 -16   19.58    8.14
  -9  -5  16    8.37    7.41
   9  -5 -17   25.16   10.85
   9   5 -17   35.03    9.89
  -9  -5  17   11.78    7.72
  -9   5  18    5.65    7.72
  -9  -5  18    1.23    5.25
  -9   5  19    0.00    5.71
   9   5 -19    1.94    4.30
  -9  -5  19    4.93    6.14
  -9   5  20    4.14    6.52
   9   5 -20    3.34    5.34
  -9  -5  20    0.26    6.31
  -9   5  21    7.48    7.68
   9   5 -21   18.29    7.85
  -9  -5  21   15.18    8.44
  -9   5  22    0.13    6.54
   9   5 -22    0.00    5.68
  -9  -5  22    9.64    8.30
  -9   5  23    5.52    8.31
   9   5 -23    7.22    6.66
  -9  -5  23    3.64    7.52
  -9   5  24   -0.00    5.92
   9   5 -24    9.30    6.65
  -9  -5  24    8.88    8.41
   9   5 -25   -0.00    5.84
  -9  -5  25    0.00    6.46
  -9   5  26   -0.00    6.73
   9   5 -26   11.11    7.15
  -9  -5  26   -0.00    7.81
  -9   5  27   -0.00    7.34
   9   5 -27    1.45    5.09
  -9  -5  27    9.55    7.11
  -9   5  28    2.87    7.42
   9   5 -28   11.05    8.17
  -9   5  29    2.53    7.27
   9   5 -29   -0.00    5.11
  -9  -5  29    3.46    6.54
  -9   5  30    5.71    6.99
   9   5 -30    4.44    6.94
  -9  -5  30    1.77    8.33
  -9   5  31   -0.00    7.62
   9   5 -31    0.00    6.17
  -9  -5  31   -0.00    9.36
  -9   5  32    1.42    6.73
   9   5 -32   -0.00    7.06
  -9  -5  32    0.03    7.94
   9   5 -33   -0.00    5.68
  -9  -5  33    4.68    8.62
  -9   6   1    2.03    6.47
   9  -6  -1   -0.00    7.32
   9  -6  -1   -0.00    7.13
   9   6  -1    2.17    4.19
  -9  -6   1   -0.00    3.57
  -9   6   2   62.81   13.96
   9  -6  -2   69.02   13.62
   9  -6  -2   58.96   14.05
  -9  -6   2   79.45   11.03
  -9   6   3   21.88    8.94
   9  -6  -3    8.76    7.01
   9  -6  -3   23.04    9.85
   9   6  -3   15.69    6.57
  -9  -6   3   27.68    7.16
  -9   6   4    7.26    7.73
  -9   6   4   12.57    8.70
   9  -6  -4   18.76    8.71
   9  -6  -4   24.29    9.93
   9   6  -4    9.87    5.76
  -9  -6   4   18.65    6.60
  -9   6   5   13.04    8.13
  -9   6   5    9.36    8.21
   9  -6  -5    3.47    6.50
   9   6  -5    9.00    5.47
  -9  -6   5   11.98    6.02
  -9   6   6    8.10    7.99
  -9   6   6   11.35    8.30
   9  -6  -6    1.78    5.92
   9  -6  -6   12.57    8.12
   9   6  -6    5.57    5.09
  -9  -6   6   11.96    5.76
  -9   6   7   21.52    8.29
  -9   6   7   10.30    8.35
   9  -6  -7    9.82    7.52
   9  -6  -7   14.19    8.71
   9   6  -7   19.53    7.05
  -9  -6   7   25.90    7.67
   9  -6  -8   25.01    9.54
   9  -6  -8   59.08   13.21
   9   6  -8   61.99   10.91
  -9  -6   8   64.57   11.17
  -9   6   9   10.78    8.48
   9  -6  -9    0.00    6.12
   9  -6  -9   13.04    8.05
   9   6  -9    7.44    5.48
  -9  -6   9   21.48    7.66
  -9   6  10    0.97    6.93
   9  -6 -10   -0.00    5.51
   9   6 -10    1.16    4.63
  -9  -6  10    6.68    5.45
  -9   6  11   -0.00    6.16
   9  -6 -11   10.70    8.13
   9   6 -11    1.39    4.79
  -9  -6  11   -0.00    5.03
  -9   6  12   24.88    9.73
   9  -6 -12   23.72    9.82
   9   6 -12   18.27    6.96
   9  -6 -13   21.55    9.65
   9   6 -13    0.60    4.39
  -9   6  14   24.75    9.82
   9  -6 -14    9.07    8.33
   9   6 -14   23.57    8.09
  -9  -6  14   23.24    8.37
  -9   6  15    0.43    6.56
   9   6 -15    0.00    4.63
  -9  -6  15    3.38    6.56
  -9   6  16    0.00    6.54
   9   6 -16    2.11    5.62
  -9  -6  16   -0.00    5.54
  -9   6  17    0.00    6.55
   9   6 -17    6.31    5.83
  -9  -6  17    0.00    6.78
  -9   6  18   13.98    9.07
   9   6 -18   17.25    7.96
  -9  -6  18    5.19    6.54
  -9   6  19    4.10    6.77
   9   6 -19    2.63    5.80
  -9  -6  19    9.54    8.01
  -9   6  20    1.17    7.31
   9   6 -20    0.00    5.59
  -9  -6  20    8.58    7.60
  -9   6  21   -0.00    6.92
   9   6 -21    3.94    6.59
  -9  -6  21    0.00    6.87
  -9   6  22    2.60    5.89
   9   6 -22    1.73    4.82
  -9  -6  22   -0.00    6.85
  -9   6  23   13.01    8.64
   9   6 -23    9.89    7.37
  -9   6  24    5.29    8.50
   9   6 -24   10.11    7.14
  -9  -6  24   12.34    9.12
  -9   6  25    2.55    6.25
   9   6 -25    2.88    5.43
  -9  -6  25   -0.00    7.27
  -9   6  26    1.66    7.07
   9   6 -26   -0.00    5.12
  -9  -6  26    0.46    6.10
  -9   6  27    0.32    6.89
   9   6 -27   -0.00    5.95
  -9  -6  27   -0.00    7.28
  -9   6  28    0.00    7.15
   9   6 -28    4.82    7.64
  -9  -6  28    4.27    7.77
   9   6 -29   -0.00    4.98
  -9  -6  29    6.09    7.81
  -9   6  30    8.00    6.72
   9   6 -30    3.34    7.00
  -9  -6  30   -0.00    8.38
  -9   6  31    2.21    7.30
   9   6 -31   -0.00    6.52
  -9  -6  31    0.00    8.05
  -9   6  32   -0.00    5.50
   9   6 -32   -0.00    5.73
  -9  -6  32   -0.00    7.35
   9   6 -33    0.00    6.15
  -9  -6  33    6.30    8.25
  -9   7   1    6.59    6.98
   9  -7  -1   12.15    8.55
   9   7  -1    8.84    5.41
  -9   7   2    0.57    5.96
   9  -7  -2    0.00    7.02
   9   7  -2    0.00    3.90
  -9   7   3   -0.00    5.12
   9  -7  -3    2.11    6.23
   9  -7  -3    8.42    8.34
   9   7  -3   -0.00    4.26
  -9   7   4    9.95    7.80
   9  -7  -4    3.00    6.62
   9  -7  -4   12.29    8.13
   9   7  -4    8.14    4.91
  -9   7   5   -0.00    6.61
   9  -7  -5   11.66    7.26
   9  -7  -5    6.97    8.18
   9   7  -5    8.43    5.58
  -9   7   6   30.28   10.24
  -9   7   6   41.63   11.47
   9  -7  -6   12.09    8.68
   9   7  -6   21.96    6.91
  -9  -7   6   39.85    8.43
  -9   7   7    0.52    7.04
  -9   7   7   -0.00    6.49
   9   7  -7    2.28    4.40
  -9  -7   7   16.18    6.75
  -9   7   8    2.61    6.28
   9  -7  -8   -0.00    6.03
   9  -7  -8    0.51    6.26
   9   7  -8   -0.00    4.22
  -9  -7   8    0.00    4.82
  -9   7   9   17.17    8.93
   9  -7  -9    0.00    7.22
   9  -7  -9    7.61    7.78
   9   7  -9    9.31    5.70
  -9  -7   9   -0.00    5.41
  -9   7  10   10.38    8.10
   9  -7 -10   15.80    7.78
   9  -7 -10   10.18    7.59
   9   7 -10    5.74    5.35
  -9  -7  10   15.43    6.97
  -9   7  11    8.03    7.74
   9  -7 -11    0.13    5.47
   9  -7 -11    0.00    6.85
   9   7 -11   16.04    6.74
  -9  -7  11    6.79    6.50
  -9   7  12   20.36    9.94
   9   7 -12   18.96    6.99
  -9   7  13    2.05    6.68
   9   7 -13   -0.00    4.48
  -9   7  14    0.00    6.85
   9   7 -14   -0.00    5.35
  -9  -7  14    7.24    6.80
   9   7 -15   -0.00    4.94
  -9  -7  15    2.43    6.23
  -9   7  16   22.04    9.88
   9   7 -16   18.91    7.54
  -9  -7  16   11.66    7.15
  -9   7  17    0.00    6.39
   9   7 -17    0.82    4.81
  -9  -7  17   -0.00    5.48
  -9   7  18   -0.00    5.93
   9   7 -18    0.08    5.89
  -9  -7  18   -0.00    5.85
  -9   7  19   -0.00    5.59
   9   7 -19    0.00    6.35
  -9  -7  19    0.00    5.65
  -9   7  20   13.13    7.56
   9   7 -20    3.75    6.72
  -9   7  21    5.71    8.03
   9   7 -21    2.40    4.91
  -9  -7  21    0.77    6.01
   9   7 -22   14.68    7.87
  -9  -7  22    4.37    7.91
  -9   7  23   -0.00    6.09
   9   7 -23   -0.00    6.17
  -9  -7  23    8.99    7.51
  -9   7  24    5.03    6.65
   9   7 -24   -0.00    6.24
  -9  -7  24   -0.00    6.41
  -9   7  25    3.29    7.34
   9   7 -25   -0.00    6.91
  -9  -7  25   -0.00    6.51
  -9   7  26    9.60    7.92
   9   7 -26    3.05    5.98
  -9  -7  26    9.89    8.59
  -9   7  27   11.25    7.49
   9   7 -27    6.21    7.02
  -9  -7  27    4.99    8.26
  -9   7  28    0.00    7.63
   9   7 -28    8.20    6.28
  -9  -7  28   10.76    8.01
  -9   7  29    0.83    6.30
   9   7 -29    6.13    7.08
  -9  -7  29   -0.00    7.41
  -9   7  30    0.14    7.62
   9   7 -30    7.01    7.05
  -9  -7  30    3.99    6.52
  -9   7  31    3.79    7.75
   9   7 -31   -0.00    6.70
  -9  -7  31   -0.00    7.95
   9   7 -32    4.04    6.16
  -9  -7  32    0.48    6.44
   9   7 -33    2.17    6.11
   9   7 -34   -0.00    7.82
   9  -8  -1    1.97    7.23
   9   8  -1   11.90    5.27
   9  -8  -2   10.48    8.69
   9   8  -2   21.66    5.93
   9  -8  -3    7.21    8.11
   9   8  -3    6.32    4.20
   9   8  -4   34.47    8.04
   9  -8  -5    0.00    5.61
   9  -8  -5   -0.00    7.78
   9   8  -5   -0.00    3.43
   9  -8  -6    0.52    4.87
   9  -8  -6    0.00    6.47
   9   8  -6    0.17    3.39
  -9   8   7   -0.00    8.62
   9  -8  -7    1.33    5.61
   9   8  -7    7.55    4.64
  -9   8   8   20.69   10.54
  -9   8   8   33.18   11.38
   9  -8  -8   34.34   10.72
   9   8  -8   54.48   10.03
  -9   8   9    5.48    6.75
  -9   8   9    4.95    6.45
   9  -8  -9    2.47    5.20
   9   8  -9    0.97    4.62
  -9   8  10    8.13    7.07
   9  -8 -10    8.89    8.56
   9   8 -10   12.62    5.86
   9  -8 -11    0.00    6.73
   9   8 -11    2.09    5.05
  -9  -8  11    1.07    4.97
  -9   8  12   11.08    8.11
   9  -8 -12    6.47    7.41
   9   8 -12    7.47    5.04
  -9   8  13   -0.00    6.76
   9  -8 -13   -0.00    5.15
   9   8 -13   -0.00    5.18
  -9   8  14    9.30    8.23
   9   8 -14   17.37    7.64
  -9  -8  14    0.00    5.55
  -9   8  15    1.30    6.82
   9   8 -15    6.92    5.90
  -9  -8  15   -0.00    6.29
  -9   8  16    1.71    7.91
  -9  -8  16   14.61    7.74
  -9   8  17    0.00    6.29
  -9  -8  17    0.64    5.57
  -9   8  18   14.42    9.13
  -9  -8  18   19.74    8.54
  -9   8  19   -0.00    6.75
   9   8 -19   -0.00    5.22
  -9  -8  19    1.55    6.48
  -9   8  20    1.33    6.27
   9   8 -20    1.83    5.03
  -9  -8  20    6.78    6.89
  -9   8  21    0.00    7.41
   9   8 -21    0.00    4.05
  -9  -8  21    2.27    5.96
  -9   8  22    0.78    6.19
   9   8 -22   -0.00    6.22
  -9  -8  22   -0.00    5.69
  -9   8  23    2.12    5.85
   9   8 -23    3.74    6.89
  -9  -8  23    6.72    6.62
  -9   8  24   -0.00    6.65
   9   8 -24    5.77    6.49
  -9  -8  24    0.00    6.50
  -9   8  25    2.96    5.84
   9   8 -25    2.25    5.32
  -9  -8  25    5.10    7.17
  -9   8  26    1.17    5.26
  -9  -8  26    1.69    7.05
  -9   8  27   -0.00    6.09
  -9  -8  27    0.00    7.83
  -9   8  28    0.00    7.14
  -9  -8  28    5.40    7.45
  -9   8  29    0.05    6.79
   9   8 -29   -0.00    6.03
  -9  -8  29    0.86    7.20
  -9   8  30    7.76    6.62
   9   8 -30   -0.00    6.02
  -9  -8  30    8.34    8.60
   9   8 -31   -0.00    5.81
  -9  -8  31    2.36    7.65
   9   8 -32   -0.00    7.07
  -9  -8  32    0.30    7.87
   9   8 -33    5.61    7.92
  -9   9   1    5.22    7.88
   9  -9  -1   10.72    8.43
   9   9  -1    2.33    3.58
  -9   9   2    3.98    6.76
   9  -9  -2   10.12    8.54
   9   9  -2   12.05    5.10
  -9   9   3    7.15    7.05
   9  -9  -3    6.79    7.62
  -9   9   4    7.77    7.49
   9  -9  -4    1.65    6.76
   9   9  -4    0.00    3.78
  -9   9   5    4.88    7.05
   9   9  -5    3.41    4.05
   9  -9  -6   37.30   11.41
   9   9  -6   41.88    8.72
  -9   9   7    6.37    7.11
   9  -9  -7    6.88    6.98
   9   9  -7    5.62    4.41
  -9   9   8    0.00    6.23
  -9   9   8   -0.00    5.60
   9  -9  -8    1.77    6.89
   9   9  -8   10.08    5.70
  -9   9   9   -0.00    5.62
  -9   9   9   -0.00    6.57
   9  -9  -9    2.25    6.62
   9   9  -9   -0.00    4.65
  -9   9  10    2.30    6.14
  -9   9  10    0.90    7.06
   9  -9 -10    0.19    5.30
  -9   9  11   -0.00    7.63
   9  -9 -11    3.37    7.27
   9   9 -11    3.15    4.87
  -9   9  12    8.76    8.57
   9  -9 -12    8.79    7.59
   9   9 -12   17.58    6.77
   9  -9 -13   -0.00    6.46
   9   9 -13   -0.00    4.53
  -9   9  14    5.57    7.90
   9  -9 -14    0.03    4.94
   9   9 -14    2.26    5.16
  -9   9  15    0.00    7.89
   9  -9 -15   -0.00    5.89
   9   9 -15    0.00    5.07
  -9   9  16   15.55    8.28
   9   9 -16   13.63    6.86
  -9   9  17    0.00    5.88
   9   9 -17    3.78    5.07
  -9  -9  17   -0.00    5.39
  -9   9  18   -0.00    7.01
   9   9 -18   -0.00    5.17
  -9  -9  18   -0.00    6.28
  -9   9  19   -0.00    6.42
   9   9 -19    7.88    6.58
  -9  -9  19    6.47    6.51
   9   9 -20    2.69    5.33
  -9  -9  20    0.00    5.61
  -9   9  21   -0.00    5.55
   9   9 -21   -0.00    5.49
  -9  -9  21   -0.00    6.45
  -9   9  22    0.10    7.86
   9   9 -22    4.82    5.21
  -9  -9  22    8.02    7.51
  -9   9  23    0.00    6.92
   9   9 -23    6.04    6.69
  -9  -9  23    3.15    7.67
  -9   9  24    4.05    7.23
   9   9 -24    6.90    6.25
  -9  -9  24   -0.00    5.99
  -9   9  25    0.32    6.40
   9   9 -25    5.51    6.08
  -9  -9  25    1.37    7.43
  -9   9  26    8.39    7.96
   9   9 -26   16.26    8.11
  -9  -9  26   15.42    9.13
  -9   9  27    6.94    7.25
   9   9 -27    5.42    6.79
  -9  -9  27    5.32    7.73
  -9   9  28   11.86    7.87
   9   9 -28    4.53    5.65
  -9  -9  28   -0.00    7.36
  -9   9  29    0.71    6.18
   9   9 -29   -0.00    5.84
  -9  -9  29   -0.00    8.41
   9   9 -30    7.37    7.23
  -9  -9  30    2.95    6.85
  -9  -9  31    3.42    7.49
  -9  10   1    0.00    6.24
   9 -10  -1   -0.00    7.20
  -9  10   2    5.54    7.21
   9 -10  -2    0.88    6.92
   9  10  -2   17.03    5.25
  -9  10   3    4.07    6.42
   9 -10  -3   11.35    7.57
   9  10  -3    1.36    3.30
  -9  10   4    8.87    7.39
   9 -10  -4    3.44    8.00
   9  10  -4   38.59    7.81
  -9  10   5    1.52    5.81
   9 -10  -5    6.11    8.02
   9  10  -5    2.82    3.81
  -9  10   6   -0.00    5.86
   9 -10  -6    0.46    7.08
   9 -10  -7    5.67    6.78
   9  10  -7    4.20    3.79
  -9  10   8   15.51    9.10
   9 -10  -8   14.23    7.44
   9  10  -8    9.69    4.89
  -9  10   9    0.00    5.92
   9 -10  -9    5.72    6.84
   9  10  -9   -0.00    4.20
  -9  10  10    1.16    7.45
  -9  10  10    3.36    6.36
   9 -10 -10   12.21    7.83
   9  10 -10    6.52    4.85
  -9  10  11    3.58    6.99
  -9  10  11    0.86    6.33
   9 -10 -11   -0.00    7.39
   9  10 -11   -0.00    4.93
  -9  10  12    1.71    7.20
   9  10 -12    8.06    5.13
  -9  10  13   -0.00    8.00
   9 -10 -13    2.04    6.81
   9  10 -13    4.66    4.83
  -9  10  14   13.93    9.19
   9 -10 -14    9.59    8.65
   9  10 -14   11.72    5.59
   9 -10 -15    0.82    7.07
   9  10 -15   -0.00    3.99
  -9  10  16    2.80    7.87
   9 -10 -16    2.67    6.86
   9  10 -16    2.67    5.04
  -9  10  17    5.31    7.15
   9 -10 -17    0.00    6.18
   9  10 -17   -0.00    4.93
  -9  10  18   15.31    9.64
   9 -10 -18    6.33    8.12
   9  10 -18   12.41    6.71
  -9  10  19    3.30    7.01
   9  10 -19    2.52    4.94
  -9  10  20    3.02    6.96
   9  10 -20    8.59    6.61
  -9  10  21   -0.00    6.49
   9  10 -21    2.77    5.17
  -9  10  22    2.81    7.57
   9  10 -22    5.02    5.59
   9  10 -23    3.87    5.27
  -9  10  24    0.00    6.36
   9  10 -24    0.00    5.36
  -9  10  25   -0.00    6.30
   9  10 -25   -0.00    5.21
  -9 -10  25    2.35    6.67
  -9  10  26   -0.00    7.29
   9  10 -26   -0.00    6.85
  -9 -10  26    8.04    7.98
  -9  10  27    2.91    7.04
   9  10 -27   -0.00    6.04
  -9 -10  27   -0.00    7.01
  -9  10  28    0.12    6.31
  -9 -10  28    6.92    7.72
  -9 -10  29    5.00    8.67
  -9 -10  30    0.10    7.22
  -9  11   1   -0.00    6.43
   9 -11  -1    0.00    6.11
   9  11  -1    0.26    3.14
  -9  11   2    2.28    6.09
   9 -11  -2   16.26    9.59
   9  11  -2   12.50    4.96
  -9  11   4    2.55    6.03
   9 -11  -4    0.03    7.34
   9  11  -4   11.91    5.00
  -9  11   5    2.95    6.48
   9 -11  -5   -0.00    6.49
   9  11  -5    0.00    3.23
  -9  11   6    9.68    7.76
   9 -11  -6   11.80    7.75
   9  11  -6    9.43    4.76
  -9  11   7    0.00    6.20
   9 -11  -7    0.63    5.95
   9  11  -7    2.63    3.72
   9 -11  -8    1.77    5.32
   9  11  -8    2.24    4.09
  -9  11   9    5.92    7.73
   9 -11  -9    5.32    5.98
   9  11  -9   -0.00    4.51
  -9  11  10    0.00    7.67
   9 -11 -10   12.87    7.92
   9  11 -10   12.96    5.66
  -9  11  11    1.88    5.54
   9 -11 -11    5.39    6.76
   9  11 -11    4.27    4.94
  -9  11  12    7.92    8.98
  -9  11  12   -0.00    6.53
   9 -11 -12    4.71    6.09
   9  11 -12    2.38    4.90
  -9  11  13    1.35    6.85
  -9  11  13   -0.00    6.76
   9 -11 -13   -0.00    6.28
   9  11 -13    2.91    4.90
  -9  11  14    6.89    8.18
   9  11 -14    6.17    5.07
  -9  11  15    0.00    7.69
   9 -11 -15    0.77    6.40
   9  11 -15   -0.00    4.62
  -9  11  16   25.17   10.98
   9 -11 -16   20.62   10.43
   9  11 -16   11.39    6.30
  -9  11  17    2.89    8.60
   9 -11 -17    1.94    6.31
   9  11 -17    0.00    3.89
  -9  11  18   -0.00    6.78
   9 -11 -18    1.77    6.56
   9  11 -18   -0.00    4.72
  -9  11  19    9.39    7.48
   9 -11 -19    4.53    6.93
   9  11 -19    0.00    4.40
  -9  11  20   -0.00    7.25
   9 -11 -20    5.19    7.36
   9  11 -20    9.15    6.28
  -9  11  21    2.14    6.84
   9 -11 -21    1.11    7.77
   9  11 -21    1.93    5.04
  -9  11  22   -0.00    7.00
   9  11 -22    5.56    6.15
  -9  11  23    5.31    7.14
   9  11 -23    0.00    5.00
  -9  11  24   10.52    8.75
   9  11 -24    0.09    4.33
  -9  11  25    2.41    7.23
  -9  12   1    2.44    6.39
   9 -12  -1    3.31    6.92
  -9  12   2   -0.00    6.07
   9 -12  -2   -0.00    6.50
   9  12  -2    0.00    3.16
  -9  12   3   -0.00    6.13
   9 -12  -3    5.99    6.92
   9  12  -3    2.40    3.57
   9 -12  -4    6.79    7.14
   9  12  -4   13.08    4.89
  -9  12   5    4.39    6.75
   9 -12  -5    1.75    7.44
   9  12  -5    2.22    3.41
  -9  12   6   -0.00    6.50
   9 -12  -6    0.00    7.53
   9  12  -6   -0.00    3.31
  -9  12   7   -0.00    6.59
   9 -12  -7   -0.00    6.63
   9  12  -7    4.97    4.36
  -9  12   8   13.77    9.06
   9 -12  -8    9.07    7.68
   9  12  -8   11.08    5.18
  -9  12   9    1.59    6.89
   9 -12  -9    0.33    5.13
   9  12  -9   -0.00    4.01
  -9  12  10    0.75    6.08
  -9  12  11   -0.00    7.03
   9 -12 -11   -0.00    5.67
  -9  12  12    8.32    7.44
   9 -12 -12    5.00    6.15
   9  12 -12    0.00    4.51
  -9  12  13   -0.00    6.31
   9 -12 -13    6.20    6.93
   9  12 -13    2.20    4.80
  -9  12  14    4.78    8.08
  -9  12  14    2.77    6.10
   9 -12 -14   21.38   10.05
   9  12 -14    3.95    4.70
  -9  12  15    0.00    7.60
   9 -12 -15    3.68    6.91
   9  12 -15   -0.00    4.09
  -9  12  16    1.87    7.08
   9 -12 -16   -0.00    6.07
   9  12 -16    1.00    4.30
  -9  12  17    2.16    7.40
   9 -12 -17   -0.00    7.70
   9  12 -17    4.19    5.60
  -9  12  18   -0.00    7.73
   9 -12 -18    0.09    6.79
   9  12 -18    4.85    5.33
  -9  12  19   12.54    8.18
   9 -12 -19   -0.00    6.59
   9  12 -19    0.68    3.47
   9 -12 -20   -0.00    7.54
  -9  12  21    8.44    8.58
   9 -12 -21   -0.00    7.33
  -9  12  22    1.29    7.80
   9 -12 -22    2.15    6.14
  -9  12  23    5.62    8.31
   9 -12 -23   -0.00    7.45
  -9  12  24    7.45    7.66
   9 -12 -24    6.17    7.40
  -9  13   1    1.23    5.80
   9 -13  -1    6.46    8.16
   9  13  -1    5.21    3.64
  -9  13   2    0.00    6.17
   9 -13  -2    0.00    5.92
   9  13  -2    0.00    2.76
  -9  13   3   -0.00    6.44
   9 -13  -3    9.37    7.04
   9  13  -3   -0.00    2.98
  -9  13   4    0.94    6.16
   9 -13  -4    2.19    5.83
   9  13  -4    5.82    3.57
   9 -13  -5   -0.00    5.92
  -9  13   6   10.29    7.88
   9  13  -6    9.70    4.73
  -9  13   7   10.70    8.17
   9 -13  -7    2.14    6.70
   9  13  -7    0.00    3.90
  -9  13   8    2.26    6.77
   9 -13  -8    3.30    6.81
   9  13  -8    0.11    3.13
  -9  13   9   -0.00    8.06
   9 -13  -9   -0.00    6.31
   9  13  -9    1.20    3.71
  -9  13  10    3.89    6.13
   9 -13 -10    3.01    6.30
   9  13 -10    1.29    4.27
  -9  13  11    0.00    5.80
   9 -13 -11    1.87    5.93
   9  13 -11   -0.00    4.11
  -9  13  12    6.19    7.34
   9  13 -12    2.36    4.10
  -9  13  13    4.61    8.05
   9 -13 -13    0.00    6.46
   9  13 -13   -0.00    4.81
  -9  13  14    1.09    5.98
   9 -13 -14    3.37    5.75
   9  13 -14    0.73    4.52
  -9  13  15    0.00    7.16
   9 -13 -15    1.43    7.16
   9  13 -15    0.00    5.16
  -9  13  16    2.83    6.76
  -9  13  16   -0.00    6.51
   9 -13 -16    4.59    7.42
   9  13 -16    1.45    4.95
  -9  13  17    2.29    6.38
   9 -13 -17   -0.00    7.01
   9  13 -17   -0.00    5.51
  -9  13  18    3.48    7.69
   9 -13 -18    0.32    6.90
  -9  13  19   -0.00    7.81
  -9  13  20    0.00    7.58
   9 -13 -20    0.00    7.28
  -9  13  21   -0.00    7.26
   9 -13 -21    0.14    7.96
  -9  13  22   -0.00    7.88
   9 -13 -22    4.93    7.27
   9 -13 -23    0.72    7.17
   9 -14  -1   -0.00    7.73
   9  14  -1    0.08    2.49
  -9  14   2   -0.00    6.58
   9 -14  -2    0.00    5.78
   9  14  -2    3.29    3.20
  -9  14   3    7.26    7.84
   9 -14  -3    1.89    7.40
   9  14  -3    0.91    3.20
  -9  14   4    9.76    8.95
   9 -14  -4    0.39    5.90
   9  14  -4    2.15    3.61
  -9  14   5   -0.00    6.89
   9 -14  -5   -0.00    6.59
   9  14  -5   -0.00    2.73
  -9  14   6    1.59    5.35
   9 -14  -6    0.01    6.03
   9  14  -6    0.60    3.37
  -9  14   7    0.00    6.71
   9 -14  -7   10.34    8.05
   9  14  -7    2.00    3.85
  -9  14   8   -0.00    6.02
   9 -14  -8    3.66    7.00
   9  14  -8   -0.00    3.75
  -9  14   9    2.21    5.65
   9 -14  -9    7.52    8.19
   9  14  -9    3.70    3.87
  -9  14  10    2.17    6.10
   9 -14 -10    4.88    7.30
   9  14 -10    7.13    5.36
  -9  14  11   -0.00    5.89
   9 -14 -11    2.20    6.44
   9  14 -11    0.51    3.74
   9 -14 -12   -0.00    6.55
   9  14 -12    0.77    3.97
  -9  14  13    2.02    6.85
   9 -14 -13   -0.00    6.29
  -9  14  14    1.24    6.74
  -9  14  15   -0.00    7.92
   9 -14 -15    5.71    7.08
  -9  14  16   -0.00    6.12
   9 -14 -16    0.00    6.17
  -9  14  17   -0.00    6.49
   9 -14 -17   -0.00    6.38
  -9  14  18    2.61    6.91
   9 -14 -18   -0.00    6.76
  -9  14  19    1.47    7.83
   9 -14 -19    0.00    6.95
   9 -14 -20   -0.00    6.85
  -9  15   1    5.51    7.38
   9 -15  -1    2.45    7.37
   9  15  -1   -0.00    3.01
   9 -15  -2   -0.00    6.53
   9  15  -2   -0.00    3.40
  -9  15   3   -0.00    5.25
   9  15  -3    2.43    3.86
  -9  15   4   -0.00    6.30
   9 -15  -4   -0.00    6.47
   9  15  -4    5.51    4.01
  -9  15   5    4.66    7.67
   9 -15  -5   12.56    8.98
   9  15  -5    6.97    4.68
  -9  15   6   10.79    8.56
   9 -15  -6   -0.00    7.18
   9  15  -6    2.18    3.84
  -9  15   7   -0.00    6.52
   9 -15  -7    1.24    5.93
   9  15  -7    3.44    5.00
  -9  15   8    0.00    5.87
   9 -15  -8    1.85    6.77
  -9  15   9   -0.00    6.97
   9 -15  -9    0.00    6.47
  -9  15  10   -0.00    7.30
   9 -15 -10   -0.00    7.83
  -9  15  11    0.00    7.29
   9 -15 -11    0.95    6.49
  -9  15  12    4.04    7.41
   9 -15 -12    6.02    7.25
  -9  15  13   -0.00    5.71
   9 -15 -13   -0.00    6.12
   9 -15 -14    3.65    6.64
   9 -15 -15    2.30    5.91
   9 -15 -16   -0.00    6.08
  -9  16   1    0.09    6.66
   9  16  -1   -0.00    3.02
  -9  16   2    5.14    7.85
   9  16  -2    0.00    3.89
   9 -16  -3   -0.00    7.34
  -9  16   4    0.00    6.48
   9 -16  -4   19.43   10.75
  -9  16   5   -0.00    7.55
  -9  16   6   -0.00    6.35
   9 -16  -6    4.18    7.29
  -9  16   7   -0.00    5.06
   9 -16  -7    0.00    7.45
   9 -16  -8    3.12    6.69
   9 -16  -9   -0.00    6.99
  -8   0   1    1.86    4.31
   8   0  -1   -0.00    4.18
   8   0  -1    1.18    3.69
   8   0  -1    0.00    5.46
  -8   0   2  386.12   35.56
  -8   0   2  387.05   35.65
   8   0  -2  401.48   35.72
   8   0  -2  440.40   35.49
   8   0  -2  422.43   36.91
  -8   0   3    1.81    4.91
  -8   0   3   -0.00    4.31
   8   0  -3   -0.00    5.03
  -8   0   4   51.65   10.15
   8   0  -4   57.60   10.74
  -8   0   5    2.72    4.46
   8   0  -5    0.58    4.60
  -8   0   6   75.13   12.03
   8   0  -6   59.25   12.04
  -8   0   7    0.41    4.74
   8   0  -7   -0.00    5.54
  -8   0   8  180.38   19.35
   8   0  -8  115.27   17.41
  -8   0   9   -0.00    4.63
  -8   0  10    0.20    4.96
   8   0 -10   -0.00    5.48
   8   0 -11   -0.00    5.55
   8   0 -12   80.90   14.38
   8   0 -13    4.97    6.42
   8   0 -14   38.99   10.64
  -8   0  15    0.00    6.30
  -8   0  16    2.00    5.82
  -8   0  17    5.99    6.41
  -8   0  18   46.82   11.84
  -8   0  19    0.18    6.01
  -8   0  20    0.56    7.07
  -8   0  21   -0.00    6.65
  -8   0  22   35.18   11.48
   8   0 -22   25.38   11.36
  -8   0  23   -0.00    6.60
   8   0 -23   -0.00    6.84
   8   0 -24   13.96    8.82
  -8   0  25   -0.00    7.50
   8   0 -25    0.33    5.64
  -8   0  26    4.00    6.93
   8   0 -26   -0.00    7.71
  -8   0  27   -0.00    5.26
   8   0 -27   -0.00    7.49
  -8   0  28   23.95   10.24
  -8   0  29    2.52    6.78
  -8   0  30   -0.00    6.80
  -8   0  31    6.27    7.75
  -8   0  32   16.21    9.82
  -8   0  33   -0.00    6.70
  -8   0  34   11.23    9.26
  -8   0  35    2.57    6.68
  -8   1   1   44.79   10.01
  -8   1   1   63.20   11.33
   8  -1  -1   52.41   10.06
   8  -1  -1   28.94    8.64
   8   1  -1   28.68    7.80
   8   1  -1   65.95    9.85
   8   1  -1   44.88    9.30
  -8  -1   1   48.31    9.35
  -8   1   2    5.23    5.05
  -8   1   2    1.58    5.08
   8  -1  -2    2.80    5.22
   8  -1  -2    1.63    5.27
   8   1  -2    2.82    3.89
   8   1  -2    3.92    4.67
  -8  -1   2    0.87    4.59
  -8  -1   2    2.77    5.11
  -8   1   3    3.36    5.22
  -8   1   3    4.11    4.55
   8  -1  -3    2.40    5.53
   8   1  -3    5.69    5.06
  -8  -1   3    3.35    4.85
  -8  -1   3    1.54    4.18
  -8   1   4   42.48    9.45
   8  -1  -4   23.41    8.06
   8   1  -4   39.16    8.22
   8   1  -4   29.03    8.50
  -8  -1   4   38.89    8.32
  -8   1   5   10.35    5.90
   8  -1  -5    4.26    5.43
   8   1  -5    0.00    4.27
  -8  -1   5    9.36    4.83
  -8   1   6   54.29   10.66
   8  -1  -6   50.12   10.84
   8   1  -6   34.25    9.28
  -8  -1   6   82.77   12.11
  -8   1   7    1.99    5.41
   8   1  -7    6.87    5.90
  -8  -1   7    0.00    4.66
   8  -1  -8    3.66    4.82
   8   1  -8    2.17    4.73
  -8  -1   8    0.04    4.81
  -8   1   9   13.08    6.55
   8  -1  -9    9.39    6.34
   8   1  -9    9.60    5.78
  -8  -1   9   12.87    6.42
   8  -1 -10  103.41   15.88
   8   1 -10  106.33   15.90
  -8  -1  10   97.34   14.83
   8  -1 -11    0.00    5.46
  -8  -1  11   13.89    5.85
   8  -1 -12    0.00    5.38
   8  -1 -13    2.87    5.79
  -8   1  14   58.52   11.93
   8  -1 -14   46.97   11.88
  -8   1  15   40.88   10.93
   8  -1 -15   53.32   11.90
  -8  -1  15   32.60    9.80
  -8   1  16   35.35   10.50
   8  -1 -16   51.21   12.14
  -8  -1  16   44.99   11.25
  -8   1  17   -0.00    5.42
   8  -1 -17    0.00    6.40
  -8  -1  17    3.63    6.59
  -8  -1  18    6.25    6.69
  -8   1  19    0.50    5.27
   8   1 -19    5.90    6.40
  -8  -1  19   10.03    7.98
  -8   1  20    8.43    7.56
   8   1 -20    9.78    6.87
  -8  -1  20   16.29    8.15
  -8   1  21    1.89    6.21
  -8  -1  21    0.00    6.82
  -8   1  22   28.58   10.69
   8   1 -22   41.69   11.21
  -8  -1  22   34.43   10.95
  -8   1  23    1.83    7.10
   8   1 -23    0.00    6.41
  -8  -1  23    6.89    6.97
  -8   1  24   10.86    7.70
   8   1 -24    7.69    7.40
  -8  -1  24   12.77    7.97
  -8   1  25   -0.00    6.40
   8   1 -25    0.00    7.28
  -8  -1  25   -0.00    5.93
  -8   1  26   15.03    8.60
   8  -1 -26   -0.00    6.13
   8   1 -26   12.76    7.78
  -8  -1  26    3.58    6.64
  -8   1  27    2.76    8.23
   8   1 -27    7.01    7.40
  -8  -1  27    0.00    6.88
  -8   1  28   12.46    8.33
   8   1 -28    1.60    7.10
  -8  -1  28    0.00    7.53
  -8   1  29   -0.00    7.14
  -8  -1  29    4.58    7.61
  -8  -1  30    0.00    7.07
  -8   1  31   -0.00    7.28
  -8  -1  31    3.20    8.45
  -8   1  32    2.79    7.46
  -8  -1  32   11.40    8.46
  -8   1  33    5.85    7.62
  -8  -1  33   -0.00    7.25
  -8   1  34    3.77    8.16
  -8  -1  34   20.28    8.82
  -8   1  35    1.54    7.61
  -8  -1  35   -0.00    8.65
  -8   2   1    2.32    6.01
  -8   2   1    0.00    5.05
   8  -2  -1    0.78    4.78
   8   2  -1    6.13    3.87
   8   2  -1    0.00    3.53
  -8  -2   1   -0.00    4.51
  -8  -2   1   -0.00    3.79
  -8   2   2   71.71   12.82
  -8   2   2   64.18   11.81
   8  -2  -2   48.29   10.48
   8  -2  -2   56.81   11.58
   8   2  -2   63.00    9.83
   8   2  -2   58.27   10.16
  -8  -2   2   75.34   10.85
  -8  -2   2   56.20    9.53
  -8   2   3   15.41    6.74
  -8   2   3    4.87    5.27
   8  -2  -3    7.96    5.39
   8  -2  -3   -0.00    5.66
   8   2  -3    7.12    4.57
   8   2  -3   14.99    6.64
  -8  -2   3   10.50    5.79
  -8   2   4   29.55    8.86
  -8   2   4   15.19    7.08
   8  -2  -4   19.68    7.68
   8   2  -4   39.44    7.75
   8   2  -4   33.47    8.23
  -8  -2   4   20.47    6.45
  -8   2   5    0.31    4.32
   8   2  -5    0.00    4.04
   8   2  -5    5.16    4.60
  -8  -2   5    0.00    4.46
  -8   2   6   55.71   11.15
   8  -2  -6   57.85   12.28
  -8  -2   6   79.06   11.85
  -8   2   7   28.57    8.28
   8  -2  -7   20.21    8.03
  -8  -2   7   21.36    7.03
   8  -2  -8   70.96   12.77
  -8  -2   8   62.24   11.20
   8  -2  -9    0.00    5.43
  -8  -2   9    5.44    5.21
   8  -2 -10   -0.00    5.60
  -8  -2  10   -0.00    3.94
   8  -2 -11    6.69    5.75
  -8  -2  11   -0.00    5.34
   8  -2 -12   46.45   11.74
  -8  -2  12   47.45   10.71
  -8   2  13   19.27    7.78
   8  -2 -13   31.68    9.81
   8  -2 -14    9.31    7.23
  -8   2  15    8.10    6.62
  -8   2  16    8.28    7.01
   8  -2 -16   12.00    7.31
   8   2 -16   27.62    8.38
  -8  -2  16   13.62    7.49
  -8   2  17    5.40    7.17
   8  -2 -17    9.41    7.63
   8   2 -17    9.67    8.41
  -8  -2  17    9.91    6.64
  -8   2  18   93.61   16.30
   8  -2 -18  132.16   19.75
   8   2 -18  113.33   17.26
  -8  -2  18   89.03   16.02
  -8   2  19    1.10    6.75
   8  -2 -19    6.99    7.06
   8   2 -19    6.16    6.23
  -8  -2  19    0.00    5.95
  -8   2  20   -0.00    6.94
   8  -2 -20    2.21    6.50
   8   2 -20   -0.00    6.50
  -8  -2  20    2.91    7.34
   8  -2 -21   -0.00    6.48
   8   2 -21    0.00    6.61
  -8  -2  21   -0.00    5.84
  -8   2  22    8.54    7.04
   8   2 -22   22.15    9.25
  -8  -2  22   22.43    9.35
  -8   2  23    0.00    5.83
   8   2 -23   -0.00    5.33
  -8  -2  23   -0.00    6.71
  -8   2  24    4.20    6.93
   8   2 -24    1.47    5.87
  -8  -2  24    2.87    6.92
  -8   2  25   -0.00    6.51
   8   2 -25    2.11    6.17
  -8  -2  25    3.89    6.64
  -8   2  26    0.00    6.58
   8   2 -26    0.86    5.96
  -8  -2  26   -0.00    7.72
  -8   2  27   -0.00    5.50
   8   2 -27    1.13    5.72
  -8  -2  27    2.33    6.60
  -8   2  28    0.00    7.50
   8   2 -28    0.00    6.41
  -8  -2  28    8.43    8.02
  -8   2  29   -0.00    7.30
   8   2 -29    1.90    5.97
  -8  -2  29   -0.00    6.08
  -8   2  30    2.47    6.56
   8   2 -30    1.49    6.73
  -8  -2  30    8.23    8.50
  -8   2  31    1.77    7.84
  -8  -2  31    6.46    6.85
  -8   2  32    2.87    7.87
  -8  -2  32    5.40    8.69
  -8   2  33    3.54    7.20
  -8  -2  33    7.86    8.67
  -8   2  34    0.00    6.74
  -8  -2  34    3.87    6.65
  -8   2  35   -0.00    7.52
  -8  -2  35   11.13    8.65
  -8   3   1   43.04   10.89
  -8   3   1   52.60   11.26
   8  -3  -1   66.46   12.17
   8  -3  -1   46.53   10.48
   8   3  -1   59.98    9.34
  -8  -3   1   58.44    9.87
  -8  -3   1   71.88    9.94
  -8   3   2    8.46    6.69
  -8   3   2    1.06    4.64
   8  -3  -2    1.19    4.95
   8   3  -2    1.24    3.54
  -8  -3   2    1.51    4.07
  -8  -3   2   -0.00    4.04
  -8   3   3   26.96    8.94
  -8   3   3   23.26    7.82
   8  -3  -3   20.20    8.52
   8  -3  -3   22.20    8.19
   8   3  -3   38.77    7.63
  -8  -3   3   17.77    6.50
  -8  -3   3   32.47    7.24
  -8   3   4  120.89   16.36
  -8   3   4  108.75   16.26
   8  -3  -4   95.62   15.05
   8  -3  -4   74.21   14.10
   8   3  -4  111.80   13.69
  -8  -3   4   99.67   13.49
   8  -3  -5    6.75    6.78
   8   3  -5   12.86    5.40
  -8  -3   5   11.57    5.83
   8  -3  -6   19.07    8.19
   8   3  -6   23.95    7.20
  -8  -3   6   22.95    7.01
   8  -3  -7    7.79    6.36
  -8  -3   7   25.56    7.36
   8  -3  -8    0.00    5.87
  -8  -3   8    0.00    4.21
   8  -3  -9   -0.00    5.43
  -8  -3   9    3.71    5.03
   8  -3 -10   49.67   11.46
  -8  -3  10   44.90    9.85
   8  -3 -11   60.68   12.62
  -8  -3  11   46.10   10.43
  -8   3  12    2.71    5.36
   8   3 -12    1.53    5.09
  -8  -3  12   -0.00    5.21
  -8   3  13    7.68    7.39
   8  -3 -13    3.60    6.20
   8   3 -13    2.44    5.26
  -8   3  14    3.30    6.08
   8  -3 -14   17.84    8.21
   8   3 -14    0.00    4.59
  -8   3  15    7.69    7.43
   8  -3 -15    9.03    7.51
   8   3 -15   24.09    8.29
  -8   3  16   60.54   12.15
   8  -3 -16   45.65   12.93
   8   3 -16   50.12   11.32
  -8  -3  16   56.72   12.07
  -8   3  17   -0.00    7.11
   8  -3 -17   -0.00    6.72
   8   3 -17    1.74    5.12
  -8  -3  17   -0.00    5.16
  -8   3  18    5.50    6.68
   8  -3 -18    0.00    6.94
   8   3 -18   13.60    7.14
  -8  -3  18    0.00    6.95
  -8   3  19    1.79    5.75
   8   3 -19   10.97    6.93
  -8  -3  19   16.49    8.50
  -8   3  20   48.53   12.41
   8  -3 -20   52.87   13.56
   8   3 -20   47.88   12.15
  -8  -3  20   23.07   10.46
  -8   3  21   -0.00    6.35
   8  -3 -21   -0.00    5.98
   8   3 -21    3.73    6.37
  -8  -3  21    3.08    7.12
  -8   3  22    3.90    6.91
   8  -3 -22   18.70    8.74
   8   3 -22   -0.00    6.20
  -8  -3  22    2.51    7.51
  -8   3  23   -0.00    7.77
   8   3 -23    4.77    5.68
  -8  -3  23   -0.00    6.06
  -8   3  24    4.99    6.99
   8   3 -24    1.79    6.74
  -8  -3  24   14.19    9.08
  -8   3  25   10.05    8.66
   8   3 -25   -0.00    5.42
  -8  -3  25    0.95    6.95
  -8   3  26    0.00    6.10
   8   3 -26   -0.00    5.29
  -8  -3  26   -0.00    6.85
  -8   3  27    0.00    6.35
  -8   3  28    8.16    7.08
  -8  -3  28    1.24    6.64
  -8   3  29   -0.00    5.85
  -8  -3  29   -0.00    6.88
  -8   3  30    0.00    7.21
  -8  -3  30   25.12   10.29
  -8   3  31    2.53    7.60
   8   3 -31    1.17    6.28
  -8  -3  31   -0.00    6.61
  -8   3  32   -0.00    7.58
  -8  -3  32    6.47    7.77
  -8   3  33   -0.00    7.20
  -8  -3  33    3.53    7.36
  -8   3  34   -0.00    7.80
  -8  -3  34   -0.00    6.27
  -8   3  35    0.03    5.95
  -8  -3  35   -0.00    7.08
  -8   4   1   56.14   11.74
   8  -4  -1   48.50   11.37
  -8  -4   1   45.11    8.59
  -8  -4   1   56.57    8.13
   8  -4  -2   24.00    8.76
   8   4  -2   22.13    6.49
  -8  -4   2   37.60    7.80
  -8  -4   2   32.80    6.32
  -8   4   3    0.00    4.90
   8  -4  -3    4.86    5.60
   8   4  -3   12.81    4.81
  -8  -4   3   13.00    5.65
  -8  -4   3    5.52    4.56
  -8   4   4   72.01   13.73
   8  -4  -4   85.73   14.54
  -8  -4   4  104.74   13.09
  -8   4   5   20.31    7.79
   8  -4  -5   12.49    6.84
   8   4  -5    2.22    4.50
   8  -4  -6   37.50    9.88
   8   4  -6   40.18    8.78
  -8  -4   6   31.01    8.05
   8  -4  -7   58.04   12.58
   8   4  -7   65.69   11.21
  -8  -4   7   61.51   10.74
   8  -4  -8   27.47    9.06
  -8  -4   8   20.36    7.18
  -8   4   9    0.00    5.18
   8  -4  -9    7.73    6.40
   8   4  -9    0.00    4.35
  -8  -4   9    3.44    4.77
  -8   4  10    7.18    7.21
   8  -4 -10    1.73    6.48
   8   4 -10    2.21    4.54
  -8  -4  10    3.68    5.21
  -8   4  11    2.59    6.00
   8  -4 -11   12.83    8.25
   8   4 -11    6.20    6.10
  -8  -4  11   19.63    7.55
  -8   4  12   78.41   14.13
   8  -4 -12   84.17   15.00
   8   4 -12   71.54   12.36
  -8  -4  12   70.31   12.78
   8  -4 -13   12.48    8.23
   8   4 -13    1.87    5.03
  -8   4  14   35.42   10.35
   8  -4 -14   32.94   10.69
   8   4 -14   19.01    8.10
  -8   4  15    0.00    5.55
   8  -4 -15    0.94    5.58
  -8   4  16    5.98    7.83
   8  -4 -16    8.65    7.57
   8   4 -16   22.11    8.31
  -8  -4  16    5.28    7.08
  -8   4  17    6.09    7.07
   8  -4 -17    0.00    6.14
   8   4 -17    2.26    5.53
  -8  -4  17   13.48    8.17
  -8   4  18   41.49   11.18
   8  -4 -18   48.92   13.04
   8   4 -18   67.00   13.05
  -8  -4  18   43.77   11.26
   8  -4 -19    1.08    6.69
   8   4 -19   -0.00    6.22
  -8  -4  19   -0.00    6.44
  -8   4  20    8.88    6.89
   8  -4 -20   14.50    9.21
   8   4 -20    0.00    5.31
  -8  -4  20    7.51    8.02
  -8   4  21    3.89    6.14
   8   4 -21   -0.00    5.22
  -8  -4  21   -0.00    5.59
  -8   4  22    5.35    6.97
   8   4 -22    5.24    6.18
  -8  -4  22   14.18    8.99
  -8   4  23    6.47    7.67
   8   4 -23    0.00    6.62
  -8  -4  23    1.09    6.90
  -8   4  24    0.39    6.22
   8   4 -24    6.62    6.32
  -8  -4  24   11.18    7.80
  -8   4  25   -0.00    6.78
   8   4 -25    0.34    5.78
  -8  -4  25    3.29    6.55
  -8   4  26    3.17    6.73
   8   4 -26    0.80    6.08
  -8  -4  26    0.22    7.22
  -8   4  27   -0.00    8.18
   8   4 -27   -0.00    5.91
  -8  -4  27   -0.00    6.05
  -8   4  28    6.46    7.49
   8   4 -28    2.10    6.45
  -8  -4  28    7.45    7.31
   8   4 -29   -0.00    5.41
  -8  -4  29    0.00    7.25
  -8   4  30    2.94    6.43
   8   4 -30    1.14    5.59
  -8  -4  30    1.87    7.45
  -8   4  31   -0.00    6.36
   8   4 -31    1.59    5.95
  -8  -4  31    6.18    7.68
  -8   4  32    0.00    8.55
   8   4 -32   21.99    9.29
  -8  -4  32    5.06    7.00
  -8   4  33   -0.00    6.27
  -8  -4  33   -0.00    7.61
  -8   4  34    3.34    7.46
  -8  -4  34    0.00    9.07
  -8   4  35    3.47    7.17
  -8  -4  35   -0.00    8.91
  -8   5   1   15.10    7.54
   8  -5  -1   25.76    9.06
   8   5  -1   25.14    6.73
  -8  -5   1   20.00    5.97
  -8   5   2   14.16    7.01
   8  -5  -2   25.67    9.53
   8   5  -2   18.43    5.83
  -8  -5   2   11.84    4.20
  -8   5   3   83.16   14.16
   8  -5  -3   53.20   11.54
   8   5  -3   61.05   10.09
  -8  -5   3   67.25   10.21
  -8  -5   3   54.00    8.22
  -8   5   4   18.79    8.46
  -8   5   4   15.89    8.13
   8  -5  -4    9.80    7.73
   8   5  -4   12.10    6.01
  -8  -5   4   11.58    5.18
  -8   5   5   31.31   10.17
  -8   5   5   38.97   10.89
   8  -5  -5   32.02    9.01
   8  -5  -5   25.76   10.08
   8   5  -5   48.78    9.26
   8   5  -5   39.50    8.21
  -8  -5   5   32.73    7.67
  -8   5   6   46.28   11.20
   8  -5  -6   44.61   11.30
   8  -5  -6   56.04   12.18
   8   5  -6   74.35   11.20
   8   5  -6   50.62    9.59
  -8  -5   6   64.17   10.76
  -8   5   7    2.57    6.06
   8  -5  -7    2.67    5.88
   8  -5  -7    0.00    5.90
   8   5  -7    0.09    4.51
   8   5  -7    2.80    4.21
  -8   5   8    2.47    6.10
   8  -5  -8   -0.00    6.42
   8   5  -8    6.08    5.09
   8   5  -8   -0.00    3.77
  -8  -5   8    0.00    4.34
  -8   5   9    5.19    6.41
   8  -5  -9    7.40    7.09
   8   5  -9    5.78    4.98
  -8  -5   9    2.80    4.80
   8  -5 -10  125.34   19.17
  -8  -5  10  125.84   16.63
  -8   5  11   18.65    8.21
   8  -5 -11   25.97    9.10
   8   5 -11   17.14    6.68
  -8   5  12    0.00    6.87
   8  -5 -12   -0.00    5.88
   8   5 -12    4.67    5.40
  -8  -5  12    0.85    5.22
  -8   5  13    0.20    5.06
   8  -5 -13    3.76    6.95
   8   5 -13   -0.00    4.35
  -8   5  14    5.40    6.57
   8  -5 -14    6.01    7.44
   8   5 -14    3.28    5.48
   8  -5 -15   10.22    8.00
   8   5 -15    4.09    5.36
  -8   5  16   17.56    8.01
   8  -5 -16   29.32   11.09
   8   5 -16   32.76    9.94
  -8  -5  16   32.43    9.94
  -8   5  17    0.00    5.84
   8  -5 -17    3.27    7.52
   8   5 -17    3.20    5.25
  -8  -5  17    1.85    6.34
  -8   5  18    5.99    7.15
   8  -5 -18    4.12    6.87
   8   5 -18    4.15    5.95
  -8   5  19    9.19    7.66
   8   5 -19   14.38    7.88
  -8  -5  19   17.61    8.18
  -8   5  20    6.99    7.83
   8   5 -20    5.38    6.65
  -8  -5  20    1.67    7.34
  -8   5  21    4.32    6.44
   8   5 -21    5.88    6.47
  -8  -5  21   16.48    8.11
   8   5 -22   13.64    7.18
  -8  -5  22   -0.00    7.71
  -8   5  23   -0.00    4.99
   8   5 -23    0.75    6.10
  -8  -5  23    0.25    6.51
  -8   5  24    0.48    5.51
   8   5 -24   14.64    8.16
  -8  -5  24   -0.00    5.75
  -8   5  25    7.62    7.25
   8   5 -25   16.76    8.42
  -8  -5  25   -0.00    9.15
  -8   5  26   -0.00    7.28
   8   5 -26    4.30    6.38
  -8  -5  26    9.89    7.26
  -8   5  27    3.13    6.12
   8   5 -27    8.22    7.47
  -8  -5  27    5.31    7.11
  -8   5  28   -0.00    6.28
   8   5 -28    1.54    6.98
  -8  -5  28    0.99    6.77
  -8   5  29   -0.00    8.05
   8   5 -29    0.00    7.24
  -8  -5  29    4.47    8.07
  -8   5  30   -0.00    7.67
   8   5 -30   -0.00    6.54
  -8  -5  30    7.53    7.20
  -8   5  31    0.00    7.62
   8   5 -31   -0.00    5.43
  -8  -5  31   -0.00    7.98
  -8   5  32   -0.00    7.43
   8   5 -32    1.13    6.47
  -8  -5  32    2.97    8.62
  -8   5  33    3.64    7.62
   8   5 -33    9.26    8.13
  -8  -5  33   -0.00    7.88
  -8   5  34    0.00    6.77
  -8  -5  34    0.00    9.51
  -8   6   1   67.28   13.57
   8  -6  -1   63.10   13.06
   8  -6  -1  102.99   16.03
   8   6  -1   77.93   10.64
   8   6  -1   77.77   10.54
  -8  -6   1   68.00   10.05
  -8   6   2   68.88   13.82
   8  -6  -2   52.65   12.16
   8  -6  -2   44.00   12.05
   8   6  -2   81.81   10.96
   8   6  -2   74.09    9.94
  -8  -6   2   79.47   10.34
  -8  -6   2   63.47    7.76
   8  -6  -3   47.87   11.39
   8  -6  -3   47.24   11.88
   8   6  -3   64.17   10.02
   8   6  -3   71.38    9.99
  -8  -6   3   66.53    9.82
  -8   6   4   26.83    9.97
  -8   6   4   31.98    9.76
   8  -6  -4   17.62    8.32
   8  -6  -4   27.81    9.86
   8   6  -4   17.68    6.44
   8   6  -4   26.68    6.52
  -8  -6   4   20.52    6.32
  -8   6   5   20.65    8.94
  -8   6   5    0.00    5.67
   8  -6  -5    2.19    6.93
   8   6  -5   18.26    6.25
   8   6  -5    8.38    5.00
  -8  -6   5   18.53    6.11
  -8   6   6   20.24    9.19
  -8   6   6   24.68    9.91
   8  -6  -6   12.81    7.17
   8  -6  -6   11.68    8.57
   8   6  -6   29.91    7.60
   8   6  -6   21.99    6.68
  -8  -6   6   27.79    7.11
  -8   6   7   10.10    6.49
   8  -6  -7   22.16    8.53
   8  -6  -7   23.56    9.85
   8   6  -7   33.98    7.86
   8   6  -7   27.35    7.05
  -8  -6   7    8.92    5.39
  -8   6   8   21.15    8.75
   8  -6  -8    6.73    6.91
   8  -6  -8   17.21    8.94
   8   6  -8   10.11    6.25
   8   6  -8   11.45    5.36
  -8  -6   8   14.39    6.26
  -8   6   9    5.72    6.05
   8  -6  -9   -0.00    5.25
   8  -6  -9    3.70    6.03
   8   6  -9    0.11    4.65
  -8  -6   9    0.84    4.24
  -8   6  10   -0.00    7.31
   8  -6 -10    6.60    6.72
   8   6 -10   -0.00    4.53
  -8  -6  10    2.72    5.17
  -8   6  11    9.00    7.74
   8  -6 -11    7.86    7.50
   8   6 -11   16.54    6.40
  -8  -6  11   13.83    6.68
  -8   6  12    9.69    7.82
   8  -6 -12   20.25    9.66
   8   6 -12   22.67    7.78
  -8  -6  12   19.76    8.20
  -8   6  13   15.02    8.03
   8  -6 -13   17.57    9.35
   8   6 -13   25.79    8.03
  -8   6  14   36.12    9.98
   8  -6 -14   12.23    8.12
   8   6 -14   13.41    6.50
  -8   6  15   23.33    8.78
   8  -6 -15    5.89    6.82
   8   6 -15    8.53    6.78
  -8   6  16    3.59    6.16
   8   6 -16    8.60    5.73
  -8  -6  16    0.85    5.46
  -8   6  17   49.91   12.02
   8   6 -17   53.99   11.64
  -8  -6  17   47.74   11.64
  -8   6  18    4.86    6.48
   8   6 -18    7.25    6.84
  -8  -6  18    1.17    6.44
  -8   6  19    0.01    5.51
  -8  -6  19    5.65    6.35
  -8   6  20    0.00    5.87
  -8  -6  20    3.41    6.95
  -8   6  21   -0.00    6.18
  -8  -6  21    0.00    6.87
  -8   6  22    3.21    7.83
  -8  -6  22   -0.00    5.64
  -8   6  23    4.57    6.92
  -8  -6  23    8.03    8.13
  -8   6  24    2.38    6.26
  -8  -6  24    2.31    6.98
  -8   6  25    0.00    5.91
  -8  -6  25   -0.00    6.53
  -8   6  26   -0.00    6.55
   8   6 -26    0.90    6.19
  -8  -6  26   -0.00    7.00
  -8   6  27    8.81    7.85
   8   6 -27    3.72    6.68
  -8  -6  27   17.03    9.97
  -8   6  28   -0.00    5.70
   8   6 -28    9.98    7.25
  -8  -6  28    0.00    7.37
  -8   6  29   -0.00    6.17
   8   6 -29   -0.00    5.89
  -8  -6  29    0.00    6.86
  -8   6  30    2.14    6.97
   8   6 -30    7.20    6.79
  -8  -6  30   11.50    8.67
  -8   6  31   -0.00    7.77
   8   6 -31    3.41    7.56
  -8  -6  31   -0.00    7.68
  -8   6  32    1.27    6.66
   8   6 -32    0.55    6.34
  -8  -6  32    1.77    6.09
  -8   6  33    3.20    7.32
   8   6 -33    0.73    6.46
  -8  -6  33   -0.00    7.34
  -8   6  34    4.05    7.28
  -8  -6  34    9.76    9.53
  -8   7   1   75.02   14.22
   8  -7  -1   41.28   11.96
   8   7  -1   48.57    7.97
  -8   7   2    1.62    5.58
   8  -7  -2    0.00    7.00
   8   7  -2    0.00    3.35
  -8  -7   2    2.15    3.81
  -8   7   3   21.81    8.97
   8  -7  -3   14.55    8.92
   8  -7  -3   16.28    9.09
   8   7  -3   24.97    6.23
  -8  -7   3   22.85    6.17
  -8   7   4    1.90    6.43
   8  -7  -4    2.89    5.93
   8  -7  -4    0.00    6.86
   8   7  -4    0.82    3.45
  -8  -7   4    3.78    4.56
  -8   7   5   40.84   11.50
  -8   7   5   34.20   11.03
   8  -7  -5   55.97   12.75
   8   7  -5   49.20    8.72
  -8   7   6    0.46    6.28
  -8   7   6   11.27    7.88
   8  -7  -6   12.94    7.80
   8  -7  -6    3.23    7.66
   8   7  -6   11.37    5.22
  -8  -7   6   13.27    5.74
  -8   7   7   -0.00    6.21
  -8   7   7    6.82    6.53
   8  -7  -7   -0.00    7.01
   8   7  -7   -0.00    3.70
  -8  -7   7   -0.00    4.32
  -8   7   8    2.98    6.44
   8  -7  -8    0.98    5.87
   8  -7  -8   -0.00    6.37
   8   7  -8   -0.00    4.61
   8   7  -8   -0.00    4.70
  -8   7   9   10.14    8.81
   8  -7  -9   12.87    7.51
   8  -7  -9   34.74   10.83
   8   7  -9   16.12    6.73
  -8  -7   9   28.10    7.58
  -8   7  10   12.03    7.02
   8  -7 -10   10.47    6.98
   8  -7 -10   16.89    8.88
  -8  -7  10   12.57    6.56
  -8   7  11   10.04    8.44
   8  -7 -11   22.40    9.20
   8   7 -11   23.63    7.04
  -8  -7  11   25.95    8.02
  -8   7  12    0.93    6.23
   8   7 -12    2.09    4.83
  -8  -7  12   -0.00    6.29
  -8   7  13    5.59    7.60
   8   7 -13   -0.00    3.87
  -8   7  14   10.34    7.27
   8   7 -14    6.89    5.93
  -8   7  15   34.17   11.37
   8   7 -15   37.77    9.44
  -8   7  16    4.26    6.72
   8   7 -16   -0.00    4.35
  -8  -7  16    4.45    6.20
  -8   7  17   10.76    6.82
   8   7 -17   -0.00    4.88
  -8  -7  17    5.02    6.52
  -8   7  18   -0.00    6.07
   8   7 -18    1.66    5.03
  -8  -7  18    0.00    6.28
  -8   7  19    6.31    7.54
   8   7 -19    0.00    5.35
  -8  -7  19    8.38    7.34
   8   7 -20   -0.00    5.69
  -8  -7  20    0.94    6.22
  -8   7  21   15.88    7.96
   8   7 -21    6.65    6.75
  -8  -7  21    7.53    7.21
  -8   7  22    1.45    5.93
   8   7 -22    5.10    6.12
  -8  -7  22    1.13    6.97
  -8   7  23    0.83    5.63
   8   7 -23    0.90    5.92
  -8  -7  23   -0.00    6.45
  -8   7  24    0.68    5.89
  -8  -7  24    0.83    6.72
  -8   7  25   18.70    9.38
   8   7 -25    9.72    7.50
  -8  -7  25    8.39    7.56
  -8   7  26    0.00    6.13
   8   7 -26    6.43    7.15
  -8  -7  26    2.50    6.93
  -8   7  27   -0.00    7.44
   8   7 -27    1.70    6.87
  -8  -7  27    1.96    7.54
  -8   7  28   -0.00    7.54
   8   7 -28    4.88    6.45
  -8  -7  28    4.12    6.81
  -8   7  29   -0.00    6.61
   8   7 -29    3.29    6.45
  -8  -7  29    0.00    7.65
   8   7 -30    0.00    6.38
  -8  -7  30   -0.00    7.32
  -8   7  31    0.00    6.40
   8   7 -31    0.00    6.63
  -8  -7  31   -0.00    6.84
  -8   7  32    3.17    7.02
   8   7 -32   -0.00    7.21
  -8  -7  32    4.25    6.60
  -8   7  33   -0.00    7.80
   8   7 -33   -0.00    6.27
  -8  -7  33    8.86    9.21
  -8   8   1   52.72   12.61
   8  -8  -1   25.93    9.84
  -8   8   2   -0.00    5.59
   8  -8  -2   -0.00    7.46
   8   8  -2    3.06    3.99
   8  -8  -3    3.68    6.60
   8   8  -3   23.18    6.12
   8  -8  -4    2.24    5.00
   8   8  -4   15.68    6.03
   8  -8  -5    0.00    4.60
   8  -8  -5    1.10    5.54
   8   8  -5    6.06    4.65
  -8   8   6   -0.00    6.51
   8  -8  -6    7.22    6.02
   8  -8  -6   -0.00    7.11
   8   8  -6    6.97    4.67
  -8  -8   6    1.00    4.27
  -8   8   7   62.78   14.23
   8  -8  -7   44.98   12.82
   8  -8  -7   93.12   16.45
   8   8  -7   82.64   11.50
  -8   8   8    7.97    7.69
   8  -8  -8    3.09    6.59
   8   8  -8    6.78    5.18
  -8  -8   8    0.00    4.38
  -8   8   9    0.00    6.28
   8  -8  -9    4.65    7.12
   8   8  -9    5.18    4.88
  -8  -8   9    3.78    5.48
  -8   8  10    0.00    6.37
   8  -8 -10   18.38    8.22
   8   8 -10    7.71    5.15
  -8  -8  10    0.00    4.91
  -8   8  11    6.61    7.01
   8  -8 -11    5.63    6.73
   8   8 -11    6.67    4.28
  -8  -8  11    1.31    5.68
  -8   8  12    5.24    5.84
   8  -8 -12   -0.00    6.05
   8   8 -12    0.00    3.98
  -8  -8  12    0.00    4.85
  -8   8  13   28.38   10.60
   8   8 -13   28.54    7.81
  -8   8  14    0.00    6.91
   8   8 -14    1.92    5.05
  -8   8  15    0.00    7.23
   8   8 -15    3.03    4.45
  -8  -8  15    0.00    5.54
   8   8 -16    0.00    4.95
  -8  -8  16   -0.00    5.46
  -8   8  17   26.26    9.63
   8   8 -17    9.83    6.29
  -8  -8  17   13.90    7.93
  -8   8  18   -0.00    6.42
   8   8 -18   -0.00    4.34
  -8  -8  18   -0.00    5.67
  -8   8  19    5.45    6.23
   8   8 -19   -0.00    5.24
  -8  -8  19   -0.00    5.80
  -8   8  20   -0.00    5.50
   8   8 -20    1.68    4.85
  -8  -8  20   -0.00    6.31
  -8   8  21    4.33    6.02
   8   8 -21    0.11    3.82
  -8  -8  21    3.39    5.72
  -8   8  22    0.00    5.28
   8   8 -22    5.29    5.33
  -8  -8  22   -0.00    6.42
   8   8 -23   14.77    8.01
  -8   8  24    4.24    7.04
   8   8 -24    4.34    6.32
  -8   8  25    2.76    6.72
   8   8 -25   -0.00    5.99
  -8  -8  25    0.72    7.39
  -8   8  26   -0.00    5.89
   8   8 -26    5.91    5.71
  -8  -8  26    0.00    7.72
  -8   8  27    0.24    5.53
   8   8 -27   -0.00    6.10
  -8  -8  27   -0.00    7.51
  -8   8  28    6.93    8.30
   8   8 -28    4.06    6.54
  -8  -8  28    6.05    8.13
  -8   8  29    0.10    7.56
   8   8 -29    7.06    7.78
  -8  -8  29   12.14    8.52
  -8   8  30   -0.00    8.11
   8   8 -30    9.50    7.84
  -8  -8  30   -0.00    8.79
  -8   8  31    0.00    7.48
   8   8 -31    0.78    6.79
  -8  -8  31   -0.00    8.72
  -8   8  32   -0.00    7.19
   8   8 -32    0.00    5.95
  -8  -8  32    0.40    7.62
   8   8 -33    3.51    6.71
  -8  -8  33   -0.00    8.64
   8   8 -34   -0.00    5.93
   8   8 -35   -0.00    6.89
   8  -9  -1   41.52   12.59
   8   9  -1   77.21    9.63
   8  -9  -2    2.06    6.22
  -8   9   3   24.01    9.57
   8  -9  -3   12.33    9.55
   8   9  -3   18.13    5.61
  -8   9   4    0.00    5.88
   8  -9  -4   -0.00    6.01
   8   9  -4    1.32    3.56
  -8   9   5   15.53    8.73
   8   9  -5   37.83    7.63
  -8   9   6   -0.00    5.33
   8  -9  -6    0.00    5.84
   8   9  -6   -0.00    3.21
  -8   9   7   -0.00    6.34
   8  -9  -7    5.09    6.97
   8   9  -7    2.31    3.51
  -8   9   8    1.00    8.10
  -8   9   8    2.15    6.03
   8  -9  -8   -0.00    6.81
   8   9  -8    2.38    4.00
  -8   9   9    2.04    6.77
  -8   9   9    5.89    6.46
   8  -9  -9    0.98    6.07
   8   9  -9    5.64    4.82
  -8   9  10   10.23    8.30
   8  -9 -10    7.31    7.56
   8   9 -10    2.79    4.73
  -8   9  11   27.44   10.88
   8  -9 -11   36.87   11.56
   8   9 -11   25.17    7.49
  -8   9  12    0.18    6.12
   8  -9 -12    3.81    7.77
   8   9 -12   -0.00    4.13
  -8  -9  12    3.55    5.80
  -8   9  13    0.00    7.40
   8  -9 -13    2.53    6.63
   8   9 -13    2.33    3.93
  -8   9  14    0.67    8.08
   8  -9 -14    3.48    6.70
   8   9 -14   -0.00    4.45
  -8   9  15   20.76   10.67
   8   9 -15   38.01    9.39
  -8  -9  15   48.88   11.18
  -8   9  16    2.05    6.50
  -8  -9  16    5.44    6.38
  -8   9  17   -0.00    6.24
   8   9 -17   -0.00    4.38
  -8  -9  17   -0.00    5.67
  -8   9  18    0.00    6.35
   8   9 -18    4.83    4.86
  -8  -9  18    1.35    5.92
  -8   9  19   11.00    7.27
   8   9 -19   15.43    7.22
  -8   9  20   -0.00    6.64
   8   9 -20   -0.00    4.91
  -8  -9  20    6.99    8.04
  -8   9  21    0.00    7.57
   8   9 -21   17.07    7.36
  -8  -9  21    6.26    6.45
  -8   9  22    4.42    7.93
   8   9 -22   -0.00    5.05
  -8  -9  22   -0.00    6.21
  -8   9  23    6.54    7.04
   8   9 -23   -0.00    4.16
  -8  -9  23    5.93    7.84
  -8   9  24    3.84    6.62
   8   9 -24    6.01    5.71
  -8  -9  24   -0.00    8.57
  -8   9  25    0.63    6.06
   8   9 -25   13.62    7.70
  -8  -9  25   14.44    9.66
  -8   9  26   -0.00    6.42
   8   9 -26    2.35    4.36
  -8  -9  26    2.58    7.14
   8   9 -27   -0.00    5.68
  -8  -9  27   -0.00    8.37
  -8   9  28   -0.00    6.86
   8   9 -28    3.26    5.47
  -8  -9  28   -0.00    8.17
  -8   9  29    5.91    7.30
   8   9 -29    2.01    5.37
  -8  -9  29   -0.00    8.13
  -8   9  30    0.00    6.49
   8   9 -30    6.48    7.08
  -8  -9  30    3.31    8.37
  -8   9  31    7.46    7.10
   8   9 -31   -0.00    6.09
  -8  -9  31   -0.00    7.58
  -8   9  32    2.95    6.59
   8   9 -32    2.88    5.12
  -8  -9  32   -0.00    7.12
   8   9 -33    3.31    7.41
  -8  10   1   21.06    9.13
   8 -10  -1    0.87    6.16
   8  10  -1   15.60    4.40
   8 -10  -2   -0.00    5.96
   8  10  -2    0.81    2.50
  -8  10   3   39.09   11.18
   8 -10  -3   14.77    8.93
   8  10  -3   19.79    5.37
  -8  10   4    7.72    7.18
   8 -10  -4    1.63    6.33
   8  10  -4    0.00    3.14
  -8  10   5    7.68    7.29
   8 -10  -5    4.75    6.88
   8  10  -5   -0.00    2.74
  -8  10   6   -0.00    5.27
   8 -10  -6    0.00    5.81
   8  10  -6   -0.00    3.89
  -8  10   7   20.95    9.78
   8 -10  -7   24.69    8.95
   8  10  -7   19.68    5.91
  -8  10   8    4.62    7.45
   8 -10  -8    0.11    4.74
   8  10  -8    2.61    4.30
  -8  10   9   -0.00    6.69
   8 -10  -9   16.83    8.50
   8  10  -9    5.22    4.95
  -8  10  10    0.00    5.91
  -8  10  10    4.27    6.81
   8 -10 -10   -0.00    7.46
   8  10 -10    0.00    4.05
  -8  10  11   -0.00    6.09
   8 -10 -11    1.97    6.09
   8  10 -11    2.24    5.11
  -8  10  12    1.02    6.33
   8 -10 -12   -0.00    7.25
   8  10 -12    2.38    5.44
  -8  10  13    8.57    8.01
   8 -10 -13    5.58    7.86
   8  10 -13   20.26    7.33
  -8  10  14   12.41    8.82
   8 -10 -14   -0.00    6.57
   8  10 -14   -0.00    4.42
  -8  10  15   -0.00    6.64
   8 -10 -15   -0.00    7.18
   8  10 -15    0.00    5.74
  -8  10  16   -0.00    6.14
   8 -10 -16   -0.00    7.11
   8  10 -16   -0.00    6.03
  -8  10  17    7.78    8.43
   8 -10 -17   10.23    7.84
   8  10 -17   21.37    7.56
  -8  10  18   -0.00    6.69
   8  10 -18    0.22    4.66
  -8 -10  18    5.34    7.19
  -8  10  19    6.37    7.40
   8  10 -19   13.93    6.60
  -8 -10  19    1.64    6.67
  -8  10  20    0.00    7.24
   8  10 -20    0.17    4.48
  -8 -10  20   -0.00    6.57
   8  10 -21   12.53    7.59
  -8 -10  21    0.00    7.58
  -8  10  22    1.08    6.17
   8  10 -22    0.39    4.53
  -8 -10  22    1.57    7.03
  -8  10  23    0.00    5.94
   8  10 -23    1.34    5.25
  -8 -10  23    0.00    8.65
  -8  10  24    3.56    7.51
   8  10 -24    0.00    4.98
  -8 -10  24    7.60    8.48
  -8  10  25   -0.00    6.42
   8  10 -25   -0.00    4.71
  -8 -10  25   -0.00    8.39
  -8  10  26    3.07    6.34
  -8 -10  26    0.00    6.85
  -8  10  27    0.00    5.97
   8  10 -27   11.73    6.53
  -8 -10  27    8.05    9.31
  -8  10  28   -0.00    6.26
   8  10 -28    1.17    5.85
  -8 -10  28   10.32    9.65
  -8  10  29   -0.00    6.21
   8  10 -29    0.00    6.37
  -8 -10  29    4.07    8.20
  -8  10  30   -0.00    7.45
   8  10 -30    0.00    4.38
  -8 -10  30   -0.00    7.93
  -8 -10  31    9.83    9.50
  -8  11   1   15.32    8.78
   8 -11  -1   29.38   10.32
   8  11  -1   16.05    4.53
  -8  11   2    0.00    6.34
   8 -11  -2    8.55    7.61
   8  11  -2    1.54    3.10
  -8  11   3   15.54    7.76
   8  11  -3    0.00    3.01
  -8  11   4    1.16    4.95
   8 -11  -4    1.88    6.54
   8  11  -4    0.07    2.97
  -8  11   5    5.31    6.29
   8 -11  -5    0.00    6.77
   8  11  -5    3.54    3.71
  -8  11   6   -0.00    6.61
   8 -11  -6    0.01    5.44
   8  11  -6   -0.00    2.94
  -8  11   7   -0.00    6.26
   8 -11  -7   -0.00    5.91
   8  11  -7    0.00    3.26
  -8  11   8    5.15    7.40
   8  11  -8   -0.00    4.09
  -8  11   9    4.87    7.36
   8 -11  -9    9.20    7.70
   8  11  -9   19.02    6.26
  -8  11  10    4.51    6.42
   8 -11 -10    0.00    4.91
   8  11 -10    1.80    4.70
  -8  11  11    6.98    6.98
  -8  11  11   13.15    7.25
   8 -11 -11   18.99    8.49
   8  11 -11    7.06    5.51
  -8  11  12    4.71    7.42
  -8  11  12   -0.00    5.99
   8 -11 -12   -0.00    5.84
   8  11 -12    0.00    3.77
  -8  11  13    4.48    6.56
   8 -11 -13   -0.00    6.98
   8  11 -13    0.00    4.94
  -8  11  14   -0.00    6.59
   8 -11 -14    4.04    7.26
   8  11 -14   -0.00    4.25
  -8  11  15    6.43    7.91
   8 -11 -15   21.62   10.38
   8  11 -15   14.94    7.70
  -8  11  16   -0.00    7.49
   8 -11 -16   -0.00    7.12
   8  11 -16    5.07    5.93
   8 -11 -17   -0.00    6.91
   8  11 -17    3.59    5.61
  -8  11  18    0.15    6.25
   8 -11 -18   -0.00    7.26
   8  11 -18   -0.00    4.81
  -8  11  19    0.49    7.44
   8 -11 -19    4.63    7.07
   8  11 -19   -0.00    5.64
  -8  11  20   -0.00    7.03
   8  11 -20   -0.00    4.55
  -8  11  21    2.08    7.01
   8  11 -21    4.76    5.20
  -8  11  22   -0.00    6.20
   8  11 -22   -0.00    5.68
  -8  11  23   -0.00    6.39
   8  11 -23    2.44    5.12
  -8  11  24    0.00    6.14
   8  11 -24   -0.00    5.88
  -8  11  25   -0.00    6.74
   8  11 -25   16.75    8.07
  -8  11  26   -0.00    7.65
   8  11 -26    1.89    5.51
  -8 -11  26    6.71    8.78
  -8  11  27   11.74    8.85
   8  11 -27    6.94    6.64
  -8 -11  27    4.59    7.92
  -8  11  28    6.27    8.22
  -8 -11  28   -0.00    8.40
  -8  11  29   11.99    8.39
  -8 -11  29   -0.00    7.74
  -8 -11  30    2.21    8.59
  -8  12   1   -0.00    5.37
   8 -12  -1   -0.00    6.20
   8  12  -1   -0.00    3.27
  -8  12   2    5.07    6.16
   8 -12  -2   -0.00    5.20
   8  12  -2    3.15    3.08
  -8  12   3   21.21    9.89
   8 -12  -3    0.22    6.26
   8  12  -3   16.23    5.54
  -8  12   4    0.00    6.02
   8 -12  -4    1.79    6.60
   8  12  -4    4.20    3.89
  -8  12   5   -0.00    6.16
   8 -12  -5   -0.00    6.63
   8  12  -5    0.00    3.02
  -8  12   6    0.00    6.76
   8 -12  -6    0.00    6.79
   8  12  -6   -0.00    3.87
  -8  12   7   11.76    8.35
   8 -12  -7    7.04    6.32
   8  12  -7   11.68    5.38
  -8  12   8    0.00    6.01
   8 -12  -8    2.59    6.04
   8  12  -8    1.97    4.42
  -8  12   9    1.97    7.21
   8 -12  -9    1.47    5.97
   8  12  -9    0.00    4.17
  -8  12  10    4.27    7.12
   8 -12 -10   -0.00    5.15
   8  12 -10    0.17    4.94
  -8  12  11    1.50    6.56
   8 -12 -11    2.31    6.42
   8  12 -11    0.00    3.99
  -8  12  12   -0.00    6.45
   8 -12 -12    5.29    7.05
   8  12 -12    0.00    4.66
  -8  12  13    7.21    7.22
   8 -12 -13   -0.00    6.66
   8  12 -13   11.64    5.82
  -8  12  14    4.66    7.23
   8 -12 -14   -0.00    6.24
   8  12 -14    2.11    4.70
  -8  12  15    2.17    7.09
   8 -12 -15   -0.00    7.14
   8  12 -15   -0.00    4.92
  -8  12  16    9.58    8.12
   8  12 -16   -0.00    4.41
  -8  12  17   10.80    8.93
   8 -12 -17    1.49    6.94
   8  12 -17   11.90    6.09
  -8  12  18    1.99    8.07
   8 -12 -18    0.00    7.72
   8  12 -18    1.04    4.30
   8 -12 -19   -0.00    7.08
   8  12 -19    7.98    6.55
  -8  12  20   -0.00    7.37
   8 -12 -20    0.00    6.26
   8  12 -20    0.00    6.32
  -8  12  21    4.51    7.53
   8 -12 -21    0.00    6.59
   8  12 -21    0.18    4.88
  -8  12  22   -0.00    7.85
   8 -12 -22    0.00    7.58
   8  12 -22   -0.00    4.76
  -8  12  23    0.33    8.35
   8  12 -23    7.02    7.63
  -8  12  24   -0.00    6.93
   8  12 -24   -0.00    5.74
  -8  12  25    3.91    8.37
  -8  12  26    6.70    7.85
  -8  12  27    5.08    8.96
  -8  13   1    8.04    7.11
   8 -13  -1    7.70    7.37
   8  13  -1    6.66    3.59
  -8  13   2   -0.00    6.32
   8 -13  -2    0.00    5.64
  -8  13   3   -0.00    5.49
   8 -13  -3    5.48    7.41
  -8  13   4    6.58    8.05
   8 -13  -4    5.59    7.82
   8  13  -4    1.80    4.15
  -8  13   5    8.82    6.65
   8 -13  -5   13.03    8.35
   8  13  -5    7.51    5.82
  -8  13   6    2.19    6.15
   8  13  -6    0.71    4.06
  -8  13   7   -0.00    5.87
   8 -13  -7   13.07    7.81
   8  13  -7    0.00    4.02
  -8  13   8    7.01    7.19
   8 -13  -8    0.00    6.41
   8  13  -8    3.95    4.24
  -8  13   9   -0.00    5.33
   8 -13  -9    3.38    6.70
   8  13  -9    3.68    4.70
  -8  13  10    1.52    6.86
   8 -13 -10    4.04    5.80
   8  13 -10   -0.00    4.94
  -8  13  11    3.02    7.33
   8 -13 -11    1.18    6.47
   8  13 -11    1.12    4.68
  -8  13  12    3.19    7.11
   8 -13 -12    6.88    6.43
   8  13 -12   10.37    5.54
  -8  13  13   -0.00    6.50
   8 -13 -13   -0.00    4.85
   8  13 -13   -0.00    4.42
  -8  13  14    1.38    7.15
   8 -13 -14    1.88    6.36
  -8  13  15   12.23    7.65
   8 -13 -15    3.90    7.75
  -8  13  16    0.00    6.73
   8 -13 -16    0.00    7.03
   8  13 -16    5.71    4.56
  -8  13  17    2.92    7.00
   8 -13 -17    4.63    7.10
   8  13 -17    1.18    5.75
  -8  13  18    5.69    8.42
   8 -13 -18   -0.00    6.68
   8  13 -18   -0.00    4.84
  -8  13  19   10.11    7.81
   8 -13 -19    3.03    6.59
   8  13 -19    0.38    6.34
  -8  13  20    3.53    8.42
   8 -13 -20    4.15    7.67
   8  13 -20    2.27    5.36
  -8  13  21    0.00    7.09
   8 -13 -21   -0.00    8.27
   8 -13 -22    3.63    8.60
  -8  13  23    2.61    8.79
   8 -13 -23    2.53    6.78
  -8  13  24   -0.00    9.19
   8 -13 -24    0.57    6.75
  -8  13  25   -0.00    7.81
   8 -13 -25    6.02    7.80
  -8  13  26   10.26    8.98
   8 -13 -26   -0.00    6.62
  -8  14   1   -0.00    5.96
   8 -14  -1    9.21    8.87
   8  14  -1    7.38    4.65
  -8  14   2   -0.00    7.44
   8  14  -2    3.84    4.19
  -8  14   3    1.20    6.45
   8 -14  -3   -0.00    6.70
   8  14  -3    0.00    3.29
  -8  14   4   -0.00    5.28
   8 -14  -4   -0.00    5.79
   8  14  -4   -0.00    3.79
  -8  14   5   -0.00    5.98
   8 -14  -5   -0.00    6.35
   8  14  -5   -0.00    4.02
  -8  14   6    6.56    6.76
   8 -14  -6    4.71    6.64
   8  14  -6    1.68    3.96
  -8  14   7    6.42    7.18
   8 -14  -7    1.59    6.78
   8  14  -7    2.01    4.83
  -8  14   8    9.08    7.85
   8 -14  -8   -0.00    7.16
   8  14  -8    0.61    4.53
  -8  14   9    2.78    6.77
   8 -14  -9    5.32    7.12
   8  14  -9   -0.00    4.63
  -8  14  10    0.61    5.28
   8 -14 -10    0.00    6.58
   8  14 -10   -0.00    4.16
  -8  14  11    1.10    6.43
   8 -14 -11    2.70    7.15
   8  14 -11    1.40    4.49
  -8  14  12    0.00    7.34
   8 -14 -12    1.65    6.37
   8  14 -12    2.08    4.55
  -8  14  13    6.88    8.17
   8 -14 -13    0.31    5.71
   8  14 -13    0.00    4.77
  -8  14  14    6.05    7.21
   8  14 -14    5.28    4.43
  -8  14  15   -0.00    6.35
   8 -14 -15    3.45    6.27
   8  14 -15   -0.00    5.34
  -8  14  16    5.14    7.37
   8 -14 -16   -0.00    5.78
   8  14 -16   -0.00    4.27
  -8  14  17   -0.00    6.74
   8 -14 -17   -0.00    6.70
  -8  14  18    3.18    7.77
   8 -14 -18   -0.00    6.65
  -8  14  19    2.44    7.44
   8 -14 -19   -0.00    5.95
  -8  14  20   13.14    8.89
   8 -14 -20   -0.00    6.51
  -8  14  21   -0.00    7.79
  -8  14  22   -0.00    7.69
   8 -14 -22    2.94    7.24
  -8  14  23    3.74    8.04
   8 -14 -23    5.95    8.42
  -8  14  24    1.33    7.64
  -8  15   1   -0.00    6.11
   8 -15  -1   -0.00    6.65
   8  15  -1   -0.00    2.85
  -8  15   2    0.95    6.16
   8 -15  -2    2.51    6.74
   8  15  -2    0.50    2.69
  -8  15   3    3.20    7.01
   8 -15  -3    4.41    8.66
   8  15  -3    2.36    2.98
  -8  15   4    2.16    7.46
   8 -15  -4   -0.00    7.07
   8  15  -4   -0.00    2.79
  -8  15   5    0.78    5.58
   8 -15  -5    3.51    6.07
   8  15  -5   -0.00    2.84
  -8  15   6   13.87    8.86
   8 -15  -6   -0.00    6.81
   8  15  -6   -0.00    3.12
   8 -15  -7    1.45    6.45
   8  15  -7    0.90    3.08
  -8  15   8    2.01    6.28
   8 -15  -8   -0.00    6.99
   8  15  -8   -0.00    3.54
  -8  15   9    7.84    6.91
   8 -15  -9    2.30    5.36
   8  15  -9    2.47    4.31
  -8  15  10    4.14    6.65
   8 -15 -10    0.08    4.65
   8  15 -10   -0.00    3.98
  -8  15  11    3.04    7.01
   8 -15 -11    0.92    6.84
   8  15 -11   -0.00    4.29
  -8  15  12    5.55    7.27
   8 -15 -12   -0.00    6.88
   8 -15 -13    0.91    4.78
  -8  15  14    2.01    7.19
   8 -15 -14    1.54    4.83
  -8  15  15    2.85    8.53
   8 -15 -15    0.17    5.48
   8 -15 -16   -0.00    5.41
   8 -15 -17    2.44    5.91
   8 -15 -18    3.70    5.87
   8 -15 -19   -0.00    6.48
  -8  16   1    0.64    6.61
   8 -16  -1   -0.00    7.12
   8  16  -1   -0.00    2.62
  -8  16   2    4.29    8.01
   8 -16  -2    4.86    7.50
   8  16  -2    2.34    2.87
   8 -16  -3    0.39    7.37
   8  16  -3   -0.00    2.73
  -8  16   4    1.12    5.89
   8 -16  -4    2.48    7.37
   8  16  -4    1.93    3.04
  -8  16   5    0.00    6.35
   8  16  -5    0.28    2.86
  -8  16   6    0.00    6.44
   8 -16  -6    3.12    5.94
   8  16  -6   -0.00    2.92
  -8  16   7   -0.00    6.73
   8 -16  -7   -0.00    6.66
  -8  16   8    0.17    6.32
   8 -16  -8   -0.00    7.24
  -8  16   9   -0.00    6.66
   8 -16  -9    0.00    7.45
   8 -16 -10    0.54    6.87
   8 -16 -11    0.72    6.62
   8 -16 -13   -0.00    8.53
   8 -16 -14   -0.00    8.03
   8 -17  -1   -0.00    6.64
   8 -17  -2   12.40    7.93
   8 -17  -3    3.97    7.20
   8 -17  -4    0.00    8.04
   8 -17  -5    0.46    6.40
   8 -17  -6    4.09    7.38
   8 -17  -8    1.52    6.46
   8 -17  -9   -0.00    6.20
  -7   0   1  688.39   56.26
  -7   0   1  741.08   56.62
  -7   0   1  731.26   55.24
   7   0  -1  762.35   57.05
   7   0  -1  738.16   57.44
  -7   0   2    3.12    4.45
  -7   0   2   -0.00    3.97
  -7   0   2   -0.00    3.28
   7   0  -2   -0.00    4.44
   7   0  -2   -0.00    4.56
  -7   0   3    6.04    4.94
   7   0  -3   22.97    5.98
   7   0  -3   12.95    5.99
  -7   0   4    0.00    4.20
   7   0  -4   -0.00    3.69
   7   0  -4   -0.00    4.84
  -7   0   5   34.95    7.84
   7   0  -5   34.99    7.60
   7   0  -5   35.45    8.75
  -7   0   6    0.85    4.21
   7   0  -6    0.00    4.19
   7   0  -6   -0.00    5.16
  -7   0   7  259.62   24.70
   7   0  -7  225.57   23.07
  -7   0   8    1.40    5.09
   7   0  -8    0.57    4.66
  -7   0   9    7.46    5.79
   7   0  -9   11.21    6.19
  -7   0  10    0.13    4.50
   7   0 -10   -0.00    5.02
  -7   0  11  227.11   24.41
   7   0 -11  245.62   25.49
  -7   0  12    4.12    5.70
   7   0 -12    3.02    5.55
  -7   0  13   78.08   13.68
   7   0 -13   88.74   14.55
   7   0 -14   -0.00    5.35
   7   0 -15   15.35    7.72
   7   0 -16   -0.00    5.36
  -7   0  17  294.08   31.83
   7   0 -17  354.48   33.64
  -7   0  18    0.00    5.34
   7   0 -18   -0.00    5.85
   7   0 -19   18.51    8.40
  -7   0  20   -0.00    5.77
   7   0 -20   -0.00    6.17
  -7   0  21    6.12    7.30
  -7   0  22   -0.00    5.52
   7   0 -22    0.22    5.03
  -7   0  23   17.86    9.39
  -7   0  24   -0.00    5.90
  -7   0  25   -0.00    6.78
  -7   0  26   -0.00    6.27
  -7   0  27   20.01    9.77
  -7   0  28    0.00    6.85
  -7   0  29    1.26    7.72
  -7   0  30    3.31    6.36
  -7   0  31   23.95   10.92
  -7   0  32   -0.00    7.11
  -7   0  33    4.53    8.46
  -7   0  34    2.09    6.77
  -7   0  35   -0.00    8.78
  -7   0  36   -0.00    7.44
  -7   0  37    1.71    8.36
  -7   1   1    0.00    3.89
  -7   1   1    0.78    3.52
   7  -1  -1    1.33    4.05
   7  -1  -1    1.81    4.32
   7  -1  -1    4.98    5.26
   7   1  -1   -0.00    3.45
   7   1  -1    1.95    4.00
  -7  -1   1    5.48    4.72
  -7   1   2   14.60    6.30
  -7   1   2   29.95    7.71
  -7   1   2   29.04    6.74
   7  -1  -2   35.87    7.95
   7  -1  -2   30.67    7.12
   7  -1  -2   15.90    6.76
   7   1  -2   26.86    6.55
   7   1  -2   27.70    7.47
  -7  -1   2   25.83    6.58
  -7  -1   2   24.08    6.72
  -7   1   3  232.84   23.69
  -7   1   3  222.42   22.00
   7  -1  -3  218.64   22.25
   7  -1  -3  256.75   24.68
   7   1  -3  254.23   22.51
   7   1  -3  220.94   22.63
  -7  -1   3  220.38   22.22
  -7   1   4    0.83    4.28
  -7   1   4    0.62    3.53
   7  -1  -4    2.96    4.53
   7  -1  -4   -0.00    5.25
   7   1  -4    0.11    3.52
   7   1  -4    4.31    5.52
  -7   1   5   99.61   12.88
  -7   1   5   58.32   10.33
   7  -1  -5   56.78   10.30
   7  -1  -5   85.75   12.74
   7   1  -5   83.06   11.05
   7   1  -5   55.70   10.25
  -7  -1   5   66.27   10.92
  -7   1   6    0.67    4.84
  -7   1   6   -0.00    4.44
   7  -1  -6    4.70    4.73
   7  -1  -6    1.92    5.08
   7   1  -6    6.06    4.52
   7   1  -6    1.51    4.50
  -7  -1   6    0.09    4.22
  -7   1   7   21.88    7.58
   7  -1  -7   30.43    8.20
   7   1  -7   27.64    7.12
   7   1  -7   16.03    6.46
  -7  -1   7   29.45    7.43
  -7   1   8   12.54    6.84
   7  -1  -8   23.59    7.75
   7   1  -8   20.84    6.93
   7   1  -8    9.24    6.42
  -7  -1   8   20.00    7.05
  -7   1   9  239.74   24.15
   7  -1  -9  193.96   23.21
   7   1  -9  231.60   23.88
  -7  -1   9  222.10   23.10
   7  -1 -10   15.24    7.02
   7   1 -10   12.96    6.21
  -7  -1  10   11.61    5.82
  -7   1  11   52.32   10.29
   7  -1 -11   45.07   10.47
   7   1 -11   37.93    9.49
  -7  -1  11   60.33   10.97
  -7   1  12   -0.00    5.19
   7  -1 -12   -0.00    4.92
   7   1 -12    4.09    5.19
  -7  -1  12   -0.00    4.62
   7  -1 -13  119.78   16.97
   7   1 -13  139.48   17.44
  -7  -1  13  109.48   16.08
   7  -1 -14    0.00    4.65
   7   1 -14    0.00    4.44
  -7  -1  14   13.64    7.21
   7  -1 -15  107.47   16.24
   7   1 -15   77.19   13.53
   7  -1 -16   24.20    8.42
   7   1 -16   21.37    8.05
  -7   1  17    1.81    6.45
   7  -1 -17    9.60    6.90
   7   1 -17   14.00    7.21
  -7  -1  17    6.92    6.41
  -7   1  18   -0.00    5.91
   7  -1 -18    3.36    6.04
   7   1 -18    3.08    5.64
  -7  -1  18   -0.00    6.35
  -7   1  19  110.65   16.99
   7  -1 -19  112.10   17.96
  -7  -1  19   82.85   15.79
  -7   1  20    6.97    6.89
   7  -1 -20    0.00    6.21
  -7  -1  20    0.81    6.93
  -7   1  21   44.09   10.83
   7  -1 -21   42.67   12.12
  -7  -1  21   58.78   12.35
  -7   1  22    3.78    6.93
   7  -1 -22    4.03    7.14
  -7  -1  22   -0.00    6.71
  -7   1  23   33.41    9.51
   7  -1 -23   34.30   11.71
  -7  -1  23   10.35    7.46
  -7   1  24    8.71    8.11
   7  -1 -24   12.91    7.56
  -7  -1  24    2.01    8.45
  -7   1  25   17.02    9.64
   7  -1 -25   55.89   13.49
   7   1 -25   29.74   10.53
  -7  -1  25   24.32    9.72
  -7   1  26    0.00    6.18
   7   1 -26   -0.00    5.76
  -7  -1  26   -0.00    7.38
  -7   1  27    0.00    7.48
   7   1 -27    0.00    6.69
  -7  -1  27    2.73    6.83
  -7   1  28   -0.00    7.20
   7   1 -28   -0.00    5.74
  -7   1  29   16.07    9.44
  -7   1  30   -0.00    7.13
  -7  -1  30    0.67    5.83
  -7   1  31   19.05    9.83
  -7  -1  31   -0.00    7.95
  -7   1  32   -0.00    6.79
  -7  -1  32    5.43    6.98
  -7   1  33    1.67    6.93
  -7  -1  33    1.11    6.69
  -7   1  34    1.32    6.61
  -7  -1  34    0.72    8.46
  -7   1  35    4.32    7.41
  -7  -1  35    1.24    7.21
  -7   1  36   -0.00    6.43
  -7  -1  36    0.00    6.95
  -7   1  37    0.00    7.83
  -7  -1  37    0.00    7.71
  -7   2   1   50.05   10.22
  -7   2   1   45.21    9.51
  -7   2   1   54.89    9.88
   7  -2  -1   53.70   10.34
   7  -2  -1   53.55    9.62
   7  -2  -1   55.32   10.57
   7   2  -1   52.97    8.67
   7   2  -1   57.41    9.15
  -7  -2   1   43.27    7.98
  -7   2   2   48.59   10.00
  -7   2   2   35.69    8.63
   7  -2  -2   30.98    7.99
   7  -2  -2   38.38    8.03
   7  -2  -2   42.98    9.55
   7   2  -2   50.50    8.11
   7   2  -2   50.01    8.60
  -7  -2   2   50.84    8.51
  -7  -2   2   32.85    7.32
  -7   2   3    9.36    6.05
  -7   2   3   10.71    6.01
  -7   2   3    9.06    4.84
   7  -2  -3    0.02    4.89
   7  -2  -3   14.24    5.83
   7  -2  -3   15.43    6.18
   7   2  -3   13.60    5.03
   7   2  -3    9.59    4.91
  -7   2   4   -0.00    4.83
  -7   2   4    2.05    4.18
   7  -2  -4    2.52    4.81
   7   2  -4    2.15    3.58
   7   2  -4    5.80    5.01
  -7  -2   4    4.80    4.62
  -7   2   5  209.41   22.59
  -7   2   5  208.59   21.59
   7  -2  -5  191.00   22.63
   7   2  -5  222.96   21.20
   7   2  -5  227.71   21.91
  -7  -2   5  210.80   21.30
  -7   2   6   10.06    6.19
  -7   2   6   10.79    5.68
   7  -2  -6    5.24    6.18
   7   2  -6   18.33    6.17
   7   2  -6   13.13    5.79
  -7  -2   6    0.00    4.47
  -7   2   7  153.28   20.51
  -7   2   7  225.67   22.44
   7  -2  -7  202.25   22.60
   7   2  -7  224.53   21.41
   7   2  -7  197.63   21.40
  -7  -2   7  250.24   22.68
  -7   2   8    6.35    5.15
   7   2  -8    0.00    4.13
   7   2  -8    4.89    5.60
  -7  -2   8    3.82    4.54
  -7   2   9   63.95   11.21
  -7   2   9   53.25   10.28
   7  -2  -9   65.79   11.78
   7   2  -9   69.17   10.99
   7   2  -9   49.43    9.82
  -7  -2   9   36.25    8.85
  -7   2  10   20.42    7.59
   7  -2 -10    8.83    6.51
   7   2 -10    0.00    4.13
  -7  -2  10    1.46    4.21
  -7   2  11   84.49   14.32
   7  -2 -11  109.53   16.08
   7   2 -11  128.40   16.11
  -7  -2  11  113.55   15.20
   7  -2 -12   33.15    9.47
   7   2 -12   36.82    9.08
  -7  -2  12   28.62    8.16
   7   2 -13   44.63   10.02
   7  -2 -14    8.36    5.60
   7   2 -14    2.60    5.13
  -7  -2  14    0.00    5.85
   7  -2 -15   30.02    9.32
   7   2 -15   33.32    8.99
  -7   2  16   51.12   11.77
   7  -2 -16   67.39   13.60
  -7   2  17   46.25   10.61
   7  -2 -17   36.50   10.92
  -7   2  18   14.37    7.65
   7  -2 -18   42.61   11.05
  -7  -2  18   16.87    8.77
  -7   2  19   -0.00    6.66
   7  -2 -19    0.46    5.72
  -7  -2  19    1.83    6.58
  -7   2  20    6.14    6.53
   7  -2 -20   -0.00    5.88
  -7  -2  20    7.81    7.77
  -7   2  21   36.28   11.22
  -7  -2  21   35.40   11.26
  -7   2  22    0.00    5.59
   7  -2 -22   13.51    9.14
   7   2 -22    0.72    4.88
  -7   2  23   16.71    8.99
   7  -2 -23   23.49   10.81
  -7  -2  23   19.33    9.10
  -7   2  24    5.29    6.92
   7  -2 -24    4.69    6.00
  -7  -2  24    9.04    8.27
  -7   2  25    4.67    7.28
   7   2 -25   12.99    7.77
  -7  -2  25    6.60    7.27
  -7   2  26    1.27    7.33
   7   2 -26   15.29    7.98
  -7  -2  26    0.00    5.99
  -7   2  27    6.90    7.35
   7   2 -27   15.28    7.89
  -7  -2  27    6.45    7.61
   7   2 -28    0.00    6.45
  -7  -2  28    4.15    6.47
  -7   2  29    2.01    7.15
   7   2 -29   -0.00    6.28
  -7  -2  29    6.15    6.67
  -7   2  30    0.00    6.50
   7   2 -30    9.09    7.24
  -7  -2  30   -0.00    7.56
  -7   2  31    4.32    7.29
  -7  -2  31    3.19    7.34
  -7   2  32    4.04    6.03
  -7  -2  32    7.58    9.10
  -7   2  33    1.89    6.57
  -7  -2  33    5.94    7.84
  -7   2  34   -0.00    6.83
  -7  -2  34    4.06    7.46
  -7   2  35    0.40    6.75
  -7  -2  35    0.00    8.02
  -7   2  36   -0.00    7.83
  -7  -2  36   -0.00    9.30
  -7   2  37    1.82    7.48
  -7   3   1    1.44    5.43
  -7   3   1    2.23    4.63
   7  -3  -1   -0.00    3.88
   7  -3  -1   10.07    6.28
   7   3  -1    0.00    2.96
   7   3  -1    0.97    3.55
  -7  -3   1    7.45    3.96
  -7   3   2  137.76   17.83
  -7   3   2  128.60   17.30
  -7   3   2  131.82   16.68
   7  -3  -2  148.25   17.85
   7  -3  -2  160.64   18.54
   7   3  -2  145.77   15.08
   7   3  -2  129.12   15.09
  -7  -3   2  126.39   14.91
  -7  -3   2  160.59   15.32
  -7   3   3   50.80   10.23
  -7   3   3   34.16    8.45
   7  -3  -3   33.60    9.22
   7   3  -3   46.97    8.04
   7   3  -3   45.63    8.18
  -7  -3   3   40.10    7.77
  -7   3   4   11.38    6.11
  -7   3   4    7.75    5.64
   7  -3  -4    1.44    4.28
   7  -3  -4    5.32    5.68
   7   3  -4    8.30    4.84
   7   3  -4    7.51    5.07
  -7  -3   4    2.13    4.09
  -7   3   5   82.00   13.08
  -7   3   5   63.22   11.69
   7  -3  -5   67.21   12.40
   7   3  -5   75.19   10.83
   7   3  -5   74.96   10.99
  -7  -3   5   79.28   11.16
  -7   3   6    4.38    4.86
   7  -3  -6    7.96    6.06
   7   3  -6   17.84    6.17
  -7  -3   6    6.90    4.64
  -7   3   7    2.63    4.54
  -7   3   7    0.00    4.02
   7  -3  -7    2.25    5.35
   7   3  -7   -0.00    3.62
   7   3  -7   -0.00    3.00
  -7   3   8    1.97    5.20
  -7   3   8    1.99    5.09
   7  -3  -8   -0.00    5.68
   7   3  -8    0.06    4.68
   7   3  -8    0.00    3.95
  -7  -3   8    0.85    4.28
  -7   3   9  180.92   21.37
  -7   3   9  213.09   21.87
   7  -3  -9  176.61   21.29
   7   3  -9  202.64   20.73
   7   3  -9  162.55   19.32
  -7  -3   9  166.94   19.47
  -7   3  10   70.59   12.20
  -7   3  10   57.64   11.04
   7  -3 -10   48.41   10.98
   7   3 -10   39.56    9.00
  -7  -3  10   43.38    9.43
  -7   3  11    5.44    5.62
   7  -3 -11    5.35    5.91
   7   3 -11    9.75    5.29
   7  -3 -12   -0.00    5.09
  -7  -3  12    0.00    5.00
   7  -3 -13   54.81   12.30
  -7  -3  13   48.61   10.60
   7  -3 -14   66.18   13.66
  -7  -3  14   85.08   13.58
  -7   3  15  102.17   16.15
   7  -3 -15  109.81   17.32
  -7   3  16   10.67    6.70
   7  -3 -16   32.57   10.31
  -7   3  17   -0.00    6.00
   7  -3 -17    5.52    6.85
  -7   3  18    8.48    7.88
   7  -3 -18   31.60   11.12
  -7  -3  18   10.22    7.07
  -7   3  19  166.81   23.13
   7  -3 -19  197.61   25.05
   7   3 -19  181.61   23.04
  -7  -3  19  227.65   25.39
  -7   3  20    0.00    6.68
   7  -3 -20   -0.00    6.04
   7   3 -20   -0.00    6.31
  -7  -3  20   -0.00    6.74
  -7   3  21    0.14    6.30
   7  -3 -21    9.06    7.75
   7   3 -21    0.00    5.12
  -7  -3  21    4.75    6.37
  -7   3  22   -0.00    5.77
   7  -3 -22    5.35    7.20
   7   3 -22    2.91    5.99
  -7  -3  22   -0.00    7.71
  -7   3  23    7.67    8.07
   7  -3 -23    3.60    7.35
   7   3 -23    7.59    6.24
  -7  -3  23   15.59    9.15
  -7   3  24    7.72    7.12
   7   3 -24    3.00    6.60
  -7  -3  24    6.67    7.62
  -7   3  25   17.28    8.52
   7   3 -25   25.60    9.78
  -7  -3  25   15.73    8.18
  -7   3  26    0.51    6.57
   7   3 -26    3.55    5.49
  -7  -3  26    0.17    6.74
  -7   3  27    4.62    7.53
   7   3 -27   -0.00    6.75
  -7  -3  27   -0.00    6.40
  -7   3  28    3.01    6.18
   7   3 -28   -0.00    5.88
  -7  -3  28    2.22    6.97
  -7   3  29    0.00    7.36
   7   3 -29    4.73    6.41
  -7  -3  29    7.05    7.94
  -7   3  30    3.12    7.18
   7   3 -30   -0.00    5.34
  -7  -3  30    0.42    5.98
  -7   3  31    0.00    7.91
   7   3 -31   14.04    8.36
  -7  -3  31    1.19    7.56
  -7   3  32   -0.00    6.74
  -7  -3  32    1.03    7.72
  -7   3  33    0.00    6.90
  -7  -3  33    1.92    8.18
  -7   3  34    0.00    7.76
  -7  -3  34    6.44    9.48
  -7   3  35    3.17    7.83
  -7  -3  35   -0.00    6.62
  -7   3  36   -0.00    7.48
  -7  -3  36    0.00    7.81
  -7   3  37    0.00    7.45
  -7   4   1   71.53   12.64
  -7   4   1   73.75   12.02
   7  -4  -1   71.96   12.16
   7  -4  -1   80.33   13.14
   7   4  -1   72.50    9.73
  -7  -4   1   67.70    9.56
  -7  -4   1   64.45    8.47
  -7   4   2   85.51   13.72
  -7   4   2   61.57   12.32
  -7   4   2   84.18   12.81
   7  -4  -2   67.95   12.46
   7  -4  -2   60.57   11.95
   7   4  -2   75.92   10.40
   7   4  -2   74.32   10.56
  -7  -4   2   98.68   11.28
  -7  -4   2   79.76    9.61
  -7   4   3   12.78    7.42
  -7   4   3    5.60    5.69
  -7   4   3   14.42    5.86
   7  -4  -3   10.55    6.64
   7  -4  -3    8.30    6.36
   7   4  -3   12.15    4.70
  -7  -4   3    8.79    4.58
  -7   4   4   35.09    8.83
  -7   4   4   32.69    8.50
   7  -4  -4   24.57    8.24
   7  -4  -4   20.39    7.61
   7   4  -4   49.60    8.24
  -7  -4   4   33.56    7.15
  -7   4   5   57.10   11.42
  -7   4   5   58.76   11.52
   7  -4  -5   56.93   11.17
   7  -4  -5   85.05   13.40
   7   4  -5   65.91   10.01
   7   4  -5   60.69    9.53
  -7  -4   5   42.16    8.59
  -7   4   6   53.09   11.50
  -7   4   6   64.35   11.51
   7  -4  -6   42.79   10.22
   7   4  -6   72.54   10.67
   7   4  -6   59.61    9.32
  -7  -4   6   43.98    8.66
  -7   4   7   43.84   10.56
  -7   4   7   28.88    8.12
   7  -4  -7   40.42   10.20
   7   4  -7   36.50    8.14
   7   4  -7   38.56    7.99
  -7  -4   7   41.71    8.29
  -7   4   8   32.40    9.40
  -7   4   8   52.10   10.42
   7  -4  -8   41.63   10.11
   7   4  -8   42.29    8.70
   7   4  -8   49.89    9.15
  -7  -4   8   39.18    8.46
  -7   4   9   22.80    7.55
   7  -4  -9   27.67    8.60
   7   4  -9   14.89    6.85
  -7   4  10   -0.00    5.21
   7  -4 -10    3.80    6.14
   7   4 -10   -0.00    4.65
  -7  -4  10    0.00    4.88
  -7   4  11   86.42   14.04
   7  -4 -11   78.55   14.19
  -7  -4  11  100.39   14.04
  -7   4  12   73.66   13.38
   7  -4 -12   84.35   14.91
  -7  -4  12  105.41   14.88
  -7   4  13   97.05   15.33
   7  -4 -13   99.42   16.45
  -7  -4  13  108.13   15.63
  -7   4  14    5.51    6.63
  -7   4  14   11.50    6.79
  -7  -4  14   15.67    7.57
  -7   4  15   25.22    9.07
   7  -4 -15   32.07   10.40
   7   4 -15   32.83    9.41
  -7   4  16   18.45    8.63
   7  -4 -16   30.67    9.89
   7   4 -16   27.09    8.94
  -7   4  17   70.49   14.02
   7  -4 -17  101.96   17.00
   7   4 -17  136.91   17.59
  -7   4  18    0.00    5.93
   7  -4 -18   11.83    8.45
   7   4 -18   18.69    7.49
  -7  -4  18    4.56    5.67
  -7   4  19    3.86    6.22
   7  -4 -19    5.94    7.21
   7   4 -19    9.57    7.16
  -7  -4  19    2.92    6.86
  -7   4  20    3.94    7.49
   7  -4 -20   11.71    8.58
   7   4 -20   16.01    8.36
  -7  -4  20   15.15    8.37
  -7   4  21   24.22    9.64
   7   4 -21   27.42    9.04
  -7  -4  21   32.13   10.65
  -7   4  22   13.24    7.74
   7   4 -22   22.63    8.96
  -7  -4  22    0.00    7.58
  -7   4  23   -0.00    6.81
   7   4 -23    5.12    6.59
  -7  -4  23   10.55    7.55
   7   4 -24    5.75    7.38
  -7  -4  24    0.00    6.69
  -7   4  25   -0.00    5.59
   7   4 -25    8.82    6.41
  -7  -4  25   -0.00    6.45
  -7   4  26   10.88    7.97
   7   4 -26   10.87    8.27
  -7  -4  26   -0.00    6.25
  -7   4  27   16.21    8.43
   7   4 -27    5.49    6.48
  -7  -4  27    6.86    7.85
  -7   4  28    5.80    7.29
   7   4 -28   14.92    8.88
  -7  -4  28   -0.00    7.34
  -7   4  29   -0.00    5.49
   7   4 -29    0.19    6.16
  -7  -4  29    4.25    7.12
  -7   4  30   -0.00    7.36
   7   4 -30   -0.00    5.84
  -7  -4  30   -0.00    6.41
  -7   4  31    8.43    8.17
   7   4 -31    4.08    7.59
  -7  -4  31   -0.00    6.95
  -7   4  32   -0.00    7.26
   7   4 -32   -0.00    6.49
  -7  -4  32    4.41    6.43
  -7   4  33   21.52   10.70
  -7  -4  33    6.94    7.92
  -7   4  34   -0.00    5.92
  -7  -4  34   -0.00    8.60
  -7   4  35   -0.00    7.54
  -7  -4  35   -0.00    7.11
  -7   4  36   -0.00    7.81
  -7  -4  36   -0.00    7.55
  -7   5   1    8.03    5.22
  -7   5   1   -0.00    5.53
   7  -5  -1    0.00    4.84
   7  -5  -1    0.00    5.41
   7   5  -1    0.00    3.18
   7   5  -1    4.35    3.93
  -7  -5   1    2.51    3.51
  -7  -5   1    0.00    2.43
  -7   5   2   -0.00    5.16
   7  -5  -2    0.00    5.20
   7  -5  -2   -0.00    5.37
   7   5  -2    5.98    4.34
   7   5  -2    2.92    3.34
  -7  -5   2    1.75    3.76
  -7  -5   2   -0.00    2.47
  -7   5   3   34.62    9.04
  -7   5   3   26.67    8.63
  -7   5   3   48.20   10.13
   7  -5  -3   25.71    8.94
   7   5  -3   44.32    8.16
   7   5  -3   29.72    6.62
  -7  -5   3   40.94    7.46
  -7   5   4   94.37   14.65
  -7   5   4   87.20   14.55
  -7   5   4   94.06   14.14
   7  -5  -4   78.92   13.70
   7  -5  -4   77.33   13.84
   7   5  -4  119.65   13.08
   7   5  -4   57.79   10.08
  -7  -5   4  105.54   12.31
  -7   5   5   33.95    9.07
   7  -5  -5   27.78    8.63
   7   5  -5   30.80    7.15
  -7  -5   5   29.01    7.01
  -7   5   6    2.95    5.72
   7  -5  -6   -0.00    4.99
   7   5  -6    2.13    4.61
  -7  -5   6    0.00    3.79
  -7   5   7    4.07    5.54
  -7  -5   7    9.90    4.98
  -7   5   8   61.81   11.63
   7  -5  -8   53.60   12.18
   7   5  -8   63.37   10.32
  -7  -5   8   66.91   10.57
  -7   5   9  107.42   15.68
   7  -5  -9   91.80   15.39
   7   5  -9   99.91   13.63
  -7  -5   9  104.19   13.92
  -7   5  10   35.68    9.31
   7  -5 -10   23.61    8.44
   7   5 -10   34.22    8.68
  -7  -5  10   34.39    8.75
   7  -5 -11   60.25   12.67
  -7  -5  11   63.87   11.27
  -7   5  12   -0.00    5.69
  -7   5  12    0.00    5.36
   7  -5 -12    3.61    6.39
   7   5 -12    3.87    5.31
  -7   5  13   33.76    9.73
  -7   5  13   32.21    8.87
   7  -5 -13   19.01    9.38
  -7  -5  13   25.38    8.36
  -7   5  14   19.69    8.98
  -7   5  14   47.41   10.91
   7  -5 -14   38.28   10.87
   7   5 -14   42.08    9.44
  -7  -5  14   25.66    8.49
  -7   5  15   80.62   14.64
  -7   5  15  122.94   17.21
   7  -5 -15  113.85   17.81
   7   5 -15   91.17   14.51
  -7   5  16    4.08    6.33
   7  -5 -16    4.61    6.30
   7   5 -16    0.00    4.96
  -7   5  17   -0.00    5.94
   7  -5 -17    5.19    6.89
   7   5 -17   -0.00    4.60
  -7  -5  17    4.51    6.45
  -7   5  18    6.75    6.94
   7  -5 -18    4.91    7.00
   7   5 -18    2.48    4.99
  -7  -5  18    4.52    6.66
   7  -5 -19   19.80    9.48
   7   5 -19   21.24    8.05
  -7  -5  19    3.50    7.16
  -7   5  20   11.13    7.93
   7   5 -20   37.25    9.99
  -7  -5  20    9.63    8.24
  -7   5  21    5.96    6.96
   7   5 -21    3.07    6.65
  -7  -5  21    0.00    6.63
  -7   5  22   -0.00    6.12
   7   5 -22   -0.00    5.10
  -7  -5  22   -0.00    5.64
  -7   5  23    5.53    7.25
   7   5 -23    1.39    4.95
  -7  -5  23    0.00    6.45
  -7   5  24    0.00    6.81
   7   5 -24   19.86    7.91
  -7  -5  24    0.00    6.65
  -7   5  25    2.35    6.76
   7   5 -25    0.00    5.97
  -7   5  26    8.20    8.98
   7   5 -26    8.36    7.44
  -7   5  27    3.58    8.27
   7   5 -27    0.00    5.61
  -7   5  28    3.25    6.97
   7   5 -28    5.86    6.49
  -7  -5  28   -0.00    7.05
   7   5 -29    9.84    7.36
  -7  -5  29   -0.00    7.59
  -7   5  30   10.20    8.19
   7   5 -30    0.32    5.28
  -7  -5  30    9.44    9.68
  -7   5  31    9.29    7.43
  -7  -5  31    3.20    7.28
  -7   5  32   -0.00    6.13
   7   5 -32    0.92    5.31
  -7  -5  32    4.82    6.58
  -7   5  33   15.40    7.63
  -7   5  34    2.65    6.88
  -7   5  35    4.40    7.72
  -7   5  36   -0.00    7.44
  -7   6   1   72.03   13.06
  -7   6   1   51.33   11.14
   7   6  -1   71.88    9.03
  -7  -6   1   58.02    8.47
  -7  -6   1   62.74    6.27
  -7   6   2   59.78   12.02
  -7   6   2   44.46   10.45
   7  -6  -2   52.02   11.80
   7   6  -2   64.80    9.01
  -7  -6   2   65.82    8.78
  -7  -6   2   50.03    6.45
  -7   6   3   33.87    9.59
  -7   6   3   23.76    8.64
   7  -6  -3   27.55    9.48
   7   6  -3   37.16    7.16
  -7  -6   3   27.11    6.41
  -7   6   4   15.76    7.98
  -7   6   4    4.89    5.69
   7  -6  -4    4.77    6.74
   7   6  -4    7.08    4.38
  -7  -6   4    6.08    4.21
  -7   6   5   -0.00    4.65
   7   6  -5    0.00    4.49
  -7  -6   5   -0.00    3.33
  -7   6   6   63.43   12.27
   7  -6  -6   58.27   12.81
   7   6  -6   71.05   10.94
  -7   6   7   97.02   15.44
   7  -6  -7   99.16   16.34
  -7  -6   7  102.94   13.27
  -7   6   8   51.48   11.34
   7  -6  -8   43.24   10.81
   7   6  -8   40.26    8.73
  -7  -6   8   36.92    8.81
  -7   6   9    6.78    6.26
  -7   6   9   11.07    7.12
   7  -6  -9   -0.00    4.92
   7   6  -9    2.32    4.60
   7   6  -9    1.14    3.75
  -7  -6   9    0.37    4.28
  -7   6  10   62.46   12.33
  -7   6  10   59.45   12.01
   7  -6 -10   58.35   12.79
   7   6 -10   71.93   11.70
   7   6 -10   64.59   10.78
  -7   6  11   80.46   13.72
  -7   6  11  114.19   15.83
   7  -6 -11   99.20   16.14
   7   6 -11   56.22   11.00
  -7  -6  11   97.81   14.15
  -7   6  12    7.28    6.73
  -7   6  12   18.02    7.13
   7  -6 -12   18.54    8.80
   7   6 -12    6.09    5.57
  -7  -6  12   13.15    6.60
  -7   6  13   14.54    7.46
  -7   6  13    1.21    6.01
   7  -6 -13    7.43    7.17
   7   6 -13   15.27    6.44
  -7  -6  13   11.88    7.05
  -7   6  14   -0.00    6.36
  -7   6  14    8.54    6.94
   7  -6 -14    0.00    6.27
   7   6 -14    8.04    5.52
  -7  -6  14    0.00    6.33
  -7   6  15    1.78    5.59
  -7   6  15   -0.00    6.16
   7  -6 -15   -0.00    6.93
   7   6 -15   -0.00    4.93
  -7   6  16   19.74    8.98
   7  -6 -16   48.20   12.68
   7   6 -16   49.20   10.97
  -7   6  17   32.89   10.62
   7   6 -17   46.63   10.71
  -7  -6  17   34.58   10.38
  -7   6  18   22.23    9.11
   7   6 -18   48.77   10.63
  -7  -6  18   40.19   10.46
  -7   6  19    8.20    6.80
   7   6 -19    0.50    4.00
  -7   6  20    5.65    6.40
   7   6 -20    7.33    5.96
  -7  -6  20    0.07    6.64
  -7   6  21    3.92    6.66
   7   6 -21    0.71    5.10
  -7  -6  21    0.00    6.46
  -7   6  22   13.10    8.00
   7   6 -22    6.53    5.51
  -7  -6  22   20.27    9.92
  -7   6  23    8.01    7.46
   7   6 -23    5.52    5.80
  -7  -6  23    2.42    6.74
  -7   6  24   -0.00    5.54
   7   6 -24    8.69    6.97
  -7  -6  24    2.76    6.63
  -7   6  25    2.29    5.51
   7   6 -25    2.52    6.96
  -7  -6  25   -0.00    7.73
  -7   6  26    8.99    8.07
   7   6 -26    8.50    8.17
  -7  -6  26   25.32   10.14
  -7   6  27    0.00    6.26
   7   6 -27    6.58    7.16
  -7  -6  27    0.00    8.11
  -7   6  28   10.52    9.00
   7   6 -28    3.87    6.71
  -7  -6  28   20.40    9.61
  -7   6  29   -0.00    7.24
   7   6 -29    2.96    5.81
  -7  -6  29   -0.00    8.08
  -7   6  30    7.02    6.38
   7   6 -30    0.70    5.72
  -7  -6  30   15.53   10.20
  -7   6  31    4.94    6.87
  -7  -6  31   -0.00    7.19
  -7   6  32   23.46   10.14
   7   6 -32    6.97    7.52
  -7  -6  32   -0.00    8.45
  -7   6  33   -0.00    7.35
   7   6 -33    1.08    6.74
  -7  -6  33    0.00    8.81
  -7   6  34    0.00    6.46
  -7  -6  34    2.14    9.11
  -7   6  35   12.52    8.32
  -7  -6  35   -0.00    9.58
  -7   6  36    1.74    6.85
  -7   7   1   -0.00    6.33
  -7   7   1    5.90    5.75
   7  -7  -1    1.97    5.63
   7   7  -1    1.94    3.31
  -7   7   2   14.30    7.18
   7  -7  -2   23.46    9.24
   7   7  -2   29.19    5.93
  -7  -7   2   37.32    6.37
  -7  -7   2   14.41    2.39
  -7   7   3   10.77    7.17
   7  -7  -3    7.25    5.39
   7  -7  -3    7.20    6.67
   7   7  -3    9.83    4.42
  -7  -7   3    6.36    4.25
  -7  -7   3    5.26    2.47
  -7   7   4  198.13   23.33
  -7   7   4  187.01   22.27
   7  -7  -4  128.54   19.69
   7  -7  -4  164.44   21.96
   7   7  -4  194.77   17.63
  -7  -7   4  167.57   17.41
  -7   7   5   34.01   10.41
  -7   7   5   72.81   13.80
  -7   7   5   98.74   14.98
   7  -7  -5   74.13   13.73
   7  -7  -5   55.44   13.08
   7   7  -5   75.55   10.16
   7   7  -5   67.65    9.96
  -7  -7   5   61.17    9.35
  -7   7   6   -0.00    6.85
  -7   7   6    3.32    5.99
   7  -7  -6    1.17    6.47
   7   7  -6    4.20    4.56
   7   7  -6    5.62    4.36
  -7  -7   6    5.40    4.42
  -7   7   7   23.63    9.22
  -7   7   7   55.03   11.74
   7  -7  -7   29.38   10.12
   7   7  -7   55.69    9.17
   7   7  -7   43.98    8.54
  -7  -7   7   66.91   10.35
  -7   7   8    0.00    6.94
   7  -7  -8    7.33    5.60
   7  -7  -8   10.79    7.14
   7   7  -8    8.91    4.83
  -7   7   9   14.71    7.99
  -7   7   9   14.44    8.06
   7  -7  -9    0.01    5.29
   7  -7  -9   14.50    8.46
   7   7  -9   13.20    5.91
   7   7  -9   32.70    7.35
  -7  -7   9   22.05    7.23
  -7   7  10   53.79   12.21
  -7   7  10   39.17   10.79
   7  -7 -10   56.66   11.46
   7  -7 -10   52.92   12.54
   7   7 -10   55.16   10.11
  -7  -7  10   77.56   12.10
  -7   7  11   10.92    7.65
  -7   7  11   13.55    7.45
   7  -7 -11   13.94    8.13
   7   7 -11    7.84    4.88
  -7  -7  11   14.20    7.48
  -7   7  12    6.29    7.32
  -7   7  12    3.93    6.05
   7   7 -12    3.98    4.43
  -7  -7  12    4.41    5.87
  -7   7  13    3.76    7.09
   7  -7 -13    2.50    6.41
   7   7 -13   18.31    6.32
  -7  -7  13   11.41    6.74
  -7   7  14   81.79   15.02
  -7  -7  14   90.02   14.69
  -7   7  15    0.56    6.03
  -7   7  16    7.25    6.65
  -7   7  17   -0.00    6.59
  -7  -7  17    0.00    5.91
   7   7 -18   10.36    5.58
  -7  -7  18    5.45    7.20
  -7   7  19   -0.00    5.88
   7   7 -19    4.42    5.55
  -7  -7  19    0.00    6.43
  -7   7  20   10.47    7.14
   7   7 -20   23.25    8.50
  -7  -7  20   13.57    8.84
  -7   7  21   -0.00    6.39
   7   7 -21    5.13    5.39
  -7  -7  21   -0.00    6.27
  -7   7  22   -0.00    6.31
   7   7 -22    0.00    4.10
  -7  -7  22   -0.00    7.33
  -7   7  23    2.97    6.98
   7   7 -23    7.67    6.43
  -7  -7  23   -0.00    6.89
  -7   7  24    7.75    8.01
   7   7 -24   15.43    7.21
  -7  -7  24   27.35   11.20
  -7   7  25    0.00    6.13
   7   7 -25   -0.00    5.14
  -7  -7  25    0.22    5.98
   7   7 -26    6.78    6.37
  -7  -7  26    0.00    8.14
  -7   7  27    0.00    6.12
   7   7 -27    6.03    6.06
  -7  -7  27   -0.00    7.13
  -7   7  28   -0.00    6.14
   7   7 -28   -0.00    6.07
  -7  -7  28    0.00    7.15
  -7   7  29    2.42    6.78
   7   7 -29   10.31    6.97
  -7  -7  29   -0.00    6.95
  -7   7  30    1.29    6.80
   7   7 -30    7.84    7.19
  -7  -7  30   -0.00    7.86
  -7   7  31   -0.00    6.81
   7   7 -31    9.54    7.23
  -7  -7  31   -0.00    8.68
  -7   7  32    7.41    7.70
   7   7 -32    6.19    7.01
  -7  -7  32    2.86    8.93
  -7   7  33    2.58    6.86
   7   7 -33    1.73    6.66
  -7  -7  33    1.53    7.14
  -7   7  34    4.44    6.79
   7   7 -34    2.55    6.49
  -7  -7  34   -0.00    7.29
  -7   7  35   -0.00    6.10
  -7   8   1   31.29   10.24
  -7   8   1   34.91    9.69
   7  -8  -1   29.92   10.09
   7   8  -1   25.14    5.49
  -7   8   2   91.74   15.23
  -7   8   2   66.79   13.17
   7  -8  -2   57.88   13.21
   7   8  -2   52.01    8.06
  -7  -8   2   65.18    8.65
  -7   8   3    0.00    5.57
   7  -8  -3    0.00    5.73
   7   8  -3    2.12    3.29
  -7  -8   3    1.03    3.81
  -7   8   4   24.68    8.60
  -7   8   4   30.14    9.84
   7  -8  -4    5.86    6.75
  -7  -8   4   24.11    6.05
  -7   8   5    5.01    7.11
   7  -8  -5    6.85    4.97
   7  -8  -5    2.58    6.77
   7   8  -5    7.27    4.44
  -7  -8   5    8.26    4.67
  -7   8   6   18.42    8.98
  -7   8   6   18.18    8.48
   7  -8  -6   22.89    8.34
   7  -8  -6   31.11   10.35
   7   8  -6   18.78    5.52
  -7  -8   6    5.97    5.35
  -7   8   7    0.83    6.65
  -7   8   7    2.14    6.25
   7  -8  -7   -0.00    6.06
   7  -8  -7   -0.00    6.98
   7   8  -7    0.00    3.24
  -7  -8   7    0.22    4.59
  -7   8   8   28.25    9.84
  -7   8   8   39.24   10.56
   7  -8  -8   30.67   10.04
   7  -8  -8   26.64   10.00
   7   8  -8   47.16    8.76
   7   8  -8   37.71    8.00
  -7  -8   8   46.98    9.37
  -7   8   9   -0.00    7.09
   7  -8  -9   -0.00    5.99
   7  -8  -9    4.57    7.34
   7   8  -9   -0.00    4.47
   7   8  -9    3.18    4.29
  -7  -8   9    2.38    4.82
  -7   8  10   15.45    7.89
   7  -8 -10    9.20    6.19
   7   8 -10   21.56    6.43
  -7  -8  10   15.84    6.57
  -7   8  11    4.27    6.85
   7  -8 -11    2.64    6.27
   7   8 -11    0.00    4.41
  -7  -8  11    0.96    5.06
  -7   8  12   72.38   14.15
   7   8 -12   70.47   12.23
  -7   8  13   -0.00    6.80
   7   8 -13    2.50    5.37
  -7  -8  13   -0.00    5.05
  -7   8  14    6.95    7.59
   7   8 -14    3.72    5.51
  -7   8  15   -0.00    5.95
   7   8 -15   -0.00    4.70
  -7   8  16   29.10    9.83
   7   8 -16   34.74   10.02
  -7  -8  16   34.13   10.01
  -7   8  17    2.64    5.14
   7   8 -17    3.10    5.46
  -7  -8  17    2.34    6.73
  -7   8  18   18.44    8.37
   7   8 -18    7.88    6.05
  -7  -8  18    3.18    7.62
   7   8 -19    0.69    4.99
  -7  -8  19    3.02    7.04
  -7   8  20    4.21    5.83
   7   8 -20    2.59    5.07
  -7  -8  20    2.27    6.36
   7   8 -21    1.63    4.67
  -7  -8  21   -0.00    6.94
  -7   8  22   -0.00    6.10
   7   8 -22    6.89    6.01
  -7  -8  22   10.98    8.59
  -7   8  23    4.53    6.89
   7   8 -23   -0.00    5.39
  -7  -8  23    4.66    7.44
  -7   8  24    4.94    7.16
   7   8 -24    1.47    5.26
  -7  -8  24    0.00    7.75
  -7   8  25    1.49    6.12
   7   8 -25   -0.00    5.44
  -7  -8  25   -0.00    6.78
  -7   8  26    5.01    7.16
   7   8 -26    8.41    6.39
  -7  -8  26    0.00    7.59
  -7   8  27   -0.00    7.30
  -7  -8  27    3.15    7.97
  -7   8  28    3.35    6.60
   7   8 -28    2.01    5.31
  -7  -8  28    1.67    7.53
  -7   8  29    6.29    7.28
   7   8 -29   -0.00    5.38
  -7  -8  29    0.00    8.48
  -7   8  30   -0.00    7.47
   7   8 -30    2.31    5.04
  -7  -8  30    0.00    8.58
   7   8 -31    8.76    7.04
  -7  -8  31   -0.00    8.19
  -7   8  32    0.33    6.38
   7   8 -32    3.54    6.53
  -7  -8  32   -0.00    7.71
  -7   8  33   -0.00    5.37
   7   8 -33   -0.00    5.51
  -7  -8  33   -0.00    8.23
  -7   8  34   -0.00    7.69
   7   8 -34   -0.00    6.44
  -7   8  35    6.94    8.59
  -7   9   1    7.37    6.72
   7  -9  -1    5.69    6.81
   7   9  -1   -0.00    2.60
   7  -9  -2    7.21    7.42
   7   9  -2   11.82    4.09
   7  -9  -3    0.00    6.56
   7   9  -3    2.04    2.99
   7  -9  -4    8.70    7.79
   7   9  -4   29.99    6.46
  -7   9   5   -0.00    6.09
   7  -9  -5   -0.00    4.33
   7   9  -5    5.28    3.93
  -7   9   6    3.96    6.46
   7  -9  -6    9.27    6.85
   7   9  -6   11.34    5.27
  -7   9   7    8.20    7.37
   7  -9  -7   12.15    7.83
   7   9  -7    2.83    4.22
  -7  -9   7   18.70    6.51
  -7   9   8   20.45    8.43
  -7   9   8   16.25    8.51
   7  -9  -8   15.89    7.99
   7   9  -8   21.28    5.92
  -7  -9   8   12.47    6.02
  -7   9   9    1.10    6.31
   7  -9  -9    0.00    5.68
   7   9  -9    3.87    5.03
  -7  -9   9   -0.00    5.57
  -7   9  10   61.36   13.69
   7  -9 -10   62.57   13.22
   7   9 -10   49.35   10.00
  -7   9  11   -0.00    5.89
   7  -9 -11    0.00    7.16
   7   9 -11   -0.00    5.37
  -7  -9  11   -0.00    5.18
  -7   9  12    0.00    7.84
   7  -9 -12    2.09    6.48
   7   9 -12   -0.00    5.44
  -7  -9  12    0.00    6.29
  -7   9  13   10.75    7.59
   7  -9 -13    7.97    7.33
   7   9 -13    0.00    4.13
  -7  -9  13    0.00    5.71
  -7   9  14   44.22   11.95
   7   9 -14   61.10   11.22
  -7   9  15   -0.00    6.30
   7   9 -15    0.00    5.68
  -7   9  16    8.38    6.64
   7   9 -16    3.64    5.65
  -7  -9  16    3.07    5.34
   7   9 -17    5.01    5.14
  -7  -9  17    2.38    6.79
  -7   9  18    8.16    7.78
   7   9 -18   11.73    6.43
  -7  -9  18   14.48    8.43
  -7   9  19    1.69    6.86
   7   9 -19   -0.00    5.29
  -7  -9  19    3.46    8.07
  -7   9  20    6.86    7.54
   7   9 -20    7.09    6.43
  -7  -9  20    2.74    7.47
  -7   9  21   -0.00    6.18
   7   9 -21    3.46    4.95
  -7  -9  21    1.94    8.00
  -7   9  22   -0.00    5.61
   7   9 -22    0.17    5.38
  -7  -9  22    6.59    7.54
  -7   9  23   -0.00    6.18
   7   9 -23    0.47    5.01
  -7  -9  23    1.65    7.75
  -7   9  24   11.59    7.38
   7   9 -24    8.93    7.01
  -7  -9  24    5.31    7.49
  -7   9  25    0.35    5.75
   7   9 -25   -0.00    6.18
  -7  -9  25   -0.00    6.93
  -7   9  26    3.34    6.33
   7   9 -26    7.36    6.76
  -7  -9  26   -0.00    7.72
  -7   9  27    3.56    5.75
   7   9 -27    7.34    6.90
  -7  -9  27    0.00    6.51
  -7   9  28   -0.00    5.66
   7   9 -28    2.18    6.53
  -7  -9  28   -0.00    7.61
  -7   9  29    5.18    6.75
   7   9 -29   -0.00    5.71
  -7  -9  29    6.36    8.25
  -7   9  30   -0.00    6.61
   7   9 -30    0.00    5.94
  -7  -9  30    3.62    7.74
  -7   9  31    1.09    7.48
  -7  -9  31    2.97    8.24
  -7   9  32   -0.00    6.41
   7   9 -32    0.17    5.02
  -7  -9  32    0.00    7.78
  -7   9  33    1.31    7.53
   7   9 -33    5.61    6.47
  -7  -9  33   -0.00    8.89
  -7   9  34   -0.00    6.13
   7   9 -34   -0.00    5.82
   7   9 -35    2.27    6.04
  -7  10   1    1.63    5.57
   7 -10  -1    5.44    7.17
   7  10  -1    1.47    2.94
  -7  10   2   27.76    9.42
  -7  10   3   -0.00    6.06
   7 -10  -3    0.00    6.51
   7  10  -3    4.45    3.81
  -7  10   4   -0.00    5.81
   7 -10  -4   -0.00    5.38
   7  10  -4    2.88    3.91
  -7  10   5   -0.00    5.21
   7 -10  -5   -0.00    5.88
   7  10  -5    3.86    3.89
  -7  10   6   72.14   14.75
   7 -10  -6   61.55   13.10
   7  10  -6   61.10    9.98
  -7  10   7   -0.00    6.05
   7 -10  -7   -0.00    5.69
   7  10  -7    0.86    3.46
  -7  10   8    3.66    6.34
   7 -10  -8   -0.00    5.39
   7  10  -8    0.00    4.53
  -7  10   9   -0.00    7.04
  -7  10   9   -0.00    6.68
   7 -10  -9    0.00    5.93
   7  10  -9   -0.00    4.03
  -7  10  10    2.16    5.77
   7 -10 -10    1.87    6.34
   7  10 -10    1.14    3.91
  -7  10  11    0.97    6.57
  -7  10  12   25.39    9.96
   7 -10 -12    7.48    8.20
   7  10 -12   22.81    7.52
  -7  10  13   -0.00    7.04
   7 -10 -13    0.00    7.15
   7  10 -13    2.24    4.51
  -7  10  14    0.44    6.21
   7 -10 -14    0.00    5.85
   7  10 -14    6.82    5.59
  -7  10  15    0.00    6.68
   7 -10 -15    1.03    5.51
  -7 -10  15    6.19    7.37
  -7  10  16   24.42   10.38
   7 -10 -16   26.04    9.69
  -7 -10  16   10.76    8.00
  -7  10  17    3.74    6.13
   7  10 -17   -0.00    4.68
  -7 -10  17    0.00    5.43
  -7  10  18    9.35    8.27
   7  10 -18   32.79    9.41
  -7 -10  18    5.81    7.55
  -7  10  19    4.87    7.85
   7  10 -19    2.89    5.63
  -7 -10  19    3.52    7.85
   7  10 -20   -0.00    5.46
  -7 -10  20    2.23    7.32
  -7  10  21    8.92    7.04
   7  10 -21    6.57    6.87
  -7 -10  21    5.47    7.26
  -7  10  22   12.42    8.07
   7  10 -22    5.02    6.51
  -7 -10  22   18.19    9.59
  -7  10  23    8.89    7.56
   7  10 -23    3.00    6.20
  -7 -10  23    4.49    7.53
  -7  10  24    0.00    6.46
   7  10 -24   -0.00    5.40
  -7 -10  24   -0.00    5.87
  -7  10  25    3.68    5.83
   7  10 -25   -0.00    4.96
  -7 -10  25    1.69    7.57
  -7  10  26    4.55    6.15
   7  10 -26    3.17    6.33
  -7 -10  26   -0.00    6.85
  -7  10  27    0.00    6.72
   7  10 -27    0.00    4.63
  -7 -10  27   -0.00    8.03
  -7  10  28    1.59    6.88
   7  10 -28   15.96    8.27
  -7 -10  28    0.00    7.04
   7  10 -29   -0.00    6.32
  -7 -10  29   12.03   10.35
  -7  10  30   -0.00    6.67
   7  10 -30   -0.00    5.76
  -7 -10  30    0.00    7.32
  -7  10  31   -0.00    6.03
   7  10 -31    5.33    6.79
  -7 -10  31    0.00    7.91
  -7  10  32   -0.00    6.67
   7  10 -32    4.81    6.57
  -7 -10  32    6.78    9.38
  -7  10  33    7.02    8.04
   7  10 -33   -0.00    6.43
  -7  11   1    4.95    6.63
   7 -11  -1   -0.00    6.13
   7  11  -1    0.58    2.24
  -7  11   2    3.58    6.35
   7 -11  -2   -0.00    5.57
   7  11  -2    2.20    2.70
  -7  11   3    0.00    5.94
   7  11  -3    0.03    2.66
  -7  11   4    7.28    8.31
   7 -11  -4    3.98    7.43
   7  11  -4   17.13    5.03
  -7  11   5    7.60    7.18
   7 -11  -5    7.63    6.93
   7  11  -5    9.58    4.48
  -7  11   6    2.60    6.57
   7 -11  -6   -0.00    5.99
   7  11  -6   -0.00    3.55
  -7  11   7    6.48    6.17
   7 -11  -7    0.34    6.00
   7  11  -7    3.58    3.58
  -7  11   8    3.35    7.46
   7  11  -8    5.75    4.50
  -7  11   9   -0.00    5.85
   7 -11  -9   -0.00    4.86
   7  11  -9    3.69    3.88
  -7  11  10    7.23    7.58
   7 -11 -10    4.72    6.49
   7  11 -10   15.72    5.95
  -7  11  11    1.83    7.45
   7 -11 -11   -0.00    5.72
   7  11 -11    2.22    4.50
  -7  11  12    2.81    5.86
   7 -11 -12    4.76    6.03
   7  11 -12    1.12    4.06
  -7  11  13    0.00    6.83
   7  11 -13    3.52    5.07
  -7  11  14   -0.00    7.26
   7 -11 -14    5.84    7.76
   7  11 -14    9.51    5.80
  -7  11  15    0.00    6.48
   7 -11 -15   -0.00    6.40
   7  11 -15    0.00    2.94
   7 -11 -16    4.98    6.58
   7  11 -16    5.94    5.42
  -7  11  17    2.75    6.44
   7 -11 -17   -0.00    6.50
   7  11 -17    5.19    5.44
  -7  11  18    2.41    8.01
   7 -11 -18    3.75    6.82
   7  11 -18   10.27    6.44
  -7  11  19    1.64    6.86
   7  11 -19   -0.00    5.42
  -7 -11  19   -0.00    5.87
  -7  11  20    8.65    7.76
   7  11 -20    0.00    5.85
  -7 -11  20   11.21    7.94
  -7  11  21   -0.00    7.73
  -7 -11  21   -0.00    6.70
  -7  11  22   -0.00    4.90
   7  11 -22   -0.00    5.67
  -7 -11  22    0.00    6.12
   7  11 -23   -0.00    4.87
  -7 -11  23   -0.00    7.78
  -7  11  24    2.07    6.50
   7  11 -24   14.71    7.20
  -7 -11  24   10.43    8.80
  -7  11  25    0.00    6.47
   7  11 -25    4.94    6.31
  -7 -11  25    1.09    6.68
  -7  11  26    2.12    7.55
   7  11 -26    1.87    6.30
  -7 -11  26   -0.00    7.23
  -7  11  27   -0.00    7.11
   7  11 -27   -0.00    6.18
  -7 -11  27    3.12    7.32
  -7  11  28    7.66    7.48
   7  11 -28   -0.00    5.73
  -7  11  29    0.71    6.63
   7  11 -29    2.94    6.61
  -7  11  30   -0.00    6.87
   7  11 -30   -0.00    6.04
  -7  11  31    3.04    5.93
  -7 -11  31    1.97    8.18
  -7  11  32    1.98    6.21
  -7  12   1    2.86    6.43
   7 -12  -1   -0.00    6.41
  -7  12   2   14.72    7.31
   7 -12  -2   12.20    7.85
  -7  12   3   -0.00    5.22
   7 -12  -3    3.87    6.40
  -7  12   4    3.53    6.58
   7 -12  -4   -0.00    5.76
  -7  12   5    2.80    7.08
   7 -12  -5   -0.00    6.71
  -7  12   6   23.07    9.28
   7 -12  -6    2.67    6.96
   7  12  -6   32.42    6.85
  -7  12   7   -0.00    4.80
   7 -12  -7    5.93    6.53
   7  12  -7   -0.00    3.30
  -7  12   8   10.59    8.09
   7 -12  -8    4.38    6.26
   7  12  -8    8.58    5.06
  -7  12   9    0.00    6.18
   7 -12  -9    0.00    5.87
   7  12  -9    1.70    3.76
  -7  12  10   -0.00    6.50
   7 -12 -10    0.00    5.79
   7  12 -10    1.78    4.24
  -7  12  11   -0.00    5.03
   7 -12 -11    5.02    6.56
   7  12 -11    0.00    4.39
  -7  12  12   23.17   10.00
   7 -12 -12   10.82    7.45
   7  12 -12   14.14    6.80
  -7  12  13    9.59    7.98
   7 -12 -13    0.43    5.12
   7  12 -13    5.37    5.14
  -7  12  14    3.40    6.84
   7 -12 -14    1.88    5.96
   7  12 -14    0.00    5.05
  -7  12  15   -0.00    7.25
   7 -12 -15    1.62    5.81
   7  12 -15    0.75    4.60
  -7  12  16    0.00    7.44
   7 -12 -16    5.11    7.37
   7  12 -16   18.85    7.39
  -7  12  17    3.14    7.48
   7 -12 -17   -0.00    7.52
   7  12 -17    8.19    5.21
  -7  12  18    3.39    7.66
   7 -12 -18    0.00    6.86
   7  12 -18    5.09    5.79
  -7  12  19   -0.00    5.97
   7 -12 -19   -0.00    6.47
   7  12 -19    0.59    5.10
  -7  12  20    1.99    7.56
   7 -12 -20    2.66    6.84
   7  12 -20    1.74    4.99
  -7  12  21   -0.00    6.75
   7 -12 -21    6.60    7.80
   7  12 -21    0.00    5.07
  -7  12  22   -0.00    6.75
   7  12 -22   -0.00    5.88
  -7  12  23    7.73    7.91
   7  12 -23    1.61    5.28
  -7  12  24   -0.00    7.08
  -7  12  25    0.45    6.01
   7  12 -25    0.00    5.76
  -7  12  26   -0.00    7.15
   7  12 -26    5.91    6.71
  -7 -12  27   -0.00    7.39
  -7  12  28    7.85    7.86
  -7 -12  28    3.00    8.27
  -7  12  29    1.80    7.10
  -7 -12  29    1.82    7.45
  -7  12  30   -0.00    6.23
  -7 -12  30    0.49    7.87
  -7  13   1   -0.00    6.05
   7  13  -1   -0.00    2.69
  -7  13   2   13.39    7.91
   7 -13  -2    0.52    6.49
   7  13  -2    5.23    3.88
  -7  13   3    7.37    7.20
   7 -13  -3    6.84    7.81
   7  13  -3    6.34    4.04
  -7  13   4    7.01    7.79
   7 -13  -4   12.80    8.50
   7  13  -4   43.91    7.36
  -7  13   5    3.17    6.09
   7 -13  -5    4.46    6.54
   7  13  -5    0.00    3.12
  -7  13   6    0.00    5.40
   7  13  -6    0.00    3.97
  -7  13   7    2.49    5.96
   7 -13  -7    0.31    6.07
   7  13  -7   -0.00    3.75
  -7  13   8    7.29    7.88
   7 -13  -8    5.05    6.87
   7  13  -8    7.80    4.88
   7 -13  -9    7.76    7.26
   7  13  -9    4.42    5.00
  -7  13  10    6.37    7.80
   7 -13 -10    3.89    6.08
  -7  13  11    3.67    6.66
   7 -13 -11    6.14    7.02
   7  13 -11    1.82    4.17
  -7  13  12    0.22    5.54
   7 -13 -12    4.49    6.42
   7  13 -12    0.00    4.69
  -7  13  13    6.71    7.36
   7 -13 -13    4.39    5.94
   7  13 -13    6.12    4.70
  -7  13  14   13.89    8.63
   7 -13 -14    7.40    6.80
   7  13 -14    2.56    4.76
   7 -13 -15    0.00    6.42
   7  13 -15   -0.00    5.44
  -7  13  16   -0.00    7.11
   7 -13 -16   -0.00    6.09
   7  13 -16   -0.00    4.98
  -7  13  17    1.58    7.03
   7 -13 -17    4.04    6.67
   7  13 -17    1.34    5.07
  -7  13  18   -0.00    6.54
   7  13 -18    0.94    4.21
  -7  13  19    0.00    6.61
   7 -13 -19    3.30    7.37
   7  13 -19    6.01    6.04
  -7  13  20   -0.00    7.18
   7 -13 -20   -0.00    7.24
   7  13 -20    0.00    4.81
  -7  13  21    2.17    6.96
   7 -13 -21    5.10    7.80
   7  13 -21    5.59    6.30
  -7  13  22    2.21    7.76
   7 -13 -22    0.00    7.31
   7  13 -22   -0.00    5.43
  -7  13  23   15.49    8.72
   7 -13 -23    1.16    6.26
   7  13 -23    9.36    6.68
  -7  13  24    0.00    6.60
   7 -13 -24    0.00    7.00
  -7  13  25    2.68    7.94
   7 -13 -25    0.00    6.32
  -7  13  26   -0.00    6.50
  -7  14   1   11.43    8.66
   7 -14  -1    0.00    6.14
   7  14  -1    3.55    3.19
  -7  14   2    0.00    6.61
   7 -14  -2    2.74    7.75
   7  14  -2    6.42    3.93
  -7  14   3   -0.00    5.80
   7 -14  -3   -0.00    6.42
   7  14  -3    0.81    2.66
  -7  14   4    6.21    6.98
   7 -14  -4   -0.00    7.46
   7  14  -4   -0.00    3.13
  -7  14   5    1.84    6.94
   7 -14  -5    0.00    5.17
   7  14  -5    4.16    3.53
  -7  14   6    2.24    6.96
   7 -14  -6    3.49    6.48
   7  14  -6   10.55    5.04
  -7  14   7    5.98    7.59
   7 -14  -7    9.16    7.53
   7  14  -7    7.91    4.75
  -7  14   8    1.70    6.31
   7  14  -8    7.07    4.81
  -7  14   9   -0.00    6.15
   7 -14  -9   -0.00    5.84
   7  14  -9    0.42    4.15
  -7  14  10    3.90    6.54
   7 -14 -10    3.15    6.02
   7  14 -10    5.44    5.27
  -7  14  11   -0.00    6.38
   7 -14 -11   -0.00    6.43
   7  14 -11    1.87    4.09
  -7  14  12    1.99    6.62
   7 -14 -12    1.33    6.03
   7  14 -12   10.01    5.36
  -7  14  13   -0.00    6.64
   7 -14 -13    0.00    4.95
  -7  14  14    2.02    5.84
   7  14 -14    2.21    4.73
  -7  14  15    0.00    6.59
   7 -14 -15    6.89    6.28
   7  14 -15    2.03    4.57
  -7  14  16    0.00    5.85
   7 -14 -16    1.55    6.33
   7  14 -16    0.00    4.77
   7 -14 -17    2.99    6.64
   7  14 -17   -0.00    5.34
  -7  14  18    0.00    7.68
   7 -14 -18    4.00    7.11
   7  14 -18   -0.00    4.99
  -7  14  19    0.00    6.96
   7 -14 -19   -0.00    6.09
   7  14 -19    5.59    5.55
  -7  14  20    0.05    6.97
   7 -14 -20    0.26    6.52
  -7  14  21    1.54    7.33
  -7  14  22    3.70    7.08
  -7  15   1   -0.00    7.16
   7 -15  -1    2.50    6.36
  -7  15   2   -0.00    6.01
   7 -15  -2    0.00    7.50
   7  15  -2    3.64    3.45
  -7  15   3    6.30    6.96
   7 -15  -3    7.79    7.28
   7  15  -3    4.15    3.67
  -7  15   4    3.14    6.70
   7  15  -4    3.01    3.45
  -7  15   5   -0.00    5.81
   7 -15  -5   -0.00    6.63
   7  15  -5    1.23    2.64
  -7  15   6   -0.00    6.23
   7 -15  -6    3.47    6.68
   7  15  -6    0.51    3.86
  -7  15   7    3.05    6.58
   7 -15  -7    0.00    5.04
   7  15  -7   -0.00    3.27
  -7  15   8   -0.00    6.33
   7 -15  -8    1.65    6.36
   7  15  -8    3.25    4.56
  -7  15   9   -0.00    6.19
   7 -15  -9    0.91    6.29
   7  15  -9    0.00    4.30
  -7  15  10   10.49    7.77
   7  15 -10   -0.00    4.28
  -7  15  11   -0.00    5.58
   7 -15 -11   -0.00    5.83
   7  15 -11   -0.00    4.08
   7 -15 -12    5.73    7.38
   7  15 -12    1.19    3.84
  -7  15  13   -0.00    6.79
   7 -15 -13    3.12    6.42
   7  15 -13    4.28    5.35
  -7  15  14   -0.00    5.82
   7 -15 -14    6.84    6.51
   7  15 -14   -0.00    5.30
  -7  15  15    0.00    6.46
   7 -15 -15    0.62    6.55
  -7  15  16    2.60    6.35
  -7  15  17    4.79    5.78
  -7  16   1    3.37    7.55
   7 -16  -1    8.40    7.29
   7  16  -1    1.41    3.59
  -7  16   2   -0.00    7.01
   7 -16  -2    2.38    6.39
  -7  16   3    0.00    5.21
   7 -16  -3   -0.00    7.65
  -7  16   4    0.00    5.65
   7 -16  -4    0.00    6.55
   7  16  -4   -0.00    3.39
  -7  16   5    3.22    6.66
   7 -16  -5    0.68    6.79
   7  16  -5   -0.00    3.28
  -7  16   6    7.97    7.29
   7  16  -6    1.62    4.22
  -7  16   7   13.36    8.12
   7 -16  -7    3.69    6.24
   7  16  -7    5.28    4.08
   7 -16  -8    0.00    6.09
   7  16  -8   -0.00    3.44
  -7  16   9   -0.00    6.57
   7 -16  -9    6.14    6.27
   7  16  -9    1.01    3.81
  -7  16  10    3.15    6.29
   7 -16 -10    4.50    6.84
  -7  16  11   -0.00    5.33
   7 -16 -11   -0.00    5.39
  -7  16  12    3.89    5.44
  -7  17   1    0.00    7.78
   7 -17  -1    0.00    7.46
   7  17  -1    0.00    3.68
  -7  17   2   -0.00    6.12
   7 -17  -2    0.49    6.68
   7  17  -2    0.00    3.57
   7 -17  -3    2.94    7.12
   7 -17  -4    5.07    7.01
   7 -17  -5    2.78    7.69
   7 -17  -6    0.24    7.27
  -6   0   1    0.04    4.56
  -6   0   1   -0.00    3.98
  -6   0   1    4.95    3.90
   6   0  -1    0.70    4.39
   6   0  -1   -0.00    4.62
  -6   0   2  376.33   30.98
  -6   0   2  367.79   30.41
   6   0  -2  338.17   29.93
   6   0  -2  367.22   31.06
  -6   0   3   -0.00    4.73
  -6   0   3   -0.00    3.91
   6   0  -3    0.02    4.05
   6   0  -3   -0.00    4.70
  -6   0   4   22.38    6.06
   6   0  -4   17.39    6.15
   6   0  -4    4.02    5.33
  -6   0   5   -0.00    4.84
  -6   0   5    0.46    3.42
   6   0  -5   -0.00    4.46
   6   0  -5   -0.00    5.06
  -6   0   6 1015.68   78.50
  -6   0   6 1034.01   77.58
   6   0  -6 1237.17   79.80
   6   0  -6 1033.44   79.32
  -6   0   7    2.98    4.63
  -6   0   7   -0.00    4.10
   6   0  -7   -0.00    4.06
   6   0  -7   -0.00    5.55
  -6   0   8   20.34    6.45
  -6   0   8   25.96    6.26
   6   0  -8   21.03    6.45
   6   0  -8   26.04    7.15
  -6   0   9    2.02    5.08
  -6   0   9    1.56    3.04
   6   0  -9   -0.00    4.88
  -6   0  10  216.81   22.89
  -6   0  10  232.36   22.25
   6   0 -10  200.99   21.66
   6   0 -10  233.34   23.65
  -6   0  11    4.68    4.48
  -6   0  11   -0.00    3.81
   6   0 -11    2.45    4.97
   6   0 -11   -0.00    4.12
  -6   0  12  258.70   24.71
  -6   0  12  200.37   21.86
   6   0 -12  226.33   23.99
  -6   0  13    2.10    5.05
  -6   0  13    1.47    4.34
   6   0 -13    4.37    4.91
  -6   0  14  104.34   14.79
   6   0 -14   75.00   13.21
  -6   0  15   -0.00    4.74
   6   0 -15    1.69    4.67
  -6   0  16  176.67   22.16
   6   0 -16  237.66   24.55
   6   0 -17   -0.00    6.12
   6   0 -18   70.19   13.17
  -6   0  19    0.00    4.70
   6   0 -19   -0.00    5.32
  -6   0  20   -0.00    6.01
   6   0 -20   -0.00    5.57
  -6   0  21   -0.00    6.46
   6   0 -21    0.09    6.02
  -6   0  22   75.43   15.08
   6   0 -22   56.79   13.63
  -6   0  23   -0.00    5.77
   6   0 -23    0.58    5.12
  -6   0  24    6.40    6.14
   6   0 -24    1.63    5.97
  -6   0  25    9.26    6.82
   6   0 -25   -0.00    5.56
  -6   0  26   29.65   10.56
   6   0 -26   18.54    8.33
  -6   0  27    0.00    6.14
   6   0 -27    0.00    5.61
  -6   0  28   11.32    8.14
  -6   0  29    0.92    5.64
  -6   0  30    9.42    8.09
  -6   0  31    0.00    7.16
  -6   0  32   21.59   10.80
  -6   0  33   -0.00    6.32
  -6   0  34    3.62    7.68
  -6   0  35   -0.00    7.99
  -6   0  36   -0.00    6.84
  -6   0  37    1.60    7.69
  -6   0  38   -0.00    6.19
  -6   1   1   -0.00    5.11
  -6   1   1    1.80    4.82
  -6   1   1    4.65    5.69
   6  -1  -1    2.25    4.79
   6  -1  -1    2.22    4.33
   6  -1  -1    5.90    5.32
   6   1  -1    5.93    4.49
   6   1  -1    2.14    4.40
  -6  -1   1    0.25    3.78
  -6   1   2  542.47   42.54
  -6   1   2  499.09   42.17
  -6   1   2  529.61   41.36
   6  -1  -2  531.97   41.25
   6   1  -2  588.47   41.41
   6   1  -2  498.63   40.99
  -6  -1   2  527.46   41.11
  -6  -1   2  468.62   39.44
  -6   1   3   29.86    7.54
  -6   1   3   17.39    5.68
   6  -1  -3   19.28    6.09
   6  -1  -3   20.39    6.82
   6   1  -3   20.42    6.02
  -6  -1   3   17.25    5.90
  -6  -1   3   27.31    5.95
  -6   1   4  596.17   51.31
   6  -1  -4  726.14   52.28
   6  -1  -4  675.71   52.58
   6   1  -4  679.85   51.96
  -6  -1   4  644.13   51.10
  -6  -1   4  719.32   51.03
  -6   1   5  100.71   13.51
  -6   1   5  100.88   12.86
   6  -1  -5   84.17   12.37
   6  -1  -5  101.11   13.78
   6   1  -5   96.59   12.08
   6   1  -5   87.13   12.40
  -6  -1   5   93.22   12.49
  -6  -1   5   91.94   11.34
  -6   1   6   61.01   10.90
  -6   1   6   73.00   10.76
   6  -1  -6   61.81   10.57
   6  -1  -6   85.41   12.69
   6   1  -6   73.42   10.77
  -6  -1   6   78.88   11.38
  -6  -1   6   71.79   10.12
  -6   1   7  173.12   19.27
  -6   1   7  194.10   19.25
   6  -1  -7  189.81   19.26
   6  -1  -7  178.19   19.85
   6   1  -7  189.11   19.17
   6   1  -7  184.05   19.35
  -6  -1   7  157.11   18.30
  -6  -1   7  164.01   17.84
  -6   1   8  535.17   47.21
  -6   1   8  626.32   47.67
   6  -1  -8  608.27   47.54
   6   1  -8  638.17   47.69
   6   1  -8  568.19   47.42
  -6  -1   8  612.52   46.85
  -6   1   9    8.05    5.56
  -6   1   9   18.46    5.98
   6  -1  -9   11.78    5.09
   6  -1  -9    6.20    6.04
   6   1  -9   11.27    5.76
   6   1  -9   13.13    6.05
  -6  -1   9    2.96    5.15
  -6  -1   9    5.69    4.27
  -6   1  10   77.51   12.36
  -6   1  10  103.29   12.79
   6  -1 -10   62.61   10.81
   6  -1 -10   75.85   12.21
   6   1 -10   94.00   12.68
   6   1 -10   66.11   11.10
  -6  -1  10   64.96   11.33
  -6  -1  10   72.80   10.82
  -6   1  11    6.80    5.28
  -6   1  11    8.96    5.51
   6  -1 -11    2.27    4.39
   6   1 -11    7.96    5.90
   6   1 -11    4.30    4.76
  -6  -1  11    7.68    5.82
  -6  -1  11    7.48    4.38
  -6   1  12  236.62   23.67
   6  -1 -12  236.85   24.99
   6   1 -12  228.90   23.99
  -6   1  13   56.48   11.25
  -6   1  13   45.56    9.82
   6  -1 -13   46.21   10.79
   6   1 -13   40.47    9.24
  -6  -1  13   66.69   11.10
  -6   1  14  124.94   17.06
  -6   1  14  143.16   16.85
   6  -1 -14  124.70   17.16
   6   1 -14   98.88   15.10
  -6  -1  14  122.44   16.60
  -6   1  15   11.79    6.85
  -6   1  15    7.57    5.49
   6  -1 -15    0.00    5.65
   6   1 -15    7.22    5.13
  -6  -1  15   18.82    6.66
  -6   1  16    6.20    5.13
   6  -1 -16   11.99    6.65
   6   1 -16    5.29    5.98
  -6  -1  16    0.00    5.75
   6  -1 -17    8.93    6.85
   6   1 -17    4.17    5.96
   6  -1 -18  174.44   22.00
   6   1 -18  174.48   21.24
  -6   1  19   27.89    9.26
   6  -1 -19   20.34    8.66
   6   1 -19    3.55    6.50
  -6   1  20    0.66    4.96
   6  -1 -20    7.78    6.80
   6   1 -20   -0.00    5.72
  -6  -1  20    0.84    5.25
  -6   1  21    1.06    5.71
   6  -1 -21    6.89    6.32
   6   1 -21    0.00    5.74
  -6  -1  21   -0.00    6.47
  -6   1  22   12.68    8.09
  -6  -1  22    6.37    7.12
  -6   1  23    4.52    6.76
   6  -1 -23   10.79    6.94
  -6  -1  23    0.00    7.32
  -6   1  24   12.33    8.49
   6  -1 -24   24.92    9.93
   6   1 -24   17.26    8.15
  -6  -1  24   24.35    9.06
  -6   1  25   -0.00    6.02
   6  -1 -25   -0.00    5.22
  -6  -1  25   -0.00    7.12
  -6   1  26    5.20    7.72
   6  -1 -26   -0.00    6.13
  -6  -1  26    5.65    7.08
  -6  -1  27   16.33    8.33
  -6   1  28   19.27   10.10
  -6  -1  28   21.51    9.90
  -6   1  29    3.51    7.24
  -6  -1  29    0.00    6.73
  -6   1  30    0.00    8.35
  -6  -1  30    7.59    7.64
  -6   1  31   -0.00    8.16
  -6  -1  31    0.00    7.93
  -6   1  32    6.78    8.69
  -6  -1  32   -0.00    7.77
  -6   1  33    0.00    6.46
  -6  -1  33    0.00    6.18
  -6   1  34    5.98    8.69
  -6  -1  34    9.29    9.49
  -6   1  35   -0.00    6.88
  -6  -1  35    1.67    5.23
  -6   1  36   -0.00    8.12
  -6  -1  36    1.33    7.25
  -6   1  37    5.01    7.56
  -6  -1  37   -0.00    7.40
  -6   1  38   -0.00    7.99
  -6  -1  38   -0.00    6.98
  -6   2   1    3.78    5.41
  -6   2   1    0.00    4.49
  -6   2   1    3.45    4.84
   6  -2  -1    5.74    5.28
   6  -2  -1    3.34    4.42
   6   2  -1    0.00    3.33
  -6  -2   1    4.24    3.93
  -6  -2   1    1.02    3.96
  -6  -2   1    2.80    3.01
  -6   2   2   22.54    7.04
  -6   2   2    6.93    5.36
  -6   2   2   22.42    7.28
   6  -2  -2   19.33    6.41
   6  -2  -2   10.46    4.72
   6  -2  -2   19.52    7.08
   6   2  -2   15.24    5.06
   6   2  -2   19.62    5.98
  -6  -2   2   15.99    5.31
  -6  -2   2   24.24    5.01
  -6   2   3    0.00    4.88
  -6   2   3    0.52    4.88
   6  -2  -3    1.39    4.54
   6  -2  -3   -0.00    5.02
   6   2  -3    1.36    3.56
   6   2  -3   -0.00    3.88
  -6  -2   3    3.55    4.36
  -6  -2   3    2.40    3.28
  -6   2   4   41.86    8.73
   6  -2  -4   48.39    8.81
   6  -2  -4   65.82   11.30
   6   2  -4   58.95    9.00
   6   2  -4   44.32    8.39
  -6  -2   4   62.69    9.05
  -6  -2   4   49.44    8.02
  -6   2   5   12.55    5.76
  -6   2   5   14.67    5.55
   6  -2  -5   13.03    5.46
   6  -2  -5    6.32    5.84
   6   2  -5    5.89    4.47
   6   2  -5   16.94    5.54
  -6  -2   5    4.13    4.83
  -6  -2   5    6.53    4.03
  -6   2   6  217.23   24.02
   6  -2  -6  272.91   24.30
   6  -2  -6  223.86   24.11
   6   2  -6  262.26   23.33
   6   2  -6  227.49   22.97
  -6  -2   6  262.90   23.71
  -6  -2   6  269.05   22.47
  -6   2   7   45.50    9.70
  -6   2   7   33.79    8.34
   6  -2  -7   53.53    9.53
   6   2  -7   43.53    8.17
   6   2  -7   32.94    7.75
  -6  -2   7   54.18    9.13
  -6  -2   7   48.27    7.78
  -6   2   8    9.96    5.70
  -6   2   8    0.00    4.25
   6  -2  -8    2.47    5.21
   6  -2  -8    0.00    4.50
   6   2  -8    5.13    4.88
   6   2  -8    5.68    4.80
  -6  -2   8    5.38    4.74
  -6  -2   8    6.33    3.95
  -6   2   9   -0.00    3.71
  -6   2   9   -0.00    4.41
   6  -2  -9    0.00    4.24
   6  -2  -9    8.97    6.46
   6   2  -9    0.94    4.43
   6   2  -9   -0.00    3.73
  -6  -2   9    2.82    4.63
  -6  -2   9    2.39    3.51
  -6   2  10  237.85   23.32
   6  -2 -10  237.65   24.67
   6   2 -10  252.15   23.55
   6   2 -10  213.68   22.48
  -6  -2  10  192.21   22.00
  -6   2  11  228.41   23.09
  -6   2  11  211.22   21.76
   6   2 -11  200.87   21.60
  -6  -2  11  188.52   21.18
  -6   2  12   70.54   12.08
  -6   2  12   95.48   13.04
   6  -2 -12   73.33   12.64
   6   2 -12   64.94   11.35
  -6  -2  12   68.03   11.72
  -6   2  13    3.48    5.58
  -6   2  13   19.30    6.53
   6  -2 -13    3.34    4.28
  -6  -2  13   20.75    6.97
  -6   2  14   70.09   13.08
  -6   2  14   86.73   13.12
   6  -2 -14   88.78   14.08
   6   2 -14   84.96   13.13
  -6  -2  14   96.37   14.34
  -6   2  15   14.05    7.58
  -6   2  15   30.04    8.17
   6  -2 -15   18.43    7.15
   6   2 -15   25.76    7.34
  -6   2  16   49.69   10.19
   6  -2 -16   56.97   11.79
   6   2 -16   41.84    9.72
  -6  -2  16   54.28   11.40
   6   2 -17    7.39    6.21
  -6   2  18   16.35    7.74
  -6   2  18   21.79    7.32
   6  -2 -18    5.04    6.44
   6   2 -18    6.53    6.33
  -6   2  19   11.81    6.78
   6  -2 -19    6.04    6.96
   6   2 -19    8.16    7.39
  -6  -2  19    0.80    4.84
  -6   2  20   77.02   15.43
   6  -2 -20  139.59   19.56
   6   2 -20  140.83   18.71
  -6  -2  20  124.04   18.28
  -6   2  21    0.00    6.13
   6  -2 -21   -0.00    5.33
   6   2 -21    0.32    4.84
  -6  -2  21    2.04    5.78
  -6   2  22   22.46    8.02
   6  -2 -22   24.20    9.17
  -6  -2  22   12.49    8.17
  -6   2  23    3.96    7.45
   6  -2 -23    3.94    6.03
  -6  -2  23    5.28    6.51
  -6   2  24   16.96    8.67
   6  -2 -24    0.00    5.42
  -6  -2  24    2.86    7.91
  -6   2  25   16.67    8.73
   6  -2 -25    0.00    6.35
  -6  -2  25    0.95    6.40
  -6   2  26   24.17    9.49
  -6  -2  26   14.10    8.67
  -6   2  27    4.25    6.26
   6   2 -27   -0.00    6.53
  -6  -2  27    2.35    6.95
  -6   2  28    6.67    7.68
   6   2 -28    4.81    6.90
  -6  -2  28    0.32    6.74
  -6   2  29    5.72    7.99
   6   2 -29   -0.00    5.35
  -6  -2  29    1.72    7.29
  -6   2  30   11.29    8.56
   6   2 -30    8.43    7.27
  -6  -2  30   11.02    8.37
  -6   2  31    2.20    5.64
  -6  -2  31    2.29    6.03
  -6   2  32   -0.00    6.37
  -6  -2  32   17.87    8.69
  -6   2  33    7.55    7.10
  -6  -2  33    0.28    6.42
  -6   2  34   -0.00    6.87
  -6  -2  34    9.26    7.58
  -6   2  35    3.41    7.83
  -6  -2  35    3.79    6.80
  -6   2  36    4.70    8.12
  -6  -2  36   10.86    8.01
  -6   2  37    0.26    8.64
  -6  -2  37    4.79    8.99
  -6   2  38   -0.00    7.70
  -6   3   1    1.99    5.23
  -6   3   1    8.10    5.63
  -6   3   1   -0.00    4.87
   6  -3  -1    0.00    4.85
   6  -3  -1    2.23    4.08
   6  -3  -1    1.63    5.42
   6   3  -1    2.04    3.52
   6   3  -1    1.08    3.51
  -6  -3   1    3.42    3.25
  -6  -3   1    3.79    2.51
  -6   3   2   89.99   13.59
  -6   3   2   88.28   13.62
   6  -3  -2  106.40   14.38
   6  -3  -2  113.38   14.89
   6   3  -2  102.33   12.11
  -6  -3   2  110.91   12.31
  -6  -3   2  110.08   10.76
  -6   3   3  118.88   15.00
  -6   3   3  105.85   13.99
   6  -3  -3  137.47   15.91
   6  -3  -3  115.57   13.95
   6  -3  -3  107.53   14.65
   6   3  -3   85.34   11.65
   6   3  -3  104.74   12.31
  -6  -3   3  106.86   12.44
  -6  -3   3  101.64   10.93
  -6   3   4   35.80    8.38
  -6   3   4   21.57    7.17
   6  -3  -4   23.55    6.73
   6  -3  -4   21.71    7.54
   6   3  -4   29.86    6.43
   6   3  -4   21.14    5.79
  -6  -3   4   26.03    6.23
  -6  -3   4   30.05    5.48
  -6   3   5    5.34    5.78
  -6   3   5    5.81    4.57
   6  -3  -5   10.47    5.32
   6  -3  -5    6.75    5.32
   6   3  -5    5.60    4.76
   6   3  -5    7.74    4.81
  -6  -3   5    0.00    3.34
  -6  -3   5    3.65    3.33
  -6   3   6    7.54    5.74
  -6   3   6   11.55    6.33
   6  -3  -6   21.49    6.98
   6  -3  -6   21.84    7.50
   6   3  -6   16.58    5.80
   6   3  -6    8.50    4.29
  -6  -3   6   11.20    5.23
  -6  -3   6   10.07    3.97
  -6   3   7   18.74    6.75
  -6   3   7   18.39    6.34
   6  -3  -7   21.36    7.16
   6  -3  -7   25.82    7.79
   6   3  -7   27.02    7.31
   6   3  -7   26.57    6.38
  -6  -3   7   22.12    6.36
  -6  -3   7   10.94    4.19
  -6   3   8  311.13   30.30
   6  -3  -8  285.34   30.11
   6   3  -8  447.11   31.33
  -6  -3   8  292.31   28.51
  -6   3   9   40.90    9.25
   6  -3  -9   74.09   11.92
   6   3  -9   58.33    9.86
   6   3  -9   36.45    8.14
  -6  -3   9   60.82    9.96
  -6   3  10   23.18    7.45
  -6   3  10   22.36    7.03
   6  -3 -10   17.79    7.33
   6   3 -10   15.31    6.43
   6   3 -10   24.79    6.67
  -6  -3  10   15.17    6.09
  -6   3  11    4.96    5.58
  -6   3  11   19.31    6.73
   6  -3 -11   13.24    6.15
   6   3 -11    7.48    4.94
   6   3 -11    6.38    4.71
  -6  -3  11    6.09    5.68
  -6   3  12   85.87   13.08
   6  -3 -12   94.33   14.74
   6   3 -12   80.47   12.72
  -6   3  13   86.76   14.23
  -6   3  13  110.78   15.01
   6  -3 -13   89.03   14.62
   6   3 -13   89.40   13.24
  -6  -3  13   95.95   14.27
  -6   3  14  123.98   16.97
  -6   3  14  123.09   16.46
   6  -3 -14  126.95   17.90
   6   3 -14  127.96   16.43
  -6  -3  14  121.29   16.69
   6  -3 -15    9.19    5.79
   6   3 -15    6.13    5.11
  -6  -3  15   15.78    6.74
  -6   3  16    9.09    6.45
   6  -3 -16    9.97    6.75
   6   3 -16   17.85    6.44
  -6  -3  16    7.19    6.51
  -6   3  17   60.30   11.28
   6  -3 -17   60.75   12.58
   6   3 -17   41.90   10.44
  -6   3  18   74.89   13.94
  -6   3  18  101.94   15.30
   6  -3 -18   84.76   15.31
  -6   3  19   30.76    9.13
  -6   3  19   27.57    9.31
   6  -3 -19   24.29    8.98
  -6  -3  19   17.65    7.98
  -6   3  20    1.29    5.44
  -6   3  20    0.87    5.05
   6  -3 -20    0.00    6.05
  -6  -3  20   -0.00    6.09
  -6   3  21    0.77    6.90
   6  -3 -21    0.90    5.92
  -6  -3  21    5.30    6.63
  -6   3  22   20.71    8.65
   6  -3 -22   32.05   10.54
  -6  -3  22   37.89   11.01
  -6   3  23    6.69    6.83
  -6  -3  23   19.95    8.44
  -6   3  24   27.70   10.57
   6   3 -24   35.71   11.29
  -6   3  25    5.13    8.09
   6   3 -25    6.29    5.85
  -6   3  26    0.00    6.52
   6   3 -26    5.90    6.99
  -6  -3  26    1.85    7.26
   6   3 -27   -0.00    5.23
  -6  -3  27    6.43    7.74
  -6   3  28   12.70    7.66
   6   3 -28   -0.00    5.45
  -6  -3  28   11.93   10.73
  -6   3  29   13.18    8.36
   6   3 -29    5.58    6.90
  -6  -3  29    7.92    6.49
  -6   3  30    9.87    8.02
   6   3 -30   20.84    9.48
  -6  -3  30   20.94   10.83
  -6   3  31    3.62    7.63
   6   3 -31    0.00    6.81
  -6  -3  31    8.26    9.96
  -6   3  32    0.00    6.82
  -6  -3  32    0.00    8.70
  -6   3  33    2.99    8.54
  -6  -3  33   12.82   10.45
  -6   3  34    3.08    6.67
  -6   3  35    3.61    6.56
  -6   3  36    1.38    5.59
  -6   3  37    5.73    7.37
  -6  -3  37   -0.00    8.04
  -6   3  38   -0.00    6.34
  -6   4   1  219.51   20.99
  -6   4   1  155.12   18.32
   6  -4  -1  159.77   18.64
   6  -4  -1  175.08   18.33
   6  -4  -1  131.14   17.63
   6   4  -1  159.23   15.29
  -6  -4   1  137.02   14.81
  -6  -4   1  167.05   13.82
  -6   4   2   16.64    6.80
  -6   4   2   27.17    7.61
  -6   4   2   16.79    6.81
   6  -4  -2    9.18    6.06
   6  -4  -2   22.54    6.83
   6  -4  -2   18.72    7.16
   6   4  -2   24.42    5.58
   6   4  -2   15.88    4.79
  -6  -4   2   16.69    4.67
  -6   4   3    0.00    4.93
  -6   4   3    6.38    5.10
  -6   4   3    3.79    4.96
   6  -4  -3   10.69    6.19
   6  -4  -3    5.97    4.95
   6  -4  -3    5.88    5.73
   6   4  -3    8.23    4.60
   6   4  -3    9.38    4.04
  -6  -4   3   11.30    4.74
  -6   4   4    9.42    5.17
  -6   4   4   16.16    6.74
   6  -4  -4    8.90    5.90
   6  -4  -4    7.49    5.67
   6   4  -4   12.67    5.08
  -6  -4   4    7.10    4.38
  -6   4   5  195.32   21.82
  -6   4   5  205.73   21.60
   6  -4  -5  196.09   21.84
   6   4  -5  223.67   20.13
   6   4  -5  187.48   18.79
  -6  -4   5  198.42   19.20
  -6  -4   5  187.72   17.15
  -6   4   6  188.90   20.83
  -6   4   6  170.40   19.94
   6  -4  -6  195.91   20.97
   6   4  -6  184.74   18.48
   6   4  -6  158.76   17.37
  -6   4   7   49.44   10.39
  -6   4   7   54.36   10.34
   6  -4  -7   54.90   10.96
   6   4  -7   69.02   10.57
   6   4  -7   60.93    9.41
  -6  -4   7   71.41   10.28
  -6   4   8    0.00    4.42
  -6   4   8    4.59    5.10
   6   4  -8   -0.00    4.46
   6   4  -8    2.87    4.07
  -6  -4   8    3.77    4.11
  -6   4   9   36.41    9.42
  -6   4   9   31.58    8.14
   6  -4  -9   49.25   10.74
   6   4  -9   54.48    9.37
   6   4  -9   38.15    8.26
  -6  -4   9   43.06    8.60
  -6   4  10   39.65    8.91
   6  -4 -10   29.51    8.95
   6   4 -10   34.62    7.83
  -6  -4  10   25.09    7.17
  -6   4  11  110.49   15.71
  -6   4  11   98.08   14.99
   6  -4 -11  115.44   16.23
   6   4 -11  111.81   14.60
   6   4 -11  104.17   14.29
  -6  -4  11  105.03   14.66
  -6   4  12   89.37   13.47
  -6   4  12   86.74   13.07
   6  -4 -12   65.74   12.86
   6   4 -12   71.69   11.86
  -6  -4  12   77.15   12.44
  -6   4  13    0.00    7.04
  -6   4  13   31.41    8.40
   6  -4 -13   21.56    7.93
   6   4 -13   23.33    6.98
  -6  -4  13   14.35    7.08
  -6   4  14    0.00    4.80
   6  -4 -14    1.84    5.72
   6   4 -14    1.91    4.86
  -6  -4  14    1.73    5.53
  -6   4  15   87.19   14.32
   6  -4 -15   95.87   15.60
  -6  -4  15   98.42   14.65
  -6   4  16  129.34   17.44
   6  -4 -16  131.62   18.76
  -6  -4  16  117.95   17.29
  -6   4  17    0.78    5.15
   6  -4 -17   12.49    7.34
  -6   4  18   22.34    9.48
  -6   4  18   46.68   10.75
   6  -4 -18   32.22   10.70
  -6   4  19   44.60   11.32
  -6   4  19   62.76   12.56
   6  -4 -19   88.74   15.37
  -6  -4  19   39.17   11.73
  -6   4  20   64.39   14.19
  -6   4  20   83.85   14.59
   6  -4 -20   94.51   16.70
   6   4 -20   92.74   15.05
  -6  -4  20   47.45   12.84
  -6   4  21    9.46    7.69
  -6   4  21    0.00    5.71
   6  -4 -21    2.88    6.93
   6   4 -21    0.39    4.59
  -6  -4  21    4.11    7.60
  -6   4  22    6.77    7.13
   6   4 -22   13.35    7.01
  -6  -4  22    0.00    7.31
  -6   4  23    2.84    6.46
   6   4 -23   -0.00    5.56
  -6  -4  23    7.77    8.91
  -6   4  24    2.41    6.20
   6   4 -24    3.44    6.40
  -6  -4  24   -0.00    5.81
  -6   4  25    0.00    6.20
   6   4 -25    4.58    5.73
  -6  -4  25   14.22    9.86
  -6   4  26    4.21    7.27
   6   4 -26   -0.00    5.23
  -6  -4  26    1.00    6.70
  -6   4  27    0.00    6.66
   6   4 -27    9.56    7.18
  -6  -4  27    0.00    6.87
  -6   4  28    0.00    6.87
   6   4 -28   13.44    8.71
  -6  -4  28    9.71    8.98
  -6   4  29   -0.00    5.93
   6   4 -29   10.23    7.31
  -6  -4  29    4.08    7.96
  -6   4  30    0.00    6.60
   6   4 -30    8.94    7.29
  -6  -4  30    3.11    7.50
  -6   4  31    1.74    5.92
   6   4 -31    0.29    5.50
  -6  -4  31    2.74    9.09
  -6   4  32    6.53    7.81
  -6  -4  32    0.00    8.35
  -6   4  33   -0.00    7.39
  -6  -4  33    0.00    8.58
  -6   4  34    0.70    7.85
  -6  -4  34    2.54    9.48
  -6   4  35    0.32    6.82
  -6  -4  35   11.57   10.62
  -6  -4  36    7.79   10.44
  -6  -4  37    4.07    8.90
  -6   5   1   18.43    7.14
  -6   5   1    9.09    5.63
   6  -5  -1   21.61    6.86
   6  -5  -1   13.89    6.76
   6   5  -1   14.02    4.74
   6   5  -1   10.05    3.82
  -6  -5   1   15.40    4.41
  -6  -5   1   14.88    3.21
  -6  -5   1   10.41    2.55
  -6   5   2  101.49   14.67
  -6   5   2   78.63   13.20
  -6   5   2   98.25   14.02
   6  -5  -2  113.04   14.62
   6  -5  -2   85.59   13.51
   6   5  -2   97.24   10.96
   6   5  -2   79.55    9.84
  -6  -5   2   86.95   10.15
  -6  -5   2   66.90    7.69
  -6   5   3  143.62   17.13
  -6   5   3  113.78   15.90
  -6   5   3  123.99   15.93
   6  -5  -3  107.73   15.24
   6  -5  -3  128.26   16.26
   6   5  -3  120.80   12.90
   6   5  -3   80.06   11.19
  -6  -5   3  109.69   12.36
  -6  -5   3  113.67   10.64
  -6   5   4  112.06   15.21
  -6   5   4   79.20   13.82
  -6   5   4  113.02   14.77
   6  -5  -4   97.08   14.70
   6  -5  -4   91.05   14.33
   6   5  -4  125.90   12.70
   6   5  -4  100.24   11.75
  -6  -5   4   91.64   11.50
  -6   5   5    1.35    5.35
  -6   5   5    5.03    4.90
   6  -5  -5    2.65    4.80
   6  -5  -5    2.27    5.06
   6   5  -5    3.24    3.96
   6   5  -5   -0.00    2.97
  -6  -5   5    0.00    3.39
  -6   5   6    2.59    5.18
  -6   5   6    0.00    4.51
   6  -5  -6    1.28    4.73
   6  -5  -6    0.00    4.65
   6   5  -6    0.94    3.82
   6   5  -6    6.32    3.83
  -6  -5   6    0.00    3.41
  -6   5   7   70.55   12.38
  -6   5   7   66.64   11.96
   6  -5  -7   61.70   11.94
   6   5  -7   68.53   10.62
   6   5  -7   58.50    9.44
  -6  -5   7   61.13    9.92
  -6   5   8   43.61    9.72
   6  -5  -8   40.98    9.67
   6   5  -8   45.21    8.98
   6   5  -8   45.23    8.12
  -6  -5   8   52.53    9.17
  -6   5   9   65.54   11.67
  -6   5   9   62.81   11.83
   6  -5  -9   82.22   13.22
   6   5  -9   56.19   10.53
   6   5  -9   75.44   10.85
  -6  -5   9   59.93   10.33
  -6   5  10   26.99    8.52
  -6   5  10   27.64    8.33
   6  -5 -10   13.19    7.17
   6   5 -10   45.64    8.79
   6   5 -10   28.01    6.80
  -6  -5  10   24.75    7.51
  -6   5  11    0.18    5.65
  -6   5  11    0.00    4.14
   6  -5 -11   10.11    7.33
   6   5 -11    5.80    4.74
  -6  -5  11    6.46    6.24
  -6   5  12    0.00    4.86
   6  -5 -12    2.77    5.49
  -6  -5  12    0.00    4.57
  -6   5  13  194.16   21.36
   6  -5 -13  136.29   19.66
  -6   5  14  233.68   24.28
   6  -5 -14  190.36   23.71
  -6  -5  14  187.59   22.75
  -6   5  15   -0.00    5.78
   6  -5 -15    0.00    6.28
  -6  -5  15    0.34    5.42
  -6   5  16   15.90    6.77
  -6   5  16    2.68    5.29
  -6   5  17    1.20    4.82
   6  -5 -17    2.20    6.30
   6   5 -17    4.58    5.27
  -6   5  18   63.11   13.06
  -6   5  18   73.22   13.58
   6  -5 -18   86.70   15.38
   6   5 -18   79.87   13.67
  -6   5  19   14.16    7.87
  -6   5  19   31.59    9.00
   6  -5 -19   18.77    9.00
   6   5 -19   29.65    8.51
  -6  -5  19    0.01    6.17
  -6   5  20    8.09    6.96
   6   5 -20   12.28    6.64
  -6  -5  20    1.93    7.67
  -6   5  21   14.93    7.98
   6   5 -21   -0.00    4.68
  -6  -5  21    3.98    7.13
  -6   5  22   -0.00    6.29
   6   5 -22    3.95    5.83
  -6  -5  22    2.43    6.79
  -6   5  23   15.13    8.83
   6   5 -23   39.45   10.43
  -6  -5  23    7.00    8.95
  -6   5  24    6.97    7.83
   6   5 -24   21.89    8.43
  -6  -5  24   14.98    8.70
  -6   5  25    9.68    7.41
   6   5 -25    2.26    5.43
  -6  -5  25   14.09    9.25
  -6   5  26    0.00    5.35
   6   5 -26    1.29    5.04
  -6  -5  26   11.71    8.94
  -6   5  27   -0.00    6.15
   6   5 -27    0.00    4.93
  -6  -5  27    0.63    7.92
  -6   5  28    2.67    6.39
   6   5 -28    7.58    7.17
  -6  -5  28    1.60    7.31
  -6   5  29   11.84    8.01
   6   5 -29    6.88    6.24
  -6  -5  29   12.64   10.73
  -6   5  30    2.19    6.18
   6   5 -30    4.00    6.75
  -6  -5  30   -0.00    7.53
  -6   5  31   -0.00    6.80
   6   5 -31   -0.00    6.58
  -6  -5  31   23.68   10.91
  -6   5  32    2.32    6.52
   6   5 -32    2.77    7.16
  -6  -5  32    5.38    9.73
  -6   5  33    1.62    7.59
  -6  -5  33    0.00    9.71
  -6   5  34    2.12    7.25
  -6  -5  34   -0.00    8.24
  -6   5  35   -0.00    6.28
  -6  -5  35    2.27   10.79
  -6   5  36    6.40    7.57
  -6  -5  36   -0.00    8.73
  -6   5  37    0.00    7.88
  -6   5  38   -0.00    7.96
  -6   6   1  103.77   15.67
  -6   6   1   97.03   14.85
   6  -6  -1  153.10   18.11
   6   6  -1   94.09   11.04
  -6  -6   1  127.50   12.03
  -6   6   2   22.40    8.13
   6  -6  -2   16.57    7.30
   6  -6  -2   41.30    9.95
   6   6  -2   49.18    6.83
   6   6  -2   31.70    5.71
  -6  -6   2   34.77    6.09
  -6  -6   2   33.44    4.39
  -6  -6   2   27.88    4.01
  -6   6   3    0.00    4.74
  -6   6   3    8.71    6.46
   6  -6  -3    7.03    5.90
   6  -6  -3   15.35    7.09
   6   6  -3    3.25    3.61
   6   6  -3    5.45    3.35
  -6  -6   3    5.11    3.20
  -6   6   4   18.43    7.82
  -6   6   4   14.95    7.11
  -6   6   4   12.91    6.79
   6  -6  -4   22.35    7.58
   6  -6  -4   23.63    8.25
   6   6  -4   11.53    4.56
   6   6  -4   15.92    4.77
  -6  -6   4    7.15    4.03
  -6   6   5  120.86   16.86
  -6   6   5  126.07   16.51
   6  -6  -5  103.67   15.75
   6   6  -5  110.28   12.77
   6   6  -5  118.13   13.21
  -6  -6   5  103.82   12.67
  -6   6   6   99.65   14.42
   6  -6  -6   55.16   11.81
   6  -6  -6   73.52   12.79
   6   6  -6   90.11   11.06
   6   6  -6   82.53   10.63
  -6  -6   6   60.06   10.02
  -6   6   7   46.07   10.54
  -6   6   7   50.71   10.97
   6  -6  -7   58.64   11.32
   6  -6  -7   62.84   12.01
   6   6  -7   47.45    8.44
   6   6  -7   42.09    8.03
  -6  -6   7   50.86    9.09
  -6   6   8    8.00    5.91
  -6   6   8   14.90    7.32
   6  -6  -8   10.17    6.52
   6   6  -8   19.10    5.94
  -6  -6   8   10.43    5.09
   6   6  -9   89.90   12.45
  -6  -6   9   98.02   13.28
  -6   6  10   75.13   13.15
   6  -6 -10   78.25   14.04
   6   6 -10   95.83   12.47
  -6   6  11   42.03    9.90
   6  -6 -11   33.81   10.21
  -6  -6  11   45.85    9.87
  -6   6  12   42.24   10.22
   6  -6 -12   53.42   11.64
  -6  -6  12   56.51   11.04
  -6   6  13    3.54    5.70
   6  -6 -13    5.17    6.20
   6   6 -13    0.96    4.19
  -6  -6  13    3.59    6.25
  -6   6  14   -0.00    5.86
   6  -6 -14    8.71    8.13
   6   6 -14   -0.00    4.75
  -6  -6  14    7.15    6.38
  -6   6  15   58.56   12.02
  -6   6  15   65.44   12.78
   6  -6 -15   39.96   11.80
   6   6 -15   66.74   11.53
  -6  -6  15   42.77   10.85
  -6   6  16    5.69    6.00
  -6   6  16   12.90    7.61
   6  -6 -16    6.50    7.29
   6   6 -16    2.83    5.64
  -6   6  17    2.56    6.03
   6  -6 -17   19.32    8.98
   6   6 -17    9.12    6.64
  -6   6  18   21.28    8.67
   6   6 -18   34.99    9.35
  -6  -6  18   26.42    9.67
  -6   6  19    9.26    6.98
   6   6 -19    9.57    6.64
  -6  -6  19   14.37    8.03
   6   6 -20    6.09    5.58
  -6  -6  20    0.00    7.03
  -6   6  21   23.69    8.84
   6   6 -21   19.98    8.05
  -6  -6  21   13.24    8.76
  -6   6  22   10.88    7.93
   6   6 -22    6.02    5.61
  -6  -6  22    1.32    7.23
  -6   6  23    7.09    6.45
   6   6 -23    8.46    5.63
  -6  -6  23   -0.00    7.07
  -6   6  24   -0.00    5.57
   6   6 -24    1.94    5.64
  -6  -6  24    2.46    6.64
  -6   6  25   24.27    9.60
  -6  -6  25    5.63    7.86
  -6   6  26    9.37    7.01
   6   6 -26   18.61    8.07
  -6  -6  26    4.02    8.03
  -6   6  27    2.33    6.55
   6   6 -27    8.35    6.43
  -6  -6  27   10.34    9.17
  -6   6  28    0.00    5.86
   6   6 -28   -0.00    5.38
  -6  -6  28    2.83    7.08
  -6   6  29    6.77    7.35
   6   6 -29   -0.00    5.43
  -6  -6  29    0.16    7.72
   6   6 -30   -0.00    5.48
  -6  -6  30    5.03    9.69
  -6   6  31    8.71    7.21
   6   6 -31   10.85    8.04
  -6  -6  31    8.23    9.87
  -6   6  32    0.00    5.96
   6   6 -32   -0.00    5.14
  -6  -6  32    4.87    8.72
  -6   6  33   26.91    9.57
   6   6 -33    3.54    6.34
  -6  -6  33    8.01    9.36
  -6   6  34    2.36    6.62
  -6  -6  34    3.87    9.95
  -6   6  35    0.00    6.31
  -6  -6  35   10.24   10.07
  -6   6  36    0.10    6.76
  -6  -6  36   -0.00    8.35
  -6   6  37    5.18    8.34
  -6   7   1   14.17    6.99
  -6   7   1   14.26    7.25
   6   7  -1   23.69    4.49
   6   7  -1   20.81    4.45
  -6  -7   1   11.63    3.85
  -6   7   2    0.00    4.57
  -6   7   2   11.06    6.64
   6   7  -2    8.42    3.48
   6   7  -2   15.39    4.18
  -6   7   3  169.62   22.38
  -6   7   3  230.95   24.16
   6   7  -3  218.50   18.67
   6   7  -3  197.21   18.44
  -6  -7   3  210.78   18.85
  -6   7   4   56.29   11.94
  -6   7   4   64.96   12.21
   6  -7  -4   76.32   13.29
   6   7  -4   66.35    8.91
  -6  -7   4   61.40    9.10
  -6   7   5   25.47    8.54
  -6   7   5   17.49    7.57
   6  -7  -5   10.87    7.66
   6   7  -5   12.05    4.71
  -6  -7   5   19.57    5.84
  -6   7   6    6.54    5.99
   6  -7  -6   14.31    7.53
   6   7  -6   17.14    5.16
  -6  -7   6   17.92    5.94
  -6   7   7   22.65    7.97
   6  -7  -7    5.59    5.80
   6   7  -7   18.36    5.70
  -6  -7   7   15.56    5.77
  -6   7   8   55.59   11.27
   6  -7  -8   12.85    7.82
   6   7  -8   21.55    6.29
  -6   7   9  123.53   17.47
   6  -7  -9   98.89   16.20
   6   7  -9   99.83   12.99
  -6  -7   9  106.08   14.51
  -6   7  10    2.66    6.56
   6  -7 -10    0.56    5.56
   6   7 -10    0.00    3.73
   6   7 -10    1.04    3.65
  -6  -7  10    2.65    5.73
  -6   7  11    4.67    5.77
   6  -7 -11    5.08    5.69
   6   7 -11    0.00    4.67
   6   7 -11    0.00    3.36
  -6  -7  11    1.20    5.23
  -6   7  12    8.92    7.11
  -6   7  12   20.19    7.97
   6  -7 -12   14.21    8.16
   6   7 -12   15.10    6.40
  -6  -7  12    9.34    6.60
  -6   7  13   81.59   14.68
  -6   7  13   76.85   14.57
   6  -7 -13  111.04   17.38
   6   7 -13  125.85   15.41
  -6  -7  13  110.99   16.17
  -6   7  14    0.00    5.72
   6  -7 -14   -0.00    6.17
   6   7 -14    2.20    4.72
  -6  -7  14    0.20    5.60
  -6   7  15    3.10    6.24
   6   7 -15    2.51    4.47
  -6  -7  15   -0.00    6.11
  -6   7  16    5.82    5.08
   6   7 -16    0.45    4.99
  -6   7  17    0.00    6.01
   6   7 -17    3.48    5.32
  -6   7  18   -0.00    5.55
   6   7 -18    0.00    5.78
  -6  -7  18   -0.00    5.72
  -6   7  19   17.10    8.21
   6   7 -19   28.40    8.99
  -6   7  20    7.99    7.79
   6   7 -20    6.35    5.43
  -6   7  21    3.01    6.17
   6   7 -21   -0.00    5.21
  -6   7  22   -0.00    5.55
   6   7 -22    0.00    5.43
  -6  -7  22    1.92    6.50
  -6   7  23    0.82    6.91
   6   7 -23   12.41    7.29
  -6  -7  23   16.13    9.79
  -6   7  24    8.32    7.46
   6   7 -24    0.00    4.50
  -6  -7  24    0.63    6.14
  -6   7  25    1.22    5.76
   6   7 -25   20.89    9.02
  -6  -7  25    0.00    7.15
  -6   7  26   -0.00    5.66
   6   7 -26   -0.00    6.08
  -6   7  27    1.28    5.96
   6   7 -27   -0.00    5.94
  -6   7  28    1.14    5.89
   6   7 -28    4.85    5.74
  -6   7  29    5.20    7.27
   6   7 -29   18.82    8.72
  -6  -7  29    8.36    8.43
  -6   7  30    4.90    7.22
   6   7 -30   -0.00    5.34
  -6  -7  30    5.14    7.31
  -6   7  31   -0.00    6.68
  -6  -7  31    0.65    7.60
  -6   7  32   -0.00    6.15
   6   7 -32   -0.00    5.11
  -6  -7  32   -0.00    6.14
  -6   7  33    1.80    7.02
   6   7 -33    9.78    7.17
  -6  -7  33    0.58    8.07
  -6   7  34    0.00    7.73
   6   7 -34    5.85    6.04
  -6  -7  34   -0.00    7.90
  -6   7  35    2.47    6.63
  -6  -7  35   -0.00    7.68
  -6   7  36   -0.00    7.26
  -6   7  37   -0.00    6.47
  -6   8   1   87.89   15.28
  -6   8   1  122.99   17.04
   6   8  -1  111.17   10.85
  -6   8   2   -0.00    4.83
  -6   8   2    8.83    6.57
   6   8  -2    4.57    3.14
  -6  -8   2    0.00    3.35
  -6   8   3    2.95    5.19
  -6   8   3    2.47    6.31
  -6   8   4    0.00    5.88
   6   8  -4    0.33    3.34
  -6  -8   4    1.67    3.59
  -6   8   5  162.90   21.36
  -6   8   5  175.07   21.83
   6   8  -5  171.33   16.71
  -6  -8   5  153.74   16.94
  -6   8   6    5.54    6.42
  -6   8   6    9.79    6.84
   6  -8  -6   -0.00    5.91
   6   8  -6    5.74    4.64
   6   8  -6    0.00    3.20
  -6   8   7   71.92   13.10
   6  -8  -7   65.97   12.91
   6   8  -7   72.25   10.16
   6   8  -7   49.30    8.97
  -6  -8   7   52.28   10.08
  -6   8   8    0.00    5.58
  -6   8   8    0.31    5.06
   6  -8  -8    3.60    5.54
   6  -8  -8   -0.00    5.95
   6   8  -8    4.77    4.77
   6   8  -8    3.54    3.97
  -6  -8   8    2.44    4.98
  -6   8   9   77.91   14.53
  -6   8   9  118.18   16.72
   6  -8  -9   76.98   14.26
   6  -8  -9   94.33   15.79
   6   8  -9  107.88   13.08
   6   8  -9   92.20   12.84
  -6  -8   9   83.57   13.23
  -6   8  10   23.66    8.86
  -6   8  10   14.63    8.09
   6  -8 -10    6.08    7.09
   6  -8 -10   22.35    9.07
   6   8 -10   20.45    6.96
   6   8 -10   17.49    6.63
  -6  -8  10   20.89    7.48
  -6   8  11   59.44   12.67
   6  -8 -11   74.33   13.43
   6   8 -11   61.44   10.83
  -6  -8  11   60.20   11.65
  -6   8  12   10.19    7.59
   6   8 -12    7.35    5.69
  -6  -8  12    8.49    6.55
  -6   8  13   -0.00    5.98
   6   8 -13    2.01    4.87
  -6   8  14    1.12    5.88
   6   8 -14    0.00    4.08
  -6  -8  14    6.96    7.58
  -6   8  15   60.09   12.71
   6   8 -15   82.63   13.54
  -6   8  16   -0.00    5.94
   6   8 -16   -0.00    4.68
  -6   8  17   32.83    9.60
   6   8 -17    8.88    5.86
  -6  -8  17   14.86    8.54
  -6   8  18    0.27    4.40
   6   8 -18    0.00    4.28
  -6  -8  18   -0.00    6.64
  -6   8  19    9.65    7.27
   6   8 -19   18.07    7.87
  -6  -8  19   16.74    9.02
  -6   8  20    0.99    6.15
   6   8 -20    5.40    5.86
  -6  -8  20    0.00    5.83
  -6   8  21    5.35    6.79
   6   8 -21    4.53    6.02
  -6  -8  21   -0.00    7.30
  -6   8  22    0.00    5.06
   6   8 -22    1.20    5.11
  -6  -8  22   -0.00    7.25
  -6   8  23    8.35    7.41
   6   8 -23   13.73    7.30
  -6  -8  23    2.76    6.81
  -6   8  24   -0.00    6.30
   6   8 -24    0.00    5.46
  -6  -8  24   -0.00    6.20
  -6   8  25    8.86    8.26
   6   8 -25    5.23    6.17
  -6  -8  25    7.42    7.97
  -6   8  26    0.54    6.22
   6   8 -26    8.17    7.07
  -6  -8  26    0.00    6.95
  -6   8  27    8.40    8.31
   6   8 -27    6.65    6.75
  -6  -8  27    4.43    7.10
   6   8 -28    0.50    5.02
  -6  -8  28   -0.00    6.97
  -6   8  29    7.46    7.06
   6   8 -29    6.34    5.75
  -6  -8  29    3.98    7.52
  -6   8  30    1.30    6.60
   6   8 -30   -0.00    5.90
  -6  -8  30    3.57    7.91
  -6   8  31    1.97    7.18
   6   8 -31   -0.00    5.45
  -6  -8  31    5.03    9.81
  -6   8  32   -0.00    7.70
   6   8 -32    8.63    6.94
  -6  -8  32   -0.00   10.24
  -6   8  33    2.53    7.75
   6   8 -33    5.01    6.61
  -6   8  34    2.88    6.30
   6   8 -34    3.39    5.40
  -6   8  35   -0.00    6.97
  -6   8  36   -0.00    6.75
  -6   9   2   11.89    8.58
   6  -9  -2    5.93    7.33
  -6   9   3  146.61   19.44
   6  -9  -3  132.49   18.69
  -6  -9   3  112.13   13.34
  -6   9   4    0.67    6.43
   6  -9  -4   11.10    6.94
  -6  -9   4    7.37    4.84
   6   9  -5    5.53    3.98
  -6  -9   5   -0.00    4.38
  -6   9   6   -0.00    5.32
   6  -9  -6    6.63    6.05
   6   9  -6    3.47    4.30
  -6  -9   6   11.60    5.76
  -6   9   7    5.04    5.81
   6  -9  -7    0.69    5.79
   6   9  -7    8.71    4.81
  -6  -9   7   15.85    6.11
  -6   9   8   -0.00    5.25
   6  -9  -8   -0.00    6.70
   6   9  -8    1.17    3.68
  -6  -9   8   -0.00    4.29
  -6   9   9   49.24   12.07
   6   9  -9   68.92   10.31
   6   9  -9   40.78    8.83
  -6  -9   9   70.80   11.75
  -6   9  10   10.18    7.42
   6  -9 -10    0.00    6.06
   6   9 -10    2.56    4.30
   6   9 -10    4.75    3.85
   6  -9 -11    4.15    6.70
   6   9 -11   -0.00    4.16
  -6  -9  11    5.33    5.94
  -6   9  12    0.79    5.64
   6  -9 -12   -0.00    6.55
   6   9 -12    0.45    3.78
  -6  -9  12    4.73    6.61
  -6   9  13   53.26   12.77
   6  -9 -13   39.05   10.64
   6   9 -13   42.73   10.01
  -6  -9  13   54.20   12.10
  -6   9  14    1.94    6.73
   6   9 -14    2.60    4.83
  -6   9  15   21.95    8.40
   6   9 -15    6.78    6.16
   6   9 -16    0.00    4.24
  -6   9  17    7.17    6.78
   6   9 -17    3.94    5.00
  -6  -9  17    9.54    7.24
  -6   9  18   -0.00    6.31
   6   9 -18    1.75    4.34
  -6  -9  18    0.97    7.19
  -6   9  19    0.74    6.09
   6   9 -19   15.86    7.77
  -6  -9  19   13.59    7.75
  -6   9  20   -0.00    5.56
   6   9 -20    0.00    4.98
  -6  -9  20    0.00    6.11
  -6   9  21    1.62    6.17
   6   9 -21    4.49    6.17
  -6  -9  21   -0.00    5.58
  -6   9  22   -0.00    5.05
   6   9 -22    3.89    4.56
  -6  -9  22    0.00    6.17
  -6   9  23    9.66    7.77
   6   9 -23   26.89    8.93
  -6  -9  23    9.50    8.79
  -6   9  24    6.15    5.46
   6   9 -24    1.24    5.33
  -6  -9  24    0.00    6.97
  -6   9  25    4.04    6.34
   6   9 -25    0.00    5.79
  -6  -9  25    9.91    7.51
  -6   9  26   -0.00    5.84
   6   9 -26    0.61    5.93
  -6  -9  26    0.00    7.67
  -6   9  27    7.82    7.23
   6   9 -27   -0.00    5.99
  -6  -9  27    4.00    7.28
  -6   9  28   -0.00    7.18
   6   9 -28   12.38    7.84
  -6  -9  28    3.92    8.39
  -6   9  29   13.89    8.61
   6   9 -29    4.97    7.18
  -6  -9  29   -0.00    7.46
  -6   9  30   -0.00    6.39
   6   9 -30   -0.00    6.44
  -6  -9  30   -0.00    6.79
  -6   9  31    1.58    6.82
   6   9 -31    5.15    6.09
  -6  -9  31    1.03    7.89
  -6   9  32   -0.00    6.17
   6   9 -32   -0.00    5.97
  -6  -9  32   -0.00    6.84
   6   9 -33   -0.00    6.06
  -6  -9  33   -0.00    9.87
   6   9 -34   -0.00    6.53
  -6   9  35   -0.00    7.02
   6   9 -35    1.50    6.29
  -6   9  36   -0.00    7.43
  -6  10   1   18.29    8.18
   6 -10  -1   20.07    8.66
   6  10  -1   32.33    5.63
  -6  10   2   17.90    7.97
   6 -10  -2    9.58    6.98
   6  10  -2    4.14    3.35
  -6  10   3   -0.00    5.31
   6 -10  -3   -0.00    5.43
   6  10  -3    0.41    2.82
  -6  10   4    4.39    6.63
   6 -10  -4    0.00    6.19
   6  10  -4    3.92    3.49
   6 -10  -5   24.53    8.36
   6  10  -5   18.30    5.78
  -6  10   6   -0.00    4.97
   6 -10  -6   -0.00    5.35
   6  10  -6    1.40    3.77
  -6  10   7    5.10    6.65
   6 -10  -7   17.01    7.57
   6  10  -7    5.36    4.25
  -6  10   8    2.83    5.94
   6 -10  -8   -0.00    4.81
   6  10  -8    1.28    3.92
  -6 -10   8   -0.00    5.03
  -6  10   9    0.00    5.60
   6 -10  -9    0.00    5.76
   6  10  -9    0.19    3.09
  -6 -10   9    0.00    5.66
  -6  10  10    0.36    5.63
   6 -10 -10    2.98    6.29
   6  10 -10   -0.00    3.97
  -6 -10  10    5.46    5.68
  -6  10  11   58.20   13.34
   6 -10 -11   64.41   13.51
   6  10 -11   75.86   11.61
  -6 -10  11   58.48   11.70
  -6  10  12    0.76    6.99
   6 -10 -12    0.00    5.63
  -6 -10  12    0.00    6.96
   6 -10 -13    1.99    6.87
   6  10 -13    1.48    3.98
  -6 -10  13   10.31    7.15
  -6  10  14    1.08    6.58
   6 -10 -14    0.00    6.32
   6  10 -14    6.53    4.73
  -6  10  15   23.00    9.47
   6 -10 -15   30.12    9.48
   6  10 -15   20.47    7.76
  -6  10  16   -0.00    6.85
   6  10 -16    2.20    4.74
  -6 -10  16   -0.00    5.96
  -6  10  17   24.94    9.10
   6  10 -17   16.37    7.09
  -6 -10  17   10.32    8.66
  -6  10  18    6.24    7.91
   6  10 -18    1.59    4.72
  -6 -10  18   -0.00    6.26
  -6  10  19    8.20    6.47
   6  10 -19    3.03    5.76
  -6 -10  19   -0.00    5.88
  -6  10  20   -0.00    5.28
   6  10 -20    0.00    5.40
  -6 -10  20    4.42    6.53
  -6  10  21   16.90    8.60
   6  10 -21   30.45    9.60
  -6 -10  21   16.03    8.80
  -6  10  22   -0.00    6.46
   6  10 -22   -0.00    5.10
  -6 -10  22   -0.00    6.00
  -6  10  23    1.80    6.05
   6  10 -23   11.05    6.82
  -6 -10  23    0.00    6.29
  -6  10  24    2.98    6.52
   6  10 -24    4.45    6.84
  -6 -10  24   17.48    9.32
  -6  10  25    3.70    6.67
   6  10 -25    6.10    5.90
  -6 -10  25    3.30    7.98
  -6  10  26   -0.00    5.24
  -6 -10  26   -0.00    7.75
  -6  10  27    0.44    6.45
   6  10 -27    9.84    7.55
  -6 -10  27    5.27    7.41
  -6  10  28    0.47    5.46
   6  10 -28   -0.00    5.79
  -6 -10  28   -0.00    8.06
  -6  10  29   -0.00    6.21
   6  10 -29   -0.00    6.31
  -6 -10  29   -0.00    7.97
  -6  10  30   -0.00    6.56
   6  10 -30    2.40    6.36
  -6 -10  30   -0.00    8.35
  -6  10  31    0.00    5.59
   6  10 -31    7.58    7.32
  -6 -10  31    0.00    7.89
  -6  10  32    2.67    6.30
   6  10 -32    6.76    7.32
  -6 -10  32   -0.00    7.42
  -6  10  33   -0.00    5.81
   6  10 -33   -0.00    5.70
  -6 -10  33    0.00    8.12
  -6  10  34    2.27    7.23
   6  10 -34    0.91    5.56
  -6  10  35    0.00    8.29
   6  10 -35    7.36    7.31
  -6  11   1    2.64    6.44
   6 -11  -1    3.43    6.11
   6  11  -1    4.42    3.39
  -6  11   2    4.05    5.47
   6 -11  -2    0.00    6.17
   6  11  -2   -0.00    2.81
  -6  11   3   24.28    9.10
   6 -11  -3   37.46   10.28
  -6  11   4   -0.00    6.28
   6 -11  -4   -0.00    5.93
   6  11  -4    0.00    2.99
  -6  11   5    5.08    6.26
   6 -11  -5    1.60    6.21
   6  11  -5    0.68    3.73
   6 -11  -6    2.03    5.99
   6  11  -6   -0.00    3.13
  -6  11   7    3.21    5.69
   6 -11  -7    0.00    5.14
   6  11  -7    0.00    3.90
  -6  11   8    9.35    7.82
   6  11  -8   11.49    5.79
  -6  11   9   16.96    8.17
   6 -11  -9    3.91    5.44
   6  11  -9   31.43    7.36
  -6  11  10    6.31    6.84
   6 -11 -10   -0.00    6.64
   6  11 -10    0.00    3.81
  -6  11  11   -0.00    5.74
   6 -11 -11    3.37    6.13
   6  11 -11    0.00    4.02
  -6  11  12    0.57    5.71
   6 -11 -12    9.89    7.05
   6  11 -12    0.68    4.25
  -6  11  13    6.63    7.56
   6 -11 -13    5.88    7.60
   6  11 -13   15.40    6.61
  -6  11  14    3.54    6.89
   6 -11 -14    0.00    6.13
   6  11 -14    3.51    4.48
  -6  11  15   15.66    8.72
   6 -11 -15    4.61    7.09
   6  11 -15   17.52    6.58
  -6 -11  15   19.64    8.13
  -6  11  16    0.00    7.65
   6 -11 -16   -0.00    5.90
   6  11 -16    4.36    5.81
  -6 -11  16   -0.00    6.27
  -6  11  17    9.63    7.46
   6 -11 -17    8.93    7.42
   6  11 -17    6.93    5.95
  -6 -11  17   23.27    9.15
  -6  11  18    0.00    7.22
   6 -11 -18    0.66    5.98
   6  11 -18    0.00    4.88
  -6 -11  18    7.22    6.77
  -6  11  19    8.28    8.47
   6  11 -19   25.12    8.75
  -6 -11  19   22.35    8.96
  -6  11  20    0.04    6.01
   6  11 -20    5.68    6.18
  -6 -11  20    2.51    6.91
  -6  11  21   -0.00    6.57
   6  11 -21    7.53    6.72
  -6 -11  21    0.96    6.26
   6  11 -22    0.00    5.70
  -6 -11  22   -0.00    6.80
  -6  11  23    5.70    7.20
   6  11 -23    2.26    5.91
  -6 -11  23   11.64    8.42
  -6  11  24    2.96    6.88
   6  11 -24   -0.00    5.16
  -6 -11  24    0.00    7.31
  -6  11  25   10.52    7.44
   6  11 -25    4.76    5.69
  -6 -11  25   -0.00    8.20
  -6  11  26   -0.00    6.21
   6  11 -26    4.13    5.66
  -6 -11  26    9.04    7.84
  -6  11  27   -0.00    6.13
   6  11 -27    6.81    6.97
  -6 -11  27    0.00    7.56
  -6  11  28   -0.00    6.40
   6  11 -28   -0.00    5.59
  -6 -11  28    0.79    6.45
  -6  11  29    1.20    6.32
   6  11 -29    0.00    6.89
  -6 -11  29    0.00    6.84
  -6  11  30   -0.00    5.68
   6  11 -30    4.73    6.16
  -6 -11  30   13.83    9.98
   6  11 -31    2.17    6.41
  -6 -11  31   -0.00    8.97
  -6  11  32   -0.00    6.01
   6  11 -32    4.30    6.53
  -6 -11  32    2.23    8.82
  -6  12   1   21.38    8.59
   6 -12  -1   41.55   11.26
   6  12  -1   17.66    4.88
  -6  12   2    2.31    6.01
   6 -12  -2    0.00    5.86
   6  12  -2    1.71    2.92
   6 -12  -3    0.00    5.66
   6  12  -3    1.87    3.29
  -6  12   4    5.05    6.56
   6 -12  -4   -0.00    5.95
   6  12  -4    1.42    3.76
  -6  12   5   18.30    8.05
   6  12  -5   16.36    5.69
  -6  12   6    0.00    5.99
   6 -12  -6    2.18    6.59
   6  12  -6    0.00    3.56
  -6  12   7   -0.00    5.89
   6 -12  -7    2.95    6.03
  -6  12   8    0.00    6.14
   6 -12  -8    4.20    6.47
   6  12  -8    1.84    3.95
  -6  12   9    0.56    6.24
   6 -12  -9    1.79    5.70
   6  12  -9    7.47    4.86
  -6  12  10    3.09    6.26
   6 -12 -10    3.43    5.69
   6  12 -10    0.00    4.47
  -6  12  11   21.84    9.07
   6 -12 -11   18.92    8.20
   6  12 -11    8.34    5.45
   6 -12 -12    4.32    5.71
   6  12 -12    2.57    4.23
  -6  12  13   -0.00    6.21
   6 -12 -13    1.09    6.21
   6  12 -13   -0.00    4.38
  -6  12  14   10.57    7.83
   6 -12 -14    0.00    6.32
   6  12 -14   -0.00    5.36
  -6  12  15    6.26    8.48
   6  12 -15   -0.00    4.86
  -6  12  16    9.75    8.14
   6 -12 -16   -0.00    6.76
   6  12 -16   -0.00    5.02
  -6  12  17    0.93    6.37
   6 -12 -17    6.03    7.66
   6  12 -17    2.81    5.26
   6 -12 -18   -0.00    5.79
  -6  12  19   -0.00    6.70
   6 -12 -19    3.31    6.35
   6  12 -19    1.21    5.14
  -6  12  20    0.18    7.13
   6 -12 -20   -0.00    6.21
   6  12 -20    0.00    4.37
  -6 -12  20    3.14    7.34
  -6  12  21    8.54    8.66
   6  12 -21    3.91    5.48
  -6 -12  21    0.00    6.69
  -6  12  22   -0.00    6.20
   6  12 -22    2.64    5.15
  -6 -12  22    8.58    7.77
  -6  12  23    8.64    7.46
   6  12 -23    3.83    4.98
  -6 -12  23   -0.00    6.84
  -6  12  24    9.22    8.56
   6  12 -24   15.66    8.85
  -6 -12  24    4.37    7.80
   6  12 -25    0.00    6.34
  -6 -12  25    1.49    7.57
  -6  12  26    7.46    8.33
   6  12 -26    0.00    5.26
  -6 -12  26    3.52    7.81
  -6  12  27    2.94    6.07
   6  12 -27    0.09    5.12
  -6 -12  27    0.00    7.70
  -6  12  28    1.25    6.31
   6  12 -28   -0.00    5.73
  -6 -12  28    3.68    7.05
   6  12 -29    1.76    5.97
  -6 -12  29    5.98    8.54
  -6 -12  30   -0.00    7.49
  -6 -12  31   -0.00    7.26
  -6  13   1    1.80    6.80
   6 -13  -1    0.48    7.41
   6  13  -1    2.34    3.27
  -6  13   2    1.18    5.55
   6 -13  -2    6.58    7.29
   6  13  -2    2.41    3.69
  -6  13   3   25.85    9.95
   6 -13  -3   23.00    9.59
   6  13  -3   21.60    5.87
   6 -13  -4   -0.00    6.41
   6  13  -4    4.39    4.08
  -6  13   5    2.76    5.89
   6 -13  -5    0.34    6.02
   6  13  -5    0.06    4.09
  -6  13   6    0.00    5.17
   6 -13  -6   10.54    6.83
   6  13  -6   -0.00    3.94
  -6  13   7    9.88    7.19
   6 -13  -7   16.03    7.85
   6  13  -7   13.32    6.16
  -6  13   8    0.00    5.85
   6 -13  -8    2.59    5.79
   6  13  -8    0.52    4.13
  -6  13   9    4.80    8.44
   6 -13  -9   13.22    8.55
  -6  13  10   -0.00    5.41
   6 -13 -10   -0.00    6.06
   6  13 -10    0.00    4.53
  -6  13  11   -0.00    6.35
   6 -13 -11    0.00    5.07
   6  13 -11   -0.00    3.85
  -6  13  12    0.78    5.55
   6 -13 -12    5.21    6.65
   6  13 -12    2.03    4.18
  -6  13  13    2.56    7.03
   6 -13 -13   10.27    7.26
   6  13 -13    0.00    4.19
   6 -13 -14   -0.00    5.32
   6  13 -14    0.36    3.83
  -6  13  15   -0.00    6.98
   6 -13 -15   -0.00    5.41
   6  13 -15    0.00    5.43
  -6  13  16   -0.00    6.74
   6 -13 -16   -0.00    5.86
   6  13 -16    0.00    4.74
  -6  13  17    2.09    6.62
   6 -13 -17    9.94    7.39
   6  13 -17    4.49    5.18
  -6  13  18    0.06    6.56
   6 -13 -18    7.23    7.13
   6  13 -18   -0.00    5.40
  -6  13  19    7.12    8.12
   6 -13 -19    0.76    6.48
   6  13 -19    8.52    6.32
  -6  13  20    5.17    7.48
   6 -13 -20   -0.00    6.53
   6 -13 -21    1.52    6.98
   6  13 -21    4.62    5.61
  -6  13  22   -0.00    7.07
   6 -13 -22   -0.00    6.62
   6  13 -22   -0.00    5.95
  -6  13  23    2.94    6.74
   6  13 -23    5.19    5.88
  -6  13  24   -0.00    7.65
   6  13 -24   -0.00    5.52
   6  13 -25    6.43    6.84
  -6 -13  29   -0.00    8.17
  -6 -13  30    0.00    7.31
  -6  14   1    2.72    6.28
   6 -14  -1    2.22    5.71
   6  14  -1    4.04    3.51
  -6  14   2   -0.00    6.00
   6 -14  -2   -0.00    6.42
  -6  14   3   -0.00    6.98
   6  14  -3    2.68    3.82
  -6  14   4    1.71    6.43
   6 -14  -4   -0.00    5.31
   6  14  -4    1.68    3.71
  -6  14   5    0.00    7.30
   6 -14  -5    1.32    7.50
   6  14  -5    3.74    4.40
  -6  14   6   23.01    9.77
   6 -14  -6    2.41    6.37
   6  14  -6    0.00    4.06
  -6  14   7    8.15    6.36
   6 -14  -7   -0.00    5.85
   6  14  -7    6.88    4.82
  -6  14   8    2.75    5.94
   6 -14  -8    1.83    6.50
   6  14  -8    4.80    4.37
  -6  14   9    3.45    6.01
   6 -14  -9    6.52    6.85
   6  14  -9   -0.00    4.21
   6 -14 -10    7.45    6.70
   6  14 -10   -0.00    4.63
  -6  14  11    9.26    6.85
   6 -14 -11    4.92    6.12
  -6  14  12   -0.00    6.43
   6 -14 -12   -0.00    5.19
   6  14 -12    4.84    4.68
  -6  14  13   -0.00    6.13
   6 -14 -13   -0.00    6.50
   6  14 -13   -0.00    4.32
  -6  14  14   -0.00    6.63
   6  14 -14    3.77    5.61
  -6  14  15    5.54    5.98
   6 -14 -15   -0.00    5.91
   6  14 -15    1.55    4.50
   6 -14 -16    0.60    5.39
   6  14 -16    2.41    5.52
   6 -14 -17   -0.00    6.14
   6  14 -17    2.99    5.26
  -6  14  18    0.37    6.02
   6 -14 -18    0.42    5.20
   6  14 -18    2.33    5.02
  -6  14  19    5.90    7.51
   6  14 -19    0.00    5.32
   6  14 -20   -0.00    4.82
   6  14 -21    2.46    5.13
  -6  15   1   -0.00    7.02
   6 -15  -1    5.67    7.71
   6  15  -1   -0.00    3.82
  -6  15   2    4.55    6.42
   6 -15  -2    1.17    6.20
   6  15  -2    0.82    3.86
  -6  15   3    0.00    5.78
   6 -15  -3    1.75    7.10
  -6  15   4   -0.00    6.43
   6 -15  -4    2.93    7.29
   6  15  -4    2.53    3.97
  -6  15   5    0.12    6.16
   6 -15  -5   -0.00    4.95
   6  15  -5    1.17    3.40
  -6  15   6    5.07    6.68
   6 -15  -6    0.59    5.34
   6  15  -6    4.93    4.12
  -6  15   7    1.82    5.95
   6 -15  -7    1.36    5.64
   6  15  -7   -0.00    4.34
  -6  15   8    0.00    5.69
   6 -15  -8    1.72    5.35
   6  15  -8    3.03    4.83
  -6  15   9   -0.00    5.73
   6 -15  -9   -0.00    5.77
   6  15  -9    1.38    3.39
  -6  15  10    3.53    6.83
   6 -15 -10    1.35    5.56
   6  15 -10    4.53    5.13
  -6  15  11    2.32    6.19
   6 -15 -11   -0.00    5.41
   6  15 -11    2.85    4.81
  -6  15  12   -0.00    6.34
   6 -15 -12   -0.00    5.37
  -6  15  13   -0.00    6.68
   6 -15 -13    2.29    6.57
   6  15 -13    5.26    4.89
  -6  15  14    0.00    5.40
   6  15 -14   -0.00    5.34
  -6  15  15   -0.00    5.39
   6  15 -15    1.23    5.56
  -6  15  16   10.45    6.90
   6  15 -16   -0.00    5.82
  -6  15  17    6.33    7.06
   6  15 -17    1.56    5.22
  -6  16   1   -0.00    6.39
   6  16  -1    1.64    4.21
  -6  16   2   -0.00    6.13
   6 -16  -2    0.32    6.02
   6  16  -2   -0.00    4.13
   6 -16  -3    0.00    6.74
   6  16  -3   -0.00    3.70
  -6  16   4    0.00    6.66
   6 -16  -4    3.94    6.66
   6  16  -4    0.58    3.69
  -6  16   5    1.89    6.06
   6 -16  -5    0.10    6.97
   6  16  -5   -0.00    3.42
  -6  16   6    0.37    5.17
   6 -16  -6    2.36    7.39
   6  16  -6    4.87    4.33
  -6  16   7    2.12    4.80
   6 -16  -7    0.00    6.52
   6  16  -7    4.69    4.34
   6 -16  -8    1.09    6.24
   6  16  -8    0.00    4.05
  -6  16   9   17.21    8.03
   6  16  -9    0.75    4.51
  -6  16  10    3.13    7.13
   6  16 -10   -0.00    4.05
  -6  16  11    0.00    6.29
   6  16 -11   -0.00    3.94
  -6  16  12    1.55    4.72
   6  16 -12    1.02    4.59
  -6  16  13   -0.00    6.72
  -6  17   1   -0.00    6.79
   6 -17  -1    7.19    7.69
   6  17  -1    0.15    3.65
  -6  17   2   -0.00    5.95
   6 -17  -2   -0.00    6.39
   6  17  -2    0.15    3.84
  -6  17   3   -0.00    6.81
   6 -17  -3   -0.00    6.62
   6  17  -3    3.53    4.23
  -6  17   5   -0.00    6.77
   6  17  -5    0.00    3.43
  -6  17   6   -0.00    6.04
  -5   0   1    1.00    4.02
  -5   0   1   -0.00    3.86
  -5   0   1    0.26    2.94
   5   0  -1    1.08    3.56
   5   0  -1   -0.00    3.58
  -5   0   2    0.00    3.59
  -5   0   2    0.23    3.62
   5   0  -2    0.21    3.69
   5   0  -2    0.79    4.56
  -5   0   3   83.58   10.12
   5   0  -3   63.33    9.31
   5   0  -3   59.77    9.77
  -5   0   4   -0.00    4.94
  -5   0   4    0.51    3.47
   5   0  -4    0.47    3.74
  -5   0   5 1931.59  140.62
   5   0  -5 2093.21  141.42
   5   0  -5 2137.54  142.33
  -5   0   6    9.11    5.82
  -5   0   6   -0.00    4.03
   5   0  -6   -0.00    4.36
   5   0  -6    5.71    5.18
  -5   0   7   41.34    8.68
  -5   0   7   72.79    9.57
   5   0  -7   34.42    7.94
   5   0  -7   50.82    9.56
  -5   0   8   -0.00    5.31
  -5   0   8    1.67    3.67
   5   0  -8    1.14    4.16
   5   0  -8   -0.00    4.64
  -5   0   9  486.43   41.12
  -5   0   9  504.20   40.76
   5   0  -9  518.93   41.33
   5   0  -9  535.67   42.17
  -5   0  10    0.86    5.10
  -5   0  10    0.42    4.24
   5   0 -10    0.00    4.62
   5   0 -10   -0.00    5.12
  -5   0  11   28.38    6.75
   5   0 -11   22.57    7.44
   5   0 -11   25.10    7.36
  -5   0  12    0.88    4.23
  -5   0  12   -0.00    3.57
   5   0 -12    0.00    5.41
   5   0 -12    3.31    5.11
  -5   0  13    3.29    4.92
  -5   0  13    7.41    5.03
   5   0 -13    8.29    6.08
   5   0 -13    4.59    5.80
  -5   0  14    2.23    5.07
  -5   0  14    3.45    3.89
   5   0 -14   -0.00    5.30
  -5   0  15  126.98   16.88
  -5   0  15  127.95   15.66
   5   0 -15  130.25   16.93
  -5   0  16    9.09    5.89
  -5   0  16    2.76    3.76
   5   0 -16   -0.00    4.01
  -5   0  17   40.90    8.90
   5   0 -17   60.39   11.34
  -5   0  18    3.64    4.12
   5   0 -18    0.00    4.50
  -5   0  19  109.80   15.48
   5   0 -19  145.94   18.63
   5   0 -20   -0.00    4.90
  -5   0  21  170.42   22.05
   5   0 -21  170.53   21.99
  -5   0  22   -0.00    5.49
   5   0 -22   -0.00    5.70
  -5   0  23    2.20    5.87
  -5   0  24   -0.00    6.93
  -5   0  25   18.49    9.18
  -5   0  26   11.19    7.73
   5   0 -26   -0.00    4.95
  -5   0  27   32.34   10.97
   5   0 -27   25.63    9.79
  -5   0  28    0.00    6.33
  -5   0  29    2.22    7.09
  -5   0  30    6.05    8.42
  -5   0  31   29.30   11.05
  -5   0  32   -0.00    6.32
  -5   0  33    0.00    7.32
  -5   0  34    3.46    5.99
  -5   0  35    1.95    7.76
  -5   0  36    3.69    7.20
  -5   0  37    0.00    8.18
  -5   0  38   -0.00    7.43
  -5   0  39    4.66    5.59
  -5   1   1  387.65   34.17
  -5   1   1  388.74   34.29
  -5   1   1  478.70   34.97
   5  -1  -1  440.07   34.96
   5  -1  -1  418.17   33.97
   5  -1  -1  461.64   35.34
   5   1  -1  430.00   33.17
   5   1  -1  446.78   34.09
  -5  -1   1  399.16   33.06
  -5  -1   1  435.81   32.96
  -5   1   2    3.95    4.83
  -5   1   2    1.76    3.18
   5  -1  -2    3.81    3.85
   5  -1  -2    3.78    4.78
   5   1  -2    4.54    4.15
   5   1  -2    1.29    4.09
  -5  -1   2   -0.00    3.76
  -5  -1   2    9.07    4.04
  -5   1   3  455.50   35.89
  -5   1   3  452.59   35.33
   5  -1  -3  407.12   34.81
   5  -1  -3  415.15   35.57
   5   1  -3  477.89   34.94
   5   1  -3  442.19   34.97
  -5  -1   3  419.35   34.58
  -5  -1   3  449.96   34.20
  -5   1   4    5.46    5.08
  -5   1   4   10.45    4.77
   5  -1  -4   11.94    5.33
   5  -1  -4    8.50    5.72
   5   1  -4    5.56    4.27
  -5  -1   4    5.88    4.67
  -5  -1   4    3.86    3.39
  -5   1   5   93.15   12.52
  -5   1   5   95.42   12.29
   5  -1  -5   92.29   12.10
   5  -1  -5  120.32   14.00
   5   1  -5  101.08   11.94
   5   1  -5  116.24   12.95
  -5  -1   5   96.73   12.26
  -5  -1   5  102.88   11.85
  -5   1   6  441.07   38.25
   5  -1  -6  498.22   38.57
   5  -1  -6  480.15   39.54
   5   1  -6  459.23   38.01
   5   1  -6  475.21   38.41
  -5  -1   6  471.19   38.30
  -5  -1   6  535.92   38.43
  -5   1   7  539.30   45.85
  -5   1   7  606.31   46.12
   5  -1  -7  717.58   47.44
   5  -1  -7  573.26   46.62
   5   1  -7  541.94   44.79
   5   1  -7  533.77   45.16
  -5  -1   7  608.73   45.95
  -5  -1   7  598.68   45.08
  -5   1   8    0.00    5.69
  -5   1   8    0.00    4.29
   5  -1  -8    2.97    4.88
   5  -1  -8   -0.00    5.26
   5   1  -8    3.91    4.90
   5   1  -8    0.00    4.82
  -5  -1   8   -0.00    5.11
  -5  -1   8    1.23    3.53
  -5   1   9   22.07    7.08
  -5   1   9   24.63    6.80
   5  -1  -9   22.71    6.63
   5  -1  -9   36.42    8.38
   5   1  -9   35.77    8.10
   5   1  -9   39.24    8.22
  -5  -1   9   38.29    8.10
  -5  -1   9   34.36    7.17
  -5   1  10    4.55    5.32
  -5   1  10    0.00    4.07
   5  -1 -10    4.25    4.84
   5  -1 -10    2.38    4.20
   5   1 -10    0.00    4.73
   5   1 -10    1.73    3.82
  -5  -1  10    1.38    4.75
  -5  -1  10    1.67    3.96
  -5   1  11  243.33   23.50
  -5   1  11  209.13   21.88
   5  -1 -11  208.87   22.06
   5  -1 -11  202.14   22.87
   5   1 -11  210.09   22.54
   5   1 -11  249.57   23.36
  -5  -1  11  217.37   22.70
  -5  -1  11  282.23   22.99
  -5   1  12   20.26    7.29
  -5   1  12   14.89    5.83
   5  -1 -12   14.60    6.28
   5  -1 -12   20.07    7.09
   5   1 -12   28.26    8.03
   5   1 -12    8.12    5.44
  -5  -1  12   18.43    7.67
  -5  -1  12    7.89    4.64
  -5   1  13  327.81   30.72
  -5   1  13  315.56   29.99
   5  -1 -13  345.66   30.99
   5  -1 -13  333.66   31.11
   5   1 -13  324.34   30.58
  -5  -1  13  369.79   31.86
  -5  -1  13  314.67   28.95
  -5   1  14    2.47    4.19
   5  -1 -14   -0.00    3.76
   5   1 -14    0.00    4.45
  -5  -1  14    2.58    5.37
  -5  -1  14   -0.00    3.95
  -5   1  15   41.71    9.63
  -5   1  15   41.35    8.90
   5  -1 -15   43.24    9.68
   5   1 -15   44.85    9.45
  -5  -1  15   42.74   10.32
  -5  -1  15   45.72    8.79
  -5   1  16    1.46    4.91
  -5   1  16    4.35    4.57
   5  -1 -16    5.28    5.26
   5   1 -16    5.87    4.54
  -5  -1  16   11.14    5.94
  -5  -1  16    1.76    3.47
  -5   1  17   14.07    6.90
  -5   1  17   22.06    7.07
   5  -1 -17   27.83    8.67
   5   1 -17   26.60    8.16
  -5  -1  17   24.31    7.49
   5  -1 -18    1.49    4.58
   5   1 -18    7.68    6.33
  -5   1  19  117.67   15.56
   5  -1 -19   99.22   15.88
   5   1 -19  100.50   15.60
  -5   1  20    0.78    3.90
   5  -1 -20    5.22    5.63
   5   1 -20    5.31    6.49
  -5   1  21    5.66    6.86
  -5   1  21    3.08    4.65
   5  -1 -21    6.19    6.29
   5   1 -21    0.00    6.15
  -5  -1  21    4.28    4.99
   5  -1 -22   -0.00    6.28
   5   1 -22    3.82    5.75
  -5  -1  22    2.94    6.10
  -5   1  23   19.47    9.48
   5  -1 -23   36.34   10.41
   5   1 -23   31.20   10.16
  -5  -1  23   41.00   10.94
  -5   1  24    2.59    6.38
   5  -1 -24    2.75    6.29
   5   1 -24   -0.00    5.26
  -5  -1  24   -0.00    5.51
  -5   1  25   13.94    8.47
   5  -1 -25    6.36    6.19
   5   1 -25   12.77    7.44
  -5  -1  25    6.62    7.74
  -5   1  26    4.29    7.28
   5  -1 -26   -0.00    6.18
   5   1 -26    5.05    6.20
  -5  -1  26    4.29    6.26
  -5   1  27   21.91    9.29
   5   1 -27   43.05   12.00
  -5  -1  27   25.88   10.79
  -5   1  28    1.61    7.44
   5   1 -28   -0.00    5.91
  -5  -1  28    5.10    7.58
  -5   1  29    4.73    8.34
  -5  -1  29   25.21    9.20
  -5   1  30    3.11    7.24
  -5  -1  30    2.60    5.62
  -5   1  31   12.96    8.96
  -5  -1  31   -0.00    6.25
  -5   1  32   -0.00    7.71
  -5  -1  32    1.85    5.80
  -5   1  33   21.78   10.16
  -5  -1  33   23.43   10.11
  -5   1  34    7.85    7.87
  -5  -1  34    0.00    6.75
  -5   1  35    0.00    6.08
  -5  -1  35    0.20    7.61
  -5   1  36    0.30    6.54
  -5  -1  36    8.47    8.71
  -5   1  37    8.21    9.39
  -5  -1  37   11.28    8.96
  -5   1  38    0.00    7.26
  -5  -1  38    1.32    7.85
  -5   1  39    0.00    7.67
  -5  -1  39   -0.00    7.45
  -5   2   1    3.58    5.03
  -5   2   1   10.44    5.13
  -5   2   1    9.04    5.32
   5  -2  -1    0.85    4.94
   5  -2  -1    8.65    5.14
   5   2  -1    5.13    3.85
   5   2  -1    8.75    3.77
  -5  -2   1    6.60    3.92
  -5  -2   1    9.26    3.74
  -5  -2   1    5.70    3.51
  -5   2   2    5.08    5.39
  -5   2   2    6.26    5.09
   5  -2  -2    9.18    5.26
   5  -2  -2    9.06    4.88
   5  -2  -2    0.00    5.47
   5   2  -2   13.92    4.48
   5   2  -2    7.97    4.60
  -5  -2   2    3.89    4.13
  -5  -2   2   10.56    4.19
  -5   2   3  164.71   17.69
  -5   2   3  173.80   17.80
   5  -2  -3  172.40   17.14
   5  -2  -3  178.48   18.32
   5   2  -3  172.36   16.08
   5   2  -3  148.91   15.76
  -5  -2   3  166.77   16.25
  -5  -2   3  156.27   15.05
  -5   2   4   68.92   10.69
  -5   2   4   67.56   10.28
   5  -2  -4   69.64   10.31
   5  -2  -4   70.18   11.16
   5   2  -4   67.82    9.49
   5   2  -4   61.98    9.19
  -5  -2   4   75.22    9.96
  -5  -2   4   72.77    8.84
  -5   2   5  434.34   39.29
  -5   2   5  592.06   40.89
   5  -2  -5  512.04   39.47
   5  -2  -5  492.58   40.29
   5   2  -5  498.95   38.41
   5   2  -5  486.65   38.45
  -5  -2   5  472.94   38.30
  -5  -2   5  471.52   37.44
  -5   2   6    0.00    5.20
  -5   2   6    9.28    5.57
   5  -2  -6    4.94    4.60
   5   2  -6    9.04    5.32
   5   2  -6    9.39    4.64
  -5  -2   6    6.09    4.86
  -5  -2   6    5.24    3.78
  -5   2   7   50.13    9.28
  -5   2   7   44.41    8.97
   5  -2  -7   27.46    7.92
   5  -2  -7   43.95    8.96
   5   2  -7   39.55    8.03
   5   2  -7   37.46    7.31
  -5  -2   7   32.83    7.55
  -5  -2   7   46.45    7.35
  -5   2   8   11.86    6.54
  -5   2   8    7.35    5.28
   5  -2  -8   16.42    6.44
   5  -2  -8   10.94    6.49
   5   2  -8    7.85    6.04
   5   2  -8    9.38    5.49
  -5  -2   8    0.00    4.07
  -5  -2   8   11.09    4.86
  -5   2   9  587.83   47.05
   5  -2  -9  598.24   46.33
   5  -2  -9  616.11   48.14
   5   2  -9  545.13   45.45
  -5  -2   9  582.19   46.20
  -5  -2   9  579.71   44.64
  -5   2  10    1.19    4.78
  -5   2  10   12.22    5.87
   5  -2 -10    4.17    5.09
   5  -2 -10    0.00    3.87
   5   2 -10    0.44    5.37
   5   2 -10    3.00    3.90
  -5  -2  10    2.77    5.36
  -5  -2  10    0.00    3.58
  -5   2  11    4.81    5.82
  -5   2  11    6.75    4.69
   5  -2 -11    6.20    4.52
   5  -2 -11    0.00    4.58
   5   2 -11    8.17    5.42
   5   2 -11   11.93    5.28
  -5  -2  11   11.32    6.54
  -5   2  12   60.41   10.61
  -5   2  12   50.51    9.52
   5  -2 -12   73.04   11.35
   5  -2 -12   51.80   10.34
   5   2 -12   60.57   10.69
   5   2 -12   34.87    8.58
  -5  -2  12   66.81   11.24
  -5  -2  12   51.26    8.91
  -5   2  13   60.43   10.91
  -5   2  13   62.49   10.62
   5  -2 -13   59.67   11.16
   5   2 -13   50.50    9.79
   5   2 -13   62.53   10.57
  -5  -2  13   59.32   11.23
  -5  -2  13   63.60    9.91
  -5   2  14   21.98    8.22
  -5   2  14   32.58    8.33
   5  -2 -14   42.85    9.33
   5   2 -14   29.47    7.44
  -5  -2  14   28.33    8.18
  -5  -2  14   50.46    8.78
  -5   2  15  302.01   28.31
  -5   2  15  294.94   27.80
   5  -2 -15  246.68   27.51
   5   2 -15  270.30   27.36
  -5  -2  15  267.41   27.47
  -5   2  16    2.96    5.17
  -5   2  16   -0.00    4.36
   5  -2 -16    2.60    4.72
   5   2 -16    2.25    4.08
  -5  -2  16    0.64    4.38
  -5   2  17    0.00    4.51
   5  -2 -17    0.00    5.04
   5   2 -17    4.16    4.76
  -5  -2  17   -0.00    4.97
  -5   2  18    1.06    4.58
   5  -2 -18    5.01    6.24
   5   2 -18   -0.00    4.71
  -5   2  19  108.75   15.30
   5  -2 -19  128.75   17.58
   5   2 -19   83.59   14.54
  -5   2  20   33.64    8.78
   5  -2 -20   35.84   10.07
  -5   2  21   -0.00    5.80
  -5   2  21    0.19    3.74
   5  -2 -21    0.00    5.14
  -5  -2  21    5.21    7.34
  -5   2  22    0.00    5.26
  -5   2  22    8.37    6.18
   5  -2 -22    2.61    6.21
  -5  -2  22    0.00    6.28
  -5   2  23    4.84    6.71
  -5   2  23    9.88    6.32
   5  -2 -23   12.79    8.24
  -5  -2  23   21.87   10.35
  -5   2  24    4.02    6.42
   5  -2 -24   -0.00    4.56
  -5  -2  24    1.85    7.52
  -5   2  25   54.71   13.14
   5   2 -25   77.00   14.71
  -5  -2  25   54.27   13.18
  -5   2  26    0.00    7.51
  -5  -2  26    5.36    8.85
  -5   2  27   30.16   10.54
  -5  -2  27   13.62    9.34
  -5   2  28    2.82    7.02
  -5  -2  28    1.00    8.28
  -5   2  29   13.58    7.99
  -5  -2  29   17.55   11.48
  -5   2  30    1.91    6.48
  -5  -2  30    2.17    8.63
  -5   2  31   40.52   11.47
  -5  -2  31    7.84    9.29
  -5  -2  32    1.32    7.50
  -5  -2  33    5.45    8.69
  -5  -2  34   -0.00    7.03
  -5  -2  35    0.00    7.77
  -5  -2  36    5.11    7.79
  -5  -2  37   -0.00    6.77
  -5  -2  38    5.31    9.48
  -5   3   1  254.49   24.86
  -5   3   1  274.27   25.10
  -5   3   1  276.92   25.14
   5  -3  -1  278.73   25.28
   5  -3  -1  219.71   23.05
   5  -3  -1  253.05   24.52
  -5  -3   1  291.92   22.15
  -5  -3   1  251.92   21.02
  -5  -3   1  264.57   20.43
  -5   3   2   44.19    9.24
  -5   3   2   56.80   10.19
  -5   3   2   35.61    8.14
   5  -3  -2   66.28   10.68
   5  -3  -2   49.83    9.04
   5  -3  -2   32.69    8.27
   5   3  -2   42.28    6.90
   5   3  -2   49.17    7.32
  -5  -3   2   53.74    7.58
  -5  -3   2   40.97    6.04
  -5   3   3   88.37   12.68
  -5   3   3  137.96   14.41
   5  -3  -3   92.78   12.85
   5  -3  -3   98.97   12.57
   5  -3  -3   86.85   12.79
   5   3  -3   87.16   10.68
  -5  -3   3   88.85   10.71
  -5   3   4    4.01    5.00
  -5   3   4   -0.00    5.30
   5  -3  -4    8.10    5.23
   5  -3  -4    5.07    5.09
   5   3  -4    3.42    4.86
   5   3  -4    3.87    3.75
  -5  -3   4    8.76    4.51
  -5  -3   4    7.97    3.66
  -5   3   5  198.02   19.97
  -5   3   5  153.44   18.74
   5  -3  -5  178.68   18.82
   5  -3  -5  190.05   20.03
   5   3  -5  209.80   18.85
   5   3  -5  175.47   17.57
  -5  -3   5  193.52   18.08
  -5  -3   5  193.01   16.92
  -5   3   6  189.11   19.57
  -5   3   6  176.40   18.90
   5  -3  -6  174.40   18.45
   5  -3  -6  139.57   18.39
   5   3  -6  210.24   18.93
   5   3  -6  176.06   17.73
  -5  -3   6  185.64   17.84
  -5   3   7   68.26   10.66
  -5   3   7   75.12   10.98
   5  -3  -7   45.80    9.69
   5   3  -7   50.14    9.20
   5   3  -7   64.84    9.47
  -5  -3   7   54.11    9.47
  -5  -3   7   58.87    8.36
  -5   3   8   53.97   10.41
  -5   3   8   84.98   11.66
   5  -3  -8   72.90   11.45
   5  -3  -8   62.55   11.26
   5   3  -8   76.71   10.98
   5   3  -8   67.82   10.01
  -5  -3   8   67.02   10.52
  -5  -3   8   89.41   10.41
  -5   3   9   72.17   11.28
  -5   3   9   52.74   10.19
   5  -3  -9   60.20   10.27
   5  -3  -9   52.72   10.36
   5   3  -9   78.42   11.15
   5   3  -9   47.06    8.97
  -5  -3   9   67.35   10.70
  -5  -3   9   66.87    9.28
  -5   3  10   10.70    6.32
  -5   3  10   13.54    5.85
   5  -3 -10   15.30    6.30
   5  -3 -10   10.73    6.11
   5   3 -10   14.36    5.94
   5   3 -10   12.57    5.24
  -5  -3  10   17.88    6.29
  -5  -3  10   13.65    4.87
  -5   3  11    0.00    4.40
   5  -3 -11    5.17    4.23
   5  -3 -11    0.69    4.42
   5   3 -11    3.83    4.84
   5   3 -11    0.00    3.03
  -5  -3  11    6.05    4.97
  -5  -3  11    9.63    4.31
  -5   3  12   21.03    7.55
  -5   3  12   23.92    6.83
   5  -3 -12   19.18    7.68
   5   3 -12   18.26    6.80
   5   3 -12   29.04    7.29
  -5  -3  12   23.00    7.26
  -5   3  13  180.53   20.19
  -5   3  13  191.91   19.93
   5  -3 -13  161.82   20.02
   5   3 -13  147.76   18.50
   5   3 -13  166.42   19.03
  -5   3  14   10.16    6.19
  -5   3  14    7.93    5.03
   5  -3 -14   14.17    6.53
   5   3 -14    5.35    4.38
  -5  -3  14    7.91    5.77
  -5   3  15    9.92    6.59
  -5   3  15   19.20    6.89
   5  -3 -15   10.44    5.85
   5   3 -15   13.60    6.09
  -5  -3  15   12.47    7.16
  -5   3  16   51.68   10.86
  -5   3  16   38.22    8.81
   5  -3 -16   40.44    9.89
   5   3 -16   37.40    9.02
  -5  -3  16   41.49   10.34
  -5   3  17   73.55   12.16
   5  -3 -17   68.07   12.95
   5   3 -17   66.84   11.88
  -5  -3  17   37.75   10.42
  -5   3  18   10.51    6.81
   5  -3 -18   15.58    7.42
   5   3 -18   11.04    6.39
  -5   3  19    1.42    5.15
   5  -3 -19    0.00    4.55
   5   3 -19    0.00    5.36
  -5   3  20    1.79    5.14
  -5   3  20    0.00    4.44
   5  -3 -20   -0.00    5.00
   5   3 -20    0.00    4.96
  -5  -3  20    5.65    7.13
  -5   3  21   72.58   12.56
   5  -3 -21   37.94   10.61
   5   3 -21   54.76   11.95
  -5  -3  21   41.13   11.53
  -5   3  22   66.09   12.76
  -5   3  22   52.24   11.62
   5  -3 -22   62.47   13.37
   5   3 -22   45.24   11.40
  -5  -3  22   43.49   12.19
  -5   3  23   60.48   12.79
  -5   3  23   57.25   12.33
   5  -3 -23   87.14   15.57
  -5  -3  23   60.36   14.69
  -5   3  24    3.17    6.81
  -5  -3  24    7.74    8.39
  -5   3  25    4.22    6.08
  -5  -3  25   -0.00    6.08
  -5   3  26    0.00    7.22
  -5  -3  26   -0.00    6.39
  -5   3  27    1.14    6.97
  -5  -3  27    8.28    7.93
  -5   3  28    0.00    5.89
   5   3 -28    4.24    6.88
  -5  -3  28    4.48    8.12
  -5   3  29   12.45    9.09
   5   3 -29    0.79    5.21
  -5  -3  29    0.00    9.67
  -5   3  30   -0.00    6.54
   5   3 -30   -0.00    5.75
  -5  -3  30    0.47    7.59
  -5   3  31    5.70    7.14
  -5  -3  31   -0.00    8.95
  -5   3  32    1.19    5.50
  -5  -3  32    0.72    6.47
  -5   3  33   18.49    9.85
  -5  -3  33    6.50    9.49
  -5   3  34    7.45    8.18
  -5  -3  34   -0.00    7.71
  -5   3  35    1.53    6.88
  -5  -3  35    8.02    8.74
  -5   3  36    2.32    6.06
  -5  -3  36   11.90    9.93
  -5   3  37   -0.00    6.89
  -5  -3  37    0.00    8.73
  -5   3  38   -0.00    7.79
  -5  -3  38   -0.00    6.00
  -5   3  39    1.28    7.20
  -5   4   1   81.17   12.09
  -5   4   1   78.44   11.77
  -5   4   1   75.85   11.42
   5  -4  -1   48.66   10.17
   5  -4  -1  102.24   12.58
   5  -4  -1   66.85   11.46
   5   4  -1   72.33    8.88
   5   4  -1   68.26    8.20
  -5  -4   1   74.72    8.69
  -5  -4   1   73.77    7.60
  -5  -4   1   74.68    7.33
  -5   4   2    9.92    7.08
  -5   4   2    0.00    4.36
  -5   4   2    4.76    5.38
   5  -4  -2    0.00    5.25
   5  -4  -2    6.33    5.72
   5   4  -2   12.02    4.22
  -5  -4   2    7.75    3.86
  -5   4   3   31.65    8.27
  -5   4   3   30.89    7.93
   5  -4  -3   35.14    8.71
   5  -4  -3   26.93    7.53
   5  -4  -3   33.34    7.91
   5   4  -3   33.46    6.55
  -5  -4   3   26.19    5.66
  -5   4   4   64.87   10.71
  -5   4   4   41.00    9.22
   5  -4  -4   54.11    9.93
   5  -4  -4   62.80   10.03
   5  -4  -4   73.08   11.32
   5   4  -4   48.83    8.13
   5   4  -4   62.22    8.20
  -5  -4   4   54.50    8.28
  -5  -4   4   54.37    7.15
  -5   4   5  148.84   17.17
  -5   4   5  176.60   17.84
   5  -4  -5  119.21   15.20
   5  -4  -5  148.07   17.37
   5   4  -5  154.94   15.54
   5   4  -5  144.50   14.65
  -5  -4   5  131.53   14.55
  -5  -4   5  132.60   13.26
  -5   4   6    1.94    4.02
  -5   4   6    4.39    4.94
   5  -4  -6    2.71    4.16
   5  -4  -6   -0.00    4.53
   5   4  -6    0.00    4.00
   5   4  -6    3.00    3.47
  -5  -4   6    0.62    3.49
  -5  -4   6    3.53    3.26
  -5   4   7    4.81    4.27
  -5   4   7    8.82    4.70
   5  -4  -7    4.71    4.23
   5  -4  -7   17.75    6.95
   5   4  -7    6.14    4.50
   5   4  -7    5.47    4.18
  -5  -4   7    3.08    3.97
  -5  -4   7    4.84    3.69
  -5   4   8   62.55   11.28
  -5   4   8   57.47   10.47
   5  -4  -8   64.95   11.44
   5   4  -8   66.03   10.26
   5   4  -8   51.54    8.88
  -5  -4   8   74.36   10.61
  -5  -4   8   66.56    8.94
  -5   4   9   81.08   13.22
  -5   4   9   99.45   13.36
   5  -4  -9  125.81   14.51
   5  -4  -9   88.30   13.84
   5   4  -9  105.40   13.42
   5   4  -9   84.41   11.64
  -5  -4   9   82.38   12.20
  -5   4  10  137.20   17.18
  -5   4  10  139.79   17.70
   5  -4 -10  129.54   16.46
   5  -4 -10  141.09   17.85
   5   4 -10  177.36   18.23
   5   4 -10  145.41   16.57
  -5  -4  10  167.28   17.91
  -5   4  11  149.46   18.07
  -5   4  11  141.73   17.73
   5  -4 -11  164.25   18.94
   5   4 -11  163.30   17.52
  -5  -4  11  131.24   17.02
  -5   4  12    4.93    5.39
  -5   4  12   -0.00    4.11
   5  -4 -12    0.00    5.62
   5   4 -12    1.79    4.53
  -5  -4  12   -0.00    4.33
  -5   4  13    0.42    4.65
  -5   4  13    4.94    4.54
   5  -4 -13    0.34    4.61
   5   4 -13   -0.00    4.42
   5   4 -13    2.62    3.51
  -5  -4  13    4.58    5.61
  -5   4  14   17.69    7.13
  -5   4  14   20.38    7.19
   5  -4 -14   30.69    9.53
   5   4 -14   25.94    7.27
  -5  -4  14   48.09   10.19
  -5   4  15  228.52   25.27
  -5   4  15  227.31   25.01
   5  -4 -15  227.72   26.01
   5   4 -15  306.85   26.94
  -5  -4  15  244.18   26.22
  -5   4  16   41.13    9.82
  -5   4  16   41.57    9.55
   5  -4 -16   44.51   11.03
   5   4 -16   74.29   11.88
  -5  -4  16   42.64   10.72
  -5   4  17   57.17   11.13
   5  -4 -17   48.12   11.74
   5   4 -17   63.36   11.06
  -5  -4  17   47.06   11.56
  -5   4  18    2.87    5.20
   5  -4 -18    5.62    5.24
  -5   4  19  133.92   18.62
   5  -4 -19  155.12   20.87
  -5   4  20   19.81    7.48
  -5   4  20   10.88    6.95
   5  -4 -20    3.36    5.90
  -5  -4  20    0.41    7.30
  -5   4  21   10.90    7.20
  -5   4  21   47.59   10.55
   5  -4 -21   24.20    9.49
  -5  -4  21   30.67   10.96
  -5   4  22    2.45    6.11
   5  -4 -22    5.07    6.37
  -5  -4  22   -0.00    7.90
  -5   4  23   -0.00    5.67
  -5  -4  23   10.64    8.03
  -5   4  24    2.70    6.70
   5   4 -24    1.05    4.73
  -5  -4  24    5.04    8.62
  -5   4  25   13.72    8.28
   5   4 -25   12.75    7.23
  -5  -4  25   13.68    8.33
  -5   4  26    4.36    7.43
   5   4 -26    4.86    6.15
  -5  -4  26    2.71    8.17
   5   4 -27    9.50    6.47
  -5  -4  27    2.27    8.92
  -5   4  28   -2.76    6.34
   5   4 -28   -0.00    5.42
  -5  -4  28   -0.00    9.43
  -5   4  29    1.48    5.77
   5   4 -29   11.83    7.88
  -5  -4  29    8.94   10.39
  -5   4  30    7.73    7.30
   5   4 -30   -0.00    4.97
  -5  -4  30    3.47    7.44
  -5   4  31   14.12    8.15
   5   4 -31    5.98    6.71
  -5  -4  31   11.18    7.85
  -5   4  32    3.23    6.87
  -5  -4  32    1.59    8.92
  -5   4  33   -0.00    6.69
  -5  -4  33   10.18    9.27
  -5   4  34    0.00    6.05
  -5  -4  34    9.34    8.19
  -5   4  35    5.24    6.28
  -5  -4  35   13.67   10.15
  -5   4  36    0.88    5.60
  -5  -4  36    6.13   10.31
  -5   4  37    4.72    6.40
  -5  -4  37    0.00    9.69
  -5   4  38    0.23    6.80
  -5   4  39   -0.00    5.81
  -5   5   1  142.60   18.61
  -5   5   1  168.21   18.59
   5  -5  -1  150.99   17.98
   5  -5  -1  150.31   17.80
   5  -5  -1  149.16   18.50
   5   5  -1  171.58   15.05
   5   5  -1  176.16   14.97
  -5  -5   1  161.39   14.68
  -5  -5   1  160.57   12.78
  -5  -5   1  180.42   12.91
  -5   5   2   54.61   10.40
  -5   5   2   66.07   11.19
  -5   5   2   70.21   11.29
   5  -5  -2   60.47   10.68
   5  -5  -2   45.70    9.81
   5  -5  -2   50.56   10.06
   5   5  -2   61.57    8.03
  -5  -5   2   57.91    7.37
  -5  -5   2   51.86    5.86
  -5   5   3   98.17   15.27
  -5   5   3  144.67   17.05
  -5   5   3  139.83   16.80
   5  -5  -3  128.63   16.19
   5  -5  -3  122.73   15.06
   5  -5  -3   96.35   14.80
   5   5  -3  124.91   13.05
   5   5  -3  129.48   12.56
  -5  -5   3  131.14   12.95
  -5   5   4   31.87    8.19
  -5   5   4   22.37    7.32
   5  -5  -4   43.14    8.75
   5  -5  -4   22.31    6.88
   5  -5  -4   30.00    8.21
   5   5  -4   18.19    4.96
  -5  -5   4   28.57    6.18
  -5  -5   4   27.18    4.76
  -5   5   5   13.42    6.35
  -5   5   5    6.53    5.71
   5  -5  -5   19.05    6.34
   5  -5  -5   36.40    7.80
   5  -5  -5   12.68    6.21
   5   5  -5    9.85    4.59
   5   5  -5    6.60    3.92
  -5  -5   5   15.65    5.07
  -5  -5   5   13.37    3.61
  -5   5   6   12.75    6.76
  -5   5   6   13.84    6.29
   5  -5  -6   17.67    5.73
   5  -5  -6   18.81    6.94
   5   5  -6   15.36    5.11
   5   5  -6   14.67    4.92
  -5  -5   6    2.97    4.41
  -5  -5   6   11.67    3.63
  -5   5   7  207.50   22.69
  -5   5   7  204.52   22.43
   5  -5  -7  243.45   22.34
   5  -5  -7  209.93   22.87
   5   5  -7  222.50   20.37
   5   5  -7  208.99   20.08
  -5  -5   7  207.33   18.55
  -5   5   8   83.71   13.35
  -5   5   8  135.49   16.22
   5  -5  -8  104.55   14.95
   5   5  -8  125.71   13.59
   5   5  -8   99.60   12.64
  -5  -5   8  118.55   14.11
  -5   5   9   21.12    7.57
  -5   5   9    8.27    5.62
   5  -5  -9   14.08    6.75
   5   5  -9   19.54    5.82
   5   5  -9    7.69    4.32
  -5  -5   9   12.35    5.88
  -5   5  10   -0.00    5.02
  -5   5  10    0.00    4.97
   5  -5 -10    1.38    4.61
   5   5 -10    6.00    4.61
   5   5 -10    8.42    3.94
  -5  -5  10    4.70    4.92
  -5   5  11    8.30    5.61
  -5   5  11   17.20    6.94
   5  -5 -11   10.37    7.05
   5   5 -11   14.61    6.16
   5   5 -11    9.18    4.83
  -5  -5  11   16.46    6.56
  -5   5  12  196.03   21.98
  -5   5  12  195.76   22.06
   5  -5 -12  211.89   23.17
   5   5 -12  190.76   20.08
   5   5 -12  185.60   20.27
  -5  -5  12  201.54   21.97
  -5   5  13  213.45   23.09
  -5   5  13  200.75   22.80
   5  -5 -13  188.77   22.66
   5   5 -13  190.06   21.31
  -5  -5  13  240.32   23.97
  -5   5  14    3.44    5.70
  -5   5  14   13.01    6.43
   5  -5 -14   17.47    7.10
   5   5 -14    7.62    4.55
  -5  -5  14   11.07    6.29
  -5   5  15    1.95    4.86
   5   5 -15    1.37    4.33
  -5   5  16   46.39   10.53
   5  -5 -16   48.55   10.70
  -5  -5  16   57.75   12.27
  -5   5  17   72.21   12.93
   5  -5 -17   80.38   13.88
  -5   5  18   15.07    6.64
   5  -5 -18   36.37   10.09
  -5   5  19   38.42   10.76
  -5   5  19   63.85   12.12
   5  -5 -19   48.88   11.79
  -5   5  20    0.00    6.67
   5  -5 -20    7.78    7.48
  -5  -5  20    0.12    6.96
   5   5 -21   -0.00    4.87
  -5  -5  21    0.00    6.86
  -5   5  22   24.72    8.70
   5   5 -22   15.27    7.50
  -5  -5  22   28.43   11.05
  -5   5  23   13.74    7.11
   5   5 -23    1.16    5.79
  -5  -5  23   27.98   10.90
  -5   5  24   11.44    7.44
   5   5 -24    5.41    5.46
  -5  -5  24    7.41    7.41
  -5   5  25    0.15    5.50
   5   5 -25   -0.00    4.91
  -5  -5  25    1.88    7.17
  -5   5  26    0.00    6.30
   5   5 -26    0.09    5.68
  -5  -5  26    1.39    7.04
  -5   5  27    8.32    7.27
   5   5 -27    2.19    6.66
  -5  -5  27   16.79    9.20
  -5   5  28   19.69    8.85
  -5  -5  28   14.30    9.69
  -5   5  29    3.11    6.58
   5   5 -29    9.16    6.71
  -5  -5  29    0.00    7.77
  -5   5  30    3.05    6.83
   5   5 -30    0.76    5.71
  -5  -5  30   -0.00    7.45
  -5   5  31    3.13    6.54
   5   5 -31    1.59    4.79
  -5   5  32   -0.00    6.80
   5   5 -32    7.70    7.07
  -5   5  33   -0.00    6.48
  -5  -5  33    3.51   10.15
  -5   5  34    1.11    5.86
  -5  -5  34   -0.00    8.27
  -5   5  35   -0.00    6.39
  -5  -5  35    3.83    8.45
  -5   5  36    3.97    6.87
  -5  -5  36   -0.00    7.93
  -5   5  37    8.37    7.08
  -5  -5  37    2.18    9.00
  -5   6   1   21.05    7.32
  -5   6   1   24.39    7.93
   5  -6  -1   18.14    7.03
   5   6  -1   20.79    4.24
   5   6  -1   17.96    4.23
  -5  -6   1   28.81    4.82
  -5   6   2   -0.00    4.91
  -5   6   2    0.00    5.22
   5  -6  -2    5.63    4.47
   5   6  -2    0.00    2.62
   5   6  -2    0.00    2.44
  -5  -6   2    0.94    3.27
  -5  -6   2    1.13    1.71
  -5   6   3   75.63   12.32
  -5   6   3   74.74   11.74
   5  -6  -3   65.16   11.60
   5  -6  -3   46.88   10.44
   5   6  -3   54.16    7.77
   5   6  -3   64.27    8.29
  -5  -6   3   76.28    8.99
  -5  -6   3   67.94    6.85
  -5   6   4   90.74   14.63
  -5   6   4  116.63   15.75
  -5   6   4  117.47   15.64
   5  -6  -4  124.24   16.07
   5  -6  -4  116.16   15.39
   5   6  -4  103.18   11.51
   5   6  -4  121.22   12.25
  -5  -6   4  115.00   12.50
  -5  -6   4   99.79   10.25
  -5   6   5  102.46   14.60
  -5   6   5   83.11   13.31
   5  -6  -5   82.96   13.18
   5  -6  -5   75.04   13.07
   5   6  -5   89.47   10.62
   5   6  -5  105.32   11.44
  -5  -6   5   96.43   11.68
  -5  -6   5   84.21    9.31
  -5   6   6   10.15    6.41
  -5   6   6   24.01    7.25
   5  -6  -6   25.22    7.62
   5  -6  -6   17.61    6.76
   5   6  -6   16.39    4.93
   5   6  -6    9.14    4.28
  -5  -6   6   34.70    6.87
  -5   6   7   40.47    9.79
  -5   6   7   69.59   11.56
   5  -6  -7   56.79   10.60
   5  -6  -7   75.79   12.02
   5   6  -7   79.08    9.70
   5   6  -7   52.63    8.94
  -5  -6   7   49.36    9.25
  -5   6   8   49.38    9.66
  -5   6   8   25.42    8.16
   5  -6  -8   27.55    8.02
   5   6  -8   32.45    6.73
   5   6  -8   23.37    6.16
  -5  -6   8   25.68    6.97
  -5   6   9   77.81   12.86
   5   6  -9   91.28   11.52
   5   6  -9   68.25   10.59
  -5  -6   9   66.44   11.26
  -5   6  10   82.74   13.09
  -5   6  10   88.06   13.82
   5  -6 -10   90.99   13.95
   5   6 -10   92.99   12.21
   5   6 -10   82.54   11.86
  -5  -6  10   94.10   13.79
  -5   6  11   83.73   13.26
  -5   6  11   99.03   14.09
   5  -6 -11   68.50   12.44
   5   6 -11   74.55   11.38
   5   6 -11   77.84   11.74
  -5  -6  11   62.49   12.09
  -5   6  12    0.00    5.45
  -5   6  12   15.77    6.74
   5  -6 -12   17.24    6.89
   5   6 -12    9.52    5.32
  -5  -6  12    9.09    6.44
  -5   6  13    5.41    5.12
  -5   6  13    0.00    4.78
  -5  -6  13    7.48    6.08
  -5   6  14   87.51   13.67
   5  -6 -14   49.77   12.22
  -5  -6  14   58.88   11.85
  -5   6  15   65.36   11.89
   5  -6 -15   47.10   11.29
  -5  -6  15   49.37   11.51
  -5   6  16   -0.00    4.46
   5  -6 -16   -0.00    5.82
  -5  -6  16   -0.00    6.56
  -5   6  17   37.49    9.85
   5  -6 -17   51.92   11.76
   5   6 -17   29.83    9.37
  -5   6  18    7.34    6.57
   5   6 -18   12.81    6.85
  -5   6  19   20.28    8.07
   5   6 -19   21.81    7.66
  -5  -6  19   18.26    9.04
  -5   6  20    2.37    5.91
   5   6 -20    7.02    6.06
  -5  -6  20    8.14    6.92
  -5   6  21    6.89    6.18
   5   6 -21   12.86    6.75
  -5  -6  21    2.89    7.57
  -5   6  22   23.52    9.30
   5   6 -22   16.06    8.49
  -5  -6  22   28.15   10.56
  -5   6  23    6.46    6.16
   5   6 -23   -0.00    5.18
  -5  -6  23   -0.00    6.39
  -5   6  24   -0.00    6.95
   5   6 -24    7.87    6.57
  -5  -6  24    9.58    8.72
  -5   6  25    8.75    7.20
   5   6 -25    6.10    6.91
  -5  -6  25   19.69    9.92
  -5   6  26    8.77    6.90
   5   6 -26    4.03    5.72
  -5  -6  26   -0.00    6.99
  -5   6  27    3.33    6.02
   5   6 -27   -0.00    5.18
  -5  -6  27   -0.00    6.96
  -5   6  28    9.99    7.64
   5   6 -28   -0.00    6.22
  -5  -6  28    0.00    8.77
  -5   6  29    7.23    7.07
   5   6 -29    3.84    6.66
  -5  -6  29    8.26    8.38
  -5   6  30    3.34    5.87
   5   6 -30   13.56    8.59
  -5  -6  30   13.20    9.21
  -5   6  31   -0.00    6.61
   5   6 -31    5.84    6.74
  -5  -6  31    0.00   10.50
  -5   6  32   -0.00    7.61
   5   6 -32    2.95    5.64
  -5  -6  32   -0.00    8.73
  -5   6  33    6.04    7.33
  -5  -6  33   -0.00    9.29
  -5   6  34    5.07    8.44
  -5  -6  34   11.22    9.02
  -5   6  35    0.04    6.37
  -5  -6  35   -0.00    6.48
  -5   6  36   -0.00    6.89
  -5   6  37    3.15    7.60
  -5   6  38    0.00    7.76
  -5   6  39   -0.00    6.51
  -5   7   1    7.12    5.27
  -5   7   1   11.23    6.47
   5  -7  -1   11.67    7.20
   5   7  -1    8.41    2.82
   5   7  -1   11.50    3.34
  -5  -7   1    5.98    3.19
  -5   7   2  167.85   19.35
  -5   7   2  132.34   17.32
   5  -7  -2  106.87   16.62
   5   7  -2  145.65   13.28
  -5  -7   2  146.05   13.82
  -5   7   3  101.53   14.48
  -5   7   3  120.46   15.79
   5  -7  -3  109.93   14.97
   5   7  -3   93.17   10.31
   5   7  -3   99.19   10.47
  -5  -7   3   99.54   11.29
  -5  -7   3   85.27    8.20
  -5   7   4   86.44   13.43
  -5   7   4   64.09   11.90
   5  -7  -4   45.17   10.38
   5   7  -4   74.28    9.10
   5   7  -4   68.05    8.70
  -5  -7   4   64.90    9.38
  -5   7   5   16.46    7.30
  -5   7   5   10.67    6.28
   5  -7  -5   18.56    7.28
   5  -7  -5    5.70    6.20
   5   7  -5    7.31    3.75
   5   7  -5   11.45    4.52
  -5  -7   5    9.63    4.77
  -5   7   6   16.76    7.29
  -5   7   6   27.32    8.63
   5  -7  -6   34.88    8.68
[truncated: 769,170 more chars]
