# Supplementary material for: LED-pump-X-ray-multiprobe crystallography for sub-second timescales
Source: Commun Chem. 2022 Aug 26;5:102. doi: 10.1038/s42004-022-00716-1 (PMC9814726; doi:10.1038/s42004-022-00716-1)
Supplement: Supplementary file 10 — Supplementary Data 1 [file 42004_2022_716_MOESM10_ESM.zip › CIFs/8s_260K/260K_8s_t8_decay.cif]

data_global

# SUBMISSION DETAILS
 
_publ_contact_author_name       'Hatcher, Lauren'
_publ_contact_author_address
;
School of Chemistry
Cardiff University
Main Building
Park Place 
Cardiff
CF10 3AT
United Kingdom
;
_publ_contact_author_email       'HatcherL1@cardiff.ac.uk'
_publ_requested_category          FM
_publ_section_comment
; 
?
;
_publ_section_references
;
Diamond General Data Aquisition (GDA) software: http://www.opengda.org/

XIA2: Winter, G. (2010) J. Appl. Cryst. 43, 186-190.
POINTLESS: Evans, P. (2006) Acta Cryst. D62, 72-82.
AIMLESS: Evans, P. R. and Murshudov, G. N. (2013) Acta Cryst. D69, 1204-1214.
DIALS: Winter, G., et al. Acta Cryst. (2018) D74, 85-97.
CCP4: Winn, M. D. et al. (2011) Acta Cryst. D67, 235-242.
   
SHELXL: Sheldrick G. M. (2015). Acta Cryst. C71, 3-8.
SHELXT:	Sheldrick, G. M. (2015). Acta Cryst. A71, 3-8.
 
OLEX2: Dolomanov, O.V.; Bourhis, L.J.; Gildea, R.J.; Howard, J.A.K.; Puschmann,
 H., OLEX2: A complete structure solution, refinement and analysis program 
 (2009). J. Appl. Cryst., 42, 339-341.

MERCURY: Macrae, C. F., Bruno, I. J., Chisholm, J. A., Edgington,
P. R., McCabe, P., Pidcock, E., Rodriguez-Monge, L., Taylor, R.,
van de Streek, J. & Wood, P. A. (2008). J. Appl. Cryst. 41, 466-470.
;

####
 
data_260K_8s_t8_decay
 
_audit_creation_method            'SHELXL-2018/3'
_shelx_SHELXL_version_number      '2018/3'
_chemical_name_systematic         
;
Nitro-(N,N,N',N'-tetrabutyldiethylenetriamine)palladium(II)
tetraphenylborate, tetrahydrofuran solvate
;
_chemical_name_common             ?
_chemical_melting_point           ?
_chemical_formula_moiety          
;
C20 H45 N4 O2 Pd, C24 H20 B, C4 H8 O
;
_chemical_formula_sum            'C48 H73 B N4 O3 Pd' 
_chemical_formula_weight          871.31

loop_
 _atom_type_symbol
 _atom_type_description
 _atom_type_scat_dispersion_real
 _atom_type_scat_dispersion_imag
 _atom_type_scat_source
 'C'  'C'   0.0010   0.0010
 'International Tables Vol C Tables 4.2.6.8 and 6.1.1.4'
 'H'  'H'   0.0000   0.0000
 'International Tables Vol C Tables 4.2.6.8 and 6.1.1.4'
 'B'  'B'   0.0000   0.0000
 'International Tables Vol C Tables 4.2.6.8 and 6.1.1.4'
 'N'  'N'   0.0030   0.0020
 'International Tables Vol C Tables 4.2.6.8 and 6.1.1.4'
 'O'  'O'   0.0050   0.0030
 'International Tables Vol C Tables 4.2.6.8 and 6.1.1.4'
 'Pd'  'Pd'  -2.5040   0.6150
 'International Tables Vol C Tables 4.2.6.8 and 6.1.1.4'
 
_space_group_crystal_system       monoclinic
_space_group_IT_number            14
_space_group_name_H-M_alt         'P 21/n'
_space_group_name_Hall            '-P 2yn'
 
_shelx_space_group_comment
;
The symmetry employed for this shelxl refinement is uniquely defined
by the following loop, which should always be used as a source of
symmetry information in preference to the above space-group names.
They are only intended as comments.
;
 
loop_
 _space_group_symop_operation_xyz
 'x, y, z'
 '-x+1/2, y+1/2, -z+1/2'
 '-x, -y, -z'
 'x-1/2, -y-1/2, z-1/2'
 
_cell_length_a                    11.6760(5)
_cell_length_b                    13.5912(6)
_cell_length_c                    30.2480(13)
_cell_angle_alpha                 90
_cell_angle_beta                  93.077(4)
_cell_angle_gamma                 90
_cell_volume                      4793.2(4)
_cell_formula_units_Z             4
_cell_measurement_temperature     260(2)
_cell_measurement_reflns_used     8416
_cell_measurement_theta_max       17.9278648643
_cell_measurement_theta_min       1.24013955062
 
_exptl_crystal_description        Plate
_exptl_crystal_colour             Yellow
_exptl_crystal_density_meas       ?
_exptl_crystal_density_method     ?
_exptl_crystal_density_diffrn     1.207          
_exptl_crystal_F_000              1856
_exptl_transmission_factor_min    ?
_exptl_transmission_factor_max    ?
_exptl_crystal_size_max           0.100
_exptl_crystal_size_mid           0.100
_exptl_crystal_size_min           0.050
_exptl_absorpt_coefficient_mu     0.201
_shelx_estimated_absorpt_T_min    0.980
_shelx_estimated_absorpt_T_max    0.990
_exptl_absorpt_correction_T_min   0.996547952623
_exptl_absorpt_correction_T_max   1.0
_exptl_absorpt_correction_type    empirical
_exptl_absorpt_process_details    
;
CCP4 7.0.048: AIMLESS, version 0.5.32 : 29/03/17
Scaling & analysis of unmerged intensities, absorption correction using spherical harmonics
;
_exptl_absorpt_special_details    ?
_diffrn_ambient_temperature       260(2)
_diffrn_radiation_wavelength      0.534
_diffrn_measurement_device_type   'Photon counting pixel array'
_diffrn_radiation_type            Synchrotron
_diffrn_measurement_method        'shutterless scans'
_diffrn_radiation_source          'Diamond Light Source Beamline I19-2'
_diffrn_radiation_monochromator   'Silicon 111'
_diffrn_detector_area_resol_mean  ?
_diffrn_reflns_number             31881
_diffrn_reflns_av_unetI/netI      0.1143
_diffrn_reflns_av_R_equivalents   0.0799
_diffrn_reflns_limit_h_min        -14
_diffrn_reflns_limit_h_max        14
_diffrn_reflns_limit_k_min        -16
_diffrn_reflns_limit_k_max        16
_diffrn_reflns_limit_l_min        -37
_diffrn_reflns_limit_l_max        33
_diffrn_reflns_theta_min          1.234
_diffrn_reflns_theta_max          19.495
_diffrn_reflns_theta_full         18.687
_diffrn_measured_fraction_theta_max   0.987
_diffrn_measured_fraction_theta_full  0.988
_diffrn_reflns_Laue_measured_fraction_max    0.987
_diffrn_reflns_Laue_measured_fraction_full   0.988
_diffrn_reflns_point_group_measured_fraction_max   0.987
_diffrn_reflns_point_group_measured_fraction_full  0.988
_reflns_number_total              9671
_reflns_number_gt                 3908
_reflns_threshold_expression      'I > 2\s(I)'
_reflns_Friedel_coverage          0.000
_reflns_Friedel_fraction_max      .
_reflns_Friedel_fraction_full     .
 
_reflns_special_details
;
 Reflections were merged by SHELXL according to the crystal
 class for the calculation of statistics and refinement.
 
 _reflns_Friedel_fraction is defined as the number of unique
 Friedel pairs measured divided by the number that would be
 possible theoretically, ignoring centric projections and
 systematic absences.
;
 
_computing_data_collection        'Diamond GDA (http://www.opengda.org/)'
_computing_cell_refinement        'DIALS (Winter, 2018)'
_computing_data_reduction         'XIA2 (Winter 2010)'
_computing_structure_solution     'SHELXT (Sheldrick, 2015)'
_computing_structure_refinement   'SHELXL (Sheldrick, 2015)'
_computing_molecular_graphics     'OLEX2 (Dolomanov et al., 2009)'
_computing_publication_material   'MERCURY (Macrae et al., 2008)'
_refine_special_details           ?
_refine_ls_structure_factor_coef  Fsqd
_refine_ls_matrix_type            full
_refine_ls_weighting_scheme       calc
_refine_ls_weighting_details
'w=1/[\s^2^(Fo^2^)+(0.0626P)^2^] where P=(Fo^2^+2Fc^2^)/3'
_atom_sites_solution_primary      ?
_atom_sites_solution_secondary    ?
_atom_sites_solution_hydrogens    geom
_refine_ls_hydrogen_treatment     constr
_refine_ls_extinction_method      none
_refine_ls_extinction_coef        .
_refine_ls_number_reflns          9671
_refine_ls_number_parameters      526
_refine_ls_number_restraints      490
_refine_ls_R_factor_all           0.1449
_refine_ls_R_factor_gt            0.0567
_refine_ls_wR_factor_ref          0.1517
_refine_ls_wR_factor_gt           0.1233
_refine_ls_goodness_of_fit_ref    0.855
_refine_ls_restrained_S_all       0.853
_refine_ls_shift/su_max           0.001
_refine_ls_shift/su_mean          0.000
 
loop_
 _atom_site_label
 _atom_site_type_symbol
 _atom_site_fract_x
 _atom_site_fract_y
 _atom_site_fract_z
 _atom_site_U_iso_or_equiv
 _atom_site_adp_type
 _atom_site_occupancy
 _atom_site_site_symmetry_order  
 _atom_site_calc_flag
 _atom_site_refinement_flags_posn
 _atom_site_refinement_flags_adp
 _atom_site_refinement_flags_occupancy
 _atom_site_disorder_assembly
 _atom_site_disorder_group
Pd1 Pd 0.33948(3) 0.77515(3) 0.34688(2) 0.06384(17) Uani 1 1 d . . . . .
N2 N 0.3455(3) 0.9276(3) 0.33804(12) 0.0755(10) Uani 1 1 d . . . . .
N3 N 0.4544(3) 0.7986(2) 0.39760(11) 0.0618(9) Uani 1 1 d . . . . .
H3 H 0.531268 0.788326 0.386945 0.074 Uiso 1 1 calc R U . . .
N4 N 0.3323(3) 0.6316(2) 0.37157(12) 0.0683(9) Uani 1 1 d . . . . .
C1 C 0.4412(4) 0.9629(3) 0.36950(15) 0.0807(13) Uani 1 1 d . . . . .
H1A H 0.513785 0.957171 0.355553 0.097 Uiso 1 1 calc R U . . .
H1B H 0.429317 1.031686 0.376510 0.097 Uiso 1 1 calc R U . . .
C2 C 0.4450(4) 0.9029(3) 0.41143(15) 0.0745(12) Uani 1 1 d . . . . .
H2A H 0.510653 0.921550 0.430635 0.089 Uiso 1 1 calc R U . . .
H2B H 0.375841 0.913057 0.427219 0.089 Uiso 1 1 calc R U . . .
C3 C 0.4345(4) 0.7232(3) 0.43234(14) 0.0678(11) Uani 1 1 d . . . . .
H3A H 0.365225 0.738199 0.447304 0.081 Uiso 1 1 calc R U . . .
H3B H 0.498581 0.721775 0.454132 0.081 Uiso 1 1 calc R U . . .
C4 C 0.4229(4) 0.6251(3) 0.40877(14) 0.0700(12) Uani 1 1 d . . . . .
H4A H 0.495727 0.607036 0.397062 0.084 Uiso 1 1 calc R U . . .
H4B H 0.402192 0.574637 0.429566 0.084 Uiso 1 1 calc R U . . .
C5 C 0.2299(4) 0.9650(3) 0.35171(17) 0.0844(14) Uani 1 1 d . . . . .
H5A H 0.170732 0.933709 0.332885 0.101 Uiso 1 1 calc R U . . .
H5B H 0.219704 0.943127 0.381773 0.101 Uiso 1 1 calc R U . . .
C6 C 0.2099(5) 1.0754(4) 0.3500(2) 0.1133(19) Uani 1 1 d . . . . .
H6A H 0.269099 1.108147 0.368226 0.136 Uiso 1 1 calc R U . . .
H6B H 0.215445 1.098132 0.319766 0.136 Uiso 1 1 calc R U . . .
C7 C 0.0931(5) 1.1029(5) 0.3660(2) 0.142(2) Uani 1 1 d . . . . .
H7A H 0.034379 1.064944 0.349807 0.170 Uiso 1 1 calc R U . . .
H7B H 0.090402 1.086267 0.397140 0.170 Uiso 1 1 calc R U . . .
C8 C 0.0686(7) 1.2096(5) 0.3600(3) 0.213(4) Uani 1 1 d . . . . .
H8A H 0.041241 1.221550 0.329980 0.320 Uiso 1 1 calc R U . . .
H8B H 0.137454 1.246663 0.366374 0.320 Uiso 1 1 calc R U . . .
H8C H 0.011154 1.229370 0.379747 0.320 Uiso 1 1 calc R U . . .
C9 C 0.3644(4) 0.9600(3) 0.29136(16) 0.0821(13) Uani 1 1 d . . . . .
H9A H 0.297068 0.943241 0.272722 0.099 Uiso 1 1 calc R U . . .
H9B H 0.372337 1.031075 0.291013 0.099 Uiso 1 1 calc R U . . .
C10 C 0.4673(4) 0.9155(4) 0.27198(15) 0.0868(14) Uani 1 1 d . . . . .
H10A H 0.465004 0.844496 0.275261 0.104 Uiso 1 1 calc R U . . .
H10B H 0.536342 0.939485 0.287683 0.104 Uiso 1 1 calc R U . . .
C11 C 0.4699(5) 0.9419(4) 0.22317(17) 0.1117(19) Uani 1 1 d . . . . .
H11A H 0.404857 0.911486 0.207243 0.134 Uiso 1 1 calc R U . . .
H11B H 0.462157 1.012612 0.219932 0.134 Uiso 1 1 calc R U . . .
C12 C 0.5776(5) 0.9097(6) 0.2029(2) 0.156(3) Uani 1 1 d . . . . .
H12A H 0.577060 0.932153 0.172813 0.234 Uiso 1 1 calc R U . . .
H12B H 0.582277 0.839163 0.203519 0.234 Uiso 1 1 calc R U . . .
H12C H 0.642599 0.936991 0.219372 0.234 Uiso 1 1 calc R U . . .
C13 C 0.2122(4) 0.6236(3) 0.38892(17) 0.0809(14) Uani 1 1 d . . . . .
H13A H 0.203624 0.675855 0.410330 0.097 Uiso 1 1 calc R U . . .
H13B H 0.157205 0.636018 0.364381 0.097 Uiso 1 1 calc R U . . .
C14 C 0.1801(4) 0.5286(4) 0.41016(18) 0.0907(15) Uani 1 1 d . . . . .
H14A H 0.231759 0.516268 0.435735 0.109 Uiso 1 1 calc R U . . .
H14B H 0.188260 0.475130 0.389345 0.109 Uiso 1 1 calc R U . . .
C15 C 0.0581(4) 0.5313(4) 0.4245(2) 0.1032(18) Uani 1 1 d . . . . .
H15A H 0.007005 0.544256 0.398789 0.124 Uiso 1 1 calc R U . . .
H15B H 0.050447 0.585208 0.445122 0.124 Uiso 1 1 calc R U . . .
C16 C 0.0215(5) 0.4370(4) 0.4461(2) 0.122(2) Uani 1 1 d . . . . .
H16A H 0.022477 0.384187 0.425022 0.183 Uiso 1 1 calc R U . . .
H16B H -0.054679 0.444581 0.456061 0.183 Uiso 1 1 calc R U . . .
H16C H 0.073403 0.422268 0.470888 0.183 Uiso 1 1 calc R U . . .
C17 C 0.3507(4) 0.5520(3) 0.33898(16) 0.0816(14) Uani 1 1 d . . . . .
H17A H 0.284578 0.549319 0.318194 0.098 Uiso 1 1 calc R U . . .
H17B H 0.355012 0.489653 0.354598 0.098 Uiso 1 1 calc R U . . .
C18 C 0.4564(4) 0.5634(4) 0.31344(17) 0.0964(16) Uani 1 1 d . . . . .
H18A H 0.523776 0.562356 0.333649 0.116 Uiso 1 1 calc R U . . .
H18B H 0.454318 0.626133 0.298159 0.116 Uiso 1 1 calc R U . . .
C19 C 0.4639(6) 0.4790(5) 0.2794(2) 0.152(3) Uani 1 1 d . . . . .
H19A H 0.455475 0.416653 0.294543 0.182 Uiso 1 1 calc R U . . .
H19B H 0.400512 0.485073 0.257507 0.182 Uiso 1 1 calc R U . . .
C20 C 0.5672(7) 0.4780(6) 0.2577(3) 0.190(4) Uani 1 1 d . . . . .
H20A H 0.580671 0.413126 0.246589 0.284 Uiso 1 1 calc R U . . .
H20B H 0.629207 0.496482 0.278144 0.284 Uiso 1 1 calc R U . . .
H20C H 0.562310 0.523843 0.233514 0.284 Uiso 1 1 calc R U . . .
C21 C 0.6562(4) 0.3739(3) 0.42763(16) 0.0705(12) Uani 1 1 d . . . . .
C22 C 0.7089(4) 0.4235(4) 0.39392(17) 0.0838(14) Uani 1 1 d . . . . .
H22 H 0.724705 0.389220 0.368351 0.101 Uiso 1 1 calc R U . . .
C23 C 0.7384(4) 0.5208(4) 0.3970(2) 0.1025(17) Uani 1 1 d . . . . .
H23 H 0.774103 0.550465 0.373670 0.123 Uiso 1 1 calc R U . . .
C24 C 0.7166(5) 0.5754(4) 0.4334(2) 0.1009(17) Uani 1 1 d . . . . .
H24 H 0.738248 0.641156 0.435563 0.121 Uiso 1 1 calc R U . . .
C25 C 0.6616(4) 0.5299(4) 0.46696(19) 0.0876(15) Uani 1 1 d . . . . .
H25 H 0.644694 0.565384 0.492073 0.105 Uiso 1 1 calc R U . . .
C26 C 0.6312(4) 0.4319(3) 0.46359(17) 0.0791(13) Uani 1 1 d . . . . .
H26 H 0.592261 0.403592 0.486416 0.095 Uiso 1 1 calc R U . . .
C27 C 0.7339(4) 0.2010(3) 0.45930(17) 0.0770(13) Uani 1 1 d . . . . .
C28 C 0.8098(4) 0.2497(4) 0.48754(18) 0.0872(15) Uani 1 1 d . . . . .
H28 H 0.806473 0.318038 0.488572 0.105 Uiso 1 1 calc R U . . .
C29 C 0.8920(5) 0.2015(4) 0.5149(2) 0.1094(19) Uani 1 1 d . . . . .
H29 H 0.940448 0.238629 0.533719 0.131 Uiso 1 1 calc R U . . .
C30 C 0.9031(5) 0.1049(5) 0.5149(2) 0.117(2) Uani 1 1 d . . . . .
H30 H 0.955961 0.073466 0.534181 0.140 Uiso 1 1 calc R U . . .
C31 C 0.8336(5) 0.0523(4) 0.4853(2) 0.123(2) Uani 1 1 d . . . . .
H31 H 0.841781 -0.015625 0.483602 0.147 Uiso 1 1 calc R U . . .
C32 C 0.7507(4) 0.0993(4) 0.4576(2) 0.1096(19) Uani 1 1 d . . . . .
H32 H 0.705741 0.061979 0.437632 0.132 Uiso 1 1 calc R U . . .
C33 C 0.5043(4) 0.2300(3) 0.44492(15) 0.0697(11) Uani 1 1 d . . . . .
C34 C 0.4782(4) 0.1455(3) 0.46708(15) 0.0747(13) Uani 1 1 d . . . . .
H34 H 0.536484 0.100296 0.473628 0.090 Uiso 1 1 calc R U . . .
C35 C 0.3692(4) 0.1244(4) 0.48011(17) 0.0889(15) Uani 1 1 d . . . . .
H35 H 0.356062 0.066208 0.495199 0.107 Uiso 1 1 calc R U . . .
C36 C 0.2797(5) 0.1888(4) 0.47098(19) 0.0974(17) Uani 1 1 d . . . . .
H36 H 0.206374 0.175308 0.479922 0.117 Uiso 1 1 calc R U . . .
C37 C 0.3023(5) 0.2727(4) 0.4484(2) 0.1082(19) Uani 1 1 d . . . . .
H37 H 0.243394 0.317144 0.441599 0.130 Uiso 1 1 calc R U . . .
C38 C 0.4115(4) 0.2927(4) 0.4356(2) 0.0997(18) Uani 1 1 d . . . . .
H38 H 0.423842 0.350424 0.420073 0.120 Uiso 1 1 calc R U . . .
C39 C 0.6363(5) 0.2123(4) 0.37478(18) 0.0896(14) Uani 1 1 d . . . . .
C40 C 0.5438(5) 0.2202(4) 0.34457(19) 0.1034(17) Uani 1 1 d . . . . .
H40 H 0.475267 0.245066 0.354215 0.124 Uiso 1 1 calc R U . . .
C41 C 0.5485(7) 0.1923(4) 0.2994(2) 0.119(2) Uani 1 1 d . . . . .
H41 H 0.485105 0.199617 0.279713 0.143 Uiso 1 1 calc R U . . .
C42 C 0.6486(8) 0.1545(6) 0.2860(3) 0.155(3) Uani 1 1 d . . . . .
H42 H 0.653535 0.136008 0.256535 0.186 Uiso 1 1 calc R U . . .
C43 C 0.7419(7) 0.1431(6) 0.3145(3) 0.165(3) Uani 1 1 d . . . . .
H43 H 0.809138 0.115686 0.304798 0.198 Uiso 1 1 calc R U . . .
C44 C 0.7353(6) 0.1726(5) 0.3578(2) 0.148(3) Uani 1 1 d . . . . .
H44 H 0.800189 0.165806 0.376826 0.177 Uiso 1 1 calc R U . . .
B1 B 0.6323(5) 0.2557(4) 0.4269(2) 0.0750(12) Uani 1 1 d . . . . .
O3 O 0.6880(12) 0.8059(19) 0.3651(8) 0.112(2) Uani 0.675(19) 1 d D . P A 1
C45 C 0.7379(10) 0.7754(14) 0.3251(6) 0.120(2) Uani 0.675(19) 1 d D . P A 1
H45A H 0.730685 0.826972 0.302971 0.144 Uiso 0.675(19) 1 calc R U P A 1
H45B H 0.700185 0.716682 0.313361 0.144 Uiso 0.675(19) 1 calc R U P A 1
C46 C 0.8619(9) 0.7549(13) 0.3373(5) 0.135(3) Uani 0.675(19) 1 d D . P A 1
H46A H 0.873495 0.686863 0.346059 0.162 Uiso 0.675(19) 1 calc R U P A 1
H46B H 0.909786 0.769842 0.312950 0.162 Uiso 0.675(19) 1 calc R U P A 1
C47 C 0.8850(9) 0.8198(13) 0.3736(4) 0.135(3) Uani 0.675(19) 1 d D . P A 1
H47A H 0.926136 0.877070 0.363687 0.162 Uiso 0.675(19) 1 calc R U P A 1
H47B H 0.932867 0.786839 0.396204 0.162 Uiso 0.675(19) 1 calc R U P A 1
C48 C 0.7793(10) 0.8500(10) 0.3916(4) 0.120(2) Uani 0.675(19) 1 d D . P A 1
H48A H 0.776712 0.828391 0.422119 0.144 Uiso 0.675(19) 1 calc R U P A 1
H48B H 0.772501 0.921119 0.390856 0.144 Uiso 0.675(19) 1 calc R U P A 1
O3A O 0.674(3) 0.804(4) 0.3615(18) 0.112(2) Uani 0.325(19) 1 d D . P A 2
C45A C 0.729(2) 0.754(3) 0.3269(13) 0.120(2) Uani 0.325(19) 1 d D . P A 2
H45C H 0.692748 0.769237 0.298086 0.144 Uiso 0.325(19) 1 calc R U P A 2
H45D H 0.726211 0.682870 0.331304 0.144 Uiso 0.325(19) 1 calc R U P A 2
C46A C 0.8499(18) 0.792(2) 0.3313(10) 0.135(3) Uani 0.325(19) 1 d D . P A 2
H46C H 0.900886 0.740437 0.342998 0.162 Uiso 0.325(19) 1 calc R U P A 2
H46D H 0.874930 0.811027 0.302493 0.162 Uiso 0.325(19) 1 calc R U P A 2
C47A C 0.854(2) 0.873(2) 0.3599(9) 0.135(3) Uani 0.325(19) 1 d D . P A 2
H47C H 0.869191 0.932360 0.343708 0.162 Uiso 0.325(19) 1 calc R U P A 2
H47D H 0.913735 0.863997 0.382971 0.162 Uiso 0.325(19) 1 calc R U P A 2
C48A C 0.744(2) 0.8798(19) 0.3792(8) 0.120(2) Uani 0.325(19) 1 d D . P A 2
H48C H 0.752831 0.873070 0.411078 0.144 Uiso 0.325(19) 1 calc R U P A 2
H48D H 0.709180 0.943291 0.372388 0.144 Uiso 0.325(19) 1 calc R U P A 2
O1 O 0.1263(3) 0.7595(3) 0.29937(13) 0.1281(14) Uani 0.815(5) 1 d D . P B 3
O2 O 0.2617(3) 0.7237(2) 0.25937(14) 0.1281(14) Uani 0.815(5) 1 d D . P B 3
N1 N 0.2268(3) 0.74895(14) 0.29425(11) 0.0860(14) Uani 0.815(5) 1 d D . P B 3
O1A O 0.2093(14) 0.7577(2) 0.3057(3) 0.1281(14) Uani 0.185(5) 1 d D . P B 4
O2A O 0.3192(12) 0.7174(3) 0.2560(4) 0.1281(14) Uani 0.185(5) 1 d D . P B 4
N1A N 0.2123(10) 0.7306(2) 0.2645(3) 0.0860(14) Uani 0.185(5) 1 d D . P B 4
 
loop_
 _atom_site_aniso_label
 _atom_site_aniso_U_11
 _atom_site_aniso_U_22
 _atom_site_aniso_U_33
 _atom_site_aniso_U_23
 _atom_site_aniso_U_13
 _atom_site_aniso_U_12
Pd1 0.0647(3) 0.0664(3) 0.0600(3) 0.0017(2) -0.00090(19) -0.00325(19)
N2 0.080(2) 0.072(2) 0.074(2) 0.0076(18) -0.0032(18) 0.0051(17)
N3 0.063(2) 0.0629(18) 0.059(2) -0.0010(15) 0.0013(17) -0.0005(16)
N4 0.0655(19) 0.071(2) 0.068(2) -0.0051(17) -0.0013(15) -0.0072(17)
C1 0.094(3) 0.071(3) 0.077(3) 0.002(2) -0.006(2) -0.004(2)
C2 0.085(3) 0.064(2) 0.073(3) -0.0039(19) -0.003(2) -0.003(2)
C3 0.073(3) 0.074(2) 0.056(3) 0.0050(17) -0.007(2) -0.004(2)
C4 0.069(3) 0.072(2) 0.068(3) 0.001(2) -0.003(2) -0.005(2)
C5 0.090(3) 0.077(3) 0.086(4) -0.002(3) -0.001(3) 0.011(2)
C6 0.131(4) 0.076(3) 0.131(5) -0.004(3) -0.009(4) 0.024(3)
C7 0.134(5) 0.114(4) 0.175(6) -0.033(4) -0.012(4) 0.045(4)
C8 0.183(8) 0.116(4) 0.334(13) -0.044(6) -0.047(8) 0.059(5)
C9 0.094(3) 0.074(3) 0.077(3) 0.013(3) -0.002(2) -0.005(2)
C10 0.090(3) 0.095(4) 0.075(3) 0.011(3) -0.001(2) -0.004(3)
C11 0.121(4) 0.138(5) 0.077(3) 0.011(3) 0.013(3) -0.003(4)
C12 0.132(5) 0.223(8) 0.116(5) -0.009(5) 0.035(4) -0.001(5)
C13 0.065(2) 0.082(3) 0.095(4) 0.014(3) -0.001(2) -0.011(2)
C14 0.079(3) 0.086(3) 0.108(4) 0.015(3) 0.015(3) -0.005(2)
C15 0.080(3) 0.099(4) 0.134(5) -0.007(3) 0.030(3) -0.011(3)
C16 0.109(4) 0.110(4) 0.148(6) 0.008(4) 0.033(4) -0.015(3)
C17 0.100(3) 0.067(3) 0.077(3) -0.005(2) 0.002(2) -0.002(2)
C18 0.100(4) 0.108(4) 0.081(4) -0.011(3) 0.008(3) 0.009(3)
C19 0.168(6) 0.151(5) 0.141(6) -0.054(4) 0.054(5) -0.005(5)
C20 0.206(8) 0.197(8) 0.175(8) -0.028(6) 0.094(6) 0.021(6)
C21 0.069(3) 0.069(2) 0.073(3) 0.0082(18) -0.004(2) -0.002(2)
C22 0.080(3) 0.084(3) 0.088(3) 0.013(3) 0.010(3) -0.008(2)
C23 0.084(4) 0.084(3) 0.141(5) 0.025(3) 0.015(4) -0.009(3)
C24 0.087(4) 0.068(3) 0.146(5) 0.019(3) -0.006(3) 0.001(3)
C25 0.089(4) 0.068(2) 0.104(4) 0.000(3) -0.018(3) 0.006(2)
C26 0.090(3) 0.069(2) 0.078(3) 0.005(2) -0.003(3) 0.003(2)
C27 0.078(3) 0.066(2) 0.088(3) 0.005(2) 0.013(2) 0.003(2)
C28 0.087(3) 0.083(3) 0.091(4) -0.001(2) 0.000(2) 0.008(2)
C29 0.110(4) 0.107(3) 0.109(4) -0.004(3) -0.017(3) 0.023(3)
C30 0.096(4) 0.106(4) 0.147(5) 0.012(4) -0.002(4) 0.024(3)
C31 0.101(4) 0.082(4) 0.183(6) 0.014(3) -0.010(3) 0.017(3)
C32 0.092(4) 0.069(2) 0.167(5) 0.003(3) -0.007(3) 0.010(3)
C33 0.077(2) 0.065(2) 0.067(3) 0.000(2) 0.001(2) 0.0000(18)
C34 0.082(3) 0.070(3) 0.072(3) 0.007(2) -0.004(3) -0.001(2)
C35 0.084(3) 0.089(4) 0.093(4) 0.011(3) 0.000(3) -0.008(2)
C36 0.082(3) 0.088(3) 0.122(5) 0.001(3) 0.008(3) -0.004(2)
C37 0.084(3) 0.081(3) 0.160(6) 0.008(3) 0.009(4) 0.003(3)
C38 0.086(3) 0.072(3) 0.142(5) 0.018(3) 0.009(3) 0.010(2)
C39 0.111(4) 0.082(3) 0.076(3) -0.004(3) 0.007(2) -0.005(3)
C40 0.133(4) 0.086(4) 0.089(3) 0.011(3) -0.014(3) -0.032(3)
C41 0.175(6) 0.091(5) 0.087(3) 0.010(3) -0.016(4) -0.042(4)
C42 0.214(7) 0.145(6) 0.108(6) -0.008(5) 0.017(4) -0.019(5)
C43 0.192(7) 0.195(8) 0.110(5) -0.038(5) 0.035(4) 0.031(6)
C44 0.154(5) 0.189(7) 0.103(4) -0.027(5) 0.028(4) 0.040(5)
B1 0.077(3) 0.071(2) 0.077(3) -0.001(2) 0.004(2) -0.005(2)
O3 0.096(4) 0.123(3) 0.118(5) -0.010(3) 0.007(4) -0.003(3)
C45 0.107(3) 0.132(6) 0.121(4) -0.018(4) 0.004(3) -0.004(3)
C46 0.102(3) 0.147(8) 0.156(6) -0.006(5) 0.010(3) -0.002(3)
C47 0.102(3) 0.147(8) 0.156(6) -0.006(5) 0.010(3) -0.002(3)
C48 0.107(3) 0.132(6) 0.121(4) -0.018(4) 0.004(3) -0.004(3)
O3A 0.096(4) 0.123(3) 0.118(5) -0.010(3) 0.007(4) -0.003(3)
C45A 0.107(3) 0.132(6) 0.121(4) -0.018(4) 0.004(3) -0.004(3)
C46A 0.102(3) 0.147(8) 0.156(6) -0.006(5) 0.010(3) -0.002(3)
C47A 0.102(3) 0.147(8) 0.156(6) -0.006(5) 0.010(3) -0.002(3)
C48A 0.107(3) 0.132(6) 0.121(4) -0.018(4) 0.004(3) -0.004(3)
O1 0.084(3) 0.208(3) 0.090(2) -0.023(2) -0.013(2) 0.002(2)
O2 0.084(3) 0.208(3) 0.090(2) -0.023(2) -0.013(2) 0.002(2)
N1 0.085(3) 0.093(3) 0.079(2) 0.012(2) -0.008(3) -0.004(2)
O1A 0.084(3) 0.208(3) 0.090(2) -0.023(2) -0.013(2) 0.002(2)
O2A 0.084(3) 0.208(3) 0.090(2) -0.023(2) -0.013(2) 0.002(2)
N1A 0.085(3) 0.093(3) 0.079(2) 0.012(2) -0.008(3) -0.004(2)
 
_geom_special_details
;
 All esds (except the esd in the dihedral angle between two l.s. planes)
 are estimated using the full covariance matrix.  The cell esds are taken
 into account individually in the estimation of esds in distances, angles
 and torsion angles; correlations between esds in cell parameters are only
 used when they are defined by crystal symmetry.  An approximate (isotropic)
 treatment of cell esds is used for estimating esds involving l.s. planes.
;
 
loop_
 _geom_bond_atom_site_label_1
 _geom_bond_atom_site_label_2
 _geom_bond_distance
 _geom_bond_site_symmetry_2
 _geom_bond_publ_flag
Pd1 O1A 1.928(17) . ?
Pd1 N3 2.009(3) . ?
Pd1 N1 2.041(3) . ?
Pd1 N2 2.091(4) . ?
Pd1 N4 2.092(3) . ?
N2 C9 1.507(5) . ?
N2 C1 1.507(5) . ?
N2 C5 1.520(5) . ?
N3 C2 1.484(5) . ?
N3 C3 1.495(5) . ?
N3 H3 0.9800 . ?
N4 C17 1.487(5) . ?
N4 C4 1.505(5) . ?
N4 C13 1.527(5) . ?
C1 C2 1.506(6) . ?
C1 H1A 0.9700 . ?
C1 H1B 0.9700 . ?
C2 H2A 0.9700 . ?
C2 H2B 0.9700 . ?
C3 C4 1.515(5) . ?
C3 H3A 0.9700 . ?
C3 H3B 0.9700 . ?
C4 H4A 0.9700 . ?
C4 H4B 0.9700 . ?
C5 C6 1.519(6) . ?
C5 H5A 0.9700 . ?
C5 H5B 0.9700 . ?
C6 C7 1.518(7) . ?
C6 H6A 0.9700 . ?
C6 H6B 0.9700 . ?
C7 C8 1.487(8) . ?
C7 H7A 0.9700 . ?
C7 H7B 0.9700 . ?
C8 H8A 0.9600 . ?
C8 H8B 0.9600 . ?
C8 H8C 0.9600 . ?
C9 C10 1.493(6) . ?
C9 H9A 0.9700 . ?
C9 H9B 0.9700 . ?
C10 C11 1.521(6) . ?
C10 H10A 0.9700 . ?
C10 H10B 0.9700 . ?
C11 C12 1.493(7) . ?
C11 H11A 0.9700 . ?
C11 H11B 0.9700 . ?
C12 H12A 0.9600 . ?
C12 H12B 0.9600 . ?
C12 H12C 0.9600 . ?
C13 C14 1.499(6) . ?
C13 H13A 0.9700 . ?
C13 H13B 0.9700 . ?
C14 C15 1.510(6) . ?
C14 H14A 0.9700 . ?
C14 H14B 0.9700 . ?
C15 C16 1.511(7) . ?
C15 H15A 0.9700 . ?
C15 H15B 0.9700 . ?
C16 H16A 0.9600 . ?
C16 H16B 0.9600 . ?
C16 H16C 0.9600 . ?
C17 C18 1.499(6) . ?
C17 H17A 0.9700 . ?
C17 H17B 0.9700 . ?
C18 C19 1.546(7) . ?
C18 H18A 0.9700 . ?
C18 H18B 0.9700 . ?
C19 C20 1.405(8) . ?
C19 H19A 0.9700 . ?
C19 H19B 0.9700 . ?
C20 H20A 0.9600 . ?
C20 H20B 0.9600 . ?
C20 H20C 0.9600 . ?
C21 C26 1.388(6) . ?
C21 C22 1.394(6) . ?
C21 B1 1.630(6) . ?
C22 C23 1.369(6) . ?
C22 H22 0.9300 . ?
C23 C24 1.364(7) . ?
C23 H23 0.9300 . ?
C24 C25 1.377(7) . ?
C24 H24 0.9300 . ?
C25 C26 1.380(6) . ?
C25 H25 0.9300 . ?
C26 H26 0.9300 . ?
C27 C28 1.368(6) . ?
C27 C32 1.397(6) . ?
C27 B1 1.671(7) . ?
C28 C29 1.396(7) . ?
C28 H28 0.9300 . ?
C29 C30 1.319(7) . ?
C29 H29 0.9300 . ?
C30 C31 1.377(8) . ?
C30 H30 0.9300 . ?
C31 C32 1.398(7) . ?
C31 H31 0.9300 . ?
C32 H32 0.9300 . ?
C33 C34 1.373(6) . ?
C33 C38 1.394(6) . ?
C33 B1 1.656(7) . ?
C34 C35 1.382(6) . ?
C34 H34 0.9300 . ?
C35 C36 1.379(6) . ?
C35 H35 0.9300 . ?
C36 C37 1.363(7) . ?
C36 H36 0.9300 . ?
C37 C38 1.379(7) . ?
C37 H37 0.9300 . ?
C38 H38 0.9300 . ?
C39 C40 1.381(7) . ?
C39 C44 1.398(8) . ?
C39 B1 1.688(8) . ?
C40 C41 1.422(8) . ?
C40 H40 0.9300 . ?
C41 C42 1.359(9) . ?
C41 H41 0.9300 . ?
C42 C43 1.361(9) . ?
C42 H42 0.9300 . ?
C43 C44 1.378(8) . ?
C43 H43 0.9300 . ?
C44 H44 0.9300 . ?
O3 C45 1.430(11) . ?
O3 C48 1.432(12) . ?
C45 C46 1.501(14) . ?
C45 H45A 0.9700 . ?
C45 H45B 0.9700 . ?
C46 C47 1.421(11) . ?
C46 H46A 0.9700 . ?
C46 H46B 0.9700 . ?
C47 C48 1.437(9) . ?
C47 H47A 0.9700 . ?
C47 H47B 0.9700 . ?
C48 H48A 0.9700 . ?
C48 H48B 0.9700 . ?
O3A C48A 1.397(19) . ?
O3A C45A 1.433(15) . ?
C45A C46A 1.508(17) . ?
C45A H45C 0.9700 . ?
C45A H45D 0.9700 . ?
C46A C47A 1.401(15) . ?
C46A H46C 0.9700 . ?
C46A H46D 0.9700 . ?
C47A C48A 1.440(15) . ?
C47A H47C 0.9700 . ?
C47A H47D 0.9700 . ?
C48A H48C 0.9700 . ?
C48A H48D 0.9700 . ?
O1 N1 1.2006(10) . ?
O2 N1 1.2014(10) . ?
O1A N1A 1.3002(10) . ?
O2A N1A 1.3003(10) . ?
 
loop_
 _geom_angle_atom_site_label_1
 _geom_angle_atom_site_label_2
 _geom_angle_atom_site_label_3
 _geom_angle
 _geom_angle_site_symmetry_1
 _geom_angle_site_symmetry_3
 _geom_angle_publ_flag
O1A Pd1 N3 169.9(3) . . ?
N3 Pd1 N1 178.12(16) . . ?
O1A Pd1 N2 94.03(12) . . ?
N3 Pd1 N2 85.10(13) . . ?
N1 Pd1 N2 95.61(11) . . ?
O1A Pd1 N4 94.03(11) . . ?
N3 Pd1 N4 85.04(13) . . ?
N1 Pd1 N4 94.54(11) . . ?
N2 Pd1 N4 166.40(14) . . ?
C9 N2 C1 110.9(4) . . ?
C9 N2 C5 109.5(4) . . ?
C1 N2 C5 111.1(4) . . ?
C9 N2 Pd1 114.7(3) . . ?
C1 N2 Pd1 105.3(2) . . ?
C5 N2 Pd1 105.1(3) . . ?
C2 N3 C3 116.1(3) . . ?
C2 N3 Pd1 108.1(2) . . ?
C3 N3 Pd1 107.8(2) . . ?
C2 N3 H3 108.2 . . ?
C3 N3 H3 108.2 . . ?
Pd1 N3 H3 108.2 . . ?
C17 N4 C4 109.4(3) . . ?
C17 N4 C13 110.1(3) . . ?
C4 N4 C13 111.1(3) . . ?
C17 N4 Pd1 115.6(3) . . ?
C4 N4 Pd1 106.4(2) . . ?
C13 N4 Pd1 104.1(2) . . ?
C2 C1 N2 110.3(4) . . ?
C2 C1 H1A 109.6 . . ?
N2 C1 H1A 109.6 . . ?
C2 C1 H1B 109.6 . . ?
N2 C1 H1B 109.6 . . ?
H1A C1 H1B 108.1 . . ?
N3 C2 C1 106.2(4) . . ?
N3 C2 H2A 110.5 . . ?
C1 C2 H2A 110.5 . . ?
N3 C2 H2B 110.5 . . ?
C1 C2 H2B 110.5 . . ?
H2A C2 H2B 108.7 . . ?
N3 C3 C4 106.6(3) . . ?
N3 C3 H3A 110.4 . . ?
C4 C3 H3A 110.4 . . ?
N3 C3 H3B 110.4 . . ?
C4 C3 H3B 110.4 . . ?
H3A C3 H3B 108.6 . . ?
N4 C4 C3 110.0(3) . . ?
N4 C4 H4A 109.7 . . ?
C3 C4 H4A 109.7 . . ?
N4 C4 H4B 109.7 . . ?
C3 C4 H4B 109.7 . . ?
H4A C4 H4B 108.2 . . ?
C6 C5 N2 117.3(4) . . ?
C6 C5 H5A 108.0 . . ?
N2 C5 H5A 108.0 . . ?
C6 C5 H5B 108.0 . . ?
N2 C5 H5B 108.0 . . ?
H5A C5 H5B 107.2 . . ?
C7 C6 C5 111.8(5) . . ?
C7 C6 H6A 109.3 . . ?
C5 C6 H6A 109.3 . . ?
C7 C6 H6B 109.3 . . ?
C5 C6 H6B 109.3 . . ?
H6A C6 H6B 107.9 . . ?
C8 C7 C6 111.8(6) . . ?
C8 C7 H7A 109.3 . . ?
C6 C7 H7A 109.3 . . ?
C8 C7 H7B 109.3 . . ?
C6 C7 H7B 109.3 . . ?
H7A C7 H7B 107.9 . . ?
C7 C8 H8A 109.5 . . ?
C7 C8 H8B 109.5 . . ?
H8A C8 H8B 109.5 . . ?
C7 C8 H8C 109.5 . . ?
H8A C8 H8C 109.5 . . ?
H8B C8 H8C 109.5 . . ?
C10 C9 N2 114.2(4) . . ?
C10 C9 H9A 108.7 . . ?
N2 C9 H9A 108.7 . . ?
C10 C9 H9B 108.7 . . ?
N2 C9 H9B 108.7 . . ?
H9A C9 H9B 107.6 . . ?
C9 C10 C11 110.1(4) . . ?
C9 C10 H10A 109.6 . . ?
C11 C10 H10A 109.6 . . ?
C9 C10 H10B 109.6 . . ?
C11 C10 H10B 109.6 . . ?
H10A C10 H10B 108.2 . . ?
C12 C11 C10 113.0(5) . . ?
C12 C11 H11A 109.0 . . ?
C10 C11 H11A 109.0 . . ?
C12 C11 H11B 109.0 . . ?
C10 C11 H11B 109.0 . . ?
H11A C11 H11B 107.8 . . ?
C11 C12 H12A 109.5 . . ?
C11 C12 H12B 109.5 . . ?
H12A C12 H12B 109.5 . . ?
C11 C12 H12C 109.5 . . ?
H12A C12 H12C 109.5 . . ?
H12B C12 H12C 109.5 . . ?
C14 C13 N4 117.7(4) . . ?
C14 C13 H13A 107.9 . . ?
N4 C13 H13A 107.9 . . ?
C14 C13 H13B 107.9 . . ?
N4 C13 H13B 107.9 . . ?
H13A C13 H13B 107.2 . . ?
C13 C14 C15 111.3(4) . . ?
C13 C14 H14A 109.4 . . ?
C15 C14 H14A 109.4 . . ?
C13 C14 H14B 109.4 . . ?
C15 C14 H14B 109.4 . . ?
H14A C14 H14B 108.0 . . ?
C14 C15 C16 113.4(4) . . ?
C14 C15 H15A 108.9 . . ?
C16 C15 H15A 108.9 . . ?
C14 C15 H15B 108.9 . . ?
C16 C15 H15B 108.9 . . ?
H15A C15 H15B 107.7 . . ?
C15 C16 H16A 109.5 . . ?
C15 C16 H16B 109.5 . . ?
H16A C16 H16B 109.5 . . ?
C15 C16 H16C 109.5 . . ?
H16A C16 H16C 109.5 . . ?
H16B C16 H16C 109.5 . . ?
N4 C17 C18 114.8(4) . . ?
N4 C17 H17A 108.6 . . ?
C18 C17 H17A 108.6 . . ?
N4 C17 H17B 108.6 . . ?
C18 C17 H17B 108.6 . . ?
H17A C17 H17B 107.6 . . ?
C17 C18 C19 110.1(5) . . ?
C17 C18 H18A 109.6 . . ?
C19 C18 H18A 109.6 . . ?
C17 C18 H18B 109.6 . . ?
C19 C18 H18B 109.6 . . ?
H18A C18 H18B 108.2 . . ?
C20 C19 C18 113.5(6) . . ?
C20 C19 H19A 108.9 . . ?
C18 C19 H19A 108.9 . . ?
C20 C19 H19B 108.9 . . ?
C18 C19 H19B 108.9 . . ?
H19A C19 H19B 107.7 . . ?
C19 C20 H20A 109.5 . . ?
C19 C20 H20B 109.5 . . ?
H20A C20 H20B 109.5 . . ?
C19 C20 H20C 109.5 . . ?
H20A C20 H20C 109.5 . . ?
H20B C20 H20C 109.5 . . ?
C26 C21 C22 114.7(5) . . ?
C26 C21 B1 121.8(4) . . ?
C22 C21 B1 123.4(5) . . ?
C23 C22 C21 122.6(5) . . ?
C23 C22 H22 118.7 . . ?
C21 C22 H22 118.7 . . ?
C24 C23 C22 121.5(6) . . ?
C24 C23 H23 119.2 . . ?
C22 C23 H23 119.2 . . ?
C23 C24 C25 117.8(6) . . ?
C23 C24 H24 121.1 . . ?
C25 C24 H24 121.1 . . ?
C24 C25 C26 120.5(6) . . ?
C24 C25 H25 119.7 . . ?
C26 C25 H25 119.7 . . ?
C25 C26 C21 122.8(5) . . ?
C25 C26 H26 118.6 . . ?
C21 C26 H26 118.6 . . ?
C28 C27 C32 114.5(5) . . ?
C28 C27 B1 124.4(4) . . ?
C32 C27 B1 121.1(5) . . ?
C27 C28 C29 122.9(5) . . ?
C27 C28 H28 118.5 . . ?
C29 C28 H28 118.5 . . ?
C30 C29 C28 122.1(6) . . ?
C30 C29 H29 118.9 . . ?
C28 C29 H29 118.9 . . ?
C29 C30 C31 117.5(6) . . ?
C29 C30 H30 121.2 . . ?
C31 C30 H30 121.2 . . ?
C30 C31 C32 121.1(6) . . ?
C30 C31 H31 119.4 . . ?
C32 C31 H31 119.4 . . ?
C27 C32 C31 121.6(6) . . ?
C27 C32 H32 119.2 . . ?
C31 C32 H32 119.2 . . ?
C34 C33 C38 114.8(5) . . ?
C34 C33 B1 124.4(4) . . ?
C38 C33 B1 120.7(4) . . ?
C33 C34 C35 123.0(5) . . ?
C33 C34 H34 118.5 . . ?
C35 C34 H34 118.5 . . ?
C36 C35 C34 120.7(5) . . ?
C36 C35 H35 119.6 . . ?
C34 C35 H35 119.6 . . ?
C37 C36 C35 117.8(5) . . ?
C37 C36 H36 121.1 . . ?
C35 C36 H36 121.1 . . ?
C36 C37 C38 120.8(5) . . ?
C36 C37 H37 119.6 . . ?
C38 C37 H37 119.6 . . ?
C37 C38 C33 122.9(5) . . ?
C37 C38 H38 118.6 . . ?
C33 C38 H38 118.6 . . ?
C40 C39 C44 114.9(6) . . ?
C40 C39 B1 122.1(5) . . ?
C44 C39 B1 122.8(5) . . ?
C39 C40 C41 123.1(7) . . ?
C39 C40 H40 118.4 . . ?
C41 C40 H40 118.4 . . ?
C42 C41 C40 117.8(8) . . ?
C42 C41 H41 121.1 . . ?
C40 C41 H41 121.1 . . ?
C41 C42 C43 121.7(9) . . ?
C41 C42 H42 119.1 . . ?
C43 C42 H42 119.1 . . ?
C42 C43 C44 119.1(8) . . ?
C42 C43 H43 120.5 . . ?
C44 C43 H43 120.5 . . ?
C43 C44 C39 123.4(7) . . ?
C43 C44 H44 118.3 . . ?
C39 C44 H44 118.3 . . ?
C21 B1 C33 111.1(4) . . ?
C21 B1 C27 108.4(4) . . ?
C33 B1 C27 109.8(4) . . ?
C21 B1 C39 110.1(4) . . ?
C33 B1 C39 107.7(4) . . ?
C27 B1 C39 109.7(4) . . ?
C45 O3 C48 105.7(8) . . ?
O3 C45 C46 106.1(13) . . ?
O3 C45 H45A 110.5 . . ?
C46 C45 H45A 110.5 . . ?
O3 C45 H45B 110.5 . . ?
C46 C45 H45B 110.5 . . ?
H45A C45 H45B 108.7 . . ?
C47 C46 C45 102.4(8) . . ?
C47 C46 H46A 111.3 . . ?
C45 C46 H46A 111.3 . . ?
C47 C46 H46B 111.3 . . ?
C45 C46 H46B 111.3 . . ?
H46A C46 H46B 109.2 . . ?
C46 C47 C48 109.8(8) . . ?
C46 C47 H47A 109.7 . . ?
C48 C47 H47A 109.7 . . ?
C46 C47 H47B 109.7 . . ?
C48 C47 H47B 109.7 . . ?
H47A C47 H47B 108.2 . . ?
O3 C48 C47 107.2(8) . . ?
O3 C48 H48A 110.3 . . ?
C47 C48 H48A 110.3 . . ?
O3 C48 H48B 110.3 . . ?
C47 C48 H48B 110.3 . . ?
H48A C48 H48B 108.5 . . ?
C48A O3A C45A 111.0(15) . . ?
O3A C45A C46A 102.9(13) . . ?
O3A C45A H45C 111.2 . . ?
C46A C45A H45C 111.2 . . ?
O3A C45A H45D 111.2 . . ?
C46A C45A H45D 111.2 . . ?
H45C C45A H45D 109.1 . . ?
C47A C46A C45A 108.8(14) . . ?
C47A C46A H46C 109.9 . . ?
C45A C46A H46C 109.9 . . ?
C47A C46A H46D 109.9 . . ?
C45A C46A H46D 109.9 . . ?
H46C C46A H46D 108.3 . . ?
C46A C47A C48A 107.7(14) . . ?
C46A C47A H47C 110.2 . . ?
C48A C47A H47C 110.2 . . ?
C46A C47A H47D 110.2 . . ?
C48A C47A H47D 110.2 . . ?
H47C C47A H47D 108.5 . . ?
O3A C48A C47A 108.1(14) . . ?
O3A C48A H48C 110.1 . . ?
C47A C48A H48C 110.1 . . ?
O3A C48A H48D 110.1 . . ?
C47A C48A H48D 110.1 . . ?
H48C C48A H48D 108.4 . . ?
O1 N1 O2 121.82(16) . . ?
O1 N1 Pd1 118.2(3) . . ?
O2 N1 Pd1 120.0(3) . . ?
N1A O1A Pd1 126.3(8) . . ?
O1A N1A O2A 107.70(12) . . ?
 
loop_
 _geom_torsion_atom_site_label_1
 _geom_torsion_atom_site_label_2
 _geom_torsion_atom_site_label_3
 _geom_torsion_atom_site_label_4
 _geom_torsion
 _geom_torsion_site_symmetry_1
 _geom_torsion_site_symmetry_2
 _geom_torsion_site_symmetry_3
 _geom_torsion_site_symmetry_4
 _geom_torsion_publ_flag
C9 N2 C1 C2 -160.2(4) . . . . ?
C5 N2 C1 C2 77.7(5) . . . . ?
Pd1 N2 C1 C2 -35.6(4) . . . . ?
C3 N3 C2 C1 -167.4(4) . . . . ?
Pd1 N3 C2 C1 -46.2(4) . . . . ?
N2 C1 C2 N3 55.1(5) . . . . ?
C2 N3 C3 C4 168.1(3) . . . . ?
Pd1 N3 C3 C4 46.7(4) . . . . ?
C17 N4 C4 C3 158.8(4) . . . . ?
C13 N4 C4 C3 -79.4(4) . . . . ?
Pd1 N4 C4 C3 33.3(4) . . . . ?
N3 C3 C4 N4 -53.6(4) . . . . ?
C9 N2 C5 C6 -57.9(5) . . . . ?
C1 N2 C5 C6 65.0(5) . . . . ?
Pd1 N2 C5 C6 178.4(4) . . . . ?
N2 C5 C6 C7 -177.9(5) . . . . ?
C5 C6 C7 C8 -174.1(6) . . . . ?
C1 N2 C9 C10 65.4(5) . . . . ?
C5 N2 C9 C10 -171.6(4) . . . . ?
Pd1 N2 C9 C10 -53.7(5) . . . . ?
N2 C9 C10 C11 172.5(4) . . . . ?
C9 C10 C11 C12 173.3(5) . . . . ?
C17 N4 C13 C14 56.9(5) . . . . ?
C4 N4 C13 C14 -64.4(5) . . . . ?
Pd1 N4 C13 C14 -178.6(4) . . . . ?
N4 C13 C14 C15 -178.5(4) . . . . ?
C13 C14 C15 C16 179.9(5) . . . . ?
C4 N4 C17 C18 -68.6(5) . . . . ?
C13 N4 C17 C18 169.0(4) . . . . ?
Pd1 N4 C17 C18 51.4(5) . . . . ?
N4 C17 C18 C19 -177.7(5) . . . . ?
C17 C18 C19 C20 -173.1(6) . . . . ?
C26 C21 C22 C23 2.8(7) . . . . ?
B1 C21 C22 C23 -173.4(5) . . . . ?
C21 C22 C23 C24 -0.6(8) . . . . ?
C22 C23 C24 C25 -1.3(8) . . . . ?
C23 C24 C25 C26 0.8(8) . . . . ?
C24 C25 C26 C21 1.7(7) . . . . ?
C22 C21 C26 C25 -3.4(7) . . . . ?
B1 C21 C26 C25 173.0(4) . . . . ?
C32 C27 C28 C29 -4.5(8) . . . . ?
B1 C27 C28 C29 178.5(5) . . . . ?
C27 C28 C29 C30 0.9(10) . . . . ?
C28 C29 C30 C31 2.8(10) . . . . ?
C29 C30 C31 C32 -2.8(10) . . . . ?
C28 C27 C32 C31 4.4(8) . . . . ?
B1 C27 C32 C31 -178.4(5) . . . . ?
C30 C31 C32 C27 -0.9(10) . . . . ?
C38 C33 C34 C35 -1.3(7) . . . . ?
B1 C33 C34 C35 -177.3(5) . . . . ?
C33 C34 C35 C36 0.3(8) . . . . ?
C34 C35 C36 C37 0.6(8) . . . . ?
C35 C36 C37 C38 -0.6(9) . . . . ?
C36 C37 C38 C33 -0.5(10) . . . . ?
C34 C33 C38 C37 1.4(8) . . . . ?
B1 C33 C38 C37 177.6(5) . . . . ?
C44 C39 C40 C41 -1.2(8) . . . . ?
B1 C39 C40 C41 174.2(5) . . . . ?
C39 C40 C41 C42 1.1(9) . . . . ?
C40 C41 C42 C43 0.2(12) . . . . ?
C41 C42 C43 C44 -1.5(14) . . . . ?
C42 C43 C44 C39 1.5(13) . . . . ?
C40 C39 C44 C43 -0.2(10) . . . . ?
B1 C39 C44 C43 -175.4(7) . . . . ?
C26 C21 B1 C33 45.1(6) . . . . ?
C22 C21 B1 C33 -138.9(5) . . . . ?
C26 C21 B1 C27 -75.6(6) . . . . ?
C22 C21 B1 C27 100.4(5) . . . . ?
C26 C21 B1 C39 164.3(4) . . . . ?
C22 C21 B1 C39 -19.7(6) . . . . ?
C34 C33 B1 C21 -148.6(4) . . . . ?
C38 C33 B1 C21 35.5(6) . . . . ?
C34 C33 B1 C27 -28.7(6) . . . . ?
C38 C33 B1 C27 155.5(5) . . . . ?
C34 C33 B1 C39 90.7(5) . . . . ?
C38 C33 B1 C39 -85.1(6) . . . . ?
C28 C27 B1 C21 11.1(7) . . . . ?
C32 C27 B1 C21 -165.8(5) . . . . ?
C28 C27 B1 C33 -110.5(5) . . . . ?
C32 C27 B1 C33 72.6(6) . . . . ?
C28 C27 B1 C39 131.4(5) . . . . ?
C32 C27 B1 C39 -45.5(6) . . . . ?
C40 C39 B1 C21 -81.0(6) . . . . ?
C44 C39 B1 C21 94.0(6) . . . . ?
C40 C39 B1 C33 40.3(6) . . . . ?
C44 C39 B1 C33 -144.8(6) . . . . ?
C40 C39 B1 C27 159.8(4) . . . . ?
C44 C39 B1 C27 -25.3(7) . . . . ?
C48 O3 C45 C46 28(2) . . . . ?
O3 C45 C46 C47 -28.9(19) . . . . ?
C45 C46 C47 C48 18.7(17) . . . . ?
C45 O3 C48 C47 -17(2) . . . . ?
C46 C47 C48 O3 -2(2) . . . . ?
C48A O3A C45A C46A 11(5) . . . . ?
O3A C45A C46A C47A -12(5) . . . . ?
C45A C46A C47A C48A 8(4) . . . . ?
C45A O3A C48A C47A -7(5) . . . . ?
C46A C47A C48A O3A -1(4) . . . . ?
Pd1 O1A N1A O2A 0.00(2) . . . . ?
 
_refine_diff_density_max    0.315
_refine_diff_density_min   -0.498
_refine_diff_density_rms    0.059

_shelx_res_file
;
TITL shelxt in P 1 21/n 1
    08_decay.res
    created by SHELXL-2018/3 at 15:38:54 on 26-Mar-2020
CELL 0.534 11.676 13.5912 30.248 90 93.077 90
ZERR 4 0.000501 0.000603 0.00132 0 0.004062 0
LATT 1
SYMM 0.5-X,0.5+Y,0.5-Z
SFAC C H B N O Pd
DISP B 0 0 4.561
DISP C 0.001 0.001 6.94
DISP H -0 0 0.611
DISP N 0.003 0.002 10.693
DISP O 0.005 0.003 16.398
DISP Pd -2.504 0.615 1934.604
UNIT 192 292 4 16 12 4
DFIX 1.2 0.001 N1 O1 N1 O2
DFIX 1.3 0.001 O1A N1A N1A O2A
DANG 2.1 0.001 O1 O2 O1A O2A
FLAT 0.001 Pd1 O1 O2 N1 O1A O2A N1A
RIGU 0.001 0.002
EADP O3 O3A
EADP C45 C45A C48 C48A
EADP C46 C46A C47 C47A
EADP O1 O1A O2 O2A
EADP N1 N1A

L.S. 20
PLAN  5
SIZE 0.1 0.1 0.05
TEMP -13
BOND $H
list 4
CONF
fmap 2
acta
SHEL 999 0.8
OMIT 10 0 0
OMIT -1 2 3
OMIT 7 12 0
OMIT -2 1 2
OMIT -2 2 1
OMIT -2 1 5
OMIT -1 2 5
OMIT 3 1 13
REM <olex2.extras>
REM <HklSrc "%.\\08_decay.hkl">
REM </olex2.extras>

WGHT    0.062600
FVAR       0.23883   0.67526   0.81539
PD1   6    0.339481    0.775146    0.346879    11.00000    0.06471    0.06637 =
         0.05998    0.00171   -0.00090   -0.00325
N2    4    0.345482    0.927575    0.338035    11.00000    0.07981    0.07185 =
         0.07412    0.00761   -0.00322    0.00507
N3    4    0.454386    0.798648    0.397599    11.00000    0.06347    0.06294 =
         0.05871   -0.00101    0.00131   -0.00053
AFIX  13
H3    2    0.531268    0.788326    0.386945    11.00000   -1.20000
AFIX   0
N4    4    0.332291    0.631616    0.371567    11.00000    0.06546    0.07127 =
         0.06756   -0.00514   -0.00130   -0.00720
C1    1    0.441188    0.962918    0.369497    11.00000    0.09358    0.07066 =
         0.07663    0.00211   -0.00572   -0.00352
AFIX  23
H1A   2    0.513785    0.957171    0.355553    11.00000   -1.20000
H1B   2    0.429317    1.031686    0.376510    11.00000   -1.20000
AFIX   0
C2    1    0.445021    0.902948    0.411428    11.00000    0.08510    0.06417 =
         0.07329   -0.00389   -0.00328   -0.00262
AFIX  23
H2A   2    0.510653    0.921550    0.430635    11.00000   -1.20000
H2B   2    0.375841    0.913057    0.427219    11.00000   -1.20000
AFIX   0
C3    1    0.434549    0.723207    0.432340    11.00000    0.07277    0.07363 =
         0.05583    0.00496   -0.00748   -0.00386
AFIX  23
H3A   2    0.365225    0.738199    0.447304    11.00000   -1.20000
H3B   2    0.498581    0.721775    0.454132    11.00000   -1.20000
AFIX   0
C4    1    0.422915    0.625103    0.408773    11.00000    0.06931    0.07241 =
         0.06751    0.00102   -0.00275   -0.00544
AFIX  23
H4A   2    0.495727    0.607036    0.397062    11.00000   -1.20000
H4B   2    0.402192    0.574637    0.429566    11.00000   -1.20000
AFIX   0
C5    1    0.229946    0.964990    0.351715    11.00000    0.08962    0.07708 =
         0.08598   -0.00209   -0.00125    0.01136
AFIX  23
H5A   2    0.170732    0.933709    0.332885    11.00000   -1.20000
H5B   2    0.219704    0.943127    0.381773    11.00000   -1.20000
AFIX   0
C6    1    0.209859    1.075371    0.349967    11.00000    0.13109    0.07645 =
         0.13071   -0.00438   -0.00947    0.02387
AFIX  23
H6A   2    0.269099    1.108147    0.368226    11.00000   -1.20000
H6B   2    0.215445    1.098132    0.319766    11.00000   -1.20000
AFIX   0
C7    1    0.093121    1.102884    0.366027    11.00000    0.13398    0.11420 =
         0.17491   -0.03325   -0.01229    0.04470
AFIX  23
H7A   2    0.034379    1.064944    0.349807    11.00000   -1.20000
H7B   2    0.090402    1.086267    0.397140    11.00000   -1.20000
AFIX   0
C8    1    0.068566    1.209575    0.359998    11.00000    0.18287    0.11586 =
         0.33374   -0.04438   -0.04737    0.05903
AFIX 137
H8A   2    0.041241    1.221550    0.329980    11.00000   -1.50000
H8B   2    0.137454    1.246663    0.366374    11.00000   -1.50000
H8C   2    0.011154    1.229370    0.379747    11.00000   -1.50000
AFIX   0
C9    1    0.364422    0.960038    0.291362    11.00000    0.09427    0.07414 =
         0.07733    0.01327   -0.00161   -0.00460
AFIX  23
H9A   2    0.297068    0.943241    0.272722    11.00000   -1.20000
H9B   2    0.372337    1.031075    0.291013    11.00000   -1.20000
AFIX   0
C10   1    0.467304    0.915454    0.271982    11.00000    0.09038    0.09484 =
         0.07456    0.01068   -0.00059   -0.00433
AFIX  23
H10A  2    0.465004    0.844496    0.275261    11.00000   -1.20000
H10B  2    0.536342    0.939485    0.287683    11.00000   -1.20000
AFIX   0
C11   1    0.469933    0.941886    0.223172    11.00000    0.12091    0.13812 =
         0.07679    0.01119    0.01291   -0.00253
AFIX  23
H11A  2    0.404857    0.911486    0.207243    11.00000   -1.20000
H11B  2    0.462157    1.012612    0.219932    11.00000   -1.20000
AFIX   0
C12   1    0.577577    0.909672    0.202910    11.00000    0.13151    0.22339 =
         0.11645   -0.00884    0.03547   -0.00083
AFIX 137
H12A  2    0.577060    0.932153    0.172813    11.00000   -1.50000
H12B  2    0.582277    0.839163    0.203519    11.00000   -1.50000
H12C  2    0.642599    0.936991    0.219372    11.00000   -1.50000
AFIX   0
C13   1    0.212222    0.623598    0.388920    11.00000    0.06515    0.08183 =
         0.09534    0.01369   -0.00060   -0.01098
AFIX  23
H13A  2    0.203624    0.675855    0.410330    11.00000   -1.20000
H13B  2    0.157205    0.636018    0.364381    11.00000   -1.20000
AFIX   0
C14   1    0.180054    0.528631    0.410163    11.00000    0.07924    0.08635 =
         0.10755    0.01534    0.01482   -0.00461
AFIX  23
H14A  2    0.231759    0.516268    0.435735    11.00000   -1.20000
H14B  2    0.188260    0.475130    0.389345    11.00000   -1.20000
AFIX   0
C15   1    0.058132    0.531311    0.424469    11.00000    0.07952    0.09854 =
         0.13400   -0.00670    0.02980   -0.01107
AFIX  23
H15A  2    0.007005    0.544256    0.398789    11.00000   -1.20000
H15B  2    0.050447    0.585208    0.445122    11.00000   -1.20000
AFIX   0
C16   1    0.021492    0.436985    0.446081    11.00000    0.10925    0.11029 =
         0.14844    0.00776    0.03329   -0.01508
AFIX 137
H16A  2    0.022477    0.384187    0.425022    11.00000   -1.50000
H16B  2   -0.054679    0.444581    0.456061    11.00000   -1.50000
H16C  2    0.073403    0.422268    0.470888    11.00000   -1.50000
AFIX   0
C17   1    0.350710    0.551993    0.338985    11.00000    0.10049    0.06695 =
         0.07708   -0.00547    0.00208   -0.00167
AFIX  23
H17A  2    0.284578    0.549319    0.318194    11.00000   -1.20000
H17B  2    0.355012    0.489653    0.354598    11.00000   -1.20000
AFIX   0
C18   1    0.456405    0.563365    0.313443    11.00000    0.09970    0.10847 =
         0.08127   -0.01147    0.00790    0.00880
AFIX  23
H18A  2    0.523776    0.562356    0.333649    11.00000   -1.20000
H18B  2    0.454318    0.626133    0.298159    11.00000   -1.20000
AFIX   0
C19   1    0.463854    0.478978    0.279429    11.00000    0.16784    0.15102 =
         0.14062   -0.05439    0.05355   -0.00450
AFIX  23
H19A  2    0.455475    0.416653    0.294543    11.00000   -1.20000
H19B  2    0.400512    0.485073    0.257507    11.00000   -1.20000
AFIX   0
C20   1    0.567189    0.478033    0.257699    11.00000    0.20597    0.19691 =
         0.17476   -0.02831    0.09431    0.02093
AFIX 137
H20A  2    0.580671    0.413126    0.246589    11.00000   -1.50000
H20B  2    0.629207    0.496482    0.278144    11.00000   -1.50000
H20C  2    0.562310    0.523843    0.233514    11.00000   -1.50000
AFIX   0

C21   1    0.656176    0.373851    0.427628    11.00000    0.06852    0.06922 =
         0.07304    0.00815   -0.00414   -0.00163
C22   1    0.708921    0.423530    0.393921    11.00000    0.07953    0.08401 =
         0.08846    0.01269    0.01009   -0.00812
AFIX  43
H22   2    0.724705    0.389220    0.368351    11.00000   -1.20000
AFIX   0
C23   1    0.738393    0.520845    0.396986    11.00000    0.08389    0.08375 =
         0.14096    0.02456    0.01530   -0.00935
AFIX  43
H23   2    0.774103    0.550465    0.373670    11.00000   -1.20000
AFIX   0
C24   1    0.716619    0.575400    0.433432    11.00000    0.08717    0.06784 =
         0.14637    0.01921   -0.00589    0.00130
AFIX  43
H24   2    0.738248    0.641156    0.435563    11.00000   -1.20000
AFIX   0
C25   1    0.661555    0.529867    0.466959    11.00000    0.08858    0.06798 =
         0.10385    0.00048   -0.01833    0.00618
AFIX  43
H25   2    0.644694    0.565384    0.492073    11.00000   -1.20000
AFIX   0
C26   1    0.631175    0.431912    0.463592    11.00000    0.09004    0.06851 =
         0.07785    0.00507   -0.00344    0.00271
AFIX  43
H26   2    0.592261    0.403592    0.486416    11.00000   -1.20000
AFIX   0
C27   1    0.733932    0.200953    0.459296    11.00000    0.07759    0.06624 =
         0.08798    0.00541    0.01252    0.00283
C28   1    0.809798    0.249714    0.487544    11.00000    0.08696    0.08286 =
         0.09118   -0.00140    0.00040    0.00825
AFIX  43
H28   2    0.806473    0.318038    0.488572    11.00000   -1.20000
AFIX   0
C29   1    0.891987    0.201467    0.514894    11.00000    0.10992    0.10654 =
         0.10917   -0.00354   -0.01671    0.02276
AFIX  43
H29   2    0.940448    0.238629    0.533719    11.00000   -1.20000
AFIX   0
C30   1    0.903107    0.104874    0.514890    11.00000    0.09644    0.10566 =
         0.14686    0.01212   -0.00161    0.02381
AFIX  43
H30   2    0.955961    0.073466    0.534181    11.00000   -1.20000
AFIX   0
C31   1    0.833553    0.052314    0.485263    11.00000    0.10145    0.08175 =
         0.18283    0.01415   -0.00968    0.01744
AFIX  43
H31   2    0.841781   -0.015625    0.483602    11.00000   -1.20000
AFIX   0
C32   1    0.750732    0.099316    0.457620    11.00000    0.09182    0.06894 =
         0.16656    0.00282   -0.00732    0.00961
AFIX  43
H32   2    0.705741    0.061979    0.437632    11.00000   -1.20000
AFIX   0
C33   1    0.504252    0.229995    0.444918    11.00000    0.07689    0.06519 =
         0.06659   -0.00006    0.00108    0.00003
C34   1    0.478176    0.145453    0.467083    11.00000    0.08152    0.06995 =
         0.07186    0.00658   -0.00369   -0.00093
AFIX  43
H34   2    0.536484    0.100296    0.473628    11.00000   -1.20000
AFIX   0
C35   1    0.369199    0.124403    0.480112    11.00000    0.08420    0.08892 =
         0.09323    0.01074    0.00045   -0.00837
AFIX  43
H35   2    0.356062    0.066208    0.495199    11.00000   -1.20000
AFIX   0
C36   1    0.279720    0.188772    0.470980    11.00000    0.08244    0.08834 =
         0.12176    0.00097    0.00778   -0.00431
AFIX  43
H36   2    0.206374    0.175308    0.479922    11.00000   -1.20000
AFIX   0
C37   1    0.302310    0.272737    0.448429    11.00000    0.08384    0.08075 =
         0.16025    0.00818    0.00896    0.00294
AFIX  43
H37   2    0.243394    0.317144    0.441599    11.00000   -1.20000
AFIX   0
C38   1    0.411521    0.292668    0.435606    11.00000    0.08563    0.07195 =
         0.14192    0.01812    0.00856    0.00984
AFIX  43
H38   2    0.423842    0.350424    0.420073    11.00000   -1.20000
AFIX   0
C39   1    0.636284    0.212275    0.374779    11.00000    0.11123    0.08225 =
         0.07558   -0.00442    0.00687   -0.00477
C40   1    0.543828    0.220243    0.344567    11.00000    0.13275    0.08634 =
         0.08885    0.01102   -0.01417   -0.03209
AFIX  43
H40   2    0.475267    0.245066    0.354215    11.00000   -1.20000
AFIX   0
C41   1    0.548478    0.192293    0.299404    11.00000    0.17535    0.09147 =
         0.08742    0.00964   -0.01564   -0.04150
AFIX  43
H41   2    0.485105    0.199617    0.279713    11.00000   -1.20000
AFIX   0
C42   1    0.648614    0.154521    0.285972    11.00000    0.21365    0.14518 =
         0.10799   -0.00766    0.01747   -0.01918
AFIX  43
H42   2    0.653535    0.136008    0.256535    11.00000   -1.20000
AFIX   0
C43   1    0.741906    0.143068    0.314466    11.00000    0.19211    0.19528 =
         0.11039   -0.03817    0.03510    0.03146
AFIX  43
H43   2    0.809138    0.115686    0.304798    11.00000   -1.20000
AFIX   0
C44   1    0.735350    0.172608    0.357838    11.00000    0.15386    0.18869 =
         0.10320   -0.02733    0.02796    0.03992
AFIX  43
H44   2    0.800189    0.165806    0.376826    11.00000   -1.20000
AFIX   0
B1    3    0.632346    0.255708    0.426946    11.00000    0.07722    0.07100 =
         0.07686   -0.00139    0.00398   -0.00548

PART 1
O3    5    0.687974    0.805860    0.365060    21.00000    0.09588    0.12253 =
         0.11778   -0.01012    0.00676   -0.00340
C45   1    0.737890    0.775420    0.325123    21.00000    0.10656    0.13206 =
         0.12131   -0.01771    0.00437   -0.00448
AFIX  23
H45A  2    0.730685    0.826972    0.302971    21.00000   -1.20000
H45B  2    0.700185    0.716682    0.313361    21.00000   -1.20000
AFIX   0
C46   1    0.861875    0.754946    0.337305    21.00000    0.10165    0.14680 =
         0.15587   -0.00621    0.01003   -0.00244
AFIX  23
H46A  2    0.873495    0.686863    0.346059    21.00000   -1.20000
H46B  2    0.909786    0.769842    0.312950    21.00000   -1.20000
AFIX   0
C47   1    0.885029    0.819787    0.373552    21.00000    0.10165    0.14680 =
         0.15587   -0.00621    0.01003   -0.00244
AFIX  23
H47A  2    0.926136    0.877070    0.363687    21.00000   -1.20000
H47B  2    0.932867    0.786839    0.396204    21.00000   -1.20000
AFIX   0
C48   1    0.779296    0.850001    0.391626    21.00000    0.10656    0.13206 =
         0.12131   -0.01771    0.00437   -0.00448
AFIX  23
H48A  2    0.776712    0.828391    0.422119    21.00000   -1.20000
H48B  2    0.772501    0.921119    0.390856    21.00000   -1.20000
AFIX   0

SAME 0.02 0.04 O3 > C48
PART 0
PART 2
O3A   5    0.673798    0.804487    0.361460   -21.00000    0.09588    0.12253 =
         0.11778   -0.01012    0.00676   -0.00340
C45A  1    0.728561    0.753519    0.326898   -21.00000    0.10656    0.13206 =
         0.12131   -0.01771    0.00437   -0.00448
AFIX  23
H45C  2    0.692748    0.769237    0.298086   -21.00000   -1.20000
H45D  2    0.726211    0.682870    0.331304   -21.00000   -1.20000
AFIX   0
C46A  1    0.849925    0.791629    0.331292   -21.00000    0.10165    0.14680 =
         0.15587   -0.00621    0.01003   -0.00244
AFIX  23
H46C  2    0.900886    0.740437    0.342998   -21.00000   -1.20000
H46D  2    0.874930    0.811027    0.302493   -21.00000   -1.20000
AFIX   0
C47A  1    0.853549    0.872719    0.359933   -21.00000    0.10165    0.14680 =
         0.15587   -0.00621    0.01003   -0.00244
AFIX  23
H47C  2    0.869191    0.932360    0.343708   -21.00000   -1.20000
H47D  2    0.913735    0.863997    0.382971   -21.00000   -1.20000
AFIX   0
C48A  1    0.743708    0.879770    0.379156   -21.00000    0.10656    0.13206 =
         0.12131   -0.01771    0.00437   -0.00448
AFIX  23
H48C  2    0.752831    0.873070    0.411078   -21.00000   -1.20000
H48D  2    0.709180    0.943291    0.372388   -21.00000   -1.20000
AFIX   0

PART 0
PART 3
O1    5    0.126260    0.759485    0.299365    31.00000    0.08445    0.20782 =
         0.09021   -0.02345   -0.01266    0.00200
O2    5    0.261683    0.723731    0.259367    31.00000    0.08445    0.20782 =
         0.09021   -0.02345   -0.01266    0.00200
N1    4    0.226779    0.748951    0.294253    31.00000    0.08536    0.09290 =
         0.07852    0.01175   -0.00824   -0.00360
PART 0
PART 4
O1A   5    0.209287    0.757655    0.305693   -31.00000    0.08445    0.20782 =
         0.09021   -0.02345   -0.01266    0.00200
O2A   5    0.319193    0.717435    0.256028   -31.00000    0.08445    0.20782 =
         0.09021   -0.02345   -0.01266    0.00200
N1A   4    0.212294    0.730637    0.264537   -31.00000    0.08536    0.09290 =
         0.07852    0.01175   -0.00824   -0.00360
HKLF 4


REM  shelxt in P 1 21/n 1
REM wR2 = 0.1517, GooF = S = 0.855, Restrained GooF = 0.853 for all data
REM R1 = 0.0567 for 3908 Fo > 4sig(Fo) and 0.1449 for all 9671 data
REM 526 parameters refined using 490 restraints

END

WGHT      0.0626      0.0000

REM Highest difference peak  0.315,  deepest hole -0.498,  1-sigma level  0.059
Q1    1   0.2112  0.6768  0.2689  11.00000  0.05    0.32
Q2    1   0.3482  0.7742  0.2905  11.00000  0.05    0.30
Q3    1   0.3264  0.7758  0.4032  11.00000  0.05    0.30
Q4    1   0.3698  0.7745  0.3640  11.00000  0.05    0.27
Q5    1   0.2023  0.7905  0.2526  11.00000  0.05    0.25
;
_shelx_res_checksum    8832

_shelx_hkl_file
;
 -16   0   5    1.42    5.60
 -16   0   6    1.14    7.50
 -16   0   7    5.79    6.52
  16   0  -7    2.82    7.38
  16   0  -8    0.00    7.48
 -16   0   9   -0.00    6.71
  16   0  -9   -0.00    8.14
 -16   0  10   -0.00    7.34
  16   0 -10    0.00    7.34
 -16   0  11    2.30    7.76
  16   0 -11   -0.00    6.73
 -16   0  12    3.53    7.41
  16   0 -12    3.00    7.89
 -16   0  13   -0.00    6.73
  16   0 -13    3.55    7.63
  16   0 -14   -0.00    7.30
  16   0 -15   -0.00    5.87
 -16  -1   1    0.08    6.98
 -16  -1   2   -0.00    6.67
 -16  -1   3   -0.00    6.49
 -16  -1   4   -0.00    6.45
 -16  -1   4   -0.00    6.57
 -16  -1   5    0.67    5.55
 -16  -1   5   -0.00    6.20
  16   1  -6    9.78    8.11
 -16  -1   6    0.00    6.96
 -16  -1   6   -0.00    6.83
  16   1  -7   -0.00    6.81
 -16  -1   7   -0.00    7.29
 -16  -1   7   -0.00    6.51
  16   1  -8    6.63    8.25
 -16  -1   8   -0.00    8.02
 -16  -1   8   -0.00    8.08
  16   1  -9    0.19    6.98
 -16  -1   9    5.69    7.68
 -16  -1   9    4.88    7.12
 -16   1  10    5.69    8.06
  16   1 -10   13.71   10.20
 -16  -1  10   -0.00    7.65
 -16  -1  10    0.00    7.76
 -16   1  11   -0.00    6.53
  16   1 -11   -0.00    8.47
 -16  -1  11   -0.00    6.90
 -16  -1  11    0.50    7.05
 -16   1  12    1.47    6.05
  16  -1 -12   -0.00    7.40
  16   1 -12    3.58    6.92
 -16  -1  12    7.86    8.15
  16  -1 -13    6.32    8.39
  16   1 -13   -0.00    7.10
  16  -1 -14    8.97    8.51
  16  -1 -15    5.11    7.85
 -16  -2   1   -0.00    7.10
 -16  -2   1    0.00    6.47
 -16  -2   2   -0.00    5.65
 -16  -2   2    0.00    7.55
 -16  -2   3    0.00    6.25
 -16  -2   3    0.00    7.83
 -16  -2   4    7.92    7.33
 -16  -2   4   -0.00    7.40
 -16  -2   5    2.37    6.59
 -16  -2   5    0.32    7.31
 -16  -2   6    0.00    5.89
 -16  -2   6   -0.00    6.92
  16   2  -7    6.11    7.35
 -16  -2   7   -0.00    7.29
 -16  -2   7    1.21    7.13
  16   2  -8    5.78    7.17
 -16  -2   8   -0.00    6.23
 -16  -2   8    7.03    7.95
  16   2  -9    3.10    8.45
 -16  -2   9   18.04    8.81
 -16  -2   9    8.34    8.09
  16   2 -10    4.14    8.74
 -16  -2  10   -0.00    6.93
 -16  -2  10    1.47    7.03
  16   2 -11    2.42    8.38
 -16  -2  11    6.45    8.01
 -16  -2  12    4.34    8.09
 -16  -2  13   -0.00    5.95
 -16  -2  14   -0.00    8.24
 -16  -2  15    7.26    8.71
 -16  -3   1   -0.00    6.55
 -16  -3   1   -0.00    7.38
 -16  -3   2    0.00    7.33
 -16  -3   2    0.00    7.81
 -16  -3   3    3.42    7.14
 -16  -3   3    2.55    7.06
 -16  -3   4   -0.00    7.86
 -16  -3   4    1.27    6.51
 -16  -3   5   -0.00    6.93
 -16  -3   6    3.70    5.95
 -16  -3   6    0.00    7.01
 -16  -3   7    0.00    6.27
 -16  -3   7    1.44    7.72
  16   3  -8    4.22    7.45
 -16  -3   8    7.42    7.55
 -16  -3   9   14.57    9.24
 -16  -3  10   -0.00    7.05
 -16  -3  11   -0.00    7.00
 -16  -3  12    1.75    5.87
 -16  -3  13    2.67    6.83
 -16  -3  14    2.24    6.73
 -16  -3  15    3.30    8.17
 -16  -4   1    0.00    8.75
 -16  -4   1   -0.00    6.73
 -16  -4   2    8.09    8.53
 -16  -4   2    1.46    6.67
 -16  -4   3    3.50    7.06
 -16  -4   3    0.77    7.72
 -16  -4   4   -0.00    8.15
 -16  -4   5   -0.00    8.40
 -16  -4   6    4.61    8.62
 -16  -4   8    2.02    6.78
 -16  -4   9    8.11    7.56
 -16  -4  10    0.00    7.07
 -16  -4  11   -0.00    8.85
 -16  -5   2    6.77    8.11
 -16  -5   3   -0.00    8.30
 -16  -5   4    0.00    7.30
 -16  -5   5    2.57    8.61
 -16  -5   6   -0.00    8.61
 -16  -5   7   -0.00    9.38
 -15   0   1    3.45    7.26
 -15   0   1    3.10    6.54
 -15   0   2    0.51    5.91
 -15   0   2    0.00    6.91
 -15   0   3    8.78    7.38
 -15   0   3    7.78    6.77
 -15   0   4   -0.00    6.36
 -15   0   4    0.00    7.19
  15   0  -4    3.17    7.37
 -15   0   5   -0.00    6.92
 -15   0   5    0.00    6.78
  15   0  -5    6.58    7.37
 -15   0   6    0.00    6.12
 -15   0   6   -0.00    6.41
  15   0  -6    0.00    6.15
 -15   0   7   -0.00    6.31
 -15   0   7    0.70    5.56
  15   0  -7   -0.00    7.01
 -15   0   8   -0.00    6.96
 -15   0   8    0.00    6.76
  15   0  -8    3.03    7.49
 -15   0   9    8.48    7.38
 -15   0   9    1.20    7.47
  15   0  -9   15.08    8.77
 -15   0  10    0.13    7.01
 -15   0  10    0.61    6.15
  15   0 -10    0.67    6.97
 -15   0  11    7.77    7.09
 -15   0  11    5.56    7.32
  15   0 -11   -0.00    6.95
 -15   0  12    1.06    5.87
  15   0 -12    0.00    7.08
 -15   0  13    0.00    6.94
  15   0 -13   -0.00    7.59
 -15   0  14    5.97    7.60
  15   0 -14   -0.00    5.61
 -15   0  15    1.18    7.31
 -15   0  16    0.00    7.29
  15   0 -16    0.00    5.51
 -15   0  17    0.00    6.39
  15   0 -17    1.88    6.23
 -15   0  18   -0.00    7.15
  15   0 -18   -0.00    6.54
 -15   0  19   -0.00    7.39
  15   0 -19   14.78    8.91
 -15   0  20    9.88    9.04
 -15   0  22    1.45    5.90
 -15   1   1    5.65    7.37
 -15  -1   1   -0.00    7.49
 -15   1   2   -0.00    6.92
 -15  -1   2   -0.00    5.59
 -15   1   3    2.58    6.76
 -15  -1   3    1.04    5.87
 -15  -1   3    2.39    7.32
 -15   1   4    0.00    6.56
 -15  -1   4    1.67    6.57
 -15  -1   4   -0.00    7.75
 -15   1   5    7.59    7.90
 -15   1   5   -0.00    7.50
  15   1  -5   -0.00    7.02
 -15  -1   5    4.85    6.96
 -15  -1   5    0.00    7.14
 -15   1   6    1.51    6.10
 -15   1   6    4.23    6.08
  15  -1  -6   -0.00    6.17
  15   1  -6   -0.00    7.78
 -15  -1   6    4.22    7.39
 -15  -1   6   -0.00    6.39
 -15   1   7   -0.00    7.03
 -15   1   7   10.51    7.60
  15  -1  -7    0.00    6.66
  15   1  -7   10.05    8.72
 -15   1   8    0.00    5.06
 -15   1   8   -0.00    5.31
  15   1  -8   -0.00    7.39
 -15  -1   8   -0.00    7.59
 -15  -1   8    8.10    8.07
 -15   1   9   -0.00    6.87
 -15   1   9    0.15    6.67
  15  -1  -9   -0.00    6.14
  15   1  -9    0.00    7.73
 -15  -1   9    0.96    7.16
 -15  -1   9    0.00    7.99
 -15   1  10   -0.00    7.84
  15  -1 -10   -0.00    5.55
  15   1 -10    0.00    6.49
 -15  -1  10   -0.00    7.15
 -15  -1  10   -0.00    7.52
 -15   1  11   -0.00    7.05
  15  -1 -11    7.11    7.57
  15   1 -11    0.26    6.52
 -15  -1  11    1.33    7.97
 -15  -1  11    1.56    6.42
 -15   1  12    1.11    6.04
  15  -1 -12    2.48    6.52
  15   1 -12    2.53    6.61
 -15  -1  12    0.25    6.35
 -15  -1  12    6.39    8.21
 -15   1  13    2.96    7.31
  15  -1 -13    0.57    5.64
  15   1 -13   -0.00    6.43
 -15  -1  13    0.03    7.38
 -15   1  14    3.45    8.57
  15  -1 -14    0.00    6.40
  15   1 -14    4.98    7.31
 -15   1  15    0.00    7.65
  15  -1 -15    5.85    7.80
  15   1 -15   -0.00    6.57
 -15  -1  15    1.59    6.71
 -15   1  16   -0.00    6.40
  15  -1 -16    6.53    7.13
 -15  -1  16   13.09    8.77
 -15   1  17    5.20    8.44
  15  -1 -17    3.26    7.33
  15   1 -17   14.93    9.62
 -15  -1  17    0.00    7.41
  15  -1 -18    0.00    7.02
  15   1 -18   -0.00    7.27
 -15  -1  18    5.25    8.35
 -15   1  19    0.06    4.60
  15  -1 -19    0.90    6.78
 -15  -1  19   -0.00    7.54
 -15   1  20    4.23    6.15
  15  -1 -20    6.76    7.81
 -15  -1  20   -0.00    7.30
 -15  -1  21    3.60    7.44
 -15   2   1   -0.00    5.97
 -15  -2   1    0.57    6.06
 -15  -2   1   -0.00    6.98
 -15   2   2   -0.00    7.75
 -15  -2   2    6.24    8.40
 -15  -2   2   -0.00    6.42
 -15   2   3    8.39    6.57
 -15  -2   3    2.51    7.26
 -15  -2   3    4.09    8.18
 -15   2   4    0.00    6.76
 -15  -2   4   -0.00    6.84
 -15  -2   4   -0.00    5.95
 -15   2   5   -0.00    7.08
 -15  -2   5    3.52    6.09
 -15  -2   5    5.02    7.35
 -15   2   6    0.00    6.27
  15   2  -6   -0.00    6.48
 -15  -2   6    0.52    6.11
 -15  -2   6   -0.00    7.31
 -15   2   7    0.00    6.03
  15   2  -7    8.58    8.35
 -15  -2   7    1.54    7.55
 -15  -2   7    2.93    6.66
  15   2  -8   -0.00    7.89
 -15  -2   8   -0.00    6.60
 -15   2   9   -0.00    6.39
 -15   2   9    0.00    6.94
  15   2  -9    2.02    8.48
 -15  -2   9   -0.00    8.32
 -15  -2   9    0.00    7.32
 -15   2  10    0.40    6.61
  15   2 -10    0.00    8.32
 -15  -2  10    6.81    7.87
 -15  -2  10   -0.00    6.91
 -15   2  11   -0.00    6.05
  15  -2 -11    5.59    6.88
  15   2 -11   -0.00    6.92
 -15  -2  11   -0.00    7.01
 -15  -2  11    0.00    6.64
 -15   2  12    5.63    7.47
  15  -2 -12   16.96    8.63
  15   2 -12    2.94    7.99
 -15  -2  12    8.49    7.46
 -15  -2  12   -0.00    6.50
 -15   2  13   -0.00    6.36
  15  -2 -13    2.77    6.05
  15   2 -13    0.00    6.77
 -15  -2  13   -0.00    6.48
 -15  -2  13   11.43    9.02
 -15   2  14    1.14    5.68
  15  -2 -14   -0.00    6.38
  15   2 -14    3.40    7.29
 -15  -2  14    0.00    6.45
 -15   2  15    3.92    7.36
  15  -2 -15   -0.00    7.65
  15   2 -15   19.82    8.96
 -15  -2  15    4.90    7.74
 -15   2  16   -0.00    5.73
  15  -2 -16    0.44    6.07
  15   2 -16    3.59    7.19
 -15  -2  16    0.71    6.47
 -15   2  17    8.40    6.35
  15  -2 -17    0.00    6.98
  15   2 -17    3.20    7.59
 -15  -2  17    5.10    7.68
  15  -2 -18   -0.00    6.07
 -15  -2  18   -0.00    7.76
  15  -2 -19    2.54    6.67
 -15  -2  19    7.41    7.49
 -15   3   1    3.98    7.01
 -15  -3   1    2.31    6.91
 -15  -3   1    1.75    7.46
 -15   3   2   -0.00    7.17
 -15  -3   2   -0.00    7.00
 -15  -3   2    1.41    7.84
 -15   3   3    4.80    6.16
 -15  -3   3    9.33    8.09
 -15  -3   3    2.09    7.12
 -15   3   4    3.97    7.03
 -15  -3   4    0.33    5.33
 -15   3   5    1.45    5.62
 -15  -3   5   -0.00    6.06
 -15  -3   5    6.65    7.83
 -15   3   6   -0.00    6.37
 -15  -3   6   -0.00    5.31
 -15  -3   6   -0.00    7.84
 -15   3   7    1.10    7.30
  15   3  -7   -0.00    6.77
 -15  -3   7    3.56    7.88
 -15  -3   7    0.00    7.10
 -15   3   8   11.67    7.56
  15   3  -8    0.00    7.73
 -15  -3   8    7.42    8.05
 -15  -3   8   -0.00    7.39
 -15   3   9    3.31    6.30
  15   3  -9   -0.00    7.50
 -15  -3   9    1.66    5.85
 -15  -3   9    8.70    8.08
 -15   3  10   -0.00    5.40
  15   3 -10    1.76    8.92
 -15  -3  10    1.43    5.59
 -15  -3  10    2.68    7.80
 -15   3  11    0.39    6.98
  15   3 -11    5.36    8.78
 -15  -3  11   -0.00    8.72
 -15  -3  11    6.73    9.89
 -15   3  12    5.60    7.96
 -15  -3  12    1.67    7.40
 -15  -3  12    3.20    7.50
  15   3 -13    0.00    6.74
 -15  -3  13   -0.00    8.45
 -15  -3  13   -0.00    7.53
 -15   3  14    1.55    5.11
  15   3 -14   -0.00    5.20
 -15  -3  14   -0.00    7.94
 -15  -3  14    3.25    8.93
  15   3 -15   -0.00    7.80
 -15  -3  15   -0.00    8.50
 -15  -3  16   11.82    9.64
  15  -3 -17    0.00    6.67
  15  -3 -18    4.20    7.19
  15  -3 -19   -0.00    6.49
  15  -3 -20    5.06    6.01
  15  -3 -21    1.47    7.24
 -15   4   1   -0.00    6.38
 -15  -4   1    6.98    7.52
 -15  -4   1    0.94    7.17
 -15   4   2    3.96    6.52
 -15  -4   2   -0.00    6.38
 -15  -4   2    5.10    7.19
 -15   4   3    4.84    5.94
 -15  -4   3    2.59    6.81
 -15  -4   3    8.76    8.93
 -15   4   4   -0.00    6.43
 -15  -4   4    7.26    8.56
 -15   4   5    3.58    6.52
 -15  -4   5    4.44    6.70
 -15  -4   5   -0.00    7.64
 -15   4   6    0.00    6.47
 -15  -4   6    1.54    6.62
 -15  -4   6    1.42    7.12
 -15   4   7    0.00    6.21
 -15  -4   7    6.97    7.64
 -15  -4   7    2.06    6.72
 -15   4   8    0.12    6.29
  15   4  -8    0.39    7.67
 -15  -4   8    5.27    7.14
 -15  -4   8    0.00    7.51
 -15   4   9    4.94    6.42
  15   4  -9    6.07    7.98
 -15  -4   9    6.10    6.83
 -15  -4   9    5.06    7.67
 -15   4  10    3.53    7.07
  15   4 -10   -0.00    8.79
 -15  -4  10    9.01    7.71
  15   4 -11    0.00    9.04
 -15  -4  11    3.50    8.01
 -15  -4  11    6.40    8.52
  15   4 -12    3.93    9.57
 -15  -4  12    0.00    6.51
 -15  -4  12    2.25    8.76
 -15  -4  13    0.00    7.00
 -15   5   1   -0.00    4.99
 -15  -5   1   -0.00    7.64
 -15   5   2   -0.00    4.70
 -15  -5   2    0.69    6.99
 -15  -5   2    4.64    8.07
 -15   5   3    0.00    4.88
 -15  -5   3    0.00    6.71
 -15  -5   3    0.00    7.27
 -15  -5   4   -0.00    5.72
 -15  -5   4   -0.00    7.55
 -15  -5   5   -0.00    8.06
 -15  -5   6    5.98    7.02
 -15  -5   6    4.54    7.45
 -15  -5   7    2.48    7.62
 -15  -5   7    0.00    7.50
 -15  -5   8    0.00    6.99
 -15  -5   8    0.00    6.61
  15   5  -9   -0.00    7.81
 -15  -5   9   -0.00    6.52
 -15  -5   9   -0.00    7.58
  15   5 -10    0.00    8.70
 -15  -6   1   -0.00    6.34
 -15  -6   2    3.74    8.19
 -15  -6   3    7.83    8.02
 -15  -6   3   -0.00    7.50
 -15  -6   4    2.79    7.15
 -15  -6   4    6.51    9.08
 -15  -6   5   -0.00    6.23
 -14   0   1    1.92    5.50
 -14   0   1   -0.00    5.70
 -14   0   2    8.08    7.00
 -14   0   2    8.74    7.25
 -14   0   3   -0.00    5.50
 -14   0   3    1.02    5.97
  14   0  -3    2.33    6.73
 -14   0   4    1.70    5.20
  14   0  -4   15.94    9.07
 -14   0   5    3.19    6.78
  14   0  -5    4.63    6.44
 -14   0   6    4.23    7.01
 -14   0   6   20.79    9.06
  14   0  -6    8.84    7.21
 -14   0   7   -0.00    5.76
 -14   0   7    2.46    5.93
 -14   0   8    6.30    6.39
 -14   0   8   -0.00    6.29
  14   0  -8    1.55    5.90
 -14   0   9   -0.00    6.29
 -14   0   9    4.89    7.40
  14   0  -9    1.73    6.32
 -14   0  10   -0.00    5.81
  14   0 -10    2.72    5.68
 -14   0  11    4.16    7.13
  14   0 -11   -0.00    6.56
 -14   0  12    4.12    6.89
  14   0 -12   -0.00    6.00
 -14   0  13    0.00    7.01
  14   0 -13    1.09    6.55
 -14   0  14   18.32    9.57
  14   0 -14    8.04    7.67
 -14   0  15    4.78    7.86
  14   0 -15    0.72    6.09
 -14   0  16    0.00    7.69
  14   0 -16    0.00    4.93
 -14   0  17    6.59    7.15
  14   0 -17   -0.00    5.87
 -14   0  18   -0.00    5.50
  14   0 -18    4.07    7.11
 -14   0  19    3.36    5.61
  14   0 -19   -0.00    6.37
 -14   0  20   -0.00    5.01
  14   0 -20   -0.00    6.73
 -14   0  21    1.27    5.66
  14   0 -21    0.00    6.77
 -14   0  22   -0.00    5.18
  14   0 -22   -0.00    6.64
 -14   0  23    0.47    4.85
 -14   0  24    4.79    8.03
 -14   1   1    0.00    5.58
 -14   1   1   -0.00    6.90
 -14  -1   1   -0.00    6.64
 -14   1   2   -0.00    5.96
 -14   1   2   -0.00    6.77
 -14  -1   2   -0.00    4.76
 -14  -1   2    0.00    6.86
 -14   1   3   -0.00    6.04
 -14   1   3    1.07    6.23
  14  -1  -3    1.74    5.34
 -14  -1   3   -0.00    5.35
 -14  -1   3   15.08    8.66
 -14   1   4   -0.00    6.22
 -14   1   4    1.04    5.82
  14  -1  -4    9.64    6.85
  14   1  -4    6.15    7.09
 -14  -1   4   -0.00    7.97
 -14  -1   4    6.31    7.64
 -14   1   5   -0.00    6.71
 -14   1   5    2.97    6.30
  14  -1  -5    0.00    5.78
  14   1  -5    1.37    7.00
 -14  -1   5   -0.00    6.35
 -14  -1   5    0.36    5.96
 -14   1   6    2.74    6.67
 -14   1   6    6.44    7.56
  14  -1  -6    9.01    7.96
  14   1  -6    9.33    9.00
 -14  -1   6    2.79    7.34
 -14  -1   6    7.73    8.30
 -14   1   7    0.99    5.76
 -14   1   7    1.54    6.34
  14  -1  -7    0.00    5.19
  14   1  -7    1.02    7.40
 -14  -1   7    0.59    6.41
 -14  -1   7    9.00    8.08
 -14   1   8   -0.00    6.04
 -14   1   8    0.00    5.95
  14  -1  -8    1.71    6.12
 -14  -1   8    7.84    8.16
 -14  -1   8    0.00    5.72
 -14   1   9   -0.00    5.73
  14  -1  -9    0.00    6.65
  14   1  -9    0.00    6.74
 -14  -1   9    0.00    7.35
 -14  -1   9    8.73    7.59
 -14   1  10   12.86    8.15
  14  -1 -10   18.89    8.75
  14   1 -10    9.19    7.85
 -14  -1  10    0.00    6.21
 -14  -1  10   14.99    9.23
 -14   1  11   -0.00    5.79
  14  -1 -11   -0.00    5.45
  14   1 -11    6.58    6.97
 -14  -1  11    3.30    6.80
 -14   1  12   12.42    7.58
  14  -1 -12   10.37    7.94
  14   1 -12    5.21    7.46
 -14  -1  12    2.34    7.02
 -14   1  13   -0.00    6.76
  14  -1 -13   -0.00    5.91
  14   1 -13    0.00    5.80
 -14  -1  13    0.00    5.68
 -14   1  14    8.04    7.51
  14  -1 -14    0.21    6.07
 -14  -1  14    0.00    5.65
  14  -1 -15   -0.00    6.21
  14   1 -15   -0.00    6.30
 -14  -1  15    5.65    7.14
 -14   1  16    2.94    5.15
  14  -1 -16    2.17    7.09
  14   1 -16    7.19    7.80
 -14  -1  16   -0.00    7.72
 -14   1  17    2.85    5.31
  14  -1 -17    4.16    6.55
  14   1 -17   -0.00    7.29
 -14  -1  17   10.21    8.92
 -14   1  18    0.00    5.08
  14   1 -18    0.62    6.40
 -14  -1  18   -0.00    7.20
 -14   1  19    0.74    4.69
  14  -1 -19    0.00    6.93
  14   1 -19   -0.00    6.72
 -14  -1  19   -0.00    7.25
 -14   1  20    1.36    7.81
  14  -1 -20   10.06    6.91
  14   1 -20    3.92    7.03
 -14  -1  20   -0.00    7.46
 -14   1  21    4.02    6.87
  14  -1 -21    3.16    6.91
  14   1 -21   -0.00    6.50
 -14  -1  21    4.45    5.27
 -14   1  22    3.04    8.18
  14  -1 -22    0.48    6.25
  14   1 -22    1.69    6.77
 -14  -1  22    5.36    5.85
 -14   1  23   -0.00    6.83
  14  -1 -23   -0.00    6.95
 -14   1  24    0.10    6.47
 -14   1  25    4.18    6.85
 -14   1  26   -0.00    7.56
 -14   2   1    1.08    6.47
 -14  -2   1   -0.00    5.90
 -14  -2   1   -0.00    7.50
 -14   2   2    0.04    4.82
 -14  -2   2    1.19    6.11
 -14  -2   2    5.06    6.84
 -14   2   3    3.98    7.23
 -14  -2   3    0.75    4.97
 -14  -2   3    3.09    6.10
 -14   2   4   -0.00    6.20
 -14   2   4    3.93    6.29
 -14  -2   4    1.68    7.05
 -14  -2   4    4.38    7.32
 -14   2   5   -0.00    5.42
 -14   2   5    4.90    5.90
  14  -2  -5   -0.00    6.20
  14   2  -5    1.83    7.70
 -14  -2   5    3.97    6.23
 -14  -2   5   -0.00    5.49
 -14   2   6    4.01    6.68
  14  -2  -6    3.84    5.81
  14   2  -6    4.61    7.24
 -14  -2   6    3.09    7.12
 -14  -2   6    2.26    7.20
 -14   2   7    0.00    5.80
 -14   2   7   -0.00    6.63
  14  -2  -7    1.43    5.78
  14   2  -7    1.10    6.82
 -14  -2   7    2.95    6.25
 -14   2   8    3.42    6.08
 -14   2   8    6.52    5.59
  14  -2  -8    0.00    5.83
  14   2  -8   -0.00    7.19
 -14  -2   8   -0.00    5.97
 -14  -2   8    6.55    8.10
 -14   2   9    3.37    6.62
  14  -2  -9   -0.00    7.22
 -14  -2   9   -0.00    6.86
 -14  -2   9    0.00    7.49
 -14   2  10    0.00    6.26
  14  -2 -10    9.80    7.19
  14   2 -10    2.09    6.28
 -14  -2  10   -0.00    7.18
 -14  -2  10    5.67    7.47
 -14   2  11    2.76    6.63
  14  -2 -11    3.61    6.49
  14   2 -11    4.24    6.75
 -14  -2  11    0.84    7.25
 -14  -2  11   -0.00    6.92
 -14   2  12    1.60    7.11
  14  -2 -12   11.00    7.48
  14   2 -12   13.33    8.89
 -14  -2  12    9.52    7.81
 -14   2  13   -0.00    3.98
  14  -2 -13    0.00    5.77
  14   2 -13    2.11    6.39
 -14  -2  13    0.00    6.25
 -14   2  14    1.00    4.40
  14  -2 -14   -0.00    6.84
  14   2 -14    0.00    6.16
 -14   2  15    0.09    4.71
  14  -2 -15    3.08    6.22
 -14  -2  15    7.74    8.37
 -14   2  16    0.00    5.02
  14  -2 -16    5.41    7.16
  14   2 -16   -0.00    6.81
 -14  -2  16   -0.00    5.62
 -14   2  17   -0.00    6.87
  14  -2 -17   -0.00    5.57
  14   2 -17    2.02    6.07
 -14  -2  17   -0.00    7.31
 -14   2  18   -0.00    7.40
  14  -2 -18   -0.00    5.57
  14   2 -18   -0.00    6.54
 -14  -2  18    1.58    6.71
 -14   2  19    2.28    7.62
  14  -2 -19   -0.00    5.97
  14   2 -19    4.86    7.08
 -14  -2  19    0.00    5.88
 -14   2  20    0.00    7.15
  14  -2 -20   -0.00    6.46
  14   2 -20    2.21    6.38
 -14  -2  20    3.50    7.97
 -14   2  21   11.07    9.64
  14  -2 -21    3.59    6.39
  14   2 -21   -0.00    6.39
  14  -2 -22    6.06    8.04
 -14   2  23   -0.00    6.72
  14  -2 -23   -0.00    7.33
 -14   2  24   -0.00    7.92
 -14   2  25    1.28    5.94
 -14   3   1   -0.00    5.90
 -14  -3   1   -0.00    6.39
 -14  -3   1    4.24    6.97
 -14   3   2    1.68    6.45
 -14  -3   2    0.27    6.19
 -14  -3   2   -0.00    6.92
 -14   3   3   -0.00    5.74
 -14  -3   3    3.72    7.03
 -14   3   4    1.56    5.59
 -14  -3   4    5.30    7.27
 -14  -3   4   -0.00    7.04
 -14   3   5    4.16    5.62
  14   3  -5   -0.00    7.17
 -14  -3   5    0.00    6.36
 -14  -3   5   -0.00    6.65
 -14   3   6    6.68    6.87
  14   3  -6    0.00    7.47
 -14  -3   6    1.41    6.42
 -14  -3   6    3.52    7.81
 -14   3   7    1.94    6.60
  14   3  -7   -0.00    6.58
 -14  -3   7    0.07    6.74
 -14  -3   7    2.62    6.60
 -14   3   8   -0.00    6.47
  14   3  -8   -0.00    8.05
 -14  -3   8    4.60    6.36
 -14  -3   8    0.40    7.44
 -14   3   9    6.78    6.72
  14   3  -9    0.00    8.28
 -14  -3   9   -0.00    6.46
 -14   3  10   14.02    8.54
  14  -3 -10    3.77    6.30
 -14  -3  10    9.93    8.27
 -14  -3  10   10.95    7.83
 -14   3  11   -0.00    5.73
  14  -3 -11   -0.00    5.71
  14   3 -11   -0.00    6.03
 -14  -3  11    4.06    7.48
 -14  -3  11    7.76    7.98
 -14   3  12    1.15    4.23
  14  -3 -12   -0.00    6.44
  14   3 -12   -0.00    8.65
 -14  -3  12    5.55    7.06
 -14  -3  12   -0.00    7.56
 -14   3  13   -0.00    4.32
  14  -3 -13    2.63    6.17
  14   3 -13   -0.00    6.34
 -14  -3  13    1.64    6.01
 -14  -3  13   -0.00    6.23
 -14   3  14    0.42    4.90
  14  -3 -14    0.73    6.03
  14   3 -14    0.00    7.86
 -14  -3  14   -0.00    7.16
 -14   3  15    1.09    6.93
  14  -3 -15    6.37    6.98
  14   3 -15    2.78    6.76
 -14  -3  15   -0.00    7.75
 -14   3  16    0.00    8.12
  14  -3 -16    0.88    7.03
  14   3 -16    7.26    7.57
 -14  -3  16    4.28    6.92
 -14   3  17    1.79    7.32
  14  -3 -17    0.41    5.50
 -14  -3  17    1.67    6.32
 -14   3  18    1.60    6.26
  14  -3 -18   -0.00    5.62
  14   3 -18    9.80    8.15
  14  -3 -19    0.87    6.20
  14   3 -19    3.76    8.14
 -14   3  20    1.11    5.80
  14  -3 -20   11.35    8.13
  14   3 -20   12.46    9.51
 -14   3  21    7.00    6.26
  14  -3 -21    0.33    6.70
 -14   3  22   -0.00    6.86
  14  -3 -22   -0.00    7.23
 -14   3  23   -0.00    6.15
  14  -3 -23    3.12    8.05
 -14   4   1    3.58    5.53
 -14  -4   1   -0.00    7.45
 -14  -4   1   -0.00    6.94
 -14   4   2    8.84    6.97
 -14  -4   2    0.00    7.06
 -14  -4   2    0.00    8.13
 -14   4   3    2.18    5.35
 -14  -4   3    0.00    7.55
 -14   4   4    5.26    6.49
 -14  -4   4    0.00    5.68
 -14  -4   4    1.75    7.00
 -14   4   5    3.54    5.03
 -14  -4   5    0.51    5.99
 -14  -4   5   -0.00    8.15
 -14   4   6   -0.00    4.69
  14   4  -6    6.89    8.28
 -14  -4   6    6.11    6.88
 -14  -4   6    5.66    7.27
 -14   4   7    8.85    7.37
  14   4  -7    0.09    7.14
 -14  -4   7   -0.00    6.12
 -14  -4   7    0.00    6.63
 -14   4   8    6.76    6.89
  14   4  -8    0.00    7.62
 -14  -4   8   -0.00    6.85
 -14  -4   8    0.48    7.80
 -14   4   9    2.07    6.32
  14   4  -9    0.00    7.54
 -14  -4   9   -0.00    5.45
 -14  -4   9    6.78    8.26
 -14   4  10    1.53    6.09
  14   4 -10   10.54    8.48
 -14  -4  10    0.00    7.23
 -14  -4  10   -0.00    7.67
 -14   4  11   -0.00    6.84
  14   4 -11   10.80    8.84
 -14  -4  11    4.96    8.68
 -14   4  12    3.38    7.84
  14   4 -12   10.42    7.50
 -14  -4  12   13.45    9.59
 -14  -4  12    4.01    7.38
 -14   4  13   -0.00    6.46
  14   4 -13    1.71    5.74
 -14  -4  13    0.94    6.75
 -14  -4  13   -0.00    7.86
 -14   4  14    0.72    6.61
  14   4 -14   -0.00    5.72
 -14  -4  14    3.21    8.38
 -14  -4  14   -0.00    8.22
 -14   4  15   -0.00    6.83
  14   4 -15   -0.00    5.94
  14  -4 -16    8.72    8.45
  14   4 -16   13.40    8.08
 -14   4  17    0.02    5.21
  14  -4 -17    0.00    6.57
  14   4 -17   -0.00    9.33
 -14   4  18    2.76    6.75
  14  -4 -18    1.35    6.38
  14   4 -18    6.13    8.23
 -14   4  19    5.09    5.95
  14  -4 -19    4.03    6.13
 -14   4  20    1.85    6.61
  14  -4 -20    1.19    6.17
  14  -4 -21    2.52    6.14
  14  -4 -23    3.15    7.25
  14  -4 -24   -0.00    6.04
 -14   5   1    7.91    5.87
 -14  -5   1    5.74    7.99
 -14  -5   1    5.06    7.85
 -14   5   2   -0.00    5.17
 -14  -5   2    3.07    7.01
 -14  -5   2    2.67    7.62
 -14   5   3   -0.00    5.20
 -14  -5   3    0.00    5.78
 -14  -5   3    0.00    7.35
 -14   5   4   -0.00    5.86
 -14  -5   4    1.71    5.56
 -14  -5   4   -0.00    6.96
 -14   5   5    5.80    7.24
 -14  -5   5    4.57    7.26
 -14  -5   5    5.97    8.66
 -14   5   6   21.90    7.51
 -14  -5   6   -0.00    5.99
  14   5  -7   -0.00    7.58
 -14  -5   7    0.22    5.32
 -14  -5   7   -0.00    6.81
 -14   5   8   -0.00    4.77
  14   5  -8    0.00    7.51
 -14  -5   8    4.00    8.24
 -14  -5   8    1.70    7.45
 -14   5   9    0.00    6.90
  14   5  -9   -0.00    8.27
 -14  -5   9    2.25    6.87
 -14  -5   9    0.00    7.40
 -14   5  10    0.00    6.79
  14   5 -10   11.56    8.53
 -14  -5  10    9.07    8.20
 -14  -5  10    3.10    6.92
 -14   5  11    0.00    7.30
  14   5 -11    0.00    7.95
 -14  -5  11    0.00    6.80
 -14  -5  11   -0.00    7.88
 -14   5  12    6.15    6.83
  14   5 -12    5.49    8.15
 -14  -5  12    0.00    5.74
 -14   5  13   -0.00    5.54
  14   5 -13   -0.00    7.75
 -14  -5  13    0.00    7.77
 -14   5  14   10.09    6.96
  14   5 -14   -0.00    6.99
 -14  -5  14   -0.00    6.63
 -14   5  15    1.75    6.03
  14   5 -15   -0.00    7.10
 -14  -5  15    9.80    8.80
 -14   5  16    8.11    7.38
  14   5 -16    5.92    8.54
 -14  -5  16    6.59    7.69
 -14   5  17   -0.00    5.72
  14   5 -17   -0.00    8.53
  14  -5 -24   -0.00    5.33
 -14   6   1    5.83    5.29
 -14  -6   1    5.40    6.83
 -14   6   2    0.00    5.75
 -14  -6   2   -0.00    6.68
 -14  -6   2    3.30    7.98
 -14   6   3    4.15    6.07
 -14  -6   3   -0.00    5.85
 -14  -6   3    6.75    8.95
 -14   6   4    4.57    6.05
 -14  -6   4   14.15    7.98
 -14  -6   4    7.94    8.41
 -14   6   5   -0.00    5.10
 -14  -6   5   -0.00    5.75
 -14  -6   5    0.71    7.10
 -14   6   6   -0.00    5.34
 -14  -6   6    2.84    6.02
 -14  -6   6    9.00    9.14
 -14   6   7    0.00    6.13
 -14  -6   7   -0.00    6.71
 -14  -6   7    3.78    9.29
 -14   6   8   -0.00    5.72
  14   6  -8    3.80    7.21
 -14  -6   8    7.81    8.41
 -14   6   9    0.04    5.81
  14   6  -9   -0.00    7.55
 -14  -6   9   -0.00    7.45
 -14   6  10   -0.00    6.56
  14   6 -10   -0.00    7.06
 -14  -6  10   -0.00    7.15
 -14   6  11    8.69    6.93
  14   6 -11   10.53    9.55
 -14   6  12    3.09    5.94
  14   6 -12    0.00    8.59
 -14  -6  12    7.29    7.78
 -14   6  13    0.00    6.30
  14   6 -13    3.26    8.82
 -14  -6  13   -0.00    6.35
 -14   6  14    1.16    5.14
  14   6 -14    0.00    7.04
 -14  -6  14    6.85    6.98
 -14   7   1   -0.00    5.21
 -14  -7   1    1.92    7.28
 -14   7   2    8.73    5.47
 -14  -7   2    0.00    6.09
 -14   7   3   -0.00    5.79
 -14  -7   3   -0.00    7.26
 -14   7   4    3.02    5.37
 -14  -7   4    6.02    7.45
 -14   7   5   12.79    7.25
 -14  -7   5    0.97    6.48
 -14   7   6    0.00    4.85
 -14   7   7    0.08    5.36
 -14  -7   7   -0.00    6.77
 -14   7   8    1.68    6.06
 -14  -7   8    0.42    5.95
 -14   7   9    6.40    6.42
 -14  -7   9    0.00    7.88
  14   7 -10   -0.00    6.65
 -14  -7  10    0.00    7.29
  14   7 -11    1.43    6.57
 -14  -7  11   -0.00    7.70
 -14   8   1   -0.00    5.96
 -14   8   2   -0.00    4.51
 -14  -8   2    5.28    7.24
 -14   8   3   -0.00    4.73
 -14  -8   3    1.50    7.09
 -14   8   4   -0.00    4.74
 -14  -8   4   -0.00    6.95
 -14   8   5    2.75    5.08
 -14  -8   5   -0.00    7.83
 -13   0   1   12.86    7.56
 -13   0   1   23.82    9.94
 -13   0   2    0.32    5.34
 -13   0   2    0.05    7.04
  13   0  -2    4.65    6.88
 -13   0   3    1.23    7.09
 -13   0   3   12.88    8.15
  13   0  -3    1.55    6.37
 -13   0   4   -0.00    5.90
 -13   0   4    8.38    7.69
  13   0  -4    0.34    6.58
 -13   0   5    2.16    6.66
 -13   0   5   17.38    8.75
  13   0  -5    9.93    7.97
 -13   0   6   -0.00    6.55
 -13   0   6    2.71    6.28
  13   0  -6    0.25    6.11
 -13   0   7   24.88    9.61
 -13   0   7   22.58   10.42
  13   0  -7   15.06    8.07
 -13   0   8   -0.00    5.67
  13   0  -8    0.89    6.95
 -13   0   9    2.06    7.07
  13   0  -9    1.32    6.31
 -13   0  10   -0.00    6.48
  13   0 -10   -0.00    5.69
  13   0 -11   13.55    7.44
 -13   0  12    0.55    6.68
  13   0 -12    1.81    5.77
 -13   0  13    8.32    8.41
  13   0 -13    3.47    7.25
 -13   0  14    2.94    7.63
  13   0 -14    0.52    6.33
 -13   0  15   -0.00    5.28
  13   0 -15   -0.00    6.22
 -13   0  16    2.45    5.49
  13   0 -16    5.40    7.13
 -13   0  17    0.86    4.30
  13   0 -17    9.20    7.55
 -13   0  18    0.90    4.07
  13   0 -18    2.74    6.24
 -13   0  19    1.54    6.34
  13   0 -19   -0.00    6.41
 -13   0  20    0.65    7.89
  13   0 -20    0.00    5.02
 -13   0  21    1.09    7.61
  13   0 -21    3.30    6.31
 -13   0  22   -0.00    6.80
  13   0 -22   -0.00    6.58
 -13   0  23    5.91    7.51
  13   0 -23    0.00    6.10
 -13   0  24    0.00    6.78
  13   0 -24   -0.00    7.60
 -13   0  25   -0.00    6.42
  13   0 -25   -0.00    6.56
 -13   1   1    0.00    5.22
 -13   1   1   -0.00    5.73
 -13  -1   1   -0.00    4.62
 -13  -1   1    1.56    5.93
 -13   1   2    3.28    6.54
 -13   1   2    1.76    6.57
  13  -1  -2    8.20    6.83
 -13  -1   2    5.37    6.39
 -13  -1   2   -0.00    6.07
 -13   1   3   12.41    7.35
  13  -1  -3   10.62    8.45
  13   1  -3    0.00    6.61
 -13  -1   3   -0.00    6.00
 -13  -1   3    3.13    6.15
 -13   1   4   -0.00    6.08
 -13   1   4   -0.00    4.83
  13  -1  -4    1.36    7.32
  13   1  -4   -0.00    6.35
 -13  -1   4    0.00    6.21
 -13   1   5   14.04    8.79
 -13   1   5   34.00   10.39
  13   1  -5   31.13   11.18
 -13  -1   5   15.75    9.15
 -13  -1   5   26.74    9.79
 -13   1   6   -0.00    6.47
  13  -1  -6    1.93    5.67
  13   1  -6    7.69    8.25
 -13  -1   6   -0.00    6.24
 -13  -1   6    0.00    6.28
 -13   1   7   -0.00    6.31
 -13   1   7    0.71    5.68
  13  -1  -7    3.00    5.74
  13   1  -7    6.87    7.51
 -13  -1   7    4.47    5.92
 -13  -1   7    0.43    5.25
 -13   1   8   -0.00    6.68
  13  -1  -8    1.65    4.86
  13   1  -8    5.56    6.65
 -13  -1   8   -0.00    5.92
 -13  -1   8   -0.00    6.41
 -13   1   9   13.80    8.67
  13  -1  -9   19.29    8.73
  13   1  -9   16.35    8.44
 -13  -1   9   25.10    9.91
 -13   1  10    0.00    7.00
  13  -1 -10    1.66    6.10
  13   1 -10    3.83    6.40
 -13  -1  10    8.85    7.23
 -13   1  11    0.00    6.31
  13  -1 -11    4.24    6.76
  13   1 -11    7.16    7.46
 -13  -1  11   -0.00    6.64
  13  -1 -12    8.08    8.29
  13   1 -12    0.00    6.44
 -13  -1  12    2.92    6.56
 -13   1  13    2.44    5.25
  13  -1 -13   -0.00    6.48
  13   1 -13    0.00    6.05
 -13  -1  13    0.00    6.42
 -13   1  14    4.04    4.85
  13  -1 -14   -0.00    5.30
  13   1 -14    4.09    5.98
 -13  -1  14    3.22    5.87
 -13   1  15    4.66    6.14
  13  -1 -15   10.92    8.76
  13   1 -15    1.86    6.28
 -13  -1  15    6.63    8.53
 -13   1  16   -0.00    6.89
  13  -1 -16   -0.00    5.90
  13   1 -16    6.41    6.72
 -13  -1  16    4.19    6.77
 -13   1  17    0.01    6.86
  13  -1 -17    4.71    6.27
  13   1 -17    4.40    7.80
 -13  -1  17    0.56    5.94
 -13   1  18    5.48    8.61
  13  -1 -18   -0.00    6.48
  13   1 -18   -0.00    5.90
 -13  -1  18    0.93    5.00
 -13   1  19    0.00    8.19
  13  -1 -19    2.28    6.51
  13   1 -19    6.89    8.24
 -13  -1  19    6.13    6.07
 -13   1  20    1.39    5.63
  13  -1 -20    1.42    6.10
  13   1 -20   -0.00    6.05
 -13  -1  20   -0.00    4.90
  13  -1 -21    0.00    5.35
  13   1 -21    3.98    6.62
 -13  -1  21    1.38    4.75
 -13   1  22    1.73    7.55
  13  -1 -22    0.83    7.08
  13   1 -22    0.87    6.59
 -13  -1  22    7.18    7.38
 -13   1  23    0.00    5.54
  13  -1 -23    0.35    7.22
  13   1 -23    0.16    6.40
 -13  -1  23   -0.00    7.83
 -13   1  24   -0.00    7.32
  13  -1 -24    0.00    7.06
  13   1 -24    0.95    7.18
 -13   1  25    5.98    7.80
  13  -1 -25    0.00    6.51
  13   1 -25    0.86    7.12
 -13   1  26    4.47    7.11
  13  -1 -26    2.27    6.69
 -13   1  27    0.00    6.52
 -13   2   1    8.23    6.85
 -13   2   1   22.49    8.90
  13  -2  -1   10.66    7.67
 -13  -2   1    4.42    6.09
 -13  -2   1   11.19    8.17
 -13   2   2    1.83    6.55
 -13   2   2    0.52    4.90
  13  -2  -2   -0.00    6.52
 -13  -2   2    5.29    5.69
 -13  -2   2   -0.00    6.01
 -13   2   3    1.43    5.15
 -13   2   3    1.21    5.04
  13  -2  -3    7.35    7.18
  13   2  -3   -0.00    6.76
 -13  -2   3    5.41    6.25
 -13  -2   3    0.06    6.44
 -13   2   4   -0.00    5.18
 -13   2   4    2.66    5.49
  13  -2  -4   -0.00    5.60
  13   2  -4    2.35    6.69
 -13  -2   4    4.24    6.36
 -13  -2   4    0.00    5.74
 -13   2   5    4.56    6.68
 -13   2   5    3.21    6.89
  13  -2  -5   -0.00    6.35
  13   2  -5   15.31    9.20
 -13  -2   5    0.90    5.67
 -13  -2   5    0.94    6.30
 -13   2   6    1.70    6.26
 -13   2   6    0.25    6.19
  13  -2  -6   -0.00    6.31
  13   2  -6    3.25    6.57
 -13  -2   6    0.00    6.67
 -13  -2   6    4.19    6.43
 -13   2   7   15.02    7.98
  13  -2  -7    0.17    5.93
  13   2  -7    8.44    7.88
 -13  -2   7   14.67    8.47
 -13  -2   7   11.44    7.97
 -13   2   8    0.00    6.59
  13  -2  -8   -0.00    5.68
  13   2  -8   -0.00    5.41
 -13  -2   8    1.27    5.87
 -13  -2   8    8.25    7.28
 -13   2   9   -0.00    6.57
  13  -2  -9   -0.00    5.99
  13   2  -9    0.37    5.00
 -13  -2   9    0.47    5.13
 -13  -2   9    0.66    6.00
  13  -2 -10    0.00    5.01
  13   2 -10   -0.00    6.70
 -13  -2  10    0.60    5.55
 -13  -2  10    0.43    5.68
 -13   2  11    1.20    4.84
  13  -2 -11   13.59    8.22
  13   2 -11    8.43    7.67
 -13  -2  11    8.97    7.56
 -13   2  12    1.47    4.63
  13  -2 -12    5.77    6.70
  13   2 -12   -0.00    5.62
 -13   2  13    0.71    4.66
  13  -2 -13    3.70    7.58
 -13  -2  13    3.23    6.12
 -13   2  14   -0.00    6.38
  13   2 -14    0.71    6.44
 -13  -2  14    3.28    7.54
 -13   2  15    5.27    7.39
  13  -2 -15   12.63    8.94
  13   2 -15   10.98    7.42
 -13  -2  15    2.18    6.72
 -13   2  16    0.00    7.01
  13  -2 -16    0.00    5.90
  13   2 -16    2.86    6.47
 -13  -2  16   -0.00    7.14
 -13   2  17    6.04    8.58
  13  -2 -17    6.74    7.51
  13   2 -17   10.42    8.01
 -13  -2  17   -0.00    8.07
 -13   2  18    4.87    5.87
  13  -2 -18    0.57    6.21
  13   2 -18   -0.00    7.27
 -13  -2  18    8.02    8.06
 -13   2  19   -0.00    5.90
  13  -2 -19    0.00    5.41
  13   2 -19   -0.00    6.30
 -13  -2  19    1.27    6.92
 -13   2  20    0.00    6.71
  13  -2 -20    4.66    7.23
  13   2 -20    1.21    6.51
 -13  -2  20    0.04    7.48
 -13   2  21    4.96    6.56
  13  -2 -21   -0.00    5.84
  13   2 -21    1.24    5.98
 -13   2  22   -0.00    5.26
  13  -2 -22    2.68    6.42
  13   2 -22    2.85    7.28
 -13   2  23   10.94    7.84
  13  -2 -23    0.00    6.44
  13   2 -23    4.12    8.02
 -13   2  24   -0.00    6.89
  13  -2 -24   -0.00    6.10
  13   2 -24   -0.00    6.40
 -13   2  25   -0.00    6.32
  13  -2 -25    1.69    5.98
 -13   2  26   -0.00    5.70
  13  -2 -26   -0.00    5.49
 -13   2  27    5.49    6.89
 -13   2  28   -0.00    5.80
 -13   3   1   -0.00    5.14
 -13  -3   1    9.89    7.73
 -13  -3   1   -0.00    6.63
 -13   3   2    0.00    5.22
 -13  -3   2   -0.00    5.91
 -13   3   3    0.00    5.83
 -13  -3   3    2.28    6.87
 -13  -3   3    0.00    7.42
 -13   3   4    2.67    5.87
 -13   3   4    6.16    6.79
  13   3  -4   -0.00    6.98
 -13  -3   4   -0.00    5.90
 -13  -3   4   -0.00    7.05
 -13   3   5   10.17    6.79
 -13   3   5    6.19    6.80
  13  -3  -5    1.02    5.49
  13   3  -5    5.87    7.55
 -13  -3   5    3.41    7.09
 -13  -3   5   15.30    8.51
 -13   3   6   -0.00    4.79
  13  -3  -6   -0.00    5.34
 -13  -3   6    2.15    6.85
 -13   3   7    1.13    5.52
  13  -3  -7    0.00    4.47
  13   3  -7    0.00    7.63
 -13  -3   7   -0.00    5.63
 -13  -3   7    0.28    6.82
  13   3  -8   -0.00    7.55
 -13  -3   8    0.00    7.02
 -13  -3   8   -0.00    6.05
 -13   3   9   14.80    7.96
  13  -3  -9    5.78    6.42
  13   3  -9    1.49    6.07
 -13  -3   9   -0.00    6.72
 -13  -3   9    5.92    7.76
 -13   3  10   15.09    7.63
  13  -3 -10    6.21    6.85
  13   3 -10    6.25    6.37
 -13  -3  10   -0.00    6.07
 -13  -3  10    2.00    7.44
 -13   3  11    4.08    6.97
  13  -3 -11    3.39    6.12
  13   3 -11    9.93    8.55
 -13  -3  11    3.81    6.37
 -13  -3  11    8.25    8.91
 -13   3  12    0.68    5.44
  13  -3 -12   -0.00    4.85
  13   3 -12    0.00    6.16
 -13  -3  12    0.95    7.21
 -13   3  13    7.29    6.96
  13   3 -13   -0.00    6.51
 -13  -3  13    3.78    7.10
 -13   3  14    2.58    7.02
  13  -3 -14    2.88    5.81
  13   3 -14   12.29    8.51
 -13  -3  14   -0.00    7.11
 -13   3  15   13.77    7.92
  13  -3 -15    9.24    6.91
  13   3 -15   14.03    7.93
 -13  -3  15   12.98    8.34
 -13   3  16    1.48    5.83
  13  -3 -16    5.80    7.68
  13   3 -16    0.00    6.78
 -13  -3  16    0.57    6.48
 -13   3  17   -0.00    6.00
  13  -3 -17   -0.00    6.01
  13   3 -17   -0.00    7.39
 -13  -3  17    3.54    6.21
 -13   3  18    8.08    7.06
  13  -3 -18    5.76    7.55
  13   3 -18    3.74    7.01
 -13  -3  18    0.00    6.05
 -13   3  19   -0.00    6.91
  13  -3 -19   -0.00    6.52
  13   3 -19    6.36    6.96
 -13  -3  19    8.79    9.50
 -13   3  20   -0.00    5.23
  13  -3 -20    2.07    5.78
  13   3 -20    3.11    6.83
 -13   3  21   -0.00    6.47
  13  -3 -21    6.82    7.26
  13   3 -21    0.00    8.10
 -13   3  22   -0.00    5.44
  13  -3 -22   -0.00    7.48
  13   3 -22    5.27    7.58
 -13   3  23    3.46    7.22
  13  -3 -23    0.00    6.29
  13   3 -23   -0.00    6.01
 -13   3  24    3.59    6.14
  13  -3 -24   -0.00    5.29
 -13   3  25    0.00    6.06
  13  -3 -25    5.55    8.22
 -13   3  26    0.00    6.59
  13  -3 -26    0.00    7.00
 -13   3  27   -0.00    7.16
 -13   3  28   -0.00    5.94
 -13   4   1    0.00    5.71
 -13  -4   1    7.08    6.90
 -13  -4   1   20.78   10.17
 -13   4   2    4.37    5.28
 -13  -4   2    2.89    7.19
 -13   4   3    2.04    5.49
 -13  -4   3    1.21    5.58
 -13  -4   3    1.81    7.40
 -13   4   4   -0.00    5.98
 -13  -4   4    0.71    5.55
 -13  -4   4   -0.00    6.43
 -13   4   5   -0.00    5.38
  13   4  -5   -0.00    5.65
 -13  -4   5    3.48    5.90
 -13  -4   5    0.00    5.84
 -13   4   6    4.99    6.18
  13   4  -6    0.00    6.14
 -13  -4   6    0.01    6.71
 -13  -4   6    0.00    6.89
 -13   4   7    3.98    5.52
  13   4  -7   18.47    9.14
 -13  -4   7    1.91    6.39
 -13   4   8   -0.00    5.92
  13   4  -8   -0.00    7.43
 -13  -4   8    0.30    5.99
 -13  -4   8   -0.00    6.51
  13   4  -9    0.00    7.29
 -13  -4   9    0.59    5.94
 -13  -4   9    0.00    6.20
 -13   4  10   -0.00    6.65
  13  -4 -10   -0.00    5.33
  13   4 -10    6.05    6.72
 -13  -4  10    2.24    6.18
 -13  -4  10   -0.00    7.26
 -13   4  11    4.90    6.65
  13  -4 -11   15.93    7.83
  13   4 -11    0.00    6.83
 -13  -4  11    5.20    6.22
 -13  -4  11    0.00    6.34
 -13   4  12    7.55    6.60
  13   4 -12    8.96    7.61
 -13  -4  12    4.43    7.22
 -13  -4  12    5.36    7.70
 -13   4  13    4.72    5.71
  13  -4 -13    3.23    6.30
  13   4 -13    4.33    7.17
 -13  -4  13    6.24    8.19
 -13   4  14    2.61    6.10
  13  -4 -14   -0.00    4.80
  13   4 -14   -0.00    7.00
 -13  -4  14   -0.00    7.22
 -13   4  15   -0.00    5.79
  13  -4 -15    0.35    5.83
  13   4 -15    3.32    7.57
 -13  -4  15    0.00    7.73
 -13   4  16   -0.00    5.47
  13  -4 -16   -0.00    5.91
 -13  -4  16    4.09    8.57
 -13   4  17    0.00    6.39
  13  -4 -17    0.00    4.92
  13   4 -17   12.18    8.76
 -13   4  18   -0.00    5.53
  13   4 -18    9.10    8.40
 -13   4  19    2.17    6.35
  13  -4 -19    2.70    6.25
  13   4 -19    2.22    7.68
 -13   4  20    1.38    6.03
  13  -4 -20    5.27    6.40
  13   4 -20    3.75    7.47
 -13   4  21    3.71    6.16
  13  -4 -21   -0.00    5.85
  13   4 -21    0.00    6.24
 -13   4  22   13.23    7.46
  13  -4 -22    8.53    7.36
  13   4 -22    8.54    7.54
  13  -4 -23   -0.00    5.47
 -13   4  24    1.58    7.57
  13  -4 -24    0.00    6.46
 -13   4  25    2.63    6.61
  13  -4 -25   -0.00    6.70
 -13   4  26    5.54    8.18
  13  -4 -26   -0.00    6.38
 -13   4  27    4.80    7.71
 -13   5   1    5.71    5.88
 -13  -5   1    2.67    8.51
 -13  -5   1    2.29    6.81
 -13   5   2    6.41    5.98
 -13  -5   2    0.00    5.88
 -13  -5   2    0.00    6.32
 -13   5   3    3.64    5.02
 -13  -5   3   12.66    8.73
 -13   5   4    5.52    5.66
 -13  -5   4   -0.00    5.87
 -13  -5   4   -0.00    6.52
 -13  -5   5    8.82    7.15
 -13  -5   5    0.69    7.62
 -13   5   6    0.61    5.43
  13   5  -6    0.00    7.01
 -13  -5   6   -0.00    7.08
 -13  -5   6    0.09    6.78
 -13   5   7    0.00    6.24
  13   5  -7    4.93    8.20
 -13  -5   7    4.01    6.84
 -13  -5   7    0.00    6.16
 -13   5   8    0.00    5.86
  13   5  -8    6.55    8.40
 -13  -5   8   -0.00    8.09
 -13  -5   8    0.00    6.57
 -13   5   9    5.14    6.01
  13   5  -9    3.64    7.33
 -13  -5   9    3.30    6.49
 -13  -5   9    1.58    6.69
  13   5 -10    7.50    9.04
 -13  -5  10    1.22    5.81
 -13  -5  10    5.85    8.40
 -13   5  11    4.83    5.69
 -13  -5  11    9.74    8.60
 -13  -5  11    0.00    6.30
 -13   5  12    5.11    6.26
  13   5 -12    0.00    8.10
 -13  -5  12   -0.00    5.54
 -13   5  13    7.92    7.19
  13   5 -13    2.68    6.55
 -13  -5  13   -0.00    7.29
 -13  -5  13    3.84    7.42
 -13   5  14    0.71    4.97
  13   5 -14   -0.00    7.67
 -13  -5  14   -0.00    6.75
 -13   5  15    6.77    7.20
  13   5 -15    6.08    8.02
 -13   5  16   -0.00    5.93
  13  -5 -16   -0.00    5.49
  13   5 -16    2.30    6.85
 -13   5  17   -0.00    4.36
  13   5 -17    3.74    7.40
 -13   5  18   -0.00    5.50
  13  -5 -18   -0.00    5.87
  13  -5 -19    5.45    7.62
  13   5 -19    0.66    7.14
 -13   5  20    5.31    7.00
  13  -5 -20    4.59    6.32
  13   5 -20    6.51    8.48
 -13   5  21    5.81    7.21
  13  -5 -21   -0.00    6.74
  13   5 -21   -0.00    6.81
 -13   5  22    0.00    5.65
  13  -5 -22    1.02    7.28
 -13   5  23    3.41    6.89
  13  -5 -23    5.79    8.26
 -13   5  24   -0.00    6.40
  13  -5 -24    4.79    6.67
  13  -5 -25    3.40    7.56
  13  -5 -26   -0.00    7.60
 -13   6   1   -0.00    5.34
 -13  -6   1    3.98    6.35
 -13   6   2   -0.00    5.88
 -13  -6   2   -0.00    6.65
 -13  -6   2    2.64    7.34
 -13   6   3    2.81    4.92
 -13  -6   3   -0.00    6.84
 -13  -6   3   -0.00    6.87
 -13   6   4    5.03    5.76
 -13  -6   4    6.47    7.06
 -13   6   5    0.43    5.27
 -13  -6   5   -0.00    5.83
 -13  -6   5   -0.00    6.89
 -13   6   6    4.54    6.66
 -13  -6   6    4.30    8.06
 -13  -6   6   -0.00    8.36
 -13   6   7    7.99    6.30
  13   6  -7    7.33    9.35
 -13  -6   7    4.87    5.98
 -13   6   8    0.71    5.69
  13   6  -8   12.28    8.65
 -13  -6   8    5.99    6.98
 -13  -6   8   -0.00    7.83
 -13   6   9    0.00    6.01
  13   6  -9   -0.00    7.69
 -13  -6   9    8.33    8.78
 -13  -6   9    0.00    6.74
 -13   6  10   -0.00    4.53
  13   6 -10    3.44    7.41
 -13  -6  10    3.49    6.60
 -13   6  11    4.02    5.70
  13   6 -11    1.88    7.28
 -13  -6  11    5.13    8.03
 -13   6  12    0.00    5.39
  13   6 -12    0.00    6.88
 -13  -6  12    1.14    6.92
 -13   6  13    2.97    5.69
  13   6 -13   -0.00    7.05
 -13  -6  13    3.25    7.73
 -13   6  14    1.12    4.36
  13   6 -14   14.20   10.05
 -13  -6  14   -0.00    6.77
 -13   6  15    7.75    7.35
  13   6 -15   -0.00    7.88
 -13  -6  15    6.01    7.29
  13   6 -16    1.29    6.31
 -13   6  17    5.19    5.80
  13   6 -17    0.72    6.58
 -13   6  18    3.23    7.14
  13   6 -18   -0.00    7.83
 -13   6  19    2.80    6.75
  13   6 -19    5.77    7.96
 -13   6  20   -0.00    6.46
 -13   6  21   -0.00    5.36
  13  -6 -23    0.79    6.06
  13  -6 -24   -0.00    5.50
  13  -6 -25   -0.00    6.37
  13  -6 -26   -0.00    6.42
 -13   7   1    0.00    4.55
 -13  -7   1    2.32    5.86
 -13   7   2    1.04    4.63
 -13  -7   2    5.26    6.66
 -13   7   3    0.89    4.95
 -13  -7   3    5.37    6.85
 -13   7   4    1.09    5.47
 -13  -7   4   12.61    8.50
 -13   7   5    2.25    5.74
 -13   7   6    1.34    6.17
 -13  -7   6   -0.00    6.73
 -13   7   7   -0.00    4.71
 -13  -7   7   -0.00    6.41
 -13   7   8    0.49    5.17
 -13  -7   8    7.46    7.52
 -13   7   9   -0.00    5.07
  13   7  -9    4.94    7.59
 -13  -7   9    2.65    7.10
 -13   7  10   -0.00    5.49
  13   7 -10    0.00    8.76
 -13  -7  10    6.31    8.38
 -13   7  11   -0.00    4.90
  13   7 -11    1.62    5.72
 -13   7  12    5.94    6.26
  13   7 -12    0.00    6.51
 -13  -7  12    2.80    6.93
  13   7 -13    1.93    6.95
 -13  -7  13    3.88    7.33
 -13   7  14    0.84    5.81
  13   7 -14   -0.00    8.60
 -13  -7  14   -0.00    8.18
 -13   7  15    1.13    5.58
  13   7 -15   -0.00    8.60
 -13  -7  15    3.20    7.56
 -13   7  16    3.56    6.29
  13   7 -16   -0.00    6.91
 -13  -7  16   -0.00    6.62
 -13   7  17   -0.00    5.53
  13   7 -17    1.11    6.96
 -13  -7  17    2.01    7.61
 -13   7  18    1.99    5.86
  13   7 -18    6.41    7.51
 -13   8   1    1.66    5.07
 -13  -8   1    4.62    7.53
 -13   8   2    4.07    5.83
 -13  -8   2   12.23    7.81
 -13   8   3    1.67    5.04
 -13  -8   3   12.37    9.11
 -13   8   4    4.49    5.75
 -13  -8   4    2.94    6.89
 -13   8   5    2.08    6.16
 -13  -8   5   -0.00    6.30
 -13   8   6    9.38    6.08
 -13  -8   6    9.28    7.87
 -13   8   7   -0.00    5.49
 -13  -8   7    2.92    5.91
 -13   8   8    4.36    5.36
 -13  -8   8   12.94    8.00
 -13   8   9   -0.00    4.94
 -13  -8   9    0.00    7.29
 -13   8  10    1.08    5.29
  13   8 -10   -0.00    8.12
 -13  -8  10    8.79    8.65
  13   8 -11   -0.00    7.21
 -13  -8  11   -0.00    9.42
 -13   8  12   -0.00    6.21
  13   8 -12   -0.00    8.24
 -13  -8  12    7.85   10.00
 -13   8  13    0.83    5.62
  13   8 -13    0.00    8.14
 -13  -8  13   -0.00    5.87
 -13   8  14    0.00    5.73
  13   8 -14   -0.00    6.78
 -13  -8  14    4.98    5.85
 -13   8  15    0.00    5.38
  13   8 -15    2.08    6.81
 -13  -8  15   -0.00    7.62
 -13   9   1    3.11    5.62
 -13  -9   1    1.15    7.12
 -13   9   2   -0.00    4.89
 -13  -9   2    2.18    6.44
 -13   9   3    2.81    4.39
 -13  -9   3   -0.00    5.77
 -13  -9   4    3.27    6.88
 -13   9   5   -0.00    5.28
 -13  -9   5   -0.00    6.31
 -13   9   6   -0.00    4.88
 -13  -9   6    2.44    7.51
 -13   9   7   -0.00    4.08
 -13  -9   7    7.22    6.80
 -13   9   8   -0.00    5.28
 -13  -9   8   16.57    9.37
 -13   9   9    3.59    4.81
 -13  -9   9    0.09    4.91
 -13   9  10    2.64    5.08
 -13  -9  10    2.93    7.37
 -13   9  11    3.17    4.61
 -13  -9  11   -0.00    7.36
 -13  10   1    0.94    4.38
 -13 -10   1   10.70    8.09
 -13  10   2    1.59    5.49
 -13 -10   2    3.04    6.73
 -13 -10   3   -0.00    6.92
 -13  10   4    0.00    4.50
 -13 -10   4    0.00    7.35
 -13  10   5    0.46    4.36
 -13  10   6    6.53    4.75
 -13  10   7    0.00    4.78
 -13  11   1    2.08    4.77
 -12   0   1    3.02    6.38
 -12   0   1    2.40    6.72
  12   0  -1   -0.00    5.35
 -12   0   2    1.07    6.96
 -12   0   2    0.00    6.55
  12   0  -2   15.53    8.31
 -12   0   3   -0.00    5.41
 -12   0   3   -0.00    5.44
  12   0  -3   -0.00    6.43
 -12   0   4    2.95    6.03
 -12   0   4    0.00    6.20
  12   0  -4   -0.00    7.79
 -12   0   5    0.09    4.88
 -12   0   5    0.85    5.38
  12   0  -5   -0.00    6.01
 -12   0   6   31.39   10.25
  12   0  -6   44.83   11.73
 -12   0   7    0.00    6.41
  12   0  -7    5.37    5.92
 -12   0   8    0.00    5.22
  12   0  -8   -0.00    6.11
 -12   0   9    0.65    5.27
  12   0  -9   -0.00    5.94
 -12   0  10   26.30   10.38
  12   0 -10   34.28   10.06
 -12   0  11   -0.00    6.44
  12   0 -11   -0.00    7.10
  12   0 -12    4.42    7.22
 -12   0  13   -0.00    5.33
  12   0 -13    0.00    5.15
 -12   0  14    0.15    5.05
 -12   0  15   -0.00    3.98
  12   0 -15    9.26    6.67
 -12   0  16   13.22    8.44
  12   0 -16    0.00    5.94
 -12   0  17   -0.00    7.69
 -12   0  18    4.37    6.91
  12   0 -18   -0.00    7.29
 -12   0  19    7.70    7.30
  12   0 -19    3.31    6.09
 -12   0  20   -0.00    8.02
  12   0 -20    0.00    6.07
 -12   0  21    8.53    7.59
  12   0 -21    8.63    7.22
 -12   0  22    9.96    8.42
  12   0 -22   19.37    8.51
  12   0 -23    1.44    6.62
 -12   0  24   -0.00    5.44
  12   0 -24   -0.00    6.16
 -12   0  25    0.00    6.38
  12   0 -25    3.14    6.82
 -12   0  26   -0.00    7.12
  12   0 -26    7.37    7.09
  12   0 -27   -0.00    6.78
  12   0 -28    1.05    7.05
 -12   1   1    0.00    4.88
 -12   1   1    4.60    6.18
  12  -1  -1    0.45    5.64
 -12  -1   1   -0.00    5.22
 -12  -1   1   -0.00    5.42
 -12   1   2   21.85    7.81
  12  -1  -2    8.68    7.34
  12   1  -2   24.83    9.30
 -12  -1   2    9.90    6.28
 -12  -1   2    7.64    7.50
 -12   1   3   -0.00    5.45
 -12   1   3    4.57    6.23
  12  -1  -3   -0.00    6.22
  12   1  -3    2.43    5.87
 -12  -1   3    4.46    6.53
 -12   1   4   37.65   10.83
 -12   1   4   25.62    9.25
  12  -1  -4   17.58    8.94
  12   1  -4   10.42    8.75
 -12  -1   4   11.56    7.80
 -12  -1   4   18.58    8.98
 -12   1   5    1.70    5.67
 -12   1   5   -0.00    5.71
  12  -1  -5    6.83    6.23
  12   1  -5    0.58    6.64
 -12  -1   5    1.88    6.22
 -12  -1   5    0.82    5.75
 -12   1   6    0.00    6.05
  12  -1  -6    2.99    6.34
  12   1  -6    8.90    7.00
 -12  -1   6    1.58    5.71
 -12  -1   6   -0.00    6.05
 -12   1   7   -0.00    5.12
  12  -1  -7   -0.00    4.84
  12   1  -7   -0.00    5.96
 -12  -1   7   10.18    6.88
 -12  -1   7    8.85    7.88
 -12   1   8   37.13   11.55
  12  -1  -8   40.44   10.54
  12   1  -8   15.64    8.83
 -12   1   9    6.82    6.55
  12  -1  -9    4.06    5.57
  12   1  -9    2.48    7.08
 -12  -1   9    0.00    5.83
 -12   1  10   -0.00    4.68
  12  -1 -10   16.67    7.72
 -12  -1  10    9.44    6.74
 -12   1  11   -0.00    3.49
  12  -1 -11    7.46    6.12
  12   1 -11    1.85    6.60
 -12  -1  11   -0.00    6.43
 -12   1  12    5.85    5.49
  12  -1 -12    5.16    6.47
  12   1 -12    5.47    6.94
 -12  -1  12   -0.00    6.56
 -12   1  13    5.76    6.67
  12  -1 -13    1.84    5.11
  12   1 -13    4.82    7.10
 -12  -1  13    4.27    7.33
 -12   1  14   10.07    8.37
  12  -1 -14   37.73   10.76
  12   1 -14   31.94   10.38
 -12  -1  14   30.75   11.49
 -12   1  15   -0.00    5.53
  12  -1 -15    5.47    6.31
  12   1 -15    5.78    7.37
 -12  -1  15   -0.00    5.16
 -12   1  16    1.59    6.94
  12  -1 -16    0.13    5.71
  12   1 -16    0.57    6.27
 -12  -1  16    0.00    5.16
  12  -1 -17    0.00    5.75
  12   1 -17    4.26    6.73
 -12  -1  17   -0.00    4.38
 -12   1  18   15.52    8.52
  12  -1 -18    7.86    7.64
  12   1 -18   10.42    7.99
 -12  -1  18    6.41    5.97
 -12   1  19    0.00    6.00
  12  -1 -19   -0.00    5.44
  12   1 -19   -0.00    6.93
 -12  -1  19    0.81    7.28
 -12   1  20    6.58    6.90
  12  -1 -20    8.50    7.11
  12   1 -20    3.03    6.32
 -12  -1  20   11.09    8.50
 -12   1  21    3.98    7.59
  12  -1 -21   -0.00    5.50
  12   1 -21   -0.00    7.09
 -12  -1  21   -0.00    7.02
 -12   1  22    0.00    5.49
  12  -1 -22   -0.00    5.21
  12   1 -22    0.38    5.26
 -12  -1  22   -0.00    8.23
 -12   1  23    0.51    5.50
  12  -1 -23    4.95    6.33
  12   1 -23    1.72    6.86
 -12  -1  23    6.91    8.79
 -12   1  24    3.70    6.52
  12  -1 -24   -0.00    6.05
 -12  -1  24    4.19    8.62
 -12   1  25   -0.00    6.02
  12  -1 -25   -0.00    6.49
  12   1 -25   -0.00    5.96
 -12   1  26    4.27    8.31
  12  -1 -26    0.00    6.50
  12   1 -26    0.19    7.14
 -12   1  27   -0.00    6.17
  12  -1 -27    4.67    7.36
  12   1 -27    0.00    7.33
  12  -1 -28    0.00    6.46
 -12   2   1    1.88    6.61
 -12   2   1    1.17    3.83
  12  -2  -1    0.00    5.84
 -12  -2   1    7.46    6.82
 -12  -2   1    1.43    6.37
 -12   2   2    9.95    6.97
 -12   2   2   15.72    7.67
  12  -2  -2    6.09    8.19
 -12  -2   2   -0.00    4.64
 -12  -2   2   14.36    8.33
 -12   2   3    8.00    7.20
  12  -2  -3    5.86    6.32
  12   2  -3    8.06    7.26
 -12  -2   3   -0.00    5.62
 -12  -2   3    2.76    6.15
 -12   2   4    0.55    4.83
 -12   2   4    2.80    5.03
  12  -2  -4    8.55    6.51
  12   2  -4    7.92    7.26
 -12  -2   4   -0.00    5.85
 -12   2   5    3.09    5.97
  12  -2  -5    1.52    6.23
  12   2  -5    4.45    7.52
 -12  -2   5    1.02    6.45
 -12  -2   5   10.16    8.15
 -12   2   6   16.05    7.82
  12  -2  -6   18.73    8.36
  12   2  -6   11.71    8.61
 -12  -2   6   13.76    8.59
 -12  -2   6   16.86    9.33
 -12   2   7    1.75    6.24
  12   2  -7    9.51    7.14
 -12  -2   7    9.18    8.25
 -12  -2   7   10.06    7.92
 -12   2   8    0.56    5.80
  12  -2  -8    4.84    6.31
  12   2  -8    3.88    6.39
 -12  -2   8   -0.00    6.63
 -12  -2   8    7.70    7.36
 -12   2   9    0.87    5.36
  12  -2  -9   -0.00    5.39
  12   2  -9   13.18    7.47
 -12  -2   9    0.00    6.69
 -12   2  10    4.96    6.28
  12  -2 -10   23.59    8.99
  12   2 -10   24.20    9.14
 -12   2  11    5.56    7.19
  12  -2 -11    6.23    7.81
  12   2 -11    3.87    5.99
 -12  -2  11    1.95    6.27
 -12   2  12    0.00    6.48
  12  -2 -12   11.06    7.56
  12   2 -12    6.79    6.92
 -12  -2  12    2.49    6.99
 -12   2  13    1.54    6.35
  12  -2 -13    2.37    5.38
  12   2 -13    0.00    5.80
 -12  -2  13   -0.00    6.14
  12  -2 -14   -0.00    5.70
  12   2 -14    7.96    6.77
 -12  -2  14    1.62    6.29
 -12   2  15    2.35    5.70
  12  -2 -15   -0.00    5.62
  12   2 -15    6.31    7.16
 -12  -2  15    0.00    6.99
 -12   2  16    0.38    4.86
  12  -2 -16    7.74    7.08
  12   2 -16    8.56    7.39
 -12  -2  16    4.02    7.55
 -12   2  17    2.94    6.07
  12  -2 -17    9.77    7.18
  12   2 -17    0.00    6.11
 -12  -2  17   -0.00    6.54
 -12   2  18    0.00    5.56
  12  -2 -18    4.73    5.50
  12   2 -18   -0.00    5.73
 -12  -2  18    4.35    5.61
 -12   2  19    7.12    6.71
  12  -2 -19    1.47    5.76
  12   2 -19    1.26    4.80
 -12  -2  19    1.20    5.39
 -12   2  20   -0.00    4.93
  12  -2 -20    0.00    6.47
  12   2 -20    0.65    5.77
 -12  -2  20    0.25    4.90
 -12   2  21    2.19    6.67
  12  -2 -21    4.21    6.24
  12   2 -21    6.92    8.20
 -12  -2  21    5.70    6.36
 -12   2  22   -0.00    6.45
  12  -2 -22    4.12    6.59
  12   2 -22    0.00    5.60
 -12  -2  22    2.06    4.93
 -12   2  23   -0.00    6.40
  12  -2 -23    0.49    4.64
  12   2 -23   -0.00    6.40
 -12   2  24   -0.00    6.58
  12  -2 -24    0.16    6.83
  12   2 -24   -0.00    6.55
 -12   2  25   -0.00    5.63
  12  -2 -25   -0.00    6.73
  12   2 -25    0.00    7.15
  12  -2 -26    4.93    8.10
  12   2 -26    4.09    7.40
 -12   2  27   -0.00    5.78
  12  -2 -27   -0.00    6.38
 -12   2  28   -0.00    6.46
 -12   2  29    0.00    7.91
 -12   3   1   -0.00    6.25
 -12  -3   1    1.70    5.54
 -12  -3   1   -0.00    7.07
 -12   3   2    3.55    5.93
 -12   3   2    7.58    6.83
 -12  -3   2    4.57    6.09
 -12  -3   2   12.37    7.86
 -12   3   3    0.27    4.80
 -12   3   3   12.40    7.04
  12  -3  -3    2.94    6.04
  12   3  -3    9.41    7.45
 -12  -3   3    9.63    7.77
 -12  -3   3   10.65    7.52
 -12   3   4   20.40    8.10
 -12   3   4   12.99    7.29
  12  -3  -4   15.55    7.56
  12   3  -4   14.74    8.75
 -12  -3   4    1.43    6.75
 -12  -3   4   14.34    7.92
 -12   3   5    0.13    4.97
  12  -3  -5    4.66    6.52
  12   3  -5    4.68    7.89
 -12  -3   5    5.47    7.64
  12  -3  -6    4.46    5.70
  12   3  -6    0.00    6.40
 -12  -3   6    3.02    7.08
 -12  -3   6    0.00    6.93
 -12   3   7    2.18    4.86
  12  -3  -7    3.08    4.91
  12   3  -7   -0.00    7.93
 -12  -3   7   -0.00    7.29
 -12  -3   7    7.02    7.86
 -12   3   8   12.41    7.86
  12  -3  -8   15.99    7.67
  12   3  -8    9.11    7.77
 -12  -3   8    3.33    7.35
 -12  -3   8   27.88   10.29
 -12   3   9    9.71    7.44
  12  -3  -9   14.41    7.26
  12   3  -9    0.71    5.35
 -12  -3   9    4.79    7.62
 -12  -3   9    2.51    7.17
 -12   3  10    5.53    7.14
  12  -3 -10    9.27    7.35
  12   3 -10   14.71    9.59
 -12  -3  10   22.59   10.34
 -12   3  11   -0.00    5.56
  12  -3 -11    1.74    5.74
  12   3 -11    0.61    6.34
 -12  -3  11   -0.00    6.88
 -12   3  12   12.27    7.38
  12  -3 -12    5.99    6.85
  12   3 -12    4.20    6.83
 -12  -3  12    4.32    6.99
 -12   3  13   -0.00    5.79
  12  -3 -13    5.09    5.79
  12   3 -13   -0.00    5.87
 -12  -3  13    0.50    6.58
 -12   3  14    6.63    7.32
  12  -3 -14   12.25    8.16
  12   3 -14   31.01   10.12
 -12  -3  14   12.55    8.81
 -12   3  15    1.68    5.97
  12  -3 -15   14.88    8.04
  12   3 -15    8.82    7.61
 -12  -3  15    3.56    7.25
 -12   3  16    2.42    5.55
  12   3 -16    2.24    5.92
 -12  -3  16   -0.00    7.48
 -12   3  17    1.42    6.51
  12  -3 -17   -0.00    4.45
  12   3 -17    0.44    6.14
 -12  -3  17    2.39    7.19
 -12   3  18    1.32    5.25
  12  -3 -18   -0.00    5.12
  12   3 -18    4.01    6.99
 -12  -3  18    3.98    6.38
 -12   3  19   -0.00    5.66
  12  -3 -19    7.02    6.03
  12   3 -19   15.78    8.40
 -12  -3  19    2.62    7.13
 -12   3  20    0.93    5.42
  12  -3 -20    0.00    6.40
  12   3 -20    8.37    7.70
 -12  -3  20    4.61    6.47
  12  -3 -21   -0.00    7.27
  12   3 -21    1.83    5.51
 -12   3  22    0.80    6.67
  12  -3 -22   -0.00    6.64
  12   3 -22    3.30    6.42
 -12   3  23    3.74    7.25
  12  -3 -23    0.31    6.01
  12   3 -23    0.00    7.08
 -12   3  24    5.50    8.02
  12  -3 -24    0.00    7.87
  12   3 -24    7.77    8.31
 -12   3  25   -0.00    5.74
  12   3 -25    2.92    6.95
 -12   3  26   -0.00    7.75
  12  -3 -26    0.30    6.58
  12   3 -26   -0.00    6.76
 -12   3  27    4.31    6.03
  12  -3 -27    3.25    7.13
 -12   3  28    2.76    7.82
  12  -3 -28    0.00    7.51
 -12   3  29   -0.00    6.57
 -12   3  30    4.53    7.84
 -12   4   1    7.30    5.64
 -12  -4   1    1.54    5.49
 -12  -4   1   -0.00    6.00
 -12   4   2    3.38    5.76
 -12  -4   2   -0.00    5.84
 -12  -4   2    0.00    7.12
 -12   4   3    5.22    4.71
 -12  -4   3    0.29    4.65
 -12   4   4   -0.00    5.25
  12   4  -4   -0.00    6.72
 -12  -4   4   -0.00    5.37
 -12  -4   4    0.24    5.94
 -12   4   5    1.19    6.42
  12  -4  -5    0.00    5.01
  12   4  -5    5.00    7.61
 -12  -4   5    3.92    6.47
 -12  -4   5    4.47    7.31
 -12   4   6    7.25    6.03
  12  -4  -6    4.46    5.72
  12   4  -6   21.46   10.37
 -12  -4   6   17.17    9.43
 -12   4   7    7.97    6.78
  12  -4  -7   19.75    7.68
  12   4  -7   10.79    9.31
 -12  -4   7    5.07    7.21
 -12  -4   7   -0.00    5.97
 -12   4   8    2.24    5.34
  12  -4  -8    0.00    4.95
  12   4  -8   -0.00    7.70
 -12  -4   8   -0.00    6.21
 -12  -4   8   -0.00    7.48
 -12   4   9    1.73    5.84
  12  -4  -9    2.18    5.76
  12   4  -9   -0.00    6.54
 -12  -4   9   -0.00    6.24
 -12  -4   9    4.80    6.79
 -12   4  10   12.94    7.02
  12  -4 -10    0.00    5.74
  12   4 -10   15.46    9.12
 -12  -4  10    2.68    6.07
 -12  -4  10    4.58    7.26
 -12   4  11    9.27    6.72
  12  -4 -11   15.14    7.18
  12   4 -11   10.32    8.92
 -12  -4  11    0.04    5.69
 -12  -4  11   19.70    9.70
 -12   4  12    3.37    6.54
  12  -4 -12   12.63    7.20
  12   4 -12    5.14    7.39
 -12  -4  12   22.61   10.51
 -12   4  13    0.04    5.01
  12  -4 -13   -0.00    6.63
  12   4 -13    0.00    6.51
 -12  -4  13   -0.00    6.83
 -12   4  14    4.08    4.74
  12  -4 -14   -0.00    5.96
  12   4 -14   -0.00    5.66
 -12  -4  14   -0.00    6.74
 -12   4  15   -0.00    5.09
  12   4 -15    1.29    6.91
 -12   4  16   10.38    7.31
  12  -4 -16   14.55    7.92
  12   4 -16    6.22    5.93
 -12  -4  16   24.99   10.56
  12  -4 -17    5.26    6.64
  12   4 -17    2.18    7.59
 -12  -4  17   -0.00    6.36
 -12   4  18    2.52    6.56
  12  -4 -18   -0.00    5.49
  12   4 -18    5.23    7.03
 -12   4  19   -0.00    6.44
  12  -4 -19    3.28    5.77
  12   4 -19    1.26    6.38
 -12   4  20   -0.00    5.58
  12  -4 -20    4.79    6.80
  12   4 -20    2.15    6.25
 -12   4  21    4.91    7.42
  12  -4 -21    5.23    6.99
  12   4 -21    0.00    7.60
 -12   4  22    2.36    7.25
  12  -4 -22    4.88    6.26
 -12   4  23   -0.00    6.29
  12   4 -23    0.00    5.37
 -12   4  24    4.67    7.08
  12  -4 -24    0.00    5.40
  12   4 -24    8.18    7.23
 -12   4  25    2.10    6.89
  12  -4 -25    0.00    7.35
  12   4 -25    3.58    7.49
 -12   4  26   -0.00    7.11
  12  -4 -26    4.15    8.00
 -12   4  27   -0.00    6.61
  12  -4 -27    4.30    6.83
 -12   4  28    3.58    8.98
  12  -4 -28   -0.00    7.12
 -12   4  29   -0.00    7.65
 -12   4  30    0.00    7.86
 -12   4  31   -0.00    6.50
 -12   5   1    0.00    4.91
 -12  -5   1   -0.00    6.10
 -12  -5   1    0.48    6.58
 -12   5   2    3.59    5.36
 -12  -5   2    0.00    5.48
 -12  -5   2    2.88    7.31
 -12  -5   3    0.45    5.70
 -12  -5   3    0.00    6.84
 -12   5   4    2.66    4.97
 -12  -5   4    8.62    7.45
 -12  -5   4    0.00    7.10
 -12   5   5    0.46    5.24
  12   5  -5    8.55    8.29
 -12  -5   5   -0.00    6.48
 -12  -5   5    3.50    7.23
 -12   5   6    2.74    5.71
  12   5  -6   -0.00    7.20
 -12  -5   6    0.37    5.60
 -12  -5   6    1.02    7.21
 -12   5   7   -0.00    6.21
  12   5  -7    4.13    7.38
 -12  -5   7    6.11    7.69
 -12   5   8   11.97    6.99
  12   5  -8   -0.00    6.34
 -12  -5   8   -0.00    6.40
 -12  -5   8   -0.00    7.18
 -12   5   9    3.87    5.06
  12   5  -9   15.06    9.40
 -12  -5   9    1.94    5.60
 -12  -5   9    5.14    7.13
 -12   5  10   -0.00    4.17
  12  -5 -10    6.15    5.71
  12   5 -10    8.60    7.95
 -12  -5  10    4.30    6.68
 -12  -5  10    0.00    6.49
 -12   5  11    0.60    5.70
  12  -5 -11   -0.00    5.54
  12   5 -11   -0.00    6.25
 -12  -5  11    2.47    6.86
 -12  -5  11    1.59    6.63
 -12   5  12   -0.00    4.37
  12  -5 -12   -0.00    5.67
  12   5 -12   -0.00    6.98
 -12  -5  12    2.78    6.08
 -12  -5  12    2.83    7.63
 -12   5  13    9.40    7.00
  12  -5 -13   29.03   10.23
  12   5 -13   15.88    9.76
 -12  -5  13    7.57    8.74
  12  -5 -14    8.56    6.22
  12   5 -14    9.52    8.75
 -12  -5  14   16.60    9.38
 -12   5  15   14.12    7.97
  12  -5 -15    5.67    6.28
 -12   5  16    1.30    6.16
  12  -5 -16   -0.00    5.73
 -12   5  17    0.79    5.34
  12  -5 -17    7.79    6.46
  12   5 -17   -0.00    6.37
 -12   5  18    3.18    6.72
  12  -5 -18    0.17    5.89
  12   5 -18   11.28    9.80
 -12   5  19    2.51    6.55
  12  -5 -19    4.31    7.05
  12   5 -19    3.93    6.58
 -12   5  20    8.38    7.60
  12  -5 -20   -0.00    7.37
  12   5 -20   -0.00    6.11
 -12   5  21    0.00    6.42
  12   5 -21    0.00    7.03
 -12   5  22    0.51    6.04
  12  -5 -22    0.00    5.65
  12   5 -22   -0.00    6.39
 -12   5  23    0.69    5.92
  12  -5 -23    2.74    6.51
  12   5 -23    2.60    7.27
 -12   5  24    2.82    6.79
  12  -5 -24    6.72    7.29
  12   5 -24    1.50    6.47
 -12   5  25    1.25    6.93
  12  -5 -25    1.00    6.18
  12   5 -25   -0.00    7.13
 -12   5  26    2.17    6.96
  12  -5 -26    1.87    6.85
 -12   5  27    6.20    6.81
  12  -5 -27   -0.00    6.08
 -12   5  28   -0.00    7.65
  12  -5 -28   -0.00    5.86
 -12   5  29   -0.00    6.35
 -12   6   1   12.57    6.27
 -12  -6   1   -0.00    6.27
 -12   6   2    1.77    5.18
 -12  -6   2    9.75    6.82
 -12  -6   2    0.00    7.08
 -12   6   3   -0.00    5.45
 -12  -6   3   -0.00    8.33
 -12   6   4   -0.00    4.24
 -12  -6   4    5.46    7.16
 -12  -6   4   -0.00    6.11
 -12   6   5    9.88    7.30
 -12  -6   5    3.17    6.03
 -12  -6   5    9.80    9.23
 -12   6   6   -0.00    5.51
  12   6  -6    4.28    7.65
 -12  -6   6    0.55    6.34
 -12  -6   6   10.82    8.83
 -12   6   7    3.29    4.72
  12   6  -7    5.52    7.99
 -12  -6   7   -0.00    7.29
 -12  -6   7    6.26    7.30
 -12   6   8   -0.00    4.69
  12   6  -8    3.10    6.73
 -12  -6   8    5.29    7.78
 -12  -6   8   -0.00    7.05
 -12   6   9    4.43    5.44
  12   6  -9   -0.00    7.77
 -12  -6   9   -0.00    5.59
 -12  -6   9    8.10    8.32
 -12   6  10    5.80    6.03
  12   6 -10    0.00    7.08
 -12  -6  10    3.41    6.58
 -12  -6  10    2.34    7.43
 -12   6  11   27.49    9.33
  12   6 -11    7.53    7.97
 -12  -6  11   11.53    8.08
 -12   6  12    8.21    6.82
  12   6 -12    2.62    7.34
 -12  -6  12   10.63    6.89
 -12   6  13    3.73    6.12
  12   6 -13   -0.00    6.67
 -12  -6  13    0.00    7.22
 -12   6  14    0.00    5.03
  12   6 -14    3.70    7.99
 -12  -6  14   -0.00    6.78
 -12   6  15    5.68    6.43
  12   6 -15    3.94    6.09
 -12   6  16   -0.00    5.09
  12  -6 -16    3.69    6.11
  12   6 -16   16.93    9.35
 -12   6  17    3.37    6.34
  12  -6 -17    3.82    6.79
  12   6 -17   -0.00    7.72
 -12   6  18    0.58    6.55
  12  -6 -18   -0.00    5.44
 -12   6  19   -0.00    6.29
  12   6 -19   -0.00    6.81
 -12   6  20    0.00    5.96
  12  -6 -20   -0.00    4.39
  12   6 -20   -0.00    5.54
 -12   6  21    1.37    5.83
  12  -6 -21    0.00    5.90
  12   6 -21   -0.00    7.70
 -12   6  22    3.58    6.77
  12  -6 -22   -0.00    5.69
  12   6 -22    0.00    6.48
  12  -6 -23    4.04    6.55
  12   6 -23   -0.00    6.66
 -12   6  24   -0.00    5.31
  12  -6 -24    2.98    6.25
 -12   6  25    0.00    6.39
  12  -6 -25    0.71    5.69
 -12   6  26    1.21    5.46
  12  -6 -26   -0.00    6.23
 -12   6  27    0.00    7.12
  12  -6 -27    5.14    7.67
  12  -6 -28   10.20    9.01
 -12   7   1    2.21    4.64
 -12  -7   1    3.79    7.17
 -12   7   2    0.00    4.77
 -12  -7   2    6.77    7.19
 -12   7   3    8.68    6.01
 -12  -7   3    2.67    7.00
 -12  -7   3    5.35    8.03
 -12  -7   4   -0.00    4.71
 -12  -7   4    9.90    7.97
 -12   7   5   -0.00    3.89
 -12  -7   5   -0.00    5.67
 -12  -7   5   -0.00    6.50
 -12   7   6    3.68    4.68
 -12  -7   6    1.60    6.47
 -12  -7   6    0.00    6.86
 -12   7   7    0.00    4.74
 -12  -7   7    2.56    6.46
 -12   7   8    0.00    5.10
  12   7  -8    0.00    6.35
 -12  -7   8    1.80    7.59
  12   7  -9   17.71   11.09
 -12  -7   9   13.11    8.65
 -12   7  10    0.00    6.16
  12   7 -10   -0.00    7.58
 -12  -7  10    0.00    5.75
 -12   7  11   -0.00    5.91
  12   7 -11    0.00    5.95
 -12  -7  11    0.23    7.32
 -12   7  12    5.91    5.75
  12   7 -12   -0.00    8.33
 -12  -7  12   -0.00    7.01
 -12   7  13    5.02    5.88
 -12  -7  13    3.59    6.24
 -12   7  14    0.06    5.29
  12   7 -14    4.83    7.52
 -12  -7  14    5.33    8.22
 -12   7  15    1.52    5.12
  12   7 -15   -0.00    7.28
 -12  -7  15    5.65    8.42
 -12   7  16   -0.00    5.02
  12   7 -16   -0.00    6.77
 -12  -7  16    0.00    7.05
 -12   7  17   -0.00    4.36
  12   7 -17    1.55    7.35
  12   7 -18   -0.00    7.36
 -12   7  19    1.38    6.57
  12   7 -19   12.79    8.25
 -12   7  20   -0.00    5.95
  12   7 -20   -0.00    6.71
 -12   7  21    4.16    6.03
  12   7 -21    3.04    7.46
 -12   7  22   -0.00    4.61
  12   7 -22    0.31    7.28
 -12   7  23   -0.00    6.58
  12  -7 -23   -0.00    6.53
 -12   7  24   -0.00    6.37
  12  -7 -24    0.00    5.97
  12  -7 -25    0.76    6.38
  12  -7 -26    0.00    5.56
  12  -7 -27    0.00    5.95
  12  -7 -28   -0.00    7.14
 -12   8   1    0.00    5.37
 -12  -8   1   -0.00    5.98
 -12   8   2    1.19    5.34
 -12  -8   2   -0.00    7.11
 -12   8   3    2.93    5.43
 -12  -8   3    4.15    6.41
 -12   8   4    2.65    4.48
 -12  -8   4   -0.00    6.58
 -12   8   5    6.92    5.11
 -12  -8   5    9.01    8.40
 -12   8   6    0.00    4.19
 -12  -8   6   -0.00    7.59
 -12   8   7   12.46    6.37
 -12  -8   7    2.07    7.48
 -12   8   8   -0.00    4.88
 -12  -8   8   -0.00    7.74
 -12   8   9   -0.00    4.54
  12   8  -9    8.34    8.26
 -12  -8   9    0.00    7.03
 -12   8  10    4.54    5.46
  12   8 -10    0.00    7.10
 -12  -8  10    2.21    6.29
 -12   8  11    2.85    5.54
  12   8 -11    6.96    7.71
 -12  -8  11   -0.00    7.75
 -12   8  12    5.21    5.49
  12   8 -12    1.22    6.44
 -12  -8  12    5.32    7.31
 -12   8  13    6.38    5.42
  12   8 -13    0.70    7.04
 -12  -8  13    3.26    5.35
 -12   8  14    1.25    4.72
  12   8 -14   -0.00    7.74
 -12  -8  14    1.61    6.54
  12   8 -15    0.08    7.22
 -12  -8  15   -0.00    7.20
 -12   8  16    0.00    5.11
  12   8 -16    3.10    7.36
 -12  -8  16    2.14    5.64
 -12   8  17    6.81    6.16
  12   8 -17   10.42    8.61
 -12  -8  17    7.92    8.18
 -12   8  18    6.65    7.07
  12   8 -18    0.31    6.27
 -12  -8  18    1.99    6.95
 -12   8  19    2.85    5.61
  12   8 -19   -0.00    7.49
 -12   8  20    0.00    5.64
  12   8 -20    2.25    5.78
 -12   8  21    4.67    6.98
 -12   9   1    4.61    5.85
 -12   9   2    3.06    4.75
 -12  -9   2    7.87    7.52
 -12   9   3    0.00    5.25
 -12  -9   3   24.63    9.42
 -12   9   4    1.55    4.23
 -12  -9   4   -0.00    6.94
 -12   9   5   -0.00    5.09
 -12  -9   5    0.61    6.58
 -12   9   6    0.96    4.02
 -12  -9   6    7.63    7.08
 -12   9   7   -0.00    4.91
 -12  -9   7    1.11    4.39
 -12   9   8    5.70    5.88
 -12  -9   8   -0.00    6.00
 -12   9   9    7.76    6.25
 -12  -9   9    5.03    7.04
 -12   9  10    0.78    4.82
 -12  -9  10    2.18    5.54
 -12   9  11    0.82    5.71
  12   9 -11    4.08    7.32
 -12  -9  11    7.82    7.42
  12   9 -12    7.13    8.09
 -12  -9  12   -0.00    8.48
 -12   9  13    2.68    5.52
  12   9 -13    6.67    7.73
 -12   9  14    1.28    6.03
  12   9 -14   -0.00    6.84
 -12  -9  14    0.34    6.49
 -12   9  15    6.43    5.90
  12   9 -15    6.93    8.48
 -12  -9  15   -0.00    6.27
 -12   9  16   -0.00    5.72
  12   9 -16    3.42    7.82
 -12  -9  16    2.50    6.95
 -12   9  17   -0.00    5.17
 -12  -9  17    2.58    7.25
 -12   9  18   -0.00    5.32
  12   9 -18    0.14    6.63
 -12  -9  18   -0.00    5.82
 -12  10   1    0.00    4.10
 -12 -10   1    2.30    6.13
 -12  10   2   -0.00    4.43
 -12 -10   2    2.74    5.84
 -12  10   3    5.05    5.03
 -12 -10   3    0.00    6.56
 -12  10   4    0.19    3.56
 -12 -10   4   -0.00    6.97
 -12  10   5   -0.00    4.19
 -12 -10   5    1.66    5.92
 -12  10   6    6.37    5.72
 -12 -10   6   -0.00    7.41
 -12  10   7    2.57    4.80
 -12 -10   7    3.30    8.01
 -12  10   8    3.42    4.42
 -12 -10   8   -0.00    7.51
 -12  10   9    0.01    4.63
 -12 -10   9    0.12    5.59
 -12 -10  10    0.33    5.16
 -12  10  11    5.17    5.50
 -12 -10  11    1.26    6.83
 -12  10  12    3.75    5.61
  12  10 -12   -0.00    7.03
 -12 -10  12    3.91    7.84
 -12  10  13    3.67    6.07
  12  10 -13   -0.00    8.20
 -12 -10  13    3.14    7.14
 -12  10  14    2.25    4.73
  12  10 -14    1.01    7.06
 -12 -10  14   -0.00    7.34
  12  10 -15    5.42    7.89
 -12  11   1    4.26    4.27
 -12 -11   1    0.00    5.96
 -12  11   2   -0.00    3.69
 -12 -11   2   -0.00    6.70
 -12 -11   3    8.09    8.53
 -12  11   4   -0.00    4.18
 -12 -11   4   -0.00    5.99
 -12  11   5   -0.00    4.77
 -12 -11   5    6.55    8.26
 -12  11   6    0.00    3.54
 -12 -11   6   -0.00    6.46
 -12  11   7    2.37    5.11
 -12 -11   7    6.44    8.41
 -12 -11   8   -0.00    6.19
 -12  11   9    1.40    4.87
 -12 -11   9    2.64    7.37
 -12  11  10   -0.00    4.53
 -12 -11  11    5.54    7.50
 -12  12   1    6.53    4.54
 -12  12   3    0.00    4.57
 -12  12   4    0.00    4.33
 -12  12   5    0.05    4.43
 -12  12   6    2.77    4.55
 -11   0   1   65.00   12.89
 -11   0   1   71.80   13.63
  11   0  -1  103.22   16.14
 -11   0   2    1.37    5.74
 -11   0   2    0.00    5.90
  11   0  -2    2.31    5.83
 -11   0   3   14.17    7.60
 -11   0   3   22.87    8.50
  11   0  -3   17.55    8.28
 -11   0   4   -0.00    5.59
 -11   0   4    6.96    6.47
  11   0  -4    0.00    6.13
 -11   0   5   70.73   13.68
 -11   0   5   65.12   13.89
  11   0  -5   78.18   14.36
 -11   0   6    1.54    5.71
  11   0  -6    2.30    4.83
 -11   0   7   -0.00    7.07
  11   0  -7    1.86    4.80
 -11   0   8    0.93    5.60
  11   0  -8    1.77    4.97
 -11   0   9   27.31    9.47
  11   0  -9   19.56    8.21
 -11   0  10   -0.00    3.47
  11   0 -10    3.19    6.03
 -11   0  11   20.87    8.54
  11   0 -11   19.97    8.69
 -11   0  12   -0.00    3.75
 -11   0  13    0.65    7.03
  11   0 -13   -0.00    4.99
 -11   0  14   -0.00    6.44
  11   0 -14   -0.00    6.44
 -11   0  15   12.80    8.83
  11   0 -15    0.00    5.95
 -11   0  16   -0.00    6.07
  11   0 -16    5.94    6.55
  11   0 -17   -0.00    6.76
 -11   0  18   -0.00    6.14
 -11   0  19    4.44    6.26
  11   0 -19    1.97    5.19
 -11   0  20    0.01    4.91
  11   0 -20    3.51    5.84
 -11   0  21   -0.00    5.45
  11   0 -21   14.43    8.42
 -11   0  22   -0.00    4.07
  11   0 -22   -0.00    4.83
 -11   0  23   -0.00    4.29
  11   0 -23    9.50    7.53
 -11   0  24   -0.00    5.58
  11   0 -24    6.31    6.53
 -11   0  25   11.56    7.22
  11   0 -25   -0.00    6.63
 -11   0  26    8.13    7.59
  11   0 -26    3.21    6.86
  11   0 -27    6.96    8.37
  11   0 -28    1.28    6.58
  11   0 -30    9.64    8.05
 -11   1   1   54.03   12.24
  11   1  -1   67.42   13.76
 -11  -1   1   59.76   12.63
 -11  -1   1   67.65   13.94
 -11   1   2   -0.00    4.78
  11   1  -2   -0.00    6.43
 -11  -1   2    0.13    4.93
 -11   1   3   22.39    8.93
  11  -1  -3   25.67    9.19
  11   1  -3   28.05   10.06
 -11  -1   3   17.35    9.00
 -11  -1   3   39.57   11.10
 -11   1   4    1.79    5.63
 -11   1   4   -0.00    5.71
  11  -1  -4    3.22    6.18
  11   1  -4   -0.00    5.71
 -11  -1   4    0.00    6.21
 -11  -1   4    0.00    6.73
 -11   1   5   -0.00    5.76
  11  -1  -5   10.19    6.72
  11   1  -5    0.13    5.76
 -11  -1   5    0.83    5.88
 -11  -1   5    5.52    6.49
 -11   1   6    2.11    5.04
  11  -1  -6    0.00    5.30
  11   1  -6    3.98    6.51
 -11  -1   6    0.75    5.64
 -11  -1   6    0.77    5.57
 -11   1   7   29.59   10.18
  11  -1  -7   26.93    9.36
  11   1  -7   32.43   10.13
 -11  -1   7   40.98   11.13
 -11   1   8   -0.00    5.50
  11  -1  -8    0.47    6.36
  11   1  -8    3.52    5.63
 -11  -1   8    0.00    6.00
 -11   1   9    8.27    6.09
  11  -1  -9   14.07    7.35
  11   1  -9    9.62    7.87
 -11  -1   9   11.03    7.84
 -11   1  10    4.73    5.06
  11  -1 -10   -0.00    5.03
  11   1 -10   -0.00    6.12
 -11  -1  10   -0.00    6.84
 -11   1  11   19.00    8.08
  11  -1 -11    6.21    6.51
  11   1 -11    6.37    6.45
 -11  -1  11    3.14    7.19
 -11   1  12    9.47    7.35
  11  -1 -12    4.33    5.67
  11   1 -12    2.25    5.68
 -11  -1  12    5.69    6.33
 -11   1  13   14.05    8.54
  11  -1 -13   12.19    8.15
  11   1 -13   29.24   10.15
 -11  -1  13   11.89    6.89
 -11   1  14   -0.00    5.46
  11  -1 -14    2.34    5.72
  11   1 -14   -0.00    5.12
 -11  -1  14    0.00    4.84
 -11   1  15   -0.00    6.10
  11  -1 -15   -0.00    5.46
  11   1 -15    1.04    5.81
 -11  -1  15    1.03    4.50
 -11   1  16   -0.00    4.57
  11  -1 -16    0.73    5.94
  11   1 -16    0.00    5.35
 -11  -1  16   -0.00    7.39
 -11   1  17   20.32    9.23
  11  -1 -17    9.32    7.63
  11   1 -17   15.32    8.99
 -11  -1  17    4.73    7.40
 -11   1  18    2.69    6.93
  11  -1 -18    0.00    5.39
  11   1 -18    6.00    7.35
 -11  -1  18    3.48    7.57
 -11   1  19   13.09    7.26
  11  -1 -19   10.77    7.15
  11   1 -19    6.15    6.85
 -11  -1  19    6.66    7.71
 -11   1  20   -0.00    5.15
  11  -1 -20   -0.00    5.59
  11   1 -20   -0.00    6.04
 -11  -1  20    6.78    7.99
 -11   1  21    0.00    5.10
  11  -1 -21    0.00    6.85
  11   1 -21    6.98    6.52
 -11  -1  21   -0.00    5.93
 -11   1  22   -0.00    6.64
  11  -1 -22   -0.00    6.63
  11   1 -22    9.17    7.26
 -11  -1  22   -0.00    6.20
 -11   1  23    8.49    6.95
  11  -1 -23    8.67    8.50
  11   1 -23   26.18   10.32
 -11  -1  23   10.79    9.03
 -11   1  24    0.00    6.98
  11  -1 -24    5.09    6.60
  11   1 -24   -0.00    6.37
 -11  -1  24   -0.00    7.01
  11  -1 -25    1.45    6.04
  11   1 -25   12.57    7.44
 -11   1  26   -0.00    5.94
  11  -1 -26    2.66    6.76
  11   1 -26    1.39    7.36
 -11   1  27    0.00    5.64
  11  -1 -27    3.03    6.80
  11   1 -27   13.98    8.79
 -11   1  28   -0.00    6.83
  11  -1 -28   -0.00    7.86
  11   1 -28    7.21    7.48
  11  -1 -29    4.67    7.13
  11   1 -29    4.91    7.98
  11  -1 -30   -0.00    6.42
  11   1 -30    0.00    6.80
 -11   2   1   12.40    6.89
 -11  -2   1    6.26    5.93
 -11  -2   1   10.89    7.97
 -11   2   2   -0.00    6.12
  11   2  -2   -0.00    6.45
 -11  -2   2   -0.00    6.77
 -11  -2   2    0.56    6.04
 -11   2   3    0.00    6.25
  11   2  -3    9.10    7.35
 -11  -2   3   13.19    7.27
 -11   2   4    9.13    6.34
  11   2  -4    2.45    6.70
 -11  -2   4    1.81    5.42
 -11  -2   4    9.60    7.47
 -11   2   5   29.39    9.53
 -11  -2   5    2.96    7.74
 -11  -2   5   57.21   12.38
 -11   2   6    7.99    6.16
  11  -2  -6    3.14    5.05
  11   2  -6    0.00    6.39
 -11  -2   6   21.48    8.89
 -11  -2   6    5.35    6.85
 -11   2   7    2.80    6.34
  11  -2  -7   -0.00    5.62
  11   2  -7   12.15    7.44
 -11  -2   7    0.54    5.84
 -11  -2   7    8.67    7.47
 -11   2   8    5.05    7.10
  11  -2  -8   12.80    7.06
  11   2  -8   12.48    7.34
 -11  -2   8   11.23    7.80
 -11   2   9   14.50    8.37
  11  -2  -9   30.37    9.20
  11   2  -9    9.70    7.46
 -11  -2   9    7.76    7.23
 -11   2  10   -0.00    6.46
  11  -2 -10   11.66    6.84
  11   2 -10    5.22    6.99
 -11  -2  10    7.60    6.51
  11  -2 -11   22.21    8.38
  11   2 -11   10.86    7.72
 -11  -2  11   11.72    7.69
 -11   2  12   -0.00    5.05
  11  -2 -12   -0.00    6.51
  11   2 -12    9.39    7.63
 -11  -2  12    2.43    6.31
 -11   2  13    2.09    6.18
  11  -2 -13   -0.00    5.23
  11   2 -13    1.97    6.50
 -11  -2  13   -0.00    7.46
 -11   2  14    0.00    5.50
  11  -2 -14    6.22    6.83
  11   2 -14    2.83    5.95
 -11  -2  14    3.49    7.50
 -11   2  15   25.42    8.82
  11  -2 -15   11.65    6.79
 -11   2  16   -0.00    6.00
  11  -2 -16    0.00    5.49
  11   2 -16    1.80    5.77
 -11  -2  16    0.60    5.03
 -11   2  17    4.01    5.93
  11  -2 -17    2.47    5.72
  11   2 -17    5.31    6.40
 -11  -2  17   -0.00    4.45
 -11   2  18    1.37    4.90
  11  -2 -18   -0.00    5.65
  11   2 -18   -0.00    5.17
 -11  -2  18   -0.00    4.76
 -11   2  19    0.00    6.23
  11  -2 -19    4.28    6.96
  11   2 -19   -0.00    6.21
 -11  -2  19   15.71    7.95
 -11   2  20    6.39    6.70
  11  -2 -20   -0.00    5.83
  11   2 -20    7.53    7.66
 -11  -2  20   -0.00    7.00
 -11   2  21    2.87    7.18
  11  -2 -21    6.54    8.05
  11   2 -21   -0.00    6.78
 -11  -2  21    4.46    8.02
 -11   2  22   -0.00    6.81
  11  -2 -22    8.93    8.81
  11   2 -22   -0.00    7.10
 -11  -2  22    3.45    6.49
 -11   2  23   -0.00    6.33
  11  -2 -23   -0.00    5.91
 -11  -2  23   -0.00    8.10
 -11   2  24   10.45    7.81
  11  -2 -24    2.80    6.68
  11   2 -24    4.48    6.95
 -11   2  25    0.19    7.19
  11  -2 -25    3.46    6.31
  11   2 -25    4.13    7.36
 -11   2  26    0.00    7.25
  11  -2 -26   -0.00    6.11
  11   2 -26    3.57    6.38
 -11   2  27    3.07    6.05
  11  -2 -27   12.51    8.57
  11   2 -27   -0.00    7.02
 -11   2  28   -0.00    5.64
  11  -2 -28   -0.00    5.96
  11   2 -28    5.85    7.39
 -11   2  29    8.22    7.92
  11  -2 -29    0.05    5.88
  11   2 -29   -0.00    7.12
  11  -2 -30    2.03    5.31
 -11   3   1    5.69    5.65
 -11   3   1    3.15    5.42
  11  -3  -1    6.99    6.47
 -11  -3   1    4.34    7.45
 -11  -3   1    1.96    5.71
 -11   3   2   14.94    7.07
  11  -3  -2   12.78    6.45
 -11  -3   2    4.69    6.43
 -11  -3   2   10.48    7.04
 -11   3   3   28.70    8.84
  11   3  -3   21.36    9.68
 -11  -3   3   25.86    9.70
 -11  -3   3   27.03   10.31
  11   3  -4    1.32    7.10
 -11  -3   4    0.21    6.51
 -11   3   5    1.69    5.82
  11   3  -5    7.09    7.11
 -11  -3   5   11.37    7.92
 -11  -3   5    9.98    7.93
 -11   3   6    3.01    6.21
 -11  -3   6    4.81    6.87
 -11  -3   6   13.41    8.50
 -11   3   7   37.90   10.11
  11  -3  -7   28.56    9.56
  11   3  -7   33.98   10.97
 -11  -3   7   30.81   10.83
 -11  -3   7   31.45   10.47
 -11   3   8    2.64    5.58
  11  -3  -8    3.68    5.53
  11   3  -8    1.22    5.29
 -11  -3   8    0.00    6.62
 -11  -3   8    6.26    8.27
 -11   3   9    9.60    6.79
  11  -3  -9    4.64    5.47
  11   3  -9    7.15    6.54
 -11  -3   9    0.00    6.03
 -11   3  10    4.26    5.94
  11  -3 -10    4.26    5.62
  11   3 -10    8.95    6.93
 -11  -3  10    0.00    6.67
 -11   3  11    4.14    6.39
  11  -3 -11    2.64    5.43
 -11   3  12    7.18    7.30
  11  -3 -12    0.00    5.26
  11   3 -12    7.79    7.40
 -11  -3  12   15.99    8.36
 -11   3  13    2.48    4.93
  11   3 -13   22.07    9.08
 -11  -3  13    3.79    7.36
 -11   3  14    0.46    3.83
  11  -3 -14   -0.00    5.22
  11   3 -14    1.42    6.03
 -11  -3  14    0.00    5.83
 -11   3  15    1.01    4.68
  11  -3 -15    3.90    5.92
  11   3 -15    4.74    6.87
 -11  -3  15    0.00    7.35
 -11   3  16    0.00    4.58
  11  -3 -16    3.32    5.48
  11   3 -16   -0.00    6.30
 -11  -3  16    0.07    6.63
 -11   3  17    0.89    5.98
  11  -3 -17    9.19    7.32
 -11  -3  17   14.07    9.66
 -11   3  18    5.22    6.64
  11  -3 -18   -0.00    5.86
  11   3 -18    4.71    6.24
 -11  -3  18    2.64    5.97
 -11   3  19    5.19    6.90
  11  -3 -19    9.70    7.16
  11   3 -19   -0.00    6.84
 -11  -3  19    3.50    5.52
 -11   3  20    0.00    7.24
  11   3 -20    7.05    6.73
 -11  -3  20    2.64    5.53
 -11   3  21    0.00    5.96
  11  -3 -21   -0.00    5.10
  11   3 -21    5.83    7.21
 -11  -3  21   -0.00    3.99
 -11   3  22   14.92    8.81
  11  -3 -22    0.14    5.69
  11   3 -22   -0.00    6.57
 -11   3  23   18.61    9.98
  11  -3 -23    9.74    7.30
  11   3 -23   10.25    8.09
 -11   3  24   -0.00    6.83
  11  -3 -24   -0.00    6.04
  11   3 -24    6.83    8.36
 -11   3  25    3.12    7.52
  11  -3 -25   -0.00    5.54
  11   3 -25    6.77    6.64
 -11   3  26    5.34    6.70
  11  -3 -26    0.00    7.34
 -11   3  27   20.69   11.22
  11  -3 -27    0.00    7.54
  11   3 -27    9.53    8.96
 -11   3  28    4.74    9.53
  11  -3 -28    7.26    7.60
  11   3 -28    6.39    6.41
 -11   3  29   -0.00    7.21
  11  -3 -29    2.46    7.84
  11   3 -29    4.03    6.70
 -11   3  30    3.06    7.00
  11  -3 -30   -0.00    6.25
 -11   4   1   14.71    6.65
 -11   4   1   13.01    6.35
  11  -4  -1   16.62    7.62
 -11  -4   1   20.43    8.32
 -11  -4   1    4.12    7.23
 -11   4   2    0.00    4.82
 -11   4   2   -0.00    5.08
  11  -4  -2    1.25    4.79
 -11  -4   2   -0.00    5.91
 -11  -4   2    1.46    6.76
 -11   4   3   -0.00    5.17
  11  -4  -3    3.00    5.30
  11   4  -3    0.83    5.70
 -11  -4   3    7.68    7.67
 -11  -4   3   -0.00    6.31
 -11   4   4    3.91    5.31
  11   4  -4    8.70    7.73
 -11  -4   4   -0.00    6.05
 -11  -4   4    6.78    7.06
 -11   4   5   16.69    8.40
  11   4  -5   31.23   11.30
 -11  -4   5   36.47   11.38
 -11   4   6    6.50    6.26
  11   4  -6   22.86   10.55
 -11  -4   6    1.40    4.93
 -11  -4   6   15.44    9.05
 -11   4   7    4.78    5.53
  11   4  -7    4.89    7.68
 -11  -4   7    8.11    7.39
 -11  -4   7   -0.00    7.62
 -11   4   8    3.97    5.66
  11   4  -8    0.00    6.82
 -11  -4   8   11.94    7.59
 -11  -4   8    0.65    6.29
 -11   4   9   13.07    7.11
  11  -4  -9   30.05    9.32
  11   4  -9   13.09    9.63
 -11  -4   9   26.47    9.28
 -11  -4   9    9.66    8.57
 -11   4  10   11.01    6.19
  11  -4 -10    4.58    5.20
  11   4 -10    0.00    5.99
 -11  -4  10    1.43    6.41
 -11   4  11   19.27    7.52
  11  -4 -11   10.81    6.84
  11   4 -11   16.39    7.82
 -11  -4  11    0.00    7.34
 -11   4  12    7.92    6.25
  11   4 -12    0.00    6.31
 -11  -4  12   -0.00    6.84
 -11   4  13   -0.00    4.82
  11  -4 -13   -0.00    5.00
  11   4 -13   -0.00    6.24
 -11  -4  13    1.74    6.85
 -11   4  14    0.00    6.02
  11  -4 -14    2.69    5.43
  11   4 -14   11.99    7.88
 -11  -4  14    4.75    7.05
 -11   4  15    7.22    6.90
  11  -4 -15   14.47    7.61
  11   4 -15   14.36    9.21
 -11  -4  15    2.89    6.67
 -11   4  16    4.05    6.25
  11  -4 -16    3.17    5.55
  11   4 -16    0.67    5.81
 -11  -4  16    0.00    6.94
 -11   4  17    1.87    4.77
  11  -4 -17   -0.00    5.79
  11   4 -17    9.99    7.89
 -11  -4  17    2.37    7.42
 -11   4  18   -0.00    6.00
  11   4 -18    1.08    6.41
 -11  -4  18   -0.00    5.85
 -11   4  19    0.40    5.72
  11  -4 -19   -0.00    5.38
 -11   4  20    3.25    6.47
  11  -4 -20    0.62    5.68
  11   4 -20    5.18    6.51
 -11   4  21    0.00    6.82
  11  -4 -21    8.24    7.29
  11   4 -21   15.66    9.12
 -11   4  22    0.00    6.67
  11  -4 -22    7.52    7.67
  11   4 -22   -0.00    5.04
 -11   4  23    0.00    7.19
  11  -4 -23    7.11    7.09
  11   4 -23    2.33    5.58
 -11   4  24    2.33    6.17
  11  -4 -24    0.00    6.91
  11   4 -24   -0.00    6.43
 -11   4  25    7.85    7.90
  11  -4 -25    0.25    6.20
  11   4 -25    4.97    6.76
  11  -4 -26   -0.00    6.86
  11   4 -26    1.14    7.25
  11  -4 -27    7.12    7.67
  11   4 -27   -0.00    6.10
 -11   4  28   -0.00    6.93
  11  -4 -28    3.19    6.64
  11   4 -28    0.71    6.94
 -11   4  29   -0.00    6.95
  11  -4 -29   -0.00    6.28
 -11   4  30    9.83    7.46
  11  -4 -30    4.11    6.25
 -11   4  31   -0.00    5.72
 -11  -5   1    1.82    6.32
 -11  -5   1    0.63    7.09
 -11   5   2   19.54    7.00
 -11  -5   2   10.13    8.34
 -11  -5   2    9.21    9.08
 -11   5   3   16.50    6.58
 -11  -5   3   12.80    7.92
 -11  -5   3   19.62   10.20
 -11   5   4   -0.00    5.42
  11   5  -4    0.00    5.81
 -11  -5   4    0.96    4.97
 -11   5   5   -0.00    4.35
  11  -5  -5   -0.00    5.12
  11   5  -5    0.46    5.92
 -11  -5   5    0.43    5.57
 -11  -5   5   -0.00    5.81
 -11   5   6    6.43    5.66
  11   5  -6   10.58    8.98
 -11  -5   6    7.73    8.02
 -11   5   7    8.21    6.14
  11   5  -7   23.23    9.90
 -11  -5   7   10.84    7.66
 -11  -5   7   11.84    7.97
 -11   5   8    0.61    4.68
  11   5  -8    5.11    7.80
 -11  -5   8    4.20    6.02
 -11  -5   8    9.55    7.78
 -11   5   9    9.14    6.04
  11  -5  -9    4.03    5.71
  11   5  -9   33.35   10.49
 -11  -5   9    7.88    8.18
 -11  -5   9    6.30    7.38
  11  -5 -10    0.34    5.38
  11   5 -10    0.00    6.86
 -11  -5  10   -0.00    5.88
 -11  -5  10   -0.00    6.06
 -11   5  11    9.36    6.61
  11  -5 -11   -0.00    3.99
  11   5 -11    6.29    8.17
 -11  -5  11    8.87    7.51
 -11  -5  11    1.74    6.73
 -11   5  12    7.65    6.79
  11  -5 -12   17.83    7.32
  11   5 -12   18.75    9.31
 -11  -5  12    8.84    7.78
 -11   5  13   12.81    7.54
  11  -5 -13    9.96    6.70
  11   5 -13   13.57    7.83
 -11  -5  13   10.81    8.41
 -11   5  14    3.83    5.49
  11  -5 -14    8.43    7.17
 -11  -5  14    7.96    7.53
 -11   5  15    1.12    5.62
  11  -5 -15   -0.00    4.76
  11   5 -15   -0.00    6.69
 -11  -5  15    6.23    8.40
 -11   5  16    0.13    6.21
  11  -5 -16    3.05    5.24
  11   5 -16    1.42    5.55
 -11   5  17    0.51    5.25
  11  -5 -17   -0.00    5.31
  11   5 -17   10.77    6.98
 -11   5  18    6.53    7.50
  11  -5 -18   12.97    6.75
  11   5 -18   11.74    8.29
  11  -5 -19   11.32    7.19
  11   5 -19    4.80    6.41
 -11   5  20   -0.00    6.39
  11  -5 -20    2.11    5.56
  11   5 -20    0.00    6.09
 -11   5  21    0.00    5.38
  11  -5 -21   -0.00    5.98
  11   5 -21   -0.00    7.88
 -11   5  22    7.51    7.64
  11  -5 -22    3.98    6.94
  11   5 -22    0.00    7.36
 -11   5  23    4.35    6.29
  11  -5 -23   17.67    8.54
  11   5 -23   -0.00    6.85
 -11   5  24    1.13    5.32
  11  -5 -24    7.88    7.54
  11   5 -24   -0.00    7.33
 -11   5  25   -0.00    5.66
  11  -5 -25    0.11    5.43
  11   5 -25   14.56    8.22
 -11   5  26   -0.00    6.02
  11  -5 -26   -0.00    6.02
  11   5 -26   -0.00    7.90
 -11   5  27    3.02    7.46
  11   5 -27    1.94    4.84
 -11   5  28   -0.00    5.65
 -11   5  29   -0.00    6.27
  11  -5 -29    0.00    6.05
 -11   5  30   -0.00    6.26
  11  -5 -30    0.38    6.40
 -11   5  31    1.49    7.66
 -11   5  32    7.64    8.27
 -11   6   1   10.82    6.07
 -11  -6   1   10.16    7.91
 -11  -6   1   10.17    8.82
 -11   6   2   -0.00    4.48
 -11  -6   2    2.80    6.29
 -11  -6   2    0.00    6.58
 -11   6   3    0.00    4.68
 -11  -6   3    0.00    6.13
 -11  -6   3    5.86    7.27
 -11   6   4    5.43    5.76
 -11  -6   4   20.98    8.12
 -11  -6   4   15.17    9.07
 -11   6   5    2.83    4.36
 -11  -6   5   13.97    9.18
 -11  -6   5   13.91    9.23
 -11   6   6   -0.00    4.26
  11   6  -6    4.79    7.84
 -11  -6   6    2.80    6.38
 -11   6   7    8.18    5.35
  11   6  -7    4.41    7.65
 -11  -6   7    8.19    7.86
 -11  -6   7    0.70    6.51
 -11   6   8    1.41    5.41
  11   6  -8    4.90    7.80
 -11  -6   8    4.45    6.21
 -11  -6   8   16.23    9.44
 -11   6   9    9.07    7.12
  11   6  -9    3.91    7.12
 -11  -6   9    1.40    7.13
 -11  -6   9    5.76    7.55
 -11   6  10    5.35    5.88
 -11  -6  10    5.97    6.89
 -11  -6  10    0.00    7.16
 -11   6  11    7.55    6.14
  11  -6 -11    3.00    5.08
  11   6 -11    0.00    7.40
 -11  -6  11    0.00    6.32
 -11  -6  11    4.92    7.98
 -11   6  12    7.45    6.19
  11  -6 -12    2.92    5.17
  11   6 -12    3.60    6.16
 -11  -6  12    0.00    5.43
 -11   6  13   -0.00    4.96
  11  -6 -13   -0.00    4.96
  11   6 -13   -0.00    7.46
 -11   6  14    3.31    6.09
  11  -6 -14    0.00    4.77
  11   6 -14    1.11    7.50
  11   6 -15   17.56    8.93
 -11   6  16    2.28    5.40
  11  -6 -16    9.24    7.00
 -11   6  17   -0.00    5.49
  11  -6 -17    6.10    6.38
  11   6 -17   -0.00    7.22
 -11   6  18    3.37    6.44
  11  -6 -18    2.93    5.88
  11   6 -18   -0.00    7.14
 -11   6  19   -0.00    5.29
  11  -6 -19    2.37    6.04
  11   6 -19    0.00    7.33
 -11   6  20    3.96    5.95
  11  -6 -20   -0.00    5.66
  11   6 -20    6.17    6.07
 -11   6  21    8.26    6.32
  11  -6 -21    0.00    5.73
  11   6 -21   -0.00    6.69
 -11   6  22    0.00    5.24
  11  -6 -22    5.22    6.30
  11   6 -22   -0.00    5.77
 -11   6  23   -0.00    6.26
  11  -6 -23   -0.00    6.72
  11   6 -23   -0.00    7.25
 -11   6  24    0.65    5.25
  11   6 -24   -0.00    7.52
 -11   6  25    5.00    6.24
  11  -6 -25   -0.00    5.48
  11   6 -25   -0.00    6.22
 -11   6  26    6.82    7.48
  11  -6 -26    3.12    6.16
  11   6 -26   11.94    7.96
 -11   6  27    4.76    7.20
  11  -6 -27    4.62    6.82
  11   6 -27    0.17    6.24
 -11   6  28    1.94    6.44
  11  -6 -28   -0.00    6.39
 -11   6  29    0.00    6.52
  11  -6 -29   -0.00    5.72
 -11   6  30   -0.00    7.48
  11  -6 -30   -0.00    5.98
 -11   6  31    3.37    8.31
 -11   7   1    3.56    5.60
 -11  -7   1    3.59    6.27
 -11   7   2    3.63    5.04
 -11  -7   2   10.57    7.42
 -11   7   3    1.66    4.27
 -11  -7   3   14.95    8.30
 -11  -7   3    1.17    6.26
 -11   7   4   11.05    5.53
 -11  -7   4    0.87    5.59
 -11  -7   4    8.62    7.31
 -11   7   5   -0.00    4.43
 -11  -7   5    4.36    7.22
 -11  -7   5    5.62    8.58
 -11   7   6    4.13    5.18
 -11  -7   6    0.00    7.12
 -11  -7   6   12.13    8.82
 -11   7   7    6.01    5.23
  11   7  -7   -0.00    6.60
 -11  -7   7   -0.00    5.90
 -11  -7   7   -0.00    7.57
 -11   7   8   12.28    6.86
  11   7  -8   22.23    9.93
 -11  -7   8   11.31    8.11
 -11   7   9    0.81    6.13
  11   7  -9    0.00    7.07
 -11  -7   9    4.60    7.29
 -11   7  10   -0.00    5.56
  11   7 -10    1.26    5.65
 -11  -7  10    2.38    6.38
 -11   7  11    0.00    4.93
  11   7 -11   -0.00    6.05
 -11  -7  11    0.00    6.13
  11   7 -12   26.35   10.03
 -11  -7  12   -0.00    6.39
 -11   7  13    7.18    6.67
  11   7 -13    3.52    7.61
 -11  -7  13    8.28    7.64
 -11   7  14    2.33    6.07
  11   7 -14    1.55    6.79
 -11  -7  14   -0.00    6.50
 -11   7  15    0.71    4.59
  11   7 -15   -0.00    6.03
 -11   7  16    2.37    5.35
  11  -7 -16   -0.00    5.92
  11   7 -16   -0.00    6.09
 -11   7  17   -0.00    5.54
  11  -7 -17    1.12    4.63
  11   7 -17   -0.00    6.43
 -11   7  18   -0.00    4.46
  11  -7 -18    9.45    6.60
  11   7 -18    9.25    7.85
 -11   7  19    2.39    6.22
  11  -7 -19    4.39    6.29
  11   7 -19    0.90    5.96
 -11   7  20    0.00    5.59
  11  -7 -20   -0.00    6.50
  11   7 -20    0.00    6.56
 -11   7  21   -0.00    4.68
  11  -7 -21   -0.00    5.30
  11   7 -21    6.51    7.24
 -11   7  22   11.24    7.37
  11   7 -22    8.88    8.79
 -11   7  23    0.00    5.84
  11  -7 -23    3.64    7.03
  11   7 -23   -0.00    6.97
 -11   7  24    1.61    5.52
  11  -7 -24   -0.00    6.44
  11   7 -24   -0.00    7.33
 -11   7  25    0.85    5.52
  11  -7 -25   -0.00    5.52
  11   7 -25   -0.00    6.27
 -11   7  26   -0.00    6.99
  11  -7 -26    2.52    5.78
 -11   7  27   -0.00    5.73
  11  -7 -27    0.00    6.20
 -11   7  28    0.11    5.54
  11  -7 -28    2.48    5.63
  11  -7 -29   -0.00    6.71
 -11   8   1    0.29    4.54
 -11  -8   1   -0.00    7.14
 -11   8   2   -0.00    3.70
 -11  -8   2    1.80    5.83
 -11   8   3    0.00    4.05
 -11  -8   3    0.00    6.43
 -11  -8   4   23.09    9.19
 -11   8   5   -0.00    4.49
 -11  -8   5    0.00    5.67
 -11   8   6    2.53    5.48
 -11  -8   6    0.00    7.41
 -11   8   7   -0.00    3.54
 -11  -8   7    5.20    6.89
 -11   8   8   -0.00    4.58
  11   8  -8   -0.00    6.62
 -11  -8   8    6.55    7.22
  11   8  -9    0.25    6.20
 -11  -8   9    1.19    7.08
 -11   8  10    9.74    6.42
  11   8 -10    7.89    8.04
 -11  -8  10    0.00    7.33
 -11   8  11   -0.00    4.63
  11   8 -11    0.44    6.21
 -11  -8  11   -0.00    6.01
 -11   8  12    4.82    5.20
  11   8 -12    2.73    7.24
 -11  -8  12    1.66    5.88
 -11   8  13   -0.00    5.10
  11   8 -13    5.15    8.39
 -11  -8  13   -0.00    5.99
 -11   8  14   -0.00    5.62
  11   8 -14    4.23    8.01
 -11  -8  14    5.53    6.61
 -11   8  15    3.02    5.87
  11   8 -15    0.00    7.02
 -11  -8  15    1.93    5.53
 -11   8  16    6.50    6.31
  11   8 -16   15.67    9.33
 -11  -8  16    0.00    7.94
 -11   8  17   -0.00    5.02
  11   8 -17   -0.00    7.10
 -11   8  18   -0.00    4.98
  11   8 -18   -0.00    6.69
 -11   8  19    1.05    4.89
  11   8 -19    3.95    8.45
 -11   8  20    4.03    5.47
  11   8 -20    2.16    6.77
 -11   8  21    2.86    5.55
 -11   8  22    1.21    5.77
  11   8 -22   16.78    8.75
  11  -8 -23   -0.00    5.37
  11   8 -23    4.58    7.22
  11  -8 -24   -0.00    6.13
  11   8 -24    4.74    8.14
 -11   8  25   -0.00    6.07
  11  -8 -25   -0.00    5.63
 -11   8  26    0.94    5.21
  11  -8 -26   -0.00    6.72
  11  -8 -27    0.28    6.16
  11  -8 -28   -0.00    6.54
  11  -8 -29    6.07    7.87
 -11   9   1    1.20    4.24
 -11  -9   1    4.40    7.57
 -11   9   2   12.20    6.21
 -11  -9   2    6.93    8.02
 -11   9   3    0.55    4.12
 -11  -9   3    0.88    4.86
 -11   9   4    0.98    4.49
 -11  -9   4    2.13    6.67
 -11   9   5   -0.00    3.95
 -11  -9   5    0.00    6.51
 -11   9   6   -0.00    3.96
 -11  -9   7    0.00    5.65
 -11   9   8    9.95    6.59
 -11  -9   8    9.13    7.95
 -11   9   9   -0.00    4.56
 -11  -9   9   -0.00    6.68
 -11   9  10   -0.00    4.71
  11   9 -10   -0.00    6.56
 -11  -9  10    5.12    8.15
 -11   9  11    1.85    4.26
  11   9 -11   -0.00    5.78
 -11  -9  11   -0.00    7.34
 -11   9  12    2.18    4.15
  11   9 -12    6.07    7.23
 -11   9  13    6.27    5.58
  11   9 -13    1.55    6.82
 -11  -9  13   -0.00    5.50
 -11   9  14    1.28    4.99
  11   9 -14   -0.00    5.97
 -11  -9  14    4.86    6.74
 -11   9  15   -0.00    4.51
  11   9 -15   -0.00    8.25
 -11  -9  15    3.85    6.60
  11   9 -16   -0.00    7.12
 -11  -9  16    5.10    6.82
 -11   9  17    0.09    3.07
  11   9 -17    0.50    7.68
 -11  -9  17    0.71    5.27
 -11   9  18    0.00    4.19
  11   9 -18    0.00    7.60
 -11  -9  18    7.16    7.08
 -11   9  19    5.23    4.64
  11   9 -19    0.00    8.05
 -11   9  20   -0.00    4.06
  11   9 -20    0.00    6.26
 -11   9  21   -0.00    4.55
  11   9 -21    9.74    7.64
 -11   9  22   -0.00    4.25
  11   9 -22    6.90    7.72
 -11   9  23    0.00    5.43
  11   9 -23   13.37    9.40
 -11  10   1   -0.00    3.54
 -11 -10   1    8.83    6.66
 -11  10   2    1.66    4.01
 -11  10   3    1.57    3.99
 -11 -10   3    4.35    6.61
 -11  10   4    6.01    5.11
 -11 -10   4   -0.00    6.73
 -11 -10   5    3.43    7.19
 -11  10   6    7.55    5.35
 -11 -10   6    6.42    6.89
 -11  10   7    0.29    4.22
 -11 -10   7    0.90    6.02
 -11  10   8    3.50    5.35
 -11 -10   8    1.95    6.78
 -11  10   9    1.75    5.10
 -11 -10   9    1.36    7.19
 -11  10  10    2.27    4.32
 -11 -10  10    4.55    7.61
 -11  10  11    0.13    4.06
  11  10 -11   13.89    8.57
 -11 -10  11    0.12    7.23
 -11  10  12   -0.00    5.25
  11  10 -12   -0.00    7.19
 -11 -10  12   -0.00    7.33
 -11  10  13   -0.00    4.14
  11  10 -13    0.00    7.60
 -11 -10  13    8.64    8.07
 -11  10  14    2.44    4.99
  11  10 -14    7.76    6.40
 -11  10  15   -0.00    3.75
  11  10 -15    1.23    6.69
 -11 -10  15    3.15    6.86
 -11  10  16    0.00    4.95
  11  10 -16    8.32    9.35
 -11 -10  16    7.67    7.26
 -11  10  17   -0.00    4.43
  11  10 -17   -0.00    8.02
 -11 -10  17    3.71    6.47
 -11  10  18   -0.00    3.22
  11  10 -18    0.00    7.85
 -11 -10  18   -0.00    5.77
 -11  10  19   -0.00    5.25
  11  10 -19    0.00    7.29
 -11 -10  19    6.34    6.87
 -11  10  20    0.00    5.40
  11  10 -20    0.00    6.64
 -11 -10  20   -0.00    5.44
 -11 -10  21    6.92    7.18
 -11  11   1   11.42    5.12
 -11 -11   1   -0.00    6.68
 -11  11   2    1.75    4.70
 -11 -11   2    7.25    8.22
 -11  11   3    0.00    3.64
 -11 -11   3    0.78    6.01
 -11  11   4    3.38    4.77
 -11 -11   4   -0.00    6.31
 -11  11   5    0.22    3.84
 -11 -11   5   -0.00    6.84
 -11  11   6   -0.00    4.33
 -11 -11   6    2.56    6.28
 -11  11   7    3.86    4.43
 -11 -11   7   -0.00    7.24
 -11  11   8   12.85    6.17
 -11 -11   8    0.64    6.01
 -11  11   9    0.00    4.44
 -11  11  10    1.72    3.82
 -11 -11  10    1.20    6.23
 -11  11  11   -0.00    5.07
 -11 -11  11    1.18    6.16
 -11  11  12    6.30    4.65
 -11 -11  12    2.22    7.05
 -11  11  13    2.38    4.49
  11  11 -13   -0.00    7.23
 -11 -11  13    2.48    7.09
 -11  11  14    2.22    4.79
  11  11 -14   -0.00    8.25
 -11 -11  14    7.03    7.98
 -11  11  15   -0.00    4.28
  11  11 -15    8.00    8.51
 -11 -11  15   -0.00    6.22
 -11  11  16    1.44    4.36
  11  11 -16    1.81    6.61
  11  11 -17   -0.00    7.34
 -11 -11  17   -0.00    6.25
  11  11 -18   -0.00    8.89
 -11 -11  18    0.92    5.05
 -11  12   1   -0.00    4.16
 -11 -12   1    6.49    7.07
 -11  12   2    5.43    4.35
 -11 -12   2    0.00    6.21
 -11  12   3   -0.00    3.59
 -11 -12   3    1.33    6.99
 -11  12   4    0.00    4.15
 -11 -12   4   14.35    8.54
 -11  12   5    0.66    3.96
 -11 -12   5    0.59    5.34
 -11  12   6    9.95    5.56
 -11 -12   6    0.61    7.15
 -11  12   7   -0.00    4.17
 -11 -12   7   -0.00    6.27
 -11  12   8    0.00    4.29
 -11 -12   8    0.51    5.13
 -11  12   9    1.56    2.94
 -11 -12   9   -0.00    7.53
 -11  12  10    0.77    3.57
 -11 -12  10    1.25    6.61
 -11  12  11    0.00    3.94
 -11  12  12    3.82    4.59
 -11 -12  12    5.17    6.71
 -11 -12  13   -0.00    6.39
 -11 -12  14   -0.00    5.42
 -11 -13   1    6.41    7.49
 -11  13   2   -0.00    3.61
 -11 -13   2    2.35    7.57
 -11  13   3    1.17    3.71
 -11 -13   3    1.22    6.64
 -11  13   4    0.20    3.99
 -11 -13   4    7.21    7.43
 -11  13   5   -0.00    3.74
 -11 -13   5    5.69    6.96
 -11  13   6    0.57    3.20
 -11  13   7   -0.00    3.77
 -11 -13   7    4.15    6.36
 -11  13   8    9.17    5.48
 -11 -13   8    0.00    5.97
 -11  14   1    1.54    3.55
 -11  14   2   -0.00    3.91
 -11  14   3   -0.00    3.60
 -10   0   1   -0.00    5.59
 -10   0   2    8.52    6.88
 -10   0   3   -0.00    4.84
 -10   0   4   84.38   14.75
 -10   0   5    0.24    5.86
 -10   0   6    5.03    5.87
 -10   0   7    2.32    5.24
  10   0  -7   -0.00    5.41
  10   0  -8    0.40    5.83
 -10   0   9    3.80    5.03
  10   0  -9   -0.00    5.74
 -10   0  10   25.86    8.66
 -10   0  11    7.85    6.77
  10   0 -11    0.00    5.48
 -10   0  12    0.00    6.76
  10   0 -12    1.43    5.64
 -10   0  13    2.54    6.78
  10   0 -13   -0.00    6.57
 -10   0  14    7.31    7.34
  10   0 -14   19.69    8.27
 -10   0  15   -0.00    5.05
 -10   0  16   14.01    8.01
  10   0 -16   22.93    9.06
 -10   0  17   10.03    7.70
  10   0 -17   -0.00    5.29
 -10   0  18   22.92    8.61
  10   0 -18    2.82    5.16
 -10   0  19   -0.00    5.50
  10   0 -19    0.38    6.47
 -10   0  20   29.72   10.73
  10   0 -20   40.69   11.17
 -10   0  21    1.77    4.93
  10   0 -21   -0.00    7.32
 -10   0  22    3.36    5.77
  10   0 -22    0.00    6.55
 -10   0  23   -0.00    4.97
 -10   0  24    5.07    6.28
  10   0 -24    4.21    6.40
  10   0 -25   -0.00    6.42
 -10   0  26    0.00    6.40
  10   0 -26   15.47    9.01
 -10   0  27    6.97    7.84
  10   0 -27   -0.00    7.17
  10   0 -28    0.00    6.13
  10   0 -29   -0.00    7.09
  10   0 -30    0.00    8.14
  10   0 -31    5.92    7.34
  10   0 -32    0.60    4.45
 -10   1   1    0.00    4.31
 -10   1   1    3.69    5.71
  10  -1  -1   -0.00    5.53
 -10  -1   1   -0.00    6.95
 -10   1   2  120.12   16.67
  10  -1  -2   96.45   15.87
 -10  -1   2  117.48   16.75
 -10   1   3   -0.00    5.09
  10  -1  -3   -0.00    5.33
 -10  -1   3    5.90    6.13
 -10  -1   3   11.58    7.49
 -10   1   4   -0.00    5.67
  10   1  -4    0.00    5.34
 -10  -1   4    9.56    6.44
 -10  -1   4   -0.00    6.05
 -10   1   5    8.26    6.83
  10   1  -5    7.15    7.57
 -10  -1   5    6.11    6.45
 -10   1   6   71.57   12.61
  10   1  -6   54.55   12.04
 -10  -1   6   47.75   11.78
 -10   1   7    0.88    5.78
 -10  -1   7    3.30    6.19
 -10   1   8   18.23    8.75
  10   1  -8   23.41    8.81
 -10  -1   8   26.67    9.79
 -10   1   9    0.70    4.81
  10  -1  -9    4.06    4.78
  10   1  -9    0.81    5.02
 -10  -1   9   -0.00    6.52
 -10   1  10    0.00    5.04
  10  -1 -10    1.19    5.83
  10   1 -10   -0.00    5.29
 -10  -1  10    5.00    5.63
 -10   1  11    0.15    4.90
  10  -1 -11    9.10    5.84
  10   1 -11   -0.00    5.18
 -10  -1  11    2.32    4.71
 -10   1  12   38.04   10.96
  10  -1 -12   61.27   12.69
  10   1 -12   45.28   11.48
 -10  -1  12   39.82   10.69
 -10   1  13    6.74    5.92
  10  -1 -13    3.05    6.41
  10   1 -13   -0.00    6.31
 -10  -1  13   -0.00    4.29
 -10   1  14   -0.00    5.53
  10  -1 -14    0.00    5.78
  10   1 -14   -0.00    5.61
 -10  -1  14    3.16    5.69
 -10   1  15    0.00    4.97
  10  -1 -15    5.72    5.73
  10   1 -15    1.22    4.19
 -10  -1  15    1.24    7.35
 -10   1  16   15.55    7.78
  10  -1 -16    9.85    7.53
  10   1 -16   14.09    7.89
 -10  -1  16   22.22    9.96
 -10   1  17    6.91    5.88
  10  -1 -17    7.72    6.90
 -10   1  18   11.08    6.98
  10  -1 -18   14.19    8.70
  10   1 -18   26.87    9.37
 -10  -1  18   20.50    8.74
  10  -1 -19    0.00    5.70
  10   1 -19    7.32    7.22
 -10  -1  19    0.93    5.27
 -10   1  20    1.75    5.65
  10  -1 -20    1.51    6.24
  10   1 -20    3.28    6.81
 -10  -1  20    0.00    6.14
 -10   1  21   -0.00    6.42
  10  -1 -21   -0.00    4.85
  10   1 -21   -0.00    6.28
 -10  -1  21   -0.00    6.59
 -10   1  22   13.88    9.62
  10  -1 -22   18.93    8.54
  10   1 -22   11.48    8.98
 -10  -1  22   36.43   12.04
 -10   1  23    0.76    6.56
  10  -1 -23    0.00    6.40
  10   1 -23    0.00    6.92
 -10  -1  23    2.30    5.82
 -10   1  24   -0.00    6.05
  10  -1 -24   -0.00    6.20
  10   1 -24   -0.00    5.98
 -10  -1  24    0.00    5.31
 -10   1  25    1.83    5.04
  10  -1 -25    4.43    5.37
  10   1 -25    0.00    6.78
 -10  -1  25   -0.00    6.12
 -10   1  26    7.40    8.64
  10  -1 -26    0.00    7.26
 -10   1  27    0.24    4.99
  10  -1 -27   -0.00    6.54
 -10   1  28    9.45    8.04
  10  -1 -28    9.06    7.78
  10   1 -28    4.33    7.17
  10  -1 -29   -0.00    6.48
  10   1 -29    4.67    7.50
  10  -1 -30    3.04    6.43
  10   1 -30    0.00    6.54
  10  -1 -31    0.00    7.12
  10   1 -31   -0.00    6.99
  10  -1 -32    2.70    7.01
  10   1 -32   10.14    7.54
 -10   2   1    4.34    4.98
 -10   2   1    2.99    5.85
  10  -2  -1    5.33    5.49
  10   2  -1    2.23    6.13
 -10  -2   1    4.35    5.92
 -10  -2   1    3.89    6.95
 -10   2   2   -0.00    5.07
 -10   2   2    0.00    5.51
  10  -2  -2    2.70    5.52
  10   2  -2    2.39    5.93
 -10  -2   2    5.71    6.59
 -10  -2   2    2.15    6.77
 -10   2   3    3.43    5.29
  10  -2  -3    0.23    4.23
  10   2  -3   -0.00    6.59
 -10  -2   3    0.02    5.24
 -10  -2   3    7.30    6.15
 -10  -2   4   67.11   14.14
 -10  -2   4   93.41   15.53
 -10   2   5   19.16    7.70
  10  -2  -5   21.94    7.71
  10   2  -5   55.18   12.08
 -10  -2   5   21.16    8.64
 -10  -2   5   14.11    7.83
 -10   2   6    5.09    6.37
  10   2  -6   22.31    8.64
 -10  -2   6   22.51    9.10
 -10   2   7    5.68    5.63
  10   2  -7    0.10    6.23
 -10  -2   7   13.75    8.04
 -10   2   8    8.07    6.35
 -10  -2   8   13.88    7.82
 -10   2   9   12.17    7.04
  10   2  -9    0.00    5.66
 -10  -2   9    0.69    6.20
 -10   2  10   60.73   12.54
  10  -2 -10   51.83   11.27
  10   2 -10   46.91   11.70
 -10  -2  10   33.53   11.43
 -10   2  11    6.47    5.83
  10  -2 -11    3.56    5.48
  10   2 -11   11.01    6.78
 -10  -2  11    3.92    6.63
 -10   2  12    1.80    5.36
  10   2 -12    5.85    6.90
 -10  -2  12    0.29    5.77
 -10   2  13   -0.00    4.30
  10  -2 -13    0.94    4.83
 -10   2  14   29.00    9.19
  10  -2 -14   16.53    7.83
  10   2 -14   18.06    8.61
 -10  -2  14    8.08    5.93
  10  -2 -15    4.85    6.16
  10   2 -15   12.62    8.28
 -10  -2  15    6.77    5.83
 -10   2  16    0.00    6.17
  10  -2 -16    0.00    5.88
  10   2 -16    4.79    6.51
 -10  -2  16    4.68    5.59
 -10   2  17    5.69    6.26
  10  -2 -17   -0.00    6.13
  10   2 -17    0.00    5.14
 -10  -2  17    0.72    6.81
 -10   2  18    9.21    7.30
  10   2 -18    5.40    6.11
 -10  -2  18    5.59    7.25
 -10   2  19    6.17    7.08
  10  -2 -19    4.58    6.67
  10   2 -19    0.00    6.18
 -10  -2  19    2.45    6.26
 -10   2  20   24.45    9.45
  10  -2 -20    5.64    6.90
  10   2 -20   25.73    9.45
 -10  -2  20    4.39    7.93
 -10   2  21   -0.00    5.72
  10  -2 -21    3.11    6.33
  10   2 -21   -0.00    6.78
 -10   2  22   -0.00    6.23
  10  -2 -22    8.62    7.27
  10   2 -22    2.83    6.81
 -10  -2  22    4.81    6.35
 -10   2  23   -0.00    7.80
  10  -2 -23   -0.00    5.37
  10   2 -23    1.67    5.75
 -10  -2  23    4.42    8.00
 -10   2  24    3.31    7.66
  10  -2 -24   10.56    8.43
  10   2 -24   20.54    8.67
 -10   2  25    1.88    6.53
  10  -2 -25    5.64    7.12
  10   2 -25   -0.00    6.94
 -10   2  26    3.55    6.40
  10  -2 -26   16.28    8.64
  10   2 -26   12.00    8.76
 -10   2  27    6.25    6.82
  10  -2 -27    0.00    7.12
  10   2 -27    1.19    7.08
 -10   2  28    6.30    7.00
  10  -2 -28   -0.00    6.59
  10   2 -28    1.32    7.81
 -10   2  29   -0.00    5.88
  10  -2 -29   -0.00    5.94
  10   2 -29   -0.00    6.64
  10  -2 -30    1.64    5.70
  10   2 -30    0.00    8.08
  10   2 -32    0.00    6.67
 -10   3   1    5.35    5.48
 -10   3   1    1.49    4.25
  10  -3  -1    9.05    6.37
 -10  -3   1   -0.00    5.25
 -10  -3   1    1.21    5.91
 -10   3   2   45.17   10.00
  10  -3  -2   88.07   13.12
  10   3  -2   51.07   11.89
 -10  -3   2   19.94   10.14
 -10  -3   2   55.90   12.72
 -10   3   3   13.81    6.88
  10  -3  -3   28.28    7.77
  10   3  -3   30.78   10.04
 -10  -3   3   22.51    8.90
 -10  -3   3   22.29    9.49
 -10   3   4   -5.30    5.67
  10  -3  -4   -0.00    4.51
  10   3  -4    0.27    5.42
 -10  -3   4    4.34    6.07
 -10  -3   4   -0.00    6.40
 -10   3   5   -0.00    6.61
  10  -3  -5    4.68    5.24
 -10  -3   5    8.05    6.69
 -10  -3   5    5.08    6.95
 -10   3   6   29.46    7.98
  10  -3  -6   22.97    8.63
  10   3  -6   12.29    8.07
 -10  -3   6   13.41    7.95
 -10  -3   6   12.50    7.81
 -10   3   7    6.67    6.23
  10   3  -7    2.72    7.54
 -10  -3   7    1.36    6.01
 -10  -3   7   13.62    7.87
 -10   3   8   43.88   10.52
  10   3  -8   50.88   12.74
 -10  -3   8   48.58   12.36
 -10   3   9    0.00    4.79
  10   3  -9    1.87    6.69
 -10  -3   9    3.45    6.56
 -10   3  10    3.45    5.57
  10   3 -10    0.28    6.55
 -10  -3  10    6.72    7.12
 -10   3  11    8.99    6.35
  10  -3 -11    0.68    4.44
  10   3 -11    4.73    6.89
 -10  -3  11    0.00    6.13
 -10   3  12   26.11    8.89
  10  -3 -12   15.90    7.86
  10   3 -12   27.10    9.20
 -10  -3  12   22.13   10.16
 -10   3  13   -0.00    5.53
  10  -3 -13    0.00    4.99
  10   3 -13    2.17    5.98
 -10  -3  13   11.86    8.36
 -10   3  14    1.39    5.93
  10  -3 -14    4.70    6.75
  10   3 -14   -0.00    5.59
 -10  -3  14    6.66    7.36
 -10   3  15   -0.00    6.34
  10  -3 -15    2.79    6.15
  10   3 -15    0.24    6.02
 -10  -3  15    0.00    6.74
 -10   3  16   13.69    8.24
  10   3 -16   12.47    8.56
 -10   3  17    4.17    6.54
  10  -3 -17   17.06    8.24
  10   3 -17   14.46    8.90
 -10  -3  17   11.39    7.11
 -10   3  18    7.51    7.77
  10  -3 -18   20.80    8.41
  10   3 -18    7.98    8.31
 -10  -3  18    6.69    6.57
 -10   3  19    3.11    6.38
  10  -3 -19    0.00    5.20
  10   3 -19    0.47    5.20
 -10  -3  19    3.63    5.32
 -10   3  20    0.36    5.74
  10  -3 -20    0.41    5.20
  10   3 -20    8.71    7.55
 -10  -3  20    1.50    4.73
 -10   3  21    1.82    6.60
  10  -3 -21    0.00    6.33
  10   3 -21    4.88    7.43
 -10  -3  21    5.87    8.48
 -10   3  22   15.24    9.62
  10  -3 -22   16.61    8.78
  10  -3 -23   -0.00    7.14
  10   3 -23    3.47    6.46
 -10   3  24    1.99    6.38
  10  -3 -24   -0.00    6.04
  10   3 -24    0.00    5.18
 -10   3  25    1.29    6.39
  10  -3 -25   -0.00    6.34
  10   3 -25    5.59    7.23
 -10   3  26   12.91    8.52
  10   3 -26    2.71    5.83
 -10   3  27    8.32    6.97
  10  -3 -27    3.96    5.80
  10   3 -27    0.57    4.96
 -10   3  28    8.89    8.11
  10  -3 -28   -0.00    5.99
  10   3 -28   11.83    8.23
 -10   3  29    2.85    5.79
  10  -3 -29   -0.00    6.60
  10   3 -29    4.50    6.92
 -10   3  30   -0.00    5.66
  10  -3 -30   -0.00    5.67
  10   3 -30    5.30    7.80
 -10   3  31    2.68    6.23
  10  -3 -31    2.30    6.72
  10   3 -31    0.00    6.11
  10  -3 -32    9.37    6.80
 -10   4   1   -0.00    5.01
  10  -4  -1   -0.00    4.56
 -10  -4   1    8.28    7.04
 -10  -4   1    2.04    6.21
 -10   4   2    1.82    4.43
  10  -4  -2    2.42    4.67
 -10  -4   2    4.09    6.72
 -10  -4   2    1.37    6.11
 -10   4   3    3.41    4.88
  10  -4  -3   10.79    6.04
  10   4  -3   10.49    8.06
 -10  -4   3   -0.00    5.76
 -10  -4   3    1.80    6.40
 -10   4   4   48.98   10.86
  10  -4  -4   71.70   11.85
  10   4  -4   44.77   12.39
 -10  -4   4   65.39   13.44
 -10  -4   4   45.32   12.13
 -10   4   5   33.43    8.76
  10  -4  -5   22.67    7.72
  10   4  -5    7.08    7.25
 -10  -4   5    7.73    6.98
 -10  -4   5   16.71    9.11
 -10   4   6   13.26    6.42
  10  -4  -6   29.20    8.75
  10   4  -6   27.66   10.24
 -10  -4   6   14.08    8.22
 -10   4   7    5.89    5.21
  10  -4  -7    4.69    5.56
  10   4  -7    5.10    6.78
  10   4  -7    0.93    4.76
 -10  -4   7   -0.00    5.58
 -10   4   8   32.51    9.10
  10   4  -8   39.93   11.12
 -10  -4   8   21.55    9.06
  10   4  -9    5.08    7.23
 -10   4  10    9.55    6.71
  10   4 -10   14.86    7.83
 -10   4  11    0.22    4.96
 -10   4  12    2.30    5.26
  10  -4 -12   -0.00    5.38
  10   4 -12    4.14    7.39
 -10   4  13    6.86    5.84
  10  -4 -13   -0.00    5.88
  10   4 -13    4.36    6.33
 -10   4  14   11.48    6.85
  10  -4 -14    7.12    6.37
  10   4 -14   16.29    8.23
 -10   4  15    8.70    6.81
  10  -4 -15    4.00    6.33
  10   4 -15    0.00    6.88
 -10  -4  15    8.76    8.39
 -10   4  16    6.52    6.31
  10  -4 -16    7.73    6.61
  10   4 -16    5.76    7.37
 -10  -4  16    6.79    8.31
  10  -4 -17    3.44    5.50
  10   4 -17    1.91    5.50
 -10  -4  17    1.81    6.00
 -10   4  18   -0.00    4.80
  10  -4 -18    0.49    6.01
  10   4 -18    0.03    5.92
 -10  -4  18    3.75    8.49
 -10   4  19   10.84    7.29
  10  -4 -19    8.26    6.15
  10   4 -19    0.00    6.58
 -10  -4  19   12.13    9.60
 -10   4  20    8.21    7.69
  10  -4 -20   18.61    9.06
  10   4 -20   19.85    8.78
 -10   4  21   22.74    9.22
  10  -4 -21    5.19    6.67
  10   4 -21    1.84    7.26
 -10   4  22   -0.00    5.38
  10  -4 -22    4.05    6.82
  10   4 -22   -0.00    6.43
 -10   4  23    5.32    6.14
  10   4 -23    6.36    6.58
 -10   4  24    0.00    6.28
  10  -4 -24    4.47    6.34
  10   4 -24    0.68    6.42
 -10   4  25    9.58    8.01
  10  -4 -25    3.78    5.51
  10   4 -25   -0.00    6.25
 -10   4  26    7.28    7.76
  10  -4 -26   -0.00    7.42
  10   4 -26    1.97    6.97
 -10   4  27   -0.00    5.28
  10  -4 -27   -0.00    5.99
  10   4 -27    4.63    6.55
 -10   4  28    0.48    5.32
  10  -4 -28   -0.00    7.63
  10   4 -28   -0.00    5.50
 -10   4  29    1.08    6.32
  10  -4 -29   -0.00    5.97
  10   4 -29    0.00    4.60
 -10   4  30    0.00    7.21
  10  -4 -30    0.00    7.80
  10   4 -30    0.00    7.25
 -10   4  31   -0.00    6.88
  10  -4 -31    0.00    4.63
  10   4 -31    0.88    6.50
 -10   4  32    2.74    6.78
  10  -4 -32    0.00    5.75
 -10   5   1   19.39    7.28
 -10   5   1   34.34    8.83
  10  -5  -1   46.42    9.32
 -10  -5   1   36.37   10.87
 -10   5   2   95.76   13.86
  10  -5  -2  128.60   15.46
 -10  -5   2   79.12   15.58
 -10  -5   2   92.43   17.04
 -10   5   3    5.68    5.00
  10  -5  -3   11.77    5.99
 -10  -5   3    8.05    7.18
 -10   5   4   -0.00    4.79
  10  -5  -4   -0.00    5.08
  10   5  -4    0.00    6.55
 -10  -5   4    4.71    5.69
 -10   5   5    4.17    4.95
  10   5  -5    5.88    6.41
  10   5  -5    1.49    5.09
 -10  -5   5   -0.00    6.25
 -10   5   6   22.35    7.37
  10  -5  -6   23.65    7.74
  10   5  -6   30.47    9.96
  10   5  -6   22.59    9.27
 -10  -5   6   23.86    9.38
 -10   5   7   17.45    6.90
  10  -5  -7   21.17    7.51
  10   5  -7   27.12   10.22
  10   5  -7   27.33    9.95
 -10  -5   7   17.78    8.69
 -10   5   8   10.23    6.58
  10  -5  -8   19.02    7.37
  10   5  -8   22.46    9.71
  10   5  -8   10.04    6.99
 -10  -5   8   13.49    7.34
 -10   5   9   -0.00    4.26
  10   5  -9    0.00    7.40
 -10  -5   9    0.00    6.62
 -10   5  10    0.91    4.32
  10   5 -10   -0.00    5.43
 -10   5  11   14.05    6.63
  10   5 -11    0.00    6.03
 -10   5  12   12.04    7.25
  10  -5 -12   13.48    7.19
  10   5 -12   13.68    7.80
  10   5 -13    0.00    6.31
 -10   5  14    1.30    5.06
  10  -5 -14   -0.00    4.92
  10   5 -14    4.34    7.13
 -10   5  15    0.00    5.46
  10  -5 -15   -0.00    5.91
  10   5 -15   -0.00    6.19
 -10   5  16    4.58    5.55
  10  -5 -16    2.22    5.08
  10   5 -16    4.21    6.54
 -10   5  17   26.33    9.34
  10  -5 -17   13.06    7.44
  10   5 -17   19.95    9.60
 -10   5  18    8.38    6.73
  10  -5 -18    4.66    6.22
  10   5 -18    2.84    7.54
 -10   5  19   -0.00    5.21
  10  -5 -19    0.00    5.95
 -10   5  20    7.55    6.60
  10   5 -20   -0.00    6.53
 -10   5  21   10.05    6.54
  10  -5 -21    8.04    6.68
  10   5 -21    1.67    5.21
 -10   5  22    2.61    7.02
  10  -5 -22   15.03    7.85
  10   5 -22   11.14    8.53
 -10   5  23    3.72    6.31
  10  -5 -23    2.66    6.04
  10   5 -23    6.94    6.94
 -10   5  24    4.88    5.69
  10  -5 -24   -0.00    5.63
  10   5 -24   -0.00    7.32
 -10   5  25   -0.00    5.32
  10  -5 -25   -0.00    6.34
  10   5 -25   -0.00    5.82
 -10   5  26    7.60    7.03
  10  -5 -26   -0.00    4.92
  10   5 -26    6.86    6.64
 -10   5  27   20.34    9.39
  10  -5 -27   -0.00    5.73
  10   5 -27    8.34    7.98
 -10   5  28    0.00    7.09
  10  -5 -28    2.47    6.99
  10   5 -28    1.27    6.23
 -10   5  29    0.83    6.22
  10  -5 -29    3.17    7.28
 -10   5  30   -0.00    5.62
  10  -5 -30   -0.00    7.04
  10   5 -30   -0.00    7.16
 -10   5  31   -0.00    5.76
  10  -5 -31   -0.00    6.47
 -10   5  32   -0.00    5.86
  10  -5 -32    0.19    6.92
 -10   5  33   -0.00    6.78
 -10  -6   1    5.09    6.31
 -10   6   2    8.20    5.42
  10   6  -2    7.33    6.73
 -10   6   3   12.95    6.00
  10   6  -3   11.91    7.98
 -10  -6   3    4.24    6.70
 -10   6   4   11.34    5.56
  10   6  -4    2.69    6.68
 -10  -6   4    2.24    6.57
 -10   6   5    4.89    6.09
  10  -6  -5   20.13    7.04
  10   6  -5    9.98    7.93
  10   6  -5   19.71    9.89
 -10  -6   5   18.42    8.42
 -10   6   6    9.12    6.43
  10  -6  -6    7.85    5.51
  10   6  -6   11.48    7.63
  10   6  -6   24.49   10.10
 -10  -6   6    4.51    7.29
 -10   6   7   -0.00    4.25
  10  -6  -7    0.44    4.72
  10   6  -7    0.51    5.92
  10   6  -7    1.01    5.73
 -10  -6   7    0.00    6.16
 -10   6   8   -0.00    3.39
  10  -6  -8    0.00    4.50
  10   6  -8    2.23    5.54
  10   6  -8    6.34    7.71
 -10  -6   8    1.76    6.42
 -10   6   9   18.31    7.59
  10  -6  -9   32.43    8.87
 -10  -6   9   21.79    8.79
 -10   6  10   17.89    6.93
  10   6 -10   23.83   10.23
 -10  -6  10    6.92    8.00
 -10   6  11    5.63    5.72
  10   6 -11    5.17    7.78
 -10  -6  11    1.49    6.08
 -10   6  12    3.27    4.73
  10  -6 -12   -0.00    5.15
  10   6 -12   -0.00    4.97
 -10   6  13    8.77    5.95
  10  -6 -13    9.16    5.87
  10   6 -13   13.35    7.75
 -10   6  14    7.51    5.67
  10  -6 -14    5.15    5.62
  10   6 -14    4.84    7.28
 -10   6  15   24.47    9.15
  10  -6 -15   15.11    7.72
  10   6 -15   19.34    8.53
 -10   6  16    0.00    4.71
  10  -6 -16   -0.00    6.02
  10   6 -16    4.38    6.28
 -10   6  17    1.06    5.31
  10  -6 -17   -0.00    5.07
  10   6 -17   -0.00    7.45
 -10   6  18    4.98    5.96
  10   6 -18   -0.00    5.03
 -10   6  19    2.32    6.17
  10  -6 -19    3.64    5.38
  10   6 -19    2.05    6.88
 -10   6  20    5.22    5.66
  10  -6 -20    0.00    5.60
  10   6 -20   -0.00    6.44
 -10   6  21    6.18    6.74
  10  -6 -21    1.26    5.65
  10   6 -21    0.00    5.93
 -10   6  22    7.09    6.12
  10  -6 -22    2.02    5.45
  10   6 -22   -0.00    6.35
 -10   6  23    7.24    6.61
  10  -6 -23    0.00    5.11
  10   6 -23    7.50    6.59
  10  -6 -24    1.09    6.93
  10   6 -24    2.36    6.90
  10  -6 -25    2.89    5.61
  10   6 -25    0.68    6.04
  10  -6 -26    0.57    6.50
  10   6 -26    3.55    6.93
  10  -6 -27   -0.00    7.65
  10   6 -27   -0.00    6.56
  10  -6 -28   -0.00    7.01
  10   6 -28   -0.00    6.13
  10  -6 -29   -0.00    6.31
  10   6 -29   -0.00    6.44
  10  -6 -30    0.67    6.31
  10  -6 -31   -0.00    6.93
 -10   6  33   -0.00    5.98
 -10   6  34   -0.00    7.93
 -10   7   1   38.72    8.15
 -10  -7   1   34.58   11.17
 -10   7   2    3.54    4.67
  10   7  -2   11.26    7.50
 -10  -7   2    6.60    7.06
 -10   7   3    8.39    5.17
  10   7  -3    6.03    7.56
 -10   7   4    2.74    4.57
  10   7  -4    6.17    6.91
 -10  -7   4    0.00    5.41
 -10   7   5   31.90    7.76
  10   7  -5   18.63    8.96
 -10  -7   5   25.42    9.69
 -10   7   6   -0.00    3.64
  10   7  -6    4.02    6.49
 -10  -7   6    2.84    7.18
  10   7  -7   18.96    8.83
 -10  -7   7    4.97    7.45
 -10   7   8    4.20    4.99
  10   7  -8    7.46    7.07
 -10   7   9    2.94    4.84
  10   7  -9    5.96    7.03
 -10  -7   9   -0.00    6.33
 -10   7  10   -0.00    4.30
  10   7 -10   -0.00    7.50
 -10  -7  10    7.35    7.53
 -10   7  11    2.77    6.13
  10   7 -11   15.45    8.80
 -10  -7  11    8.06    6.27
 -10   7  12    2.24    5.58
  10   7 -12   11.53    8.57
 -10  -7  12    8.04    7.18
 -10   7  13    0.00    5.90
  10  -7 -13   10.08    6.18
  10   7 -13    8.24    8.41
 -10  -7  13   16.76    9.06
 -10   7  14    4.75    5.11
  10  -7 -14    2.70    5.40
  10   7 -14   -0.00    6.74
 -10   7  15   -0.00    4.94
  10  -7 -15    4.15    5.44
  10   7 -15    6.58    7.94
  10  -7 -16    3.96    5.32
  10   7 -16   -0.00    6.82
 -10   7  17   22.78    8.10
  10  -7 -17    7.76    6.39
  10   7 -17   17.52    8.77
 -10   7  18    4.71    5.53
  10  -7 -18   -0.00    5.73
  10   7 -18    1.95    6.75
 -10   7  19   -0.00    4.87
  10  -7 -19    3.66    5.50
  10   7 -19    6.46    6.94
 -10   7  20    0.00    4.66
  10  -7 -20   -0.00    5.77
  10   7 -20   -0.00    7.19
 -10   7  21   11.36    6.93
  10  -7 -21   -0.00    5.97
  10   7 -21    7.96    7.85
 -10   7  22   -0.00    5.65
  10  -7 -22    0.00    4.89
  10   7 -22    0.00    7.76
 -10   7  23   -0.00    5.92
  10  -7 -23    5.17    6.08
  10   7 -23    9.20    8.03
 -10   7  24    5.64    5.53
  10  -7 -24    5.90    7.16
  10   7 -24    4.06    6.29
 -10   7  25   -0.00    4.99
  10  -7 -25   -0.00    6.66
 -10   7  26   -0.00    5.81
  10  -7 -26   -0.00    6.12
  10   7 -26    4.48    6.31
 -10   7  27   -0.00    5.76
  10  -7 -27    3.96    7.15
  10   7 -27    1.40    5.52
 -10   7  28    0.41    5.82
  10  -7 -28    2.09    5.36
  10   7 -28   -0.00    6.10
 -10   7  29   -0.00    6.56
  10  -7 -29   -0.00    6.13
 -10   7  30    3.55    6.00
  10  -7 -30    0.62    6.92
 -10   7  31    5.98    7.10
  10  -7 -31    5.70    8.90
 -10   7  32   12.40    7.47
 -10   8   1    5.78    4.49
 -10  -8   1    8.40    7.59
 -10   8   2    3.44    4.34
 -10  -8   2   14.29    7.41
 -10   8   3    1.26    4.22
 -10  -8   3   23.40    9.69
 -10   8   4    7.43    4.66
 -10  -8   4   14.48    8.01
 -10  -8   5   17.26    8.31
 -10   8   6   -0.00    4.39
 -10  -8   6    3.32    7.06
 -10   8   7   -0.00    4.02
  10   8  -7    1.47    5.05
  10   8  -7    1.44    6.86
 -10  -8   7    3.56    8.32
 -10   8   8   -0.00    3.88
  10   8  -8    3.44    6.91
  10   8  -8   -0.00    6.75
 -10  -8   8   -0.00    7.32
 -10   8   9   -0.00    5.34
  10   8  -9    5.83    7.04
  10   8  -9    1.24    5.41
 -10  -8   9    5.20    9.41
 -10   8  10    0.43    3.93
  10   8 -10    0.00    7.76
  10   8 -10    1.64    5.31
 -10  -8  10   -0.00    5.91
 -10   8  11    4.99    5.13
  10   8 -11   11.05    9.01
 -10  -8  11    6.14    7.70
 -10   8  12    0.00    3.44
  10   8 -12    3.32    7.13
 -10  -8  12    4.53    6.83
 -10   8  13    4.55    4.63
  10   8 -13    0.00    7.30
 -10  -8  13    1.53    5.57
 -10   8  14    0.63    3.96
  10   8 -14   -0.00    7.04
 -10  -8  14    5.46    5.88
 -10   8  15   11.51    5.38
  10   8 -15    9.43    9.39
 -10  -8  15    6.26    6.68
 -10   8  16    4.34    5.01
  10   8 -16    1.98    6.60
 -10   8  17    5.59    4.69
  10  -8 -17    5.20    5.69
  10   8 -17    1.86    7.55
 -10   8  18   -0.00    4.42
  10  -8 -18   -0.00    4.68
  10   8 -18    5.13    6.82
 -10   8  19    9.27    6.11
  10  -8 -19    6.61    7.15
 -10   8  20    1.31    4.67
  10  -8 -20   -0.00    5.27
  10   8 -20    4.62    6.71
 -10   8  21    0.00    5.86
  10  -8 -21   -0.00    5.87
  10   8 -21   22.33    9.48
 -10   8  22    1.14    4.93
  10  -8 -22    4.18    6.30
  10   8 -22    0.00    6.45
 -10   8  23   -0.00    5.93
  10  -8 -23    6.60    7.62
  10   8 -23    0.93    8.05
 -10   8  24   -0.00    5.90
  10  -8 -24   -0.00    5.62
  10   8 -24    4.99    7.20
 -10   8  25    4.52    5.82
  10  -8 -25    6.53    7.22
  10   8 -25    9.72    7.06
 -10   8  26   -0.00    6.07
  10  -8 -26   -0.00    6.12
  10   8 -26    1.26    5.71
 -10   8  27    2.27    6.51
  10   8 -27   -0.00    6.98
 -10   8  28    1.87    5.66
  10  -8 -28    2.69    5.92
 -10   8  29    2.86    6.26
  10  -8 -29   -0.00    7.29
 -10   8  30   -0.00    5.18
  10  -8 -30   -0.00    6.70
 -10   9   1   18.92    6.14
  10   9  -1    8.83    8.08
 -10  -9   1    2.47    6.99
 -10   9   2    0.71    3.57
  10   9  -2    5.53    7.30
 -10  -9   2    0.00    6.97
  10   9  -3    9.03    7.31
 -10  -9   3    5.54    7.74
 -10   9   4    1.35    3.99
  10   9  -4   -0.00    6.64
 -10  -9   4   -0.00    6.48
 -10   9   5    1.22    3.80
  10   9  -5    5.82    6.70
 -10  -9   5    5.17    7.27
 -10   9   6   -0.00    3.80
  10   9  -6   -0.00    5.87
 -10  -9   6   -0.00    5.75
 -10   9   7    9.82    5.74
  10   9  -7   15.82    9.08
 -10  -9   7   25.30    9.11
 -10   9   8    1.00    4.80
  10   9  -8   -0.00    7.61
 -10  -9   8    4.50    7.48
 -10   9   9    5.37    5.30
  10   9  -9    3.36    7.28
  10   9  -9    0.16    6.54
 -10  -9   9    5.22    6.09
 -10   9  10    7.17    4.94
  10   9 -10    2.42    6.60
  10   9 -10   -0.00    6.41
 -10  -9  10    1.17    6.40
 -10   9  11   13.43    6.32
  10   9 -11   18.35    9.10
  10   9 -11   18.34    9.07
 -10   9  12    6.44    5.89
  10   9 -12   -0.00    6.10
 -10  -9  12    7.09    7.76
 -10   9  13    6.39    4.50
  10   9 -13    4.90    7.90
 -10  -9  13    0.31    4.98
 -10   9  14    1.59    4.63
 -10  -9  14    0.00    7.09
 -10   9  15    0.62    5.36
  10   9 -15   -0.00    6.35
 -10  -9  15    0.08    5.83
 -10   9  16    2.39    4.93
  10   9 -16   12.11    8.53
 -10  -9  16   -0.00    6.57
 -10   9  17   28.16    8.51
  10   9 -17   18.05   10.32
 -10  -9  17   10.07    8.56
 -10   9  18    2.52    4.54
  10   9 -18    0.00    7.17
 -10   9  19    1.67    5.82
  10   9 -19    7.97    8.68
 -10   9  20    1.40    5.21
  10   9 -20    7.90    8.23
 -10   9  21    4.50    6.19
  10   9 -21    1.44    7.24
 -10   9  22    3.08    5.75
  10   9 -22    2.98    6.32
 -10   9  23   -0.00    7.29
  10   9 -23   13.12    8.77
 -10   9  24   -0.00    6.46
  10   9 -24    4.02    6.61
 -10   9  25   -0.00    5.36
  10  -9 -25   -0.00    5.59
  10   9 -25   -0.00    6.81
 -10   9  26    3.86    5.65
  10  -9 -26    0.00    6.41
  10   9 -26    8.23    7.69
 -10   9  27   -0.00    5.61
  10  -9 -27    0.71    5.60
  10  -9 -28   -0.00    6.18
  10  -9 -29    6.83    6.70
  10  -9 -30    0.00    5.69
 -10  10   1   -0.00    3.52
  10  10  -1   -0.00    5.98
 -10 -10   1    3.07    8.06
 -10  10   2    2.61    3.59
  10  10  -2    8.10    7.25
 -10 -10   2    3.91    7.05
 -10  10   3    1.87    4.09
 -10 -10   3    7.95    8.42
 -10  10   4    3.33    4.14
  10  10  -4   -0.00    5.89
 -10 -10   4   -0.00    7.85
 -10  10   5   12.05    5.63
  10  10  -5   12.96    8.80
 -10 -10   5   11.47    8.03
  10  10  -6   -0.00    6.45
 -10 -10   6   -0.00    6.24
 -10  10   7    1.39    3.94
  10  10  -7    4.45    6.77
 -10  10   8    4.81    4.34
  10  10  -8    6.56    6.72
 -10 -10   8    3.67    7.27
 -10  10   9    5.87    5.03
  10  10  -9    4.68    7.95
 -10 -10   9    4.59    7.10
 -10  10  10   -0.00    3.82
  10  10 -10    3.89    6.25
 -10 -10  10   -0.00    6.97
 -10  10  11    0.00    4.47
  10  10 -11    2.49    6.43
  10  10 -11   -0.00    6.57
 -10 -10  11   11.18    8.23
 -10  10  12   -0.00    4.91
  10  10 -12    0.00    7.53
  10  10 -12   -0.00    6.29
 -10 -10  12    0.64    6.53
 -10  10  13   12.71    5.66
  10  10 -13   -0.00    7.31
  10  10 -13    7.68    8.60
 -10  10  14    3.31    4.68
  10  10 -14   -0.00    7.51
 -10 -10  14   -0.00    6.78
 -10  10  15    1.54    5.61
  10  10 -15    6.19    8.20
 -10 -10  15    0.00    6.89
 -10  10  16    1.56    4.92
  10  10 -16    4.62    7.72
 -10 -10  16    4.94    6.66
 -10  10  17   -0.00    5.06
  10  10 -17    4.89    6.96
 -10 -10  17   -0.00    5.11
 -10  10  18   -0.00    4.83
  10  10 -18    0.00    5.79
 -10 -10  18   -0.00    4.65
  10  10 -19    6.51    7.64
 -10 -10  19    7.50    7.68
  10  10 -20    7.56    6.75
  10  10 -21    3.87    6.46
  10  10 -22   -0.00    6.12
  10  10 -23    3.00    6.67
  10  10 -24    9.94    7.61
 -10  11   1    4.95    4.37
  10  11  -1    6.72    7.49
 -10 -11   1    1.64    5.54
 -10  11   2   -0.00    3.87
  10  11  -2   -0.00    4.97
 -10 -11   2   -0.00    6.09
 -10  11   3    3.51    4.24
  10  11  -3    8.66    7.45
 -10  11   4    1.99    3.20
  10  11  -4   -0.00    5.76
 -10 -11   4    1.00    6.19
 -10  11   5    0.00    3.87
  10  11  -5    2.70    6.30
 -10 -11   5   -0.00    6.08
 -10  11   6    4.13    4.19
  10  11  -6   -0.00    4.31
 -10 -11   6    0.84    5.90
 -10  11   7   17.86    6.40
  10  11  -7    4.95    6.67
 -10 -11   7    4.01    6.89
 -10  11   8    2.73    4.59
  10  11  -8    0.00    7.50
 -10 -11   8   -0.00    7.06
 -10  11   9    4.30    4.36
 -10 -11   9    0.00    6.55
 -10  11  10    0.47    4.52
  10  11 -10    3.90    7.74
 -10 -11  10    0.82    5.95
 -10  11  11    2.91    4.25
  10  11 -11    7.01    7.63
 -10 -11  11   13.66    7.48
  10  11 -12    4.94    6.72
 -10 -11  12   -0.00    6.42
 -10  11  13    4.02    4.97
  10  11 -13    2.67    6.75
  10  11 -13    1.52    5.27
 -10 -11  13    4.57    7.44
 -10  11  14    0.93    4.53
  10  11 -14    6.62    7.40
  10  11 -14   -0.00    6.28
 -10 -11  14    0.00    6.13
 -10  11  15    1.06    4.81
  10  11 -15    3.74    6.52
 -10  11  16   -0.00    5.02
  10  11 -16    0.28    5.97
 -10 -11  16    3.14    6.98
 -10  11  17    7.09    5.58
  10  11 -17   -0.00    7.84
 -10 -11  17   -0.00    6.66
 -10  11  18    0.42    4.94
  10  11 -18    0.00    8.25
 -10 -11  18    3.13    6.21
 -10  11  19   -0.00    4.55
 -10 -11  19   -0.00    6.65
 -10  11  20    0.88    5.24
  10  11 -20    0.45    5.58
 -10 -11  20   -0.00    5.88
  10  11 -21   -0.00    6.11
 -10 -11  21    6.96    6.06
  10  11 -22   -0.00    6.36
 -10 -11  22    8.31    7.70
  10  11 -23    0.00    6.23
 -10  12   1    4.38    3.65
  10  12  -1    7.30    7.46
 -10 -12   1    4.82    7.99
  10  12  -2    7.51    7.71
 -10 -12   2   -0.00    7.08
 -10  12   3    0.16    3.19
  10  12  -3   12.31    7.66
 -10 -12   3    0.00    6.50
 -10  12   4    0.20    3.37
  10  12  -4   -0.00    5.27
 -10 -12   4   10.62    7.37
 -10  12   5    6.40    4.33
  10  12  -5    5.34    7.02
 -10 -12   5    3.76    5.79
 -10  12   6    0.07    4.19
  10  12  -6   -0.00    6.25
 -10 -12   6    1.40    5.28
 -10  12   7   -0.00    4.40
  10  12  -7    1.41    6.29
 -10 -12   7   -0.00    5.31
 -10  12   8    0.20    3.71
  10  12  -8   -0.00    7.09
 -10 -12   8    0.29    6.16
 -10  12   9    6.20    5.20
  10  12  -9    3.72    6.62
 -10 -12   9    1.47    6.86
 -10  12  10    3.04    5.07
  10  12 -10    4.04    7.12
 -10 -12  10   -0.00    6.51
 -10  12  11   -0.00    3.60
  10  12 -11    5.99    8.14
 -10 -12  11    4.23    5.52
 -10  12  12    0.00    4.85
  10  12 -12    0.83    5.95
 -10 -12  12   -0.00    5.21
 -10  12  13   -0.00    3.72
  10  12 -13    6.52    7.54
 -10 -12  13   11.13    7.29
 -10  12  14   -0.00    5.15
  10  12 -14   -0.00    5.48
 -10 -12  14    0.63    5.67
 -10  12  15    3.75    5.60
  10  12 -15    7.36    7.73
  10  12 -15    4.91    7.44
 -10 -12  15    2.28    7.26
 -10  12  16    0.76    4.23
  10  12 -16   -0.00    7.64
  10  12 -16   -0.00    7.11
 -10 -12  16    0.00    7.23
 -10  12  17    3.56    5.19
  10  12 -17   -0.00    6.50
 -10 -12  17   -0.00    6.29
  10  12 -18    1.82    7.52
 -10 -12  18   -0.00    5.18
  10  12 -19   -0.00    7.71
 -10 -12  19    6.73    7.80
  10  12 -20    6.03    8.36
 -10 -12  20   -0.00    5.85
 -10 -12  21    1.31    6.25
 -10  13   1    2.03    3.50
  10  13  -1    1.63    7.46
 -10 -13   1   -0.00    5.91
 -10  13   2    6.40    4.00
  10  13  -2    3.08    6.36
 -10 -13   2    0.00    6.42
 -10  13   3    2.55    3.92
  10  13  -3   -0.00    6.95
 -10 -13   3    6.50    7.39
 -10  13   4    3.39    4.02
  10  13  -4   -0.00    6.22
 -10 -13   4   -0.00    7.14
 -10  13   5    4.24    4.42
  10  13  -5    3.25    6.21
 -10 -13   5   -0.00    6.79
  10  13  -6    6.00    6.49
 -10  13   7    8.03    4.53
  10  13  -7    0.30    5.92
 -10 -13   7    1.22    6.42
 -10  13   8   -0.00    4.15
  10  13  -8    0.00    6.02
 -10 -13   8    0.14    5.25
 -10  13   9   -0.00    3.21
  10  13  -9    3.85    8.43
 -10 -13   9   -0.00    6.05
 -10  13  10    1.90    4.59
  10  13 -10    1.12    5.61
 -10 -13  10   -0.00    7.13
 -10  13  11   -0.00    4.18
  10  13 -11   -0.00    7.06
 -10 -13  11    4.97    8.10
 -10  13  12    0.00    4.75
  10  13 -12    3.60    8.65
 -10 -13  12   -0.00    6.61
 -10  13  13    5.36    4.41
  10  13 -13    8.85    6.90
 -10 -13  13    3.95    6.30
  10  13 -14    3.80    7.19
 -10 -13  14   -0.00    4.67
  10  13 -15    0.00    6.97
 -10 -13  15    0.05    5.49
  10  13 -16    0.00    7.36
 -10 -13  16   -0.00    6.91
  10  13 -17   -0.00    6.44
  10  13 -17    1.38    7.02
 -10 -13  17   -0.00    6.78
  10  13 -18   -0.00    5.67
 -10  14   1    1.65    3.50
  10  14  -1   -0.00    6.44
 -10 -14   1   -0.00    4.74
 -10  14   2    0.69    3.38
  10  14  -2    2.67    6.70
 -10 -14   2    2.78    6.33
 -10  14   3    1.33    3.51
  10  14  -3   -0.00    6.32
 -10 -14   3   -0.00    6.06
  10  14  -4    2.55    5.97
 -10 -14   4    1.34    4.95
 -10  14   5    2.09    3.15
  10  14  -5    5.53    8.31
 -10 -14   5    4.83    6.86
 -10  14   6    0.00    3.37
  10  14  -6   -0.00    6.42
 -10 -14   6   13.35    8.80
 -10  14   7    0.62    3.58
 -10 -14   7    0.41    4.86
 -10  14   8   -0.00    4.41
  10  14  -8   -0.00    5.28
 -10 -14   8   -0.00    4.79
  10  14  -9    2.01    6.66
 -10 -14   9    7.59    6.92
  10  14 -10    4.39    7.14
 -10 -14  10    2.81    6.58
  10  14 -11    9.65    7.64
 -10 -14  11    2.83    5.74
  10  14 -12    6.16    7.60
 -10 -14  12   -0.00    6.69
 -10 -14  13    5.55    8.08
  10  14 -14    4.28    6.28
  10  14 -15   20.79   10.93
  10  14 -16   -0.00    8.45
 -10  15   1    0.00    2.80
  10  15  -1   -0.00    6.01
  10  15  -2   14.94    8.84
 -10  15   3    0.86    2.91
  10  15  -3   -0.00    6.43
  10  15  -4   -0.00    7.13
  10  15  -5   -0.00    7.30
  10  15  -6   -0.00    8.06
  10  15  -7   -0.00    6.08
  10  15  -8   -0.00    7.55
  10  15  -9    3.04    6.59
  10  15 -10   -0.00    6.29
  10  15 -11   -0.00    5.26
  10  16  -1   -0.00    6.37
  10  16  -2    0.00    5.82
  10  16  -3    9.80    8.26
  -9   0   1   16.88    6.75
   9   0  -1   27.86    8.78
   9   0  -1   17.05    6.90
  -9   0   2   -0.00    4.45
   9   0  -2   -0.00    5.07
   9   0  -3  134.32   17.77
   9   0  -3  137.32   18.01
   9   0  -4    4.62    6.17
   9   0  -4   -0.00    4.67
   9   0  -5   23.41    7.81
   9   0  -6    1.55    5.60
   9   0 -11    3.34    5.67
   9   0 -12   -0.00    4.30
  -9   0  13   76.09   15.12
   9   0 -13   86.12   14.32
  -9   0  14    0.00    4.39
   9   0 -14    0.00    4.97
  -9   0  15   23.76    9.05
   9   0 -15   12.01    6.86
  -9   0  16    2.35    6.23
   9   0 -16    1.32    6.24
  -9   0  17    0.54    4.34
   9   0 -17   14.33    7.84
  -9   0  18   -0.00    5.41
   9   0 -18    4.64    7.29
  -9   0  20    2.45    6.03
   9   0 -20    1.47    5.78
  -9   0  21    5.39    6.64
   9   0 -21   -0.00    6.77
  -9   0  22   -0.00    6.00
   9   0 -22   -0.00    6.77
  -9   0  23   26.40   10.18
   9   0 -23   32.98   10.77
  -9   0  24    0.17    4.91
   9   0 -24   -0.00    7.23
  -9   0  25    9.10    8.27
   9   0 -25    2.50    6.40
  -9   0  26   -0.00    4.95
   9   0 -26    0.95    6.80
  -9   0  27   -0.00    5.55
   9   0 -27    0.00    5.91
   9   0 -28   -0.00    8.09
   9   0 -29    3.63    6.68
   9   0 -30   -0.00    8.12
   9   0 -31   -0.00    8.24
   9   0 -32    6.42    8.28
  -9   1   1  348.69   30.07
   9   1  -1  274.95   29.36
   9   1  -1  277.69   29.31
  -9  -1   1  261.29   28.21
  -9   1   2    0.00    4.75
   9  -1  -2   12.98    6.67
   9   1  -2    0.00    5.99
  -9  -1   2    0.00    5.28
   9  -1  -3    3.53    4.52
   9  -1  -3    0.02    3.99
   9   1  -3    9.11    6.41
   9   1  -3    5.13    4.64
  -9  -1   3    0.99    4.89
   9  -1  -4   30.49    8.40
   9  -1  -4   31.62    8.67
   9   1  -4   42.75   10.48
   9   1  -4   47.77   10.78
   9  -1  -5  132.15   17.32
   9  -1  -6    0.00    4.63
  -9   1   8   -0.00    5.19
   9  -1  -8    6.09    5.38
  -9   1   9   17.08    7.19
  -9   1  10    0.00    5.37
   9   1 -10   -0.00    5.42
  -9   1  11   72.79   13.74
   9   1 -11   81.42   14.47
  -9   1  12   -0.00    4.70
   9  -1 -12    5.11    4.58
   9   1 -12   -0.00    5.03
  -9   1  13   -0.00    5.34
   9  -1 -13    7.23    5.84
   9   1 -13    3.03    4.61
  -9   1  14    1.60    4.40
   9  -1 -14    8.34    6.83
   9   1 -14    0.56    4.50
  -9   1  15   83.14   14.55
   9  -1 -15   24.15   10.19
   9   1 -15   56.59   12.34
  -9   1  16    9.02    7.42
   9  -1 -16   13.28    7.90
   9   1 -16   13.86    7.56
  -9   1  17   29.38   10.20
   9  -1 -17   26.40    9.30
   9   1 -17   20.89    8.77
  -9  -1  17   18.47    9.36
  -9   1  18    4.20    6.74
   9  -1 -18    3.34    6.06
   9   1 -18    4.82    6.97
  -9  -1  18    2.50    5.53
  -9   1  19   12.72    7.38
   9  -1 -19   -0.00    6.20
   9   1 -19   16.41    8.22
  -9  -1  19    4.48    6.03
  -9   1  20   10.46    7.15
   9  -1 -20    3.22    5.46
   9   1 -20    2.83    6.34
  -9  -1  20   -0.00    5.25
  -9   1  21   50.50   12.91
   9  -1 -21   38.67   11.45
   9   1 -21   41.39   12.88
  -9  -1  21   30.59   10.84
  -9   1  22    5.91    6.49
   9  -1 -22   -0.00    5.39
  -9  -1  22   -0.00    5.17
  -9   1  23   -0.00    6.23
   9  -1 -23    0.00    6.71
   9   1 -23    9.78    7.08
  -9  -1  23   -0.00    5.06
  -9   1  24    0.00    6.59
   9  -1 -24   -0.00    6.31
   9   1 -24    4.57    7.88
  -9  -1  24   -0.00    5.01
  -9   1  25   17.27    9.53
   9  -1 -25   -0.00    5.99
   9   1 -25    7.66    6.84
  -9   1  26    2.68    6.53
   9  -1 -26   -0.00    6.35
   9   1 -26    0.06    6.68
  -9   1  27    5.15    7.67
   9   1 -27    9.86    8.26
  -9   1  28    2.90    6.57
   9  -1 -28    6.60    7.84
   9   1 -28   -0.00    7.23
   9  -1 -29    0.90    6.30
   9   1 -29   -0.00    5.66
   9  -1 -30   -0.00    6.37
   9   1 -30    5.87    6.58
   9  -1 -31    0.00    6.59
   9   1 -31    5.34    7.16
   9  -1 -32    8.37    8.69
   9   1 -32   11.19    9.29
   9  -1 -33   15.38   10.15
   9   1 -33   -0.00    6.82
   9  -1 -34   -0.00    6.67
   9   1 -34   -0.00    5.77
  -9   2   1   18.95    6.86
  -9   2   1   29.92    7.58
  -9   2   1   22.32    7.60
   9  -2  -1   41.85    8.99
   9   2  -1   33.34    9.28
  -9   2   2    4.32    5.60
   9  -2  -2   12.19    6.39
   9   2  -2   -0.00    4.26
  -9   2   3   73.95   12.69
   9   2  -3  105.85   16.00
  -9   2   4    0.91    5.15
   9  -2  -4    4.31    4.68
   9   2  -4    5.46    6.34
  -9   2   5   10.37    6.40
   9  -2  -5   14.06    6.28
   9   2  -5    7.42    6.47
   9  -2  -6   -0.00    4.67
  -9   2   7   29.08    9.00
   9  -2  -7   43.79    9.77
  -9   2   8    7.75    5.75
   9  -2  -8   22.37    7.74
   9   2  -8   21.94    8.27
  -9   2   9   30.91    8.72
   9  -2  -9   42.05    9.82
   9   2  -9   26.99    8.98
  -9   2  10   -0.00    5.10
   9   2 -10   -0.00    5.24
  -9   2  11   -0.00    4.45
  -9   2  12   12.13    7.44
   9   2 -12    2.49    5.82
  -9   2  13   24.96    8.72
   9  -2 -13   35.11   10.11
   9   2 -13   30.37   10.02
  -9   2  14   19.54    8.87
   9  -2 -14   16.88    7.83
   9   2 -14   15.50    8.08
  -9   2  15    6.88    6.50
   9  -2 -15    2.17    5.87
   9   2 -15    7.79    6.96
  -9   2  16    3.28    7.08
   9  -2 -16   -0.00    5.22
   9   2 -16   -0.00    5.33
  -9   2  17   33.59   10.68
   9  -2 -17   23.89    8.57
   9   2 -17   39.62   10.68
  -9   2  18    4.24    6.00
   9  -2 -18   -0.00    5.53
   9   2 -18    0.69    5.21
  -9   2  19   38.24   11.68
   9  -2 -19   45.43   11.79
   9   2 -19   49.77   12.52
  -9   2  20   -0.00    6.50
   9  -2 -20   -0.00    5.46
   9   2 -20    9.05    8.08
   9  -2 -21   10.32    7.16
   9   2 -21    1.30    5.60
  -9  -2  21   -0.00    6.49
  -9   2  22   -0.00    5.93
   9  -2 -22    0.00    5.72
   9   2 -22    2.40    6.61
  -9  -2  22    2.90    6.44
  -9   2  23   25.41   10.65
   9   2 -23    8.27    8.10
  -9  -2  23   29.53   10.83
  -9   2  24    0.00    5.43
   9  -2 -24    1.25    5.87
   9   2 -24   -0.00    5.86
  -9  -2  24    3.56    7.08
  -9   2  25    3.89    7.11
   9  -2 -25    1.49    6.71
   9   2 -25    3.28    6.99
  -9   2  26   -0.00    6.10
   9  -2 -26   -0.00    5.40
   9   2 -26   -0.00    7.20
  -9   2  27    3.89    6.85
   9  -2 -27   -0.00    5.94
   9   2 -27    3.08    7.84
  -9   2  28   -0.00    5.23
   9  -2 -28   -0.00    5.90
   9   2 -28   -0.00    7.68
  -9   2  29    5.70    7.67
   9  -2 -29   -0.00    7.66
   9   2 -29    0.00    6.41
  -9   2  30   -0.00    6.19
   9  -2 -30    7.88    7.47
   9   2 -30    4.14    6.75
   9  -2 -31    3.99    6.99
   9   2 -31    2.74    8.11
   9  -2 -32    4.01    6.03
   9   2 -32   -0.00    5.88
   9  -2 -33    8.97    8.42
   9   2 -33    6.86    7.46
   9  -2 -34   -0.00    7.15
  -9   3   1  132.99   15.44
   9  -3  -1  142.78   17.09
   9   3  -1  139.62   19.70
  -9   3   2   21.82    6.74
  -9   3   2   14.89    6.18
   9  -3  -2   26.13    7.20
   9   3  -2   24.80    8.97
  -9   3   3   -0.00    4.17
  -9   3   3    6.37    5.37
   9  -3  -3   -0.00    4.45
   9   3  -3    2.35    5.29
   9  -3  -4    0.58    4.40
   9   3  -4    5.02    6.32
   9   3  -4    5.06    5.81
  -9  -3   4    2.04    5.41
  -9  -3   4    0.00    5.87
  -9   3   5   29.39    8.30
   9   3  -5   26.08   10.63
   9   3  -5   72.99   13.47
  -9  -3   5   31.15    9.51
  -9  -3   5   36.59   10.50
  -9   3   6   30.39    8.31
   9  -3  -6   46.97    9.89
   9   3  -6   30.85    9.88
  -9  -3   6   24.07    9.17
  -9  -3   6   48.50   11.67
  -9   3   7   17.37    7.06
   9  -3  -7   30.27    8.10
   9   3  -7   17.93    7.95
  -9  -3   7    8.56    7.31
  -9   3   8    3.65    5.34
   9  -3  -8    2.79    5.05
  -9  -3   8   -0.00    5.95
  -9   3   9    1.94    5.42
   9  -3  -9    6.11    5.33
   9   3  -9    5.32    6.47
  -9  -3   9   13.09    7.79
  -9   3  10    2.92    5.48
   9  -3 -10    4.72    5.19
   9   3 -10    6.10    7.00
  -9  -3  10    0.00    5.76
  -9   3  11   62.08   12.66
   9   3 -11   80.57   14.48
  -9  -3  11   79.39   15.06
  -9   3  12   11.33    7.00
   9   3 -12   31.60    9.74
  -9  -3  12   25.83    9.64
  -9   3  13    9.54    6.54
   9   3 -13    1.59    6.18
  -9   3  14    5.27    5.45
   9  -3 -14    2.39    5.35
   9   3 -14    2.67    5.45
  -9   3  15   27.10    9.81
   9  -3 -15   32.98    9.62
   9   3 -15   35.08   10.55
  -9   3  16    4.99    6.14
   9  -3 -16    8.70    6.79
   9   3 -16    3.17    6.30
  -9   3  17   18.87    8.20
   9  -3 -17   13.70    7.17
   9   3 -17   20.26    8.34
  -9   3  18    7.88    6.07
   9  -3 -18    0.00    5.67
   9   3 -18    3.85    6.34
  -9   3  19    0.02    4.74
   9  -3 -19    5.62    6.63
  -9   3  20    4.51    6.67
   9  -3 -20    6.40    5.99
   9   3 -20   10.35    7.81
  -9   3  21   37.71   10.94
   9  -3 -21   17.49    8.42
   9   3 -21   30.49   10.06
  -9   3  22   -0.00    5.40
   9  -3 -22   -0.00    5.27
   9   3 -22    2.89    6.23
  -9   3  23   -0.00    6.22
   9  -3 -23    2.38    5.38
   9   3 -23   10.10    7.33
  -9   3  24    5.86    6.17
   9  -3 -24    4.31    6.16
   9   3 -24   -0.00    5.05
  -9   3  25   -0.00    6.84
   9  -3 -25    4.37    6.81
   9   3 -25    0.00    8.22
  -9   3  26    0.00    6.02
   9  -3 -26    6.74    6.94
   9   3 -26    2.15    5.97
  -9   3  27   -0.00    5.77
   9  -3 -27    5.45    6.90
   9   3 -27    3.04    6.11
  -9   3  28   -0.00    6.31
   9  -3 -28    0.00    5.24
   9   3 -28   -0.00    6.88
  -9   3  29    0.18    5.79
   9  -3 -29    3.01    7.35
   9   3 -29   -0.00    6.08
  -9   3  30   -0.00    6.80
   9  -3 -30   -0.00    8.31
  -9   3  31    7.98    8.27
   9  -3 -31   -0.00    6.63
   9   3 -31    0.00    6.30
   9  -3 -32   -0.00    5.71
   9   3 -32    0.60    6.60
   9  -3 -33    2.08    6.48
   9   3 -33   -0.00    8.32
   9  -3 -34   -0.00    7.02
  -9   4   1    4.10    4.56
  -9   4   1    0.00    4.59
   9  -4  -1    2.93    4.52
   9   4  -1    0.00    5.06
  -9  -4   1    0.00    5.39
  -9   4   2   20.50    6.70
  -9   4   2   16.42    7.01
   9  -4  -2   41.02    8.46
   9   4  -2   31.57    9.77
   9   4  -2   44.50   11.28
  -9  -4   2   25.39    9.07
  -9  -4   2   34.98    9.93
  -9   4   3   49.40    9.04
  -9   4   3   41.67    9.32
   9  -4  -3   36.02    8.50
   9   4  -3   19.33    9.21
   9   4  -3   56.12   12.13
  -9  -4   3   45.24   11.37
  -9  -4   3   41.41   11.19
  -9   4   4   52.67    9.12
  -9   4   4   20.03    6.99
   9   4  -4   17.79    8.89
   9   4  -4   28.39    9.43
  -9  -4   4   18.75    8.62
  -9  -4   4   42.15   11.22
  -9   4   5   49.47    9.87
   9  -4  -5   56.96   10.75
   9   4  -5   37.23   11.66
   9   4  -5   74.42   14.44
  -9  -4   5   36.27   10.48
  -9  -4   5   47.49   11.93
   9  -4  -6    1.25    4.80
   9   4  -6    4.30    5.97
   9   4  -6   -0.00    4.95
  -9  -4   6    1.18    5.17
  -9  -4   6    2.63    5.49
  -9   4   7   39.04    9.23
   9   4  -7   33.22   10.50
  -9  -4   7   42.73   10.83
  -9  -4   7   55.20   12.18
  -9   4   8   21.56    8.30
   9  -4  -8   55.42   10.54
   9   4  -8   60.08   13.02
  -9  -4   8   61.72   13.68
  -9   4   9   42.09   10.14
   9  -4  -9   29.40    8.24
   9   4  -9   29.05    9.58
  -9  -4   9   50.54   12.15
  -9   4  10   -0.00    5.20
   9  -4 -10    2.62    5.23
   9   4 -10    0.00    6.38
  -9  -4  10    2.87    6.16
  -9   4  11    4.33    5.28
   9   4 -11    0.00    6.20
  -9  -4  11   11.73    8.28
  -9   4  12    7.70    6.11
   9   4 -12    2.62    6.27
  -9  -4  12    0.43    5.45
  -9   4  13   14.71    7.43
   9   4 -13   35.73   10.31
  -9  -4  13   33.63   10.75
  -9   4  14   10.97    6.20
   9  -4 -14    0.00    5.41
   9   4 -14    9.12    6.91
  -9  -4  14   10.77    8.14
  -9   4  15   13.61    7.53
   9  -4 -15   18.00    8.10
   9   4 -15   15.06    7.48
  -9  -4  15    0.00    6.46
  -9   4  16    4.54    4.77
   9  -4 -16   -0.00    4.96
   9   4 -16    0.00    6.26
  -9  -4  16   -0.00    6.49
  -9   4  17    0.54    5.83
   9   4 -17   11.96    7.66
  -9  -4  17   15.45    7.84
  -9   4  18   31.50   10.22
   9  -4 -18   25.52    8.99
   9   4 -18   24.67    9.87
  -9  -4  18   22.36    9.49
  -9   4  19   15.16    7.93
   9  -4 -19   41.06   10.78
   9   4 -19   22.63    9.82
  -9   4  20   -0.00    6.07
   9  -4 -20    1.53    6.46
   9   4 -20    6.21    6.38
  -9   4  21    1.47    6.56
   9  -4 -21   -0.00    5.24
   9   4 -21    6.18    6.17
  -9   4  22    6.48    6.87
   9  -4 -22    5.09    6.90
  -9   4  23   15.29    8.49
   9  -4 -23   15.60    8.87
   9   4 -23   28.71   11.26
  -9   4  24   -0.00    6.14
   9  -4 -24    6.47    7.89
   9   4 -24    6.02    6.77
  -9   4  25   -0.00    6.02
   9  -4 -25   -0.00    6.05
   9   4 -25    2.20    5.62
  -9   4  26    0.83    4.85
   9  -4 -26    0.00    4.75
   9   4 -26    1.38    6.17
  -9   4  27    2.92    6.48
   9  -4 -27    4.15    8.00
   9   4 -27   -0.00    6.59
  -9   4  28    3.15    7.55
   9  -4 -28   -0.00    5.89
   9   4 -28    3.99    6.52
  -9   4  29    2.54    6.51
   9  -4 -29    1.29    6.10
   9   4 -29    6.96    7.94
  -9   4  30    0.00    5.90
   9  -4 -30   -0.00    7.32
   9   4 -30    6.37    7.56
  -9   4  31    7.01    7.67
   9  -4 -31   -0.00    6.80
   9   4 -31   -0.00    6.01
  -9   4  32   -0.00    5.94
   9  -4 -32    3.12    7.48
   9   4 -32    9.00    9.07
   9  -4 -33   -0.00    7.80
   9   4 -33   -0.00    6.12
  -9   5   1   82.71   11.17
  -9   5   1   64.12   10.69
   9  -5  -1   82.70   11.69
   9   5  -1   52.41   13.21
  -9  -5   1   57.91   12.97
  -9  -5   1   92.95   15.89
  -9   5   2   44.18    8.64
  -9   5   2   32.42    8.14
   9  -5  -2   34.50    8.08
   9   5  -2   18.29    8.76
  -9  -5   2   11.71    7.60
  -9  -5   2   42.06   11.27
  -9   5   3   10.51    5.64
  -9   5   3    7.31    5.22
   9  -5  -3   10.93    5.26
   9   5  -3    7.16    7.89
   9   5  -3    7.23    7.47
  -9  -5   3    0.33    5.58
  -9  -5   3    0.00    6.52
  -9   5   4   58.49   10.20
  -9   5   4   34.33    8.71
   9  -5  -4   45.86    9.20
   9   5  -4   58.49   13.68
   9   5  -4   32.87   10.51
  -9  -5   4   29.05    9.90
  -9  -5   4   33.03   10.77
  -9   5   5   16.02    6.61
  -9   5   5   10.28    5.41
   9  -5  -5    9.07    5.49
   9   5  -5   34.08   10.44
   9   5  -5   25.95    9.33
  -9  -5   5    5.79    6.76
  -9  -5   5   10.73    7.80
  -9   5   6   16.39    6.74
   9   5  -6   18.68    9.30
   9   5  -6   36.46    9.77
  -9  -5   6    3.55    6.40
  -9  -5   6   42.14   11.56
  -9   5   7   36.93    9.39
   9  -5  -7   52.70   10.10
  -9  -5   7   32.81   10.80
  -9  -5   7   78.01   14.78
  -9   5   8    0.36    4.58
   9  -5  -8    1.81    4.45
   9   5  -8   14.25    7.70
  -9  -5   8    1.63    5.54
  -9   5   9    6.60    4.81
   9  -5  -9    2.23    4.99
   9   5  -9    0.75    6.29
  -9  -5   9    2.83    5.44
  -9   5  10    2.21    4.58
   9  -5 -10    5.79    5.23
   9   5 -10   11.35    7.05
  -9  -5  10    3.29    7.11
  -9   5  11   19.55    7.80
   9  -5 -11   27.07    8.67
   9   5 -11   39.45   10.86
  -9  -5  11   27.90   10.26
  -9   5  12   12.38    6.19
   9   5 -12   31.26    9.79
  -9  -5  12   23.34   10.30
  -9   5  13    7.12    6.20
   9   5 -13    1.16    5.72
  -9  -5  13    0.00    6.45
  -9   5  14   21.16    7.37
   9  -5 -14    8.33    6.45
   9   5 -14   12.96    7.00
  -9  -5  14    9.24    7.62
  -9   5  15    8.80    7.37
   9   5 -15   17.86    8.73
  -9  -5  15    9.66    7.80
  -9   5  16    8.78    6.50
   9  -5 -16   22.23    8.13
   9   5 -16   46.36   12.02
  -9  -5  16   14.16    9.48
  -9   5  17   15.06    7.88
   9  -5 -17    2.74    5.99
  -9  -5  17   19.93    9.31
   9  -5 -18    1.71    5.92
   9   5 -18    1.79    5.80
  -9   5  19    5.46    5.49
   9  -5 -19    0.12    4.64
   9   5 -19    0.14    5.47
  -9   5  20    4.67    6.01
   9  -5 -20    0.00    5.29
   9   5 -20    1.21    5.94
  -9   5  21   19.35    7.89
   9  -5 -21   22.84    9.08
   9   5 -21    0.00    6.79
  -9   5  22    9.01    6.94
   9  -5 -22    1.27    5.52
   9   5 -22   10.17    7.00
  -9   5  23    0.91    5.60
   9  -5 -23    0.00    7.27
   9   5 -23    5.55    6.11
  -9   5  24    0.00    5.50
   9  -5 -24   -0.00    5.79
   9   5 -24    0.06    4.63
  -9   5  25    3.89    6.50
   9  -5 -25    1.52    6.70
  -9   5  26    2.11    5.46
   9  -5 -26   12.44    8.43
   9   5 -26    0.00    7.44
  -9   5  27    5.12    5.94
   9  -5 -27    2.02    7.26
   9   5 -27    0.00    6.24
  -9   5  28    0.00    4.98
   9   5 -28    9.16    7.12
  -9   5  29   -0.00    5.75
   9  -5 -29    0.00    5.42
   9   5 -29   -0.00    6.27
  -9   5  30    0.00    7.32
   9  -5 -30    0.62    6.14
   9   5 -30    7.71    7.16
  -9   5  31    1.83    6.87
   9  -5 -31    9.90    8.99
   9   5 -31    6.54    6.65
  -9   5  32    4.15    7.37
   9  -5 -32    0.00    6.96
   9   5 -32   -0.00    7.34
  -9   5  33   -0.00    6.31
   9  -5 -33    6.00    8.35
  -9   6   1    1.85    4.00
   9  -6  -1   -0.00    3.82
   9   6  -1   -0.00    4.83
  -9  -6   1   -0.00    5.29
  -9  -6   1   -0.00    5.92
  -9   6   2   72.36   10.95
   9  -6  -2   62.60   10.48
   9   6  -2   81.77   15.65
  -9  -6   2   69.83   13.99
  -9  -6   2   57.88   13.60
  -9   6   3    5.16    4.95
   9  -6  -3   15.50    6.04
   9   6  -3   17.16    8.25
  -9  -6   3    8.99    6.12
  -9  -6   3   28.20    9.93
  -9   6   4   10.55    5.63
   9  -6  -4   16.69    7.01
   9   6  -4    7.31    6.97
   9   6  -4   23.44    9.34
  -9  -6   4   21.57    8.82
  -9  -6   4   15.35    9.04
  -9   6   5   12.78    5.65
   9  -6  -5   18.76    6.68
   9   6  -5   11.99    7.64
   9   6  -5   10.67    6.99
  -9  -6   5    3.52    6.78
  -9   6   6    4.00    4.65
   9  -6  -6    7.33    5.45
   9   6  -6    8.60    7.28
   9   6  -6    5.75    7.24
  -9  -6   6   -0.00    5.57
  -9  -6   6   13.49    8.19
  -9   6   7   12.71    5.96
   9  -6  -7   19.74    7.29
   9   6  -7   17.48    8.50
   9   6  -7   42.79   11.48
  -9  -6   7    4.66    7.79
  -9  -6   7   22.76    9.54
  -9   6   8   34.71    8.64
   9  -6  -8   52.75   10.30
  -9  -6   8   41.01   11.70
  -9  -6   8   53.64   13.34
  -9   6   9    4.01    4.74
   9  -6  -9    4.28    5.16
   9   6  -9   20.08    8.58
  -9  -6   9    3.37    5.41
  -9  -6   9    0.00    6.35
  -9   6  10   -0.00    4.27
   9  -6 -10   -1.02    5.47
   9   6 -10    2.38    6.17
  -9  -6  10   -0.00    5.08
  -9   6  11    1.97    4.99
   9  -6 -11    2.73    5.50
   9   6 -11   -0.00    6.34
  -9  -6  11    9.47    7.63
  -9   6  12   13.29    6.63
   9   6 -12   31.89    9.91
  -9  -6  12   19.20    9.82
  -9   6  13   14.86    6.45
  -9  -6  13    0.00    7.54
  -9   6  14   11.08    6.14
   9  -6 -14   27.94    8.30
   9   6 -14   27.83    8.75
  -9  -6  14    8.06    8.24
  -9   6  15    6.33    6.16
   9  -6 -15    6.01    6.19
   9   6 -15    2.69    6.86
  -9   6  16   -0.00    3.78
   9  -6 -16    1.45    5.14
   9   6 -16    4.09    6.09
  -9   6  17    2.20    4.58
   9  -6 -17    7.19    6.31
   9   6 -17   19.40    8.76
  -9   6  18   21.19    7.79
   9  -6 -18   11.89    8.13
   9   6 -18   24.45    9.90
  -9   6  19    4.59    5.92
   9  -6 -19    0.00    4.89
   9   6 -19    6.36    6.74
  -9   6  20    7.72    6.82
   9  -6 -20    6.06    7.33
   9   6 -20    8.32    7.59
  -9   6  21    1.88    6.71
   9  -6 -21    3.80    7.25
   9   6 -21    2.74    5.39
  -9   6  22    9.24    6.40
   9  -6 -22   -0.00    6.55
   9   6 -22    5.81    6.44
   9   6 -23    7.23    6.52
  -9   6  24    5.02    6.41
   9  -6 -24    1.74    5.86
   9   6 -24   -0.00    6.48
  -9   6  25   11.02    6.95
   9  -6 -25   -0.00    5.49
   9   6 -25   13.92    7.91
  -9   6  26   -0.00    5.37
   9  -6 -26    1.06    5.88
   9   6 -26    1.38    6.15
  -9   6  27    2.40    6.51
   9  -6 -27   -0.00    5.85
   9   6 -27    3.15    6.47
  -9   6  28    2.36    5.88
   9  -6 -28   -0.00    6.17
   9   6 -28    4.04    6.14
  -9   6  29    8.57    7.16
   9  -6 -29    0.00    6.20
  -9   6  30    7.46    7.14
   9  -6 -30   -0.00    6.01
   9   6 -30    5.44    7.55
  -9   6  31    1.82    5.88
   9  -6 -31    5.53    6.60
   9   6 -31   -0.00    5.29
  -9   6  32    0.92    6.01
   9  -6 -32   -0.00    7.52
   9   6 -32    0.57    5.50
  -9   6  33    0.00    6.89
   9  -6 -33    3.61    8.44
  -9   7   1    7.62    5.13
   9   7  -1    6.56    6.88
  -9  -7   1   11.91    7.66
  -9   7   2    3.84    4.16
   9   7  -2    7.65    7.31
  -9  -7   2   -0.00    5.45
  -9   7   3    1.80    3.38
   9   7  -3   -0.00    4.72
  -9  -7   3   -0.00    5.50
  -9  -7   3    0.05    6.16
  -9   7   4   18.25    6.41
   9   7  -4   31.36   10.07
  -9  -7   4    8.73    7.34
  -9  -7   4   12.36    9.33
  -9   7   5    7.65    5.01
   9   7  -5    4.72    6.92
  -9  -7   5    6.02    8.03
  -9  -7   5    0.00    6.34
  -9   7   6   16.16    5.99
   9  -7  -6   26.44    7.28
   9   7  -6   17.74    9.52
   9   7  -6   26.72    9.64
  -9  -7   6   22.98    9.06
  -9   7   7    0.00    4.82
   9  -7  -7    1.59    4.61
   9   7  -7    2.76    5.55
   9   7  -7    3.22    6.26
  -9   7   8   -0.00    3.88
   9  -7  -8   -0.00    4.67
   9   7  -8   -0.00    6.42
  -9  -7   8    4.92    7.11
  -9  -7   8   -0.00    5.52
  -9   7   9   12.27    5.18
   9  -7  -9    0.00    4.36
   9   7  -9    7.82    8.37
  -9  -7   9    4.18    6.01
  -9  -7   9   16.76    8.53
  -9   7  10    9.38    5.12
   9  -7 -10    9.08    6.21
   9   7 -10   11.23    8.25
  -9  -7  10    1.07    6.24
  -9  -7  10    2.97    6.10
  -9   7  11    9.26    5.79
   9  -7 -11   15.87    7.14
   9   7 -11    0.00    6.01
  -9  -7  11    8.08    6.76
  -9  -7  11   13.71    8.69
  -9   7  12   31.80    8.10
   9   7 -12   18.10    9.03
  -9   7  13    0.00    4.51
   9   7 -13    2.35    6.43
  -9   7  14    9.93    6.37
   9  -7 -14    5.10    5.42
   9   7 -14    0.00    7.75
  -9   7  15    0.00    5.19
   9  -7 -15    1.10    5.32
  -9   7  16   36.29    9.94
   9  -7 -16   16.31    7.54
   9   7 -16   34.98   11.41
  -9   7  17   -0.00    5.00
   9  -7 -17    6.44    6.51
   9   7 -17    0.75    5.85
  -9   7  18    1.12    4.97
   9  -7 -18    6.69    5.78
   9   7 -18   -0.00    7.15
  -9   7  19    4.32    6.53
   9  -7 -19    0.21    4.06
   9   7 -19    0.00    6.11
  -9   7  20    5.18    5.85
   9   7 -20    0.00    6.95
  -9   7  21    9.41    6.20
   9  -7 -21    0.00    5.37
   9   7 -21   14.80    8.57
  -9   7  22    8.00    7.51
   9  -7 -22   13.80    7.96
  -9   7  23    1.77    7.05
   9  -7 -23   -0.00    5.86
   9   7 -23   -0.00    5.64
  -9   7  24   -0.00    6.16
   9  -7 -24   -0.00    6.55
   9   7 -24   -0.00    6.30
  -9   7  25    3.06    7.03
   9  -7 -25    0.00    5.51
   9   7 -25   -0.00    7.07
  -9   7  26   11.40    7.55
   9  -7 -26    5.56    6.16
   9   7 -26    8.12    7.67
  -9   7  27    3.78    6.05
   9  -7 -27    3.84    7.00
   9   7 -27    2.48    5.94
  -9   7  28   -0.00    6.68
   9  -7 -28    2.22    6.02
   9   7 -28   -0.00    5.74
  -9   7  29    1.95    6.68
   9  -7 -29   -0.00    5.58
   9   7 -29   -0.00    6.94
  -9   7  30   -0.00    7.12
   9  -7 -30   -0.00    5.04
   9   7 -30    3.37    5.56
  -9   7  31    0.21    5.12
   9  -7 -31   -0.00    6.60
   9   7 -31    8.44    7.42
  -9   7  32   -0.00    4.64
   9  -7 -32   -0.00    6.52
  -9   7  33   -0.00    7.28
  -9   7  34    7.90    7.33
  -9   8   1    1.94    3.81
  -9  -8   1    0.00    6.53
  -9   8   2   12.33    5.09
  -9  -8   2    4.95    7.36
  -9   8   3    0.00    3.76
  -9  -8   3   -0.00    6.62
  -9   8   4   26.33    7.10
  -9   8   5   -0.00    4.06
  -9  -8   5    8.07    6.45
  -9  -8   5    0.00    6.51
  -9   8   6    6.23    3.69
  -9  -8   6    0.00    6.68
  -9  -8   6    5.09    6.17
  -9   8   7    6.11    4.32
   9   8  -7    0.10    6.29
  -9  -8   7    0.95    6.16
  -9   8   8   52.95    9.75
   9   8  -8   32.19   10.84
   9   8  -8   31.49   11.45
  -9  -8   8   55.71   13.34
  -9   8   9    2.82    4.44
   9   8  -9    2.17    6.24
   9   8  -9    0.14    6.62
  -9  -8   9    1.92    5.62
  -9   8  10   10.50    6.22
   9   8 -10    6.54    8.45
  -9  -8  10    0.85    6.29
  -9   8  11    0.32    4.56
   9  -8 -11    5.35    5.09
   9   8 -11   -0.00    6.55
  -9  -8  11    2.63    4.60
  -9   8  12   10.79    6.53
   9   8 -12   11.03    8.01
  -9  -8  12    3.40    7.04
  -9   8  13   -0.00    3.74
   9   8 -13   -0.00    6.92
  -9  -8  13    2.25    6.07
  -9   8  14    8.60    5.46
   9  -8 -14   16.23    7.43
   9   8 -14   10.47    8.78
  -9   8  15    1.65    4.92
   9  -8 -15   -0.00    5.88
   9   8 -15   -0.00    7.29
  -9   8  16    2.69    4.46
   9  -8 -16    0.00    5.08
   9   8 -16   10.47    7.28
   9  -8 -17    4.82    6.25
   9   8 -17    8.52    7.12
  -9   8  18   12.12    6.33
   9  -8 -18   12.92    7.39
   9   8 -18   23.21    9.30
  -9   8  19   -0.00    5.04
   9  -8 -19   -0.00    4.41
   9   8 -19   -0.00    6.91
  -9   8  20    9.94    6.44
   9  -8 -20   -0.00    5.19
   9   8 -20    2.09    7.26
  -9   8  21    0.00    5.27
   9  -8 -21    0.00    5.05
   9   8 -21    8.65    8.22
  -9   8  22    0.00    6.42
   9  -8 -22   -0.00    5.67
   9   8 -22    5.71    7.11
  -9   8  23    5.38    5.71
   9  -8 -23    2.49    5.25
   9   8 -23    2.08    6.38
  -9   8  24    6.22    6.99
   9  -8 -24    0.00    4.71
   9   8 -24    3.41    6.48
  -9   8  25   -0.00    5.38
   9  -8 -25    2.04    6.21
   9   8 -25   -0.00    6.08
  -9   8  26    2.24    4.69
   9  -8 -26    8.99    7.14
   9   8 -26    3.86    7.22
   9  -8 -27    0.69    6.20
   9   8 -27   -0.00    5.15
   9  -8 -28   -0.00    7.19
   9   8 -28    1.32    6.30
  -9   8  29    3.49    6.11
   9  -8 -29   -0.00    5.44
   9   8 -29    9.92    7.59
  -9   8  30    5.00    6.42
   9  -8 -30    0.04    6.94
   9   8 -30    0.14    6.14
  -9   8  31   -0.00    6.83
   9  -8 -31    3.90    6.38
  -9   8  32    2.44    5.84
   9  -8 -32   -0.00    6.70
  -9   8  33    4.57    7.88
  -9   9   1    1.52    3.14
   9   9  -1    0.00    5.43
  -9  -9   1   -0.00    5.32
  -9   9   2   13.17    5.54
   9   9  -2   10.57    7.73
  -9  -9   2   18.71    9.47
   9   9  -3   -0.00    6.00
  -9  -9   3    0.77    6.95
  -9   9   4    9.35    4.45
   9   9  -4   12.91    8.28
  -9  -9   4    0.00    6.26
  -9   9   5    0.00    3.53
   9   9  -5    0.00    6.29
  -9  -9   5    0.10    5.74
  -9   9   6   37.01    8.32
  -9  -9   6   29.37   11.04
  -9   9   7    0.00    4.45
   9   9  -7   -0.00    6.42
  -9  -9   7   -0.00    5.30
  -9   9   8   13.80    6.18
   9   9  -8    0.00    6.39
   9   9  -8    0.00    6.73
  -9  -9   8   -0.00    6.60
  -9   9   9   -0.00    3.92
   9   9  -9    1.38    6.03
   9   9  -9   -0.00    5.47
  -9  -9   9   -0.00    6.40
   9   9 -10    3.16    7.68
   9   9 -10   28.39    9.81
  -9  -9  10   -0.00    7.97
  -9   9  11   -0.00    4.63
   9   9 -11   -0.00    6.73
  -9  -9  11   -0.00    6.65
  -9   9  12   13.71    6.30
   9   9 -12   20.75    9.49
  -9  -9  12    4.30    6.60
  -9   9  13   -0.00    3.73
  -9  -9  13   -0.00    5.61
  -9   9  14    0.24    4.30
   9   9 -14   -0.00    7.88
  -9  -9  14   -0.00    5.81
  -9   9  15   -0.00    5.28
   9   9 -15    0.00    6.04
  -9  -9  15   -0.00    5.54
  -9   9  16    9.66    6.49
   9   9 -16   16.32    9.57
  -9  -9  16   18.87    8.38
  -9   9  17   -0.00    4.93
   9  -9 -17   -0.00    4.38
   9   9 -17   -0.00    7.51
  -9   9  18    1.30    4.73
   9  -9 -18    6.73    6.23
   9   9 -18    2.15    6.34
  -9   9  19   -0.00    4.99
   9  -9 -19    1.99    5.97
   9   9 -19   -0.00    7.24
  -9   9  20    0.00    4.80
   9  -9 -20    7.24    6.23
  -9   9  21   14.18    7.32
   9  -9 -21    1.16    5.78
   9   9 -21    0.00    5.93
  -9   9  22   -0.00    5.05
   9  -9 -22   14.05    8.07
   9   9 -22    8.67    8.20
  -9   9  23   -0.00    5.55
   9  -9 -23    2.65    6.43
   9   9 -23    0.79    5.19
  -9   9  24   -0.00    6.42
   9  -9 -24   -0.00    5.77
   9   9 -24    6.12    7.92
  -9   9  25    1.27    5.62
   9  -9 -25   -0.00    5.34
   9   9 -25    0.00    6.92
  -9   9  26   16.46    8.12
   9  -9 -26    7.62    7.70
   9   9 -26    4.76    6.85
  -9   9  27    0.00    6.07
   9  -9 -27    2.34    6.16
   9   9 -27   -0.00    5.78
  -9   9  28    5.10    6.01
   9  -9 -28    1.58    5.93
   9   9 -28   -0.00    6.87
  -9   9  29    5.59    6.24
   9  -9 -29    1.06    6.22
   9   9 -29   11.50    8.20
  -9   9  30    1.38    5.10
   9  -9 -30   -0.00    6.02
   9  -9 -31    6.82    7.28
   9  10  -1   -0.00    5.78
  -9 -10   1    0.20    6.43
  -9  10   2    0.00    2.98
   9  10  -2    5.25    7.42
  -9 -10   2    0.76    7.39
  -9  10   3    3.06    4.01
   9  10  -3   -0.00    5.24
  -9 -10   3    3.58    6.72
  -9  10   4   24.81    6.20
   9  10  -4   26.74    9.54
  -9 -10   4   11.96    8.44
  -9  10   5   -0.00    3.63
   9  10  -5   -0.00    5.93
  -9 -10   5    3.04    6.43
   9  10  -6    4.81    6.51
  -9 -10   6    0.00    6.24
  -9  10   7    0.00    4.59
  -9 -10   7    4.47    6.03
  -9  10   8    0.00    3.90
   9  10  -8   18.55   10.15
  -9 -10   8    2.60    6.91
  -9  10   9    4.69    4.60
   9  10  -9    3.90    7.18
  -9 -10   9    2.76    6.79
  -9  10  10    4.13    4.40
   9  10 -10    0.49    7.63
   9  10 -10    5.59    6.07
  -9 -10  10    0.00    6.34
  -9  10  11    0.66    4.01
   9  10 -11    1.21    6.62
   9  10 -11    1.61    6.75
  -9 -10  11    0.46    6.19
  -9  10  12    6.89    4.99
   9  10 -12    0.00    6.25
  -9  10  13    0.00    3.87
   9  10 -13   -0.00    7.56
  -9 -10  13   -0.00    5.43
  -9  10  14   19.95    7.92
   9  10 -14    7.51    9.07
  -9 -10  14    7.60    7.59
  -9  10  15    0.07    3.36
   9  10 -15    8.60    7.59
  -9 -10  15    3.72    5.67
  -9  10  16   -0.00    5.59
   9  10 -16   -0.00    6.38
  -9 -10  16    0.00    6.25
  -9  10  17   -0.00    3.49
   9  10 -17   -0.00    5.42
  -9 -10  17    3.38    5.99
  -9  10  18    8.70    6.63
   9  10 -18    2.78    7.05
  -9 -10  18    6.25    5.83
  -9  10  19    2.39    5.20
   9  10 -19    3.66    7.51
  -9  10  20   13.01    7.11
   9  10 -20    1.20    7.02
  -9  10  21    0.62    4.99
   9  10 -21    0.00    5.98
  -9  10  22    0.27    5.82
   9  10 -22    7.11    7.98
  -9  10  23    0.66    5.93
  -9  10  24    0.00    5.96
   9 -10 -24   -0.00    5.24
   9  10 -24    7.85    7.32
  -9  10  25    3.45    5.53
   9 -10 -25   -0.00    5.87
   9  10 -25    8.13    7.26
  -9  10  26    0.00    5.62
   9 -10 -26    1.97    5.41
   9  10 -26    0.00    6.86
  -9  10  27    8.73    6.93
   9 -10 -27   -0.00    5.86
   9  10 -27   -0.00    7.04
   9 -10 -28   -0.00    5.70
   9  10 -28   -0.00    6.53
   9 -10 -29    4.51    7.22
   9 -10 -30   -0.00    6.20
  -9  11   1    0.00    3.25
   9  11  -1    1.84    5.50
  -9 -11   1    1.76    6.64
  -9  11   2   15.72    5.00
   9  11  -2   12.24    7.84
  -9 -11   2    6.44    8.36
   9  11  -3    3.51    7.03
  -9  11   4   13.30    4.92
   9  11  -4   14.34    8.02
  -9 -11   4    8.21    6.78
  -9  11   5    2.22    3.62
   9  11  -5    6.92    6.37
  -9 -11   5    0.36    5.20
  -9  11   6    9.22    4.95
   9  11  -6    2.86    6.89
  -9 -11   6    9.48    7.83
  -9  11   7   -0.00    4.04
   9  11  -7    0.05    5.18
  -9 -11   7    4.21    6.73
  -9  11   8    2.47    3.89
  -9 -11   8    0.62    5.53
  -9  11   9    2.81    4.06
   9  11  -9    6.47    7.91
  -9 -11   9    2.69    5.46
  -9  11  10    5.94    5.13
   9  11 -10    4.71    7.59
  -9 -11  10    6.55    6.35
  -9  11  11   -0.00    3.17
   9  11 -11    0.00    6.03
  -9 -11  11    1.09    5.25
  -9  11  12    0.00    4.83
   9  11 -12    2.92    7.93
   9  11 -12   -0.00    6.52
  -9 -11  12    1.82    6.66
  -9  11  13   -0.00    4.13
   9  11 -13   -0.00    5.94
   9  11 -13    0.84    6.16
  -9 -11  13    1.36    5.13
  -9  11  14   -0.00    4.01
   9  11 -14   -0.00    6.30
  -9 -11  14   -0.00    5.45
  -9  11  15   -0.00    4.84
   9  11 -15    0.00    7.86
  -9 -11  15    3.48    5.16
  -9  11  16   10.20    6.07
   9  11 -16   25.93   10.85
  -9 -11  16    3.63    6.74
  -9  11  17    0.81    5.83
   9  11 -17   -0.00    7.12
  -9 -11  17    1.12    5.82
  -9  11  18    1.28    4.83
   9  11 -18   -0.00    5.91
  -9 -11  18   -0.00    4.92
  -9  11  19    0.42    4.77
   9  11 -19    0.00    6.09
  -9 -11  19   -0.00    5.12
  -9  11  20    3.92    5.60
   9  11 -20    3.86    6.88
  -9 -11  20    2.01    5.35
  -9  11  21    0.52    4.68
   9  11 -21    0.40    5.83
  -9 -11  21   -0.00    5.65
  -9  11  22    0.00    5.64
   9  11 -22    5.40    7.67
  -9  11  23    2.50    5.45
   9  11 -23    0.34    6.32
  -9  11  24    0.00    4.86
   9  11 -24    1.56    6.48
   9  11 -25   -0.00    6.08
   9  12  -1    3.22    6.48
  -9 -12   1    0.54    6.35
  -9  12   2    2.15    3.16
   9  12  -2    0.00    5.86
  -9 -12   2   -0.00    6.12
  -9  12   3    4.46    3.36
   9  12  -3    0.89    4.72
  -9 -12   3    0.00    4.89
  -9  12   4   15.27    5.06
  -9 -12   4    6.11    7.89
  -9  12   5    2.56    3.68
   9  12  -5    3.87    6.45
  -9 -12   5   -0.00    5.06
  -9  12   6    1.18    3.91
   9  12  -6    0.05    6.09
  -9 -12   6    3.97    6.24
  -9  12   7   -0.00    3.68
   9  12  -7    0.41    8.06
  -9 -12   7    2.48    5.47
  -9  12   8    2.68    4.78
   9  12  -8   -0.00    7.09
  -9 -12   8    4.85    7.35
  -9  12   9   -0.00    3.86
   9  12  -9    0.03    6.09
  -9 -12   9   -0.00    5.57
   9  12 -10    1.73    6.93
   9  12 -11    0.84    7.63
  -9 -12  11   -0.00    6.03
  -9  12  12    4.93    4.37
   9  12 -12    3.75    7.90
  -9 -12  12    0.00    6.08
  -9  12  13    0.00    4.66
   9  12 -13   -0.00    6.82
  -9 -12  13    0.73    5.76
  -9  12  14    8.66    5.22
   9  12 -14    4.31    7.08
   9  12 -14    0.51    6.26
  -9 -12  14    0.25    6.78
  -9  12  15    8.47    4.65
   9  12 -15    3.43    6.22
  -9 -12  15    5.72    7.62
  -9  12  16   -0.00    4.84
   9  12 -16    1.08    6.30
  -9 -12  16    1.74    6.19
  -9  12  17   -0.00    4.67
   9  12 -17    1.89    7.19
  -9 -12  17   -0.00    5.68
  -9  12  18    4.96    5.78
   9  12 -18    4.69    7.65
  -9 -12  18   -0.00    5.21
  -9  12  19   -0.00    4.63
   9  12 -19    0.00    7.02
  -9 -12  19   -0.00    7.02
   9  12 -20   -0.00    7.08
  -9 -12  20   -0.00    6.61
   9  12 -21   -0.00    5.66
  -9 -12  21   -0.00    6.21
   9  12 -22    2.53    5.66
  -9 -12  22    0.00    5.24
   9  12 -23    3.69    6.93
  -9 -12  23    0.03    5.82
   9  12 -24    7.73    7.33
  -9 -12  24    5.66    7.11
   9  12 -25    4.26    7.17
  -9  13   1    0.55    2.93
   9  13  -1    6.20    7.17
  -9 -13   1    6.59    8.32
  -9  13   2    2.30    3.50
   9  13  -2   -0.00    6.53
  -9 -13   2   -0.00    6.37
  -9  13   3    3.65    3.70
   9  13  -3   -0.00    7.73
  -9 -13   3   -0.00    5.60
  -9  13   4    0.48    3.20
   9  13  -4    3.00    6.49
  -9 -13   4   -0.00    5.23
  -9 -13   5    4.69    6.70
  -9  13   6    8.04    4.49
   9  13  -6    9.65    6.62
  -9  13   7    1.20    3.41
   9  13  -7   -0.00    5.56
  -9 -13   7    0.79    4.45
  -9  13   8    2.39    3.19
   9  13  -8    3.78    6.87
  -9 -13   8    1.93    6.27
  -9  13   9    1.90    4.07
   9  13  -9    6.93    8.36
  -9 -13   9    2.49    6.20
  -9  13  10    3.59    4.64
   9  13 -10    8.48    7.80
  -9 -13  10    4.59    6.37
  -9  13  11   -0.00    4.22
   9  13 -11    2.97    7.15
  -9 -13  11    1.73    5.64
  -9  13  12    5.76    4.58
   9  13 -12   -0.00    6.64
  -9  13  13   -0.00    4.57
   9  13 -13    7.68    7.42
  -9 -13  13    6.87    6.36
  -9  13  14    4.24    4.40
   9  13 -14   -0.00    6.86
  -9 -13  14   -0.00    5.56
  -9  13  15   -0.00    4.67
   9  13 -15    4.26    6.30
  -9 -13  15   -0.00    5.42
  -9  13  16    2.18    4.77
   9  13 -16    0.00    6.74
   9  13 -16   -0.00    7.13
  -9 -13  16    1.87    7.44
  -9  13  17    0.00    4.65
   9  13 -17    0.63    5.96
  -9 -13  17   -0.00    6.71
   9  13 -18    3.29    7.06
  -9 -13  18    6.92    7.32
   9  13 -19    2.77    6.82
   9  13 -20    3.90    6.36
  -9 -13  20    2.48    6.54
   9  13 -21    4.93    8.04
  -9 -13  21    1.04    6.83
   9  13 -22    0.00    8.44
  -9 -13  22    9.51    7.40
  -9 -13  23   -0.00    6.30
  -9  14   1    1.38    3.25
  -9 -14   1   -0.00    5.45
   9  14  -2    0.00    6.67
  -9 -14   2    5.16    6.63
  -9  14   3    4.96    3.62
   9  14  -3    8.33    6.87
  -9 -14   3    5.88    7.05
  -9  14   4    3.23    3.59
   9  14  -4   10.06    7.78
  -9 -14   4    5.58    6.98
  -9  14   5    0.00    3.10
   9  14  -5   -0.00    7.52
  -9 -14   5   -0.00    7.38
  -9  14   6   -0.00    3.21
   9  14  -6    4.57    6.86
  -9 -14   6    7.15    7.54
  -9  14   7    0.00    2.95
   9  14  -7    3.56    7.07
  -9 -14   7    0.00    6.38
  -9  14   8    2.79    3.92
   9  14  -8    5.84    6.85
  -9 -14   8    0.97    5.72
  -9  14   9   -0.00    4.01
   9  14  -9   -0.00    5.78
  -9 -14   9    6.57    6.68
  -9  14  10    4.43    4.16
   9  14 -10   -0.00    6.12
  -9 -14  10    4.51    6.89
  -9  14  11   -0.00    4.34
   9  14 -11    8.65    8.11
  -9 -14  11    2.39    5.64
  -9  14  12   -0.00    5.10
  -9 -14  12    7.21    6.80
   9  14 -13   -0.00    6.71
  -9 -14  13   -0.00    5.13
   9  14 -14    0.25    6.59
   9  14 -15   -0.00    6.02
  -9 -14  15   -0.00    5.78
   9  14 -16    0.00    5.44
  -9 -14  16    3.23    5.79
   9  14 -17    2.34    5.91
  -9 -14  17   -0.00    5.91
   9  14 -18   -0.00    7.01
  -9 -14  18    7.27    8.25
   9  14 -19    3.86    7.49
  -9 -14  19   -0.00    7.00
  -9 -14  20    3.28    6.84
  -9  15   1    0.30    2.57
   9  15  -1    6.26    7.67
  -9 -15   1   -0.00    6.77
  -9  15   2   -0.00    2.79
  -9 -15   2   -0.00    5.87
  -9  15   3    0.00    3.19
   9  15  -3    0.71    6.14
  -9  15   4    0.78    3.47
   9  15  -4   -0.00    4.86
  -9 -15   4    2.01    5.93
  -9  15   5   -0.00    3.06
   9  15  -5   -0.00    6.23
  -9 -15   5    2.50    6.34
  -9  15   6    7.72    4.13
   9  15  -6    3.12    6.58
  -9 -15   6   -0.00    6.49
  -9  15   7   -0.00    2.94
   9  15  -7    4.23    7.08
  -9 -15   7   -0.00    5.17
  -9  15   8   -0.00    3.41
   9  15  -8   -0.00    5.57
  -9 -15   8    3.37    6.33
   9  15  -9    1.79    5.38
  -9 -15   9   -0.00    5.56
   9  15 -10   -0.00    5.71
  -9 -15  10   -0.00    6.33
   9  15 -11    3.30    6.70
  -9 -15  11    8.63    6.64
   9  15 -12    0.00    6.73
  -9 -15  12   -0.00    6.23
   9  15 -13    0.70    6.11
  -9 -15  13    3.44    7.03
  -9 -15  14    6.81    7.13
  -9 -15  15   -0.00    5.96
  -9 -15  16    1.35    6.76
  -9  16   1    0.46    2.66
   9  16  -1    0.61    6.12
  -9  16   2    2.81    3.05
   9  16  -2   -0.00    5.62
   9  16  -4   -0.00    6.90
  -9 -16   4   -0.00    5.99
   9  16  -5    2.74    6.61
   9  16  -6   -0.00    6.17
  -9 -16   6   -0.00    5.78
   9  16  -7   -0.00    6.98
  -9 -16   7    0.75    5.54
  -9 -16   8    4.30    7.26
  -9 -16   9    6.37    7.31
  -8   0   1   -0.00    4.35
  -8   0   1    1.14    4.57
  -8   0   1    0.27    4.27
   8   0  -1   -0.00    4.06
   8   0  -1    1.10    3.94
  -8   0   2  424.23   36.38
  -8   0   2  403.87   34.47
  -8   0   2  391.29   35.69
   8   0  -2  432.65   36.49
   8   0  -2  372.87   35.04
  -8   0   3   -0.00    5.52
   8   0  -3   -0.00    3.57
   8   0  -3   -0.00    3.35
  -8   0   4   69.19   12.33
   8   0  -4   66.39   11.23
  -8   0   5    1.82    4.13
   8   0  -5   -0.00    4.67
  -8   0   6   68.41   12.55
   8   0  -6   73.29   12.40
  -8   0   7   -0.00    4.90
   8   0  -7    0.00    4.96
  -8   0   8  163.37   19.53
   8   0  -8  137.30   18.30
   8   0  -9    0.91    4.17
  -8   0  10    1.99    5.37
   8   0 -10    0.00    4.37
  -8   0  11    3.49    5.24
  -8   0  12  116.97   17.56
  -8   0  13    3.45    5.44
  -8   0  14   38.18   10.60
   8   0 -15   -0.00    5.35
   8   0 -16    3.05    7.12
   8   0 -17   -0.00    5.81
   8   0 -18   48.15   11.97
   8   0 -19   -0.00    6.38
   8   0 -20    0.00    7.23
   8   0 -21    0.36    6.21
  -8   0  22   29.57   10.14
   8   0 -22   50.14   11.66
  -8   0  23    3.31    7.39
   8   0 -23    2.20    6.60
  -8   0  24    5.80    7.04
  -8   0  25   -0.00    6.18
   8   0 -25    3.26    5.46
  -8   0  26    1.81    6.99
   8   0 -26   -0.00    6.47
  -8   0  27    0.51    7.80
   8   0 -27    5.58    7.00
   8   0 -28   14.23    8.68
   8   0 -29   -0.00    6.65
   8   0 -30    0.68    5.61
   8   0 -31   -0.00    5.62
   8   0 -32    9.33    7.13
   8   0 -33   -0.00    5.74
   8   0 -34    4.18    8.27
   8   0 -35    0.67    6.94
  -8   1   1   44.72    9.33
  -8   1   1   47.41    8.46
  -8   1   1   27.63    8.42
   8  -1  -1   33.91    8.83
   8   1  -1   56.92   11.03
   8   1  -1   42.99    9.51
  -8  -1   1   60.40   10.60
  -8  -1   1   48.06   10.47
  -8   1   2    0.53    3.98
  -8   1   2    8.36    4.77
   8  -1  -2    2.42    4.56
   8  -1  -2    3.55    4.43
   8   1  -2    6.35    5.20
   8   1  -2   -0.00    4.58
  -8  -1   2    4.46    5.94
  -8  -1   2    4.58    5.33
  -8   1   3    2.97    4.10
   8  -1  -3    9.17    5.30
   8  -1  -3    6.14    4.56
   8   1  -3    0.00    4.09
   8   1  -3    0.00    3.70
  -8  -1   3   -0.00    4.06
  -8  -1   3    3.78    5.06
  -8   1   4   35.73    7.77
  -8   1   4   39.14    9.15
   8  -1  -4   26.22    7.64
   8   1  -4   33.01    8.47
  -8  -1   4   44.94    9.48
  -8   1   5    4.38    5.08
   8  -1  -5    4.81    4.93
   8   1  -5    4.90    5.70
  -8  -1   5   11.63    6.52
  -8   1   6   44.88   10.24
   8  -1  -6   65.16   11.46
   8   1  -6   64.55   11.63
  -8  -1   6   62.38   11.54
  -8   1   7    3.58    5.37
   8  -1  -7    8.89    5.34
   8   1  -7   -0.00    4.29
  -8   1   8    6.38    5.45
   8  -1  -8    9.45    5.79
  -8  -1   8    3.29    5.13
  -8   1   9   12.29    6.40
   8  -1  -9    7.57    5.86
   8   1  -9   24.60    7.65
  -8  -1   9    9.11    6.06
  -8   1  10   89.53   14.97
   8  -1 -10   97.81   14.63
  -8  -1  10  106.40   16.19
   8  -1 -11    2.15    4.56
  -8  -1  11    3.56    5.32
  -8  -1  12    0.00    5.06
  -8  -1  13   -0.00    5.98
   8   1 -14   41.11   10.50
  -8  -1  14   78.12   14.26
   8  -1 -15   26.60    9.58
   8   1 -15   30.85    9.56
  -8  -1  15   36.77   10.46
   8  -1 -16   38.59   10.07
   8   1 -16   35.96   11.01
  -8  -1  16   65.22   13.18
   8  -1 -17    0.00    6.34
   8   1 -17    1.64    6.24
  -8  -1  17   -0.00    6.35
   8  -1 -18    1.59    5.82
  -8   1  19    1.42    5.78
   8  -1 -19    7.10    6.30
   8   1 -19    3.63    6.05
  -8   1  20    9.72    7.54
   8  -1 -20   10.46    7.65
   8   1 -20   26.64    9.21
   8  -1 -21   -0.00    5.90
   8   1 -21    4.14    6.98
  -8   1  22   58.25   13.34
   8  -1 -22   12.17    7.37
   8   1 -22   34.50    9.84
  -8   1  23    0.86    6.44
   8  -1 -23    0.00    6.86
   8   1 -23    1.05    5.91
  -8   1  24    2.92    5.78
   8  -1 -24    7.02    7.68
   8   1 -24    8.10    7.50
  -8   1  25    0.00    6.04
   8  -1 -25    2.32    6.32
   8   1 -25   -0.00    6.11
  -8   1  26    7.70    6.42
   8  -1 -26    2.63    5.77
   8   1 -26   12.74    8.83
  -8  -1  26   -0.00    7.24
  -8   1  27   -0.00    5.57
   8  -1 -27    2.28    6.02
   8   1 -27   -0.00    7.84
  -8   1  28   -0.00    5.68
   8  -1 -28   -0.00    5.98
   8   1 -28   -0.00    6.64
   8  -1 -29    0.92    5.93
   8   1 -29   -0.00    5.83
   8  -1 -30    4.68    8.31
   8  -1 -31   -0.00    6.92
   8   1 -31   -0.00    5.88
   8  -1 -32    3.61    7.55
   8   1 -32    0.62    5.95
   8  -1 -33    1.77    6.14
   8   1 -33   -0.00    7.12
   8  -1 -34   -0.00    7.36
   8   1 -34    0.00    6.28
   8  -1 -35    2.99    7.32
   8   1 -35   -0.00    7.54
  -8   2   1    1.51    4.10
  -8   2   1    3.65    4.47
   8  -2  -1    3.88    3.91
   8  -2  -1    0.00    3.45
   8   2  -1    3.83    5.58
   8   2  -1   -0.00    4.61
  -8  -2   1    0.00    3.95
  -8  -2   1   -0.00    5.07
  -8   2   2   63.43    9.69
  -8   2   2   68.97   10.97
   8  -2  -2   68.83   10.17
   8  -2  -2   35.20    7.89
   8   2  -2   52.01   11.73
   8   2  -2   68.19   12.03
  -8  -2   2   48.21   10.39
  -8  -2   2   47.75   10.94
  -8   2   3   10.38    5.10
  -8   2   3   11.36    5.38
   8  -2  -3    5.28    4.72
   8   2  -3    2.70    4.59
   8   2  -3   14.80    6.22
  -8  -2   3   15.56    7.02
  -8  -2   3   15.54    6.99
  -8   2   4   35.41    7.42
  -8   2   4   22.26    7.32
   8  -2  -4   40.02    8.73
   8   2  -4   25.80    8.36
   8   2  -4   24.24    8.04
  -8  -2   4   29.12    8.67
  -8   2   5    8.23    4.75
  -8   2   5    2.27    4.38
   8  -2  -5    1.99    4.34
   8   2  -5    6.37    5.71
  -8  -2   5    9.63    5.75
   8  -2  -6   80.31   12.71
   8   2  -6   63.99   11.96
  -8  -2   6   86.46   13.82
   8  -2  -7   19.05    6.69
   8   2  -7   27.35    8.78
  -8  -2   7   17.61    7.16
   8  -2  -8   59.60   11.18
  -8  -2   8   75.32   13.48
   8  -2  -9    2.42    4.20
  -8  -2   9    0.00    5.58
   8  -2 -10    0.00    3.65
  -8  -2  10    0.61    4.65
   8  -2 -11    0.00    4.34
  -8  -2  11   -0.00    4.11
   8  -2 -12   45.66   10.33
  -8  -2  12   34.60    9.91
   8   2 -13   16.84    7.41
  -8  -2  13   10.33    7.37
  -8  -2  14   10.28    7.57
   8   2 -15   20.24    7.94
  -8   2  16    8.49    6.46
   8  -2 -16   15.99    8.31
   8   2 -16   27.45    8.41
  -8  -2  16   26.24    8.83
  -8   2  17   14.41    7.61
   8  -2 -17   11.40    7.67
   8   2 -17    3.58    6.12
  -8  -2  17   12.89    8.31
  -8   2  18   77.50   15.01
   8  -2 -18   56.07   13.28
   8   2 -18  100.61   16.22
  -8  -2  18  102.93   17.75
  -8   2  19    7.91    6.43
   8  -2 -19    1.59    5.80
   8   2 -19    4.79    7.38
  -8  -2  19    0.00    5.97
  -8   2  20    0.00    5.30
   8  -2 -20    3.65    5.38
   8   2 -20   -0.00    6.73
  -8  -2  20   -0.00    6.72
  -8   2  21    3.83    5.36
   8  -2 -21    0.54    6.12
  -8  -2  21   -0.00    5.96
  -8   2  22    8.59    7.00
   8  -2 -22   15.08    8.81
   8   2 -22   12.12    8.26
  -8   2  23   13.25    7.33
   8  -2 -23    0.00    6.12
   8   2 -23   -0.00    6.53
  -8   2  24   11.28    7.71
   8  -2 -24    1.85    6.31
   8   2 -24    0.00    7.21
  -8   2  25    2.49    6.42
   8  -2 -25    2.61    7.00
   8   2 -25    1.76    6.56
  -8   2  26    3.47    6.64
   8  -2 -26   -0.00    6.20
   8   2 -26    5.46    5.89
  -8   2  27   -0.00    6.12
   8  -2 -27    0.00    6.25
   8   2 -27   -0.00    6.36
  -8   2  28   19.00    9.20
   8  -2 -28    0.00    5.11
   8   2 -28    8.26    7.34
  -8   2  29    2.12    5.93
   8  -2 -29    5.71    7.37
   8   2 -29    0.00    6.47
  -8   2  30    3.66    6.78
   8  -2 -30    3.02    6.32
   8   2 -30    4.20    6.44
   8  -2 -31    5.74    6.94
   8   2 -31    1.81    4.88
   8  -2 -32    0.00    4.65
   8   2 -32   -0.00    6.68
   8  -2 -33    1.95    5.82
   8   2 -33   -0.00    6.93
   8  -2 -34    2.39    7.55
   8   2 -34   -0.00    6.59
   8  -2 -35    0.00    6.75
   8   2 -35    2.02    6.48
  -8   3   1   44.08    7.80
   8  -3  -1   47.68    8.84
   8  -3  -1   37.02    7.48
   8   3  -1   32.36    9.56
   8   3  -1   34.79    9.82
  -8  -3   1   61.32   11.35
  -8  -3   1   56.39   11.65
  -8   3   2   -0.00    3.52
   8  -3  -2   -0.00    3.64
   8  -3  -2    2.60    3.38
   8   3  -2    3.17    5.54
   8   3  -2    0.99    4.51
  -8  -3   2    3.24    5.03
  -8   3   3   41.02    8.09
   8  -3  -3   36.69    7.96
   8  -3  -3   20.70    6.30
   8   3  -3   28.92    9.53
   8   3  -3   36.07    9.08
  -8  -3   3   19.18    8.32
  -8  -3   3   17.93    7.63
  -8   3   4  100.44   12.89
   8  -3  -4  109.09   13.72
   8   3  -4   83.49   14.66
   8   3  -4  103.78   15.90
  -8  -3   4   88.94   15.00
  -8  -3   4   79.11   14.17
  -8   3   5   11.60    4.81
   8  -3  -5   17.20    6.14
  -8  -3   5   20.48    8.23
  -8   3   6   27.97    7.06
   8  -3  -6   46.86    9.12
  -8  -3   6   26.84    9.30
   8  -3  -7   12.92    6.13
  -8  -3   7    5.08    5.64
   8  -3  -8    3.40    4.83
  -8  -3   8    4.47    5.40
   8  -3  -9    0.75    3.96
  -8  -3   9    2.77    5.06
   8  -3 -10   61.35   11.53
  -8  -3  10   79.81   13.97
   8  -3 -11   59.17   11.51
  -8  -3  11   68.68   14.01
  -8   3  12   -0.00    4.52
   8  -3 -12   -0.00    5.06
   8   3 -12    7.21    6.52
  -8  -3  12   -0.00    5.26
  -8   3  13    8.50    5.90
   8   3 -13    5.51    5.98
  -8  -3  13   19.73    7.66
  -8   3  14   15.51    6.99
   8   3 -14   14.37    7.15
  -8  -3  14   17.84    8.00
  -8   3  15   16.23    6.67
   8   3 -15   12.99    7.33
  -8  -3  15   16.47    8.24
  -8   3  16   67.17   12.96
   8  -3 -16   23.02    8.82
   8   3 -16   66.13   12.86
  -8  -3  16   53.99   12.62
  -8   3  17    0.00    4.92
   8  -3 -17    3.41    5.20
   8   3 -17    3.09    5.90
  -8  -3  17    2.48    6.91
  -8   3  18    0.00    5.07
   8  -3 -18   -0.00    5.59
   8   3 -18   15.04    7.46
  -8  -3  18    5.71    6.41
  -8   3  19    7.50    7.22
   8  -3 -19   10.39    7.45
   8   3 -19   -0.00    5.97
  -8  -3  19    4.49    7.46
  -8   3  20   75.73   14.11
   8  -3 -20   36.76   10.77
   8   3 -20   34.59   11.19
  -8  -3  20   65.89   14.92
  -8   3  21   -0.00    5.72
   8  -3 -21    2.18    5.64
   8   3 -21    7.06    6.94
  -8  -3  21    2.88    6.17
  -8   3  22   -0.00    5.77
   8  -3 -22    3.09    7.23
   8   3 -22   13.50    8.24
  -8  -3  22   12.89    7.73
  -8   3  23   -0.00    6.15
   8  -3 -23    0.35    5.99
   8   3 -23   -0.00    6.16
  -8   3  24    7.43    7.45
   8  -3 -24   11.48    8.93
   8   3 -24    8.32    7.81
  -8   3  25    6.70    7.46
   8  -3 -25    8.32    7.55
   8   3 -25    5.26    6.85
  -8   3  26   -0.00    5.55
   8  -3 -26    4.67    7.16
   8   3 -26   -0.00    5.71
   8   3 -27   -0.00    6.17
   8  -3 -28   -0.00    7.50
   8   3 -28    2.27    5.74
   8  -3 -29    4.80    7.03
   8   3 -29   -0.00    7.22
  -8   3  30    3.01    4.79
   8  -3 -30    0.00    5.69
   8   3 -30    8.94    8.36
  -8   3  31   -0.00    5.73
   8  -3 -31    7.43    7.54
   8   3 -31   -0.00    6.79
   8  -3 -32    3.66    7.69
   8   3 -32    0.00    6.80
   8  -3 -33    1.48    6.52
   8   3 -33   -0.00    8.19
   8  -3 -34    5.13    7.84
   8   3 -34    0.00    5.50
   8  -3 -35    3.18    6.30
   8   3 -35    0.02    7.42
  -8   4   1   57.34    8.94
   8  -4  -1   51.44    8.78
   8  -4  -1   56.56    8.35
   8   4  -1   46.63   11.11
  -8  -4   1   41.57   10.74
  -8   4   2   26.44    6.96
   8  -4  -2   18.80    6.07
   8  -4  -2   24.00    5.56
   8   4  -2   47.62    9.91
  -8  -4   2   17.41    7.59
  -8   4   3   17.86    5.47
   8  -4  -3   12.58    5.71
   8  -4  -3   15.72    5.35
   8   4  -3   16.20    7.67
  -8  -4   3   11.42    6.43
  -8   4   4  106.32   12.95
   8  -4  -4   95.46   13.23
   8   4  -4   79.87   14.70
  -8  -4   4  107.00   16.26
  -8   4   5    0.00    4.39
   8   4  -5   27.74    8.64
  -8  -4   5    0.00    5.51
  -8   4   6   47.67    9.13
   8  -4  -6   22.41    6.87
  -8  -4   6   42.66   10.63
  -8   4   7   73.96   11.63
   8  -4  -7   80.63   12.07
  -8  -4   7   70.77   13.69
   8  -4  -8   15.46    6.83
  -8  -4   8   17.39    8.00
  -8   4   9    0.32    4.84
   8  -4  -9    0.00    4.93
   8   4  -9    9.21    6.71
  -8  -4   9    2.46    6.23
  -8   4  10   -0.00    5.09
   8  -4 -10   -0.00    4.34
   8   4 -10    3.96    5.87
  -8  -4  10    0.00    4.52
  -8   4  11   10.02    6.00
   8  -4 -11   12.92    6.20
   8   4 -11    5.91    5.64
  -8  -4  11    3.67    6.21
  -8   4  12   53.77   11.12
   8  -4 -12   63.87   11.91
   8   4 -12   49.71   12.05
  -8  -4  12   63.46   13.52
  -8   4  13   11.13    6.37
  -8  -4  13    6.87    7.46
  -8   4  14   41.80    9.74
   8   4 -14   42.72   10.70
  -8  -4  14   13.65    8.68
   8   4 -15    0.00    5.76
  -8  -4  15   -0.00    6.07
  -8   4  16   17.89    7.02
   8  -4 -16    6.59    5.59
   8   4 -16    8.25    6.24
  -8  -4  16   20.95    8.36
  -8   4  17   14.66    6.83
   8  -4 -17   10.50    7.70
   8   4 -17    2.91    6.85
  -8  -4  17   11.35    7.33
  -8   4  18   43.37   10.49
   8  -4 -18   25.99    9.10
   8   4 -18   28.84   11.04
  -8  -4  18   42.33   11.70
  -8   4  19    0.00    5.32
   8  -4 -19    0.00    4.94
  -8  -4  19    1.33    5.95
  -8   4  20    4.89    6.38
   8  -4 -20    0.00    6.30
   8   4 -20    6.32    7.22
  -8  -4  20   10.64    8.50
  -8   4  21    2.18    4.89
   8  -4 -21    0.00    5.99
   8   4 -21    0.00    5.76
  -8   4  22   15.97    8.13
   8  -4 -22   19.07    8.44
   8   4 -22   10.81    6.89
  -8   4  23    2.91    5.51
   8  -4 -23    0.14    5.35
   8   4 -23    6.14    6.45
  -8   4  24    0.64    5.63
   8  -4 -24    9.96    6.97
   8   4 -24    3.52    7.43
  -8   4  25    3.44    6.08
   8  -4 -25    4.27    6.31
   8   4 -25   -0.00    5.56
  -8   4  26   -0.00    5.83
   8  -4 -26    3.81    7.27
   8   4 -26    1.95    5.74
  -8   4  27   -0.00    5.02
   8  -4 -27    0.66    6.30
   8   4 -27    5.39    7.28
  -8   4  28   -0.00    6.73
   8  -4 -28   -0.00    4.60
   8   4 -28    5.32    8.63
  -8   4  29   -0.00    5.31
   8  -4 -29    2.91    5.91
  -8   4  30    4.93    7.01
   8  -4 -30    0.51    6.11
   8   4 -30    0.88    6.14
  -8   4  31   -0.00    5.98
   8  -4 -31    0.30    5.75
   8   4 -31    0.80    7.78
  -8   4  32    5.48    7.02
   8  -4 -32    7.59    7.79
   8   4 -32    3.02    7.89
   8  -4 -33    1.61    6.38
   8   4 -33    0.00    6.82
   8  -4 -34   -0.00    6.77
   8   4 -34   -0.00    7.18
   8  -4 -35    2.18    8.97
   8   4 -35   -0.00    6.51
  -8   5   1   30.09    6.40
   8  -5  -1   18.53    5.85
   8  -5  -1   14.80    4.34
   8   5  -1   27.46    8.84
  -8  -5   1   14.56    7.54
  -8   5   2   12.53    5.31
   8  -5  -2   18.56    4.61
   8   5  -2   24.83    8.36
  -8  -5   2   15.28    8.71
  -8   5   3   69.14   10.23
   8  -5  -3   68.35   10.25
   8  -5  -3   59.22    8.30
   8   5  -3   68.98   13.53
  -8  -5   3   29.71    9.58
  -8   5   4   15.41    5.53
   8  -5  -4    0.00    3.93
   8   5  -4    1.45    5.52
   8   5  -4    9.05    7.37
  -8  -5   4   15.34    7.28
  -8   5   5   44.10    8.68
  -8   5   5   30.58    7.36
   8  -5  -5   39.57    8.24
   8   5  -5   41.00   10.52
   8   5  -5   65.86   13.14
  -8  -5   5   33.01    9.21
  -8  -5   5   40.46   10.40
  -8   5   6   85.32   12.08
  -8   5   6   52.25   10.07
   8  -5  -6   89.23   12.06
   8   5  -6   75.86   14.35
  -8  -5   6   36.13   10.62
  -8  -5   6   80.24   14.64
  -8   5   7    9.57    5.48
  -8   5   7    0.00    4.56
   8   5  -7   -0.00    6.53
  -8  -5   7   -0.00    6.19
  -8  -5   7    0.00    6.26
  -8   5   8    1.71    4.56
  -8   5   8    0.16    3.99
   8  -5  -8    3.88    5.12
   8   5  -8    1.17    6.30
  -8  -5   8    2.18    4.89
  -8   5   9    0.81    4.66
   8  -5  -9    6.95    6.02
   8   5  -9    2.10    5.92
  -8  -5   9    4.71    7.60
   8  -5 -10  106.84   15.16
  -8  -5  10  112.07   18.27
  -8   5  11   16.39    6.71
   8   5 -11   27.37    9.86
  -8  -5  11   31.56    9.99
  -8   5  12    4.64    4.55
   8  -5 -12    0.13    4.42
   8   5 -12   -0.00    6.21
  -8  -5  12    4.19    7.10
  -8   5  13   -0.00    4.06
   8   5 -13    0.60    5.47
  -8  -5  13    3.03    5.94
  -8   5  14   20.33    6.99
   8   5 -14    2.91    5.63
  -8  -5  14    8.93    7.28
  -8   5  15   12.08    6.02
  -8  -5  15   10.59    7.56
  -8   5  16   17.08    6.79
   8  -5 -16   29.17    9.77
   8   5 -16   28.74    9.33
  -8  -5  16   43.82   12.30
  -8   5  17    0.00    5.38
   8  -5 -17    6.79    7.07
   8   5 -17    0.57    5.79
  -8  -5  17   -0.00    6.97
  -8   5  18   -0.00    4.91
   8   5 -18    5.60    6.52
  -8  -5  18    0.00    6.00
  -8   5  19   31.23    9.03
   8  -5 -19   10.76    6.78
   8   5 -19    7.19    6.98
  -8   5  20   21.19    7.99
   8  -5 -20   22.80    8.71
   8   5 -20   11.97    8.17
  -8   5  21   16.31    7.49
   8  -5 -21   12.53    7.63
   8   5 -21   25.17    9.75
  -8   5  22    0.00    5.36
   8  -5 -22    3.33    6.18
  -8   5  23   -0.00    5.24
   8  -5 -23   -0.00    6.41
   8   5 -23   -0.00    5.31
  -8   5  24    7.84    6.89
   8  -5 -24    4.22    6.06
   8   5 -24    0.00    5.45
  -8   5  25    3.52    5.52
   8  -5 -25    9.06    7.25
   8   5 -25    8.90    7.39
  -8   5  26    4.75    5.94
   8  -5 -26    2.98    6.05
   8   5 -26   -0.00    5.52
  -8   5  27    1.86    7.05
   8  -5 -27    1.78    5.29
   8   5 -27   -0.00    4.93
  -8   5  28    2.52    5.88
   8  -5 -28   -0.00    6.73
   8   5 -28   -0.00    6.74
  -8   5  29    7.24    6.85
   8  -5 -29   -0.00    6.81
   8   5 -29   -0.00    7.66
  -8   5  30   12.92    9.03
   8  -5 -30    4.70    7.61
   8   5 -30   -0.00    6.75
  -8   5  31   -0.00    6.39
   8  -5 -31    3.25    7.45
   8   5 -31    7.30    6.91
  -8   5  32    0.00    7.22
   8  -5 -32    6.51    7.10
   8   5 -32    1.96    6.83
  -8   5  33    5.54    7.00
   8  -5 -33   -0.00    5.71
   8   5 -33    3.65    5.50
   8  -5 -34    2.28    7.74
   8   5 -34    1.44    7.11
  -8   6   1   68.33    9.70
  -8   6   1   47.70    8.88
   8  -6  -1   68.00   10.12
   8   6  -1   79.82   14.79
  -8  -6   1   67.79   12.80
  -8  -6   1   84.59   14.62
  -8   6   2   73.01   10.20
  -8   6   2   29.87    7.73
   8  -6  -2   69.55    9.90
   8  -6  -2   65.58    7.49
   8   6  -2   52.67   11.95
  -8  -6   2   51.37   11.31
  -8  -6   2   64.33   12.82
  -8   6   3   75.30   10.47
  -8   6   3   35.13    8.10
   8  -6  -3   57.92    9.61
  -8  -6   3   37.13   10.38
  -8  -6   3   74.74   14.02
  -8   6   4   23.67    6.66
  -8   6   4   15.38    5.65
   8  -6  -4   21.94    6.52
   8   6  -4   21.77    8.93
   8   6  -4   16.33    7.52
  -8  -6   4   15.88    8.06
  -8  -6   4   34.30   10.58
  -8   6   5   17.50    6.08
  -8   6   5    8.74    4.86
   8  -6  -5   17.67    6.10
   8   6  -5    6.01    7.28
   8   6  -5   15.43    7.66
  -8  -6   5    9.69    7.97
  -8   6   6   22.39    6.81
  -8   6   6   14.53    5.83
   8  -6  -6   30.74    7.25
   8   6  -6    0.85    6.15
   8   6  -6   25.67    8.82
  -8  -6   6   17.23    8.06
  -8  -6   6   20.14    9.25
  -8   6   7   27.02    7.42
  -8   6   7   22.36    6.24
   8  -6  -7   37.65    8.40
   8   6  -7   24.06    9.18
  -8  -6   7   17.01    7.17
  -8  -6   7   33.84   10.86
  -8   6   8   20.49    6.96
  -8   6   8   16.23    5.79
   8  -6  -8   17.61    6.70
   8   6  -8   16.05    8.13
  -8  -6   8    5.05    7.33
  -8  -6   8   24.96    9.67
  -8   6   9    4.77    3.99
   8  -6  -9   -0.00    4.36
   8   6  -9   -0.00    6.66
  -8  -6   9   -0.00    5.89
  -8  -6   9    0.16    6.21
  -8   6  10    1.49    4.62
   8  -6 -10    3.81    4.73
   8   6 -10    7.20    6.79
  -8  -6  10    1.42    6.32
  -8   6  11    0.86    5.30
   8  -6 -11   18.49    6.82
   8   6 -11   11.30    8.33
  -8  -6  11   14.39    9.03
  -8   6  12   11.09    5.79
   8  -6 -12   21.59    7.65
   8   6 -12   21.42    7.93
  -8  -6  12    8.74    7.66
  -8   6  13   16.92    6.97
   8   6 -13    4.21    7.02
  -8  -6  13    0.00    6.33
  -8   6  14   28.45    7.84
   8   6 -14   27.02    9.27
  -8  -6  14   15.80    8.74
  -8   6  15   -0.00    4.96
   8   6 -15    4.06    6.08
  -8  -6  15    8.76    8.28
  -8   6  16    2.86    5.15
   8  -6 -16   10.79    6.35
   8   6 -16    6.21    6.18
  -8   6  17   33.37    9.46
   8  -6 -17   32.53    9.48
   8   6 -17   37.62   11.28
  -8   6  18    8.50    6.31
   8  -6 -18   12.03    7.86
   8   6 -18   12.64    8.05
   8  -6 -19    1.75    5.65
   8   6 -19    5.12    7.76
   8  -6 -20    1.90    5.81
   8   6 -20    0.00    6.40
   8  -6 -21    4.32    5.77
   8   6 -21    1.31    4.97
   8  -6 -22   -0.00    4.60
   8   6 -22    0.00    6.44
   8  -6 -23    2.47    5.25
   8   6 -23    0.00    6.45
   8  -6 -24    4.51    5.85
   8   6 -24    2.30    6.54
   8  -6 -25    4.79    6.40
   8   6 -25    4.32    6.20
  -8   6  26   -0.00    4.65
   8  -6 -26    1.73    5.56
   8   6 -26   -0.00    6.48
  -8   6  27    1.31    5.20
   8  -6 -27    7.37    6.53
   8   6 -27    0.00    5.72
  -8   6  28    1.32    5.10
   8  -6 -28   -0.00    5.65
   8   6 -28   10.08    7.10
  -8   6  29    2.56    5.82
   8  -6 -29    3.39    7.19
   8   6 -29    0.39    4.68
  -8   6  30   12.82    7.81
   8  -6 -30   -0.00    6.72
   8   6 -30    1.01    6.35
  -8   6  31   -0.00    6.44
   8  -6 -31   -0.00    5.72
   8   6 -31   -0.00    6.19
  -8   6  32    6.76    8.09
   8  -6 -32    0.00    6.53
   8   6 -32   -0.00    5.72
  -8   6  33    7.25    8.08
   8  -6 -33    8.19    6.92
   8   6 -33   10.65    7.45
   8  -6 -34   -0.00    6.45
   8   6 -34    0.00    6.77
  -8   7   1   26.62    6.29
   8   7  -1   31.49   10.28
  -8  -7   1   30.01    8.81
  -8   7   2   -0.00    3.35
   8  -7  -2    0.11    3.58
   8   7  -2   -0.00    5.27
  -8  -7   2   -0.00    6.16
  -8   7   3    9.46    4.88
   8  -7  -3   37.38    7.16
   8   7  -3   28.86    9.37
  -8  -7   3   17.53    8.15
  -8  -7   3   23.26    9.67
  -8   7   4    3.19    3.08
   8  -7  -4   -0.00    3.90
   8   7  -4   -0.00    5.98
  -8  -7   4    0.00    6.31
  -8  -7   4    0.74    6.65
  -8   7   5   42.13    8.09
   8   7  -5   27.57    9.47
   8   7  -5   41.14   11.50
  -8  -7   5   44.90   11.85
  -8   7   6   16.53    6.10
   8  -7  -6   13.77    5.82
   8   7  -6   11.39    7.75
   8   7  -6   16.98    8.58
  -8  -7   6    0.00    7.28
  -8  -7   6    1.11    6.84
  -8   7   7    0.95    4.19
   8  -7  -7   -0.00    4.13
   8   7  -7    0.00    5.66
   8   7  -7    7.03    6.78
  -8  -7   7    4.13    5.59
  -8   7   8    0.00    4.65
  -8   7   8    1.25    3.88
   8   7  -8   -0.00    7.07
  -8  -7   8    3.37    5.86
  -8  -7   8   -0.00    6.22
  -8   7   9   23.31    7.09
   8  -7  -9   20.78    7.31
   8   7  -9   24.48    9.43
  -8  -7   9   16.99    8.19
  -8  -7   9   10.55    7.81
   8  -7 -10    9.92    6.18
   8   7 -10    6.45    7.32
  -8  -7  10    5.17    5.61
  -8  -7  10   15.85    8.66
  -8   7  11   20.84    7.28
   8  -7 -11   36.79    9.41
   8   7 -11   21.60    8.94
  -8  -7  11   41.35   12.13
  -8   7  12    0.97    3.82
   8  -7 -12   -0.00    4.92
   8   7 -12   -0.00    6.16
  -8  -7  12   -0.00    5.72
  -8   7  13    2.92    4.41
   8   7 -13    0.00    5.60
  -8   7  14   14.64    7.06
   8   7 -14   17.79    8.35
  -8   7  15   31.34    8.85
   8   7 -15   38.20   10.99
  -8   7  16    7.77    6.44
   8  -7 -16    2.20    5.76
   8   7 -16    2.65    5.46
  -8   7  17    4.70    5.22
   8  -7 -17    0.47    5.10
   8   7 -17    0.00    5.81
  -8   7  18    1.44    5.12
   8  -7 -18   -0.00    5.97
   8   7 -18   -0.00    5.88
  -8   7  19    3.32    4.38
   8  -7 -19    4.34    6.07
   8   7 -19    0.00    5.92
  -8   7  20   -0.00    4.36
   8  -7 -20    1.04    5.71
  -8   7  21    4.71    5.93
   8  -7 -21   16.35    8.09
   8   7 -21    7.94    6.46
  -8   7  22    4.00    4.80
   8  -7 -22    5.30    6.52
   8   7 -22    0.13    5.68
  -8   7  23   -0.00    5.00
   8  -7 -23    0.39    5.05
   8   7 -23   -0.00    6.25
   8  -7 -24    0.00    5.30
   8   7 -24   -0.00    4.72
  -8   7  25    0.00    5.15
   8  -7 -25    0.45    5.83
   8   7 -25   13.79    8.37
  -8   7  26    3.66    5.97
   8  -7 -26   -0.00    5.37
   8   7 -26    4.33    6.55
  -8   7  27    4.61    6.12
   8  -7 -27    3.96    6.92
   8   7 -27    0.67    5.81
  -8   7  28    3.87    6.38
   8  -7 -28   11.45    8.31
   8   7 -28    0.94    6.35
  -8   7  29    0.00    5.89
   8  -7 -29    2.02    6.23
   8   7 -29    5.81    6.64
  -8   7  30    0.00    6.75
   8  -7 -30    2.53    6.23
  -8   7  31   11.47    7.13
   8  -7 -31    3.25    7.29
   8   7 -31   -0.00    7.02
  -8   7  32   -0.00    6.34
   8  -7 -32    4.41    6.01
   8   7 -32    2.71    6.52
  -8   7  33    1.26    5.24
   8  -7 -33    2.21    6.09
   8   7 -33   -0.00    6.16
   8   8  -1   45.98   12.34
  -8  -8   1   10.68    8.42
  -8   8   2    0.94    2.71
   8   8  -2    6.45    6.52
  -8  -8   2   -0.00    6.04
  -8   8   3   17.58    5.71
  -8  -8   3   21.89    8.71
  -8   8   4   11.06    4.83
  -8  -8   4    7.63    6.29
  -8   8   5    2.37    3.61
  -8  -8   5    0.00    5.08
  -8  -8   5    1.61    6.79
  -8   8   6    2.18    4.07
   8  -8  -6    1.61    4.29
   8   8  -6   -0.00    5.58
  -8  -8   6   -0.00    5.67
  -8  -8   6    1.50    6.71
  -8   8   7   65.41   10.26
   8   8  -7   55.84   13.79
  -8  -8   7   56.41   13.26
  -8  -8   7   58.81   13.65
  -8   8   8    3.71    4.20
   8  -8  -8    4.20    4.72
   8   8  -8    4.81    7.70
  -8  -8   8   -0.00    7.14
  -8   8   9    5.30    4.39
   8  -8  -9   13.13    6.63
   8   8  -9    3.72    6.58
  -8  -8   9   18.14    8.98
  -8   8  10    1.67    4.09
   8  -8 -10   11.04    6.38
   8   8 -10   17.03    9.12
  -8  -8  10    0.54    5.08
  -8   8  11    0.00    4.36
   8  -8 -11    3.09    5.66
   8   8 -11   13.12    7.54
  -8  -8  11   13.82    7.96
  -8   8  12    2.84    4.38
   8  -8 -12    2.30    4.49
   8   8 -12    0.00    6.62
  -8  -8  12   -0.00    5.54
  -8   8  13   31.73    8.39
   8   8 -13   21.66    9.38
  -8   8  14    2.41    4.15
   8   8 -14   -0.00    5.52
  -8   8  15    6.31    5.89
   8  -8 -15    2.08    4.76
   8   8 -15    5.51    7.01
  -8   8  16   -0.00    4.89
   8  -8 -16    2.03    5.14
  -8   8  17    6.02    6.25
   8  -8 -17   14.32    7.49
   8   8 -17   19.04    9.38
  -8   8  18    5.29    5.76
   8  -8 -18   -0.00    5.07
   8   8 -18    8.74    7.69
  -8   8  19   -0.00    3.99
   8  -8 -19    4.35    5.80
   8   8 -19    0.64    6.32
  -8   8  20    2.47    5.25
   8  -8 -20   -0.00    5.59
   8   8 -20    3.51    6.17
  -8   8  21    6.99    6.20
   8  -8 -21    1.25    6.05
   8   8 -21   -0.00    5.72
  -8   8  22    0.78    4.92
   8  -8 -22    1.41    5.67
   8   8 -22    0.00    5.19
  -8   8  23   13.62    7.68
  -8   8  24    0.38    5.35
   8   8 -24   -0.00    5.43
  -8   8  25    4.01    6.33
   8  -8 -25    1.64    5.76
   8   8 -25    0.31    5.42
  -8   8  26    1.83    5.44
   8  -8 -26    0.00    5.88
   8   8 -26   11.68    7.27
  -8   8  27    0.12    5.71
   8  -8 -27    0.00    6.70
   8   8 -27    0.98    6.06
  -8   8  28    0.00    5.52
   8  -8 -28   -0.00    6.39
   8   8 -28   -0.00    5.37
  -8   8  29    0.00    5.89
   8  -8 -29    6.96    7.67
   8   8 -29    1.87    6.36
  -8   8  30    4.77    6.88
   8  -8 -30    0.00    7.21
   8   8 -30    5.87    6.46
  -8   8  31    1.17    5.35
   8  -8 -31   -0.00    6.14
   8   8 -31    3.80    7.75
  -8   8  32    3.89    6.83
   8  -8 -32   11.39    9.10
   8   8 -32    0.00    6.03
  -8   8  33   13.72    7.55
   8  -8 -33    2.70    7.75
  -8   8  34   -0.00    6.32
  -8   8  35    1.83    5.03
  -8   9   1   72.98    9.31
  -8  -9   1   36.03   11.63
  -8  -9   2    1.11    4.76
  -8   9   3   29.66    6.15
   8   9  -3   -0.00    5.31
  -8  -9   3   34.59   10.04
  -8   9   4    3.23    3.35
   8   9  -4    1.45    5.57
  -8  -9   4    1.81    5.56
  -8   9   5   42.67    7.91
   8   9  -5   22.39    9.25
  -8   9   6   -0.00    3.52
   8   9  -6    1.27    5.47
  -8  -9   6    0.30    6.59
  -8   9   7    0.00    3.62
   8   9  -7    0.72    6.56
  -8  -9   7   -0.00    6.87
  -8   9   8    2.49    3.97
   8   9  -8    0.16    5.29
   8   9  -8    0.28    5.46
  -8  -9   8    5.11    7.23
  -8   9   9    9.27    5.27
   8   9  -9   12.05    8.70
   8   9  -9    0.00    5.73
  -8  -9   9   -0.00    6.63
  -8   9  10    7.61    5.32
   8   9 -10   -0.00    5.87
  -8  -9  10    3.93    5.59
  -8   9  11   48.51    9.73
   8   9 -11   39.13   11.94
  -8  -9  11   52.52   12.69
  -8   9  12   -0.00    3.43
   8  -9 -12    6.20    5.05
   8   9 -12    1.99    5.99
  -8  -9  12   -0.00    5.09
  -8   9  13    0.00    3.98
   8   9 -13   -0.00    5.97
  -8  -9  13   -0.00    5.28
  -8   9  14    0.00    3.86
   8   9 -14    1.39    6.15
  -8  -9  14    0.32    5.45
   8  -9 -15   25.32    8.97
   8   9 -15   61.04   13.02
   8  -9 -16   -0.00    4.52
   8   9 -16   -0.00    6.66
  -8   9  17    3.39    5.40
   8  -9 -17    1.70    5.28
   8   9 -17    0.00    6.35
  -8   9  18    3.70    4.75
   8  -9 -18   -0.00    4.48
   8   9 -18    0.05    5.40
  -8   9  19   14.09    7.47
   8   9 -19    2.22    5.91
  -8   9  20    3.96    5.34
   8  -9 -20    5.80    6.29
   8   9 -20    0.04    5.20
  -8   9  21   13.22    6.90
   8  -9 -21    7.77    7.12
   8   9 -21   17.40    8.97
  -8   9  22    2.50    5.59
   8  -9 -22    4.33    6.46
   8   9 -22    0.82    5.43
  -8   9  23    0.00    5.82
   8  -9 -23    0.00    4.92
   8   9 -23    2.32    6.91
  -8   9  24   -0.00    6.06
   8  -9 -24    6.50    6.91
   8   9 -24    4.00    5.72
  -8   9  25    4.24    7.10
   8  -9 -25    9.11    8.63
   8   9 -25    6.40    7.45
  -8   9  26   -0.00    5.25
   8  -9 -26   -0.00    6.60
   8   9 -26    2.73    6.96
  -8   9  27    2.74    6.23
   8  -9 -27   -0.00    6.11
  -8   9  28    1.91    6.64
   8  -9 -28    0.00    6.51
   8   9 -28    6.65    6.51
  -8   9  29   -0.00    7.10
   8  -9 -29    0.03    7.71
   8   9 -29    1.28    5.75
  -8   9  30    2.84    6.78
   8  -9 -30   -0.00    6.90
   8   9 -30    2.53    6.55
  -8   9  31    3.13    6.94
   8  -9 -31   -0.00    6.27
   8   9 -31    3.58    6.95
  -8   9  32   -0.00    6.59
   8  -9 -32   -0.00    7.41
   8   9 -32   -0.00    6.50
  -8   9  33    4.37    5.87
  -8  10   1   21.60    5.32
   8  10  -1   15.29    8.95
  -8 -10   1   11.92    8.71
  -8  10   2   -0.00    2.82
  -8 -10   2    7.68    6.46
  -8  10   3   31.08    6.46
   8  10  -3   13.12    7.94
  -8 -10   3   19.01    8.17
  -8  10   4    8.67    4.38
   8  10  -4    4.52    6.35
  -8 -10   4    5.83    6.51
  -8  10   5    1.76    3.03
   8  10  -5   -0.00    7.09
  -8 -10   5    2.53    5.82
  -8  10   6    2.05    3.08
   8  10  -6    5.17    6.37
  -8 -10   6   -0.00    6.32
  -8  10   7   25.83    6.48
   8  10  -7   16.26    8.83
  -8 -10   7   29.01    9.76
  -8  10   8    2.47    3.97
   8  10  -8   -0.00    5.74
  -8 -10   8    2.01    4.91
  -8  10   9   -0.00    4.11
   8  10  -9    5.31    6.66
  -8 -10   9    3.33    6.41
  -8  10  10    1.58    3.54
   8  10 -10   -0.00    6.42
   8  10 -10    2.56    5.21
  -8 -10  10   -0.00    7.03
  -8  10  11    3.45    3.68
   8  10 -11    4.06    5.61
  -8 -10  11   -0.00    5.99
  -8  10  12   -0.00    3.74
   8  10 -12   -0.00    5.86
  -8 -10  12   -0.00    5.47
  -8  10  13   21.73    7.60
   8  10 -13   34.46   11.88
  -8 -10  13   25.49    9.79
  -8  10  14    2.18    3.17
   8  10 -14    2.30    7.25
  -8 -10  14    1.85    6.06
  -8  10  15   -0.00    3.63
   8  10 -15    6.02    6.13
  -8 -10  15    0.00    4.46
  -8  10  16   -0.00    3.77
   8  10 -16    3.56    6.32
  -8 -10  16   -0.00    5.64
  -8  10  17   12.17    6.60
   8  10 -17   12.37    8.04
  -8 -10  17   16.18    8.56
  -8  10  18   -0.00    3.64
   8 -10 -18    6.39    6.14
   8  10 -18   -0.00    5.88
  -8  10  19    6.41    5.42
   8 -10 -19    7.77    7.00
   8  10 -19   13.04    8.76
  -8  10  20    4.74    5.24
   8 -10 -20    0.00    6.38
   8  10 -20    0.00    6.12
  -8  10  21    0.00    6.15
   8 -10 -21    0.00    5.79
  -8  10  22    0.78    5.30
   8 -10 -22    0.00    6.20
   8  10 -22   -0.00    6.54
  -8  10  23    5.16    4.71
   8 -10 -23    4.43    6.02
   8  10 -23    0.00    6.49
  -8  10  24    4.97    5.12
   8 -10 -24    5.07    7.05
   8  10 -24   -0.00    5.54
  -8  10  25   -0.00    5.16
   8 -10 -25   -0.00    7.31
   8  10 -25    0.00    6.92
   8 -10 -26   -0.00    6.34
   8  10 -26   -0.00    6.29
  -8  10  27    0.00    5.53
   8 -10 -27    0.00    6.15
   8  10 -27    4.06    6.08
  -8  10  28    4.41    7.11
   8 -10 -28   -0.00    6.75
   8  10 -28    0.00    6.06
  -8  10  29    1.78    7.18
   8 -10 -29   -0.00    6.67
   8  10 -29    4.76    7.66
  -8  10  30    3.72    7.26
   8 -10 -30   -0.00    7.07
   8  10 -30    0.00    6.21
   8 -10 -31   -0.00    7.09
   8  11  -1   23.31    9.54
  -8 -11   1   19.21   10.25
  -8  11   2    1.08    2.50
   8  11  -2    0.69    6.77
  -8 -11   2   -0.00    5.34
  -8  11   3    5.62    3.37
   8  11  -3    2.01    5.88
  -8  11   4    0.27    2.98
   8  11  -4    0.45    5.90
  -8 -11   4    3.20    5.70
  -8  11   5   21.96    5.78
   8  11  -5   30.80   11.02
  -8 -11   5   13.20    7.59
  -8  11   6    0.00    2.96
   8  11  -6    4.32    6.85
  -8 -11   6   -0.00    6.02
  -8  11   7   -0.00    3.83
   8  11  -7    2.73    6.18
  -8 -11   7    2.52    4.54
  -8  11   8   -0.00    3.86
   8  11  -8    7.58    8.38
  -8  11   9    5.51    4.68
   8  11  -9   17.02    8.89
  -8 -11   9    4.12    6.04
  -8  11  10   -0.00    3.88
   8  11 -10    1.44    5.01
  -8 -11  10   -0.00    5.32
  -8  11  11   13.91    5.73
   8  11 -11   10.28    6.93
   8  11 -11   15.24    9.13
  -8 -11  11    1.56    5.96
  -8  11  12   -0.00    3.49
   8  11 -12    0.36    7.09
   8  11 -12   -0.00    5.04
  -8 -11  12    0.34    5.28
  -8  11  13    5.10    5.09
   8  11 -13    2.34    6.12
  -8 -11  13   -0.00    6.74
  -8  11  14   -0.00    3.52
   8  11 -14    1.10    7.25
  -8 -11  14    4.87    6.51
  -8  11  15    5.78    5.83
   8  11 -15   34.67   11.52
  -8 -11  15   23.32    9.82
  -8  11  16   -0.00    4.59
   8  11 -16    3.68    7.70
  -8 -11  16    0.31    5.80
  -8  11  17    0.00    4.80
   8  11 -17    0.64    5.31
  -8 -11  17   -0.00    5.36
  -8  11  18    1.67    5.24
   8  11 -18   -0.00    6.41
  -8 -11  18    1.45    5.15
  -8  11  19   10.95    7.15
   8  11 -19    6.78    6.72
  -8 -11  19    1.71    6.63
  -8  11  20    2.50    5.14
   8  11 -20   -0.00    6.32
  -8  11  21    4.10    5.44
   8  11 -21    6.46    7.52
  -8  11  22    0.00    5.89
   8  11 -22    4.04    6.75
  -8  11  23    0.00    4.55
   8  11 -23    0.00    7.23
  -8  11  24    2.04    4.02
   8  11 -24    7.22    7.50
  -8  11  25    4.31    6.08
   8  11 -25   -0.00    6.38
  -8  11  26   -0.00    6.06
   8 -11 -26    5.27    7.21
   8  11 -26   -0.00    5.67
  -8  11  27    0.00    5.87
   8 -11 -27    6.58    8.07
   8  11 -27   -0.00    6.22
   8 -11 -28   -0.00    6.68
   8  11 -28    2.92    6.45
   8 -11 -29    0.00    7.85
   8  11 -29    0.00    6.88
   8 -11 -30   -0.00    7.88
  -8  12   1    0.50    2.75
   8  12  -1    0.32    6.13
  -8 -12   1   -0.00    7.24
  -8  12   2    1.94    2.94
   8  12  -2   -0.00    6.32
  -8 -12   2   -0.00    4.52
  -8  12   3   23.44    5.98
   8  12  -3   31.46   10.74
  -8 -12   3    9.84    7.69
  -8  12   4    1.29    3.37
   8  12  -4   -0.00    5.65
  -8 -12   4    0.27    4.86
  -8  12   5    0.48    2.94
   8  12  -5    8.38    6.77
  -8 -12   5    3.27    6.05
  -8  12   6    0.00    3.06
   8  12  -6   -0.00    6.25
  -8 -12   6    0.82    4.95
  -8  12   7   16.62    5.68
   8  12  -7   17.00    9.17
  -8 -12   7    4.93    5.86
  -8  12   8    0.95    3.19
   8  12  -8    8.49    7.38
  -8 -12   8   -0.00    6.39
  -8  12   9    6.39    4.32
   8  12  -9    7.63    7.05
  -8 -12   9    0.15    6.20
  -8  12  10    7.46    4.62
   8  12 -10   -0.00    6.10
  -8 -12  10    2.95    5.47
  -8  12  11    0.00    3.90
   8  12 -11    1.22    5.90
  -8 -12  11   -0.00    5.45
  -8  12  12   -0.00    3.43
   8  12 -12   -0.00    4.44
  -8 -12  12   -0.00    5.68
  -8  12  13    7.14    5.96
   8  12 -13    3.84    6.82
  -8 -12  13    9.12    7.45
  -8  12  14    2.49    4.22
   8  12 -14    0.00    6.37
  -8 -12  14   -0.00    6.13
  -8  12  15   -0.00    4.78
   8  12 -15   -0.00    6.03
  -8 -12  15    2.28    6.02
  -8  12  16    0.73    4.00
   8  12 -16   -0.00    6.24
  -8  12  17    2.12    5.41
   8  12 -17    2.18    6.82
  -8 -12  17    2.06    4.27
  -8  12  18    3.41    5.19
   8  12 -18    2.97    7.87
  -8 -12  18    2.81    5.43
  -8  12  19    5.34    5.63
   8  12 -19   10.16    8.13
  -8 -12  19    1.77    5.71
  -8  12  20    3.89    5.79
   8  12 -20   -0.00    7.68
  -8 -12  20    0.04    5.15
  -8  12  21    0.90    5.13
   8  12 -21    0.58    6.52
  -8 -12  21    1.75    5.49
  -8  12  22    0.00    5.26
   8  12 -22   -0.00    5.13
  -8 -12  22   -0.00    5.28
  -8  12  23   -0.00    4.91
   8  12 -23   -0.00    6.41
  -8  12  24    0.00    6.15
   8  12 -24   -0.00    6.29
   8  12 -25   -0.00    6.95
   8  12 -26   -0.00    7.74
   8  12 -27    3.36    7.24
  -8  13   1    5.07    3.59
   8  13  -1   17.59    9.43
  -8 -13   1    5.19    6.86
   8  13  -2   -0.00    5.85
  -8 -13   2    1.47    5.34
   8  13  -3   -0.00    6.83
  -8 -13   3   -0.00    6.00
  -8  13   4   12.19    4.98
   8  13  -4    4.56    7.52
  -8 -13   4    3.39    6.30
  -8  13   5   17.44    5.59
   8  13  -5    7.26    6.83
  -8 -13   5   10.66    7.82
  -8  13   6    1.29    3.32
   8  13  -6    8.51    7.54
  -8  13   7    6.34    4.54
   8  13  -7   -0.00    6.47
  -8 -13   7    0.00    6.14
  -8  13   8   -0.00    3.36
   8  13  -8    4.67    6.46
  -8 -13   8   -0.00    5.55
  -8  13   9    8.56    4.80
   8  13  -9   11.05    8.91
  -8 -13   9    1.14    7.09
  -8  13  10    4.32    4.34
   8  13 -10    0.28    6.68
  -8 -13  10   -0.00    5.50
  -8  13  11   -0.00    4.10
   8  13 -11   -0.00    6.52
  -8 -13  11    2.29    6.42
  -8  13  12    2.84    4.68
   8  13 -12    0.00    6.86
  -8 -13  12    2.61    5.42
  -8  13  13   -0.00    4.00
   8  13 -13    0.42    5.39
  -8 -13  13   -0.00    4.20
  -8  13  14    1.92    3.75
   8  13 -14    0.00    6.13
  -8 -13  14    1.92    5.55
   8  13 -15    9.15    8.01
  -8 -13  15    3.73    6.48
  -8  13  16   -0.00    3.91
   8  13 -16   -0.00    5.87
  -8 -13  16    2.54    6.92
  -8  13  17   12.77    6.17
   8  13 -17    2.49    6.39
  -8 -13  17   -0.00    5.98
  -8  13  18    1.65    4.98
   8  13 -18   -0.00    6.26
  -8 -13  18   -0.00    6.02
  -8  13  19   -0.00    3.59
   8  13 -19   13.04    9.98
  -8 -13  19   -0.00    5.82
  -8  13  20    6.07    5.11
   8  13 -20    3.44    9.08
  -8 -13  20   -0.00    6.20
   8  13 -21    5.28    8.27
  -8 -13  21   -0.00    6.31
   8  13 -22   -0.00    6.36
  -8 -13  22   -0.00    6.19
   8  13 -23   12.06    7.69
  -8 -13  23   -0.00    6.34
   8  13 -24    0.88    6.59
  -8 -13  24    0.00    5.60
   8  13 -25    2.24    7.31
  -8 -13  25   -0.00    5.10
   8  13 -26    1.58    6.19
  -8 -13  26   -0.00    6.29
  -8  14   1    6.14    3.69
   8  14  -1    1.20    6.18
  -8 -14   1   10.01    7.48
  -8  14   2    8.56    4.06
   8  14  -2    4.21    6.92
  -8  14   3    3.30    3.17
   8  14  -3    4.39    6.91
  -8 -14   3    4.29    6.12
  -8  14   4   -0.00    2.60
   8  14  -4   -0.00    6.94
  -8 -14   4   -0.00    5.62
  -8  14   5    0.04    3.25
   8  14  -5    0.84    7.21
  -8 -14   5    1.43    5.34
  -8  14   6   -0.00    3.43
   8  14  -6    2.56    5.34
  -8 -14   6    0.48    5.19
  -8  14   7    0.00    3.84
   8  14  -7   -0.00    4.94
  -8 -14   7    1.20    5.95
  -8  14   8    5.71    4.28
   8  14  -8   20.43    8.48
  -8 -14   8    5.98    7.54
  -8  14   9    5.31    4.78
   8  14  -9    0.60    6.62
  -8 -14   9    3.93    6.24
  -8  14  10   -0.00    3.75
   8  14 -10   -0.00    6.15
  -8 -14  10    6.82    6.42
  -8  14  11    0.00    4.10
   8  14 -11    7.06    7.40
  -8 -14  11    3.51    7.43
  -8  14  12   -0.00    3.54
   8  14 -12   -0.00    6.77
  -8 -14  12    6.96    6.79
  -8  14  13    8.78    5.65
   8  14 -13    6.84    7.73
  -8 -14  13    0.00    5.42
  -8  14  14    0.45    4.47
   8  14 -14    5.15    7.44
  -8  14  15    0.00    2.96
   8  14 -15    6.43    7.70
  -8 -14  15   10.59    6.81
  -8  14  16   -0.00    5.02
   8  14 -16   15.18    8.59
  -8 -14  16    7.66    6.66
   8  14 -17    0.47    7.08
  -8 -14  17   15.11    8.54
   8  14 -18    2.29    7.11
  -8 -14  18   -0.00    5.42
   8  14 -19   -0.00    6.63
  -8 -14  19    0.43    6.82
   8  14 -20   -0.00    7.33
  -8 -14  20   -0.00    7.33
   8  14 -21    0.00    6.49
   8  14 -22   -0.00    6.98
  -8 -14  22   13.36    8.49
   8  14 -23    3.13    7.40
  -8 -14  23   -0.00    6.38
   8  14 -24    1.00    7.42
  -8  15   1   -0.00    3.00
   8  15  -1    4.44    6.78
  -8 -15   1    3.44    6.76
  -8  15   2    3.64    3.46
   8  15  -2    2.08    7.00
  -8 -15   2    3.45    7.01
  -8  15   3    0.00    3.36
   8  15  -3   -0.00    6.84
  -8 -15   3    2.37    6.93
  -8  15   4    0.00    3.51
   8  15  -4    3.83    5.99
  -8 -15   4    0.82    6.12
  -8  15   5    0.00    3.64
   8  15  -5    5.03    6.81
  -8 -15   5    4.79    6.70
  -8  15   6    2.50    3.22
   8  15  -6   -0.00    7.71
  -8 -15   6    1.38    5.69
  -8  15   7   -0.00    4.42
  -8 -15   7    3.43    6.02
  -8  15   8   -0.00    3.92
   8  15  -8   -0.00    5.34
  -8 -15   8    4.91    6.78
  -8  15   9    1.23    3.78
   8  15  -9   -0.00    6.12
  -8 -15   9    0.60    5.83
  -8  15  10   -0.00    4.73
   8  15 -10    9.53    7.29
  -8 -15  10   -0.00    6.34
  -8  15  11    2.40    4.50
   8  15 -11   -0.00    5.88
  -8 -15  11    2.28    6.15
   8  15 -12    1.51    6.30
  -8 -15  12    1.15    5.96
  -8 -15  13    2.89    7.34
   8  15 -14   -0.00    6.51
  -8 -15  14    0.00    6.02
   8  15 -15   -0.00    7.43
  -8 -15  15   -0.00    5.49
  -8 -15  16    0.69    5.90
  -8 -15  17   -0.00    4.89
  -8 -15  18    0.72    5.61
  -8 -15  19   -0.00    5.51
  -8  16   1    1.55    3.40
   8  16  -1    4.47    7.56
  -8 -16   1    4.59    6.82
  -8  16   2    2.66    3.73
   8  16  -2   -0.00    3.88
  -8 -16   2    8.85    7.96
  -8  16   3    0.00    2.89
  -8 -16   3   -0.00    6.13
  -8  16   4   -0.00    3.21
   8  16  -4   -0.00    5.56
  -8 -16   4    3.64    6.06
  -8  16   5    0.00    3.90
   8  16  -5    3.66    5.44
  -8 -16   5   -0.00    6.15
  -8  16   6    1.64    3.85
   8  16  -6   -0.00    7.48
  -8 -16   6   -0.00    6.63
   8  16  -7   -0.00    7.86
  -8 -16   7    6.14    7.18
   8  16  -8   -0.00    6.76
  -8 -16   8    6.92    7.63
   8  16  -9    3.62    6.44
  -8 -16   9   -0.00    6.26
  -8 -16  10   -0.00    5.55
  -8 -16  11    2.11    6.18
  -8 -16  13   -0.00    5.23
  -8 -16  14    1.92    6.60
  -8 -17   1   -0.00    6.86
  -8 -17   2    3.64    6.63
  -8 -17   3   -0.00    5.52
  -8 -17   4   -0.00    6.16
  -8 -17   5   -0.00    6.40
  -8 -17   6    0.00    6.35
  -8 -17   8    8.86    7.64
  -8 -17   9   -0.00    5.48
  -7   0   1  712.61   56.88
  -7   0   1  943.27   58.22
  -7   0   1  671.77   56.61
   7   0  -1  795.12   58.06
   7   0  -1  668.66   56.19
   7   0  -1  713.49   55.76
  -7   0   2    0.00    3.75
  -7   0   2    4.56    5.28
   7   0  -2   -0.00    4.42
   7   0  -2    2.45    4.06
   7   0  -2   -0.00    3.69
  -7   0   3    8.82    4.60
  -7   0   3    0.69    4.13
   7   0  -3   14.56    5.74
   7   0  -3   10.74    5.03
  -7   0   4   -0.00    3.89
  -7   0   4   -0.00    4.19
   7   0  -4    0.10    4.10
  -7   0   5   35.90    7.48
  -7   0   5   24.88    7.35
   7   0  -5   44.53    8.88
  -7   0   6    0.86    3.56
  -7   0   6   -0.00    4.31
   7   0  -6    2.16    4.04
  -7   0   7  235.55   23.93
   7   0  -7  284.85   26.31
  -7   0   8   -0.00    4.27
   7   0  -8    0.10    3.69
  -7   0   9   12.49    6.46
   7   0  -9    5.26    4.73
  -7   0  10    0.36    4.18
   7   0 -10   -0.00    4.70
  -7   0  11  266.83   27.33
   7   0 -11  255.57   26.59
  -7   0  12    0.00    4.07
   7   0 -12   -0.00    5.05
  -7   0  13   83.75   14.42
   7   0 -13  104.55   15.13
  -7   0  14    8.17    5.99
  -7   0  15    0.00    5.88
  -7   0  16   -0.00    5.69
  -7   0  17  357.36   35.32
   7   0 -17  328.89   33.65
  -7   0  18   -0.00    5.45
   7   0 -18    0.00    4.96
  -7   0  19    9.97    7.15
   7   0 -19    4.41    5.89
  -7   0  20    6.79    6.55
   7   0 -20   -0.00    6.04
   7   0 -21    3.17    6.23
  -7   0  22   -0.00    6.79
   7   0 -22    1.37    5.05
   7   0 -23   18.02    8.97
   7   0 -24    6.86    6.54
   7   0 -25    0.00    6.46
   7   0 -26   -0.00    6.20
   7   0 -27   19.08    9.35
   7   0 -28    0.00    5.50
   7   0 -29    8.01    7.18
   7   0 -30    0.93    6.45
   7   0 -31    8.41    8.08
   7   0 -32   -0.00    6.20
   7   0 -33   11.92    8.09
   7   0 -34   -0.00    6.76
   7   0 -35    1.66    7.56
   7   0 -36   -0.00    7.26
   7   0 -37    0.00    6.05
  -7   1   1    0.00    3.73
  -7   1   1    0.00    3.55
   7  -1  -1   -0.00    3.68
   7   1  -1   -0.00    4.39
   7   1  -1   -0.00    4.09
   7   1  -1   -0.00    3.83
  -7  -1   1    1.25    4.56
  -7  -1   1    0.00    3.81
  -7  -1   1    4.22    5.29
  -7   1   2   32.34    6.88
  -7   1   2   34.76    8.05
   7  -1  -2   28.67    7.05
   7  -1  -2   19.42    6.13
   7   1  -2   20.51    6.95
   7   1  -2   20.73    7.21
   7   1  -2   19.31    5.92
  -7  -1   2   33.20    8.02
  -7  -1   2   34.57    7.66
  -7  -1   2   19.70    7.33
  -7   1   3  245.15   22.71
  -7   1   3  221.73   22.96
   7  -1  -3  222.21   22.87
   7   1  -3  246.56   24.44
   7   1  -3  276.75   24.25
  -7  -1   3  247.43   23.46
  -7  -1   3  227.68   24.03
  -7   1   4    2.95    3.63
  -7   1   4    2.50    4.77
   7   1  -4   -0.00    4.97
   7   1  -4    6.26    4.84
  -7  -1   4    3.69    4.17
  -7  -1   4    2.45    4.48
  -7   1   5   77.69   11.38
  -7   1   5   69.75   11.77
   7  -1  -5   92.84   12.52
   7   1  -5   67.69   11.92
   7   1  -5   97.86   12.71
  -7  -1   5   85.98   12.10
  -7  -1   5   80.07   12.72
  -7   1   6    2.48    3.85
  -7   1   6   -0.00    4.37
   7  -1  -6    1.46    3.58
   7   1  -6    4.96    4.50
   7   1  -6   -0.00    4.71
  -7  -1   6    0.00    4.24
  -7  -1   6   -0.00    4.18
  -7   1   7   27.45    7.28
  -7   1   7   26.52    7.67
   7  -1  -7   44.66    8.66
   7   1  -7   19.99    7.16
  -7  -1   7   21.09    7.21
  -7   1   8   12.60    5.58
  -7   1   8   25.62    7.66
   7  -1  -8   15.43    6.31
   7   1  -8   14.50    5.91
  -7  -1   8   15.54    6.11
  -7   1   9  258.88   26.04
   7  -1  -9  247.07   25.02
   7   1  -9  255.51   25.93
  -7  -1   9  246.42   26.16
  -7   1  10   13.77    5.95
   7  -1 -10   10.85    5.68
  -7  -1  10   12.88    6.42
  -7   1  11   46.41    9.88
   7  -1 -11   59.08   11.12
   7   1 -11   59.38   11.11
  -7  -1  11   41.59    9.96
  -7   1  12    0.32    4.88
   7  -1 -12   -0.00    3.57
   7   1 -12    0.59    4.86
  -7  -1  12    4.51    5.41
  -7   1  13  162.59   19.30
   7  -1 -13  126.82   17.64
  -7  -1  13  129.62   18.32
  -7   1  14    7.12    6.16
   7  -1 -14    4.67    5.95
  -7  -1  14    7.65    5.72
  -7   1  15   76.44   13.62
  -7  -1  15   84.96   14.82
  -7   1  16   30.21    9.40
  -7  -1  16   26.35    9.06
  -7   1  17   12.03    6.92
   7  -1 -17    1.40    5.33
   7   1 -17    7.81    7.25
  -7  -1  17    3.89    6.48
  -7   1  18   -0.00    5.33
   7  -1 -18    6.91    6.48
   7   1 -18    0.00    6.16
  -7  -1  18   -0.00    5.36
   7  -1 -19   94.02   15.74
   7   1 -19  102.66   16.79
  -7  -1  19  118.43   18.71
   7  -1 -20    3.07    5.99
   7   1 -20   -0.00    6.33
  -7  -1  20   12.27    7.35
   7  -1 -21   28.50    9.32
   7   1 -21   14.05    7.97
  -7  -1  21   24.00    9.61
   7  -1 -22    0.80    4.74
   7   1 -22    0.00    7.38
  -7  -1  22    0.88    5.77
   7  -1 -23   24.23    9.11
   7   1 -23   26.78    9.32
  -7  -1  23   26.86    9.91
   7  -1 -24   14.34    7.85
   7   1 -24    5.67    6.30
  -7  -1  24    8.02    7.43
  -7   1  25   20.64    8.92
   7  -1 -25   20.38    9.38
   7   1 -25   32.76   10.50
  -7  -1  25   37.37   11.87
  -7   1  26    5.44    6.70
   7  -1 -26   -0.00    4.90
   7   1 -26   -0.00    5.79
  -7   1  27   -0.00    6.35
   7  -1 -27    1.12    5.70
   7   1 -27    4.53    6.18
  -7   1  28    0.00    6.93
   7  -1 -28   -0.00    6.53
   7   1 -28   -0.00    5.89
  -7   1  29   27.41   11.00
   7   1 -29   20.21    9.23
   7  -1 -30    7.06    6.97
   7   1 -30   -0.00    6.58
   7  -1 -31   15.37    9.51
   7   1 -31    7.39    7.89
   7  -1 -32    0.77    7.70
   7   1 -32   -0.00    6.42
   7  -1 -33    0.00    7.82
   7   1 -33    4.55    6.98
   7  -1 -34    1.09    4.79
   7   1 -34   -0.00    6.09
   7  -1 -35   22.27    9.70
   7   1 -35    6.55    6.45
   7  -1 -36   -0.00    6.11
   7   1 -36   -0.00    6.01
   7  -1 -37   -0.00    6.79
   7   1 -37    0.11    6.23
  -7   2   1   61.60    8.67
  -7   2   1   37.26    7.69
   7  -2  -1   40.68    7.33
   7   2  -1   41.58    9.77
   7   2  -1   39.43    8.85
   7   2  -1   51.96    9.21
  -7  -2   1   41.76    9.20
  -7  -2   1   30.78    7.55
  -7  -2   1   44.79    9.83
  -7   2   2   45.79    7.83
  -7   2   2   27.46    6.57
   7  -2  -2   37.32    7.46
   7  -2  -2   38.45    7.45
   7   2  -2   32.24    8.49
   7   2  -2   31.65    7.75
  -7  -2   2   27.53    7.94
  -7  -2   2   31.43    7.62
  -7  -2   2   36.45    8.75
  -7   2   3   11.47    4.67
  -7   2   3    4.78    4.36
   7   2  -3    0.00    5.68
   7   2  -3    6.31    5.54
   7   2  -3    9.89    5.12
  -7  -2   3    9.19    6.18
  -7  -2   3   14.04    5.56
  -7  -2   3   11.71    5.79
  -7   2   4    2.87    4.03
  -7   2   4    0.00    3.90
   7  -2  -4    1.04    4.17
   7   2  -4    5.61    5.59
   7   2  -4    0.00    4.59
  -7  -2   4    0.11    4.60
  -7   2   5  248.68   22.61
  -7   2   5  249.82   23.42
   7  -2  -5  225.40   22.37
   7   2  -5  201.60   22.63
   7   2  -5  201.79   22.26
  -7  -2   5  232.59   24.22
  -7   2   6   18.84    5.99
  -7   2   6    8.17    5.66
   7  -2  -6   11.54    5.49
   7   2  -6    0.53    4.67
   7   2  -6   20.33    6.63
  -7  -2   6   13.16    6.84
  -7   2   7  213.14   20.98
  -7   2   7  230.45   22.44
   7  -2  -7  192.91   20.88
   7   2  -7  211.16   22.83
   7   2  -7  184.94   21.14
  -7  -2   7  196.08   22.56
  -7   2   8    4.21    4.61
  -7   2   8    3.66    5.07
   7  -2  -8    8.41    5.16
   7   2  -8    4.59    3.93
  -7   2   9   56.96   10.34
  -7   2   9   36.21    9.25
   7  -2  -9   57.99   10.39
   7   2  -9   55.56   10.75
   7   2  -9   53.75   10.07
  -7  -2   9   56.52   11.02
  -7   2  10    8.52    6.31
   7  -2 -10    1.53    4.21
   7   2 -10    8.44    5.67
  -7  -2  10    4.86    4.68
  -7   2  11  125.00   16.68
   7  -2 -11  137.41   16.94
   7   2 -11  126.57   17.11
  -7  -2  11  120.87   17.13
  -7   2  12   21.13    7.41
   7  -2 -12   46.00    9.59
   7   2 -12   41.72    9.28
  -7  -2  12   26.10    8.81
  -7   2  13   59.74   11.39
  -7   2  14    8.42    6.11
   7  -2 -14    3.26    5.22
  -7  -2  14    0.43    4.62
  -7   2  15   39.14    9.83
  -7  -2  15   17.94    8.25
   7   2 -16   36.31   10.59
  -7  -2  16   92.37   14.86
   7   2 -17   35.87   10.74
  -7  -2  17   64.28   12.80
   7  -2 -18   26.43    9.29
   7   2 -18   20.89    8.48
  -7  -2  18   41.32   10.74
   7  -2 -19   -0.00    5.41
   7   2 -19    5.79    5.91
  -7  -2  19    7.90    6.60
   7  -2 -20    0.00    5.39
   7   2 -20    2.73    7.20
  -7  -2  20    8.01    6.15
   7  -2 -21   33.28   11.02
   7   2 -21   61.12   13.07
  -7   2  22    4.47    4.67
   7   2 -22    3.82    6.73
  -7  -2  22    3.83    7.46
   7  -2 -23   31.72   10.40
   7   2 -23   30.71   10.57
  -7  -2  23   23.41   10.03
   7  -2 -24    1.93    6.09
   7   2 -24    2.48    5.90
  -7  -2  24    3.59    6.78
  -7   2  25    7.43    6.52
   7  -2 -25    9.96    8.15
   7   2 -25    6.32    6.94
  -7   2  26   -0.00    4.73
   7  -2 -26    1.60    5.30
   7   2 -26    0.00    5.88
  -7   2  27    7.66    7.11
   7  -2 -27   -0.00    6.61
   7   2 -27    0.00    6.59
  -7   2  28    0.05    6.01
   7  -2 -28    2.65    7.10
  -7   2  29    0.00    5.62
   7  -2 -29    8.07    7.78
   7   2 -29   12.99    8.39
  -7   2  30    8.26    7.00
   7  -2 -30    1.84    4.81
   7   2 -30   -0.00    5.68
   7  -2 -31    7.75    6.63
   7   2 -31    6.50    6.95
   7  -2 -32   -0.00    6.87
   7   2 -32    8.00    6.56
   7  -2 -33    4.41    7.36
   7   2 -33    0.00    5.76
   7  -2 -34    6.60    8.68
   7   2 -34    1.89    5.82
   7  -2 -35   -0.00    5.95
   7   2 -35   -0.00    6.48
   7  -2 -36   -0.00    8.09
   7   2 -36    0.26    6.91
   7   2 -37    1.34    6.88
  -7   3   1    2.57    3.51
  -7   3   1   -0.00    3.37
   7  -3  -1   -0.00    3.15
   7   3  -1    0.00    4.37
   7   3  -1    3.13    4.29
  -7  -3   1   10.41    5.17
  -7  -3   1   -0.00    4.50
  -7   3   2  152.04   15.07
  -7   3   2  135.70   14.96
   7  -3  -2  128.75   14.77
   7  -3  -2  116.03   13.56
   7   3  -2  112.63   16.55
   7   3  -2  153.32   17.98
   7   3  -2  129.11   16.22
  -7  -3   2  141.51   17.54
  -7  -3   2  121.33   16.52
  -7   3   3   48.81    8.15
  -7   3   3   37.34    7.77
   7  -3  -3   31.49    7.35
   7   3  -3   40.48    9.50
   7   3  -3   59.74   10.25
  -7  -3   3   34.34    9.31
  -7   3   4    6.55    4.11
  -7   3   4    4.91    4.60
   7  -3  -4    0.00    3.43
   7   3  -4   11.96    6.61
   7   3  -4   12.56    5.89
  -7  -3   4   12.04    6.12
  -7  -3   4    7.34    5.34
  -7   3   5   82.13   11.24
  -7   3   5   84.84   12.00
   7  -3  -5   81.46   11.31
   7   3  -5  100.48   14.08
   7   3  -5   72.25   12.09
  -7  -3   5   55.74   11.83
  -7   3   6    0.00    3.93
   7  -3  -6   12.28    5.31
   7   3  -6    9.77    5.51
  -7  -3   6   15.05    6.95
  -7   3   7    7.20    4.96
  -7   3   7   16.95    5.96
   7   3  -7   -0.00    4.67
   7   3  -7    0.54    3.81
  -7  -3   7    1.59    4.49
  -7   3   8    0.00    3.97
  -7   3   8    0.00    3.76
   7  -3  -8    1.10    4.22
   7   3  -8    6.09    4.94
   7   3  -8    0.00    4.37
  -7  -3   8    5.15    5.27
  -7   3   9  185.24   20.07
  -7   3   9  210.13   21.14
   7  -3  -9  182.37   20.19
   7   3  -9  181.22   21.68
   7   3  -9  197.70   21.78
  -7  -3   9  162.69   21.18
  -7   3  10   65.88   11.16
   7  -3 -10   61.59   11.16
   7   3 -10   70.99   12.41
   7   3 -10   51.03   10.82
  -7  -3  10   74.99   13.46
  -7   3  11    9.80    5.40
   7   3 -11    6.10    5.26
  -7  -3  11    5.39    5.28
   7  -3 -12    2.52    4.09
   7   3 -12    1.68    4.27
  -7  -3  12    2.32    4.50
   7  -3 -13   63.98   11.78
  -7  -3  13   73.47   13.65
   7  -3 -14   61.25   11.93
  -7  -3  14   70.70   13.81
   7   3 -15  127.41   18.09
  -7  -3  15  177.49   22.02
   7   3 -16    5.15    6.34
  -7  -3  16   13.99    7.75
   7   3 -17   -0.00    6.04
  -7  -3  17    3.62    6.38
   7  -3 -18   31.97    9.59
   7   3 -18   13.59    7.65
  -7  -3  18   18.61    8.52
  -7   3  19  156.17   21.04
   7  -3 -19  179.53   22.66
   7   3 -19  186.80   23.09
  -7  -3  19  174.41   23.46
  -7   3  20    3.33    5.34
   7  -3 -20    7.43    6.27
   7   3 -20   -0.00    6.00
  -7  -3  20   -0.00    5.27
  -7   3  21   -0.00    5.52
   7  -3 -21    0.98    6.24
   7   3 -21   -0.00    5.41
  -7  -3  21   -0.00    6.17
  -7   3  22    0.00    4.83
   7  -3 -22    4.71    7.44
   7   3 -22    7.48    7.86
  -7  -3  22    3.82    6.77
  -7   3  23    3.95    6.23
   7  -3 -23    9.76    6.94
   7   3 -23   10.68    7.64
  -7  -3  23    5.95    6.15
  -7   3  24   -0.00    4.70
   7  -3 -24    5.85    7.32
   7   3 -24   -0.00    6.66
  -7   3  25   12.90    7.23
   7  -3 -25    4.42    7.07
   7   3 -25   13.53    8.72
  -7   3  26    1.05    4.93
   7  -3 -26   -0.00    7.40
   7   3 -26   -0.00    6.64
  -7   3  27   -0.00    4.92
   7  -3 -27    4.88    6.26
   7   3 -27   -0.00    6.60
  -7   3  28   -0.00    5.87
   7  -3 -28   -0.00    6.03
   7   3 -28    3.27    6.54
  -7   3  29    0.00    5.15
   7  -3 -29    0.24    5.85
   7   3 -29    7.17    9.00
  -7   3  30    0.00    5.77
   7  -3 -30   -0.00    6.46
   7   3 -30    6.28    7.80
  -7   3  31    6.95    6.71
   7  -3 -31    5.15    7.52
   7   3 -31    0.47    6.28
   7  -3 -32    3.52    6.63
   7   3 -32   -0.00    6.22
   7  -3 -33    4.42    7.45
   7   3 -33    0.00    6.88
   7  -3 -34    5.77    8.03
   7   3 -34    8.44    7.82
   7  -3 -35    6.59    7.24
   7   3 -35   -0.00    7.46
   7  -3 -36    3.48    8.96
   7   3 -36    0.00    7.35
   7   3 -37   -0.00    5.62
  -7   4   1   58.83    8.58
   7  -4  -1   59.72    8.93
   7  -4  -1   55.49    7.65
   7   4  -1   46.37   10.34
   7   4  -1   80.92   12.20
  -7  -4   1   64.93   11.74
  -7  -4   1   49.47   10.93
  -7   4   2   84.16   10.41
  -7   4   2   74.11   10.38
   7  -4  -2   86.76   10.91
   7  -4  -2   72.28    9.26
   7   4  -2   69.59   13.26
   7   4  -2   77.95   12.91
   7   4  -2   88.20   13.13
  -7  -4   2   70.99   12.64
  -7  -4   2   53.81   11.67
  -7   4   3   14.06    5.20
   7  -4  -3    9.61    4.69
   7   4  -3    6.94    5.63
   7   4  -3   10.27    6.05
   7   4  -3   12.69    6.36
  -7  -4   3    7.58    5.97
  -7  -4   3   18.97    7.00
  -7   4   4   27.67    6.97
   7  -4  -4   23.05    6.03
   7   4  -4   22.69    7.79
   7   4  -4   23.52    7.95
  -7  -4   4   33.32    8.56
  -7  -4   4   27.27    8.53
  -7   4   5   76.00   10.86
  -7   4   5   54.84    9.54
   7  -4  -5   57.51    9.82
   7   4  -5   86.17   13.46
   7   4  -5   56.28   11.09
  -7  -4   5   66.63   12.05
  -7  -4   5   85.91   13.64
  -7   4   6   57.51    9.46
  -7   4   6   49.97    8.86
   7  -4  -6   39.45    8.60
   7   4  -6   51.18   10.73
   7   4  -6   58.38   10.84
  -7  -4   6   51.68   11.27
  -7   4   7   35.42    7.79
  -7   4   7   33.13    7.50
   7  -4  -7   29.09    7.08
   7   4  -7   53.79   11.37
   7   4  -7   36.05    8.64
  -7  -4   7   38.65    9.81
  -7   4   8   49.45    9.18
  -7   4   8   36.32    8.38
   7  -4  -8   39.89    8.69
   7   4  -8   48.90   10.66
   7   4  -8   45.99    9.70
  -7  -4   8   32.12    9.52
  -7   4   9   29.04    7.56
   7   4  -9   18.98    7.30
  -7  -4   9   22.09    7.80
  -7   4  10    1.94    4.95
   7  -4 -10   -0.00    4.10
   7   4 -10    0.01    3.87
  -7  -4  10    6.38    6.36
   7  -4 -11   85.95   13.29
   7   4 -11   83.49   13.90
  -7  -4  11   95.19   15.69
   7  -4 -12   86.92   13.45
   7   4 -12   87.71   14.38
  -7  -4  12   70.41   14.14
   7  -4 -13   97.82   14.86
   7   4 -13   94.22   14.83
  -7  -4  13   73.53   14.70
   7  -4 -14   19.65    8.09
   7   4 -14    5.67    6.48
   7   4 -14   24.48    8.03
  -7  -4  14   17.97    7.35
  -7   4  15   22.65    7.57
   7   4 -15   24.88    8.70
  -7  -4  15   34.98   10.04
  -7   4  16   22.45    8.29
   7   4 -16   15.95    8.38
  -7  -4  16   25.25    8.72
  -7   4  17   94.13   15.24
   7   4 -17   94.32   15.95
  -7  -4  17  118.85   18.14
  -7   4  18    1.84    5.39
   7  -4 -18    5.60    5.81
   7   4 -18   12.64    7.51
  -7  -4  18    6.90    7.47
  -7   4  19   10.97    7.03
   7  -4 -19    3.01    5.98
   7   4 -19    4.73    6.85
  -7  -4  19   15.89    8.34
  -7   4  20   19.36    8.41
   7  -4 -20   11.73    6.67
   7   4 -20   15.57    8.17
  -7  -4  20   33.24   11.09
  -7   4  21   29.45    9.92
   7  -4 -21   19.33    9.04
   7   4 -21   20.47    9.47
  -7  -4  21   45.23   12.37
  -7   4  22   12.72    7.75
   7  -4 -22   34.48   10.28
   7   4 -22   24.57    8.61
  -7   4  23    0.00    5.49
   7  -4 -23    3.64    5.65
   7   4 -23   13.40    7.86
  -7   4  24    1.16    5.21
   7  -4 -24    0.00    5.95
  -7   4  25    1.83    5.94
   7  -4 -25   -0.00    5.00
   7   4 -25    2.40    5.30
  -7   4  26   10.24    6.78
   7  -4 -26    0.00    6.44
   7   4 -26    4.86    7.05
  -7   4  27    3.34    6.93
   7  -4 -27   25.51    9.34
   7   4 -27    2.76    6.51
  -7   4  28    2.23    6.73
   7  -4 -28   -0.00    6.67
   7   4 -28    5.64    7.55
  -7   4  29    0.00    6.14
   7  -4 -29    0.00    6.27
   7   4 -29    4.96    7.84
  -7   4  30    1.96    6.67
   7  -4 -30    1.86    6.10
   7   4 -30   10.73    7.77
  -7   4  31    0.00    5.72
   7  -4 -31    1.81    5.46
   7   4 -31    3.98    7.38
  -7   4  32    0.00    5.46
   7  -4 -32    2.75    5.96
   7   4 -32   -0.00    8.12
   7  -4 -33   10.83    8.40
   7   4 -33    3.62    6.26
   7  -4 -34   -0.00    7.10
   7   4 -34    1.52    6.76
   7  -4 -35   11.73    7.67
   7   4 -35   -0.00    6.10
   7  -4 -36   -0.00    6.19
   7   4 -36   -0.00    7.15
  -7   5   1    0.00    3.20
  -7   5   1    1.95    3.12
   7  -5  -1    2.48    3.35
   7  -5  -1    0.00    2.07
   7   5  -1    2.66    4.98
   7   5  -1   -0.00    4.94
  -7  -5   1    2.52    5.37
  -7  -5   1    3.45    5.18
  -7   5   2    4.96    3.75
  -7   5   2    2.20    2.74
   7  -5  -2    0.00    3.38
   7  -5  -2    3.50    2.83
   7   5  -2    0.32    4.53
  -7  -5   2    3.14    4.81
  -7  -5   2    4.42    6.29
  -7   5   3   49.78    8.04
  -7   5   3   36.70    6.79
   7  -5  -3   32.75    6.62
   7   5  -3   20.57    8.58
   7   5  -3   40.35    9.96
   7   5  -3   33.94    8.45
  -7  -5   3   25.80    9.00
  -7   5   4   73.46   10.94
  -7   5   4   98.89   11.99
   7  -5  -4   82.74   11.31
   7   5  -4   88.06   14.89
   7   5  -4  109.72   15.93
   7   5  -4  111.12   15.26
  -7  -5   4   78.00   13.91
  -7  -5   4   91.54   14.50
  -7   5   5   46.59    8.23
   7  -5  -5   35.26    7.41
   7   5  -5   26.43    8.69
  -7  -5   5   34.58    9.48
  -7   5   6    0.00    3.70
   7  -5  -6    5.00    4.03
   7   5  -6    0.00    4.93
  -7  -5   6    4.56    5.70
   7  -5  -7   17.68    5.97
   7   5  -7    4.39    5.17
  -7   5   8   68.15   11.04
   7  -5  -8   55.93   10.02
   7   5  -8   63.18   12.12
  -7  -5   8   91.52   14.60
  -7   5   9   97.29   14.09
   7  -5  -9  110.39   14.51
   7   5  -9  114.42   16.50
  -7  -5   9  107.44   16.87
  -7   5  10   24.01    7.19
   7  -5 -10   25.75    7.93
   7   5 -10   20.35    7.73
  -7  -5  10   19.82    8.19
   7  -5 -11   93.59   13.67
  -7  -5  11   56.06   13.12
  -7   5  12    4.71    5.36
   7   5 -12    5.25    6.16
   7   5 -12   -0.00    5.12
  -7  -5  12   -0.00    5.63
   7  -5 -13   28.07    8.62
   7   5 -13   20.62    8.39
   7   5 -13   45.28   10.44
  -7  -5  13   39.25   10.42
  -7   5  14   33.49    8.69
   7  -5 -14   24.16    8.04
   7   5 -14   23.04    9.17
   7   5 -14   37.20   10.07
  -7  -5  14   23.63    9.46
  -7   5  15   96.58   14.85
   7   5 -15   75.32   15.02
   7   5 -15  117.66   17.02
  -7  -5  15   89.75   16.63
  -7   5  16   -0.00    5.08
   7   5 -16    1.58    5.58
   7   5 -16    6.19    6.04
  -7  -5  16   -0.00    6.02
  -7   5  17    2.47    5.02
   7  -5 -17   -0.00    5.82
   7   5 -17    5.27    5.81
  -7  -5  17    1.31    7.09
  -7   5  18   10.45    6.16
   7  -5 -18    3.54    5.65
   7   5 -18    4.48    6.47
  -7  -5  18    7.12    7.00
  -7   5  19   38.82    9.94
   7  -5 -19   29.99    9.39
  -7  -5  19   18.49    9.06
  -7   5  20   19.66    8.37
   7  -5 -20    7.34    6.70
   7   5 -20   46.11   10.70
  -7   5  21   -0.00    5.06
   7  -5 -21    0.00    5.50
   7   5 -21    4.40    6.61
  -7   5  22    1.76    4.61
   7  -5 -22   -0.00    6.97
   7   5 -22    6.38    5.71
  -7   5  23    5.12    5.36
   7  -5 -23    5.42    6.37
   7   5 -23    0.00    5.75
  -7   5  24    7.90    6.14
   7  -5 -24    1.35    5.29
   7   5 -24   -0.00    7.12
  -7   5  25    8.05    6.27
   7   5 -25    0.00    6.63
  -7   5  26    3.70    5.74
   7   5 -26    2.07    5.95
  -7   5  27   -0.00    5.31
   7  -5 -27   -0.00    7.22
   7   5 -27    1.34    7.30
  -7   5  28    2.32    6.11
   7  -5 -28    0.97    6.55
   7   5 -28    8.24    8.08
  -7   5  29    9.25    7.29
   7  -5 -29   15.87    9.68
  -7   5  30   -0.00    6.79
   7  -5 -30    8.70    8.10
   7   5 -30    1.78    6.33
   7  -5 -31   11.39    8.87
   7   5 -31    8.59    7.28
  -7   5  32   -0.00    6.00
   7  -5 -32   -0.00    6.71
   7   5 -32    0.00    5.86
   7   5 -33   -0.00    6.97
   7   5 -34    0.27    5.88
   7   5 -35   -0.00    7.08
   7   5 -36    2.16    9.16
  -7   6   1   54.89    8.41
   7  -6  -1   73.28    9.31
   7  -6  -1   68.64    6.80
   7   6  -1   65.95   12.79
   7   6  -1   82.94   13.69
  -7   6   2   60.51    8.74
   7  -6  -2   47.97    7.60
   7  -6  -2   46.80    5.88
   7   6  -2   55.21   11.87
   7   6  -2   40.12   10.14
  -7  -6   2   52.19   11.35
  -7   6   3   42.53    7.37
   7  -6  -3   12.92    4.91
   7   6  -3   32.29    9.18
   7   6  -3   17.22    8.20
  -7  -6   3   28.75    9.55
  -7   6   4    4.35    3.99
   7  -6  -4    6.75    4.31
   7   6  -4    5.26    5.56
   7   6  -4   13.29    7.25
  -7  -6   4    0.00    4.81
  -7   6   5   -0.00    3.81
   7  -6  -5    1.17    4.26
   7   6  -5   -0.00    5.29
  -7   6   6   78.76   11.30
   7   6  -6   70.65   13.22
  -7  -6   6   69.96   13.47
  -7   6   7  105.66   13.77
   7  -6  -7   99.24   13.46
   7   6  -7  138.88   17.77
  -7  -6   7  106.64   16.93
  -7   6   8   43.66    8.47
   7  -6  -8   48.42    9.66
   7   6  -8   34.46    9.68
  -7  -6   8   25.44    9.21
  -7   6   9   -0.00    4.28
  -7   6   9   -0.00    3.96
   7  -6  -9    0.00    4.76
   7   6  -9   -0.00    5.28
   7   6  -9    2.80    5.61
  -7  -6   9    3.91    6.14
  -7   6  10   75.68   11.43
  -7   6  10   45.73    9.43
   7   6 -10   39.10   10.31
   7   6 -10   52.55   11.54
  -7  -6  10   63.32   13.20
  -7   6  11   65.53   11.65
   7  -6 -11   98.26   14.12
   7   6 -11   84.41   14.58
   7   6 -11   84.42   14.53
  -7  -6  11  121.39   17.90
  -7   6  12    4.62    4.46
   7  -6 -12   10.68    6.28
   7   6 -12    4.02    5.76
   7   6 -12   18.36    7.42
  -7  -6  12   13.04    7.90
  -7   6  13    8.51    5.93
   7  -6 -13    2.65    5.29
   7   6 -13   10.03    7.12
   7   6 -13    8.66    6.48
  -7  -6  13    3.08    6.34
  -7   6  14    9.96    5.58
   7  -6 -14    7.10    6.08
   7   6 -14    5.81    6.80
   7   6 -14    4.73    6.07
  -7  -6  14    0.00    5.71
  -7   6  15    0.34    3.94
   7   6 -15    4.46    5.86
   7   6 -15   12.80    6.91
  -7  -6  15    6.13    7.28
  -7   6  16   38.91    9.83
   7   6 -16   31.91   10.01
   7   6 -16   46.95   11.48
  -7  -6  16   24.36    9.59
  -7   6  17   45.95   10.66
   7  -6 -17   36.41   10.17
   7   6 -17   35.98   10.74
  -7   6  18   28.21    8.75
   7  -6 -18   27.91    8.87
   7   6 -18   30.92    9.83
  -7   6  19    4.80    6.21
   7  -6 -19    0.18    5.23
   7   6 -19   -0.00    4.96
  -7   6  20    0.21    5.19
   7  -6 -20    0.00    6.37
   7   6 -20    4.85    5.00
  -7   6  21   -0.00    5.38
   7  -6 -21    1.40    6.07
   7   6 -21   -0.00    5.30
  -7   6  22   17.24    8.02
   7  -6 -22    4.22    6.50
   7   6 -22   28.16    9.70
  -7   6  23    8.99    6.13
   7  -6 -23    4.31    6.90
   7   6 -23    6.34    6.96
  -7   6  24    2.05    6.89
   7  -6 -24    3.64    5.95
   7   6 -24    0.00    5.03
  -7   6  25   -0.00    5.92
   7  -6 -25    2.66    7.09
   7   6 -25   -0.00    5.21
  -7   6  26    6.75    7.85
   7  -6 -26    3.56    7.54
   7   6 -26    7.93    7.02
  -7   6  27    6.59    6.62
   7  -6 -27    7.03    6.93
   7   6 -27    0.00    6.81
  -7   6  28   10.01    6.44
   7  -6 -28   13.14    9.67
   7   6 -28    9.40    7.07
  -7   6  29    3.37    6.07
   7  -6 -29   -0.00    8.46
   7   6 -29    4.68    6.51
  -7   6  30    3.42    5.09
   7  -6 -30    1.42    6.53
   7   6 -30    1.22    5.52
   7  -6 -31    0.89    6.17
   7   6 -31    1.48    6.19
  -7   6  32   13.51    8.14
   7  -6 -32   -0.00    7.67
   7   6 -32    6.59    7.92
  -7   6  33    0.37    5.52
   7  -6 -33    7.26    8.53
   7   6 -33    4.34    6.93
   7  -6 -34   -0.00    7.22
   7   6 -34    0.10    6.81
   7  -6 -35   -0.00    5.27
   7   6 -35    0.00    6.12
   7   6 -36   -0.00    6.51
  -7   7   1    3.87    3.35
   7   7  -1    3.17    5.43
   7   7  -1   -0.00    5.26
  -7  -7   1   -0.00    5.17
  -7   7   2   19.24    5.33
   7  -7  -2   15.01    4.76
   7  -7  -2   18.32    2.78
   7   7  -2   35.71    9.84
  -7  -7   2   10.30    7.13
  -7   7   3    4.81    3.95
   7  -7  -3    7.42    4.01
   7  -7  -3    7.54    2.45
   7   7  -3    5.49    6.02
  -7  -7   3    5.33    5.55
  -7  -7   3    1.69    6.10
  -7   7   4  172.21   17.40
   7  -7  -4  205.86   18.65
   7   7  -4  190.50   23.47
   7   7  -4  193.71   22.61
  -7  -7   4  124.88   20.07
  -7  -7   4  178.07   22.49
  -7   7   5   81.64   10.59
  -7   7   5   75.16   10.38
   7  -7  -5   63.19    9.87
   7   7  -5   69.37   13.77
   7   7  -5   92.61   15.28
   7   7  -5   57.47   12.48
  -7  -7   5   32.08   10.13
  -7  -7   5   85.69   15.15
  -7   7   6    9.05    4.96
  -7   7   6    6.23    4.18
   7  -7  -6   10.46    5.07
   7   7  -6   10.80    7.75
   7   7  -6    0.00    5.79
  -7  -7   6    7.86    6.79
  -7   7   7   70.11   10.11
  -7   7   7   35.68    7.89
   7  -7  -7   43.96    8.59
   7   7  -7   43.56   10.96
   7   7  -7   65.28   12.74
  -7  -7   7   21.37    9.48
  -7   7   8   12.68    5.31
   7  -7  -8   12.76    5.66
   7   7  -8    1.40    6.27
  -7  -7   8    0.01    4.60
  -7  -7   8   10.67    7.77
  -7   7   9   21.84    6.68
  -7   7   9   26.82    7.23
   7  -7  -9   16.48    6.26
   7   7  -9   27.08    9.39
   7   7  -9   15.56    7.86
  -7  -7   9   12.42    7.77
  -7  -7   9   27.12    9.56
  -7   7  10   64.35   10.82
  -7   7  10   73.79   11.49
   7  -7 -10   51.27   10.52
   7   7 -10   90.70   15.39
   7   7 -10   89.65   14.50
  -7  -7  10   40.64   10.99
  -7  -7  10   63.17   13.43
  -7   7  11   20.24    6.79
   7  -7 -11   18.77    7.21
   7   7 -11   25.56    9.32
   7   7 -11   17.30    7.75
  -7  -7  11   20.55    9.73
  -7   7  12    8.27    5.15
   7  -7 -12    0.42    4.63
   7   7 -12    0.00    6.42
   7   7 -12    0.00    5.54
  -7   7  13   11.13    5.74
   7  -7 -13    7.92    5.87
   7   7 -13    5.60    6.82
  -7  -7  13   19.24    8.57
   7  -7 -14   94.03   15.19
   7   7 -14  106.52   16.77
   7   7 -15   11.12    6.50
   7   7 -16    0.76    5.88
   7  -7 -17   -0.00    5.98
   7   7 -17    8.11    6.92
  -7   7  18    6.32    5.76
   7  -7 -18   11.11    7.26
  -7   7  19   -0.00    4.60
   7  -7 -19   -0.00    5.72
   7   7 -19    1.60    5.38
  -7   7  20    5.02    6.26
   7  -7 -20   19.81    8.64
   7   7 -20    2.95    6.33
  -7   7  21    3.53    5.63
   7  -7 -21   -0.00    5.19
   7   7 -21    4.90    5.55
  -7   7  22    4.06    4.96
   7  -7 -22   -0.00    4.62
   7   7 -22    1.36    5.30
  -7   7  23    3.04    5.61
   7  -7 -23    3.37    6.25
   7   7 -23    2.68    5.92
  -7   7  24   12.27    6.94
   7  -7 -24    6.39    7.38
   7   7 -24   15.41    8.36
  -7   7  25   -0.00    6.13
   7  -7 -25    0.00    7.14
   7   7 -25   -0.00    5.61
  -7   7  26    0.00    6.66
   7  -7 -26   16.42    9.17
   7   7 -26    9.50    6.71
  -7   7  27    7.78    6.20
   7  -7 -27    0.00    6.95
   7   7 -27   -0.00    6.46
  -7   7  28    0.00    6.19
   7  -7 -28    3.42    7.29
   7   7 -28    0.81    5.71
  -7   7  29    9.43    8.39
   7  -7 -29    2.09    6.78
   7   7 -29    0.00    5.61
  -7   7  30    4.23    7.25
   7  -7 -30    0.96    6.63
   7   7 -30    0.91    5.85
  -7   7  31    2.05    5.11
   7  -7 -31    7.06    7.88
   7   7 -31    5.33    6.70
  -7   7  32    0.00    5.59
   7  -7 -32    1.45    7.41
   7   7 -32    2.65    7.05
  -7   7  33    0.68    6.45
   7  -7 -33   -0.00    8.12
   7   7 -33   -0.00    5.33
  -7   7  34   -0.00    6.06
   7  -7 -34   -0.00    8.75
   7   7 -34    4.17    6.68
   7   7 -35   -0.00    6.14
  -7   8   1   23.88    5.27
   7   8  -1   58.18   12.70
   7   8  -1   26.19    9.21
  -7  -8   1   26.07    9.11
  -7   8   2   65.71    8.57
   7  -8  -2   61.54    8.62
   7   8  -2   37.52   10.89
   7   8  -2   56.86   12.27
  -7  -8   2   48.80   12.25
  -7   8   3    9.02    4.18
   7  -8  -3    5.52    4.11
   7   8  -3    0.00    5.52
   7   8  -3   10.76    6.29
  -7  -8   3    4.95    6.12
   7  -8  -4   20.27    5.72
   7   8  -4   12.99    7.78
   7   8  -4   24.52    9.56
  -7  -8   4    7.24    6.83
  -7   8   5    6.96    3.78
   7  -8  -5    5.86    4.45
   7   8  -5    8.57    6.74
  -7  -8   5    4.79    5.76
  -7  -8   5    6.00    6.79
  -7   8   6    9.32    4.21
   7  -8  -6   21.77    6.44
   7   8  -6   20.04    8.75
   7   8  -6   30.55    9.74
  -7  -8   6    1.74    6.60
  -7  -8   6   29.85    9.85
  -7   8   7    0.00    2.90
   7  -8  -7    2.57    4.08
   7   8  -7   -0.00    6.00
   7   8  -7   -0.00    5.54
  -7  -8   7    0.00    6.59
  -7  -8   7    3.02    6.35
  -7   8   8   49.20    8.57
  -7   8   8   23.23    6.53
   7  -8  -8   42.77    8.57
   7   8  -8   11.10    7.62
   7   8  -8   31.40   10.60
  -7  -8   8   17.35    8.70
  -7  -8   8   52.00   11.90
  -7   8   9    0.64    3.74
  -7   8   9    1.17    4.08
   7  -8  -9    3.07    4.48
   7   8  -9    0.00    7.83
  -7  -8   9    0.00    6.20
  -7  -8   9    3.08    6.96
  -7   8  10   11.74    5.49
   7  -8 -10   16.97    6.61
   7   8 -10    5.74    6.37
  -7  -8  10    7.88    6.31
  -7   8  11    0.00    4.09
   7  -8 -11   -0.00    4.47
   7   8 -11    3.61    7.12
  -7  -8  11    8.06    6.88
  -7   8  12   81.05   12.65
   7   8 -12   77.90   15.29
  -7   8  13    1.37    4.70
   7  -8 -13    1.63    5.42
   7   8 -13    0.62    5.37
  -7   8  14    5.23    5.07
   7   8 -14    0.65    6.47
  -7   8  15   -0.00    3.57
   7   8 -15   -0.00    6.75
  -7   8  16   49.49   10.65
   7  -8 -16   37.15   11.08
   7   8 -16   41.44   11.44
  -7   8  17    0.00    4.63
   7  -8 -17   -0.00    5.20
   7   8 -17   -0.00    6.47
  -7   8  18    9.21    6.08
   7  -8 -18    8.79    7.39
   7   8 -18    0.00    6.31
  -7   8  19    2.82    5.10
   7  -8 -19    0.71    4.97
  -7   8  20    4.69    5.81
   7  -8 -20   11.10    7.28
   7   8 -20    1.01    5.95
  -7   8  21   -0.00    4.60
   7  -8 -21    0.00    5.84
  -7   8  22    8.23    6.50
   7  -8 -22    0.86    5.65
   7   8 -22   13.07    7.35
  -7   8  23   11.55    7.02
   7  -8 -23   -0.00    5.46
   7   8 -23    3.95    5.45
  -7   8  24    3.05    5.08
   7  -8 -24    4.72    7.42
   7   8 -24   -0.00    4.51
  -7   8  25   -0.00    4.71
   7  -8 -25    5.26    5.68
   7   8 -25   -0.00    6.47
  -7   8  26    5.62    6.26
   7  -8 -26   13.04    8.33
   7   8 -26   10.79    8.21
   7  -8 -27    0.19    6.59
   7   8 -27   -0.00    6.07
  -7   8  28    8.73    7.71
   7  -8 -28    3.72    7.33
   7   8 -28    0.13    6.67
  -7   8  29   -0.00    6.02
   7  -8 -29   -0.00    6.45
   7   8 -29    0.51    5.67
  -7   8  30   10.09    8.56
   7  -8 -30    1.43    7.66
   7   8 -30    2.50    6.80
  -7   8  31    2.06    7.75
   7  -8 -31    1.46    5.82
  -7   8  32    5.21    7.07
   7  -8 -32   -0.00    6.68
   7   8 -32    5.06    7.41
  -7   8  33    1.02    5.98
   7  -8 -33    1.51    6.30
   7   8 -33   -0.00    6.60
  -7   8  34   -0.00    5.22
   7  -8 -34   11.53    8.96
   7   8 -34    0.00    6.79
  -7   8  35    0.00    6.72
   7   8 -35    0.89    6.30
  -7   9   1    0.00    2.14
   7   9  -1   -0.00    5.64
  -7  -9   1   -0.00    6.21
  -7   9   2   19.76    4.78
  -7  -9   2   17.31    7.99
  -7   9   3    5.97    3.38
  -7  -9   3    1.90    5.85
  -7   9   4   45.69    7.41
  -7  -9   4   14.45    7.90
  -7   9   5    3.20    3.51
   7   9  -5    2.80    5.84
  -7  -9   5    0.82    4.66
  -7   9   6   10.76    4.51
   7   9  -6    4.30    6.93
  -7  -9   6    0.48    5.99
  -7   9   7    3.28    4.04
   7  -9  -7    8.17    4.42
   7   9  -7    4.85    6.19
  -7  -9   7    0.75    5.94
  -7   9   8   21.54    6.14
   7  -9  -8   21.67    6.96
   7   9  -8   18.22    8.88
   7   9  -8   20.26    8.78
  -7  -9   8    9.58    7.54
  -7   9   9    0.66    3.70
   7  -9  -9    0.00    4.24
   7   9  -9    3.92    6.81
  -7  -9   9    7.06    6.05
  -7   9  10   56.36   10.25
   7   9 -10   55.36   13.62
  -7  -9  10   44.70   11.67
  -7   9  11    1.46    4.30
   7  -9 -11    1.09    4.69
   7   9 -11    4.09    6.24
  -7  -9  11   -0.00    5.46
  -7   9  12    2.34    4.08
   7  -9 -12   -0.00    5.05
   7   9 -12    0.03    4.40
  -7  -9  12    2.46    5.36
  -7   9  13   -0.00    4.60
   7  -9 -13    5.64    5.96
   7   9 -13    6.67    6.71
  -7  -9  13    2.28    5.17
  -7   9  14   34.09    9.07
   7   9 -14   44.13   11.04
  -7  -9  14   28.55    9.39
  -7   9  15    8.23    5.79
   7   9 -15    1.73    6.53
  -7   9  16    8.97    6.01
   7  -9 -16    3.01    5.87
   7   9 -16    1.13    5.80
  -7   9  17    1.52    4.42
   7  -9 -17    0.23    5.28
  -7   9  18   13.10    6.33
   7  -9 -18   19.18    8.60
   7   9 -18   18.63    7.94
  -7   9  19   -0.00    5.20
   7  -9 -19    0.00    4.61
   7   9 -19    0.00    4.96
  -7   9  20    4.95    5.05
   7  -9 -20    8.22    6.71
   7   9 -20   18.03    8.66
  -7   9  21   -0.00    4.64
   7  -9 -21    1.40    5.28
   7   9 -21    6.70    7.45
  -7   9  22   -0.00    5.09
   7  -9 -22    1.02    5.41
   7   9 -22    0.69    5.98
  -7   9  23    0.00    4.88
   7  -9 -23    0.00    5.35
   7   9 -23    3.31    6.45
  -7   9  24    2.39    4.94
   7  -9 -24    6.88    7.29
   7   9 -24   19.70    8.63
  -7   9  25   -0.00    4.46
   7  -9 -25    2.01    6.13
   7   9 -25   -0.00    4.99
  -7   9  26    6.37    6.05
   7  -9 -26    0.00    6.99
   7   9 -26   -0.00    5.86
  -7   9  27   -0.00    4.06
   7  -9 -27    4.46    7.26
   7   9 -27    0.61    4.36
  -7   9  28    2.41    4.53
   7  -9 -28    5.97    7.61
   7   9 -28    0.72    4.92
  -7   9  29    1.44    4.79
   7  -9 -29   -0.00    5.33
   7   9 -29   -0.00    4.66
  -7   9  30    0.00    5.70
   7  -9 -30    6.70    8.21
   7   9 -30    0.90    5.16
   7  -9 -31    0.69    6.04
   7   9 -31   -0.00    6.68
  -7   9  32    2.01    6.66
   7  -9 -32   -0.00    6.42
   7   9 -32    0.00    6.49
  -7   9  33    0.05    5.94
   7  -9 -33   -0.00    7.49
   7   9 -33   -0.00    5.65
  -7   9  34    0.00    5.41
   7   9 -34    7.38    7.63
  -7   9  35   -0.00    5.51
  -7  10   1   10.32    3.81
   7  10  -1    3.90    6.19
  -7 -10   1    2.61    5.93
   7  10  -2   18.21    8.54
  -7  10   3   -0.00    2.92
   7  10  -3    1.85    5.54
  -7 -10   3    4.77    5.08
  -7  10   4    0.05    2.17
   7  10  -4    0.20    4.07
  -7 -10   4    2.99    5.68
  -7  10   5    0.11    2.57
   7  10  -5    1.38    5.20
  -7 -10   5   -0.00    6.11
  -7  10   6   77.28   11.04
   7  10  -6   67.43   14.89
  -7 -10   6   85.71   15.46
  -7  10   7    1.72    3.89
   7  10  -7   -0.00    6.20
  -7 -10   7    3.30    4.67
  -7  10   8    1.36    4.08
   7  10  -8    3.42    5.45
  -7 -10   8   -0.00    4.98
  -7  10   9    2.45    3.63
   7  10  -9    2.07    5.77
   7  10  -9   -0.00    6.41
  -7 -10   9    5.71    5.70
  -7  10  10    0.33    3.58
   7  10 -10    0.00    6.67
  -7 -10  10    3.21    6.76
   7  10 -11    0.69    6.08
  -7  10  12   25.45    7.78
   7  10 -12   30.36   10.67
  -7 -10  12   27.40    9.57
  -7  10  13    0.39    4.61
   7  10 -13   -0.00    7.35
  -7 -10  13   -0.00    4.65
  -7  10  14    7.11    5.57
   7  10 -14    7.00    6.17
  -7 -10  14    5.22    5.19
  -7  10  15    0.00    3.35
   7 -10 -15    7.44    6.11
   7  10 -15    0.00    5.58
  -7 -10  15    2.04    5.26
   7 -10 -16   14.77    8.09
   7  10 -16   21.16    9.03
  -7 -10  16   19.37    8.67
  -7  10  17   -0.00    5.03
   7 -10 -17    0.00    5.73
   7  10 -17   -0.00    6.19
  -7  10  18    9.97    6.63
   7 -10 -18   11.86    7.25
   7  10 -18   19.92    8.81
  -7  10  19    3.79    5.36
   7 -10 -19    0.00    4.79
   7  10 -19    4.64    6.69
  -7  10  20    0.25    4.47
   7 -10 -20    2.99    5.66
  -7  10  21    0.34    6.22
   7 -10 -21    0.79    6.17
   7  10 -21    1.55    6.23
  -7  10  22   19.41    8.75
   7 -10 -22   18.26    8.29
   7  10 -22   14.55    8.81
  -7  10  23    3.10    5.30
   7 -10 -23    4.44    7.45
   7  10 -23    0.00    6.28
  -7  10  24   -0.00    5.74
   7 -10 -24    7.34    7.30
   7  10 -24   -0.00    5.61
  -7  10  25   -0.00    4.36
   7 -10 -25    0.00    5.59
   7  10 -25    4.50    6.24
  -7  10  26    1.71    5.46
   7 -10 -26    3.27    6.58
   7  10 -26    4.15    6.83
  -7  10  27    0.00    4.69
   7 -10 -27   -0.00    7.43
   7  10 -27    1.19    6.34
  -7  10  28    0.00    5.65
   7 -10 -28    6.69    7.52
   7  10 -28    7.61    7.37
  -7  10  29   -0.00    6.59
   7 -10 -29    2.72    6.60
  -7  10  30    5.29    5.83
   7 -10 -30   -0.00    7.57
   7  10 -30   -0.00    6.01
  -7  10  31    0.00    6.42
   7 -10 -31    1.17    7.68
   7  10 -31   -0.00    6.22
  -7  10  32   -0.00    5.77
   7 -10 -32    6.71    8.15
   7  10 -32    6.79    6.38
  -7  10  33    1.69    6.03
   7  10 -33   -0.00    6.18
  -7  11   1    0.00    2.83
   7  11  -1   -0.00    6.58
  -7 -11   1    4.04    6.44
  -7  11   2    2.18    3.03
   7  11  -2    2.77    5.82
  -7 -11   2    0.77    5.14
  -7  11   3    0.00    3.52
   7  11  -3    0.00    4.90
  -7 -11   3    2.94    5.03
  -7  11   4   25.09    6.10
   7  11  -4    9.32    6.96
  -7 -11   4   18.86    8.07
  -7  11   5    8.45    4.90
   7  11  -5   24.59    9.58
  -7 -11   5    7.65    6.68
  -7  11   6    1.20    2.87
   7  11  -6   17.70    8.71
  -7 -11   6   -0.00    6.11
  -7  11   7    4.63    4.18
   7  11  -7    3.82    7.01
  -7 -11   7    3.57    6.80
  -7  11   8    5.28    3.74
   7  11  -8    0.00    6.92
  -7  11   9    2.29    3.73
   7  11  -9   -0.00    4.61
  -7 -11   9   -0.00    4.98
  -7  11  10    4.32    5.11
   7  11 -10    8.18    7.49
  -7 -11  10    3.40    5.41
  -7  11  11    3.51    4.55
   7  11 -11    3.79    5.42
   7  11 -11    0.55    4.69
  -7 -11  11    4.60    6.13
  -7  11  12    0.18    3.11
   7  11 -12   -0.00    5.38
  -7 -11  12   -0.00    6.31
  -7  11  13    0.69    3.50
   7  11 -13   -0.00    6.24
  -7  11  14   17.70    6.85
   7  11 -14   21.80   10.36
  -7 -11  14    7.72    6.49
  -7  11  15    0.00    5.32
   7  11 -15   -0.00    7.53
  -7 -11  15   -0.00    5.10
  -7  11  16   -0.00    3.94
  -7 -11  16    2.85    5.24
  -7  11  17    3.53    4.35
   7  11 -17    0.00    5.87
  -7 -11  17    5.63    6.05
  -7  11  18    2.74    5.49
   7  11 -18    9.77    6.90
  -7 -11  18   -0.00    5.33
  -7  11  19   -0.00    4.16
   7 -11 -19    0.00    5.37
   7  11 -19    1.54    5.96
  -7  11  20    5.33    5.19
   7 -11 -20   16.97    8.57
   7  11 -20   10.07    8.16
   7 -11 -21   -0.00    6.47
   7  11 -21   -0.00    6.12
  -7  11  22    2.93    5.85
   7 -11 -22   -0.00    6.20
   7  11 -22    2.78    6.28
  -7  11  23   -0.00    4.53
   7 -11 -23   -0.00    6.13
  -7  11  24    0.00    5.30
   7 -11 -24    3.45    6.46
   7  11 -24    1.37    5.91
  -7  11  25   -0.00    4.68
   7 -11 -25    2.21    6.42
   7  11 -25    5.45    6.73
  -7  11  26   -0.00    4.47
   7 -11 -26    4.99    6.88
   7  11 -26    8.94    6.99
  -7  11  27    0.83    5.84
   7 -11 -27   -0.00    6.86
   7  11 -27    2.17    6.36
  -7  11  28    2.41    5.61
   7 -11 -28   -0.00    7.21
   7  11 -28    0.58    6.73
  -7  11  29   -0.00    5.51
   7  11 -29    0.00    5.78
  -7  11  30    0.00    5.21
   7  11 -30    1.07    6.79
   7 -11 -31    7.30    8.24
   7  11 -31    1.10    5.56
   7  11 -32    2.79    6.22
   7  12  -1    1.42    6.42
  -7 -12   1    1.50    5.01
   7  12  -2    0.00    6.23
  -7 -12   2    5.87    7.10
   7  12  -3    0.00    6.00
  -7 -12   3    0.00    5.67
   7  12  -4   -0.00    6.06
  -7 -12   4    0.00    5.25
   7  12  -5    8.95    7.09
  -7 -12   5    5.90    6.07
  -7  12   6   17.02    5.74
   7  12  -6   15.46    8.48
  -7 -12   6   11.43    7.31
  -7  12   7    0.00    3.94
   7  12  -7    0.13    5.68
  -7 -12   7   -0.00    5.08
  -7  12   8   -0.00    3.91
   7  12  -8    7.56    6.91
  -7 -12   8    0.00    4.89
  -7  12   9    4.96    4.15
   7  12  -9    0.86    5.87
  -7 -12   9   -0.00    5.43
  -7  12  10    8.64    5.22
   7  12 -10    5.50    7.72
  -7 -12  10    0.24    4.68
  -7  12  11   -0.00    4.05
   7  12 -11   -0.00    6.63
  -7 -12  11    4.46    5.02
  -7  12  12   14.46    6.06
   7  12 -12    2.11    6.65
  -7 -12  12   11.76    6.91
  -7  12  13    2.76    3.93
   7  12 -13    3.44    5.84
  -7 -12  13    0.00    6.07
  -7  12  14    0.92    3.94
   7  12 -14   -0.00    6.71
  -7 -12  14   -0.00    5.97
  -7  12  15   -0.00    4.40
   7  12 -15   -0.00    5.52
  -7 -12  15    3.59    6.48
  -7  12  16    9.16    6.47
   7  12 -16   15.27    9.36
  -7 -12  16   19.47    8.63
  -7  12  17    0.00    5.65
   7  12 -17    6.07    7.61
  -7 -12  17   -0.00    5.23
  -7  12  18    8.61    5.29
   7  12 -18    8.84    7.22
  -7 -12  18    4.37    5.66
  -7  12  19   -0.00    4.47
   7  12 -19    4.56    5.90
  -7 -12  19    1.49    5.63
  -7  12  20    2.63    5.14
   7  12 -20   11.73    7.53
  -7 -12  20    3.02    5.84
  -7  12  21   -0.00    5.50
   7  12 -21   -0.00    6.75
  -7 -12  21    3.77    6.21
  -7  12  22    3.32    6.36
   7  12 -22   -0.00    5.18
  -7  12  23   -0.00    4.45
   7  12 -23    1.86    6.39
   7  12 -24    5.52    6.60
  -7  12  25    2.38    6.26
   7  12 -25    2.04    6.04
  -7  12  26   -0.00    5.67
   7  12 -26    2.23    6.48
   7 -12 -27    0.88    5.84
   7 -12 -28    2.39    6.86
   7  12 -28    6.46    8.03
   7 -12 -29    2.14    8.26
   7  12 -29    7.02    7.22
   7 -12 -30   -0.00    6.47
   7  12 -30   -0.00    6.72
  -7  13   1    0.20    1.81
   7  13  -1    4.70    7.16
  -7  13   2    0.87    2.41
   7  13  -2    3.86    6.71
  -7 -13   2    9.00    6.65
  -7  13   3    4.45    3.19
   7  13  -3    2.75    5.99
  -7 -13   3    2.46    6.82
  -7  13   4   24.57    5.92
   7  13  -4   26.83   10.28
  -7 -13   4   21.21    8.98
  -7  13   5    4.27    3.15
   7  13  -5    9.95    6.65
  -7 -13   5    7.35    6.80
  -7  13   6   -0.00    2.67
   7  13  -6   -0.00    6.00
  -7 -13   6    6.45    7.57
  -7  13   7    1.50    2.81
   7  13  -7    0.06    4.99
  -7 -13   7   -0.00    4.97
  -7  13   8    1.35    3.37
   7  13  -8   10.02    7.00
  -7 -13   8    0.82    5.78
  -7  13   9    2.56    4.20
  -7 -13   9   -0.00    5.76
   7  13 -10   15.03    7.86
  -7 -13  10    2.23    6.77
  -7  13  11    4.52    4.30
   7  13 -11   -0.00    6.27
  -7 -13  11    0.00    5.74
  -7  13  12   -0.00    4.21
   7  13 -12   -0.00    5.93
  -7 -13  12   -0.00    4.98
  -7  13  13    0.22    4.51
   7  13 -13    1.09    5.49
  -7 -13  13   -0.00    4.94
  -7  13  14    6.65    5.37
   7  13 -14   18.49    8.14
  -7 -13  14    0.00    5.69
  -7  13  15    3.68    4.62
   7  13 -15    0.00    5.82
  -7 -13  15   -0.00    5.34
  -7  13  16    3.50    4.73
   7  13 -16    8.56    7.57
  -7 -13  16   -0.00    6.22
  -7  13  17   -0.00    4.21
   7  13 -17   -0.00    5.80
  -7 -13  17    2.42    6.07
  -7  13  18   -0.00    6.05
   7  13 -18   13.38    9.39
  -7  13  19    0.24    3.88
   7  13 -19   -0.00    6.94
  -7 -13  19   -0.00    5.58
  -7  13  20    3.23    5.17
   7  13 -20    3.94    6.74
  -7 -13  20   -0.00    6.40
  -7  13  21    3.02    5.47
   7  13 -21    2.63    7.29
  -7 -13  21    7.43    7.09
  -7  13  22    0.00    4.91
   7  13 -22    0.00    6.00
  -7 -13  22   -0.00    4.96
  -7  13  23    0.00    4.58
   7  13 -23   11.22    8.28
  -7 -13  23   -0.00    5.18
   7  13 -24    0.00    5.79
  -7 -13  24    3.08    4.74
   7  13 -25   -0.00    5.87
  -7 -13  25   -0.00    5.16
   7  13 -26   -0.00    7.89
  -7  14   1    8.50    3.52
   7  14  -1    1.07    6.25
  -7 -14   1   -0.00    5.14
  -7  14   2   10.92    4.45
   7  14  -2    0.00    6.03
  -7 -14   2    6.93    7.29
  -7  14   3    0.00    3.03
   7  14  -3    5.75    6.42
  -7 -14   3   -0.00    5.53
  -7  14   4   -0.00    3.64
   7  14  -4    2.69    5.70
  -7 -14   4   -0.00    5.91
  -7  14   5    0.00    3.56
   7  14  -5    3.36    5.52
  -7 -14   5    2.24    6.02
  -7  14   6    8.59    4.13
   7  14  -6    2.54    6.33
  -7 -14   6    4.95    6.81
  -7  14   7    5.52    4.15
   7  14  -7   19.58    9.30
  -7 -14   7    7.82    6.82
  -7  14   8    7.27    4.82
   7  14  -8    2.29    6.78
  -7  14   9    1.05    3.06
   7  14  -9   -0.00    6.16
  -7 -14   9    2.17    5.87
  -7  14  10    0.00    4.27
   7  14 -10    7.60    6.37
  -7 -14  10    1.40    5.79
  -7  14  11    4.05    4.53
   7  14 -11    2.64    6.50
  -7 -14  11    7.49    7.07
  -7  14  12    4.60    5.14
   7  14 -12    7.62    7.99
  -7 -14  12    2.47    5.54
   7  14 -13   -0.00    6.67
  -7 -14  13    5.15    6.54
  -7  14  14   -0.00    4.03
   7  14 -14    0.99    5.99
  -7  14  15    1.40    4.14
   7  14 -15    2.28    4.84
  -7 -14  15   -0.00    5.05
  -7  14  16   -0.00    4.11
   7  14 -16    0.18    5.35
  -7 -14  16   -0.00    4.73
  -7  14  17    5.59    5.67
  -7 -14  17    2.73    6.52
  -7  14  18    7.56    5.53
   7  14 -18   -0.00    6.20
  -7 -14  18    3.24    6.11
  -7  14  19   -0.00    4.74
   7  14 -19   -0.00    6.79
  -7 -14  19   -0.00    6.29
   7  14 -20    4.91    6.70
  -7 -14  20    7.39    8.20
   7  14 -21    5.73    8.70
  -7 -14  21   -0.00    5.56
   7  14 -22   -0.00    8.05
  -7  15   1    1.52    2.73
   7  15  -1    5.05    6.20
  -7 -15   1   -0.00    5.46
  -7  15   2    1.81    2.77
   7  15  -2    9.62    7.62
  -7 -15   2   -0.00    5.90
  -7  15   3    2.19    3.25
   7  15  -3    1.55    5.82
  -7 -15   3   -0.00    6.84
  -7  15   4    5.70    3.57
   7  15  -4    6.93    7.49
  -7  15   5   -0.00    3.24
   7  15  -5    0.00    5.29
  -7 -15   5    2.41    5.53
  -7  15   6    2.55    3.64
   7  15  -6    6.16    6.17
  -7 -15   6   -0.00    6.34
  -7  15   7   -0.00    3.35
   7  15  -7   -0.00    6.54
  -7 -15   7   -0.00    6.20
  -7  15   8    6.30    4.32
   7  15  -8    0.05    5.51
  -7 -15   8    1.36    5.67
  -7  15   9   -0.00    3.96
   7  15  -9    0.74    5.35
  -7 -15   9   -0.00    5.80
  -7  15  10    1.57    3.23
   7  15 -10   -0.00    6.59
  -7  15  11   -0.00    4.15
   7  15 -11    3.50    5.93
  -7 -15  11    3.42    5.84
  -7  15  12    3.39    5.03
   7  15 -12    7.50    6.38
  -7 -15  12   -0.00    5.76
  -7  15  13    1.87    4.67
   7  15 -13    1.94    5.87
  -7 -15  13   -0.00    5.27
  -7  15  14    1.60    4.57
   7  15 -14   -0.00    6.80
  -7 -15  14    3.91    6.68
   7  15 -15    3.72    6.12
  -7 -15  15   -0.00    6.26
   7  15 -16   -0.00    6.36
  -7 -15  16   -0.00    6.03
   7  15 -17   -0.00    6.32
  -7  16   1    1.20    2.99
   7  16  -1    2.54    5.63
  -7 -16   1    1.44    5.88
   7  16  -2    0.16    5.82
  -7 -16   2    5.93    6.87
  -7 -16   3    1.89    5.97
  -7  16   4   -0.00    2.99
   7  16  -4    4.87    6.47
  -7 -16   4    0.00    7.40
  -7  16   5   -0.00    3.57
   7  16  -5    0.00    5.95
  -7 -16   5    4.44    6.91
  -7  16   6    3.87    4.13
   7  16  -6    2.45    5.29
  -7  16   7    5.16    4.22
   7  16  -7    2.63    7.06
  -7 -16   7   -0.00    4.47
  -7  16   8    0.69    3.69
   7  16  -8    0.00    5.77
  -7 -16   8   -0.00    6.16
  -7  16   9    0.00    3.64
   7  16  -9    4.67    6.42
  -7 -16   9   -0.00    5.76
   7  16 -10   -0.00    6.46
  -7 -16  10   -0.00    5.74
   7  16 -11   -0.00    5.73
  -7 -16  11    5.40    6.76
   7  16 -12    2.88    7.07
  -7  17   1    3.95    3.19
   7  17  -1   -0.00    7.08
  -7 -17   1   -0.00    6.36
  -7  17   2    0.00    3.31
  -7 -17   2    1.53    6.48
  -7  17   3    1.81    3.44
  -7 -17   3    5.99    7.50
  -7 -17   4   -0.00    6.66
  -7 -17   5   -0.00    6.26
  -7 -17   6    7.21    6.97
  -6   0   1    2.43    3.87
  -6   0   1    2.75    4.87
   6   0  -1    4.09    4.54
   6   0  -1    3.13    3.77
   6   0  -1   -0.00    4.05
  -6   0   2  331.13   28.84
  -6   0   2  370.38   30.49
   6   0  -2  373.05   30.10
   6   0  -2  320.01   28.75
  -6   0   3    0.78    4.01
  -6   0   3   -0.00    4.50
   6   0  -3   -0.00    4.07
   6   0  -3   -0.00    3.80
  -6   0   4   24.23    6.55
  -6   0   4   21.48    7.35
   6   0  -4   24.52    6.45
  -6   0   5   -0.00    4.59
  -6   0   5    2.49    4.37
   6   0  -5    2.85    4.28
   6   0  -5    0.88    3.81
  -6   0   6 1160.47   80.33
  -6   0   6 1082.67   81.09
   6   0  -6 1121.56   81.09
   6   0  -6 1085.56   79.60
  -6   0   7    0.62    3.93
  -6   0   7    3.14    4.53
   6   0  -7    4.16    5.11
   6   0  -7    0.00    3.92
  -6   0   8   17.64    6.18
  -6   0   8   14.78    5.94
   6   0  -8   12.40    5.49
   6   0  -8   23.70    6.09
  -6   0   9   -0.00    4.01
   6   0  -9    0.00    4.30
   6   0  -9   -0.00    3.24
  -6   0  10  251.75   23.00
  -6   0  10  229.00   23.35
   6   0 -10  172.19   21.21
   6   0 -10  220.36   21.69
  -6   0  11    1.58    4.33
  -6   0  11   -0.00    4.22
   6   0 -11    0.00    5.37
   6   0 -11    0.53    3.81
  -6   0  12  187.38   22.53
   6   0 -12  216.71   23.06
   6   0 -12  249.77   23.19
  -6   0  13    4.40    5.25
   6   0 -13    1.19    4.89
   6   0 -13   -0.00    3.90
  -6   0  14   71.36   12.58
   6   0 -14   61.67   11.45
  -6   0  15    0.00    4.08
   6   0 -15   -0.00    4.67
  -6   0  16  192.54   23.19
   6   0 -16  201.21   22.90
  -6   0  17   11.47    6.09
  -6   0  18  114.57   17.45
  -6   0  19   -0.00    5.09
   6   0 -19   -0.00    4.78
  -6   0  20    0.00    5.01
   6   0 -20   -0.00    5.53
  -6   0  21   -0.00    5.57
   6   0 -21    0.00    5.73
  -6   0  22   64.06   13.41
   6   0 -22   39.00   10.81
  -6   0  23    0.52    5.75
   6   0 -23    2.92    5.68
  -6   0  24    2.61    6.18
   6   0 -24    5.95    6.93
  -6   0  25   -0.00    5.83
   6   0 -25   -0.00    6.13
  -6   0  26   34.73   11.43
   6   0 -26   14.45    8.20
  -6   0  27    0.90    5.71
   6   0 -27   -0.00    5.42
   6   0 -28   12.85    6.96
   6   0 -29    0.24    5.74
   6   0 -30   25.44    9.77
   6   0 -31   -0.00    6.59
   6   0 -32   43.11   12.40
   6   0 -33   -0.00    7.31
   6   0 -34   -0.00    7.81
   6   0 -35    6.27    7.52
   6   0 -36   -0.00    7.39
   6   0 -37    0.00    7.47
   6   0 -38    6.20    7.00
  -6   1   1    3.80    3.61
  -6   1   1    0.00    4.01
   6  -1  -1    5.76    4.15
   6   1  -1   -0.00    5.39
   6   1  -1    0.00    4.51
   6   1  -1    3.98    4.36
  -6  -1   1    4.69    5.31
  -6  -1   1    2.57    3.76
  -6  -1   1    5.35    5.52
  -6   1   2  570.94   41.99
  -6   1   2  513.30   41.94
   6  -1  -2  565.68   42.43
   6  -1  -2  547.90   41.23
   6   1  -2  530.64   43.20
   6   1  -2  574.14   44.17
   6   1  -2  517.57   42.13
  -6  -1   2  505.21   42.02
  -6   1   3   32.89    7.01
   6  -1  -3   20.18    6.35
   6  -1  -3   21.67    5.92
   6   1  -3   31.21    7.70
   6   1  -3   22.75    6.29
  -6  -1   3   31.70    6.97
  -6  -1   3   18.43    6.60
  -6   1   4  760.18   52.41
  -6   1   4  634.91   52.40
   6  -1  -4  751.69   53.40
   6  -1  -4  720.34   51.93
   6   1  -4  645.28   53.00
  -6  -1   4  672.14   52.52
  -6  -1   4  683.61   54.04
  -6   1   5   78.45   11.37
  -6   1   5  109.06   13.40
   6  -1  -5   97.55   12.75
   6  -1  -5   83.28   11.17
   6   1  -5  119.64   14.35
   6   1  -5  104.47   13.19
  -6  -1   5   85.56   12.28
  -6  -1   5   94.63   13.42
  -6   1   6   77.64   10.85
   6  -1  -6   93.02   11.94
   6  -1  -6   63.37    9.59
   6   1  -6   67.76   11.36
   6   1  -6   78.52   11.69
  -6  -1   6   63.76   10.23
  -6  -1   6   79.04   12.25
  -6   1   7  172.14   18.64
  -6   1   7  210.72   20.83
   6  -1  -7  181.28   19.33
   6  -1  -7  197.77   18.89
   6   1  -7  180.69   20.03
   6   1  -7  184.79   19.49
  -6  -1   7  210.50   20.17
  -6  -1   7  158.65   19.69
  -6   1   8  570.08   46.09
  -6   1   8  558.40   46.99
   6  -1  -8  583.63   45.84
   6   1  -8  544.21   46.92
   6   1  -8  650.96   47.59
  -6  -1   8  637.33   47.13
  -6   1   9    9.02    4.82
  -6   1   9    7.70    5.26
   6  -1  -9    7.78    5.25
   6  -1  -9   10.64    4.86
   6   1  -9    8.56    5.73
   6   1  -9    4.65    4.62
  -6  -1   9   10.44    5.76
  -6  -1   9    3.61    5.26
  -6   1  10   98.33   12.95
  -6   1  10   87.44   12.77
   6  -1 -10   65.08   11.25
   6  -1 -10   79.42   11.32
   6   1 -10   57.65   11.22
   6   1 -10   72.51   11.28
  -6  -1  10   67.10   11.20
  -6  -1  10   86.15   13.14
  -6   1  11   12.23    6.01
  -6   1  11   10.07    5.51
   6  -1 -11    3.52    5.33
   6  -1 -11   14.56    5.95
   6   1 -11    0.00    5.24
   6   1 -11   12.45    5.53
  -6  -1  11   15.04    6.23
  -6   1  12  260.54   26.79
   6   1 -12  281.14   26.12
  -6  -1  12  258.08   27.13
  -6   1  13   48.48    9.87
   6  -1 -13   21.95    7.19
   6   1 -13   50.47   10.83
   6   1 -13   51.97    9.78
  -6  -1  13   48.22    9.98
  -6   1  14  151.09   18.84
   6  -1 -14  150.23   18.41
   6   1 -14  150.74   18.82
   6   1 -14  134.67   17.25
  -6  -1  14  148.65   19.27
  -6   1  15    6.06    5.52
   6  -1 -15   10.51    5.70
   6   1 -15    4.42    6.51
   6   1 -15    7.13    4.60
  -6  -1  15   10.41    6.44
  -6   1  16   -0.00    3.95
   6  -1 -16    9.14    6.43
   6   1 -16    3.65    5.04
  -6  -1  16   12.73    6.63
  -6   1  17    6.03    5.56
  -6  -1  17    0.00    4.93
  -6   1  18  179.84   22.45
  -6  -1  18  185.60   23.09
  -6   1  19   24.41    8.64
   6   1 -19   13.48    6.82
  -6  -1  19   23.04    9.64
  -6   1  20    6.93    5.24
   6  -1 -20    2.85    5.27
   6   1 -20   -0.00    4.61
  -6  -1  20   -0.00    5.96
  -6   1  21    1.20    5.09
   6  -1 -21   -0.00    5.96
   6   1 -21    3.12    5.11
  -6  -1  21   -0.00    5.99
   6  -1 -22   11.28    7.11
   6   1 -22    0.14    5.85
  -6   1  23   -0.00    4.95
   6  -1 -23    5.80    7.01
   6   1 -23    6.36    5.98
  -6  -1  23   10.10    7.27
  -6   1  24   34.60   10.41
   6  -1 -24   22.34    9.67
   6   1 -24   10.11    7.26
  -6  -1  24   14.87    8.40
   6  -1 -25    0.00    7.11
   6   1 -25    2.51    5.37
  -6  -1  25    1.20    6.02
   6  -1 -26    1.16    5.64
   6   1 -26   -0.00    5.54
  -6  -1  26    3.14    6.21
   6  -1 -27    0.00    6.98
   6  -1 -28   31.28   10.81
   6   1 -28   16.58    8.93
   6  -1 -29    4.86    6.65
   6   1 -29   -0.00    5.83
   6  -1 -30   16.23    8.55
   6   1 -30    3.24    7.54
   6  -1 -31    2.86    5.83
   6   1 -31    1.93    6.42
   6  -1 -32    6.93    7.35
   6   1 -32   -0.00    6.11
   6  -1 -33    0.00    5.35
   6   1 -33   -0.00    7.08
   6  -1 -34    0.00    7.01
   6   1 -34    7.60    7.49
   6  -1 -35    6.38    7.10
   6   1 -35    1.02    5.77
   6  -1 -36   -0.00    5.97
   6   1 -36    5.21    6.50
   6  -1 -37    0.68    7.88
   6   1 -37    0.58    7.46
   6  -1 -38   -0.00    7.13
   6   1 -38    0.00    7.58
  -6   2   1    2.62    3.58
   6  -2  -1   -0.00    3.94
   6  -2  -1    0.88    3.36
   6  -2  -1    5.04    3.33
   6   2  -1    0.00    5.64
   6   2  -1   -0.00    3.82
   6   2  -1    3.57    4.98
  -6  -2   1    2.60    5.41
  -6  -2   1    0.00    4.29
  -6  -2   1    8.19    5.69
  -6   2   2   16.54    5.01
  -6   2   2   16.28    5.80
   6  -2  -2    4.82    4.39
   6  -2  -2    9.63    3.93
   6   2  -2    9.62    5.63
   6   2  -2    3.65    4.92
   6   2  -2    8.68    5.04
  -6  -2   2   10.72    6.24
  -6  -2   2   21.93    6.27
  -6  -2   2   14.80    5.77
  -6   2   3    0.00    3.42
  -6   2   3    4.92    3.92
   6  -2  -3    0.00    4.15
   6  -2  -3    0.75    3.13
   6   2  -3    1.76    4.36
   6   2  -3    0.87    4.28
  -6  -2   3    1.42    3.37
  -6  -2   3   -0.00    4.69
  -6   2   4   55.09    9.12
  -6   2   4   67.97   10.31
   6  -2  -4   61.70    9.45
   6  -2  -4   65.14    8.97
   6   2  -4   62.73   10.17
  -6  -2   4   56.97    9.85
  -6  -2   4   56.65   10.50
  -6   2   5    8.42    4.63
  -6   2   5    8.43    4.95
   6  -2  -5    9.85    4.78
   6  -2  -5    7.91    3.99
   6   2  -5    0.00    5.06
   6   2  -5   12.14    6.07
  -6  -2   5    9.13    4.96
  -6  -2   5    5.46    5.41
  -6   2   6  254.96   23.98
  -6   2   6  264.66   24.74
   6  -2  -6  267.99   24.54
   6  -2  -6  285.20   23.62
   6   2  -6  268.23   26.21
  -6  -2   6  257.85   24.65
  -6  -2   6  257.59   26.18
  -6   2   7   41.08    8.01
  -6   2   7   42.81    8.47
   6  -2  -7   64.57    9.75
   6  -2  -7   36.98    7.11
   6   2  -7   33.73    8.45
   6   2  -7   48.59    9.15
  -6  -2   7   48.07    8.94
  -6   2   8    0.00    4.43
  -6   2   8    0.00    3.94
   6  -2  -8    2.18    4.43
   6  -2  -8    2.47    3.05
   6   2  -8    3.82    4.93
   6   2  -8    6.25    4.55
  -6  -2   8    0.00    4.38
  -6  -2   8    3.15    4.82
  -6   2   9    2.34    4.56
  -6   2   9    0.91    3.83
   6  -2  -9    0.83    4.20
   6  -2  -9    0.35    2.41
   6   2  -9   -0.00    4.12
   6   2  -9    1.57    3.92
  -6  -2   9    0.00    4.09
  -6  -2   9    1.18    4.63
  -6   2  10  265.28   25.35
  -6   2  10  281.91   25.85
   6  -2 -10  213.33   23.73
   6   2 -10  285.53   26.20
  -6  -2  10  266.18   26.79
  -6   2  11  195.62   21.08
   6  -2 -11  221.21   21.52
   6   2 -11  171.27   20.49
   6   2 -11  182.21   20.64
  -6   2  12   70.30   11.97
   6  -2 -12  105.65   13.82
   6   2 -12   70.64   12.60
   6   2 -12   82.71   12.77
  -6  -2  12  104.95   15.01
   6  -2 -13    6.58    5.33
   6   2 -13   14.77    6.69
   6   2 -13   15.31    5.84
  -6  -2  13   12.20    6.08
  -6   2  14   91.97   13.69
   6  -2 -14   91.89   14.48
   6   2 -14  103.31   15.26
   6   2 -14   93.25   13.67
  -6  -2  14   96.98   15.00
  -6   2  15   23.36    7.44
   6   2 -15   24.30    7.68
   6   2 -15   30.47    8.00
  -6  -2  15   24.80    8.24
  -6   2  16   50.60   10.75
   6  -2 -16   64.75   12.37
   6   2 -16   69.52   11.93
  -6  -2  16   68.02   13.23
  -6   2  17   10.26    6.42
  -6   2  18    8.54    5.55
   6   2 -18    2.66    5.04
   6   2 -18    8.25    6.03
  -6  -2  18   14.03    7.04
  -6   2  19   10.07    6.26
   6  -2 -19    4.98    6.53
   6   2 -19    8.28    6.36
  -6  -2  19   10.66    7.57
  -6   2  20  132.93   18.36
   6  -2 -20   98.51   17.07
   6   2 -20  127.46   18.36
  -6  -2  20  136.67   19.84
  -6   2  21    2.85    6.01
   6  -2 -21   -0.00    6.10
   6   2 -21   -0.00    4.42
  -6  -2  21    0.00    6.37
   6  -2 -22   20.91    8.77
   6   2 -22   23.94    8.62
  -6  -2  22   12.40    7.88
   6  -2 -23    8.30    7.06
   6   2 -23   -0.00    6.62
  -6  -2  23   -0.00    5.65
   6  -2 -24    4.57    7.08
   6   2 -24    5.96    6.73
  -6  -2  24   13.59    8.75
   6  -2 -25   -0.00    6.32
   6   2 -25    4.78    6.89
  -6  -2  25    4.38    7.48
   6  -2 -26   23.15    9.89
   6   2 -26    4.86    7.17
  -6   2  27    0.00    5.79
   6  -2 -27    0.00    5.83
   6   2 -27   -0.00    5.83
  -6   2  28    1.77    5.81
   6  -2 -28    9.90    8.53
   6   2 -28    1.82    5.78
  -6   2  29    4.01    6.07
   6  -2 -29   -0.00    5.88
   6   2 -29   -0.00    8.08
  -6   2  30    0.00    4.77
   6  -2 -30    4.49    7.35
   6   2 -30    2.57    5.90
   6  -2 -31    3.61    6.61
   6   2 -31   -0.00    6.28
   6  -2 -32    6.36    7.06
   6   2 -32    5.44    6.60
   6  -2 -33    3.41    6.75
   6   2 -33    0.00    5.29
   6  -2 -34    0.00    6.30
   6   2 -34   -0.00    6.51
   6  -2 -35   10.70    8.06
   6   2 -35    0.00    5.60
   6  -2 -36    8.19    8.36
   6   2 -36    2.38    7.36
   6  -2 -37    5.76    7.44
   6   2 -37    1.13    5.76
   6   2 -38    3.66    7.57
  -6   3   1    2.55    3.21
  -6   3   1   -0.00    3.63
   6  -3  -1   -0.00    2.95
   6  -3  -1    3.08    2.64
   6   3  -1    0.72    4.16
   6   3  -1    1.52    4.29
   6   3  -1    1.30    4.30
  -6  -3   1    2.06    5.89
  -6  -3   1    6.66    5.11
  -6  -3   1    0.00    4.65
  -6   3   2  129.12   13.44
   6  -3  -2  122.75   12.87
   6  -3  -2  108.30   10.99
   6   3  -2  110.14   14.91
   6   3  -2   90.69   13.97
  -6  -3   2   80.80   13.26
  -6  -3   2  126.73   15.55
  -6   3   3  113.15   12.52
  -6   3   3  103.80   12.59
   6  -3  -3  103.05   12.21
   6  -3  -3  108.62   11.13
   6   3  -3  103.11   14.97
   6   3  -3  126.96   15.18
  -6  -3   3  115.97   15.27
  -6  -3   3  115.47   14.10
  -6  -3   3   81.78   13.47
  -6   3   4   36.75    7.07
  -6   3   4   39.88    7.23
   6  -3  -4   34.82    6.84
   6  -3  -4   28.19    5.56
   6   3  -4   28.25    8.01
   6   3  -4   36.47    8.59
  -6  -3   4   41.41    8.30
  -6  -3   4   33.77    8.76
  -6   3   5    9.47    4.92
  -6   3   5    7.80    3.97
   6  -3  -5    6.72    4.38
   6  -3  -5    0.00    2.54
   6   3  -5    1.26    4.91
   6   3  -5    7.94    5.10
  -6  -3   5    3.68    4.50
  -6  -3   5    5.02    5.78
  -6   3   6   15.99    5.83
  -6   3   6   15.14    5.15
   6  -3  -6   14.39    5.04
   6  -3  -6   12.40    4.09
   6   3  -6   19.41    7.01
   6   3  -6   19.25    6.65
  -6  -3   6   23.54    6.31
  -6  -3   6   17.31    6.99
  -6   3   7   32.31    7.47
  -6   3   7    8.23    4.68
   6  -3  -7   13.51    5.44
   6  -3  -7   16.84    4.50
   6   3  -7   21.08    6.29
   6   3  -7   10.17    5.74
  -6  -3   7   30.36    7.39
  -6  -3   7   14.36    6.46
  -6   3   8  427.54   30.30
   6  -3  -8  306.75   27.97
   6   3  -8  269.05   29.23
  -6  -3   8  275.67   29.47
  -6   3   9   54.38    9.55
  -6   3   9   49.55    9.12
   6  -3  -9   44.41    8.75
   6   3  -9   54.74   10.34
  -6  -3   9   69.38   12.28
  -6   3  10   18.38    6.23
  -6   3  10   21.83    6.23
   6  -3 -10   25.63    7.49
   6   3 -10   16.21    6.42
   6   3 -10   16.26    6.04
  -6  -3  10   21.26    7.04
  -6   3  11    6.18    4.70
  -6   3  11    0.00    4.48
   6  -3 -11    4.85    5.09
   6   3 -11    9.26    5.48
   6   3 -11    0.00    4.38
  -6  -3  11    6.81    5.58
  -6   3  12   67.16   11.58
   6   3 -12   61.48   11.42
  -6  -3  12   87.28   13.67
  -6   3  13  109.79   14.68
   6  -3 -13   98.63   14.75
   6   3 -13  106.92   15.32
   6   3 -13   91.35   14.14
  -6  -3  13  129.71   17.49
  -6   3  14  115.51   16.12
   6  -3 -14  104.38   15.77
   6   3 -14  171.42   18.93
   6   3 -14  124.47   16.83
  -6  -3  14  140.71   18.64
  -6   3  15    9.57    6.18
   6  -3 -15    6.91    5.79
  -6  -3  15    5.48    5.85
  -6   3  16    3.72    4.82
   6  -3 -16   23.85    8.25
   6   3 -16   33.50    8.29
  -6  -3  16   20.15    7.96
  -6   3  17   49.73   11.51
   6   3 -17   74.54   12.20
  -6  -3  17   41.50   11.51
   6   3 -18  101.11   16.32
   6   3 -18  100.35   15.61
  -6  -3  18  104.28   17.17
   6  -3 -19   14.35    7.80
   6   3 -19   29.16    9.33
   6   3 -19   36.23    9.38
  -6  -3  19   33.19    9.85
   6  -3 -20    0.00    5.29
   6   3 -20    4.86    6.42
   6   3 -20   -0.00    4.63
  -6  -3  20   -0.00    6.01
   6  -3 -21    0.00    5.55
   6   3 -21    2.28    7.24
  -6  -3  21    2.40    4.78
   6  -3 -22   54.67   12.53
   6   3 -22   27.69    9.95
  -6  -3  22   28.86   10.42
   6  -3 -23    3.54    6.32
   6   3 -23   10.06    7.70
  -6   3  24   42.45   11.86
   6   3 -24   39.55   11.52
  -6   3  25   -0.00    5.34
   6   3 -25   -0.00    7.15
  -6   3  26    0.95    5.56
   6  -3 -26    5.30    6.95
   6   3 -26    1.45    5.29
  -6   3  27   -0.00    4.31
   6  -3 -27   -0.00    7.43
  -6   3  28    8.44    6.73
   6  -3 -28    8.78    7.95
   6   3 -28    2.60    5.93
  -6   3  29   18.29    9.13
   6  -3 -29    9.42    7.30
   6   3 -29    1.10    6.61
  -6   3  30    6.76    6.64
   6  -3 -30   -0.00    7.14
   6   3 -30    0.00    6.62
  -6   3  31   -0.00    6.34
   6  -3 -31    0.00    7.38
   6   3 -31   -0.00    5.48
   6  -3 -32   -0.00    6.60
   6   3 -32    0.00    6.16
   6  -3 -33    1.73    7.59
   6   3 -33    6.93    6.69
   6   3 -34    4.11    6.51
   6   3 -35   -0.00    6.15
   6   3 -36    0.84    6.63
   6  -3 -37    4.31    8.75
   6   3 -37    3.16    6.33
   6   3 -38   -0.00    6.23
  -6   4   1  118.24   13.57
   6  -4  -1  140.10   14.24
   6  -4  -1  145.64   12.67
   6   4  -1  233.89   21.39
   6   4  -1  149.13   17.59
  -6  -4   1  155.25   18.38
  -6  -4   1  140.74   16.45
  -6  -4   1  163.63   18.64
  -6   4   2   17.82    5.17
  -6   4   2   11.74    4.37
   6  -4  -2   13.39    4.26
   6  -4  -2   17.95    3.69
   6   4  -2   26.62    7.86
   6   4  -2   14.92    6.57
   6   4  -2   12.57    5.69
  -6  -4   2   15.93    7.06
  -6  -4   2   22.29    6.51
  -6  -4   2    8.07    5.44
  -6   4   3    6.79    4.44
  -6   4   3    6.16    3.75
   6  -4  -3    3.18    3.48
   6   4  -3    2.89    5.45
   6   4  -3    5.69    5.03
   6   4  -3    6.86    4.89
  -6  -4   3    5.75    5.20
  -6  -4   3    0.00    3.90
  -6  -4   3    1.54    5.03
  -6   4   4    8.10    4.95
   6  -4  -4   11.21    4.56
   6  -4  -4   22.40    4.32
   6   4  -4    9.05    6.02
   6   4  -4    6.57    6.21
  -6  -4   4   15.62    6.87
  -6  -4   4   22.99    7.54
  -6   4   5  208.25   19.57
  -6   4   5  176.80   18.38
   6  -4  -5  184.69   18.60
   6  -4  -5  169.66   16.64
   6   4  -5  269.06   24.25
   6   4  -5  204.34   21.36
  -6  -4   5  208.69   22.28
  -6   4   6  200.12   19.47
  -6   4   6  181.16   18.46
   6   4  -6  198.24   21.32
   6   4  -6  197.10   20.96
  -6  -4   6  171.81   20.69
  -6   4   7   56.91    9.52
  -6   4   7   41.62    8.18
   6  -4  -7   41.93    8.32
   6   4  -7   64.17   11.35
   6   4  -7   59.51   10.82
  -6  -4   7   59.31   11.41
  -6   4   8   -0.00    3.86
  -6   4   8    3.36    3.50
   6  -4  -8    8.57    5.07
   6   4  -8    1.79    4.88
   6   4  -8    1.41    4.56
  -6  -4   8    0.00    5.11
  -6   4   9   48.45    8.99
  -6   4   9   50.05    8.89
   6  -4  -9   52.42    9.53
   6   4  -9   52.33   10.31
   6   4  -9   37.88    9.14
  -6  -4   9   27.83    8.29
  -6   4  10   25.51    7.46
   6  -4 -10   27.77    7.51
   6   4 -10   34.20    8.72
  -6  -4  10   30.62    8.82
  -6   4  11  123.25   15.19
  -6   4  11   87.01   13.30
   6  -4 -11  130.14   15.86
   6   4 -11   97.03   14.68
   6   4 -11  101.38   15.05
  -6  -4  11  100.82   15.55
  -6   4  12   75.17   12.66
   6  -4 -12   93.72   13.49
   6   4 -12   76.13   12.94
   6   4 -12  104.53   14.45
  -6  -4  12   69.56   13.20
  -6   4  13   16.29    6.54
   6  -4 -13   22.55    7.07
   6   4 -13   27.05    8.63
   6   4 -13   23.68    7.56
  -6  -4  13   24.20    8.06
  -6   4  14   -0.00    4.56
   6  -4 -14   -0.00    4.57
   6   4 -14   -0.00    4.30
  -6  -4  14    0.90    5.28
   6  -4 -15   64.17   12.26
   6   4 -15  111.48   15.33
  -6  -4  15   74.50   14.14
   6  -4 -16  130.38   17.45
   6   4 -16   81.99   14.48
  -6  -4  16  136.99   18.49
   6   4 -17   11.43    6.51
  -6  -4  17    8.80    6.43
   6   4 -18   28.91   10.10
   6   4 -18   36.02    9.58
  -6  -4  18   47.60   11.80
   6  -4 -19   73.00   14.44
   6   4 -19   78.42   14.63
   6   4 -19   75.93   13.75
  -6  -4  19   83.34   15.61
  -6   4  20   71.27   13.80
   6  -4 -20   93.06   15.94
   6   4 -20   93.26   15.57
   6   4 -20  101.74   16.29
  -6  -4  20   95.27   16.94
  -6   4  21    0.72    4.36
   6  -4 -21    1.91    6.48
   6   4 -21    4.70    5.99
   6   4 -21    1.40    4.53
  -6  -4  21    0.37    5.63
  -6   4  22   -0.00    4.94
   6  -4 -22    8.50    6.94
   6   4 -22    6.83    7.18
  -6   4  23   -0.00    4.76
   6  -4 -23   -0.00    6.18
   6   4 -23    1.03    6.08
  -6   4  24   -0.00    3.79
   6  -4 -24   -0.00    6.80
   6   4 -24    3.80    7.34
  -6   4  25   -0.00    4.95
   6  -4 -25   10.46    7.48
   6   4 -25    0.38    6.40
  -6   4  26    0.13    5.44
   6  -4 -26    5.83    6.85
   6   4 -26    9.77    6.87
  -6   4  27    4.16    6.08
   6  -4 -27    0.00    7.60
   6   4 -27    6.63    7.36
  -6   4  28   16.72    7.95
   6  -4 -28    5.54    8.15
   6   4 -28   10.49    7.80
  -6   4  29    1.06    5.69
   6  -4 -29   -0.00    7.54
   6   4 -29    3.09    7.06
  -6   4  30    1.88    5.69
   6  -4 -30   12.80   10.25
   6   4 -30    5.16    7.77
  -6   4  31    5.12    6.28
   6  -4 -31   -0.00    7.91
   6   4 -31    3.09    6.94
   6  -4 -32   11.81    8.68
   6   4 -32    9.33    7.01
   6  -4 -33    0.06    7.19
   6   4 -33    1.33    6.03
   6  -4 -34    4.69    7.07
   6   4 -34   -0.00    5.46
   6  -4 -35    7.30    9.39
   6   4 -35    0.86    6.59
   6  -4 -36    0.00    9.19
   6   4 -36    6.76    6.62
   6  -4 -37   16.32   11.25
  -6   5   1   20.22    4.81
  -6   5   1   10.98    3.81
   6  -5  -1    9.03    3.69
   6  -5  -1   12.53    2.86
   6  -5  -1   17.46    3.00
   6   5  -1   11.19    6.24
   6   5  -1   17.22    7.04
  -6  -5   1   12.62    5.60
  -6  -5   1    7.56    6.11
  -6   5   2   87.32   10.42
  -6   5   2   58.95    8.78
   6  -5  -2   86.21    9.95
   6  -5  -2   84.51    8.16
   6   5  -2   94.48   14.23
   6   5  -2   81.02   13.44
   6   5  -2   81.11   12.73
  -6  -5   2   83.17   13.17
  -6  -5   2  105.71   14.59
  -6   5   3  114.24   12.87
  -6   5   3  117.03   12.52
   6  -5  -3  125.35   13.01
   6  -5  -3  115.07   10.75
   6   5  -3   90.06   14.65
   6   5  -3  105.69   15.60
   6   5  -3  104.34   15.04
  -6  -5   3  129.32   16.61
  -6  -5   3  119.38   16.25
  -6   5   4   76.85   10.68
  -6   5   4   74.31   10.40
   6  -5  -4   87.40   10.84
   6   5  -4   77.48   13.37
   6   5  -4   89.07   13.96
   6   5  -4   94.48   13.88
  -6  -5   4  118.45   15.27
  -6  -5   4   82.23   13.26
  -6   5   5    5.88    4.31
  -6   5   5    1.52    3.15
   6  -5  -5    3.83    3.90
   6   5  -5    0.00    6.12
   6   5  -5    1.12    4.76
  -6  -5   5    0.09    5.70
  -6  -5   5    3.11    4.98
  -6   5   6   -0.00    3.33
  -6   5   6    0.00    3.41
   6  -5  -6   -0.00    3.40
   6   5  -6    2.10    5.04
   6   5  -6    8.68    5.96
  -6  -5   6    0.83    4.35
  -6  -5   6   -0.00    4.99
  -6   5   7   54.50    9.36
  -6   5   7   50.58    8.66
   6  -5  -7   56.06    9.37
   6   5  -7   68.51   11.56
   6   5  -7   34.61    8.93
  -6  -5   7   49.38   10.38
  -6   5   8   37.57    8.28
  -6   5   8   43.78    8.29
   6  -5  -8   36.98    8.14
   6   5  -8   60.63   11.07
  -6  -5   8   34.77    9.81
  -6   5   9   61.83   10.88
  -6   5   9   76.83   11.27
   6  -5  -9   75.92   11.62
   6   5  -9   80.42   12.97
   6   5  -9   82.86   13.22
  -6  -5   9   80.78   13.71
  -6   5  10   35.64    7.92
  -6   5  10   41.78    8.03
   6  -5 -10   29.55    7.67
   6   5 -10   39.35    9.40
   6   5 -10   25.13    8.01
  -6  -5  10   34.68    9.34
  -6   5  11    0.87    4.28
  -6   5  11    2.28    3.95
   6  -5 -11    2.62    4.41
   6   5 -11   -0.00    5.33
   6   5 -11    5.36    4.82
  -6  -5  11    1.84    4.62
   6  -5 -12    4.26    4.80
   6   5 -12    4.44    6.07
  -6  -5  12    1.25    4.87
   6   5 -13  171.12   20.62
  -6  -5  13  151.64   20.49
   6  -5 -14  200.87   23.62
   6   5 -14  233.09   24.94
  -6  -5  14  201.88   24.76
   6  -5 -15    1.21    5.25
   6   5 -15    2.80    5.29
  -6  -5  15   -0.00    5.59
   6   5 -16    0.45    5.22
   6   5 -16    8.48    5.70
  -6   5  17   -0.00    4.59
   6   5 -17    3.79    5.47
  -6  -5  17   -0.00    5.54
  -6   5  18   80.92   13.86
   6   5 -18   80.64   13.89
   6   5 -18   75.85   14.15
  -6  -5  18   84.23   15.41
  -6   5  19   11.30    7.08
   6  -5 -19   19.58    8.63
   6   5 -19   15.36    7.40
   6   5 -19   23.51    7.93
  -6  -5  19   25.67    8.72
  -6   5  20    4.01    5.15
   6  -5 -20    1.93    6.61
   6   5 -20    7.71    7.07
  -6   5  21    0.00    5.66
   6  -5 -21    3.73    5.75
   6   5 -21    0.00    5.69
  -6   5  22    0.36    5.04
   6  -5 -22    3.99    5.87
   6   5 -22    1.02    5.80
  -6   5  23   20.29    8.53
   6  -5 -23   28.09    9.75
   6   5 -23   12.65    8.64
  -6   5  24   35.05   10.00
   6  -5 -24   18.66    9.31
   6   5 -24   12.14    7.75
  -6   5  25    0.00    6.06
   6  -5 -25    4.06    6.62
   6   5 -25    5.13    6.07
  -6   5  26    0.00    6.07
   6  -5 -26    2.40    6.15
   6   5 -26    4.21    6.31
  -6   5  27    0.00    5.09
   6  -5 -27   -0.00    4.96
   6   5 -27    2.35    6.80
  -6   5  28    7.08    7.84
   6  -5 -28    9.12    8.01
   6   5 -28    1.72    5.69
  -6   5  29   -0.00    5.46
   6  -5 -29    4.65    7.99
   6   5 -29    5.82    7.07
  -6   5  30    1.22    5.69
   6  -5 -30    0.00    7.29
   6   5 -30   -0.00    6.74
  -6   5  31   -0.00    5.73
   6  -5 -31   -0.00    7.79
   6   5 -31    3.48    6.61
  -6   5  32   -0.00    5.55
   6  -5 -32    2.65    7.29
   6   5 -32   -0.00    6.75
   6  -5 -33   13.27    9.14
   6   5 -33    0.00    6.80
   6  -5 -34    8.88    8.62
   6   5 -34    1.83    7.03
   6  -5 -35   -0.00    7.00
   6   5 -35    4.76    6.73
   6  -5 -36   14.96    8.66
   6   5 -36    0.00    6.77
   6   5 -37   -0.00    6.18
   6   5 -38   -0.00    5.97
  -6   6   1  116.65   11.95
   6  -6  -1  108.02   11.45
   6   6  -1  108.70   16.57
   6   6  -1   98.12   14.80
  -6  -6   1  157.37   17.96
  -6   6   2   35.00    6.05
  -6   6   2   29.88    5.83
   6  -6  -2   33.79    5.92
   6  -6  -2   30.19    4.09
   6  -6  -2   26.37    3.80
   6   6  -2   31.88    8.81
  -6  -6   2   19.87    7.51
  -6  -6   2   34.26    9.00
  -6   6   3    9.42    3.76
  -6   6   3    1.95    2.52
   6  -6  -3    0.00    3.21
   6   6  -3   11.64    6.37
   6   6  -3   17.32    7.11
  -6  -6   3   -0.00    4.75
  -6  -6   3    2.98    5.23
  -6   6   4   15.23    4.84
  -6   6   4   12.65    4.57
   6  -6  -4    8.59    4.25
   6   6  -4   21.18    7.12
   6   6  -4    8.30    6.24
   6   6  -4   17.37    6.36
  -6  -6   4   13.35    7.41
  -6  -6   4   23.31    8.06
  -6   6   5  117.08   12.80
  -6   6   5   92.39   11.80
   6  -6  -5   99.72   12.51
   6   6  -5   94.07   15.45
   6   6  -5  117.76   16.19
  -6  -6   5  123.79   16.20
  -6   6   6   90.44   11.32
  -6   6   6   82.00   10.75
   6  -6  -6   72.24   10.73
   6   6  -6   71.20   13.63
   6   6  -6  121.21   15.57
  -6  -6   6   78.64   13.29
  -6  -6   6   58.23   12.24
  -6   6   7   48.86    8.52
  -6   6   7   42.66    8.06
   6  -6  -7   54.36    9.26
   6   6  -7   42.17   10.32
   6   6  -7   70.03   12.25
  -6  -6   7   66.40   12.13
  -6  -6   7   52.55   11.44
  -6   6   8   16.87    5.55
   6  -6  -8    8.20    4.92
   6   6  -8    8.06    6.55
   6   6  -8    7.83    6.62
  -6  -6   8   16.15    7.60
  -6   6   9  101.13   12.85
   6  -6  -9   87.58   12.58
   6   6  -9   74.91   13.54
  -6   6  10   49.17    9.71
   6   6 -10   75.97   13.07
  -6  -6  10   81.27   13.66
   6  -6 -11   45.57    9.73
   6   6 -11   55.65   11.19
  -6  -6  11   38.22   10.03
   6  -6 -12   52.17   10.96
   6   6 -12   54.78   11.78
  -6  -6  12   43.00   11.22
  -6   6  13   -0.00    4.04
   6  -6 -13    1.38    4.26
   6   6 -13    2.32    4.69
  -6  -6  13    0.57    6.30
  -6   6  14   -0.00    4.69
   6  -6 -14   10.29    6.58
   6   6 -14    7.23    6.54
  -6  -6  14    5.21    5.45
  -6   6  15   53.09   10.07
   6  -6 -15   47.55   11.03
   6   6 -15   25.14    9.58
   6   6 -15   65.69   12.56
  -6  -6  15   70.70   13.54
  -6   6  16    6.67    5.63
   6   6 -16    3.49    5.47
   6   6 -16   12.39    6.59
  -6  -6  16    7.82    6.98
  -6   6  17   22.80    8.04
   6   6 -17    8.32    6.78
  -6  -6  17    9.37    7.71
  -6   6  18   35.51    8.82
   6  -6 -18   21.17    8.34
   6   6 -18   19.66    8.46
  -6   6  19    4.07    5.39
   6  -6 -19    6.14    6.10
   6   6 -19    0.00    6.05
  -6   6  20    0.79    4.79
   6  -6 -20    4.09    6.08
  -6   6  21    6.41    5.56
   6  -6 -21   13.78    7.30
   6   6 -21   19.53    8.47
  -6   6  22    3.36    5.13
   6  -6 -22    0.32    5.68
   6   6 -22   11.51    7.40
  -6   6  23    9.81    6.44
   6  -6 -23    0.00    5.60
   6   6 -23   15.68    8.04
  -6   6  24    1.64    4.72
   6  -6 -24    0.00    5.00
   6   6 -24    5.37    5.98
   6  -6 -25   20.06    8.90
   6   6 -25    9.50    7.39
  -6   6  26   16.21    7.62
   6  -6 -26   17.79    8.51
   6   6 -26   17.86    8.24
  -6   6  27   16.15    8.13
   6  -6 -27   19.10    9.12
   6   6 -27    0.74    6.17
  -6   6  28    7.05    7.54
   6  -6 -28    0.00    6.54
   6   6 -28    2.93    6.03
  -6   6  29    4.78    5.91
   6  -6 -29   -0.00    5.51
   6   6 -29   -0.00    5.38
  -6   6  30    5.98    6.72
   6  -6 -30   -0.00    6.21
  -6   6  31    2.46    7.79
   6  -6 -31    0.00    7.74
   6   6 -31    4.50    7.51
  -6   6  32    6.78    6.83
   6  -6 -32    1.27    6.03
   6   6 -32    0.00    6.60
  -6   6  33   -0.00    6.39
   6  -6 -33    2.16    8.19
   6   6 -33    3.20    7.38
   6  -6 -34    2.02    6.67
   6   6 -34    2.92    7.36
   6  -6 -35   -0.00    7.30
   6   6 -35   -0.00    6.79
   6  -6 -36    6.12    8.45
   6   6 -36   -0.00    5.75
   6   6 -37    6.56    8.05
  -6   7   1   14.19    3.81
  -6   7   1    8.84    3.43
   6  -7  -1   18.26    4.40
   6   7  -1   13.18    7.29
   6   7  -1   13.70    6.87
  -6   7   2   11.63    3.91
  -6   7   2   15.62    4.34
   6   7  -2   24.22    8.17
   6   7  -2   16.08    7.45
  -6   7   3  211.26   18.21
  -6   7   3  189.74   17.83
   6  -7  -3  179.41   17.55
   6   7  -3  198.86   23.58
   6   7  -3  205.78   22.88
  -6   7   4   65.63    8.83
   6  -7  -4   47.04    8.24
   6   7  -4   72.96   13.13
   6   7  -4   68.39   12.12
  -6  -7   4   54.32   11.76
  -6   7   5   21.19    5.56
   6  -7  -5   13.54    4.87
   6   7  -5   15.93    7.60
   6   7  -5   41.98    9.68
  -6  -7   5    6.91    6.39
  -6   7   6   16.80    5.22
   6  -7  -6   18.73    5.85
   6   7  -6   11.36    6.73
  -6  -7   6   19.20    7.82
  -6   7   7   18.23    5.73
   6  -7  -7   10.83    5.21
   6   7  -7   11.87    6.27
  -6  -7   7   14.44    7.44
  -6   7   8   28.19    7.09
   6  -7  -8   37.16    8.47
   6   7  -8   37.28    9.84
  -6  -7   8   18.76    8.06
  -6   7   9   99.43   13.18
   6  -7  -9  127.00   15.64
   6   7  -9   94.69   15.56
  -6  -7   9  100.66   16.36
  -6   7  10    0.62    3.97
  -6   7  10    2.23    4.12
   6  -7 -10    0.92    4.61
   6   7 -10    0.00    4.95
  -6  -7  10    8.92    6.79
  -6   7  11    0.00    4.16
  -6   7  11    0.16    4.15
   6  -7 -11   -0.00    4.43
   6   7 -11    0.00    5.20
  -6  -7  11   -0.00    5.78
  -6   7  12    3.88    4.06
   6  -7 -12   14.86    6.63
   6   7 -12   28.39    8.24
   6   7 -12   18.95    7.53
  -6  -7  12   14.22    7.19
  -6   7  13  115.73   15.50
   6  -7 -13  116.79   16.49
   6   7 -13   95.22   15.80
   6   7 -13   97.50   16.41
  -6  -7  13  120.92   17.96
  -6   7  14    0.61    4.46
   6  -7 -14    0.71    4.98
   6   7 -14    0.00    4.88
   6   7 -14    0.00    5.02
  -6  -7  14    8.56    7.47
  -6   7  15    6.88    4.74
   6  -7 -15    0.00    4.95
   6   7 -15    2.97    5.42
  -6   7  16    0.63    5.09
   6   7 -16    1.83    5.73
  -6   7  17    6.57    5.70
   6   7 -17    2.62    4.98
  -6   7  18    0.00    5.16
   6  -7 -18    3.26    5.46
   6   7 -18   -0.00    4.49
  -6   7  19   32.88    9.59
   6   7 -19   48.06   11.17
  -6   7  20    0.97    4.04
   6   7 -20    3.17    4.81
  -6   7  21    0.83    5.20
   6  -7 -21   -0.00    5.79
   6   7 -21   -0.00    5.23
  -6   7  22   -0.00    5.22
   6  -7 -22    3.54    7.39
   6   7 -22    0.00    6.15
  -6   7  23    7.55    6.66
   6  -7 -23   18.90    9.23
   6   7 -23    5.06    7.22
  -6   7  24    2.03    5.48
   6  -7 -24    3.70    6.86
   6   7 -24    5.08    5.98
  -6   7  25    8.90    7.47
   6  -7 -25    0.00    6.37
   6   7 -25    7.28    6.74
  -6   7  26    8.65    6.69
   6   7 -26    1.64    5.70
  -6   7  27    0.00    5.04
   6   7 -27   -0.00    5.64
  -6   7  28    3.98    4.59
   6   7 -28   -0.00    5.77
  -6   7  29    9.65    7.74
   6  -7 -29    6.89    8.02
   6   7 -29    8.14    7.85
  -6   7  30    0.00    4.78
   6  -7 -30    0.00    5.64
   6   7 -30    0.07    5.72
   6  -7 -31    1.14    5.96
   6   7 -31   -0.00    6.29
  -6   7  32    0.00    5.25
   6  -7 -32    2.59    6.46
   6   7 -32    1.81    6.04
  -6   7  33    0.00    5.88
   6  -7 -33    0.39    6.30
   6   7 -33   -0.00    5.00
  -6   7  34   -0.00    5.71
   6  -7 -34   -0.00    7.28
   6   7 -34    0.94    5.19
   6  -7 -35    1.43    6.23
   6   7 -35   -0.00    7.43
   6   7 -36   10.64    8.18
   6   7 -37   -0.00    7.06
  -6   8   1   83.18    9.41
   6   8  -1  118.69   17.16
   6   8  -1  108.63   15.88
  -6   8   2    2.22    2.65
   6  -8  -2    3.06    3.25
   6   8  -2    6.73    5.56
   6   8  -2    5.37    6.38
   6  -8  -3    2.92    2.95
   6   8  -3    0.17    4.88
   6   8  -3    1.02    6.37
  -6   8   4    0.39    2.92
   6  -8  -4    1.80    3.19
   6   8  -4   -0.00    4.57
   6   8  -4   -0.00    5.01
  -6   8   5  165.67   16.87
   6  -8  -5  171.14   17.55
   6   8  -5  172.22   21.96
   6   8  -5  188.75   22.34
  -6   8   6    5.53    4.11
  -6   8   6    6.68    4.14
   6   8  -6   14.84    7.77
   6   8  -6    3.62    5.68
  -6  -8   6    0.00    6.04
  -6   8   7   53.63    9.33
  -6   8   7   46.91    8.90
   6  -8  -7   98.54   12.61
   6   8  -7   61.45   12.93
  -6  -8   7   64.14   13.33
  -6   8   8    5.30    4.34
  -6   8   8   -0.00    3.56
   6  -8  -8   -0.00    4.78
   6   8  -8   -0.00    5.69
   6   8  -8    1.15    6.35
  -6  -8   8    1.46    5.24
  -6  -8   8    3.74    6.34
  -6   8   9  119.17   14.16
  -6   8   9  111.06   13.93
   6  -8  -9   97.30   14.30
   6   8  -9  101.15   16.59
   6   8  -9  126.85   17.69
  -6  -8   9   81.73   14.98
  -6  -8   9  101.21   16.91
  -6   8  10   30.40    7.47
  -6   8  10   29.47    7.49
   6  -8 -10   21.13    7.19
   6   8 -10   51.15   11.85
   6   8 -10   43.09   10.78
  -6  -8  10   27.90    8.87
  -6  -8  10   27.57    9.18
  -6   8  11   44.05    9.56
   6  -8 -11   70.54   12.12
   6   8 -11   66.09   13.19
  -6  -8  11   51.33   11.51
  -6   8  12    7.70    5.11
   6  -8 -12    8.55    5.84
   6   8 -12    4.71    6.85
  -6   8  13    0.00    3.02
   6   8 -13    1.49    5.45
  -6   8  14    0.00    4.36
   6  -8 -14    1.69    5.22
   6   8 -14    5.45    6.10
  -6   8  15   73.77   12.66
   6   8 -15   62.90   12.69
  -6   8  16   -0.00    4.70
   6   8 -16   -0.00    6.34
  -6   8  17   13.34    6.70
   6  -8 -17   18.15    7.74
   6   8 -17   21.96    8.52
   6  -8 -18    2.46    5.39
   6   8 -18    1.41    5.57
  -6   8  19   12.44    7.22
   6  -8 -19    0.68    5.64
   6   8 -19    4.20    6.15
  -6   8  20    4.30    5.10
   6  -8 -20   -0.00    5.61
   6   8 -20    2.26    4.69
  -6   8  21   12.07    6.37
   6  -8 -21    0.41    6.29
   6   8 -21    9.20    6.60
  -6   8  22    0.00    4.27
   6  -8 -22    3.31    6.61
   6   8 -22    3.51    5.60
  -6   8  23    2.76    5.26
   6  -8 -23    2.19    4.86
   6   8 -23    7.33    6.92
  -6   8  24    2.39    3.96
   6  -8 -24    0.00    6.01
   6   8 -24    1.26    5.46
  -6   8  25   11.74    7.79
   6  -8 -25   11.44    8.79
   6   8 -25    7.16    6.64
  -6   8  26    0.97    5.69
   6  -8 -26   -0.00    6.42
   6   8 -26    7.69    7.02
  -6   8  27    9.73    7.25
   6  -8 -27   13.53    9.06
   6   8 -27    4.34    6.66
  -6   8  28    2.40    4.78
   6  -8 -28   -0.00    6.45
  -6   8  29    2.84    5.71
   6  -8 -29    9.33    8.79
   6   8 -29    1.00    5.76
  -6   8  30    1.53    5.84
   6  -8 -30   -0.00    6.07
   6   8 -30   -0.00    6.02
  -6   8  31    3.40    6.10
   6  -8 -31   10.29    8.81
   6   8 -31   -0.00    5.67
  -6   8  32   -0.00    5.70
   6  -8 -32    5.51    8.29
   6   8 -32   -0.00    6.46
  -6   8  33   -0.00    5.14
   6   8 -33    6.54    7.39
  -6   8  34    2.88    6.02
   6   8 -34    0.66    5.93
   6   8 -35   -0.00    5.99
   6   8 -36   -0.00    6.58
   6   9  -2    2.62    5.25
  -6  -9   2   10.03    7.15
   6  -9  -3  110.55   12.72
   6   9  -3  139.60   18.84
  -6  -9   3   98.89   16.64
   6  -9  -4    6.36    4.20
   6   9  -4   19.67    7.67
  -6  -9   4   -0.00    4.85
  -6   9   5    1.02    2.87
   6  -9  -5    1.31    4.23
  -6   9   6   10.49    4.59
   6  -9  -6   20.24    6.44
  -6  -9   6    8.69    6.27
  -6   9   7    5.07    4.67
   6  -9  -7   10.14    5.11
   6   9  -7    5.58    5.62
  -6  -9   7   11.30    6.89
  -6   9   8    2.93    4.07
   6  -9  -8   -0.00    4.25
   6   9  -8    1.10    5.26
  -6  -9   8   -0.00    5.44
  -6   9   9   70.82   10.44
  -6   9   9   69.37   10.69
   6  -9  -9   53.68   10.52
   6   9  -9   40.65   12.08
  -6   9  10    1.06    3.83
  -6   9  10    4.84    4.42
   6  -9 -10    8.29    5.51
   6   9 -10   -0.00    6.63
  -6  -9  10    7.40    6.24
  -6   9  11   -0.00    3.47
   6  -9 -11   -0.00    5.16
  -6  -9  11   -0.00    5.04
  -6   9  12    0.00    4.52
   6  -9 -12   -0.00    5.18
   6   9 -12    0.00    5.47
  -6  -9  12    4.17    5.25
  -6   9  13   67.11   11.36
   6  -9 -13   69.97   12.51
   6   9 -13   64.80   12.77
  -6  -9  13   19.63    8.83
  -6   9  14    5.08    4.36
   6   9 -14    4.79    5.99
  -6   9  15    4.70    5.73
   6   9 -15   12.20    8.48
  -6   9  16    5.32    5.22
  -6   9  17    4.40    4.57
   6  -9 -17    3.33    5.75
   6   9 -17    0.00    5.96
  -6   9  18    4.17    4.72
   6  -9 -18    3.60    7.22
   6   9 -18    0.11    5.25
  -6   9  19   13.05    7.05
   6  -9 -19   21.14    8.98
   6   9 -19   44.69   11.66
  -6   9  20    5.46    4.66
   6  -9 -20    0.12    4.68
   6   9 -20    0.02    4.57
  -6   9  21   -0.00    5.33
   6  -9 -21   -0.00    5.81
   6   9 -21    5.93    6.76
  -6   9  22    7.79    6.38
   6  -9 -22   -0.00    6.09
   6   9 -22    0.00    5.93
  -6   9  23   11.05    6.50
   6  -9 -23    3.77    6.94
   6   9 -23   11.97    7.55
  -6   9  24    6.26    5.99
   6  -9 -24   -0.00    6.30
   6   9 -24   -0.00    5.08
  -6   9  25    2.68    5.40
   6  -9 -25    0.85    5.94
   6   9 -25    0.67    5.22
  -6   9  26    0.00    5.03
   6  -9 -26    1.79    7.06
   6   9 -26   -0.00    5.61
  -6   9  27    0.00    5.92
   6  -9 -27    1.59    6.96
   6   9 -27   -0.00    5.88
  -6   9  28    2.68    5.44
   6  -9 -28    0.53    5.93
   6   9 -28   -0.00    6.79
  -6   9  29    1.36    5.73
   6  -9 -29   20.48    9.46
   6   9 -29    0.00    5.82
  -6   9  30    0.40    5.49
   6  -9 -30    1.37    6.38
   6   9 -30    2.08    5.88
  -6   9  31    2.77    4.93
   6  -9 -31    0.30    7.83
   6   9 -31    5.91    6.91
  -6   9  32   -0.00    6.14
   6  -9 -32   -0.00    6.78
   6   9 -32    3.04    6.36
  -6   9  33   -0.00    5.83
   6  -9 -33   -0.00    6.85
   6   9 -33   -0.00    5.63
  -6   9  34    1.94    6.52
  -6   9  35   -0.00    5.48
   6   9 -35   -0.00    6.53
   6   9 -36    5.53    7.26
  -6  10   1   27.73    5.33
   6  10  -1   22.78    8.88
  -6 -10   1   26.47    9.15
  -6  10   2    9.60    3.67
   6  10  -2    2.50    4.82
  -6 -10   2    4.42    6.12
  -6  10   3   -0.00    2.26
   6  10  -3    1.32    4.37
  -6 -10   3    0.79    4.84
  -6  10   4    2.77    3.07
   6  10  -4    7.53    6.24
  -6 -10   4    0.26    5.90
  -6  10   5   28.70    6.39
  -6 -10   5   19.91    8.38
  -6  10   6    6.00    4.05
   6  10  -6   10.77    7.60
  -6 -10   6   -0.00    4.85
  -6  10   7   13.70    5.00
   6  10  -7   22.54    8.26
  -6 -10   7    8.72    6.23
  -6  10   8    3.27    3.57
   6 -10  -8    0.56    4.23
   6  10  -8    1.23    4.88
  -6 -10   8    4.60    5.59
  -6  10   9   -0.00    3.16
   6 -10  -9   -0.00    4.83
   6  10  -9    5.17    5.90
  -6 -10   9   -0.00    5.52
  -6  10  10    0.45    3.80
   6 -10 -10    6.00    5.77
   6  10 -10    2.44    5.85
  -6 -10  10    3.31    6.08
  -6  10  11   92.38   12.69
   6 -10 -11   58.73   12.14
   6  10 -11   55.72   13.69
  -6 -10  11   71.37   14.25
   6 -10 -12    0.71    4.99
   6  10 -12    8.37    8.05
  -6 -10  12    1.24    5.06
  -6  10  13    4.27    4.85
   6 -10 -13    0.00    5.46
   6  10 -13   -0.00    6.23
  -6 -10  13   -0.00    5.10
  -6  10  14   14.15    5.93
   6  10 -14    8.12    6.29
  -6 -10  14    1.11    4.86
  -6  10  15   33.96    9.09
   6  10 -15   50.61   11.79
  -6 -10  15   34.35   10.89
  -6  10  16   -0.00    4.55
   6 -10 -16    1.74    5.80
   6  10 -16    0.73    5.31
  -6  10  17   15.50    7.02
   6 -10 -17   20.61    8.99
   6  10 -17   23.96    9.18
  -6  10  18    0.59    3.66
   6 -10 -18   -0.00    6.03
   6  10 -18   -0.00    5.57
  -6  10  19    6.85    5.56
   6 -10 -19    1.45    5.67
   6  10 -19   11.23    7.26
  -6  10  20    0.00    3.78
   6 -10 -20   -0.00    6.16
   6  10 -20    7.64    6.92
  -6  10  21   37.02   10.08
   6 -10 -21   22.97    9.88
   6  10 -21   43.24   11.83
  -6  10  22    5.40    6.19
   6 -10 -22   -0.00    6.48
   6  10 -22   -0.00    5.43
  -6  10  23    8.17    6.20
   6 -10 -23    0.97    6.76
   6  10 -23   -0.00    5.34
  -6  10  24    4.77    6.60
   6 -10 -24   -0.00    6.57
   6  10 -24   -0.00    5.88
  -6  10  25    0.00    5.44
   6 -10 -25    5.53    6.75
   6  10 -25   11.34    7.63
   6 -10 -26   -0.00    6.09
   6  10 -26    4.24    6.20
  -6  10  27   -0.00    6.73
   6 -10 -27    0.12    6.70
   6  10 -27    3.45    5.91
  -6  10  28    1.62    5.62
   6 -10 -28    2.10    5.88
   6  10 -28   -0.00    4.77
  -6  10  29    1.66    5.05
   6 -10 -29    0.10    6.27
   6  10 -29    2.72    5.79
  -6  10  30    3.90    6.17
   6 -10 -30    5.21    6.46
   6  10 -30    8.19    7.00
  -6  10  31   -0.00    4.90
   6 -10 -31   -0.00    6.96
   6  10 -31    5.15    6.52
  -6  10  32    2.94    6.13
   6 -10 -32    2.35    6.21
   6  10 -32    5.72    5.83
  -6  10  33    4.98    5.94
   6 -10 -33    0.00    9.83
   6  10 -33   -0.00    6.30
  -6  10  34    2.24    5.80
   6  10 -34    3.55    7.17
  -6  10  35    3.57    6.78
   6  10 -35    0.64    6.19
  -6  11   1    4.43    3.15
   6  11  -1    3.84    6.62
  -6 -11   1    2.67    5.54
  -6  11   2   -3.32    3.14
   6  11  -2    4.11    5.82
  -6 -11   2    1.16    4.88
  -6  11   3   22.51    5.36
   6  11  -3   29.77    9.47
  -6 -11   3    3.96    6.37
  -6  11   4    0.54    2.90
   6  11  -4    0.00    4.23
  -6 -11   4   -0.00    5.52
  -6  11   5    4.05    3.61
   6  11  -5    0.35    5.38
  -6 -11   5    2.28    4.93
  -6  11   6    0.00    3.36
   6  11  -6   -0.00    5.23
  -6 -11   6    3.77    6.68
  -6  11   7    9.60    4.68
   6  11  -7    4.01    6.23
  -6 -11   7    2.61    5.63
  -6  11   8   11.66    5.45
   6  11  -8    7.25    6.84
  -6  11   9   17.48    5.98
   6  11  -9   18.95    8.67
  -6 -11   9   13.34    6.93
  -6  11  10    1.02    3.39
   6  11 -10    6.37    5.83
  -6 -11  10    1.95    4.92
  -6  11  11   -0.00    4.04
   6  11 -11    6.86    6.72
  -6 -11  11   -0.00    5.32
  -6  11  12   10.25    5.18
   6  11 -12    5.26    6.26
  -6 -11  12    0.00    5.85
  -6  11  13   14.25    6.38
   6  11 -13   29.18   10.25
  -6 -11  13   10.17    7.27
  -6  11  14    1.24    3.57
   6  11 -14    3.89    7.26
  -6 -11  14    0.00    5.25
  -6  11  15   10.86    5.48
   6 -11 -15   11.82    7.99
   6  11 -15   10.44    7.67
  -6 -11  15   -0.00    5.21
  -6  11  16   -0.00    4.04
   6 -11 -16    7.22    7.05
   6  11 -16    0.00    5.45
  -6 -11  16    3.44    5.99
  -6  11  17    8.00    6.25
   6 -11 -17    6.59    7.27
   6  11 -17   20.60    8.73
  -6 -11  17    5.63    5.48
  -6  11  18   -0.00    4.25
   6 -11 -18    2.31    6.59
   6  11 -18   -0.00    5.32
  -6 -11  18    1.83    4.96
  -6  11  19    7.13    5.71
   6 -11 -19   17.57    9.29
   6  11 -19   11.13    8.22
  -6  11  20   -0.00    4.01
   6 -11 -20    0.00    7.11
   6  11 -20   -0.00    6.58
  -6  11  21   -0.00    5.44
   6 -11 -21    2.27    5.76
   6  11 -21    4.73    7.07
  -6  11  22    0.59    4.83
   6 -11 -22    2.43    7.03
  -6  11  23    7.58    6.86
   6 -11 -23    6.12    7.66
   6  11 -23    6.62    6.38
  -6  11  24   -0.00    5.62
   6 -11 -24   -0.00    7.11
   6  11 -24   -0.00    5.04
  -6  11  25    0.00    4.86
   6 -11 -25   11.29    7.68
   6  11 -25    3.94    6.67
  -6  11  26    4.02    6.14
   6 -11 -26    0.00    6.48
   6  11 -26    0.44    5.65
  -6  11  27   -0.00    4.30
   6 -11 -27    4.78    7.97
   6  11 -27    1.59    5.91
  -6  11  28    8.12    6.30
   6 -11 -28   -0.00    7.71
   6  11 -28   -0.00    5.71
  -6  11  29   -0.00    6.02
   6 -11 -29    8.07    8.61
   6  11 -29    0.00    6.31
  -6  11  30   -0.00    6.04
   6 -11 -30   -0.00    6.21
   6  11 -30    9.35    7.55
  -6  11  31   -0.00    5.81
   6 -11 -31    1.33    7.25
  -6  11  32    2.99    5.33
   6 -11 -32   -0.00    7.73
   6  11 -32    2.11    5.21
  -6  12   1   38.55    6.29
   6  12  -1   16.95    7.75
  -6 -12   1    6.12    6.77
  -6  12   2   -0.00    2.32
   6  12  -2    1.04    6.73
  -6 -12   2    8.79    6.93
  -6  12   3    4.37    3.46
  -6 -12   3    0.00    5.14
  -6  12   4    0.00    2.86
   6  12  -4    1.09    4.62
  -6 -12   4    5.35    6.13
  -6  12   5   29.30    6.64
   6  12  -5   30.72    9.80
  -6  12   6   -0.00    3.16
   6  12  -6    5.52    7.01
  -6 -12   6    1.26    4.87
   6  12  -7    8.46    7.26
  -6 -12   7    2.52    5.28
  -6  12   8    4.25    4.40
   6  12  -8   -0.00    6.21
  -6 -12   8    1.55    4.76
  -6  12   9    5.28    4.98
   6  12  -9    5.48    7.63
  -6 -12   9    8.12    6.26
  -6  12  10   -0.00    3.81
   6  12 -10    1.24    4.69
  -6 -12  10    0.00    4.52
  -6  12  11   26.04    7.36
   6  12 -11   13.25    7.77
  -6 -12  11    1.42    5.22
  -6  12  12    2.74    4.59
  -6 -12  12    0.63    4.77
  -6  12  13    3.94    4.63
   6  12 -13    0.00    6.20
  -6 -12  13    1.64    6.17
  -6  12  14   -0.00    4.87
   6  12 -14   -0.00    5.80
  -6 -12  14    2.80    5.77
  -6  12  15   10.23    5.13
   6  12 -15    4.99    6.47
  -6  12  16    3.08    5.00
   6  12 -16    4.50    7.51
  -6 -12  16    0.00    6.20
  -6  12  17    5.08    4.81
   6  12 -17    2.49    6.01
  -6 -12  17    2.63    5.51
  -6 -12  18    1.91    5.51
  -6  12  19   -0.00    4.80
   6  12 -19    2.22    5.59
  -6 -12  19    1.81    4.79
  -6  12  20    1.08    5.00
   6 -12 -20    1.26    6.08
   6  12 -20    2.73    6.19
  -6 -12  20    3.20    5.52
  -6  12  21   -0.00    5.25
   6 -12 -21   10.63    7.85
   6  12 -21   10.02    7.43
  -6  12  22   -0.00    4.29
   6 -12 -22    0.00    6.23
   6  12 -22    1.15    6.45
  -6  12  23    1.41    6.46
   6 -12 -23   -0.00    6.88
   6  12 -23    5.38    6.70
  -6  12  24    6.88    6.50
   6 -12 -24   -0.00    6.80
   6  12 -24   -0.00    5.86
  -6  12  25   -0.00    5.86
   6 -12 -25   -0.00    7.74
  -6  12  26    0.76    4.21
   6 -12 -26   -0.00    8.81
   6  12 -26   -0.00    6.45
  -6  12  27   -0.00    5.24
   6 -12 -27   -0.00    7.73
   6  12 -27    2.90    6.54
  -6  12  28    1.98    6.14
   6 -12 -28   -0.00    6.57
   6  12 -28   -0.00    6.22
  -6  12  29    0.00    6.75
   6 -12 -29   -0.00    8.21
   6 -12 -30   -0.00    7.84
   6 -12 -31   -0.00    7.85
  -6  13   1    7.91    3.62
   6  13  -1    4.55    6.44
  -6 -13   1    3.57    5.48
  -6  13   2    1.00    2.97
   6  13  -2    4.76    6.71
  -6 -13   2    1.79    5.89
  -6  13   3   15.88    5.08
   6  13  -3    8.90    8.15
  -6 -13   3   11.70    7.77
  -6  13   4   11.05    4.66
   6  13  -4    5.98    6.31
  -6 -13   4    3.93    5.84
  -6  13   5    0.60    3.22
   6  13  -5    5.21    5.48
  -6 -13   5   10.45    7.38
  -6  13   6   -0.00    2.99
   6  13  -6   -0.00    5.02
  -6 -13   6    5.52    6.42
  -6  13   7    2.38    4.05
   6  13  -7    0.00    5.48
  -6 -13   7    3.12    6.08
  -6  13   8    7.21    5.02
   6  13  -8    9.27    7.53
  -6 -13   8    0.50    5.75
   6  13  -9    9.35    7.99
  -6 -13   9    7.13    6.27
  -6  13  10    0.00    4.64
   6  13 -10    5.26    7.01
  -6 -13  10   -0.00    6.24
  -6  13  11   -0.00    3.72
   6  13 -11   -0.00    6.43
  -6 -13  11    0.00    5.51
  -6  13  12    2.35    4.23
   6  13 -12    0.05    5.37
  -6 -13  12    5.49    5.56
  -6  13  13    6.21    6.01
   6  13 -13   10.26    7.60
  -6 -13  13   12.12    7.00
  -6  13  14   -0.00    4.26
  -6 -13  14    2.47    5.23
  -6  13  15   -0.00    4.98
   6  13 -15    9.69    6.78
  -6 -13  15   -0.00    6.23
  -6  13  16   -0.00    5.05
   6  13 -16    4.72    6.86
  -6 -13  16    5.54    6.76
  -6  13  17    3.31    4.79
   6  13 -17    4.37    7.68
  -6 -13  17   -0.00    6.02
  -6  13  18    0.97    3.37
   6  13 -18    0.00    6.84
  -6 -13  18   -0.00    5.15
  -6  13  19    6.12    5.71
   6  13 -19    8.02    7.98
  -6 -13  19    2.86    5.67
   6  13 -20   -0.00    6.47
  -6 -13  20   -0.00    4.96
  -6  13  21    2.47    4.58
  -6 -13  21    1.57    4.51
  -6  13  22    5.72    5.72
   6  13 -22   -0.00    6.10
  -6 -13  22   -0.00    4.90
  -6  13  23    0.00    4.91
   6  13 -23   -0.00    5.46
  -6  13  24   -0.00    4.60
   6  13 -24    2.15    5.42
  -6  13  25   -0.00    5.51
   6 -13 -29    0.00    8.18
   6 -13 -30    1.74    6.44
  -6  14   1    4.73    3.86
   6  14  -1   20.49    8.08
  -6 -14   1    5.98    6.76
   6  14  -2    8.04    7.77
  -6 -14   2    0.00    6.03
  -6  14   3   -0.00    2.45
   6  14  -3   -0.00    6.15
  -6 -14   3   -0.00    5.30
  -6  14   4    4.75    3.70
   6  14  -4    4.01    5.57
  -6 -14   4    4.98    6.63
  -6  14   5    8.83    4.60
   6  14  -5   15.73    8.60
  -6 -14   5    4.20    6.45
  -6  14   6    8.85    4.37
   6  14  -6    5.97    6.61
  -6 -14   6    2.19    5.79
  -6  14   7    3.19    4.46
   6  14  -7    7.27    6.87
  -6 -14   7    0.00    5.69
  -6  14   8   -0.00    3.64
   6  14  -8    5.67    6.49
  -6 -14   8    5.41    6.23
  -6  14   9    1.91    3.59
   6  14  -9   12.84    7.69
  -6 -14   9    2.28    4.97
  -6  14  10    0.07    3.82
  -6 -14  10    1.27    4.73
   6  14 -11    3.89    6.34
  -6 -14  11    1.79    5.61
  -6  14  12    3.74    4.27
   6  14 -12    0.00    7.00
  -6 -14  12   -0.00    5.33
  -6  14  13   -0.00    3.68
   6  14 -13    2.99    5.59
  -6 -14  13    0.00    6.01
  -6  14  14    2.04    4.99
   6  14 -14   -0.00    6.06
  -6  14  15    3.85    4.65
   6  14 -15   -0.00    5.85
  -6 -14  15    4.93    5.32
  -6  14  16    4.81    5.08
  -6 -14  16   -0.00    4.12
  -6  14  17   -0.00    5.36
  -6 -14  17   -0.00    6.28
  -6  14  18    4.08    5.73
   6  14 -18   -0.00    5.45
  -6 -14  18   -0.00    6.15
  -6  14  19   -0.00    4.66
   6  14 -19    0.00    6.29
  -6  14  20    5.12    5.99
  -6  14  21    5.68    5.00
  -6  15   1   -0.00    3.09
   6  15  -1    0.00    4.89
  -6 -15   1    0.00    5.35
  -6  15   2    4.92    3.82
   6  15  -2    3.03    5.30
  -6 -15   2   13.58    9.03
   6  15  -3   14.20    8.33
  -6 -15   3    0.31    5.53
  -6  15   4    0.10    3.30
   6  15  -4    5.69    6.32
  -6 -15   4    8.60    6.91
  -6  15   5    1.04    2.88
   6  15  -5   -0.00    5.70
  -6 -15   5   -0.00    5.64
  -6  15   6   -0.00    2.31
   6  15  -6   -0.00    5.46
  -6 -15   6   -0.00    5.28
  -6  15   7   -0.00    2.75
   6  15  -7   -0.00    4.58
  -6 -15   7    0.89    5.26
  -6  15   8    2.31    4.07
   6  15  -8    7.47    7.41
  -6 -15   8    1.96    6.11
  -6  15   9   -0.00    3.46
   6  15  -9    7.02    7.74
  -6 -15   9    0.00    5.21
  -6  15  10   -0.00    4.35
   6  15 -10    0.00    5.30
  -6 -15  10   -0.00    5.19
  -6  15  11   -0.00    4.21
   6  15 -11   -0.00    6.19
  -6 -15  11    5.63    5.91
   6  15 -12    0.00    5.48
  -6 -15  12   -0.00    5.19
  -6  15  13    1.95    4.71
   6  15 -13    0.00    6.00
  -6 -15  13    4.53    5.26
  -6  15  14   11.34    5.71
   6  15 -14   -0.00    6.89
  -6  15  15    2.32    4.02
   6  15 -15    2.08    6.22
  -6  15  16   -0.00    4.23
   6  15 -16   -0.00    5.51
  -6  15  17   -0.00    4.12
   6  15 -17    2.27    6.06
  -6  16   1    0.60    2.80
   6  16  -1   -0.00    5.41
  -6  16   2    2.15    3.67
   6  16  -2   -0.00    5.92
  -6 -16   2   11.40    7.02
  -6  16   3    0.44    2.99
  -6 -16   3    1.02    5.37
  -6  16   4    0.80    3.15
   6  16  -4   -0.00    5.79
  -6 -16   4    0.00    5.57
  -6  16   5    0.44    3.06
   6  16  -5    0.98    4.80
  -6 -16   5   -0.00    4.84
  -6  16   6    0.00    3.12
   6  16  -6   -0.00    6.83
  -6 -16   6   -0.00    5.75
  -6  16   7   -0.00    3.07
   6  16  -7    7.97    6.92
  -6 -16   7    0.00    4.79
  -6  16   8   -0.00    3.67
  -6 -16   8    2.19    5.48
  -6  16   9   -0.00    3.67
   6  16  -9    0.00    5.16
  -6  16  10   -0.00    3.02
   6  16 -10    2.66    5.47
  -6  16  11    2.05    4.12
   6  16 -11    0.00    5.26
  -6  16  12    3.28    4.32
   6  16 -12    0.00    6.00
   6  16 -13    2.52    6.29
  -6  17   1    0.00    3.05
   6  17  -1    0.00    7.01
  -6 -17   1    0.00    6.04
  -6  17   2    0.04    2.83
   6  17  -2   -0.00    5.00
  -6 -17   2   -0.00    6.27
  -6  17   3   -0.00    3.20
   6  17  -3    0.76    5.05
  -6 -17   3    8.56    7.92
  -6  17   5    1.88    3.41
   6  17  -5   -0.00    6.21
  -5   0   1   -0.00    3.43
  -5   0   1    3.38    3.95
   5   0  -1    1.82    4.09
   5   0  -1    1.87    3.44
   5   0  -1    2.83    3.61
  -5   0   2    0.98    3.79
  -5   0   2   -0.00    3.92
   5   0  -2   -0.00    3.43
   5   0  -2    0.82    3.66
  -5   0   3   72.15    9.53
  -5   0   3   66.36    9.96
   5   0  -3   63.04    9.24
  -5   0   4    0.09    3.63
   5   0  -4   -0.00    4.41
   5   0  -4   -0.00    3.57
  -5   0   5 2090.57  138.69
  -5   0   5 1982.73  139.01
   5   0  -5 2010.21  138.29
  -5   0   6   -0.00    3.92
  -5   0   6   -0.00    4.39
   5   0  -6    0.00    4.82
   5   0  -6    3.26    4.01
  -5   0   7   62.22    9.92
  -5   0   7   73.49   10.75
   5   0  -7   38.68    8.87
   5   0  -7   78.11   10.11
  -5   0   8   -0.00    3.95
  -5   0   8    0.00    4.61
   5   0  -8    1.70    4.81
   5   0  -8   -0.00    3.45
  -5   0   9  544.03   40.59
  -5   0   9  500.74   40.84
   5   0  -9  442.45   39.50
   5   0  -9  499.12   39.55
  -5   0  10   -0.00    4.51
  -5   0  10   -0.00    4.56
   5   0 -10   -0.00    5.35
   5   0 -10   -0.00    3.72
  -5   0  11   37.74    8.53
  -5   0  11   20.16    7.15
   5   0 -11   24.01    6.73
  -5   0  12   -0.00    4.02
  -5   0  12   -0.00    4.58
   5   0 -12    1.04    4.58
   5   0 -12   -0.00    3.83
  -5   0  13    1.73    4.27
  -5   0  13   -0.00    4.43
   5   0 -13    3.00    4.82
   5   0 -13    0.00    3.89
  -5   0  14   -0.00    3.95
   5   0 -14   -0.00    5.76
   5   0 -14   -0.00    3.69
  -5   0  15  118.80   16.45
   5   0 -15  107.29   15.65
   5   0 -15  147.94   16.49
  -5   0  16    0.00    4.38
   5   0 -16    4.85    4.47
   5   0 -16    1.82    3.61
  -5   0  17   77.89   12.89
   5   0 -17   54.47   10.37
  -5   0  18   -0.00    4.83
   5   0 -18    1.02    4.35
  -5   0  19  131.82   18.22
   5   0 -19  132.91   17.10
  -5   0  20    1.16    4.52
  -5   0  21  160.50   20.45
   5   0 -21  127.10   18.85
  -5   0  22   10.31    6.15
   5   0 -22   -0.00    5.20
   5   0 -23   -0.00    6.83
   5   0 -24   -0.00    6.90
   5   0 -25   16.50    8.62
  -5   0  26   -0.00    4.76
   5   0 -26   -0.00    7.49
  -5   0  27   30.43   10.15
   5   0 -27   18.67    9.60
   5   0 -28    8.51    6.69
   5   0 -29    4.95    6.19
   5   0 -30   -0.00    7.29
   5   0 -31   26.03   10.19
   5   0 -32   -0.00    7.07
   5   0 -33    6.84    7.56
   5   0 -34   -0.00    6.21
   5   0 -35    0.00    6.76
   5   0 -36    2.67    6.91
   5   0 -37   11.70    9.06
   5   0 -38    0.00    7.54
   5   0 -39    8.84    9.15
  -5   1   1  419.12   32.87
  -5   1   1  439.47   33.78
   5  -1  -1  389.24   32.85
   5  -1  -1  483.51   33.64
   5   1  -1  409.80   34.52
   5   1  -1  439.44   34.93
   5   1  -1  457.98   34.41
  -5  -1   1  399.74   34.45
  -5  -1   1  423.78   34.03
  -5  -1   1  410.44   34.52
  -5   1   2    5.45    4.06
  -5   1   2    0.00    3.58
   5  -1  -2    3.25    3.79
   5  -1  -2    8.07    3.66
   5   1  -2    0.00    4.09
   5   1  -2    2.10    3.43
  -5  -1   2    4.40    4.45
  -5  -1   2    7.51    4.58
  -5   1   3  444.76   34.72
  -5   1   3  412.66   35.07
   5  -1  -3  440.98   35.16
   5  -1  -3  499.73   35.13
   5   1  -3  433.28   35.96
   5   1  -3  488.66   36.37
  -5  -1   3  470.80   35.93
  -5  -1   3  403.72   35.83
  -5   1   4    2.56    3.83
   5  -1  -4    6.61    4.17
   5  -1  -4   12.62    4.10
   5   1  -4    7.52    5.00
   5   1  -4   11.09    5.20
  -5  -1   4   11.99    4.96
  -5  -1   4   11.21    5.77
  -5   1   5  113.89   12.76
  -5   1   5   96.74   12.37
   5  -1  -5   96.33   11.97
   5  -1  -5   99.83   11.76
   5   1  -5   86.82   12.56
   5   1  -5  103.10   12.62
  -5  -1   5  123.64   13.46
  -5  -1   5   93.20   12.67
  -5   1   6  452.53   36.73
  -5   1   6  462.42   37.50
   5  -1  -6  486.74   37.62
   5  -1  -6  455.13   36.13
   5   1  -6  418.11   37.02
  -5  -1   6  463.65   37.10
  -5  -1   6  522.71   39.15
  -5   1   7  552.54   44.17
  -5   1   7  612.80   45.95
   5  -1  -7  537.76   44.42
   5  -1  -7  555.44   43.91
   5   1  -7  551.38   45.26
   5   1  -7  568.75   45.09
  -5  -1   7  731.90   46.67
  -5  -1   7  551.48   45.68
  -5   1   8    0.00    4.23
  -5   1   8    2.20    4.16
   5  -1  -8    1.58    5.60
   5  -1  -8    0.00    4.31
   5   1  -8    2.83    5.10
   5   1  -8    5.62    5.05
  -5  -1   8   -0.00    5.01
  -5  -1   8    0.25    4.43
  -5   1   9   29.88    7.65
  -5   1   9   38.67    8.28
   5  -1  -9   29.45    7.54
   5  -1  -9   37.86    7.50
   5   1  -9   34.15    7.92
   5   1  -9   36.37    7.57
  -5  -1   9   30.55    7.69
  -5  -1   9   43.90    8.85
  -5   1  10    2.57    4.49
  -5   1  10    2.58    4.14
   5  -1 -10    2.32    3.72
   5  -1 -10    0.90    4.09
   5   1 -10   -0.00    5.58
   5   1 -10    1.81    3.71
  -5  -1  10    2.48    3.81
  -5  -1  10    4.21    4.67
  -5   1  11  243.84   22.53
  -5   1  11  213.18   21.99
   5  -1 -11  201.52   21.90
   5  -1 -11  283.86   22.42
   5   1 -11  231.58   22.72
   5   1 -11  165.68   20.00
  -5  -1  11  218.54   21.83
  -5  -1  11  192.77   22.18
  -5   1  12   12.86    5.98
  -5   1  12   22.30    6.75
   5  -1 -12   14.09    6.53
   5  -1 -12   16.96    5.07
   5   1 -12   17.99    7.05
   5   1 -12   16.72    6.05
  -5  -1  12    9.23    5.38
  -5  -1  12   10.65    5.57
  -5   1  13  345.84   30.72
   5  -1 -13  317.41   30.53
   5  -1 -13  313.08   28.75
   5   1 -13  348.82   30.76
   5   1 -13  314.17   29.47
  -5  -1  13  323.80   30.10
  -5  -1  13  326.62   31.01
  -5   1  14    0.00    4.10
   5  -1 -14   -0.00    4.48
   5  -1 -14    4.87    3.73
   5   1 -14    0.00    3.89
  -5  -1  14    1.83    4.34
  -5   1  15   43.05    9.18
   5  -1 -15   20.98    7.39
   5  -1 -15   40.09    8.48
   5   1 -15   61.41   11.04
   5   1 -15   45.34    9.04
  -5  -1  15   40.99   10.06
  -5   1  16    5.09    5.02
   5  -1 -16    6.69    5.05
   5  -1 -16    6.84    4.25
   5   1 -16    0.00    4.07
   5   1 -16    1.76    4.60
  -5  -1  16    3.84    5.34
  -5   1  17   19.46    7.44
   5  -1 -17   27.31    8.44
   5   1 -17   20.08    7.67
   5   1 -17   25.60    7.49
  -5  -1  17   21.82    7.55
  -5   1  18   -0.00    4.86
  -5  -1  18    2.60    4.76
  -5   1  19  143.22   18.26
   5   1 -19  118.09   16.21
  -5  -1  19  112.54   17.16
  -5   1  20    6.86    6.21
   5   1 -20    1.25    4.42
  -5  -1  20    7.38    5.82
  -5   1  21    0.73    4.89
   5  -1 -21    4.73    5.61
   5   1 -21    3.57    4.79
   5   1 -21    0.11    4.35
  -5  -1  21    0.00    5.20
  -5   1  22    7.41    7.04
   5  -1 -22    4.45    5.98
  -5  -1  22   -0.00    5.26
  -5   1  23   39.82   11.04
   5  -1 -23   35.81   10.69
   5   1 -23   21.57    9.99
  -5  -1  23   37.85   10.63
  -5   1  24   14.41    7.66
   5  -1 -24   -0.00    4.90
   5   1 -24    2.00    5.91
  -5  -1  24    2.56    6.20
  -5   1  25   14.89    7.88
   5  -1 -25    8.64    7.08
   5   1 -25   10.29    6.42
  -5  -1  25   17.00    8.64
  -5   1  26   12.52    6.95
   5  -1 -26    2.68    5.89
   5   1 -26    6.58    6.46
  -5  -1  26   -0.00    5.37
  -5   1  27   37.07   11.16
   5  -1 -27   39.01   11.52
   5   1 -27   30.36   10.83
  -5   1  28   14.33    7.99
   5  -1 -28    7.00    6.82
   5   1 -28    8.82    8.27
   5  -1 -29   30.50   10.78
   5   1 -29   17.22    9.16
   5  -1 -30   -0.00    6.27
   5   1 -30   -0.00    6.07
   5  -1 -31    8.65    7.61
   5   1 -31    5.31    7.28
   5  -1 -32   -0.00    6.22
   5   1 -32    1.56    7.41
   5  -1 -33    9.74    9.12
   5   1 -33   16.22    8.62
   5  -1 -34    2.36    7.76
   5   1 -34   -0.00    6.56
   5  -1 -35   -0.00    6.07
   5   1 -35   -0.00    7.42
   5  -1 -36   -0.00    6.60
   5   1 -36   -0.00    6.74
   5  -1 -37   -0.00    6.33
   5   1 -37    5.12    8.08
   5  -1 -38    2.42    6.50
   5   1 -38   -0.00    7.06
   5  -1 -39    1.17    8.26
   5   1 -39   -0.00    7.77
  -5   2   1   11.98    4.21
  -5   2   1    6.18    3.50
   5  -2  -1    8.12    3.97
   5  -2  -1   10.91    3.98
   5  -2  -1    9.35    3.81
   5   2  -1    8.23    6.38
   5   2  -1   11.93    5.65
   5   2  -1    3.34    5.04
  -5  -2   1    6.07    5.22
  -5  -2   1   15.75    5.94
  -5   2   2    9.95    4.27
  -5   2   2    8.23    4.27
   5  -2  -2    8.91    4.41
   5  -2  -2    5.97    3.57
   5   2  -2   11.21    5.93
   5   2  -2    0.00    4.34
  -5  -2   2   11.32    5.57
  -5  -2   2   10.14    4.83
  -5  -2   2   10.17    5.55
  -5   2   3  158.76   15.92
  -5   2   3  169.36   16.60
   5  -2  -3  169.78   16.41
   5  -2  -3  201.29   16.32
   5   2  -3  158.00   17.87
   5   2  -3  195.12   18.44
  -5  -2   3  172.21   17.50
  -5  -2   3  143.16   17.32
  -5   2   4   64.12    9.24
  -5   2   4   64.41    9.37
   5  -2  -4   77.60    9.82
   5  -2  -4   68.52    8.67
   5   2  -4   62.59   10.31
   5   2  -4   75.27   10.88
  -5  -2   4   73.70   10.17
  -5  -2   4   52.72   10.10
  -5   2   5  505.27   38.91
  -5   2   5  501.34   39.32
   5  -2  -5  479.49   38.80
   5  -2  -5  500.77   38.18
   5   2  -5  468.94   40.38
   5   2  -5  564.73   41.26
  -5  -2   5  539.48   40.40
  -5  -2   5  486.71   40.80
  -5   2   6   15.94    5.71
  -5   2   6    6.01    4.71
   5  -2  -6    6.60    4.58
   5  -2  -6    0.00    2.90
   5   2  -6    5.71    4.10
   5   2  -6    1.42    4.60
  -5  -2   6   10.02    4.99
  -5   2   7   46.87    8.63
  -5   2   7   31.31    7.42
   5  -2  -7   61.72    9.12
   5  -2  -7   48.78    7.40
   5   2  -7   52.87    9.92
   5   2  -7   37.12    8.10
  -5  -2   7   53.26    8.88
  -5  -2   7   41.11    8.73
  -5   2   8    5.54    4.90
  -5   2   8    5.38    4.19
   5  -2  -8    9.35    5.43
   5  -2  -8   -0.00    2.93
   5   2  -8    5.80    5.43
   5   2  -8    9.21    5.37
  -5  -2   8    7.74    5.25
  -5  -2   8   13.52    6.49
  -5   2   9  548.16   44.34
   5  -2  -9  569.54   45.07
   5  -2  -9  573.99   43.61
   5   2  -9  524.88   45.12
  -5  -2   9  577.38   44.81
  -5  -2   9  622.99   47.09
  -5   2  10    2.62    4.06
  -5   2  10    4.21    4.21
   5  -2 -10    2.05    4.31
   5  -2 -10    5.12    3.67
   5   2 -10    0.00    4.36
   5   2 -10   -0.00    3.37
  -5  -2  10   -0.00    5.11
  -5  -2  10    2.29    4.54
  -5   2  11    8.81    5.22
  -5   2  11    5.02    4.49
   5  -2 -11    9.12    5.38
   5   2 -11    0.00    4.27
   5   2 -11    4.42    4.47
  -5  -2  11   12.97    6.29
  -5  -2  11    7.15    5.23
  -5   2  12   55.34   10.25
  -5   2  12   54.17    9.64
   5  -2 -12   49.33   10.23
   5  -2 -12   63.05    9.38
   5   2 -12   50.33    9.98
   5   2 -12   43.10    8.93
  -5  -2  12   37.47    8.72
  -5  -2  12   49.55   10.01
  -5   2  13   45.53    9.85
  -5   2  13   47.91    9.63
   5  -2 -13   42.13    9.53
   5  -2 -13   70.92   10.20
   5   2 -13   66.37   11.22
   5   2 -13   62.26   10.47
  -5  -2  13   65.89   11.77
  -5   2  14   45.32    9.09
   5  -2 -14   36.22    8.67
   5  -2 -14   31.19    7.37
   5   2 -14   35.81    9.09
   5   2 -14   26.83    7.47
  -5  -2  14   25.81    7.85
  -5   2  15  253.00   25.86
   5  -2 -15  286.22   27.25
   5   2 -15  264.58   26.61
   5   2 -15  274.59   26.33
  -5  -2  15  213.02   25.87
  -5   2  16    5.99    5.25
   5  -2 -16    3.75    5.49
   5   2 -16    0.00    4.94
   5   2 -16    0.81    4.55
  -5  -2  16    7.98    5.06
  -5   2  17    0.55    4.86
   5  -2 -17    6.95    5.61
   5   2 -17    0.00    4.24
  -5  -2  17    7.60    6.23
  -5   2  18   -0.00    4.74
   5   2 -18   -0.00    4.30
  -5  -2  18   -0.00    5.21
  -5   2  19  104.26   15.70
   5   2 -19  113.21   15.54
  -5  -2  19   92.12   16.12
   5   2 -20   45.66    9.83
  -5  -2  20   42.60   10.83
   5  -2 -21    0.06    5.73
   5   2 -21    5.31    5.56
   5   2 -21    6.70    5.11
  -5  -2  21    5.34    6.24
   5  -2 -22    1.72    6.59
   5   2 -22   13.45    6.42
   5   2 -22    3.28    5.10
  -5  -2  22    7.15    6.31
   5  -2 -23   -0.00    7.01
   5   2 -23    6.74    6.54
   5   2 -23   18.31    7.51
  -5  -2  23   18.73    8.33
   5  -2 -24   12.88    6.77
   5   2 -24   -0.00    5.57
  -5  -2  24    2.81    6.27
  -5   2  25   59.83   13.06
   5  -2 -25   34.29   11.77
   5   2 -25   25.79    9.69
   5  -2 -26    1.10    8.13
   5   2 -26    1.58    6.09
   5  -2 -27    7.71    8.29
   5   2 -27   18.29    8.76
   5  -2 -28   -0.00    6.92
   5   2 -28    0.77    6.07
   5  -2 -29   13.98    9.68
   5   2 -29   15.17    8.60
   5  -2 -30    0.00    7.85
   5   2 -30   -0.00    6.69
   5  -2 -31    1.35    7.73
   5   2 -31   30.43   10.58
   5  -2 -32    2.82    5.93
   5   2 -32    3.25    6.62
   5  -2 -33    4.20    6.74
   5  -2 -34    2.41    6.31
   5  -2 -35   10.22    7.66
   5  -2 -36    0.00    7.00
   5  -2 -37    6.57    7.42
   5  -2 -38    3.34    5.77
   5   2 -39    2.70    7.21
   5  -3  -1  274.01   21.65
   5  -3  -1  221.81   19.98
   5  -3  -1  258.79   19.94
   5   3  -1  281.78   25.31
   5   3  -1  255.63   24.60
   5   3  -1  284.70   24.81
  -5  -3   1  217.98   23.73
  -5  -3   1  266.34   23.66
  -5  -3   1  271.99   24.52
  -5   3   2   42.69    6.68
  -5   3   2   52.29    7.45
   5  -3  -2   37.07    6.48
   5  -3  -2   44.93    5.96
   5   3  -2   56.22   10.33
   5   3  -2   46.51    9.27
   5   3  -2   36.09    8.37
  -5  -3   2   35.10    8.24
  -5  -3   2   42.15    8.55
  -5  -3   2   27.49    8.33
  -5   3   3   73.20    9.97
   5  -3  -3   95.41   10.70
   5   3  -3   67.93   11.90
   5   3  -3  135.96   14.40
  -5  -3   3   92.10   12.65
  -5  -3   3   82.81   11.62
  -5  -3   3   80.79   12.12
  -5   3   4    0.00    4.00
  -5   3   4    5.73    3.74
   5  -3  -4    3.47    4.08
   5  -3  -4    6.45    3.41
   5   3  -4    7.60    5.13
   5   3  -4    1.08    4.75
  -5  -3   4    0.65    3.87
  -5  -3   4    3.42    5.14
  -5   3   5  185.68   17.56
  -5   3   5  179.74   17.27
   5  -3  -5  198.64   17.76
   5  -3  -5  162.71   15.79
   5   3  -5  167.61   18.74
   5   3  -5  184.80   19.19
  -5  -3   5  177.62   18.52
  -5  -3   5  167.66   19.04
  -5   3   6  188.10   17.85
  -5   3   6  174.95   17.01
   5  -3  -6  157.52   16.77
   5   3  -6  159.63   18.19
   5   3  -6  167.86   18.50
  -5  -3   6  169.53   17.82
  -5  -3   6  160.59   18.58
  -5   3   7   53.78    9.01
  -5   3   7   55.37    8.95
   5  -3  -7   58.81    9.50
   5  -3  -7   51.93    7.88
   5   3  -7   60.12   10.48
   5   3  -7   69.36   10.81
  -5  -3   7   67.40   10.10
  -5  -3   7   64.82   10.90
  -5   3   8   69.66   10.79
  -5   3   8   71.74   10.55
   5  -3  -8   61.57   10.30
   5  -3  -8   79.56    9.87
   5   3  -8   91.99   12.72
   5   3  -8   83.26   12.03
  -5  -3   8   79.05   11.57
  -5  -3   8   78.65   12.54
  -5   3   9   63.69   10.23
  -5   3   9   55.40    9.49
   5  -3  -9   43.68    8.64
   5  -3  -9   57.16    8.56
   5   3  -9   69.21   11.31
   5   3  -9   76.70   11.57
  -5  -3   9   53.67    9.43
  -5  -3   9   60.86   10.66
  -5   3  10   19.95    7.01
  -5   3  10   11.41    5.09
   5  -3 -10   18.48    6.08
   5  -3 -10   17.08    5.32
   5   3 -10   27.58    6.94
   5   3 -10   12.51    5.50
  -5  -3  10    8.82    5.52
  -5  -3  10   10.80    5.88
  -5   3  11    2.77    4.56
  -5   3  11    1.33    4.13
   5  -3 -11    1.95    4.45
   5  -3 -11    0.97    3.51
   5   3 -11    0.94    4.31
  -5  -3  11   -0.00    3.99
  -5  -3  11    4.05    4.86
  -5   3  12   27.50    7.90
  -5   3  12   21.35    6.34
   5  -3 -12   36.67    8.28
   5  -3 -12   32.89    6.80
   5   3 -12   23.68    6.73
   5   3 -12   33.51    7.95
  -5  -3  12   18.62    7.03
  -5   3  13  167.42   19.10
  -5   3  13  185.43   19.59
   5   3 -13  152.15   18.80
   5   3 -13  164.35   19.07
  -5  -3  13  152.37   19.41
  -5   3  14   13.15    5.89
   5  -3 -14   26.58    8.38
   5   3 -14   15.54    6.71
   5   3 -14   12.46    5.88
  -5  -3  14    8.46    5.97
  -5   3  15    0.00    3.90
   5  -3 -15    9.48    6.63
   5   3 -15   11.95    6.21
   5   3 -15    9.31    4.90
  -5  -3  15    8.64    6.38
  -5   3  16   31.40    8.42
   5  -3 -16   54.48   10.99
   5   3 -16   36.83    9.44
   5   3 -16   24.54    7.59
  -5  -3  16   37.70    9.75
  -5   3  17   73.20   12.39
   5  -3 -17   44.31   11.57
   5   3 -17   72.44   12.02
  -5  -3  17   60.71   12.15
  -5   3  18    8.69    6.04
   5   3 -18    1.97    5.03
  -5  -3  18    5.63    6.27
  -5   3  19   -0.00    4.75
   5   3 -19   -0.00    3.93
  -5  -3  19    4.50    5.48
  -5   3  20    2.42    5.16
   5  -3 -20   -0.00    5.94
   5   3 -20    2.41    4.71
   5   3 -20   -0.00    5.00
  -5  -3  20   -0.00    5.30
  -5   3  21   52.26   11.90
   5  -3 -21   49.08   12.52
   5   3 -21   55.36   11.15
  -5  -3  21   50.13   12.17
  -5   3  22   42.97   11.44
   5  -3 -22   46.10   12.02
   5   3 -22   42.60   10.61
   5   3 -22   54.81   11.90
  -5  -3  22   28.29    9.86
   5  -3 -23   64.19   14.09
   5   3 -23   56.49   12.44
   5   3 -23   66.82   12.54
  -5  -3  23   48.61   12.45
   5  -3 -24    3.17    7.21
   5   3 -24    3.71    5.35
   5  -3 -25    0.55    6.73
   5   3 -25    0.98    4.91
   5  -3 -26   -0.00    6.61
   5   3 -26    6.68    6.74
   5  -3 -27   23.34   10.15
   5   3 -27   11.99    7.79
  -5   3  28    0.00    5.41
   5  -3 -28   10.20    8.30
   5   3 -28    3.80    5.72
  -5   3  29    4.53    6.94
   5  -3 -29    7.62    7.42
   5   3 -29   12.07    7.66
  -5   3  30   -0.00    5.05
   5  -3 -30   -0.00    6.62
   5   3 -30   -0.00    5.37
   5  -3 -31    7.88    7.43
   5   3 -31   -0.00    5.60
   5  -3 -32   11.72    8.21
   5   3 -32   -0.00    5.66
   5  -3 -33   19.03    9.67
   5   3 -33    1.53    6.21
   5  -3 -34    4.74    7.29
   5   3 -34    6.02    8.31
   5  -3 -35    9.79    8.24
   5   3 -35    5.40    7.52
   5  -3 -36    0.00    8.33
   5   3 -36    1.82    5.39
   5  -3 -37    5.71    8.12
   5   3 -37    0.00    6.11
   5  -3 -38   -0.00    7.98
   5   3 -38    1.38    5.70
   5   3 -39    0.45    6.29
  -5   4   1   73.16    8.87
  -5   4   1   73.57    8.53
   5  -4  -1   67.75    8.46
   5  -4  -1   69.56    7.44
   5  -4  -1   73.40    7.22
   5   4  -1   70.65   11.49
   5   4  -1   64.99   11.31
   5   4  -1   82.91   11.98
  -5  -4   1   76.71   11.66
  -5  -4   1   92.58   11.87
  -5  -4   1   74.53   11.82
  -5   4   2   13.52    4.27
  -5   4   2   11.07    4.21
   5  -4  -2    8.87    3.87
   5  -4  -2   10.22    2.82
   5   4  -2   13.33    6.03
   5   4  -2   11.88    5.73
   5   4  -2    0.00    4.92
  -5  -4   2    7.42    5.34
  -5  -4   2   18.01    6.76
  -5   4   3   32.22    6.19
   5  -4  -3   37.27    6.41
   5  -4  -3   30.84    4.72
   5   4  -3   25.11    7.81
   5   4  -3   27.93    7.78
  -5  -4   3   35.64    8.76
  -5  -4   3   34.28    7.63
  -5  -4   3   35.70    7.91
  -5   4   4   59.31    8.66
  -5   4   4   57.01    8.03
   5  -4  -4   54.28    8.11
   5  -4  -4   51.68    6.90
   5   4  -4   70.15   11.30
   5   4  -4   63.36   10.70
  -5  -4   4   72.42   11.37
  -5  -4   4   60.01    9.73
  -5  -4   4   45.88   10.10
  -5   4   5  143.44   15.03
  -5   4   5  136.66   14.48
   5  -4  -5  158.66   15.45
   5  -4  -5  145.42   13.48
   5   4  -5  140.97   16.98
   5   4  -5  121.06   15.96
  -5  -4   5  146.35   16.48
  -5  -4   5  139.66   17.26
  -5   4   6   -0.00    4.05
  -5   4   6   -0.00    3.39
   5  -4  -6    1.67    3.36
   5  -4  -6   -0.00    2.79
   5   4  -6   -0.00    4.62
   5   4  -6   -0.00    4.09
  -5  -4   6   -0.00    4.66
  -5  -4   6   -0.00    4.39
  -5   4   7    6.21    4.70
  -5   4   7    9.03    4.02
   5  -4  -7    2.16    3.68
   5  -4  -7    6.31    3.60
   5   4  -7    0.00    4.82
   5   4  -7    0.00    3.86
  -5  -4   7    2.52    4.33
  -5  -4   7   -0.00    5.83
  -5   4   8   67.66   10.44
  -5   4   8   52.85    8.98
   5  -4  -8   72.87   10.43
   5  -4  -8   53.69    8.01
   5   4  -8   73.76   11.63
   5   4  -8   49.29    9.93
  -5  -4   8   58.40    9.77
  -5  -4   8   54.25   10.61
  -5   4   9   83.22   12.10
  -5   4   9   74.52   11.11
   5  -4  -9   86.66   12.12
   5   4  -9   79.43   12.68
   5   4  -9  107.18   14.00
  -5  -4   9  112.79   13.70
  -5  -4   9   72.53   12.63
  -5   4  10  147.42   16.84
  -5   4  10  144.61   16.21
   5  -4 -10  171.86   18.25
   5   4 -10  134.80   17.19
   5   4 -10  140.05   17.36
  -5  -4  10  137.53   16.25
  -5  -4  10  124.47   17.37
  -5   4  11  154.06   17.17
   5  -4 -11  137.57   17.36
   5   4 -11  131.94   17.34
   5   4 -11  167.74   18.85
  -5  -4  11  163.04   19.26
  -5   4  12   11.63    5.23
   5  -4 -12    9.34    5.91
   5   4 -12    2.94    4.42
   5   4 -12    3.71    4.27
  -5  -4  12    9.49    5.37
  -5   4  13    0.00    4.73
  -5   4  13    4.10    4.10
   5  -4 -13    2.24    4.55
   5   4 -13    0.00    3.56
   5   4 -13    3.03    3.67
  -5  -4  13    0.00    4.45
  -5   4  14   40.76    8.67
   5  -4 -14   42.88    9.46
   5   4 -14   29.92    8.27
   5   4 -14   33.75    8.66
  -5  -4  14   26.72    9.00
  -5   4  15  348.16   28.45
   5  -4 -15  230.60   26.06
   5   4 -15  276.08   27.12
   5   4 -15  224.99   25.45
  -5  -4  15  222.18   26.23
  -5   4  16   68.38   11.40
   5  -4 -16   60.56   11.53
   5   4 -16   45.84   10.66
   5   4 -16   72.85   12.04
  -5  -4  16   29.99    9.48
  -5   4  17   90.00   13.29
   5  -4 -17   68.01   13.27
   5   4 -17   76.51   12.75
  -5  -4  17   60.06   12.72
   5   4 -18    0.00    4.88
  -5  -4  18    5.74    6.03
   5   4 -19  142.74   18.51
  -5  -4  19  114.29   18.27
   5  -4 -20    8.92    7.70
   5   4 -20    0.66    5.76
   5   4 -20    0.00    4.65
  -5  -4  20    3.45    4.87
   5  -4 -21   39.55   10.99
   5   4 -21   27.60    8.75
   5   4 -21   21.18    7.95
  -5  -4  21   32.66   10.23
   5  -4 -22    1.07    6.00
   5   4 -22    0.00    5.85
  -5  -4  22    2.41    4.50
   5  -4 -23    0.75    5.83
   5   4 -23   -0.00    6.19
  -5   4  24    3.51    6.36
   5  -4 -24    0.00    6.45
   5   4 -24    0.00    5.77
  -5   4  25   12.35    7.65
   5  -4 -25   11.93    8.55
   5   4 -25   16.30    8.42
  -5   4  26    5.64    6.36
   5  -4 -26   25.23    9.92
   5   4 -26   10.59    7.56
  -5   4  27    9.09    8.04
   5  -4 -27   10.38    8.16
  -5   4  28    2.12    4.75
   5  -4 -28   -0.00    5.90
   5   4 -28   -0.00    5.31
  -5   4  29   11.13    7.54
   5  -4 -29    4.17    8.35
   5   4 -29    3.67    6.53
  -5   4  30    5.38    6.91
   5  -4 -30   -0.00    6.37
   5   4 -30    5.24    6.69
  -5   4  31    0.52    6.41
   5  -4 -31    2.50    8.11
   5   4 -31    2.66    5.66
   5  -4 -32    0.00    7.34
   5   4 -32    2.06    7.01
   5  -4 -33   -0.00    6.71
   5   4 -33    3.20    7.30
   5  -4 -34    6.25    8.05
   5   4 -34    0.00    5.82
   5  -4 -35    2.93    7.35
   5   4 -35   -0.00    5.90
   5  -4 -36   -0.00    6.10
   5   4 -36    6.66    6.89
   5  -4 -37    1.49    6.58
   5   4 -37   -0.00    6.23
   5   4 -38   -0.00    6.36
   5   4 -39   -0.00    7.19
  -5   5   1  184.55   15.30
  -5   5   1  155.76   14.30
   5  -5  -1  167.86   14.62
   5  -5  -1  155.04   12.43
   5  -5  -1  160.25   12.34
   5   5  -1  165.25   19.27
   5   5  -1  184.81   19.26
  -5  -5   1  151.47   18.03
  -5  -5   1  156.90   17.86
  -5  -5   1  171.04   19.06
  -5   5   2   59.72    7.91
   5  -5  -2   63.61    7.68
   5  -5  -2   53.59    5.84
   5   5  -2   72.10   11.64
   5   5  -2   52.72   10.34
   5   5  -2   43.43    9.58
  -5  -5   2   54.19    9.97
  -5  -5   2   49.04    9.34
  -5  -5   2   47.18    9.92
  -5   5   3  134.59   13.52
  -5   5   3  125.83   12.67
   5  -5  -3  119.98   12.81
   5  -5  -3  119.33   11.15
   5   5  -3  151.77   17.69
   5   5  -3  141.29   17.19
   5   5  -3  144.56   16.61
  -5  -5   3  136.59   17.27
  -5  -5   3  120.06   15.25
  -5  -5   3  130.74   16.56
  -5   5   4   26.77    5.34
   5  -5  -4   21.89    5.15
   5  -5  -4   26.88    4.73
   5   5  -4   23.41    8.24
   5   5  -4   27.01    7.71
  -5  -5   4   39.00    8.81
  -5  -5   4   24.14    6.51
  -5  -5   4   30.29    8.20
  -5   5   5   16.25    4.71
  -5   5   5   13.54    4.21
   5  -5  -5   20.22    5.05
   5  -5  -5   19.41    4.13
   5   5  -5   22.85    7.64
   5   5  -5   16.32    6.57
  -5  -5   5   13.31    6.30
  -5  -5   5   14.43    5.86
  -5  -5   5    7.39    5.70
  -5   5   6    9.16    4.33
  -5   5   6   16.66    4.66
   5  -5  -6    8.19    4.58
   5  -5  -6   15.90    4.25
   5   5  -6    7.77    5.78
   5   5  -6   13.67    6.00
  -5  -5   6   17.22    6.15
  -5  -5   6    0.00    5.13
  -5   5   7  245.63   21.35
  -5   5   7  216.25   20.55
   5  -5  -7  259.43   22.56
   5  -5  -7  227.77   19.44
   5   5  -7  195.31   22.27
   5   5  -7  216.85   23.03
  -5  -5   7  211.41   21.95
  -5  -5   7  197.44   22.59
  -5   5   8  107.46   13.35
  -5   5   8  106.31   13.23
   5  -5  -8  130.73   15.08
   5   5  -8   94.32   14.12
   5   5  -8  125.48   15.85
  -5  -5   8  135.23   16.89
  -5   5   9   16.30    5.69
  -5   5   9    4.05    4.02
   5  -5  -9   21.06    6.44
   5   5  -9    8.71    5.08
   5   5  -9   23.94    7.50
  -5  -5   9    9.90    5.69
  -5   5  10    5.67    4.01
  -5   5  10    3.06    3.43
   5  -5 -10    0.00    3.84
   5   5 -10   -0.00    4.63
   5   5 -10    5.70    4.93
  -5  -5  10    3.87    4.98
  -5   5  11   12.28    5.09
  -5   5  11   11.23    5.05
   5  -5 -11   16.63    5.94
   5   5 -11   17.77    6.68
   5   5 -11    6.73    5.74
  -5  -5  11   23.58    7.83
  -5   5  12  215.81   21.26
  -5   5  12  204.94   21.07
   5  -5 -12  208.87   21.97
   5   5 -12  174.66   21.30
   5   5 -12  195.21   22.14
  -5  -5  12  177.83   21.81
  -5   5  13  175.29   20.38
   5  -5 -13  248.28   24.15
   5   5 -13  195.01   22.27
   5   5 -13  201.96   22.68
  -5  -5  13  192.58   22.71
  -5   5  14   24.28    6.74
   5  -5 -14    8.01    5.34
   5   5 -14    7.41    6.18
   5   5 -14   17.04    7.13
  -5  -5  14   11.96    6.80
  -5   5  15    4.10    4.23
   5  -5 -15    4.72    5.12
   5   5 -15    0.00    4.72
  -5  -5  15    1.89    4.12
   5  -5 -16   40.00   10.88
   5   5 -16   43.62   10.32
  -5  -5  16   61.48   11.84
   5   5 -17   78.21   13.20
  -5  -5  17   63.88   12.78
   5   5 -18   45.10   10.20
  -5  -5  18   14.26    7.93
   5   5 -19   43.34   11.62
   5   5 -19   70.97   12.55
  -5  -5  19   51.76   12.20
   5  -5 -20    3.92    6.02
   5   5 -20   -0.00    4.74
  -5  -5  20   -0.00    5.56
  -5   5  21    3.19    5.41
   5  -5 -21    0.00    5.16
  -5   5  22   24.97    8.25
   5  -5 -22   39.54   11.36
   5   5 -22   27.57    9.05
  -5   5  23   10.93    7.15
   5  -5 -23   31.29   10.55
   5   5 -23    8.56    6.78
  -5   5  24    1.08    4.63
   5  -5 -24    6.97    7.67
   5   5 -24    0.00    5.68
  -5   5  25    1.94    4.56
   5  -5 -25    5.86    6.98
   5   5 -25    8.76    6.52
  -5   5  26    4.20    5.51
   5  -5 -26    0.00    6.92
   5   5 -26   -0.00    5.91
  -5   5  27    8.82    6.13
   5  -5 -27   10.06    9.13
   5   5 -27    6.45    6.60
  -5   5  28    0.00    5.05
   5  -5 -28    2.81    6.95
   5   5 -28   33.77    9.94
  -5   5  29    2.14    6.45
   5  -5 -29    0.00    6.68
   5   5 -29    0.00    5.64
  -5   5  30    2.11    5.85
   5  -5 -30   -0.00    8.40
   5   5 -30   -0.00    5.82
  -5   5  31    3.80    5.81
   5  -5 -31   -0.00    6.13
   5   5 -31   -0.00    5.54
  -5   5  32   -0.00    4.91
   5   5 -32    1.92    5.68
   5  -5 -33    0.00    7.65
   5   5 -33    1.48    6.55
   5  -5 -34    5.03    6.84
   5   5 -34    5.43    7.18
[truncated: 788,078 more chars]
