# Supplementary material for: LED-pump-X-ray-multiprobe crystallography for sub-second timescales
Source: Commun Chem. 2022 Aug 26;5:102. doi: 10.1038/s42004-022-00716-1 (PMC9814726; doi:10.1038/s42004-022-00716-1)
Supplement: Supplementary file 10 — Supplementary Data 1 [file 42004_2022_716_MOESM10_ESM.zip › CIFs/8s_265K/265K_8s_t1_excit.cif]

data_global

# SUBMISSION DETAILS
 
_publ_contact_author_name       'Hatcher, Lauren'
_publ_contact_author_address
;
School of Chemistry
Cardiff University
Main Building
Park Place 
Cardiff
CF10 3AT
United Kingdom
;
_publ_contact_author_email       'HatcherL1@cardiff.ac.uk'
_publ_requested_category          FM
_publ_section_comment
; 
?
;
_publ_section_references
;
Diamond General Data Aquisition (GDA) software: http://www.opengda.org/

XIA2: Winter, G. (2010) J. Appl. Cryst. 43, 186-190.
POINTLESS: Evans, P. (2006) Acta Cryst. D62, 72-82.
AIMLESS: Evans, P. R. and Murshudov, G. N. (2013) Acta Cryst. D69, 1204-1214.
DIALS: Winter, G., et al. Acta Cryst. (2018) D74, 85-97.
CCP4: Winn, M. D. et al. (2011) Acta Cryst. D67, 235-242.
   
SHELXL: Sheldrick G. M. (2015). Acta Cryst. C71, 3-8.
SHELXT:	Sheldrick, G. M. (2015). Acta Cryst. A71, 3-8.
 
OLEX2: Dolomanov, O.V.; Bourhis, L.J.; Gildea, R.J.; Howard, J.A.K.; Puschmann,
 H., OLEX2: A complete structure solution, refinement and analysis program 
 (2009). J. Appl. Cryst., 42, 339-341.

MERCURY: Macrae, C. F., Bruno, I. J., Chisholm, J. A., Edgington,
P. R., McCabe, P., Pidcock, E., Rodriguez-Monge, L., Taylor, R.,
van de Streek, J. & Wood, P. A. (2008). J. Appl. Cryst. 41, 466-470.
;

####
 
data_265K_8s_t1_excit
 
_audit_creation_method            'SHELXL-2018/3'
_shelx_SHELXL_version_number      '2018/3'
_chemical_name_systematic         
;
Nitro-(N,N,N',N'-tetrabutyldiethylenetriamine)palladium(II)
tetraphenylborate, tetrahydrofuran solvate
;
_chemical_name_common             ?
_chemical_melting_point           ?
_chemical_formula_moiety          
;
C20 H45 N4 O2 Pd, C24 H20 B, C4 H8 O
;
_chemical_formula_sum            'C48 H73 B N4 O3 Pd' 
_chemical_formula_weight          871.31

loop_
 _atom_type_symbol
 _atom_type_description
 _atom_type_scat_dispersion_real
 _atom_type_scat_dispersion_imag
 _atom_type_scat_source
 'C'  'C'   0.0010   0.0010
 'International Tables Vol C Tables 4.2.6.8 and 6.1.1.4'
 'H'  'H'   0.0000   0.0000
 'International Tables Vol C Tables 4.2.6.8 and 6.1.1.4'
 'B'  'B'   0.0000   0.0000
 'International Tables Vol C Tables 4.2.6.8 and 6.1.1.4'
 'N'  'N'   0.0030   0.0020
 'International Tables Vol C Tables 4.2.6.8 and 6.1.1.4'
 'O'  'O'   0.0050   0.0030
 'International Tables Vol C Tables 4.2.6.8 and 6.1.1.4'
 'Pd'  'Pd'  -2.5040   0.6150
 'International Tables Vol C Tables 4.2.6.8 and 6.1.1.4'
 
_space_group_crystal_system       monoclinic
_space_group_IT_number            14
_space_group_name_H-M_alt         'P 21/n'
_space_group_name_Hall            '-P 2yn'
 
_shelx_space_group_comment
;
The symmetry employed for this shelxl refinement is uniquely defined
by the following loop, which should always be used as a source of
symmetry information in preference to the above space-group names.
They are only intended as comments.
;
 
loop_
 _space_group_symop_operation_xyz
 'x, y, z'
 '-x+1/2, y+1/2, -z+1/2'
 '-x, -y, -z'
 'x-1/2, -y-1/2, z-1/2'
 
_cell_length_a                    11.6666(3)
_cell_length_b                    13.5747(4)
_cell_length_c                    30.1618(10)
_cell_angle_alpha                 90
_cell_angle_beta                  93.654(3)
_cell_angle_gamma                 90
_cell_volume                      4767.0(2)
_cell_formula_units_Z             4
_cell_measurement_temperature     265(2)
_cell_measurement_reflns_used     8994
_cell_measurement_theta_max       20.4453771832
_cell_measurement_theta_min       1.24736771475
 
_exptl_crystal_description        Plate
_exptl_crystal_colour             Yellow
_exptl_crystal_density_meas       ?
_exptl_crystal_density_method     ?
_exptl_crystal_density_diffrn     1.214          
_exptl_crystal_F_000              1856
_exptl_transmission_factor_min    ?
_exptl_transmission_factor_max    ?
_exptl_crystal_size_max           0.100
_exptl_crystal_size_mid           0.100
_exptl_crystal_size_min           0.050
_exptl_absorpt_coefficient_mu     0.202
_shelx_estimated_absorpt_T_min    0.980
_shelx_estimated_absorpt_T_max    0.990
_exptl_absorpt_correction_T_min   0.996086413242
_exptl_absorpt_correction_T_max   1.0
_exptl_absorpt_correction_type    empirical
_exptl_absorpt_process_details    
;
CCP4 7.0.048: AIMLESS, version 0.5.32 : 29/03/17
Scaling & analysis of unmerged intensities, absorption correction using spherical harmonics
;
_exptl_absorpt_special_details    ?
_diffrn_ambient_temperature       265(2)
_diffrn_radiation_wavelength      0.534
_diffrn_measurement_device_type   'Photon counting pixel array'
_diffrn_radiation_type            Synchrotron
_diffrn_measurement_method        'shutterless scans'
_diffrn_radiation_source          'Diamond Light Source Beamline I19-2'
_diffrn_radiation_monochromator   'Silicon 111'
_diffrn_detector_area_resol_mean  ?
_diffrn_reflns_number             34240
_diffrn_reflns_av_unetI/netI      0.1096
_diffrn_reflns_av_R_equivalents   0.0960
_diffrn_reflns_limit_h_min        -14
_diffrn_reflns_limit_h_max        14
_diffrn_reflns_limit_k_min        -16
_diffrn_reflns_limit_k_max        16
_diffrn_reflns_limit_l_min        -32
_diffrn_reflns_limit_l_max        37
_diffrn_reflns_theta_min          1.378
_diffrn_reflns_theta_max          19.496
_diffrn_reflns_theta_full         18.687
_diffrn_measured_fraction_theta_max   0.995
_diffrn_measured_fraction_theta_full  0.995
_diffrn_reflns_Laue_measured_fraction_max    0.995
_diffrn_reflns_Laue_measured_fraction_full   0.995
_diffrn_reflns_point_group_measured_fraction_max   0.995
_diffrn_reflns_point_group_measured_fraction_full  0.995
_reflns_number_total              9702
_reflns_number_gt                 5331
_reflns_threshold_expression      'I > 2\s(I)'
_reflns_Friedel_coverage          0.000
_reflns_Friedel_fraction_max      .
_reflns_Friedel_fraction_full     .
 
_reflns_special_details
;
 Reflections were merged by SHELXL according to the crystal
 class for the calculation of statistics and refinement.
 
 _reflns_Friedel_fraction is defined as the number of unique
 Friedel pairs measured divided by the number that would be
 possible theoretically, ignoring centric projections and
 systematic absences.
;
 
_computing_data_collection        'Diamond GDA (http://www.opengda.org/)'
_computing_cell_refinement        'DIALS (Winter, 2018)'
_computing_data_reduction         'XIA2 (Winter 2010)'
_computing_structure_solution     'SHELXT (Sheldrick, 2015)'
_computing_structure_refinement   'SHELXL (Sheldrick, 2015)'
_computing_molecular_graphics     'OLEX2 (Dolomanov et al., 2009)'
_computing_publication_material   'MERCURY (Macrae et al., 2008)'
_refine_special_details           ?
_refine_ls_structure_factor_coef  Fsqd
_refine_ls_matrix_type            full
_refine_ls_weighting_scheme       calc
_refine_ls_weighting_details
'w=1/[\s^2^(Fo^2^)+(0.0483P)^2^] where P=(Fo^2^+2Fc^2^)/3'
_atom_sites_solution_primary      ?
_atom_sites_solution_secondary    ?
_atom_sites_solution_hydrogens    geom
_refine_ls_hydrogen_treatment     constr
_refine_ls_extinction_method      none
_refine_ls_extinction_coef        .
_refine_ls_number_reflns          9702
_refine_ls_number_parameters      526
_refine_ls_number_restraints      490
_refine_ls_R_factor_all           0.1083
_refine_ls_R_factor_gt            0.0581
_refine_ls_wR_factor_ref          0.1393
_refine_ls_wR_factor_gt           0.1198
_refine_ls_goodness_of_fit_ref    0.912
_refine_ls_restrained_S_all       0.912
_refine_ls_shift/su_max           0.001
_refine_ls_shift/su_mean          0.000
 
loop_
 _atom_site_label
 _atom_site_type_symbol
 _atom_site_fract_x
 _atom_site_fract_y
 _atom_site_fract_z
 _atom_site_U_iso_or_equiv
 _atom_site_adp_type
 _atom_site_occupancy
 _atom_site_site_symmetry_order  
 _atom_site_calc_flag
 _atom_site_refinement_flags_posn
 _atom_site_refinement_flags_adp
 _atom_site_refinement_flags_occupancy
 _atom_site_disorder_assembly
 _atom_site_disorder_group
Pd1 Pd 0.34003(2) 0.77506(2) 0.34657(2) 0.04611(13) Uani 1 1 d . . . . .
N2 N 0.3468(3) 0.9277(2) 0.33772(10) 0.0548(8) Uani 1 1 d . . . . .
N3 N 0.4548(3) 0.7979(2) 0.39829(10) 0.0468(7) Uani 1 1 d . . . . .
H3 H 0.531805 0.787695 0.387945 0.056 Uiso 1 1 calc R U . . .
N4 N 0.3303(2) 0.6317(2) 0.37126(10) 0.0466(7) Uani 1 1 d . . . . .
C1 C 0.4427(4) 0.9631(3) 0.36966(14) 0.0654(11) Uani 1 1 d . . . . .
H1A H 0.431071 1.032051 0.376607 0.078 Uiso 1 1 calc R U . . .
H1B H 0.515557 0.957021 0.356092 0.078 Uiso 1 1 calc R U . . .
C2 C 0.4453(4) 0.9026(3) 0.41186(13) 0.0597(10) Uani 1 1 d . . . . .
H2A H 0.510527 0.921162 0.431638 0.072 Uiso 1 1 calc R U . . .
H2B H 0.375572 0.912933 0.427138 0.072 Uiso 1 1 calc R U . . .
C3 C 0.4351(3) 0.7225(3) 0.43252(13) 0.0525(9) Uani 1 1 d . . . . .
H3A H 0.366569 0.738035 0.447712 0.063 Uiso 1 1 calc R U . . .
H3B H 0.499944 0.720000 0.454296 0.063 Uiso 1 1 calc R U . . .
C4 C 0.4212(3) 0.6257(3) 0.40889(13) 0.0530(10) Uani 1 1 d . . . . .
H4A H 0.400218 0.575495 0.429751 0.064 Uiso 1 1 calc R U . . .
H4B H 0.493740 0.606855 0.397334 0.064 Uiso 1 1 calc R U . . .
C5 C 0.2319(3) 0.9658(3) 0.35077(15) 0.0638(11) Uani 1 1 d . . . . .
H5A H 0.221094 0.943893 0.380829 0.077 Uiso 1 1 calc R U . . .
H5B H 0.172473 0.934910 0.331544 0.077 Uiso 1 1 calc R U . . .
C6 C 0.2127(4) 1.0763(3) 0.34900(17) 0.0881(15) Uani 1 1 d . . . . .
H6A H 0.218833 1.099227 0.318784 0.106 Uiso 1 1 calc R U . . .
H6B H 0.271970 1.108760 0.367705 0.106 Uiso 1 1 calc R U . . .
C7 C 0.0957(4) 1.1042(4) 0.3644(2) 0.1126(19) Uani 1 1 d . . . . .
H7A H 0.037006 1.065471 0.348262 0.135 Uiso 1 1 calc R U . . .
H7B H 0.093061 1.088842 0.395767 0.135 Uiso 1 1 calc R U . . .
C8 C 0.0710(6) 1.2106(4) 0.3574(3) 0.172(3) Uani 1 1 d . . . . .
H8A H 0.046415 1.221710 0.326805 0.258 Uiso 1 1 calc R U . . .
H8B H 0.139249 1.248240 0.364797 0.258 Uiso 1 1 calc R U . . .
H8C H 0.011440 1.230713 0.375971 0.258 Uiso 1 1 calc R U . . .
C9 C 0.3665(3) 0.9603(3) 0.29150(13) 0.0599(10) Uani 1 1 d . . . . .
H9A H 0.375093 1.031420 0.291522 0.072 Uiso 1 1 calc R U . . .
H9B H 0.298750 0.944538 0.272540 0.072 Uiso 1 1 calc R U . . .
C10 C 0.4693(3) 0.9158(3) 0.27158(14) 0.0682(11) Uani 1 1 d . . . . .
H10A H 0.466438 0.844633 0.274404 0.082 Uiso 1 1 calc R U . . .
H10B H 0.538810 0.938860 0.287628 0.082 Uiso 1 1 calc R U . . .
C11 C 0.4722(4) 0.9433(4) 0.22294(15) 0.0874(14) Uani 1 1 d . . . . .
H11A H 0.407885 0.912294 0.206401 0.105 Uiso 1 1 calc R U . . .
H11B H 0.463137 1.014076 0.219917 0.105 Uiso 1 1 calc R U . . .
C12 C 0.5818(5) 0.9128(5) 0.20319(19) 0.124(2) Uani 1 1 d . . . . .
H12A H 0.577624 0.928742 0.172127 0.186 Uiso 1 1 calc R U . . .
H12B H 0.592422 0.843063 0.206870 0.186 Uiso 1 1 calc R U . . .
H12C H 0.645268 0.947025 0.217975 0.186 Uiso 1 1 calc R U . . .
C13 C 0.2117(3) 0.6238(3) 0.38861(14) 0.0536(10) Uani 1 1 d . . . . .
H13A H 0.204022 0.675801 0.410293 0.064 Uiso 1 1 calc R U . . .
H13B H 0.155897 0.636849 0.364081 0.064 Uiso 1 1 calc R U . . .
C14 C 0.1796(3) 0.5278(3) 0.40976(15) 0.0637(11) Uani 1 1 d . . . . .
H14A H 0.232748 0.514371 0.435081 0.076 Uiso 1 1 calc R U . . .
H14B H 0.185826 0.474704 0.388526 0.076 Uiso 1 1 calc R U . . .
C15 C 0.0587(3) 0.5312(3) 0.42480(17) 0.0745(13) Uani 1 1 d . . . . .
H15A H 0.006531 0.546132 0.399351 0.089 Uiso 1 1 calc R U . . .
H15B H 0.053463 0.584553 0.445963 0.089 Uiso 1 1 calc R U . . .
C16 C 0.0195(4) 0.4372(3) 0.44595(17) 0.0870(15) Uani 1 1 d . . . . .
H16A H 0.022473 0.384039 0.425064 0.130 Uiso 1 1 calc R U . . .
H16B H -0.057848 0.445113 0.454462 0.130 Uiso 1 1 calc R U . . .
H16C H 0.069025 0.422699 0.471772 0.130 Uiso 1 1 calc R U . . .
C17 C 0.3484(3) 0.5506(3) 0.33857(13) 0.0578(10) Uani 1 1 d . . . . .
H17A H 0.352526 0.488422 0.354439 0.069 Uiso 1 1 calc R U . . .
H17B H 0.282141 0.547830 0.317502 0.069 Uiso 1 1 calc R U . . .
C18 C 0.4535(3) 0.5611(3) 0.31344(15) 0.0709(12) Uani 1 1 d . . . . .
H18A H 0.520839 0.560660 0.334052 0.085 Uiso 1 1 calc R U . . .
H18B H 0.451379 0.623752 0.297943 0.085 Uiso 1 1 calc R U . . .
C19 C 0.4627(5) 0.4775(4) 0.27986(19) 0.1093(19) Uani 1 1 d . . . . .
H19A H 0.455093 0.415268 0.295177 0.131 Uiso 1 1 calc R U . . .
H19B H 0.398895 0.482738 0.257738 0.131 Uiso 1 1 calc R U . . .
C20 C 0.5683(5) 0.4762(5) 0.2574(2) 0.139(2) Uani 1 1 d . . . . .
H20A H 0.570105 0.418581 0.238995 0.209 Uiso 1 1 calc R U . . .
H20B H 0.632369 0.474919 0.279012 0.209 Uiso 1 1 calc R U . . .
H20C H 0.572577 0.534045 0.239320 0.209 Uiso 1 1 calc R U . . .
C21 C 0.6575(3) 0.3746(3) 0.42720(13) 0.0487(9) Uani 1 1 d . . . . .
C22 C 0.7092(3) 0.4241(3) 0.39327(15) 0.0631(11) Uani 1 1 d . . . . .
H22 H 0.724832 0.389946 0.367608 0.076 Uiso 1 1 calc R U . . .
C23 C 0.7377(4) 0.5225(3) 0.39685(19) 0.0825(14) Uani 1 1 d . . . . .
H23 H 0.772994 0.553018 0.373725 0.099 Uiso 1 1 calc R U . . .
C24 C 0.7151(4) 0.5762(3) 0.43366(19) 0.0786(13) Uani 1 1 d . . . . .
H24 H 0.736054 0.642183 0.436011 0.094 Uiso 1 1 calc R U . . .
C25 C 0.6609(3) 0.5304(3) 0.46703(17) 0.0691(12) Uani 1 1 d . . . . .
H25 H 0.643567 0.565750 0.492155 0.083 Uiso 1 1 calc R U . . .
C26 C 0.6319(3) 0.4320(3) 0.46344(14) 0.0579(10) Uani 1 1 d . . . . .
H26 H 0.593684 0.402971 0.486199 0.069 Uiso 1 1 calc R U . . .
C27 C 0.7347(3) 0.2018(3) 0.45909(13) 0.0508(9) Uani 1 1 d . . . . .
C28 C 0.8091(3) 0.2508(3) 0.48897(15) 0.0625(11) Uani 1 1 d . . . . .
H28 H 0.804003 0.318999 0.490670 0.075 Uiso 1 1 calc R U . . .
C29 C 0.8917(4) 0.2028(3) 0.51674(17) 0.0786(14) Uani 1 1 d . . . . .
H29 H 0.938875 0.239537 0.536488 0.094 Uiso 1 1 calc R U . . .
C30 C 0.9041(4) 0.1035(4) 0.51538(18) 0.0842(15) Uani 1 1 d . . . . .
H30 H 0.958607 0.071553 0.534077 0.101 Uiso 1 1 calc R U . . .
C31 C 0.8334(4) 0.0514(3) 0.48544(18) 0.0820(14) Uani 1 1 d . . . . .
H31 H 0.840680 -0.016673 0.483568 0.098 Uiso 1 1 calc R U . . .
C32 C 0.7516(3) 0.0997(3) 0.45812(17) 0.0730(13) Uani 1 1 d . . . . .
H32 H 0.705569 0.062432 0.438153 0.088 Uiso 1 1 calc R U . . .
C33 C 0.5055(3) 0.2304(3) 0.44421(13) 0.0494(9) Uani 1 1 d . . . . .
C34 C 0.4792(3) 0.1449(3) 0.46677(13) 0.0521(10) Uani 1 1 d . . . . .
H34 H 0.537721 0.099811 0.473614 0.063 Uiso 1 1 calc R U . . .
C35 C 0.3696(3) 0.1236(3) 0.47958(14) 0.0614(11) Uani 1 1 d . . . . .
H35 H 0.356505 0.065079 0.494468 0.074 Uiso 1 1 calc R U . . .
C36 C 0.2807(4) 0.1880(3) 0.47051(16) 0.0700(12) Uani 1 1 d . . . . .
H36 H 0.207486 0.174254 0.479363 0.084 Uiso 1 1 calc R U . . .
C37 C 0.3024(4) 0.2730(3) 0.44810(18) 0.0767(14) Uani 1 1 d . . . . .
H37 H 0.243103 0.317365 0.441320 0.092 Uiso 1 1 calc R U . . .
C38 C 0.4119(3) 0.2933(3) 0.43547(16) 0.0676(12) Uani 1 1 d . . . . .
H38 H 0.423793 0.351797 0.420391 0.081 Uiso 1 1 calc R U . . .
C39 C 0.6376(4) 0.2134(3) 0.37483(15) 0.0622(10) Uani 1 1 d . . . . .
C40 C 0.5453(4) 0.2199(3) 0.34433(16) 0.0755(13) Uani 1 1 d . . . . .
H40 H 0.476269 0.244273 0.353642 0.091 Uiso 1 1 calc R U . . .
C41 C 0.5504(6) 0.1914(4) 0.29967(18) 0.0958(16) Uani 1 1 d . . . . .
H41 H 0.486158 0.197512 0.279962 0.115 Uiso 1 1 calc R U . . .
C42 C 0.6495(6) 0.1552(4) 0.2858(2) 0.119(2) Uani 1 1 d . . . . .
H42 H 0.653683 0.135860 0.256341 0.143 Uiso 1 1 calc R U . . .
C43 C 0.7426(6) 0.1467(5) 0.3144(2) 0.131(2) Uani 1 1 d . . . . .
H43 H 0.810802 0.121900 0.304552 0.158 Uiso 1 1 calc R U . . .
C44 C 0.7370(5) 0.1749(4) 0.35824(18) 0.1023(17) Uani 1 1 d . . . . .
H44 H 0.802071 0.167914 0.377424 0.123 Uiso 1 1 calc R U . . .
B1 B 0.6340(4) 0.2549(3) 0.42651(17) 0.0528(9) Uani 1 1 d . . . . .
O3 O 0.6856(14) 0.807(3) 0.3647(12) 0.0897(13) Uani 0.583(19) 1 d D . P A 1
C45 C 0.7274(11) 0.7597(13) 0.3270(5) 0.0890(17) Uani 0.583(19) 1 d D . P A 1
H45A H 0.702813 0.795762 0.300280 0.107 Uiso 0.583(19) 1 calc R U P A 1
H45B H 0.697135 0.693221 0.324327 0.107 Uiso 0.583(19) 1 calc R U P A 1
C46 C 0.8544(10) 0.7569(16) 0.3321(6) 0.1098(19) Uani 0.583(19) 1 d D . P A 1
H46A H 0.887881 0.786316 0.306671 0.132 Uiso 0.583(19) 1 calc R U P A 1
H46B H 0.881857 0.689683 0.335555 0.132 Uiso 0.583(19) 1 calc R U P A 1
C47 C 0.8833(9) 0.8153(14) 0.3731(4) 0.1098(19) Uani 0.583(19) 1 d D . P A 1
H47A H 0.927179 0.775172 0.394743 0.132 Uiso 0.583(19) 1 calc R U P A 1
H47B H 0.929559 0.871899 0.366130 0.132 Uiso 0.583(19) 1 calc R U P A 1
C48 C 0.7788(9) 0.8475(10) 0.3913(4) 0.0890(17) Uani 0.583(19) 1 d D . P A 1
H48A H 0.776270 0.825354 0.421755 0.107 Uiso 0.583(19) 1 calc R U P A 1
H48B H 0.774346 0.918816 0.390824 0.107 Uiso 0.583(19) 1 calc R U P A 1
O3A O 0.680(2) 0.805(4) 0.3622(16) 0.0897(13) Uani 0.417(19) 1 d D . P A 2
C45A C 0.7436(15) 0.7781(18) 0.3249(7) 0.0890(17) Uani 0.417(19) 1 d D . P A 2
H45C H 0.732779 0.826801 0.301495 0.107 Uiso 0.417(19) 1 calc R U P A 2
H45D H 0.718425 0.714541 0.313297 0.107 Uiso 0.417(19) 1 calc R U P A 2
C46A C 0.8658(14) 0.774(2) 0.3416(9) 0.1098(19) Uani 0.417(19) 1 d D . P A 2
H46C H 0.882590 0.717369 0.360556 0.132 Uiso 0.417(19) 1 calc R U P A 2
H46D H 0.917968 0.775662 0.317791 0.132 Uiso 0.417(19) 1 calc R U P A 2
C47A C 0.8648(13) 0.8669(18) 0.3666(6) 0.1098(19) Uani 0.417(19) 1 d D . P A 2
H47C H 0.921546 0.864931 0.391530 0.132 Uiso 0.417(19) 1 calc R U P A 2
H47D H 0.882642 0.921758 0.347600 0.132 Uiso 0.417(19) 1 calc R U P A 2
C48A C 0.7503(14) 0.8783(13) 0.3823(6) 0.0890(17) Uani 0.417(19) 1 d D . P A 2
H48C H 0.752828 0.871603 0.414330 0.107 Uiso 0.417(19) 1 calc R U P A 2
H48D H 0.720025 0.942929 0.374374 0.107 Uiso 0.417(19) 1 calc R U P A 2
O1 O 0.1261(3) 0.7598(2) 0.29830(11) 0.1077(11) Uani 0.891(5) 1 d D . P B 3
O2 O 0.2620(3) 0.72449(19) 0.25882(11) 0.1077(11) Uani 0.891(5) 1 d D . P B 3
N1 N 0.2268(3) 0.74943(12) 0.29366(9) 0.0662(11) Uani 0.891(5) 1 d D . P B 3
O1A O 0.2089(17) 0.7578(2) 0.3047(4) 0.1077(11) Uani 0.109(5) 1 d D . P B 4
O2A O 0.3191(14) 0.7180(3) 0.2553(5) 0.1077(11) Uani 0.109(5) 1 d D . P B 4
N1A N 0.2120(13) 0.7311(3) 0.2634(3) 0.0662(11) Uani 0.109(5) 1 d D . P B 4
 
loop_
 _atom_site_aniso_label
 _atom_site_aniso_U_11
 _atom_site_aniso_U_22
 _atom_site_aniso_U_33
 _atom_site_aniso_U_23
 _atom_site_aniso_U_13
 _atom_site_aniso_U_12
Pd1 0.0464(2) 0.0480(2) 0.0435(2) 0.00127(16) -0.00094(15) -0.00181(14)
N2 0.0606(18) 0.0543(19) 0.0487(18) 0.0031(15) -0.0027(14) 0.0048(13)
N3 0.0489(17) 0.0505(15) 0.0408(18) -0.0006(13) 0.0010(14) -0.0043(13)
N4 0.0450(15) 0.0482(16) 0.0462(18) -0.0006(13) 0.0003(12) -0.0037(13)
C1 0.076(3) 0.055(2) 0.063(2) 0.0022(19) -0.011(2) -0.007(2)
C2 0.072(3) 0.0520(18) 0.054(2) -0.0041(16) -0.006(2) -0.0034(19)
C3 0.056(2) 0.0584(19) 0.042(2) 0.0049(14) -0.0022(18) -0.0027(18)
C4 0.048(2) 0.0545(19) 0.055(2) 0.0023(17) -0.0050(17) 0.0048(17)
C5 0.070(2) 0.058(2) 0.065(3) -0.002(2) 0.006(2) 0.0078(19)
C6 0.106(3) 0.061(2) 0.096(4) -0.005(3) -0.001(3) 0.022(2)
C7 0.101(3) 0.091(3) 0.143(5) -0.032(4) -0.010(3) 0.035(3)
C8 0.148(6) 0.092(4) 0.270(10) -0.044(5) -0.035(6) 0.046(4)
C9 0.062(2) 0.063(3) 0.053(2) 0.011(2) -0.0028(18) -0.0017(19)
C10 0.063(3) 0.080(3) 0.061(2) 0.012(2) 0.004(2) 0.000(2)
C11 0.091(3) 0.110(4) 0.062(3) 0.010(3) 0.014(2) -0.010(3)
C12 0.109(4) 0.176(6) 0.091(4) -0.010(4) 0.033(3) -0.003(4)
C13 0.0446(18) 0.053(2) 0.063(3) 0.0043(19) 0.0022(17) -0.0029(16)
C14 0.056(2) 0.055(2) 0.080(3) 0.006(2) 0.008(2) -0.0049(18)
C15 0.058(2) 0.071(3) 0.095(4) 0.001(2) 0.015(2) -0.008(2)
C16 0.076(3) 0.077(3) 0.110(4) 0.009(3) 0.023(3) -0.008(2)
C17 0.060(2) 0.054(2) 0.059(3) -0.0099(17) 0.0027(19) -0.0033(18)
C18 0.065(3) 0.082(3) 0.066(3) -0.010(2) 0.011(2) 0.007(2)
C19 0.107(4) 0.114(4) 0.111(4) -0.043(3) 0.037(3) -0.001(3)
C20 0.135(5) 0.157(6) 0.132(6) -0.033(5) 0.064(4) 0.012(4)
C21 0.047(2) 0.0501(17) 0.048(2) 0.0056(14) -0.0092(17) -0.0015(16)
C22 0.057(2) 0.064(2) 0.068(3) 0.016(2) 0.005(2) -0.0028(19)
C23 0.063(3) 0.064(2) 0.121(4) 0.024(2) 0.012(3) -0.007(2)
C24 0.061(3) 0.047(2) 0.125(4) 0.014(2) -0.013(2) -0.005(2)
C25 0.067(3) 0.0494(19) 0.088(3) -0.002(2) -0.019(2) 0.0047(18)
C26 0.068(3) 0.0493(18) 0.055(2) 0.0017(17) -0.005(2) 0.0024(18)
C27 0.049(2) 0.0452(17) 0.059(2) 0.0035(16) 0.0093(16) 0.0014(14)
C28 0.059(2) 0.059(2) 0.069(3) -0.0050(19) -0.0012(18) 0.0068(17)
C29 0.066(3) 0.083(2) 0.085(3) -0.001(2) -0.009(2) 0.016(2)
C30 0.058(3) 0.082(2) 0.112(4) 0.019(3) 0.001(3) 0.020(2)
C31 0.058(3) 0.059(3) 0.130(4) 0.016(2) 0.009(2) 0.0127(19)
C32 0.058(2) 0.0469(18) 0.114(4) 0.000(2) 0.003(2) 0.0051(17)
C33 0.0538(18) 0.0433(18) 0.050(2) -0.0033(17) -0.0033(17) -0.0017(14)
C34 0.0520(19) 0.0474(19) 0.056(3) 0.0046(17) -0.0036(19) 0.0015(16)
C35 0.0545(19) 0.061(2) 0.068(3) 0.007(2) -0.001(2) -0.0047(16)
C36 0.051(2) 0.063(2) 0.097(4) -0.003(2) 0.006(2) -0.0016(17)
C37 0.056(2) 0.059(2) 0.115(4) 0.003(2) 0.003(3) 0.0042(19)
C38 0.060(2) 0.048(2) 0.095(4) 0.011(2) 0.002(2) 0.0032(16)
C39 0.080(3) 0.055(2) 0.052(2) -0.0029(19) 0.0067(17) -0.010(2)
C40 0.099(3) 0.064(3) 0.062(2) 0.006(2) -0.010(2) -0.022(2)
C41 0.149(5) 0.075(3) 0.061(3) 0.003(3) -0.012(3) -0.037(3)
C42 0.179(5) 0.110(5) 0.068(4) -0.015(4) 0.015(3) -0.025(4)
C43 0.156(5) 0.166(6) 0.075(3) -0.035(4) 0.031(3) 0.010(5)
C44 0.105(3) 0.132(4) 0.071(3) -0.024(3) 0.016(3) 0.018(3)
B1 0.056(2) 0.0496(18) 0.053(2) -0.0022(18) 0.0015(18) -0.0011(17)
O3 0.075(2) 0.095(2) 0.100(4) -0.015(2) 0.013(2) -0.007(2)
C45 0.083(2) 0.088(4) 0.097(3) -0.011(3) 0.0089(19) -0.0032(19)
C46 0.079(2) 0.120(6) 0.131(5) -0.026(3) 0.011(2) -0.007(3)
C47 0.079(2) 0.120(6) 0.131(5) -0.026(3) 0.011(2) -0.007(3)
C48 0.083(2) 0.088(4) 0.097(3) -0.011(3) 0.0089(19) -0.0032(19)
O3A 0.075(2) 0.095(2) 0.100(4) -0.015(2) 0.013(2) -0.007(2)
C45A 0.083(2) 0.088(4) 0.097(3) -0.011(3) 0.0089(19) -0.0032(19)
C46A 0.079(2) 0.120(6) 0.131(5) -0.026(3) 0.011(2) -0.007(3)
C47A 0.079(2) 0.120(6) 0.131(5) -0.026(3) 0.011(2) -0.007(3)
C48A 0.083(2) 0.088(4) 0.097(3) -0.011(3) 0.0089(19) -0.0032(19)
O1 0.068(2) 0.183(3) 0.0697(17) -0.0241(16) -0.0100(15) 0.0027(16)
O2 0.068(2) 0.183(3) 0.0697(17) -0.0241(16) -0.0100(15) 0.0027(16)
N1 0.069(2) 0.070(2) 0.059(2) 0.0094(18) -0.0055(19) -0.0019(18)
O1A 0.068(2) 0.183(3) 0.0697(17) -0.0241(16) -0.0100(15) 0.0027(16)
O2A 0.068(2) 0.183(3) 0.0697(17) -0.0241(16) -0.0100(15) 0.0027(16)
N1A 0.069(2) 0.070(2) 0.059(2) 0.0094(18) -0.0055(19) -0.0019(18)
 
_geom_special_details
;
 All esds (except the esd in the dihedral angle between two l.s. planes)
 are estimated using the full covariance matrix.  The cell esds are taken
 into account individually in the estimation of esds in distances, angles
 and torsion angles; correlations between esds in cell parameters are only
 used when they are defined by crystal symmetry.  An approximate (isotropic)
 treatment of cell esds is used for estimating esds involving l.s. planes.
;
 
loop_
 _geom_bond_atom_site_label_1
 _geom_bond_atom_site_label_2
 _geom_bond_distance
 _geom_bond_site_symmetry_2
 _geom_bond_publ_flag
Pd1 O1A 1.93(2) . ?
Pd1 N3 2.014(3) . ?
Pd1 N1 2.036(3) . ?
Pd1 N4 2.089(3) . ?
Pd1 N2 2.091(3) . ?
N2 C9 1.494(5) . ?
N2 C1 1.508(4) . ?
N2 C5 1.513(4) . ?
N3 C3 1.482(4) . ?
N3 C2 1.485(4) . ?
N3 H3 0.9800 . ?
N4 C17 1.502(4) . ?
N4 C4 1.505(4) . ?
N4 C13 1.514(4) . ?
C1 C2 1.514(5) . ?
C1 H1A 0.9700 . ?
C1 H1B 0.9700 . ?
C2 H2A 0.9700 . ?
C2 H2B 0.9700 . ?
C3 C4 1.498(5) . ?
C3 H3A 0.9700 . ?
C3 H3B 0.9700 . ?
C4 H4A 0.9700 . ?
C4 H4B 0.9700 . ?
C5 C6 1.517(5) . ?
C5 H5A 0.9700 . ?
C5 H5B 0.9700 . ?
C6 C7 1.517(6) . ?
C6 H6A 0.9700 . ?
C6 H6B 0.9700 . ?
C7 C8 1.486(7) . ?
C7 H7A 0.9700 . ?
C7 H7B 0.9700 . ?
C8 H8A 0.9600 . ?
C8 H8B 0.9600 . ?
C8 H8C 0.9600 . ?
C9 C10 1.502(5) . ?
C9 H9A 0.9700 . ?
C9 H9B 0.9700 . ?
C10 C11 1.517(6) . ?
C10 H10A 0.9700 . ?
C10 H10B 0.9700 . ?
C11 C12 1.503(6) . ?
C11 H11A 0.9700 . ?
C11 H11B 0.9700 . ?
C12 H12A 0.9600 . ?
C12 H12B 0.9600 . ?
C12 H12C 0.9600 . ?
C13 C14 1.509(5) . ?
C13 H13A 0.9700 . ?
C13 H13B 0.9700 . ?
C14 C15 1.510(5) . ?
C14 H14A 0.9700 . ?
C14 H14B 0.9700 . ?
C15 C16 1.510(5) . ?
C15 H15A 0.9700 . ?
C15 H15B 0.9700 . ?
C16 H16A 0.9600 . ?
C16 H16B 0.9600 . ?
C16 H16C 0.9600 . ?
C17 C18 1.489(5) . ?
C17 H17A 0.9700 . ?
C17 H17B 0.9700 . ?
C18 C19 1.529(6) . ?
C18 H18A 0.9700 . ?
C18 H18B 0.9700 . ?
C19 C20 1.443(7) . ?
C19 H19A 0.9700 . ?
C19 H19B 0.9700 . ?
C20 H20A 0.9600 . ?
C20 H20B 0.9600 . ?
C20 H20C 0.9600 . ?
C21 C26 1.390(5) . ?
C21 C22 1.393(5) . ?
C21 B1 1.647(5) . ?
C22 C23 1.379(5) . ?
C22 H22 0.9300 . ?
C23 C24 1.368(6) . ?
C23 H23 0.9300 . ?
C24 C25 1.371(6) . ?
C24 H24 0.9300 . ?
C25 C26 1.380(5) . ?
C25 H25 0.9300 . ?
C26 H26 0.9300 . ?
C27 C28 1.382(5) . ?
C27 C32 1.400(5) . ?
C27 B1 1.649(6) . ?
C28 C29 1.396(6) . ?
C28 H28 0.9300 . ?
C29 C30 1.357(6) . ?
C29 H29 0.9300 . ?
C30 C31 1.379(6) . ?
C30 H30 0.9300 . ?
C31 C32 1.385(5) . ?
C31 H31 0.9300 . ?
C32 H32 0.9300 . ?
C33 C34 1.389(5) . ?
C33 C38 1.399(5) . ?
C33 B1 1.657(6) . ?
C34 C35 1.389(5) . ?
C34 H34 0.9300 . ?
C35 C36 1.371(5) . ?
C35 H35 0.9300 . ?
C36 C37 1.369(6) . ?
C36 H36 0.9300 . ?
C37 C38 1.384(6) . ?
C37 H37 0.9300 . ?
C38 H38 0.9300 . ?
C39 C40 1.374(6) . ?
C39 C44 1.394(6) . ?
C39 B1 1.660(6) . ?
C40 C41 1.407(7) . ?
C40 H40 0.9300 . ?
C41 C42 1.348(8) . ?
C41 H41 0.9300 . ?
C42 C43 1.347(8) . ?
C42 H42 0.9300 . ?
C43 C44 1.383(7) . ?
C43 H43 0.9300 . ?
C44 H44 0.9300 . ?
O3 C45 1.418(10) . ?
O3 C48 1.421(13) . ?
C45 C46 1.480(10) . ?
C45 H45A 0.9700 . ?
C45 H45B 0.9700 . ?
C46 C47 1.490(12) . ?
C46 H46A 0.9700 . ?
C46 H46B 0.9700 . ?
C47 C48 1.435(10) . ?
C47 H47A 0.9700 . ?
C47 H47B 0.9700 . ?
C48 H48A 0.9700 . ?
C48 H48B 0.9700 . ?
O3A C48A 1.402(19) . ?
O3A C45A 1.429(14) . ?
C45A C46A 1.482(14) . ?
C45A H45C 0.9700 . ?
C45A H45D 0.9700 . ?
C46A C47A 1.471(14) . ?
C46A H46C 0.9700 . ?
C46A H46D 0.9700 . ?
C47A C48A 1.453(13) . ?
C47A H47C 0.9700 . ?
C47A H47D 0.9700 . ?
C48A H48C 0.9700 . ?
C48A H48D 0.9700 . ?
O1 N1 1.2009(10) . ?
O2 N1 1.2010(10) . ?
O1A N1A 1.3001(10) . ?
O2A N1A 1.3002(10) . ?
 
loop_
 _geom_angle_atom_site_label_1
 _geom_angle_atom_site_label_2
 _geom_angle_atom_site_label_3
 _geom_angle
 _geom_angle_site_symmetry_1
 _geom_angle_site_symmetry_3
 _geom_angle_publ_flag
O1A Pd1 N3 169.4(4) . . ?
N3 Pd1 N1 178.56(12) . . ?
O1A Pd1 N4 93.52(10) . . ?
N3 Pd1 N4 85.18(11) . . ?
N1 Pd1 N4 94.19(9) . . ?
O1A Pd1 N2 94.09(11) . . ?
N3 Pd1 N2 85.26(11) . . ?
N1 Pd1 N2 95.59(9) . . ?
N4 Pd1 N2 166.32(12) . . ?
C9 N2 C1 110.4(3) . . ?
C9 N2 C5 109.4(3) . . ?
C1 N2 C5 111.0(3) . . ?
C9 N2 Pd1 115.0(2) . . ?
C1 N2 Pd1 105.5(2) . . ?
C5 N2 Pd1 105.3(2) . . ?
C3 N3 C2 116.8(3) . . ?
C3 N3 Pd1 108.0(2) . . ?
C2 N3 Pd1 107.7(2) . . ?
C3 N3 H3 108.0 . . ?
C2 N3 H3 108.0 . . ?
Pd1 N3 H3 108.0 . . ?
C17 N4 C4 109.5(3) . . ?
C17 N4 C13 110.2(3) . . ?
C4 N4 C13 110.6(3) . . ?
C17 N4 Pd1 115.8(2) . . ?
C4 N4 Pd1 105.5(2) . . ?
C13 N4 Pd1 105.1(2) . . ?
N2 C1 C2 109.8(3) . . ?
N2 C1 H1A 109.7 . . ?
C2 C1 H1A 109.7 . . ?
N2 C1 H1B 109.7 . . ?
C2 C1 H1B 109.7 . . ?
H1A C1 H1B 108.2 . . ?
N3 C2 C1 106.6(3) . . ?
N3 C2 H2A 110.4 . . ?
C1 C2 H2A 110.4 . . ?
N3 C2 H2B 110.4 . . ?
C1 C2 H2B 110.4 . . ?
H2A C2 H2B 108.6 . . ?
N3 C3 C4 106.9(3) . . ?
N3 C3 H3A 110.3 . . ?
C4 C3 H3A 110.3 . . ?
N3 C3 H3B 110.3 . . ?
C4 C3 H3B 110.3 . . ?
H3A C3 H3B 108.6 . . ?
C3 C4 N4 111.2(3) . . ?
C3 C4 H4A 109.4 . . ?
N4 C4 H4A 109.4 . . ?
C3 C4 H4B 109.4 . . ?
N4 C4 H4B 109.4 . . ?
H4A C4 H4B 108.0 . . ?
N2 C5 C6 117.4(3) . . ?
N2 C5 H5A 108.0 . . ?
C6 C5 H5A 108.0 . . ?
N2 C5 H5B 108.0 . . ?
C6 C5 H5B 108.0 . . ?
H5A C5 H5B 107.2 . . ?
C5 C6 C7 111.7(4) . . ?
C5 C6 H6A 109.3 . . ?
C7 C6 H6A 109.3 . . ?
C5 C6 H6B 109.3 . . ?
C7 C6 H6B 109.3 . . ?
H6A C6 H6B 107.9 . . ?
C8 C7 C6 111.6(5) . . ?
C8 C7 H7A 109.3 . . ?
C6 C7 H7A 109.3 . . ?
C8 C7 H7B 109.3 . . ?
C6 C7 H7B 109.3 . . ?
H7A C7 H7B 108.0 . . ?
C7 C8 H8A 109.5 . . ?
C7 C8 H8B 109.5 . . ?
H8A C8 H8B 109.5 . . ?
C7 C8 H8C 109.5 . . ?
H8A C8 H8C 109.5 . . ?
H8B C8 H8C 109.5 . . ?
N2 C9 C10 115.3(3) . . ?
N2 C9 H9A 108.4 . . ?
C10 C9 H9A 108.4 . . ?
N2 C9 H9B 108.4 . . ?
C10 C9 H9B 108.4 . . ?
H9A C9 H9B 107.5 . . ?
C9 C10 C11 110.8(4) . . ?
C9 C10 H10A 109.5 . . ?
C11 C10 H10A 109.5 . . ?
C9 C10 H10B 109.5 . . ?
C11 C10 H10B 109.5 . . ?
H10A C10 H10B 108.1 . . ?
C12 C11 C10 112.8(4) . . ?
C12 C11 H11A 109.0 . . ?
C10 C11 H11A 109.0 . . ?
C12 C11 H11B 109.0 . . ?
C10 C11 H11B 109.0 . . ?
H11A C11 H11B 107.8 . . ?
C11 C12 H12A 109.5 . . ?
C11 C12 H12B 109.5 . . ?
H12A C12 H12B 109.5 . . ?
C11 C12 H12C 109.5 . . ?
H12A C12 H12C 109.5 . . ?
H12B C12 H12C 109.5 . . ?
C14 C13 N4 117.7(3) . . ?
C14 C13 H13A 107.9 . . ?
N4 C13 H13A 107.9 . . ?
C14 C13 H13B 107.9 . . ?
N4 C13 H13B 107.9 . . ?
H13A C13 H13B 107.2 . . ?
C13 C14 C15 111.3(3) . . ?
C13 C14 H14A 109.4 . . ?
C15 C14 H14A 109.4 . . ?
C13 C14 H14B 109.4 . . ?
C15 C14 H14B 109.4 . . ?
H14A C14 H14B 108.0 . . ?
C14 C15 C16 114.5(4) . . ?
C14 C15 H15A 108.6 . . ?
C16 C15 H15A 108.6 . . ?
C14 C15 H15B 108.6 . . ?
C16 C15 H15B 108.6 . . ?
H15A C15 H15B 107.6 . . ?
C15 C16 H16A 109.5 . . ?
C15 C16 H16B 109.5 . . ?
H16A C16 H16B 109.5 . . ?
C15 C16 H16C 109.5 . . ?
H16A C16 H16C 109.5 . . ?
H16B C16 H16C 109.5 . . ?
C18 C17 N4 114.8(3) . . ?
C18 C17 H17A 108.6 . . ?
N4 C17 H17A 108.6 . . ?
C18 C17 H17B 108.6 . . ?
N4 C17 H17B 108.6 . . ?
H17A C17 H17B 107.5 . . ?
C17 C18 C19 111.1(4) . . ?
C17 C18 H18A 109.4 . . ?
C19 C18 H18A 109.4 . . ?
C17 C18 H18B 109.4 . . ?
C19 C18 H18B 109.4 . . ?
H18A C18 H18B 108.0 . . ?
C20 C19 C18 114.7(5) . . ?
C20 C19 H19A 108.6 . . ?
C18 C19 H19A 108.6 . . ?
C20 C19 H19B 108.6 . . ?
C18 C19 H19B 108.6 . . ?
H19A C19 H19B 107.6 . . ?
C19 C20 H20A 109.5 . . ?
C19 C20 H20B 109.5 . . ?
H20A C20 H20B 109.5 . . ?
C19 C20 H20C 109.5 . . ?
H20A C20 H20C 109.5 . . ?
H20B C20 H20C 109.5 . . ?
C26 C21 C22 115.6(4) . . ?
C26 C21 B1 121.3(4) . . ?
C22 C21 B1 123.1(4) . . ?
C23 C22 C21 121.5(5) . . ?
C23 C22 H22 119.2 . . ?
C21 C22 H22 119.2 . . ?
C24 C23 C22 121.5(5) . . ?
C24 C23 H23 119.3 . . ?
C22 C23 H23 119.3 . . ?
C23 C24 C25 118.4(4) . . ?
C23 C24 H24 120.8 . . ?
C25 C24 H24 120.8 . . ?
C24 C25 C26 120.2(5) . . ?
C24 C25 H25 119.9 . . ?
C26 C25 H25 119.9 . . ?
C25 C26 C21 122.7(4) . . ?
C25 C26 H26 118.6 . . ?
C21 C26 H26 118.6 . . ?
C28 C27 C32 114.0(4) . . ?
C28 C27 B1 124.9(3) . . ?
C32 C27 B1 121.1(3) . . ?
C27 C28 C29 123.2(4) . . ?
C27 C28 H28 118.4 . . ?
C29 C28 H28 118.4 . . ?
C30 C29 C28 121.1(5) . . ?
C30 C29 H29 119.5 . . ?
C28 C29 H29 119.5 . . ?
C29 C30 C31 118.0(4) . . ?
C29 C30 H30 121.0 . . ?
C31 C30 H30 121.0 . . ?
C30 C31 C32 120.5(4) . . ?
C30 C31 H31 119.7 . . ?
C32 C31 H31 119.7 . . ?
C31 C32 C27 123.2(4) . . ?
C31 C32 H32 118.4 . . ?
C27 C32 H32 118.4 . . ?
C34 C33 C38 114.1(4) . . ?
C34 C33 B1 124.0(3) . . ?
C38 C33 B1 121.9(3) . . ?
C33 C34 C35 123.1(4) . . ?
C33 C34 H34 118.5 . . ?
C35 C34 H34 118.5 . . ?
C36 C35 C34 120.7(4) . . ?
C36 C35 H35 119.7 . . ?
C34 C35 H35 119.7 . . ?
C37 C36 C35 118.3(4) . . ?
C37 C36 H36 120.8 . . ?
C35 C36 H36 120.8 . . ?
C36 C37 C38 120.4(4) . . ?
C36 C37 H37 119.8 . . ?
C38 C37 H37 119.8 . . ?
C37 C38 C33 123.4(4) . . ?
C37 C38 H38 118.3 . . ?
C33 C38 H38 118.3 . . ?
C40 C39 C44 114.7(4) . . ?
C40 C39 B1 122.8(4) . . ?
C44 C39 B1 122.4(4) . . ?
C39 C40 C41 123.0(5) . . ?
C39 C40 H40 118.5 . . ?
C41 C40 H40 118.5 . . ?
C42 C41 C40 119.2(6) . . ?
C42 C41 H41 120.4 . . ?
C40 C41 H41 120.4 . . ?
C43 C42 C41 120.3(7) . . ?
C43 C42 H42 119.9 . . ?
C41 C42 H42 119.9 . . ?
C42 C43 C44 120.2(7) . . ?
C42 C43 H43 119.9 . . ?
C44 C43 H43 119.9 . . ?
C43 C44 C39 122.6(6) . . ?
C43 C44 H44 118.7 . . ?
C39 C44 H44 118.7 . . ?
C21 B1 C27 108.2(3) . . ?
C21 B1 C33 110.3(3) . . ?
C27 B1 C33 110.2(3) . . ?
C21 B1 C39 109.4(3) . . ?
C27 B1 C39 110.6(3) . . ?
C33 B1 C39 108.1(3) . . ?
C45 O3 C48 109.8(9) . . ?
O3 C45 C46 108.6(10) . . ?
O3 C45 H45A 110.0 . . ?
C46 C45 H45A 110.0 . . ?
O3 C45 H45B 110.0 . . ?
C46 C45 H45B 110.0 . . ?
H45A C45 H45B 108.3 . . ?
C45 C46 C47 104.2(8) . . ?
C45 C46 H46A 110.9 . . ?
C47 C46 H46A 110.9 . . ?
C45 C46 H46B 110.9 . . ?
C47 C46 H46B 110.9 . . ?
H46A C46 H46B 108.9 . . ?
C48 C47 C46 109.0(8) . . ?
C48 C47 H47A 109.9 . . ?
C46 C47 H47A 109.9 . . ?
C48 C47 H47B 109.9 . . ?
C46 C47 H47B 109.9 . . ?
H47A C47 H47B 108.3 . . ?
O3 C48 C47 107.7(9) . . ?
O3 C48 H48A 110.2 . . ?
C47 C48 H48A 110.2 . . ?
O3 C48 H48B 110.2 . . ?
C47 C48 H48B 110.2 . . ?
H48A C48 H48B 108.5 . . ?
C48A O3A C45A 101.8(17) . . ?
O3A C45A C46A 106.1(16) . . ?
O3A C45A H45C 110.5 . . ?
C46A C45A H45C 110.5 . . ?
O3A C45A H45D 110.5 . . ?
C46A C45A H45D 110.5 . . ?
H45C C45A H45D 108.7 . . ?
C47A C46A C45A 95.8(13) . . ?
C47A C46A H46C 112.6 . . ?
C45A C46A H46C 112.6 . . ?
C47A C46A H46D 112.6 . . ?
C45A C46A H46D 112.6 . . ?
H46C C46A H46D 110.1 . . ?
C48A C47A C46A 107.2(10) . . ?
C48A C47A H47C 110.3 . . ?
C46A C47A H47C 110.3 . . ?
C48A C47A H47D 110.3 . . ?
C46A C47A H47D 110.3 . . ?
H47C C47A H47D 108.5 . . ?
O3A C48A C47A 107.8(11) . . ?
O3A C48A H48C 110.1 . . ?
C47A C48A H48C 110.1 . . ?
O3A C48A H48D 110.1 . . ?
C47A C48A H48D 110.1 . . ?
H48C C48A H48D 108.5 . . ?
O1 N1 O2 121.80(15) . . ?
O1 N1 Pd1 118.7(2) . . ?
O2 N1 Pd1 119.5(2) . . ?
N1A O1A Pd1 126.1(9) . . ?
O1A N1A O2A 107.71(12) . . ?
 
loop_
 _geom_torsion_atom_site_label_1
 _geom_torsion_atom_site_label_2
 _geom_torsion_atom_site_label_3
 _geom_torsion_atom_site_label_4
 _geom_torsion
 _geom_torsion_site_symmetry_1
 _geom_torsion_site_symmetry_2
 _geom_torsion_site_symmetry_3
 _geom_torsion_site_symmetry_4
 _geom_torsion_publ_flag
C9 N2 C1 C2 -160.5(3) . . . . ?
C5 N2 C1 C2 77.9(4) . . . . ?
Pd1 N2 C1 C2 -35.7(4) . . . . ?
C3 N3 C2 C1 -167.9(3) . . . . ?
Pd1 N3 C2 C1 -46.3(3) . . . . ?
N2 C1 C2 N3 55.4(4) . . . . ?
C2 N3 C3 C4 166.8(3) . . . . ?
Pd1 N3 C3 C4 45.3(3) . . . . ?
N3 C3 C4 N4 -53.2(4) . . . . ?
C17 N4 C4 C3 158.7(3) . . . . ?
C13 N4 C4 C3 -79.7(4) . . . . ?
Pd1 N4 C4 C3 33.4(3) . . . . ?
C9 N2 C5 C6 -57.6(5) . . . . ?
C1 N2 C5 C6 64.5(5) . . . . ?
Pd1 N2 C5 C6 178.2(3) . . . . ?
N2 C5 C6 C7 -178.0(4) . . . . ?
C5 C6 C7 C8 -172.8(5) . . . . ?
C1 N2 C9 C10 66.1(4) . . . . ?
C5 N2 C9 C10 -171.4(3) . . . . ?
Pd1 N2 C9 C10 -53.2(4) . . . . ?
N2 C9 C10 C11 172.6(4) . . . . ?
C9 C10 C11 C12 171.8(4) . . . . ?
C17 N4 C13 C14 55.8(4) . . . . ?
C4 N4 C13 C14 -65.3(4) . . . . ?
Pd1 N4 C13 C14 -178.7(3) . . . . ?
N4 C13 C14 C15 -179.3(3) . . . . ?
C13 C14 C15 C16 179.4(4) . . . . ?
C4 N4 C17 C18 -68.5(4) . . . . ?
C13 N4 C17 C18 169.7(3) . . . . ?
Pd1 N4 C17 C18 50.6(4) . . . . ?
N4 C17 C18 C19 -177.9(4) . . . . ?
C17 C18 C19 C20 -173.7(5) . . . . ?
C26 C21 C22 C23 3.0(6) . . . . ?
B1 C21 C22 C23 -173.6(4) . . . . ?
C21 C22 C23 C24 -0.8(6) . . . . ?
C22 C23 C24 C25 -1.3(7) . . . . ?
C23 C24 C25 C26 1.0(6) . . . . ?
C24 C25 C26 C21 1.4(6) . . . . ?
C22 C21 C26 C25 -3.3(5) . . . . ?
B1 C21 C26 C25 173.4(3) . . . . ?
C32 C27 C28 C29 -1.8(6) . . . . ?
B1 C27 C28 C29 178.5(4) . . . . ?
C27 C28 C29 C30 0.8(7) . . . . ?
C28 C29 C30 C31 0.6(7) . . . . ?
C29 C30 C31 C32 -0.8(8) . . . . ?
C30 C31 C32 C27 -0.4(8) . . . . ?
C28 C27 C32 C31 1.6(6) . . . . ?
B1 C27 C32 C31 -178.7(4) . . . . ?
C38 C33 C34 C35 0.0(6) . . . . ?
B1 C33 C34 C35 -177.0(4) . . . . ?
C33 C34 C35 C36 -0.4(6) . . . . ?
C34 C35 C36 C37 0.8(7) . . . . ?
C35 C36 C37 C38 -0.7(7) . . . . ?
C36 C37 C38 C33 0.3(8) . . . . ?
C34 C33 C38 C37 0.1(6) . . . . ?
B1 C33 C38 C37 177.1(4) . . . . ?
C44 C39 C40 C41 -0.8(6) . . . . ?
B1 C39 C40 C41 175.3(4) . . . . ?
C39 C40 C41 C42 0.6(8) . . . . ?
C40 C41 C42 C43 -0.3(9) . . . . ?
C41 C42 C43 C44 0.2(10) . . . . ?
C42 C43 C44 C39 -0.6(10) . . . . ?
C40 C39 C44 C43 0.8(8) . . . . ?
B1 C39 C44 C43 -175.3(5) . . . . ?
C26 C21 B1 C27 -75.4(4) . . . . ?
C22 C21 B1 C27 101.1(4) . . . . ?
C26 C21 B1 C33 45.2(5) . . . . ?
C22 C21 B1 C33 -138.3(4) . . . . ?
C26 C21 B1 C39 164.1(4) . . . . ?
C22 C21 B1 C39 -19.5(5) . . . . ?
C28 C27 B1 C21 13.1(6) . . . . ?
C32 C27 B1 C21 -166.6(4) . . . . ?
C28 C27 B1 C33 -107.6(4) . . . . ?
C32 C27 B1 C33 72.7(5) . . . . ?
C28 C27 B1 C39 132.9(4) . . . . ?
C32 C27 B1 C39 -46.8(5) . . . . ?
C34 C33 B1 C21 -148.8(4) . . . . ?
C38 C33 B1 C21 34.5(5) . . . . ?
C34 C33 B1 C27 -29.3(5) . . . . ?
C38 C33 B1 C27 153.9(4) . . . . ?
C34 C33 B1 C39 91.6(4) . . . . ?
C38 C33 B1 C39 -85.2(4) . . . . ?
C40 C39 B1 C21 -81.9(5) . . . . ?
C44 C39 B1 C21 93.9(5) . . . . ?
C40 C39 B1 C27 159.0(4) . . . . ?
C44 C39 B1 C27 -25.2(6) . . . . ?
C40 C39 B1 C33 38.4(5) . . . . ?
C44 C39 B1 C33 -145.8(4) . . . . ?
C48 O3 C45 C46 9(4) . . . . ?
O3 C45 C46 C47 -6(3) . . . . ?
C45 C46 C47 C48 1.6(19) . . . . ?
C45 O3 C48 C47 -7(4) . . . . ?
C46 C47 C48 O3 3(3) . . . . ?
C48A O3A C45A C46A 42(5) . . . . ?
O3A C45A C46A C47A -45(3) . . . . ?
C45A C46A C47A C48A 32(2) . . . . ?
C45A O3A C48A C47A -20(5) . . . . ?
C46A C47A C48A O3A -9(4) . . . . ?
Pd1 O1A N1A O2A 0.00(2) . . . . ?
 
_refine_diff_density_max    0.468
_refine_diff_density_min   -0.616
_refine_diff_density_rms    0.070

_shelx_res_file
;
TITL shelxt in P 1 21/n 1
    01_excit.res
    created by SHELXL-2018/3 at 16:50:57 on 26-Mar-2020
CELL 0.534 11.6666 13.5747 30.1618 90 93.654 90
ZERR 4 0.000334 0.000409 0.000955 0 0.002841 0
LATT 1
SYMM 0.5-X,0.5+Y,0.5-Z
SFAC C H B N O Pd
DISP B 0 0 4.561
DISP C 0.001 0.001 6.94
DISP H -0 0 0.611
DISP N 0.003 0.002 10.693
DISP O 0.005 0.003 16.398
DISP Pd -2.504 0.615 1934.604
UNIT 192 292 4 16 12 4
DFIX 1.2 0.001 N1 O1 N1 O2
DFIX 1.3 0.001 O1A N1A N1A O2A
DANG 2.1 0.001 O1 O2 O1A O2A
FLAT 0.001 Pd1 O1 O2 N1 O1A O2A N1A
RIGU 0.001 0.002
EADP O3 O3A
EADP C45 C45A C48 C48A
EADP C46 C46A C47 C47A
EADP O1 O1A O2 O2A
EADP N1 N1A

L.S. 20
PLAN  5
SIZE 0.1 0.1 0.05
TEMP -8
BOND $H
list 4
CONF
fmap 2
acta
SHEL 999 0.8
OMIT 10 0 0
OMIT -1 2 3
OMIT 7 12 0
OMIT -2 1 2
REM <olex2.extras>
REM <HklSrc "%.\\01_excit.hkl">
REM </olex2.extras>

WGHT    0.048300
FVAR       0.22255   0.58342   0.89068
PD1   6    0.340031    0.775057    0.346566    11.00000    0.04636    0.04801 =
         0.04349    0.00127   -0.00094   -0.00181
N2    4    0.346832    0.927695    0.337722    11.00000    0.06058    0.05432 =
         0.04866    0.00314   -0.00265    0.00479
N3    4    0.454755    0.797928    0.398288    11.00000    0.04889    0.05048 =
         0.04083   -0.00059    0.00102   -0.00428
AFIX  13
H3    2    0.531805    0.787695    0.387945    11.00000   -1.20000
AFIX   0
N4    4    0.330303    0.631727    0.371260    11.00000    0.04498    0.04819 =
         0.04616   -0.00057    0.00026   -0.00371
C1    1    0.442714    0.963146    0.369660    11.00000    0.07596    0.05521 =
         0.06298    0.00218   -0.01096   -0.00748
AFIX  23
H1A   2    0.431071    1.032051    0.376607    11.00000   -1.20000
H1B   2    0.515557    0.957021    0.356092    11.00000   -1.20000
AFIX   0
C2    1    0.445272    0.902606    0.411863    11.00000    0.07197    0.05200 =
         0.05377   -0.00410   -0.00642   -0.00343
AFIX  23
H2A   2    0.510527    0.921162    0.431638    11.00000   -1.20000
H2B   2    0.375572    0.912933    0.427138    11.00000   -1.20000
AFIX   0
C3    1    0.435133    0.722506    0.432522    11.00000    0.05622    0.05838 =
         0.04229    0.00489   -0.00217   -0.00273
AFIX  23
H3A   2    0.366569    0.738035    0.447712    11.00000   -1.20000
H3B   2    0.499944    0.720000    0.454296    11.00000   -1.20000
AFIX   0
C4    1    0.421209    0.625749    0.408890    11.00000    0.04831    0.05449 =
         0.05518    0.00234   -0.00499    0.00477
AFIX  23
H4A   2    0.400218    0.575495    0.429751    11.00000   -1.20000
H4B   2    0.493740    0.606855    0.397334    11.00000   -1.20000
AFIX   0
C5    1    0.231869    0.965795    0.350766    11.00000    0.06963    0.05755 =
         0.06456   -0.00181    0.00624    0.00778
AFIX  23
H5A   2    0.221094    0.943893    0.380829    11.00000   -1.20000
H5B   2    0.172473    0.934910    0.331544    11.00000   -1.20000
AFIX   0
C6    1    0.212675    1.076322    0.349003    11.00000    0.10622    0.06116 =
         0.09609   -0.00522   -0.00083    0.02169
AFIX  23
H6A   2    0.218833    1.099227    0.318784    11.00000   -1.20000
H6B   2    0.271970    1.108760    0.367705    11.00000   -1.20000
AFIX   0
C7    1    0.095716    1.104189    0.364440    11.00000    0.10104    0.09107 =
         0.14346   -0.03197   -0.01012    0.03487
AFIX  23
H7A   2    0.037006    1.065471    0.348262    11.00000   -1.20000
H7B   2    0.093061    1.088842    0.395767    11.00000   -1.20000
AFIX   0
C8    1    0.071019    1.210634    0.357378    11.00000    0.14755    0.09162 =
         0.27027   -0.04438   -0.03488    0.04559
AFIX 137
H8A   2    0.046415    1.221710    0.326805    11.00000   -1.50000
H8B   2    0.139249    1.248240    0.364797    11.00000   -1.50000
H8C   2    0.011440    1.230713    0.375971    11.00000   -1.50000
AFIX   0
C9    1    0.366535    0.960342    0.291503    11.00000    0.06241    0.06333 =
         0.05325    0.01085   -0.00275   -0.00168
AFIX  23
H9A   2    0.375093    1.031420    0.291522    11.00000   -1.20000
H9B   2    0.298750    0.944538    0.272540    11.00000   -1.20000
AFIX   0
C10   1    0.469265    0.915758    0.271579    11.00000    0.06273    0.08050 =
         0.06146    0.01249    0.00429   -0.00014
AFIX  23
H10A  2    0.466438    0.844633    0.274404    11.00000   -1.20000
H10B  2    0.538810    0.938860    0.287628    11.00000   -1.20000
AFIX   0
C11   1    0.472174    0.943313    0.222936    11.00000    0.09146    0.10962 =
         0.06213    0.00993    0.01365   -0.01024
AFIX  23
H11A  2    0.407885    0.912294    0.206401    11.00000   -1.20000
H11B  2    0.463137    1.014076    0.219917    11.00000   -1.20000
AFIX   0
C12   1    0.581767    0.912779    0.203195    11.00000    0.10863    0.17601 =
         0.09126   -0.00984    0.03300   -0.00328
AFIX 137
H12A  2    0.577624    0.928742    0.172127    11.00000   -1.50000
H12B  2    0.592422    0.843063    0.206870    11.00000   -1.50000
H12C  2    0.645268    0.947025    0.217975    11.00000   -1.50000
AFIX   0
C13   1    0.211693    0.623833    0.388609    11.00000    0.04455    0.05277 =
         0.06328    0.00427    0.00221   -0.00293
AFIX  23
H13A  2    0.204022    0.675801    0.410293    11.00000   -1.20000
H13B  2    0.155897    0.636849    0.364081    11.00000   -1.20000
AFIX   0
C14   1    0.179590    0.527805    0.409757    11.00000    0.05614    0.05500 =
         0.08049    0.00635    0.00770   -0.00490
AFIX  23
H14A  2    0.232748    0.514371    0.435081    11.00000   -1.20000
H14B  2    0.185826    0.474704    0.388526    11.00000   -1.20000
AFIX   0
C15   1    0.058681    0.531190    0.424799    11.00000    0.05786    0.07133 =
         0.09549    0.00064    0.01504   -0.00797
AFIX  23
H15A  2    0.006531    0.546132    0.399351    11.00000   -1.20000
H15B  2    0.053463    0.584553    0.445963    11.00000   -1.20000
AFIX   0
C16   1    0.019515    0.437199    0.445951    11.00000    0.07582    0.07689 =
         0.11042    0.00854    0.02334   -0.00771
AFIX 137
H16A  2    0.022473    0.384039    0.425064    11.00000   -1.50000
H16B  2   -0.057848    0.445113    0.454462    11.00000   -1.50000
H16C  2    0.069025    0.422699    0.471772    11.00000   -1.50000
AFIX   0
C17   1    0.348449    0.550598    0.338567    11.00000    0.06034    0.05359 =
         0.05927   -0.00991    0.00269   -0.00335
AFIX  23
H17A  2    0.352526    0.488422    0.354439    11.00000   -1.20000
H17B  2    0.282141    0.547830    0.317502    11.00000   -1.20000
AFIX   0
C18   1    0.453540    0.561096    0.313436    11.00000    0.06527    0.08212 =
         0.06622   -0.01012    0.01085    0.00723
AFIX  23
H18A  2    0.520839    0.560660    0.334052    11.00000   -1.20000
H18B  2    0.451379    0.623752    0.297943    11.00000   -1.20000
AFIX   0
C19   1    0.462690    0.477535    0.279862    11.00000    0.10690    0.11395 =
         0.11091   -0.04335    0.03735   -0.00110
AFIX  23
H19A  2    0.455093    0.415268    0.295177    11.00000   -1.20000
H19B  2    0.398895    0.482738    0.257738    11.00000   -1.20000
AFIX   0
C20   1    0.568269    0.476154    0.257419    11.00000    0.13518    0.15707 =
         0.13196   -0.03307    0.06445    0.01181
AFIX 137
H20A  2    0.570105    0.418581    0.238995    11.00000   -1.50000
H20B  2    0.632369    0.474919    0.279012    11.00000   -1.50000
H20C  2    0.572577    0.534045    0.239320    11.00000   -1.50000
AFIX   0

C21   1    0.657462    0.374588    0.427202    11.00000    0.04705    0.05008 =
         0.04755    0.00563   -0.00919   -0.00146
C22   1    0.709169    0.424066    0.393267    11.00000    0.05745    0.06409 =
         0.06782    0.01598    0.00476   -0.00276
AFIX  43
H22   2    0.724832    0.389946    0.367608    11.00000   -1.20000
AFIX   0
C23   1    0.737662    0.522495    0.396853    11.00000    0.06292    0.06431 =
         0.12097    0.02355    0.01186   -0.00750
AFIX  43
H23   2    0.772994    0.553018    0.373725    11.00000   -1.20000
AFIX   0
C24   1    0.715111    0.576195    0.433663    11.00000    0.06143    0.04663 =
         0.12540    0.01411   -0.01322   -0.00548
AFIX  43
H24   2    0.736054    0.642183    0.436011    11.00000   -1.20000
AFIX   0
C25   1    0.660874    0.530401    0.467028    11.00000    0.06698    0.04945 =
         0.08790   -0.00220   -0.01932    0.00468
AFIX  43
H25   2    0.643567    0.565750    0.492155    11.00000   -1.20000
AFIX   0
C26   1    0.631900    0.432042    0.463437    11.00000    0.06786    0.04933 =
         0.05527    0.00168   -0.00482    0.00242
AFIX  43
H26   2    0.593684    0.402971    0.486199    11.00000   -1.20000
AFIX   0
C27   1    0.734705    0.201759    0.459088    11.00000    0.04902    0.04524 =
         0.05884    0.00348    0.00933    0.00144
C28   1    0.809128    0.250751    0.488970    11.00000    0.05888    0.05865 =
         0.06934   -0.00501   -0.00118    0.00676
AFIX  43
H28   2    0.804003    0.318999    0.490670    11.00000   -1.20000
AFIX   0
C29   1    0.891660    0.202808    0.516742    11.00000    0.06635    0.08284 =
         0.08468   -0.00141   -0.00915    0.01585
AFIX  43
H29   2    0.938875    0.239537    0.536488    11.00000   -1.20000
AFIX   0
C30   1    0.904082    0.103504    0.515385    11.00000    0.05811    0.08193 =
         0.11196    0.01861    0.00127    0.01984
AFIX  43
H30   2    0.958607    0.071553    0.534077    11.00000   -1.20000
AFIX   0
C31   1    0.833381    0.051398    0.485439    11.00000    0.05751    0.05861 =
         0.13028    0.01609    0.00854    0.01269
AFIX  43
H31   2    0.840680   -0.016673    0.483568    11.00000   -1.20000
AFIX   0
C32   1    0.751564    0.099666    0.458120    11.00000    0.05773    0.04687 =
         0.11409    0.00025    0.00255    0.00512
AFIX  43
H32   2    0.705569    0.062432    0.438153    11.00000   -1.20000
AFIX   0
C33   1    0.505508    0.230356    0.444212    11.00000    0.05385    0.04334 =
         0.05019   -0.00334   -0.00327   -0.00171
C34   1    0.479226    0.144892    0.466769    11.00000    0.05200    0.04740 =
         0.05611    0.00457   -0.00360    0.00150
AFIX  43
H34   2    0.537721    0.099811    0.473614    11.00000   -1.20000
AFIX   0
C35   1    0.369649    0.123600    0.479584    11.00000    0.05450    0.06117 =
         0.06803    0.00687   -0.00067   -0.00473
AFIX  43
H35   2    0.356505    0.065079    0.494468    11.00000   -1.20000
AFIX   0
C36   1    0.280713    0.187980    0.470512    11.00000    0.05078    0.06258 =
         0.09665   -0.00315    0.00569   -0.00162
AFIX  43
H36   2    0.207486    0.174254    0.479363    11.00000   -1.20000
AFIX   0
C37   1    0.302367    0.272978    0.448101    11.00000    0.05576    0.05859 =
         0.11550    0.00294    0.00268    0.00416
AFIX  43
H37   2    0.243103    0.317365    0.441320    11.00000   -1.20000
AFIX   0
C38   1    0.411862    0.293295    0.435468    11.00000    0.05995    0.04766 =
         0.09483    0.01132    0.00220    0.00319
AFIX  43
H38   2    0.423793    0.351797    0.420391    11.00000   -1.20000
AFIX   0
C39   1    0.637553    0.213419    0.374828    11.00000    0.08025    0.05502 =
         0.05171   -0.00290    0.00666   -0.00967
C40   1    0.545268    0.219919    0.344334    11.00000    0.09911    0.06366 =
         0.06168    0.00641   -0.01015   -0.02190
AFIX  43
H40   2    0.476269    0.244273    0.353642    11.00000   -1.20000
AFIX   0
C41   1    0.550385    0.191415    0.299670    11.00000    0.14892    0.07483 =
         0.06125    0.00306   -0.01167   -0.03659
AFIX  43
H41   2    0.486158    0.197512    0.279962    11.00000   -1.20000
AFIX   0
C42   1    0.649506    0.155155    0.285779    11.00000    0.17946    0.10998 =
         0.06828   -0.01480    0.01473   -0.02529
AFIX  43
H42   2    0.653683    0.135860    0.256341    11.00000   -1.20000
AFIX   0
C43   1    0.742571    0.146740    0.314360    11.00000    0.15565    0.16613 =
         0.07509   -0.03455    0.03064    0.00997
AFIX  43
H43   2    0.810802    0.121900    0.304552    11.00000   -1.20000
AFIX   0
C44   1    0.736958    0.174926    0.358240    11.00000    0.10533    0.13226 =
         0.07059   -0.02373    0.01618    0.01785
AFIX  43
H44   2    0.802071    0.167914    0.377424    11.00000   -1.20000
AFIX   0
B1    3    0.633992    0.254940    0.426506    11.00000    0.05576    0.04965 =
         0.05284   -0.00220    0.00148   -0.00109

PART 1
O3    5    0.685648    0.806537    0.364731    21.00000    0.07494    0.09535 =
         0.09966   -0.01509    0.01296   -0.00659
C45   1    0.727396    0.759664    0.326968    21.00000    0.08282    0.08812 =
         0.09654   -0.01110    0.00893   -0.00316
AFIX  23
H45A  2    0.702813    0.795762    0.300280    21.00000   -1.20000
H45B  2    0.697135    0.693221    0.324327    21.00000   -1.20000
AFIX   0
C46   1    0.854393    0.756871    0.332142    21.00000    0.07895    0.11971 =
         0.13135   -0.02581    0.01122   -0.00731
AFIX  23
H46A  2    0.887881    0.786316    0.306671    21.00000   -1.20000
H46B  2    0.881857    0.689683    0.335555    21.00000   -1.20000
AFIX   0
C47   1    0.883285    0.815310    0.373147    21.00000    0.07895    0.11971 =
         0.13135   -0.02581    0.01122   -0.00731
AFIX  23
H47A  2    0.927179    0.775172    0.394743    21.00000   -1.20000
H47B  2    0.929559    0.871899    0.366130    21.00000   -1.20000
AFIX   0
C48   1    0.778793    0.847465    0.391251    21.00000    0.08282    0.08812 =
         0.09654   -0.01110    0.00893   -0.00316
AFIX  23
H48A  2    0.776270    0.825354    0.421755    21.00000   -1.20000
H48B  2    0.774346    0.918816    0.390824    21.00000   -1.20000
AFIX   0
SAME 0.02 0.04 O3 > C48
PART 0
PART 2
O3A   5    0.680344    0.804798    0.362156   -21.00000    0.07494    0.09535 =
         0.09966   -0.01509    0.01296   -0.00659
C45A  1    0.743572    0.778118    0.324931   -21.00000    0.08282    0.08812 =
         0.09654   -0.01110    0.00893   -0.00316
AFIX  23
H45C  2    0.732779    0.826801    0.301495   -21.00000   -1.20000
H45D  2    0.718425    0.714541    0.313297   -21.00000   -1.20000
AFIX   0
C46A  1    0.865811    0.773904    0.341571   -21.00000    0.07895    0.11971 =
         0.13135   -0.02581    0.01122   -0.00731
AFIX  23
H46C  2    0.882590    0.717369    0.360556   -21.00000   -1.20000
H46D  2    0.917968    0.775662    0.317791   -21.00000   -1.20000
AFIX   0
C47A  1    0.864821    0.866915    0.366595   -21.00000    0.07895    0.11971 =
         0.13135   -0.02581    0.01122   -0.00731
AFIX  23
H47C  2    0.921546    0.864931    0.391530   -21.00000   -1.20000
H47D  2    0.882642    0.921758    0.347600   -21.00000   -1.20000
AFIX   0
C48A  1    0.750324    0.878285    0.382264   -21.00000    0.08282    0.08812 =
         0.09654   -0.01110    0.00893   -0.00316
AFIX  23
H48C  2    0.752828    0.871603    0.414330   -21.00000   -1.20000
H48D  2    0.720025    0.942929    0.374374   -21.00000   -1.20000
AFIX   0

PART 0
PART 3
O1    5    0.126059    0.759806    0.298299    31.00000    0.06841    0.18328 =
         0.06968   -0.02408   -0.00999    0.00274
O2    5    0.262036    0.724489    0.258823    31.00000    0.06841    0.18328 =
         0.06968   -0.02408   -0.00999    0.00274
N1    4    0.226819    0.749428    0.293659    31.00000    0.06850    0.06967 =
         0.05916    0.00943   -0.00550   -0.00192
PART 0
PART 4
O1A   5    0.208894    0.757831    0.304705   -31.00000    0.06841    0.18328 =
         0.06968   -0.02408   -0.00999    0.00274
O2A   5    0.319092    0.718038    0.255301   -31.00000    0.06841    0.18328 =
         0.06968   -0.02408   -0.00999    0.00274
N1A   4    0.212023    0.731104    0.263407   -31.00000    0.06850    0.06967 =
         0.05916    0.00943   -0.00550   -0.00192
HKLF 4


REM  shelxt in P 1 21/n 1
REM wR2 = 0.1393, GooF = S = 0.912, Restrained GooF = 0.912 for all data
REM R1 = 0.0581 for 5331 Fo > 4sig(Fo) and 0.1083 for all 9702 data
REM 526 parameters refined using 490 restraints

END

WGHT      0.0483      0.0000

REM Highest difference peak  0.468,  deepest hole -0.616,  1-sigma level  0.070
Q1    1   0.3409  0.6767  0.3468  11.00000  0.05    0.47
Q2    1   0.2009  0.6711  0.2652  11.00000  0.05    0.37
Q3    1   0.9007  0.8432  0.3535  11.00000  0.05    0.36
Q4    1   0.2004  0.7738  0.2555  11.00000  0.05    0.35
Q5    1   0.8278  0.8588  0.3237  11.00000  0.05    0.35
;
_shelx_res_checksum   72828

_shelx_hkl_file
;
  16   0  -5    0.83    4.98
  16   0  -6    3.29    5.35
 -16   0   7    0.00    4.16
  16   0  -7   -0.00    4.91
 -16   0   8   -0.00    4.99
  16   0  -8    2.28    4.92
 -16   0   9   -0.00    5.20
  16   0  -9   -0.00    3.69
 -16   0  10    1.75    5.53
  16   0 -10    6.64    5.10
 -16   0  11   -0.00    5.36
  16   0 -11   -0.00    5.72
 -16   0  12   -0.00    4.76
  16   0 -12    0.79    5.37
 -16   0  13   -0.00    4.50
  16   0 -13   -0.00    4.50
 -16   0  14    0.00    3.74
  16   0 -14    0.85    4.78
 -16   0  15    2.52    5.32
  16  -1  -1    1.61    4.48
  16  -1  -2   16.28    7.56
  16  -1  -3   -0.00    3.83
  16  -1  -3    0.00    4.97
  16  -1  -4    2.01    5.04
  16  -1  -4   -0.00    5.08
  16  -1  -5    1.58    4.64
  16  -1  -5   -0.00    4.74
  16  -1  -6    4.81    5.29
  16  -1  -6    5.51    6.14
 -16   1   7   -0.00    4.61
  16  -1  -7    1.09    5.53
  16  -1  -7    0.81    5.39
 -16   1   8    8.92    6.56
  16  -1  -8   15.04    7.33
  16  -1  -8   10.16    8.15
 -16   1   9    0.29    4.37
  16  -1  -9    1.40    4.58
  16  -1  -9    2.88    4.70
 -16   1  10    1.95    4.94
  16  -1 -10    2.37    4.96
  16  -1 -10    4.51    6.91
  16   1 -10    2.83    4.67
 -16   1  11    0.00    4.85
  16  -1 -11   -0.00    4.54
  16  -1 -11   -0.00    5.27
  16   1 -11    0.28    4.75
 -16   1  12    0.00    5.81
  16  -1 -12    3.49    5.30
  16  -1 -12    3.00    6.07
  16   1 -12    4.46    5.96
 -16  -1  12    7.58    6.76
 -16   1  13    4.19    5.69
  16  -1 -13   -0.00    5.32
  16   1 -13    4.51    5.89
 -16  -1  13    0.00    5.51
 -16  -1  14    9.18    6.02
 -16  -1  15    2.21    5.73
 -16  -1  16   -0.00    5.93
  16  -2  -1    3.81    4.13
  16  -2  -1    2.00    5.10
  16  -2  -2   -0.00    3.65
  16  -2  -2    2.13    5.53
  16  -2  -3   -0.00    3.91
  16  -2  -3    0.00    5.50
  16  -2  -4    8.88    6.63
  16  -2  -4    5.15    5.85
  16  -2  -5    5.04    5.24
  16  -2  -5   -0.00    4.69
  16  -2  -6    2.07    4.61
  16  -2  -6    0.38    5.15
 -16   2   7    4.23    5.99
  16  -2  -7   -0.00    4.70
  16  -2  -7   -0.00    4.10
 -16   2   8   -0.00    5.53
  16  -2  -8    1.39    5.20
  16  -2  -8    3.53    6.21
 -16   2   9    0.00    5.20
  16  -2  -9   -0.00    3.55
  16  -2  -9    0.89    6.25
 -16   2  10   -0.00    4.87
  16  -2 -10    8.13    6.73
  16  -2 -10   -0.00    4.56
 -16   2  11   -0.00    4.64
  16  -2 -11   -0.00    4.09
  16  -2 -11   -0.00    5.97
 -16   2  12   -0.00    4.76
  16  -2 -12    1.77    5.51
  16  -2 -13    1.37    6.47
  16  -2 -14   -0.00    6.58
  16  -2 -15    3.83    5.94
  16  -2 -16    4.62    6.47
  16  -3  -1    1.58    4.44
  16  -3  -1   -0.00    5.50
  16  -3  -2    0.89    5.33
  16  -3  -2    1.99    5.86
  16  -3  -3    3.16    6.34
  16  -3  -3    0.00    3.82
  16  -3  -4   -0.00    4.29
  16  -3  -4   -0.00    4.79
  16  -3  -5   -0.00    4.67
  16  -3  -5    2.72    5.30
  16  -3  -6    2.15    4.31
  16  -3  -6    3.77    5.31
  16  -3  -7    2.58    5.32
  16  -3  -7    1.46    4.26
 -16   3   8   10.62    7.20
  16  -3  -8    0.00    4.50
  16  -3  -8    0.73    5.75
 -16   3   9    3.63    5.17
  16  -3  -9   -0.00    5.56
  16  -3 -10    1.11    6.09
  16  -3 -11    0.00    4.03
  16  -3 -12    2.37    6.75
  16  -3 -13   -0.00    4.18
  16  -3 -14    4.97    6.33
  16  -3 -15    1.69    7.04
  16  -4  -1    0.00    4.44
  16  -4  -1    2.74    6.31
  16  -4  -2    0.23    4.28
  16  -4  -2    0.00    7.03
  16  -4  -3    2.23    5.79
  16  -4  -3   -0.00    5.41
  16  -4  -4    0.39    4.27
  16  -4  -4    0.00    5.18
  16  -4  -5   -0.00    4.42
  16  -4  -6    4.64    6.63
  16  -4  -7    7.19    6.43
  16  -4  -8    4.17    7.55
  16  -4  -9   -0.00    6.02
  16  -4 -10   10.11    7.86
  16  -4 -11    3.80    7.61
  16  -5  -3    1.81    6.24
  16  -5  -4    4.68    7.01
  16  -5  -5   -0.00    7.21
  16  -5  -6   -0.00    4.95
  16  -5  -7    5.52    6.78
  15   0  -1   -0.00    3.77
  15   0  -1    2.89    4.85
  15   0  -2    2.96    4.42
  15   0  -2    1.74    5.02
  15   0  -3   26.71    9.08
  15   0  -3   24.63    8.84
  15   0  -4   -0.00    4.72
  15   0  -4    2.62    5.15
 -15   0   5    6.38    5.80
  15   0  -5    9.22    5.47
  15   0  -5    9.45    6.09
 -15   0   6   -0.00    4.81
  15   0  -6    1.32    4.82
  15   0  -6   -0.00    5.64
 -15   0   7    8.64    6.46
  15   0  -7   -0.00    4.16
  15   0  -7    0.00    5.00
 -15   0   8   -0.00    5.29
  15   0  -8    0.12    3.71
  15   0  -8   -0.00    4.81
 -15   0   9   38.31   10.70
  15   0  -9   34.58   10.06
  15   0  -9   14.45    8.25
 -15   0  10    5.16    5.22
  15   0 -10    5.16    5.76
  15   0 -10    1.23    4.80
 -15   0  11    3.34    4.94
  15   0 -11    0.00    4.57
  15   0 -11    2.47    4.00
 -15   0  12    3.07    4.97
  15   0 -12   -0.00    5.73
 -15   0  13    3.72    4.58
  15   0 -13    4.66    5.89
 -15   0  14   -0.00    4.38
  15   0 -14    1.64    4.94
 -15   0  15   40.31   11.42
  15   0 -15   15.15    9.19
 -15   0  16    4.75    6.17
  15   0 -16    0.00    5.90
 -15   0  17   -0.00    4.09
  15   0 -17    2.13    6.15
 -15   0  18    0.76    5.65
  15   0 -18   -0.00    6.23
 -15   0  19    5.22    5.17
  15   0 -19   -0.00    4.70
  15   0 -20   -0.00    6.02
  15   0 -21    2.15    6.89
  15   0 -22   -0.00    6.08
  15   0 -23    1.45    5.61
  15  -1  -1    9.91    7.21
  15  -1  -1    5.25    6.44
  15   1  -1   19.28    7.60
  15  -1  -2    2.01    4.37
  15  -1  -2    3.70    6.00
  15   1  -2    0.91    5.41
  15  -1  -3    7.68    5.55
  15  -1  -3    0.00    4.26
  15   1  -3    3.76    6.35
  15  -1  -4    1.42    4.93
  15  -1  -4    1.18    4.66
  15   1  -4   -0.00    5.35
  15   1  -4   -0.00    6.51
 -15   1   5   12.38    7.32
  15  -1  -5   14.66    7.04
  15  -1  -5    2.88    4.92
  15   1  -5   21.67    8.34
  15   1  -5   19.23    8.40
 -15   1   6   -0.00    4.81
  15  -1  -6    0.00    3.97
  15  -1  -6   -0.00    5.07
  15   1  -6    5.35    5.48
  15   1  -6    0.06    3.71
 -15  -1   6    1.55    4.93
 -15   1   7    8.19    6.20
  15  -1  -7   15.82    7.96
  15  -1  -7   12.92    6.94
  15   1  -7   11.92    6.96
  15   1  -7    8.94    6.81
 -15  -1   7   12.82    6.78
 -15   1   8    4.26    5.75
  15  -1  -8    2.25    5.15
  15  -1  -8    3.25    6.44
  15   1  -8   -0.00    5.38
  15   1  -8   -0.00    4.68
 -15  -1   8   -0.00    3.30
 -15   1   9   -0.00    4.68
  15  -1  -9    0.00    4.58
  15  -1  -9   -0.00    5.69
  15   1  -9   -0.00    5.31
  15   1  -9   -0.00    4.30
 -15  -1   9    1.38    4.63
 -15   1  10    0.37    5.26
  15  -1 -10   -0.00    5.84
  15  -1 -10    7.47    7.35
  15   1 -10    1.01    4.06
  15   1 -10    1.54    3.70
 -15  -1  10    0.00    4.08
 -15   1  11    7.97    5.83
  15  -1 -11   10.72    7.40
  15  -1 -11    9.85    6.58
  15   1 -11   20.89    7.68
  15   1 -11    0.77    5.88
 -15  -1  11   19.48    8.34
 -15   1  12   -0.00    4.65
  15  -1 -12    4.98    4.57
  15  -1 -12    2.89    4.37
  15   1 -12   -0.00    6.86
 -15  -1  12    0.68    4.91
 -15   1  13   -0.00    5.46
  15  -1 -13    3.27    4.20
  15  -1 -13    5.23    6.31
  15   1 -13    4.57    5.48
 -15  -1  13    0.00    4.33
 -15   1  14    2.54    5.45
  15  -1 -14   -0.00    5.42
  15   1 -14   13.77    7.48
 -15  -1  14    3.95    5.44
 -15   1  15    0.00    5.62
  15  -1 -15    0.00    5.41
  15   1 -15    7.63    6.43
 -15  -1  15    2.26    5.09
 -15   1  16    4.08    5.29
  15  -1 -16    7.23    6.29
  15   1 -16   -0.00    5.91
 -15  -1  16    0.00    5.86
 -15   1  17   13.51    8.29
  15  -1 -17    7.85    7.90
  15   1 -17    3.57    6.93
 -15  -1  17    4.08    5.69
 -15   1  18    3.46    5.54
  15  -1 -18    1.60    5.57
  15   1 -18    5.61    5.86
 -15  -1  18    0.76    5.01
  15  -1 -19   -0.00    6.27
  15   1 -19   -0.00    6.39
 -15  -1  19   -0.00    6.06
  15  -1 -20    3.41    5.88
  15   1 -20    7.82    6.85
 -15  -1  20    2.12    5.54
  15  -1 -21    2.87    7.40
  15  -2  -1    4.50    5.39
  15  -2  -1    2.87    5.75
  15   2  -1    2.33    4.94
  15  -2  -2   -0.00    4.88
  15  -2  -2   -0.00    5.01
  15   2  -2   -0.00    4.69
  15  -2  -3   12.92    6.97
  15  -2  -3   12.87    7.27
  15   2  -3    5.42    5.56
  15  -2  -4    6.97    5.74
  15  -2  -4   -0.00    6.43
  15   2  -4    0.00    5.78
  15  -2  -5    9.20    6.34
  15  -2  -5   10.59    6.59
  15   2  -5    0.00    4.81
 -15   2   6    0.00    5.17
  15  -2  -6   -0.00    4.19
  15  -2  -6    0.00    5.38
  15   2  -6    4.54    5.52
 -15   2   7    2.63    4.53
  15  -2  -7    2.60    5.35
  15  -2  -7    9.68    7.49
  15   2  -7   24.00    8.39
 -15   2   8    0.35    4.12
  15  -2  -8   -0.00    4.15
  15  -2  -8   -0.00    5.51
  15   2  -8   -0.00    4.05
 -15   2   9    4.15    5.61
  15  -2  -9   12.28    6.68
  15  -2  -9   10.78    7.10
  15   2  -9    2.45    4.94
 -15   2  10    2.66    4.80
  15  -2 -10    8.32    6.46
  15  -2 -10    2.04    6.41
  15   2 -10   -0.00    3.97
  15   2 -10    4.75    5.73
 -15   2  11    0.05    5.07
  15  -2 -11    1.90    5.10
  15  -2 -11   -0.00    4.56
  15   2 -11    0.16    5.14
 -15  -2  11    4.96    5.01
 -15   2  12    0.83    5.51
  15  -2 -12   -0.00    4.70
  15  -2 -12   -0.00    5.58
  15   2 -12    2.94    4.45
 -15  -2  12    0.17    3.76
 -15   2  13    6.99    6.77
  15  -2 -13    3.48    5.12
  15  -2 -13    2.31    4.83
  15   2 -13    0.92    5.19
 -15  -2  13    0.69    4.43
 -15   2  14    6.00    6.87
  15  -2 -14   10.80    6.37
  15  -2 -14    9.98    7.68
  15   2 -14    6.83    6.20
 -15  -2  14    0.00    4.15
 -15   2  15   11.85    6.76
  15  -2 -15    1.83    4.25
  15   2 -15   11.73    7.55
 -15  -2  15    5.73    5.79
 -15   2  16    0.00    5.52
  15  -2 -16    7.51    7.36
  15   2 -16    5.17    5.91
 -15  -2  16    1.76    5.59
 -15   2  17    0.71    4.15
  15  -2 -17    1.99    5.03
  15   2 -17    0.94    6.09
 -15  -2  17    6.35    6.41
  15  -2 -18   -0.00    5.71
 -15  -2  18   -0.00    4.95
  15  -2 -19    6.66    6.63
 -15  -2  19    5.83    6.78
 -15  -2  20   11.27    6.07
 -15  -2  21    0.41    5.40
  15  -3  -1   14.25    7.77
  15  -3  -1    4.73    6.01
  15   3  -1    6.59    6.30
  15  -3  -2    2.17    4.83
  15  -3  -2   -0.00    5.33
  15   3  -2    3.86    5.24
  15  -3  -3   -0.00    3.88
  15  -3  -3    4.74    6.42
  15   3  -3    0.01    4.24
  15  -3  -4    2.33    4.92
  15  -3  -4   -0.00    3.96
  15   3  -4    5.14    6.33
  15  -3  -5    7.00    6.08
  15  -3  -5    6.21    6.24
  15   3  -5    6.49    5.63
  15  -3  -6    0.73    5.38
  15  -3  -6    1.07    4.75
  15   3  -6   -0.00    5.17
 -15   3   7    7.58    6.88
  15  -3  -7   13.02    7.31
  15  -3  -7   -0.00    5.28
  15   3  -7    9.11    6.57
 -15   3   8   -0.00    5.44
  15  -3  -8   13.57    7.75
  15  -3  -8    1.12    5.46
  15   3  -8    1.12    4.73
 -15   3   9    5.20    6.16
  15  -3  -9   -0.00    4.09
  15  -3  -9   -0.00    5.04
  15   3  -9   10.86    6.90
 -15   3  10    2.10    4.78
  15  -3 -10   11.89    6.89
  15  -3 -10    0.07    5.63
  15   3 -10    6.23    5.40
 -15   3  11   29.85   10.38
  15  -3 -11   17.63    8.40
  15  -3 -11   14.56    8.26
  15   3 -11   12.50    7.15
 -15   3  12   11.77    7.19
  15  -3 -12   -0.00    4.74
  15  -3 -12   -0.00    5.22
  15   3 -12    6.54    6.35
 -15   3  13    0.77    4.05
  15  -3 -13    0.00    4.68
  15  -3 -13   -0.00    5.75
  15   3 -13    0.00    4.36
 -15   3  14    5.77    6.62
  15  -3 -14    0.00    5.44
  15  -3 -14   -0.00    5.18
  15   3 -14    0.00    5.61
 -15   3  15    5.01    6.10
  15  -3 -15    7.98    5.83
  15  -3 -15    1.01    6.23
  15  -3 -16    4.02    6.14
 -15  -3  17    4.42    6.06
 -15  -3  18   -0.00    5.59
 -15  -3  19   -0.00    4.49
 -15  -3  20    0.00    4.57
 -15  -3  21    0.00    4.15
  15  -4  -1    1.24    4.86
  15  -4  -1   -0.00    6.18
  15   4  -1   -0.00    4.75
  15  -4  -2    7.41    6.58
  15  -4  -2   -0.00    6.70
  15   4  -2   -0.00    4.10
  15  -4  -3    5.30    5.25
  15  -4  -3    6.06    7.01
  15   4  -3    0.00    4.25
  15  -4  -4   12.82    7.31
  15  -4  -4    5.82    6.78
  15   4  -4    2.72    4.96
  15  -4  -5    7.81    5.83
  15  -4  -5    5.22    7.21
  15   4  -5    8.01    6.55
  15  -4  -6    1.61    4.95
  15  -4  -6   -0.00    5.13
  15   4  -6    1.02    4.98
  15  -4  -7    0.54    5.04
  15  -4  -7   -0.00    5.53
  15   4  -7    3.78    5.19
 -15   4   8    0.00    4.44
  15  -4  -8    2.29    5.10
  15  -4  -8    3.09    5.89
  15   4  -8   -0.00    5.81
 -15   4   9    0.00    6.40
  15  -4  -9   10.77    6.75
  15  -4  -9    3.75    6.54
  15   4  -9    9.60    5.88
 -15   4  10    4.38    5.74
  15  -4 -10    8.20    5.89
  15  -4 -10   -0.00    6.33
  15   4 -10    2.96    5.53
 -15   4  11    2.23    5.02
  15  -4 -11    6.76    5.72
  15  -4 -11    0.83    5.65
 -15   4  12   -0.00    6.41
  15  -4 -12   -0.00    4.46
  15  -4 -12    0.00    5.95
 -15   4  13   -0.00    5.29
  15  -4 -13    6.43    5.62
  15  -4 -13    0.00    6.32
  15  -5  -1   -0.00    5.33
  15   5  -1    3.46    6.24
  15  -5  -2   -0.00    4.87
  15  -5  -2   -0.00    6.04
  15   5  -2   -0.00    3.64
  15  -5  -3   -0.00    3.95
  15  -5  -3    0.00    4.91
  15   5  -3   -0.00    4.03
  15  -5  -4    0.00    4.94
  15  -5  -4   -0.00    6.50
  15   5  -4   -0.00    4.88
  15  -5  -5    1.04    5.24
  15  -5  -5   -0.00    5.08
  15  -5  -6    4.31    6.51
  15  -5  -6    0.00    5.01
  15  -5  -7   13.06    7.53
  15  -5  -7   12.79    8.32
  15  -5  -8   -0.00    5.61
  15  -5  -8   -0.00    5.23
 -15   5   9   -0.00    4.65
  15  -5  -9   -0.00    4.87
  15  -5  -9    2.47    5.77
 -15   5  10   -0.00    6.24
  15  -5 -10    1.93    5.22
  15  -6  -1    3.57    5.77
  15  -6  -2   -0.00    2.82
  15  -6  -3    5.41    4.82
  15  -6  -3    7.59    6.03
  15  -6  -4   13.12    6.64
  15  -6  -4   10.76    7.12
  15  -6  -5   11.19    6.96
  15  -6  -5    0.00    5.14
  14   0  -1   -0.00    3.62
  14   0  -1    5.48    5.14
  14   0  -2   24.05    8.60
  14   0  -2   17.04    7.63
  14   0  -3    3.60    4.85
  14   0  -3    0.31    4.52
 -14   0   4   19.29    7.86
  14   0  -4   34.17    9.80
  14   0  -4   21.74    9.20
 -14   0   5   -0.00    3.14
  14   0  -5    1.33    4.36
  14   0  -5   -0.00    4.36
 -14   0   6   18.89    8.04
  14   0  -6   10.54    6.82
  14   0  -6    5.87    6.69
 -14   0   7    0.37    4.79
  14   0  -7    1.60    4.89
  14   0  -7   -0.00    4.94
 -14   0   8   13.82    6.42
  14   0  -8    9.92    6.61
  14   0  -8    7.44    6.70
 -14   0   9    0.93    4.41
  14   0  -9    0.67    4.90
  14   0  -9    0.84    3.15
 -14   0  10    4.31    4.97
  14   0 -10    4.87    5.49
  14   0 -10    0.00    4.52
 -14   0  11   -0.00    3.75
  14   0 -11    2.56    5.56
 -14   0  12   12.66    6.58
  14   0 -12   12.99    7.50
 -14   0  13   -0.00    4.14
  14   0 -13   -0.00    6.00
 -14   0  14   22.64    9.32
  14   0 -14   13.20    8.10
 -14   0  15    7.70    6.52
  14   0 -15   -0.00    4.79
 -14   0  16   11.71    6.16
  14   0 -16    4.71    6.84
 -14   0  17    0.58    4.33
  14   0 -17   -0.00    5.37
 -14   0  18    0.00    3.52
  14   0 -18    4.95    5.57
 -14   0  19    1.32    4.49
  14   0 -19   -0.00    5.10
 -14   0  20    4.58    5.02
  14   0 -20    0.32    6.66
 -14   0  21   -0.00    4.46
  14   0 -21    6.70    6.03
 -14   0  22   -0.00    4.80
  14   0 -22    4.39    5.89
 -14   0  23    0.00    3.68
  14   0 -23    3.50    5.94
  14   0 -24   23.81   10.11
  14  -1  -1    0.80    4.37
  14  -1  -1    4.37    5.06
  14   1  -1   -0.00    4.15
  14   1  -1    6.00    5.74
  14  -1  -2    3.96    4.69
  14  -1  -2    1.17    4.19
  14   1  -2   -0.00    4.10
  14   1  -2    1.05    4.71
  14  -1  -3   -0.00    4.05
  14  -1  -3   -0.00    3.52
  14   1  -3    1.68    4.36
  14   1  -3    0.00    4.75
 -14  -1   3   -0.00    4.55
 -14   1   4   -0.00    4.96
  14  -1  -4    8.05    5.83
  14  -1  -4    9.89    7.24
  14   1  -4    6.23    5.20
  14   1  -4    5.44    5.22
 -14  -1   4    4.94    4.87
 -14   1   5   -0.00    4.37
  14  -1  -5    0.00    4.09
  14  -1  -5   -0.00    4.15
  14   1  -5   -0.00    5.00
  14   1  -5   -0.00    4.22
 -14  -1   5    0.09    3.77
 -14   1   6   15.45    7.31
  14  -1  -6   13.48    7.45
  14  -1  -6    6.75    7.52
  14   1  -6   15.26    7.77
  14   1  -6    5.92    5.39
 -14  -1   6   12.27    6.78
 -14   1   7   -0.00    5.05
  14  -1  -7    0.02    4.42
  14  -1  -7   -0.00    4.38
  14   1  -7    0.00    4.40
  14   1  -7    0.00    4.14
 -14  -1   7    1.37    4.47
 -14   1   8   -0.00    4.61
  14  -1  -8   -0.00    5.36
  14  -1  -8    2.82    3.27
  14   1  -8    0.77    3.89
  14   1  -8   -0.00    4.05
 -14  -1   8    2.45    4.32
 -14   1   9    2.58    5.06
  14  -1  -9    0.53    4.71
  14  -1  -9   -0.00    4.39
  14   1  -9    0.00    4.60
  14   1  -9    2.78    4.22
 -14  -1   9    0.10    4.14
 -14   1  10    6.92    7.20
  14  -1 -10   23.02    7.87
  14  -1 -10   11.78    7.92
  14   1 -10   18.91    8.83
 -14  -1  10   14.99    7.27
 -14   1  11    1.79    4.83
  14  -1 -11   -0.00    3.48
  14  -1 -11   -0.00    4.82
  14   1 -11    3.11    5.51
 -14  -1  11    8.28    5.78
 -14   1  12    4.24    4.90
  14  -1 -12    6.03    5.44
  14   1 -12    0.08    3.59
 -14  -1  12    0.00    4.56
 -14   1  13    2.19    5.76
  14  -1 -13   -0.00    4.87
  14   1 -13   -0.00    5.76
 -14  -1  13   -0.00    5.54
 -14   1  14   -0.00    3.91
  14  -1 -14   -0.00    5.95
  14   1 -14   -0.00    5.82
 -14  -1  14    5.44    6.12
 -14   1  15    0.00    4.51
  14  -1 -15   -0.00    5.56
  14   1 -15    6.19    6.01
 -14  -1  15    1.23    4.32
 -14   1  16    5.19    7.34
  14  -1 -16    3.43    5.95
  14   1 -16    9.56    7.94
 -14  -1  16    1.49    4.42
 -14   1  17    3.14    5.33
  14  -1 -17    2.26    5.44
  14   1 -17    3.35    5.44
 -14  -1  17   -0.00    5.47
 -14   1  18    2.53    5.68
  14  -1 -18    0.00    4.53
  14   1 -18    0.01    4.77
 -14  -1  18    2.59    5.25
 -14   1  19    2.04    4.97
  14  -1 -19   -0.00    3.69
  14   1 -19    0.04    4.39
 -14  -1  19   -0.00    3.87
 -14   1  20   10.06    7.05
  14  -1 -20    7.16    7.49
  14   1 -20    9.55    7.23
 -14  -1  20    4.03    5.75
 -14   1  21   -0.00    4.65
  14  -1 -21   -0.00    3.87
  14   1 -21   13.15    8.13
 -14  -1  21    4.35    5.63
 -14   1  22    6.02    5.92
  14  -1 -22    3.84    7.06
  14   1 -22    4.44    6.07
 -14  -1  22   -0.00    4.10
  14   1 -23    3.84    6.62
 -14  -1  23   -0.00    3.71
  14   1 -24   -0.00    5.12
  14   1 -25    0.00    5.08
  14   1 -26    7.54    8.15
  14  -2  -1    1.54    5.10
  14  -2  -1    1.02    4.28
  14   2  -1   -0.00    5.13
  14  -2  -2   22.85    8.25
  14  -2  -2    3.74    6.00
  14   2  -2   13.26    7.05
  14  -2  -3    4.82    5.15
  14  -2  -3   -0.00    5.32
  14   2  -3    1.18    5.01
  14  -2  -4   12.84    6.70
  14  -2  -4   17.15    8.11
  14   2  -4   10.99    6.11
  14   2  -4    7.40    5.93
 -14   2   5    0.00    4.88
  14  -2  -5    1.66    4.82
  14  -2  -5    9.68    6.56
  14   2  -5    3.20    4.37
  14   2  -5    4.78    5.39
 -14   2   6   15.39    7.38
  14  -2  -6   16.76    7.78
  14  -2  -6   15.81    8.30
  14   2  -6    5.70    5.44
  14   2  -6    6.61    6.26
 -14  -2   6    4.55    5.25
 -14   2   7   -0.00    4.36
  14  -2  -7   -0.00    4.03
  14  -2  -7    3.83    5.24
  14   2  -7    0.00    4.07
  14   2  -7    7.07    6.16
 -14  -2   7    2.97    5.07
 -14   2   8   19.71    8.09
  14  -2  -8    9.24    6.42
  14  -2  -8    5.16    6.02
  14   2  -8    8.96    5.73
  14   2  -8    0.72    4.22
 -14  -2   8    6.19    5.37
 -14   2   9    0.00    4.67
  14  -2  -9    2.32    4.96
  14  -2  -9    3.06    5.96
  14   2  -9    2.27    5.72
 -14  -2   9    0.00    3.85
 -14   2  10    0.00    5.62
  14  -2 -10   -0.00    4.97
  14  -2 -10    2.14    6.10
  14   2 -10    9.74    5.56
 -14  -2  10   -0.00    4.63
 -14   2  11    0.00    3.95
  14  -2 -11    7.33    6.01
  14  -2 -11    0.89    4.53
  14   2 -11    3.44    4.60
 -14  -2  11   -0.00    5.09
 -14   2  12   25.47    9.29
  14  -2 -12   19.49    7.69
  14  -2 -12   15.26    7.81
  14   2 -12   12.18    7.01
 -14  -2  12    2.82    5.20
 -14   2  13    7.21    6.45
  14  -2 -13   -0.00    4.75
  14   2 -13    1.68    5.78
 -14  -2  13    7.60    6.72
 -14   2  14   -0.00    5.03
  14  -2 -14    3.00    5.18
  14   2 -14    4.15    6.03
 -14  -2  14   -0.00    4.88
 -14   2  15   -0.00    4.99
  14  -2 -15    4.46    7.20
  14   2 -15    0.00    5.65
 -14  -2  15    0.00    3.71
 -14   2  16    0.00    6.28
  14  -2 -16   -0.00    4.93
  14   2 -16   -0.00    5.57
 -14  -2  16   -0.00    4.62
 -14   2  17   -0.00    4.41
  14  -2 -17    0.53    5.85
  14   2 -17    7.17    5.88
 -14  -2  17    0.87    4.35
 -14   2  18    1.33    5.43
  14  -2 -18   17.86    9.66
  14   2 -18   11.41    7.32
 -14  -2  18   11.26    7.12
 -14   2  19    2.83    5.67
  14  -2 -19    0.00    5.89
  14   2 -19    0.00    5.35
 -14  -2  19    4.69    5.48
 -14   2  20    1.17    4.89
  14  -2 -20    0.00    6.25
  14   2 -20   -0.00    5.06
 -14  -2  20    1.40    5.15
 -14   2  21    5.25    5.87
  14   2 -21   -0.00    4.81
 -14  -2  21    2.77    5.16
  14   2 -22    4.73    6.15
 -14  -2  22    0.00    4.75
  14   2 -23   -0.00    5.14
 -14  -2  23    3.46    5.62
  14   2 -24    7.08    7.25
 -14  -2  24    8.32    7.18
  14   2 -25   -0.00    4.05
  14   2 -26    0.95    4.64
  14  -3  -1   -0.00    4.13
  14  -3  -1    3.09    6.23
  14   3  -1   -0.00    3.69
  14  -3  -2   -0.00    3.86
  14  -3  -2    0.00    3.47
  14   3  -2   -0.00    4.68
  14  -3  -3    0.00    4.51
  14  -3  -3    0.00    5.09
  14   3  -3   -0.00    4.13
  14  -3  -4   -0.00    2.89
  14  -3  -4   -0.00    4.99
  14   3  -4    1.27    4.01
  14  -3  -5    0.45    4.46
  14  -3  -5   15.99    7.29
  14   3  -5   -0.00    4.43
 -14   3   6   16.27    7.85
  14  -3  -6   10.52    7.96
  14  -3  -6   13.94    7.89
  14   3  -6   26.43    9.29
 -14   3   7    2.70    5.95
  14  -3  -7    5.54    5.75
  14  -3  -7    5.64    5.54
  14   3  -7    2.93    4.96
 -14   3   8    2.41    4.61
  14  -3  -8    0.89    4.88
  14  -3  -8    0.00    4.17
  14   3  -8    0.00    4.08
 -14   3   9    6.24    5.21
  14  -3  -9    0.00    5.15
  14  -3  -9    0.26    5.33
  14   3  -9    5.24    4.52
 -14   3  10    0.00    5.65
  14  -3 -10    7.94    5.84
  14  -3 -10   12.74    7.81
  14   3 -10   12.25    7.24
 -14   3  11    9.83    7.11
  14  -3 -11   12.78    6.89
  14  -3 -11   20.16    8.69
  14   3 -11   14.66    7.37
 -14  -3  11    7.78    5.98
 -14   3  12    0.19    3.89
  14  -3 -12    0.40    3.27
  14  -3 -12   -0.00    6.79
  14   3 -12    0.00    5.35
 -14  -3  12   -0.00    5.23
 -14   3  13    0.00    5.40
  14  -3 -13   -0.00    5.18
  14  -3 -13    0.40    4.70
  14   3 -13    3.48    4.76
 -14  -3  13   -0.00    4.86
 -14   3  14   -0.00    4.88
  14  -3 -14    2.74    5.27
  14   3 -14   -0.00    4.34
 -14  -3  14    3.08    4.97
 -14   3  15    8.58    7.48
  14  -3 -15    3.82    5.47
  14   3 -15    3.38    4.46
 -14  -3  15    4.66    5.11
 -14   3  16    0.00    4.95
  14  -3 -16    9.35    7.26
  14   3 -16    0.00    5.29
 -14  -3  16    5.51    6.04
 -14   3  17   -0.00    6.09
  14  -3 -17   -0.00    5.57
  14   3 -17    4.98    5.89
 -14  -3  17    0.43    3.81
 -14   3  18   -0.00    5.41
  14  -3 -18   -0.00    4.71
  14   3 -18   -0.00    5.54
 -14  -3  18   -0.00    4.56
 -14   3  19    4.73    5.78
  14   3 -19    0.00    4.47
 -14  -3  19    1.68    5.05
 -14   3  20    5.47    5.70
  14   3 -20    3.84    6.50
 -14  -3  20   25.90    9.36
  14   3 -21   -0.00    5.19
 -14  -3  21    4.08    5.31
  14   3 -22   -0.00    3.92
 -14  -3  22   -0.00    3.47
  14   3 -23    2.66    6.27
 -14  -3  23   -0.00    5.92
 -14  -3  24    2.37    5.72
  14  -4  -1    0.00    4.62
  14  -4  -1    2.46    7.31
  14   4  -1    0.00    4.24
  14  -4  -2   11.26    7.04
  14  -4  -2    0.68    5.16
  14   4  -2    0.40    4.23
  14  -4  -3   -0.00    4.32
  14  -4  -3    0.00    5.41
  14   4  -3    0.00    3.73
  14  -4  -4   11.05    6.20
  14  -4  -4    2.39    6.23
  14   4  -4   -0.00    3.35
  14  -4  -5    0.00    3.29
  14  -4  -5    0.00    5.07
  14   4  -5   -0.00    4.98
 -14   4   6    2.52    3.21
  14  -4  -6    1.53    4.59
  14  -4  -6    1.43    5.41
  14   4  -6    4.01    5.81
 -14   4   7    5.60    5.45
  14  -4  -7   -0.00    4.69
  14  -4  -7    2.66    5.60
  14   4  -7    0.00    5.18
 -14   4   8    0.95    4.59
  14  -4  -8    8.40    6.26
  14  -4  -8   10.70    7.19
  14   4  -8    0.00    5.10
 -14   4   9   13.01    6.37
  14  -4  -9    5.76    5.48
  14  -4  -9    3.93    5.96
  14   4  -9    0.98    4.96
 -14   4  10   10.54    7.34
  14  -4 -10   13.70    7.58
  14  -4 -10   25.93   10.27
  14   4 -10   13.41    7.00
 -14   4  11    0.00    4.63
  14  -4 -11   -0.00    5.99
  14  -4 -11   -0.00    4.89
  14   4 -11   -0.00    4.85
 -14   4  12   13.55    7.29
  14  -4 -12   11.48    7.63
  14  -4 -12    0.00    5.77
  14   4 -12    5.47    5.81
 -14   4  13   11.01    6.55
  14  -4 -13   13.78    7.64
  14  -4 -13    0.00    4.42
  14   4 -13    9.56    7.66
 -14   4  14   27.06    8.88
  14  -4 -14    9.98    6.93
  14  -4 -14   15.19    9.13
  14   4 -14    1.10    5.75
 -14   4  15    0.00    5.32
  14  -4 -15   -0.00    5.39
  14   4 -15    2.58    4.86
 -14   4  16   17.42    7.93
  14   4 -16    5.74    6.29
 -14   4  17    3.86    5.68
  14   4 -17    0.00    5.02
 -14  -4  17    3.35    5.15
 -14   4  18    3.38    5.69
  14   4 -18   -0.00    5.96
 -14  -4  18   -0.00    3.89
  14   4 -19   -0.00    4.71
 -14  -4  19   -0.00    5.11
  14   4 -20   -0.00    5.06
 -14  -4  20    0.00    3.83
  14   4 -21    1.35    4.87
 -14  -4  21   -0.00    3.34
 -14  -4  22    1.67    5.33
 -14  -4  23    3.88    6.41
 -14  -4  24    1.88    4.57
  14  -5  -1    0.00    5.18
  14  -5  -1   12.88    7.30
  14   5  -1    4.07    4.02
  14  -5  -2    1.29    4.16
  14  -5  -2    4.37    5.49
  14   5  -2   -0.00    4.08
  14  -5  -3    5.89    6.06
  14  -5  -3   -0.00    5.54
  14   5  -3    0.07    4.61
  14  -5  -4    5.02    5.28
  14  -5  -4   -0.00    5.78
  14   5  -4    0.00    4.16
  14  -5  -5    0.00    4.55
  14  -5  -5   -0.00    5.28
  14   5  -5   15.10    6.51
  14  -5  -6    3.94    5.42
  14  -5  -6    4.99    6.26
  14   5  -6    0.00    4.80
  14  -5  -7   -0.00    4.43
  14  -5  -7    0.00    6.41
  14   5  -7   -0.00    4.86
 -14   5   8   -0.00    4.92
  14  -5  -8    1.80    4.59
  14  -5  -8    5.15    6.50
  14   5  -8    5.78    5.20
 -14   5   9    8.53    6.22
  14  -5  -9   13.74    7.17
  14  -5  -9    5.30    6.73
  14   5  -9   16.20    7.01
 -14   5  10    0.33    4.63
  14  -5 -10   17.51    7.30
  14  -5 -10   10.26    7.05
  14   5 -10    6.53    6.02
 -14   5  11   -0.00    4.61
  14  -5 -11    7.66    5.65
  14  -5 -11    3.16    6.29
  14   5 -11    0.00    3.46
 -14   5  12    4.08    5.45
  14  -5 -12    3.16    5.06
  14   5 -12    1.70    4.88
 -14   5  13   -0.00    4.95
  14  -5 -13   -0.00    4.99
  14   5 -13   -0.00    5.03
 -14   5  14    0.00    4.28
  14  -5 -14   -0.00    3.99
  14   5 -14   -0.00    4.33
 -14   5  15   -0.00    5.73
  14  -5 -15   -0.00    4.34
  14   5 -15   -0.00    4.36
 -14   5  16   20.92    8.53
  14  -5 -16   20.03    8.08
  14   5 -16    6.25    5.88
 -14   5  17    6.44    6.33
  14   5 -17    2.74    5.28
  14   5 -18    1.19    5.00
 -14  -5  24   -0.00    4.59
  14  -6  -1    8.12    5.92
  14   6  -1    4.15    4.76
  14  -6  -2    4.89    4.79
  14   6  -2    2.11    4.67
  14  -6  -3    3.65    5.70
  14  -6  -3    4.16    5.12
  14   6  -3    0.00    3.76
  14  -6  -4   23.70    8.80
  14  -6  -4    7.73    7.60
  14   6  -4   13.29    7.29
  14  -6  -5    0.08    3.59
  14  -6  -5   -0.00    6.23
  14   6  -5   -0.00    4.15
  14  -6  -6    3.73    5.68
  14  -6  -6   -0.00    5.71
  14   6  -6    0.17    3.97
  14  -6  -7    5.81    5.95
  14  -6  -7    3.92    5.77
  14   6  -7    4.34    5.69
  14  -6  -8    1.93    4.88
  14   6  -8   -0.00    4.16
 -14   6   9    0.46    3.43
  14  -6  -9   10.80    6.23
  14   6  -9    0.00    3.52
 -14   6  10    4.93    5.39
  14  -6 -10   -0.00    4.80
  14   6 -10    0.86    3.77
 -14   6  11    0.00    4.30
  14  -6 -11    0.00    4.86
  14   6 -11    0.00    3.44
 -14   6  12    2.65    5.05
  14  -6 -12    6.11    5.90
  14   6 -12   -0.00    4.90
 -14   6  13    3.71    6.30
  14  -6 -13    3.24    5.37
  14   6 -13    3.92    4.66
 -14   6  14    2.32    5.03
  14  -6 -14    9.54    6.42
  14   6 -14    6.93    5.56
  14  -7  -1    3.23    6.49
  14   7  -1    2.47    4.06
  14  -7  -2    7.34    6.01
  14   7  -2    1.96    4.30
  14  -7  -3    5.46    5.46
  14   7  -3   -0.00    4.13
  14  -7  -4    7.25    6.06
  14   7  -4   -0.00    5.02
  14  -7  -5   28.81    9.52
  14   7  -5   10.77    6.20
  14  -7  -6    7.56    6.51
  14   7  -6    0.00    3.80
  14  -7  -7    2.00    4.47
  14   7  -7   -0.00    4.01
  14  -7  -8    0.00    4.90
  14   7  -8    2.24    4.05
  14  -7  -9   13.43    7.27
  14   7  -9    4.91    4.50
 -14   7  10   -0.00    4.19
  14  -7 -10   -0.00    4.56
  14   7 -10    3.24    4.90
 -14   7  11    2.95    5.26
  14  -7 -11    6.03    5.30
  14   7 -11    5.59    5.32
  14  -8  -1   14.84    7.44
  14   8  -1    0.00    3.92
  14  -8  -2   -0.00    5.92
  14   8  -2    2.81    4.28
  14  -8  -3    8.75    6.88
  14   8  -3    0.68    4.26
  14  -8  -4    5.93    5.27
  14   8  -4   -0.00    3.98
  14  -8  -5   -0.00    4.93
  14   8  -5    0.00    5.13
  14  -8  -6   -0.00    5.12
  14   8  -6    0.31    2.75
  13   0  -1   48.08   12.12
  13   0  -1   73.69   14.60
 -13   0   2    1.05    4.60
  13   0  -2    1.83    4.27
  13   0  -2    2.64    5.40
 -13   0   3    9.81    6.20
  13   0  -3   16.99    7.19
  13   0  -3    5.56    4.54
 -13   0   4    0.81    3.49
  13   0  -4   -0.00    4.21
  13   0  -4    0.54    4.57
 -13   0   5    0.00    4.62
  13   0  -5   14.51    7.01
  13   0  -5    0.00    5.67
 -13   0   6   -0.00    3.93
  13   0  -6   -0.00    5.19
  13   0  -6    1.17    4.59
 -13   0   7   16.55    7.32
  13   0  -7   27.85    8.38
  13   0  -7   15.93    7.74
 -13   0   8   -0.00    3.50
  13   0  -8    0.00    4.29
  13   0  -8    2.06    5.19
 -13   0   9    0.00    5.15
  13   0  -9    9.68    6.25
 -13   0  10   -0.00    4.04
  13   0 -10   -0.00    3.74
 -13   0  11   26.81    9.69
 -13   0  12    0.89    4.08
  13   0 -12    1.61    4.20
 -13   0  13   28.10    9.15
  13   0 -13   12.86    8.63
 -13   0  14    0.00    4.97
  13   0 -14   -0.00    4.16
 -13   0  15   -0.00    3.73
  13   0 -15   -0.00    3.90
 -13   0  16   -0.00    3.94
  13   0 -16    1.96    4.21
 -13   0  17   14.24    8.23
  13   0 -17    6.28    7.29
 -13   0  18   -0.00    5.77
  13   0 -18    3.51    5.09
 -13   0  19   -0.00    4.18
  13   0 -19   19.51    9.30
 -13   0  20   -0.00    4.73
  13   0 -20   -0.00    4.34
 -13   0  21    0.70    3.46
  13   0 -21   -0.00    5.54
 -13   0  22    2.23    5.32
  13   0 -22    2.79    5.37
 -13   0  23    6.09    6.31
  13   0 -23   -0.00    5.42
 -13   0  24    2.13    5.57
  13   0 -24   -0.00    4.93
 -13   0  25    5.13    7.17
  13   0 -25    2.82    6.22
 -13   0  26    6.28    6.79
  13  -1  -1   11.76    6.58
  13  -1  -1    7.92    5.98
  13   1  -1    8.53    5.49
  13   1  -1    7.35    6.43
  13  -1  -2    3.24    4.60
  13  -1  -2    5.49    5.14
  13   1  -2   -0.00    3.31
  13   1  -2    5.40    5.62
 -13  -1   2    2.30    4.35
 -13   1   3    0.00    3.96
  13  -1  -3    1.95    4.90
  13  -1  -3    1.74    4.37
  13   1  -3    2.10    3.95
  13   1  -3   -0.00    3.99
 -13  -1   3    3.81    4.66
 -13   1   4   -0.00    3.93
  13  -1  -4    0.47    4.07
  13  -1  -4   -0.00    4.17
  13   1  -4    5.74    5.73
  13   1  -4    1.79    4.42
 -13  -1   4   -0.00    4.25
 -13   1   5   44.29   11.87
  13  -1  -5   65.79   13.07
  13  -1  -5   41.71   11.64
  13   1  -5   42.45   10.98
  13   1  -5   31.47   10.87
 -13  -1   5   68.49   13.62
 -13   1   6   -0.00    5.14
  13  -1  -6    2.35    4.78
  13  -1  -6   -0.00    4.76
  13   1  -6    1.08    4.36
  13   1  -6    3.18    5.94
 -13  -1   6    2.04    4.28
 -13   1   7    1.06    2.72
  13  -1  -7   12.54    6.42
  13  -1  -7    4.50    6.00
  13   1  -7   -0.00    3.81
  13   1  -7    6.66    5.78
 -13  -1   7   -0.00    4.25
 -13   1   8    0.73    4.76
  13  -1  -8    2.59    5.31
  13  -1  -8   -0.00    5.01
  13   1  -8   -0.00    4.97
 -13  -1   8    3.33    5.01
 -13   1   9   21.88    8.20
  13  -1  -9   25.53    8.13
  13  -1  -9   13.45    7.77
  13   1  -9   16.07    8.14
 -13  -1   9   33.42    9.51
 -13   1  10    1.05    3.13
  13  -1 -10    4.13    5.44
  13   1 -10    1.71    4.41
 -13  -1  10    1.36    5.15
 -13   1  11   13.02    7.16
  13  -1 -11    6.48    6.40
  13   1 -11    4.15    6.03
 -13  -1  11   10.67    6.23
 -13   1  12    2.29    4.83
  13  -1 -12    0.00    4.62
  13   1 -12   -0.00    4.85
 -13  -1  12    3.30    5.37
 -13   1  13   -0.00    4.68
  13  -1 -13    5.69    6.03
  13   1 -13    1.01    4.56
 -13  -1  13    2.69    4.44
 -13   1  14   -0.00    5.01
  13  -1 -14   -0.00    4.21
  13   1 -14   -0.00    4.13
 -13  -1  14    2.48    5.05
 -13   1  15   22.53    8.82
  13  -1 -15   13.19    7.95
  13   1 -15   21.98    8.57
 -13  -1  15   27.29    9.39
 -13   1  16   -0.00    4.09
  13  -1 -16    7.10    6.40
  13   1 -16   10.65    6.55
 -13  -1  16    5.72    6.09
 -13   1  17    2.23    5.24
  13  -1 -17    1.06    5.06
  13   1 -17    0.00    4.44
 -13  -1  17   -0.00    4.89
 -13   1  18   -0.00    5.35
  13  -1 -18   -0.00    5.61
  13   1 -18   -0.00    5.51
 -13  -1  18    3.39    4.52
 -13   1  19    0.00    5.53
  13  -1 -19    3.81    6.09
  13   1 -19    0.00    5.57
 -13  -1  19    6.84    5.44
 -13   1  20    3.50    5.03
  13  -1 -20    1.02    6.13
  13   1 -20   -0.00    4.84
 -13  -1  20    1.44    4.27
 -13   1  21    7.86    6.51
  13  -1 -21    4.16    5.53
  13   1 -21   -0.00    3.89
 -13  -1  21   21.59    8.63
 -13   1  22    0.01    4.88
  13  -1 -22   -0.00    4.47
  13   1 -22    0.10    4.85
 -13  -1  22   -0.00    4.21
 -13   1  23    1.07    5.71
  13  -1 -23    2.61    5.66
  13   1 -23    1.95    4.85
 -13  -1  23    2.01    5.85
 -13   1  24   -0.00    5.77
  13   1 -24    4.27    6.17
 -13  -1  24    5.23    5.73
 -13   1  25    4.80    6.39
  13   1 -25    6.07    6.76
 -13  -1  25    0.00    5.61
  13   1 -26   -0.00    5.41
 -13  -1  26    4.75    5.86
  13   1 -27    9.02    8.16
  13  -2  -1   14.03    6.64
  13  -2  -1   30.67    9.94
  13   2  -1   53.02   10.82
  13   2  -1   26.56    8.85
  13  -2  -2    0.00    4.23
  13  -2  -2    0.58    4.02
  13   2  -2    0.88    3.46
  13   2  -2   -0.00    5.29
 -13  -2   2    1.87    3.93
  13  -2  -3   10.22    6.54
  13  -2  -3    5.88    5.88
  13   2  -3   11.11    5.75
  13   2  -3    2.21    4.72
 -13  -2   3    3.63    4.45
 -13   2   4    4.55    5.45
  13  -2  -4    9.94    6.51
  13  -2  -4    2.49    4.38
  13   2  -4   13.59    6.11
  13   2  -4    3.68    4.96
 -13  -2   4    7.39    4.99
 -13   2   5    2.09    4.30
  13  -2  -5   -0.00    2.76
  13  -2  -5    1.84    4.96
  13   2  -5    3.34    4.52
  13   2  -5    9.45    5.89
 -13  -2   5   -0.00    4.41
 -13   2   6    5.08    4.99
  13  -2  -6    2.32    4.95
  13  -2  -6   -0.00    4.29
  13   2  -6   -0.00    3.84
  13   2  -6    0.16    4.58
 -13  -2   6    6.88    5.09
 -13   2   7   18.50    8.14
  13  -2  -7   33.17   10.09
  13  -2  -7   18.76    8.46
  13   2  -7   32.24    9.35
 -13  -2   7   25.55    8.77
 -13   2   8    0.00    4.63
  13  -2  -8   -0.00    3.37
  13  -2  -8    4.15    5.40
  13   2  -8    6.31    6.20
 -13  -2   8   13.03    6.18
 -13   2   9    0.00    4.14
  13  -2  -9   12.72    6.40
  13  -2  -9    4.33    5.34
  13   2  -9    4.25    6.18
 -13  -2   9   14.50    6.90
 -13   2  10    3.45    5.35
  13  -2 -10   -0.00    3.48
  13  -2 -10   -0.00    4.56
  13   2 -10    4.63    5.16
 -13  -2  10    0.00    4.91
 -13   2  11   19.10    8.37
  13  -2 -11   12.58    7.14
  13   2 -11   27.91    9.13
 -13  -2  11   19.27    7.93
 -13   2  12    2.79    5.01
  13  -2 -12    1.51    4.63
  13   2 -12    7.50    5.51
 -13  -2  12    0.00    4.18
 -13   2  13   16.44    8.75
  13  -2 -13    0.22    4.65
  13   2 -13    4.57    5.53
 -13  -2  13   16.11    7.62
 -13   2  14    3.93    5.03
  13  -2 -14    0.00    5.43
  13   2 -14    0.71    5.41
 -13  -2  14   -0.00    4.63
 -13   2  15    7.97    5.68
  13  -2 -15    0.00    5.48
  13   2 -15    7.07    5.61
 -13  -2  15    3.25    4.52
 -13   2  16    3.10    4.74
  13  -2 -16    3.04    5.92
  13   2 -16    5.21    5.63
 -13  -2  16    6.96    5.14
 -13   2  17    0.58    4.63
  13  -2 -17    9.57    6.67
  13   2 -17   11.25    6.85
 -13  -2  17   -0.00    4.25
 -13   2  18    1.42    4.51
  13   2 -18    0.00    4.90
 -13  -2  18   -0.00    4.62
 -13   2  19    2.39    3.92
  13  -2 -19    1.60    5.89
  13   2 -19    2.14    5.05
 -13  -2  19    8.72    6.11
 -13   2  20    4.24    5.79
  13  -2 -20    0.18    5.93
  13   2 -20    1.92    4.69
 -13  -2  20    4.42    5.93
 -13   2  21    9.48    7.01
  13  -2 -21    0.78    5.22
  13   2 -21    3.03    5.80
 -13  -2  21    2.27    5.67
 -13   2  22    7.44    6.87
  13   2 -22    7.25    6.56
 -13  -2  22   -0.00    4.66
 -13   2  23    7.12    5.52
  13   2 -23   21.23    9.26
 -13  -2  23   16.33    8.18
 -13   2  24   11.88    6.61
  13   2 -24    3.81    7.06
 -13  -2  24    1.34    5.12
  13   2 -25   -0.00    5.29
 -13  -2  25    0.00    5.05
  13   2 -26   -0.00    5.50
 -13  -2  26   -0.00    5.11
  13   2 -27    5.51    6.57
  13   2 -28    0.00    4.88
  13  -3  -1    4.74    5.07
  13  -3  -1    1.76    5.92
  13   3  -1    7.04    5.24
  13  -3  -2    1.91    4.14
  13  -3  -2    0.00    5.24
  13   3  -2    5.99    5.44
  13  -3  -3   10.26    5.92
  13  -3  -3   -0.00    5.36
  13   3  -3   -0.00    4.25
 -13   3   4    1.87    5.04
  13  -3  -4    1.49    4.95
  13  -3  -4    3.09    5.79
  13   3  -4   -0.00    3.55
  13   3  -4    0.00    4.41
 -13   3   5   34.80   10.53
  13  -3  -5   23.77    8.15
  13  -3  -5   23.62    9.05
  13   3  -5   20.82    7.86
  13   3  -5   17.68    8.22
 -13  -3   5   23.56    7.91
 -13   3   6    5.15    5.92
  13  -3  -6    0.39    4.34
  13  -3  -6   -0.00    4.97
  13   3  -6    9.24    5.01
  13   3  -6    7.22    6.11
 -13  -3   6    5.74    4.72
  13  -3  -7    2.91    4.42
  13  -3  -7   -0.00    4.95
  13   3  -7    2.51    5.02
 -13  -3   7   -0.00    3.63
 -13   3   8    8.11    4.60
  13  -3  -8   -0.00    4.56
  13  -3  -8   -0.00    4.16
  13   3  -8   10.19    6.56
 -13  -3   8   -0.00    4.44
 -13   3   9   13.75    7.48
  13  -3  -9   26.41    9.65
  13  -3  -9   12.61    7.90
  13   3  -9   32.24   10.07
 -13  -3   9   11.03    6.52
 -13   3  10    4.09    5.37
  13  -3 -10   21.12    7.89
  13  -3 -10    2.51    5.54
  13   3 -10    6.65    6.18
 -13  -3  10    5.83    4.79
 -13   3  11   17.91    7.79
  13  -3 -11   15.35    6.82
  13  -3 -11    8.71    6.89
  13   3 -11    3.26    5.22
 -13  -3  11    0.00    3.96
 -13   3  12   -0.00    4.05
  13  -3 -12    0.00    5.59
  13   3 -12   -0.00    4.41
 -13  -3  12    4.06    5.17
 -13   3  13    0.00    4.89
  13  -3 -13   -0.00    3.44
  13   3 -13    3.15    5.13
 -13  -3  13    0.76    4.31
 -13   3  14   13.90    7.77
  13  -3 -14    8.33    6.14
  13   3 -14    1.13    5.54
 -13  -3  14    0.86    4.32
 -13   3  15   29.75   10.09
  13  -3 -15   17.40    9.05
  13   3 -15   18.33    8.57
 -13  -3  15   26.53    9.03
 -13   3  16    6.45    6.70
  13  -3 -16    0.32    5.39
  13   3 -16    1.48    4.13
 -13  -3  16    1.30    5.25
 -13   3  17   -0.00    5.24
  13  -3 -17    0.00    6.28
  13   3 -17    4.40    5.63
 -13  -3  17    1.22    3.98
 -13   3  18    0.00    5.70
  13  -3 -18    6.21    5.98
  13   3 -18   -0.00    4.82
 -13  -3  18    0.00    4.45
 -13   3  19   15.40    8.36
  13  -3 -19    5.51    6.21
  13   3 -19   13.24    7.48
 -13  -3  19   26.31    9.25
 -13   3  20    0.00    6.79
  13   3 -20    0.00    4.94
 -13  -3  20   19.11    8.20
 -13   3  21   -0.00    5.46
  13   3 -21    4.86    6.37
 -13  -3  21   -0.00    3.68
 -13   3  22    1.33    4.78
  13   3 -22   -0.00    4.10
 -13  -3  22    5.73    5.94
 -13   3  23   -0.00    5.94
  13   3 -23    2.30    5.25
 -13  -3  23   -0.00    3.91
  13   3 -24    5.13    5.59
 -13  -3  24   -0.00    4.41
  13   3 -25   -0.00    5.45
 -13  -3  25    6.68    6.66
  13   3 -26    3.21    4.74
 -13  -3  26   14.63    7.94
  13   3 -27   -0.00    4.43
  13   3 -28    3.83    6.10
  13   3 -29    0.94    5.50
  13  -4  -1    0.00    4.91
  13  -4  -1    2.67    5.36
  13   4  -1    5.10    4.67
  13  -4  -2   17.31    7.56
  13  -4  -2    2.89    5.59
  13   4  -2   11.03    6.28
  13  -4  -3   20.16    7.12
  13  -4  -3   -0.00    5.09
  13   4  -3    7.31    5.15
  13  -4  -4   -0.00    4.44
  13  -4  -4   -0.00    5.09
  13   4  -4   -0.00    3.80
 -13   4   5    1.40    4.78
  13  -4  -5    2.28    4.99
  13  -4  -5    2.11    4.90
  13   4  -5   -0.00    4.46
 -13   4   6   10.78    7.12
  13  -4  -6   11.90    7.27
  13  -4  -6    6.98    6.00
  13   4  -6    0.00    4.97
 -13   4   7   11.96    7.23
  13  -4  -7   14.33    7.01
  13  -4  -7   13.86    7.95
  13   4  -7   14.76    6.81
 -13   4   8    7.41    6.52
  13  -4  -8    5.46    5.79
  13  -4  -8   -0.00    4.72
  13   4  -8   12.79    6.24
 -13   4   9    0.00    3.46
  13  -4  -9    6.99    5.65
  13  -4  -9   -0.00    6.20
 -13   4  10   -0.00    4.56
  13  -4 -10    1.41    4.30
  13  -4 -10   -0.00    4.74
  13   4 -10    2.08    4.20
 -13  -4  10    1.50    4.79
 -13   4  11   11.48    7.08
  13  -4 -11   20.27    8.18
  13  -4 -11    6.03    7.11
  13   4 -11    6.74    6.05
 -13  -4  11   10.63    6.48
 -13   4  12   11.59    7.10
  13  -4 -12   33.77    9.49
  13  -4 -12    0.00    5.38
  13   4 -12    6.03    5.70
 -13  -4  12   16.20    7.57
 -13   4  13    7.75    6.03
  13  -4 -13   28.07    9.27
  13  -4 -13    7.83    6.75
  13   4 -13   17.35    6.96
 -13  -4  13   15.66    6.74
 -13   4  14    3.07    4.50
  13  -4 -14    0.99    4.34
  13   4 -14    0.03    4.10
 -13  -4  14    0.90    4.06
 -13   4  15    2.22    3.78
  13  -4 -15    2.44    4.84
  13   4 -15   -0.00    4.41
 -13  -4  15   -0.00    4.45
 -13   4  16    3.35    5.18
  13  -4 -16    0.00    5.30
  13   4 -16    2.14    4.82
 -13  -4  16    0.18    4.55
 -13   4  17    6.19    5.16
  13   4 -17    0.32    4.76
 -13  -4  17    0.00    5.20
 -13   4  18    2.46    5.22
  13   4 -18    1.36    4.53
 -13  -4  18    0.71    5.13
 -13   4  19    3.05    6.12
  13   4 -19   10.47    6.95
 -13  -4  19    2.03    4.84
 -13   4  20   -0.00    4.77
  13   4 -20    3.13    6.32
 -13  -4  20    4.37    4.86
 -13   4  21    9.80    6.45
  13   4 -21   -0.00    6.47
 -13  -4  21    2.07    5.81
 -13   4  22    0.00    6.21
  13   4 -22   -0.00    5.62
 -13  -4  22    8.72    6.25
  13   4 -23    2.83    5.35
 -13  -4  23    5.58    6.16
  13   4 -24    4.37    4.87
 -13  -4  24    2.45    5.88
  13   4 -25   -0.00    5.10
 -13  -4  25   -0.00    5.24
  13   4 -26    1.34    5.22
 -13  -4  26   -0.00    5.59
  13   4 -27    4.85    7.19
 -13  -4  27    8.73    7.33
  13  -5  -1    8.38    6.48
  13  -5  -1    0.31    4.95
  13   5  -1    6.03    6.28
  13  -5  -2    0.00    4.78
  13  -5  -2    0.00    4.76
  13   5  -2    0.18    3.89
  13  -5  -3    0.00    4.21
  13  -5  -3    7.51    7.30
  13   5  -3    6.17    5.23
  13  -5  -4    6.05    4.69
  13  -5  -4    9.77    7.07
  13   5  -4    4.26    5.84
  13  -5  -5   25.01    8.68
  13  -5  -5    7.85    7.27
  13   5  -5    4.86    5.87
 -13   5   6    3.05    5.98
  13  -5  -6    6.12    5.83
  13  -5  -6    1.73    5.37
  13   5  -6    1.56    4.27
 -13   5   7    0.00    4.53
  13  -5  -7   -0.00    4.57
  13  -5  -7    0.00    5.01
  13   5  -7    0.72    3.33
 -13   5   8   -0.00    5.01
  13  -5  -8   12.65    6.50
  13  -5  -8    5.67    5.94
  13   5  -8    3.77    5.25
 -13   5   9   11.34    7.16
  13  -5  -9    6.01    6.22
  13  -5  -9    9.93    7.37
  13   5  -9   14.70    6.77
 -13   5  10   23.01    8.15
  13  -5 -10   14.78    7.06
  13  -5 -10    7.66    7.86
  13   5 -10   17.39    7.41
 -13   5  11    6.17    5.50
  13  -5 -11    7.11    6.54
  13  -5 -11    5.18    7.10
  13   5 -11    0.94    4.62
 -13   5  12    3.47    5.30
  13  -5 -12   -0.00    4.59
  13  -5 -12   -0.00    4.71
  13   5 -12    0.00    4.82
 -13   5  13    8.47    6.82
  13  -5 -13   -0.00    6.19
  13  -5 -13   -0.00    5.06
  13   5 -13    2.40    5.03
 -13   5  14    6.01    6.39
  13  -5 -14    3.75    5.09
  13   5 -14    4.38    5.64
 -13   5  15   21.29    8.96
  13   5 -15   19.99    8.65
 -13   5  16   11.59    8.11
  13   5 -16   -0.00    2.98
 -13  -5  16    6.41    5.69
 -13   5  17   -0.00    5.77
  13   5 -17    0.00    3.39
 -13  -5  17   -0.00    4.84
 -13   5  18    0.00    6.08
  13   5 -18    5.96    5.70
 -13  -5  18    3.29    5.60
 -13   5  19    8.05    7.16
  13   5 -19    7.28    5.54
 -13  -5  19    3.31    5.63
 -13   5  20    0.00    4.68
  13   5 -20    7.92    5.66
 -13  -5  20    2.42    6.08
 -13   5  21   -0.00    4.57
  13   5 -21    5.91    5.78
 -13  -5  21    3.52    4.41
  13   5 -22   -0.00    4.68
 -13  -5  22    1.06    4.86
  13   5 -23   -0.00    6.19
 -13  -5  23   -0.00    5.69
  13   5 -24    0.00    5.36
 -13  -5  24    2.23    5.20
 -13  -5  25    6.60    6.10
 -13  -5  26    1.70    5.33
 -13  -5  27   -0.00    5.07
  13  -6  -1    1.98    4.52
  13   6  -1    9.16    6.07
  13  -6  -2    3.03    4.30
  13  -6  -2    2.75    5.70
  13   6  -2    0.50    4.05
  13  -6  -3    4.01    5.60
  13  -6  -3    0.00    3.39
  13   6  -3    5.96    4.80
  13  -6  -4   10.72    6.64
  13  -6  -4    3.99    5.45
  13   6  -4    6.60    5.22
  13  -6  -5    0.00    4.37
  13  -6  -5   -0.00    5.78
  13   6  -5   -0.00    4.23
  13  -6  -6    8.48    5.33
  13  -6  -6   15.20    7.80
  13   6  -6    9.84    5.59
  13  -6  -7   12.87    6.77
  13  -6  -7   -0.00    6.01
  13   6  -7    9.92    5.75
 -13   6   8   14.53    7.77
  13  -6  -8   10.57    7.03
  13  -6  -8    1.18    6.35
  13   6  -8   13.13    6.86
 -13   6   9    5.72    5.83
  13  -6  -9   -0.00    3.03
  13  -6  -9    0.91    5.89
  13   6  -9    2.32    4.09
 -13   6  10   -0.00    5.09
  13  -6 -10    0.00    3.88
  13   6 -10    0.00    4.06
 -13   6  11    3.58    5.39
  13  -6 -11    0.00    4.90
  13   6 -11    0.02    4.44
 -13   6  12    8.43    6.39
  13  -6 -12   14.06    7.46
  13   6 -12    0.00    4.53
 -13   6  13   17.48    7.74
  13  -6 -13   23.91    8.63
  13   6 -13    1.60    4.09
 -13   6  14   -0.00    5.39
  13  -6 -14    5.16    5.30
  13   6 -14    7.28    6.32
 -13   6  15   -0.00    6.00
  13  -6 -15    3.20    5.67
  13   6 -15    0.00    5.53
 -13   6  16   17.05    7.68
  13  -6 -16   13.32    6.66
  13   6 -16    0.00    4.27
 -13   6  17   -0.00    5.98
  13   6 -17    7.91    5.53
 -13   6  18   -0.00    4.89
  13   6 -18   -0.00    4.47
 -13   6  19    5.95    6.72
  13   6 -19    4.18    5.87
 -13   6  20   -0.00    4.61
  13   6 -20    0.00    5.98
  13   6 -21    3.37    5.29
  13   6 -22    3.30    6.77
 -13  -6  23    3.83    5.29
 -13  -6  24   -0.00    4.16
 -13  -6  25   -0.00    5.50
 -13  -6  26    0.28    5.33
  13  -7  -1    0.00    3.67
  13   7  -1    1.48    4.02
  13  -7  -2    5.88    6.14
  13   7  -2   -0.00    3.91
  13  -7  -3   -0.00    3.30
  13   7  -3    1.34    4.43
  13  -7  -4   24.40    8.28
  13  -7  -4    3.45    5.83
  13   7  -4   24.10    7.00
  13  -7  -5   34.92    9.83
  13   7  -5    4.45    4.96
  13  -7  -6    2.20    3.82
  13   7  -6    1.28    3.13
  13  -7  -7    1.65    3.50
  13   7  -7   -0.00    4.10
  13  -7  -8   -0.00    5.14
  13   7  -8    1.47    4.59
 -13   7   9    0.00    4.82
  13  -7  -9    6.23    6.31
  13   7  -9    3.36    4.86
 -13   7  10   10.98    7.05
  13  -7 -10   16.19    8.20
  13   7 -10    6.88    5.74
 -13   7  11    2.11    5.96
  13  -7 -11    2.63    3.39
  13   7 -11    0.00    3.67
 -13   7  12   -0.00    3.22
  13  -7 -12    3.14    5.29
  13   7 -12    2.03    4.49
 -13   7  13    5.82    5.68
  13  -7 -13   -0.00    3.61
  13   7 -13    0.96    4.41
 -13   7  14   -0.00    4.52
  13  -7 -14    1.24    5.10
  13   7 -14    3.87    4.78
 -13   7  15    2.75    4.79
  13  -7 -15   -0.00    5.59
  13   7 -15    0.00    3.79
 -13   7  16    4.41    5.34
  13  -7 -16    0.00    4.60
  13   7 -16   -0.00    5.42
 -13   7  17    1.94    4.63
  13  -7 -17   -0.00    4.59
  13   7 -17    3.74    5.23
 -13   7  18   -0.00    5.03
  13  -7 -18   -0.00    4.09
  13   7 -18    0.22    4.42
  13   7 -19    5.67    6.24
  13  -8  -1    0.00    5.60
  13   8  -1   -0.00    3.35
  13  -8  -2    7.69    6.37
  13   8  -2   13.84    5.79
  13  -8  -3   -0.00    5.54
  13   8  -3    0.00    3.43
  13  -8  -4    4.29    5.40
  13   8  -4    7.24    5.56
  13  -8  -5    4.63    4.94
  13   8  -5    0.47    3.66
  13  -8  -6   25.31    9.68
  13   8  -6    8.26    5.29
  13  -8  -7   -0.00    4.66
  13   8  -7   -0.00    3.85
  13  -8  -8    9.38    7.12
  13   8  -8   13.18    5.66
  13  -8  -9   -0.00    5.10
  13   8  -9   -0.00    4.00
 -13   8  10    3.30    5.24
  13  -8 -10   10.09    6.71
  13   8 -10    2.93    4.41
 -13   8  11   -0.00    5.92
  13  -8 -11   -0.00    5.44
  13   8 -11   -0.00    3.14
 -13   8  12   12.16    7.82
  13  -8 -12    1.69    5.06
  13   8 -12   -0.00    5.11
 -13   8  13   -0.00    5.70
  13  -8 -13    3.26    5.42
  13   8 -13   -0.00    3.48
 -13   8  14    3.17    4.75
  13  -8 -14    0.00    4.92
  13   8 -14    2.48    4.92
 -13   8  15   -0.00    4.08
  13  -8 -15    7.41    6.44
  13   8 -15   -0.00    5.16
  13  -9  -1    0.00    4.32
  13   9  -1    0.70    3.47
  13  -9  -2    0.16    4.70
  13   9  -2   -0.00    3.25
  13  -9  -3   10.32    6.98
  13   9  -3    0.00    3.52
  13  -9  -4   14.09    8.02
  13   9  -4   10.26    5.23
  13  -9  -5   -0.00    4.16
  13   9  -5    4.78    4.33
  13  -9  -6    8.53    6.37
  13   9  -6    4.07    4.13
  13  -9  -7    1.00    5.36
  13   9  -7   -0.00    3.67
  13  -9  -8    2.34    5.11
  13   9  -8    4.54    3.98
  13  -9  -9    0.94    4.31
  13   9  -9    0.93    3.21
  13  -9 -10    8.88    5.82
  13   9 -10    2.26    4.47
  13  -9 -11    0.51    4.68
  13   9 -11    3.17    4.56
 -13   9  12   -0.00    4.29
  13  -9 -12    2.02    4.88
  13   9 -12   -0.00    3.89
  13 -10  -1   -0.00    4.71
  13  10  -1    0.47    3.44
  13 -10  -2    4.96    5.91
  13  10  -2    6.80    4.03
  13 -10  -3   -0.00    6.25
  13  10  -3    0.72    3.61
  13 -10  -4   -0.00    4.54
  13  10  -4    3.94    3.97
  13 -10  -5    1.08    4.72
  13  10  -5   -0.00    3.70
  13  10  -6    7.60    4.97
  13  10  -7   -0.00    3.35
  13  11  -1    0.43    2.82
  13  11  -2   -0.00    2.66
  12   0  -1   -0.00    4.59
  12   0  -1    1.59    4.48
 -12   0   2   10.04    5.97
  12   0  -2   25.92    8.07
  12   0  -2    5.22    5.11
 -12   0   3   -0.00    4.21
  12   0  -3    0.00    4.12
  12   0  -3   -0.00    5.25
 -12   0   4    4.39    4.73
  12   0  -4    1.14    4.29
  12   0  -4    9.99    6.45
 -12   0   5    0.50    3.75
  12   0  -5    1.41    4.40
  12   0  -5    0.00    4.52
 -12   0   6   62.65   13.82
  12   0  -6   75.07   14.45
  12   0  -6   87.48   16.20
 -12   0   7    4.11    5.28
  12   0  -7    0.00    4.56
 -12   0   8    6.41    5.67
  12   0  -8    7.12    6.90
 -12   0   9    0.90    4.84
  12   0  -9   -0.00    4.67
 -12   0  10   71.22   14.06
  12   0 -10   43.14   12.34
 -12   0  11    6.21    5.92
  12   0 -11   -0.00    4.83
 -12   0  12   36.09   10.09
  12   0 -12   50.92   12.80
 -12   0  13    0.61    4.34
  12   0 -13    1.32    5.26
 -12   0  14    0.00    3.96
  12   0 -14    2.39    5.52
 -12   0  15    2.39    3.97
  12   0 -15   -0.00    4.04
 -12   0  16   29.76    9.55
  12   0 -16   14.50    7.48
  12   0 -17   -0.00    5.16
 -12   0  18    3.03    4.75
  12   0 -18    1.06    5.17
 -12   0  19   -0.00    4.56
  12   0 -19    0.29    4.58
 -12   0  20    6.26    6.67
  12   0 -20   11.89    7.14
 -12   0  21    0.00    4.51
  12   0 -21   -0.00    5.22
 -12   0  22    4.29    5.88
  12   0 -22   12.14    7.48
 -12   0  23    4.72    5.52
 -12   0  24    0.75    4.64
  12   0 -24   -0.00    5.68
 -12   0  25    0.63    5.57
  12   0 -25    3.64    5.69
 -12   0  26    5.07    6.72
  12   0 -26    4.82    5.19
 -12   0  27    0.51    5.01
 -12   0  28   -0.00    5.00
  12  -1  -1    0.00    3.51
  12  -1  -1    0.00    3.54
  12   1  -1    1.78    4.13
  12   1  -1   -0.00    4.65
 -12  -1   1   -0.00    4.26
 -12   1   2   17.61    7.88
  12  -1  -2   52.89   11.44
  12  -1  -2   38.99   10.45
  12   1  -2   35.83    9.29
  12   1  -2   34.51    9.26
 -12  -1   2   33.58    9.42
 -12   1   3    0.00    4.18
  12  -1  -3    5.93    5.32
  12  -1  -3    5.19    4.82
  12   1  -3    3.16    4.69
  12   1  -3    1.35    4.57
 -12  -1   3    4.18    5.03
 -12   1   4   52.47   12.11
  12  -1  -4   47.43   11.54
  12  -1  -4   44.34   12.17
  12   1  -4   45.73   11.30
  12   1  -4   46.69   11.79
 -12  -1   4   66.86   12.99
 -12   1   5   -0.00    4.69
  12  -1  -5    7.48    4.50
  12  -1  -5    2.68    5.61
  12   1  -5    0.00    4.51
  12   1  -5   -0.00    4.66
 -12  -1   5   -0.00    4.09
 -12   1   6    1.80    4.51
  12  -1  -6    1.78    4.26
  12  -1  -6    0.00    4.23
  12   1  -6    6.49    4.52
  12   1  -6   -0.00    4.37
 -12  -1   6    1.30    3.85
 -12   1   7    1.98    3.71
  12  -1  -7    5.10    4.65
  12  -1  -7    3.02    5.18
  12   1  -7    4.93    4.72
 -12  -1   7    6.00    5.32
 -12   1   8   46.70   12.42
  12  -1  -8   59.18   13.80
  12   1  -8   60.60   13.91
 -12  -1   8   73.72   13.95
 -12   1   9    2.64    5.09
  12  -1  -9    3.88    5.29
  12   1  -9    5.44    6.02
 -12  -1   9    1.43    4.78
 -12   1  10   38.25   10.44
  12  -1 -10   15.26    8.46
  12   1 -10    6.54    6.90
 -12  -1  10   16.80    7.70
 -12   1  11    1.93    4.11
  12  -1 -11   -0.00    4.80
  12   1 -11   -0.00    3.87
 -12  -1  11    1.37    4.40
 -12   1  12    5.99    5.44
  12  -1 -12    6.85    6.30
  12   1 -12    5.15    5.73
 -12  -1  12    0.84    4.14
 -12   1  13   -0.00    5.45
  12  -1 -13   -0.00    4.80
  12   1 -13   -0.00    4.23
 -12  -1  13    2.80    5.14
 -12   1  14   65.99   14.37
  12  -1 -14   61.41   14.74
  12   1 -14   56.67   13.91
 -12  -1  14   47.67   12.35
 -12   1  15    0.00    4.68
  12  -1 -15    1.47    5.30
  12   1 -15    1.91    5.12
 -12  -1  15   -0.00    4.44
 -12   1  16   -0.00    4.01
  12  -1 -16   -0.00    5.38
  12   1 -16   -0.00    3.97
 -12  -1  16    1.97    4.70
 -12   1  17   -0.00    4.60
  12  -1 -17    0.00    5.46
  12   1 -17    3.41    5.51
 -12  -1  17   -0.00    4.26
 -12   1  18   17.85    8.04
  12  -1 -18   22.43    9.11
  12   1 -18    8.65    7.75
 -12  -1  18   17.94    8.24
 -12   1  19    6.04    5.12
  12  -1 -19    1.78    5.69
  12   1 -19   -0.00    4.34
 -12  -1  19    1.89    4.13
 -12   1  20   20.16    8.54
  12  -1 -20    0.54    5.42
  12   1 -20    9.65    6.74
 -12  -1  20   13.13    7.37
 -12   1  21    7.67    6.22
  12  -1 -21   -0.00    3.80
  12   1 -21    1.20    5.44
 -12  -1  21    3.06    5.11
 -12   1  22   -0.00    5.63
  12  -1 -22   -0.00    5.07
  12   1 -22    0.00    5.16
 -12  -1  22    0.00    5.38
 -12   1  23   -0.00    5.10
  12  -1 -23   -0.00    5.59
  12   1 -23    5.72    5.78
 -12  -1  23   -0.00    5.98
 -12   1  24   12.32    7.52
  12  -1 -24   12.41    7.96
  12   1 -24    3.52    5.92
 -12  -1  24    4.53    5.87
 -12   1  25   -0.00    4.41
  12   1 -25    0.00    4.26
 -12  -1  25   -0.00    4.82
 -12   1  26    6.74    6.98
  12   1 -26    3.27    6.22
 -12  -1  26    4.36    5.56
 -12   1  27    6.41    6.60
  12   1 -27   -0.00    4.56
 -12  -1  27    3.95    4.58
 -12   1  28    3.98    6.65
 -12  -1  28    4.05    6.63
  12  -2  -1   11.64    5.79
  12  -2  -1    0.00    5.09
  12   2  -1    5.92    4.80
  12   2  -1   -0.00    4.35
 -12  -2   1    4.53    4.34
  12  -2  -2   30.29    8.99
  12  -2  -2   26.91    9.28
  12   2  -2   20.31    7.46
  12   2  -2   23.88    8.75
 -12  -2   2   17.52    6.83
 -12   2   3    5.24    5.69
  12  -2  -3    4.12    4.85
  12  -2  -3    2.11    5.14
  12   2  -3    5.98    5.20
  12   2  -3    1.11    4.13
 -12  -2   3    0.00    3.52
 -12   2   4    9.74    6.11
  12  -2  -4   14.89    7.04
  12  -2  -4    2.39    4.19
  12   2  -4    4.92    5.27
  12   2  -4   10.46    6.28
 -12  -2   4    6.83    5.90
 -12   2   5    9.53    5.52
  12  -2  -5    3.47    4.37
  12  -2  -5    5.89    5.14
  12   2  -5    6.00    4.40
  12   2  -5    8.69    5.44
 -12  -2   5   -0.00    3.86
 -12   2   6   25.31    9.52
  12  -2  -6   44.59   10.46
  12  -2  -6   24.47    9.11
  12   2  -6   41.07   10.25
 -12  -2   6   37.07    9.85
 -12   2   7    6.81    5.81
  12  -2  -7   22.83    7.69
  12  -2  -7   15.37    7.98
  12   2  -7    9.66    6.64
 -12  -2   7   11.75    6.26
 -12   2   8    0.00    5.03
  12  -2  -8    6.35    5.42
  12  -2  -8   15.16    7.83
  12   2  -8    3.86    5.20
 -12  -2   8    6.29    5.24
 -12   2   9   -0.00    3.08
  12  -2  -9    2.52    5.40
  12   2  -9   -0.00    4.22
 -12  -2   9    6.09    5.77
 -12   2  10   21.89    8.57
  12  -2 -10   13.96    8.00
  12   2 -10   42.84   10.51
 -12  -2  10   43.31   10.58
 -12   2  11   15.54    7.02
  12  -2 -11    9.25    6.74
  12   2 -11   15.56    7.28
 -12  -2  11    7.32    5.44
 -12   2  12   18.73    8.09
  12  -2 -12   28.28    9.60
  12   2 -12   20.90    8.36
 -12  -2  12   13.06    7.12
 -12   2  13    0.92    4.60
  12  -2 -13   -0.00    5.82
  12   2 -13   -0.00    4.06
 -12  -2  13   -0.00    4.47
 -12   2  14    0.37    4.72
  12  -2 -14    1.50    4.04
  12   2 -14    0.59    4.84
 -12  -2  14    0.61    4.73
 -12   2  15    0.08    4.30
  12  -2 -15    8.57    6.66
  12   2 -15   -0.00    4.77
 -12  -2  15   -0.00    4.83
 -12   2  16   18.16    8.14
  12  -2 -16   12.49    8.63
  12   2 -16    8.68    6.25
 -12  -2  16   11.90    6.47
 -12   2  17    2.26    5.26
  12  -2 -17    0.00    3.93
  12   2 -17    0.09    3.95
 -12  -2  17   -0.00    5.64
 -12   2  18    5.26    5.25
  12  -2 -18    1.01    5.75
  12   2 -18   10.03    6.40
 -12  -2  18    2.69    3.82
 -12   2  19    8.00    6.46
  12  -2 -19    6.04    7.55
  12   2 -19   -0.00    5.91
 -12  -2  19    5.50    6.68
 -12   2  20    6.71    5.33
  12  -2 -20   -0.00    5.83
  12   2 -20    1.67    4.70
 -12  -2  20    5.22    5.39
 -12   2  21    6.89    6.12
  12  -2 -21    0.00    5.12
  12   2 -21    5.00    5.73
 -12  -2  21    5.54    6.48
 -12   2  22   23.15    8.99
  12  -2 -22    7.94    6.98
  12   2 -22   20.71    9.83
 -12  -2  22    9.28    7.10
 -12   2  23   -0.00    4.85
  12   2 -23   -0.00    3.25
 -12  -2  23   -0.00    5.48
 -12   2  24   -0.00    5.98
  12   2 -24    0.58    3.89
 -12  -2  24    3.84    6.23
 -12   2  25    0.00    5.01
  12   2 -25   -0.00    5.08
 -12  -2  25    4.47    6.88
 -12   2  26   14.61    8.59
  12   2 -26   14.13    8.52
 -12  -2  26   14.75    7.77
 -12   2  27   -0.00    4.66
  12   2 -27   -0.00    5.35
 -12  -2  27    2.37    6.32
  12   2 -28   -0.00    6.72
 -12  -2  28    2.80    5.34
  12   2 -29    0.00    4.24
  12  -3  -1    2.84    4.42
  12  -3  -1    0.00    4.69
  12   3  -1   -0.00    4.05
  12  -3  -2   31.57    9.09
  12  -3  -2   10.85    7.70
  12   3  -2   20.83    6.93
  12   3  -2   22.67    7.87
  12  -3  -3    9.06    5.66
  12  -3  -3    9.41    6.65
  12   3  -3   10.75    5.18
  12   3  -3    7.39    5.27
 -12  -3   3    6.40    5.25
 -12   3   4   25.54    8.97
  12  -3  -4   50.70   11.09
  12  -3  -4   34.11   10.09
  12   3  -4   21.20    7.25
  12   3  -4   29.35    8.70
 -12  -3   4   21.62    7.48
 -12   3   5    0.00    4.51
  12  -3  -5    3.36    4.40
  12  -3  -5    2.36    5.23
  12   3  -5    9.96    5.63
 -12  -3   5    0.00    3.21
 -12   3   6   -0.00    3.79
  12  -3  -6   -0.00    4.31
  12  -3  -6    0.00    4.55
  12   3  -6    0.00    4.57
 -12  -3   6   -0.00    3.72
 -12   3   7    1.73    4.92
  12  -3  -7    3.37    4.84
  12  -3  -7   -0.00    4.73
  12   3  -7    0.00    5.70
 -12  -3   7    3.40    4.77
 -12   3   8   33.05   10.47
  12  -3  -8   35.13   10.06
  12  -3  -8   14.26    8.61
  12   3  -8   29.76    9.72
 -12  -3   8   48.72   10.90
 -12   3   9    9.66    6.98
  12  -3  -9    9.70    5.65
  12  -3  -9   17.95    8.40
  12   3  -9   20.49    7.94
 -12  -3   9   10.59    6.05
 -12   3  10   21.01    8.31
  12  -3 -10   61.15   11.93
  12  -3 -10   26.59    9.99
  12   3 -10   21.43    8.97
 -12  -3  10   27.93    8.86
 -12   3  11    4.03    5.24
  12  -3 -11    0.00    4.28
  12   3 -11    0.33    3.68
 -12  -3  11    6.10    5.51
 -12   3  12   12.73    7.26
  12  -3 -12   17.71    8.20
  12   3 -12   11.85    6.86
 -12  -3  12    8.68    6.05
 -12   3  13    2.87    5.41
  12  -3 -13    0.17    5.24
  12   3 -13    0.00    5.13
 -12  -3  13    3.39    4.64
 -12   3  14   15.27    7.65
  12  -3 -14   33.17   10.86
  12   3 -14   16.48    7.44
 -12  -3  14   17.93    8.32
 -12   3  15   15.58    7.55
  12  -3 -15    4.41    6.04
  12   3 -15    8.61    6.31
 -12  -3  15   11.95    7.20
 -12   3  16    4.34    5.95
  12  -3 -16    8.94    6.60
  12   3 -16   -0.00    4.33
 -12  -3  16   -0.00    4.63
 -12   3  17    0.58    4.68
  12  -3 -17   -0.00    5.20
  12   3 -17    0.00    4.55
 -12  -3  17    4.62    5.50
 -12   3  18    0.00    4.96
  12  -3 -18   -0.00    5.13
  12   3 -18    3.86    5.57
 -12  -3  18    0.00    3.30
 -12   3  19   10.23    7.05
  12  -3 -19   19.08    8.54
  12   3 -19    5.48    5.51
 -12  -3  19    6.64    5.64
 -12   3  20   -0.00    5.24
  12  -3 -20   13.52    7.54
  12   3 -20   14.02    8.29
 -12  -3  20    0.17    4.61
 -12   3  21    0.00    4.73
  12   3 -21    0.00    3.97
 -12  -3  21   -0.00    5.06
 -12   3  22   -0.00    5.50
  12   3 -22   -0.00    6.06
 -12  -3  22   -0.00    5.51
 -12   3  23    1.37    3.98
  12   3 -23   16.38    8.42
 -12  -3  23    3.11    6.10
 -12   3  24   17.76    8.81
  12   3 -24   18.53    9.35
 -12  -3  24   16.44    7.98
 -12   3  25    0.00    5.81
  12   3 -25    0.00    5.18
 -12  -3  25   -0.00    4.47
 -12   3  26    0.99    3.60
  12   3 -26    5.68    6.20
 -12  -3  26   -0.00    5.31
 -12   3  27    1.36    5.33
  12   3 -27    0.00    5.15
 -12  -3  27   -0.00    4.48
  12   3 -28    0.49    5.25
 -12  -3  28    7.20    7.22
  12   3 -29   -0.00    6.60
 -12  -3  29   -0.00    5.00
  12   3 -30   -0.00    5.91
  12  -4  -1   11.29    6.55
  12  -4  -1   12.48    6.41
  12   4  -1   13.64    6.73
  12  -4  -2    8.56    5.84
  12  -4  -2    9.71    6.17
  12   4  -2    0.00    4.81
  12  -4  -3    4.58    5.33
  12  -4  -3    1.62    4.89
  12   4  -3   -0.00    3.49
 -12   4   4    5.41    6.14
  12  -4  -4    1.35    3.77
  12  -4  -4    0.00    5.20
  12   4  -4    5.31    4.72
 -12   4   5    1.96    4.30
  12  -4  -5    5.20    5.49
  12  -4  -5    2.63    5.42
  12   4  -5    0.00    4.28
 -12  -4   5    5.04    4.65
 -12   4   6   38.03   10.97
  12  -4  -6   28.11    8.94
  12  -4  -6   25.17    9.92
  12   4  -6   33.83    9.20
 -12  -4   6   34.33    9.40
 -12   4   7   27.15    9.64
  12  -4  -7   28.03    9.14
  12  -4  -7   21.61    9.30
  12   4  -7   25.08    8.23
 -12  -4   7   35.81    9.30
 -12   4   8    9.78    6.41
  12  -4  -8    2.55    3.61
  12  -4  -8   -0.00    6.15
  12   4  -8    0.13    3.18
 -12  -4   8   -0.00    4.41
 -12   4   9    4.24    5.35
  12  -4  -9    0.00    5.05
  12  -4  -9    7.94    6.72
  12   4  -9    1.35    4.32
 -12  -4   9    7.46    4.78
 -12   4  10   14.39    7.88
  12  -4 -10   16.73    7.08
  12  -4 -10   22.61    9.37
  12   4 -10   26.95    8.89
 -12  -4  10   29.90    8.75
 -12   4  11    9.30    6.67
  12  -4 -11   15.11    6.85
  12  -4 -11    8.98    6.56
  12   4 -11   16.64    7.25
 -12  -4  11    5.37    5.13
 -12   4  12   45.23   10.89
  12  -4 -12    0.00    4.17
  12   4 -12   21.87    8.39
 -12  -4  12   18.28    7.03
 -12   4  13    3.11    4.42
  12  -4 -13    3.49    5.21
  12   4 -13   -0.00    4.38
 -12  -4  13   -0.00    4.18
 -12   4  14    2.39    5.73
  12  -4 -14    3.17    4.69
  12   4 -14    1.30    3.53
 -12  -4  14    0.00    5.10
 -12   4  15    2.47    4.86
  12  -4 -15   11.85    7.60
  12   4 -15    5.38    5.83
 -12  -4  15   -0.00    4.96
 -12   4  16    1.59    5.73
  12  -4 -16    7.34    6.36
  12   4 -16    5.33    5.95
 -12  -4  16   11.44    5.97
 -12   4  17   15.30    8.59
  12  -4 -17    1.50    5.37
  12   4 -17   14.08    7.37
 -12  -4  17   14.10    6.92
 -12   4  18    0.47    3.11
  12   4 -18    2.31    5.93
 -12  -4  18   12.22    6.74
 -12   4  19    0.00    3.87
  12   4 -19    0.00    4.62
 -12  -4  19    7.75    5.74
 -12   4  20    1.22    4.10
  12   4 -20   10.51    6.91
 -12  -4  20   -0.00    5.03
 -12   4  21    7.61    6.91
  12   4 -21    3.12    6.05
 -12  -4  21   11.00    7.52
 -12   4  22    9.60    6.85
  12   4 -22    6.13    7.08
 -12  -4  22    7.78    5.77
 -12   4  23    3.73    6.49
  12   4 -23    4.44    6.13
 -12  -4  23    5.05    6.08
 -12   4  24   -0.00    6.40
  12   4 -24    1.54    5.03
 -12  -4  24    1.16    4.36
 -12   4  25    1.07    4.25
  12   4 -25   -0.00    3.56
 -12  -4  25    8.90    6.18
 -12   4  26    0.00    5.00
  12   4 -26    5.67    6.53
 -12  -4  26    4.86    6.07
  12   4 -27    5.60    5.96
 -12  -4  27    3.04    6.59
  12   4 -28   -0.00    4.12
 -12  -4  28    4.24    6.39
  12   4 -29   -0.00    5.52
 -12  -4  29   -0.00    6.49
  12   4 -30    1.20    4.96
  12   4 -31   -0.00    6.00
  12  -5  -1    0.00    3.96
  12  -5  -1   -0.00    5.18
  12   5  -1    0.67    3.33
  12  -5  -2   24.67    8.23
  12  -5  -2    6.67    6.62
  12   5  -2   15.37    6.25
  12  -5  -3   21.95    7.72
  12  -5  -3    0.78    4.97
  12   5  -3    7.69    5.66
  12  -5  -4   13.62    6.48
  12  -5  -4    4.75    6.04
  12   5  -4    9.53    5.73
 -12   5   5    7.27    6.28
  12  -5  -5   -0.00    3.81
  12  -5  -5    8.71    6.35
  12   5  -5    4.82    4.52
 -12   5   6    3.14    4.96
  12  -5  -6    0.00    3.03
  12  -5  -6    0.00    3.98
  12   5  -6    0.72    3.07
 -12   5   7    7.52    5.86
  12  -5  -7   11.90    6.67
  12  -5  -7   12.96    7.48
  12   5  -7    7.14    5.41
 -12   5   8   19.20    7.87
  12  -5  -8   16.76    7.93
  12  -5  -8   12.85    7.93
  12   5  -8   18.33    6.96
 -12   5   9   16.48    7.82
  12  -5  -9   16.50    7.44
  12  -5  -9   26.95   10.17
  12   5  -9   26.40    9.01
 -12   5  10   -0.00    5.07
  12  -5 -10   20.25    7.41
  12  -5 -10    0.00    6.33
  12   5 -10    0.00    3.97
 -12  -5  10    5.03    5.15
 -12   5  11    0.00    5.67
  12  -5 -11    1.39    4.86
  12  -5 -11    1.09    5.81
  12   5 -11   -0.00    4.20
 -12  -5  11    0.00    3.26
 -12   5  12   10.23    6.80
  12  -5 -12    3.04    4.83
  12  -5 -12    1.98    6.19
  12   5 -12    4.04    4.13
 -12  -5  12   -0.00    4.45
 -12   5  13   15.48    8.14
  12  -5 -13   25.48    9.94
  12   5 -13   17.50    7.63
 -12  -5  13   19.48    7.74
 -12   5  14    7.47    6.28
  12  -5 -14   19.90    9.06
  12   5 -14   -0.00    4.41
 -12  -5  14   18.40    7.92
 -12   5  15    0.00    5.07
  12   5 -15    4.15    5.01
 -12  -5  15   -0.00    3.89
 -12   5  16   -0.00    5.28
  12   5 -16   -0.00    5.40
 -12  -5  16   -0.00    4.35
 -12   5  17    5.24    6.08
  12   5 -17    7.52    6.47
 -12  -5  17    5.79    5.80
 -12   5  18   15.96    7.49
  12   5 -18   17.79    8.01
 -12  -5  18    9.65    6.94
 -12   5  19   12.71    6.84
  12   5 -19    2.26    4.93
 -12  -5  19   -0.00    4.19
 -12   5  20    0.00    4.68
  12   5 -20    1.51    4.77
 -12  -5  20    8.64    6.12
 -12   5  21    0.00    5.28
  12   5 -21    3.52    5.34
 -12  -5  21    8.05    6.38
 -12   5  22    0.00    6.20
  12   5 -22    2.42    5.74
 -12  -5  22    0.74    4.46
 -12   5  23    0.57    5.29
  12   5 -23    5.36    5.81
 -12  -5  23    0.80    5.18
 -12   5  24   12.03    7.29
  12   5 -24    1.66    5.97
 -12  -5  24    3.32    4.87
 -12   5  25    0.00    5.87
  12   5 -25   -0.00    4.85
 -12  -5  25    0.00    5.11
  12   5 -26   -0.00    5.11
 -12  -5  26    0.79    4.71
  12   5 -27   -0.00    6.05
 -12  -5  27   -0.00    3.87
  12   5 -28    2.23    5.28
 -12  -5  28   -0.00    5.48
  12   5 -29    2.39    6.13
  12   5 -30    3.04    5.67
  12  -6  -1   35.05    9.63
  12   6  -1   12.65    6.23
  12  -6  -2    7.63    5.87
  12  -6  -2    3.59    5.73
  12   6  -2   10.54    5.87
  12  -6  -3    0.00    5.11
  12  -6  -3   -0.00    6.00
  12   6  -3    6.96    4.68
  12  -6  -4   -0.00    5.07
  12  -6  -4   -0.00    4.21
  12   6  -4   -0.00    3.97
  12  -6  -5   36.73   11.09
  12  -6  -5   32.57   10.71
  12   6  -5   28.06    8.25
  12  -6  -6   16.53    7.87
  12  -6  -6   15.23    8.06
  12   6  -6   23.40    7.72
 -12   6   7    2.47    4.34
  12  -6  -7   20.75    8.74
  12  -6  -7   11.01    7.11
  12   6  -7   15.47    6.24
 -12   6   8    0.00    5.15
  12  -6  -8   15.34    6.80
  12  -6  -8    3.31    5.69
  12   6  -8    2.97    4.61
 -12   6   9    0.78    4.95
  12  -6  -9    9.00    5.88
  12  -6  -9    2.07    6.03
  12   6  -9    3.96    3.62
 -12   6  10    0.92    5.93
  12  -6 -10    8.19    5.47
  12  -6 -10   -0.00    6.35
  12   6 -10    0.86    4.07
 -12   6  11   44.69   12.93
  12  -6 -11   47.73   11.95
  12  -6 -11   21.13   10.49
  12   6 -11   43.51   11.06
 -12   6  12    8.48    6.13
  12  -6 -12    1.87    4.02
  12   6 -12    7.74    5.56
 -12   6  13    4.93    6.41
  12  -6 -13    0.86    5.20
  12   6 -13   -0.00    3.94
 -12   6  14    2.94    4.96
  12  -6 -14   -0.00    5.07
  12   6 -14    0.00    3.73
 -12   6  15   16.64    7.37
  12   6 -15    3.97    5.28
 -12   6  16    8.88    7.04
  12   6 -16    2.09    5.67
 -12  -6  16   12.28    6.00
 -12   6  17    0.00    4.57
  12   6 -17    2.46    5.44
 -12  -6  17    0.27    4.16
 -12   6  18    0.00    4.91
  12   6 -18    5.91    5.94
 -12  -6  18    7.64    5.50
 -12   6  19   -0.00    5.38
  12   6 -19    0.00    4.52
 -12  -6  19    2.44    4.74
 -12   6  20   -0.00    5.60
  12   6 -20    4.19    5.64
 -12  -6  20   -0.00    5.26
 -12   6  21    4.51    5.40
  12   6 -21   -0.00    5.21
 -12  -6  21   -0.00    4.36
 -12   6  22    8.94    7.30
  12   6 -22    2.13    4.98
 -12  -6  22    0.00    5.23
 -12   6  23    0.00    5.17
  12   6 -23   -0.00    5.16
 -12  -6  23   -0.00    4.89
 -12   6  24   -0.00    5.56
  12   6 -24    2.98    5.72
 -12  -6  24   -0.00    5.70
  12   6 -25    0.81    5.72
 -12  -6  25   -0.00    4.89
  12   6 -26   -0.00    5.65
 -12  -6  26   -0.00    5.33
  12   6 -27    5.84    6.17
 -12  -6  27    5.71    6.07
 -12  -6  28   -0.00    4.99
  12  -7  -1    7.28    6.01
  12   7  -1    5.44    4.24
  12  -7  -2   12.52    7.75
  12   7  -2    9.72    5.42
  12  -7  -3    2.70    5.06
  12  -7  -3   12.36    8.54
  12   7  -3   20.61    6.40
  12  -7  -4    1.44    3.98
  12  -7  -4    2.33    4.44
  12   7  -4    0.43    3.20
  12  -7  -5    2.67    4.26
  12  -7  -5    5.27    5.52
  12   7  -5    0.00    3.65
  12  -7  -6   -0.00    4.95
  12  -7  -6   -0.00    5.95
  12   7  -6    1.59    4.21
  12  -7  -7    7.39    6.32
  12   7  -7    5.00    5.19
 -12   7   8    7.32    5.76
  12  -7  -8    0.24    5.33
  12   7  -8    3.73    4.52
 -12   7   9   32.06   10.57
  12  -7  -9   40.35   11.11
  12   7  -9   23.65    8.32
 -12   7  10    0.00    5.56
  12  -7 -10    8.90    6.45
  12   7 -10    3.21    4.41
 -12   7  11    0.00    3.95
  12  -7 -11   -0.00    4.55
  12   7 -11    4.09    5.07
 -12   7  12    6.68    5.98
  12  -7 -12    1.59    4.97
  12   7 -12    0.00    4.68
 -12   7  13    1.55    4.93
  12  -7 -13   -0.00    4.54
  12   7 -13    1.62    5.19
 -12   7  14    0.49    5.22
  12  -7 -14    7.83    5.95
  12   7 -14    8.66    5.60
 -12   7  15    5.66    5.74
  12  -7 -15   13.67    7.36
  12   7 -15   12.45    6.76
 -12   7  16    1.04    4.75
  12  -7 -16    3.43    5.23
  12   7 -16   -0.00    4.59
 -12   7  17    0.00    4.90
  12   7 -17    1.05    4.58
 -12   7  18   -0.00    6.22
  12   7 -18   -0.00    5.20
 -12   7  19    7.23    6.01
  12   7 -19    6.72    6.75
 -12   7  20    6.99    6.53
  12   7 -20    6.60    5.60
 -12   7  21   -0.00    5.67
  12   7 -21    1.82    4.84
 -12   7  22    4.24    4.51
  12   7 -22    0.10    4.93
  12   7 -23   -0.00    3.37
 -12  -7  23   -0.00    5.49
  12   7 -24    4.07    5.92
 -12  -7  24    1.01    4.56
 -12  -7  25    5.64    6.14
 -12  -7  26    0.95    5.44
 -12  -7  27    0.00    4.58
 -12  -7  28    0.39    4.35
  12  -8  -1   33.46    9.92
  12   8  -1   17.43    6.26
  12  -8  -2   -0.00    5.34
  12   8  -2    3.85    3.90
  12  -8  -3   -0.00    3.91
  12   8  -3    4.56    3.83
  12  -8  -4    7.54    6.29
  12   8  -4    2.62    4.46
  12  -8  -5   20.08    8.22
  12   8  -5   11.69    5.46
  12  -8  -6    1.78    5.23
  12   8  -6    3.70    4.47
  12  -8  -7   28.87    9.82
  12   8  -7   26.16    7.81
  12  -8  -8    2.40    4.17
  12   8  -8   -0.00    3.98
 -12   8   9    0.00    5.48
  12  -8  -9    1.57    4.07
  12   8  -9    0.00    4.36
 -12   8  10    4.15    6.09
  12  -8 -10   -0.00    5.29
  12   8 -10   -0.00    4.32
 -12   8  11   12.78    7.42
  12  -8 -11    4.73    6.05
  12   8 -11    5.21    5.35
 -12   8  12    1.43    4.94
  12  -8 -12    0.00    3.96
  12   8 -12    0.00    4.28
 -12   8  13   11.60    7.77
  12  -8 -13   12.08    6.32
  12   8 -13    7.08    5.66
 -12   8  14    0.83    3.33
  12  -8 -14    5.82    5.52
  12   8 -14    0.00    5.20
 -12   8  15   10.41    7.95
  12  -8 -15    6.81    6.01
  12   8 -15    8.05    6.29
 -12   8  16    3.63    6.48
  12  -8 -16    6.84    6.53
  12   8 -16   -0.00    4.38
 -12   8  17    5.71    6.28
  12  -8 -17   13.17    7.14
  12   8 -17   -0.00    4.91
 -12   8  18   -0.00    4.80
  12  -8 -18   -0.00    4.28
  12   8 -18    2.10    3.78
 -12   8  19   -0.00    5.80
  12   8 -19    2.73    4.87
 -12   8  20    2.88    4.96
  12   8 -20    5.94    5.41
  12   8 -21    2.49    5.56
  12  -9  -1    1.50    4.46
  12   9  -1    0.80    3.15
  12  -9  -2    0.00    5.90
  12   9  -2   -0.00    2.90
  12  -9  -3   45.57   11.25
  12   9  -3   17.05    6.65
  12  -9  -4    0.00    5.30
  12   9  -4    1.61    3.16
  12  -9  -5    6.47    5.83
  12   9  -5    2.81    3.97
  12  -9  -6   -0.00    5.15
  12   9  -6    1.67    3.98
  12  -9  -7    1.47    3.94
  12   9  -7   -0.00    3.87
  12  -9  -8   -0.00    4.91
  12   9  -8   -0.00    3.95
  12  -9  -9   35.09   10.45
  12   9  -9   18.23    7.35
  12  -9 -10   -0.00    5.37
  12   9 -10    0.00    4.42
 -12   9  11   -0.00    4.96
  12  -9 -11   -0.00    5.28
  12   9 -11    4.90    5.11
 -12   9  12   -0.00    4.84
  12  -9 -12    5.07    5.79
  12   9 -12   -0.00    2.86
 -12   9  13   10.86    6.79
  12  -9 -13   10.49    7.59
  12   9 -13    8.54    6.25
 -12   9  14    4.93    6.18
  12  -9 -14    0.83    4.37
  12   9 -14   -0.00    3.26
 -12   9  15    0.00    4.55
  12  -9 -15    3.65    5.07
  12   9 -15   11.34    5.81
 -12   9  16    6.01    5.80
  12  -9 -16    0.76    4.15
  12   9 -16    1.07    5.26
 -12   9  17    1.86    5.32
  12  -9 -17    3.74    5.54
  12   9 -17    1.89    5.53
 -12   9  18    0.00    5.01
  12  -9 -18    0.00    4.81
  12   9 -18   -0.00    5.05
  12 -10  -1    3.20    4.40
  12  10  -1    7.17    4.75
  12 -10  -2    5.51    4.85
  12  10  -2    0.86    2.96
  12 -10  -3    5.97    6.53
  12  10  -3    0.10    2.93
  12 -10  -4   -0.00    4.60
  12  10  -4   -0.00    3.26
  12 -10  -5    9.01    6.64
  12  10  -5    3.40    4.29
  12 -10  -6   -0.00    4.26
  12  10  -6    4.40    4.22
  12 -10  -7   26.74    8.76
  12  10  -7    8.35    5.54
  12 -10  -8    4.62    5.40
  12  10  -8    3.28    4.25
  12 -10  -9    8.64    5.87
  12  10  -9   -0.00    4.71
  12 -10 -10   10.42    6.58
  12  10 -10   -0.00    4.49
  12 -10 -11   10.07    6.01
  12  10 -11    9.85    5.91
 -12  10  12   -0.00    4.74
  12 -10 -12   11.30    6.82
  12  10 -12    0.43    2.90
 -12  10  13    7.10    5.83
  12 -10 -13    3.51    4.60
  12  10 -13   -0.00    4.44
 -12  10  14   -0.00    4.76
  12 -10 -14   -0.00    4.77
  12  10 -14    0.80    3.87
 -12  10  15    3.28    5.48
  12 -10 -15    1.08    4.72
  12  10 -15    1.66    4.93
  12 -11  -1    1.70    5.31
  12  11  -1    2.89    3.55
  12 -11  -2   -0.00    4.28
  12  11  -2    1.87    2.88
  12 -11  -3   -0.00    5.91
  12  11  -3   10.61    4.79
  12 -11  -4    3.45    5.61
  12  11  -4    0.93    3.45
  12 -11  -5   -0.00    5.07
  12  11  -5    4.75    4.62
  12 -11  -6   -0.00    4.51
  12  11  -6   -0.00    3.81
  12 -11  -7    8.44    6.79
  12  11  -7    0.00    3.83
  12 -11  -8   -0.00    5.08
  12  11  -8    6.87    4.71
  12 -11  -9   10.24    6.72
  12  11  -9   10.92    5.77
  12 -11 -10    0.00    4.97
  12  11 -10   -0.00    4.22
  12 -11 -11   -0.00    4.86
  12  11 -11   -0.00    3.50
  12  12  -1    1.60    3.43
  12  12  -2   -0.00    2.79
  12  12  -3    2.34    3.67
  12  12  -4   -0.00    3.21
  12  12  -5    5.19    4.25
  12  12  -6   -0.00    3.24
  12  13  -1    7.95    4.39
  12  13  -2   -0.00    2.93
 -11   0   1   92.05   17.00
  11   0  -1  116.08   17.67
  11   0  -1   86.68   16.87
 -11   0   2   -0.00    3.98
  11   0  -2    1.81    4.26
  11   0  -2   -0.00    4.39
 -11   0   3   45.76   10.64
  11   0  -3   27.40    8.44
  11   0  -3   44.05   10.95
 -11   0   4    1.19    3.72
  11   0  -4    2.20    4.04
  11   0  -4   -0.00    3.96
 -11   0   5  124.37   21.11
  11   0  -5  159.24   21.84
  11   0  -5  130.39   22.07
 -11   0   6    1.13    3.95
  11   0  -6   -0.00    3.41
 -11   0   7    1.95    4.20
  11   0  -7    0.00    4.74
 -11   0   8    1.77    4.04
  11   0  -8   -0.00    4.60
 -11   0   9   20.85    8.12
  11   0  -9   41.15   10.45
 -11   0  10    1.17    4.67
  11   0 -10    2.14    4.72
 -11   0  11   69.68   13.96
  11   0 -11   65.35   14.61
 -11   0  12    1.12    4.30
  11   0 -12   -0.00    4.40
 -11   0  13    3.10    4.87
  11   0 -13    3.40    5.31
 -11   0  14    0.99    4.90
  11   0 -14    0.47    4.50
 -11   0  15   29.39    8.53
  11   0 -15   11.88    7.16
 -11   0  16    0.00    4.11
  11   0 -16   -0.00    4.76
 -11   0  17    4.40    5.62
  11   0 -17    2.86    5.31
 -11   0  18   -0.00    4.49
  11   0 -18    0.00    5.01
 -11   0  19    0.61    3.87
  11   0 -19   13.34    7.23
 -11   0  20    3.21    4.86
  11   0 -20   -0.00    5.08
 -11   0  21   19.80    8.22
  11   0 -21   26.02    9.81
 -11   0  22    0.00    4.63
  11   0 -22    3.48    5.53
 -11   0  23   -0.00    4.64
  11   0 -23   -0.00    5.17
 -11   0  24    1.52    5.96
  11   0 -24   -0.00    4.64
 -11   0  25   10.37    6.06
  11   0 -25   13.40    8.30
 -11   0  26    0.36    4.53
  11   0 -26    3.06    6.07
 -11   0  27    1.32    4.09
 -11   0  28   -0.00    4.04
 -11   0  29    3.44    6.28
 -11   0  30   -0.00    6.86
 -11   1   1  105.78   18.08
  11  -1  -1  102.30   17.15
  11  -1  -1   99.74   17.79
  11   1  -1   88.18   16.80
 -11   1   2    1.27    3.58
  11  -1  -2    1.80    3.92
  11  -1  -2    2.65    4.96
  11   1  -2    0.00    4.20
 -11   1   3   35.13   10.39
  11  -1  -3   66.63   12.30
  11  -1  -3   33.22    9.99
  11   1  -3   53.33   10.92
  11   1  -3   43.54   11.15
 -11   1   4    1.41    4.18
  11  -1  -4   -0.00    3.19
  11  -1  -4   -0.00    3.45
  11   1  -4   -0.00    4.32
  11   1  -4   -0.00    4.90
 -11  -1   4    5.01    4.82
 -11   1   5    4.54    4.83
  11  -1  -5    3.24    4.47
  11  -1  -5    3.87    4.21
  11   1  -5    4.66    4.88
 -11  -1   5    5.05    5.00
 -11   1   6    2.34    4.49
  11  -1  -6    3.24    4.34
  11  -1  -6    0.00    4.78
  11   1  -6    1.74    4.87
 -11  -1   6    1.40    4.49
 -11   1   7   63.08   13.48
  11  -1  -7   49.35   12.89
  11   1  -7   58.01   13.11
 -11  -1   7   62.69   12.89
 -11   1   8    0.98    4.72
  11  -1  -8   -0.00    4.36
  11   1  -8   11.11    6.34
 -11  -1   8    3.03    4.99
 -11   1   9   29.48    9.22
  11  -1  -9   18.04    7.80
  11   1  -9   32.61    9.36
 -11  -1   9   38.54    9.36
 -11   1  10    1.27    3.71
  11  -1 -10    1.46    4.94
  11   1 -10   -0.00    3.95
 -11  -1  10    3.84    4.71
 -11   1  11   18.81    7.32
  11  -1 -11    5.59    6.69
  11   1 -11    2.21    4.66
 -11  -1  11   28.36    8.63
 -11   1  12   -0.00    4.01
  11  -1 -12   15.90    7.16
  11   1 -12    1.51    4.78
 -11  -1  12   11.13    6.44
 -11   1  13   25.08    9.22
  11  -1 -13   20.53    8.48
  11   1 -13   56.02   12.46
 -11  -1  13   17.72    7.49
 -11   1  14    2.01    5.03
  11  -1 -14   -0.00    3.33
  11   1 -14    3.23    5.93
 -11  -1  14    0.29    3.65
 -11   1  15    1.84    3.91
  11  -1 -15   -0.00    4.22
  11   1 -15    5.10    5.27
 -11  -1  15    6.10    5.03
 -11   1  16    0.00    4.05
  11  -1 -16   -0.00    4.40
  11   1 -16   -0.00    4.85
 -11  -1  16   -0.00    3.08
 -11   1  17   21.96    8.68
  11  -1 -17   11.46    7.11
  11   1 -17   19.86    8.56
 -11  -1  17   14.87    7.45
 -11   1  18    3.36    4.78
  11  -1 -18   -0.00    4.63
  11   1 -18    0.00    5.02
 -11  -1  18    1.49    4.38
 -11   1  19    7.94    6.01
  11  -1 -19    4.11    5.91
  11   1 -19   11.96    6.84
 -11  -1  19    7.01    5.31
 -11   1  20   10.74    5.76
  11  -1 -20    4.04    5.29
  11   1 -20   -0.00    5.29
 -11  -1  20    0.00    5.14
 -11   1  21    7.19    5.61
  11  -1 -21    6.45    6.93
  11   1 -21    7.72    6.14
 -11  -1  21   -0.00    4.30
 -11   1  22    3.70    4.48
  11  -1 -22   -0.00    3.89
  11   1 -22    0.00    5.24
 -11  -1  22   -0.00    4.95
 -11   1  23   41.99   11.64
  11  -1 -23   21.02    9.87
  11   1 -23   37.85   12.19
 -11  -1  23   37.93   11.11
 -11   1  24   -0.00    5.03
  11  -1 -24    0.17    5.32
  11   1 -24   -0.00    6.12
 -11  -1  24   -0.00    4.77
 -11   1  25    2.18    6.27
  11  -1 -25   -0.00    4.95
  11   1 -25    8.42    6.11
 -11  -1  25    4.63    5.28
 -11   1  26    3.84    5.76
  11   1 -26   -0.00    4.00
 -11  -1  26    0.00    4.21
 -11   1  27    1.79    5.48
  11   1 -27    3.76    6.16
 -11  -1  27    8.22    5.80
 -11   1  28    0.32    6.68
  11   1 -28    3.10    5.25
 -11  -1  28    0.62    5.47
 -11   1  29    2.62    6.63
 -11  -1  29    0.81    5.23
 -11   1  30    4.43    6.17
 -11  -1  30    0.82    5.88
  11  -2  -1   27.79    8.75
  11  -2  -1   42.09   10.71
  11   2  -1   35.40    9.48
 -11   2   2    0.87    3.74
  11  -2  -2   -0.00    4.24
  11  -2  -2   -0.00    4.36
  11   2  -2    3.97    5.05
 -11   2   3    8.71    5.93
  11  -2  -3   17.32    7.20
  11  -2  -3   11.22    6.55
  11   2  -3    5.19    5.01
 -11   2   4    8.56    5.66
  11  -2  -4    3.36    4.84
  11  -2  -4    6.09    5.57
  11   2  -4    8.49    5.79
 -11   2   5   68.21   13.64
  11  -2  -5   52.02   12.00
  11  -2  -5   39.34   11.34
  11   2  -5   52.30   11.78
 -11   2   6   12.49    6.34
  11  -2  -6   16.21    6.90
  11  -2  -6   13.98    7.50
  11   2  -6   16.46    7.60
 -11  -2   6   22.75    7.55
 -11   2   7    5.85    5.99
  11  -2  -7   12.48    6.16
  11  -2  -7    6.28    5.72
  11   2  -7    6.65    5.66
 -11  -2   7   22.29    7.16
 -11   2   8   14.51    7.01
  11  -2  -8   19.91    8.16
  11   2  -8   26.01    8.48
 -11  -2   8   25.70    7.88
 -11   2   9   25.21    9.10
  11  -2  -9   36.23   10.62
  11   2  -9   22.66    8.29
 -11  -2   9   37.66    9.96
 -11   2  10    7.22    5.96
  11  -2 -10    2.43    4.29
  11   2 -10    7.39    4.68
 -11  -2  10    6.07    5.05
 -11   2  11   36.55   10.19
  11  -2 -11   33.12   10.47
  11   2 -11   39.06   10.65
 -11  -2  11   45.76   10.88
 -11   2  12   -0.00    4.01
  11  -2 -12    0.00    5.27
  11   2 -12    0.35    4.38
 -11  -2  12    0.11    3.65
 -11   2  13   -0.00    4.24
  11  -2 -13   -0.00    5.46
  11   2 -13    0.26    3.94
 -11  -2  13    1.25    4.29
 -11   2  14    5.09    5.63
  11  -2 -14   -0.00    3.87
  11   2 -14   -0.00    4.80
 -11  -2  14    6.40    5.65
 -11   2  15   21.21    8.51
  11  -2 -15   35.61   11.58
  11   2 -15   20.96    8.47
 -11  -2  15   18.03    7.63
 -11   2  16    6.26    5.24
  11  -2 -16    3.59    5.45
  11   2 -16    7.09    6.15
 -11  -2  16    4.59    4.84
 -11   2  17    5.57    5.70
  11  -2 -17    0.00    5.50
  11   2 -17    6.81    5.85
 -11  -2  17    0.00    5.10
 -11   2  18   10.77    7.21
  11  -2 -18    3.83    5.00
  11   2 -18    0.00    5.21
 -11  -2  18   -0.00    4.90
 -11   2  19    9.05    6.58
  11  -2 -19   13.63    7.50
  11   2 -19   10.05    7.42
 -11  -2  19   11.12    6.50
 -11   2  20   -0.00    3.86
  11  -2 -20    0.60    4.28
  11   2 -20    1.51    4.13
 -11  -2  20   10.51    6.22
 -11   2  21   40.04   11.83
  11  -2 -21   30.39   10.93
  11   2 -21   29.16   10.65
 -11  -2  21   30.55    9.92
 -11   2  22    2.64    4.38
  11  -2 -22   -0.00    3.94
  11   2 -22    3.83    5.70
 -11  -2  22   -0.00    4.94
 -11   2  23    1.53    4.70
  11  -2 -23   -0.00    4.21
  11   2 -23   -0.00    4.73
 -11  -2  23   -0.00    3.93
 -11   2  24    4.41    4.15
  11   2 -24    1.14    5.25
 -11  -2  24    7.09    6.21
 -11   2  25    9.19    7.06
  11   2 -25   14.95    8.81
 -11  -2  25    7.19    7.40
 -11   2  26    0.95    5.14
  11   2 -26    9.12    6.47
 -11  -2  26    0.00    6.47
 -11   2  27   12.35    6.95
  11   2 -27   11.39    7.99
 -11  -2  27   18.00    8.06
 -11   2  28   -0.00    6.64
  11   2 -28    2.09    5.41
 -11  -2  28   -0.00    5.97
 -11   2  29   -0.00    5.60
  11   2 -29   12.04    7.31
 -11  -2  29    1.77    5.28
 -11   2  30   -0.00    5.76
 -11  -2  30   -0.00    4.13
  11  -3  -1   11.33    6.23
  11  -3  -1    2.49    4.95
  11   3  -1   11.13    5.14
  11   3  -1   19.02    7.06
 -11  -3   1   10.33    5.33
  11  -3  -2   18.27    6.95
  11  -3  -2    4.77    5.67
  11   3  -2    8.57    5.10
  11   3  -2   17.75    6.49
 -11  -3   2   10.66    5.52
 -11   3   3   85.17   15.59
  11  -3  -3   69.28   14.07
  11  -3  -3   78.03   15.38
  11   3  -3   59.34   13.00
 -11   3   4   16.91    6.66
  11  -3  -4    6.62    5.51
  11  -3  -4    1.82    5.79
  11   3  -4   10.05    5.80
 -11   3   5    6.47    5.95
  11  -3  -5    4.15    4.02
  11  -3  -5    7.61    4.91
  11   3  -5    0.35    4.43
 -11   3   6    4.65    4.87
  11  -3  -6   15.28    6.97
  11  -3  -6    7.17    5.77
  11   3  -6   18.61    6.89
 -11   3   7   38.79   11.17
  11  -3  -7   42.01   10.68
  11  -3  -7   44.40   12.06
  11   3  -7   52.33   11.45
 -11   3   8    5.19    5.46
  11  -3  -8    5.44    4.18
  11  -3  -8    5.55    6.56
  11   3  -8    4.64    4.98
 -11  -3   8    5.89    4.80
 -11   3   9   11.96    6.58
  11  -3  -9   10.73    7.35
  11   3  -9   10.18    6.23
 -11  -3   9   22.15    7.12
 -11   3  10    0.00    5.48
  11  -3 -10    0.60    5.30
  11   3 -10    1.72    4.58
 -11  -3  10   -0.00    3.37
 -11   3  11   11.21    6.72
  11  -3 -11    0.00    5.04
  11   3 -11   28.00    8.81
 -11  -3  11   11.74    5.61
 -11   3  12    7.18    6.14
  11  -3 -12    7.60    6.07
  11   3 -12    1.35    4.53
 -11  -3  12   16.97    7.27
 -11   3  13    9.85    6.83
  11  -3 -13   22.44    9.63
  11   3 -13    5.30    5.85
 -11  -3  13   22.45    7.82
 -11   3  14   -0.00    4.14
  11  -3 -14   -0.00    4.54
  11   3 -14    3.81    4.59
 -11  -3  14    6.21    5.04
 -11   3  15    0.00    5.05
  11  -3 -15    6.05    6.41
  11   3 -15   -0.00    4.22
 -11  -3  15    4.14    5.53
 -11   3  16   -0.00    4.64
  11  -3 -16   -0.00    4.44
  11   3 -16    2.27    4.41
 -11  -3  16   -0.00    4.78
 -11   3  17    4.14    5.35
  11  -3 -17    0.00    6.50
  11   3 -17   10.20    5.81
 -11  -3  17    2.58    4.89
 -11   3  18    8.18    6.31
  11  -3 -18   10.89    7.41
  11   3 -18    0.00    5.09
 -11  -3  18   12.06    6.79
 -11   3  19   27.61   10.12
  11  -3 -19    9.32    6.98
  11   3 -19   12.67    7.09
 -11  -3  19   16.43    7.92
 -11   3  20    9.29    7.16
  11  -3 -20    4.85    7.19
  11   3 -20   -0.00    4.73
 -11  -3  20    2.81    4.74
 -11   3  21   -0.00    4.12
  11  -3 -21    1.54    4.94
  11   3 -21    6.49    6.42
 -11  -3  21    2.45    5.54
 -11   3  22   13.84    7.58
  11   3 -22    4.73    5.60
 -11  -3  22    5.80    6.24
 -11   3  23   27.33    9.94
  11   3 -23    9.15    7.43
 -11  -3  23   36.55   10.99
 -11   3  24    0.00    4.81
  11   3 -24    1.38    4.91
 -11  -3  24    0.00    5.54
 -11   3  25    4.75    5.76
  11   3 -25   -0.00    3.99
 -11  -3  25    3.21    6.23
 -11   3  26    1.86    5.40
  11   3 -26   -0.00    5.78
 -11  -3  26   -0.00    4.87
 -11   3  27   17.27    9.57
  11   3 -27   12.48    8.44
 -11  -3  27   22.17    8.76
 -11   3  28   -0.00    6.49
  11   3 -28   -0.00    5.21
 -11  -3  28    0.00    5.15
 -11   3  29   -0.00    4.93
  11   3 -29    9.95    7.27
 -11  -3  29    6.66    6.19
  11   3 -30   -0.00    6.20
 -11  -3  30    6.77    6.80
  11  -4  -1    3.45    5.10
  11  -4  -1   19.88    8.30
  11   4  -1   43.94    8.71
  11   4  -1   42.92    8.99
 -11  -4   1   43.29    9.00
  11  -4  -2    3.03    4.37
  11  -4  -2   -0.00    5.45
  11   4  -2   -0.00    3.30
  11   4  -2   -0.00    4.01
 -11  -4   2   -0.00    3.17
  11  -4  -3    0.00    4.62
  11  -4  -3    3.01    4.97
  11   4  -3    2.30    4.62
 -11  -4   3    6.21    4.54
 -11   4   4    1.75    4.33
  11  -4  -4    8.71    5.91
  11  -4  -4   -0.00    5.63
  11   4  -4    6.30    4.86
 -11  -4   4    2.91    3.69
 -11   4   5   39.53   10.80
  11  -4  -5   88.75   15.00
  11  -4  -5   50.01   12.75
  11   4  -5   37.50   10.12
 -11   4   6   13.00    6.52
  11  -4  -6   17.60    6.88
  11  -4  -6    7.63    6.46
  11   4  -6   16.70    7.82
 -11   4   7   12.56    6.60
  11  -4  -7   10.20    6.39
  11  -4  -7   10.31    7.49
  11   4  -7   14.63    6.59
 -11   4   8    0.00    3.54
  11  -4  -8    0.38    4.69
  11  -4  -8    4.23    5.23
  11   4  -8    7.20    4.84
 -11   4   9   36.89   10.22
  11  -4  -9   47.65   10.97
  11  -4  -9   12.85    7.77
  11   4  -9   39.42    9.87
 -11  -4   9   37.83    9.60
 -11   4  10   16.20    7.43
  11  -4 -10    7.76    5.98
  11   4 -10   12.38    6.40
 -11  -4  10   11.14    6.06
 -11   4  11   36.81   10.29
  11  -4 -11   19.29    8.82
  11   4 -11   25.72    8.91
 -11  -4  11   19.65    7.45
 -11   4  12    0.67    4.82
  11  -4 -12   -0.00    4.74
  11   4 -12   -0.00    4.79
 -11  -4  12   -0.00    3.61
 -11   4  13    1.40    5.01
  11  -4 -13   -0.00    4.90
  11   4 -13    0.66    3.64
 -11  -4  13    1.44    4.38
 -11   4  14   12.88    7.53
  11  -4 -14    2.02    5.70
  11   4 -14    2.06    4.40
 -11  -4  14    3.10    4.24
 -11   4  15   19.92    8.39
  11  -4 -15   19.01    8.13
  11   4 -15   24.33    8.51
 -11  -4  15   10.03    6.42
 -11   4  16   20.24    8.00
  11  -4 -16    0.82    4.90
  11   4 -16   10.73    6.73
 -11  -4  16    4.01    5.37
 -11   4  17    2.36    3.48
  11  -4 -17    4.33    5.43
  11   4 -17    2.59    4.73
 -11  -4  17    0.00    4.63
 -11   4  18   -0.00    5.73
  11  -4 -18   -0.00    5.33
  11   4 -18    2.85    5.25
 -11  -4  18    0.95    4.38
 -11   4  19    4.68    5.47
  11   4 -19    0.00    5.35
 -11  -4  19    9.84    5.86
 -11   4  20    0.00    3.96
  11   4 -20    9.04    6.43
 -11  -4  20    1.57    4.54
 -11   4  21   16.47    7.42
  11   4 -21   16.81    8.59
 -11  -4  21   24.77    9.32
 -11   4  22    0.00    4.22
  11   4 -22    2.89    5.85
 -11  -4  22    3.88    5.45
 -11   4  23   -0.00    5.47
  11   4 -23   -0.00    3.85
 -11  -4  23    0.78    4.90
 -11   4  24   11.63    7.97
  11   4 -24   -0.00    5.19
 -11  -4  24    5.32    5.57
 -11   4  25   13.12    7.22
  11   4 -25    0.70    4.85
 -11  -4  25   12.63    7.49
 -11   4  26   13.21    6.72
  11   4 -26   -0.00    6.23
 -11  -4  26    8.86    7.67
 -11   4  27    6.34    5.61
  11   4 -27    2.50    4.52
 -11  -4  27    4.75    6.25
 -11   4  28    0.87    4.90
  11   4 -28    0.08    5.17
 -11  -4  28    0.00    5.89
 -11   4  29    5.25    6.17
  11   4 -29    8.74    7.63
 -11  -4  29    5.99    6.77
  11   4 -30    3.19    5.08
 -11  -4  30    9.05    6.21
  11   4 -31    2.14    5.31
  11   4 -32    8.29    8.05
  11  -5  -1   -0.00    4.27
  11  -5  -1   -0.00    5.31
  11   5  -1    3.51    3.49
  11  -5  -2   64.80   12.79
  11  -5  -2   33.64   10.47
  11   5  -2   34.02    8.73
  11  -5  -3   39.01   10.80
  11  -5  -3   45.76   11.93
  11   5  -3   36.33    9.36
  11  -5  -4    7.83    5.73
  11  -5  -4    0.36    4.26
  11   5  -4    6.88    4.72
 -11   5   5   -0.00    3.95
  11  -5  -5    0.00    3.87
  11  -5  -5   -0.00    4.36
  11   5  -5   -0.00    4.60
 -11  -5   5   -0.00    2.52
 -11   5   6   10.71    6.83
  11  -5  -6    4.77    4.93
  11  -5  -6    8.67    6.64
  11   5  -6   18.66    6.85
 -11   5   7   19.17    8.04
  11  -5  -7   41.76   10.19
  11  -5  -7   14.11    7.92
  11   5  -7   41.84   10.05
 -11   5   8    9.28    6.86
  11  -5  -8   16.82    7.46
  11  -5  -8    9.89    6.96
  11   5  -8   20.44    7.17
 -11   5   9   20.89    8.27
  11  -5  -9   27.08    8.60
  11  -5  -9   12.58    8.21
  11   5  -9   23.66    8.33
 -11   5  10    0.35    3.78
  11  -5 -10    2.99    3.86
  11  -5 -10    0.00    5.62
  11   5 -10    0.08    4.22
 -11  -5  10    5.31    4.36
 -11   5  11    0.15    4.42
  11  -5 -11   10.10    6.36
  11  -5 -11    3.41    5.81
  11   5 -11   10.01    5.35
 -11  -5  11   -0.00    4.58
 -11   5  12   29.24   10.41
  11  -5 -12   35.93   11.04
  11   5 -12   19.39    8.61
 -11  -5  12   39.40    9.67
 -11   5  13   21.18    9.12
  11  -5 -13   39.54   11.50
  11   5 -13   36.86    9.97
 -11  -5  13   17.22    7.40
 -11   5  14   11.55    5.86
  11  -5 -14    0.00    4.54
  11   5 -14    0.00    5.19
 -11  -5  14    2.59    4.91
 -11   5  15   -0.00    4.91
  11  -5 -15   -0.00    4.69
  11   5 -15   -0.00    4.20
 -11  -5  15   -0.00    4.67
 -11   5  16   -0.00    5.20
  11  -5 -16    1.90    5.22
  11   5 -16    2.36    4.24
 -11  -5  16   -0.00    4.70
 -11   5  17    5.63    6.97
  11   5 -17    1.11    5.58
 -11  -5  17    1.34    4.91
 -11   5  18   19.60    8.95
  11   5 -18   15.70    7.27
 -11  -5  18   12.90    7.30
 -11   5  19   22.82    9.26
  11   5 -19   18.41    7.53
 -11  -5  19   13.24    7.32
 -11   5  20   -0.00    5.50
  11   5 -20    0.68    4.51
 -11  -5  20    0.00    4.30
 -11   5  21   -0.00    5.00
  11   5 -21    2.11    5.90
 -11  -5  21    0.71    4.82
 -11   5  22    9.26    7.87
  11   5 -22    2.82    6.33
 -11  -5  22    0.42    4.34
 -11   5  23   33.90   10.61
  11   5 -23    2.00    5.23
 -11  -5  23   16.32    7.96
 -11   5  24    2.64    4.25
  11   5 -24    9.16    6.83
 -11  -5  24    0.39    4.85
 -11   5  25    3.32    5.98
  11   5 -25    4.04    5.36
 -11  -5  25    8.98    6.86
 -11   5  26    1.74    4.65
  11   5 -26   -0.00    4.36
 -11  -5  26   -0.00    4.47
 -11   5  27    3.62    5.87
  11   5 -27   -0.00    5.89
 -11  -5  27   13.77    7.62
 -11   5  28    6.72    5.86
  11   5 -28    1.64    5.61
 -11  -5  28   -0.00    5.18
  11   5 -29    0.00    4.91
 -11  -5  29    4.43    6.27
  11   5 -30   -0.00    4.73
 -11  -5  30    4.80    5.99
  11   5 -31   -0.00    5.08
  11   5 -32   -0.00    4.77
  11   5 -33    3.12    6.65
  11  -6  -1   21.66    8.62
  11  -6  -1   34.85   10.33
  11   6  -1   19.52    6.66
  11  -6  -2    4.64    4.21
  11  -6  -2    2.22    5.16
  11   6  -2    2.13    4.31
  11  -6  -3   11.75    6.26
  11  -6  -3    2.69    5.23
  11   6  -3    5.06    4.55
  11  -6  -4   43.49   10.98
  11  -6  -4   22.58    9.72
  11   6  -4   22.95    7.32
  11  -6  -5   27.00    8.36
  11  -6  -5   16.28    7.28
  11   6  -5   13.11    5.78
 -11   6   6   17.16    7.64
  11  -6  -6   18.99    7.76
  11  -6  -6    6.46    5.99
  11   6  -6   16.05    6.20
 -11   6   7    9.25    5.91
  11  -6  -7    6.68    5.67
  11  -6  -7    1.35    4.84
  11   6  -7   10.55    5.26
 -11   6   8    9.70    5.91
  11  -6  -8    6.85    5.07
  11  -6  -8    5.88    6.04
  11   6  -8    6.26    5.50
 -11   6   9    6.06    6.37
  11  -6  -9    0.00    3.79
  11  -6  -9    1.68    5.08
  11   6  -9    3.07    4.71
 -11   6  10   27.68    8.96
  11  -6 -10   29.61    8.70
  11  -6 -10   16.08    8.64
  11   6 -10    8.24    6.18
 -11  -6  10   18.58    6.61
 -11   6  11    9.42    5.67
  11  -6 -11    4.88    5.68
  11  -6 -11    0.00    5.57
  11   6 -11    6.38    5.17
 -11  -6  11    1.20    4.00
 -11   6  12    0.00    4.34
  11  -6 -12    9.62    5.96
  11  -6 -12   -0.00    4.55
  11   6 -12    3.96    5.58
 -11  -6  12    7.26    4.94
 -11   6  13    0.81    3.73
  11  -6 -13   17.52    6.91
  11   6 -13    0.00    4.84
 -11  -6  13    4.98    5.00
 -11   6  14   11.64    6.49
  11   6 -14   14.23    6.56
 -11  -6  14    1.58    4.92
 -11   6  15   21.70    8.27
  11   6 -15    8.77    5.85
 -11  -6  15    9.03    6.20
 -11   6  16   22.09    8.82
  11   6 -16   21.84    7.69
 -11  -6  16   12.05    6.97
 -11   6  17    0.00    5.82
  11   6 -17    5.31    5.19
 -11  -6  17   -0.00    4.11
 -11   6  18    0.00    5.76
  11   6 -18    1.00    4.62
 -11  -6  18   -0.00    4.51
 -11   6  19    6.36    6.28
  11   6 -19    7.47    6.48
 -11  -6  19   10.16    7.07
 -11   6  20    2.63    4.50
  11   6 -20    0.00    4.52
 -11  -6  20   11.22    6.46
 -11   6  21    9.80    6.05
  11   6 -21    4.70    5.88
 -11  -6  21    0.53    4.18
 -11   6  22   -0.00    5.81
  11   6 -22    0.38    5.03
 -11  -6  22    4.32    5.13
 -11   6  23   -0.00    5.44
  11   6 -23   12.36    6.72
 -11  -6  23    6.82    5.73
 -11   6  24    3.46    4.31
  11   6 -24    7.24    6.33
 -11  -6  24    6.23    5.75
 -11   6  25    0.06    4.77
  11   6 -25    0.46    6.38
 -11  -6  25    0.00    4.94
 -11   6  26    7.95    6.93
  11   6 -26    3.13    5.80
 -11  -6  26    0.00    4.71
 -11   6  27   -0.00    4.85
  11   6 -27    0.00    7.23
 -11  -6  27    2.17    5.55
  11   6 -28   -0.00    4.69
 -11  -6  28    2.09    5.12
  11   6 -29    1.54    5.89
 -11  -6  29    2.71    5.39
  11   6 -30    8.22    6.73
 -11  -6  30    3.55    7.34
  11   6 -31    0.00    4.84
  11  -7  -1   14.55    6.51
  11   7  -1    8.57    4.68
  11  -7  -2   39.15   10.25
  11   7  -2   23.76    7.15
  11  -7  -3   -0.00    3.09
  11  -7  -3    4.81    6.02
  11   7  -3    2.42    3.51
  11  -7  -4    9.78    6.14
  11  -7  -4    5.12    6.45
  11   7  -4   18.90    6.39
  11  -7  -5    4.25    5.35
  11  -7  -5   -0.00    3.92
  11   7  -5    0.00    3.85
  11  -7  -6   14.71    6.98
  11  -7  -6    7.99    6.54
  11   7  -6    5.69    5.03
 -11   7   7    0.29    2.72
  11  -7  -7    0.20    4.31
  11  -7  -7    0.22    4.41
  11   7  -7   -0.00    3.97
 -11   7   8   49.43   12.13
  11  -7  -8   32.96   10.14
  11  -7  -8   28.55   10.94
  11   7  -8   32.94    9.21
 -11   7   9   27.52    9.65
  11  -7  -9   30.41    9.33
  11   7  -9   28.13    8.24
 -11   7  10   -0.00    4.75
  11  -7 -10    1.02    4.32
  11   7 -10   -0.00    4.43
 -11   7  11    1.46    4.13
  11  -7 -11    0.43    3.22
  11   7 -11    0.71    3.33
 -11   7  12   20.71    8.52
  11  -7 -12   22.46    8.30
  11   7 -12   16.09    7.66
 -11   7  13   11.92    6.20
  11  -7 -13   12.17    6.74
  11   7 -13   11.45    6.84
 -11   7  14    0.00    4.05
  11  -7 -14    4.10    5.31
  11   7 -14    2.48    5.69
 -11   7  15    0.74    4.99
  11   7 -15    0.84    3.72
 -11   7  16    0.14    4.05
  11   7 -16    0.10    3.48
 -11  -7  16   -0.00    3.66
 -11   7  17   -0.00    5.59
  11   7 -17    8.89    6.64
 -11  -7  17    2.45    4.76
 -11   7  18    5.85    5.97
  11   7 -18   18.29    8.17
 -11  -7  18   11.01    6.34
 -11   7  19    0.00    4.42
  11   7 -19   -0.00    5.68
 -11  -7  19    0.00    4.68
 -11   7  20   -0.00    6.48
  11   7 -20    7.73    6.24
 -11  -7  20    2.24    5.29
 -11   7  21    1.07    4.81
  11   7 -21    3.05    6.39
 -11  -7  21   -0.00    4.91
 -11   7  22    4.03    5.23
  11   7 -22   -0.00    4.37
 -11  -7  22    0.00    4.44
 -11   7  23    4.20    5.90
  11   7 -23    1.71    4.50
 -11  -7  23    1.67    4.50
 -11   7  24   -0.00    5.10
  11   7 -24   -0.00    4.44
 -11  -7  24    5.64    5.31
 -11   7  25   -0.00    6.59
  11   7 -25    3.18    5.19
 -11  -7  25   -0.00    5.61
 -11   7  26   -0.00    5.96
  11   7 -26    0.98    5.06
 -11  -7  26    2.75    5.84
  11   7 -27   -0.00    4.37
 -11  -7  27    0.67    4.78
  11   7 -28    0.39    4.88
 -11  -7  28    0.00    4.48
  11   7 -29    7.54    7.40
 -11  -7  29    5.35    6.65
 -11  -7  30   -0.00    4.71
  11  -8  -1    0.00    4.00
  11   8  -1    1.22    3.41
  11  -8  -2   10.79    6.32
  11   8  -2    6.21    4.26
  11  -8  -3   -0.00    3.93
  11   8  -3   -0.00    2.89
  11  -8  -4   41.74   10.90
  11   8  -4   43.12    9.74
  11  -8  -5    1.15    4.86
  11   8  -5   -0.00    3.30
  11  -8  -6   20.29    8.24
  11   8  -6   16.14    6.44
  11  -8  -7    0.00    3.86
  11   8  -7    2.19    4.30
 -11   8   8   -0.00    5.00
  11  -8  -8    4.81    5.01
  11   8  -8    1.77    3.84
 -11   8   9    2.02    5.49
  11  -8  -9    8.27    5.45
  11   8  -9    3.76    4.80
 -11   8  10   12.52    6.75
  11  -8 -10   21.58    8.14
  11   8 -10   27.19    7.91
 -11   8  11    3.10    4.64
  11  -8 -11    0.00    4.63
  11   8 -11   -0.00    3.83
 -11   8  12    2.87    5.51
  11  -8 -12    0.00    4.62
  11   8 -12    5.08    4.85
 -11   8  13    2.53    4.90
  11  -8 -13    2.53    4.49
  11   8 -13    7.16    5.22
 -11   8  14   -0.00    4.79
  11  -8 -14   -0.00    4.41
  11   8 -14   -0.00    3.94
 -11   8  15    7.30    5.92
  11  -8 -15   20.57    7.83
  11   8 -15    2.56    4.31
 -11   8  16   20.21    8.95
  11  -8 -16   32.57    9.93
  11   8 -16   15.86    7.54
 -11   8  17   -0.00    5.19
  11   8 -17    3.88    5.21
 -11   8  18   -0.00    4.85
  11   8 -18   -0.00    4.79
 -11   8  19    0.00    5.08
  11   8 -19    5.32    4.92
 -11   8  20    7.40    6.20
  11   8 -20    8.99    6.56
 -11   8  21   -0.00    6.42
  11   8 -21   -0.00    3.72
 -11   8  22   18.86    8.43
  11   8 -22   23.57    9.50
 -11   8  23    1.02    5.11
  11   8 -23    1.59    5.38
 -11  -8  23   -0.00    4.99
 -11   8  24    0.00    6.52
  11   8 -24   -0.00    4.17
 -11  -8  24    2.07    5.58
  11   8 -25   -0.00    5.64
 -11  -8  25    2.36    4.94
  11   8 -26    9.77    6.97
 -11  -8  26    0.00    4.99
 -11  -8  27    6.02    6.29
 -11  -8  28    3.22    5.20
 -11  -8  29   -0.00    4.92
  11  -9  -1    3.97    5.13
  11   9  -1   -0.00    3.03
  11  -9  -2   33.23   10.43
  11   9  -2   29.07    7.46
  11  -9  -3    4.14    4.01
  11   9  -3   -0.00    2.83
  11  -9  -4   13.95    7.57
  11   9  -4    4.45    4.06
  11  -9  -5   -0.00    3.66
  11   9  -5    0.66    3.14
  11  -9  -6    1.43    4.66
  11   9  -6   12.01    5.63
  11  -9  -7   -0.00    5.02
  11   9  -7    0.10    3.49
  11  -9  -8   49.30   12.40
  11   9  -8   27.55    8.58
  11  -9  -9   -0.00    3.55
  11   9  -9   -0.00    4.06
 -11   9  10    2.74    5.09
  11  -9 -10   -0.00    4.23
  11   9 -10    0.00    3.91
 -11   9  11    3.37    5.42
  11  -9 -11   11.29    7.08
  11   9 -11    2.14    3.97
 -11   9  12    0.00    4.20
  11  -9 -12    6.21    6.41
  11   9 -12   10.71    5.55
 -11   9  13    5.51    6.32
  11  -9 -13   10.20    6.32
  11   9 -13    0.00    3.68
 -11   9  14    5.86    6.96
  11  -9 -14    0.00    5.47
  11   9 -14    0.00    4.60
 -11   9  15    0.17    3.18
  11  -9 -15    0.00    5.32
  11   9 -15    2.81    5.46
 -11   9  16    2.21    5.68
  11  -9 -16    0.00    4.01
  11   9 -16   -0.00    4.45
 -11   9  17    2.18    4.99
  11  -9 -17    2.69    5.43
  11   9 -17    1.79    4.51
 -11   9  18   32.39   10.24
  11  -9 -18   13.51    7.06
  11   9 -18   15.62    7.19
 -11   9  19    1.88    4.85
  11  -9 -19    2.42    4.02
  11   9 -19    2.31    5.12
 -11   9  20    0.00    5.09
  11   9 -20   14.95    6.69
 -11   9  21   -0.00    5.13
  11   9 -21   -0.00    3.65
 -11   9  22   12.00    7.35
  11   9 -22   11.38    6.41
 -11   9  23   -0.00    5.61
  11   9 -23   -0.00    4.19
  11 -10  -1   -0.00    4.59
  11  10  -1   -0.00    2.66
  11 -10  -2   -0.00    5.69
  11  10  -2    1.25    3.95
  11 -10  -3   -0.00    3.93
  11  10  -3    0.00    2.68
  11 -10  -4   10.36    5.60
  11  10  -4   19.20    6.22
  11 -10  -5    0.00    5.05
  11  10  -5    5.10    3.67
  11 -10  -6   17.40    8.42
  11  10  -6   12.96    5.92
  11 -10  -7   -0.00    5.31
  11  10  -7    0.00    4.12
  11 -10  -8    0.00    3.98
  11  10  -8   -0.00    4.20
  11 -10  -9    2.88    5.39
  11  10  -9    0.00    3.58
  11 -10 -10   13.59    7.33
  11  10 -10   16.09    6.35
  11 -10 -11   -0.00    5.29
  11  10 -11    5.57    4.68
 -11  10  12    0.00    5.58
  11 -10 -12   -0.00    4.12
  11  10 -12    1.47    4.08
 -11  10  13   -0.00    6.16
  11 -10 -13    3.81    5.04
  11  10 -13    3.06    4.19
 -11  10  14    0.00    5.07
  11 -10 -14   12.25    7.24
  11  10 -14    7.98    5.74
 -11  10  15   -0.00    5.31
  11 -10 -15   -0.00    5.20
  11  10 -15   -0.00    4.70
 -11  10  16   25.59    9.16
  11 -10 -16    7.59    6.19
  11  10 -16   14.88    6.74
 -11  10  17    0.00    5.17
  11 -10 -17    4.25    6.39
  11  10 -17    0.00    4.41
 -11  10  18   -0.00    5.41
  11 -10 -18    3.61    4.78
  11  10 -18    1.71    4.34
 -11  10  19    4.04    5.81
  11 -10 -19   -0.00    4.23
  11  10 -19   -0.00    3.99
 -11  10  20   10.83    6.66
  11 -10 -20   13.42    7.06
  11  10 -20   -0.00    4.50
 -11  10  21    0.00    3.15
  11 -10 -21    1.83    5.21
  11 -11  -1   -0.00    4.25
  11  11  -1    1.61    2.90
  11 -11  -2    4.12    5.42
  11  11  -2    9.68    4.98
  11 -11  -3   -0.00    5.45
  11  11  -3    1.35    3.16
  11 -11  -4   -0.00    3.73
  11  11  -4    0.49    3.25
  11 -11  -5   -0.00    6.03
  11  11  -5    0.00    3.21
  11 -11  -6   -0.00    3.90
  11  11  -6    2.44    3.67
  11 -11  -7   -0.00    3.65
  11  11  -7    0.64    2.94
  11 -11  -8   20.48    8.91
  11  11  -8   28.77    7.51
  11 -11  -9   -0.00    3.03
  11  11  -9    4.66    4.80
  11 -11 -10    1.58    4.63
  11  11 -10    4.58    4.15
  11 -11 -11    2.23    5.13
  11  11 -11   -0.00    3.34
  11 -11 -12   21.53    8.57
  11  11 -12   22.94    8.03
 -11  11  13   -0.00    5.00
  11 -11 -13    0.83    4.54
  11  11 -13   -0.00    4.03
 -11  11  14    0.00    5.98
  11 -11 -14   14.45    7.23
  11  11 -14    1.86    4.57
 -11  11  15    0.00    4.26
  11 -11 -15    0.00    5.12
  11  11 -15    1.06    4.19
 -11  11  16    1.28    5.59
  11 -11 -16   -0.00    4.61
  11  11 -16    5.46    4.40
 -11  11  17    0.52    2.98
  11 -11 -17    1.81    5.39
 -11  11  18   14.54    7.79
  11 -11 -18   17.04    8.40
  11 -12  -1    1.46    4.37
  11  12  -1    1.91    2.88
  11 -12  -2    7.68    6.23
  11  12  -2    2.31    3.41
  11 -12  -3    0.00    5.68
  11  12  -3    2.56    3.58
  11 -12  -4   10.55    6.52
  11  12  -4   13.84    5.30
  11 -12  -5    0.40    5.07
  11  12  -5    0.81    3.41
  11 -12  -6    6.20    6.34
  11  12  -6   14.70    5.36
  11 -12  -7   -0.00    4.74
  11  12  -7    2.62    3.47
  11 -12  -8    0.00    3.86
  11  12  -8    0.21    3.07
  11 -12  -9   -0.00    5.25
  11  12  -9    0.00    4.09
  11 -12 -10   14.98    8.09
  11  12 -10   19.02    6.75
  11 -12 -11    2.05    5.23
  11  12 -11   -0.00    3.79
  11 -12 -12    7.71    6.50
  11  12 -12    3.04    4.35
  11 -12 -13    2.50    3.78
  11 -12 -14    0.00    5.75
  11 -12 -15   -0.00    4.74
  11 -13  -1   -0.00    5.25
  11  13  -1    1.95    3.10
  11 -13  -2    4.81    6.10
  11  13  -2    2.05    2.96
  11 -13  -3    0.00    5.79
  11  13  -3   -0.00    3.02
  11 -13  -4   -0.00    4.81
  11  13  -4    3.78    3.47
  11 -13  -5    4.83    4.97
  11  13  -5    0.89    3.41
  11 -13  -6    4.89    5.35
  11  13  -6    1.63    3.40
  11 -13  -7    5.21    5.88
  11  13  -7    0.00    3.08
  11 -13  -8   19.64    8.58
  11  13  -8    0.00    3.48
  11 -13  -9    2.43    4.97
  11  14  -1    0.16    3.12
  11  14  -2   -0.00    3.20
  11  14  -3   -0.00    2.66
  10   0  -1   -0.00    4.63
  10   0  -2   17.07    7.46
  10   0  -3    1.23    4.21
  10   0  -4  122.12   19.80
  10   0  -5   -0.00    4.16
  10   0  -6   15.91    7.06
 -10   0   7   -0.00    4.09
  10   0  -7   -0.00    4.33
 -10   0   8   21.44    6.96
  10   0  -8    0.00    4.96
 -10   0   9   -0.00    3.71
  10   0  -9   -0.00    4.23
 -10   0  10  120.45   19.43
  10   0 -10  110.79   19.58
 -10   0  11   -0.00    4.28
  10   0 -11   -0.00    4.28
 -10   0  12    0.00    3.23
  10   0 -12   -0.00    3.44
 -10   0  13    0.83    4.26
  10   0 -13    0.00    4.14
 -10   0  14   34.21    9.48
  10   0 -14   20.68    8.49
 -10   0  15   -0.00    3.85
  10   0 -15   -0.00    4.36
 -10   0  16   40.21   10.42
  10   0 -16   38.22   10.98
 -10   0  17   -0.00    3.22
  10   0 -17   -0.00    4.89
 -10   0  18   11.97    6.45
  10   0 -18    8.18    6.40
 -10   0  19    0.41    4.28
  10   0 -19    2.44    5.03
 -10   0  20   82.30   15.42
  10   0 -20   39.22   12.14
 -10   0  21    2.64    4.53
  10   0 -21    4.25    5.79
 -10   0  22    3.07    5.59
  10   0 -22   -0.00    5.68
 -10   0  23   -0.00    4.81
  10   0 -23    1.27    4.50
 -10   0  24   12.02    7.49
  10   0 -24    6.60    6.51
 -10   0  25    0.00    4.39
  10   0 -25    5.45    6.42
 -10   0  26   25.99    9.61
  10   0 -26   29.70   11.49
 -10   0  27    1.68    6.11
  10   0 -27   -0.00    5.81
 -10   0  28   15.39    7.37
 -10   0  29    3.41    6.84
 -10   0  30    0.00    6.29
 -10   0  31    8.43    7.73
 -10   0  32    5.61    6.69
  10  -1  -1    0.00    4.46
  10   1  -1   -0.00    3.90
  10   1  -1   -0.00    4.27
 -10  -1   1    2.07    3.85
  10  -1  -2  107.32   19.53
  10   1  -2  113.94   18.40
  10   1  -2  151.75   20.84
 -10  -1   2  120.82   19.09
  10  -1  -3    0.00    3.79
  10   1  -3    8.16    4.39
  10   1  -3   10.52    5.47
 -10  -1   3    6.75    4.85
 -10   1   4    2.28    4.60
  10  -1  -4    7.32    4.70
  10  -1  -4   -0.00    3.42
  10   1  -4    0.00    5.10
 -10   1   5   19.89    7.79
  10  -1  -5   20.14    6.69
  10  -1  -5   25.40    8.62
  10   1  -5   32.06    8.78
 -10   1   6   94.46   16.31
  10  -1  -6   81.56   16.42
 -10   1   7    9.03    6.29
  10  -1  -7    4.76    5.15
  10   1  -7    5.83    5.44
 -10   1   8   70.99   13.88
  10  -1  -8   49.44   12.88
  10   1  -8   82.07   14.62
 -10   1   9    1.30    4.47
  10  -1  -9    0.00    4.73
  10   1  -9   -0.00    3.66
 -10  -1   9   -0.00    3.78
 -10   1  10   -0.00    3.56
  10  -1 -10   -0.00    4.25
  10   1 -10    0.81    4.94
 -10  -1  10    0.50    4.21
 -10   1  11   11.80    6.91
  10  -1 -11   13.49    6.51
  10   1 -11    9.38    6.07
 -10  -1  11   11.08    6.27
 -10   1  12   89.33   15.95
  10  -1 -12   76.04   15.98
  10   1 -12   79.35   15.48
 -10  -1  12   67.21   14.47
 -10   1  13    0.00    4.19
  10  -1 -13    1.07    3.49
  10   1 -13   -0.00    5.02
 -10  -1  13   -0.00    4.09
 -10   1  14   34.84    9.28
  10  -1 -14   13.96    7.52
  10   1 -14   10.27    6.10
 -10  -1  14   10.24    6.20
 -10   1  15   -0.00    5.52
  10  -1 -15    1.44    3.81
  10   1 -15    5.86    5.79
 -10  -1  15    1.67    4.51
 -10   1  16   28.05    8.89
  10  -1 -16   22.78    8.74
  10   1 -16   28.74    9.17
 -10  -1  16   34.16    9.78
 -10   1  17   -0.00    4.03
  10  -1 -17   -0.00    4.01
  10   1 -17    2.80    4.69
 -10  -1  17    0.00    4.41
 -10   1  18   25.35    9.04
  10  -1 -18   17.01    8.03
  10   1 -18   17.20    8.06
 -10  -1  18   31.58    9.50
 -10   1  19    6.64    6.11
  10  -1 -19    0.35    4.92
  10   1 -19   -0.00    5.05
 -10  -1  19    0.00    3.95
 -10   1  20    5.99    5.52
  10  -1 -20    6.31    6.41
  10   1 -20    1.66    4.13
 -10  -1  20    1.89    4.16
 -10   1  21   -0.00    5.20
  10  -1 -21    4.01    5.56
  10   1 -21    0.00    4.56
 -10  -1  21    0.00    5.55
 -10   1  22   63.23   14.94
  10  -1 -22   63.13   15.10
  10   1 -22   60.35   14.74
 -10  -1  22   60.43   14.45
 -10   1  23   -0.00    4.89
  10  -1 -23   -0.00    5.49
  10   1 -23   -0.00    4.59
 -10  -1  23    1.13    4.73
 -10   1  24    0.00    5.32
  10  -1 -24    8.57    6.73
  10   1 -24    3.89    6.12
 -10  -1  24    1.52    4.97
 -10   1  25    0.23    4.72
  10  -1 -25   -0.00    4.63
  10   1 -25   -0.00    5.63
 -10  -1  25    2.63    6.28
  10   1 -26   -0.00    5.38
 -10  -1  26    0.00    5.27
 -10   1  27   -0.00    4.41
  10   1 -27    3.04    6.55
 -10  -1  27    1.12    5.57
 -10   1  28    3.44    7.16
  10   1 -28    4.06    6.29
 -10  -1  28    8.66    7.47
 -10   1  29   -0.00    4.97
 -10  -1  29    0.00    5.13
 -10   1  30    2.97    4.81
 -10  -1  30    3.45    6.01
 -10   1  31    5.76    4.73
 -10  -1  31    3.83    6.31
 -10   1  32   22.60    8.52
 -10  -1  32    0.00    6.35
 -10   2   1   12.01    6.11
  10  -2  -1    1.74    4.13
  10  -2  -1    5.11    5.20
  10   2  -1    3.45    3.66
  10   2  -1    1.36    4.24
 -10  -2   1    0.72    3.73
 -10   2   2   -0.00    4.61
  10  -2  -2    0.00    4.33
  10  -2  -2    0.50    3.76
  10   2  -2    0.17    3.59
  10   2  -2   -0.00    3.91
 -10  -2   2    1.14    3.21
 -10   2   3   -0.00    4.71
  10  -2  -3    0.68    3.92
  10  -2  -3   -0.00    4.90
  10   2  -3   -0.00    3.84
 -10  -2   3   -0.00    3.79
 -10   2   4  152.06   22.88
  10  -2  -4  157.38   22.58
  10  -2  -4  132.19   22.78
  10   2  -4  193.83   23.96
 -10  -2   4  120.65   20.68
 -10   2   5   41.11   10.14
  10  -2  -5   58.29   11.41
  10  -2  -5   35.77   10.75
  10   2  -5   35.82    9.82
 -10  -2   5   44.37    9.95
 -10   2   6   45.92   10.78
  10  -2  -6   45.21    9.93
  10  -2  -6   23.27    9.03
  10   2  -6   37.35    9.25
 -10   2   7    4.71    5.50
  10  -2  -7    3.80    5.29
  10   2  -7    3.63    4.49
 -10   2   8   14.54    6.63
  10  -2  -8    5.68    5.74
  10   2  -8   12.34    6.35
 -10   2   9    0.00    4.98
  10  -2  -9    2.20    3.57
  10   2  -9    4.70    5.33
 -10   2  10   70.86   14.84
  10  -2 -10   80.43   16.20
  10   2 -10   79.72   15.06
 -10  -2  10   75.59   14.20
 -10   2  11    6.72    6.50
  10  -2 -11    7.63    7.40
  10   2 -11    9.26    5.66
 -10  -2  11    9.59    5.44
 -10   2  12   -0.00    4.79
  10  -2 -12    0.50    4.17
  10   2 -12    1.74    4.87
 -10  -2  12   -0.00    3.95
 -10   2  13   -0.00    4.72
  10  -2 -13    0.50    5.06
  10   2 -13   -0.00    3.55
 -10  -2  13    0.00    4.51
 -10   2  14   27.34    8.74
  10  -2 -14   12.06    8.01
  10   2 -14   20.83    8.09
 -10  -2  14   22.83    8.27
 -10   2  15   18.36    7.32
  10  -2 -15   13.10    7.05
  10   2 -15    3.18    5.00
 -10  -2  15   16.69    7.15
 -10   2  16   16.27    7.57
  10  -2 -16   15.96    7.67
  10   2 -16   13.40    7.41
 -10  -2  16    8.05    5.58
 -10   2  17    0.38    4.44
  10  -2 -17   -0.00    3.29
  10   2 -17   -0.00    5.17
 -10  -2  17   -0.00    4.81
 -10   2  18    9.49    5.57
  10  -2 -18    4.66    6.24
  10   2 -18    3.67    5.32
 -10  -2  18   14.10    7.16
 -10   2  19    0.00    5.19
  10  -2 -19    3.63    4.91
  10   2 -19    0.00    5.95
 -10  -2  19    0.00    4.33
 -10   2  20   36.14   10.60
  10  -2 -20   40.54   11.70
  10   2 -20   37.67   11.62
 -10  -2  20   19.43    9.14
 -10   2  21    2.10    4.32
  10  -2 -21   -0.00    4.71
  10   2 -21    2.32    5.59
 -10  -2  21    4.53    5.08
 -10   2  22   13.52    6.69
  10  -2 -22    4.37    5.65
  10   2 -22    6.42    6.32
 -10  -2  22    0.00    6.34
 -10   2  23    1.67    4.98
  10  -2 -23    2.45    5.09
  10   2 -23    9.16    6.69
 -10  -2  23    0.20    4.47
 -10   2  24    8.64    7.22
  10   2 -24   18.50    8.25
 -10  -2  24   43.00   10.98
 -10   2  25    3.19    4.60
  10   2 -25    8.98    7.45
 -10  -2  25    9.32    6.42
 -10   2  26   19.97    9.28
  10   2 -26   12.43    7.47
 -10  -2  26   19.14    7.98
 -10   2  27    2.25    4.80
  10   2 -27   -0.00    4.71
 -10  -2  27    1.75    5.61
 -10   2  28   13.46    7.79
  10   2 -28    3.84    6.13
 -10  -2  28    2.46    5.87
 -10   2  29   -0.00    4.68
  10   2 -29    1.57    4.29
 -10  -2  29    1.31    5.75
 -10   2  30    3.32    5.48
 -10  -2  30    3.54    6.01
 -10   2  31    0.94    6.41
 -10  -2  31   -0.00    6.17
 -10   2  32    4.25    5.90
 -10  -2  32   -0.00    5.89
  10  -3  -1   10.37    5.62
  10  -3  -1    5.51    5.98
  10   3  -1    4.83    4.29
  10   3  -1   15.55    6.04
 -10  -3   1    4.54    4.22
 -10   3   2  103.03   17.61
  10  -3  -2   81.95   16.01
  10  -3  -2   97.99   17.66
  10   3  -2  107.70   15.45
  10   3  -2   92.44   15.84
 -10  -3   2   82.42   14.86
 -10   3   3   59.16   12.85
  10  -3  -3   79.84   14.29
  10  -3  -3   61.73   13.45
  10   3  -3   56.24   11.90
 -10  -3   3   58.68   11.60
 -10   3   4    1.15    4.31
  10  -3  -4   -0.00    3.25
  10  -3  -4    1.81    4.62
  10   3  -4    3.25    3.73
 -10  -3   4    4.69    4.64
 -10   3   5    5.19    4.93
  10  -3  -5   18.37    6.97
  10  -3  -5    2.99    4.73
  10   3  -5    8.35    4.85
 -10  -3   5    9.58    4.65
 -10   3   6   28.39    8.88
  10  -3  -6   27.33    7.99
  10  -3  -6   30.43    9.56
  10   3  -6   16.32    6.64
 -10  -3   6   16.08    6.38
 -10   3   7   15.54    6.86
  10  -3  -7    7.40    5.29
  10  -3  -7   16.13    7.02
  10   3  -7   23.17    7.61
 -10  -3   7   14.25    6.18
 -10   3   8   69.30   13.46
  10  -3  -8   50.92   12.65
  10   3  -8   56.24   12.00
 -10   3   9    5.91    6.54
  10  -3  -9    9.45    6.16
  10   3  -9   13.26    5.65
 -10   3  10    8.34    5.63
  10  -3 -10    1.43    4.28
  10   3 -10    3.89    3.77
 -10   3  11   18.13    7.44
  10  -3 -11    6.86    5.28
  10   3 -11   12.93    6.79
 -10  -3  11    7.89    5.42
 -10   3  12   54.76   11.92
  10  -3 -12   36.90   10.74
  10   3 -12   36.20    9.77
 -10  -3  12   25.34    8.87
 -10   3  13   -0.00    5.68
  10  -3 -13   -0.00    4.24
  10   3 -13   -0.00    3.49
 -10  -3  13    0.00    4.15
 -10   3  14    7.27    5.87
  10  -3 -14    0.00    3.65
  10   3 -14    2.90    5.32
 -10  -3  14    1.60    4.55
 -10   3  15    5.88    6.75
  10  -3 -15    2.23    6.28
  10   3 -15    0.00    5.08
 -10  -3  15    8.23    5.30
 -10   3  16   29.92    9.33
  10  -3 -16   35.33   10.88
  10   3 -16   33.43   10.09
 -10  -3  16   19.59    7.89
 -10   3  17   18.39    7.88
  10  -3 -17   11.81    7.29
  10   3 -17   11.23    7.28
 -10  -3  17   24.02    7.97
 -10   3  18   27.10    9.22
  10  -3 -18   16.70    8.23
  10   3 -18   19.90    8.69
 -10  -3  18   21.03    8.41
 -10   3  19   16.62    7.62
  10  -3 -19    2.24    4.97
  10   3 -19    6.13    5.92
 -10  -3  19    6.83    5.36
 -10   3  20    1.85    3.86
  10  -3 -20   -0.00    3.96
  10   3 -20   -0.00    4.41
 -10  -3  20    2.04    4.97
 -10   3  21    9.84    6.15
  10  -3 -21   16.70    8.07
  10   3 -21   -0.00    4.53
 -10  -3  21    9.09    6.58
 -10   3  22   83.87   15.29
  10   3 -22   34.53   11.40
 -10  -3  22   39.61   12.00
 -10   3  23    0.16    4.86
  10   3 -23    6.16    5.69
 -10  -3  23    9.31    5.93
 -10   3  24    0.75    4.74
  10   3 -24   -0.00    4.85
 -10  -3  24    1.39    4.71
 -10   3  25    3.83    5.26
  10   3 -25    1.38    4.83
 -10  -3  25   -0.00    3.70
 -10   3  26   13.23    8.41
  10   3 -26    4.47    6.25
 -10  -3  26    0.54    5.22
 -10   3  27   19.91    8.87
  10   3 -27    6.73    6.47
 -10  -3  27   15.45    7.55
 -10   3  28    2.42    5.12
  10   3 -28   -0.00    4.41
 -10  -3  28    0.00    5.09
 -10   3  29    6.75    6.49
  10   3 -29   -0.00    5.32
 -10  -3  29    0.00    6.12
 -10   3  30    0.08    4.58
  10   3 -30   -0.00    5.40
 -10  -3  30    4.93    6.29
 -10   3  31   -0.00    5.47
  10   3 -31    9.49    7.41
 -10  -3  31    4.41    6.18
 -10  -3  32    6.43    5.79
  10  -4  -1    2.95    4.70
  10  -4  -1    2.35    5.14
  10   4  -1    3.37    3.27
  10   4  -1    4.57    4.15
 -10  -4   1    7.43    4.52
  10  -4  -2    0.19    4.17
  10  -4  -2    3.90    4.82
  10   4  -2   -0.00    3.83
 -10  -4   2    0.71    3.20
 -10   4   3    6.93    5.48
  10  -4  -3    4.21    4.80
  10  -4  -3    3.44    5.90
  10   4  -3    8.89    5.33
 -10  -4   3    9.62    4.99
 -10   4   4   71.15   14.42
  10  -4  -4   40.40   11.49
  10  -4  -4   59.20   13.79
  10   4  -4   73.57   12.82
 -10  -4   4   89.47   13.53
 -10   4   5   45.73   10.43
  10  -4  -5   51.03   11.18
  10  -4  -5    7.57    7.19
  10   4  -5   35.92    8.83
 -10  -4   5   42.41    9.38
 -10   4   6   62.97   12.93
  10  -4  -6   51.80   11.73
  10   4  -6   42.91   10.33
 -10  -4   6   37.71    9.62
 -10   4   7    3.31    3.96
  10  -4  -7   -0.00    4.73
  10   4  -7   -0.00    3.41
 -10  -4   7    0.00    3.21
 -10   4   8   62.12   12.97
  10  -4  -8   50.93   12.01
  10   4  -8   62.05   12.52
 -10  -4   8   52.66   11.40
 -10   4   9    0.00    5.96
  10   4  -9    9.70    5.90
 -10   4  10   30.07    9.19
  10   4 -10   21.31    7.47
 -10   4  11    9.85    7.36
  10   4 -11   12.37    6.78
 -10   4  12    5.79    5.82
  10   4 -12   -0.00    3.96
 -10  -4  12   -0.00    4.44
 -10   4  13    2.20    5.31
  10   4 -13    7.11    6.10
 -10  -4  13    1.37    3.90
 -10   4  14   57.30   12.43
  10   4 -14   34.44    9.76
 -10  -4  14   23.32    8.44
 -10   4  15   15.73    8.03
  10  -4 -15    7.95    6.45
  10   4 -15   23.15    8.50
 -10  -4  15   19.63    7.83
 -10   4  16    7.64    5.42
  10  -4 -16    2.83    5.47
  10   4 -16    8.07    5.96
 -10  -4  16    9.59    6.09
 -10   4  17    3.93    4.74
  10  -4 -17    0.45    4.25
  10   4 -17    0.42    4.35
 -10  -4  17    1.74    4.59
 -10   4  18    5.80    5.82
  10  -4 -18   -0.00    4.52
  10   4 -18    4.71    5.30
 -10  -4  18   -0.00    5.92
 -10   4  19   18.14    7.14
  10  -4 -19    6.87    6.68
  10   4 -19    6.44    5.95
 -10  -4  19    6.18    5.82
 -10   4  20   36.21   10.35
  10   4 -20    9.43    6.89
 -10  -4  20   29.63    9.41
 -10   4  21   14.46    8.08
  10   4 -21   17.62    7.63
 -10  -4  21   10.60    6.52
 -10   4  22    3.74    5.58
  10   4 -22   10.25    6.99
 -10  -4  22   10.71    7.38
 -10   4  23    4.18    5.88
  10   4 -23   13.92    7.61
 -10  -4  23   -0.00    4.94
 -10   4  24    5.84    5.07
  10   4 -24    9.93    6.33
 -10  -4  24   20.78    8.87
 -10   4  25   19.46    8.60
  10   4 -25   12.80    7.05
 -10  -4  25    5.58    5.45
 -10   4  26   19.80    9.17
  10   4 -26    4.84    5.83
 -10  -4  26    4.09    5.44
 -10   4  27    7.88    6.72
  10   4 -27   -0.00    5.00
 -10  -4  27    2.75    6.27
 -10   4  28    2.96    5.49
  10   4 -28    0.00    5.71
 -10  -4  28    2.98    5.73
 -10   4  29    2.40    5.79
  10   4 -29    3.89    4.69
 -10  -4  29   -0.00    5.30
 -10   4  30    3.37    7.53
  10   4 -30    1.45    4.69
 -10  -4  30    4.52    5.81
 -10   4  31    3.08    6.64
  10   4 -31    1.83    5.98
 -10  -4  31   -0.00    4.53
  10   4 -32    1.80    5.52
 -10  -4  32   -0.00    4.59
  10  -5  -1   62.77   12.66
  10  -5  -1   50.97   12.70
  10   5  -1   40.78    9.10
  10   5  -1   57.96   10.69
 -10  -5   1   53.61   10.32
  10  -5  -2  242.68   28.85
  10  -5  -2  168.81   27.56
  10   5  -2  160.69   24.09
 -10  -5   2  178.63   24.42
  10  -5  -3   24.69    8.34
  10   5  -3   18.80    6.47
 -10  -5   3   17.23    5.90
 -10   5   4    2.30    3.87
 -10   5   4    1.74    4.61
  10  -5  -4    2.85    3.90
  10   5  -4    3.12    3.58
 -10  -5   4    0.25    3.22
 -10   5   5   -0.00    4.72
 -10   5   5    2.12    4.82
  10  -5  -5    2.65    4.64
  10   5  -5    4.20    4.25
 -10  -5   5    2.93    4.11
 -10   5   6   27.45    9.67
 -10   5   6   43.51   11.22
  10  -5  -6   40.31   10.26
  10   5  -6   31.82    8.32
 -10  -5   6   32.69    8.30
 -10   5   7   63.16   12.70
 -10   5   7   41.72   11.25
  10  -5  -7   45.69   11.09
  10   5  -7   31.80    9.12
 -10  -5   7   44.43    9.98
 -10   5   8   25.50    8.28
 -10   5   8   23.93    8.73
  10  -5  -8   40.81    9.81
  10   5  -8   16.27    7.04
 -10  -5   8   30.34    8.38
 -10   5   9   -0.00    4.30
  10  -5  -9    0.00    4.63
  10   5  -9    0.00    4.92
 -10   5  10    2.72    4.05
  10  -5 -10    0.20    4.52
  10   5 -10    1.50    3.93
 -10   5  11   15.20    6.79
  10   5 -11    7.10    5.32
 -10   5  12   38.19   10.61
  10   5 -12   24.56    8.10
 -10  -5  12   23.22    7.86
 -10   5  13   24.05    7.95
  10   5 -13   16.14    6.99
 -10  -5  13   21.69    7.71
 -10   5  14   -0.00    3.67
  10   5 -14   -0.00    4.41
 -10  -5  14    5.39    4.84
 -10   5  15   14.79    6.98
  10   5 -15    9.14    6.33
 -10  -5  15    4.18    4.93
 -10   5  16   11.08    6.16
  10   5 -16   11.46    6.43
 -10  -5  16    1.48    4.75
 -10   5  17   41.29   10.91
  10   5 -17   29.29    9.67
 -10  -5  17   11.64    6.86
 -10   5  18   25.10    7.69
  10   5 -18   11.95    6.79
 -10  -5  18   11.42    6.79
 -10   5  19   -0.00    4.65
  10   5 -19   -0.00    4.60
 -10  -5  19    8.63    6.33
 -10   5  20   -0.00    4.85
  10   5 -20    2.68    5.05
 -10  -5  20   -0.00    4.77
 -10   5  21   11.40    7.62
  10   5 -21   13.11    7.81
 -10  -5  21    3.32    4.91
 -10   5  22   16.71    7.99
 -10  -5  22   12.15    7.58
 -10   5  23   10.71    7.10
  10   5 -23    3.73    5.96
 -10  -5  23    9.44    7.16
 -10   5  24    1.70    5.59
  10   5 -24   -0.00    5.17
 -10  -5  24    6.14    6.27
 -10   5  25    3.76    6.25
  10   5 -25    0.00    6.57
 -10  -5  25   -0.00    5.53
 -10   5  26    2.66    4.28
  10   5 -26    1.39    5.31
 -10  -5  26    1.68    4.63
 -10   5  27   15.12    8.15
  10   5 -27   24.54    9.59
 -10  -5  27   13.24    7.59
 -10   5  28    3.55    5.62
  10   5 -28    1.92    5.58
 -10  -5  28    1.54    5.92
 -10   5  29    0.00    5.35
  10   5 -29   -0.00    5.84
 -10  -5  29    4.58    7.41
 -10   5  30   -0.00    4.80
  10   5 -30    0.68    5.07
 -10  -5  30    1.57    6.03
  10   5 -31   -0.00    4.71
 -10  -5  31   13.40    7.98
  10   5 -32    2.08    4.69
 -10  -5  32    0.00    5.82
  10   5 -33    3.07    6.87
  10  -6  -1    3.27    4.24
  10  -6  -1   -0.00    3.59
  10   6  -1    2.99    2.98
  10  -6  -2    6.82    5.02
  10   6  -2    5.33    4.24
 -10   6   3   13.21    7.09
  10  -6  -3   14.19    7.44
  10   6  -3   20.92    6.30
 -10   6   4   13.41    7.22
  10  -6  -4   24.38    7.87
  10   6  -4   15.74    5.59
 -10   6   5   35.77    9.94
 -10   6   5    8.55    6.46
  10  -6  -5   12.18    6.47
  10   6  -5   36.74    8.46
 -10  -6   5   24.46    6.82
 -10   6   6   24.41    9.12
 -10   6   6   32.84   10.34
  10  -6  -6   42.59   10.93
  10   6  -6   31.46    8.18
 -10  -6   6   41.42    8.94
 -10   6   7   -0.00    4.60
 -10   6   7    1.92    4.60
  10  -6  -7   -0.00    3.71
  10   6  -7    3.83    3.93
 -10  -6   7    1.14    3.37
 -10   6   8    1.70    5.14
 -10   6   8    0.38    5.54
  10  -6  -8    0.00    3.58
  10   6  -8   -0.00    4.02
 -10  -6   8    4.03    4.32
 -10   6   9   55.57   12.44
 -10   6   9   50.70   12.18
  10  -6  -9   47.66   12.05
  10   6  -9   27.30    8.85
 -10  -6   9   45.85   10.41
 -10   6  10   28.51    9.36
  10  -6 -10   31.93    9.19
  10   6 -10   22.87    8.07
 -10   6  11    8.84    5.37
  10  -6 -11    0.00    4.15
  10   6 -11    9.22    5.41
 -10   6  12    0.00    5.04
  10   6 -12    1.48    3.96
 -10  -6  12    1.54    4.00
 -10   6  13   15.24    7.43
  10   6 -13   17.47    7.62
 -10  -6  13   17.95    6.93
 -10   6  14    8.54    6.07
  10   6 -14    3.30    5.23
 -10  -6  14    0.68    4.05
 -10   6  15   37.12   10.03
  10   6 -15   31.95    8.80
 -10  -6  15   15.72    6.94
 -10   6  16    5.62    4.24
  10   6 -16   -0.00    4.73
 -10  -6  16    4.98    5.13
 -10   6  17   -0.00    3.82
  10   6 -17   -0.00    4.55
 -10  -6  17    2.98    4.82
 -10   6  18   13.14    6.98
  10   6 -18    2.52    5.39
 -10  -6  18    1.30    3.97
 -10   6  19   24.56    9.01
  10   6 -19   12.58    7.68
 -10  -6  19    6.23    5.61
 -10   6  20    3.05    4.85
  10   6 -20    6.43    5.58
 -10  -6  20    0.44    4.61
 -10   6  21   11.83    8.15
  10   6 -21    9.64    6.81
 -10  -6  21    0.15    4.15
 -10   6  22   -0.00    4.42
  10   6 -22   -0.00    4.85
 -10  -6  22   -0.00    3.93
 -10   6  23   -0.00    4.66
  10   6 -23    4.45    5.26
 -10  -6  23    2.82    4.53
 -10   6  24    1.24    5.54
  10   6 -24    2.28    5.39
 -10  -6  24    5.48    6.76
 -10   6  25    6.60    6.75
  10   6 -25    1.88    5.82
 -10  -6  25   -0.00    5.60
 -10   6  26    2.65    5.07
  10   6 -26   -0.00    5.49
 -10  -6  26   -0.00    4.73
 -10   6  27    1.15    3.88
  10   6 -27   -0.00    4.83
 -10  -6  27    0.00    5.67
 -10   6  28   -0.00    4.95
  10   6 -28    1.67    4.52
 -10  -6  28    0.39    4.53
 -10   6  29    8.24    5.93
  10   6 -29    1.19    4.88
 -10  -6  29    5.64    6.67
 -10   6  30   -0.00    4.33
  10   6 -30    3.57    5.31
 -10  -6  30    0.68    5.30
  10   6 -31    5.02    6.21
 -10  -6  31   -0.00    4.33
  10   6 -32   -0.00    3.90
  10   6 -33    2.22    5.42
  10   6 -34    2.34    5.91
  10  -7  -1   79.28   14.81
  10   7  -1   54.13   10.72
 -10   7   2    0.00    4.33
  10  -7  -2    4.04    5.33
  10   7  -2    6.23    4.40
 -10   7   3   20.59    8.59
  10  -7  -3   36.69    9.81
  10   7  -3   22.26    6.62
 -10   7   4    1.29    5.95
  10  -7  -4    7.48    5.22
  10   7  -4    2.65    3.45
 -10   7   5   20.51    9.11
  10  -7  -5   40.32   10.42
  10   7  -5   40.17    9.08
 -10   7   6    1.31    4.23
 -10   7   6    4.10    5.88
  10  -7  -6   13.98    5.83
  10   7  -6   13.44    5.42
 -10   7   7   34.60   10.19
  10  -7  -7   20.77    7.85
  10   7  -7   31.28    8.35
 -10   7   8   11.23    6.64
  10  -7  -8   36.09    9.56
  10   7  -8   11.38    5.71
 -10   7   9   -0.00    4.18
  10  -7  -9   -0.00    4.66
  10   7  -9   -0.00    4.39
 -10   7  10   -0.00    4.33
  10  -7 -10    0.04    4.46
  10   7 -10    3.68    4.05
 -10   7  11    5.31    6.06
  10  -7 -11   16.61    6.40
  10   7 -11    4.21    4.60
 -10   7  12   13.26    6.29
  10  -7 -12   11.71    6.32
  10   7 -12    8.94    5.91
 -10   7  13   51.56   11.98
  10  -7 -13   31.59    9.41
  10   7 -13   32.27    8.96
 -10  -7  13   27.66    9.04
 -10   7  14    0.83    4.69
  10   7 -14    0.25    4.84
 -10  -7  14    0.00    3.68
 -10   7  15   -0.00    4.04
  10   7 -15    0.90    3.85
 -10  -7  15   -0.00    4.13
 -10   7  16   10.64    7.81
  10   7 -16    0.00    3.77
 -10  -7  16   11.82    6.50
 -10   7  17   23.91    8.98
  10   7 -17   27.70    8.75
 -10  -7  17   14.15    7.03
 -10   7  18    0.00    4.96
  10   7 -18    3.40    5.56
 -10  -7  18    0.27    4.97
 -10   7  19    3.06    5.28
  10   7 -19    2.50    5.14
 -10  -7  19    4.80    5.88
 -10   7  20    0.00    4.64
  10   7 -20    4.23    4.89
 -10  -7  20    0.79    4.54
 -10   7  21    0.00    6.47
  10   7 -21    0.00    4.64
 -10  -7  21    2.72    5.53
 -10   7  22   -0.00    4.73
  10   7 -22    8.97    6.77
 -10  -7  22    0.72    4.60
 -10   7  23   30.83   10.08
  10   7 -23    0.86    5.10
 -10  -7  23   11.08    7.87
 -10   7  24   -0.00    5.40
  10   7 -24    0.96    4.50
 -10  -7  24   -0.00    5.21
 -10   7  25    6.09    7.20
  10   7 -25    0.00    4.73
 -10  -7  25    3.27    6.75
 -10   7  26    5.33    5.98
  10   7 -26    0.00    5.15
 -10  -7  26   -0.00    5.89
 -10   7  27   16.72    7.40
  10   7 -27   15.72    8.67
 -10  -7  27    6.67    6.69
 -10   7  28    1.85    5.96
  10   7 -28    7.64    6.05
 -10  -7  28   -0.00    5.35
 -10   7  29   -0.00    4.30
  10   7 -29   -0.00    5.00
 -10  -7  29    4.75    6.63
  10   7 -30    4.61    6.31
 -10  -7  30    3.51    5.38
  10   7 -31   -0.00    5.01
 -10  -7  31    8.09    6.26
  10   7 -32    2.68    6.93
  10   7 -33   -0.00    5.86
  10  -8  -1    0.00    5.36
  10   8  -1    2.48    3.43
  10  -8  -2   -0.00    4.34
  10   8  -2    0.00    2.73
  10  -8  -3   42.13   11.17
  10   8  -3   35.02    8.22
  10  -8  -4   23.48    8.23
  10   8  -4   14.74    5.83
  10  -8  -5   37.27   10.48
  10   8  -5   40.20    9.10
 -10   8   6    3.19    5.05
  10  -8  -6   15.49    6.48
  10   8  -6    2.01    3.74
 -10   8   7    7.98    5.82
  10  -8  -7    3.40    4.28
  10   8  -7    5.09    4.90
 -10   8   8   -0.00    3.90
 -10   8   8    2.16    4.25
  10  -8  -8    0.00    4.69
  10   8  -8    2.41    4.19
 -10   8   9   17.65    7.48
 -10   8   9   11.04    6.74
  10  -8  -9   14.36    6.57
  10   8  -9    6.37    5.01
 -10   8  10    8.47    6.18
 -10   8  10    4.88    4.97
  10  -8 -10    4.84    5.95
  10   8 -10    7.79    5.43
 -10   8  11   19.90    8.55
 -10   8  11   20.71    7.83
  10  -8 -11   20.38    7.88
  10   8 -11   16.64    6.54
 -10   8  12    2.52    4.85
  10  -8 -12    3.86    5.37
  10   8 -12    1.41    4.16
 -10   8  13    3.10    5.66
  10  -8 -13    2.35    5.11
  10   8 -13    1.86    3.77
 -10   8  14    8.40    5.59
  10  -8 -14   13.94    6.60
  10   8 -14   -0.00    5.07
 -10   8  15   13.95    7.32
  10  -8 -15   25.70    8.95
  10   8 -15   18.87    7.13
 -10   8  16   -0.00    4.41
  10   8 -16    0.86    4.93
 -10   8  17    5.27    5.08
  10   8 -17   -0.00    4.98
 -10  -8  17    0.17    3.81
 -10   8  18    2.37    4.82
  10   8 -18   -0.00    4.97
 -10  -8  18    0.50    4.22
 -10   8  19   23.71    9.51
  10   8 -19   24.34    8.66
 -10  -8  19   19.77    7.91
 -10   8  20   -0.00    5.10
  10   8 -20    1.99    4.47
 -10  -8  20    2.04    5.05
 -10   8  21   14.21    7.12
  10   8 -21    6.73    5.66
 -10  -8  21   11.81    7.08
 -10   8  22   -0.00    3.66
  10   8 -22    3.82    5.73
 -10  -8  22    3.73    6.00
 -10   8  23    0.00    6.17
  10   8 -23    3.54    5.36
 -10  -8  23   11.50    6.88
 -10   8  24   -0.00    5.27
  10   8 -24   -0.00    6.23
 -10  -8  24    0.00    4.42
 -10   8  25    5.72    6.60
  10   8 -25    0.00    6.32
 -10  -8  25    9.75    6.93
 -10   8  26    0.61    5.02
  10   8 -26    2.86    6.17
 -10  -8  26    8.59    7.48
 -10   8  27   -0.00    4.72
  10   8 -27    0.62    4.21
 -10  -8  27    0.59    4.70
  10   8 -28    0.00    5.23
 -10  -8  28    0.29    5.21
  10   8 -29   10.49    7.92
 -10  -8  29    0.00    4.59
  10   8 -30   -0.00    5.06
 -10  -8  30   -0.00    5.25
 -10  -8  31    1.66    6.11
 -10   9   1   19.33    9.12
  10  -9  -1   42.21   11.28
  10   9  -1   35.53    7.75
 -10   9   2    7.00    6.40
  10  -9  -2    3.78    4.29
  10   9  -2    3.05    3.59
 -10   9   3   34.13   10.76
  10  -9  -3   40.29   10.52
  10   9  -3   18.62    6.18
 -10   9   4    4.02    5.49
  10  -9  -4    1.63    4.10
  10   9  -4   -0.00    2.76
 -10   9   5    3.79    5.49
  10  -9  -5    9.57    6.31
  10   9  -5    6.32    4.61
 -10   9   6    3.80    5.80
  10  -9  -6   -0.00    4.42
  10   9  -6    5.55    4.18
 -10   9   7   34.87   11.12
  10  -9  -7   23.68    8.58
  10   9  -7   30.12    7.68
 -10   9   8    6.28    5.15
  10  -9  -8    9.83    6.17
  10   9  -8   12.35    5.38
 -10   9   9    6.81    6.85
 -10   9   9    3.22    3.99
  10  -9  -9    0.00    4.99
  10   9  -9    8.54    5.02
 -10   9  10   10.41    6.50
 -10   9  10    6.62    5.26
  10  -9 -10    3.53    4.36
  10   9 -10    0.71    3.36
 -10   9  11   21.31    8.99
 -10   9  11   14.10    7.23
  10  -9 -11   36.79   10.40
  10   9 -11   19.22    6.73
 -10   9  12   -0.00    4.90
 -10   9  12   -0.00    3.08
  10  -9 -12   -0.00    4.72
  10   9 -12    2.24    4.19
 -10   9  13   -0.00    3.93
  10  -9 -13    3.25    3.83
  10   9 -13    5.37    4.58
 -10   9  14    4.13    5.66
  10  -9 -14    1.29    3.60
  10   9 -14   -0.00    3.85
 -10   9  15    0.00    5.12
  10  -9 -15    7.70    5.69
  10   9 -15   -0.00    4.33
 -10   9  16    0.00    4.69
  10  -9 -16    2.29    4.62
  10   9 -16    4.02    3.83
 -10   9  17   35.84   10.86
  10  -9 -17   41.12   11.09
  10   9 -17   32.15    9.57
 -10   9  18    2.83    4.64
  10   9 -18    1.11    4.14
 -10   9  19    0.04    3.18
  10   9 -19   -0.00    4.92
 -10   9  20    0.00    3.95
  10   9 -20   -0.00    4.02
 -10   9  21    2.54    4.09
  10   9 -21    2.69    5.64
 -10   9  22    1.29    5.54
  10   9 -22    0.96    3.94
 -10   9  23    6.96    5.29
  10   9 -23    4.87    6.10
 -10   9  24    0.00    5.20
  10   9 -24    1.44    3.57
 -10  -9  24   -0.00    5.65
 -10   9  25    1.30    5.37
  10   9 -25   -0.00    4.01
 -10  -9  25   10.84    6.61
 -10   9  26    2.76    5.79
  10   9 -26    0.37    5.21
 -10  -9  26   -0.00    4.15
  10   9 -27    6.07    7.50
 -10  -9  27    8.74    6.18
 -10  -9  28   -0.00    5.85
 -10  -9  29    0.00    5.64
 -10  -9  30    1.16    5.71
 -10  10   1   18.09    8.18
  10 -10  -1    7.21    6.38
  10  10  -1    6.05    3.99
 -10  10   2    1.32    5.30
  10 -10  -2    0.60    3.43
  10  10  -2    1.68    3.06
 -10  10   3   10.67    6.66
  10 -10  -3   12.73    6.41
  10  10  -3    7.54    4.14
 -10  10   4    6.27    5.92
  10 -10  -4    0.00    4.27
  10  10  -4    1.03    3.10
 -10  10   5   45.61   12.61
  10 -10  -5   27.60    9.55
  10  10  -5   43.61    8.96
 -10  10   6    0.00    4.31
  10 -10  -6    5.50    5.10
  10  10  -6    0.20    3.00
 -10  10   7    9.91    6.49
  10 -10  -7    1.34    3.39
  10  10  -7    8.90    4.39
 -10  10   8   -0.00    4.78
  10 -10  -8    0.23    3.26
  10  10  -8    0.00    2.98
 -10  10   9   17.05    8.53
  10 -10  -9   32.67    9.61
  10  10  -9   18.81    6.64
 -10  10  10    1.48    4.82
  10 -10 -10    3.40    4.16
  10  10 -10    1.64    4.01
 -10  10  11    0.00    5.93
 -10  10  11    8.98    6.86
  10 -10 -11    8.82    6.49
  10  10 -11    2.96    4.20
 -10  10  12    0.18    4.21
 -10  10  12   -0.00    3.96
  10 -10 -12    3.31    5.58
  10  10 -12    0.00    4.14
 -10  10  13   17.92    8.79
 -10  10  13   18.32    7.61
  10 -10 -13   10.68    7.30
  10  10 -13    4.58    5.10
 -10  10  14    6.14    6.17
  10 -10 -14    5.61    5.18
  10  10 -14    4.42    3.90
 -10  10  15    7.05    7.30
  10 -10 -15   14.85    7.72
  10  10 -15   13.97    6.17
 -10  10  16    7.13    5.62
  10 -10 -16    1.21    3.98
  10  10 -16   -0.00    4.73
 -10  10  17    1.04    3.70
  10 -10 -17    0.50    4.92
  10  10 -17    1.55    4.23
 -10  10  18   -0.00    5.80
  10 -10 -18   -0.00    3.31
  10  10 -18    1.69    4.55
 -10  10  19    7.71    5.78
  10 -10 -19    1.11    4.75
  10  10 -19    3.03    5.16
 -10  10  20   -0.00    4.09
  10 -10 -20    0.00    4.27
  10  10 -20    6.00    4.87
 -10  10  21    3.51    5.93
  10  10 -21   16.86    7.08
 -10  10  22    0.82    4.16
  10  10 -22   -0.00    5.07
 -10  10  23    1.55    4.29
  10  10 -23    0.00    4.93
 -10  10  24    2.60    4.61
  10  10 -24    3.34    4.42
 -10  10  25    0.00    4.42
 -10  11   1   22.16    8.65
  10 -11  -1   14.60    8.03
  10  11  -1   14.98    4.79
 -10  11   2   -0.00    4.95
  10 -11  -2    0.40    4.88
  10  11  -2   -0.00    2.44
 -10  11   3    9.47    7.79
  10 -11  -3    3.84    5.46
  10  11  -3    8.34    4.06
 -10  11   4    0.00    4.99
  10 -11  -4   -0.00    5.05
  10  11  -4    0.38    2.86
 -10  11   5    2.23    5.55
  10 -11  -5    0.00    5.09
  10  11  -5    3.81    3.73
 -10  11   6    0.00    5.82
  10 -11  -6   -0.00    4.25
  10  11  -6    3.18    3.85
 -10  11   7   52.70   13.90
  10 -11  -7   25.18    9.21
  10  11  -7   28.89    7.83
 -10  11   8    4.48    4.58
  10 -11  -8    1.76    3.73
  10  11  -8    0.79    2.84
 -10  11   9    2.26    5.31
  10 -11  -9   -0.00    5.05
  10  11  -9    2.12    3.91
 -10  11  10    0.54    4.37
  10 -11 -10    0.85    4.73
  10  11 -10   -0.00    3.71
 -10  11  11   16.82    8.15
  10 -11 -11   12.19    7.63
  10  11 -11   18.43    6.52
 -10  11  12    0.00    2.89
  10 -11 -12    0.00    3.43
  10  11 -12    0.00    3.96
 -10  11  13    4.58    6.06
 -10  11  13    5.54    6.31
  10 -11 -13    5.46    5.65
  10  11 -13    0.82    3.97
 -10  11  14   11.11    6.26
 -10  11  14    5.02    5.56
  10 -11 -14    3.46    5.78
  10  11 -14    3.89    4.48
 -10  11  15    0.00    4.98
  10 -11 -15    2.39    5.21
  10  11 -15    0.00    4.41
 -10  11  16   -0.00    4.94
  10 -11 -16   -0.00    3.51
  10  11 -16    0.00    3.62
 -10  11  17   -0.00    4.19
  10 -11 -17    1.86    5.85
  10  11 -17    3.65    4.62
 -10  11  18   -0.00    5.71
  10 -11 -18   -0.00    5.06
  10  11 -18   -0.00    3.55
 -10  11  19    7.90    6.57
  10 -11 -19    5.32    5.00
  10  11 -19    0.00    4.57
 -10  11  20   -0.00    5.14
  10 -11 -20    2.57    4.52
  10  11 -20   -0.00    4.52
 -10  11  21    2.66    5.08
  10 -11 -21    5.23    5.18
  10  11 -21   -0.00    4.30
 -10  11  22   -0.00    4.06
  10 -11 -22   -0.00    4.87
 -10  11  23    0.00    4.69
  10 -11 -23   11.79    6.65
 -10  12   1   -0.00    4.19
  10 -12  -1    6.56    5.81
  10  12  -1    2.31    2.63
 -10  12   2    2.37    3.96
  10 -12  -2    4.78    6.18
  10  12  -2    1.47    3.00
 -10  12   3   15.08    8.69
  10 -12  -3    0.00    5.11
  10  12  -3   14.94    5.26
 -10  12   4    4.40    6.27
  10 -12  -4   -0.00    4.64
  10  12  -4    2.51    3.08
 -10  12   5   13.42    7.91
  10 -12  -5    7.32    6.48
  10  12  -5   13.68    5.00
 -10  12   6    1.40    4.97
  10 -12  -6   -0.00    3.71
  10  12  -6   -0.00    2.46
 -10  12   7    7.78    6.16
  10 -12  -7    0.66    3.60
  10  12  -7    0.00    2.64
 -10  12   8   -0.00    5.41
  10 -12  -8    3.46    5.43
  10  12  -8    3.97    3.97
 -10  12   9   21.02    9.90
  10 -12  -9    8.41    6.33
  10  12  -9   21.23    6.73
 -10  12  10    9.22    6.80
  10 -12 -10    3.32    5.61
  10  12 -10   -0.00    2.66
 -10  12  11    0.00    4.72
  10 -12 -11    2.26    4.93
  10  12 -11    7.89    5.04
 -10  12  12    4.63    6.04
  10 -12 -12    1.45    4.19
  10  12 -12    1.08    3.74
 -10  12  13    3.20    5.04
  10 -12 -13    4.64    4.87
  10  12 -13    4.31    3.83
 -10  12  14    5.50    5.59
  10 -12 -14    2.98    5.01
  10  12 -14    0.00    3.54
 -10  12  15   20.50    9.21
 -10  12  15   16.73    7.87
  10 -12 -15   28.27    9.89
  10  12 -15   18.92    7.19
 -10  12  16    0.00    5.02
 -10  12  16    1.05    4.53
  10 -12 -16   -0.00    6.15
  10  12 -16    3.01    4.21
 -10  12  17   -0.00    4.26
  10 -12 -17    1.76    5.52
  10  12 -17    1.52    3.97
 -10  12  18    3.94    5.78
  10 -12 -18    3.20    5.36
 -10  12  19   12.46    8.27
  10 -12 -19    3.99    5.14
 -10  12  20    2.30    5.09
  10 -12 -20   -0.00    5.16
  10 -12 -21    1.69    5.44
 -10  13   1    7.18    6.49
  10 -13  -1    5.95    5.36
  10  13  -1    7.60    3.94
 -10  13   2   -0.00    4.73
  10 -13  -2    8.85    6.08
  10  13  -2   -0.00    2.77
 -10  13   3    0.00    5.34
  10 -13  -3    7.26    5.86
  10  13  -3   14.39    4.93
 -10  13   4   -0.00    4.00
  10 -13  -4    6.87    5.90
  10  13  -4    0.08    2.38
 -10  13   5   -0.00    4.66
  10 -13  -5    2.24    4.46
  10  13  -5    3.48    3.55
 -10  13   6    6.67    7.05
  10 -13  -6    1.68    5.26
  10  13  -6    1.65    2.53
 -10  13   7    9.74    7.08
  10 -13  -7    7.27    5.72
  10  13  -7    2.76    3.32
 -10  13   8    4.60    4.85
  10 -13  -8   12.93    6.70
  10  13  -8   -0.00    2.53
 -10  13   9    1.28    5.34
  10 -13  -9    2.14    3.98
  10  13  -9    3.43    3.20
 -10  13  10    1.36    5.03
  10 -13 -10   -0.00    4.73
  10  13 -10    1.48    3.18
 -10  13  11    7.69    6.58
  10 -13 -11    0.92    4.04
  10  13 -11    1.41    3.28
 -10  13  12    3.98    5.91
  10 -13 -12    0.00    4.25
  10  13 -12    2.04    4.07
 -10  13  13   12.75    7.59
  10 -13 -13    7.37    5.89
  10  13 -13    9.42    5.42
 -10  13  14    2.60    5.15
  10 -13 -14    1.16    5.45
 -10  13  15    2.56    4.43
  10 -13 -15   10.98    6.67
 -10  13  16    0.15    3.97
  10 -13 -16    4.81    5.55
 -10  13  17   10.56    7.44
 -10  13  17    1.80    5.19
  10 -13 -17    4.69    6.40
 -10  13  18   -0.00    3.84
  10 -13 -18   -0.00    5.16
 -10  14   1   -0.00    3.62
  10 -14  -1   -0.00    4.29
  10  14  -1   -0.00    2.54
 -10  14   2   -0.00    4.54
  10 -14  -2   -0.00    5.25
  10  14  -2    1.44    2.76
 -10  14   3    8.94    6.87
  10 -14  -3    1.96    4.82
  10  14  -3    0.00    2.34
 -10  14   4    0.73    4.79
  10 -14  -4    0.00    4.74
  10  14  -4    4.24    3.32
 -10  14   5    1.19    5.57
  10 -14  -5    1.19    5.05
  10  14  -5    0.00    2.59
 -10  14   6   12.55    7.89
  10 -14  -6    6.31    5.87
  10  14  -6    0.00    2.88
 -10  14   7    4.94    5.89
  10 -14  -7   -0.00    4.89
  10  14  -7   -0.00    3.17
 -10  14   8   14.55    7.66
  10 -14  -8    5.93    5.52
  10  14  -8    0.03    3.11
 -10  14   9    6.89    5.81
  10 -14  -9    0.00    5.44
  10  14  -9    0.00    3.49
 -10  14  10   -0.00    6.56
  10 -14 -10   -0.00    4.33
 -10  14  11    1.63    3.89
  10 -14 -11   12.70    7.10
 -10  14  12   -0.00    4.44
  10 -14 -12    5.07    5.41
 -10  14  13   -0.00    5.04
  10 -14 -13    4.50    5.59
 -10  14  14    3.97    4.99
 -10  14  15    5.45    6.46
 -10  14  16   -0.00    5.03
 -10  14  17    0.05    5.12
 -10  15   1    4.70    5.32
  10  15  -1    2.09    2.83
 -10  15   2    2.07    4.97
  10  15  -2    7.66    3.52
 -10  15   3    0.81    4.53
  10  15  -3    1.84    2.52
 -10  15   4   -0.00    4.28
  10  15  -4   -0.00    2.92
 -10  15   5    0.00    5.01
 -10  15   6    4.95    7.08
 -10  15   7    0.55    4.73
 -10  15   8   -0.00    6.67
 -10  15   9    3.23    5.60
 -10  15  10    7.36    7.89
 -10  15  11   -0.00    6.32
 -10  16   2   -0.00    5.63
 -10  16   3   -0.00    5.21
  -9   0   1   14.20    6.07
  -9   0   1    8.97    5.08
   9   0  -1   16.33    5.99
  -9   0   2    1.88    3.73
  -9   0   2   -0.00    3.49
   9   0  -2   -0.00    3.15
  -9   0   3  162.07   21.33
  -9   0   3  121.49   19.79
   9   0  -3  129.74   19.57
  -9   0   4   -0.00    3.60
  -9   0   4    0.00    3.07
  -9   0   5   35.11    8.45
  -9   0   6    0.00    3.45
  -9   0  12    3.08    4.57
  -9   0  13  159.18   22.60
   9   0 -13  121.73   21.65
  -9   0  14   -0.00    5.06
   9   0 -14   -0.00    4.33
  -9   0  15   27.96    8.64
   9   0 -15   25.58    8.81
  -9   0  16    1.86    6.00
   9   0 -16    1.90    4.80
  -9   0  17   12.48    6.81
   9   0 -17   15.90    7.60
  -9   0  18    2.73    5.28
   9   0 -18   -0.00    4.31
  -9   0  19   55.88   13.96
   9   0 -19  119.63   19.00
  -9   0  20   -0.00    3.99
   9   0 -20   -0.00    3.67
  -9   0  21   26.27    9.37
   9   0 -21    9.09    6.67
  -9   0  22    2.21    5.25
   9   0 -22    0.69    4.37
  -9   0  23   45.63   12.19
   9   0 -23   35.64   11.59
  -9   0  24    3.74    6.03
   9   0 -24   -0.00    5.37
  -9   0  25   39.87   12.00
   9   0 -25   27.76    9.97
  -9   0  26    1.09    5.67
   9   0 -26    0.87    6.45
  -9   0  27   -0.00    4.94
   9   0 -27    3.28    5.63
  -9   0  28   -0.00    6.74
  -9   0  29   22.39    9.58
  -9   0  30    2.06    5.46
  -9   0  31   -0.00    6.20
  -9   0  32   10.31    7.92
  -9   0  33    0.93    5.98
  -9   0  34    4.29    6.79
  -9   1   1  374.34   44.48
  -9   1   1  331.96   43.71
   9  -1  -1  384.14   44.11
   9   1  -1  374.37   43.11
  -9  -1   1  327.80   42.82
  -9   1   2    6.00    4.74
  -9   1   2    7.77    4.24
   9  -1  -2    2.52    3.85
   9   1  -2    7.70    4.41
  -9  -1   2    5.84    4.42
  -9  -1   2    0.00    3.51
  -9   1   3    2.70    4.68
  -9   1   3    0.00    3.08
   9  -1  -3   -0.00    3.57
  -9  -1   3    0.00    3.17
  -9  -1   3   -0.00    3.39
  -9   1   4   59.90   11.63
  -9   1   4   48.05   11.03
   9  -1  -4   78.54   12.49
  -9  -1   4   58.40   11.49
  -9  -1   4   43.12   10.19
  -9   1   5  117.91   19.41
  -9  -1   5  143.41   20.11
  -9  -1   6   -0.00    3.72
  -9  -1   7   42.47    9.71
  -9  -1   8   -0.00    3.41
   9   1  -9   12.90    6.79
  -9   1  10    4.07    4.83
   9   1 -10    2.00    4.45
  -9   1  11  102.96   17.68
   9   1 -11  103.77   17.89
  -9   1  12    0.36    2.95
   9   1 -12    4.07    4.72
  -9   1  13    9.21    5.31
   9   1 -13    1.85    4.91
  -9  -1  13    3.96    4.78
  -9   1  14    0.48    4.84
   9   1 -14    4.33    4.63
  -9  -1  14    1.52    3.96
  -9   1  15   91.14   15.00
   9   1 -15   29.35   10.42
  -9  -1  15   79.80   14.02
  -9   1  16   17.26    7.17
   9   1 -16    9.48    6.76
  -9  -1  16   19.68    6.93
  -9   1  17   32.51   10.05
   9  -1 -17   56.91   13.59
   9   1 -17   43.28   11.45
  -9  -1  17   61.78   12.65
  -9   1  18   -0.00    4.20
   9  -1 -18    0.00    5.01
   9   1 -18   -0.00    5.55
  -9  -1  18    0.00    3.84
  -9   1  19   -0.00    4.70
   9  -1 -19    8.07    6.32
   9   1 -19    7.47    5.26
  -9  -1  19    5.92    4.93
  -9   1  20    9.22    5.77
   9  -1 -20    5.77    4.95
   9   1 -20    2.57    5.46
  -9  -1  20    5.82    6.53
  -9   1  21   94.51   16.98
   9  -1 -21   85.08   16.78
   9   1 -21   33.87   12.78
  -9  -1  21   93.07   16.79
  -9   1  22    0.00    4.36
   9  -1 -22    0.67    5.34
   9   1 -22   -0.00    5.91
  -9  -1  22    5.29    5.29
  -9   1  23    6.60    7.61
   9  -1 -23    4.10    4.78
   9   1 -23    0.00    5.07
  -9  -1  23    9.20    6.42
  -9   1  24    3.18    6.49
   9  -1 -24    1.60    4.91
   9   1 -24    3.58    5.66
  -9  -1  24   -0.00    4.83
  -9   1  25    9.62    6.60
   9  -1 -25    8.06    6.30
   9   1 -25    2.45    6.28
  -9  -1  25    1.93    6.66
  -9   1  26    0.78    5.75
   9  -1 -26   10.00    6.76
   9   1 -26    1.42    4.72
  -9  -1  26    2.68    6.62
  -9   1  27   27.77   10.39
   9   1 -27   22.72    9.25
  -9  -1  27    7.02    7.62
  -9   1  28   -0.00    4.55
   9   1 -28   -0.00    4.59
  -9  -1  28    3.35    5.02
  -9   1  29    0.95    4.15
  -9  -1  29   -0.00    5.74
  -9   1  30   -0.00    4.85
  -9  -1  30   -0.00    4.53
  -9   1  31    5.80    6.75
  -9  -1  31    6.77    7.65
  -9   1  32   -0.00    5.79
  -9  -1  32    0.00    6.14
  -9   1  33    9.18    6.55
  -9  -1  33    3.07    7.03
  -9   1  34    0.00    4.37
  -9  -1  34    3.58    5.84
  -9   2   1   53.47   11.32
   9   2  -1   44.70    9.32
   9   2  -1   45.77    9.34
   9   2  -1   39.81    9.39
  -9  -2   1   35.82    8.90
  -9   2   2    4.35    4.37
   9   2  -2    3.47    3.41
   9   2  -2    6.81    5.11
  -9  -2   2    6.11    4.76
  -9   2   3   87.25   18.09
   9   2  -3  131.01   19.18
  -9  -2   3  166.87   19.99
  -9   2   4    6.19    5.19
   9   2  -4    7.27    4.50
  -9  -2   4   10.74    5.31
  -9   2   5    7.42    5.12
   9   2  -5   19.30    6.65
  -9  -2   5   10.78    5.05
   9   2  -6    1.36    3.78
  -9  -2   6    0.00    3.77
   9   2  -7   60.20   11.17
  -9  -2   7   26.77    7.89
  -9   2   8   29.00    7.93
   9   2  -8   15.81    7.05
  -9  -2   8   43.10    9.12
  -9   2   9   41.47   10.03
   9   2  -9   33.03    9.16
  -9  -2   9   26.10    7.98
  -9   2  10   -0.00    3.38
   9   2 -10    0.00    4.05
  -9   2  11   -0.00    5.32
   9   2 -11    2.87    4.61
  -9   2  12   36.74    9.06
   9   2 -12   15.26    6.70
  -9   2  13   41.00   10.33
   9   2 -13   32.24    9.80
  -9  -2  13   31.38    9.61
  -9   2  14   40.06   10.09
   9   2 -14   12.09    6.77
  -9  -2  14   44.30   10.25
  -9   2  15   18.06    7.95
   9   2 -15   30.15    9.74
  -9  -2  15   12.28    6.63
  -9   2  16    0.49    4.83
   9   2 -16   -0.00    4.64
  -9  -2  16    2.32    5.25
  -9   2  17   29.78    9.56
   9   2 -17   34.27    9.95
  -9  -2  17   32.09    9.90
  -9   2  18    1.46    4.19
   9   2 -18    0.31    3.87
  -9  -2  18    0.00    4.48
  -9   2  19   99.78   18.90
   9   2 -19   98.93   19.21
  -9  -2  19  131.65   20.61
  -9   2  20    5.74    6.56
   9   2 -20   -0.00    4.19
  -9  -2  20    0.00    4.14
  -9   2  21    2.62    6.44
   9  -2 -21   14.52    8.09
   9   2 -21    1.94    5.52
  -9  -2  21   -0.00    4.33
  -9   2  22    4.89    5.53
   9  -2 -22    0.00    4.63
   9   2 -22   12.87    7.17
  -9  -2  22   14.18    7.22
  -9   2  23   40.25   10.85
   9  -2 -23   40.00   11.59
   9   2 -23   42.76   11.62
  -9  -2  23    1.56    5.73
  -9   2  24    2.21    5.86
   9  -2 -24   -0.00    4.71
   9   2 -24    4.04    5.54
  -9  -2  24    2.95    5.33
  -9   2  25    4.41    5.19
   9   2 -25    4.33    6.01
  -9  -2  25    6.05    6.47
  -9   2  26    0.00    5.37
   9   2 -26   -0.00    4.00
  -9  -2  26   -0.00    5.89
  -9   2  27    2.67    4.90
   9   2 -27    1.82    5.11
  -9  -2  27    1.31    4.70
  -9   2  28    1.87    5.00
   9   2 -28    1.13    4.94
  -9  -2  28    2.01    6.74
  -9   2  29    8.48    7.52
   9   2 -29    4.36    6.29
  -9  -2  29   32.07   10.54
  -9   2  30    0.01    4.74
   9   2 -30   -0.00    4.80
  -9  -2  30    4.49    4.83
  -9   2  31    2.15    6.67
  -9  -2  31   -0.00    5.43
  -9   2  32   -0.00    6.05
  -9  -2  32   -0.00    6.19
  -9   2  33    1.40    6.45
  -9  -2  33    3.44    6.53
  -9   2  34   -0.00    5.48
  -9  -2  34    1.25    5.38
  -9   3   1  165.65   23.89
   9   3  -1  196.06   21.80
   9   3  -1  162.81   21.10
   9   3  -1   96.94   19.55
  -9  -3   1  179.01   22.01
  -9   3   2   35.75    9.28
   9   3  -2   38.77    8.29
   9   3  -2   21.16    7.13
  -9  -3   2   31.97    7.68
  -9   3   3    2.77    3.90
   9   3  -3    0.71    3.16
   9   3  -3    1.85    4.01
  -9  -3   3    0.00    3.54
  -9   3   4    5.57    4.72
   9  -3  -4   10.13    5.45
   9  -3  -4    0.31    4.53
   9   3  -4    0.43    3.52
   9   3  -4    3.28    4.60
  -9  -3   4    1.30    3.57
  -9   3   5   47.23   11.28
  -9   3   5   50.22   11.21
   9  -3  -5   55.43   11.59
   9  -3  -5   54.22   12.10
   9   3  -5   45.02   10.25
  -9  -3   5   54.08   10.43
  -9   3   6   51.77   11.57
   9  -3  -6   73.38   12.06
   9  -3  -6   37.53   10.83
   9   3  -6   42.08   10.00
  -9  -3   6   39.93    9.70
  -9   3   7   31.02    8.98
   9  -3  -7   14.88    7.73
   9   3  -7   42.59    9.34
  -9  -3   7   35.93    8.34
  -9   3   8    6.68    4.81
   9  -3  -8    4.40    5.02
   9   3  -8   -0.00    3.23
  -9  -3   8    0.00    3.48
  -9   3   9   14.47    6.40
   9  -3  -9    8.98    6.16
   9   3  -9    0.47    3.12
  -9  -3   9    9.06    5.29
  -9   3  10   13.35    6.65
   9  -3 -10    0.06    3.34
   9   3 -10    6.03    4.68
  -9  -3  10   11.66    5.91
  -9   3  11  117.53   19.99
   9  -3 -11  144.30   22.41
   9   3 -11  118.29   19.90
  -9   3  12   28.37    9.28
   9  -3 -12   28.84   10.36
   9   3 -12   36.71    9.94
  -9   3  13   12.00    6.44
   9  -3 -13    3.92    5.24
   9   3 -13    2.92    4.84
  -9   3  14    0.57    5.07
   9   3 -14   -0.00    4.26
  -9  -3  14    4.23    4.33
  -9   3  15   78.39   14.19
   9   3 -15   36.03   11.06
  -9  -3  15   57.28   12.84
  -9   3  16   11.14    7.50
   9   3 -16   12.89    6.49
  -9  -3  16    7.28    6.12
  -9   3  17   60.00   12.51
   9   3 -17   17.64    7.62
  -9  -3  17   34.41    9.89
  -9   3  18    0.00    5.43
   9   3 -18    0.00    4.49
  -9  -3  18    1.00    3.76
  -9   3  19    0.00    4.58
   9   3 -19   -0.00    3.83
  -9  -3  19    2.34    5.11
  -9   3  20    7.33    5.70
   9   3 -20    6.13    4.93
  -9  -3  20    3.55    5.91
  -9   3  21   29.22    9.78
   9   3 -21   49.73   12.07
  -9  -3  21   36.78   11.06
  -9   3  22   11.26    6.60
   9   3 -22    3.68    5.61
  -9  -3  22    8.54    6.71
  -9   3  23   10.06    6.46
   9   3 -23   25.22    9.33
  -9  -3  23    4.06    6.91
  -9   3  24    3.43    5.11
   9   3 -24    5.37    5.97
  -9  -3  24   -0.00    4.44
  -9   3  25   16.68    8.24
   9   3 -25    0.00    5.09
  -9  -3  25    7.68    6.33
  -9   3  26    9.95    7.68
   9   3 -26    3.32    5.87
  -9  -3  26   -0.00    4.37
  -9   3  27    0.00    6.43
   9   3 -27   11.79    6.84
  -9  -3  27    4.07    4.84
  -9   3  28    0.00    4.89
   9   3 -28    9.15    7.19
  -9  -3  28   -0.00    5.86
  -9   3  29    0.22    3.67
   9   3 -29    0.92    4.59
  -9  -3  29    7.46    6.38
  -9   3  30    4.64    7.15
   9   3 -30    6.17    5.25
  -9  -3  30    5.99    6.02
  -9   3  31    8.10    8.21
   9   3 -31    6.06    6.71
  -9  -3  31    1.68    5.39
  -9   3  32    4.31    6.69
  -9  -3  32    2.58    6.68
  -9   3  33    7.91    7.00
  -9  -3  33   -0.00    5.99
  -9  -3  34    1.55    4.23
  -9   4   1    4.43    3.88
   9  -4  -1    5.58    4.18
   9   4  -1    7.57    4.02
   9   4  -1    0.00    2.65
  -9  -4   1    0.40    2.84
  -9   4   2   51.74   11.94
  -9   4   2   58.77   12.71
   9  -4  -2   49.07   11.50
   9  -4  -2   53.05   12.29
   9   4  -2   47.82    9.93
   9   4  -2   47.61    9.75
  -9  -4   2   47.07    9.54
  -9   4   3   53.84   11.76
  -9   4   3   33.04   10.40
   9  -4  -3   46.24   10.89
   9  -4  -3   40.79   10.94
   9   4  -3   68.61   11.17
   9   4  -3   47.75    9.97
  -9  -4   3   45.10    9.37
  -9   4   4   42.94   11.74
  -9   4   4   81.97   14.58
   9  -4  -4   57.98   12.20
   9  -4  -4   48.28   12.33
   9   4  -4   60.63   11.50
   9   4  -4   69.52   11.85
  -9  -4   4   61.86   11.11
  -9   4   5   55.06   14.10
  -9   4   5  104.41   17.23
   9  -4  -5  110.47   16.87
   9  -4  -5   66.12   15.11
   9   4  -5  122.70   16.33
   9   4  -5   81.83   14.42
  -9  -4   5   97.55   14.74
  -9   4   6    3.87    4.67
  -9   4   6    0.03    3.22
   9  -4  -6    1.15    2.86
   9  -4  -6    3.10    5.03
   9   4  -6   -0.00    3.26
  -9  -4   6    2.02    3.59
  -9   4   7   59.28   13.07
   9  -4  -7   60.39   12.46
   9  -4  -7   68.46   14.40
   9   4  -7   64.65   12.82
  -9  -4   7   83.42   13.27
  -9   4   8   99.26   17.99
   9  -4  -8   98.08   18.76
   9   4  -8  111.18   17.34
  -9  -4   8  106.03   16.78
  -9   4   9   36.50   10.79
   9  -4  -9   51.55   13.06
   9   4  -9   75.97   13.09
  -9  -4   9   69.79   12.25
  -9   4  10   -0.00    3.83
   9  -4 -10    1.93    4.92
   9   4 -10   -0.00    3.27
  -9  -4  10    1.32    4.47
  -9   4  11   19.23    7.69
   9  -4 -11    8.55    6.50
   9   4 -11    4.64    4.59
  -9   4  12    0.00    5.03
   9  -4 -12    3.49    5.58
   9   4 -12   -0.00    4.09
  -9   4  13   47.39   11.19
   9  -4 -13   46.79   12.03
   9   4 -13   31.54    9.33
  -9   4  14    6.19    6.11
   9  -4 -14   16.71    7.96
   9   4 -14    4.09    5.17
  -9  -4  14    6.34    5.22
  -9   4  15   50.14   11.74
   9  -4 -15   18.50    9.13
   9   4 -15   26.93    8.76
  -9  -4  15   25.31    8.19
  -9   4  16    6.16    6.10
   9  -4 -16   -0.00    3.97
   9   4 -16    0.10    5.02
  -9  -4  16    0.73    3.51
  -9   4  17   46.01   10.80
   9  -4 -17   26.83   10.13
   9   4 -17   12.05    6.93
  -9  -4  17   23.31    8.58
  -9   4  18   71.75   14.22
   9  -4 -18   42.20   13.29
   9   4 -18   46.08   12.31
  -9  -4  18   61.58   13.32
  -9   4  19   57.75   12.72
   9   4 -19   45.23   11.75
  -9  -4  19   22.03    9.22
  -9   4  20    0.00    4.58
   9   4 -20    1.09    5.29
  -9  -4  20   -0.00    5.46
  -9   4  21    0.00    5.01
   9   4 -21    0.00    3.23
  -9  -4  21    4.23    5.44
  -9   4  22   10.85    6.04
   9   4 -22    0.69    5.74
  -9  -4  22    2.08    4.82
  -9   4  23   39.63   10.77
   9   4 -23   14.34    7.88
  -9  -4  23   25.89    9.30
  -9   4  24   15.47    7.18
   9   4 -24   14.71    7.40
  -9  -4  24    3.08    5.46
  -9   4  25    9.07    5.94
   9   4 -25    0.00    7.46
  -9  -4  25    4.41    6.85
  -9   4  26    0.00    6.04
   9   4 -26   -0.00    5.07
  -9  -4  26   -0.00    5.39
  -9   4  27   -0.00    5.67
   9   4 -27    2.64    5.67
  -9  -4  27   -0.00    5.70
  -9   4  28    1.33    5.27
   9   4 -28    0.00    4.92
  -9  -4  28    3.27    5.10
  -9   4  29    5.49    6.57
   9   4 -29   17.66    9.34
  -9  -4  29    8.32    6.71
  -9   4  30   -0.00    5.02
   9   4 -30    2.49    6.25
  -9  -4  30   -0.00    5.82
  -9   4  31    5.10    7.20
   9   4 -31    3.79    6.26
  -9  -4  31    1.97    5.44
  -9   4  32    0.21    7.00
   9   4 -32    0.00    5.49
  -9  -4  32    0.16    4.78
  -9   4  33   -0.00    5.50
  -9  -4  33    3.66    5.81
  -9   5   1  119.42   21.15
   9  -5  -1  192.09   23.14
   9  -5  -1  120.39   20.84
   9   5  -1  120.33   18.13
   9   5  -1  138.00   18.69
  -9  -5   1  112.79   17.46
  -9   5   2   44.71   11.90
   9  -5  -2   49.48   11.83
   9  -5  -2   57.48   12.91
   9   5  -2   84.69   12.31
   9   5  -2   56.28   10.66
  -9  -5   2   46.37    9.63
  -9   5   3   14.22    6.25
  -9   5   3   13.92    6.60
   9  -5  -3   27.31    7.96
   9  -5  -3    9.36    5.53
   9   5  -3   14.10    6.06
   9   5  -3   20.13    5.67
  -9  -5   3   17.26    5.97
  -9   5   4   67.10   13.72
  -9   5   4   49.68   12.50
   9  -5  -4   50.43   12.12
   9  -5  -4   66.52   14.10
   9   5  -4   78.97   12.75
   9   5  -4   70.12   11.84
  -9  -5   4   58.87   11.18
  -9   5   5   19.75    8.12
  -9   5   5   34.85    9.73
   9  -5  -5   29.02    8.71
   9  -5  -5   33.64    9.79
   9   5  -5   50.71    9.89
   9   5  -5   41.25    9.27
  -9  -5   5   24.86    7.22
  -9   5   6   49.31   11.16
  -9   5   6   48.80   11.28
   9  -5  -6   43.03   10.68
   9  -5  -6   54.90   12.39
   9   5  -6   34.75    8.87
   9   5  -6   34.40    9.01
  -9  -5   6   33.73    8.42
  -9   5   7   79.57   15.21
  -9   5   7  118.93   17.78
   9  -5  -7   69.92   14.54
   9  -5  -7   76.55   15.68
   9   5  -7   85.30   14.50
  -9  -5   7   67.48   13.15
  -9   5   8    0.00    4.46
   9  -5  -8   -0.00    3.68
   9  -5  -8   -0.00    5.16
   9   5  -8    6.20    4.37
  -9  -5   8    6.55    4.21
  -9   5   9    1.34    3.33
   9  -5  -9    1.27    4.26
   9   5  -9    1.24    3.97
  -9  -5   9   -0.00    3.16
  -9   5  10   10.04    6.90
   9  -5 -10    0.00    5.11
   9   5 -10    0.00    3.43
  -9  -5  10    2.32    3.91
  -9   5  11   52.92   12.88
   9  -5 -11   69.75   14.80
   9   5 -11   43.02   11.01
  -9  -5  11   72.07   12.79
  -9   5  12   20.69    7.90
   9  -5 -12   28.50    9.47
   9   5 -12   24.87    7.97
  -9   5  13    2.69    4.54
   9  -5 -13   -0.00    5.22
   9   5 -13   -0.00    4.60
  -9   5  14   17.25    7.12
   9  -5 -14   22.05    8.48
   9   5 -14    6.23    5.88
  -9  -5  14   15.98    6.90
  -9   5  15   36.91    9.93
   9  -5 -15    9.29    6.76
   9   5 -15    5.18    5.58
  -9  -5  15   18.75    7.20
  -9   5  16   22.57    7.99
   9  -5 -16   11.80    7.67
   9   5 -16   31.07    8.62
  -9  -5  16   24.23    8.63
  -9   5  17   29.05    9.95
   9  -5 -17   47.90   12.44
   9   5 -17   43.09   10.96
  -9  -5  17   23.31    8.91
  -9   5  18    6.35    6.69
   9   5 -18   15.95    6.84
  -9  -5  18    5.91    6.67
  -9   5  19   -0.00    4.48
   9   5 -19    2.69    4.86
  -9  -5  19    0.18    4.04
  -9   5  20    3.10    5.51
   9   5 -20   12.85    7.42
  -9  -5  20   -0.00    5.12
  -9   5  21   18.91    8.41
   9   5 -21   15.95    8.15
  -9  -5  21   39.65   10.42
  -9   5  22   23.99    9.54
   9   5 -22   27.18    9.54
  -9  -5  22   34.56   10.16
  -9   5  23    8.28    6.37
   9   5 -23    0.42    5.46
  -9  -5  23   11.51    7.98
  -9   5  24    0.00    5.25
   9   5 -24   -0.00    4.35
  -9  -5  24    1.26    4.03
  -9   5  25    3.33    4.69
   9   5 -25   -0.00    6.18
  -9  -5  25    0.38    4.55
  -9   5  26   20.70    8.74
   9   5 -26   18.23    8.83
  -9  -5  26    3.26    6.17
  -9   5  27   11.07    7.01
   9   5 -27   23.77    8.82
  -9  -5  27   24.50    9.83
  -9   5  28    0.00    5.87
   9   5 -28    7.07    6.97
  -9  -5  28    2.92    6.15
  -9   5  29    3.09    5.45
   9   5 -29   -0.00    4.78
  -9  -5  29   -0.00    3.86
  -9   5  30   -0.00    4.87
   9   5 -30    0.00    4.73
  -9  -5  30    0.58    5.59
  -9   5  31    7.68    7.31
   9   5 -31   -0.00    6.27
  -9  -5  31   -0.00    5.40
  -9   5  32    0.00    5.17
   9   5 -32    4.51    6.45
  -9  -5  32    1.83    4.36
   9   5 -33    9.29    8.33
  -9  -5  33    3.40    5.92
  -9   6   1    1.43    4.23
   9  -6  -1    1.79    4.47
   9  -6  -1    0.45    4.17
   9   6  -1    1.78    3.58
  -9  -6   1   -0.00    2.91
  -9   6   2   89.78   17.82
   9  -6  -2   89.52   16.90
   9  -6  -2  108.82   19.15
  -9  -6   2  105.67   14.98
  -9   6   3   38.32   10.58
   9  -6  -3   38.69    9.78
   9  -6  -3   31.81    9.56
   9   6  -3   19.14    6.84
  -9  -6   3   36.15    7.61
  -9   6   4   27.62    8.81
  -9   6   4   29.94    9.58
   9  -6  -4   39.43    9.34
   9  -6  -4   19.86    8.65
   9   6  -4   31.39    7.70
  -9  -6   4   29.72    7.20
  -9   6   5   25.32    8.13
  -9   6   5   23.43    8.79
   9  -6  -5   32.43    8.96
   9  -6  -5    6.45    6.17
   9   6  -5   27.64    7.46
  -9  -6   5   24.41    6.66
  -9   6   6    0.00    4.07
  -9   6   6    9.27    5.73
   9  -6  -6   10.74    5.44
   9  -6  -6   17.75    7.84
   9   6  -6   13.38    5.24
  -9  -6   6   16.45    5.72
  -9   6   7   24.07    8.12
  -9   6   7   24.70    8.26
   9  -6  -7   32.78    9.30
   9  -6  -7   27.37    9.11
   9   6  -7   38.56    8.42
  -9  -6   7   29.21    7.72
  -9   6   8   81.05   14.87
   9  -6  -8   49.41   12.34
   9  -6  -8   78.25   15.72
   9   6  -8   72.27   12.99
  -9  -6   8   70.65   12.57
  -9   6   9   23.95    8.10
   9  -6  -9   14.85    7.06
   9  -6  -9   18.73    8.18
   9   6  -9   10.11    5.62
  -9  -6   9   11.11    5.22
  -9   6  10    1.77    3.14
   9  -6 -10    0.96    3.84
   9  -6 -10    5.77    5.62
   9   6 -10    0.49    3.40
  -9  -6  10    0.66    3.69
  -9   6  11   -0.00    3.86
   9  -6 -11    0.00    4.01
   9   6 -11   -0.00    4.53
  -9  -6  11    1.31    4.32
  -9   6  12   26.73    8.99
   9  -6 -12   28.58   10.27
   9   6 -12   23.20    7.49
  -9   6  13   37.83   10.30
   9  -6 -13    9.27    7.21
   9   6 -13   28.52    8.14
  -9   6  14   39.45   11.50
   9  -6 -14   36.71   11.53
   9   6 -14   60.64   12.06
  -9  -6  14   39.47   10.53
  -9   6  15   11.74    7.05
   9  -6 -15   11.49    7.27
   9   6 -15    5.01    4.24
  -9  -6  15   15.98    6.63
  -9   6  16    6.40    5.90
   9   6 -16   -0.00    4.24
  -9  -6  16   -0.00    4.25
  -9   6  17    0.00    5.57
   9   6 -17   14.24    7.36
  -9  -6  17   23.16    7.72
  -9   6  18   24.26    8.40
   9   6 -18   37.35   10.58
  -9  -6  18   28.30    9.06
  -9   6  19    1.37    4.45
   9   6 -19    6.56    5.68
  -9  -6  19    4.68    5.42
  -9   6  20   13.81    7.17
   9   6 -20   13.61    6.55
  -9  -6  20    5.60    5.25
  -9   6  21   -0.00    4.43
   9   6 -21    1.41    4.78
  -9  -6  21    3.00    4.93
  -9   6  22    7.00    5.49
   9   6 -22   13.38    6.78
  -9  -6  22   12.92    7.03
  -9   6  23   12.43    7.49
   9   6 -23    4.03    5.53
  -9  -6  23   15.10    7.60
  -9   6  24    7.96    6.56
   9   6 -24   11.10    7.97
  -9  -6  24   14.56    7.52
  -9   6  25   14.93    6.92
   9   6 -25    7.95    6.94
  -9  -6  25    5.92    7.08
  -9   6  26    0.22    4.93
   9   6 -26    0.00    5.15
  -9  -6  26   -0.00    5.23
  -9   6  27   -0.00    5.00
   9   6 -27    0.00    5.55
  -9  -6  27   -0.00    4.87
  -9   6  28   12.72    8.22
   9   6 -28    0.00    5.95
  -9  -6  28    9.39    7.48
  -9   6  29    0.00    4.79
   9   6 -29    0.00    6.31
  -9  -6  29    0.00    5.40
  -9   6  30    3.68    5.08
   9   6 -30    4.89    5.81
  -9  -6  30    0.58    5.47
  -9   6  31    0.00    4.15
   9   6 -31    1.56    5.82
  -9  -6  31    0.00    5.98
  -9   6  32    0.00    4.35
   9   6 -32   -0.00    6.56
  -9  -6  32   -0.00    5.32
   9   6 -33   -0.00    6.13
  -9  -6  33    2.83    6.12
   9   6 -34    0.00    8.08
  -9   7   1    8.85    6.17
   9  -7  -1   15.66    7.46
   9   7  -1   20.10    5.50
  -9   7   2    3.37    4.87
   9  -7  -2    5.13    4.50
   9   7  -2    6.31    4.15
  -9   7   3   -0.00    3.50
   9  -7  -3    3.21    4.54
   9  -7  -3    5.42    5.74
   9   7  -3   -0.00    2.59
  -9   7   4   15.92    7.46
   9  -7  -4   35.41    9.16
   9  -7  -4   20.90    8.92
   9   7  -4   21.21    6.44
  -9   7   5    6.10    6.19
   9  -7  -5   22.03    7.97
   9  -7  -5   13.28    6.85
   9   7  -5    0.00    4.38
  -9   7   6   51.56   12.07
  -9   7   6   73.23   14.43
   9  -7  -6   58.59   12.27
   9   7  -6   41.83    9.73
  -9  -7   6   41.03    9.55
  -9   7   7    9.76    5.13
  -9   7   7    7.22    5.28
   9  -7  -7   13.56    6.00
   9  -7  -7    6.91    5.27
   9   7  -7    9.08    4.87
  -9  -7   7    1.36    3.61
  -9   7   8    3.00    6.47
   9  -7  -8   -0.00    3.80
   9  -7  -8    0.00    4.45
   9   7  -8    0.00    3.49
  -9  -7   8    2.37    3.91
  -9   7   9   10.34    6.48
   9  -7  -9    7.34    5.56
   9  -7  -9    0.29    4.34
   9   7  -9   15.99    6.22
  -9  -7   9   11.88    5.28
  -9   7  10   15.83    7.47
   9  -7 -10   24.20    7.80
   9  -7 -10   12.06    6.83
   9   7 -10   21.91    7.27
  -9  -7  10   20.10    6.93
  -9   7  11   27.85    9.14
   9  -7 -11   10.35    6.88
   9  -7 -11    7.55    5.80
   9   7 -11    9.54    5.48
  -9  -7  11    6.71    5.24
  -9   7  12   51.92   12.92
   9  -7 -12   77.61   14.52
   9   7 -12   59.25   12.34
  -9   7  13   14.97    6.92
   9   7 -13    0.00    4.12
  -9   7  14    0.00    4.49
   9   7 -14    0.00    3.83
  -9  -7  14    0.00    4.49
  -9   7  15    4.44    6.02
   9   7 -15    0.61    4.31
  -9  -7  15    0.00    4.19
  -9   7  16   26.42    9.47
   9   7 -16   49.23   11.41
  -9  -7  16   54.07   12.09
  -9   7  17    0.00    3.86
   9   7 -17    4.65    4.03
  -9  -7  17    0.00    4.29
  -9   7  18    0.00    3.91
   9   7 -18    1.70    4.75
  -9  -7  18   -0.00    3.90
  -9   7  19    4.53    5.86
   9   7 -19   -0.00    4.15
  -9  -7  19    0.80    4.74
  -9   7  20   12.22    7.04
   9   7 -20    3.33    5.20
  -9  -7  20   13.72    6.90
  -9   7  21    8.47    6.12
   9   7 -21    4.44    5.73
  -9  -7  21    8.01    5.80
  -9   7  22   18.20    7.66
   9   7 -22   25.90    8.63
  -9  -7  22   16.67    7.91
  -9   7  23    1.67    5.71
   9   7 -23    2.36    4.92
  -9  -7  23    2.09    4.66
  -9   7  24    0.62    4.80
   9   7 -24   -0.00    5.55
  -9  -7  24    2.32    4.96
  -9   7  25    0.00    3.83
   9   7 -25    1.40    4.80
  -9  -7  25   -0.00    4.80
  -9   7  26   24.16    9.64
   9   7 -26   14.36    7.48
  -9  -7  26   11.99    8.63
  -9   7  27    8.68    7.14
   9   7 -27    9.46    6.75
  -9  -7  27    5.67    6.13
  -9   7  28    6.29    5.84
   9   7 -28    4.53    5.42
  -9  -7  28    6.49    6.39
  -9   7  29    1.60    4.95
   9   7 -29   -0.00    5.91
  -9  -7  29    0.82    6.54
  -9   7  30    3.38    5.16
   9   7 -30    0.00    5.51
  -9  -7  30    4.34    6.58
  -9   7  31    0.34    4.67
   9   7 -31   -0.00    6.67
  -9  -7  31    2.17    5.48
   9   7 -32    0.55    5.95
  -9  -7  32    5.80    6.72
   9   7 -33    0.00    6.98
   9   7 -34    3.50    4.71
   9  -8  -1   22.76    7.69
   9   8  -1   16.23    4.98
   9  -8  -2   22.64    8.45
   9   8  -2   22.26    6.32
   9  -8  -3    8.55    4.50
   9   8  -3    1.37    2.92
   9  -8  -4  134.64   17.94
   9   8  -4   44.04   10.11
   9  -8  -5    1.22    3.81
   9  -8  -5    0.00    6.36
   9   8  -5   -0.00    2.82
   9  -8  -6   -0.00    4.30
   9  -8  -6    1.84    4.42
   9   8  -6    2.41    4.10
  -9   8   7    2.57    4.86
   9  -8  -7    5.58    5.18
   9   8  -7    3.57    3.67
  -9   8   8   68.69   14.98
  -9   8   8   74.85   15.49
   9  -8  -8   71.57   14.61
   9   8  -8   73.28   13.14
  -9   8   9   -0.00    5.48
  -9   8   9    9.31    5.42
   9  -8  -9    2.34    4.57
   9   8  -9    6.56    4.78
  -9   8  10    8.29    6.02
   9  -8 -10   18.12    6.72
  -9   8  11   12.77    7.00
   9  -8 -11    6.53    5.19
   9   8 -11    3.77    4.12
  -9  -8  11   18.61    6.69
  -9   8  12   19.17    8.47
   9  -8 -12   19.65    8.03
   9   8 -12   15.30    6.44
  -9   8  13    2.67    5.19
   9  -8 -13    2.30    4.67
   9   8 -13   -0.00    4.43
  -9   8  14   13.15    7.14
   9  -8 -14   19.27    8.11
   9   8 -14   17.13    6.71
  -9  -8  14   17.14    7.26
  -9   8  15    1.57    4.14
   9   8 -15    6.98    5.30
  -9  -8  15   -0.00    4.20
  -9   8  16    2.54    4.74
   9   8 -16    1.35    3.96
  -9  -8  16    4.81    4.61
  -9   8  17    3.28    5.02
   9   8 -17    8.52    5.58
  -9  -8  17    5.68    5.17
  -9   8  18   15.75    7.44
   9   8 -18   32.66    9.40
  -9  -8  18   21.15    8.33
  -9   8  19   10.69    6.24
   9   8 -19    2.50    4.87
  -9  -8  19    2.47    4.36
  -9   8  20    4.83    5.64
   9   8 -20   10.10    5.97
  -9  -8  20    9.01    6.39
  -9   8  21    7.98    5.45
   9   8 -21    2.99    4.60
  -9  -8  21   -0.00    4.72
  -9   8  22    3.63    5.16
   9   8 -22    5.16    6.06
  -9  -8  22    3.22    5.44
  -9   8  23   -0.00    5.23
   9   8 -23    0.00    4.80
  -9  -8  23    2.98    5.13
  -9   8  24   14.87    7.60
   9   8 -24    3.63    5.30
  -9  -8  24   10.76    7.76
  -9   8  25    0.79    4.43
   9   8 -25   -0.00    4.39
  -9  -8  25    3.34    5.70
  -9   8  26    9.54    6.98
   9   8 -26    5.64    5.30
  -9  -8  26    0.90    5.63
  -9   8  27    0.00    6.11
   9   8 -27    4.07    5.17
  -9  -8  27    1.35    5.32
  -9   8  28   11.55    6.62
   9   8 -28    4.51    6.18
  -9  -8  28   10.20    8.01
  -9   8  29    3.05    4.78
   9   8 -29   -0.00    5.03
  -9  -8  29    7.50    6.33
  -9   8  30    3.19    5.44
   9   8 -30    4.11    5.75
  -9  -8  30    6.97    7.40
   9   8 -31    1.72    6.19
  -9  -8  31   -0.00    5.41
   9   8 -32    0.19    5.54
  -9  -8  32    2.58    5.87
   9   8 -33    2.86    5.72
  -9   9   1   17.63    8.03
   9  -9  -1    8.85    5.78
   9   9  -1    3.47    3.26
  -9   9   2   25.51    9.65
   9  -9  -2   37.58   10.12
   9   9  -2   36.26    7.43
  -9   9   3    9.14    6.13
   9  -9  -3    0.78    4.36
   9   9  -3    3.88    3.85
  -9   9   4   14.15    7.26
   9  -9  -4    6.48    5.15
   9   9  -4    6.48    3.94
  -9   9   5    8.54    6.26
   9  -9  -5    5.27    5.02
   9   9  -5    0.51    2.80
  -9   9   6   71.62   15.21
   9  -9  -6   91.74   16.21
   9   9  -6   53.51   11.17
  -9   9   7    1.51    4.73
   9  -9  -7   -0.00    4.96
   9   9  -7   -0.00    2.30
  -9   9   8    1.12    4.87
   9  -9  -8    0.00    4.52
   9   9  -8    0.00    2.99
  -9   9   9    0.05    4.91
  -9   9   9   -0.00    3.83
   9  -9  -9   -0.00    4.30
   9   9  -9    3.22    3.36
  -9   9  10    9.94    6.14
  -9   9  10    8.57    6.26
   9  -9 -10    8.67    5.56
   9   9 -10   12.44    5.64
  -9   9  11   -0.00    5.07
   9  -9 -11    0.30    4.74
   9   9 -11    4.23    4.31
  -9   9  12   25.43    9.64
   9  -9 -12   31.81    9.91
   9   9 -12   29.12    8.26
  -9   9  13    0.00    5.27
   9  -9 -13    1.15    4.94
   9   9 -13    0.06    2.98
  -9   9  14   -0.00    5.15
   9  -9 -14    0.00    4.48
   9   9 -14    0.51    3.48
  -9   9  15   -0.00    5.48
   9  -9 -15   -0.00    3.99
   9   9 -15    9.13    4.81
  -9   9  16   36.13   10.78
   9  -9 -16   29.30    9.27
   9   9 -16   39.03   10.00
  -9   9  17    6.79    5.86
   9   9 -17    0.32    3.14
  -9  -9  17    2.47    4.76
  -9   9  18    4.23    4.85
   9   9 -18    4.08    4.73
  -9  -9  18    1.19    4.46
  -9   9  19   -0.00    4.75
   9   9 -19    6.78    5.24
  -9  -9  19   -0.00    4.09
  -9   9  20    2.89    5.12
   9   9 -20    5.07    4.96
  -9  -9  20   14.77    7.35
  -9   9  21    0.00    4.63
   9   9 -21   -0.00    4.41
  -9  -9  21    1.80    4.99
  -9   9  22   26.53    9.28
   9   9 -22   17.91    7.42
  -9  -9  22   10.58    7.66
  -9   9  23    0.00    3.06
   9   9 -23    0.00    4.01
  -9  -9  23   -0.00    4.60
  -9   9  24    4.30    6.47
   9   9 -24    2.46    5.89
  -9  -9  24    1.53    5.41
  -9   9  25   -0.00    4.85
   9   9 -25    0.30    5.03
  -9  -9  25    7.41    6.65
  -9   9  26   13.98    8.28
   9   9 -26   19.85    8.04
  -9  -9  26   31.94   11.07
  -9   9  27    6.07    5.86
   9   9 -27    4.63    4.80
  -9  -9  27    4.46    6.37
  -9   9  28    7.99    6.67
   9   9 -28   -0.00    4.35
  -9  -9  28   10.00    7.68
  -9   9  29    0.00    5.25
   9   9 -29    1.51    4.41
  -9  -9  29    0.00    4.43
   9   9 -30   -0.00    4.94
  -9  -9  30    5.51    6.50
  -9  -9  31    2.26    5.96
  -9  10   1   -0.00    4.85
   9 -10  -1    0.00    5.70
   9  10  -1    3.95    3.10
  -9  10   2   24.94    9.64
   9 -10  -2   23.91    8.29
   9  10  -2   13.48    5.20
  -9  10   3   -0.00    4.61
   9 -10  -3    6.16    5.26
   9  10  -3    3.23    3.27
  -9  10   4   23.93   10.19
   9 -10  -4   41.53   10.93
   9  10  -4   36.17    7.73
  -9  10   5    2.28    4.73
   9 -10  -5    1.53    4.55
   9  10  -5    0.20    2.27
  -9  10   6    4.52    6.47
   9 -10  -6    2.62    4.33
   9  10  -6    3.86    3.27
  -9  10   7    6.07    5.55
   9 -10  -7    1.82    4.91
   9  10  -7    0.64    3.02
  -9  10   8    9.93    6.72
   9 -10  -8   30.77    9.72
   9  10  -8   39.05    8.28
  -9  10   9    6.31    5.96
   9 -10  -9   -0.00    4.22
   9  10  -9    6.28    4.56
  -9  10  10    0.73    4.11
  -9  10  10    9.23    5.40
   9 -10 -10    8.20    5.64
   9  10 -10   12.20    4.97
  -9  10  11   -0.00    4.23
  -9  10  11   12.56    6.82
   9 -10 -11    0.97    4.75
   9  10 -11   -0.00    3.62
  -9  10  12   12.17    6.81
  -9  10  12   18.30    7.42
   9 -10 -12   12.71    7.15
   9  10 -12    9.52    4.78
  -9  10  13   11.81    6.50
   9 -10 -13   -0.00    4.37
   9  10 -13    0.00    3.54
  -9  10  14   17.05    8.65
   9 -10 -14   31.46    9.90
   9  10 -14   22.74    7.42
  -9  10  15    0.78    4.98
   9 -10 -15    0.00    2.71
   9  10 -15   -0.00    3.22
  -9  10  16   -0.00    4.96
   9 -10 -16   -0.00    4.02
   9  10 -16    0.39    3.27
  -9  10  17   -0.00    5.79
   9 -10 -17    1.86    4.59
   9  10 -17   -0.00    3.46
  -9  10  18   21.82    8.78
   9 -10 -18   31.50    9.38
   9  10 -18   16.96    7.35
  -9  10  19    2.06    3.96
   9  10 -19    0.63    3.57
  -9  10  20   14.64    7.26
   9  10 -20    6.67    5.28
  -9  10  21    0.00    4.64
   9  10 -21    0.95    4.19
  -9  10  22   -0.00    3.96
   9  10 -22   -0.00    3.79
  -9  10  23    4.95    5.71
   9  10 -23    3.86    4.73
  -9  10  24    3.47    6.30
   9  10 -24    8.09    6.16
  -9 -10  24    7.65    7.16
  -9  10  25    2.41    5.75
   9  10 -25   -0.00    4.59
  -9 -10  25   -0.00    5.56
  -9  10  26    2.07    5.74
   9  10 -26    1.52    4.72
  -9 -10  26   -0.00    5.80
  -9  10  27   -0.00    6.03
   9  10 -27    6.07    5.80
  -9 -10  27    2.01    5.94
  -9  10  28    0.00    5.76
  -9 -10  28    2.59    5.59
  -9 -10  29    0.62    5.15
  -9 -10  30    1.27    5.67
  -9  11   1   -0.00    3.59
   9 -11  -1   -0.00    4.34
   9  11  -1    2.16    2.88
  -9  11   2   22.29    9.52
   9 -11  -2   30.19    9.58
   9  11  -2   30.73    6.70
  -9  11   3   -0.00    4.00
   9 -11  -3   -0.00    4.07
   9  11  -3    0.70    2.40
  -9  11   4   19.80    8.97
   9 -11  -4   19.30    8.20
   9  11  -4   14.71    4.91
  -9  11   5   -0.00    4.90
   9 -11  -5    0.16    5.29
   9  11  -5   -0.00    3.18
  -9  11   6   10.68    7.44
   9 -11  -6   48.11   11.01
   9  11  -6    7.56    4.55
  -9  11   7   15.19    7.84
   9 -11  -7   -0.00    4.19
   9  11  -7    2.26    2.71
  -9  11   8   -0.00    4.94
   9 -11  -8   -0.00    5.66
   9  11  -8    1.58    3.95
  -9  11   9    4.88    5.68
   9 -11  -9    0.00    3.75
   9  11  -9   -0.00    2.97
  -9  11  10   26.28    9.54
   9 -11 -10   19.33    8.42
   9  11 -10   15.92    5.86
  -9  11  11    5.21    5.20
   9 -11 -11    4.99    6.07
   9  11 -11    2.16    3.10
  -9  11  12   13.87    7.80
  -9  11  12   22.06    8.73
   9 -11 -12   29.20    9.48
   9  11 -12   12.42    5.74
  -9  11  13    9.59    6.40
  -9  11  13    1.42    4.25
   9 -11 -13   -0.00    3.98
   9  11 -13    0.00    3.41
  -9  11  14   -0.00    5.29
   9 -11 -14    0.00    5.08
   9  11 -14    2.79    4.19
  -9  11  15   -0.00    2.84
   9 -11 -15    6.24    6.60
   9  11 -15    0.00    3.71
  -9  11  16   29.86   10.01
   9 -11 -16   30.44   10.27
   9  11 -16   22.17    7.79
  -9  11  17   -0.00    5.12
   9 -11 -17    3.47    4.83
   9  11 -17    2.98    4.34
  -9  11  18    4.82    6.07
   9 -11 -18    3.26    5.12
   9  11 -18    5.44    4.21
  -9  11  19    3.82    5.07
   9 -11 -19    0.00    4.43
   9  11 -19   -0.00    4.03
  -9  11  20   10.33    5.96
   9 -11 -20    8.81    5.76
   9  11 -20    8.47    5.94
  -9  11  21    2.88    5.27
   9 -11 -21    2.79    5.44
   9  11 -21    5.28    4.73
  -9  11  22    4.47    5.15
   9  11 -22    7.67    5.44
  -9  11  23    0.79    4.26
   9  11 -23    2.35    3.67
  -9  11  24    6.68    5.99
   9  11 -24    2.99    4.03
  -9  11  25    0.03    4.27
  -9  11  26    8.49    7.00
  -9  12   1    2.61    5.04
   9 -12  -1    3.52    5.12
   9  12  -1    1.48    2.53
  -9  12   2   -0.00    4.66
   9 -12  -2   -0.00    4.04
   9  12  -2   -0.00    2.45
  -9  12   3   -0.00    3.64
   9 -12  -3    0.00    4.65
   9  12  -3    2.92    3.13
  -9  12   4   28.95    9.59
   9 -12  -4   23.23    8.77
   9  12  -4   21.48    5.90
  -9  12   5    0.85    4.04
   9 -12  -5    2.59    4.91
   9  12  -5   -0.00    2.16
  -9  12   6   -0.00    4.13
   9 -12  -6    0.73    4.93
   9  12  -6    0.49    2.65
  -9  12   7    0.00    3.97
   9 -12  -7    0.79    4.54
   9  12  -7   -0.00    2.91
  -9  12   8   27.34   10.76
   9 -12  -8   30.23   10.01
   9  12  -8   26.88    7.50
  -9  12   9   -0.00    4.18
   9 -12  -9   -0.00    4.49
   9  12  -9    2.50    4.09
  -9  12  10    2.96    4.68
   9 -12 -10   10.73    6.60
   9  12 -10    3.34    3.92
  -9  12  11   -0.00    4.50
   9 -12 -11   -0.00    5.27
   9  12 -11    0.50    3.15
  -9  12  12   13.43    6.65
   9 -12 -12    5.56    6.02
   9  12 -12    1.57    4.52
  -9  12  13   -0.00    3.74
   9 -12 -13   -0.00    5.12
   9  12 -13   -0.00    3.90
  -9  12  14   24.43    9.83
  -9  12  14   15.53    7.83
   9 -12 -14   31.41    9.96
   9  12 -14   12.78    6.46
  -9  12  15   -0.00    4.89
  -9  12  15    1.55    4.94
   9 -12 -15    0.77    3.66
   9  12 -15    3.80    4.42
  -9  12  16   -0.00    4.59
   9 -12 -16    2.23    4.94
   9  12 -16   -0.00    3.46
  -9  12  17   -0.00    3.98
   9 -12 -17   -0.00    5.31
   9  12 -17    0.40    3.61
  -9  12  18    7.60    7.40
   9 -12 -18    0.00    4.52
   9  12 -18    0.66    3.71
  -9  12  19    4.02    6.61
   9 -12 -19    5.10    5.45
   9  12 -19    4.40    3.99
  -9  12  20    8.83    6.87
   9 -12 -20    9.55    6.54
   9  12 -20   10.33    6.42
  -9  12  21    5.89    7.05
   9 -12 -21   -0.00    4.31
   9  12 -21    3.53    5.19
  -9  12  22    3.32    5.00
   9 -12 -22    1.85    3.67
  -9  12  23    0.00    4.13
   9 -12 -23    0.00    4.69
  -9  12  24   17.93    8.31
   9 -12 -24   20.37    7.99
  -9  12  25    0.00    5.11
  -9  13   1    4.76    5.73
   9 -13  -1   13.40    6.78
   9  13  -1    4.08    3.09
  -9  13   2   -0.00    4.95
   9 -13  -2    3.42    4.70
   9  13  -2   -0.00    2.65
  -9  13   3   -0.00    4.70
   9 -13  -3   -0.00    3.82
   9  13  -3    0.71    2.64
  -9  13   4    4.86    5.07
   9 -13  -4   -0.00    3.91
   9  13  -4    0.60    2.70
  -9  13   5   -0.00    4.05
   9 -13  -5    0.08    2.83
   9  13  -5    9.28    4.23
  -9  13   6    0.00    5.81
   9 -13  -6    4.13    4.98
   9  13  -6   13.18    4.88
  -9  13   7    4.09    5.86
   9 -13  -7    1.73    3.84
   9  13  -7    4.09    4.00
  -9  13   8   -0.00    5.31
   9 -13  -8    1.19    3.86
   9  13  -8   -0.00    3.32
  -9  13   9    4.04    4.67
   9 -13  -9    0.87    4.71
   9  13  -9    0.17    3.54
  -9  13  10   24.81    9.07
   9 -13 -10    2.08    5.50
   9  13 -10    6.44    4.82
  -9  13  11    0.00    4.66
   9 -13 -11    0.00    5.14
   9  13 -11    0.00    3.61
  -9  13  12    4.27    5.78
   9 -13 -12    9.83    7.08
   9  13 -12   10.75    5.07
  -9  13  13    0.00    5.12
   9 -13 -13    3.82    5.27
   9  13 -13   -0.00    3.65
  -9  13  14    0.92    4.62
   9 -13 -14    2.63    4.43
   9  13 -14    0.00    3.56
  -9  13  15    4.01    5.62
   9 -13 -15    0.60    4.12
   9  13 -15    0.00    3.35
  -9  13  16   13.06    7.99
  -9  13  16   -0.00    3.56
   9 -13 -16    0.00    3.42
   9  13 -16    7.59    5.23
  -9  13  17    3.52    4.85
   9 -13 -17   -0.00    5.30
   9  13 -17   -0.00    4.47
  -9  13  18    0.00    4.28
   9 -13 -18    6.55    6.28
  -9  13  19   -0.00    5.55
   9 -13 -19    0.12    4.54
  -9  13  20    1.46    5.91
   9 -13 -20    0.00    5.07
  -9  13  21    5.68    6.41
   9 -13 -21    0.00    5.31
  -9  13  22    7.25    6.01
   9 -13 -22    7.13    6.67
   9 -13 -23    0.00    4.59
  -9  14   1    0.00    5.03
   9 -14  -1    0.79    3.36
   9  14  -1    2.04    2.66
  -9  14   2    4.22    5.07
   9 -14  -2    3.84    4.48
   9  14  -2    9.74    4.21
  -9  14   3    1.90    4.74
   9 -14  -3    2.04    5.13
   9  14  -3    4.33    3.36
  -9  14   4   -0.00    4.12
   9 -14  -4   11.42    7.19
   9  14  -4    6.27    4.41
  -9  14   5   12.59    7.51
   9 -14  -5    0.00    4.32
   9  14  -5   -0.00    3.21
  -9  14   6   -0.00    4.66
   9 -14  -6    3.00    4.95
   9  14  -6    0.34    2.85
  -9  14   7    2.68    4.94
   9 -14  -7    2.73    4.58
   9  14  -7    2.39    3.38
  -9  14   8    5.64    6.92
   9 -14  -8    0.01    4.33
   9  14  -8    0.00    3.25
  -9  14   9    1.60    5.52
   9 -14  -9    0.62    4.57
   9  14  -9    0.70    3.35
  -9  14  10   10.38    7.05
   9 -14 -10    1.91    4.92
   9  14 -10    3.53    4.60
  -9  14  11    1.63    4.72
   9 -14 -11    5.68    5.91
   9  14 -11   -0.00    3.67
  -9  14  12    0.00    5.03
   9 -14 -12    1.17    5.19
   9  14 -12    0.00    3.30
  -9  14  13    3.97    6.29
   9 -14 -13    4.14    5.54
   9  14 -13    4.60    4.20
  -9  14  14    3.71    5.65
   9 -14 -14    6.96    6.26
  -9  14  15    1.45    4.47
   9 -14 -15    0.48    4.07
  -9  14  16   -0.00    4.00
   9 -14 -16    0.00    4.45
  -9  14  17    2.20    3.64
   9 -14 -17    1.37    4.00
  -9  14  18    0.00    4.67
   9 -14 -18    5.52    5.05
  -9  14  19   -0.00    5.08
   9 -14 -19   -0.00    4.38
   9 -14 -20    0.00    4.33
  -9  15   1    0.00    5.01
   9 -15  -1    5.31    5.57
   9  15  -1    2.85    2.91
  -9  15   2    2.29    4.88
   9 -15  -2   -0.00    3.90
   9  15  -2    1.31    2.74
  -9  15   3    0.00    4.88
   9 -15  -3    0.38    3.45
   9  15  -3   -0.00    3.20
  -9  15   4   -0.00    3.91
   9 -15  -4    4.69    5.47
   9  15  -4   -0.00    2.98
  -9  15   5    2.06    4.96
   9 -15  -5    0.00    4.76
   9  15  -5    2.38    2.83
  -9  15   6    1.71    4.65
   9 -15  -6    4.78    5.59
   9  15  -6    4.80    3.81
  -9  15   7   -0.00    3.57
   9 -15  -7    2.66    5.52
   9  15  -7    0.00    2.98
  -9  15   8   -0.00    4.61
   9 -15  -8    1.45    4.75
   9  15  -8    0.00    3.14
  -9  15   9    2.37    5.62
   9 -15  -9    1.82    4.60
  -9  15  10   -0.00    5.74
   9 -15 -10    1.45    3.79
  -9  15  11   -0.00    4.87
   9 -15 -11   -0.00    4.48
  -9  15  12   -0.00    5.38
   9 -15 -12    0.00    4.95
  -9  15  13   -0.00    4.65
   9 -15 -13    1.01    4.80
  -9  15  14   -0.00    4.48
   9 -15 -14    0.00    6.33
   9 -15 -15   -0.00    4.87
   9 -15 -16   -0.00    6.44
  -9  16   1   -0.00    4.68
   9  16  -1   -0.00    2.87
  -9  16   2    0.00    4.87
   9  16  -2    0.92    2.84
  -9  16   3    3.95    5.64
   9  16  -3    3.93    3.03
  -9  16   4   -0.00    4.68
   9 -16  -4    0.00    4.23
  -9  16   5    0.79    5.18
   9 -16  -5   11.54    6.81
  -9  16   6   -0.00    5.33
   9 -16  -6    1.76    4.74
  -9  16   7    9.13    6.39
   9 -16  -7    7.33    5.90
   9 -16  -8    0.72    5.11
  -8   0   1   -0.00    3.07
  -8   0   1   -0.00    3.32
   8   0  -1    0.39    3.20
   8   0  -1    0.00    3.18
   8   0  -1   -0.00    3.67
  -8   0   2  409.16   49.70
  -8   0   2  448.20   50.32
   8   0  -2  404.72   49.30
   8   0  -2  451.09   49.42
   8   0  -2  409.09   50.25
  -8   0   3   -0.00    3.12
  -8   0   3    0.00    3.08
   8   0  -3   -0.00    3.65
  -8   0   4   74.85   13.74
   8   0  -4   96.00   15.10
  -8   0   5    6.02    4.29
   8   0  -5   -0.00    2.94
  -8   0   6   69.06   12.60
   8   0  -6   70.87   13.30
  -8   0   7    0.00    4.12
   8   0  -7    1.23    3.74
  -8   0   8  206.51   26.54
   8   0  -8  177.67   26.51
  -8   0   9    1.09    3.36
   8   0  -9    0.00    3.87
  -8   0  10   -0.00    3.43
   8   0 -10   -0.00    3.52
   8   0 -11    0.12    4.25
   8   0 -12  173.49   25.60
   8   0 -13    1.75    4.31
   8   0 -14  102.38   18.11
  -8   0  15    5.90    5.28
  -8   0  16    4.76    5.77
  -8   0  17    3.81    5.30
  -8   0  18  107.84   18.40
  -8   0  19   -0.00    4.80
  -8   0  20   10.87    7.49
  -8   0  21    0.00    4.55
  -8   0  22   59.97   13.13
   8   0 -22   27.05   10.49
  -8   0  23    0.58    4.91
   8   0 -23    6.62    6.78
  -8   0  24   33.85   10.52
   8   0 -24   23.23    9.81
  -8   0  25    6.03    5.73
   8   0 -25    3.39    5.33
  -8   0  26   -0.00    7.30
   8   0 -26    2.89    5.80
  -8   0  27    0.92    5.04
   8   0 -27   -0.00    4.25
  -8   0  28   62.61   15.14
  -8   0  29   -0.00    5.07
  -8   0  30    6.57    6.63
  -8   0  31    4.49    6.27
  -8   0  32    2.35    5.44
  -8   0  33    4.88    7.10
  -8   0  34   11.30    7.75
  -8   0  35    9.16    6.67
  -8   1   1   63.94   12.63
  -8   1   1   66.36   12.35
   8  -1  -1   68.67   12.29
   8  -1  -1   53.10   11.69
   8   1  -1   95.89   12.94
   8   1  -1   82.25   12.12
   8   1  -1   69.84   12.46
  -8  -1   1   58.58   11.46
  -8   1   2    5.27    3.58
  -8   1   2    4.68    3.88
   8  -1  -2    3.81    3.83
   8  -1  -2    0.24    3.72
   8   1  -2    2.38    3.13
   8   1  -2    0.96    3.22
  -8  -1   2    0.81    3.19
  -8  -1   2    2.44    2.82
  -8   1   3    3.80    3.52
  -8   1   3    0.59    2.65
   8  -1  -3    7.69    4.22
   8  -1  -3    6.74    4.89
   8   1  -3    5.82    4.00
   8   1  -3   -0.00    3.55
  -8  -1   3    3.50    4.02
  -8  -1   3    5.02    3.37
  -8   1   4   37.94    8.38
   8  -1  -4   26.10    8.41
   8   1  -4   38.98    8.18
   8   1  -4   34.96    8.25
  -8  -1   4   30.65    7.67
  -8   1   5   10.06    4.56
   8  -1  -5    4.20    4.69
   8   1  -5   10.32    4.85
   8   1  -5    4.60    4.86
  -8  -1   5    7.68    4.62
  -8   1   6   69.15   13.33
   8  -1  -6   77.75   14.34
   8   1  -6   60.65   12.42
  -8  -1   6   97.50   14.16
  -8   1   7    6.41    4.60
   8  -1  -7    7.58    4.67
   8   1  -7    6.06    3.90
  -8  -1   7    1.71    3.34
  -8   1   8   -0.00    2.88
   8  -1  -8    4.37    4.95
   8   1  -8    3.50    4.50
  -8  -1   8    2.98    4.43
  -8   1   9   10.06    5.90
   8  -1  -9    8.94    5.89
   8   1  -9   23.52    7.25
  -8  -1   9   20.78    6.41
   8  -1 -10  119.50   20.48
   8   1 -10  176.36   22.35
  -8  -1  10  118.57   19.58
   8  -1 -11   10.11    5.60
  -8  -1  11    9.49    5.53
   8  -1 -12    8.61    5.45
   8  -1 -13   -0.00    4.20
  -8   1  14   53.06   11.90
   8  -1 -14   66.70   13.66
  -8   1  15   41.54   10.66
   8  -1 -15   59.02   12.72
  -8  -1  15   28.10    9.08
  -8   1  16   53.69   13.06
   8  -1 -16  102.92   16.86
  -8  -1  16   71.25   14.29
  -8   1  17    0.10    4.17
   8  -1 -17   -0.00    4.11
  -8  -1  17   -0.00    4.10
  -8   1  18    1.89    4.87
   8  -1 -18    4.15    5.24
  -8  -1  18   -0.00    4.40
  -8   1  19    3.31    5.57
   8   1 -19    5.61    6.30
  -8  -1  19    0.07    4.92
  -8   1  20    9.28    6.42
   8   1 -20   11.14    6.81
  -8  -1  20   15.79    7.23
  -8   1  21    0.38    4.40
   8   1 -21    7.11    5.58
  -8  -1  21    0.00    5.68
  -8   1  22   78.09   14.43
   8   1 -22   36.36   11.28
  -8  -1  22   35.59   11.08
  -8   1  23    8.77    6.99
   8   1 -23    4.75    5.01
  -8  -1  23   -0.00    3.88
  -8   1  24    7.82    6.48
   8   1 -24   13.74    8.06
  -8  -1  24   14.51    7.18
  -8   1  25    1.55    4.75
   8   1 -25   -0.00    5.11
  -8  -1  25    0.25    4.32
  -8   1  26   15.08    7.00
   8  -1 -26   23.87    9.48
   8   1 -26   19.63    8.36
  -8  -1  26    6.33    6.25
  -8   1  27    2.66    5.04
   8   1 -27    2.23    4.96
  -8  -1  27    3.94    5.45
  -8   1  28   -0.00    6.12
   8   1 -28   -0.00    4.59
  -8  -1  28    3.47    6.29
  -8   1  29   -0.00    5.13
   8   1 -29    4.35    6.24
  -8  -1  29    1.67    5.27
  -8   1  30   -0.00    6.57
  -8  -1  30   25.58   10.60
  -8   1  31   -0.00    3.36
  -8  -1  31    7.86    6.13
  -8   1  32    1.92    6.43
  -8  -1  32   11.51    8.31
  -8   1  33   -0.00    6.02
  -8  -1  33    0.00    5.69
  -8   1  34    6.22    8.34
  -8  -1  34    0.00    5.35
  -8   1  35    0.04    6.17
  -8  -1  35   -0.00    5.20
  -8   2   1    1.04    3.49
  -8   2   1    0.00    2.42
   8  -2  -1    0.32    2.43
   8  -2  -1   -0.00    3.70
   8   2  -1    1.75    2.82
   8   2  -1    0.99    3.13
  -8  -2   1   -0.00    3.05
  -8  -2   1   -0.00    2.72
  -8   2   2   63.13   11.72
  -8   2   2   54.94   11.68
   8  -2  -2   68.05   12.08
   8  -2  -2   61.59   12.05
   8   2  -2   55.83   10.30
   8   2  -2   53.53   10.70
  -8  -2   2   79.32   11.89
  -8  -2   2   52.26   10.04
  -8   2   3   14.04    5.96
  -8   2   3   11.29    5.15
   8  -2  -3    8.16    4.96
   8  -2  -3    5.63    5.00
   8   2  -3    5.10    3.68
   8   2  -3   11.57    4.97
  -8  -2   3   14.79    5.10
  -8   2   4   31.37    8.35
  -8   2   4   24.94    7.70
   8  -2  -4   41.97    8.65
   8  -2  -4   33.30    8.99
   8   2  -4   29.92    7.51
   8   2  -4   30.37    7.62
  -8  -2   4   36.57    7.95
  -8   2   5    4.88    4.40
   8  -2  -5    6.65    4.75
   8   2  -5   12.14    5.01
   8   2  -5   11.87    4.94
  -8  -2   5    9.24    4.55
  -8   2   6   70.59   13.31
   8  -2  -6   73.10   14.26
   8   2  -6   68.25   12.63
   8   2  -6   75.65   13.22
  -8  -2   6   86.82   13.34
  -8   2   7   29.58    8.36
   8  -2  -7   34.99    9.62
  -8  -2   7   40.39    8.80
   8  -2  -8   87.51   16.60
  -8  -2   8  106.89   16.12
   8  -2  -9   17.20    7.18
  -8  -2   9   15.89    6.12
   8  -2 -10   -0.00    3.65
  -8  -2  10    2.26    4.15
   8  -2 -11    0.18    3.90
  -8  -2  11    4.28    4.05
   8  -2 -12   56.77   12.76
  -8  -2  12   57.77   11.84
  -8   2  13   72.61   12.78
   8  -2 -13   32.26   10.44
  -8   2  14   52.94   11.84
   8  -2 -14   51.57   12.19
  -8   2  15   28.47    8.58
   8  -2 -15   16.86    7.75
  -8   2  16   23.57    7.91
   8  -2 -16   32.47    9.86
   8   2 -16   15.45    7.26
  -8  -2  16   17.94    7.34
  -8   2  17   15.71    7.59
   8  -2 -17   25.71    9.04
   8   2 -17   18.04    7.55
  -8  -2  17   20.75    8.05
  -8   2  18  142.11   22.75
   8  -2 -18  183.16   25.45
   8   2 -18  142.31   22.92
  -8  -2  18  112.85   21.21
  -8   2  19   11.64    5.14
   8  -2 -19    4.24    4.98
   8   2 -19    0.19    4.81
  -8  -2  19    8.34    5.92
  -8   2  20    0.00    5.41
   8  -2 -20    0.00    3.64
   8   2 -20    8.56    5.15
  -8  -2  20    8.88    6.50
  -8   2  21    0.19    5.19
   8  -2 -21    3.21    5.47
   8   2 -21    3.99    5.44
  -8  -2  21    0.56    5.01
  -8   2  22   29.57    9.50
   8   2 -22   21.33    8.29
  -8  -2  22   16.53    7.85
  -8   2  23   -0.00    4.93
   8   2 -23   -0.00    4.69
  -8  -2  23   -0.00    5.69
  -8   2  24    6.80    6.49
   8   2 -24    4.60    5.76
  -8  -2  24    5.76    6.71
  -8   2  25    0.00    5.44
   8   2 -25    2.73    5.08
  -8  -2  25    0.03    5.92
  -8   2  26    2.18    4.79
   8   2 -26   -0.00    5.86
  -8  -2  26    1.06    5.82
  -8   2  27   -0.00    5.36
   8   2 -27    0.00    4.64
  -8  -2  27   -0.00    5.07
  -8   2  28   26.64    8.94
   8   2 -28    9.08    8.08
  -8  -2  28    4.41    6.54
  -8   2  29    3.92    5.62
   8   2 -29    0.00    4.85
  -8  -2  29    7.17    5.45
  -8   2  30    2.59    4.47
   8   2 -30    2.16    5.05
  -8  -2  30    2.02    5.35
  -8   2  31   -0.00    3.77
  -8  -2  31   14.87    6.99
  -8   2  32   11.91    8.32
  -8  -2  32    4.16    6.05
  -8   2  33   11.67    6.93
  -8  -2  33    6.29    8.43
  -8   2  34    7.02    6.78
  -8  -2  34   -0.00    3.92
  -8   2  35   -0.00    4.15
  -8  -2  35   -0.00    5.56
  -8   3   1   79.39   14.70
  -8   3   1   74.02   14.33
   8  -3  -1   74.37   13.55
   8  -3  -1   79.58   14.56
   8   3  -1   81.25   12.50
  -8  -3   1  127.24   14.51
  -8  -3   1   62.07   11.55
  -8   3   2    0.00    2.96
  -8   3   2    2.32    3.67
   8  -3  -2    0.00    2.90
   8  -3  -2   -0.00    3.94
   8   3  -2   -0.00    3.41
  -8  -3   2   -0.00    2.86
  -8  -3   2    3.80    2.90
  -8   3   3   49.05   10.40
  -8   3   3   59.30   11.11
   8  -3  -3   46.64    9.79
   8  -3  -3   26.40    8.61
   8   3  -3   41.22    8.48
  -8  -3   3   43.07    8.43
  -8  -3   3   32.01    7.28
  -8   3   4  123.00   18.60
  -8   3   4  111.25   18.10
   8  -3  -4   81.88   16.31
   8  -3  -4  128.19   19.07
   8   3  -4  133.46   17.32
  -8  -3   4  109.38   16.47
   8  -3  -5   16.54    7.21
   8   3  -5    9.66    4.89
  -8  -3   5   11.26    5.08
   8  -3  -6   24.15    8.77
   8   3  -6   36.96    8.62
  -8  -3   6   39.30    8.45
   8  -3  -7   11.78    6.45
   8   3  -7   30.56    7.44
  -8  -3   7   15.89    5.57
   8  -3  -8    0.00    4.59
  -8  -3   8    8.27    4.71
   8  -3  -9    3.97    4.99
  -8  -3   9    9.13    4.56
   8  -3 -10   85.23   16.31
  -8  -3  10   90.48   15.09
  -8   3  11   52.80   11.86
   8  -3 -11   94.81   15.63
  -8  -3  11   61.93   12.59
  -8   3  12    1.08    4.19
   8  -3 -12    3.20    4.73
   8   3 -12    1.92    4.78
  -8  -3  12    0.66    4.15
  -8   3  13    8.41    5.17
   8  -3 -13    0.00    4.25
   8   3 -13    1.89    3.73
  -8   3  14   28.29    9.11
   8  -3 -14   24.78    8.96
   8   3 -14   27.14    8.76
  -8   3  15   28.71    8.29
   8  -3 -15   23.98    8.69
   8   3 -15   23.73    8.29
  -8   3  16   88.06   15.31
   8  -3 -16   71.15   15.56
   8   3 -16   79.73   15.22
  -8  -3  16   63.32   14.18
  -8   3  17   -0.00    3.69
   8  -3 -17    3.58    4.87
   8   3 -17   -0.00    5.10
  -8  -3  17    1.72    5.08
  -8   3  18   -0.00    4.58
   8  -3 -18    5.38    5.80
   8   3 -18    0.29    4.58
  -8  -3  18    3.68    5.11
  -8   3  19   21.41    7.95
   8  -3 -19   15.47    8.19
   8   3 -19   17.31    7.93
  -8  -3  19   17.41    8.18
  -8   3  20   86.93   16.72
   8  -3 -20   75.11   17.15
   8   3 -20  113.91   18.89
  -8  -3  20   88.35   17.18
  -8   3  21    0.00    5.13
   8  -3 -21    0.00    6.04
   8   3 -21    6.43    5.54
  -8  -3  21    8.86    6.99
  -8   3  22    8.75    7.25
   8  -3 -22   20.07    8.52
   8   3 -22    0.00    5.48
  -8  -3  22   21.15    8.85
  -8   3  23    0.35    5.66
   8   3 -23    3.17    5.45
  -8  -3  23    2.29    5.11
  -8   3  24   14.47    7.32
   8   3 -24   25.05    9.62
  -8  -3  24   27.07    9.48
  -8   3  25    3.54    5.14
   8   3 -25   13.44    7.81
  -8  -3  25   26.27    9.30
  -8   3  26    4.30    6.16
   8   3 -26    1.25    5.12
  -8  -3  26    0.00    6.06
  -8   3  27    2.94    4.29
   8   3 -27   -0.00    4.35
  -8  -3  27    4.57    6.06
  -8   3  28   -0.00    6.56
   8   3 -28    4.09    6.33
  -8  -3  28   -0.00    5.40
  -8   3  29   -0.00    5.08
   8   3 -29    4.44    5.76
  -8  -3  29    9.89    7.48
  -8   3  30   10.49    8.45
   8   3 -30   14.22    8.61
  -8  -3  30   22.04    9.78
  -8   3  31    8.22    7.47
   8   3 -31    3.22    5.44
  -8  -3  31   -0.00    6.54
  -8   3  32    4.69    5.87
  -8  -3  32    8.99    8.91
  -8   3  33   -0.00    6.00
  -8  -3  33    0.00    5.70
  -8   3  34   -0.00    4.12
  -8  -3  34    1.00    5.24
  -8   3  35    5.76    6.32
  -8  -3  35    4.10    6.30
  -8   4   1   54.21   12.63
   8  -4  -1   69.97   13.64
   8   4  -1   91.35   12.22
  -8  -4   1   51.50   10.28
  -8  -4   1   69.40   10.20
  -8   4   2   23.87    7.65
   8  -4  -2   33.55    8.86
   8   4  -2   19.22    5.85
  -8  -4   2   24.38    6.33
  -8  -4   2   24.99    5.60
  -8   4   3   18.18    6.93
   8  -4  -3   12.25    6.46
   8   4  -3   26.81    6.82
  -8  -4   3   15.57    5.23
  -8  -4   3   19.74    5.02
  -8   4   4   84.78   17.52
   8  -4  -4  117.36   19.41
   8   4  -4  143.81   18.38
  -8  -4   4  131.62   17.48
  -8   4   5    9.26    5.22
   8  -4  -5    8.72    5.83
   8   4  -5    5.36    4.80
  -8  -4   5    5.61    3.87
   8  -4  -6   42.52   10.79
   8   4  -6   42.86    9.58
  -8  -4   6   41.76    8.79
   8  -4  -7   79.53   15.67
   8   4  -7   82.38   14.31
  -8  -4   7   93.06   14.29
   8  -4  -8   29.30    9.19
   8   4  -8   29.83    8.48
  -8  -4   8   43.23    8.80
  -8   4   9   11.50    5.43
   8  -4  -9   22.19    7.49
   8   4  -9   11.21    5.58
  -8  -4   9   11.66    5.27
  -8   4  10    3.49    5.51
   8  -4 -10    2.09    4.07
   8   4 -10   -0.00    3.49
  -8  -4  10    0.07    3.82
  -8   4  11    5.56    5.43
   8  -4 -11    8.47    6.05
   8   4 -11   11.55    5.93
  -8  -4  11    5.48    4.48
  -8   4  12   90.34   15.37
   8  -4 -12   68.07   15.00
   8   4 -12   70.32   13.63
  -8  -4  12   68.58   13.51
  -8   4  13   19.73    7.41
   8  -4 -13    8.97    7.02
   8   4 -13   12.25    6.51
  -8   4  14   38.03    9.83
   8  -4 -14   36.04   11.22
   8   4 -14   50.20   10.98
  -8   4  15    0.31    4.50
   8  -4 -15   -0.00    5.50
   8   4 -15    0.00    4.12
  -8   4  16   19.94    7.56
   8  -4 -16   13.51    7.66
   8   4 -16    6.71    5.35
  -8  -4  16   18.49    7.47
  -8   4  17   23.03    8.37
   8  -4 -17   24.79    9.60
   8   4 -17   12.25    7.18
  -8  -4  17   17.48    7.46
  -8   4  18   95.74   16.11
   8  -4 -18   74.18   15.66
   8   4 -18   81.15   15.27
  -8  -4  18   43.56   12.58
  -8   4  19   -0.00    5.41
   8  -4 -19    5.47    6.13
   8   4 -19    3.05    5.84
  -8  -4  19    0.88    4.16
  -8   4  20   17.59    6.99
   8  -4 -20    9.24    6.23
   8   4 -20    6.88    6.72
  -8  -4  20   13.41    6.56
  -8   4  21    5.76    4.45
   8   4 -21   -0.00    4.14
  -8  -4  21   -0.00    4.14
  -8   4  22   25.71    9.06
   8   4 -22   14.46    7.11
  -8  -4  22   18.05    8.52
  -8   4  23   13.13    6.92
   8   4 -23   14.38    8.01
  -8  -4  23   13.76    7.29
  -8   4  24    2.73    5.41
   8   4 -24    1.95    5.74
  -8  -4  24   10.41    6.87
  -8   4  25    0.70    4.14
   8   4 -25    2.69    4.94
  -8  -4  25    5.23    5.69
  -8   4  26    5.36    5.68
   8   4 -26   -0.00    5.37
  -8  -4  26   -0.00    4.68
  -8   4  27   -0.00    4.69
   8   4 -27    0.18    5.17
  -8  -4  27    1.86    4.89
  -8   4  28    7.61    6.33
   8   4 -28    3.04    5.83
  -8  -4  28   10.50    6.62
  -8   4  29    6.93    6.34
   8   4 -29    7.49    7.05
  -8  -4  29    0.00    4.51
  -8   4  30   -0.00    4.82
   8   4 -30    1.54    5.07
  -8  -4  30    0.00    5.67
  -8   4  31    0.00    6.33
   8   4 -31    3.12    5.70
  -8  -4  31    0.00    5.22
  -8   4  32    3.23    6.82
   8   4 -32   10.20    6.78
  -8  -4  32    7.80    7.29
  -8   4  33    4.89    6.57
  -8  -4  33    1.43    7.48
  -8   4  34    0.00    5.60
  -8  -4  34    4.94    7.70
  -8   4  35    0.00    4.66
  -8  -4  35   -0.00    5.77
  -8   5   1   39.55    9.79
   8  -5  -1   30.86    9.19
   8   5  -1   46.72    8.20
  -8  -5   1   18.62    5.93
  -8  -5   1   35.40    5.98
  -8   5   2   21.24    7.76
   8  -5  -2   24.17    8.15
   8   5  -2   26.55    6.88
  -8  -5   2   32.69    6.85
  -8  -5   2   24.23    5.33
  -8   5   3   67.71   13.86
   8  -5  -3   58.73   13.00
   8   5  -3   62.99   11.42
  -8  -5   3   66.17   10.89
  -8  -5   3   66.60    9.96
  -8   5   4   14.20    6.00
  -8   5   4   17.51    7.26
   8  -5  -4   17.80    6.81
   8  -5  -4    9.83    5.86
   8   5  -4   12.44    4.88
  -8  -5   4   20.26    5.73
  -8   5   5   60.89   12.37
  -8   5   5   40.13   10.73
   8  -5  -5   69.16   12.66
   8  -5  -5   51.37   11.87
   8   5  -5   49.95   10.10
   8   5  -5   51.47   10.23
  -8  -5   5   52.96   10.04
  -8   5   6  105.28   16.79
   8  -5  -6   70.54   14.42
   8  -5  -6  107.96   17.63
   8   5  -6   74.78   13.58
   8   5  -6   88.19   14.21
  -8  -5   6   91.59   14.00
  -8   5   7    2.08    4.41
   8  -5  -7    3.57    4.66
   8  -5  -7    3.25    4.60
   8   5  -7    2.48    4.14
   8   5  -7    3.68    3.71
  -8  -5   7    3.89    4.00
  -8   5   8    6.85    5.38
   8  -5  -8    1.39    5.46
   8   5  -8   17.35    5.67
   8   5  -8    6.31    4.39
  -8  -5   8    3.35    3.98
  -8   5   9   13.51    5.80
   8  -5  -9    0.00    5.18
   8   5  -9    5.58    4.61
  -8  -5   9   17.78    5.68
  -8   5  10  263.19   31.54
   8  -5 -10  176.19   29.70
   8   5 -10  307.87   31.11
  -8  -5  10  166.64   27.55
  -8   5  11   22.12    7.83
   8  -5 -11   30.38    9.78
   8   5 -11   27.24    7.44
  -8  -5  11    2.32    4.60
  -8   5  12    0.76    4.39
   8  -5 -12    0.65    4.18
   8   5 -12    2.30    3.95
  -8  -5  12    1.17    3.71
  -8   5  13   -0.00    5.90
   8  -5 -13    2.36    4.33
   8   5 -13   -0.00    3.58
  -8  -5  13    3.75    5.04
  -8   5  14   18.34    7.56
   8  -5 -14   14.40    7.42
   8   5 -14   10.73    5.54
  -8   5  15   17.54    7.54
   8  -5 -15   17.65    7.52
   8   5 -15   16.01    7.20
  -8   5  16   83.01   15.15
   8  -5 -16   51.89   13.49
   8   5 -16   56.66   12.85
  -8  -5  16   70.87   14.18
  -8   5  17    9.02    6.04
   8  -5 -17    9.18    6.82
   8   5 -17    5.59    5.42
  -8  -5  17    8.57    5.88
  -8   5  18   16.49    7.48
   8  -5 -18   11.73    6.69
   8   5 -18   10.83    6.11
  -8  -5  18    3.98    5.43
  -8   5  19   26.63    8.62
   8   5 -19    8.66    5.88
  -8  -5  19    5.84    4.91
  -8   5  20   40.47   10.25
   8   5 -20   16.77    8.26
  -8  -5  20   12.71    7.36
  -8   5  21   29.63    9.75
   8   5 -21   37.31   10.23
  -8  -5  21   27.80    9.78
  -8   5  22   -0.00    5.08
   8   5 -22   10.42    6.55
  -8  -5  22    5.85    6.36
  -8   5  23    0.00    3.92
   8   5 -23    3.84    4.82
  -8  -5  23   -0.00    4.44
  -8   5  24    5.81    5.35
   8   5 -24    7.86    5.53
  -8  -5  24    6.26    6.37
  -8   5  25   14.49    7.25
   8   5 -25   11.53    6.74
  -8  -5  25   15.22    7.59
  -8   5  26   -0.00    5.43
   8   5 -26    0.28    5.04
  -8  -5  26    9.77    7.46
  -8   5  27    1.69    3.78
   8   5 -27    0.00    5.89
  -8  -5  27    1.14    6.55
  -8   5  28    2.73    5.10
   8   5 -28    0.49    4.40
  -8  -5  28    1.14    5.17
  -8   5  29    5.70    4.90
   8   5 -29   10.26    6.78
  -8  -5  29   -0.00    5.48
  -8   5  30   11.18    7.82
   8   5 -30    0.00    5.57
  -8  -5  30    0.00    6.07
  -8   5  31    1.22    4.49
   8   5 -31    8.07    8.00
  -8  -5  31    0.23    5.27
  -8   5  32    0.00    4.27
   8   5 -32    1.84    6.34
  -8  -5  32    0.00    6.14
  -8   5  33    6.72    5.59
   8   5 -33   -0.00    6.54
  -8  -5  33   -0.00    6.23
  -8   5  34    2.53    4.99
  -8  -5  34    6.11    7.00
  -8   6   1   78.33   15.19
   8  -6  -1  111.66   16.26
   8   6  -1   70.74   11.88
   8   6  -1   83.42   12.43
  -8  -6   1   83.31   11.95
  -8  -6   1   71.43    9.62
  -8   6   2   70.04   14.66
   8  -6  -2   79.78   14.38
   8  -6  -2   79.25   15.52
   8   6  -2   90.27   12.78
   8   6  -2   72.74   11.94
  -8  -6   2   60.67   11.11
  -8  -6   2   81.97   10.31
  -8   6   3  105.80   17.72
   8  -6  -3  102.06   16.85
   8  -6  -3   97.30   17.45
   8   6  -3   91.35   14.25
   8   6  -3   98.96   14.27
  -8  -6   3   75.20   13.06
  -8   6   4   25.76    8.92
  -8   6   4   37.36   10.16
   8  -6  -4   38.54    9.78
   8  -6  -4   28.90    9.92
   8   6  -4   39.35    8.22
   8   6  -4   30.42    7.31
  -8  -6   4   34.78    7.61
  -8   6   5   23.75    7.74
  -8   6   5    0.00    3.71
   8  -6  -5   18.79    7.08
   8  -6  -5   18.20    7.05
   8   6  -5   25.01    6.37
   8   6  -5   15.53    5.76
  -8  -6   5   18.16    5.42
  -8   6   6   26.57    8.35
  -8   6   6   25.68    8.41
   8  -6  -6   41.23    9.56
   8  -6  -6   50.71   12.02
   8   6  -6   40.51    8.62
   8   6  -6   30.60    7.85
  -8  -6   6   33.42    8.04
  -8   6   7   35.06    9.69
   8  -6  -7   21.51    7.61
   8  -6  -7   19.92    8.45
   8   6  -7   23.93    7.18
   8   6  -7   38.74    8.18
  -8  -6   7   25.32    7.04
  -8   6   8   30.89    9.49
   8  -6  -8   30.67    8.76
   8  -6  -8   25.15    8.85
   8   6  -8   32.41    8.00
   8   6  -8   20.03    6.72
  -8  -6   8   27.05    7.53
  -8   6   9   -0.00    4.25
   8  -6  -9    0.53    2.99
   8  -6  -9    0.00    4.54
   8   6  -9    0.02    3.55
  -8  -6   9   -0.00    3.45
  -8   6  10    6.31    5.64
   8  -6 -10    0.00    5.12
   8   6 -10    4.91    4.05
  -8  -6  10    1.38    4.12
  -8   6  11   15.40    6.44
   8  -6 -11    5.99    6.94
   8   6 -11   11.70    5.78
  -8  -6  11    8.68    5.16
  -8   6  12   29.79    9.63
   8  -6 -12   13.64    6.88
   8   6 -12   18.73    6.60
  -8  -6  12   25.58    7.61
  -8   6  13   21.88    8.05
   8  -6 -13   24.80    8.80
   8   6 -13   11.23    5.82
  -8  -6  13   10.91    5.76
  -8   6  14   34.29    9.69
   8  -6 -14   29.86   10.77
   8   6 -14   25.87    8.13
  -8   6  15   25.11    7.92
   8  -6 -15   16.57    7.78
   8   6 -15   13.12    6.70
  -8   6  16    0.00    4.50
   8  -6 -16    0.00    4.63
   8   6 -16    0.36    4.76
  -8  -6  16    7.11    5.43
  -8   6  17   73.19   14.43
   8   6 -17   53.86   12.49
  -8  -6  17   55.62   13.17
  -8   6  18   35.23    9.43
   8   6 -18   10.22    6.25
  -8  -6  18   19.00    7.55
  -8   6  19   12.85    6.71
   8   6 -19   11.71    6.47
  -8  -6  19   16.77    7.47
  -8   6  20    0.00    4.01
   8   6 -20    1.76    4.61
  -8  -6  20    4.50    6.26
  -8   6  21   -0.00    4.84
   8   6 -21    6.12    4.64
  -8  -6  21    2.50    4.45
  -8   6  22   15.77    7.48
   8   6 -22    4.64    5.59
  -8  -6  22    4.11    5.53
  -8   6  23   20.72    7.46
   8   6 -23   16.35    7.93
  -8  -6  23    6.05    6.15
  -8   6  24   -0.00    4.74
   8   6 -24    4.07    4.47
  -8  -6  24    1.41    5.68
  -8   6  25   12.21    7.01
   8   6 -25    9.78    6.56
  -8  -6  25    0.00    6.42
  -8   6  26    1.94    5.17
   8   6 -26    2.44    4.75
  -8  -6  26   -0.00    4.42
  -8   6  27    9.47    6.45
   8   6 -27    5.71    6.31
  -8  -6  27    4.17    7.45
  -8   6  28    0.00    4.62
   8   6 -28    7.96    6.37
  -8  -6  28    9.23    7.30
  -8   6  29    0.00    4.84
   8   6 -29    6.43    6.64
  -8  -6  29   15.80    7.93
  -8   6  30    1.24    5.48
   8   6 -30    5.58    6.33
  -8  -6  30    1.62    6.47
  -8   6  31    0.00    4.06
   8   6 -31   -0.00    5.99
  -8  -6  31    3.07    6.44
  -8   6  32    9.18    6.71
   8   6 -32    3.03    6.02
  -8  -6  32   -0.00    5.87
  -8   6  33   13.76    8.00
   8   6 -33    3.66    5.86
  -8  -6  33   -0.00    6.55
  -8   6  34   10.20    6.97
  -8  -6  34   -0.00    5.23
  -8   7   1   61.42   13.91
   8  -7  -1   62.79   13.18
   8   7  -1   65.86   10.79
  -8   7   2   -0.00    4.49
   8  -7  -2    2.89    4.06
   8   7  -2    1.54    2.91
  -8  -7   2    4.73    3.33
  -8  -7   2    0.65    1.06
  -8   7   3   21.61    8.31
   8  -7  -3   20.36    7.60
   8  -7  -3   31.60    9.62
   8   7  -3   39.15    7.44
  -8  -7   3   33.84    7.14
  -8   7   4    2.84    4.47
   8  -7  -4    3.54    4.59
   8  -7  -4   -0.00    3.50
   8   7  -4    0.36    2.81
  -8  -7   4   -0.00    2.74
  -8   7   5   44.97   11.89
  -8   7   5   51.29   12.53
   8  -7  -5   56.78   12.09
   8  -7  -5   38.88   11.66
   8   7  -5   72.93   11.30
  -8  -7   5   64.84   10.64
  -8   7   6    6.50    5.50
  -8   7   6   13.65    6.62
   8  -7  -6   22.50    7.74
   8  -7  -6    3.59    5.62
   8   7  -6   16.59    5.60
  -8  -7   6   12.15    4.95
  -8   7   7    0.87    3.76
  -8   7   7   -0.00    3.76
   8  -7  -7    1.45    4.70
   8  -7  -7   -0.00    3.83
   8   7  -7   -0.00    2.97
   8   7  -7    0.08    2.90
  -8  -7   7   -0.00    3.34
  -8   7   8    0.49    4.04
   8  -7  -8    0.00    4.32
   8  -7  -8   -0.00    4.55
   8   7  -8   -0.00    3.59
   8   7  -8   -0.00    3.53
  -8  -7   8    0.22    3.35
  -8   7   9   24.14    8.83
   8  -7  -9   37.53    9.85
   8  -7  -9   38.86   10.99
   8   7  -9   40.14    9.04
  -8  -7   9   40.72    9.17
  -8   7  10    9.02    5.83
   8  -7 -10    7.41    4.50
   8  -7 -10    0.00    4.51
   8   7 -10    9.23    4.90
  -8  -7  10    9.19    4.88
  -8   7  11   66.23   13.36
   8  -7 -11   87.01   14.07
   8  -7 -11   36.13   11.36
   8   7 -11   42.00   10.00
  -8  -7  11   35.22    9.87
  -8   7  12    0.70    4.03
   8  -7 -12    0.00    5.94
   8   7 -12    1.86    3.85
  -8  -7  12    1.73    3.98
  -8   7  13   14.72    6.48
   8   7 -13    5.21    4.63
  -8   7  14   11.85    6.31
   8   7 -14   12.89    6.37
  -8   7  15   65.55   13.63
   8   7 -15   37.15    9.90
  -8   7  16    8.59    5.88
   8   7 -16    0.00    4.47
  -8  -7  16   15.64    6.52
  -8   7  17    5.02    5.30
   8   7 -17    0.27    3.28
  -8  -7  17    0.00    4.12
  -8   7  18    4.78    5.00
   8   7 -18    0.00    3.76
  -8  -7  18    5.69    5.37
  -8   7  19    6.09    5.40
   8   7 -19    0.00    2.53
  -8  -7  19   -0.00    4.54
  -8   7  20    5.25    6.79
   8   7 -20    9.76    6.02
  -8  -7  20   -0.00    4.67
  -8   7  21   28.88    9.47
   8   7 -21   37.41   10.22
  -8  -7  21   47.71   12.50
  -8   7  22    6.51    5.79
   8   7 -22    1.00    4.22
  -8  -7  22    4.99    5.23
  -8   7  23   -0.00    5.42
   8   7 -23    1.84    4.27
  -8  -7  23    1.03    5.03
  -8   7  24    6.75    5.34
   8   7 -24   -0.00    5.69
  -8  -7  24    2.36    5.92
  -8   7  25   13.43    7.16
   8   7 -25    5.97    6.46
  -8  -7  25   18.12    8.71
  -8   7  26    6.60    6.42
   8   7 -26    6.99    5.85
  -8  -7  26   -0.00    4.94
  -8   7  27    0.00    5.03
   8   7 -27    2.03    5.68
  -8  -7  27   12.32    7.71
  -8   7  28    2.13    5.21
   8   7 -28   -0.00    6.14
  -8  -7  28    0.00    5.80
  -8   7  29    2.15    4.16
   8   7 -29    5.29    5.60
  -8  -7  29   -0.00    5.61
  -8   7  30   -0.00    4.38
   8   7 -30    4.61    6.04
  -8  -7  30    9.97    7.28
  -8   7  31    1.33    4.43
   8   7 -31   12.93    7.28
  -8  -7  31    0.67    6.41
  -8   7  32    0.08    4.82
   8   7 -32    4.04    6.16
  -8  -7  32    1.23    7.13
  -8   7  33   -0.00    4.66
   8   7 -33    4.62    5.74
  -8  -7  33   -0.00    4.88
   8   7 -34    3.36    6.92
  -8   8   1   83.19   16.94
   8  -8  -1   92.24   16.42
  -8   8   2    3.52    4.75
   8  -8  -2    4.00    4.35
   8   8  -2   -0.00    2.51
   8  -8  -3   53.83   11.62
   8   8  -3   35.03    7.76
   8  -8  -4   14.89    6.19
   8   8  -4   14.30    4.80
   8  -8  -5    5.96    5.31
   8  -8  -5    0.00    4.30
   8   8  -5   -0.00    3.21
   8  -8  -6    6.43    5.05
   8  -8  -6    5.28    5.64
   8   8  -6    0.70    2.89
  -8  -8   6    0.66    2.89
  -8   8   7  102.39   18.14
   8  -8  -7  125.96   19.00
   8  -8  -7   89.84   18.61
   8   8  -7   95.95   15.40
  -8   8   8    4.29    4.68
   8  -8  -8    4.54    4.57
   8  -8  -8    6.46    5.37
   8   8  -8    1.70    3.29
  -8  -8   8    0.00    4.09
  -8   8   9   15.07    7.05
   8  -8  -9   24.93    8.31
   8   8  -9   19.23    5.93
  -8  -8   9   11.27    5.68
  -8   8  10    9.37    6.60
   8  -8 -10   13.78    7.17
   8   8 -10   14.06    5.41
  -8  -8  10   23.43    7.39
  -8   8  11   -0.00    4.07
   8  -8 -11   10.56    5.72
   8   8 -11   -0.00    3.38
  -8  -8  11    2.61    4.27
  -8   8  12    4.81    4.81
   8  -8 -12    2.06    4.83
   8   8 -12    3.00    4.08
  -8  -8  12    2.10    4.19
  -8   8  13   34.37   10.14
   8  -8 -13   49.14   11.40
   8   8 -13   54.03   10.63
  -8   8  14    1.93    4.58
   8   8 -14    2.95    4.44
  -8   8  15    7.84    5.87
   8   8 -15    6.82    5.05
  -8  -8  15    2.05    5.55
  -8   8  16   -0.00    5.04
   8   8 -16    2.77    4.26
  -8  -8  16    4.63    5.72
  -8   8  17   21.59    8.77
   8   8 -17   21.73    7.53
  -8  -8  17   31.03    9.56
  -8   8  18    0.00    4.86
   8   8 -18   -0.00    3.32
  -8  -8  18    0.00    4.48
  -8   8  19    3.70    5.16
   8   8 -19   18.62    7.05
  -8  -8  19   12.68    7.31
  -8   8  20   -0.00    4.97
   8   8 -20    3.70    3.81
  -8  -8  20    1.73    5.09
  -8   8  21    2.95    6.22
   8   8 -21    4.28    4.37
  -8  -8  21    5.23    5.61
  -8   8  22    3.50    5.67
   8   8 -22   -0.00    4.09
  -8  -8  22   -0.00    5.87
  -8   8  23   39.71   10.62
   8   8 -23   26.63    9.41
  -8  -8  23    3.32    5.73
  -8   8  24    7.17    5.55
   8   8 -24    5.73    5.41
  -8  -8  24    0.00    6.39
  -8   8  25    5.03    5.35
   8   8 -25   10.50    7.01
  -8  -8  25    4.15    6.62
  -8   8  26    0.00    5.02
   8   8 -26    5.34    5.72
  -8  -8  26    2.63    6.57
  -8   8  27    5.59    4.93
   8   8 -27    9.26    6.80
  -8  -8  27    7.40    7.79
  -8   8  28    0.00    4.84
   8   8 -28    0.11    4.40
  -8  -8  28    6.01    6.33
  -8   8  29   14.69    7.52
   8   8 -29    8.23    7.09
  -8  -8  29    7.86    7.22
  -8   8  30   -0.00    4.42
   8   8 -30    0.00    5.97
  -8  -8  30   -0.00    5.08
  -8   8  31    3.26    4.96
   8   8 -31   -0.00    6.25
  -8  -8  31   -0.00    6.26
  -8   8  32    0.00    4.47
   8   8 -32   -0.00    5.03
  -8  -8  32    0.27    6.92
  -8   8  33    8.52    6.32
   8   8 -33    2.29    4.85
  -8  -8  33   -0.00    7.74
   8   8 -34   -0.00    4.98
   8   8 -35   -0.00    5.68
   8  -9  -1   65.56   14.65
   8   9  -1   86.74   12.11
   8  -9  -2    3.77    5.46
   8   9  -2    3.82    2.86
  -8   9   3   26.27   10.17
   8  -9  -3   53.61   11.80
   8   9  -3   44.79    8.15
  -8   9   4   10.12    6.75
   8  -9  -4    9.12    5.41
   8   9  -4    3.34    2.92
  -8   9   5   47.43   12.50
   8  -9  -5   62.84   12.80
   8   9  -5   41.42    8.83
  -8   9   6   -0.00    3.28
   8  -9  -6    5.97    5.05
   8   9  -6   -0.00    2.95
  -8   9   7    6.01    6.12
   8  -9  -7   13.93    6.39
   8   9  -7    5.92    4.06
  -8   9   8   -0.00    4.71
  -8   9   8   -0.00    3.40
   8  -9  -8    3.72    4.60
   8   9  -8    0.00    3.05
  -8   9   9   23.47    8.80
  -8   9   9   15.23    6.70
   8  -9  -9   13.74    6.91
   8   9  -9   14.47    5.65
  -8   9  10   10.98    6.40
   8  -9 -10    6.84    5.35
   8   9 -10    5.72    4.36
  -8   9  11  101.09   18.10
   8  -9 -11  110.34   18.05
   8   9 -11   77.93   14.57
  -8   9  12   -0.00    4.15
   8  -9 -12    1.21    4.88
   8   9 -12    2.00    3.64
  -8  -9  12   -0.00    3.01
  -8   9  13    0.02    3.95
   8  -9 -13    1.06    4.69
   8   9 -13    1.56    3.83
  -8   9  14    9.69    6.50
   8  -9 -14    3.57    4.42
   8   9 -14    0.85    4.49
  -8   9  15   66.04   14.50
   8  -9 -15   83.78   15.24
   8   9 -15   63.83   13.11
  -8  -9  15   59.89   14.08
  -8   9  16   -0.00    2.20
   8   9 -16    1.71    4.62
  -8  -9  16   -0.00    5.00
  -8   9  17    7.83    5.05
   8   9 -17    4.50    4.76
  -8  -9  17   -0.00    4.45
  -8   9  18    8.28    6.15
   8   9 -18    6.21    5.01
  -8  -9  18   13.87    7.22
  -8   9  19   28.01    8.99
   8   9 -19    7.27    5.85
  -8  -9  19   -0.00    5.33
  -8   9  20    8.97    5.87
   8   9 -20   -0.00    4.42
  -8  -9  20    1.80    5.75
  -8   9  21   30.71    9.96
   8   9 -21   29.81    8.76
  -8  -9  21    9.33    7.58
  -8   9  22    6.96    5.71
   8   9 -22    4.87    5.23
  -8  -9  22    4.99    6.49
  -8   9  23    0.34    3.83
   8   9 -23    2.03    4.99
  -8  -9  23   -0.00    5.87
  -8   9  24    4.41    5.69
   8   9 -24   -0.00    3.48
  -8  -9  24    0.63    6.14
  -8   9  25   23.77    8.84
   8   9 -25   16.82    7.66
  -8  -9  25   10.37    7.94
  -8   9  26   -0.00    3.70
   8   9 -26    0.63    3.95
  -8  -9  26    2.94    6.95
  -8   9  27    0.00    4.69
   8   9 -27   -0.00    3.82
  -8  -9  27   -0.00    6.21
  -8   9  28    2.72    5.10
   8   9 -28   -0.00    4.93
  -8  -9  28   -0.00    5.13
  -8   9  29    0.69    5.16
   8   9 -29    0.86    4.94
  -8  -9  29    0.42    5.56
  -8   9  30    5.22    5.59
   8   9 -30    3.16    4.66
  -8  -9  30   -0.00    4.56
  -8   9  31    0.00    4.28
   8   9 -31    0.21    4.41
  -8  -9  31    4.03    8.40
  -8   9  32   -0.00    4.14
   8   9 -32   -0.00    6.08
  -8  -9  32    0.00    6.43
   8   9 -33   -0.00    6.42
  -8  10   1   26.63    9.38
   8 -10  -1   30.16    9.21
   8  10  -1   21.42    5.43
  -8  10   2    8.05    6.02
   8 -10  -2    0.00    3.75
   8  10  -2    1.21    2.43
  -8  10   3   52.26   12.60
   8 -10  -3   48.86   11.83
   8  10  -3   43.82    8.54
  -8  10   4   18.70    8.00
   8 -10  -4   13.82    6.86
   8  10  -4    4.99    3.66
  -8  10   5   11.04    6.13
   8 -10  -5    2.41    5.12
   8  10  -5    5.54    3.94
  -8  10   6   -0.00    3.41
   8 -10  -6    0.00    2.97
   8  10  -6    0.33    2.81
  -8  10   7   63.15   15.06
   8 -10  -7   67.14   14.21
   8  10  -7   76.69   12.50
  -8  10   8    0.40    2.93
   8 -10  -8    0.00    3.45
   8  10  -8    0.00    3.90
  -8  10   9    7.03    5.50
   8 -10  -9    7.36    5.92
   8  10  -9   12.59    5.44
  -8  10  10    1.24    4.96
  -8  10  10   -0.00    3.88
   8 -10 -10    3.78    4.50
   8  10 -10    6.85    4.18
  -8  10  11    2.09    4.92
   8 -10 -11    8.40    5.59
   8  10 -11    7.22    4.81
  -8  10  12   -0.00    4.79
   8 -10 -12    0.00    4.38
   8  10 -12    0.00    3.16
  -8  10  13   56.26   13.20
   8 -10 -13   76.04   13.95
   8  10 -13   32.56    9.50
  -8  10  14    0.00    4.49
   8 -10 -14    2.37    4.28
   8  10 -14   -0.00    3.54
  -8  10  15    7.85    5.93
   8 -10 -15    0.41    4.09
   8  10 -15    7.88    5.18
  -8  10  16   -0.00    4.15
   8 -10 -16    3.88    4.70
   8  10 -16    1.09    3.67
  -8  10  17   30.51    9.94
   8 -10 -17   43.58   10.79
   8  10 -17   35.17    9.73
  -8  10  18   -0.00    4.37
   8  10 -18    4.31    4.85
  -8 -10  18   -0.00    5.26
  -8  10  19   29.68    9.43
   8  10 -19   16.84    7.40
  -8 -10  19   11.62    7.49
  -8  10  20    6.52    5.41
   8  10 -20    3.64    4.94
  -8 -10  20    0.00    5.86
  -8  10  21    7.31    6.77
   8  10 -21   13.52    6.83
  -8 -10  21    5.12    6.41
  -8  10  22    0.95    3.91
   8  10 -22   -0.00    3.57
  -8 -10  22    1.35    5.88
  -8  10  23    8.74    6.43
   8  10 -23   11.11    6.86
  -8 -10  23    9.92    8.17
  -8  10  24    1.25    4.40
   8  10 -24   -0.00    4.10
  -8 -10  24    2.14    5.49
  -8  10  25   -0.00    3.56
   8  10 -25   -0.00    4.44
  -8 -10  25   -0.00    6.60
  -8  10  26    0.00    4.62
   8  10 -26    1.50    3.41
  -8 -10  26   -0.00    5.73
  -8  10  27    6.73    6.61
   8  10 -27    0.00    5.83
  -8 -10  27    1.18    6.46
  -8  10  28    0.00    5.01
   8  10 -28    1.24    5.65
  -8 -10  28   -0.00    5.70
  -8  10  29    0.02    5.19
   8  10 -29    0.00    4.99
  -8 -10  29   12.68    8.84
  -8  10  30    1.30    4.56
   8  10 -30   -0.00    4.34
  -8 -10  30   -0.00    4.55
  -8  10  31    0.95    5.04
  -8 -10  31    0.00    9.23
  -8  11   1   11.89    7.37
   8 -11  -1   72.90   13.81
   8  11  -1   36.64    6.96
  -8  11   2    7.73    5.04
   8 -11  -2    2.29    4.39
   8  11  -2    7.93    3.54
  -8  11   3    5.10    5.96
   8 -11  -3   14.68    6.72
   8  11  -3    3.44    3.22
  -8  11   4    1.85    5.40
   8 -11  -4   -0.00    3.97
   8  11  -4    2.60    3.15
  -8  11   5   13.49    8.25
   8 -11  -5   35.10   10.14
   8  11  -5   20.12    5.78
  -8  11   6    3.30    4.58
   8 -11  -6    6.48    6.00
   8  11  -6    1.53    3.13
  -8  11   7    5.69    5.22
   8 -11  -7    6.67    5.86
   8  11  -7    2.68    3.46
  -8  11   8    2.77    5.94
   8 -11  -8   12.00    6.59
   8  11  -8    6.06    4.01
  -8  11   9   18.19    7.77
   8 -11  -9   18.23    7.58
   8  11  -9   13.25    5.57
  -8  11  10    7.51    5.02
   8 -11 -10    6.32    4.63
   8  11 -10   -0.00    3.50
  -8  11  11   16.24    7.05
   8 -11 -11   17.63    7.90
   8  11 -11    7.95    4.79
  -8  11  12    0.00    5.02
  -8  11  12   -0.00    4.45
   8 -11 -12    1.77    5.19
   8  11 -12    1.39    3.18
  -8  11  13   -0.00    4.68
   8 -11 -13    0.11    4.62
   8  11 -13    5.10    4.52
  -8  11  14    3.15    4.24
   8 -11 -14    2.18    4.60
   8  11 -14   -0.00    3.41
  -8  11  15   28.14    9.59
   8 -11 -15   35.52   10.00
   8  11 -15   26.48    8.50
  -8  11  16    4.49    4.74
   8 -11 -16    0.08    4.66
   8  11 -16    1.45    3.81
  -8  11  17    8.63    5.71
   8 -11 -17   11.44    6.13
   8  11 -17    1.17    4.41
  -8  11  18    3.60    4.92
   8 -11 -18    0.00    4.69
   8  11 -18   -0.00    3.49
  -8  11  19    8.89    6.80
   8 -11 -19   13.53    6.96
   8  11 -19    7.68    6.21
  -8  11  20    0.00    3.16
   8 -11 -20   -0.00    4.60
   8  11 -20    3.19    5.11
  -8  11  21    8.48    6.03
   8  11 -21    8.76    6.39
  -8  11  22   -0.00    4.50
   8  11 -22    4.24    5.75
  -8  11  23   -0.00    3.84
   8  11 -23    0.00    5.30
  -8  11  24    4.69    5.13
   8  11 -24    5.02    4.74
  -8  11  25   17.89    8.16
   8  11 -25    6.47    6.51
  -8 -11  25   11.94    8.73
  -8  11  26    4.03    4.99
   8  11 -26   -0.00    4.97
  -8 -11  26    0.00    6.12
  -8  11  27    5.03    5.88
   8  11 -27   -0.00    4.87
  -8 -11  27   -0.00    4.57
  -8  11  28   -0.00    5.62
  -8 -11  28   -0.00    6.32
  -8  11  29    2.00    5.94
  -8 -11  29    3.69    7.25
  -8 -11  30    8.32    8.10
  -8 -11  31    1.64    6.40
  -8  12   1   -0.00    4.12
   8 -12  -1    0.22    3.97
   8  12  -1   -0.00    2.37
  -8  12   2   -0.00    4.66
   8 -12  -2    2.84    5.05
   8  12  -2    0.52    2.39
  -8  12   3   54.42   13.02
   8 -12  -3   45.19   11.30
   8  12  -3   27.04    6.70
  -8  12   4    2.92    4.04
   8 -12  -4    0.58    4.12
   8  12  -4    0.33    2.64
  -8  12   5    3.81    5.30
   8 -12  -5    0.00    4.06
   8  12  -5    0.59    2.12
  -8  12   6    0.44    4.05
   8 -12  -6    2.65    4.40
   8  12  -6   -0.00    3.18
  -8  12   7   40.14   11.20
   8 -12  -7   22.59    8.55
   8  12  -7   18.62    5.75
  -8  12   8   17.53    8.19
   8 -12  -8    8.31    6.14
   8  12  -8    3.68    3.82
  -8  12   9   25.86    9.62
   8 -12  -9   30.14    9.85
   8  12  -9   21.28    6.66
  -8  12  10    5.42    5.19
   8 -12 -10    0.38    4.39
   8  12 -10    8.42    4.49
  -8  12  11    0.00    3.99
   8 -12 -11   11.60    6.30
   8  12 -11    8.92    4.65
  -8  12  12    1.53    4.20
   8 -12 -12   -0.00    4.28
   8  12 -12    4.74    4.34
  -8  12  13    3.31    4.66
   8 -12 -13   30.00    9.59
   8  12 -13   13.36    6.20
  -8  12  14   -0.00    5.36
   8 -12 -14    0.23    4.21
   8  12 -14    0.00    2.99
  -8  12  15    1.90    4.27
   8 -12 -15   -0.00    5.24
   8  12 -15    0.00    3.97
  -8  12  16   -0.00    3.97
   8 -12 -16    5.64    5.66
   8  12 -16   -0.00    3.86
  -8  12  17    5.45    5.33
   8 -12 -17    3.22    5.86
   8  12 -17    4.94    4.20
  -8  12  18    3.45    5.26
   8 -12 -18    5.10    5.16
   8  12 -18    0.00    3.65
  -8  12  19   17.80    8.02
   8 -12 -19   21.55    8.42
   8  12 -19   28.16    8.85
  -8  12  20    4.36    4.62
   8 -12 -20   -0.00    3.90
   8  12 -20   -0.00    3.99
  -8  12  21    1.88    5.72
   8 -12 -21   11.07    6.10
   8  12 -21    0.48    4.01
  -8  12  22   -0.00    4.79
   8 -12 -22    2.49    5.22
   8  12 -22   -0.00    4.99
  -8  12  23   10.28    5.73
   8 -12 -23    9.70    6.38
   8  12 -23    4.07    4.95
  -8  12  24   -0.00    3.46
   8  12 -24   -0.00    3.88
  -8  12  25    0.91    4.05
  -8  12  26   -0.00    4.02
  -8  12  27    0.00    4.25
  -8  12  28    2.88    5.56
  -8  13   1   14.30    7.29
   8 -13  -1    8.95    6.17
   8  13  -1    7.07    3.52
  -8  13   2    1.98    4.75
   8 -13  -2    4.85    4.47
   8  13  -2    0.00    2.28
  -8  13   3    3.37    5.17
   8 -13  -3    1.24    3.79
   8  13  -3   -0.00    2.24
  -8  13   4   18.27    8.85
   8 -13  -4   14.60    6.81
   8  13  -4    9.84    4.36
  -8  13   5   14.44    7.92
   8 -13  -5   39.37   10.51
   8  13  -5   25.42    6.46
  -8  13   6    0.02    4.73
   8 -13  -6    0.00    4.40
   8  13  -6    1.46    2.83
  -8  13   7   11.59    6.99
   8 -13  -7    2.49    4.70
   8  13  -7    7.89    4.10
  -8  13   8    3.10    5.67
   8 -13  -8    0.64    4.58
   8  13  -8    1.93    3.35
  -8  13   9   10.20    6.76
   8 -13  -9    9.42    6.17
   8  13  -9    7.64    4.68
  -8  13  10    0.00    3.99
   8 -13 -10   -0.00    3.59
   8  13 -10    1.74    3.10
  -8  13  11   11.75    6.93
   8 -13 -11    6.73    5.55
   8  13 -11    9.23    5.55
  -8  13  12    2.84    4.64
   8 -13 -12    2.95    5.45
   8  13 -12    1.12    3.55
  -8  13  13   -0.00    4.66
   8 -13 -13   -0.00    5.00
   8  13 -13    1.29    3.72
  -8  13  14   -0.00    4.70
   8 -13 -14    2.24    3.88
   8  13 -14    0.63    3.48
  -8  13  15    8.33    6.04
   8 -13 -15    6.02    5.68
   8  13 -15   11.34    5.57
  -8  13  16    0.93    4.95
   8 -13 -16    0.05    3.63
   8  13 -16    0.00    3.59
  -8  13  17    2.45    5.53
   8 -13 -17    8.31    6.31
   8  13 -17   -0.00    3.58
  -8  13  18    4.03    4.67
   8 -13 -18   -0.00    6.02
   8  13 -18    0.00    2.87
  -8  13  19    5.97    6.06
   8 -13 -19    0.00    5.15
   8  13 -19   -0.00    4.44
  -8  13  20    0.76    5.81
   8 -13 -20   -0.00    4.23
   8  13 -20    1.06    4.78
  -8  13  21    9.89    6.51
   8 -13 -21    4.04    5.17
  -8  13  22   -0.00    5.32
   8 -13 -22   -0.00    4.20
  -8  13  23    0.51    4.78
   8 -13 -23   -0.00    3.95
  -8  13  24    0.54    5.18
   8 -13 -24    2.13    4.04
  -8  13  25    7.57    5.91
   8 -13 -25    8.01    6.54
  -8  13  26    3.55    5.28
   8 -13 -26   -0.00    3.86
  -8  14   1    8.65    6.33
   8 -14  -1   13.83    7.17
   8  14  -1   11.61    4.19
  -8  14   2    9.19    6.24
   8 -14  -2   24.56    8.75
   8  14  -2    7.60    3.74
  -8  14   3    0.00    3.86
   8 -14  -3    7.01    5.40
   8  14  -3    9.10    3.91
  -8  14   4   -0.00    3.77
   8 -14  -4    0.00    4.83
   8  14  -4   -0.00    2.60
  -8  14   5    4.49    5.66
   8 -14  -5    0.27    4.37
   8  14  -5    0.30    2.54
  -8  14   6    1.00    5.69
   8 -14  -6    6.17    5.26
   8  14  -6    0.65    3.15
  -8  14   7    6.22    6.10
   8 -14  -7    5.85    5.52
   8  14  -7    9.99    4.67
  -8  14   8   27.21    9.45
   8 -14  -8    8.24    5.60
   8  14  -8   19.80    6.15
  -8  14   9    1.31    4.74
   8 -14  -9   -0.00    3.91
   8  14  -9   10.93    4.95
  -8  14  10    0.00    4.55
   8 -14 -10   -0.00    4.38
   8  14 -10   -0.00    4.19
  -8  14  11    1.85    5.19
   8 -14 -11    2.35    4.69
   8  14 -11    3.16    4.06
  -8  14  12    2.23    5.29
   8 -14 -12    5.73    5.97
   8  14 -12   -0.00    3.70
  -8  14  13   10.48    6.41
   8 -14 -13    5.69    6.01
   8  14 -13    0.00    3.49
  -8  14  14    4.51    5.33
   8 -14 -14   -0.00    3.09
   8  14 -14    6.53    5.02
  -8  14  15   -0.00    5.09
   8 -14 -15   -0.00    4.38
   8  14 -15    4.35    4.48
  -8  14  16    0.00    4.35
   8 -14 -16    6.92    6.26
   8  14 -16    1.61    4.47
  -8  14  17    5.56    5.38
   8 -14 -17   14.90    7.40
  -8  14  18    0.00    5.02
   8 -14 -18   -0.00    4.68
  -8  14  19    0.94    4.68
   8 -14 -19    0.00    4.60
  -8  14  20    3.66    4.70
   8 -14 -20    0.79    4.92
  -8  14  21   -0.00    5.32
   8 -14 -21   -0.00    4.35
  -8  14  22    4.20    5.67
   8 -14 -22    2.08    5.06
  -8  14  23    3.40    6.53
   8 -14 -23    0.40    4.13
  -8  14  24    0.93    5.56
  -8  15   1    0.00    4.94
   8 -15  -1   -0.00    4.91
   8  15  -1    7.23    3.62
  -8  15   2   -0.00    4.53
   8 -15  -2    4.17    5.35
   8  15  -2    1.09    2.68
  -8  15   3    3.27    4.69
   8 -15  -3    0.00    4.18
   8  15  -3   -0.00    2.72
  -8  15   4   -0.00    5.12
   8 -15  -4    4.08    4.90
   8  15  -4    3.80    3.30
  -8  15   5   10.34    7.54
   8 -15  -5   20.20    8.04
   8  15  -5    5.10    3.76
  -8  15   6    4.15    5.24
   8 -15  -6    4.26    5.40
   8  15  -6    3.50    3.32
  -8  15   7    1.77    5.30
   8 -15  -7    5.70    5.28
   8  15  -7    0.10    2.84
  -8  15   8   -0.00    4.76
   8 -15  -8    2.41    4.18
   8  15  -8   -0.00    3.08
  -8  15   9    3.16    6.39
   8 -15  -9   -0.00    4.62
   8  15  -9   -0.00    3.22
  -8  15  10    0.96    4.73
   8 -15 -10    0.00    4.54
   8  15 -10    4.73    4.43
  -8  15  11    8.55    6.87
   8 -15 -11    3.96    4.76
   8  15 -11    9.24    5.33
  -8  15  12   -0.00    4.26
   8 -15 -12   -0.00    3.66
   8  15 -12    0.00    3.23
  -8  15  13    1.22    3.65
   8 -15 -13   -0.00    4.78
  -8  15  14    6.97    6.78
   8 -15 -14   -0.00    4.62
  -8  15  15    7.13    4.92
   8 -15 -15    0.00    4.83
   8 -15 -16    5.39    5.54
   8 -15 -17    1.87    4.38
   8 -15 -18   -0.00    3.78
   8 -15 -19   -0.00    5.19
  -8  16   1   -0.00    5.03
   8 -16  -1    2.56    5.12
   8  16  -1    4.59    3.09
  -8  16   2    1.55    4.64
   8 -16  -2    2.08    5.07
   8  16  -2   -0.00    2.36
  -8  16   3   -0.00    4.35
   8 -16  -3    3.26    4.87
   8  16  -3    3.44    3.26
  -8  16   4   -0.00    4.89
   8 -16  -4   -0.00    3.28
   8  16  -4    0.36    3.29
  -8  16   5   -0.00    4.97
   8 -16  -5   -0.00    3.89
   8  16  -5    2.29    3.14
  -8  16   6   -0.00    5.57
   8 -16  -6    0.45    4.09
   8  16  -6    4.41    3.39
  -8  16   7    1.46    4.95
   8 -16  -7   -0.00    3.76
  -8  16   8    7.95    6.43
   8 -16  -8    9.90    6.81
  -8  16   9    8.04    6.10
   8 -16  -9    0.00    4.38
   8 -16 -10    2.96    4.66
   8 -16 -11    0.00    5.20
   8 -16 -12    3.32    4.83
   8 -16 -13    0.00    5.23
   8 -16 -14    4.76    5.21
   8 -17  -1   -0.00    4.77
   8 -17  -2   -0.00    4.11
   8 -17  -3    1.32    5.38
   8 -17  -4    4.12    6.05
   8 -17  -5    2.99    5.07
   8 -17  -6    5.97    6.07
   8 -17  -7    2.65    3.65
   8 -17  -8    2.66    3.99
   8 -17  -9    0.47    4.25
  -7   0   1  715.21   86.74
  -7   0   1  703.54   86.65
  -7   0   1  792.29   86.53
   7   0  -1  673.90   86.18
   7   0  -1 1298.98   89.61
   7   0  -1  766.62   87.51
  -7   0   2   -0.00    3.04
  -7   0   2    0.00    3.03
  -7   0   2    0.00    3.10
   7   0  -2    1.83    3.10
   7   0  -2   -0.00    2.79
  -7   0   3    9.43    4.69
  -7   0   3   10.18    4.44
   7   0  -3   15.17    5.04
   7   0  -3    6.87    4.59
  -7   0   4   -0.00    2.92
   7   0  -4    0.24    2.66
   7   0  -4   -0.00    2.86
  -7   0   5   30.65    7.57
   7   0  -5   32.99    7.49
   7   0  -5   29.19    8.00
  -7   0   6   -0.00    3.48
   7   0  -6    2.02    3.52
   7   0  -6    1.70    4.16
  -7   0   7  253.46   33.16
   7   0  -7  296.87   33.79
   7   0  -7  258.98   33.86
  -7   0   8   -0.00    3.13
   7   0  -8   -0.00    3.21
  -7   0   9   19.14    5.90
   7   0  -9   19.33    6.99
  -7   0  10    0.00    3.57
   7   0 -10   -0.00    3.42
  -7   0  11  370.65   42.51
   7   0 -11  316.16   42.10
  -7   0  12    0.00    4.06
   7   0 -12    0.00    3.14
  -7   0  13  102.63   16.86
   7   0 -13   99.44   17.23
   7   0 -14    0.74    4.08
   7   0 -15    5.63    5.09
   7   0 -16    5.15    5.13
  -7   0  17  403.25   52.25
   7   0 -17  467.84   54.14
  -7   0  18    0.28    5.45
   7   0 -18   -0.00    3.95
  -7   0  19    4.85    5.45
   7   0 -19   22.44    8.39
  -7   0  20    3.56    4.85
   7   0 -20    0.00    4.56
  -7   0  21    8.12    6.55
   7   0 -21   28.55    9.07
  -7   0  22    0.51    3.91
   7   0 -22   -0.00    5.33
  -7   0  23   51.44   12.43
  -7   0  24    2.86    4.87
  -7   0  25   -0.00    5.05
  -7   0  26   -0.00    5.40
  -7   0  27   67.06   15.49
  -7   0  28    2.27    4.98
  -7   0  29    8.14    8.18
  -7   0  30    0.00    4.67
  -7   0  31    0.00    6.15
  -7   0  32   -0.00    6.62
  -7   0  33   33.06   11.97
  -7   0  34    2.53    6.57
  -7   0  35    2.96    5.18
  -7   0  36    3.20    5.68
  -7   0  37    8.94    7.99
  -7   1   1    5.19    4.06
  -7   1   1    0.51    3.14
  -7   1   1    0.00    2.76
   7  -1  -1   -0.00    3.40
   7  -1  -1    4.33    3.44
   7  -1  -1    5.07    4.13
   7   1  -1    4.94    3.17
   7   1  -1    0.93    3.18
  -7  -1   1    2.03    2.96
  -7   1   2   51.68    9.93
  -7   1   2   49.46    9.57
  -7   1   2   54.52    9.86
   7  -1  -2   64.44   10.34
   7  -1  -2   48.04    9.29
   7  -1  -2   38.71    9.50
   7   1  -2   41.93    8.57
   7   1  -2   39.90    9.11
  -7  -1   2   51.70    9.37
  -7   1   3  255.08   31.86
  -7   1   3  254.44   31.58
  -7   1   3  251.51   31.29
   7  -1  -3  221.48   30.53
   7  -1  -3  228.65   31.75
   7   1  -3  271.29   31.08
   7   1  -3  254.68   31.60
  -7  -1   3  293.00   31.88
  -7   1   4   -0.00    3.05
  -7   1   4    1.36    2.90
   7  -1  -4   -0.00    2.95
   7  -1  -4    0.00    3.20
   7   1  -4    1.42    3.02
   7   1  -4    3.24    4.56
  -7  -1   4   -0.00    3.12
  -7   1   5   68.43   12.32
  -7   1   5   86.55   12.97
   7  -1  -5   71.93   11.95
   7  -1  -5   72.20   13.16
   7   1  -5   58.93   11.25
   7   1  -5   74.34   12.58
  -7  -1   5   69.65   11.93
  -7   1   6    5.08    4.61
  -7   1   6    1.21    3.46
   7  -1  -6    2.79    3.33
   7  -1  -6    0.71    4.54
   7   1  -6    3.43    3.05
   7   1  -6    2.16    4.03
  -7  -1   6    0.00    2.83
  -7   1   7   28.45    7.44
  -7   1   7   25.40    6.97
   7  -1  -7   36.75    8.75
   7   1  -7   50.77    8.98
   7   1  -7   21.76    7.10
  -7  -1   7    9.72    5.41
  -7   1   8   15.24    5.95
   7  -1  -8   21.15    6.87
   7   1  -8   11.66    5.52
   7   1  -8   22.17    6.54
  -7  -1   8   24.54    6.67
  -7   1   9  277.78   36.67
   7  -1  -9  305.55   37.82
   7   1  -9  297.34   37.31
  -7  -1   9  309.84   36.85
  -7   1  10   36.29    8.43
   7  -1 -10   27.19    8.01
   7   1 -10   22.87    7.14
  -7  -1  10   22.67    7.07
  -7   1  11   84.17   14.99
   7  -1 -11  107.39   16.59
   7   1 -11   71.48   14.67
  -7  -1  11   90.05   14.95
  -7   1  12    0.48    3.99
   7  -1 -12    2.87    3.62
   7   1 -12    2.36    4.21
  -7  -1  12   -0.00    3.38
  -7   1  13  160.08   23.69
   7  -1 -13  157.15   24.26
   7   1 -13  187.65   25.11
  -7  -1  13  166.90   23.81
   7  -1 -14    0.00    3.35
   7   1 -14    9.79    5.19
  -7  -1  14    2.34    4.48
   7  -1 -15  127.45   19.97
   7   1 -15  109.65   19.04
   7  -1 -16    0.59    4.37
   7   1 -16   26.94    8.24
  -7   1  17   42.92   10.25
   7  -1 -17   25.08    9.01
   7   1 -17   23.56    8.28
  -7   1  18    0.65    4.87
   7  -1 -18    5.45    4.70
   7   1 -18   -0.00    3.62
  -7  -1  18    2.71    4.26
  -7   1  19  119.09   20.75
   7  -1 -19  138.71   22.20
  -7  -1  19  122.40   21.18
  -7   1  20   -0.00    4.74
   7  -1 -20   -0.00    5.14
  -7  -1  20   -0.00    5.39
  -7   1  21   64.32   13.52
   7  -1 -21   51.79   12.53
  -7  -1  21   32.56   11.10
  -7   1  22    5.58    5.76
   7  -1 -22   -0.00    4.21
  -7  -1  22   -0.00    4.91
  -7   1  23    8.35    6.90
   7  -1 -23   41.20   11.14
  -7  -1  23   17.16    7.98
  -7   1  24    6.86    6.89
   7  -1 -24   24.28    9.30
  -7  -1  24   12.66    7.72
  -7   1  25   58.63   13.78
   7  -1 -25   39.78   12.90
   7   1 -25   51.17   13.38
  -7  -1  25   80.86   15.73
  -7   1  26   -0.00    3.90
   7   1 -26    5.19    6.41
  -7  -1  26    8.55    6.64
  -7   1  27    5.66    5.14
   7   1 -27    1.14    3.84
  -7  -1  27    0.00    4.01
  -7   1  28    3.59    4.99
   7   1 -28   -0.00    6.76
  -7  -1  28    1.07    6.26
  -7   1  29   31.38   10.97
   7   1 -29   28.55   10.57
  -7  -1  29   42.40   12.43
  -7   1  30    0.00    5.70
  -7  -1  30    6.62    6.32
  -7   1  31   25.04   10.19
  -7  -1  31   25.07    9.93
  -7   1  32    6.12    6.35
  -7  -1  32    0.12    5.20
  -7   1  33    5.82    5.90
  -7  -1  33    0.00    6.02
  -7   1  34   -0.00    5.91
  -7  -1  34    4.27    8.20
  -7   1  35    3.06    7.13
  -7  -1  35    8.92    8.37
  -7   1  36    1.36    6.35
  -7  -1  36    1.14    5.54
  -7   1  37    0.00    4.74
  -7  -1  37    0.00    5.92
  -7   2   1   40.69    9.00
  -7   2   1   33.66    8.06
  -7   2   1   33.01    7.99
   7  -2  -1   30.14    7.45
   7  -2  -1   37.47    8.04
   7  -2  -1   20.23    7.43
   7   2  -1   36.53    7.29
   7   2  -1   41.50    8.15
  -7  -2   1   30.55    7.02
  -7  -2   1   40.80    7.46
  -7   2   2   27.38    8.17
  -7   2   2   43.60    9.60
  -7   2   2   51.56    9.67
   7  -2  -2   51.70    9.69
   7  -2  -2   52.64    9.53
   7  -2  -2   45.24    9.60
   7   2  -2   54.19    9.01
   7   2  -2   56.82    9.64
  -7  -2   2   39.41    8.23
  -7  -2   2   37.30    7.59
  -7   2   3    9.64    4.90
  -7   2   3    5.11    4.00
  -7   2   3   10.91    4.91
   7  -2  -3    6.27    3.61
   7  -2  -3   11.50    4.35
   7  -2  -3   11.60    5.15
   7   2  -3    9.64    4.03
   7   2  -3    6.55    4.10
  -7  -2   3    0.00    3.24
  -7   2   4    8.45    4.46
  -7   2   4    8.41    4.07
   7  -2  -4    9.18    4.73
   7   2  -4    6.62    4.06
   7   2  -4    3.42    3.78
  -7  -2   4    4.45    3.25
  -7   2   5  308.81   34.03
  -7   2   5  252.73   32.67
   7  -2  -5  250.99   33.50
   7   2  -5  246.38   31.84
   7   2  -5  246.88   32.24
  -7  -2   5  277.07   32.35
  -7   2   6    9.27    5.22
  -7   2   6   16.04    5.74
   7  -2  -6   13.56    6.04
   7   2  -6   18.31    5.75
   7   2  -6    7.40    4.66
  -7  -2   6   14.78    5.04
  -7   2   7  234.31   31.37
  -7   2   7  241.87   31.31
   7  -2  -7  255.66   32.61
   7   2  -7  266.90   31.52
   7   2  -7  287.20   32.23
  -7  -2   7  209.68   30.10
  -7   2   8    0.00    3.32
  -7   2   8    0.00    3.52
   7  -2  -8    4.88    4.80
   7   2  -8    5.89    4.28
   7   2  -8    0.00    3.78
  -7  -2   8    2.36    3.77
  -7   2   9   80.55   13.53
  -7   2   9   83.18   13.59
   7  -2  -9   62.35   12.94
   7   2  -9   75.44   13.11
   7   2  -9   72.05   12.98
  -7  -2   9   60.54   11.93
  -7   2  10   30.92    7.74
   7  -2 -10   12.39    6.17
   7   2 -10    6.71    4.79
  -7  -2  10   14.39    6.17
  -7   2  11  161.86   21.13
   7  -2 -11  128.43   20.54
   7   2 -11  120.68   19.55
  -7  -2  11  121.36   19.19
  -7   2  12    2.29    5.40
   7  -2 -12   26.77    8.10
   7   2 -12   34.70    8.56
  -7  -2  12   54.33    9.90
   7  -2 -13   83.63   15.81
   7   2 -13   72.09   14.75
  -7  -2  13  106.69   16.21
   7  -2 -14    5.61    4.55
   7   2 -14   10.44    5.98
  -7  -2  14    0.39    3.53
   7  -2 -15   33.80    9.77
   7   2 -15   27.18    8.65
  -7   2  16   87.26   14.91
   7  -2 -16   58.00   14.08
  -7   2  17   23.25    8.93
   7  -2 -17   69.40   13.49
  -7   2  18   35.28    9.74
   7  -2 -18   37.65   10.44
  -7  -2  18   30.16   10.03
  -7   2  19    0.00    4.91
   7  -2 -19    3.28    5.07
  -7  -2  19    2.31    5.28
  -7   2  20    7.90    5.57
   7  -2 -20    5.26    5.94
  -7  -2  20   14.97    7.84
  -7   2  21   52.75   12.96
   7  -2 -21  116.97   18.20
  -7  -2  21   48.61   12.91
  -7   2  22    5.88    7.93
   7  -2 -22   11.01    6.51
   7   2 -22   16.94    8.22
  -7  -2  22   15.70    8.33
  -7   2  23   32.47   10.11
   7  -2 -23   32.97   10.06
   7   2 -23   -0.00    6.01
  -7  -2  23   20.54    8.88
  -7   2  24   -0.00    5.46
   7  -2 -24    1.76    4.72
   7   2 -24    0.40    4.45
  -7  -2  24    4.29    5.70
  -7   2  25    9.25    5.76
   7  -2 -25   12.48    7.63
   7   2 -25   15.17    8.33
  -7  -2  25    9.83    7.30
  -7   2  26    4.33    5.15
   7   2 -26    2.64    5.48
  -7  -2  26    4.37    6.97
  -7   2  27   24.06    9.87
   7   2 -27   26.01    9.29
  -7  -2  27   17.14    8.82
  -7   2  28    1.61    4.70
   7   2 -28    6.42    6.06
  -7  -2  28    0.00    6.28
  -7   2  29   18.93    8.43
   7   2 -29    3.93    6.10
  -7  -2  29   14.01    7.46
  -7   2  30    2.32    4.94
   7   2 -30    0.09    4.94
  -7  -2  30    0.00    4.20
  -7   2  31   10.76    7.61
  -7  -2  31   20.75   10.27
  -7   2  32    0.00    4.54
  -7  -2  32    4.00    6.39
  -7   2  33    9.05    7.70
  -7  -2  33   14.62    8.89
  -7   2  34    2.64    4.44
  -7  -2  34   -0.00    4.32
  -7   2  35    5.50    6.04
  -7  -2  35   -0.00    6.65
  -7   2  36   -0.00    5.23
  -7  -2  36   -0.00    6.03
  -7   2  37    5.83    5.78
  -7   3   1    0.91    3.03
  -7   3   1   -0.00    3.35
  -7   3   1   -0.00    3.65
   7  -3  -1    0.00    3.84
   7  -3  -1    1.98    4.01
   7   3  -1    0.00    2.72
   7   3  -1   -0.00    2.69
  -7  -3   1    0.24    2.40
  -7  -3   1    3.63    2.27
  -7   3   2  158.64   22.43
  -7   3   2  176.37   23.18
  -7   3   2  187.19   22.99
   7  -3  -2  174.00   22.63
   7  -3  -2  126.80   21.72
   7   3  -2  160.73   20.67
   7   3  -2  156.36   20.85
  -7  -3   2  150.38   20.36
  -7  -3   2  153.74   19.89
  -7   3   3   43.47   10.02
  -7   3   3   39.33    9.31
  -7   3   3   54.34   10.53
   7  -3  -3   38.31    9.14
   7  -3  -3   48.56   10.39
   7   3  -3   54.20    9.28
   7   3  -3   48.83    9.09
  -7  -3   3   52.48    9.00
  -7   3   4    9.27    5.15
  -7   3   4    5.00    4.21
   7  -3  -4    7.60    5.00
   7  -3  -4   11.31    5.21
   7   3  -4    8.02    4.27
   7   3  -4    7.29    4.17
  -7  -3   4   11.81    4.35
  -7   3   5   87.59   15.69
  -7   3   5   87.58   15.56
   7  -3  -5  118.05   17.69
   7   3  -5  118.24   15.91
   7   3  -5  116.59   16.06
  -7  -3   5   91.48   14.62
  -7   3   6   29.61    7.87
  -7   3   6   17.42    6.01
   7  -3  -6   26.41    7.40
   7   3  -6   24.45    6.51
   7   3  -6   18.93    5.99
  -7  -3   6   15.12    5.30
  -7   3   7    4.70    3.79
  -7   3   7    3.70    3.89
   7  -3  -7    0.00    3.86
   7   3  -7    2.78    3.80
   7   3  -7    0.00    3.42
  -7  -3   7    0.86    2.91
  -7   3   8   -0.00    3.22
  -7   3   8    3.29    3.74
   7  -3  -8   -0.00    4.21
   7   3  -8   -0.00    3.58
   7   3  -8    4.21    3.65
  -7  -3   8    0.37    2.30
  -7   3   9  221.48   29.45
  -7   3   9  222.01   29.40
   7  -3  -9  235.71   30.63
   7   3  -9  265.11   29.95
   7   3  -9  219.65   28.79
  -7  -3   9  179.14   27.58
  -7   3  10   61.72   12.99
  -7   3  10   79.19   14.44
   7  -3 -10  108.54   16.65
   7   3 -10   82.18   13.95
   7   3 -10   75.84   13.56
  -7  -3  10   84.40   13.95
  -7   3  11   13.25    5.24
   7  -3 -11    5.91    4.99
   7   3 -11   12.39    5.59
  -7  -3  11    3.63    4.21
  -7   3  12   -0.00    3.67
   7  -3 -12   -0.00    4.78
   7   3 -12    0.00    3.69
  -7  -3  12    1.26    3.33
   7  -3 -13   85.86   16.44
  -7  -3  13  100.90   16.50
   7  -3 -14  123.34   18.97
  -7  -3  14   82.31   15.92
  -7   3  15  130.25   20.30
   7  -3 -15  121.47   20.76
  -7   3  16   11.45    6.44
   7  -3 -16   26.02    8.46
  -7   3  17    0.10    3.93
   7  -3 -17    0.00    4.59
  -7   3  18   24.59    8.08
   7  -3 -18   32.34   10.47
  -7  -3  18   24.94    8.93
  -7   3  19  292.50   37.52
   7  -3 -19  286.51   38.49
   7   3 -19  263.59   37.04
  -7  -3  19  271.60   37.39
  -7   3  20    0.49    4.37
   7  -3 -20   -0.00    5.16
   7   3 -20    3.01    5.47
  -7  -3  20    4.35    5.58
  -7   3  21    3.89    5.58
   7  -3 -21    0.00    5.62
   7   3 -21    1.58    4.85
  -7  -3  21    4.85    5.50
  -7   3  22   -0.00    4.68
   7  -3 -22    3.76    4.50
   7   3 -22    5.54    6.22
  -7  -3  22   -0.00    5.33
  -7   3  23   17.25    7.23
   7  -3 -23   13.48    7.49
   7   3 -23   11.51    6.37
  -7  -3  23   12.43    8.23
  -7   3  24   -0.00    5.60
   7   3 -24   15.04    7.95
  -7  -3  24    3.89    5.78
  -7   3  25    8.23    7.06
   7   3 -25   21.30   10.13
  -7  -3  25   48.22   11.50
  -7   3  26    3.79    5.42
   7   3 -26    1.81    5.40
  -7  -3  26    1.13    4.67
  -7   3  27   -0.00    4.42
   7   3 -27    3.09    6.32
  -7  -3  27   -0.00    6.94
  -7   3  28    2.71    6.27
   7   3 -28    3.22    4.35
  -7  -3  28    0.00    6.44
  -7   3  29   15.92    8.74
   7   3 -29    3.05    6.96
  -7  -3  29   11.01    6.98
  -7   3  30   -0.00    6.35
   7   3 -30    0.40    4.51
  -7  -3  30    1.68    6.55
  -7   3  31   20.36    9.05
   7   3 -31    7.73    6.38
  -7  -3  31    8.93    7.55
  -7   3  32    0.00    4.13
  -7  -3  32   -0.00    6.12
  -7   3  33    9.96    7.32
  -7  -3  33    1.73    6.87
  -7   3  34    1.65    5.22
  -7  -3  34    9.28    7.19
  -7   3  35   20.10    9.26
  -7  -3  35    8.50    8.35
  -7   3  36   -0.00    6.46
  -7  -3  36    1.64    5.73
  -7   3  37    3.23    5.09
  -7   4   1   61.62   12.09
  -7   4   1   65.35   12.00
   7  -4  -1   38.69   10.15
   7  -4  -1   61.54   12.01
   7   4  -1   62.15   10.05
   7   4  -1   64.39   10.30
  -7  -4   1   59.72    9.70
  -7  -4   1   66.35    9.18
  -7   4   2   87.86   15.68
  -7   4   2   99.82   16.63
  -7   4   2   96.47   16.09
   7  -4  -2  107.75   16.42
   7  -4  -2   84.67   15.74
   7   4  -2  106.68   14.66
   7   4  -2   93.78   14.30
  -7  -4   2  107.57   14.26
  -7  -4   2  100.02   13.29
  -7   4   3   10.23    5.69
  -7   4   3   13.39    5.64
  -7   4   3   20.31    6.42
   7  -4  -3   11.60    4.90
   7  -4  -3    7.18    4.31
   7   4  -3   -0.00    2.62
   7   4  -3   14.29    4.85
  -7  -4   3    9.56    3.89
  -7   4   4   23.23    7.11
  -7   4   4   29.47    7.84
  -7   4   4   40.72    9.19
   7  -4  -4   30.19    7.61
   7  -4  -4   27.07    8.41
   7   4  -4   48.70    8.42
   7   4  -4   16.01    5.99
  -7  -4   4   19.26    5.91
  -7   4   5   77.27   13.77
  -7   4   5   90.21   14.23
   7  -4  -5   81.37   13.49
   7   4  -5   73.15   12.51
   7   4  -5   58.45   11.64
  -7  -4   5   85.73   12.45
  -7   4   6   68.13   12.87
  -7   4   6   60.62   12.01
   7  -4  -6   53.55   12.35
   7   4  -6   62.12   11.26
   7   4  -6   61.21   10.90
  -7  -4   6   68.59   11.20
  -7   4   7   37.58    9.22
  -7   4   7   49.03   10.32
   7  -4  -7   29.93    9.08
   7   4  -7   50.53    9.52
   7   4  -7   43.92    8.85
  -7  -4   7   26.94    7.43
  -7   4   8   43.41   10.90
  -7   4   8   76.87   12.75
   7  -4  -8   81.62   13.97
   7   4  -8   43.29    9.88
   7   4  -8   52.63   10.41
  -7  -4   8   63.17   11.09
  -7   4   9   27.82    8.18
   7  -4  -9   36.23    9.68
   7   4  -9   33.02    8.16
  -7  -4   9   38.76    8.59
  -7   4  10    0.94    3.26
   7  -4 -10    1.27    3.68
   7   4 -10    0.34    3.26
  -7  -4  10    0.59    3.68
  -7   4  11  132.44   19.50
   7  -4 -11  119.21   19.86
  -7  -4  11  107.48   18.03
  -7   4  12  131.72   20.89
   7  -4 -12  133.09   21.75
  -7  -4  12  134.51   20.38
  -7   4  13  130.70   19.79
   7  -4 -13  119.37   19.99
  -7  -4  13  107.43   18.54
  -7   4  14   43.17    9.58
  -7   4  14   44.95    9.94
   7  -4 -14    2.72    5.34
  -7  -4  14   17.19    7.34
  -7   4  15   37.32    9.59
   7  -4 -15   43.51   11.60
   7   4 -15   51.50   10.81
  -7   4  16   33.90    8.87
   7  -4 -16   42.80   11.02
   7   4 -16   21.62    7.80
  -7   4  17  167.34   23.82
   7  -4 -17  139.13   23.73
   7   4 -17  139.17   22.21
  -7   4  18   25.24    8.27
   7  -4 -18   15.74    7.69
   7   4 -18   17.79    7.69
  -7  -4  18   26.54    8.93
  -7   4  19   17.04    7.37
   7  -4 -19   22.40    8.55
   7   4 -19   18.08    7.45
  -7  -4  19   27.12    9.06
  -7   4  20   17.38    8.04
   7  -4 -20   42.10   11.44
   7   4 -20   22.49    8.05
  -7  -4  20   34.65    9.92
  -7   4  21   45.68   11.41
   7  -4 -21   44.90   12.73
   7   4 -21   40.23   11.13
  -7  -4  21   39.29   11.31
  -7   4  22   24.98    8.91
   7   4 -22   36.88   10.51
  -7  -4  22   35.66   11.21
  -7   4  23   14.03    6.95
   7   4 -23   10.91    6.10
  -7  -4  23   12.44    7.41
  -7   4  24    7.15    5.16
   7   4 -24    3.11    4.86
  -7  -4  24    2.43    5.24
  -7   4  25    3.75    5.53
   7   4 -25    0.67    5.20
  -7  -4  25    7.63    6.06
  -7   4  26   18.65    7.68
   7   4 -26    7.02    6.31
  -7  -4  26   29.34   10.08
  -7   4  27    3.84    6.04
   7   4 -27    2.69    6.10
  -7  -4  27   12.83    7.62
  -7   4  28    3.52    5.48
   7   4 -28   14.59    7.04
  -7  -4  28    0.00    7.04
  -7   4  29    6.67    7.58
   7   4 -29    1.14    5.03
  -7  -4  29    4.44    6.54
  -7   4  30   -0.00    5.45
   7   4 -30   -0.00    4.18
  -7  -4  30   -0.00    5.66
  -7   4  31    3.62    6.13
   7   4 -31    1.64    7.15
  -7  -4  31    0.00    6.64
  -7   4  32   11.16    6.52
   7   4 -32   -0.00    4.69
  -7  -4  32    0.00    4.54
  -7   4  33   17.33    8.56
  -7  -4  33   11.67    8.26
  -7   4  34    3.25    5.34
  -7  -4  34    8.35    8.22
  -7   4  35   -0.00    5.32
  -7  -4  35    0.55    4.11
  -7   4  36   -0.00    5.37
  -7  -4  36   13.64    8.54
  -7   5   1    3.05    4.24
  -7   5   1   10.51    5.49
   7  -5  -1    0.00    3.13
   7  -5  -1   -0.00    4.06
   7   5  -1    0.00    3.09
   7   5  -1   -0.00    2.32
  -7  -5   1    3.55    2.55
  -7  -5   1    1.50    1.68
  -7   5   2    4.25    4.50
  -7   5   2    2.09    3.04
   7  -5  -2    0.46    3.23
   7  -5  -2   -0.00    3.46
   7   5  -2    2.26    3.24
   7   5  -2    0.00    2.53
  -7  -5   2   -0.00    2.28
  -7  -5   2    0.00    1.64
  -7   5   3   34.21    9.18
  -7   5   3   40.78    9.71
  -7   5   3   49.58   10.40
   7  -5  -3   45.63   10.03
   7  -5  -3   31.76    8.84
   7   5  -3   42.17    8.12
   7   5  -3   40.35    7.91
  -7  -5   3   35.05    7.37
  -7   5   4  111.42   17.87
  -7   5   4  123.05   18.55
  -7   5   4  118.39   18.09
   7  -5  -4  116.41   17.88
   7  -5  -4  123.33   18.87
   7   5  -4  122.52   16.31
   7   5  -4   95.98   15.31
  -7  -5   4  100.08   15.31
  -7   5   5   22.43    7.38
  -7   5   5   36.43    8.84
   7  -5  -5   30.71    8.88
   7   5  -5   23.58    6.33
   7   5  -5    9.57    4.94
  -7  -5   5   39.80    7.43
  -7   5   6    6.02    5.60
   7  -5  -6   -0.00    3.34
   7   5  -6    1.17    2.99
  -7  -5   6    0.00    2.89
  -7   5   7    4.37    4.02
   7  -5  -7   25.19    7.80
   7   5  -7    8.96    4.77
  -7  -5   7   12.94    4.94
  -7   5   8   83.33   14.64
   7  -5  -8   74.51   14.57
   7   5  -8   79.07   12.79
  -7  -5   8   61.59   12.13
  -7   5   9  136.51   20.65
   7  -5  -9  149.55   22.08
   7   5  -9  128.70   18.91
  -7  -5   9  114.03   18.56
  -7   5  10   46.56   10.35
   7  -5 -10   46.67   11.07
   7   5 -10   35.02    8.60
  -7  -5  10   24.81    7.83
  -7   5  11  178.44   21.97
   7  -5 -11   85.76   18.45
  -7  -5  11  119.45   18.76
  -7   5  12    1.59    3.90
  -7   5  12    1.17    4.85
   7  -5 -12    3.02    4.43
   7   5 -12   -0.00    4.06
  -7  -5  12   -0.00    3.48
  -7   5  13   47.21   10.26
  -7   5  13   36.08    9.72
   7  -5 -13   38.53   10.62
   7   5 -13   14.02    6.72
  -7  -5  13   44.20   10.24
  -7   5  14   64.47   12.53
  -7   5  14   48.08   11.40
   7  -5 -14   77.07   14.76
   7   5 -14   35.51    9.84
  -7  -5  14   53.17   11.77
  -7   5  15  180.25   24.76
  -7   5  15  149.83   23.81
   7  -5 -15  168.11   25.74
   7   5 -15  144.65   22.98
  -7   5  16    3.00    4.62
  -7   5  16   -0.00    4.86
   7  -5 -16    3.14    5.18
   7   5 -16    1.84    4.04
  -7   5  17   10.16    6.23
   7  -5 -17    9.28    6.56
   7   5 -17    7.41    5.11
  -7  -5  17   17.11    7.64
  -7   5  18    7.63    4.92
   7  -5 -18    5.27    5.60
   7   5 -18    4.91    5.15
  -7  -5  18    4.46    5.38
  -7   5  19   44.16   10.76
   7  -5 -19   12.57    7.67
   7   5 -19   19.50    8.03
  -7  -5  19   48.26   11.54
  -7   5  20   31.80    9.57
   7   5 -20   30.53    9.51
  -7  -5  20   30.99   10.05
  -7   5  21    5.43    4.44
   7   5 -21    4.05    5.89
  -7  -5  21    2.79    4.62
  -7   5  22   -0.00    4.33
   7   5 -22   -0.00    4.18
  -7  -5  22    0.00    5.34
  -7   5  23    6.30    5.78
   7   5 -23    4.78    4.88
  -7  -5  23    9.57    6.73
  -7   5  24   13.08    7.61
   7   5 -24    0.44    4.28
  -7  -5  24   14.75    7.87
  -7   5  25    4.69    4.81
   7   5 -25   13.85    7.10
  -7  -5  25    4.53    6.09
  -7   5  26    0.64    5.49
   7   5 -26    3.09    5.52
  -7  -5  26    0.00    6.35
  -7   5  27    7.82    5.85
   7   5 -27    1.83    4.73
  -7  -5  27   -0.00    5.94
  -7   5  28    0.91    4.54
   7   5 -28    5.08    5.38
  -7  -5  28    0.00    5.26
  -7   5  29    8.36    6.70
   7   5 -29   10.17    6.29
  -7  -5  29   -0.00    6.28
  -7   5  30   -0.00    4.12
   7   5 -30    7.07    6.98
  -7  -5  30    0.00    6.32
  -7   5  31    7.98    7.48
   7   5 -31    4.36    6.37
  -7  -5  31   26.23   10.00
  -7   5  32    4.13    5.97
   7   5 -32    3.86    5.76
  -7  -5  32    4.69    6.49
  -7   5  33    0.00    4.62
  -7  -5  33    0.00    6.95
  -7   5  34    3.10    5.69
  -7  -5  34    3.05    7.22
  -7   5  35    6.08    6.33
  -7  -5  35    5.81    6.99
  -7   5  36    9.04    7.22
  -7   6   1   83.57   14.89
  -7   6   1   59.74   12.70
   7   6  -1   40.15    9.41
   7   6  -1   86.63   11.28
  -7  -6   1   82.37   10.74
  -7  -6   1   73.21    8.30
  -7   6   2   57.04   12.40
  -7   6   2   59.89   12.03
   7  -6  -2   42.62   11.77
   7   6  -2   56.32    9.54
  -7  -6   2   54.03    9.15
  -7  -6   2   62.83    7.87
  -7   6   3   38.14    9.83
  -7   6   3   44.28    9.94
   7  -6  -3   28.82    8.77
   7   6  -3   47.59    8.17
  -7  -6   3   28.06    6.65
  -7  -6   3   40.08    6.03
  -7   6   4    7.45    4.64
  -7   6   4   17.04    6.08
   7  -6  -4    0.00    4.20
   7   6  -4   11.57    4.40
  -7  -6   4    9.99    4.39
  -7   6   5    0.00    3.65
  -7   6   5    0.90    3.79
   7  -6  -5    3.92    4.66
   7   6  -5    3.53    3.32
  -7  -6   5    0.98    2.70
  -7   6   6   70.57   14.52
   7  -6  -6   66.77   15.02
   7   6  -6   83.63   13.49
  -7  -6   6  121.76   14.93
  -7   6   7  203.27   25.51
   7  -6  -7  125.85   23.26
   7   6  -7  159.83   22.00
  -7  -6   7  179.32   22.65
  -7   6   8   40.16   11.22
   7  -6  -8   69.14   13.66
   7   6  -8   65.60   11.37
  -7  -6   8   69.86   11.68
  -7   6   9    0.00    4.33
  -7   6   9    0.00    3.51
   7  -6  -9    0.00    4.20
   7   6  -9    0.55    3.25
   7   6  -9    3.41    3.08
  -7  -6   9    1.84    3.90
  -7   6  10   60.32   13.29
  -7   6  10   72.29   14.37
   7  -6 -10   66.11   14.74
   7   6 -10   94.14   13.87
   7   6 -10   61.35   12.09
  -7  -6  10   93.66   14.40
  -7   6  11  150.15   20.98
  -7   6  11  132.62   20.57
   7  -6 -11   96.92   19.35
   7   6 -11  105.53   17.47
  -7  -6  11  129.29   19.43
  -7   6  12   10.25    4.83
  -7   6  12    5.22    5.19
   7  -6 -12    8.12    6.01
   7   6 -12   15.64    5.62
  -7  -6  12   11.79    6.14
  -7   6  13   14.38    7.10
  -7   6  13   12.11    5.90
   7  -6 -13   19.85    8.08
   7   6 -13   20.81    6.63
  -7  -6  13   15.93    6.90
  -7   6  14   28.71    8.48
  -7   6  14   11.32    6.57
   7  -6 -14   19.46    7.98
   7   6 -14    2.42    4.41
  -7  -6  14    3.53    4.74
  -7   6  15   -0.00    5.51
  -7   6  15    5.70    4.94
   7  -6 -15    5.60    6.23
   7   6 -15   -0.00    3.94
  -7   6  16   73.80   14.03
  -7   6  16   54.95   12.63
   7  -6 -16   57.80   13.95
   7   6 -16   47.21   11.47
  -7   6  17   74.54   14.40
   7   6 -17   45.64   11.79
  -7  -6  17   94.32   16.30
  -7   6  18   85.50   16.43
   7   6 -18   86.33   16.14
  -7  -6  18   95.95   17.81
  -7   6  19    6.65    5.27
   7   6 -19    4.23    4.52
  -7  -6  19    6.43    6.15
  -7   6  20   -0.00    4.29
   7   6 -20   -0.00    4.28
  -7  -6  20    1.72    5.85
  -7   6  21    5.95    5.13
   7   6 -21    0.07    4.53
  -7  -6  21    0.00    5.36
  -7   6  22   26.04    9.14
   7   6 -22   39.31   10.66
  -7  -6  22   34.30   10.80
  -7   6  23   26.74    9.29
   7   6 -23    6.47    5.84
  -7  -6  23    3.43    5.76
  -7   6  24   20.33    7.75
   7   6 -24    2.98    5.36
  -7  -6  24    8.47    6.60
  -7   6  25    7.80    5.44
   7   6 -25    0.75    3.81
  -7  -6  25    0.32    5.33
  -7   6  26   14.80    7.01
   7   6 -26   11.44    6.89
  -7  -6  26   32.68   10.82
  -7   6  27   -0.00    6.52
   7   6 -27    7.35    6.94
  -7  -6  27    0.44    6.19
  -7   6  28   11.94    7.68
   7   6 -28    8.89    7.32
  -7  -6  28   12.97    8.09
  -7   6  29   -0.00    5.67
   7   6 -29   -0.00    5.07
  -7  -6  29    6.47    7.66
  -7   6  30   -0.00    5.83
   7   6 -30    0.00    5.98
  -7  -6  30   -0.00    6.83
  -7   6  31    7.78    6.67
  -7  -6  31    5.34    6.96
  -7   6  32   14.85    7.63
   7   6 -32   26.11    9.92
  -7  -6  32    5.93    6.69
  -7   6  33   -0.00    4.74
   7   6 -33    7.50    7.25
  -7  -6  33   -0.00    5.96
  -7   6  34    0.00    5.04
  -7  -6  34    6.44    8.47
  -7   6  35   -0.00    4.93
  -7  -6  35   -0.00    6.97
  -7   6  36    8.39    6.47
  -7   7   1    1.44    4.49
  -7   7   1    1.81    4.69
   7  -7  -1    3.37    4.53
   7   7  -1    3.51    2.78
  -7  -7   1    5.89    2.94
  -7   7   2   33.60    9.45
  -7   7   2   31.24    9.02
   7  -7  -2   21.50    7.39
   7   7  -2   18.06    4.79
  -7  -7   2   17.52    4.65
  -7  -7   2   13.00    1.98
  -7  -7   2   13.68    2.01
  -7   7   3    0.00    4.37
  -7   7   3    8.95    5.49
   7  -7  -3    9.09    5.17
   7   7  -3    7.62    3.72
  -7  -7   3   12.32    4.40
  -7  -7   3   16.73    2.87
  -7   7   4  228.83   32.88
  -7   7   4  242.03   33.15
   7  -7  -4  236.39   32.38
   7  -7  -4  263.73   34.48
   7   7  -4  263.02   29.86
  -7  -7   4  233.11   29.46
  -7   7   5   73.22   14.81
  -7   7   5   98.67   16.61
  -7   7   5  109.27   16.94
   7  -7  -5   89.95   15.22
   7  -7  -5   90.76   16.30
   7   7  -5  114.45   13.97
   7   7  -5   52.64   11.53
  -7  -7   5   75.12   12.53
  -7   7   6    9.43    5.92
  -7   7   6    5.39    4.82
  -7   7   6    2.09    4.88
   7  -7  -6    8.21    5.19
   7  -7  -6   11.50    6.99
   7   7  -6    7.51    3.99
   7   7  -6   11.72    4.42
  -7  -7   6   11.80    4.84
  -7   7   7   95.72   15.91
  -7   7   7   90.85   16.41
   7  -7  -7   76.58   14.42
   7  -7  -7   76.66   15.28
   7   7  -7   85.27   13.33
   7   7  -7   78.93   12.95
  -7  -7   7   74.22   13.22
  -7   7   8   11.02    6.31
  -7   7   8   15.21    7.44
   7  -7  -8   10.49    5.34
   7  -7  -8   10.56    6.35
   7   7  -8    4.69    4.16
   7   7  -8    9.62    4.16
  -7  -7   8   16.34    5.90
  -7   7   9   39.79    9.87
  -7   7   9   28.29    8.88
   7  -7  -9   32.80    9.34
   7  -7  -9   33.32    9.92
   7   7  -9   30.52    7.58
   7   7  -9   34.87    8.13
  -7  -7   9   25.20    7.68
  -7   7  10   88.38   16.41
  -7   7  10  124.42   18.90
   7  -7 -10   75.83   15.22
   7  -7 -10   94.36   17.81
   7   7 -10  103.21   15.49
   7   7 -10   84.20   14.85
  -7  -7  10  116.61   17.06
  -7   7  11   39.98    9.72
  -7   7  11   37.39   10.01
   7  -7 -11   35.42   10.37
   7   7 -11   34.48    8.81
  -7  -7  11   34.84    9.66
  -7   7  12    0.60    4.24
  -7   7  12    7.49    5.48
   7  -7 -12    1.39    5.13
   7   7 -12    5.22    3.85
  -7  -7  12    3.53    4.88
  -7   7  13   19.89    8.00
   7  -7 -13   16.75    7.81
   7   7 -13   32.32    8.07
  -7  -7  13   25.67    8.64
  -7   7  14  155.77   26.53
   7   7 -14  215.23   27.35
  -7  -7  14  210.30   28.49
  -7   7  15    3.24    4.67
   7   7 -15    0.08    3.68
  -7   7  16    5.91    5.68
   7   7 -16    0.00    4.01
  -7   7  17   -0.00    4.65
   7   7 -17    0.00    4.42
  -7  -7  17    2.24    6.18
  -7   7  18    4.74    4.49
   7   7 -18    5.36    4.84
  -7  -7  18    2.61    5.16
  -7   7  19   -0.00    3.86
   7   7 -19   -0.00    4.65
  -7  -7  19   10.67    6.92
  -7   7  20   39.03   10.27
   7   7 -20   27.06    8.61
  -7  -7  20   27.16   10.37
  -7   7  21    3.41    5.09
   7   7 -21    3.26    4.69
  -7  -7  21    3.42    5.65
  -7   7  22    0.00    4.39
   7   7 -22    0.51    3.58
  -7  -7  22   -0.00    6.91
  -7   7  23    6.15    5.71
   7   7 -23    2.53    4.23
  -7  -7  23    1.38    6.20
  -7   7  24   26.72    9.23
   7   7 -24   24.79    9.31
  -7  -7  24   31.68   11.09
  -7   7  25    7.17    4.81
   7   7 -25   -0.00    5.23
  -7  -7  25   -0.00    6.03
  -7   7  26   23.64    8.50
   7   7 -26   22.22    8.94
  -7  -7  26   13.92    8.85
  -7   7  27    1.64    3.89
   7   7 -27   -0.00    5.69
  -7  -7  27   -0.00    6.98
  -7   7  28   -0.00    3.62
   7   7 -28    7.55    6.28
  -7  -7  28    5.64    7.36
  -7   7  29    3.29    4.37
   7   7 -29    6.36    5.71
  -7  -7  29    0.00    6.07
  -7   7  30    6.46    5.68
   7   7 -30    9.29    7.10
  -7  -7  30   14.80    8.18
  -7   7  31    8.47    6.89
   7   7 -31    0.00    5.82
  -7  -7  31   -0.00    6.49
  -7   7  32    2.81    5.78
   7   7 -32    2.88    6.39
  -7  -7  32    0.00    7.67
  -7   7  33   -0.00    4.66
   7   7 -33    4.92    6.73
  -7  -7  33    3.45    6.40
  -7   7  34   11.80    7.62
   7   7 -34   -0.00    5.16
  -7  -7  34    6.01    7.56
  -7   7  35   -0.00    5.54
  -7   8   1   41.81   10.97
  -7   8   1   49.44   11.55
   7  -8  -1   51.93   11.26
   7   8  -1   31.96    6.77
  -7   8   2   94.35   17.08
  -7   8   2   71.37   15.39
   7  -8  -2   82.05   15.35
   7   8  -2   85.89   12.57
  -7  -8   2   96.95   12.71
  -7   8   3   16.62    7.41
  -7   8   3    5.08    5.29
   7  -8  -3    3.22    4.92
   7   8  -3   11.22    3.87
  -7  -8   3    9.67    3.87
  -7   8   4   19.56    7.50
  -7   8   4   24.33    8.77
   7  -8  -4   43.39    9.63
   7   8  -4   17.77    5.43
  -7  -8   4   22.34    5.87
  -7   8   5    8.78    6.59
   7  -8  -5   11.21    6.32
   7  -8  -5   14.33    6.78
   7   8  -5    6.78    3.95
  -7  -8   5   10.90    4.84
  -7   8   6   26.60    8.72
  -7   8   6   34.05    9.33
   7  -8  -6   37.41    8.93
   7  -8  -6   27.22    8.83
   7   8  -6   16.29    5.57
  -7  -8   6   17.84    5.75
  -7   8   7   -0.00    4.13
  -7   8   7   -0.00    3.96
   7  -8  -7    3.26    4.45
   7  -8  -7    1.91    5.03
   7   8  -7    0.00    2.58
  -7  -8   7    0.00    4.11
  -7   8   8   49.94   11.81
  -7   8   8   57.31   13.16
   7  -8  -8   64.00   12.52
   7  -8  -8   49.65   12.59
   7   8  -8   67.53   11.17
   7   8  -8   44.68   10.18
  -7  -8   8   75.29   12.49
  -7   8   9    7.03    5.44
   7  -8  -9    4.65    4.43
   7  -8  -9   11.03    6.85
   7   8  -9    5.72    4.34
   7   8  -9    3.77    4.22
  -7  -8   9    9.83    5.25
  -7   8  10   24.08    7.76
   7  -8 -10    8.76    6.09
   7   8 -10   18.71    6.35
  -7  -8  10   23.98    7.58
  -7   8  11    6.38    5.07
   7  -8 -11    4.95    4.48
   7   8 -11    0.00    3.79
  -7  -8  11    0.00    3.33
  -7   8  12  182.09   24.93
   7  -8 -12  170.64   23.59
   7   8 -12  111.20   20.57
  -7  -8  12  188.13   24.56
  -7   8  13    3.66    4.63
   7   8 -13   -0.00    3.47
  -7  -8  13    1.52    4.91
  -7   8  14   15.24    6.90
   7   8 -14    7.61    5.40
  -7   8  15   -0.00    4.62
   7   8 -15   -0.00    3.62
  -7   8  16   53.50   12.40
   7   8 -16   50.58   11.64
  -7  -8  16   54.54   13.22
  -7   8  17   -0.00    4.82
   7   8 -17   -0.00    3.62
  -7  -8  17    0.68    4.67
  -7   8  18   11.20    5.84
   7   8 -18   17.71    6.37
  -7  -8  18   15.60    7.82
   7   8 -19    3.81    4.35
  -7  -8  19    0.60    5.19
  -7   8  20   18.72    7.38
   7   8 -20    8.91    6.12
  -7  -8  20   22.14    9.57
  -7   8  21   -0.00    4.49
   7   8 -21   -0.00    4.62
  -7  -8  21    6.12    6.27
  -7   8  22   12.74    6.62
   7   8 -22    6.41    5.21
  -7  -8  22    0.00    6.35
  -7   8  23   10.50    6.61
   7   8 -23   13.36    7.22
  -7  -8  23   19.54    9.69
  -7   8  24   17.09    7.50
   7   8 -24    5.57    5.90
  -7  -8  24   11.26    8.55
  -7   8  25    0.10    5.00
   7   8 -25   -0.00    4.77
  -7  -8  25    1.55    6.92
  -7   8  26   15.73    8.17
   7   8 -26   14.53    8.03
  -7  -8  26   19.46    9.40
  -7   8  27    0.00    5.55
   7   8 -27    0.02    4.24
  -7  -8  27    0.00    5.28
  -7   8  28    8.38    6.13
   7   8 -28    5.86    6.57
  -7  -8  28   12.71    9.66
  -7   8  29    2.26    4.13
   7   8 -29   -0.00    4.79
  -7  -8  29   -0.00    4.85
  -7   8  30    5.97    5.52
   7   8 -30    2.92    4.49
  -7  -8  30    8.58    7.05
  -7   8  31    7.10    5.70
   7   8 -31    0.85    4.25
  -7  -8  31   -0.00    5.53
  -7   8  32    4.92    6.21
   7   8 -32    5.60    6.77
  -7  -8  32    7.41    7.35
  -7   8  33   -0.00    4.73
   7   8 -33   -0.00    5.09
  -7  -8  33    0.00    7.09
  -7   8  34    4.10    6.06
   7   8 -34   -0.00    5.98
  -7  -8  34    0.00    6.98
  -7   8  35   -0.00    4.54
   7   8 -35   -0.00    4.98
  -7   9   1   -0.00    4.24
   7  -9  -1    2.87    4.39
   7   9  -1    0.74    2.62
  -7   9   2   23.69    9.00
   7  -9  -2   31.55    9.28
   7   9  -2   37.94    6.84
   7  -9  -3    2.57    4.95
   7   9  -3    3.28    3.22
   7  -9  -4   36.28    9.95
   7   9  -4   48.46    8.53
  -7   9   5    0.00    3.89
   7  -9  -5    7.38    5.40
   7   9  -5    1.49    2.81
  -7   9   6   23.74    8.13
   7  -9  -6   24.79    7.88
   7   9  -6   26.06    6.51
  -7   9   7   20.75    7.72
   7  -9  -7   29.83    8.60
   7   9  -7   20.84    5.96
  -7  -9   7   14.16    6.03
  -7   9   8   43.33   10.26
  -7   9   8   53.81   11.33
   7  -9  -8   31.92    9.39
   7   9  -8   23.82    7.34
  -7  -9   8   29.61    8.16
  -7   9   9   -0.00    3.12
   7  -9  -9    1.91    4.81
   7   9  -9    0.93    3.56
  -7  -9   9    0.00    3.92
  -7   9  10  132.19   19.06
   7  -9 -10   98.71   16.75
   7   9 -10  110.30   15.49
  -7  -9  10   48.13   13.38
  -7   9  11    0.07    3.44
   7  -9 -11   -0.00    4.38
   7   9 -11   -0.00    3.48
  -7  -9  11    5.04    4.78
  -7   9  12    3.09    5.00
   7  -9 -12    0.00    4.27
   7   9 -12    1.76    3.77
  -7  -9  12    2.14    4.40
  -7   9  13   11.92    5.91
   7  -9 -13    3.81    5.44
   7   9 -13    3.90    4.54
  -7  -9  13   -0.00    4.91
  -7   9  14   86.55   16.02
   7  -9 -14   85.09   15.09
   7   9 -14   64.88   13.28
  -7   9  15   -0.00    3.47
   7   9 -15   -0.00    3.64
  -7   9  16    4.41    4.45
   7   9 -16   13.76    5.75
  -7  -9  16   12.86    7.07
  -7   9  17   -0.00    4.56
   7   9 -17    1.27    4.04
  -7  -9  17   -0.00    5.95
  -7   9  18   25.24    8.96
   7   9 -18   14.66    6.79
  -7  -9  18   32.11   10.67
  -7   9  19    3.98    5.07
   7   9 -19    0.00    4.10
  -7  -9  19   -0.00    5.69
  -7   9  20   15.64    7.33
   7   9 -20   17.76    7.39
  -7  -9  20    5.61    7.26
  -7   9  21   -0.00    4.44
   7   9 -21    3.81    4.94
  -7  -9  21    4.70    6.89
  -7   9  22    0.78    3.95
   7   9 -22    1.37    4.12
  -7  -9  22   -0.00    4.47
  -7   9  23   -0.00    4.08
   7   9 -23   -0.00    4.61
  -7  -9  23   -0.00    5.75
  -7   9  24   12.34    7.32
   7   9 -24    8.35    6.51
  -7  -9  24   11.69    8.51
  -7   9  25   -0.00    4.98
   7   9 -25   -0.00    5.27
  -7  -9  25   -0.00    6.03
  -7   9  26   10.97    6.88
   7   9 -26    6.95    6.00
  -7  -9  26    7.31    7.50
  -7   9  27    0.00    5.50
   7   9 -27    4.89    6.44
  -7  -9  27    5.97    6.82
  -7   9  28    0.00    3.95
   7   9 -28    1.62    5.52
  -7  -9  28    2.53    7.14
  -7   9  29   -0.00    5.48
   7   9 -29    4.05    4.91
  -7  -9  29    8.19    8.33
  -7   9  30    6.16    6.29
   7   9 -30    4.80    5.78
  -7  -9  30    0.00    7.30
  -7   9  31    0.00    5.88
   7   9 -31   -0.00    5.12
  -7  -9  31    0.00    6.92
  -7   9  32    4.48    6.31
   7   9 -32   -0.00    6.08
  -7  -9  32    7.43    7.81
  -7   9  33    2.93    4.14
   7   9 -33   -0.00    4.40
  -7  -9  33    0.24    7.17
  -7   9  34   13.17    7.06
   7   9 -34    4.95    6.84
   7   9 -35    0.00    5.91
  -7  10   1    8.75    5.78
   7 -10  -1   23.08    8.21
   7  10  -1   19.05    4.50
  -7  10   2   53.23   12.19
   7 -10  -2   43.97   10.90
   7  10  -2   48.46    8.41
  -7  10   3   -0.00    3.70
   7 -10  -3    3.56    5.40
   7  10  -3    0.00    2.19
  -7  10   4    0.00    4.75
   7 -10  -4   -0.00    4.86
   7  10  -4    2.50    2.76
  -7  10   5    4.70    5.05
   7 -10  -5    2.18    5.16
   7  10  -5    1.49    2.85
  -7  10   6  149.80   22.17
   7 -10  -6  116.55   19.83
   7  10  -6  109.58   16.75
  -7  10   7   -0.00    3.62
   7 -10  -7   -0.00    5.19
   7  10  -7    0.88    3.07
  -7  10   8    0.00    3.94
   7 -10  -8    0.00    3.10
   7  10  -8    5.70    4.16
  -7  10   9   -0.00    3.23
  -7  10   9   -0.00    3.79
   7 -10  -9    0.00    4.34
   7  10  -9    0.39    3.14
  -7  10  10    0.00    4.88
   7 -10 -10    2.05    3.86
   7  10 -10    8.32    4.26
  -7  10  11    1.10    4.80
   7 -10 -11    3.83    3.87
   7  10 -11    6.27    3.80
  -7  10  12   62.77   12.90
   7 -10 -12   50.56   11.24
   7  10 -12   25.15    8.26
  -7 -10  12   54.72   12.10
  -7  10  13   -0.00    3.90
   7 -10 -13    3.73    4.84
   7  10 -13   -0.00    3.67
  -7  10  14   30.28    8.81
   7 -10 -14    8.67    5.99
   7  10 -14    8.71    4.85
  -7  10  15    2.40    4.76
   7 -10 -15   -0.00    3.92
   7  10 -15   -0.00    3.63
  -7 -10  15   -0.00    6.06
  -7  10  16   54.07   12.06
   7 -10 -16   15.96    7.46
   7  10 -16   40.71    9.77
  -7 -10  16   31.63   10.35
  -7  10  17    6.12    4.73
   7  10 -17   -0.00    3.76
  -7 -10  17    2.27    6.03
  -7  10  18   51.59   11.97
   7  10 -18   37.38    9.92
  -7 -10  18   28.67   10.20
  -7  10  19    1.72    4.26
   7  10 -19    5.26    4.71
  -7 -10  19    8.44    7.02
  -7  10  20    1.00    4.05
   7  10 -20    6.22    4.80
  -7 -10  20    8.15    6.53
  -7  10  21   -0.00    5.22
   7  10 -21   -0.00    4.19
  -7 -10  21    0.46    5.58
  -7  10  22   47.39   11.64
   7  10 -22   31.66    9.52
  -7 -10  22   19.71   10.26
  -7  10  23   -0.00    4.13
   7  10 -23    0.39    3.67
  -7 -10  23    1.87    6.38
  -7  10  24   -0.00    5.16
   7  10 -24    4.68    5.02
  -7 -10  24    5.46    7.50
  -7  10  25    2.13    4.76
   7  10 -25    1.09    4.53
  -7 -10  25   -0.00    5.94
  -7  10  26   12.18    7.65
   7  10 -26    1.17    4.40
  -7 -10  26   26.22   10.14
  -7  10  27    0.58    4.72
   7  10 -27    2.30    4.89
  -7 -10  27   -0.00    5.78
  -7  10  28   13.03    7.23
   7  10 -28   15.47    8.01
  -7 -10  28   13.71    8.70
  -7  10  29    6.52    6.15
   7  10 -29    2.35    5.02
  -7 -10  29   -0.00    5.16
  -7  10  30    5.44    6.08
   7  10 -30    2.08    4.85
  -7 -10  30   -0.00    6.00
  -7  10  31   -0.00    3.87
   7  10 -31    2.86    6.62
  -7 -10  31   -0.00    6.41
  -7  10  32    6.68    7.43
   7  10 -32    0.00    5.59
  -7 -10  32    0.18    5.44
  -7  10  33    4.07    5.99
   7  10 -33    1.27    5.18
  -7  11   1    2.41    4.07
   7 -11  -1    1.53    4.07
   7  11  -1    1.08    2.28
  -7  11   2    2.35    4.49
   7 -11  -2   12.98    6.14
   7  11  -2    3.91    2.66
  -7  11   3   12.35    6.80
   7 -11  -3    4.34    4.70
   7  11  -3   12.55    4.17
  -7  11   4   30.47    9.99
   7 -11  -4   34.65    9.62
   7  11  -4   36.53    7.37
  -7  11   5    9.03    6.42
   7 -11  -5   27.66    8.36
   7  11  -5   15.76    5.18
  -7  11   6   -0.00    4.51
   7 -11  -6   -0.00    4.21
   7  11  -6   -0.00    3.11
  -7  11   7   17.89    7.82
   7 -11  -7   24.95    8.05
   7  11  -7   16.61    5.78
  -7  11   8   20.59    7.99
   7 -11  -8   24.76    8.51
   7  11  -8   11.18    5.55
  -7  11   9    0.51    3.74
   7 -11  -9   -0.00    3.99
   7  11  -9   -0.00    3.24
  -7  11  10   40.29   10.22
   7 -11 -10   19.21    7.94
   7  11 -10   18.57    6.23
  -7  11  11    3.37    4.83
  -7  11  11    9.86    5.68
   7 -11 -11    3.34    3.73
   7  11 -11    3.74    3.96
  -7  11  12   -0.00    3.94
   7 -11 -12    1.12    4.33
   7  11 -12    1.43    3.30
  -7  11  13    0.00    4.65
   7 -11 -13    2.16    4.06
   7  11 -13    2.06    3.70
  -7  11  14   25.71    9.22
   7 -11 -14   27.41    8.81
   7  11 -14   26.71    8.01
  -7  11  15    4.42    5.86
   7 -11 -15    0.11    3.43
   7  11 -15    1.50    4.08
  -7  11  16   12.15    7.30
   7 -11 -16    4.62    4.77
   7  11 -16   10.05    5.57
  -7  11  17   -0.00    3.96
   7 -11 -17    4.99    4.90
   7  11 -17    0.18    3.78
  -7  11  18    8.40    5.92
   7 -11 -18    0.00    4.60
   7  11 -18   11.72    5.65
  -7  11  19    8.45    6.01
   7 -11 -19   -0.00    3.24
   7  11 -19    1.07    4.36
  -7 -11  19   -0.00    5.03
  -7  11  20   24.06    8.86
   7  11 -20   32.25    9.07
  -7 -11  20   29.16   11.12
  -7  11  21   -0.00    4.05
   7  11 -21    1.59    3.73
  -7 -11  21   -0.00    5.33
  -7  11  22   -0.00    3.97
   7  11 -22    0.68    4.50
  -7 -11  22    2.27    6.46
  -7  11  23    0.00    4.29
   7  11 -23    0.00    4.58
  -7 -11  23    2.21    5.78
  -7  11  24   11.57    7.40
   7  11 -24    8.30    6.43
  -7 -11  24   15.13    8.94
  -7  11  25   -0.00    5.38
   7  11 -25    1.43    4.80
  -7 -11  25    2.66    5.98
  -7  11  26   -0.00    4.47
   7  11 -26   -0.00    5.69
  -7 -11  26    0.00    5.05
  -7  11  27   -0.00    5.93
   7  11 -27   -0.00    4.48
  -7 -11  27    5.43    7.22
  -7  11  28    0.46    4.98
   7  11 -28    5.70    6.06
  -7 -11  28   -0.00    6.72
  -7  11  29    1.05    4.97
   7  11 -29    2.40    4.61
  -7 -11  29    7.35    5.75
  -7  11  30    1.85    5.01
   7  11 -30    2.38    5.22
  -7 -11  30    6.67    6.39
  -7  11  31    7.14    5.60
  -7 -11  31   -0.00    3.94
  -7  11  32   -0.00    4.10
  -7  12   1   11.64    6.37
   7 -12  -1    6.04    4.98
   7  12  -1    1.94    2.33
  -7  12   2   24.04    8.81
   7 -12  -2   26.14    8.88
   7  12  -2   16.43    4.77
  -7  12   3   -0.00    3.02
   7 -12  -3    5.68    4.18
   7  12  -3    0.12    2.35
  -7  12   4    0.00    4.49
   7 -12  -4    3.42    4.33
   7  12  -4    1.04    2.79
  -7  12   5    3.90    5.80
   7 -12  -5    4.72    5.24
   7  12  -5    1.88    3.04
  -7  12   6   31.35   10.66
   7 -12  -6   46.56   11.31
   7  12  -6   36.54    7.85
  -7  12   7    0.11    3.78
   7 -12  -7    1.85    4.44
   7  12  -7    0.00    3.03
  -7  12   8    7.15    5.65
   7 -12  -8   13.48    6.90
   7  12  -8    5.56    4.09
  -7  12   9   -0.00    3.77
   7 -12  -9    0.35    4.48
   7  12  -9   -0.00    2.89
  -7  12  10    3.29    4.17
   7 -12 -10   11.47    6.91
   7  12 -10   15.79    5.70
  -7  12  11    2.13    3.60
   7 -12 -11    0.00    4.71
   7  12 -11    0.00    2.82
  -7  12  12   21.59    8.31
   7 -12 -12   50.08   11.61
   7  12 -12   45.70    9.53
  -7  12  13   -0.00    4.37
   7 -12 -13   -0.00    4.31
   7  12 -13    2.84    3.84
  -7  12  14    1.89    4.51
   7 -12 -14   -0.00    4.00
   7  12 -14    1.17    4.11
  -7  12  15   -0.00    3.55
   7 -12 -15    2.03    5.24
   7  12 -15    2.68    4.41
  -7  12  16   37.12   10.64
   7 -12 -16   27.95    9.25
   7  12 -16   17.34    7.15
  -7  12  17    2.45    3.87
   7 -12 -17   11.60    6.43
   7  12 -17    0.06    3.89
  -7  12  18    8.15    6.45
   7 -12 -18    6.46    5.55
   7  12 -18   19.82    6.84
  -7  12  19   10.95    5.97
   7 -12 -19   -0.00    4.54
   7  12 -19   -0.00    5.45
  -7  12  20    1.86    4.99
   7 -12 -20   10.98    6.21
   7  12 -20    5.31    4.67
  -7  12  21    1.45    4.21
   7 -12 -21   -0.00    3.29
   7  12 -21   -0.00    4.29
  -7  12  22   16.07    7.66
   7 -12 -22    8.39    4.98
   7  12 -22    0.00    5.40
  -7  12  23    1.94    4.07
   7  12 -23    0.09    2.99
  -7  12  24    3.49    5.02
   7  12 -24    5.18    6.10
  -7  12  25   -0.00    3.95
   7  12 -25    4.17    5.37
  -7  12  26    0.00    5.15
   7  12 -26    5.87    6.47
  -7  12  27    8.71    6.35
   7  12 -27    2.63    5.09
  -7 -12  27    0.00    7.30
  -7  12  28    5.06    5.55
  -7 -12  28   -0.00    6.82
  -7  12  29   -0.00    4.33
  -7 -12  29   -0.00    7.05
  -7  12  30    0.00    5.57
  -7 -12  30    0.00    6.87
  -7  13   1   -0.00    4.61
   7 -13  -1    0.51    3.83
   7  13  -1    0.09    2.33
  -7  13   2    0.00    5.38
   7 -13  -2   10.85    5.94
   7  13  -2    9.29    3.89
  -7  13   3    6.82    6.03
   7 -13  -3   11.48    6.56
   7  13  -3    6.75    3.74
  -7  13   4   28.52   10.69
   7 -13  -4   60.66   13.15
   7  13  -4   59.76    9.79
  -7  13   5   13.19    6.97
   7 -13  -5    3.16    4.50
   7  13  -5    2.82    3.37
  -7  13   6   -0.00    5.60
   7 -13  -6    5.39    4.91
   7  13  -6    0.14    2.70
  -7  13   7   -0.00    4.64
   7 -13  -7    4.74    5.78
   7  13  -7   -0.00    3.01
  -7  13   8    6.73    5.30
   7 -13  -8    9.02    5.58
   7  13  -8   10.49    4.95
  -7  13   9   10.72    7.09
   7 -13  -9    4.25    5.10
   7  13  -9    0.00    3.64
  -7  13  10    6.94    6.25
   7 -13 -10   10.88    6.90
   7  13 -10   17.43    5.64
  -7  13  11    2.06    4.40
   7 -13 -11   10.11    5.23
   7  13 -11    3.90    3.80
  -7  13  12   -0.00    3.53
   7 -13 -12    0.00    4.16
   7  13 -12    1.16    3.02
  -7  13  13    6.23    5.23
   7 -13 -13    5.10    4.84
   7  13 -13    4.99    4.26
  -7  13  14   26.34    8.58
   7 -13 -14   26.14    9.14
   7  13 -14   12.81    6.49
   7 -13 -15    4.25    5.61
   7  13 -15    6.03    4.60
  -7  13  16    0.34    3.84
   7 -13 -16    0.00    4.05
   7  13 -16   -0.00    3.77
  -7  13  17    2.54    4.52
   7 -13 -17   -0.00    4.98
   7  13 -17    2.01    3.52
  -7  13  18   -0.00    4.54
   7 -13 -18    2.46    3.94
   7  13 -18    8.37    5.79
  -7  13  19    5.82    6.27
   7 -13 -19    0.71    3.54
   7  13 -19    2.08    4.38
  -7  13  20   10.74    6.42
   7 -13 -20    4.91    5.57
   7  13 -20   16.23    7.04
  -7  13  21    5.11    5.63
   7 -13 -21   19.05    7.91
   7  13 -21   10.64    6.65
  -7  13  22    0.00    4.10
   7 -13 -22    5.38    4.90
   7  13 -22    2.06    4.20
  -7  13  23    2.42    5.46
   7 -13 -23    1.44    4.62
   7  13 -23   -0.00    4.75
  -7  13  24   16.45    7.41
   7 -13 -24   -0.00    5.07
  -7  13  25    3.24    5.13
   7 -13 -25   -0.00    3.89
  -7  13  26    1.77    5.19
  -7  14   1    1.89    5.21
   7 -14  -1   11.23    6.53
   7  14  -1    0.00    2.36
  -7  14   2    3.07    4.85
   7 -14  -2   11.86    6.50
   7  14  -2   10.55    3.91
  -7  14   3   10.84    6.39
   7 -14  -3    5.90    5.13
   7  14  -3    0.00    2.28
  -7  14   4    2.41    4.37
   7 -14  -4   -0.00    4.48
   7  14  -4   -0.00    2.72
  -7  14   5    1.51    4.55
   7 -14  -5   -0.00    4.22
   7  14  -5    2.11    3.32
  -7  14   6   11.40    6.73
   7 -14  -6   24.97    8.88
   7  14  -6   27.22    6.62
  -7  14   7   22.08    9.35
   7 -14  -7   30.74    9.94
   7  14  -7   36.61    8.20
  -7  14   8    4.45    5.95
   7 -14  -8    6.33    5.53
   7  14  -8    7.97    4.77
  -7  14   9    3.71    5.57
   7 -14  -9    1.83    4.79
   7  14  -9    0.00    3.86
  -7  14  10   17.04    7.84
   7 -14 -10   24.01    8.43
   7  14 -10   16.88    5.75
  -7  14  11    5.30    6.01
   7 -14 -11    0.00    4.77
   7  14 -11    6.45    4.23
  -7  14  12    4.10    4.97
   7 -14 -12   13.07    7.29
   7  14 -12    4.00    3.92
  -7  14  13   -0.00    3.47
   7 -14 -13    0.00    4.21
   7  14 -13   -0.00    3.17
  -7  14  14    1.53    3.89
   7 -14 -14   -0.00    4.97
   7  14 -14    1.57    3.77
  -7  14  15   -0.00    4.26
   7 -14 -15    4.30    5.03
   7  14 -15    0.47    3.95
  -7  14  16    0.58    3.48
   7 -14 -16    0.34    3.56
   7  14 -16    0.02    2.70
   7 -14 -17    0.11    5.06
   7  14 -17    0.00    4.32
  -7  14  18   -0.00    5.66
   7 -14 -18    3.97    5.22
   7  14 -18    6.51    5.13
  -7  14  19   -0.00    4.44
   7 -14 -19    0.00    4.34
   7  14 -19   -0.00    4.12
  -7  14  20    3.20    5.36
   7 -14 -20    1.76    4.88
  -7  14  21   -0.00    4.89
   7 -14 -21    5.09    5.43
  -7  14  22    4.80    6.43
  -7  15   1   -0.00    5.08
   7 -15  -1    0.00    4.51
   7  15  -1    0.79    2.12
  -7  15   2   -0.00    5.31
   7 -15  -2    4.18    5.05
   7  15  -2   -0.00    2.74
  -7  15   3    6.06    5.71
   7 -15  -3   18.54    7.90
   7  15  -3   14.93    4.80
  -7  15   4    1.76    4.61
   7 -15  -4   10.46    6.25
   7  15  -4    4.54    3.43
  -7  15   5    7.29    6.21
   7 -15  -5    2.15    4.27
   7  15  -5   -0.00    2.78
  -7  15   6    1.15    4.60
   7 -15  -6    0.00    3.62
   7  15  -6   -0.00    3.20
  -7  15   7   -0.00    3.24
   7 -15  -7    0.00    4.63
   7  15  -7   -0.00    3.07
  -7  15   8    8.04    6.58
   7 -15  -8    5.89    5.43
   7  15  -8   12.57    5.32
  -7  15   9    2.20    5.38
   7 -15  -9    0.00    5.10
   7  15  -9   -0.00    3.57
  -7  15  10    3.64    5.75
   7 -15 -10    8.31    6.10
   7  15 -10   -0.00    3.76
  -7  15  11    2.29    4.46
   7 -15 -11    0.00    4.22
   7  15 -11    0.00    3.58
  -7  15  12    2.42    3.95
   7 -15 -12    0.77    3.55
   7  15 -12    0.74    3.38
  -7  15  13    2.42    5.06
   7 -15 -13    0.00    4.50
   7  15 -13    0.00    3.61
  -7  15  14    3.30    4.43
   7 -15 -14    2.87    5.22
   7  15 -14    1.96    3.42
  -7  15  15   15.27    7.55
   7 -15 -15    0.00    4.14
   7  15 -15    7.50    5.58
  -7  15  16    4.29    4.63
   7 -15 -16    3.39    5.31
  -7  15  17    0.19    3.78
  -7  16   1    3.97    5.54
   7 -16  -1    0.41    3.67
   7  16  -1    2.88    2.56
  -7  16   2   -0.00    4.16
   7 -16  -2   -0.00    4.31
   7  16  -2    0.75    2.10
  -7  16   3    1.67    4.19
   7 -16  -3    8.68    6.29
   7  16  -3   -0.00    2.45
  -7  16   4   -0.00    4.30
   7 -16  -4   -0.00    5.33
   7  16  -4    2.91    3.38
  -7  16   5   -0.00    4.39
   7 -16  -5    2.40    3.80
   7  16  -5   -0.00    2.79
  -7  16   6   11.65    7.27
   7 -16  -6   -0.00    3.66
   7  16  -6    6.91    4.02
  -7  16   7    3.71    5.47
   7 -16  -7   -0.00    4.37
   7  16  -7    9.84    4.43
  -7  16   8   -0.00    4.00
   7 -16  -8    3.48    4.88
   7  16  -8    1.64    3.37
  -7  16   9   -0.00    4.33
   7 -16  -9   -0.00    4.47
   7  16  -9    3.73    3.39
  -7  16  10    3.17    5.73
   7 -16 -10    3.18    4.80
  -7  16  11    5.01    4.97
   7 -16 -11    6.87    5.64
  -7  16  12    0.00    4.69
  -7  17   1    1.44    4.66
   7 -17  -1   -0.00    5.22
   7  17  -1   -0.00    1.79
  -7  17   2    1.64    4.27
   7 -17  -2    3.74    4.05
   7  17  -2   -0.00    2.15
   7 -17  -3    0.00    5.06
   7  17  -3    2.20    2.93
   7 -17  -4    6.57    5.58
   7 -17  -5    3.05    5.32
   7 -17  -6    4.03    5.75
  -6   0   1   -0.00    3.03
  -6   0   1    1.64    2.93
  -6   0   1   -0.00    2.84
   6   0  -1    0.06    2.92
   6   0  -1   -0.00    3.09
   6   0  -1    5.23    4.20
  -6   0   2  412.57   41.46
  -6   0   2  368.96   40.61
   6   0  -2  309.49   39.77
   6   0  -2  324.30   40.83
  -6   0   3   -0.00    2.76
  -6   0   3    0.12    3.46
   6   0  -3    3.42    3.50
   6   0  -3    0.75    3.62
  -6   0   4    9.53    4.95
  -6   0   4   17.02    5.36
   6   0  -4   14.99    5.15
   6   0  -4   23.41    6.74
  -6   0   5   -0.00    2.95
  -6   0   5    0.09    3.26
   6   0  -5    0.00    3.36
   6   0  -5   -0.00    2.87
  -6   0   6 1026.70  112.43
  -6   0   6 1187.12  112.96
   6   0  -6  958.37  111.95
   6   0  -6 1008.74  112.89
  -6   0   7    0.00    2.69
  -6   0   7   -0.00    3.09
   6   0  -7    0.00    3.59
   6   0  -7    0.48    3.63
  -6   0   8   17.38    6.11
  -6   0   8   19.05    5.75
   6   0  -8   29.80    7.20
   6   0  -8   27.36    7.24
  -6   0   9   -0.00    4.01
  -6   0   9   -0.00    2.64
   6   0  -9    0.94    3.52
   6   0  -9   -0.00    3.44
  -6   0  10  164.91   23.84
  -6   0  10  209.63   24.46
   6   0 -10  161.19   23.65
   6   0 -10  182.68   24.79
  -6   0  11    1.04    4.47
  -6   0  11   -0.00    2.86
   6   0 -11   -0.00    2.89
   6   0 -11    2.78    3.36
  -6   0  12  280.68   35.70
  -6   0  12  348.94   36.12
   6   0 -12  232.67   34.91
  -6   0  13    0.00    2.74
  -6   0  13    0.09    2.57
   6   0 -13   -0.00    3.77
  -6   0  14   96.68   15.95
  -6   0  14   93.80   15.00
   6   0 -14   87.20   15.59
  -6   0  15    0.51    3.48
   6   0 -15    7.33    5.05
  -6   0  16  236.83   31.06
   6   0 -16  214.74   30.54
   6   0 -17   -0.00    3.17
   6   0 -18  183.07   26.97
  -6   0  19    1.78    4.06
   6   0 -19    2.42    5.06
  -6   0  20   -0.00    4.66
   6   0 -20    2.98    4.02
  -6   0  21   -0.00    5.47
   6   0 -21   -0.00    3.87
  -6   0  22   95.51   17.59
   6   0 -22   78.43   16.51
  -6   0  23    4.27    4.90
   6   0 -23   -0.00    5.09
  -6   0  24    0.87    5.97
   6   0 -24    0.00    4.73
  -6   0  25    2.71    5.73
   6   0 -25    0.00    4.69
  -6   0  26   29.16   10.54
   6   0 -26   39.98   11.93
  -6   0  27   -0.00    5.09
   6   0 -27   -0.00    5.69
  -6   0  28   22.28    9.03
  -6   0  29    4.26    5.93
  -6   0  30   11.80    7.40
  -6   0  31    3.76    6.80
  -6   0  32   42.19   12.75
  -6   0  33   -0.00    6.68
  -6   0  34   -0.00    5.62
  -6   0  35    0.00    6.47
  -6   0  36    2.94    6.21
  -6   0  37    2.85    6.30
  -6   0  38   11.58    9.33
  -6   1   1    4.18    3.82
  -6   1   1    9.58    4.05
  -6   1   1    4.15    3.92
   6  -1  -1    9.22    4.46
   6  -1  -1   14.80    5.10
   6  -1  -1    7.94    4.36
   6   1  -1    8.56    3.61
   6   1  -1    6.28    3.52
  -6  -1   1    8.39    3.88
  -6  -1   1    1.26    2.76
  -6   1   2  525.32   61.44
  -6   1   2  484.93   61.06
  -6   1   2  547.14   61.33
   6  -1  -2  566.38   61.20
   6  -1  -2  579.20   62.49
   6   1  -2  546.06   60.56
   6   1  -2  566.09   61.46
  -6  -1   2  541.86   60.81
  -6  -1   2  580.41   60.69
  -6   1   3    9.04    5.30
  -6   1   3   35.34    7.37
   6  -1  -3   28.72    6.61
   6  -1  -3   24.81    7.06
   6   1  -3   42.19    7.37
   6   1  -3   28.86    7.17
  -6  -1   3   32.46    6.98
  -6  -1   3   45.25    7.45
  -6   1   4  783.96   89.43
  -6   1   4 1288.11   92.44
   6  -1  -4  764.47   88.76
   6  -1  -4  688.20   89.27
   6   1  -4  864.68   89.19
   6   1  -4  740.38   88.98
  -6  -1   4  726.55   88.46
  -6  -1   4  897.11   89.00
  -6   1   5  119.55   16.91
  -6   1   5  109.73   16.39
   6  -1  -5  118.14   16.49
   6  -1  -5  115.91   17.30
   6   1  -5  107.49   15.90
   6   1  -5  111.16   16.58
  -6  -1   5  111.17   16.22
  -6  -1   5  119.38   15.97
  -6   1   6   69.32   13.00
  -6   1   6   77.75   13.30
   6  -1  -6   88.58   13.55
   6  -1  -6   85.26   14.29
   6   1  -6   95.01   13.88
   6   1  -6   93.59   14.09
  -6  -1   6   92.69   13.65
  -6  -1   6   83.45   12.95
  -6   1   7  244.63   30.89
  -6   1   7  282.02   31.58
   6  -1  -7  268.43   31.24
   6  -1  -7  248.33   31.66
   6   1  -7  232.04   30.51
   6   1  -7  226.08   30.86
  -6  -1   7  256.26   30.92
  -6  -1   7  238.78   29.97
  -6   1   8  666.23   75.65
  -6   1   8  618.26   75.10
   6  -1  -8  677.62   75.62
   6  -1  -8  688.54   76.60
   6   1  -8  761.37   76.37
   6   1  -8  644.83   75.73
  -6  -1   8  660.62   75.30
  -6  -1   8  729.09   75.24
  -6   1   9    0.00    4.08
  -6   1   9    7.71    4.74
   6  -1  -9    6.52    4.64
   6  -1  -9    0.00    3.54
   6   1  -9    2.48    4.14
   6   1  -9    7.35    4.46
  -6  -1   9   12.31    5.20
  -6  -1   9    6.81    3.99
  -6   1  10  121.25   17.63
  -6   1  10  121.64   17.40
   6  -1 -10  105.12   17.00
   6  -1 -10  133.24   18.84
   6   1 -10  117.29   17.64
   6   1 -10  101.45   17.19
  -6  -1  10  112.99   17.54
  -6  -1  10  113.65   16.60
  -6   1  11   13.79    5.91
  -6   1  11   28.95    7.08
   6  -1 -11   13.69    5.61
   6   1 -11    7.19    5.31
   6   1 -11   24.81    6.86
  -6  -1  11   13.53    5.82
  -6  -1  11   15.86    5.54
  -6   1  12  290.87   37.00
  -6   1  12  304.61   36.76
   6  -1 -12  343.77   38.58
   6   1 -12  260.86   36.64
  -6   1  13   45.39   10.20
  -6   1  13   54.43   10.87
   6  -1 -13   72.49   13.07
   6   1 -13   60.69   11.81
  -6  -1  13   56.37   11.61
  -6   1  14  175.53   23.82
  -6   1  14  157.56   22.65
   6  -1 -14  140.04   23.11
   6   1 -14  171.61   24.03
  -6  -1  14  173.77   24.08
  -6   1  15    9.77    5.31
  -6   1  15    5.69    4.27
   6  -1 -15    9.20    5.76
   6   1 -15   14.80    6.86
  -6  -1  15    8.70    5.99
  -6   1  16    0.00    3.35
   6  -1 -16    4.73    5.32
   6   1 -16    1.31    3.90
  -6  -1  16   -0.00    3.69
   6  -1 -17    3.37    4.51
   6   1 -17    6.44    5.27
   6  -1 -18  176.91   27.26
   6   1 -18  201.96   27.72
  -6   1  19   16.87    7.66
   6  -1 -19   34.17    9.59
   6   1 -19   18.62    7.91
  -6  -1  19   25.16    8.58
  -6   1  20    1.37    4.04
   6  -1 -20   -0.00    3.76
   6   1 -20   -0.00    4.68
  -6  -1  20    1.73    4.87
  -6   1  21    4.73    5.14
   6  -1 -21    3.37    4.61
   6   1 -21    0.00    4.76
  -6  -1  21   -0.00    5.34
  -6   1  22    3.62    5.17
   6  -1 -22    7.12    5.35
   6   1 -22    8.09    6.09
  -6  -1  22    4.85    6.75
  -6   1  23    4.87    5.38
   6  -1 -23    4.49    5.11
   6   1 -23    5.88    5.44
  -6  -1  23    0.72    4.39
  -6   1  24   22.05    8.33
   6  -1 -24   16.83    7.85
   6   1 -24   18.70    8.55
  -6  -1  24   22.65    8.69
  -6   1  25   -0.00    5.45
   6  -1 -25    1.68    5.32
  -6  -1  25   -0.00    5.67
  -6   1  26    5.84    7.07
   6  -1 -26    3.90    5.25
  -6  -1  26    0.89    5.60
  -6  -1  27   -0.00    5.56
  -6   1  28   42.27   11.73
  -6  -1  28   53.79   13.68
  -6   1  29    0.20    4.67
  -6  -1  29    0.00    6.27
  -6   1  30   11.08    6.97
  -6  -1  30   26.54   10.77
  -6   1  31   -0.00    5.84
  -6  -1  31   -0.00    5.52
  -6   1  32   -0.00    5.62
  -6  -1  32    9.13    6.54
  -6   1  33   -0.00    4.87
  -6  -1  33   -0.00    5.31
  -6   1  34   18.60   10.31
  -6  -1  34   30.16   11.48
  -6   1  35    9.34    8.26
  -6  -1  35   -0.00    7.86
  -6   1  36    0.00    6.61
  -6  -1  36    2.33    5.66
  -6   1  37    0.00    6.14
  -6  -1  37   -0.00    6.83
  -6   1  38    5.13    6.50
  -6  -1  38    0.23    4.09
  -6   2   1    5.38    3.57
  -6   2   1    3.39    3.70
  -6   2   1    7.12    4.41
   6  -2  -1    1.54    3.34
   6  -2  -1    7.32    4.18
   6  -2  -1    7.24    4.24
   6   2  -1    8.27    3.62
   6   2  -1    8.06    3.97
  -6  -2   1    6.09    2.83
  -6  -2   1    6.15    2.90
  -6  -2   1    6.26    3.13
  -6   2   2   24.80    6.35
  -6   2   2   10.76    4.58
  -6   2   2   12.03    5.19
   6  -2  -2   10.83    4.86
   6  -2  -2   17.57    5.44
   6  -2  -2   15.68    6.03
   6   2  -2   19.10    5.00
   6   2  -2   18.75    5.31
  -6  -2   2   12.64    4.70
  -6  -2   2   28.78    5.40
  -6   2   3    7.00    4.51
  -6   2   3    2.06    3.93
   6  -2  -3    4.32    3.45
   6  -2  -3    6.04    4.84
   6   2  -3    6.78    3.55
   6   2  -3    4.44    3.77
  -6  -2   3    7.34    3.74
  -6  -2   3    7.26    3.53
  -6   2   4   80.13   11.94
  -6   2   4   58.16   10.44
   6  -2  -4   44.18    9.39
   6  -2  -4   57.36   10.87
   6   2  -4   48.36    9.31
   6   2  -4   55.85    9.92
  -6  -2   4   50.06    8.79
  -6   2   5    7.26    4.30
  -6   2   5   15.53    5.32
   6  -2  -5   12.14    5.12
   6  -2  -5    7.12    4.44
   6   2  -5   10.32    4.31
   6   2  -5   21.99    6.02
  -6  -2   5   13.46    4.81
  -6  -2   5   11.72    3.74
  -6   2   6  303.63   38.00
  -6   2   6  384.38   39.23
   6  -2  -6  309.12   37.44
   6  -2  -6  297.29   38.44
   6   2  -6  316.46   37.60
   6   2  -6  337.32   38.07
  -6  -2   6  276.41   36.75
  -6  -2   6  318.96   36.60
  -6   2   7   62.95   11.10
  -6   2   7   31.11    9.01
   6  -2  -7   68.92   11.04
   6  -2  -7   74.72   12.43
   6   2  -7   52.08   10.19
   6   2  -7   66.94   11.04
  -6  -2   7   59.50   10.21
  -6  -2   7   52.25    9.25
  -6   2   8    5.30    4.28
  -6   2   8    5.34    4.25
   6  -2  -8   10.40    4.52
   6  -2  -8    6.01    4.56
   6   2  -8    0.00    3.41
   6   2  -8    5.78    4.37
  -6  -2   8   12.28    4.98
  -6  -2   8    2.73    3.43
  -6   2   9    0.00    3.80
  -6   2   9   -0.00    3.01
   6  -2  -9    0.73    2.90
   6  -2  -9    1.04    3.54
   6   2  -9    0.03    2.93
   6   2  -9    2.09    3.98
  -6  -2   9    1.41    3.10
  -6  -2   9    0.00    3.03
  -6   2  10  451.88   37.82
  -6   2  10  269.21   34.23
   6  -2 -10  281.33   35.26
   6   2 -10  229.88   33.44
   6   2 -10  268.20   34.12
  -6  -2  10  232.17   33.48
  -6   2  11  293.56   33.47
  -6   2  11  223.33   31.76
   6  -2 -11  197.82   31.97
   6   2 -11  296.49   33.30
   6   2 -11  274.09   32.85
  -6  -2  11  268.22   32.89
  -6   2  12   67.22   13.69
  -6   2  12   87.59   14.47
   6  -2 -12  107.23   16.19
   6   2 -12   84.47   14.39
  -6  -2  12   90.53   15.08
  -6   2  13   16.01    5.76
  -6   2  13    8.61    5.30
   6  -2 -13   13.36    6.24
   6   2 -13   -0.00    4.34
  -6  -2  13   16.93    6.65
  -6   2  14  101.03   15.73
  -6   2  14   92.13   15.43
   6  -2 -14   96.43   16.19
   6   2 -14   82.17   15.06
  -6  -2  14   77.10   14.93
  -6   2  15   27.41    8.25
  -6   2  15   29.75    8.09
   6  -2 -15   13.75    6.61
   6   2 -15   48.49   10.18
  -6  -2  15   43.13    9.84
  -6   2  16   67.18   12.18
   6  -2 -16   54.55   12.02
   6   2 -16   62.74   12.72
  -6  -2  16   39.49   10.97
  -6   2  17   19.13    6.81
   6  -2 -17   29.75    8.57
   6   2 -17   16.42    6.90
  -6   2  18   12.66    6.07
   6  -2 -18   12.59    6.34
   6   2 -18   16.45    7.55
  -6   2  19    7.08    5.92
   6  -2 -19   13.95    6.28
   6   2 -19    9.32    6.54
  -6  -2  19   10.60    7.23
  -6   2  20  172.45   26.01
   6  -2 -20  150.74   25.81
   6   2 -20  190.48   26.83
  -6  -2  20  183.32   27.11
  -6   2  21    0.00    4.72
   6  -2 -21    5.86    5.22
   6   2 -21    4.84    5.62
  -6  -2  21    4.03    6.35
  -6   2  22   29.91    9.63
   6  -2 -22   42.63   11.51
  -6  -2  22   22.15    9.87
  -6   2  23   -0.00    5.87
   6  -2 -23    0.00    5.56
  -6  -2  23    0.67    4.83
  -6   2  24   -0.00    5.52
   6  -2 -24    4.65    6.48
  -6  -2  24    6.93    6.32
  -6   2  25   14.42    7.48
   6  -2 -25   10.07    7.26
  -6  -2  25   10.51    7.73
  -6   2  26   36.74   12.15
  -6  -2  26   72.31   15.29
  -6   2  27   -0.00    5.16
   6   2 -27    0.00    5.94
  -6  -2  27    3.38    6.26
  -6   2  28   14.58    9.17
   6   2 -28   11.62    7.09
  -6  -2  28   12.53    8.65
  -6   2  29   10.94    7.25
   6   2 -29   -0.00    5.04
  -6  -2  29   -0.00    6.48
  -6   2  30    9.81    6.37
   6   2 -30   -0.00    4.91
  -6  -2  30   12.35    9.74
  -6   2  31    0.00    4.11
  -6  -2  31   -0.00    5.84
  -6   2  32   16.60    8.30
  -6  -2  32   27.67   10.89
  -6   2  33    8.18    6.36
  -6  -2  33    1.79    5.73
  -6   2  34   -0.00    5.71
  -6  -2  34    0.00    7.78
  -6   2  35    6.10    5.84
  -6  -2  35    5.11    7.68
  -6   2  36   20.91    9.15
  -6  -2  36   20.17   10.37
  -6   2  37    2.60    6.95
  -6  -2  37   -0.00    7.21
  -6   2  38    9.55    7.48
  -6   3   1    1.26    3.64
  -6   3   1    1.40    3.62
  -6   3   1    0.00    2.91
   6  -3  -1   -0.00    2.90
   6  -3  -1    5.33    3.65
   6  -3  -1    0.63    3.69
   6   3  -1    2.99    2.77
   6   3  -1    0.97    2.59
  -6  -3   1    0.94    2.65
  -6  -3   1    0.33    1.77
  -6  -3   1    2.80    2.35
  -6   3   2  143.64   19.22
  -6   3   2  137.25   18.97
  -6   3   2  138.56   18.77
   6  -3  -2  131.77   18.50
   6  -3  -2  128.45   17.97
   6  -3  -2  124.66   18.84
   6   3  -2  132.47   17.05
   6   3  -2  111.59   16.71
  -6  -3   2  128.72   16.74
  -6  -3   2  119.79   15.82
  -6   3   3  113.05   17.38
  -6   3   3  125.36   17.48
  -6   3   3  103.08   16.92
   6  -3  -3  114.50   17.00
   6  -3  -3  128.81   17.31
   6  -3  -3  130.03   18.19
   6   3  -3  127.49   16.40
   6   3  -3  117.26   16.23
  -6  -3   3  118.67   15.98
  -6  -3   3  107.56   14.91
  -6   3   4   35.12    8.68
  -6   3   4   39.05    8.81
   6  -3  -4   38.67    8.33
   6  -3  -4   35.95    8.83
   6   3  -4   42.59    8.09
   6   3  -4   36.66    7.68
  -6  -3   4   34.13    7.38
  -6  -3   4   46.20    7.18
  -6   3   5    3.71    3.93
  -6   3   5   16.84    5.56
   6  -3  -5    7.11    4.04
   6  -3  -5    6.83    4.66
   6   3  -5    6.74    4.30
   6   3  -5    4.94    3.78
  -6  -3   5    9.86    4.17
  -6  -3   5   10.13    3.70
  -6   3   6   13.59    5.75
  -6   3   6    9.14    4.47
   6  -3  -6    6.60    4.33
   6  -3  -6    8.18    4.76
   6   3  -6   10.78    4.58
   6   3  -6   12.82    5.07
  -6  -3   6   13.39    4.90
  -6  -3   6   14.61    4.05
  -6   3   7   11.35    5.63
  -6   3   7   16.16    5.99
   6  -3  -7   20.65    5.87
   6  -3  -7   17.38    6.81
   6   3  -7   16.67    5.81
   6   3  -7   18.41    5.69
  -6  -3   7   12.75    4.74
  -6  -3   7   15.32    4.50
  -6   3   8  310.60   40.52
   6  -3  -8  401.54   42.99
   6   3  -8  372.14   40.91
   6   3  -8  310.91   39.80
  -6  -3   8  319.98   39.97
  -6   3   9   68.87   12.71
   6  -3  -9   72.40   13.38
   6   3  -9   77.23   12.71
   6   3  -9   56.77   11.35
  -6  -3   9   78.11   12.81
  -6   3  10   22.77    7.48
  -6   3  10   24.05    7.36
   6  -3 -10   36.93    8.91
   6   3 -10   25.61    7.32
   6   3 -10   38.41    8.33
  -6  -3  10   28.91    7.93
  -6   3  11    5.84    4.29
  -6   3  11   12.50    5.63
   6  -3 -11   17.00    6.48
   6   3 -11    9.86    5.16
   6   3 -11    7.66    4.62
  -6  -3  11   14.88    5.55
  -6   3  12  149.50   17.16
  -6   3  12   68.45   13.17
   6  -3 -12   48.70   12.58
   6   3 -12   63.69   12.48
   6   3 -12   67.72   12.93
  -6  -3  12   89.10   14.29
  -6   3  13  147.06   20.80
  -6   3  13  147.77   20.77
   6  -3 -13  111.26   19.79
   6   3 -13  133.21   20.02
  -6  -3  13  137.93   20.58
  -6   3  14  156.25   23.77
  -6   3  14  151.78   23.34
   6  -3 -14  188.67   25.50
   6   3 -14  178.88   24.03
  -6  -3  14  162.13   24.16
  -6   3  15   23.72    6.79
   6  -3 -15    6.30    5.49
   6   3 -15   13.66    6.58
  -6  -3  15    8.07    6.09
  -6   3  16   21.49    7.03
   6  -3 -16   12.14    6.29
   6   3 -16   24.51    7.73
  -6  -3  16   29.28    8.77
  -6   3  17   78.80   14.20
   6  -3 -17   69.23   14.45
   6   3 -17   59.90   13.27
  -6   3  18   71.47   15.37
  -6   3  18   87.57   16.03
   6  -3 -18  123.69   18.72
  -6   3  19   29.71   10.33
  -6   3  19   43.39   10.32
   6  -3 -19   41.84   11.20
  -6  -3  19   45.88   11.66
  -6   3  20   -0.00    5.80
  -6   3  20    4.17    5.58
   6  -3 -20   -0.00    4.55
  -6  -3  20    9.52    6.44
  -6   3  21   -0.00    6.30
   6  -3 -21   -0.00    4.24
  -6  -3  21   -0.00    5.58
  -6   3  22   55.94   12.98
   6  -3 -22   47.44   12.58
  -6  -3  22   81.72   16.05
  -6   3  23   29.68    9.17
   6  -3 -23   27.75    9.46
  -6  -3  23   18.39    9.49
  -6   3  24   49.84   11.90
   6   3 -24   28.36    9.26
  -6  -3  24    1.56    5.95
  -6   3  25    1.80    4.69
   6   3 -25    5.97    6.06
  -6  -3  25   -0.00    6.98
  -6   3  26    3.62    4.72
   6   3 -26    4.40    5.89
  -6  -3  26    4.75    6.42
  -6   3  27    2.54    5.81
   6   3 -27    7.57    6.06
  -6  -3  27   -0.00    6.86
  -6   3  28   17.60    8.45
   6   3 -28   25.32    9.95
  -6  -3  28   25.28   10.58
  -6   3  29    9.12    7.25
   6   3 -29    6.34    5.50
  -6  -3  29    0.99    5.46
  -6   3  30   25.62    9.86
   6   3 -30   23.83    9.64
  -6  -3  30   25.84   10.06
  -6   3  31   -0.00    3.80
   6   3 -31    7.16    6.93
  -6  -3  31   -0.00    5.25
  -6   3  32    2.58    6.02
  -6  -3  32   10.78    8.17
  -6   3  33   10.03    6.69
  -6  -3  33    0.00    6.29
  -6   3  34   15.36    8.95
  -6  -3  34   13.62   10.05
  -6   3  35   -0.00    4.56
  -6  -3  35   -0.00    5.70
  -6   3  36   -0.00    7.03
  -6  -3  36    9.13    9.08
  -6   3  37    0.00    5.21
  -6  -3  37    1.82    5.34
  -6   3  38    5.53    7.12
  -6   4   1  184.54   24.90
  -6   4   1  165.41   24.04
   6  -4  -1  186.53   24.52
   6  -4  -1  179.39   23.77
   6  -4  -1  138.60   23.59
   6   4  -1  179.06   22.18
   6   4  -1  199.83   22.48
  -6  -4   1  169.56   21.64
  -6  -4   1  197.68   20.87
  -6   4   2    8.94    4.66
  -6   4   2   25.83    6.75
  -6   4   2    6.72    4.80
   6  -4  -2   15.95    5.82
   6  -4  -2   12.86    4.69
   6  -4  -2   20.02    6.30
   6   4  -2   25.27    5.64
   6   4  -2    9.46    3.78
  -6  -4   2   12.79    4.16
  -6  -4   2   15.64    3.48
  -6   4   3    4.66    4.00
  -6   4   3    0.00    3.53
  -6   4   3    7.19    4.38
   6  -4  -3    6.05    4.19
   6  -4  -3   10.01    4.32
   6  -4  -3   10.15    4.98
   6   4  -3    5.27    3.96
   6   4  -3    9.28    3.66
  -6  -4   3    7.97    3.67
  -6  -4   3    1.08    1.85
  -6   4   4   18.63    6.11
  -6   4   4   23.44    6.68
   6  -4  -4   20.02    6.05
   6  -4  -4   14.43    5.63
   6   4  -4   12.34    4.66
   6   4  -4    1.95    3.13
  -6  -4   4    7.80    3.68
  -6  -4   4   19.15    3.95
  -6   4   5  298.78   33.34
  -6   4   5  228.59   31.94
   6  -4  -5  310.86   33.17
   6  -4  -5  262.42   33.12
   6   4  -5  256.59   30.92
   6   4  -5  241.40   30.45
  -6  -4   5  286.06   31.09
  -6  -4   5  215.25   28.87
  -6   4   6  243.39   30.42
  -6   4   6  227.86   29.99
   6  -4  -6  196.50   29.92
   6   4  -6  276.09   29.69
   6   4  -6  231.97   28.60
  -6  -4   6  220.80   28.50
  -6   4   7   60.25   12.03
  -6   4   7   68.13   12.38
   6  -4  -7   67.07   12.87
   6   4  -7   80.77   12.14
   6   4  -7   60.66   10.91
  -6  -4   7   63.14   11.29
  -6   4   8   13.93    5.15
  -6   4   8    7.83    4.35
   6  -4  -8   15.10    6.09
   6   4  -8    8.16    4.63
   6   4  -8    3.82    3.48
  -6  -4   8   11.41    4.74
  -6   4   9   37.93   10.12
  -6   4   9   68.48   12.31
   6  -4  -9   73.66   13.03
   6   4  -9   70.63   11.51
   6   4  -9   53.51   10.38
  -6  -4   9   48.85   10.20
  -6   4  10   20.71    7.02
  -6   4  10   28.23    7.76
   6  -4 -10   32.05    8.82
   6   4 -10   23.05    6.74
   6   4 -10   26.36    6.42
  -6  -4  10   18.51    6.45
  -6   4  11  122.71   19.48
  -6   4  11  127.14   19.89
   6  -4 -11  141.41   20.95
   6   4 -11  138.18   19.45
   6   4 -11  138.06   19.53
  -6  -4  11  122.96   19.48
  -6   4  12  124.21   17.88
  -6   4  12  109.73   17.51
   6  -4 -12  110.86   18.14
   6   4 -12  105.33   16.41
   6   4 -12   81.79   15.40
  -6  -4  12  106.97   17.11
  -6   4  13   44.47   10.20
  -6   4  13   52.34   10.90
   6  -4 -13   43.06   10.83
   6   4 -13   57.46   10.65
  -6  -4  13   35.44    9.67
  -6   4  14    0.00    4.05
   6  -4 -14   -0.00    4.07
   6   4 -14    3.66    4.29
  -6  -4  14    3.05    4.64
  -6   4  15  143.68   20.72
   6  -4 -15  115.98   20.01
  -6  -4  15  112.70   19.47
  -6   4  16  147.56   21.63
   6  -4 -16  130.49   21.80
  -6  -4  16  134.63   21.90
  -6   4  17   -0.00    4.44
  -6   4  17   28.13    7.97
   6  -4 -17   18.81    7.90
  -6   4  18   42.95   11.17
  -6   4  18   66.66   12.88
   6  -4 -18   47.37   11.75
  -6   4  19   92.24   16.14
  -6   4  19  100.12   16.76
   6  -4 -19   73.68   15.92
  -6  -4  19   82.99   16.85
  -6   4  20  110.13   18.89
  -6   4  20  125.99   19.90
   6  -4 -20  125.67   20.87
   6   4 -20  106.18   18.61
  -6  -4  20   91.47   19.18
  -6   4  21   10.95    6.04
  -6   4  21   10.18    5.95
   6  -4 -21    7.97    5.43
   6   4 -21    7.18    4.78
  -6  -4  21    4.73    5.84
  -6   4  22    4.54    5.29
   6   4 -22    2.27    5.34
  -6  -4  22    9.32    8.08
  -6   4  23    1.91    4.76
   6   4 -23   -0.00    4.45
  -6  -4  23    2.21    6.00
  -6   4  24    0.72    4.11
   6   4 -24    5.06    6.05
  -6  -4  24    3.56    7.11
  -6   4  25    3.78    5.14
   6   4 -25    0.00    5.11
  -6  -4  25   -0.00    6.82
  -6   4  26   22.87    8.90
   6   4 -26    7.69    7.32
  -6  -4  26   18.34    9.83
  -6   4  27   14.34    7.46
   6   4 -27   10.89    6.91
  -6  -4  27   19.22   10.26
  -6   4  28   11.66    7.59
   6   4 -28   13.36    7.30
  -6  -4  28   36.27   11.76
  -6   4  29    0.00    5.04
   6   4 -29    1.42    5.77
  -6  -4  29   -0.00    6.66
  -6   4  30   17.36    7.95
   6   4 -30    8.41    6.91
  -6  -4  30    3.85    6.39
  -6   4  31    3.06    5.23
   6   4 -31   -0.00    5.46
  -6  -4  31   -0.00    7.39
  -6   4  32    0.40    4.15
  -6  -4  32   12.88    8.27
  -6   4  33   -0.00    5.68
  -6  -4  33    5.93    9.28
  -6   4  34    0.00    5.56
  -6  -4  34    2.01    6.61
  -6   4  35   -0.00    4.27
  -6  -4  35    0.00    8.17
  -6   4  36   20.54    8.36
  -6  -4  36    5.46    7.67
  -6   4  37    8.24    7.47
  -6  -4  37   -0.00    6.74
  -6   4  38   -0.00    4.88
  -6   5   1   18.39    6.16
  -6   5   1    6.25    4.68
   6  -5  -1    9.67    5.01
   6  -5  -1    5.71    4.91
   6   5  -1   17.40    4.24
   6   5  -1   16.48    3.99
  -6  -5   1    6.81    3.24
  -6  -5   1   14.98    2.87
  -6  -5   1   11.64    2.55
  -6   5   2   97.83   15.80
  -6   5   2   92.30   15.33
   6  -5  -2   98.39   15.33
   6  -5  -2   94.77   15.70
   6   5  -2   97.32   13.07
   6   5  -2   95.99   12.92
  -6  -5   2   89.47   12.52
  -6  -5   2   98.35   11.51
  -6  -5   2   76.99   10.95
  -6   5   3  102.52   18.32
  -6   5   3  140.77   19.85
  -6   5   3   95.38   18.10
   6  -5  -3  152.04   19.90
   6  -5  -3  106.37   18.82
   6   5  -3  126.03   17.05
   6   5  -3  127.38   16.96
  -6  -5   3  137.78   17.05
  -6  -5   3  152.22   15.83
  -6   5   4  100.84   16.60
  -6   5   4  102.60   16.34
  -6   5   4  107.38   16.77
   6  -5  -4   77.90   15.20
   6  -5  -4  115.70   17.41
   6   5  -4  110.17   14.88
   6   5  -4  102.37   14.38
  -6  -5   4  112.14   14.84
  -6   5   5    4.12    4.75
  -6   5   5    2.22    4.10
   6  -5  -5    5.92    4.22
   6  -5  -5    3.07    3.48
   6   5  -5    6.01    3.73
   6   5  -5    5.18    3.15
  -6  -5   5    7.52    3.57
  -6   5   6   -0.00    2.95
  -6   5   6    0.78    3.88
   6  -5  -6    3.72    3.77
   6  -5  -6    5.89    4.81
   6   5  -6    1.45    3.17
   6   5  -6    5.35    3.53
  -6  -5   6    2.78    3.39
  -6   5   7   75.94   13.29
  -6   5   7   79.77   13.51
   6  -5  -7   60.20   12.71
   6   5  -7   66.02   11.51
   6   5  -7   62.83   11.18
  -6  -5   7   68.76   11.67
  -6   5   8   64.27   11.50
  -6   5   8   52.70   10.66
   6  -5  -8   36.02    9.92
   6   5  -8   50.73    9.56
   6   5  -8   44.00    8.92
  -6  -5   8   48.40    9.70
  -6   5   9   67.55   13.52
  -6   5   9   80.19   14.20
   6  -5  -9   81.82   14.81
   6   5  -9   87.36   13.54
   6   5  -9   80.55   13.21
  -6  -5   9   84.46   13.82
  -6   5  10   57.78   11.71
  -6   5  10   46.92   10.72
   6  -5 -10   57.00   11.95
   6   5 -10   38.81    9.19
   6   5 -10   61.22   10.69
  -6  -5  10   60.68   11.13
  -6   5  11   -0.00    2.95
  -6   5  11    0.84    3.64
   6  -5 -11    1.79    3.97
   6   5 -11    3.59    3.68
   6   5 -11    1.73    3.02
  -6  -5  11    0.00    3.59
  -6   5  12    5.02    4.65
   6  -5 -12    2.76    4.54
  -6  -5  12    8.69    5.61
  -6   5  13  209.00   29.81
   6  -5 -13  221.08   30.91
  -6  -5  13  228.25   30.25
  -6   5  14  257.77   35.25
   6  -5 -14  269.42   36.09
  -6  -5  14  283.27   36.02
  -6   5  15    0.15    4.09
   6  -5 -15    3.71    5.33
  -6  -5  15    2.33    3.78
  -6   5  16   15.00    6.62
  -6   5  16    5.45    5.20
   6  -5 -16   17.06    7.26
  -6   5  17    0.00    4.11
  -6   5  17    9.17    5.50
   6  -5 -17    4.78    5.00
   6   5 -17    7.03    4.69
  -6   5  18  139.26   20.09
  -6   5  18  121.54   19.60
   6  -5 -18   81.53   17.69
   6   5 -18  111.19   18.46
  -6   5  19    4.94    6.15
  -6   5  19   25.10    8.17
   6  -5 -19   24.25    8.88
   6   5 -19   20.19    7.20
  -6  -5  19   22.32    8.86
  -6   5  20   18.59    7.62
   6   5 -20   19.20    7.98
  -6  -5  20   20.96    8.73
  -6   5  21    5.37    5.87
   6   5 -21    1.06    3.93
  -6  -5  21   -0.00    5.73
  -6   5  22    3.49    5.32
   6   5 -22   -0.00    5.10
  -6  -5  22   -0.00    4.29
  -6   5  23   33.98   10.68
   6   5 -23   46.65   11.27
  -6  -5  23   32.85   11.43
  -6   5  24   17.87    7.94
   6   5 -24   40.77   10.81
  -6  -5  24   37.38   10.90
  -6   5  25   11.88    6.55
   6   5 -25    4.19    5.79
  -6  -5  25    9.57    8.06
  -6   5  26    1.18    4.77
   6   5 -26   -0.00    5.24
  -6  -5  26    3.37    6.13
  -6   5  27    1.51    4.74
   6   5 -27   -0.00    4.24
  -6  -5  27   -0.00    6.04
  -6   5  28    5.51    6.52
   6   5 -28   18.09    7.97
  -6  -5  28   11.23    7.91
  -6   5  29    4.88    7.15
   6   5 -29   18.78    7.98
  -6  -5  29   12.45    8.54
  -6   5  30   10.97    6.26
   6   5 -30    0.00    4.52
  -6  -5  30   15.57    9.19
  -6   5  31    0.74    4.51
   6   5 -31    3.02    6.23
  -6  -5  31    0.00    6.70
  -6   5  32   -0.00    4.80
   6   5 -32   -0.00    5.66
  -6  -5  32    2.31    7.05
  -6   5  33    4.06    7.69
  -6  -5  33   26.25   11.35
  -6   5  34   16.60    7.65
  -6  -5  34    5.66    6.31
  -6   5  35   20.66    8.64
  -6  -5  35   -0.00    4.98
  -6   5  36   -0.00    6.67
  -6  -5  36   -0.00    7.80
  -6   5  37    4.02    6.10
  -6   5  38   -0.00    5.07
  -6   6   1  149.24   19.88
  -6   6   1  139.60   19.03
   6  -6  -1  143.40   18.92
   6   6  -1  153.97   15.68
   6   6  -1  118.53   14.86
  -6  -6   1  138.15   15.05
  -6  -6   1  105.43   12.13
  -6  -6   1  109.15   12.13
  -6   6   2   32.36    8.57
  -6   6   2   28.95    8.06
   6  -6  -2   37.61    9.00
   6  -6  -2   31.39    8.82
   6   6  -2   41.30    6.78
   6   6  -2   43.04    7.08
  -6  -6   2   34.04    6.15
  -6  -6   2   29.67    4.60
  -6  -6   2   26.97    4.45
  -6   6   3    7.87    4.57
  -6   6   3    4.74    4.28
   6  -6  -3   12.93    5.24
   6  -6  -3    8.63    5.04
   6   6  -3    7.54    3.49
   6   6  -3    5.46    3.11
  -6  -6   3    8.20    3.45
  -6   6   4   17.94    6.76
  -6   6   4   27.49    7.31
  -6   6   4   21.93    7.10
   6  -6  -4   11.67    5.59
   6  -6  -4   12.39    6.79
   6   6  -4   18.45    4.83
   6   6  -4   16.88    4.91
  -6  -6   4   29.22    6.04
  -6   6   5  151.27   20.82
  -6   6   5  126.20   20.00
   6  -6  -5  134.25   19.90
   6  -6  -5  126.32   20.44
   6   6  -5  129.04   17.79
   6   6  -5  137.40   17.96
  -6  -6   5  135.74   18.25
  -6   6   6  114.16   16.40
  -6   6   6   40.53   12.54
   6  -6  -6  109.26   15.87
   6  -6  -6  105.83   16.43
   6   6  -6  100.37   13.65
   6   6  -6   94.75   13.39
  -6  -6   6   85.30   13.29
  -6   6   7   41.73   10.69
  -6   6   7   74.42   13.03
   6  -6  -7   59.02   11.61
   6  -6  -7   50.68   11.48
   6   6  -7   58.39   10.25
   6   6  -7   60.93   10.32
  -6  -6   7   80.62   12.09
  -6   6   8   16.30    6.49
  -6   6   8    7.10    5.51
   6  -6  -8    1.81    3.29
   6  -6  -8   23.31    7.55
   6   6  -8    9.34    4.26
  -6  -6   8   32.09    7.16
  -6   6   9  115.54   19.07
   6  -6  -9  133.18   20.16
   6   6  -9  116.69   17.40
  -6  -6   9  123.74   18.50
  -6   6  10   95.57   17.11
   6  -6 -10   80.92   16.66
   6   6 -10  108.70   16.01
  -6  -6  10  134.22   18.05
  -6   6  11   68.62   13.62
   6  -6 -11   67.79   14.01
  -6  -6  11   69.11   13.20
  -6   6  12   89.80   15.37
   6  -6 -12   59.74   13.73
  -6  -6  12   75.66   14.24
  -6   6  13    5.03    4.57
   6  -6 -13    1.78    4.23
   6   6 -13    1.87    3.58
  -6  -6  13    6.79    5.46
  -6   6  14   -0.00    3.73
   6  -6 -14   -0.00    3.87
   6   6 -14    3.09    3.68
  -6  -6  14   -0.00    4.68
  -6   6  15   53.52   12.07
  -6   6  15   55.16   12.76
   6  -6 -15   56.84   13.46
   6   6 -15   68.63   12.73
  -6  -6  15   78.20   14.40
  -6   6  16    2.99    5.05
  -6   6  16    4.03    5.11
   6  -6 -16    6.63    5.52
   6   6 -16    3.63    3.89
  -6   6  17   13.23    7.19
   6  -6 -17   27.82    9.17
   6   6 -17   15.42    7.06
  -6   6  18   76.98   13.76
   6   6 -18   51.26   11.95
  -6  -6  18   34.83   11.52
  -6   6  19   16.78    7.01
   6   6 -19   24.13    7.99
  -6  -6  19   24.17    9.91
  -6   6  20    0.00    3.78
   6   6 -20    1.39    3.99
  -6  -6  20    0.48    5.68
  -6   6  21   15.70    6.98
   6   6 -21   16.92    7.14
  -6  -6  21    7.01    6.74
  -6   6  22   12.59    6.22
   6   6 -22   14.12    6.67
  -6  -6  22   22.79    9.62
  -6   6  23   11.80    6.20
   6   6 -23   12.55    6.54
  -6  -6  23   12.43    7.31
  -6   6  24    0.00    5.15
   6   6 -24    1.88    4.43
  -6  -6  24    5.34    6.59
  -6   6  25   14.01    7.07
   6   6 -25    0.66    4.97
  -6  -6  25   16.17    8.52
  -6   6  26   24.67    8.88
   6   6 -26   19.26    8.37
  -6  -6  26   25.73   10.05
  -6   6  27    8.37    6.79
   6   6 -27   14.17    6.90
  -6  -6  27   10.71    7.83
  -6   6  28    6.79    5.94
   6   6 -28    0.97    4.18
  -6  -6  28    9.64    7.37
  -6   6  29   -0.00    5.18
   6   6 -29    2.38    4.99
  -6  -6  29    0.00    6.50
  -6   6  30    0.86    4.71
   6   6 -30    0.95    3.75
  -6  -6  30   10.80    8.16
  -6   6  31    7.31    6.71
   6   6 -31   10.54    7.45
  -6  -6  31   11.39    7.81
  -6   6  32    7.16    6.88
   6   6 -32    2.41    6.59
  -6  -6  32   12.88    8.88
  -6   6  33   12.99    7.83
   6   6 -33   10.13    7.27
  -6  -6  33    5.75    5.48
  -6   6  34   -0.00    5.37
  -6  -6  34    0.23    4.81
  -6   6  35   -0.00    5.17
  -6  -6  35    1.36    7.50
  -6   6  36    1.96    5.11
  -6  -6  36   -0.00    6.33
  -6   6  37   -0.00    4.42
  -6   7   1   17.64    6.48
  -6   7   1   13.17    5.81
   6   7  -1   18.52    4.15
   6   7  -1   11.93    3.84
  -6  -7   1   10.82    3.65
  -6   7   2   16.48    6.58
  -6   7   2   16.37    6.95
   6   7  -2    7.79    3.45
   6   7  -2   18.11    4.40
  -6  -7   2   15.87    4.10
  -6   7   3  289.73   34.57
  -6   7   3  249.87   33.35
   6   7  -3  257.98   29.75
   6   7  -3  240.90   29.60
  -6  -7   3  249.25   29.92
  -6   7   4   58.53   12.84
  -6   7   4   83.44   14.80
   6  -7  -4   71.66   14.36
   6   7  -4   82.76   11.52
   6   7  -4   76.63   11.44
  -6  -7   4   68.92   11.41
  -6   7   5   21.00    6.78
  -6   7   5   23.49    7.90
   6  -7  -5   13.36    6.80
   6   7  -5   34.53    6.51
  -6  -7   5   21.33    5.86
  -6   7   6   21.79    7.51
   6  -7  -6   18.39    7.15
   6   7  -6   16.35    5.00
  -6  -7   6   16.89    5.82
  -6   7   7   17.98    6.92
   6  -7  -7   18.55    6.94
   6   7  -7   16.17    5.09
  -6  -7   7   22.84    6.37
  -6   7   8   23.19    8.54
   6  -7  -8   51.75   11.39
   6   7  -8   52.87    9.08
  -6  -7   8   43.99    9.36
  -6   7   9  121.08   20.42
   6  -7  -9  129.17   20.73
   6   7  -9  132.27   18.40
  -6  -7   9  134.69   19.69
  -6   7  10    1.12    3.84
   6  -7 -10   -0.00    4.16
   6   7 -10    4.82    4.13
   6   7 -10    1.46    3.25
  -6  -7  10    1.38    4.09
  -6   7  11    2.56    4.82
   6  -7 -11    2.44    3.54
   6   7 -11    3.36    3.82
   6   7 -11    2.51    3.39
  -6  -7  11    0.00    4.17
  -6   7  12    6.21    5.25
  -6   7  12   15.32    6.63
   6  -7 -12   14.35    7.33
   6   7 -12   11.36    4.92
  -6  -7  12   14.85    6.52
  -6   7  13  194.03   24.82
  -6   7  13  204.75   26.04
   6  -7 -13  174.46   25.30
   6   7 -13  111.38   20.85
  -6  -7  13  160.61   23.88
  -6   7  14    2.15    4.07
  -6   7  14    3.06    4.12
   6  -7 -14    0.00    4.97
   6   7 -14    6.35    4.38
  -6  -7  14    1.56    4.17
  -6   7  15    9.77    5.46
   6   7 -15    3.12    3.67
  -6  -7  15    1.17    4.83
  -6   7  16    5.62    5.46
   6   7 -16    4.90    4.65
  -6   7  17    2.52    4.60
   6   7 -17    7.26    5.29
  -6   7  18   10.08    5.53
   6   7 -18    0.62    3.94
  -6  -7  18    1.16    5.47
  -6   7  19   78.89   14.62
   6   7 -19   59.26   13.05
  -6  -7  19   63.28   15.24
  -6   7  20    6.63    5.66
   6   7 -20   -0.00    4.38
  -6  -7  20    4.41    5.70
  -6   7  21    6.14    4.73
   6   7 -21   -0.00    4.07
  -6  -7  21    0.00    6.67
  -6   7  22    0.00    4.37
   6   7 -22    0.20    4.05
  -6  -7  22    9.02    6.52
  -6   7  23   34.27    9.32
   6   7 -23   25.12    8.54
  -6  -7  23    4.45    7.06
  -6   7  24    7.24    5.20
   6   7 -24    6.83    5.67
  -6  -7  24   13.15    7.59
  -6   7  25   23.42    8.45
   6   7 -25   23.41    8.49
  -6  -7  25   14.12    8.73
  -6   7  26   -0.00    4.11
   6   7 -26    3.50    5.21
  -6  -7  26    1.14    6.49
  -6   7  27    3.49    5.24
   6   7 -27    5.11    5.80
  -6  -7  27    1.67    7.00
  -6   7  28    0.83    4.30
   6   7 -28    6.78    7.25
  -6  -7  28    8.10    6.84
  -6   7  29   29.10    9.41
   6   7 -29   25.97    9.34
  -6  -7  29   17.43    9.52
  -6   7  30   -0.00    3.62
   6   7 -30   -0.00    4.49
  -6  -7  30    0.00    6.39
  -6   7  31    5.37    6.69
   6   7 -31    0.00    5.04
  -6  -7  31    0.00    6.09
  -6   7  32    2.56    5.63
   6   7 -32    1.60    4.71
  -6  -7  32   -0.00    5.69
  -6   7  33    9.67    6.72
   6   7 -33    9.83    7.82
  -6  -7  33    3.94    6.74
  -6   7  34    2.28    6.16
   6   7 -34   -0.00    6.85
  -6  -7  34   -0.00    6.91
  -6   7  35   12.60    7.69
  -6  -7  35    5.61    7.61
  -6   7  36   -0.00    5.35
  -6   7  37    0.72    4.72
  -6   8   1  126.32   20.98
  -6   8   1  149.52   21.84
   6   8  -1  127.93   16.44
  -6  -8   1  141.84   16.92
  -6   8   2   12.37    6.47
  -6   8   2    3.27    5.01
   6   8  -2    4.00    2.75
  -6  -8   2    8.53    3.26
  -6   8   3    0.47    3.38
  -6   8   3    0.00    3.03
   6   8  -3   -0.00    2.46
  -6  -8   3    0.27    2.36
  -6   8   4   -0.00    3.29
  -6   8   4    4.58    5.26
   6   8  -4    0.00    2.34
  -6  -8   4    1.60    2.87
  -6   8   5  203.09   29.86
  -6   8   5  201.89   30.28
   6   8  -5  235.03   27.09
  -6  -8   5  229.17   27.93
  -6   8   6    4.17    3.90
  -6   8   6    7.04    4.94
   6  -8  -6   16.37    7.37
   6   8  -6    2.58    3.41
   6   8  -6    4.27    3.63
  -6  -8   6    4.01    4.14
  -6   8   7   80.09   15.29
   6  -8  -7   90.62   16.09
   6   8  -7  103.42   13.69
   6   8  -7   61.80   12.11
  -6  -8   7   94.63   14.42
  -6   8   8    4.49    4.79
  -6   8   8   -0.00    4.30
   6  -8  -8   -0.00    4.82
   6   8  -8    3.66    3.71
   6   8  -8    0.58    2.59
  -6  -8   8    5.48    4.53
  -6   8   9  129.78   21.62
  -6   8   9  152.27   22.61
   6  -8  -9  185.47   22.97
   6  -8  -9  131.06   22.02
   6   8  -9  134.56   19.31
   6   8  -9  114.87   18.84
  -6  -8   9  165.05   21.69
  -6   8  10   50.19   10.66
  -6   8  10   24.38    8.64
   6  -8 -10   44.00   10.11
   6  -8 -10   32.48    9.49
   6   8 -10   38.26    8.52
   6   8 -10   31.21    7.99
  -6  -8  10   61.01   11.24
  -6   8  11  104.38   17.99
   6  -8 -11  130.43   18.38
   6   8 -11   91.10   15.78
  -6  -8  11  101.34   17.45
  -6   8  12   27.50    8.19
   6   8 -12   18.34    6.67
  -6  -8  12   22.00    7.71
  -6   8  13    0.00    3.71
   6   8 -13    5.62    4.30
  -6  -8  13    0.00    4.46
  -6   8  14    9.49    5.47
   6   8 -14    2.33    4.47
  -6  -8  14    5.81    6.06
  -6   8  15   79.75   15.46
   6   8 -15   85.67   14.89
  -6   8  16    3.01    5.16
   6   8 -16    1.21    3.45
  -6   8  17   41.73   10.47
   6   8 -17   35.33    9.39
  -6  -8  17   32.77   10.49
  -6   8  18    6.07    5.73
   6   8 -18    0.00    4.30
  -6  -8  18   -0.00    5.50
  -6   8  19   22.36    8.23
   6   8 -19   15.13    6.87
  -6  -8  19    9.48    7.74
  -6   8  20    0.00    4.03
   6   8 -20   -0.00    3.65
  -6  -8  20    2.33    5.74
  -6   8  21   15.10    6.95
   6   8 -21   12.29    6.42
  -6  -8  21   11.17    7.57
  -6   8  22    0.79    4.27
   6   8 -22    1.05    4.85
  -6  -8  22    0.00    5.51
  -6   8  23   20.12    7.97
   6   8 -23    4.28    5.43
  -6  -8  23    7.40    6.86
  -6   8  24    1.45    4.13
   6   8 -24    0.00    5.25
  -6  -8  24   -0.00    5.14
  -6   8  25   16.84    7.22
   6   8 -25   11.95    7.26
  -6  -8  25    4.36    6.59
  -6   8  26    7.81    6.55
   6   8 -26    8.40    6.63
  -6  -8  26    3.29    6.15
  -6   8  27   36.30   10.25
   6   8 -27   17.83    8.40
  -6  -8  27   23.64   10.14
  -6   8  28   -0.00    2.20
   6   8 -28   -0.00    4.44
  -6  -8  28    4.99    7.29
  -6   8  29   -0.00    4.60
   6   8 -29    3.35    5.21
  -6  -8  29    3.24    6.53
  -6   8  30   -0.00    4.16
   6   8 -30    0.66    3.80
  -6  -8  30   -0.00    4.44
  -6   8  31   22.07    8.88
   6   8 -31   11.62    7.66
  -6  -8  31   12.16    7.97
  -6   8  32   -0.00    4.21
   6   8 -32   -0.00    5.90
  -6  -8  32    0.00    7.17
  -6   8  33   -0.00    3.76
   6   8 -33    1.81    4.63
  -6  -8  33    1.84    7.08
  -6   8  34   -0.00    5.18
   6   8 -34   -0.00    6.20
  -6  -8  34   -0.00    7.17
  -6   8  35    2.01    4.68
  -6   8  36    8.73    6.75
  -6   8  37    6.15    6.81
  -6   9   1   14.61    6.98
   6  -9  -1   15.80    6.43
  -6   9   2   10.77    6.36
   6  -9  -2   17.97    6.40
   6   9  -2   12.64    3.86
  -6   9   3  138.93   20.48
   6  -9  -3  134.39   19.51
   6   9  -3   80.09   14.51
  -6  -9   3  158.89   17.09
  -6   9   4   18.54    7.56
   6  -9  -4   20.35    6.79
   6   9  -4    0.13    2.67
  -6  -9   4   15.79    5.23
   6  -9  -5    1.53    4.54
   6   9  -5    3.63    2.98
  -6  -9   5    3.80    3.90
   6  -9  -6    8.34    5.65
   6   9  -6   13.45    4.85
  -6  -9   6   21.86    6.39
  -6   9   7   14.18    6.18
   6  -9  -7   15.86    6.70
   6   9  -7   12.89    5.13
  -6  -9   7   15.55    5.94
  -6   9   8    4.77    4.21
   6  -9  -8    3.86    4.57
   6   9  -8    0.51    2.56
  -6  -9   8    2.73    3.51
  -6   9   9   97.51   17.20
   6  -9  -9   85.98   16.11
   6   9  -9   82.27   14.33
   6   9  -9  109.61   15.49
  -6  -9   9  113.19   16.81
  -6   9  10    2.39    4.50
   6  -9 -10   -0.00    4.30
   6   9 -10    6.73    4.42
   6   9 -10    5.26    3.70
  -6  -9  10    9.66    5.96
  -6   9  11    0.88    3.95
   6  -9 -11    0.09    3.71
   6   9 -11    0.50    3.44
  -6  -9  11   -0.00    3.81
  -6   9  12    0.00    3.65
   6  -9 -12    7.79    5.60
   6   9 -12    3.41    3.82
  -6  -9  12    6.07    5.04
  -6   9  13   89.78   16.57
   6  -9 -13  120.81   17.42
   6   9 -13   81.24   14.72
  -6  -9  13   77.23   15.69
  -6   9  14    5.52    4.91
   6   9 -14    0.00    3.80
  -6   9  15   41.10   10.02
   6   9 -15   13.35    5.97
  -6   9  16   10.74    6.22
   6   9 -16   12.76    5.76
  -6   9  17    7.85    5.55
   6   9 -17    7.92    5.68
  -6  -9  17   -0.00    5.65
  -6   9  18    5.17    4.66
   6   9 -18    0.00    3.46
  -6  -9  18   -0.00    4.56
  -6   9  19   29.58    9.25
   6   9 -19   25.96    8.40
  -6  -9  19   22.32    9.36
  -6   9  20    0.00    5.17
   6   9 -20    2.39    3.79
  -6  -9  20    3.54    4.80
  -6   9  21   -0.00    4.39
   6   9 -21    4.26    4.49
  -6  -9  21    0.54    5.40
  -6   9  22   -0.00    3.50
   6   9 -22    2.35    4.76
  -6  -9  22    1.71    4.95
  -6   9  23   43.58   10.90
   6   9 -23   28.30    9.83
  -6  -9  23   22.13    9.54
  -6   9  24   -0.00    4.30
   6   9 -24    0.00    3.74
  -6  -9  24    5.11    5.44
  -6   9  25   30.22    9.44
   6   9 -25    6.23    5.92
  -6  -9  25   19.13    9.00
  -6   9  26    9.18    6.35
   6   9 -26    6.16    5.49
  -6  -9  26    7.43    7.52
  -6   9  27    1.33    4.19
   6   9 -27    1.06    3.96
  -6  -9  27    1.14    6.38
  -6   9  28   -0.00    4.56
   6   9 -28    0.00    5.72
  -6  -9  28    0.22    6.92
  -6   9  29   31.72    9.74
   6   9 -29    8.71    7.33
  -6  -9  29    8.35    7.73
  -6   9  30    2.79    4.67
   6   9 -30    1.83    5.23
  -6  -9  30    0.07    5.23
  -6   9  31    2.78    4.53
   6   9 -31    1.20    5.04
  -6  -9  31    1.90    6.42
  -6   9  32    3.60    4.86
   6   9 -32   10.46    7.67
  -6  -9  32    3.62    7.00
  -6   9  33    8.27    6.14
   6   9 -33    5.54    6.76
  -6  -9  33    1.30    5.45
  -6   9  34    4.31    5.43
   6   9 -34   -0.00    4.45
  -6  -9  34   -0.00    6.48
  -6   9  35   -0.00    4.22
   6   9 -35    2.31    5.65
  -6   9  36   -0.00    4.24
  -6  10   1   56.00   12.07
   6 -10  -1   25.91    8.99
   6  10  -1   39.70    6.98
  -6  10   2   14.15    6.89
   6 -10  -2   14.03    6.38
   6  10  -2   10.98    3.62
  -6  10   3    4.39    5.64
   6 -10  -3   -0.00    4.72
   6  10  -3   -0.00    2.12
  -6  10   4   13.31    6.81
   6 -10  -4    0.00    4.36
   6  10  -4    8.23    3.55
  -6  10   5   33.50   10.46
   6 -10  -5   55.03   11.84
   6  10  -5   50.26    8.87
  -6  10   6    1.50    3.42
   6 -10  -6    7.08    5.09
   6  10  -6    2.79    3.26
  -6  10   7   20.45    7.63
   6 -10  -7   16.67    7.38
   6  10  -7   20.10    6.00
  -6  10   8    0.00    3.95
   6 -10  -8    0.41    2.98
   6  10  -8    3.61    3.28
  -6 -10   8    0.00    3.59
  -6  10   9   -0.00    4.29
  -6  10   9    2.05    4.29
   6 -10  -9   -0.00    3.53
   6  10  -9    1.63    3.06
  -6 -10   9    2.33    4.13
  -6  10  10    7.83    5.38
   6 -10 -10    7.19    5.26
   6  10 -10   10.91    4.69
  -6 -10  10    1.30    3.93
  -6  10  11  135.92   20.36
   6 -10 -11   94.20   17.78
   6  10 -11  102.05   16.70
  -6 -10  11  114.98   18.55
  -6  10  12    0.66    4.14
   6 -10 -12   -0.00    3.21
   6  10 -12    2.14    3.25
  -6 -10  12    0.46    4.79
  -6  10  13   18.36    7.05
   6 -10 -13   14.67    6.83
   6  10 -13   11.10    5.57
  -6 -10  13    8.49    5.95
  -6  10  14   11.22    6.22
   6 -10 -14    8.01    5.32
   6  10 -14    2.80    4.31
  -6  10  15   58.91   12.88
   6 -10 -15   48.23   11.63
   6  10 -15   59.06   11.89
  -6  10  16   -0.00    3.12
   6  10 -16   -0.00    3.51
  -6 -10  16    0.00    5.31
  -6  10  17   44.89   10.70
   6  10 -17   20.93    7.62
  -6 -10  17   41.51   10.68
  -6  10  18    0.00    4.02
   6  10 -18    3.44    4.38
  -6 -10  18   -0.00    5.36
  -6  10  19   10.17    6.08
   6  10 -19    7.03    4.77
  -6 -10  19    0.00    5.14
  -6  10  20   -0.00    4.85
   6  10 -20    0.85    4.04
  -6 -10  20    0.63    5.40
  -6  10  21   51.84   12.58
   6  10 -21   47.48   11.92
  -6 -10  21   53.14   13.70
  -6  10  22    1.14    3.89
   6  10 -22    3.33    3.97
  -6 -10  22    1.17    5.79
  -6  10  23    3.73    4.68
   6  10 -23    3.47    5.36
  -6 -10  23    4.36    6.33
  -6  10  24    0.00    3.62
   6  10 -24    0.00    4.66
  -6 -10  24    1.01    4.02
  -6  10  25   12.54    6.17
   6  10 -25    7.35    6.08
  -6 -10  25    0.00    6.08
  -6  10  26   -0.00    4.46
   6  10 -26   -0.00    4.69
  -6 -10  26   -0.00    6.56
  -6  10  27   10.61    7.24
   6  10 -27    2.69    5.10
  -6 -10  27    5.66    6.58
  -6  10  28    1.03    4.86
   6  10 -28    2.13    3.99
  -6 -10  28   -0.00    4.87
  -6  10  29    5.51    5.71
   6  10 -29    0.80    4.69
  -6 -10  29    5.52    7.29
  -6  10  30    7.40    6.39
   6  10 -30   11.33    6.70
  -6 -10  30   -0.00    7.23
  -6  10  31   10.85    6.96
   6  10 -31    7.53    6.68
  -6 -10  31   13.15    8.59
  -6  10  32    6.15    5.68
   6  10 -32   -0.00    5.42
  -6 -10  32    0.00    6.41
  -6  10  33    9.42    6.93
   6  10 -33    2.95    5.53
  -6 -10  33    7.09    8.13
  -6  10  34   -0.00    5.00
   6  10 -34   -0.00    6.73
  -6  10  35   -0.00    4.50
   6  10 -35    1.64    5.25
  -6  11   1    7.23    5.56
   6 -11  -1    6.43    5.78
   6  11  -1    8.44    3.22
  -6  11   2    2.35    4.55
   6 -11  -2    1.63    3.42
   6  11  -2   -0.00    1.84
  -6  11   3   11.70    7.55
   6 -11  -3   27.07    8.26
   6  11  -3   38.65    6.81
  -6  11   4    2.57    4.81
   6 -11  -4    0.00    4.31
   6  11  -4   -0.00    2.14
  -6  11   5    0.00    4.00
   6 -11  -5    3.37    4.63
   6  11  -5    1.62    2.71
  -6  11   6    0.00    4.15
   6 -11  -6    2.83    4.35
   6  11  -6    0.98    3.22
  -6  11   7   27.56    7.96
   6 -11  -7   12.11    5.80
   6  11  -7    9.49    4.49
  -6  11   8   27.72    8.49
   6 -11  -8   15.01    6.68
   6  11  -8   13.76    5.10
  -6  11   9   28.22    8.70
   6 -11  -9   30.64    9.20
   6  11  -9   23.32    6.86
  -6  11  10    0.37    3.66
   6 -11 -10    4.45    5.03
   6  11 -10    0.39    3.48
  -6  11  11   -0.00    3.83
   6 -11 -11   -0.00    3.74
   6  11 -11   -0.00    3.55
  -6  11  12    6.72    6.00
   6 -11 -12   -0.00    4.41
   6  11 -12    1.14    3.43
  -6  11  13   19.07    8.26
   6 -11 -13   37.21    9.64
   6  11 -13   19.31    6.96
  -6  11  14    2.43    4.24
   6 -11 -14   -0.00    4.17
   6  11 -14   -0.00    3.55
  -6  11  15   20.48    7.97
   6 -11 -15   27.09    8.52
   6  11 -15   18.57    6.93
  -6 -11  15   23.33    9.26
  -6  11  16    1.26    4.12
   6 -11 -16    1.21    3.55
   6  11 -16    1.30    3.97
  -6 -11  16    0.00    3.71
  -6  11  17   28.25    8.67
   6 -11 -17   19.86    7.43
   6  11 -17   22.00    7.09
  -6 -11  17   14.59    7.79
  -6  11  18    4.75    5.16
   6 -11 -18    0.10    4.36
   6  11 -18    0.00    3.49
  -6 -11  18   -0.00    4.84
  -6  11  19   30.03    8.87
   6  11 -19   11.05    6.45
  -6 -11  19   23.80    9.47
  -6  11  20   -0.00    4.07
   6  11 -20   -0.00    4.34
  -6 -11  20    1.28    5.28
  -6  11  21    0.00    3.77
   6  11 -21   -0.00    4.64
  -6 -11  21    4.70    5.99
  -6  11  22    2.00    4.26
   6  11 -22    3.78    5.54
  -6 -11  22    1.71    5.67
  -6  11  23   21.82    8.56
   6  11 -23   24.33    8.24
  -6 -11  23    9.95    7.81
  -6  11  24    0.00    3.62
   6  11 -24    0.00    4.39
  -6 -11  24   -0.00    5.46
  -6  11  25    2.73    5.26
   6  11 -25    0.00    4.99
  -6 -11  25    0.00    4.80
  -6  11  26   -0.00    5.64
   6  11 -26    0.10    4.59
  -6 -11  26    0.00    3.97
  -6  11  27    2.44    3.75
   6  11 -27    1.84    5.82
  -6 -11  27    0.79    5.42
  -6  11  28   -0.00    3.30
   6  11 -28    0.00    5.35
  -6 -11  28   -0.00    5.99
  -6  11  29   11.33    7.03
   6  11 -29    2.87    5.68
  -6 -11  29    2.58    6.63
  -6  11  30   -0.00    5.85
   6  11 -30   -0.00    6.10
  -6 -11  30   -0.00    6.99
  -6  11  31   -0.00    5.07
   6  11 -31    2.11    5.39
  -6 -11  31    2.90    6.08
  -6  11  32   -0.00    5.90
   6  11 -32    7.03    6.24
  -6 -11  32    1.32    6.73
   6  11 -33    9.75    7.43
  -6  12   1   62.65   13.14
   6 -12  -1   51.77   11.92
   6  12  -1   46.00    8.19
  -6  12   2    0.78    4.13
   6 -12  -2   -0.00    3.72
   6  12  -2    4.83    2.56
  -6  12   3   13.43    6.14
   6 -12  -3   12.24    5.59
   6  12  -3    1.40    2.27
  -6  12   4    0.00    4.66
   6 -12  -4    3.30    4.84
   6  12  -4    2.19    2.76
  -6  12   5   66.99   13.72
   6 -12  -5   50.33   11.93
   6  12  -5   45.34    8.89
  -6  12   6   -0.00    4.92
   6 -12  -6    1.70    3.95
   6  12  -6   -0.00    2.47
  -6  12   7   24.34    8.48
   6 -12  -7    7.88    5.62
   6  12  -7    2.66    3.63
  -6  12   8    3.12    4.62
   6 -12  -8    0.00    4.15
   6  12  -8    0.86    2.90
  -6  12   9    4.52    4.77
   6 -12  -9    6.18    5.30
   6  12  -9   11.71    5.04
  -6  12  10    2.98    4.40
   6 -12 -10    5.21    5.12
   6  12 -10    5.33    3.74
  -6  12  11   19.64    7.86
   6 -12 -11   46.89   10.84
   6  12 -11   33.75    8.67
   6 -12 -12   -0.00    5.00
   6  12 -12   -0.00    3.13
  -6  12  13   13.30    7.37
   6 -12 -13    1.61    3.79
   6  12 -13    3.57    4.11
  -6  12  14    1.28    4.28
   6 -12 -14   -0.00    5.32
   6  12 -14    2.65    3.80
  -6  12  15   34.55    9.74
   6 -12 -15   18.30    8.21
   6  12 -15   22.14    7.51
  -6  12  16    4.07    5.18
   6 -12 -16    0.00    4.18
   6  12 -16    3.03    4.32
  -6  12  17   16.02    6.95
   6 -12 -17   22.56    8.18
   6  12 -17    5.26    4.67
  -6  12  18   -0.00    4.71
   6 -12 -18    0.00    4.32
   6  12 -18    0.00    4.22
  -6  12  19    5.52    5.09
   6 -12 -19    1.76    3.93
   6  12 -19    3.72    4.70
  -6  12  20    5.61    5.47
   6 -12 -20    0.30    4.26
   6  12 -20    0.00    4.44
  -6 -12  20   -0.00    4.92
  -6  12  21    4.22    4.92
   6 -12 -21   16.02    6.99
   6  12 -21   13.26    6.96
  -6 -12  21   22.00    9.01
  -6  12  22    2.92    4.78
   6  12 -22   -0.00    3.64
  -6 -12  22    0.00    5.19
  -6  12  23    2.05    4.13
   6  12 -23    4.58    3.93
  -6 -12  23    3.74    6.40
  -6  12  24    0.74    4.08
   6  12 -24   -0.00    5.21
  -6 -12  24   -0.00    5.95
  -6  12  25   10.48    6.99
   6  12 -25    5.93    6.44
  -6 -12  25   14.41    7.74
  -6  12  26   -0.00    5.69
   6  12 -26    1.73    4.89
  -6 -12  26    0.00    5.20
  -6  12  27    4.36    5.67
   6  12 -27   11.38    7.04
  -6 -12  27   12.75    7.78
  -6  12  28    0.50    4.45
   6  12 -28    3.61    4.22
  -6 -12  28   13.84    8.62
   6  12 -29    0.69    4.05
  -6 -12  29    2.01    5.96
  -6 -12  30    5.21    6.86
  -6 -12  31    5.01    8.05
  -6  13   1    1.70    4.23
   6 -13  -1    7.33    4.78
   6  13  -1   11.20    3.79
  -6  13   2   12.57    6.39
   6 -13  -2   -0.00    4.33
   6  13  -2    3.95    2.82
  -6  13   3   49.66   12.48
   6 -13  -3   59.63   12.78
   6  13  -3   53.93    9.33
  -6  13   4   13.58    7.33
   6 -13  -4   24.96    8.05
   6  13  -4    6.04    3.67
  -6  13   5    0.00    4.67
   6 -13  -5   15.38    6.63
   6  13  -5    7.86    3.68
  -6  13   6    6.24    5.33
   6 -13  -6    1.22    3.77
   6  13  -6    7.08    4.00
  -6  13   7   11.66    7.38
   6 -13  -7   12.23    6.82
   6  13  -7   22.30    6.01
  -6  13   8    9.25    6.03
   6 -13  -8   15.01    7.11
   6  13  -8    6.95    4.34
  -6  13   9   47.20   11.74
   6 -13  -9   56.80   12.15
   6  13  -9   25.07    7.51
  -6  13  10    3.90    4.71
   6 -13 -10    6.69    6.32
   6  13 -10    0.65    3.11
  -6  13  11    3.72    4.85
   6 -13 -11   -0.00    3.81
   6  13 -11    2.10    3.41
  -6  13  12   12.93    5.71
   6 -13 -12   15.61    7.23
   6  13 -12   13.50    5.98
  -6  13  13   17.43    6.68
   6 -13 -13   16.70    6.63
   6  13 -13   15.72    6.11
   6 -13 -14    0.17    4.10
   6  13 -14    0.00    3.72
  -6  13  15    6.70    5.67
   6 -13 -15    4.59    4.89
   6  13 -15    5.20    5.07
  -6  13  16    1.24    5.34
   6 -13 -16   -0.00    2.89
   6  13 -16    0.00    4.86
  -6  13  17    3.46    5.48
   6 -13 -17    7.87    5.50
   6  13 -17    4.39    4.65
  -6  13  18    0.00    4.75
   6 -13 -18    7.49    5.61
   6  13 -18   -0.00    2.86
  -6  13  19   17.03    7.96
   6 -13 -19   22.88    8.19
   6  13 -19   11.33    5.85
  -6  13  20    5.11    4.89
   6 -13 -20    3.30    4.46
   6  13 -20    4.74    5.55
  -6  13  21   -0.00    4.21
   6 -13 -21   -0.00    3.42
   6  13 -21   -0.00    4.38
  -6  13  22    0.24    4.17
   6 -13 -22   -0.00    4.60
   6  13 -22   -0.00    4.07
  -6  13  23    7.38    5.80
   6  13 -23    4.76    5.31
  -6  13  24    0.19    3.09
   6  13 -24   -0.00    5.21
   6  13 -25   12.36    7.15
   6  13 -26    0.00    5.72
  -6 -13  28    1.31    5.77
  -6 -13  29   -0.00    5.42
  -6 -13  30   -0.00    5.91
  -6  14   1    5.10    5.51
   6 -14  -1   10.22    6.43
   6  14  -1   11.78    4.00
  -6  14   2   16.02    7.00
   6 -14  -2    9.65    5.54
   6  14  -2    0.61    2.53
  -6  14   3    0.00    3.23
   6 -14  -3   -0.00    3.66
   6  14  -3    1.06    2.63
  -6  14   4   18.79    7.83
   6 -14  -4    8.85    5.95
   6  14  -4   10.92    4.28
  -6  14   5   24.66    8.91
   6 -14  -5   27.87    8.77
   6  14  -5   23.54    6.24
  -6  14   6   17.68    7.70
   6 -14  -6    3.56    4.76
   6  14  -6   15.37    5.14
  -6  14   7   10.33    6.72
   6 -14  -7   15.98    6.96
   6  14  -7   25.13    6.61
  -6  14   8   -0.00    5.25
   6 -14  -8   -0.00    4.17
   6  14  -8   -0.00    3.42
  -6  14   9   14.77    7.01
   6 -14  -9    2.40    4.05
   6  14  -9   14.30    5.89
  -6  14  10   10.59    5.41
   6 -14 -10    0.40    4.79
   6  14 -10    4.56    4.10
  -6  14  11    8.06    6.25
   6 -14 -11    4.80    4.13
   6  14 -11   10.37    4.98
  -6  14  12    3.11    4.36
   6 -14 -12    3.63    4.49
   6  14 -12    0.00    4.42
  -6  14  13   -0.00    3.48
   6 -14 -13    5.15    4.99
   6  14 -13   -0.00    4.61
  -6  14  14    2.95    4.87
   6 -14 -14    0.38    3.98
   6  14 -14   -0.00    3.92
  -6  14  15   11.62    5.90
   6 -14 -15   10.61    6.25
   6  14 -15    0.00    3.82
   6 -14 -16   10.45    5.89
   6  14 -16    8.98    5.15
   6 -14 -17   15.63    7.14
   6  14 -17    6.34    5.32
  -6  14  18    2.18    4.83
   6 -14 -18    0.00    3.60
   6  14 -18    0.00    4.40
  -6  14  19   -0.00    4.81
   6  14 -19    1.71    4.63
   6  14 -20    0.47    3.18
   6  14 -21    8.33    6.13
   6  14 -22    1.04    4.47
  -6  15   1    3.11    4.83
   6 -15  -1    0.19    3.07
   6  15  -1   -0.00    1.99
  -6  15   2    8.10    6.11
   6 -15  -2   11.92    5.89
   6  15  -2    1.70    2.87
  -6  15   3   14.10    6.36
   6 -15  -3    1.39    4.57
   6  15  -3    2.50    3.24
  -6  15   4    5.47    4.56
   6 -15  -4    8.71    5.27
   6  15  -4    4.90    3.51
  -6  15   5    0.05    3.92
   6 -15  -5    2.12    4.02
   6  15  -5   -0.00    3.26
  -6  15   6    0.00    4.24
   6 -15  -6    0.00    3.53
   6  15  -6    2.18    3.08
  -6  15   7    4.74    5.03
   6 -15  -7    4.07    4.58
   6  15  -7    0.00    2.67
  -6  15   8    5.00    5.36
   6 -15  -8    5.52    4.93
   6  15  -8   -0.00    2.83
  -6  15   9    1.39    3.61
   6 -15  -9    1.10    4.20
   6  15  -9    4.74    4.29
  -6  15  10   -0.00    4.58
   6 -15 -10    8.18    5.73
   6  15 -10    5.10    4.99
  -6  15  11    5.17    4.78
   6 -15 -11    5.34    5.60
   6  15 -11    1.27    3.45
  -6  15  12   10.96    6.93
   6 -15 -12    9.88    6.33
   6  15 -12    3.71    4.50
  -6  15  13   12.92    6.51
   6 -15 -13   -0.00    4.15
   6  15 -13    4.69    5.19
  -6  15  14    2.26    5.20
   6  15 -14    1.21    5.61
  -6  15  15    3.13    3.70
   6  15 -15    3.02    3.42
  -6  15  16   -0.00    4.18
   6  15 -16   -0.00    5.60
  -6  15  17    0.35    4.26
   6  15 -17    1.22    4.27
  -6  16   1    4.83    5.27
   6 -16  -1    4.85    5.30
   6  16  -1    2.30    2.89
  -6  16   2   -0.00    5.53
   6 -16  -2    2.43    4.38
   6  16  -2    2.32    2.96
  -6  16   3   -0.00    4.47
   6 -16  -3   -0.00    4.81
   6  16  -3   -0.00    2.82
  -6  16   4    3.64    5.09
   6 -16  -4    0.00    3.88
   6  16  -4    4.67    3.48
  -6  16   5   -0.00    4.75
   6 -16  -5    4.62    4.82
   6  16  -5   -0.00    2.69
  -6  16   6   12.90    6.00
   6 -16  -6    5.93    5.19
   6  16  -6    4.17    3.01
  -6  16   7    0.39    4.01
   6 -16  -7   -0.00    3.19
   6  16  -7    0.00    2.73
  -6  16   8    0.00    5.93
   6 -16  -8    1.52    3.63
   6  16  -8    1.78    3.36
  -6  16   9   -0.00    5.07
   6  16  -9    1.20    2.54
  -6  16  10   -0.00    4.63
   6  16 -10    3.42    3.54
  -6  16  11   -0.00    4.83
   6  16 -11    2.93    4.00
  -6  16  12    1.82    4.79
   6  16 -12    0.00    3.34
  -6  16  13   -0.00    4.66
  -6  17   1    1.62    5.61
   6 -17  -1    1.38    5.18
   6  17  -1   -0.00    2.84
  -6  17   2   12.10    6.19
   6 -17  -2   -0.00    5.91
   6  17  -2   -0.00    2.86
  -6  17   3   14.23    7.58
   6 -17  -3    6.64    5.69
   6  17  -3    5.22    3.59
  -6  17   4    0.00    4.92
   6  17  -4   -0.00    2.67
  -6  17   5    2.67    4.17
   6  17  -5    2.16    3.25
   6  17  -6    0.01    2.45
  -5   0   1    3.67    3.15
  -5   0   1    1.74    2.70
  -5   0   1    3.77    2.92
   5   0  -1    4.01    2.98
   5   0  -1    1.53    3.19
  -5   0   2    0.89    3.22
  -5   0   2    0.04    2.32
   5   0  -2    0.71    2.68
   5   0  -2    1.16    2.94
  -5   0   3   85.34   12.45
  -5   0   3   86.95   12.20
   5   0  -3   66.05   11.54
   5   0  -3   99.55   13.20
  -5   0   4    0.02    2.80
  -5   0   4   -0.00    3.16
   5   0  -4    0.24    2.92
   5   0  -4    1.34    3.28
  -5   0   5 2456.14  249.80
  -5   0   5 2448.87  249.65
   5   0  -5 2379.82  249.53
   5   0  -5 2231.17  249.77
  -5   0   6    2.17    3.64
  -5   0   6   -0.00    3.54
   5   0  -6    0.00    3.67
   5   0  -6    0.00    3.77
  -5   0   7   68.24    9.58
  -5   0   7   48.42    8.43
   5   0  -7   73.31   10.25
   5   0  -7   13.95    6.41
  -5   0   8   -0.00    3.84
  -5   0   8    0.85    3.02
   5   0  -8    0.29    3.39
   5   0  -8    0.00    3.47
  -5   0   9  580.22   62.60
  -5   0   9  615.95   62.43
   5   0  -9  572.72   62.64
   5   0  -9  456.24   61.75
  -5   0  10    0.51    2.86
  -5   0  10   -0.00    3.51
   5   0 -10    1.44    3.95
   5   0 -10   -0.00    4.48
  -5   0  11   26.52    6.86
  -5   0  11   25.04    6.29
   5   0 -11   10.16    5.81
   5   0 -11   25.92    6.98
  -5   0  12   -0.00    3.40
  -5   0  12    2.03    3.43
   5   0 -12   -0.00    4.00
   5   0 -12    3.50    4.01
  -5   0  13   14.45    5.33
  -5   0  13    3.72    3.42
   5   0 -13    6.93    5.00
   5   0 -13    5.44    4.19
  -5   0  14   -0.00    3.33
  -5   0  14    2.38    3.22
   5   0 -14    6.40    4.24
  -5   0  15  123.48   19.58
  -5   0  15  140.27   19.29
   5   0 -15  121.38   19.44
  -5   0  16    0.66    3.34
  -5   0  16   -0.00    2.92
   5   0 -16    0.00    3.24
  -5   0  17   84.98   16.17
  -5   0  17  118.16   16.56
   5   0 -17   90.41   16.32
  -5   0  18    1.43    3.93
   5   0 -18   -0.00    4.27
  -5   0  19  146.99   20.53
   5   0 -19  120.93   21.01
   5   0 -20    0.00    4.94
  -5   0  21  268.06   35.36
   5   0 -21  244.66   34.62
  -5   0  22    3.11    4.63
   5   0 -22    0.00    5.45
  -5   0  23   -0.00    5.18
   5   0 -23   -0.00    5.43
  -5   0  24   -0.00    5.04
   5   0 -24    3.24    5.07
  -5   0  25   40.79   11.03
   5   0 -25    0.67    4.62
  -5   0  26    4.09    6.00
   5   0 -26   -0.00    5.30
  -5   0  27   44.75   11.96
   5   0 -27   27.95   10.51
  -5   0  28   -0.00    6.88
  -5   0  29    5.82    6.00
  -5   0  30    8.41    7.08
  -5   0  31   47.41   13.96
  -5   0  32   -0.00    6.47
  -5   0  33   -0.00    6.36
  -5   0  34    2.75    6.33
  -5   0  35    6.71    7.99
  -5   0  36   -0.00    4.80
  -5   0  37   20.90    9.95
  -5   0  38    3.33    6.14
  -5   0  39    4.94    6.55
  -5   1   1  429.94   47.02
  -5   1   1  374.22   46.36
  -5   1   1  447.33   46.92
   5  -1  -1  356.67   46.04
   5  -1  -1  404.56   46.26
   5  -1  -1  408.03   47.18
   5   1  -1  415.62   45.78
   5   1  -1  419.17   46.37
  -5  -1   1  421.62   46.03
  -5  -1   1  446.94   46.01
  -5   1   2    0.00    2.38
  -5   1   2    0.00    3.23
   5  -1  -2    6.98    3.56
   5  -1  -2    2.64    4.10
[truncated: 872,178 more chars]
