# Supplementary material for: LED-pump-X-ray-multiprobe crystallography for sub-second timescales
Source: Commun Chem. 2022 Aug 26;5:102. doi: 10.1038/s42004-022-00716-1 (PMC9814726; doi:10.1038/s42004-022-00716-1)
Supplement: Supplementary file 10 — Supplementary Data 1 [file 42004_2022_716_MOESM10_ESM.zip › CIFs/8s_265K/265K_8s_t10_decay.cif]

data_global

# SUBMISSION DETAILS
 
_publ_contact_author_name       'Hatcher, Lauren'
_publ_contact_author_address
;
School of Chemistry
Cardiff University
Main Building
Park Place 
Cardiff
CF10 3AT
United Kingdom
;
_publ_contact_author_email       'HatcherL1@cardiff.ac.uk'
_publ_requested_category          FM
_publ_section_comment
; 
?
;
_publ_section_references
;
Diamond General Data Aquisition (GDA) software: http://www.opengda.org/

XIA2: Winter, G. (2010) J. Appl. Cryst. 43, 186-190.
POINTLESS: Evans, P. (2006) Acta Cryst. D62, 72-82.
AIMLESS: Evans, P. R. and Murshudov, G. N. (2013) Acta Cryst. D69, 1204-1214.
DIALS: Winter, G., et al. Acta Cryst. (2018) D74, 85-97.
CCP4: Winn, M. D. et al. (2011) Acta Cryst. D67, 235-242.
   
SHELXL: Sheldrick G. M. (2015). Acta Cryst. C71, 3-8.
SHELXT:	Sheldrick, G. M. (2015). Acta Cryst. A71, 3-8.
 
OLEX2: Dolomanov, O.V.; Bourhis, L.J.; Gildea, R.J.; Howard, J.A.K.; Puschmann,
 H., OLEX2: A complete structure solution, refinement and analysis program 
 (2009). J. Appl. Cryst., 42, 339-341.

MERCURY: Macrae, C. F., Bruno, I. J., Chisholm, J. A., Edgington,
P. R., McCabe, P., Pidcock, E., Rodriguez-Monge, L., Taylor, R.,
van de Streek, J. & Wood, P. A. (2008). J. Appl. Cryst. 41, 466-470.
;

####
 
data_265K_8s_t10_decay
 
_audit_creation_method            'SHELXL-2018/3'
_shelx_SHELXL_version_number      '2018/3'
_chemical_name_systematic         
;
Nitro-(N,N,N',N'-tetrabutyldiethylenetriamine)palladium(II)
tetraphenylborate, tetrahydrofuran solvate
;
_chemical_name_common             ?
_chemical_melting_point           ?
_chemical_formula_moiety          
;
C20 H45 N4 O2 Pd, C24 H20 B, C4 H8 O
;
_chemical_formula_sum            'C48 H73 B N4 O3 Pd' 
_chemical_formula_weight          871.31

loop_
 _atom_type_symbol
 _atom_type_description
 _atom_type_scat_dispersion_real
 _atom_type_scat_dispersion_imag
 _atom_type_scat_source
 'C'  'C'   0.0010   0.0010
 'International Tables Vol C Tables 4.2.6.8 and 6.1.1.4'
 'H'  'H'   0.0000   0.0000
 'International Tables Vol C Tables 4.2.6.8 and 6.1.1.4'
 'B'  'B'   0.0000   0.0000
 'International Tables Vol C Tables 4.2.6.8 and 6.1.1.4'
 'N'  'N'   0.0030   0.0020
 'International Tables Vol C Tables 4.2.6.8 and 6.1.1.4'
 'O'  'O'   0.0050   0.0030
 'International Tables Vol C Tables 4.2.6.8 and 6.1.1.4'
 'Pd'  'Pd'  -2.5040   0.6150
 'International Tables Vol C Tables 4.2.6.8 and 6.1.1.4'
 
_space_group_crystal_system       monoclinic
_space_group_IT_number            14
_space_group_name_H-M_alt         'P 21/n'
_space_group_name_Hall            '-P 2yn'
 
_shelx_space_group_comment
;
The symmetry employed for this shelxl refinement is uniquely defined
by the following loop, which should always be used as a source of
symmetry information in preference to the above space-group names.
They are only intended as comments.
;
 
loop_
 _space_group_symop_operation_xyz
 'x, y, z'
 '-x+1/2, y+1/2, -z+1/2'
 '-x, -y, -z'
 'x-1/2, -y-1/2, z-1/2'
 
_cell_length_a                    11.6807(7)
_cell_length_b                    13.6025(9)
_cell_length_c                    30.188(2)
_cell_angle_alpha                 90
_cell_angle_beta                  93.454(6)
_cell_angle_gamma                 90
_cell_volume                      4787.8(6)
_cell_formula_units_Z             4
_cell_measurement_temperature     265(2)
_cell_measurement_reflns_used     8720
_cell_measurement_theta_max       20.0388012835
_cell_measurement_theta_min       1.23469938139
 
_exptl_crystal_description        Plate
_exptl_crystal_colour             Yellow
_exptl_crystal_density_meas       ?
_exptl_crystal_density_method     ?
_exptl_crystal_density_diffrn     1.209          
_exptl_crystal_F_000              1856
_exptl_transmission_factor_min    ?
_exptl_transmission_factor_max    ?
_exptl_crystal_size_max           0.100
_exptl_crystal_size_mid           0.100
_exptl_crystal_size_min           0.050
_exptl_absorpt_coefficient_mu     0.201
_shelx_estimated_absorpt_T_min    0.980
_shelx_estimated_absorpt_T_max    0.990
_exptl_absorpt_correction_T_min   0.995736048629
_exptl_absorpt_correction_T_max   1.0
_exptl_absorpt_correction_type    empirical
_exptl_absorpt_process_details    
;
CCP4 7.0.048: AIMLESS, version 0.5.32 : 29/03/17
Scaling & analysis of unmerged intensities, absorption correction using spherical harmonics
;
_exptl_absorpt_special_details    ?
_diffrn_ambient_temperature       265(2)
_diffrn_radiation_wavelength      0.534
_diffrn_measurement_device_type   'Photon counting pixel array'
_diffrn_radiation_type            Synchrotron
_diffrn_measurement_method        'shutterless scans'
_diffrn_radiation_source          'Diamond Light Source Beamline I19-2'
_diffrn_radiation_monochromator   'Silicon 111'
_diffrn_detector_area_resol_mean  ?
_diffrn_reflns_number             33084
_diffrn_reflns_av_unetI/netI      0.1049
_diffrn_reflns_av_R_equivalents   0.0911
_diffrn_reflns_limit_h_min        -14
_diffrn_reflns_limit_h_max        14
_diffrn_reflns_limit_k_min        -16
_diffrn_reflns_limit_k_max        17
_diffrn_reflns_limit_l_min        -32
_diffrn_reflns_limit_l_max        37
_diffrn_reflns_theta_min          1.234
_diffrn_reflns_theta_max          19.496
_diffrn_reflns_theta_full         18.687
_diffrn_measured_fraction_theta_max   0.990
_diffrn_measured_fraction_theta_full  0.991
_diffrn_reflns_Laue_measured_fraction_max    0.990
_diffrn_reflns_Laue_measured_fraction_full   0.991
_diffrn_reflns_point_group_measured_fraction_max   0.990
_diffrn_reflns_point_group_measured_fraction_full  0.991
_reflns_number_total              9692
_reflns_number_gt                 5326
_reflns_threshold_expression      'I > 2\s(I)'
_reflns_Friedel_coverage          0.000
_reflns_Friedel_fraction_max      .
_reflns_Friedel_fraction_full     .
 
_reflns_special_details
;
 Reflections were merged by SHELXL according to the crystal
 class for the calculation of statistics and refinement.
 
 _reflns_Friedel_fraction is defined as the number of unique
 Friedel pairs measured divided by the number that would be
 possible theoretically, ignoring centric projections and
 systematic absences.
;
 
_computing_data_collection        'Diamond GDA (http://www.opengda.org/)'
_computing_cell_refinement        'DIALS (Winter, 2018)'
_computing_data_reduction         'XIA2 (Winter 2010)'
_computing_structure_solution     'SHELXT (Sheldrick, 2015)'
_computing_structure_refinement   'SHELXL (Sheldrick, 2015)'
_computing_molecular_graphics     'OLEX2 (Dolomanov et al., 2009)'
_computing_publication_material   'MERCURY (Macrae et al., 2008)'
_refine_special_details           ?
_refine_ls_structure_factor_coef  Fsqd
_refine_ls_matrix_type            full
_refine_ls_weighting_scheme       calc
_refine_ls_weighting_details
'w=1/[\s^2^(Fo^2^)+(0.0452P)^2^] where P=(Fo^2^+2Fc^2^)/3'
_atom_sites_solution_primary      ?
_atom_sites_solution_secondary    ?
_atom_sites_solution_hydrogens    geom
_refine_ls_hydrogen_treatment     constr
_refine_ls_extinction_method      none
_refine_ls_extinction_coef        .
_refine_ls_number_reflns          9692
_refine_ls_number_parameters      526
_refine_ls_number_restraints      490
_refine_ls_R_factor_all           0.1078
_refine_ls_R_factor_gt            0.0589
_refine_ls_wR_factor_ref          0.1355
_refine_ls_wR_factor_gt           0.1162
_refine_ls_goodness_of_fit_ref    0.931
_refine_ls_restrained_S_all       0.929
_refine_ls_shift/su_max           0.001
_refine_ls_shift/su_mean          0.000
 
loop_
 _atom_site_label
 _atom_site_type_symbol
 _atom_site_fract_x
 _atom_site_fract_y
 _atom_site_fract_z
 _atom_site_U_iso_or_equiv
 _atom_site_adp_type
 _atom_site_occupancy
 _atom_site_site_symmetry_order  
 _atom_site_calc_flag
 _atom_site_refinement_flags_posn
 _atom_site_refinement_flags_adp
 _atom_site_refinement_flags_occupancy
 _atom_site_disorder_assembly
 _atom_site_disorder_group
Pd1 Pd 0.33999(2) 0.77508(2) 0.34661(2) 0.04700(13) Uani 1 1 d . . . . .
N2 N 0.3466(2) 0.9276(2) 0.33764(10) 0.0559(8) Uani 1 1 d . . . . .
N3 N 0.4550(2) 0.7981(2) 0.39826(10) 0.0471(7) Uani 1 1 d . . . . .
H3 H 0.532039 0.788063 0.387879 0.057 Uiso 1 1 calc R U . . .
N4 N 0.3306(2) 0.6317(2) 0.37125(10) 0.0489(7) Uani 1 1 d . . . . .
C1 C 0.4427(3) 0.9635(3) 0.36987(13) 0.0627(11) Uani 1 1 d . . . . .
H1A H 0.515670 0.957753 0.356346 0.075 Uiso 1 1 calc R U . . .
H1B H 0.430697 1.032214 0.376901 0.075 Uiso 1 1 calc R U . . .
C2 C 0.4448(3) 0.9028(3) 0.41187(13) 0.0608(10) Uani 1 1 d . . . . .
H2A H 0.509587 0.921395 0.431725 0.073 Uiso 1 1 calc R U . . .
H2B H 0.374907 0.912762 0.427058 0.073 Uiso 1 1 calc R U . . .
C3 C 0.4352(3) 0.7231(3) 0.43256(12) 0.0522(9) Uani 1 1 d . . . . .
H3A H 0.366583 0.738598 0.447728 0.063 Uiso 1 1 calc R U . . .
H3B H 0.499770 0.720674 0.454298 0.063 Uiso 1 1 calc R U . . .
C4 C 0.4214(3) 0.6255(3) 0.40872(12) 0.0517(9) Uani 1 1 d . . . . .
H4A H 0.493883 0.606754 0.397059 0.062 Uiso 1 1 calc R U . . .
H4B H 0.400493 0.575270 0.429553 0.062 Uiso 1 1 calc R U . . .
C5 C 0.2320(3) 0.9657(3) 0.35118(14) 0.0646(11) Uani 1 1 d . . . . .
H5A H 0.221988 0.944403 0.381364 0.078 Uiso 1 1 calc R U . . .
H5B H 0.172219 0.934713 0.332352 0.078 Uiso 1 1 calc R U . . .
C6 C 0.2135(4) 1.0764(3) 0.34906(17) 0.0880(15) Uani 1 1 d . . . . .
H6A H 0.219184 1.098922 0.318781 0.106 Uiso 1 1 calc R U . . .
H6B H 0.272849 1.109063 0.367522 0.106 Uiso 1 1 calc R U . . .
C7 C 0.0954(4) 1.1035(4) 0.3650(2) 0.1153(19) Uani 1 1 d . . . . .
H7A H 0.036933 1.064237 0.349231 0.138 Uiso 1 1 calc R U . . .
H7B H 0.093405 1.088828 0.396434 0.138 Uiso 1 1 calc R U . . .
C8 C 0.0700(6) 1.2104(4) 0.3575(3) 0.174(3) Uani 1 1 d . . . . .
H8A H 0.045608 1.220797 0.326909 0.262 Uiso 1 1 calc R U . . .
H8B H 0.137849 1.248362 0.364742 0.262 Uiso 1 1 calc R U . . .
H8C H 0.010199 1.230623 0.375984 0.262 Uiso 1 1 calc R U . . .
C9 C 0.3663(3) 0.9608(3) 0.29153(13) 0.0606(10) Uani 1 1 d . . . . .
H9A H 0.375305 1.031657 0.291709 0.073 Uiso 1 1 calc R U . . .
H9B H 0.298572 0.945450 0.272622 0.073 Uiso 1 1 calc R U . . .
C10 C 0.4688(3) 0.9159(3) 0.27152(13) 0.0686(11) Uani 1 1 d . . . . .
H10A H 0.465708 0.844920 0.274442 0.082 Uiso 1 1 calc R U . . .
H10B H 0.538293 0.938806 0.287476 0.082 Uiso 1 1 calc R U . . .
C11 C 0.4722(4) 0.9430(4) 0.22276(15) 0.0865(14) Uani 1 1 d . . . . .
H11A H 0.408522 0.911460 0.206257 0.104 Uiso 1 1 calc R U . . .
H11B H 0.462514 1.013534 0.219589 0.104 Uiso 1 1 calc R U . . .
C12 C 0.5814(4) 0.9134(5) 0.20332(18) 0.125(2) Uani 1 1 d . . . . .
H12A H 0.578879 0.931633 0.172557 0.188 Uiso 1 1 calc R U . . .
H12B H 0.591021 0.843485 0.205963 0.188 Uiso 1 1 calc R U . . .
H12C H 0.644656 0.945923 0.218921 0.188 Uiso 1 1 calc R U . . .
C13 C 0.2118(3) 0.6241(3) 0.38846(13) 0.0546(10) Uani 1 1 d . . . . .
H13A H 0.156440 0.636918 0.363890 0.066 Uiso 1 1 calc R U . . .
H13B H 0.203804 0.676103 0.410042 0.066 Uiso 1 1 calc R U . . .
C14 C 0.1793(3) 0.5277(3) 0.40982(15) 0.0649(11) Uani 1 1 d . . . . .
H14A H 0.185915 0.474544 0.388703 0.078 Uiso 1 1 calc R U . . .
H14B H 0.231974 0.514484 0.435207 0.078 Uiso 1 1 calc R U . . .
C15 C 0.0585(3) 0.5315(3) 0.42460(16) 0.0742(13) Uani 1 1 d . . . . .
H15A H 0.006704 0.546148 0.399119 0.089 Uiso 1 1 calc R U . . .
H15B H 0.052792 0.584796 0.445711 0.089 Uiso 1 1 calc R U . . .
C16 C 0.0199(4) 0.4369(3) 0.44583(17) 0.0888(15) Uani 1 1 d . . . . .
H16A H 0.022529 0.384125 0.424817 0.133 Uiso 1 1 calc R U . . .
H16B H -0.057107 0.444564 0.454725 0.133 Uiso 1 1 calc R U . . .
H16C H 0.069967 0.422286 0.471368 0.133 Uiso 1 1 calc R U . . .
C17 C 0.3485(3) 0.5507(3) 0.33896(13) 0.0596(10) Uani 1 1 d . . . . .
H17A H 0.282111 0.547552 0.318093 0.072 Uiso 1 1 calc R U . . .
H17B H 0.352846 0.488906 0.354999 0.072 Uiso 1 1 calc R U . . .
C18 C 0.4540(3) 0.5611(3) 0.31335(14) 0.0729(12) Uani 1 1 d . . . . .
H18A H 0.521281 0.561400 0.333805 0.087 Uiso 1 1 calc R U . . .
H18B H 0.451322 0.623264 0.297593 0.087 Uiso 1 1 calc R U . . .
C19 C 0.4636(5) 0.4776(4) 0.28035(19) 0.1117(19) Uani 1 1 d . . . . .
H19A H 0.456901 0.415761 0.296017 0.134 Uiso 1 1 calc R U . . .
H19B H 0.399317 0.481749 0.258520 0.134 Uiso 1 1 calc R U . . .
C20 C 0.5687(5) 0.4760(5) 0.2572(2) 0.144(3) Uani 1 1 d . . . . .
H20A H 0.559574 0.432813 0.232101 0.217 Uiso 1 1 calc R U . . .
H20B H 0.630430 0.452885 0.276950 0.217 Uiso 1 1 calc R U . . .
H20C H 0.585654 0.541121 0.247324 0.217 Uiso 1 1 calc R U . . .
C21 C 0.6569(3) 0.3741(3) 0.42713(13) 0.0497(9) Uani 1 1 d . . . . .
C22 C 0.7092(3) 0.4240(3) 0.39349(15) 0.0626(11) Uani 1 1 d . . . . .
H22 H 0.725774 0.389839 0.367971 0.075 Uiso 1 1 calc R U . . .
C23 C 0.7375(3) 0.5230(3) 0.39675(18) 0.0804(13) Uani 1 1 d . . . . .
H23 H 0.772196 0.553623 0.373473 0.097 Uiso 1 1 calc R U . . .
C24 C 0.7151(4) 0.5764(3) 0.43382(18) 0.0775(13) Uani 1 1 d . . . . .
H24 H 0.736561 0.642057 0.436344 0.093 Uiso 1 1 calc R U . . .
C25 C 0.6605(3) 0.5308(3) 0.46692(16) 0.0694(12) Uani 1 1 d . . . . .
H25 H 0.642408 0.566164 0.491927 0.083 Uiso 1 1 calc R U . . .
C26 C 0.6321(3) 0.4318(3) 0.46334(14) 0.0585(10) Uani 1 1 d . . . . .
H26 H 0.594576 0.402749 0.486291 0.070 Uiso 1 1 calc R U . . .
C27 C 0.7349(3) 0.2013(3) 0.45914(13) 0.0517(9) Uani 1 1 d . . . . .
C28 C 0.8096(3) 0.2509(3) 0.48912(14) 0.0618(11) Uani 1 1 d . . . . .
H28 H 0.804459 0.318987 0.490820 0.074 Uiso 1 1 calc R U . . .
C29 C 0.8913(4) 0.2032(3) 0.51650(16) 0.0795(14) Uani 1 1 d . . . . .
H29 H 0.938626 0.239978 0.536057 0.095 Uiso 1 1 calc R U . . .
C30 C 0.9037(4) 0.1042(4) 0.51542(17) 0.0842(14) Uani 1 1 d . . . . .
H30 H 0.957842 0.072604 0.534259 0.101 Uiso 1 1 calc R U . . .
C31 C 0.8339(3) 0.0515(3) 0.48568(18) 0.0844(14) Uani 1 1 d . . . . .
H31 H 0.841641 -0.016394 0.484084 0.101 Uiso 1 1 calc R U . . .
C32 C 0.7513(3) 0.0992(3) 0.45779(16) 0.0737(13) Uani 1 1 d . . . . .
H32 H 0.705853 0.062017 0.437743 0.088 Uiso 1 1 calc R U . . .
C33 C 0.5056(3) 0.2306(3) 0.44415(13) 0.0477(8) Uani 1 1 d . . . . .
C34 C 0.4793(3) 0.1452(3) 0.46683(12) 0.0521(9) Uani 1 1 d . . . . .
H34 H 0.537747 0.100386 0.473789 0.062 Uiso 1 1 calc R U . . .
C35 C 0.3696(3) 0.1237(3) 0.47954(14) 0.0623(11) Uani 1 1 d . . . . .
H35 H 0.356276 0.065308 0.494365 0.075 Uiso 1 1 calc R U . . .
C36 C 0.2809(4) 0.1882(3) 0.47038(15) 0.0689(12) Uani 1 1 d . . . . .
H36 H 0.207736 0.174425 0.479243 0.083 Uiso 1 1 calc R U . . .
C37 C 0.3023(4) 0.2736(3) 0.44779(17) 0.0764(14) Uani 1 1 d . . . . .
H37 H 0.243171 0.317815 0.440877 0.092 Uiso 1 1 calc R U . . .
C38 C 0.4122(3) 0.2935(3) 0.43543(16) 0.0681(12) Uani 1 1 d . . . . .
H38 H 0.424559 0.351953 0.420485 0.082 Uiso 1 1 calc R U . . .
C39 C 0.6370(4) 0.2133(3) 0.37510(14) 0.0621(10) Uani 1 1 d . . . . .
C40 C 0.5447(4) 0.2201(3) 0.34423(15) 0.0763(12) Uani 1 1 d . . . . .
H40 H 0.475534 0.244306 0.353387 0.092 Uiso 1 1 calc R U . . .
C41 C 0.5511(6) 0.1918(4) 0.29944(17) 0.0943(16) Uani 1 1 d . . . . .
H41 H 0.487485 0.198361 0.279612 0.113 Uiso 1 1 calc R U . . .
C42 C 0.6509(6) 0.1548(4) 0.2855(2) 0.117(2) Uani 1 1 d . . . . .
H42 H 0.655634 0.135424 0.256138 0.140 Uiso 1 1 calc R U . . .
C43 C 0.7441(6) 0.1463(5) 0.3147(2) 0.132(2) Uani 1 1 d . . . . .
H43 H 0.812478 0.120950 0.305217 0.159 Uiso 1 1 calc R U . . .
C44 C 0.7369(5) 0.1751(4) 0.35790(18) 0.1072(18) Uani 1 1 d . . . . .
H44 H 0.802042 0.168993 0.377002 0.129 Uiso 1 1 calc R U . . .
B1 B 0.6335(4) 0.2553(3) 0.42641(16) 0.0529(9) Uani 1 1 d . . . . .
O3 O 0.6867(14) 0.805(3) 0.3649(12) 0.0910(18) Uani 0.57(2) 1 d D . P A 1
C45 C 0.7288(12) 0.7593(15) 0.3269(6) 0.0921(18) Uani 0.57(2) 1 d D . P A 1
H45A H 0.706310 0.796826 0.300458 0.110 Uiso 0.57(2) 1 calc R U P A 1
H45B H 0.697145 0.693641 0.323533 0.110 Uiso 0.57(2) 1 calc R U P A 1
C46 C 0.8556(10) 0.7544(17) 0.3329(6) 0.110(2) Uani 0.57(2) 1 d D . P A 1
H46A H 0.890687 0.780936 0.307147 0.132 Uiso 0.57(2) 1 calc R U P A 1
H46B H 0.880863 0.687056 0.337351 0.132 Uiso 0.57(2) 1 calc R U P A 1
C47 C 0.8861(9) 0.8147(15) 0.3728(4) 0.110(2) Uani 0.57(2) 1 d D . P A 1
H47A H 0.929998 0.775838 0.394791 0.132 Uiso 0.57(2) 1 calc R U P A 1
H47B H 0.932148 0.870726 0.364986 0.132 Uiso 0.57(2) 1 calc R U P A 1
C48 C 0.7804(10) 0.8476(11) 0.3904(4) 0.0921(18) Uani 0.57(2) 1 d D . P A 1
H48A H 0.777904 0.827584 0.421198 0.110 Uiso 0.57(2) 1 calc R U P A 1
H48B H 0.775672 0.918712 0.389095 0.110 Uiso 0.57(2) 1 calc R U P A 1
O3A O 0.6795(19) 0.806(4) 0.3621(16) 0.0910(18) Uani 0.43(2) 1 d D . P A 2
C45A C 0.7414(16) 0.778(2) 0.3249(7) 0.0921(18) Uani 0.43(2) 1 d D . P A 2
H45C H 0.727222 0.824584 0.300784 0.110 Uiso 0.43(2) 1 calc R U P A 2
H45D H 0.717904 0.713333 0.314617 0.110 Uiso 0.43(2) 1 calc R U P A 2
C46A C 0.8646(14) 0.7782(19) 0.3399(9) 0.110(2) Uani 0.43(2) 1 d D . P A 2
H46C H 0.886151 0.719768 0.356856 0.132 Uiso 0.43(2) 1 calc R U P A 2
H46D H 0.913959 0.785485 0.315409 0.132 Uiso 0.43(2) 1 calc R U P A 2
C47A C 0.8642(13) 0.8659(18) 0.3677(6) 0.110(2) Uani 0.43(2) 1 d D . P A 2
H47C H 0.919408 0.858847 0.392774 0.132 Uiso 0.43(2) 1 calc R U P A 2
H47D H 0.885027 0.923055 0.350702 0.132 Uiso 0.43(2) 1 calc R U P A 2
C48A C 0.7508(14) 0.8780(13) 0.3829(6) 0.0921(18) Uani 0.43(2) 1 d D . P A 2
H48C H 0.752460 0.870253 0.414902 0.110 Uiso 0.43(2) 1 calc R U P A 2
H48D H 0.722041 0.943180 0.375467 0.110 Uiso 0.43(2) 1 calc R U P A 2
O1 O 0.1263(3) 0.7606(2) 0.29852(11) 0.1078(11) Uani 0.866(5) 1 d D . P B 3
O2 O 0.2617(3) 0.72470(19) 0.25886(11) 0.1078(11) Uani 0.866(5) 1 d D . P B 3
N1 N 0.2268(3) 0.74979(12) 0.29375(9) 0.0662(11) Uani 0.866(5) 1 d D . P B 3
O1A O 0.2091(16) 0.7581(2) 0.3046(4) 0.1078(11) Uani 0.134(5) 1 d D . P B 4
O2A O 0.3175(13) 0.7177(3) 0.2547(4) 0.1078(11) Uani 0.134(5) 1 d D . P B 4
N1A N 0.2110(11) 0.7315(2) 0.2633(3) 0.0662(11) Uani 0.134(5) 1 d D . P B 4
 
loop_
 _atom_site_aniso_label
 _atom_site_aniso_U_11
 _atom_site_aniso_U_22
 _atom_site_aniso_U_33
 _atom_site_aniso_U_23
 _atom_site_aniso_U_13
 _atom_site_aniso_U_12
Pd1 0.0470(2) 0.0496(2) 0.0439(2) 0.00129(16) -0.00108(15) -0.00196(14)
N2 0.0583(17) 0.0582(19) 0.0506(18) 0.0057(15) -0.0009(14) -0.0002(13)
N3 0.0465(17) 0.0532(15) 0.0412(18) 0.0011(13) -0.0001(14) -0.0028(13)
N4 0.0456(15) 0.0534(17) 0.0475(18) -0.0031(13) 0.0019(12) 0.0001(13)
C1 0.073(2) 0.053(2) 0.061(2) 0.0006(18) -0.0095(19) -0.0060(19)
C2 0.074(3) 0.0553(18) 0.052(2) -0.0047(16) -0.008(2) -0.0008(19)
C3 0.057(2) 0.0577(19) 0.041(2) 0.0050(14) -0.0033(18) -0.0017(17)
C4 0.048(2) 0.0576(19) 0.049(2) 0.0013(17) 0.0003(16) 0.0005(17)
C5 0.067(2) 0.062(2) 0.066(3) 0.000(2) 0.006(2) 0.0048(19)
C6 0.101(3) 0.063(2) 0.099(4) -0.004(3) -0.003(3) 0.016(2)
C7 0.098(3) 0.091(3) 0.154(5) -0.028(4) -0.007(3) 0.033(3)
C8 0.159(6) 0.093(4) 0.265(10) -0.046(5) -0.040(6) 0.050(4)
C9 0.067(2) 0.061(3) 0.053(2) 0.010(2) 0.0015(18) -0.0035(19)
C10 0.063(3) 0.081(3) 0.061(2) 0.004(2) 0.003(2) -0.004(2)
C11 0.092(3) 0.104(4) 0.065(3) 0.008(3) 0.015(2) -0.007(3)
C12 0.106(4) 0.176(6) 0.098(4) -0.003(4) 0.038(3) -0.003(4)
C13 0.0477(18) 0.055(2) 0.062(3) 0.0022(19) 0.0037(18) -0.0012(16)
C14 0.057(2) 0.063(2) 0.074(3) 0.012(2) 0.006(2) -0.0028(18)
C15 0.061(2) 0.072(3) 0.091(4) 0.001(2) 0.018(2) -0.005(2)
C16 0.080(3) 0.082(3) 0.107(4) 0.013(3) 0.021(3) -0.010(2)
C17 0.066(2) 0.057(2) 0.056(3) -0.0085(17) 0.0004(19) 0.0020(19)
C18 0.072(3) 0.082(3) 0.065(3) -0.009(2) 0.011(2) 0.013(2)
C19 0.122(4) 0.106(4) 0.111(4) -0.037(3) 0.044(3) 0.001(3)
C20 0.146(5) 0.157(6) 0.138(6) -0.034(5) 0.069(4) 0.009(4)
C21 0.045(2) 0.0528(17) 0.050(2) 0.0039(15) -0.0057(17) -0.0017(16)
C22 0.055(2) 0.064(2) 0.069(3) 0.014(2) 0.006(2) -0.0039(19)
C23 0.063(3) 0.063(2) 0.116(4) 0.021(2) 0.011(3) -0.008(2)
C24 0.060(3) 0.050(2) 0.121(4) 0.013(2) -0.011(2) -0.002(2)
C25 0.067(3) 0.0498(19) 0.089(3) -0.003(2) -0.017(2) 0.0041(18)
C26 0.073(3) 0.0468(18) 0.055(2) 0.0041(17) -0.005(2) 0.0033(18)
C27 0.0484(19) 0.0511(18) 0.057(2) 0.0002(16) 0.0129(15) 0.0025(15)
C28 0.056(2) 0.061(2) 0.068(3) -0.0031(19) -0.0005(18) 0.0067(17)
C29 0.064(3) 0.086(3) 0.086(3) -0.002(3) -0.012(2) 0.014(2)
C30 0.055(3) 0.085(3) 0.112(4) 0.019(3) -0.001(2) 0.017(2)
C31 0.056(3) 0.065(3) 0.132(4) 0.014(2) 0.006(2) 0.0115(19)
C32 0.057(2) 0.0511(18) 0.113(4) -0.004(2) 0.000(2) 0.0041(18)
C33 0.0530(17) 0.0449(18) 0.045(2) -0.0042(16) -0.0016(16) -0.0013(14)
C34 0.0546(19) 0.0491(19) 0.052(3) 0.0036(17) 0.0000(19) 0.0008(16)
C35 0.0568(19) 0.063(2) 0.067(3) 0.013(2) 0.001(2) -0.0041(16)
C36 0.055(2) 0.064(2) 0.088(3) 0.001(2) 0.002(2) -0.0011(17)
C37 0.056(2) 0.059(2) 0.114(4) 0.006(2) 0.004(2) 0.0071(19)
C38 0.0579(19) 0.052(2) 0.094(4) 0.013(2) -0.001(2) 0.0023(16)
C39 0.078(2) 0.058(2) 0.052(2) -0.0039(19) 0.0096(17) -0.010(2)
C40 0.099(3) 0.067(3) 0.062(2) 0.009(2) -0.007(2) -0.023(2)
C41 0.147(4) 0.073(3) 0.060(2) 0.006(2) -0.010(3) -0.030(3)
C42 0.178(5) 0.101(4) 0.073(4) -0.011(3) 0.018(3) -0.019(4)
C43 0.163(5) 0.158(6) 0.079(3) -0.034(4) 0.029(3) 0.027(4)
C44 0.104(3) 0.144(5) 0.075(3) -0.027(3) 0.021(3) 0.019(3)
B1 0.055(2) 0.0520(19) 0.052(2) -0.0035(18) 0.0036(17) -0.0021(17)
O3 0.074(2) 0.100(3) 0.100(4) -0.012(3) 0.014(3) -0.005(3)
C45 0.082(2) 0.096(5) 0.099(3) -0.012(3) 0.0110(19) -0.003(2)
C46 0.079(2) 0.118(8) 0.135(5) -0.025(4) 0.016(2) -0.007(3)
C47 0.079(2) 0.118(8) 0.135(5) -0.025(4) 0.016(2) -0.007(3)
C48 0.082(2) 0.096(5) 0.099(3) -0.012(3) 0.0110(19) -0.003(2)
O3A 0.074(2) 0.100(3) 0.100(4) -0.012(3) 0.014(3) -0.005(3)
C45A 0.082(2) 0.096(5) 0.099(3) -0.012(3) 0.0110(19) -0.003(2)
C46A 0.079(2) 0.118(8) 0.135(5) -0.025(4) 0.016(2) -0.007(3)
C47A 0.079(2) 0.118(8) 0.135(5) -0.025(4) 0.016(2) -0.007(3)
C48A 0.082(2) 0.096(5) 0.099(3) -0.012(3) 0.0110(19) -0.003(2)
O1 0.069(2) 0.183(3) 0.0698(17) -0.0232(16) -0.0099(15) 0.0033(17)
O2 0.069(2) 0.183(3) 0.0698(17) -0.0232(16) -0.0099(15) 0.0033(17)
N1 0.070(2) 0.069(2) 0.058(2) 0.0075(18) -0.0073(19) -0.0025(18)
O1A 0.069(2) 0.183(3) 0.0698(17) -0.0232(16) -0.0099(15) 0.0033(17)
O2A 0.069(2) 0.183(3) 0.0698(17) -0.0232(16) -0.0099(15) 0.0033(17)
N1A 0.070(2) 0.069(2) 0.058(2) 0.0075(18) -0.0073(19) -0.0025(18)
 
_geom_special_details
;
 All esds (except the esd in the dihedral angle between two l.s. planes)
 are estimated using the full covariance matrix.  The cell esds are taken
 into account individually in the estimation of esds in distances, angles
 and torsion angles; correlations between esds in cell parameters are only
 used when they are defined by crystal symmetry.  An approximate (isotropic)
 treatment of cell esds is used for estimating esds involving l.s. planes.
;
 
loop_
 _geom_bond_atom_site_label_1
 _geom_bond_atom_site_label_2
 _geom_bond_distance
 _geom_bond_site_symmetry_2
 _geom_bond_publ_flag
Pd1 O1A 1.939(18) . ?
Pd1 N3 2.020(3) . ?
Pd1 N1 2.039(3) . ?
Pd1 N4 2.092(3) . ?
Pd1 N2 2.095(3) . ?
N2 C9 1.494(5) . ?
N2 C5 1.514(4) . ?
N2 C1 1.521(4) . ?
N3 C3 1.482(4) . ?
N3 C2 1.488(4) . ?
N3 H3 0.9800 . ?
N4 C17 1.494(4) . ?
N4 C4 1.506(4) . ?
N4 C13 1.514(4) . ?
C1 C2 1.513(5) . ?
C1 H1A 0.9700 . ?
C1 H1B 0.9700 . ?
C2 H2A 0.9700 . ?
C2 H2B 0.9700 . ?
C3 C4 1.514(5) . ?
C3 H3A 0.9700 . ?
C3 H3B 0.9700 . ?
C4 H4A 0.9700 . ?
C4 H4B 0.9700 . ?
C5 C6 1.522(5) . ?
C5 H5A 0.9700 . ?
C5 H5B 0.9700 . ?
C6 C7 1.534(6) . ?
C6 H6A 0.9700 . ?
C6 H6B 0.9700 . ?
C7 C8 1.499(7) . ?
C7 H7A 0.9700 . ?
C7 H7B 0.9700 . ?
C8 H8A 0.9600 . ?
C8 H8B 0.9600 . ?
C8 H8C 0.9600 . ?
C9 C10 1.503(5) . ?
C9 H9A 0.9700 . ?
C9 H9B 0.9700 . ?
C10 C11 1.521(5) . ?
C10 H10A 0.9700 . ?
C10 H10B 0.9700 . ?
C11 C12 1.492(6) . ?
C11 H11A 0.9700 . ?
C11 H11B 0.9700 . ?
C12 H12A 0.9600 . ?
C12 H12B 0.9600 . ?
C12 H12C 0.9600 . ?
C13 C14 1.519(5) . ?
C13 H13A 0.9700 . ?
C13 H13B 0.9700 . ?
C14 C15 1.507(5) . ?
C14 H14A 0.9700 . ?
C14 H14B 0.9700 . ?
C15 C16 1.518(5) . ?
C15 H15A 0.9700 . ?
C15 H15B 0.9700 . ?
C16 H16A 0.9600 . ?
C16 H16B 0.9600 . ?
C16 H16C 0.9600 . ?
C17 C18 1.500(5) . ?
C17 H17A 0.9700 . ?
C17 H17B 0.9700 . ?
C18 C19 1.520(6) . ?
C18 H18A 0.9700 . ?
C18 H18B 0.9700 . ?
C19 C20 1.449(7) . ?
C19 H19A 0.9700 . ?
C19 H19B 0.9700 . ?
C20 H20A 0.9600 . ?
C20 H20B 0.9600 . ?
C20 H20C 0.9600 . ?
C21 C26 1.390(5) . ?
C21 C22 1.393(5) . ?
C21 B1 1.639(5) . ?
C22 C23 1.389(5) . ?
C22 H22 0.9300 . ?
C23 C24 1.372(6) . ?
C23 H23 0.9300 . ?
C24 C25 1.366(6) . ?
C24 H24 0.9300 . ?
C25 C26 1.390(5) . ?
C25 H25 0.9300 . ?
C26 H26 0.9300 . ?
C27 C28 1.393(5) . ?
C27 C32 1.403(5) . ?
C27 B1 1.666(6) . ?
C28 C29 1.385(5) . ?
C28 H28 0.9300 . ?
C29 C30 1.356(6) . ?
C29 H29 0.9300 . ?
C30 C31 1.376(6) . ?
C30 H30 0.9300 . ?
C31 C32 1.401(5) . ?
C31 H31 0.9300 . ?
C32 H32 0.9300 . ?
C33 C34 1.392(5) . ?
C33 C38 1.399(5) . ?
C33 B1 1.651(6) . ?
C34 C35 1.390(5) . ?
C34 H34 0.9300 . ?
C35 C36 1.373(5) . ?
C35 H35 0.9300 . ?
C36 C37 1.378(5) . ?
C36 H36 0.9300 . ?
C37 C38 1.384(5) . ?
C37 H37 0.9300 . ?
C38 H38 0.9300 . ?
C39 C40 1.385(6) . ?
C39 C44 1.406(6) . ?
C39 B1 1.654(6) . ?
C40 C41 1.412(6) . ?
C40 H40 0.9300 . ?
C41 C42 1.359(7) . ?
C41 H41 0.9300 . ?
C42 C43 1.363(8) . ?
C42 H42 0.9300 . ?
C43 C44 1.370(7) . ?
C43 H43 0.9300 . ?
C44 H44 0.9300 . ?
O3 C45 1.419(10) . ?
O3 C48 1.421(12) . ?
C45 C46 1.483(11) . ?
C45 H45A 0.9700 . ?
C45 H45B 0.9700 . ?
C46 C47 1.484(12) . ?
C46 H46A 0.9700 . ?
C46 H46B 0.9700 . ?
C47 C48 1.445(10) . ?
C47 H47A 0.9700 . ?
C47 H47B 0.9700 . ?
C48 H48A 0.9700 . ?
C48 H48B 0.9700 . ?
O3A C48A 1.408(18) . ?
O3A C45A 1.424(13) . ?
C45A C46A 1.483(13) . ?
C45A H45C 0.9700 . ?
C45A H45D 0.9700 . ?
C46A C47A 1.458(13) . ?
C46A H46C 0.9700 . ?
C46A H46D 0.9700 . ?
C47A C48A 1.437(12) . ?
C47A H47C 0.9700 . ?
C47A H47D 0.9700 . ?
C48A H48C 0.9700 . ?
C48A H48D 0.9700 . ?
O1 N1 1.2012(10) . ?
O2 N1 1.2015(10) . ?
O1A N1A 1.3002(10) . ?
O2A N1A 1.3003(10) . ?
 
loop_
 _geom_angle_atom_site_label_1
 _geom_angle_atom_site_label_2
 _geom_angle_atom_site_label_3
 _geom_angle
 _geom_angle_site_symmetry_1
 _geom_angle_site_symmetry_3
 _geom_angle_publ_flag
O1A Pd1 N3 169.7(3) . . ?
N3 Pd1 N1 178.60(13) . . ?
O1A Pd1 N4 93.75(10) . . ?
N3 Pd1 N4 85.23(11) . . ?
N1 Pd1 N4 94.34(9) . . ?
O1A Pd1 N2 93.84(10) . . ?
N3 Pd1 N2 85.30(11) . . ?
N1 Pd1 N2 95.34(9) . . ?
N4 Pd1 N2 166.49(12) . . ?
C9 N2 C5 109.7(3) . . ?
C9 N2 C1 110.5(3) . . ?
C5 N2 C1 110.4(3) . . ?
C9 N2 Pd1 115.3(2) . . ?
C5 N2 Pd1 105.3(2) . . ?
C1 N2 Pd1 105.5(2) . . ?
C3 N3 C2 116.6(3) . . ?
C3 N3 Pd1 107.9(2) . . ?
C2 N3 Pd1 107.5(2) . . ?
C3 N3 H3 108.2 . . ?
C2 N3 H3 108.2 . . ?
Pd1 N3 H3 108.2 . . ?
C17 N4 C4 109.2(3) . . ?
C17 N4 C13 109.9(3) . . ?
C4 N4 C13 110.9(3) . . ?
C17 N4 Pd1 116.3(2) . . ?
C4 N4 Pd1 105.7(2) . . ?
C13 N4 Pd1 104.7(2) . . ?
C2 C1 N2 109.6(3) . . ?
C2 C1 H1A 109.8 . . ?
N2 C1 H1A 109.8 . . ?
C2 C1 H1B 109.8 . . ?
N2 C1 H1B 109.8 . . ?
H1A C1 H1B 108.2 . . ?
N3 C2 C1 106.8(3) . . ?
N3 C2 H2A 110.4 . . ?
C1 C2 H2A 110.4 . . ?
N3 C2 H2B 110.4 . . ?
C1 C2 H2B 110.4 . . ?
H2A C2 H2B 108.6 . . ?
N3 C3 C4 106.8(3) . . ?
N3 C3 H3A 110.4 . . ?
C4 C3 H3A 110.4 . . ?
N3 C3 H3B 110.4 . . ?
C4 C3 H3B 110.4 . . ?
H3A C3 H3B 108.6 . . ?
N4 C4 C3 111.0(3) . . ?
N4 C4 H4A 109.4 . . ?
C3 C4 H4A 109.4 . . ?
N4 C4 H4B 109.4 . . ?
C3 C4 H4B 109.4 . . ?
H4A C4 H4B 108.0 . . ?
N2 C5 C6 116.9(3) . . ?
N2 C5 H5A 108.1 . . ?
C6 C5 H5A 108.1 . . ?
N2 C5 H5B 108.1 . . ?
C6 C5 H5B 108.1 . . ?
H5A C5 H5B 107.3 . . ?
C5 C6 C7 110.6(4) . . ?
C5 C6 H6A 109.5 . . ?
C7 C6 H6A 109.5 . . ?
C5 C6 H6B 109.5 . . ?
C7 C6 H6B 109.5 . . ?
H6A C6 H6B 108.1 . . ?
C8 C7 C6 111.0(5) . . ?
C8 C7 H7A 109.4 . . ?
C6 C7 H7A 109.4 . . ?
C8 C7 H7B 109.4 . . ?
C6 C7 H7B 109.4 . . ?
H7A C7 H7B 108.0 . . ?
C7 C8 H8A 109.5 . . ?
C7 C8 H8B 109.5 . . ?
H8A C8 H8B 109.5 . . ?
C7 C8 H8C 109.5 . . ?
H8A C8 H8C 109.5 . . ?
H8B C8 H8C 109.5 . . ?
N2 C9 C10 115.0(3) . . ?
N2 C9 H9A 108.5 . . ?
C10 C9 H9A 108.5 . . ?
N2 C9 H9B 108.5 . . ?
C10 C9 H9B 108.5 . . ?
H9A C9 H9B 107.5 . . ?
C9 C10 C11 111.0(3) . . ?
C9 C10 H10A 109.4 . . ?
C11 C10 H10A 109.4 . . ?
C9 C10 H10B 109.4 . . ?
C11 C10 H10B 109.4 . . ?
H10A C10 H10B 108.0 . . ?
C12 C11 C10 112.8(4) . . ?
C12 C11 H11A 109.0 . . ?
C10 C11 H11A 109.0 . . ?
C12 C11 H11B 109.0 . . ?
C10 C11 H11B 109.0 . . ?
H11A C11 H11B 107.8 . . ?
C11 C12 H12A 109.5 . . ?
C11 C12 H12B 109.5 . . ?
H12A C12 H12B 109.5 . . ?
C11 C12 H12C 109.5 . . ?
H12A C12 H12C 109.5 . . ?
H12B C12 H12C 109.5 . . ?
N4 C13 C14 117.5(3) . . ?
N4 C13 H13A 107.9 . . ?
C14 C13 H13A 107.9 . . ?
N4 C13 H13B 107.9 . . ?
C14 C13 H13B 107.9 . . ?
H13A C13 H13B 107.2 . . ?
C15 C14 C13 111.0(3) . . ?
C15 C14 H14A 109.4 . . ?
C13 C14 H14A 109.4 . . ?
C15 C14 H14B 109.4 . . ?
C13 C14 H14B 109.4 . . ?
H14A C14 H14B 108.0 . . ?
C14 C15 C16 113.8(4) . . ?
C14 C15 H15A 108.8 . . ?
C16 C15 H15A 108.8 . . ?
C14 C15 H15B 108.8 . . ?
C16 C15 H15B 108.8 . . ?
H15A C15 H15B 107.7 . . ?
C15 C16 H16A 109.5 . . ?
C15 C16 H16B 109.5 . . ?
H16A C16 H16B 109.5 . . ?
C15 C16 H16C 109.5 . . ?
H16A C16 H16C 109.5 . . ?
H16B C16 H16C 109.5 . . ?
N4 C17 C18 114.7(3) . . ?
N4 C17 H17A 108.6 . . ?
C18 C17 H17A 108.6 . . ?
N4 C17 H17B 108.6 . . ?
C18 C17 H17B 108.6 . . ?
H17A C17 H17B 107.6 . . ?
C17 C18 C19 111.3(4) . . ?
C17 C18 H18A 109.4 . . ?
C19 C18 H18A 109.4 . . ?
C17 C18 H18B 109.4 . . ?
C19 C18 H18B 109.4 . . ?
H18A C18 H18B 108.0 . . ?
C20 C19 C18 115.2(5) . . ?
C20 C19 H19A 108.5 . . ?
C18 C19 H19A 108.5 . . ?
C20 C19 H19B 108.5 . . ?
C18 C19 H19B 108.5 . . ?
H19A C19 H19B 107.5 . . ?
C19 C20 H20A 109.5 . . ?
C19 C20 H20B 109.5 . . ?
H20A C20 H20B 109.5 . . ?
C19 C20 H20C 109.5 . . ?
H20A C20 H20C 109.5 . . ?
H20B C20 H20C 109.5 . . ?
C26 C21 C22 114.8(4) . . ?
C26 C21 B1 121.6(4) . . ?
C22 C21 B1 123.4(4) . . ?
C23 C22 C21 122.3(4) . . ?
C23 C22 H22 118.9 . . ?
C21 C22 H22 118.9 . . ?
C24 C23 C22 120.9(5) . . ?
C24 C23 H23 119.5 . . ?
C22 C23 H23 119.5 . . ?
C25 C24 C23 118.5(4) . . ?
C25 C24 H24 120.7 . . ?
C23 C24 H24 120.7 . . ?
C24 C25 C26 120.2(5) . . ?
C24 C25 H25 119.9 . . ?
C26 C25 H25 119.9 . . ?
C25 C26 C21 123.2(4) . . ?
C25 C26 H26 118.4 . . ?
C21 C26 H26 118.4 . . ?
C28 C27 C32 114.6(4) . . ?
C28 C27 B1 124.5(3) . . ?
C32 C27 B1 120.8(3) . . ?
C29 C28 C27 122.9(4) . . ?
C29 C28 H28 118.5 . . ?
C27 C28 H28 118.5 . . ?
C30 C29 C28 121.4(5) . . ?
C30 C29 H29 119.3 . . ?
C28 C29 H29 119.3 . . ?
C29 C30 C31 118.2(4) . . ?
C29 C30 H30 120.9 . . ?
C31 C30 H30 120.9 . . ?
C30 C31 C32 120.7(4) . . ?
C30 C31 H31 119.6 . . ?
C32 C31 H31 119.6 . . ?
C31 C32 C27 122.1(4) . . ?
C31 C32 H32 119.0 . . ?
C27 C32 H32 119.0 . . ?
C34 C33 C38 114.2(4) . . ?
C34 C33 B1 124.1(3) . . ?
C38 C33 B1 121.7(3) . . ?
C35 C34 C33 123.1(4) . . ?
C35 C34 H34 118.5 . . ?
C33 C34 H34 118.5 . . ?
C36 C35 C34 120.5(4) . . ?
C36 C35 H35 119.8 . . ?
C34 C35 H35 119.8 . . ?
C35 C36 C37 118.8(4) . . ?
C35 C36 H36 120.6 . . ?
C37 C36 H36 120.6 . . ?
C36 C37 C38 119.8(4) . . ?
C36 C37 H37 120.1 . . ?
C38 C37 H37 120.1 . . ?
C37 C38 C33 123.7(4) . . ?
C37 C38 H38 118.1 . . ?
C33 C38 H38 118.1 . . ?
C40 C39 C44 114.0(4) . . ?
C40 C39 B1 123.1(4) . . ?
C44 C39 B1 122.8(4) . . ?
C39 C40 C41 122.8(5) . . ?
C39 C40 H40 118.6 . . ?
C41 C40 H40 118.6 . . ?
C42 C41 C40 119.5(6) . . ?
C42 C41 H41 120.2 . . ?
C40 C41 H41 120.2 . . ?
C41 C42 C43 119.9(6) . . ?
C41 C42 H42 120.0 . . ?
C43 C42 H42 120.0 . . ?
C42 C43 C44 119.9(6) . . ?
C42 C43 H43 120.1 . . ?
C44 C43 H43 120.1 . . ?
C43 C44 C39 123.9(6) . . ?
C43 C44 H44 118.1 . . ?
C39 C44 H44 118.1 . . ?
C21 B1 C33 110.5(3) . . ?
C21 B1 C39 109.9(3) . . ?
C33 B1 C39 107.9(3) . . ?
C21 B1 C27 108.4(3) . . ?
C33 B1 C27 110.0(3) . . ?
C39 B1 C27 110.3(3) . . ?
C45 O3 C48 108.9(9) . . ?
O3 C45 C46 108.2(10) . . ?
O3 C45 H45A 110.1 . . ?
C46 C45 H45A 110.0 . . ?
O3 C45 H45B 110.0 . . ?
C46 C45 H45B 110.0 . . ?
H45A C45 H45B 108.4 . . ?
C45 C46 C47 105.3(8) . . ?
C45 C46 H46A 110.7 . . ?
C47 C46 H46A 110.7 . . ?
C45 C46 H46B 110.7 . . ?
C47 C46 H46B 110.7 . . ?
H46A C46 H46B 108.8 . . ?
C48 C47 C46 107.5(8) . . ?
C48 C47 H47A 110.2 . . ?
C46 C47 H47A 110.2 . . ?
C48 C47 H47B 110.2 . . ?
C46 C47 H47B 110.2 . . ?
H47A C47 H47B 108.5 . . ?
O3 C48 C47 108.8(9) . . ?
O3 C48 H48A 109.9 . . ?
C47 C48 H48A 109.9 . . ?
O3 C48 H48B 109.9 . . ?
C47 C48 H48B 109.9 . . ?
H48A C48 H48B 108.3 . . ?
C48A O3A C45A 102.8(17) . . ?
O3A C45A C46A 106.8(15) . . ?
O3A C45A H45C 110.4 . . ?
C46A C45A H45C 110.4 . . ?
O3A C45A H45D 110.4 . . ?
C46A C45A H45D 110.4 . . ?
H45C C45A H45D 108.6 . . ?
C47A C46A C45A 98.0(12) . . ?
C47A C46A H46C 112.2 . . ?
C45A C46A H46C 112.2 . . ?
C47A C46A H46D 112.2 . . ?
C45A C46A H46D 112.2 . . ?
H46C C46A H46D 109.8 . . ?
C48A C47A C46A 108.2(10) . . ?
C48A C47A H47C 110.0 . . ?
C46A C47A H47C 110.0 . . ?
C48A C47A H47D 110.0 . . ?
C46A C47A H47D 110.1 . . ?
H47C C47A H47D 108.4 . . ?
O3A C48A C47A 108.0(11) . . ?
O3A C48A H48C 110.1 . . ?
C47A C48A H48C 110.1 . . ?
O3A C48A H48D 110.1 . . ?
C47A C48A H48D 110.1 . . ?
H48C C48A H48D 108.4 . . ?
O1 N1 O2 121.72(15) . . ?
O1 N1 Pd1 118.6(2) . . ?
O2 N1 Pd1 119.7(2) . . ?
N1A O1A Pd1 127.0(8) . . ?
O1A N1A O2A 107.70(12) . . ?
 
loop_
 _geom_torsion_atom_site_label_1
 _geom_torsion_atom_site_label_2
 _geom_torsion_atom_site_label_3
 _geom_torsion_atom_site_label_4
 _geom_torsion
 _geom_torsion_site_symmetry_1
 _geom_torsion_site_symmetry_2
 _geom_torsion_site_symmetry_3
 _geom_torsion_site_symmetry_4
 _geom_torsion_publ_flag
C9 N2 C1 C2 -160.7(3) . . . . ?
C5 N2 C1 C2 77.9(4) . . . . ?
Pd1 N2 C1 C2 -35.4(4) . . . . ?
C3 N3 C2 C1 -168.0(3) . . . . ?
Pd1 N3 C2 C1 -46.8(3) . . . . ?
N2 C1 C2 N3 55.4(4) . . . . ?
C2 N3 C3 C4 166.6(3) . . . . ?
Pd1 N3 C3 C4 45.5(3) . . . . ?
C17 N4 C4 C3 159.1(3) . . . . ?
C13 N4 C4 C3 -79.6(4) . . . . ?
Pd1 N4 C4 C3 33.4(3) . . . . ?
N3 C3 C4 N4 -53.3(4) . . . . ?
C9 N2 C5 C6 -56.7(4) . . . . ?
C1 N2 C5 C6 65.2(4) . . . . ?
Pd1 N2 C5 C6 178.6(3) . . . . ?
N2 C5 C6 C7 -178.3(4) . . . . ?
C5 C6 C7 C8 -172.5(5) . . . . ?
C5 N2 C9 C10 -171.4(3) . . . . ?
C1 N2 C9 C10 66.7(4) . . . . ?
Pd1 N2 C9 C10 -52.8(4) . . . . ?
N2 C9 C10 C11 172.2(3) . . . . ?
C9 C10 C11 C12 171.1(4) . . . . ?
C17 N4 C13 C14 55.8(4) . . . . ?
C4 N4 C13 C14 -65.0(4) . . . . ?
Pd1 N4 C13 C14 -178.6(3) . . . . ?
N4 C13 C14 C15 -179.3(3) . . . . ?
C13 C14 C15 C16 179.4(4) . . . . ?
C4 N4 C17 C18 -68.9(4) . . . . ?
C13 N4 C17 C18 169.2(3) . . . . ?
Pd1 N4 C17 C18 50.5(4) . . . . ?
N4 C17 C18 C19 -178.2(4) . . . . ?
C17 C18 C19 C20 -174.1(5) . . . . ?
C26 C21 C22 C23 2.0(5) . . . . ?
B1 C21 C22 C23 -174.0(4) . . . . ?
C21 C22 C23 C24 0.2(6) . . . . ?
C22 C23 C24 C25 -2.3(6) . . . . ?
C23 C24 C25 C26 2.0(6) . . . . ?
C24 C25 C26 C21 0.3(6) . . . . ?
C22 C21 C26 C25 -2.3(5) . . . . ?
B1 C21 C26 C25 173.8(3) . . . . ?
C32 C27 C28 C29 -2.0(6) . . . . ?
B1 C27 C28 C29 178.6(4) . . . . ?
C27 C28 C29 C30 0.4(7) . . . . ?
C28 C29 C30 C31 1.1(7) . . . . ?
C29 C30 C31 C32 -0.9(7) . . . . ?
C30 C31 C32 C27 -0.8(7) . . . . ?
C28 C27 C32 C31 2.1(6) . . . . ?
B1 C27 C32 C31 -178.4(4) . . . . ?
C38 C33 C34 C35 0.3(6) . . . . ?
B1 C33 C34 C35 -176.7(4) . . . . ?
C33 C34 C35 C36 -0.7(6) . . . . ?
C34 C35 C36 C37 1.0(7) . . . . ?
C35 C36 C37 C38 -0.9(7) . . . . ?
C36 C37 C38 C33 0.6(7) . . . . ?
C34 C33 C38 C37 -0.3(6) . . . . ?
B1 C33 C38 C37 176.8(4) . . . . ?
C44 C39 C40 C41 -0.5(6) . . . . ?
B1 C39 C40 C41 174.4(4) . . . . ?
C39 C40 C41 C42 0.9(7) . . . . ?
C40 C41 C42 C43 -0.6(9) . . . . ?
C41 C42 C43 C44 -0.1(10) . . . . ?
C42 C43 C44 C39 0.6(10) . . . . ?
C40 C39 C44 C43 -0.3(8) . . . . ?
B1 C39 C44 C43 -175.2(5) . . . . ?
C26 C21 B1 C33 45.5(5) . . . . ?
C22 C21 B1 C33 -138.8(4) . . . . ?
C26 C21 B1 C39 164.4(4) . . . . ?
C22 C21 B1 C39 -19.9(5) . . . . ?
C26 C21 B1 C27 -75.0(4) . . . . ?
C22 C21 B1 C27 100.6(4) . . . . ?
C34 C33 B1 C21 -148.6(4) . . . . ?
C38 C33 B1 C21 34.6(5) . . . . ?
C34 C33 B1 C39 91.4(4) . . . . ?
C38 C33 B1 C39 -85.5(4) . . . . ?
C34 C33 B1 C27 -29.0(5) . . . . ?
C38 C33 B1 C27 154.2(4) . . . . ?
C40 C39 B1 C21 -81.2(5) . . . . ?
C44 C39 B1 C21 93.2(5) . . . . ?
C40 C39 B1 C33 39.2(5) . . . . ?
C44 C39 B1 C33 -146.3(4) . . . . ?
C40 C39 B1 C27 159.4(3) . . . . ?
C44 C39 B1 C27 -26.2(6) . . . . ?
C28 C27 B1 C21 13.0(5) . . . . ?
C32 C27 B1 C21 -166.4(4) . . . . ?
C28 C27 B1 C33 -107.9(4) . . . . ?
C32 C27 B1 C33 72.7(5) . . . . ?
C28 C27 B1 C39 133.3(4) . . . . ?
C32 C27 B1 C39 -46.1(5) . . . . ?
C48 O3 C45 C46 12(4) . . . . ?
O3 C45 C46 C47 -9(3) . . . . ?
C45 C46 C47 C48 3.4(18) . . . . ?
C45 O3 C48 C47 -10(4) . . . . ?
C46 C47 C48 O3 4(3) . . . . ?
C48A O3A C45A C46A 38(5) . . . . ?
O3A C45A C46A C47A -40(3) . . . . ?
C45A C46A C47A C48A 27(2) . . . . ?
C45A O3A C48A C47A -20(5) . . . . ?
C46A C47A C48A O3A -5(4) . . . . ?
Pd1 O1A N1A O2A 0.00(3) . . . . ?
 
_refine_diff_density_max    0.433
_refine_diff_density_min   -0.495
_refine_diff_density_rms    0.067

_shelx_res_file
;
TITL shelxt in P 1 21/n 1
    10_decay.res
    created by SHELXL-2018/3 at 22:16:57 on 26-Mar-2020
CELL 0.534 11.6807 13.6025 30.1884 90 93.454 90
ZERR 4 0.000749 0.000925 0.00218 0 0.006441 0
LATT 1
SYMM 0.5-X,0.5+Y,0.5-Z
SFAC C H B N O Pd
DISP B 0 0 4.561
DISP C 0.001 0.001 6.94
DISP H -0 0 0.611
DISP N 0.003 0.002 10.693
DISP O 0.005 0.003 16.398
DISP Pd -2.504 0.615 1934.604
UNIT 192 292 4 16 12 4
DFIX 1.2 0.001 N1 O1 N1 O2
DFIX 1.3 0.001 O1A N1A N1A O2A
DANG 2.1 0.001 O1 O2 O1A O2A
FLAT 0.001 Pd1 O1 O2 N1 O1A O2A N1A
RIGU 0.001 0.002
EADP O3 O3A
EADP C45 C45A C48 C48A
EADP C46 C46A C47 C47A
EADP O1 O1A O2 O2A
EADP N1 N1A

L.S. 20
PLAN  5
SIZE 0.1 0.1 0.05
TEMP -8
BOND $H
list 4
CONF
fmap 2
acta
SHEL 999 0.8
OMIT 10 0 0
OMIT -1 2 3
OMIT 7 12 0
OMIT -2 1 2
REM <olex2.extras>
REM <HklSrc "%.\\10_decay.hkl">
REM </olex2.extras>

WGHT    0.045200
FVAR       0.23823   0.56857   0.86618
PD1   6    0.339993    0.775079    0.346609    11.00000    0.04700    0.04960 =
         0.04395    0.00129   -0.00108   -0.00196
N2    4    0.346582    0.927640    0.337641    11.00000    0.05831    0.05824 =
         0.05056    0.00565   -0.00092   -0.00023
N3    4    0.455014    0.798132    0.398260    11.00000    0.04648    0.05324 =
         0.04125    0.00111   -0.00005   -0.00283
AFIX  13
H3    2    0.532039    0.788063    0.387879    11.00000   -1.20000
AFIX   0
N4    4    0.330606    0.631719    0.371251    11.00000    0.04562    0.05343 =
         0.04751   -0.00310    0.00186    0.00011
C1    1    0.442719    0.963543    0.369869    11.00000    0.07293    0.05267 =
         0.06091    0.00060   -0.00952   -0.00596
AFIX  23
H1A   2    0.515670    0.957753    0.356346    11.00000   -1.20000
H1B   2    0.430697    1.032214    0.376901    11.00000   -1.20000
AFIX   0
C2    1    0.444832    0.902775    0.411870    11.00000    0.07394    0.05527 =
         0.05190   -0.00472   -0.00789   -0.00076
AFIX  23
H2A   2    0.509587    0.921395    0.431725    11.00000   -1.20000
H2B   2    0.374907    0.912762    0.427058    11.00000   -1.20000
AFIX   0
C3    1    0.435203    0.723079    0.432560    11.00000    0.05725    0.05769 =
         0.04086    0.00498   -0.00329   -0.00167
AFIX  23
H3A   2    0.366583    0.738598    0.447728    11.00000   -1.20000
H3B   2    0.499770    0.720674    0.454298    11.00000   -1.20000
AFIX   0
C4    1    0.421432    0.625499    0.408715    11.00000    0.04787    0.05756 =
         0.04943    0.00127    0.00026    0.00047
AFIX  23
H4A   2    0.493883    0.606754    0.397059    11.00000   -1.20000
H4B   2    0.400493    0.575270    0.429553    11.00000   -1.20000
AFIX   0
C5    1    0.232020    0.965709    0.351180    11.00000    0.06688    0.06169 =
         0.06554   -0.00036    0.00608    0.00485
AFIX  23
H5A   2    0.221988    0.944403    0.381364    11.00000   -1.20000
H5B   2    0.172219    0.934713    0.332352    11.00000   -1.20000
AFIX   0
C6    1    0.213544    1.076431    0.349063    11.00000    0.10104    0.06342 =
         0.09852   -0.00440   -0.00254    0.01643
AFIX  23
H6A   2    0.219184    1.098922    0.318781    11.00000   -1.20000
H6B   2    0.272849    1.109063    0.367522    11.00000   -1.20000
AFIX   0
C7    1    0.095398    1.103540    0.365049    11.00000    0.09831    0.09145 =
         0.15428   -0.02797   -0.00714    0.03325
AFIX  23
H7A   2    0.036933    1.064237    0.349231    11.00000   -1.20000
H7B   2    0.093405    1.088828    0.396434    11.00000   -1.20000
AFIX   0
C8    1    0.069979    1.210438    0.357492    11.00000    0.15925    0.09301 =
         0.26454   -0.04645   -0.03989    0.05034
AFIX 137
H8A   2    0.045608    1.220797    0.326909    11.00000   -1.50000
H8B   2    0.137849    1.248362    0.364742    11.00000   -1.50000
H8C   2    0.010199    1.230623    0.375984    11.00000   -1.50000
AFIX   0
C9    1    0.366307    0.960765    0.291534    11.00000    0.06729    0.06101 =
         0.05319    0.01007    0.00148   -0.00346
AFIX  23
H9A   2    0.375305    1.031657    0.291709    11.00000   -1.20000
H9B   2    0.298572    0.945450    0.272622    11.00000   -1.20000
AFIX   0
C10   1    0.468808    0.915871    0.271523    11.00000    0.06319    0.08131 =
         0.06115    0.00428    0.00278   -0.00380
AFIX  23
H10A  2    0.465708    0.844920    0.274442    11.00000   -1.20000
H10B  2    0.538293    0.938806    0.287476    11.00000   -1.20000
AFIX   0
C11   1    0.472198    0.943010    0.222758    11.00000    0.09191    0.10391 =
         0.06484    0.00827    0.01463   -0.00736
AFIX  23
H11A  2    0.408522    0.911460    0.206257    11.00000   -1.20000
H11B  2    0.462514    1.013534    0.219589    11.00000   -1.20000
AFIX   0
C12   1    0.581420    0.913372    0.203318    11.00000    0.10605    0.17642 =
         0.09791   -0.00300    0.03842   -0.00344
AFIX 137
H12A  2    0.578879    0.931633    0.172557    11.00000   -1.50000
H12B  2    0.591021    0.843485    0.205963    11.00000   -1.50000
H12C  2    0.644656    0.945923    0.218921    11.00000   -1.50000
AFIX   0
C13   1    0.211797    0.624100    0.388461    11.00000    0.04765    0.05451 =
         0.06179    0.00217    0.00369   -0.00116
AFIX  23
H13A  2    0.156440    0.636918    0.363890    11.00000   -1.20000
H13B  2    0.203804    0.676103    0.410042    11.00000   -1.20000
AFIX   0
C14   1    0.179345    0.527700    0.409818    11.00000    0.05733    0.06324 =
         0.07446    0.01211    0.00575   -0.00278
AFIX  23
H14A  2    0.185915    0.474544    0.388703    11.00000   -1.20000
H14B  2    0.231974    0.514484    0.435207    11.00000   -1.20000
AFIX   0
C15   1    0.058456    0.531508    0.424603    11.00000    0.06115    0.07232 =
         0.09086    0.00138    0.01834   -0.00540
AFIX  23
H15A  2    0.006704    0.546148    0.399119    11.00000   -1.20000
H15B  2    0.052792    0.584796    0.445711    11.00000   -1.20000
AFIX   0
C16   1    0.019922    0.436934    0.445828    11.00000    0.07954    0.08179 =
         0.10678    0.01334    0.02059   -0.00988
AFIX 137
H16A  2    0.022529    0.384125    0.424817    11.00000   -1.50000
H16B  2   -0.057107    0.444564    0.454725    11.00000   -1.50000
H16C  2    0.069967    0.422286    0.471368    11.00000   -1.50000
AFIX   0
C17   1    0.348486    0.550712    0.338959    11.00000    0.06562    0.05733 =
         0.05552   -0.00848    0.00045    0.00205
AFIX  23
H17A  2    0.282111    0.547552    0.318093    11.00000   -1.20000
H17B  2    0.352846    0.488906    0.354999    11.00000   -1.20000
AFIX   0
C18   1    0.453973    0.561083    0.313352    11.00000    0.07248    0.08195 =
         0.06497   -0.00883    0.01063    0.01259
AFIX  23
H18A  2    0.521281    0.561400    0.333805    11.00000   -1.20000
H18B  2    0.451322    0.623264    0.297593    11.00000   -1.20000
AFIX   0
C19   1    0.463553    0.477563    0.280349    11.00000    0.12225    0.10613 =
         0.11107   -0.03726    0.04399    0.00116
AFIX  23
H19A  2    0.456901    0.415761    0.296017    11.00000   -1.20000
H19B  2    0.399317    0.481749    0.258520    11.00000   -1.20000
AFIX   0
C20   1    0.568665    0.475960    0.257232    11.00000    0.14565    0.15717 =
         0.13788   -0.03373    0.06938    0.00902
AFIX 137
H20A  2    0.559574    0.432813    0.232101    11.00000   -1.50000
H20B  2    0.630430    0.452885    0.276950    11.00000   -1.50000
H20C  2    0.585654    0.541121    0.247324    11.00000   -1.50000
AFIX   0

C21   1    0.656878    0.374143    0.427132    11.00000    0.04492    0.05276 =
         0.05034    0.00389   -0.00567   -0.00165
C22   1    0.709219    0.424013    0.393490    11.00000    0.05492    0.06397 =
         0.06931    0.01382    0.00596   -0.00386
AFIX  43
H22   2    0.725774    0.389839    0.367971    11.00000   -1.20000
AFIX   0
C23   1    0.737538    0.523038    0.396747    11.00000    0.06266    0.06335 =
         0.11599    0.02050    0.01113   -0.00831
AFIX  43
H23   2    0.772196    0.553623    0.373473    11.00000   -1.20000
AFIX   0
C24   1    0.715098    0.576363    0.433817    11.00000    0.06003    0.04997 =
         0.12063    0.01277   -0.01077   -0.00226
AFIX  43
H24   2    0.736561    0.642057    0.436344    11.00000   -1.20000
AFIX   0
C25   1    0.660546    0.530832    0.466923    11.00000    0.06717    0.04980 =
         0.08855   -0.00263   -0.01678    0.00412
AFIX  43
H25   2    0.642408    0.566164    0.491927    11.00000   -1.20000
AFIX   0
C26   1    0.632069    0.431833    0.463340    11.00000    0.07297    0.04683 =
         0.05474    0.00409   -0.00508    0.00332
AFIX  43
H26   2    0.594576    0.402749    0.486291    11.00000   -1.20000
AFIX   0
C27   1    0.734852    0.201309    0.459140    11.00000    0.04840    0.05106 =
         0.05684    0.00020    0.01289    0.00248
C28   1    0.809615    0.250880    0.489121    11.00000    0.05612    0.06101 =
         0.06789   -0.00314   -0.00047    0.00670
AFIX  43
H28   2    0.804459    0.318987    0.490820    11.00000   -1.20000
AFIX   0
C29   1    0.891269    0.203233    0.516504    11.00000    0.06403    0.08607 =
         0.08649   -0.00152   -0.01214    0.01444
AFIX  43
H29   2    0.938626    0.239978    0.536057    11.00000   -1.20000
AFIX   0
C30   1    0.903655    0.104152    0.515418    11.00000    0.05517    0.08474 =
         0.11188    0.01892   -0.00081    0.01716
AFIX  43
H30   2    0.957842    0.072604    0.534259    11.00000   -1.20000
AFIX   0
C31   1    0.833873    0.051536    0.485681    11.00000    0.05631    0.06462 =
         0.13234    0.01395    0.00557    0.01150
AFIX  43
H31   2    0.841641   -0.016394    0.484084    11.00000   -1.20000
AFIX   0
C32   1    0.751253    0.099226    0.457788    11.00000    0.05671    0.05106 =
         0.11269   -0.00406    0.00006    0.00412
AFIX  43
H32   2    0.705853    0.062017    0.437743    11.00000   -1.20000
AFIX   0
C33   1    0.505648    0.230605    0.444151    11.00000    0.05298    0.04489 =
         0.04465   -0.00416   -0.00156   -0.00127
C34   1    0.479264    0.145187    0.466826    11.00000    0.05460    0.04905 =
         0.05216    0.00359    0.00003    0.00082
AFIX  43
H34   2    0.537747    0.100386    0.473789    11.00000   -1.20000
AFIX   0
C35   1    0.369628    0.123746    0.479540    11.00000    0.05684    0.06271 =
         0.06712    0.01279    0.00059   -0.00407
AFIX  43
H35   2    0.356276    0.065308    0.494365    11.00000   -1.20000
AFIX   0
C36   1    0.280917    0.188178    0.470377    11.00000    0.05465    0.06395 =
         0.08782    0.00076    0.00228   -0.00108
AFIX  43
H36   2    0.207736    0.174425    0.479243    11.00000   -1.20000
AFIX   0
C37   1    0.302329    0.273631    0.447793    11.00000    0.05634    0.05869 =
         0.11420    0.00645    0.00446    0.00712
AFIX  43
H37   2    0.243171    0.317815    0.440877    11.00000   -1.20000
AFIX   0
C38   1    0.412173    0.293489    0.435434    11.00000    0.05790    0.05162 =
         0.09402    0.01297   -0.00065    0.00229
AFIX  43
H38   2    0.424559    0.351953    0.420485    11.00000   -1.20000
AFIX   0
C39   1    0.636965    0.213293    0.375104    11.00000    0.07805    0.05754 =
         0.05152   -0.00393    0.00956   -0.01000
C40   1    0.544707    0.220069    0.344229    11.00000    0.09852    0.06721 =
         0.06156    0.00851   -0.00748   -0.02344
AFIX  43
H40   2    0.475534    0.244306    0.353387    11.00000   -1.20000
AFIX   0
C41   1    0.551105    0.191773    0.299439    11.00000    0.14742    0.07348 =
         0.06022    0.00608   -0.00952   -0.02959
AFIX  43
H41   2    0.487485    0.198361    0.279612    11.00000   -1.20000
AFIX   0
C42   1    0.650940    0.154832    0.285512    11.00000    0.17777    0.10082 =
         0.07258   -0.01099    0.01827   -0.01885
AFIX  43
H42   2    0.655634    0.135424    0.256138    11.00000   -1.20000
AFIX   0
C43   1    0.744123    0.146284    0.314657    11.00000    0.16259    0.15799 =
         0.07926   -0.03366    0.02925    0.02685
AFIX  43
H43   2    0.812478    0.120950    0.305217    11.00000   -1.20000
AFIX   0
C44   1    0.736931    0.175085    0.357903    11.00000    0.10424    0.14391 =
         0.07548   -0.02675    0.02110    0.01899
AFIX  43
H44   2    0.802042    0.168993    0.377002    11.00000   -1.20000
AFIX   0
B1    3    0.633521    0.255309    0.426412    11.00000    0.05500    0.05201 =
         0.05177   -0.00353    0.00362   -0.00212

PART 1
O3    5    0.686728    0.805359    0.364851    21.00000    0.07418    0.09980 =
         0.10009   -0.01198    0.01408   -0.00538
C45   1    0.728779    0.759336    0.326900    21.00000    0.08163    0.09636 =
         0.09892   -0.01162    0.01101   -0.00280
AFIX  23
H45A  2    0.706310    0.796826    0.300458    21.00000   -1.20000
H45B  2    0.697145    0.693641    0.323533    21.00000   -1.20000
AFIX   0
C46   1    0.855558    0.754444    0.332896    21.00000    0.07916    0.11805 =
         0.13515   -0.02495    0.01560   -0.00667
AFIX  23
H46A  2    0.890687    0.780936    0.307147    21.00000   -1.20000
H46B  2    0.880863    0.687056    0.337351    21.00000   -1.20000
AFIX   0
C47   1    0.886125    0.814713    0.372828    21.00000    0.07916    0.11805 =
         0.13515   -0.02495    0.01560   -0.00667
AFIX  23
H47A  2    0.929998    0.775838    0.394791    21.00000   -1.20000
H47B  2    0.932148    0.870726    0.364986    21.00000   -1.20000
AFIX   0
C48   1    0.780363    0.847566    0.390426    21.00000    0.08163    0.09636 =
         0.09892   -0.01162    0.01101   -0.00280
AFIX  23
H48A  2    0.777904    0.827584    0.421198    21.00000   -1.20000
H48B  2    0.775672    0.918712    0.389095    21.00000   -1.20000
AFIX   0

SAME 0.02 0.04 O3 > C48
PART 0
PART 2
O3A   5    0.679461    0.806098    0.362138   -21.00000    0.07418    0.09980 =
         0.10009   -0.01198    0.01408   -0.00538
C45A  1    0.741373    0.778235    0.324914   -21.00000    0.08163    0.09636 =
         0.09892   -0.01162    0.01101   -0.00280
AFIX  23
H45C  2    0.727222    0.824584    0.300784   -21.00000   -1.20000
H45D  2    0.717904    0.713333    0.314617   -21.00000   -1.20000
AFIX   0
C46A  1    0.864616    0.778199    0.339920   -21.00000    0.07916    0.11805 =
         0.13515   -0.02495    0.01560   -0.00667
AFIX  23
H46C  2    0.886151    0.719768    0.356856   -21.00000   -1.20000
H46D  2    0.913959    0.785485    0.315409   -21.00000   -1.20000
AFIX   0
C47A  1    0.864186    0.865903    0.367666   -21.00000    0.07916    0.11805 =
         0.13515   -0.02495    0.01560   -0.00667
AFIX  23
H47C  2    0.919408    0.858847    0.392774   -21.00000   -1.20000
H47D  2    0.885027    0.923055    0.350702   -21.00000   -1.20000
AFIX   0
C48A  1    0.750847    0.878000    0.382929   -21.00000    0.08163    0.09636 =
         0.09892   -0.01162    0.01101   -0.00280
AFIX  23
H48C  2    0.752460    0.870253    0.414902   -21.00000   -1.20000
H48D  2    0.722041    0.943180    0.375467   -21.00000   -1.20000
AFIX   0

PART 0
PART 3
O1    5    0.126253    0.760558    0.298519    31.00000    0.06933    0.18253 =
         0.06977   -0.02319   -0.00986    0.00335
O2    5    0.261742    0.724703    0.258863    31.00000    0.06933    0.18253 =
         0.06977   -0.02319   -0.00986    0.00335
N1    4    0.226833    0.749790    0.293751    31.00000    0.06965    0.06937 =
         0.05829    0.00747   -0.00735   -0.00245
PART 0
PART 4
O1A   5    0.209150    0.758137    0.304636   -31.00000    0.06933    0.18253 =
         0.06977   -0.02319   -0.00986    0.00335
O2A   5    0.317518    0.717739    0.254674   -31.00000    0.06933    0.18253 =
         0.06977   -0.02319   -0.00986    0.00335
N1A   4    0.210982    0.731459    0.263327   -31.00000    0.06965    0.06937 =
         0.05829    0.00747   -0.00735   -0.00245
HKLF 4


REM  shelxt in P 1 21/n 1
REM wR2 = 0.1355, GooF = S = 0.931, Restrained GooF = 0.929 for all data
REM R1 = 0.0589 for 5326 Fo > 4sig(Fo) and 0.1078 for all 9692 data
REM 526 parameters refined using 490 restraints

END

WGHT      0.0452      0.0000

REM Highest difference peak  0.433,  deepest hole -0.495,  1-sigma level  0.067
Q1    1   0.3402  0.6708  0.3453  11.00000  0.05    0.43
Q2    1   0.2149  0.6781  0.2679  11.00000  0.05    0.36
Q3    1   0.1386  0.6968  0.2895  11.00000  0.05    0.33
Q4    1   0.5087  0.6236  0.3118  11.00000  0.05    0.31
Q5    1   0.1228  0.7856  0.3208  11.00000  0.05    0.28
;
_shelx_res_checksum   74039

_shelx_hkl_file
;
  17  -1  -6    2.16    5.15
  16   0  -5   -0.00    4.52
  16   0  -6    6.95    6.28
 -16   0   7    0.11    6.77
  16   0  -7   -0.00    4.91
 -16   0   8   -0.00    5.03
  16   0  -8    4.88    4.80
 -16   0   9    6.36    6.74
  16   0  -9    3.14    5.43
 -16   0  10    6.27    6.20
  16   0 -10   -0.00    5.38
 -16   0  11   -0.00    4.53
  16   0 -11    5.32    6.25
 -16   0  12    0.96    6.38
  16   0 -12    1.93    4.65
 -16   0  13    7.42    7.21
  16   0 -13   -0.00    6.06
 -16   0  14   -0.00    5.53
 -16   0  15   -0.00    6.42
  16  -1  -1    0.41    3.99
  16  -1  -2    8.01    5.71
  16  -1  -3   -0.00    3.60
  16  -1  -3   -0.00    5.56
  16  -1  -4   -0.00    4.33
  16  -1  -4   -0.00    5.89
  16  -1  -5    2.81    4.90
  16  -1  -5    1.03    5.99
 -16   1   6   16.93    8.26
  16  -1  -6    5.96    5.93
  16  -1  -6   -0.00    6.12
 -16   1   7   -0.00    5.16
  16  -1  -7   -0.00    4.70
  16  -1  -7    0.00    6.56
 -16   1   8    4.12    6.42
  16  -1  -8   10.57    7.33
  16  -1  -8    3.09    7.23
 -16   1   9    5.86    6.62
  16  -1  -9    0.00    5.77
  16  -1  -9    2.51    6.23
 -16   1  10    2.88    6.29
  16  -1 -10    0.00    4.60
  16  -1 -10    0.00    5.86
  16   1 -10    0.27    4.03
 -16   1  11   -0.00    5.49
  16  -1 -11    0.62    4.71
  16  -1 -11    1.65    4.75
  16   1 -11    1.69    5.71
 -16   1  12    0.00    5.67
  16  -1 -12    4.01    5.59
  16   1 -12    0.77    5.63
 -16  -1  12   16.35    8.61
 -16   1  13   -0.00    5.61
  16  -1 -13    0.00    5.99
 -16  -1  13    1.17    5.42
 -16   1  14   -0.00    5.34
 -16  -1  14    0.00    5.31
 -16  -1  15    0.94    5.35
 -16  -1  16   -0.00    5.19
  16  -2  -1   -0.00    3.57
  16  -2  -1   -0.00    5.06
  16  -2  -2   -0.00    3.92
  16  -2  -2    0.00    4.88
  16  -2  -3   -0.00    3.81
  16  -2  -3    3.12    6.84
  16  -2  -4    3.89    5.00
  16  -2  -4   -0.00    4.99
  16  -2  -5    0.02    4.93
  16  -2  -5   -0.00    5.74
  16  -2  -6    0.00    4.56
  16  -2  -6    0.07    6.33
 -16   2   7   -0.00    4.75
  16  -2  -7   -0.00    4.77
  16  -2  -7    0.11    6.84
 -16   2   8   13.34    7.96
  16  -2  -8   -0.00    4.61
  16  -2  -8    0.00    6.85
 -16   2   9   -0.00    5.54
  16  -2  -9    7.45    7.39
  16  -2  -9   -0.00    5.56
 -16   2  10    2.82    6.12
  16  -2 -10    0.00    4.48
  16  -2 -10    2.06    5.44
 -16   2  11   -0.00    5.37
  16  -2 -11   11.11    7.56
  16  -2 -11   -0.00    6.19
 -16   2  12   -0.00    5.77
  16  -2 -12   -0.00    6.91
  16  -2 -13    1.61    6.05
  16  -2 -14   -0.00    4.61
  16  -2 -15    0.08    5.68
  16  -3  -1   -0.00    4.85
  16  -3  -1    1.09    6.51
  16  -3  -2    3.92    5.98
  16  -3  -2    1.84    6.79
  16  -3  -3    0.00    3.31
  16  -3  -3   -0.00    6.44
  16  -3  -4    0.00    4.05
  16  -3  -4    5.61    6.75
  16  -3  -5    1.24    4.81
  16  -3  -5   -0.00    5.65
  16  -3  -6    7.50    6.71
  16  -3  -6    1.18    5.59
  16  -3  -7    3.28    4.90
  16  -3  -7    7.89    6.33
 -16   3   8    0.84    6.10
  16  -3  -8   -0.00    5.74
  16  -3  -8    0.00    5.12
 -16   3   9    0.00    4.97
  16  -3  -9    1.95    6.31
  16  -3 -10   -0.00    6.39
  16  -3 -11   -0.00    6.14
  16  -3 -12   11.91    8.88
  16  -3 -13   -0.00    6.34
  16  -3 -14   -0.00    6.65
  16  -3 -15   -0.00    6.85
  16  -4  -1    7.23    6.56
  16  -4  -1    1.72    6.03
  16  -4  -2    1.56    5.10
  16  -4  -2    0.52    6.06
  16  -4  -3   -0.00    3.68
  16  -4  -3   -0.00    6.96
  16  -4  -4    6.54    5.69
  16  -4  -4    6.23    7.38
  16  -4  -5    1.37    6.10
  16  -4  -6   16.74    9.95
  16  -4  -7   -0.00    6.77
  16  -4  -8    1.51    5.89
  16  -4  -9    3.88    6.83
  16  -4 -10    0.00    7.30
  16  -4 -11    0.43    5.69
  16  -4 -12    3.55    7.80
  16  -5  -2    5.41    7.51
  16  -5  -3   -0.00    6.58
  16  -5  -4    0.00    5.60
  16  -5  -5    5.83    7.11
  16  -5  -6    1.40    7.33
  16  -5  -7    0.00    6.46
  15   0  -1    6.56    4.64
  15   0  -1    5.72    6.10
  15   0  -2    1.88    4.94
  15   0  -2    2.97    5.05
  15   0  -3   34.17   10.12
  15   0  -3   10.17    7.25
 -15   0   4   -0.00    3.93
  15   0  -4    3.01    4.45
  15   0  -4   -0.00    4.70
 -15   0   5    1.82    5.43
  15   0  -5   18.72    7.88
  15   0  -5   13.54    8.51
 -15   0   6    4.98    5.69
  15   0  -6   -0.00    4.61
  15   0  -6   -0.00    5.38
 -15   0   7    5.86    5.11
  15   0  -7    4.36    4.60
  15   0  -7    3.22    5.67
 -15   0   8    0.00    5.67
  15   0  -8   -0.00    2.92
  15   0  -8   -0.00    5.77
 -15   0   9   23.75    9.47
  15   0  -9   58.64   13.69
  15   0  -9   16.47    9.42
 -15   0  10   -0.00    5.23
  15   0 -10   -0.00    5.44
  15   0 -10    0.71    6.53
 -15   0  11    0.00    5.46
  15   0 -11    5.20    6.50
  15   0 -11    3.39    5.69
 -15   0  12    4.54    5.81
  15   0 -12    0.45    5.02
 -15   0  13    4.05    5.97
  15   0 -13    6.00    6.30
 -15   0  14    3.35    5.98
  15   0 -14    2.17    4.79
  15   0 -15    4.31    7.04
 -15   0  16    2.19    5.74
  15   0 -16    1.00    4.74
 -15   0  17    0.00    4.78
  15   0 -17    9.57    8.33
 -15   0  18   -0.00    5.97
  15   0 -18   -0.00    6.67
 -15   0  19    3.32    6.04
  15   0 -19    0.00    5.82
  15   0 -20    0.67    4.61
  15   0 -21   12.88    8.07
  15   0 -22    9.03    7.27
  15   0 -23   -0.00    5.54
  15  -1  -1   26.41    8.63
  15  -1  -1   24.12   10.08
  15   1  -1    8.22    7.75
  15  -1  -2    1.24    3.79
  15  -1  -2    0.00    4.59
  15   1  -2    0.00    4.92
  15  -1  -3    0.00    4.72
  15  -1  -3    0.00    6.49
  15   1  -3    7.60    7.02
  15  -1  -4   -0.00    4.03
  15  -1  -4   -0.00    6.59
  15   1  -4    3.02    5.57
 -15   1   5   22.70    9.51
  15  -1  -5   13.85    7.70
  15  -1  -5    4.40    7.20
  15   1  -5   13.99    7.67
  15   1  -5    9.78    7.03
 -15   1   6    1.09    4.91
  15  -1  -6    2.03    5.18
  15  -1  -6   -0.00    6.80
  15   1  -6   -0.00    3.40
  15   1  -6   -0.00    5.42
 -15  -1   6    0.06    4.28
 -15   1   7   11.21    7.58
  15  -1  -7   23.29    8.69
  15   1  -7    7.93    6.54
  15   1  -7   11.49    7.32
 -15  -1   7   14.18    7.87
 -15   1   8    2.98    5.98
  15  -1  -8   -0.00    3.25
  15  -1  -8   -0.00    4.91
  15   1  -8   -0.00    5.13
  15   1  -8    3.12    5.39
 -15  -1   8    0.95    5.25
 -15   1   9   -0.00    5.24
  15  -1  -9    0.70    4.34
  15  -1  -9    0.34    4.60
  15   1  -9   -0.00    3.92
  15   1  -9   -0.00    6.83
 -15  -1   9    1.02    4.90
 -15   1  10    0.00    5.55
  15  -1 -10   -0.00    5.27
  15  -1 -10    2.56    4.66
  15   1 -10    0.52    5.02
  15   1 -10    0.35    5.04
 -15  -1  10    3.45    5.74
 -15   1  11   13.56    8.17
  15  -1 -11   21.96    9.34
  15  -1 -11    9.22    7.76
  15   1 -11   11.79    7.02
 -15  -1  11    5.68    6.14
 -15   1  12    5.08    6.27
  15  -1 -12    5.67    5.69
  15  -1 -12    3.21    5.15
  15   1 -12    0.06    5.79
 -15  -1  12    5.37    6.31
 -15   1  13   10.05    7.11
  15  -1 -13    8.39    7.51
  15   1 -13   -0.00    5.83
 -15  -1  13    1.71    5.23
 -15   1  14   -0.00    6.68
  15   1 -14   -0.00    4.61
 -15  -1  14   -0.00    5.06
 -15   1  15    2.83    5.38
  15  -1 -15    5.31    7.04
  15   1 -15    0.84    6.66
 -15  -1  15   -0.00    4.93
 -15   1  16    4.56    5.01
  15  -1 -16    3.28    6.03
  15   1 -16   -0.00    5.62
 -15  -1  16    2.25    5.73
 -15   1  17    6.59    6.60
  15  -1 -17    5.95    6.96
  15   1 -17    7.71    6.87
 -15  -1  17   10.75    6.92
 -15   1  18   -0.00    5.59
  15  -1 -18    0.00    5.85
 -15  -1  18    2.17    5.28
  15  -1 -19    3.72    7.26
  15   1 -19    3.18    6.69
 -15  -1  19   -0.00    5.70
  15  -1 -20   -0.00    6.84
  15   1 -20   -0.00    5.77
 -15  -1  20   -0.00    5.34
  15  -1 -21   -0.00    6.94
  15  -2  -1    0.36    4.12
  15  -2  -1   -0.00    5.64
  15   2  -1   -0.00    5.67
  15  -2  -2    4.35    5.30
  15  -2  -2   -0.00    5.93
  15   2  -2    1.17    6.18
  15  -2  -3   28.09    9.57
  15  -2  -3    9.55    7.11
  15   2  -3   23.41    9.33
  15  -2  -4    0.00    4.68
  15  -2  -4    2.48    5.55
  15   2  -4   -0.00    5.44
  15  -2  -5    4.46    5.43
  15  -2  -5    0.38    5.96
  15   2  -5    3.49    5.97
 -15   2   6   -0.00    4.10
  15  -2  -6    5.28    6.12
  15  -2  -6    4.56    7.00
  15   2  -6    0.64    5.53
 -15   2   7    7.07    6.60
  15  -2  -7   12.90    8.24
  15  -2  -7    2.33    6.43
  15   2  -7   10.75    7.24
 -15   2   8    1.65    4.38
  15  -2  -8    2.26    5.45
  15  -2  -8   -0.00    7.50
  15   2  -8    0.00    4.79
 -15   2   9    9.59    8.05
  15  -2  -9    6.80    5.69
  15  -2  -9    2.97    6.56
  15   2  -9   11.62    7.02
 -15   2  10    3.43    5.67
  15  -2 -10   11.51    7.17
  15  -2 -10   -0.00    6.26
  15   2 -10    2.07    4.74
  15   2 -10    5.30    6.16
 -15   2  11    0.90    5.87
  15  -2 -11   -0.00    4.90
  15  -2 -11   -0.00    6.39
  15   2 -11   -0.00    5.08
 -15  -2  11   -0.00    3.76
 -15   2  12    6.55    6.64
  15  -2 -12    0.27    4.32
  15  -2 -12    7.94    7.18
  15   2 -12    0.00    4.69
 -15  -2  12    0.48    4.83
 -15   2  13   12.90    8.14
  15  -2 -13   -0.00    5.11
  15  -2 -13   -0.00    6.12
  15   2 -13    0.00    5.63
 -15  -2  13   11.91    6.62
 -15   2  14   -0.00    5.85
  15  -2 -14   -0.00    5.18
  15   2 -14    5.24    6.99
 -15  -2  14   10.13    6.89
 -15   2  15   21.51    8.83
  15  -2 -15    8.01    8.15
  15   2 -15   -0.00    5.45
 -15  -2  15   21.66    8.65
 -15   2  16    0.00    6.64
  15  -2 -16   -0.00    4.85
  15   2 -16    4.39    6.14
 -15  -2  16   -0.00    4.41
 -15   2  17   -0.00    5.69
  15  -2 -17    2.39    6.05
  15   2 -17    1.82    6.16
 -15  -2  17    1.48    5.40
  15  -2 -18   -0.00    5.84
 -15  -2  18   -0.00    4.39
  15  -2 -19    9.98    8.94
 -15  -2  19    2.08    5.39
 -15  -2  20    4.61    6.16
 -15  -2  21   -0.00    5.24
  15  -3  -1   19.10    8.29
  15  -3  -1    0.61    5.30
  15   3  -1    6.47    6.89
  15  -3  -2    3.25    4.69
  15  -3  -2   -0.00    4.66
  15   3  -2    8.30    6.31
  15  -3  -3    1.82    4.57
  15  -3  -3    2.23    5.29
  15   3  -3    1.42    5.42
  15  -3  -4    0.26    4.29
  15   3  -4    4.29    6.33
  15  -3  -5    0.00    6.29
  15  -3  -5    3.32    6.37
  15   3  -5    3.29    5.00
  15  -3  -6    1.60    5.85
  15  -3  -6    0.00    6.45
  15   3  -6    4.01    6.59
 -15   3   7    4.74    7.11
  15  -3  -7    6.35    6.32
  15  -3  -7    4.87    7.37
  15   3  -7    0.00    5.04
 -15   3   8    4.17    6.47
  15  -3  -8    4.44    5.39
  15  -3  -8    1.03    6.41
  15   3  -8   -0.00    4.78
 -15   3   9    1.94    5.70
  15  -3  -9   -0.00    4.37
  15  -3  -9   -0.00    6.24
  15   3  -9    0.00    4.61
 -15   3  10   -0.00    4.78
  15  -3 -10    1.67    4.81
  15  -3 -10    6.30    6.57
  15   3 -10    9.70    6.74
 -15   3  11   16.57    8.97
  15  -3 -11   13.42    7.72
  15  -3 -11   45.27   13.22
  15   3 -11   18.57    8.91
 -15   3  12    0.00    4.92
  15  -3 -12    4.33    6.60
  15  -3 -12    7.98    7.85
  15   3 -12   -0.00    6.49
 -15   3  13   -0.00    5.33
  15  -3 -13    3.12    7.08
  15  -3 -13    1.40    6.60
  15   3 -13   -0.00    5.34
 -15   3  14   -0.00    7.42
  15  -3 -14    0.00    5.22
  15  -3 -14    1.52    6.10
  15   3 -14    1.99    5.99
 -15   3  15    1.90    6.23
  15  -3 -15   -0.00    4.42
  15  -3 -15    0.00    5.83
  15  -3 -16    5.01    7.35
 -15  -3  17   -0.00    5.56
 -15  -3  18    2.10    6.05
 -15  -3  19    4.69    6.28
 -15  -3  20   -0.00    5.54
 -15  -3  21   16.00    8.33
  15  -4  -1    3.29    4.78
  15  -4  -1    3.82    7.14
  15   4  -1    0.95    4.71
  15  -4  -2    0.00    4.67
  15  -4  -2   -0.00    6.40
  15   4  -2   -0.00    6.36
  15  -4  -3    1.98    4.26
  15  -4  -3   -0.00    5.42
  15   4  -3    2.12    5.03
  15  -4  -4    2.42    4.53
  15  -4  -4    7.17    7.10
  15   4  -4    6.50    6.23
  15  -4  -5   15.34    7.82
  15  -4  -5    9.45    8.32
  15   4  -5    7.16    6.95
  15  -4  -6    3.57    5.91
  15  -4  -6   -0.00    6.49
  15   4  -6   -0.00    3.84
 -15   4   7    2.90    6.00
  15  -4  -7    0.00    5.35
  15  -4  -7    0.00    7.16
  15   4  -7    0.98    5.44
 -15   4   8    6.13    6.73
  15  -4  -8   12.05    8.06
  15  -4  -8    5.74    6.71
  15   4  -8   12.38    7.34
 -15   4   9   13.23    7.74
  15  -4  -9    7.12    6.39
  15  -4  -9    1.85    6.88
  15   4  -9    9.90    6.72
 -15   4  10    4.71    6.25
  15  -4 -10    6.74    7.63
  15   4 -10   10.33    7.82
 -15   4  11   -0.00    5.61
  15  -4 -11   -0.00    6.06
  15  -4 -11    3.93    6.69
 -15   4  12   -0.00    5.93
  15  -4 -12    4.58    4.99
  15  -4 -12    1.27    6.41
 -15   4  13    4.53    5.97
  15  -4 -13   12.56    7.25
  15  -4 -13   11.10    8.09
  15  -5  -1    0.00    4.92
  15   5  -1    6.11    5.24
  15  -5  -2    3.46    5.77
  15  -5  -2    5.15    7.52
  15   5  -2    6.96    5.12
  15  -5  -3   -0.00    3.72
  15  -5  -3    1.42    5.24
  15   5  -3    0.85    5.27
  15  -5  -4    2.11    4.80
  15  -5  -4   -0.00    5.19
  15  -5  -5    1.54    6.81
  15  -5  -6   12.28    7.17
  15  -5  -6    3.91    7.48
  15  -5  -7    6.90    6.28
  15  -5  -7   11.71    9.62
 -15   5   8   -0.00    6.17
  15  -5  -8    3.02    5.32
  15  -5  -8    3.10    6.65
 -15   5   9   -0.00    5.27
  15  -5  -9    5.74    6.31
  15  -5  -9   -0.00    6.52
 -15   5  10    5.59    8.63
  15  -5 -10   -0.00    5.26
 -15   5  11    0.00    7.21
  15  -6  -1    2.25    5.56
  15  -6  -2   -0.00    4.67
  15  -6  -3    5.32    4.92
  15  -6  -3    9.53    8.01
  15  -6  -4    7.69    5.58
  15  -6  -4   -0.00    7.04
  15  -6  -5    5.94    5.70
  14   0  -1   -0.00    3.81
  14   0  -1    0.00    4.22
  14   0  -2   25.50    9.11
  14   0  -2   19.58    9.32
 -14   0   3    0.30    5.09
  14   0  -3    2.89    4.99
  14   0  -3   -0.00    6.54
 -14   0   4   10.66    7.74
  14   0  -4   26.38    9.56
 -14   0   5   -0.00    5.01
  14   0  -5   -0.00    4.76
 -14   0   6   25.49    9.60
  14   0  -6   23.04    8.89
  14   0  -6    5.26    5.77
 -14   0   7    1.91    4.89
  14   0  -7   -0.00    3.54
  14   0  -7    0.00    5.02
 -14   0   8    1.32    5.49
  14   0  -8    4.73    5.73
  14   0  -8    8.19    6.80
 -14   0   9    3.57    5.09
  14   0  -9   -0.00    4.30
  14   0  -9    2.63    6.20
 -14   0  10   -0.00    4.75
  14   0 -10   -0.00    5.58
 -14   0  11    4.12    5.73
  14   0 -11   -0.00    5.43
 -14   0  12    9.93    6.90
  14   0 -12    7.75    6.34
 -14   0  13    1.86    4.61
  14   0 -13   -0.00    5.67
 -14   0  14    4.13    5.24
  14   0 -14   32.96   11.13
 -14   0  15    1.51    4.71
  14   0 -15   10.21    7.56
 -14   0  16    1.89    5.02
  14   0 -16    2.94    5.33
 -14   0  17   -0.00    6.05
  14   0 -17    0.38    6.31
 -14   0  18   13.81    7.61
  14   0 -18    0.00    5.02
 -14   0  19    5.03    5.08
  14   0 -19    0.00    5.45
 -14   0  20    1.41    4.85
  14   0 -20   10.16    8.26
 -14   0  21   -0.00    5.28
  14   0 -21   -0.00    6.15
 -14   0  22   -0.00    4.93
  14   0 -22    7.34    7.98
 -14   0  23    2.36    5.91
  14   0 -23   -0.00    4.67
  14   0 -24   13.14    8.62
  14  -1  -1   -0.00    3.02
  14  -1  -1    0.84    4.44
  14   1  -1    1.89    4.11
  14   1  -1    7.33    6.06
  14  -1  -2    4.50    5.07
  14  -1  -2    0.00    5.49
  14   1  -2    2.21    4.20
  14   1  -2    2.66    5.86
  14  -1  -3   -0.00    4.57
  14  -1  -3    0.00    5.39
  14   1  -3    3.30    4.97
  14   1  -3    2.82    4.84
 -14  -1   3    8.49    6.07
 -14   1   4    5.64    6.43
  14  -1  -4    9.01    5.62
  14  -1  -4   12.03    8.02
  14   1  -4    2.78    5.50
  14   1  -4    0.43    5.42
 -14  -1   4    7.65    6.37
 -14   1   5   -0.00    4.68
  14  -1  -5    4.41    6.18
  14  -1  -5    7.70    6.84
  14   1  -5    2.06    4.66
  14   1  -5    0.00    4.92
 -14  -1   5    0.00    4.66
 -14   1   6   15.11    7.85
  14  -1  -6   28.86    9.65
  14  -1  -6   18.87    8.26
  14   1  -6   11.54    6.98
  14   1  -6    7.26    6.06
 -14  -1   6   27.69    9.52
 -14   1   7    2.34    5.08
  14  -1  -7    3.69    4.59
  14  -1  -7    3.79    5.89
  14   1  -7    1.00    5.34
  14   1  -7    0.11    3.79
 -14  -1   7    0.00    3.67
 -14   1   8   -0.00    3.28
  14  -1  -8    0.49    4.76
  14  -1  -8    3.37    6.27
  14   1  -8   -0.00    5.29
  14   1  -8   -0.00    4.07
 -14  -1   8    5.65    5.40
 -14   1   9   -0.00    5.12
  14  -1  -9   -0.00    4.75
  14  -1  -9   -0.00    3.43
  14   1  -9   -0.00    4.40
 -14  -1   9    6.25    6.12
 -14   1  10    6.56    6.68
  14  -1 -10    9.45    7.28
  14  -1 -10   13.97    7.27
  14   1 -10    4.75    5.57
 -14  -1  10   32.28    9.94
 -14   1  11    0.23    4.25
  14  -1 -11    3.51    5.04
  14   1 -11    0.54    4.93
 -14  -1  11    0.36    5.38
 -14   1  12    2.79    6.04
  14  -1 -12    0.00    3.90
  14   1 -12    1.85    5.76
 -14  -1  12    4.25    5.13
 -14   1  13   -0.00    5.39
  14  -1 -13   -0.00    6.10
  14   1 -13    2.26    6.02
 -14  -1  13    4.27    5.68
 -14   1  14    9.16    6.17
  14  -1 -14    1.62    5.71
  14   1 -14   11.67    8.95
 -14  -1  14    6.73    7.27
 -14   1  15   -0.00    4.33
  14  -1 -15    9.59    7.38
  14   1 -15    1.69    5.93
 -14  -1  15    0.00    5.05
 -14   1  16   10.69    7.12
  14  -1 -16    9.14    7.09
  14   1 -16    1.98    5.86
 -14  -1  16   15.25    8.68
 -14   1  17    0.65    5.18
  14  -1 -17    0.26    5.59
  14   1 -17   -0.00    6.81
 -14  -1  17    0.00    5.07
 -14   1  18    9.93    6.73
  14  -1 -18    1.49    6.82
  14   1 -18    4.56    6.42
 -14   1  19    0.00    4.70
  14  -1 -19   -0.00    7.14
  14   1 -19   -0.00    7.01
 -14  -1  19   -0.00    4.52
 -14   1  20    6.11    7.98
  14  -1 -20    8.30    6.72
  14   1 -20    8.06    6.99
 -14  -1  20    9.82    7.64
 -14   1  21    0.85    4.76
  14  -1 -21   -0.00    6.82
  14   1 -21   -0.00    5.30
 -14  -1  21    7.05    6.85
 -14   1  22    7.20    7.51
  14  -1 -22    6.91    8.18
  14   1 -22    6.37    7.44
 -14  -1  22    2.14    6.79
  14   1 -23    0.00    6.64
 -14  -1  23    0.00    4.72
  14   1 -24    8.89    8.77
  14   1 -25    2.91    5.50
  14   1 -26    0.59    5.50
  14  -2  -1    0.00    2.80
  14  -2  -1    2.89    5.89
  14   2  -1   -0.00    5.41
  14  -2  -2   19.46    8.30
  14  -2  -2   26.82   10.05
  14   2  -2   25.31    8.86
  14  -2  -3    5.63    5.46
  14  -2  -3    2.93    6.01
  14   2  -3   -0.00    6.57
  14  -2  -4   14.60    7.16
  14  -2  -4    4.45    6.84
  14   2  -4   14.26    7.21
  14   2  -4    7.47    6.42
 -14   2   5    2.30    5.30
  14  -2  -5    6.14    6.09
  14  -2  -5    0.00    6.14
  14   2  -5    0.69    4.07
  14   2  -5    0.00    4.93
 -14  -2   5    9.20    6.14
 -14   2   6   12.65    8.16
  14  -2  -6    7.49    6.34
  14  -2  -6    0.00    7.39
  14   2  -6    6.90    5.22
  14   2  -6    2.50    5.73
 -14   2   7   -0.00    5.27
  14  -2  -7    1.24    4.18
  14   2  -7   -0.00    3.94
  14   2  -7   -0.00    5.03
 -14  -2   7    0.48    5.27
 -14   2   8   25.67    9.69
  14  -2  -8    9.16    6.85
  14  -2  -8   10.94    7.62
  14   2  -8    9.64    6.73
  14   2  -8   14.55    8.01
 -14  -2   8   15.08    7.51
  14  -2  -9    0.07    4.14
  14  -2  -9    2.20    5.65
  14   2  -9    2.01    5.24
 -14  -2   9    0.00    4.98
 -14   2  10    5.51    6.14
  14  -2 -10    1.31    4.45
  14  -2 -10    0.00    7.37
  14   2 -10    4.15    6.96
 -14  -2  10    3.95    5.49
 -14   2  11    1.22    5.31
  14  -2 -11   -0.00    4.80
  14  -2 -11    1.55    5.69
  14   2 -11   -0.00    6.00
 -14  -2  11    0.00    4.20
 -14   2  12   17.34    8.26
  14  -2 -12    0.00    5.79
  14   2 -12    4.10    6.93
 -14  -2  12   10.25    6.26
 -14   2  13    4.01    6.53
  14  -2 -13    6.96    7.24
  14   2 -13   -0.00    5.48
 -14  -2  13   -0.00    4.44
 -14   2  14    2.75    6.44
  14   2 -14   -0.00    5.36
 -14  -2  14    9.66    7.31
 -14   2  15    5.63    5.99
  14  -2 -15    1.34    5.68
  14   2 -15    3.56    5.67
 -14  -2  15   -0.00    4.24
 -14   2  16    6.16    7.09
  14  -2 -16    2.67    6.17
  14   2 -16   -0.00    5.82
 -14  -2  16    6.74    6.09
 -14   2  17    5.73    5.95
  14  -2 -17    0.00    4.54
  14   2 -17    2.89    6.17
 -14  -2  17    0.00    5.70
 -14   2  18   10.58    7.91
  14  -2 -18   -0.00    4.46
  14   2 -18    3.35    7.05
 -14  -2  18    5.55    6.44
 -14   2  19    0.30    5.75
  14  -2 -19   -0.00    5.04
  14   2 -19    0.08    4.79
 -14  -2  19    4.50    7.12
 -14   2  20   -0.00    4.92
  14  -2 -20    2.63    6.87
  14   2 -20    0.00    6.83
 -14  -2  20   -0.00    4.47
 -14   2  21    1.77    5.27
  14   2 -21    3.91    6.39
 -14  -2  21    8.28    6.77
 -14  -2  22    3.40    6.55
  14   2 -23   -0.00    5.42
 -14  -2  23    6.01    6.00
  14   2 -24    6.42    7.16
 -14  -2  24    4.56    5.91
  14   2 -25    3.00    4.75
  14   2 -26    2.55    6.71
  14  -3  -1    0.92    4.13
  14  -3  -1   -0.00    6.11
  14   3  -1    1.59    5.05
  14  -3  -2    3.18    4.35
  14  -3  -2   -0.00    6.18
  14   3  -2    0.00    5.04
  14  -3  -3    5.98    5.80
  14   3  -3    3.22    5.16
  14  -3  -4    8.67    6.24
  14  -3  -4    2.14    5.72
  14   3  -4    4.64    4.80
 -14   3   5   -0.00    5.41
  14  -3  -5   -0.00    4.91
  14  -3  -5    3.47    7.24
  14   3  -5    0.00    5.40
 -14   3   6   21.55    8.56
  14  -3  -6   18.87    9.25
  14  -3  -6    9.97    8.38
  14   3  -6   29.91    9.56
 -14   3   7    2.64    6.28
  14  -3  -7    1.92    6.15
  14  -3  -7   -0.00    6.20
  14   3  -7    4.59    4.64
 -14   3   8   -0.00    4.99
  14  -3  -8   -0.00    4.30
  14  -3  -8    0.00    4.69
  14   3  -8    1.78    5.29
 -14   3   9    2.28    4.20
  14  -3  -9    1.34    5.25
  14   3  -9   -0.00    4.84
 -14   3  10    8.89    7.03
  14  -3 -10   10.06    7.07
  14  -3 -10   -0.00    6.17
  14   3 -10   14.57    8.35
 -14   3  11    0.00    6.14
  14  -3 -11    2.32    5.68
  14  -3 -11    1.69    5.47
  14   3 -11    4.18    5.92
 -14  -3  11    4.93    4.96
 -14   3  12    3.97    6.40
  14  -3 -12   -0.00    4.00
  14  -3 -12   -0.00    5.96
  14   3 -12    6.17    4.98
 -14  -3  12   -0.00    4.69
 -14   3  13    7.77    6.85
  14  -3 -13    0.92    4.49
  14  -3 -13    4.94    7.25
  14   3 -13    1.21    4.37
 -14  -3  13   -0.00    5.16
 -14   3  14    5.36    6.57
  14  -3 -14    4.61    6.46
  14   3 -14    0.00    5.63
 -14  -3  14   -0.00    5.43
 -14   3  15    9.15    6.97
  14  -3 -15    1.00    5.69
  14   3 -15    8.90    7.09
 -14  -3  15    0.00    4.31
 -14   3  16   13.39    7.41
  14  -3 -16   12.63    7.67
  14   3 -16    5.44    6.79
 -14  -3  16    4.65    6.04
 -14   3  17    1.34    5.09
  14  -3 -17    0.89    5.20
  14   3 -17    5.18    5.91
 -14  -3  17    3.06    6.09
 -14   3  18    2.13    6.59
  14  -3 -18    3.17    5.86
  14   3 -18    8.43    6.82
 -14  -3  18    3.51    5.51
 -14   3  19    4.00    6.46
  14   3 -19   -0.00    6.09
 -14  -3  19   10.14    7.04
 -14   3  20    3.98    6.90
  14   3 -20   16.39    9.00
 -14  -3  20    8.78    7.16
  14   3 -21   -0.00    6.15
 -14  -3  21    0.30    4.45
  14   3 -22    0.00    6.10
 -14  -3  22    0.00    5.46
  14   3 -23   -0.00    6.01
 -14  -3  23    4.62    6.18
 -14  -3  24   10.88    7.65
  14  -4  -1    5.84    4.89
  14  -4  -1    0.56    5.85
  14   4  -1    9.39    5.86
  14  -4  -2    9.17    5.59
  14  -4  -2   17.94    8.60
  14   4  -2    0.00    5.33
  14  -4  -3    1.21    5.56
  14   4  -3    5.41    5.35
  14  -4  -4    0.00    4.32
  14  -4  -4   14.64    8.97
  14   4  -4    2.98    4.68
  14  -4  -5   -0.00    3.57
  14  -4  -5    1.81    6.07
  14   4  -5   -0.00    4.44
 -14   4   6    6.33    5.56
  14  -4  -6    4.16    5.04
  14  -4  -6    1.45    6.25
  14   4  -6   -0.00    4.34
 -14   4   7    8.85    7.04
  14  -4  -7    4.78    6.40
  14  -4  -7    6.31    7.03
  14   4  -7    0.00    4.94
 -14   4   8    7.01    7.18
  14  -4  -8   16.59    8.60
  14  -4  -8    0.00    6.38
  14   4  -8    2.00    5.17
 -14   4   9   12.44    7.40
  14  -4  -9    1.43    4.62
  14  -4  -9    8.59    8.45
  14   4  -9   -0.00    4.09
 -14   4  10    0.00    4.69
  14  -4 -10   20.14    9.34
  14  -4 -10    4.48    7.73
  14   4 -10   10.18    7.79
 -14   4  11   -0.00    5.26
  14  -4 -11   -0.00    4.02
  14   4 -11    3.80    5.40
 -14   4  12   21.04    9.70
  14  -4 -12   14.60    8.58
  14  -4 -12   20.99    9.65
  14   4 -12   17.86    8.57
 -14   4  13   18.77    8.85
  14  -4 -13    8.88    7.36
  14  -4 -13    3.40    7.38
  14   4 -13   16.20    8.59
 -14   4  14   20.29    9.11
  14  -4 -14   24.84   10.09
  14  -4 -14   28.53   11.84
  14   4 -14    2.54    6.27
 -14   4  15    1.96    5.91
  14  -4 -15    4.34    6.44
  14   4 -15   -0.00    4.92
 -14   4  16   13.21    7.33
 -14   4  17   10.31    7.91
  14   4 -17    4.02    5.96
 -14  -4  17    2.68    4.94
 -14   4  18    6.38    7.54
  14   4 -18    0.00    5.51
 -14  -4  18    5.23    5.60
  14   4 -19    0.84    5.84
 -14  -4  19   -0.00    4.29
  14   4 -20   -0.00    6.76
 -14  -4  20    4.96    5.73
  14   4 -21    2.50    5.60
 -14  -4  21    4.26    5.66
 -14  -4  23   -0.00    6.98
 -14  -4  24    0.04    4.83
  14  -5  -1   13.55    7.77
  14  -5  -1    8.38    7.06
  14   5  -1   15.14    7.62
  14  -5  -2   -0.00    4.18
  14  -5  -2   -0.00    6.15
  14   5  -2    4.73    4.92
  14  -5  -3    0.00    3.83
  14  -5  -3    1.47    6.64
  14   5  -3    4.17    4.65
  14  -5  -4    1.33    6.27
  14   5  -4    2.20    4.08
  14  -5  -5   13.71    7.04
  14  -5  -5   -0.00    6.76
  14   5  -5    8.46    6.10
  14  -5  -6    4.37    5.09
  14  -5  -6   -0.00    5.44
  14   5  -6    4.91    5.37
 -14   5   7    0.00    5.18
  14  -5  -7   -0.00    4.52
  14  -5  -7    0.23    5.57
  14   5  -7   -0.00    4.16
 -14   5   8   -0.00    5.87
  14  -5  -8   -0.00    5.12
  14  -5  -8    0.81    5.38
  14   5  -8   -0.00    4.18
 -14   5   9   12.67    8.00
  14  -5  -9   13.45    7.59
  14  -5  -9   17.77    9.39
  14   5  -9    5.13    6.14
 -14   5  10    7.56    7.65
  14  -5 -10   29.23   10.51
  14  -5 -10    0.00    6.93
  14   5 -10   10.24    7.23
 -14   5  11    2.45    5.71
  14  -5 -11    2.09    5.58
  14  -5 -11   -0.00    6.93
  14   5 -11    6.35    5.57
 -14   5  12    4.61    6.61
  14  -5 -12   -0.00    5.38
  14   5 -12   10.00    7.04
 -14   5  13    3.85    7.35
  14  -5 -13    0.84    4.96
  14   5 -13   -0.00    4.71
 -14   5  14    1.60    4.84
  14  -5 -14    2.45    6.39
  14   5 -14    7.55    7.02
 -14   5  15    0.00    4.85
  14  -5 -15    5.99    6.75
  14   5 -15    0.00    5.06
 -14   5  16   26.32   10.35
  14  -5 -16    9.63    6.72
  14   5 -16   10.17    7.39
 -14   5  17   -0.00    5.81
  14   5 -17    6.79    6.31
  14   5 -18    0.00    5.95
 -14  -5  24    0.10    6.76
  14  -6  -1    9.18    7.53
  14   6  -1    0.00    4.97
  14  -6  -2    8.00    7.17
  14  -6  -2    4.60    5.43
  14   6  -2    5.84    5.34
  14  -6  -3    1.36    4.08
  14  -6  -3   13.73    8.63
  14   6  -3    6.37    4.70
  14  -6  -4    9.26    5.75
  14  -6  -4   11.87    8.36
  14   6  -4   15.48    6.97
  14  -6  -5    0.29    6.73
  14   6  -5    0.68    3.59
  14  -6  -6    4.18    5.64
  14  -6  -6    2.40    6.28
  14   6  -6    7.42    6.26
  14  -6  -7    6.96    6.40
  14  -6  -7    0.00    6.26
  14   6  -7    3.63    5.40
 -14   6   8   -0.00    6.16
  14  -6  -8    4.97    5.99
  14   6  -8    4.38    5.38
 -14   6   9   -0.00    6.35
  14  -6  -9    5.23    6.46
  14   6  -9    0.00    3.25
 -14   6  10   -0.00    7.20
  14  -6 -10    0.00    5.42
  14   6 -10    5.27    5.44
 -14   6  11   -0.00    5.72
  14   6 -11    4.53    5.94
 -14   6  12   -0.00    6.01
  14  -6 -12    1.46    6.46
  14   6 -12   -0.00    4.81
 -14   6  13    5.93    6.38
  14  -6 -13    0.00    3.83
  14   6 -13    1.79    5.09
 -14   6  14    7.56    8.97
  14  -6 -14    3.70    5.91
  14   6 -14   -0.00    5.64
 -14   6  15    1.94    6.01
  14  -7  -1    0.00    4.75
  14   7  -1    4.23    4.65
  14  -7  -2   -0.00    3.93
  14   7  -2    0.67    3.51
  14  -7  -3   -0.00    4.69
  14   7  -3    4.10    4.90
  14  -7  -4   -0.00    4.13
  14   7  -4   -0.00    3.63
  14  -7  -5   38.64   10.89
  14   7  -5   13.89    7.26
  14   7  -6    5.35    5.63
  14  -7  -7    0.00    3.18
  14   7  -7   -0.00    3.61
  14  -7  -8    3.24    5.33
  14   7  -8   -0.00    4.48
  14  -7  -9    0.00    5.45
  14   7  -9   -0.00    4.12
 -14   7  10    4.61    6.21
  14  -7 -10    2.25    7.14
  14   7 -10    1.62    4.25
 -14   7  11   13.95    8.43
  14  -7 -11   19.31    8.49
  14   7 -11    1.45    4.23
 -14   7  12   -0.00    6.02
  14  -8  -1    0.84    6.75
  14   8  -1    8.02    5.25
  14  -8  -2   -0.00    5.03
  14   8  -2    3.87    5.10
  14  -8  -3   13.75    8.11
  14   8  -3    1.54    4.06
  14  -8  -4    7.30    6.29
  14   8  -4    3.69    4.79
  14  -8  -5   -0.00    4.84
  14   8  -5    0.00    2.88
  14  -8  -6    2.75    5.26
  14   8  -6    0.00    4.61
  13   0  -1   69.34   13.74
  13   0  -1   48.81   13.03
 -13   0   2    1.92    5.16
  13   0  -2    0.00    4.17
  13   0  -2   -0.00    5.97
 -13   0   3   15.66    8.44
  13   0  -3   24.70    8.58
  13   0  -3    0.00    5.40
 -13   0   4    6.17    6.41
  13   0  -4    1.92    4.57
  13   0  -4    5.73    6.11
 -13   0   5    6.93    6.16
  13   0  -5   11.71    6.69
  13   0  -5    5.69    5.72
 -13   0   6    0.00    5.08
  13   0  -6    5.67    5.68
  13   0  -6    1.30    4.58
 -13   0   7   20.42    9.04
  13   0  -7   26.09    9.21
  13   0  -7   28.02    9.68
 -13   0   8   -0.00    5.58
  13   0  -8    3.36    4.98
  13   0  -8    0.00    4.84
 -13   0   9    0.00    4.18
  13   0  -9   10.23    7.20
 -13   0  10    3.05    5.12
  13   0 -10    9.63    6.81
 -13   0  11    9.32    6.84
 -13   0  12    0.00    4.11
  13   0 -12    1.00    4.82
 -13   0  13   27.15    9.42
  13   0 -13   17.71    8.90
 -13   0  14   -0.00    5.04
  13   0 -14   -0.00    5.22
 -13   0  15    3.50    5.01
  13   0 -15    0.00    4.19
 -13   0  16    5.46    5.36
  13   0 -16   -0.00    4.85
 -13   0  17    2.83    5.75
  13   0 -17   18.01    9.57
 -13   0  18   -0.00    5.04
  13   0 -18    1.41    5.93
 -13   0  19    8.61    6.40
  13   0 -19    0.00    6.27
 -13   0  20    2.21    6.01
  13   0 -20   -0.00    5.77
 -13   0  21    0.00    4.79
  13   0 -21    2.07    7.08
 -13   0  22   -0.00    4.99
  13   0 -22   -0.00    6.05
 -13   0  23    5.93    5.88
  13   0 -23   -0.00    6.76
 -13   0  24   -0.00    5.25
  13   0 -24    1.87    6.47
 -13   0  25    3.21    6.29
  13   0 -25    1.58    6.55
 -13   0  26   -0.00    5.70
  13  -1  -1    3.25    5.40
  13  -1  -1   13.26    7.81
  13   1  -1    3.97    5.04
  13   1  -1    6.44    6.32
  13  -1  -2    9.75    5.81
  13  -1  -2    4.22    5.46
  13   1  -2    0.00    4.61
  13   1  -2    5.11    5.22
 -13  -1   2    4.03    5.36
 -13   1   3   -0.00    5.01
  13  -1  -3    1.38    5.25
  13  -1  -3    3.25    5.26
  13   1  -3    2.14    4.44
  13   1  -3    9.14    7.13
 -13  -1   3    7.76    6.07
 -13   1   4    2.69    5.56
  13  -1  -4   -0.00    4.40
  13  -1  -4   -0.00    5.18
  13   1  -4   -0.00    3.87
  13   1  -4    0.00    4.46
 -13  -1   4    0.71    4.30
 -13   1   5   72.65   15.02
  13  -1  -5   69.14   14.38
  13  -1  -5   33.20   11.65
  13   1  -5   72.98   14.33
  13   1  -5   73.22   14.88
 -13  -1   5   64.75   14.00
 -13   1   6   -0.00    5.05
  13  -1  -6    0.00    3.72
  13  -1  -6   -0.00    5.71
  13   1  -6    6.96    5.79
 -13  -1   6    8.30    6.62
 -13   1   7   10.96    7.23
  13  -1  -7    8.37    6.83
  13  -1  -7    1.87    5.84
  13   1  -7    8.75    6.05
  13   1  -7    4.26    5.91
 -13  -1   7    3.36    5.79
 -13   1   8    2.72    4.13
  13  -1  -8    4.12    5.02
  13  -1  -8    5.06    6.92
  13   1  -8    0.36    4.21
 -13  -1   8   -0.00    4.34
 -13   1   9   27.88   10.18
  13  -1  -9   31.28   10.00
  13  -1  -9   38.34   11.47
  13   1  -9   33.18   10.89
 -13  -1   9   16.03    8.45
 -13   1  10    2.80    6.51
  13  -1 -10   -0.00    5.42
  13   1 -10    4.42    5.42
 -13  -1  10   -0.00    3.88
 -13   1  11    9.52    6.67
  13  -1 -11    1.41    5.65
  13   1 -11    5.89    6.44
 -13  -1  11   21.50    7.93
 -13   1  12    0.35    4.29
  13  -1 -12   -0.00    6.05
 -13  -1  12    1.61    4.75
 -13   1  13    8.81    6.77
  13  -1 -13    0.71    5.20
  13   1 -13    1.78    3.91
 -13  -1  13   -0.00    4.56
 -13   1  14    3.33    4.76
  13  -1 -14   -0.00    6.42
  13   1 -14    4.23    5.84
 -13  -1  14    2.47    5.06
 -13   1  15   50.66   12.60
  13  -1 -15   21.10   10.92
  13   1 -15   27.15   10.58
 -13  -1  15   39.03   11.72
 -13   1  16   -0.00    5.04
  13  -1 -16    1.84    6.59
  13   1 -16   -0.00    5.28
 -13  -1  16    1.10    6.07
 -13   1  17   -0.00    5.99
  13  -1 -17    1.00    5.42
  13   1 -17   -0.00    5.73
 -13  -1  17    0.14    4.74
 -13   1  18    4.69    6.52
  13  -1 -18    2.72    6.52
  13   1 -18   -0.00    5.71
 -13  -1  18    3.42    5.53
 -13   1  19    8.57    6.24
  13  -1 -19   11.78    8.86
  13   1 -19    8.53    7.28
 -13  -1  19    3.82    5.50
 -13   1  20   -0.00    4.00
  13  -1 -20    0.00    6.46
  13   1 -20   -0.00    6.00
 -13  -1  20    8.90    7.52
 -13   1  21    2.65    4.96
  13  -1 -21    5.04    7.91
 -13  -1  21    4.32    6.30
 -13   1  22    2.68    5.46
  13  -1 -22    3.72    6.07
  13   1 -22   -0.00    4.83
 -13  -1  22   -0.00    4.69
 -13   1  23    3.09    5.15
  13  -1 -23    3.97    5.82
  13   1 -23    5.21    6.42
 -13  -1  23    3.88    5.36
 -13   1  24   -0.00    5.19
  13   1 -24    0.00    6.64
 -13  -1  24    4.38    6.31
 -13   1  25   11.49    8.15
  13   1 -25    6.77    6.63
 -13  -1  25    4.87    5.76
  13   1 -26    4.79    6.22
 -13  -1  26    0.31    4.89
  13   1 -27    6.80    7.44
  13  -2  -1   63.45   13.25
  13  -2  -1   16.39   10.20
  13   2  -1   39.14   10.64
  13   2  -1   54.48   12.26
 -13  -2   1   42.68   10.98
  13  -2  -2   -0.00    4.25
  13  -2  -2    2.12    5.37
  13   2  -2    1.03    4.44
  13   2  -2   -0.00    4.67
 -13  -2   2   -0.00    5.11
 -13   2   3    9.72    6.48
  13  -2  -3   10.26    6.67
  13  -2  -3    0.00    5.23
  13   2  -3    8.74    5.77
  13   2  -3    4.17    5.93
 -13  -2   3    9.23    6.36
 -13   2   4    0.00    5.75
  13  -2  -4   11.08    7.19
  13  -2  -4    9.05    6.81
  13   2  -4    8.58    6.88
  13   2  -4   10.12    6.64
 -13  -2   4    6.86    5.72
 -13   2   5    1.78    4.94
  13  -2  -5    3.90    4.92
  13  -2  -5   -0.00    6.69
  13   2  -5    4.52    4.66
  13   2  -5    1.25    4.68
 -13  -2   5    0.00    4.65
 -13   2   6    2.29    4.93
  13  -2  -6   -0.00    5.01
  13  -2  -6    3.46    6.64
  13   2  -6    0.22    3.34
  13   2  -6    4.32    5.15
 -13  -2   6    2.91    6.00
 -13   2   7   31.59   10.51
  13  -2  -7   37.37   10.60
  13  -2  -7   35.13   10.88
  13   2  -7   24.00    8.20
 -13  -2   7   17.53    7.82
 -13   2   8    4.77    5.63
  13  -2  -8   13.49    7.00
  13  -2  -8   -0.00    5.73
  13   2  -8    6.27    7.03
 -13  -2   8    6.80    5.71
 -13   2   9    7.03    6.09
  13  -2  -9    0.00    5.47
  13  -2  -9   -0.00    4.83
  13   2  -9    3.96    6.14
 -13  -2   9    0.00    3.17
 -13   2  10   10.66    7.02
  13  -2 -10   -0.00    4.31
  13  -2 -10   -0.00    5.58
  13   2 -10    3.27    4.73
 -13  -2  10    9.27    6.05
 -13   2  11   16.24    9.15
  13  -2 -11   27.69   10.37
  13   2 -11    8.95    6.95
 -13  -2  11   23.49    8.92
 -13   2  12    5.64    6.50
  13   2 -12    6.57    6.36
 -13  -2  12    0.00    4.70
  13  -2 -13   14.33    8.59
  13   2 -13   40.48   11.37
 -13  -2  13   14.62    8.28
 -13   2  14   14.43    7.15
  13  -2 -14   -0.00    4.95
  13   2 -14    0.59    5.24
 -13   2  15    0.00    4.92
  13  -2 -15   16.29    8.45
  13   2 -15    4.43    5.55
 -13  -2  15    0.32    4.61
 -13   2  16    0.00    3.88
  13  -2 -16   -0.00    6.56
  13   2 -16    5.05    6.04
 -13  -2  16   -0.00    5.18
 -13   2  17   13.46    7.69
  13  -2 -17   -0.00    6.57
  13   2 -17   -0.00    6.11
 -13  -2  17   -0.00    4.11
 -13   2  18   -0.00    4.36
  13   2 -18    3.09    6.14
 -13  -2  18    0.13    4.13
 -13   2  19    0.20    5.03
  13  -2 -19   -0.00    5.88
  13   2 -19   16.95    9.26
 -13  -2  19    4.93    6.06
 -13   2  20    2.54    4.83
  13  -2 -20    7.56    7.68
  13   2 -20    4.66    6.66
 -13  -2  20    0.00    3.84
 -13   2  21   11.42    8.14
  13  -2 -21   10.54    7.81
  13   2 -21   -0.00    5.55
 -13  -2  21   -0.00    5.54
 -13   2  22    0.00    5.56
  13   2 -22    9.39    7.29
 -13  -2  22    1.98    4.82
 -13   2  23    9.22    7.21
  13   2 -23   14.14    7.81
 -13  -2  23   26.45    9.45
 -13   2  24   -0.00    5.89
  13   2 -24   -0.00    6.15
 -13  -2  24    0.00    6.52
  13   2 -25   12.01    8.33
 -13  -2  25    2.84    6.96
  13   2 -26    2.80    5.12
 -13  -2  26    0.29    6.27
  13   2 -27   -0.00    5.80
  13   2 -28    1.52    7.10
  13  -3  -1   11.58    6.33
  13  -3  -1    8.11    6.84
  13   3  -1   10.38    6.02
  13  -3  -2    3.93    4.62
  13   3  -2   -0.00    4.05
  13  -3  -3    0.00    4.75
  13  -3  -3    8.14    7.42
  13   3  -3    8.83    5.43
 -13   3   4    0.00    4.04
  13  -3  -4    1.09    4.65
  13  -3  -4    2.88    6.24
  13   3  -4    6.44    5.15
  13   3  -4   -0.00    4.93
 -13   3   5   29.80   10.47
  13  -3  -5   31.49   10.20
  13  -3  -5   11.04    7.29
  13   3  -5   17.98    7.59
  13   3  -5   12.11    7.23
 -13  -3   5    8.42    6.34
 -13   3   6   -0.00    5.45
  13  -3  -6    7.60    6.17
  13  -3  -6   -0.00    7.23
  13   3  -6   -0.00    5.03
 -13  -3   6    6.45    5.81
  13  -3  -7   -0.00    3.90
  13  -3  -7   -0.00    5.54
  13   3  -7    1.07    4.76
 -13  -3   7    4.05    4.80
 -13   3   8    0.00    5.33
  13  -3  -8    2.35    5.32
  13  -3  -8    7.33    6.19
 -13   3   9   20.91    8.94
  13  -3  -9   25.93    9.16
  13  -3  -9   26.51   10.25
  13   3  -9    5.08    6.00
 -13  -3   9   17.20    7.41
 -13   3  10   18.48    8.73
  13  -3 -10   19.67    9.06
  13  -3 -10   -0.00    5.52
  13   3 -10    0.00    6.37
 -13  -3  10    3.30    5.40
 -13   3  11    0.61    6.16
  13  -3 -11    0.00    5.66
  13  -3 -11    4.83    6.37
  13   3 -11   12.39    7.04
 -13  -3  11   11.16    7.02
 -13   3  12    3.68    6.11
  13  -3 -12   -0.00    5.22
  13   3 -12   -0.00    4.18
 -13  -3  12    3.45    5.46
 -13   3  13    6.73    6.26
  13  -3 -13    5.29    6.71
  13   3 -13    8.33    6.57
 -13  -3  13   -0.00    4.36
 -13   3  14   -0.00    5.07
  13  -3 -14   12.16    8.30
  13   3 -14    1.24    4.67
 -13  -3  14    3.23    4.03
 -13   3  15   20.29    8.64
  13  -3 -15   24.49   10.17
  13   3 -15    6.37    7.63
 -13  -3  15   10.44    6.49
 -13   3  16   -0.00    5.85
  13  -3 -16    2.00    5.51
  13   3 -16    3.38    4.97
 -13  -3  16    0.49    5.01
 -13   3  17    3.53    4.51
  13  -3 -17   -0.00    6.07
  13   3 -17   -0.00    6.69
 -13  -3  17   -0.00    4.42
 -13   3  18    0.47    5.15
  13  -3 -18   -0.00    4.98
  13   3 -18    5.70    7.10
 -13  -3  18    1.23    4.47
 -13   3  19    5.62    6.68
  13  -3 -19    9.90    7.99
  13   3 -19   12.84    8.30
 -13  -3  19    6.48    6.79
 -13   3  20   18.73    8.41
  13   3 -20    0.00    4.77
 -13  -3  20    5.91    6.71
 -13   3  21    3.35    5.12
  13   3 -21    0.00    4.91
 -13  -3  21    4.45    6.52
 -13   3  22   -0.00    4.65
  13   3 -22    0.00    5.00
 -13  -3  22    1.73    4.40
 -13   3  23    0.00    3.96
  13   3 -23    4.37    6.89
 -13  -3  23   -0.00    4.34
  13   3 -24    2.94    6.95
 -13  -3  24    3.84    6.15
  13   3 -25    0.85    5.02
 -13  -3  25   10.01    7.51
  13   3 -26    2.63    5.92
 -13  -3  26    2.59    6.19
  13   3 -27    0.60    4.78
 -13  -3  27   -0.00    4.72
  13   3 -28    1.50    5.51
  13   3 -29   -0.00    5.62
  13  -4  -1   21.26    8.05
  13  -4  -1   13.82    7.19
  13   4  -1    9.44    6.52
  13  -4  -2    9.70    5.53
  13  -4  -2   11.40    8.51
  13   4  -2   15.26    6.86
  13  -4  -3    5.71    5.30
  13  -4  -3    2.77    6.33
  13   4  -3    3.75    4.56
  13  -4  -4   -0.00    4.16
  13  -4  -4    6.31    7.08
  13   4  -4    0.24    4.32
 -13   4   5    9.15    6.73
  13  -4  -5    0.00    3.82
  13  -4  -5    3.15    6.33
  13   4  -5    0.39    4.29
 -13   4   6    3.45    5.17
  13  -4  -6    8.80    6.72
  13  -4  -6    4.60    7.14
  13   4  -6    8.30    5.81
 -13   4   7   15.67    8.01
  13  -4  -7   26.96    9.74
  13  -4  -7    0.00    6.46
  13   4  -7   21.94    7.69
 -13   4   8    4.61    6.41
  13  -4  -8    0.00    5.35
  13  -4  -8    2.88    5.17
  13   4  -8    6.21    5.99
 -13   4   9    0.00    4.13
  13  -4  -9    0.00    5.61
  13  -4  -9    4.69    7.08
 -13   4  10    0.00    4.28
  13  -4 -10    0.00    4.17
  13  -4 -10    3.45    6.69
  13   4 -10    4.63    5.07
 -13  -4  10    0.41    4.67
 -13   4  11   16.35    8.13
  13  -4 -11   28.40    9.64
  13  -4 -11    7.60    7.39
  13   4 -11   13.31    6.92
 -13  -4  11   20.02    8.34
 -13   4  12   22.46    9.77
  13  -4 -12   17.37    8.04
  13  -4 -12   32.95   11.42
  13   4 -12    6.06    6.75
 -13  -4  12    2.28    4.92
 -13   4  13   18.11    8.91
  13  -4 -13   14.19    8.83
  13   4 -13    8.52    6.32
 -13  -4  13    1.63    4.91
 -13   4  14    2.31    5.45
  13  -4 -14    7.78    6.94
  13   4 -14    3.56    4.40
 -13  -4  14   -0.00    5.12
 -13   4  15   -0.00    4.36
  13  -4 -15    6.26    6.99
  13   4 -15   -0.00    5.26
 -13  -4  15   -0.00    4.45
 -13   4  16   11.30    7.61
  13  -4 -16    8.91    8.55
  13   4 -16    7.68    6.09
 -13  -4  16    9.20    6.02
 -13   4  17    3.89    4.99
  13   4 -17    2.29    5.21
 -13  -4  17    5.11    6.26
 -13   4  18    5.43    6.41
  13   4 -18    7.53    6.60
 -13   4  19   -0.00    7.56
  13   4 -19    5.21    6.58
 -13  -4  19   -0.00    5.05
 -13   4  20    2.35    6.23
  13   4 -20   -0.00    5.22
 -13  -4  20    2.70    5.34
 -13   4  21    7.18    6.27
  13   4 -21    5.57    7.47
 -13  -4  21    4.22    7.07
 -13   4  22    0.44    6.34
  13   4 -22    0.00    6.18
 -13  -4  22    1.58    6.48
  13   4 -23    0.00    5.48
 -13  -4  23    6.77    6.68
  13   4 -24    2.17    5.68
 -13  -4  24   -0.00    5.05
  13   4 -25   -0.00    5.64
 -13  -4  25    0.00    5.76
  13   4 -26    2.51    6.82
 -13  -4  26    1.24    6.09
  13   4 -27    8.52    7.57
 -13  -4  27   -0.00    5.68
  13  -5  -1   18.24    7.65
  13  -5  -1    4.90    6.97
  13   5  -1    9.50    5.95
  13  -5  -2    3.89    4.39
  13  -5  -2    1.17    5.86
  13   5  -2   10.52    5.55
  13  -5  -3   18.71    9.53
  13   5  -3    3.68    4.15
  13  -5  -4    0.00    4.85
  13  -5  -4    0.00    6.23
  13   5  -4    6.03    5.48
  13  -5  -5   19.43    8.54
  13  -5  -5    0.00    5.57
  13   5  -5    8.86    5.66
 -13   5   6    2.01    5.42
  13  -5  -6   -0.00    3.80
  13  -5  -6    1.43    6.54
  13   5  -6    5.66    4.34
 -13   5   7    9.57    6.21
  13  -5  -7    2.32    6.03
  13  -5  -7   -0.00    5.61
  13   5  -7   -0.00    4.22
 -13   5   8    4.85    6.47
  13  -5  -8   14.70    7.75
  13  -5  -8    6.77    6.61
  13   5  -8   -0.00    4.37
 -13   5   9    4.46    7.12
  13  -5  -9    7.54    5.60
  13  -5  -9   12.48    9.81
  13   5  -9   11.36    6.45
 -13   5  10   18.26    8.54
  13  -5 -10   15.85    8.23
  13  -5 -10   11.87    8.59
  13   5 -10    9.26    6.41
 -13   5  11    9.17    7.30
  13  -5 -11    9.85    7.17
  13  -5 -11   -0.00    5.87
  13   5 -11    5.31    5.43
 -13   5  12   -0.00    4.93
  13  -5 -12    3.51    5.81
  13   5 -12    3.06    5.62
 -13   5  13    0.00    5.66
  13  -5 -13   -0.00    5.06
  13  -5 -13    0.00    5.37
  13   5 -13   -0.00    4.47
 -13   5  14    4.44    6.42
  13  -5 -14    6.28    5.71
  13   5 -14    3.34    5.28
 -13   5  15   13.92    9.01
  13   5 -15   28.41    9.77
 -13   5  16   14.71    7.48
  13   5 -16    2.57    6.58
 -13  -5  16    5.83    6.59
 -13   5  17   -0.00    5.76
  13   5 -17    2.24    4.83
 -13  -5  17    2.85    6.01
  13   5 -18    0.97    4.66
 -13  -5  18   -0.00    5.58
 -13   5  19    5.69    6.51
  13   5 -19   -0.00    4.28
 -13  -5  19    4.33    5.67
 -13   5  20    0.10    4.17
  13   5 -20    4.20    6.05
 -13  -5  20    3.25    6.86
 -13   5  21   -0.00    5.58
  13   5 -21    6.75    6.62
 -13  -5  21    3.29    5.46
  13   5 -22    1.62    5.90
 -13  -5  22    0.00    6.28
  13   5 -23   -0.00    6.22
 -13  -5  23    0.04    5.16
  13   5 -24    4.89    6.55
 -13  -5  24    0.14    4.99
 -13  -5  25    6.02    8.12
  13  -6  -1    5.06    5.58
  13   6  -1   10.84    5.97
  13  -6  -2    0.81    5.13
  13  -6  -2    5.39    7.54
  13   6  -2   -0.00    4.25
  13  -6  -3    3.19    5.88
  13  -6  -3    3.73    5.82
  13   6  -3   -0.00    3.92
  13  -6  -4    3.32    6.26
  13   6  -4    7.01    5.70
  13  -6  -5    4.45    6.51
  13  -6  -5    0.73    5.73
  13   6  -5    0.00    3.20
  13  -6  -6    7.08    6.05
  13  -6  -6   13.87    8.97
  13   6  -6   10.51    6.01
 -13   6   7    7.95    7.33
  13  -6  -7    0.52    4.58
  13  -6  -7    0.00    5.80
  13   6  -7   -0.00    4.76
 -13   6   8   13.61    8.24
  13  -6  -8    0.00    6.01
  13  -6  -8    2.23    6.46
  13   6  -8    8.31    5.89
 -13   6   9    7.16    7.20
  13  -6  -9    5.89    5.85
  13  -6  -9    0.20    5.93
  13   6  -9   -0.00    4.88
 -13   6  10    4.86    5.30
  13  -6 -10    3.23    5.06
  13   6 -10    1.48    4.53
 -13   6  11    0.00    5.51
  13  -6 -11   -0.00    4.35
  13   6 -11    3.83    5.33
 -13   6  12    9.13    8.20
  13  -6 -12    5.70    6.14
  13   6 -12    8.99    6.25
 -13   6  13   15.23    7.99
  13  -6 -13   17.82    7.15
  13   6 -13    5.36    5.15
 -13   6  14    0.00    5.07
  13  -6 -14    6.76    5.95
  13   6 -14   -0.00    6.08
 -13   6  15   -0.00    5.05
  13  -6 -15    2.83    4.27
  13   6 -15   -0.00    4.91
 -13   6  16   -0.00    5.90
  13  -6 -16    4.00    5.58
  13   6 -16    4.67    6.74
 -13   6  17    2.80    6.74
  13   6 -17    5.47    5.38
 -13   6  18    2.36    5.58
  13   6 -18   -0.00    5.47
 -13   6  19    6.86    7.81
  13   6 -19    0.00    5.41
 -13   6  20   -0.00    5.76
  13   6 -20    3.48    6.80
  13   6 -21   -0.00    6.25
  13   6 -22    5.55    5.90
 -13  -6  23    7.19    7.19
 -13  -6  25    0.00    5.93
 -13  -6  26    3.96    7.01
  13  -7  -1   -0.00    4.24
  13   7  -1    0.75    4.25
  13  -7  -2    0.00    4.53
  13   7  -2   -0.00    3.42
  13  -7  -3    3.87    5.11
  13   7  -3    0.00    3.57
  13  -7  -4   41.67   11.01
  13  -7  -4    7.23    8.00
  13   7  -4   28.74    8.71
  13   7  -5    6.44    5.12
  13  -7  -6   -0.00    4.40
  13   7  -6    0.65    3.33
  13  -7  -7   -0.00    5.38
  13   7  -7   -0.00    3.59
  13  -7  -8    0.00    5.82
  13   7  -8    6.95    4.84
 -13   7   9    1.96    6.45
  13  -7  -9    3.65    6.17
  13   7  -9    2.95    4.81
 -13   7  10   19.57    9.19
  13  -7 -10   11.83    8.62
  13   7 -10   11.17    6.63
 -13   7  11    2.37    6.39
  13   7 -11   -0.00    5.00
 -13   7  12   -0.00    7.60
  13  -7 -12    0.32    5.01
  13   7 -12    3.99    5.78
 -13   7  13   -0.00    5.11
  13  -7 -13   -0.00    5.53
 -13   7  14    6.58    6.32
  13  -7 -14    9.35    6.49
  13   7 -14    8.55    6.14
 -13   7  15    0.00    5.38
  13  -7 -15   -0.00    5.00
  13   7 -15   -0.00    5.41
 -13   7  16   -0.00    4.70
  13  -7 -16    1.58    5.46
  13   7 -16    6.62    6.26
 -13   7  17    1.85    5.10
  13  -7 -17    6.36    5.27
  13   7 -17   16.75    7.25
 -13   7  18   -0.00    5.22
  13  -7 -18   -0.00    4.56
  13   7 -18    0.00    4.88
  13   7 -19    4.44    5.78
  13  -8  -1    4.27    5.47
  13   8  -1   -0.00    3.76
  13  -8  -2    6.66    6.58
  13   8  -2   13.35    5.90
  13  -8  -3    3.48    5.58
  13   8  -3    4.72    5.84
  13  -8  -4    8.10    6.25
  13   8  -4    3.78    4.77
  13  -8  -5    2.13    5.70
  13   8  -5    0.85    5.02
  13  -8  -6   18.24    7.80
  13   8  -6    8.07    5.64
  13  -8  -7   -0.00    4.79
  13   8  -7    0.99    4.36
  13  -8  -8    3.36    5.63
  13   8  -8    5.23    5.41
  13  -8  -9   -0.00    3.64
  13   8  -9    4.65    4.65
 -13   8  10    0.00    5.99
  13  -8 -10   -0.00    6.04
  13   8 -10    1.90    5.14
 -13   8  11   11.43    7.02
  13  -8 -11    0.00    4.71
 -13   8  12   10.56    6.72
  13  -8 -12    3.01    6.01
  13   8 -12    6.54    5.46
 -13   8  13   -0.00    5.33
  13  -8 -13   -0.00    5.62
  13   8 -13    7.34    6.15
 -13   8  14    0.00    4.47
  13  -8 -14   -0.00    5.59
  13   8 -14    6.39    5.10
 -13   8  15   -0.00    6.71
  13  -8 -15    0.00    8.21
  13   8 -15    0.01    5.28
  13  -9  -1    5.90    6.63
  13   9  -1   -0.00    4.12
  13  -9  -2   -0.00    6.27
  13   9  -2    2.67    3.78
  13  -9  -3    0.00    5.30
  13   9  -3    1.50    4.24
  13  -9  -4   17.59    8.82
  13   9  -4    9.69    5.90
  13  -9  -5    5.00    5.83
  13   9  -5   -0.00    3.55
  13  -9  -6    0.92    4.29
  13   9  -6    5.15    4.82
  13  -9  -7    5.75    6.00
  13   9  -7    3.00    4.22
  13  -9  -8    0.00    4.49
  13   9  -8    5.04    4.63
  13  -9  -9    3.26    5.69
  13   9  -9   -0.00    3.28
  13  -9 -10   14.34    7.87
  13   9 -10    0.10    5.23
 -13   9  11    2.31    6.55
  13  -9 -11    0.79    5.62
  13   9 -11    2.81    4.53
 -13   9  12    1.76    6.14
  13  -9 -12   -0.00    7.49
  13   9 -12    5.29    5.55
  13 -10  -1   -0.00    4.40
  13  10  -1    0.00    3.02
  13 -10  -2    9.97    6.39
  13  10  -2    0.17    3.96
  13 -10  -3   -0.00    5.79
  13  10  -3    2.14    4.23
  13 -10  -4   -0.00    5.53
  13  10  -4    0.00    4.15
  13 -10  -5    0.00    5.64
  13  10  -5   -0.00    3.83
  13  10  -6   10.31    6.07
  13  10  -7   -0.00    3.42
  13  11  -1    1.20    3.67
  13  11  -2    0.00    3.96
 -12   0   1    2.49    5.32
  12   0  -1    0.69    4.32
  12   0  -1   -0.00    5.17
 -12   0   2   13.36    6.80
  12   0  -2   38.33    9.71
  12   0  -2   17.41    7.59
 -12   0   3    0.23    4.66
  12   0  -3   -0.00    2.96
  12   0  -3    0.00    4.92
 -12   0   4    4.77    5.55
  12   0  -4   -0.00    4.16
  12   0  -4   -0.00    4.71
 -12   0   5   -0.00    4.84
  12   0  -5   -0.00    4.07
  12   0  -5   -0.00    5.14
 -12   0   6  104.83   17.31
  12   0  -6   87.60   16.03
  12   0  -6   54.38   14.08
 -12   0   7    0.00    4.91
  12   0  -7    0.96    4.44
 -12   0   8    5.39    5.02
  12   0  -8    6.71    5.70
 -12   0   9   -0.00    3.45
  12   0  -9    0.00    5.02
 -12   0  10   62.28   12.84
  12   0 -10   15.51    8.46
 -12   0  11   -0.00    4.97
  12   0 -11    0.00    6.03
 -12   0  12   23.57    8.22
  12   0 -12    1.83    4.73
 -12   0  13    3.79    5.96
  12   0 -13    0.61    5.06
 -12   0  14    1.94    4.83
  12   0 -14   -0.00    5.12
 -12   0  15   -0.00    5.05
  12   0 -15    0.28    4.06
 -12   0  16   23.88    9.80
  12   0 -16   21.96    9.25
  12   0 -17    1.93    5.18
 -12   0  18    2.07    4.78
  12   0 -18    4.24    6.43
 -12   0  19    0.68    3.56
  12   0 -19    3.55    6.81
 -12   0  20    9.02    7.79
  12   0 -20    0.00    5.82
 -12   0  21   -0.00    4.87
  12   0 -21    3.04    6.92
 -12   0  22   19.48    8.47
  12   0 -22   10.20    6.97
 -12   0  23    1.68    3.67
 -12   0  24    0.09    4.97
  12   0 -24    5.38    6.80
 -12   0  25    6.84    6.56
  12   0 -25   -0.00    5.78
 -12   0  26    1.85    7.00
  12   0 -26   -0.00    5.57
 -12   0  27    5.95    6.99
 -12   0  28    2.89    6.14
  12  -1  -1   -0.00    4.43
  12  -1  -1    5.29    6.12
  12   1  -1   -0.00    4.33
  12   1  -1    0.40    5.02
 -12  -1   1    0.00    4.68
 -12   1   2   23.70    8.77
  12  -1  -2   37.71   10.29
  12  -1  -2   26.21   10.37
  12   1  -2   86.51   14.44
  12   1  -2   58.60   12.12
 -12  -1   2   35.35   10.06
 -12   1   3    0.00    4.47
  12  -1  -3    1.03    4.60
  12   1  -3    1.20    4.32
  12   1  -3    3.08    4.47
 -12  -1   3    3.72    4.92
 -12   1   4   72.41   14.80
  12  -1  -4   54.29   13.22
  12  -1  -4   64.08   14.12
  12   1  -4   73.40   14.13
  12   1  -4   69.74   14.50
 -12  -1   4   49.09   12.72
 -12   1   5    1.43    5.46
  12  -1  -5   -0.00    3.60
  12  -1  -5    6.20    5.90
  12   1  -5    3.83    4.76
  12   1  -5    1.49    4.63
 -12  -1   5    0.00    5.00
 -12   1   6    0.00    4.45
  12  -1  -6   -0.00    5.01
  12  -1  -6    0.00    4.92
  12   1  -6   -0.00    3.73
 -12  -1   6   -0.00    4.71
 -12   1   7    0.00    5.23
  12  -1  -7    1.20    4.53
  12  -1  -7    3.31    4.93
  12   1  -7    6.28    6.22
 -12  -1   7    0.00    5.88
 -12   1   8   51.63   13.00
  12   1  -8   67.90   15.03
 -12  -1   8   62.91   12.99
 -12   1   9    4.06    5.12
  12  -1  -9   -0.00    4.36
  12   1  -9    5.18    5.50
 -12  -1   9    3.92    4.65
  12  -1 -10   32.50   10.34
  12   1 -10    8.67    6.51
 -12  -1  10    5.33    6.51
 -12   1  11   -0.00    4.44
  12  -1 -11    2.48    5.45
  12   1 -11    2.44    5.04
 -12  -1  11    4.05    4.83
 -12   1  12    9.82    7.05
  12  -1 -12    0.00    4.15
  12   1 -12   13.51    7.10
 -12  -1  12   10.48    7.08
 -12   1  13   -0.00    5.89
  12  -1 -13    2.62    6.12
  12   1 -13    2.69    4.47
 -12  -1  13    7.16    6.06
 -12   1  14   71.78   14.99
  12  -1 -14   53.74   14.54
  12   1 -14   38.06   12.79
 -12  -1  14   54.78   13.36
 -12   1  15   -0.00    4.80
  12  -1 -15   -0.00    5.72
  12   1 -15    6.89    6.47
 -12  -1  15    1.42    5.16
 -12   1  16    2.01    4.15
  12  -1 -16    4.15    7.28
  12   1 -16   -0.00    4.63
 -12  -1  16    6.14    5.69
 -12   1  17   -0.00    5.13
  12  -1 -17   11.07    7.18
 -12  -1  17   -0.00    3.94
 -12   1  18    4.72    6.00
  12  -1 -18   18.51    9.55
  12   1 -18    8.11    7.48
 -12  -1  18   18.47    8.64
 -12   1  19    2.20    4.46
  12  -1 -19   -0.00    5.06
  12   1 -19    0.00    5.16
 -12  -1  19    0.74    4.80
 -12   1  20    7.51    5.96
  12  -1 -20    9.47    8.27
  12   1 -20   20.16    9.34
 -12  -1  20   13.52    8.45
 -12   1  21    0.04    4.74
  12  -1 -21   -0.00    4.79
  12   1 -21   -0.00    5.37
 -12  -1  21    0.73    5.50
 -12   1  22    0.00    3.78
  12  -1 -22    2.73    5.38
  12   1 -22    4.46    5.57
 -12  -1  22    2.61    5.34
 -12   1  23    0.24    4.57
  12  -1 -23    0.93    6.08
  12   1 -23   -0.00    5.29
 -12  -1  23   -0.00    5.69
  12  -1 -24    0.00    4.99
  12   1 -24   11.89    8.32
 -12  -1  24   10.77    8.49
 -12   1  25   -0.00    5.84
  12   1 -25    4.67    6.81
 -12  -1  25   -0.00    6.79
 -12   1  26    0.00    6.47
  12   1 -26    1.43    6.54
 -12  -1  26    0.36    5.56
 -12   1  27    6.43    7.35
  12   1 -27    5.26    7.38
 -12  -1  27    3.83    6.76
 -12   1  28    0.00    7.10
 -12  -1  28    6.90    8.53
  12  -2  -1    7.22    6.14
  12  -2  -1    0.00    4.13
  12   2  -1    6.50    5.42
  12   2  -1    2.56    5.44
 -12  -2   1    6.10    5.29
  12  -2  -2   38.32   10.23
  12  -2  -2   15.05    8.29
  12   2  -2   31.44    9.03
  12   2  -2   35.90    9.76
 -12  -2   2   28.27    8.87
 -12   2   3   -0.00    4.67
  12  -2  -3   -0.00    3.24
  12  -2  -3    3.98    6.40
  12   2  -3    2.07    3.99
 -12  -2   3    7.65    5.59
 -12   2   4   16.89    8.28
  12  -2  -4   11.13    7.44
  12  -2  -4   -0.00    5.57
  12   2  -4   17.98    6.80
  12   2  -4   10.34    6.15
 -12  -2   4    8.31    6.33
 -12   2   5    7.94    6.48
  12  -2  -5    3.77    4.59
  12  -2  -5    4.74    5.83
  12   2  -5    3.00    4.20
  12   2  -5    2.85    4.25
 -12  -2   5    0.00    4.72
 -12   2   6   34.93   11.60
  12  -2  -6   30.95   10.00
  12  -2  -6   58.00   13.21
  12   2  -6   42.17   11.03
 -12  -2   6   28.47    9.54
 -12   2   7   21.16    9.41
  12  -2  -7   25.14    9.24
  12  -2  -7   16.54    7.77
  12   2  -7    8.08    6.16
 -12   2   8   21.82    8.49
  12  -2  -8    8.80    6.24
  12  -2  -8   10.18    7.30
  12   2  -8    7.85    5.95
 -12  -2   8   16.54    7.21
 -12   2   9    0.00    4.92
  12  -2  -9    0.00    5.12
  12   2  -9    4.61    5.02
 -12  -2   9    0.28    4.44
 -12   2  10   32.94   10.88
  12  -2 -10   43.02   12.11
  12   2 -10   35.51   11.03
 -12  -2  10   33.48   10.33
 -12   2  11   28.15    9.67
  12  -2 -11   11.99    7.49
  12   2 -11    4.71    6.11
 -12  -2  11   18.41    7.97
 -12   2  12   24.46    8.91
  12  -2 -12   23.10    9.43
  12   2 -12   10.29    7.73
 -12  -2  12   10.59    7.66
 -12   2  13    3.50    4.63
  12  -2 -13   -0.00    4.98
  12   2 -13   -0.00    4.52
 -12  -2  13    2.05    4.59
 -12   2  14    6.60    6.00
  12  -2 -14    0.66    4.64
 -12  -2  14    0.00    5.69
 -12   2  15    0.00    5.34
  12  -2 -15    4.54    5.67
  12   2 -15   -0.00    5.08
 -12  -2  15   -0.00    4.61
 -12   2  16    6.88    7.14
  12  -2 -16   -0.00    6.04
  12   2 -16    8.89    7.10
 -12  -2  16   16.89    7.71
 -12   2  17   -0.00    4.47
  12  -2 -17   -0.00    5.64
  12   2 -17    2.07    5.08
 -12  -2  17   -0.00    5.44
 -12   2  18    0.63    4.28
  12  -2 -18    7.49    7.00
  12   2 -18    8.26    6.64
 -12  -2  18    5.30    5.51
 -12   2  19    6.99    6.54
  12  -2 -19   -0.00    5.61
  12   2 -19    3.75    4.85
 -12  -2  19    7.81    5.97
 -12   2  20    3.80    5.62
  12  -2 -20    8.94    8.19
  12   2 -20    1.82    5.55
 -12  -2  20    9.17    6.81
 -12   2  21    2.80    5.81
  12  -2 -21   17.56    8.94
  12   2 -21    5.56    6.10
 -12  -2  21    9.56    7.19
 -12   2  22   25.03    9.98
  12  -2 -22   34.38   12.20
  12   2 -22    6.56    6.94
 -12  -2  22   14.69    8.46
 -12   2  23   -0.00    4.47
  12   2 -23    2.64    6.19
 -12  -2  23    0.90    5.60
 -12   2  24    5.58    6.46
  12   2 -24   -0.00    5.83
 -12  -2  24    1.85    6.34
 -12   2  25    6.65    7.32
  12   2 -25    1.10    4.96
 -12  -2  25    1.27    6.85
 -12   2  26    4.41    7.07
 -12  -2  26   24.81   10.75
  12   2 -27   -0.00    6.66
 -12  -2  27    2.48    6.48
  12   2 -28    0.00    6.13
  12   2 -29   21.10   10.81
  12  -3  -1    0.00    4.23
  12  -3  -1    7.16    6.56
  12   3  -1   -0.00    4.59
  12  -3  -2   18.45    8.03
  12  -3  -2   19.58    8.79
  12   3  -2   32.22    8.67
  12   3  -2   16.64    7.48
 -12   3   3    7.04    6.89
  12  -3  -3   21.00    7.73
  12  -3  -3   21.36    9.05
  12   3  -3   12.92    6.45
  12   3  -3    9.66    5.83
 -12  -3   3   17.13    7.69
 -12   3   4   20.07    9.43
  12  -3  -4   38.07   10.83
  12  -3  -4   16.26    8.42
  12   3  -4   23.42    8.14
  12   3  -4   32.85    9.71
 -12  -3   4   33.79    9.18
 -12   3   5    9.17    7.00
  12  -3  -5    9.64    7.09
  12   3  -5   10.36    6.19
 -12  -3   5   15.56    6.98
 -12   3   6    0.38    4.79
  12  -3  -6    1.40    4.58
  12  -3  -6    1.26    5.47
  12   3  -6    1.56    4.34
 -12  -3   6    2.24    4.28
 -12   3   7   -0.00    5.75
  12  -3  -7    0.00    4.21
  12  -3  -7   -0.00    4.64
  12   3  -7    0.81    4.72
 -12  -3   7    6.42    5.07
 -12   3   8   27.84   10.17
  12  -3  -8   18.42    8.58
  12  -3  -8   26.37   10.14
  12   3  -8   44.17   11.14
 -12  -3   8   49.94   11.38
 -12   3   9   14.68    8.01
  12  -3  -9   19.89    8.62
  12  -3  -9   10.26    7.69
  12   3  -9   17.14    7.92
 -12  -3   9    8.80    6.24
 -12   3  10   38.32   10.75
  12  -3 -10    8.99    7.49
  12   3 -10   13.46    7.68
 -12  -3  10   27.04    9.14
 -12   3  11   -0.00    4.57
  12  -3 -11    0.81    4.32
  12   3 -11    1.52    5.61
 -12  -3  11    1.26    3.25
 -12   3  12   13.07    8.19
  12  -3 -12   16.27    7.67
  12   3 -12   11.10    7.51
 -12  -3  12    9.24    6.45
 -12   3  13   -0.00    5.32
  12  -3 -13   -0.00    4.37
  12   3 -13   -0.00    4.32
 -12  -3  13    7.84    6.05
 -12   3  14   30.51   10.11
  12  -3 -14   31.44   11.27
  12   3 -14   18.97    8.89
 -12  -3  14   34.47   10.54
 -12   3  15    7.80    6.43
  12  -3 -15    5.30    6.34
  12   3 -15    7.97    6.62
 -12  -3  15    0.04    3.56
 -12   3  16    4.44    6.25
  12  -3 -16    0.92    4.76
  12   3 -16   -0.00    5.26
 -12   3  17   -0.00    5.28
  12  -3 -17    4.19    5.67
  12   3 -17    0.00    5.48
 -12  -3  17    0.61    5.15
 -12   3  18    3.32    6.28
  12  -3 -18   -0.00    6.98
  12   3 -18    2.14    6.18
 -12  -3  18    0.00    5.28
 -12   3  19    9.03    7.52
  12  -3 -19   -0.00    4.75
  12   3 -19   14.99    7.91
 -12  -3  19    1.21    5.17
 -12   3  20   18.04    8.86
  12  -3 -20   -0.00    5.27
  12   3 -20   13.48    7.67
 -12  -3  20    3.77    6.56
 -12   3  21    4.43    5.43
  12   3 -21   -0.00    5.18
 -12  -3  21    0.46    5.89
 -12   3  22    4.53    6.51
  12   3 -22   -0.00    6.33
 -12  -3  22    0.65    4.80
 -12   3  23    0.82    4.10
  12   3 -23   13.55    7.78
 -12  -3  23   12.29    8.13
 -12   3  24   17.44   10.23
  12   3 -24   13.91    9.07
 -12  -3  24   22.31   10.39
 -12   3  25    7.12    7.33
  12   3 -25   -0.00    5.21
 -12   3  26    1.42    5.20
  12   3 -26    4.65    6.70
 -12  -3  26    2.51    5.28
  12   3 -27    0.00    6.95
 -12  -3  27   -0.00    6.29
  12   3 -28    6.74    6.84
 -12  -3  28    6.48    7.29
  12   3 -29   -0.00    7.34
  12   3 -30   -0.00    5.36
  12  -4  -1    8.52    5.30
  12  -4  -1   17.21    8.16
  12   4  -1    7.38    4.88
  12  -4  -2    6.25    5.54
  12  -4  -2   11.12    7.74
  12   4  -2    8.52    6.21
  12  -4  -3   10.35    6.57
  12  -4  -3    7.47    6.36
  12   4  -3    5.58    4.98
 -12   4   4    5.65    5.58
  12  -4  -4   -0.00    4.16
  12  -4  -4   -0.00    5.23
  12   4  -4    1.61    4.31
 -12   4   5    8.85    6.28
  12  -4  -5    7.15    6.02
  12  -4  -5    2.22    6.73
  12   4  -5    1.61    3.90
 -12  -4   5    4.04    4.78
 -12   4   6   36.76   11.20
  12  -4  -6   22.00   10.50
  12   4  -6   25.11    8.81
 -12  -4   6   26.14    8.46
 -12   4   7   24.06    9.69
  12  -4  -7   30.70   10.53
  12  -4  -7   13.34    9.01
  12   4  -7   23.21    8.55
 -12  -4   7   29.42    8.73
 -12   4   8   -0.00    4.07
  12  -4  -8    3.39    4.58
  12  -4  -8    4.26    6.87
  12   4  -8    5.28    5.19
 -12  -4   8   -0.00    3.84
 -12   4   9    2.75    5.32
  12  -4  -9    7.81    6.96
  12  -4  -9   17.48    8.98
  12   4  -9    4.32    5.29
 -12  -4   9    7.58    5.90
 -12   4  10   11.23    7.57
  12  -4 -10    8.76    7.03
  12  -4 -10   18.22    8.98
  12   4 -10   17.68    8.14
 -12  -4  10    7.08    5.65
 -12   4  11   17.20    8.92
  12  -4 -11    7.99    6.73
  12  -4 -11   11.82    7.46
  12   4 -11    7.44    6.19
 -12  -4  11   12.14    6.20
 -12   4  12   30.11   10.70
  12  -4 -12   20.73    9.55
  12   4 -12   20.05    8.81
 -12  -4  12   18.40    8.02
 -12   4  13    9.75    7.08
  12  -4 -13    1.91    5.49
  12   4 -13   -0.00    4.11
 -12  -4  13    1.06    3.78
 -12   4  14    0.00    6.34
  12  -4 -14   -0.00    5.69
  12   4 -14    4.14    4.81
 -12  -4  14    0.92    4.22
 -12   4  15    1.54    5.36
  12  -4 -15    6.76    7.35
  12   4 -15    4.28    6.21
 -12  -4  15    6.36    6.32
 -12   4  16   24.20    9.07
  12  -4 -16    0.00    5.32
  12   4 -16   15.08    7.66
 -12  -4  16    3.43    5.25
 -12   4  17   24.29   10.25
  12  -4 -17   29.26   10.68
 -12  -4  17    7.34    6.13
 -12   4  18   14.37    7.30
  12   4 -18    6.64    6.17
 -12  -4  18    7.42    6.77
 -12   4  19   -0.00    4.48
  12   4 -19   -0.00    4.61
 -12  -4  19    2.26    5.08
 -12   4  20   10.42    6.82
  12   4 -20    8.76    7.14
 -12  -4  20   11.05    6.78
 -12   4  21    5.26    7.21
  12   4 -21    6.45    6.55
 -12  -4  21    2.66    5.56
 -12   4  22    3.42    6.48
  12   4 -22    8.34    6.60
 -12  -4  22    9.96    6.57
 -12   4  23   -0.00    5.26
  12   4 -23   -0.00    6.04
 -12  -4  23    6.57    6.21
 -12   4  24    5.41    6.30
  12   4 -24    2.12    5.03
 -12  -4  24    2.59    5.37
 -12   4  25   -0.00    5.33
  12   4 -25    0.00    4.70
 -12  -4  25   -0.00    6.66
 -12   4  26    3.89    6.86
  12   4 -26   -0.00    5.70
 -12  -4  26   -0.00    6.47
  12   4 -27   -0.00    4.54
 -12  -4  27    5.31    6.44
  12   4 -28   -0.00    6.49
 -12  -4  28   -0.00    5.43
  12   4 -29    2.63    5.50
  12   4 -30    4.18    6.56
  12   4 -31    3.19    7.55
  12  -5  -1   -0.00    3.13
  12  -5  -1   -0.00    4.99
  12   5  -1    0.00    3.94
  12  -5  -2   26.32    8.50
  12  -5  -2   13.87    7.57
  12   5  -2   10.83    6.34
  12  -5  -3   16.88    7.42
  12  -5  -3    6.01    6.99
  12   5  -3    5.75    4.97
  12  -5  -4   16.87    7.53
  12  -5  -4    6.20    7.75
  12   5  -4   11.17    6.49
 -12   5   5   -0.00    5.98
  12  -5  -5   10.97    6.24
  12  -5  -5    0.00    4.64
  12   5  -5    1.25    3.88
 -12   5   6   -0.00    4.41
  12  -5  -6   -0.00    4.34
  12  -5  -6    1.42    5.59
  12   5  -6   -0.00    4.69
 -12   5   7    9.35    7.39
  12  -5  -7    0.00    5.78
  12  -5  -7   -0.00    5.40
  12   5  -7    0.57    4.47
 -12   5   8   17.15    9.39
  12  -5  -8   29.08   10.69
  12  -5  -8   13.90    8.65
  12   5  -8   16.74    7.12
 -12   5   9   25.27   10.23
  12  -5  -9   24.18    9.35
  12  -5  -9   23.27   10.88
  12   5  -9   33.55    9.88
 -12   5  10   11.23    7.80
  12  -5 -10   -0.00    5.60
  12  -5 -10   12.87    9.41
  12   5 -10   10.47    6.12
 -12  -5  10    4.92    5.42
 -12   5  11    3.11    5.63
  12  -5 -11    6.01    5.47
  12  -5 -11   -0.00    5.56
  12   5 -11    1.94    4.80
 -12  -5  11    5.89    5.26
 -12   5  12    3.10    5.19
  12  -5 -12   -0.00    5.52
  12  -5 -12    1.16    4.72
  12   5 -12    0.98    3.17
 -12  -5  12    1.31    4.18
 -12   5  13   25.62    9.89
  12  -5 -13   32.14   11.49
  12   5 -13   22.72    8.82
 -12  -5  13   34.54   10.21
 -12   5  14   23.78    9.65
  12  -5 -14   31.79   11.84
  12   5 -14   32.30    9.57
 -12  -5  14   19.50    8.78
 -12   5  15    0.00    6.25
  12   5 -15    5.67    6.61
 -12  -5  15   -0.00    4.95
  12   5 -16    4.98    6.65
 -12  -5  16   -0.00    5.08
 -12   5  17    2.89    6.08
  12   5 -17    7.58    5.82
 -12  -5  17    2.18    5.03
 -12   5  18    3.03    5.67
  12   5 -18    1.81    5.03
 -12  -5  18   12.78    7.52
 -12   5  19   10.64    6.43
  12   5 -19   10.35    6.49
 -12  -5  19    3.97    5.72
 -12   5  20    3.70    5.55
  12   5 -20    0.00    4.72
 -12  -5  20    0.24    5.47
 -12   5  21   -0.00    5.56
  12   5 -21   -0.00    5.77
 -12  -5  21    7.28    5.93
 -12   5  22   -0.00    5.93
  12   5 -22   -0.00    5.54
 -12  -5  22   -0.00    4.43
 -12   5  23    1.69    7.88
  12   5 -23    6.80    6.33
 -12  -5  23    3.54    6.85
 -12   5  24    2.39    4.74
  12   5 -24    2.22    7.02
 -12  -5  24   14.06    9.32
 -12   5  25    4.98    6.42
  12   5 -25   -0.00    5.86
 -12  -5  25   -0.00    7.02
  12   5 -26    2.22    5.55
 -12  -5  26   -0.00    4.80
  12   5 -27    4.69    6.63
 -12  -5  27    1.38    6.51
  12   5 -28    0.69    6.09
 -12  -5  28    1.08    7.03
  12   5 -29    2.23    5.51
  12   5 -30   -0.00    5.39
  12  -6  -1   26.80    8.87
  12   6  -1   12.25    5.66
  12  -6  -2    8.14    5.74
  12  -6  -2    7.83    7.85
  12   6  -2    9.96    6.08
  12  -6  -3   26.15    9.04
  12  -6  -3    3.06    6.56
  12   6  -3    8.20    4.74
  12  -6  -4    0.45    4.47
  12  -6  -4   -0.00    5.43
  12   6  -4    1.70    3.18
  12  -6  -5   48.86   11.73
  12  -6  -5   21.69    9.92
  12   6  -5   31.04    8.79
 -12   6   6   13.57    7.64
  12  -6  -6   23.43    9.02
  12  -6  -6   20.10    9.64
  12   6  -6    8.71    6.20
 -12   6   7   11.44    6.49
  12  -6  -7   24.55    9.54
  12  -6  -7    6.32    6.84
  12   6  -7    8.87    6.31
 -12   6   8    9.17    7.32
  12  -6  -8    6.65    7.00
  12  -6  -8   -0.00    6.10
  12   6  -8    5.48    5.32
 -12   6   9    4.04    6.28
  12  -6  -9    6.99    6.88
  12  -6  -9    5.51    6.85
  12   6  -9    0.00    4.63
 -12   6  10   10.87    7.94
  12  -6 -10    3.32    4.48
  12  -6 -10    0.00    6.58
  12   6 -10    3.51    5.15
 -12   6  11   61.96   14.53
  12  -6 -11   45.85   12.38
  12  -6 -11   36.62   13.67
  12   6 -11   30.07    9.72
 -12   6  12   -0.00    4.63
  12  -6 -12    0.00    5.50
  12   6 -12   12.56    6.37
 -12   6  13    0.56    5.16
  12  -6 -13   -0.00    5.06
  12   6 -13    3.64    5.19
 -12   6  14    2.13    5.05
  12  -6 -14    0.00    6.13
  12   6 -14   -0.00    4.69
 -12   6  15    5.34    7.89
  12   6 -15   11.34    7.56
 -12   6  16   13.28    8.45
  12   6 -16    0.00    4.36
 -12  -6  16    0.00    4.74
 -12   6  17   13.05    8.14
  12   6 -17    1.13    4.71
 -12  -6  17    0.00    4.97
  12   6 -18    3.72    8.12
 -12  -6  18    9.63    6.60
 -12   6  19   -0.00    4.77
  12   6 -19   -0.00    5.41
 -12   6  20    2.07    4.84
  12   6 -20   -0.00    4.47
 -12  -6  20    4.74    5.69
 -12   6  21    9.01    8.13
  12   6 -21    1.90    5.38
 -12  -6  21    4.07    6.59
 -12   6  22   -0.00    5.95
  12   6 -22    7.15    6.77
 -12  -6  22    5.63    6.66
 -12   6  23    4.93    6.70
 -12  -6  23   -0.00    5.70
 -12   6  24    0.00    6.30
  12   6 -24   -0.00    4.97
 -12  -6  24    5.19    6.12
  12   6 -25   -0.00    6.94
 -12  -6  25   -0.00    7.27
  12   6 -26    1.53    5.17
 -12  -6  26    9.36    6.52
  12   6 -27    9.03    5.96
 -12  -6  27    0.00    6.62
 -12  -6  28   -0.00    6.12
  12  -7  -1   12.51    6.68
  12   7  -1    6.51    4.71
  12  -7  -2   11.12    5.89
  12   7  -2    3.86    4.90
  12  -7  -3   12.96    6.99
  12  -7  -3   14.33    7.82
  12   7  -3   18.86    6.92
  12  -7  -4    5.84    5.12
  12  -7  -4    5.89    6.33
  12   7  -4    5.35    4.50
  12  -7  -5   14.01    7.47
  12  -7  -5    0.00    6.50
  12   7  -5    3.53    4.79
  12  -7  -6    6.19    4.77
  12  -7  -6    0.00    5.76
  12   7  -6    0.00    4.57
  12  -7  -7   16.02    7.64
  12   7  -7    0.00    4.65
 -12   7   8    8.64    7.44
  12  -7  -8   10.34    7.65
  12   7  -8   10.13    5.60
 -12   7   9   22.48    9.99
  12  -7  -9   47.14   12.29
 -12   7  10    3.84    5.32
  12  -7 -10    3.23    5.85
  12   7 -10   -0.00    4.65
 -12   7  11   -0.00    6.04
  12  -7 -11    0.00    5.24
  12   7 -11   -0.00    5.06
 -12   7  12    2.94    5.17
  12  -7 -12    2.19    5.57
  12   7 -12    0.00    4.42
 -12   7  13    8.44    7.00
  12  -7 -13   15.26    7.19
  12   7 -13    3.27    5.08
 -12   7  14   24.64    9.49
  12  -7 -14   -0.00    5.43
  12   7 -14    1.52    5.46
 -12   7  15   22.81   10.24
  12  -7 -15   11.52    7.86
  12   7 -15    6.22    5.65
 -12   7  16    0.00    5.88
  12  -7 -16    5.75    6.29
  12   7 -16    2.98    5.07
 -12   7  17   10.58    7.78
  12   7 -17    2.90    4.66
 -12   7  18    1.92    5.23
 -12   7  19    4.45    6.15
  12   7 -19   19.39    7.86
 -12   7  20    8.92    6.77
  12   7 -20   -0.00    4.14
 -12   7  21    7.44    7.45
  12   7 -21    8.02    6.30
 -12   7  22   -0.00    4.59
  12   7 -22   -0.00    3.55
  12   7 -23    2.86    5.02
 -12  -7  23    7.39    7.16
  12   7 -24   -0.00    4.32
 -12  -7  24   -0.00    5.82
 -12  -7  25    1.52    5.57
 -12  -7  26   -0.00    6.73
 -12  -7  27    0.00    5.39
 -12  -7  28    0.00    5.88
  12  -8  -1   30.74   10.24
  12   8  -1   16.69    6.42
  12  -8  -2   -0.00    5.00
  12   8  -2    0.00    3.45
  12  -8  -3   10.47    7.15
  12   8  -3    0.00    4.66
  12  -8  -4    0.00    4.80
  12   8  -4    0.27    3.43
  12  -8  -5   24.23    9.48
  12   8  -5   27.72    7.84
  12  -8  -6   -0.00    6.28
  12   8  -6   -0.00    3.49
  12  -8  -7   24.11    9.43
  12   8  -7   24.76    8.08
  12  -8  -8   -0.00    5.89
  12   8  -8    0.00    3.52
 -12   8   9    2.18    7.08
  12  -8  -9    9.05    8.02
  12   8  -9    0.80    4.55
 -12   8  10   -0.00    6.50
  12  -8 -10   10.61    6.90
  12   8 -10   -0.00    3.25
 -12   8  11    0.00    5.20
  12  -8 -11    6.73    6.63
  12   8 -11   11.41    6.95
 -12   8  12    0.23    5.11
  12  -8 -12    0.00    4.82
  12   8 -12    0.34    4.44
 -12   8  13   13.51    8.47
  12  -8 -13    8.95    7.12
  12   8 -13    5.09    5.32
 -12   8  14    6.41    6.14
  12  -8 -14   -0.00    3.69
  12   8 -14    3.27    5.59
 -12   8  15   21.38    8.88
  12  -8 -15    6.28    6.66
  12   8 -15   13.26    7.45
 -12   8  16    0.77    4.56
  12  -8 -16   -0.00    4.41
  12   8 -16   -0.00    3.50
 -12   8  17   14.82    8.50
  12  -8 -17   11.28    9.01
  12   8 -17   11.83    7.30
 -12   8  18    2.25    5.73
  12  -8 -18   -0.00    5.67
  12   8 -18   -0.00    4.96
 -12   8  19   -0.00    5.22
  12   8 -19    5.02    5.97
 -12   8  20    0.00    4.98
  12   8 -20   -0.00    4.11
  12   8 -21   14.82    8.64
  12  -9  -1   -0.00    6.23
  12   9  -1    1.81    3.44
  12  -9  -2    0.00    4.76
  12   9  -2    2.57    4.01
  12  -9  -3   33.38   10.13
  12   9  -3   17.56    6.57
  12  -9  -4    1.62    5.48
  12   9  -4    2.14    3.94
  12  -9  -5    5.62    6.33
  12   9  -5    0.00    3.79
  12  -9  -6    7.63    5.73
  12   9  -6   -0.00    3.72
  12  -9  -7    6.65    6.07
  12   9  -7    0.00    3.77
  12  -9  -8   -0.00    4.70
  12   9  -8    3.58    4.89
  12  -9  -9   45.35   12.38
  12   9  -9   24.52    8.40
 -12   9  10    0.70    4.30
  12  -9 -10    0.07    4.65
  12   9 -10    4.54    5.28
 -12   9  11    3.96    6.75
  12  -9 -11   -0.00    4.47
  12   9 -11    0.38    4.36
 -12   9  12   -0.00    6.46
  12  -9 -12   -0.00    5.77
  12   9 -12    1.40    4.24
 -12   9  13   13.05    8.75
  12  -9 -13   10.47    7.81
  12   9 -13    5.66    4.37
 -12   9  14    4.61    7.70
  12  -9 -14    6.74    6.25
  12   9 -14    0.16    4.96
 -12   9  15   17.67    9.57
  12  -9 -15   14.77    8.50
  12   9 -15    6.92    5.98
 -12   9  16   -0.00    5.97
  12  -9 -16   -0.00    6.56
  12   9 -16    2.09    4.75
 -12   9  17   -0.00    5.84
  12  -9 -17    4.74    5.74
  12   9 -17    5.30    5.65
 -12   9  18    0.00    7.03
  12  -9 -18   -0.00    6.69
  12   9 -18   -0.00    4.17
  12 -10  -1   -0.00    5.67
  12  10  -1    5.24    4.19
  12 -10  -2    3.01    4.85
  12  10  -2    1.61    3.13
  12 -10  -3    7.22    6.40
  12  10  -3    6.81    5.16
  12 -10  -4   -0.00    4.28
  12  10  -4    4.73    4.13
  12 -10  -5    7.92    6.99
  12  10  -5    3.78    4.66
  12 -10  -6    0.00    4.50
  12  10  -6   -0.00    3.75
  12 -10  -7   20.21    9.45
  12  10  -7   21.84    7.73
  12 -10  -8    1.23    4.22
  12  10  -8    1.12    3.73
  12 -10  -9    6.08    5.63
  12  10  -9    6.01    5.25
  12 -10 -10    1.61    5.64
  12  10 -10    4.97    4.75
  12 -10 -11    7.85    6.75
  12  10 -11    4.79    5.09
 -12  10  12    0.37    4.67
  12 -10 -12    0.00    6.03
  12  10 -12    0.48    4.83
 -12  10  13    4.54    6.49
  12 -10 -13    5.86    6.30
  12  10 -13   -0.00    4.58
 -12  10  14   -0.00    5.89
  12 -10 -14    0.48    3.84
  12  10 -14    0.00    4.23
 -12  10  15   -0.00    5.08
  12 -10 -15   12.27    7.28
  12  10 -15    7.12    5.08
  12 -11  -1   -0.00    5.33
  12  11  -1   -0.00    3.17
  12 -11  -2   -0.00    6.46
  12  11  -2    3.39    4.12
  12 -11  -3    8.58    6.84
  12 -11  -4   -0.00    5.87
  12  11  -4   -0.00    4.76
  12 -11  -5    5.99    6.32
  12  11  -5    5.61    4.19
  12 -11  -6    6.19    6.12
  12  11  -6    7.85    4.47
  12 -11  -7    2.28    4.84
  12  11  -7    6.38    4.83
  12 -11  -8    3.91    6.00
  12  11  -8   -0.00    2.74
  12 -11  -9    3.24    6.24
  12  11  -9    0.22    4.06
  12  11 -10    1.08    4.80
  12 -11 -11    1.20    4.71
  12  11 -11    3.08    4.57
  12  12  -1    4.15    3.95
  12  12  -3    0.23    4.02
  12  12  -4    0.71    3.17
  12  12  -5    1.99    3.65
  12  12  -6    0.15    3.22
  12  13  -1   -0.00    3.74
  12  13  -2    0.54    3.11
 -11   0   1  111.65   19.23
  11   0  -1  142.94   20.36
  11   0  -1  129.96   20.05
 -11   0   2    2.59    4.65
  11   0  -2    2.61    4.67
  11   0  -2   -0.00    4.97
 -11   0   3   44.06   10.50
  11   0  -3   32.96    9.13
  11   0  -3   21.20    8.48
 -11   0   4    2.61    4.68
  11   0  -4   -0.00    3.99
  11   0  -4    4.89    5.34
 -11   0   5  152.19   21.86
  11   0  -5  131.99   20.30
  11   0  -5  111.35   19.97
 -11   0   6   -0.00    3.76
  11   0  -6    0.29    3.43
 -11   0   7    0.70    4.08
  11   0  -7    7.23    5.16
 -11   0   8    0.75    4.42
  11   0  -8   -0.00    4.35
 -11   0   9   25.65    8.55
  11   0  -9   32.75   10.53
 -11   0  10    3.49    5.71
  11   0 -10    1.90    5.34
 -11   0  11   55.80   13.60
  11   0 -11   98.45   17.16
 -11   0  12   -0.00    3.78
  11   0 -12    2.72    4.13
 -11   0  13    1.69    3.91
  11   0 -13    6.81    6.36
 -11   0  14   -0.00    5.14
  11   0 -14    0.13    5.49
 -11   0  15   26.61    9.30
  11   0 -15    6.26    7.24
 -11   0  16   -0.00    3.94
  11   0 -16    7.68    6.34
 -11   0  17    6.58    5.77
  11   0 -17    6.50    7.05
  11   0 -18    3.19    6.11
 -11   0  19   11.20    7.09
  11   0 -19   32.16   10.73
 -11   0  20   -0.00    5.98
  11   0 -20   -0.00    4.38
 -11   0  21   43.98   12.44
  11   0 -21   26.69   10.91
 -11   0  22    8.55    6.97
  11   0 -22   -0.00    5.13
 -11   0  23    0.32    4.94
  11   0 -23   -0.00    5.75
 -11   0  24    2.12    6.17
  11   0 -24    0.31    6.56
 -11   0  25    9.42    7.39
  11   0 -25    3.76    5.93
 -11   0  26    1.04    4.84
  11   0 -26   -0.00    5.21
 -11   0  27   15.54    8.21
 -11   0  28   -0.00    5.55
 -11   0  29   -0.00    6.45
 -11   0  30   -0.00    4.99
 -11   1   1   87.47   17.29
  11  -1  -1  130.99   19.29
  11  -1  -1  108.11   19.12
  11   1  -1  120.27   18.48
 -11   1   2   -0.00    4.50
  11  -1  -2    0.00    5.36
  11  -1  -2    1.50    4.73
  11   1  -2    7.69    6.28
 -11   1   3   40.97   11.46
  11  -1  -3   69.99   13.84
  11  -1  -3   56.80   12.99
  11   1  -3   71.28   12.99
  11   1  -3   49.87   11.98
 -11   1   4    0.65    4.35
  11  -1  -4    2.57    4.27
  11  -1  -4    1.15    4.70
  11   1  -4    0.40    4.21
  11   1  -4    0.72    4.41
 -11  -1   4    1.41    4.49
 -11   1   5    2.51    5.28
  11  -1  -5    7.20    5.30
  11  -1  -5    7.21    6.57
  11   1  -5    0.00    4.03
 -11  -1   5   22.80    7.90
 -11   1   6    0.00    4.71
  11  -1  -6    2.15    4.97
  11  -1  -6    2.89    4.93
  11   1  -6    4.23    5.66
 -11  -1   6   -0.00    4.66
 -11   1   7   62.03   13.59
  11  -1  -7   62.27   13.95
  11   1  -7   74.67   14.79
 -11  -1   7   54.05   12.40
 -11   1   8    4.45    5.39
  11  -1  -8   -0.00    5.14
  11   1  -8    0.83    4.50
 -11  -1   8    1.40    4.42
 -11   1   9   26.51    9.10
  11  -1  -9   27.89    9.84
  11   1  -9   33.02   10.08
 -11  -1   9   38.94   10.31
 -11   1  10   -0.00    4.21
  11  -1 -10   -0.00    4.57
  11   1 -10    0.76    4.80
 -11  -1  10    0.00    4.73
 -11   1  11   10.66    7.20
  11  -1 -11    6.45    6.58
  11   1 -11    8.26    6.50
 -11  -1  11   10.36    6.43
 -11   1  12    8.26    6.25
  11  -1 -12    0.58    4.76
  11   1 -12    0.86    5.14
 -11  -1  12    1.89    5.15
 -11   1  13   38.60   11.26
  11  -1 -13   34.51   10.71
  11   1 -13   42.90   11.77
 -11  -1  13   43.01   11.59
 -11   1  14   -0.00    5.16
  11  -1 -14    0.71    5.40
  11   1 -14    0.00    5.31
 -11  -1  14    0.29    3.97
 -11   1  15    0.86    4.00
  11  -1 -15    1.84    5.35
  11   1 -15    0.00    4.31
 -11  -1  15    2.23    4.67
 -11   1  16    3.61    5.25
  11  -1 -16    2.02    4.67
  11   1 -16    0.11    4.34
 -11  -1  16   -0.00    3.21
 -11   1  17   22.07    8.88
  11  -1 -17   19.46    9.76
  11   1 -17   20.93    9.48
 -11  -1  17   38.01   10.84
 -11   1  18    0.79    5.85
  11  -1 -18   -0.00    5.48
  11   1 -18    4.86    6.48
 -11  -1  18    1.75    5.69
 -11   1  19    4.74    5.36
  11  -1 -19   16.59    8.47
  11   1 -19   19.95    9.76
 -11  -1  19    4.06    6.46
 -11   1  20   -0.00    5.70
  11  -1 -20   -0.00    4.42
  11   1 -20    8.56    7.29
 -11  -1  20    0.00    5.33
 -11   1  21    0.00    6.57
  11  -1 -21    4.78    6.09
  11   1 -21    1.70    5.63
 -11  -1  21   -0.00    6.02
 -11   1  22   -0.00    4.21
  11  -1 -22    0.00    6.12
  11   1 -22    2.97    5.22
 -11  -1  22   -0.00    5.28
 -11   1  23   25.04    9.47
  11  -1 -23   17.74    9.58
  11   1 -23   18.04    9.73
 -11  -1  23   26.10   10.38
 -11   1  24    0.00    5.94
  11  -1 -24   -0.00    7.15
  11   1 -24    0.59    6.81
 -11  -1  24   -0.00    6.84
 -11   1  25   10.62    7.85
  11  -1 -25    0.00    5.71
  11   1 -25    7.14    7.51
 -11   1  26    0.00    6.21
  11   1 -26    1.23    5.52
 -11  -1  26   -0.00    5.09
 -11   1  27    8.50    7.09
  11   1 -27    4.02    7.86
 -11  -1  27    5.51    7.72
 -11   1  28    0.10    6.15
  11   1 -28   -0.00    5.43
 -11  -1  28   -0.00    4.52
 -11   1  29   10.98    8.51
 -11  -1  29    0.00    6.16
 -11   1  30   -0.00    6.68
 -11  -1  30   -0.00    7.22
  11  -2  -1   27.82    8.55
  11  -2  -1   13.35    7.69
  11   2  -1   44.65   10.29
 -11   2   2    1.49    4.06
  11  -2  -2    2.92    4.22
  11  -2  -2   -0.00    5.93
  11   2  -2    1.17    3.60
 -11   2   3    7.97    6.70
  11  -2  -3   11.49    6.56
  11  -2  -3   11.86    7.44
  11   2  -3   13.35    7.06
 -11   2   4   -0.00    4.78
  11  -2  -4   15.14    7.09
  11  -2  -4    7.33    6.89
  11   2  -4    2.93    4.83
 -11   2   5   66.46   14.21
  11  -2  -5   73.77   14.05
  11  -2  -5   54.97   13.36
  11   2  -5   38.36   11.19
 -11   2   6   24.40    9.30
  11  -2  -6   26.97    9.15
  11  -2  -6   17.92    7.97
  11   2  -6   22.33    8.58
 -11  -2   6   19.16    7.39
 -11   2   7   16.29    7.97
  11  -2  -7    9.79    5.94
  11  -2  -7    6.22    5.67
  11   2  -7   25.17    8.55
 -11  -2   7    8.65    5.66
 -11   2   8   20.49    8.49
  11  -2  -8   28.81   10.38
  11   2  -8   16.07    7.40
 -11  -2   8   17.32    7.50
 -11   2   9   31.00    9.46
  11  -2  -9   38.80   11.21
  11   2  -9   38.58   10.91
 -11  -2   9   28.86    9.50
 -11   2  10    5.74    6.02
  11  -2 -10   -0.00    3.94
  11   2 -10    0.70    5.59
 -11  -2  10    0.86    4.53
 -11   2  11   23.35    9.40
  11  -2 -11   17.85    8.60
 -11  -2  11   41.46   10.46
 -11   2  12    4.73    4.75
  11  -2 -12    6.45    6.15
  11   2 -12    0.60    4.35
 -11  -2  12    2.73    4.89
 -11   2  13   -0.00    4.40
  11  -2 -13    0.00    5.03
  11   2 -13    1.02    5.32
 -11  -2  13   -0.00    3.89
 -11   2  14    6.63    6.04
  11  -2 -14    8.93    8.65
  11   2 -14    6.03    6.32
 -11  -2  14   -0.00    4.36
  11   2 -15   20.16    9.11
 -11  -2  15   33.22    9.90
 -11   2  16   10.24    7.41
  11  -2 -16   11.10    8.20
  11   2 -16    0.00    3.78
 -11  -2  16   11.66    7.46
 -11   2  17    8.71    6.93
  11  -2 -17    3.12    6.23
  11   2 -17    5.39    6.43
 -11  -2  17    0.00    5.20
 -11   2  18    9.58    6.83
  11  -2 -18   -0.00    4.96
  11   2 -18    0.00    4.37
 -11  -2  18   -0.00    5.44
 -11   2  19    7.01    8.42
  11  -2 -19   12.38    7.80
  11   2 -19   22.49    9.47
 -11  -2  19   11.81    7.83
 -11   2  20    3.94    6.88
  11  -2 -20    7.64    6.78
  11   2 -20    6.67    6.33
 -11  -2  20    7.19    7.25
 -11   2  21   15.99    9.06
  11  -2 -21   25.73   10.45
  11   2 -21   16.36    9.29
 -11  -2  21   15.38    8.41
 -11   2  22    6.09    6.22
  11  -2 -22    0.26    4.11
  11   2 -22   -0.00    6.04
 -11  -2  22    3.84    5.30
 -11   2  23    0.00    5.67
  11  -2 -23    3.01    5.55
  11   2 -23   -0.00    4.89
 -11  -2  23    5.61    7.93
 -11   2  24   -0.00    5.41
  11   2 -24    0.00    5.98
 -11  -2  24   -0.00    6.06
 -11   2  25   24.55    9.92
  11   2 -25   15.15    8.62
 -11  -2  25    4.82    7.70
 -11   2  26    4.68    6.20
  11   2 -26    4.47    5.81
 -11  -2  26    4.28    6.53
 -11   2  27   16.08    8.46
  11   2 -27    2.05    5.99
 -11  -2  27   14.90    8.37
 -11   2  28    0.59    5.37
  11   2 -28   -0.00    6.14
 -11  -2  28    2.36    7.14
 -11   2  29    1.52    4.90
  11   2 -29   -0.00    5.98
 -11  -2  29   -0.00    6.37
 -11   2  30    0.10    6.00
 -11  -2  30    0.00    7.53
  11  -3  -1   16.62    7.28
  11  -3  -1   10.59    6.92
  11   3  -1   10.01    5.08
  11   3  -1   22.99    7.09
 -11  -3   1    9.33    5.88
  11  -3  -2   21.04    8.46
  11  -3  -2   14.67    7.97
  11   3  -2   20.02    6.93
  11   3  -2   17.40    7.41
 -11  -3   2   13.43    6.50
 -11   3   3   87.64   15.74
  11  -3  -3  111.15   17.15
  11  -3  -3   40.50   12.30
  11   3  -3   47.11   12.36
 -11   3   4   20.62    8.49
  11  -3  -4    5.56    5.86
  11  -3  -4   16.42    9.15
 -11   3   5    4.24    5.43
  11  -3  -5    7.30    5.24
  11  -3  -5    6.39    6.83
  11   3  -5    3.81    4.70
 -11   3   6   23.70    8.65
  11  -3  -6    6.30    5.93
  11  -3  -6    5.30    6.64
  11   3  -6    6.32    5.37
 -11   3   7   80.02   15.64
  11  -3  -7   55.21   13.13
  11  -3  -7   63.08   14.44
  11   3  -7   63.25   13.53
 -11   3   8   12.99    7.25
  11  -3  -8    4.30    5.61
  11  -3  -8    8.01    6.66
  11   3  -8    8.85    6.53
 -11  -3   8    3.65    5.09
 -11   3   9   10.84    7.38
  11  -3  -9   14.48    7.87
  11   3  -9   16.84    7.96
 -11  -3   9    2.73    5.05
 -11   3  10    5.30    6.08
  11  -3 -10    0.00    4.84
  11   3 -10    7.17    5.99
 -11  -3  10    3.20    5.38
  11  -3 -11   19.59    8.37
  11   3 -11    9.34    5.73
 -11  -3  11    8.52    5.76
 -11   3  12    6.95    5.37
  11  -3 -12   11.60    7.45
  11   3 -12   10.71    7.13
 -11  -3  12    9.28    5.94
 -11   3  13   17.96    8.09
  11  -3 -13   15.47    8.37
  11   3 -13   17.48    7.90
 -11  -3  13   20.99    7.91
 -11   3  14   -0.00    4.77
  11  -3 -14    2.18    4.84
  11   3 -14    6.04    5.70
 -11  -3  14   -0.00    4.82
 -11   3  15    5.39    6.42
  11  -3 -15   -0.00    5.75
  11   3 -15   -0.00    4.84
 -11  -3  15   -0.00    4.26
 -11   3  16   -0.00    6.27
  11  -3 -16    0.47    5.87
  11   3 -16    1.44    4.47
 -11  -3  16    4.12    5.44
  11  -3 -17   12.78    8.67
  11   3 -17   13.16    7.50
 -11  -3  17    6.46    5.84
 -11   3  18   10.38    6.58
  11  -3 -18   -0.00    4.42
  11   3 -18    3.43    6.19
 -11  -3  18   16.79    8.02
 -11   3  19   21.16   10.00
  11  -3 -19   10.63    8.64
  11   3 -19   14.90    7.82
 -11  -3  19   15.96    7.87
 -11   3  20   14.21    8.00
  11  -3 -20    5.93    7.04
  11   3 -20    4.59    6.02
 -11   3  21    7.81    5.89
  11  -3 -21    6.06    7.05
  11   3 -21   -0.00    6.51
 -11  -3  21   -0.00    5.96
 -11   3  22    5.47    6.79
  11   3 -22    3.04    5.56
 -11  -3  22    1.04    6.67
 -11   3  23   32.72   10.23
  11   3 -23    9.75    7.73
 -11  -3  23   21.28    9.04
 -11   3  24    0.00    5.64
  11   3 -24    8.04    7.00
 -11  -3  24    0.68    4.81
 -11   3  25    1.56    5.82
  11   3 -25   -0.00    5.13
 -11  -3  25    3.25    6.10
 -11   3  26   -0.00    6.64
  11   3 -26    2.43    5.82
 -11  -3  26   -0.00    4.76
 -11   3  27   14.32    8.94
  11   3 -27   23.17   10.70
 -11  -3  27   15.76    9.45
 -11   3  28    6.35    6.63
  11   3 -28    5.68    6.95
 -11  -3  28    7.92    6.69
 -11   3  29    7.42    6.67
  11   3 -29    2.29    6.04
 -11  -3  29    0.21    4.42
  11   3 -30   -0.00    5.85
 -11  -3  30   -0.00    5.50
  11  -4  -1   45.77   11.75
  11  -4  -1   55.14   13.56
  11   4  -1   48.49   10.51
  11   4  -1   40.32   10.16
 -11  -4   1   58.67   11.41
  11  -4  -2    0.00    5.34
  11  -4  -2    0.65    5.52
  11   4  -2   -0.00    3.06
  11   4  -2    3.26    5.05
 -11  -4   2    6.17    5.03
 -11   4   3    3.37    5.41
  11  -4  -3    0.00    5.39
  11  -4  -3    8.28    6.10
  11   4  -3    0.00    4.05
 -11  -4   3    1.51    3.67
 -11   4   4    9.53    7.05
  11  -4  -4    5.82    6.45
  11  -4  -4    2.33    5.90
  11   4  -4   14.03    6.33
 -11  -4   4    8.36    5.27
 -11   4   5   65.69   13.83
  11  -4  -5   32.05   11.91
  11   4  -5   54.87   11.63
 -11   4   6   23.80   10.06
  11  -4  -6   34.17   10.89
  11  -4  -6   24.36   10.06
  11   4  -6   12.77    6.63
 -11   4   7   12.26    7.54
  11  -4  -7   21.01    7.79
  11  -4  -7   12.49    7.79
  11   4  -7    2.56    4.90
 -11   4   8    6.39    6.63
  11  -4  -8    5.02    5.95
  11  -4  -8    6.23    6.69
  11   4  -8    1.08    5.24
 -11   4   9   49.73   12.31
  11  -4  -9   59.32   13.02
  11  -4  -9   29.85   10.74
  11   4  -9   40.79   10.66
 -11  -4   9   41.97   10.63
 -11   4  10    9.44    6.82
  11  -4 -10   11.18    7.53
  11   4 -10   14.92    7.17
 -11  -4  10    3.44    4.45
 -11   4  11   31.61   10.38
  11  -4 -11   26.78   10.29
  11   4 -11   22.15    8.00
 -11  -4  11   16.42    7.47
 -11   4  12    2.28    4.87
  11  -4 -12   -0.00    5.23
  11   4 -12    0.00    4.25
 -11  -4  12   -0.00    3.92
 -11   4  13    0.54    3.94
  11  -4 -13    5.83    6.33
  11   4 -13   -0.00    4.04
 -11  -4  13    0.62    4.69
 -11   4  14    7.83    6.11
  11  -4 -14    5.30    6.10
  11   4 -14    4.34    6.01
 -11  -4  14    3.50    5.21
 -11   4  15   26.60    9.55
  11  -4 -15   14.14    8.02
  11   4 -15   26.62    9.87
 -11  -4  15   22.43    8.88
 -11   4  16    0.00    5.29
  11  -4 -16    8.50    6.91
  11   4 -16    0.00    4.94
 -11  -4  16    5.15    5.53
 -11   4  17    0.00    5.09
  11  -4 -17    2.44    6.29
  11   4 -17    2.74    4.60
 -11  -4  17    7.04    6.11
 -11   4  18    3.92    6.71
  11  -4 -18    2.73    6.29
  11   4 -18   -0.00    4.28
  11   4 -19    9.01    6.54
 -11  -4  19    0.00    5.10
 -11   4  20    2.23    5.83
  11   4 -20    5.76    6.23
 -11  -4  20   13.37    7.75
 -11   4  21   23.13   10.08
  11   4 -21    8.45    7.11
 -11  -4  21   18.66    9.30
 -11   4  22    7.89    6.77
  11   4 -22    4.24    5.88
 -11  -4  22    6.04    6.78
 -11   4  23    1.98    5.55
  11   4 -23    2.67    5.17
 -11  -4  23   -0.00    5.59
 -11   4  24    3.03    6.31
  11   4 -24    4.96    6.67
 -11  -4  24    1.54    6.20
 -11   4  25    8.63    7.74
  11   4 -25   15.11    8.50
 -11  -4  25    9.75    7.39
 -11   4  26   18.23    9.45
 -11  -4  26    5.35    6.89
 -11   4  27    3.03    6.33
  11   4 -27   13.68    8.09
 -11  -4  27    3.59    5.57
 -11   4  28    1.96    5.33
  11   4 -28   -0.00    5.09
 -11  -4  28    0.96    6.32
  11   4 -29    1.73    5.78
 -11  -4  29   -0.00    6.98
  11   4 -30    1.60    5.00
 -11  -4  30   -0.00    5.11
  11   4 -31   -0.00    4.73
  11  -5  -1    4.93    4.50
  11  -5  -1    0.00    5.45
  11   5  -1    3.25    4.19
  11  -5  -2   41.46   11.33
  11  -5  -2   24.88   10.43
  11   5  -2   43.18    9.49
  11  -5  -3   59.57   13.18
  11  -5  -3   62.23   14.37
  11   5  -3   38.68    9.75
 -11   5   4    6.46    6.22
  11  -5  -4   12.54    7.20
  11   5  -4    3.88    5.69
 -11   5   5    0.02    4.31
  11  -5  -5    0.00    4.90
  11  -5  -5    0.00    4.54
  11   5  -5    0.00    3.83
 -11  -5   5   -0.00    3.63
 -11   5   6    6.64    6.42
  11  -5  -6   18.30    8.60
  11  -5  -6    9.74    7.70
  11   5  -6   13.10    6.60
 -11   5   7   51.17   12.70
  11  -5  -7   48.14   11.79
  11  -5  -7   14.64    9.28
  11   5  -7   42.88   10.10
 -11   5   8    0.00    6.60
  11  -5  -8   28.17    9.21
  11  -5  -8   -0.00    4.37
  11   5  -8    0.00    4.74
 -11   5   9   31.23   10.07
  11  -5  -9   22.99    8.52
  11  -5  -9   31.89   11.39
  11   5  -9   18.91    7.41
 -11   5  10   -0.00    4.41
  11  -5 -10    1.85    4.34
  11  -5 -10    7.86    7.43
  11   5 -10    0.73    3.23
 -11  -5  10   -0.00    3.98
 -11   5  11    3.39    5.15
  11  -5 -11    4.13    6.52
  11  -5 -11    1.92    6.36
  11   5 -11    0.41    4.88
 -11  -5  11    9.40    6.00
 -11   5  12   26.16   10.45
  11  -5 -12   18.36    9.21
  11   5 -12   22.31    8.46
 -11  -5  12   28.41    9.13
 -11   5  13   39.18   12.19
  11  -5 -13   26.92   10.82
  11   5 -13   47.52   11.59
 -11  -5  13   33.98    9.63
 -11   5  14   -0.00    4.45
  11  -5 -14   -0.00    6.31
  11   5 -14    1.56    4.32
 -11  -5  14   -0.00    5.82
 -11   5  15    0.00    3.56
  11  -5 -15    1.90    6.12
  11   5 -15    0.00    4.43
 -11  -5  15    6.34    5.85
 -11   5  16    0.76    4.95
  11   5 -16   -0.00    5.42
 -11  -5  16   -0.00    5.39
 -11   5  17    5.19    5.35
  11   5 -17    7.34    6.34
 -11  -5  17    1.32    4.76
 -11   5  18   17.12    8.87
  11   5 -18   27.09    9.23
 -11  -5  18    9.27    7.64
 -11   5  19   34.57   10.53
 -11  -5  19    5.46    6.45
 -11   5  20    7.24    6.07
  11   5 -20    5.40    5.14
 -11  -5  20   -0.00    4.98
 -11   5  21    0.00    4.21
  11   5 -21    1.66    4.89
 -11  -5  21    0.47    4.80
 -11   5  22    6.48    6.15
  11   5 -22    1.30    4.96
 -11  -5  22    1.66    6.75
 -11   5  23   12.41    8.09
  11   5 -23   12.16    7.44
 -11  -5  23   24.19    9.40
 -11   5  24    1.96    6.09
  11   5 -24    5.69    5.88
 -11  -5  24    4.25    6.34
 -11   5  25    4.12    6.55
  11   5 -25   -0.00    4.46
 -11  -5  25    2.83    4.37
 -11   5  26    0.00    5.63
  11   5 -26   11.98    7.79
 -11  -5  26    0.70    5.98
 -11   5  27    8.42    9.05
  11   5 -27   -0.00    4.76
 -11   5  28   13.48   11.00
  11   5 -28    1.15    6.13
 -11  -5  28   11.10    8.20
  11   5 -29    3.60    6.10
 -11  -5  29   -0.00    6.63
  11   5 -30    8.43    7.19
 -11  -5  30   -0.00    6.21
  11   5 -31    0.00    5.13
  11   5 -32   -0.00    4.70
  11  -6  -1   22.30    8.58
  11  -6  -1   19.81    9.34
  11   6  -1   27.36    7.92
  11  -6  -2    1.00    4.61
  11  -6  -2    0.00    5.89
  11   6  -2    2.46    4.23
  11  -6  -3    9.56    6.83
  11  -6  -3    0.00    6.58
  11   6  -3    8.33    4.87
  11  -6  -4   23.55    8.81
  11  -6  -4   16.88    8.76
  11   6  -4   27.65    8.00
 -11   6   5   16.30    7.75
  11  -6  -5   30.76   10.18
  11  -6  -5   15.73    9.26
  11   6  -5    9.82    5.64
 -11   6   6   24.12    8.51
  11  -6  -6   22.66    8.73
  11  -6  -6    4.06    5.76
  11   6  -6   32.43    9.14
 -11   6   7    3.87    5.81
  11  -6  -7    7.67    5.93
  11  -6  -7    2.07    6.64
  11   6  -7    8.73    5.25
 -11   6   8   26.42    9.14
  11  -6  -8   20.38    8.01
  11  -6  -8   10.60    7.89
  11   6  -8    6.76    5.40
 -11   6   9    0.00    6.61
  11  -6  -9    3.39    6.06
  11  -6  -9   -0.00    6.19
  11   6  -9    8.92    5.63
  11  -6 -10   23.96    9.11
  11  -6 -10   21.30   10.02
  11   6 -10   32.41    9.39
 -11   6  11    8.83    6.30
  11  -6 -11    8.11    7.05
  11  -6 -11   12.79    7.82
  11   6 -11   10.72    5.98
 -11  -6  11    9.29    6.63
 -11   6  12    6.43    6.23
  11  -6 -12    3.00    5.43
  11   6 -12    0.00    4.73
 -11  -6  12    1.29    4.44
 -11   6  13    0.00    4.95
  11   6 -13    7.88    5.73
 -11  -6  13    6.06    6.09
 -11   6  14   24.71    8.65
  11   6 -14    0.00    4.86
 -11  -6  14    8.13    6.53
 -11   6  15   21.36    9.28
  11   6 -16   13.54    7.16
 -11  -6  16   15.66    7.56
 -11   6  17    7.80    6.17
  11   6 -17    4.22    5.62
 -11  -6  17    1.28    5.82
 -11   6  18   17.54    8.01
  11   6 -18    0.00    4.26
 -11  -6  18    4.23    5.58
 -11   6  19    1.32    5.14
  11   6 -19    9.84    6.94
 -11  -6  19   11.25    7.63
 -11   6  20    0.00    4.18
  11   6 -20    0.00    3.99
 -11  -6  20    4.83    4.95
 -11   6  21    3.86    6.41
  11   6 -21    8.41    6.93
 -11  -6  21    0.00    4.46
 -11   6  22    0.00    6.10
  11   6 -22    3.42    4.56
 -11  -6  22    3.22    6.48
 -11   6  23    1.92    5.75
  11   6 -23    5.07    5.42
 -11  -6  23   -0.00    5.46
 -11   6  24    0.00    5.23
  11   6 -24    0.00    5.51
 -11   6  25    0.00    6.96
  11   6 -25   -0.00    5.64
 -11  -6  25    2.62    6.39
 -11   6  26   14.47    7.63
  11   6 -26   15.01    8.00
 -11  -6  26   10.12    8.08
 -11   6  27   -0.00    7.46
  11   6 -27    1.81    5.75
 -11  -6  27    5.51    6.50
  11   6 -28    7.45    6.74
 -11  -6  28   -0.00    5.65
  11   6 -29    0.96    5.36
 -11  -6  29    1.80    6.24
  11   6 -30    7.82    7.88
 -11  -6  30    5.76    7.14
  11   6 -31   -0.00    5.18
  11  -7  -1    3.72    4.73
  11   7  -1    1.88    3.33
  11  -7  -2   25.31    9.04
  11   7  -2   18.34    6.97
  11  -7  -3    1.30    4.07
  11  -7  -3    1.52    5.40
  11   7  -3    5.47    4.69
  11  -7  -4   15.35    6.81
  11  -7  -4   19.04    9.46
  11   7  -4   10.96    5.29
  11  -7  -5   -0.00    4.23
  11  -7  -5   -0.00    5.20
  11   7  -5    2.51    4.09
  11  -7  -6   10.55    6.81
  11  -7  -6   17.11    8.26
  11   7  -6   20.58    6.70
 -11   7   7    1.27    3.82
  11  -7  -7    4.74    5.28
  11  -7  -7   -0.00    6.34
  11   7  -7   -0.00    4.46
 -11   7   8   71.71   15.11
  11  -7  -8   29.07   10.19
  11   7  -8   48.43   10.87
 -11   7   9   31.35   10.82
  11  -7  -9   25.33    9.75
  11   7  -9   26.32    8.63
 -11   7  10    6.19    5.96
  11  -7 -10   -0.00    5.56
  11   7 -10    2.74    4.32
 -11   7  11    2.24    5.60
  11  -7 -11   -0.00    4.56
  11   7 -11    4.75    3.96
 -11   7  12   21.30   10.12
  11  -7 -12   45.97   12.06
  11   7 -12   22.85    7.87
 -11   7  13   10.83    7.02
  11  -7 -13    0.00    5.60
  11   7 -13    6.32    5.40
 -11   7  14    8.99    6.96
  11  -7 -14    9.43    7.11
  11   7 -14    7.42    5.75
 -11   7  15    0.24    4.82
  11   7 -15    8.74    6.03
 -11   7  16    4.79    5.33
  11   7 -16    1.97    4.29
 -11  -7  16    0.60    3.72
 -11   7  17   -0.00    4.83
  11   7 -17    7.56    5.23
 -11  -7  17    1.84    5.32
 -11   7  18   29.06    9.73
  11   7 -18   11.13    6.97
 -11  -7  18   11.18    7.61
 -11   7  19    1.07    5.03
  11   7 -19    5.51    5.80
 -11  -7  19   -0.00    5.55
 -11   7  20    0.00    5.74
  11   7 -20    0.70    4.88
 -11  -7  20    2.04    5.35
 -11   7  21    8.11    6.51
  11   7 -21    2.47    4.97
 -11  -7  21    1.35    6.12
 -11   7  22   13.15    8.88
  11   7 -22    0.00    4.60
 -11   7  23    0.00    5.40
  11   7 -23    1.00    5.21
 -11  -7  23    0.00    4.62
 -11   7  24    9.75    6.60
  11   7 -24    7.55    6.71
 -11  -7  24    0.97    6.81
 -11   7  25    0.00    5.82
  11   7 -25   -0.00    4.51
 -11  -7  25    4.92    6.32
 -11   7  26    1.46    6.42
  11   7 -26    2.96    5.26
 -11  -7  26   -0.00    6.43
  11   7 -27   -0.00    4.76
 -11  -7  27   -0.00    7.22
  11   7 -28    7.16    6.61
 -11  -7  28   -0.00    6.72
  11   7 -29    3.26    6.01
 -11  -7  29    1.00    5.83
 -11  -7  30    2.25    6.88
  11  -8  -1   -0.00    4.74
  11   8  -1    2.83    2.92
  11  -8  -2   18.04    7.09
  11   8  -2    0.00    4.00
  11  -8  -3    3.16    3.02
  11   8  -3    1.92    3.08
  11  -8  -4   69.99   14.97
  11  -8  -5    1.71    4.88
  11   8  -5    0.00    3.85
  11  -8  -6   25.49    8.79
  11   8  -6   23.90    7.84
  11  -8  -7    4.19    5.62
  11   8  -7    0.00    3.88
 -11   8   8    7.72    6.35
  11  -8  -8   11.08    6.01
  11   8  -8    2.67    4.64
 -11   8   9    2.12    5.71
  11  -8  -9    1.43    4.87
 -11   8  10   23.12    8.81
  11  -8 -10   15.72    8.06
  11   8 -10   23.87    8.00
 -11   8  11    1.10    5.08
  11  -8 -11    1.96    4.96
  11   8 -11   -0.00    4.00
 -11   8  12    0.51    5.08
  11  -8 -12    1.25    5.17
  11   8 -12    7.59    4.70
 -11   8  13   -0.00    5.70
  11  -8 -13    7.43    6.64
  11   8 -13    5.36    5.27
 -11   8  14   -0.00    4.73
  11  -8 -14    1.09    4.65
  11   8 -14    2.19    4.99
 -11   8  15    7.76    6.24
  11  -8 -15    2.80    5.52
  11   8 -15    4.70    4.99
 -11   8  16   15.55    8.92
  11  -8 -16    8.16    6.81
  11   8 -16   11.20    6.84
 -11   8  17   -0.00    6.07
  11   8 -17   -0.00    4.99
 -11   8  18   -0.00    4.82
  11   8 -18   -0.00    5.72
 -11   8  19    3.30    4.89
  11   8 -19    1.25    4.29
 -11   8  20   20.83    9.39
  11   8 -20   23.20    8.91
 -11   8  21   -0.00    5.45
  11   8 -21    0.00    3.81
 -11   8  22    7.83    6.70
 -11   8  23    6.90    7.42
  11   8 -23   -0.00    4.84
 -11  -8  23    2.72    6.29
 -11   8  24    0.00    4.35
  11   8 -24   -0.00    4.50
 -11  -8  24    6.44    7.72
  11   8 -25    1.44    6.02
 -11  -8  25   -0.00    5.54
  11   8 -26   10.28    7.13
 -11  -8  26   10.07    7.71
 -11  -8  27    0.19    6.57
 -11  -8  28   -0.00    5.94
 -11  -8  29   -0.00    5.54
  11  -9  -1    1.67    5.23
  11   9  -1    1.77    3.47
  11  -9  -2   34.43   10.59
  11   9  -2   33.04    8.17
  11  -9  -3   -0.00    3.02
  11   9  -3   -0.00    4.08
  11  -9  -4    8.75    7.27
  11   9  -4   13.11    5.74
  11  -9  -5    1.74    4.60
  11   9  -5    1.73    3.70
  11  -9  -6    3.68    5.52
  11   9  -6   14.62    6.03
  11  -9  -7   -0.00    4.21
  11  -9  -8   35.74   10.39
  11   9  -8   31.66    8.15
  11  -9  -9    2.19    5.17
  11   9  -9   -0.00    3.06
 -11   9  10   -0.00    4.30
  11  -9 -10   -0.00    5.62
  11   9 -10    5.63    4.59
 -11   9  11   -0.00    5.04
  11  -9 -11    2.54    6.29
  11   9 -11    0.00    3.59
 -11   9  12    9.65    7.67
  11   9 -12   12.42    6.56
 -11   9  13    0.00    5.35
  11  -9 -13    0.00    5.71
  11   9 -13    1.52    4.07
 -11   9  14   11.81    8.45
  11  -9 -14   -0.00    4.27
  11   9 -14    5.99    5.46
 -11   9  15   -0.00    6.12
  11  -9 -15    0.00    4.61
  11   9 -15    0.00    4.38
 -11   9  16    3.21    7.61
  11  -9 -16    1.20    4.88
 -11   9  17   -0.00    4.33
  11  -9 -17    3.72    5.41
  11   9 -17   -0.00    4.83
 -11   9  18   17.32    8.83
  11  -9 -18   31.14   10.28
  11   9 -18   13.93    7.46
 -11   9  19    0.00    6.90
  11   9 -19   -0.00    4.76
 -11   9  20    4.34    6.46
  11   9 -20    1.80    5.17
 -11   9  21   -0.00    6.28
  11   9 -21    1.07    4.60
 -11   9  22   18.18    8.60
  11   9 -22    5.10    5.26
 -11   9  23   -0.00    4.80
  11   9 -23   -0.00    5.67
  11 -10  -1   -0.00    5.32
  11  10  -1    0.00    3.38
  11  10  -2    1.31    3.70
  11 -10  -3    4.44    5.77
  11  10  -3   -0.00    3.09
  11 -10  -4   -0.00    4.79
  11  10  -4    5.13    4.27
  11 -10  -5    0.00    4.20
  11  10  -5   -0.00    2.83
  11 -10  -6    8.13    6.44
  11  10  -6    9.70    5.34
  11 -10  -7    0.85    4.18
  11  10  -7    7.02    4.98
  11 -10  -8    0.00    7.11
  11  10  -8    2.68    3.54
  11 -10  -9   -0.00    4.16
  11  10  -9    0.21    3.30
  11 -10 -10   15.16    8.08
  11  10 -10   16.85    6.70
 -11  10  11   -0.00    5.43
  11 -10 -11    1.34    5.06
  11  10 -11   -0.00    4.05
 -11  10  12   -0.00    5.34
  11 -10 -12    0.00    5.15
  11  10 -12    9.43    4.91
 -11  10  13    0.00    6.84
  11 -10 -13    7.61    6.92
  11  10 -13    3.43    4.42
 -11  10  14   15.63    9.07
  11 -10 -14   15.53    7.91
  11  10 -14   11.98    6.33
 -11  10  15    3.47    7.09
  11 -10 -15    1.17    6.11
  11  10 -15    3.85    4.20
 -11  10  16    8.45    8.03
  11 -10 -16   15.40    7.71
  11  10 -16    2.35    4.35
 -11  10  17   -0.00    5.57
  11 -10 -17   -0.00    6.23
  11  10 -17   -0.00    3.88
 -11  10  18    2.39    5.21
  11 -10 -18   -0.00    5.48
  11  10 -18    0.00    5.14
 -11  10  19   -0.00    6.09
  11 -10 -19    3.78    6.13
  11  10 -19    3.06    4.12
 -11  10  20    0.00    6.43
  11 -10 -20    7.55    7.13
  11  10 -20    2.20    5.35
 -11  10  21    0.00    5.89
  11 -10 -21   -0.00    3.70
  11 -11  -1   -0.00    5.60
  11  11  -1    1.97    3.05
  11 -11  -2   12.99    9.19
  11  11  -2    6.44    4.18
  11 -11  -3    2.98    5.46
  11  11  -3    1.09    3.29
  11 -11  -4   -0.00    5.25
  11  11  -4    3.32    4.45
  11 -11  -5    6.39    6.32
  11  11  -5    2.15    3.52
  11 -11  -6    9.88    6.46
  11  11  -6    0.00    3.21
  11 -11  -7    0.00    4.82
  11  11  -7   -0.00    2.84
  11 -11  -8   21.01    8.98
  11  11  -8   30.68    8.33
  11 -11  -9   -0.00    3.63
  11  11  -9   -0.00    3.84
  11 -11 -10   -0.00    5.08
  11  11 -10   -0.00    3.60
  11 -11 -11    1.23    4.09
  11  11 -11    2.21    4.14
  11 -11 -12   27.02    9.74
  11  11 -12   17.46    6.71
 -11  11  13   -0.00    4.75
  11 -11 -13    0.07    3.83
  11  11 -13    0.00    4.37
 -11  11  14    3.27    6.63
  11 -11 -14   11.07    6.95
  11  11 -14    1.73    4.98
 -11  11  15   -0.00    5.35
  11 -11 -15    3.36    6.25
  11  11 -15   -0.00    3.45
 -11  11  16   -0.00    6.43
  11  11 -16   -0.00    3.94
 -11  11  17    0.63    6.44
  11 -11 -17   -0.00    4.40
 -11  11  18   12.80    9.63
  11 -11 -18    9.00    7.71
  11 -12  -1   -0.00    4.83
  11  12  -1    0.00    2.73
  11 -12  -2    6.72    7.71
  11  12  -2    4.03    3.15
  11 -12  -3    0.28    4.96
  11  12  -3    2.04    3.52
  11 -12  -4    0.37    5.69
  11  12  -4   10.53    4.84
  11 -12  -5    1.79    4.42
  11  12  -5    1.98    3.03
  11 -12  -6   16.38    8.25
  11  12  -6   18.76    6.00
  11 -12  -7    6.66    7.42
  11  12  -7    0.00    3.07
  11 -12  -8    6.19    6.07
  11  12  -8   -0.00    3.34
  11 -12  -9    7.01    5.81
  11  12  -9    2.48    4.02
  11 -12 -10   10.74    6.29
  11  12 -10    7.90    5.31
  11  12 -11    3.35    4.83
  11 -12 -12   -0.00    5.58
  11  12 -12    4.27    5.13
  11 -12 -13    7.86    5.53
  11 -12 -14   -0.00    3.66
  11 -12 -15   -0.00    6.70
  11 -13  -1   -0.00    4.46
  11  13  -1    0.59    2.78
  11 -13  -2   -0.00    6.03
  11  13  -2    0.00    2.67
  11 -13  -3   -0.00    4.97
  11  13  -3    0.00    2.53
  11 -13  -4    2.64    6.56
  11  13  -4    4.19    4.14
  11 -13  -5    3.34    4.39
  11  13  -5   -0.00    2.98
  11 -13  -6    0.40    6.23
  11  13  -6   -0.00    3.27
  11 -13  -7    6.09    6.87
  11  13  -7   -0.00    2.97
  11 -13  -8    3.45    5.08
  11  13  -8    5.90    3.90
  11 -13  -9    3.11    5.35
  11  14  -1    1.68    3.12
  11  14  -2    0.57    2.69
  11  14  -3   -0.00    2.64
  10   0  -1   -0.00    5.04
  10   0  -2   31.86    9.31
  10   0  -3    5.19    4.98
  10   0  -4  126.04   20.03
  10   0  -5   -0.00    4.40
  10   0  -6   25.05    8.42
 -10   0   7    0.93    3.12
  10   0  -7   -0.00    5.14
 -10   0   8   30.30    8.71
  10   0  -8   24.34    8.58
 -10   0   9   -0.00    4.60
  10   0  -9    2.21    4.62
 -10   0  10  122.26   19.33
  10   0 -10  112.64   19.99
 -10   0  11    2.26    5.43
  10   0 -11    1.52    4.77
 -10   0  12   -0.00    4.54
  10   0 -12   -0.00    4.75
 -10   0  13   -0.00    3.76
  10   0 -13   -0.00    4.71
 -10   0  14   33.86   10.15
  10   0 -14   13.19    7.68
 -10   0  15    0.00    4.18
  10   0 -15    2.78    4.77
 -10   0  16   60.91   13.42
  10   0 -16   46.99   12.81
 -10   0  17   -0.00    4.70
  10   0 -17    0.41    6.64
 -10   0  18   31.71   10.03
  10   0 -18   17.90    8.94
 -10   0  19    8.38    6.67
  10   0 -19    1.80    7.04
 -10   0  20   45.68   12.01
  10   0 -20   30.44   10.93
 -10   0  21   -0.00    5.30
  10   0 -21    0.66    5.82
 -10   0  22   -0.00    4.15
  10   0 -22    3.55    5.75
  10   0 -23   -0.00    5.48
 -10   0  24   17.80    8.59
 -10   0  25    0.88    6.09
  10   0 -25   -0.00    6.66
 -10   0  26   12.98    9.24
  10   0 -26   34.75   12.39
 -10   0  27    0.00    6.05
  10   0 -27    2.83    6.87
 -10   0  28    0.59    6.89
 -10   0  29    4.52    4.99
 -10   0  30    9.17    7.01
 -10   0  31    0.07    5.93
 -10   0  32    9.50    6.71
  10  -1  -1    0.00    6.21
  10   1  -1   -0.00    3.54
  10   1  -1    0.00    4.58
 -10  -1   1   -0.00    3.92
  10  -1  -2  167.05   23.32
  10   1  -2  153.43   21.81
 -10  -1   2  155.32   22.40
  10  -1  -3   11.69    6.28
  10   1  -3   10.90    5.91
  10   1  -3    5.76    5.68
 -10  -1   3   13.41    6.60
 -10   1   4    3.16    4.76
  10  -1  -4    0.00    3.99
  10  -1  -4    2.55    5.23
  10   1  -4    6.83    5.75
 -10   1   5   10.21    7.17
  10  -1  -5   12.83    5.98
  10  -1  -5   20.73    7.97
  10   1  -5    9.51    6.93
 -10   1   6  104.05   17.37
  10  -1  -6   72.36   16.03
  10   1  -6  137.05   19.34
  10  -1  -7   -0.00    5.06
  10   1  -7    1.36    4.83
 -10   1   8   83.21   14.59
  10  -1  -8   61.34   13.63
  10   1  -8   54.50   12.66
 -10   1   9    3.19    4.61
  10  -1  -9   -0.00    5.23
  10   1  -9    0.27    3.99
 -10  -1   9    0.00    3.98
 -10   1  10    5.26    5.82
  10  -1 -10    0.00    4.35
  10   1 -10    0.06    4.59
 -10  -1  10    3.12    5.26
 -10   1  11   28.65    9.24
  10  -1 -11    9.85    7.44
  10   1 -11   18.52    7.86
 -10  -1  11    2.32    4.49
 -10   1  12   74.48   15.85
  10  -1 -12   93.95   17.54
  10   1 -12  105.54   18.02
 -10  -1  12   76.54   15.70
 -10   1  13    3.59    4.10
  10  -1 -13    6.21    6.17
  10   1 -13    1.96    5.34
 -10  -1  13    2.34    5.63
 -10   1  14   22.10    7.85
  10  -1 -14   10.53    7.44
  10   1 -14    5.05    5.32
 -10  -1  14    7.63    6.32
 -10   1  15   -0.00    4.44
  10  -1 -15   -0.00    3.83
  10   1 -15    3.53    5.68
 -10  -1  15    4.41    5.58
 -10   1  16   29.71   10.21
  10  -1 -16   25.55    9.63
  10   1 -16   12.39    7.57
 -10  -1  16   57.97   12.19
  10   1 -17   -0.00    4.22
 -10  -1  17    6.22    6.18
 -10   1  18   29.08   10.29
  10  -1 -18   28.88   10.45
  10   1 -18   27.63    9.72
 -10  -1  18   41.27   11.32
 -10   1  19   -0.00    5.33
  10  -1 -19    0.57    5.96
 -10  -1  19   -0.00    5.13
 -10   1  20   -0.00    4.81
  10  -1 -20    1.60    5.51
  10   1 -20   -0.00    5.64
 -10  -1  20    0.17    4.49
 -10   1  21    3.20    5.67
  10  -1 -21    0.00    6.18
  10   1 -21    5.46    6.38
 -10  -1  21    1.93    5.33
 -10   1  22   98.35   17.63
  10  -1 -22   75.09   17.25
  10   1 -22   71.58   16.82
 -10  -1  22   52.66   14.09
 -10   1  23   -0.00    6.32
  10  -1 -23    0.27    6.30
  10   1 -23   -0.00    5.03
 -10  -1  23   -0.00    3.75
 -10   1  24    8.71    6.84
  10  -1 -24   -0.00    4.64
  10   1 -24    3.10    6.08
 -10  -1  24    5.91    7.41
 -10   1  25   -0.00    6.21
  10  -1 -25   -0.00    5.43
  10   1 -25    8.40    7.98
 -10  -1  25    4.53    6.72
 -10   1  26    1.49    5.54
  10   1 -26    2.75    5.55
 -10  -1  26   -0.00    5.77
 -10   1  27    0.00    5.54
  10   1 -27    2.11    6.91
 -10  -1  27    3.42    6.55
 -10   1  28    2.28    5.34
  10   1 -28    2.68    5.31
 -10  -1  28    6.73    7.94
 -10   1  29    0.00    7.75
 -10  -1  29    6.40    7.63
 -10   1  30    0.00    5.58
 -10  -1  30    3.83    7.06
 -10   1  31   -0.00    7.19
 -10  -1  31   -0.00    5.52
 -10   1  32   13.46    8.64
 -10  -1  32    9.15    9.73
 -10   2   1    4.39    4.64
  10  -2  -1   -0.00    3.54
  10  -2  -1    0.32    5.59
  10   2  -1    9.41    4.99
  10   2  -1    1.03    3.39
 -10  -2   1    8.67    4.91
 -10   2   2    5.27    5.58
  10  -2  -2    0.00    4.33
  10  -2  -2    1.34    4.76
  10   2  -2    1.57    3.62
  10   2  -2    0.00    3.84
 -10  -2   2    0.00    3.77
 -10   2   3    3.64    5.12
  10  -2  -3    1.70    4.41
  10  -2  -3    4.92    5.26
  10   2  -3    7.16    5.27
 -10  -2   3    0.00    3.83
 -10   2   4  162.09   23.53
  10  -2  -4  168.06   23.13
  10  -2  -4  169.49   23.92
 -10  -2   4  134.99   21.03
 -10   2   5   50.43   11.56
  10  -2  -5   45.21   11.39
  10  -2  -5   52.71   12.41
  10   2  -5   40.35   10.58
 -10  -2   5   63.22   11.91
 -10   2   6   39.04   10.41
  10  -2  -6   41.83   10.12
  10  -2  -6   26.03    9.72
  10   2  -6   40.67   10.62
 -10   2   7    0.00    4.24
  10  -2  -7    4.40    5.73
  10   2  -7    2.75    4.50
 -10   2   8   14.34    8.08
  10  -2  -8    6.17    5.98
  10   2  -8   27.67    8.54
 -10   2   9    9.17    5.22
  10  -2  -9   11.84    6.97
  10   2  -9    0.00    4.90
 -10   2  10   70.59   14.67
  10  -2 -10   68.92   15.26
  10   2 -10  123.24   17.94
 -10  -2  10   55.66   12.83
 -10   2  11    7.52    5.81
  10  -2 -11    4.06    6.17
  10   2 -11   13.25    7.08
 -10  -2  11    0.96    3.84
 -10   2  12    0.40    4.74
  10  -2 -12   -0.00    5.67
  10   2 -12    8.70    6.56
 -10  -2  12    0.93    4.38
 -10   2  13   -0.00    4.03
  10  -2 -13   -0.00    5.01
  10   2 -13   -0.00    4.29
 -10  -2  13   -0.00    5.24
 -10   2  14   16.31    7.30
  10  -2 -14   35.14   10.92
  10   2 -14   16.25    7.93
 -10  -2  14   38.14   10.28
 -10   2  15   15.12    8.55
  10  -2 -15   23.54    9.45
  10   2 -15   23.59    8.55
 -10  -2  15   25.95    9.23
 -10   2  16    5.50    6.74
  10  -2 -16    5.55    6.18
  10   2 -16    5.77    6.43
 -10  -2  16   16.70    7.83
 -10   2  17    0.87    4.25
  10  -2 -17    0.79    4.93
  10   2 -17   -0.00    5.43
 -10  -2  17   -0.00    6.05
 -10   2  18    2.06    5.29
  10  -2 -18    1.19    5.64
  10   2 -18    4.36    5.45
 -10   2  19    3.71    6.17
  10  -2 -19    8.20    7.06
  10   2 -19    2.53    5.62
 -10  -2  19    2.69    6.52
 -10   2  20   73.49   15.29
  10  -2 -20   44.95   13.68
  10   2 -20   36.57   12.00
 -10  -2  20   35.33   11.61
 -10   2  21    5.47    5.55
  10  -2 -21   -0.00    5.01
  10   2 -21    0.77    4.69
 -10  -2  21    0.00    4.62
 -10   2  22    5.88    6.76
  10  -2 -22    0.00    6.93
  10   2 -22    2.05    5.26
 -10  -2  22   -0.00    5.53
 -10   2  23    5.50    7.04
  10  -2 -23    0.91    5.23
  10   2 -23   -0.00    5.55
 -10  -2  23   -0.00    6.49
 -10   2  24   47.49   12.08
  10   2 -24    8.54    7.06
 -10  -2  24   21.13    8.85
 -10   2  25    3.02    5.86
  10   2 -25    5.48    6.28
 -10  -2  25    4.25    7.40
 -10   2  26   16.69    9.33
  10   2 -26   21.37    9.48
 -10  -2  26   21.80   10.02
 -10   2  27   -0.00    6.49
  10   2 -27    0.20    5.88
 -10  -2  27    6.06    6.51
 -10   2  28    0.00    6.60
  10   2 -28   -0.00    5.50
 -10  -2  28    5.69    5.94
 -10   2  29   -0.00    6.43
  10   2 -29    0.07    4.30
 -10  -2  29   -0.00    5.84
 -10   2  30    5.72    7.64
 -10  -2  30   -0.00    6.18
 -10   2  32   -0.00    5.50
 -10  -2  32    8.95    6.93
  10  -3  -1   13.56    6.59
  10  -3  -1    1.56    5.15
  10   3  -1    7.06    4.74
  10   3  -1    9.26    6.02
 -10  -3   1   11.27    5.40
 -10   3   2  101.26   17.55
  10  -3  -2  119.38   18.50
  10  -3  -2   85.78   17.39
  10   3  -2  107.16   16.17
  10   3  -2   95.60   16.46
 -10  -3   2  104.43   16.23
 -10   3   3   67.19   13.66
  10  -3  -3   76.00   14.37
  10  -3  -3   44.54   12.96
  10   3  -3   70.04   12.69
 -10  -3   3   49.92   11.14
 -10   3   4    2.33    5.19
  10  -3  -4   -0.00    4.72
  10  -3  -4    0.48    4.31
  10   3  -4   -0.00    4.48
 -10  -3   4   -0.00    2.94
 -10   3   5   14.26    7.02
  10  -3  -5    4.74    5.17
  10  -3  -5    7.57    6.13
  10   3  -5    7.93    5.08
 -10  -3   5   12.39    6.51
 -10   3   6   19.51    8.24
  10  -3  -6   38.19    9.92
  10  -3  -6   12.13    7.49
  10   3  -6   30.60    8.72
 -10  -3   6   33.86    9.61
 -10   3   7   20.59    8.19
  10  -3  -7   13.70    7.35
  10  -3  -7    1.72    5.27
  10   3  -7   10.99    6.48
 -10  -3   7   19.64    7.04
 -10   3   8   69.32   14.12
  10  -3  -8   43.72   12.98
  10   3  -8   85.92   14.50
 -10   3   9   11.78    6.44
  10  -3  -9   11.03    7.55
  10   3  -9   10.57    5.69
 -10   3  10    0.00    5.34
  10  -3 -10   -0.00    4.65
  10   3 -10    1.46    4.23
 -10   3  11    2.53    5.22
  10  -3 -11    9.78    6.56
  10   3 -11   13.31    6.86
 -10  -3  11   12.63    6.58
 -10   3  12   39.44   11.60
  10  -3 -12   45.12   12.27
  10   3 -12   51.17   12.23
 -10  -3  12   43.99   11.12
 -10   3  13    2.91    4.51
  10  -3 -13   -0.00    4.79
  10   3 -13    2.38    5.37
 -10  -3  13    2.68    4.68
 -10   3  14    0.00    6.16
  10  -3 -14    0.00    5.62
  10   3 -14    6.96    5.89
 -10  -3  14    3.79    4.99
 -10   3  15    0.08    4.73
  10  -3 -15    0.00    5.95
  10   3 -15    3.77    5.83
 -10  -3  15   13.20    7.27
 -10   3  16   24.78   10.28
  10  -3 -16   15.60    8.59
  10   3 -16   20.18    8.55
 -10   3  17   18.26    8.85
  10  -3 -17    9.27    7.74
  10   3 -17   30.78    9.83
 -10  -3  17   23.73    8.85
 -10   3  18    5.90    7.05
  10  -3 -18   23.25    9.85
  10   3 -18   15.51    7.98
 -10  -3  18   14.20    7.71
 -10   3  19   13.89    9.02
  10  -3 -19   -0.00    6.86
  10   3 -19    2.42    5.24
 -10  -3  19    5.69    6.18
 -10   3  20    2.20    5.45
  10  -3 -20   -0.00    5.03
  10   3 -20   -0.00    4.24
 -10  -3  20   -0.00    5.67
 -10   3  21    5.39    6.02
  10  -3 -21   10.03    7.11
  10   3 -21    8.84    6.60
 -10  -3  21    6.08    6.72
  10   3 -22   44.52   12.12
 -10  -3  22   32.18   11.60
 -10   3  23    1.79    5.91
  10   3 -23   -0.00    4.19
 -10  -3  23    3.66    6.53
 -10   3  24    0.00    4.82
  10   3 -24    3.68    6.07
 -10  -3  24   -0.00    6.15
 -10   3  25   -0.00    5.32
  10   3 -25   -0.00    5.20
 -10  -3  25   -0.00    5.72
 -10   3  26   10.46    7.36
  10   3 -26    2.02    5.34
 -10   3  27    7.05    6.87
  10   3 -27   18.30    8.93
 -10  -3  27   22.96    9.41
 -10   3  28    0.00    7.03
  10   3 -28    0.20    4.12
 -10  -3  28   10.43    7.61
 -10   3  29    5.04    6.98
  10   3 -29   -0.00    4.76
 -10  -3  29   -0.00    4.90
 -10   3  30    1.04    5.02
  10   3 -30    5.64    5.82
 -10  -3  30   -0.00    5.05
 -10   3  31    9.72    7.96
  10   3 -31   -0.00    5.97
 -10  -3  31    2.32    6.93
 -10  -3  32   -0.00    5.51
  10  -4  -1    0.00    3.72
  10  -4  -1    2.53    4.87
  10   4  -1    9.37    4.85
  10   4  -1    0.00    3.83
 -10  -4   1    5.38    4.64
  10  -4  -2    6.01    6.01
  10  -4  -2   -0.00    5.22
  10   4  -2    2.13    3.92
 -10  -4   2    3.42    4.31
 -10   4   3   10.88    6.52
  10  -4  -3    0.00    4.35
  10  -4  -3   13.61    7.45
  10   4  -3   13.38    6.09
 -10  -4   3   10.41    4.56
 -10   4   4  101.88   17.95
  10  -4  -4  102.54   17.12
  10  -4  -4   76.00   16.75
  10   4  -4   81.56   14.76
 -10  -4   4   84.45   14.50
 -10   4   5   44.07   12.16
  10  -4  -5   53.54   12.62
  10  -4  -5   42.21   11.55
  10   4  -5   50.78   10.99
 -10  -4   5   50.18   11.03
 -10   4   6   50.22   12.47
  10  -4  -6   60.67   12.94
  10   4  -6   54.94   11.56
 -10  -4   6   42.84   10.48
 -10   4   7   -0.00    5.67
  10  -4  -7    0.00    4.93
  10   4  -7    2.19    3.57
 -10  -4   7    0.08    3.82
 -10   4   8   90.01   16.62
  10  -4  -8  105.87   17.67
  10   4  -8   62.80   14.06
 -10  -4   8  102.17   16.00
 -10   4   9    9.77    6.12
  10   4  -9    6.59    4.48
 -10   4  10   44.37   11.46
  10   4 -10   27.46    9.17
  10   4 -11    7.69    6.16
 -10   4  12    1.00    4.12
  10   4 -12    1.97    5.03
 -10  -4  12    8.33    6.45
 -10   4  13    2.27    6.39
  10   4 -13    3.26    5.61
 -10  -4  13    5.38    5.03
 -10   4  14   29.62   10.04
  10   4 -14   16.99    8.15
 -10  -4  14   14.35    7.85
 -10   4  15    9.21    7.34
  10  -4 -15   16.83    8.27
  10   4 -15   35.56    9.91
 -10  -4  15    1.62    3.83
 -10   4  16    0.16    5.24
  10  -4 -16   -0.00    6.34
  10   4 -16    5.30    5.48
 -10  -4  16    8.56    6.41
 -10   4  17    2.50    5.18
  10  -4 -17    5.65    6.46
  10   4 -17    2.27    4.95
 -10  -4  17    0.83    5.57
 -10   4  18    5.63    6.67
  10  -4 -18    4.75    6.71
  10   4 -18    2.27    5.01
 -10  -4  18    9.23    7.47
 -10   4  19    0.00    5.65
  10  -4 -19    8.33    7.85
  10   4 -19   11.95    7.95
 -10  -4  19    4.89    6.64
 -10   4  20   57.94   13.33
  10   4 -20   33.43   10.30
 -10  -4  20   27.73   10.66
 -10   4  21   16.51    8.12
  10   4 -21   20.98    8.57
 -10  -4  21   19.77    9.60
 -10   4  22   10.04    7.51
  10   4 -22    8.23    6.37
 -10  -4  22    7.49    6.12
 -10   4  23    1.17    6.56
  10   4 -23    4.73    5.98
 -10  -4  23   16.32    8.73
 -10   4  24   16.52    8.55
  10   4 -24   22.42    9.41
 -10  -4  24   18.26    9.07
  10   4 -25    8.08    6.63
 -10  -4  25   14.91    8.21
 -10   4  26    5.66    6.17
  10   4 -26    2.13    4.80
 -10  -4  26   -0.00    6.35
 -10   4  27    2.25    7.36
  10   4 -27   -0.00    4.79
 -10  -4  27    0.00    6.31
 -10   4  28    2.00    4.73
  10   4 -28   -0.00    4.64
 -10  -4  28   17.88    9.42
 -10   4  29   -0.00    7.06
  10   4 -29    1.79    5.56
 -10  -4  29    0.00    6.10
 -10   4  30   -0.00    7.24
  10   4 -30    7.71    7.21
 -10  -4  30    6.98    6.65
 -10   4  31    0.56    6.99
  10   4 -31   -0.00    4.95
 -10  -4  31    3.53    7.68
  10   4 -32    0.00    5.01
 -10  -4  32    5.92    7.56
  10  -5  -1   65.58   13.23
  10  -5  -1   61.99   14.26
  10   5  -1   75.35   11.81
  10   5  -1   49.36   10.80
 -10  -5   1   55.89   11.16
  10  -5  -2  270.45   30.76
  10  -5  -2  175.72   28.12
  10   5  -2  181.37   25.55
 -10  -5   2  234.96   26.72
  10  -5  -3   38.42    9.99
  10   5  -3   18.50    6.83
 -10  -5   3   27.88    7.17
 -10   5   4    3.66    4.92
 -10   5   4    0.00    4.18
  10  -5  -4   -0.00    4.03
  10   5  -4    2.05    4.05
 -10  -5   4    1.52    4.43
 -10   5   5   -0.00    4.35
 -10   5   5    1.51    5.76
  10  -5  -5    7.21    5.76
  10   5  -5    0.53    4.11
 -10   5   6   63.65   13.70
 -10   5   6   35.50   11.72
  10  -5  -6   51.56   12.37
  10   5  -6   31.33    8.92
 -10  -5   6   34.44    9.16
 -10   5   7   61.88   13.91
 -10   5   7   52.37   13.53
  10  -5  -7   42.80   11.27
  10   5  -7   32.26    9.21
 -10  -5   7   50.14   10.92
 -10   5   8   23.78    9.56
 -10   5   8   26.47   10.52
  10  -5  -8   35.56    9.98
  10   5  -8   27.00    8.08
 -10  -5   8   28.64    8.50
 -10   5   9   -0.00    4.86
  10  -5  -9   -0.00    5.20
  10   5  -9   -0.00    4.89
 -10   5  10    1.37    5.03
  10   5 -10    1.66    4.55
 -10   5  11   17.22    8.67
  10   5 -11    4.26    5.62
 -10   5  12   25.43    9.75
  10   5 -12   40.81   10.43
 -10  -5  12   30.97    9.58
 -10   5  13   21.06    7.98
  10   5 -13   20.95    8.27
 -10  -5  13   15.74    7.48
 -10   5  14    0.98    4.54
  10   5 -14    0.00    3.86
 -10  -5  14    8.10    6.40
 -10   5  15   10.61    6.78
  10   5 -15    1.21    3.97
 -10  -5  15    5.78    6.19
 -10   5  16   -0.00    4.94
  10   5 -16   -0.00    4.33
 -10  -5  16   -0.00    4.10
 -10   5  17   22.22    8.53
  10   5 -17   47.35   11.45
 -10  -5  17   15.35    8.71
 -10   5  18   26.72    9.64
  10   5 -18   10.17    7.37
 -10  -5  18   17.61    7.89
  10   5 -19    0.00    4.85
 -10  -5  19   -0.00    5.29
 -10   5  20   -0.00    6.10
  10   5 -20   -0.00    3.93
 -10   5  21    0.00    5.39
  10   5 -21   11.33    7.34
 -10  -5  21    0.00    6.47
 -10   5  22   23.28    8.74
 -10  -5  22    9.99    8.22
 -10   5  23   13.71    7.55
  10   5 -23    4.19    5.98
 -10  -5  23    5.02    6.30
 -10   5  24   -0.00    5.46
  10   5 -24    1.58    5.26
 -10  -5  24   -0.00    5.57
 -10   5  25    0.00    4.34
  10   5 -25    0.00    5.74
 -10  -5  25    1.53    5.90
 -10   5  26    9.17    7.23
  10   5 -26    8.63    7.79
 -10  -5  26   -0.00    5.98
 -10   5  27    8.87    6.71
  10   5 -27   19.69    9.29
 -10  -5  27    5.82    7.73
 -10   5  28    5.85    6.91
  10   5 -28   -0.00    4.77
 -10  -5  28   16.43    9.87
  10   5 -29   -0.00    4.02
 -10  -5  29   -0.00    5.29
 -10   5  30   -0.00    6.60
  10   5 -30    3.73    5.30
 -10  -5  30    2.69    7.20
  10   5 -31    3.77    6.13
 -10  -5  31    2.55    7.15
  10   5 -32    0.00    4.46
 -10  -5  32   -0.00    7.15
  10   5 -33   -0.00    5.63
  10  -6  -1    4.61    4.71
  10  -6  -1   -0.00    4.85
  10   6  -1    1.83    3.25
  10  -6  -2   14.59    7.04
  10   6  -2   12.35    5.17
 -10   6   3    9.21    6.91
  10  -6  -3   10.26    6.84
  10   6  -3    9.49    5.35
 -10   6   4   29.85   10.52
  10  -6  -4   22.22    8.46
  10   6  -4    3.79    3.71
 -10   6   5   11.45    7.81
 -10   6   5   25.89    9.18
  10  -6  -5   23.38    8.86
  10   6  -5   17.54    6.86
 -10  -6   5   31.03    8.13
 -10   6   6   35.62   11.49
 -10   6   6   35.59   11.45
  10  -6  -6   34.90   10.95
  10   6  -6   44.13    9.38
 -10  -6   6   17.84    6.92
 -10   6   7   -0.00    5.37
 -10   6   7   -0.00    4.48
  10  -6  -7    0.00    5.31
  10   6  -7    0.96    3.30
 -10  -6   7    3.79    3.54
 -10   6   8    4.70    5.17
 -10   6   8   10.26    7.34
  10  -6  -8    5.34    6.86
  10   6  -8    0.00    4.30
 -10  -6   8    9.07    5.46
  10  -6  -9   44.19   11.70
  10   6  -9   25.95    8.43
 -10  -6   9   59.29   11.69
 -10   6  10   25.33    9.64
  10  -6 -10   34.70   10.30
  10   6 -10   30.28    8.71
 -10   6  11    4.52    5.82
  10  -6 -11   13.13    6.77
  10   6 -11    0.00    5.39
 -10   6  12   -0.00    5.31
  10   6 -12    4.50    4.56
 -10  -6  12    1.91    4.68
 -10   6  13   23.37    9.10
  10   6 -13   14.18    6.80
 -10  -6  13   17.48    7.55
 -10   6  14    0.00    5.03
  10   6 -14   12.96    6.68
 -10  -6  14    7.41    5.82
 -10   6  15   35.06   10.35
  10   6 -15   40.41   10.18
 -10  -6  15   16.89    7.79
 -10   6  16    4.87    5.93
  10   6 -16    9.13    6.10
 -10  -6  16   -0.00    4.87
 -10   6  17    7.04    5.68
  10   6 -17    1.64    4.34
 -10  -6  17   -0.00    4.95
 -10   6  18    7.47    6.98
  10   6 -18    4.67    5.79
 -10   6  19   15.08    7.70
  10   6 -19    6.11    5.69
 -10  -6  19   12.67    7.82
 -10   6  20   13.41    7.86
  10   6 -20   13.60    7.13
 -10  -6  20   -0.00    6.33
 -10   6  21    5.78    6.86
  10   6 -21    4.05    5.46
 -10  -6  21    0.00    6.10
 -10   6  22   -0.00    4.68
  10   6 -22   -0.00    4.27
 -10  -6  22    3.68    6.55
 -10   6  23    3.88    7.12
 -10  -6  23    4.98    6.39
 -10   6  24    3.99    6.28
 -10  -6  24    2.45    5.78
 -10   6  25    5.03    6.37
  10   6 -25    4.32    5.81
 -10  -6  25    3.17    6.69
 -10   6  26    0.28    5.50
  10   6 -26   20.75    9.68
 -10  -6  26    0.19    5.46
 -10   6  27    3.81    6.73
  10   6 -27    0.00    4.26
 -10  -6  27    3.38    7.00
 -10   6  28   -0.00    5.12
  10   6 -28    6.11    6.05
 -10  -6  28    3.82    5.48
 -10   6  29    8.30    6.91
  10   6 -29    2.36    5.55
 -10  -6  29    2.22    7.83
  10   6 -30   -0.00    5.81
 -10  -6  30   -0.00    6.29
  10   6 -31    0.03    5.55
 -10  -6  31    0.00    6.38
  10   6 -32   -0.00    4.86
  10  -7  -1   70.89   15.06
  10   7  -1   73.68   12.43
 -10   7   2   -0.00    4.77
  10  -7  -2    5.22    5.19
  10   7  -2    3.25    3.98
 -10   7   3   19.38    9.03
  10  -7  -3   29.71    9.19
  10   7  -3   26.38    7.34
 -10   7   4   -0.00    6.15
  10  -7  -4   -0.00    3.99
  10   7  -4    0.00    4.35
 -10   7   5   51.26   13.63
  10  -7  -5   72.17   13.98
  10   7  -5   43.43   10.12
 -10   7   6    8.80    6.83
 -10   7   6   12.21    6.82
  10  -7  -6    3.99    6.48
  10   7  -6    8.12    5.17
 -10   7   7   22.66    9.27
  10  -7  -7   50.65   12.09
 -10   7   8   10.77    6.71
  10  -7  -8    7.90    6.60
  10   7  -8   18.74    6.73
 -10   7   9    1.89    5.93
  10  -7  -9    6.70    4.81
  10   7  -9    0.00    5.07
 -10   7  10   -0.00    6.68
  10  -7 -10   -0.00    4.92
  10   7 -10   -0.00    4.76
 -10   7  11   12.58    7.92
  10  -7 -11   18.54    8.17
  10   7 -11    0.59    4.51
 -10   7  12    4.11    5.71
  10  -7 -12    9.21    6.25
  10   7 -12    7.94    5.46
 -10   7  13   32.26   10.96
  10  -7 -13   26.51    9.44
  10   7 -13   36.20    9.87
 -10  -7  13   41.09   10.63
 -10   7  14   -0.00    5.28
  10   7 -14   -0.00    3.54
 -10  -7  14    1.84    4.10
 -10   7  15    5.73    5.64
  10   7 -15   -0.00    4.28
 -10  -7  15   -0.00    5.33
 -10   7  16   -0.00    4.95
  10   7 -16    0.00    3.57
 -10   7  17   38.09   10.79
  10   7 -17   19.35    7.79
 -10  -7  17   22.56    9.08
 -10   7  18    2.38    5.37
  10   7 -18    7.00    4.98
 -10  -7  18    9.59    7.49
 -10   7  19    4.84    5.99
  10   7 -19    1.95    3.99
 -10  -7  19   -0.00    5.23
 -10   7  20    2.57    6.35
  10   7 -20    3.08    4.50
 -10  -7  20   -0.00    5.53
 -10   7  21   12.67    7.81
  10   7 -21    5.89    7.33
 -10  -7  21    3.79    5.33
 -10   7  22   -0.00    4.40
  10   7 -22   -0.00    5.71
 -10  -7  22    2.49    5.15
 -10   7  23   13.95    8.95
  10   7 -23   11.60    6.80
 -10  -7  23   17.27    8.75
 -10   7  24    2.95    6.95
  10   7 -24    2.04    4.72
 -10  -7  24    0.03    5.93
 -10   7  25   -0.00    5.35
  10   7 -25   11.36    6.43
 -10  -7  25    0.00    6.02
 -10   7  26    8.96    7.34
  10   7 -26    0.04    5.34
 -10  -7  26    5.66    7.20
 -10   7  27    6.57    6.31
  10   7 -27    6.33    7.30
 -10  -7  27    5.74    6.51
 -10   7  28   -0.00    4.93
  10   7 -28   -0.00    3.99
 -10  -7  28   -0.00    6.20
 -10   7  29   -0.00    4.31
  10   7 -29   -0.00    4.85
 -10  -7  29    2.76    6.20
  10   7 -30    4.81    6.95
 -10  -7  30    8.63    8.11
  10   7 -31   -0.00    4.90
 -10  -7  31    5.90    6.89
  10   7 -32    1.35    6.14
  10   7 -33   -0.00    5.43
  10  -8  -1   11.72    6.48
  10   8  -1    5.11    3.98
  10  -8  -2   18.03    7.74
  10   8  -2    3.20    3.84
  10  -8  -3   40.24   10.84
  10   8  -3   26.85    7.46
  10  -8  -4   18.71    8.52
  10   8  -4   10.09    5.23
  10  -8  -5   57.70   13.38
  10   8  -5   51.64   10.14
 -10   8   6    3.41    5.51
  10  -8  -6   10.24    6.44
  10   8  -6   10.21    5.05
 -10   8   7    0.00    5.69
 -10   8   7    0.69    4.71
  10  -8  -7   -0.00    4.88
  10   8  -7    0.94    3.58
 -10   8   8   -0.00    6.07
 -10   8   8    5.33    5.75
  10  -8  -8    3.34    5.11
  10   8  -8    4.44    3.88
 -10   8   9   23.13    9.62
 -10   8   9    8.01    7.14
  10  -8  -9   15.99    7.88
  10   8  -9   15.11    6.14
 -10   8  10    0.00    5.74
 -10   8  10    3.85    5.12
  10  -8 -10    4.92    5.80
  10   8 -10    4.90    4.49
 -10   8  11   18.96    9.59
  10  -8 -11   14.89    7.85
  10   8 -11   29.08    8.40
 -10   8  12    0.59    5.41
  10  -8 -12   -0.00    6.18
  10   8 -12    2.86    4.04
 -10   8  13    8.24    6.81
  10  -8 -13    5.69    6.21
  10   8 -13    0.00    4.16
 -10   8  14    4.94    5.42
  10  -8 -14    3.23    5.85
  10   8 -14    3.81    3.81
 -10   8  15   37.48   10.57
  10  -8 -15   17.09    7.87
  10   8 -15   13.29    6.70
 -10   8  16   -0.00    5.54
  10   8 -16   -0.00    3.34
 -10   8  17    1.03    4.52
  10   8 -17   -0.00    3.25
 -10  -8  17    0.05    4.53
 -10   8  18   -0.00    5.20
  10   8 -18   -0.00    4.44
 -10  -8  18   11.40    7.30
 -10   8  19   46.52   12.12
  10   8 -19   16.76    7.95
 -10  -8  19   17.55    8.63
 -10   8  20   -0.00    4.33
  10   8 -20    1.45    4.50
 -10  -8  20   -0.00    4.89
 -10   8  21   -0.00    4.72
  10   8 -21   11.07    6.46
 -10  -8  21   17.08    8.83
 -10   8  22    5.04    5.75
  10   8 -22    2.05    4.64
 -10  -8  22   11.36    7.13
 -10   8  23    6.61    6.52
  10   8 -23   12.91    7.36
 -10  -8  23   -0.00    5.84
 -10   8  24    1.09    5.98
  10   8 -24   -0.00    5.41
 -10  -8  24   -0.00    6.97
 -10   8  25   16.68    9.73
  10   8 -25    4.14    6.39
 -10  -8  25   21.94   10.18
 -10   8  26    0.00    6.02
  10   8 -26    0.00    5.22
 -10   8  27   -0.00    3.07
  10   8 -27   -0.00    4.79
 -10  -8  27   -0.00    5.71
 -10   8  28    1.92    5.91
  10   8 -28    5.07    5.68
 -10  -8  28    5.20    6.77
  10   8 -29    0.00    6.48
 -10  -8  29    9.63    9.24
  10   8 -30   -0.00    4.02
 -10  -8  30   -0.00    4.85
 -10  -8  31   -0.00    6.64
 -10   9   1   34.89   11.55
  10  -9  -1   42.18   11.54
  10   9  -1   33.88    8.02
 -10   9   2    7.55    6.05
  10  -9  -2    0.75    4.55
  10   9  -2    4.46    3.54
 -10   9   3   38.64   12.05
  10  -9  -3   32.63   11.03
 -10   9   4   -0.00    5.35
  10  -9  -4    4.06    5.02
  10   9  -4    4.13    3.81
 -10   9   5    3.64    5.95
  10  -9  -5    4.25    5.34
  10   9  -5    6.39    4.28
 -10   9   6   -0.00    5.06
  10  -9  -6    0.00    4.21
  10   9  -6   -0.00    3.22
  10  -9  -7   45.45   11.96
  10   9  -7   29.34    7.91
 -10   9   8    6.84    6.73
  10  -9  -8   11.35    6.32
  10   9  -8    3.27    3.96
 -10   9   9    5.33    6.17
 -10   9   9    0.00    3.75
  10  -9  -9    0.00    5.21
  10   9  -9   -0.00    3.50
 -10   9  10    4.88    5.75
 -10   9  10   -0.00    5.35
  10  -9 -10    5.24    7.13
  10   9 -10    2.84    4.41
 -10   9  11   28.45   10.11
 -10   9  11   25.24   10.60
  10  -9 -11   42.18   11.86
  10   9 -11   24.80    7.91
 -10   9  12    1.88    6.18
  10  -9 -12    0.34    3.20
  10   9 -12   -0.00    3.25
 -10   9  13    0.00    5.96
  10  -9 -13    0.00    4.84
  10   9 -13   -0.00    3.76
 -10   9  14    1.50    5.24
  10  -9 -14    0.84    4.89
  10   9 -14   -0.00    4.44
 -10   9  15    5.96    6.48
  10  -9 -15    0.00    6.10
  10   9 -15    0.00    3.23
 -10   9  16   -0.00    4.40
  10  -9 -16    0.00    5.69
  10   9 -16    3.39    5.18
 -10   9  17   34.14   11.31
  10  -9 -17   10.60    7.28
  10   9 -17   17.08    7.75
 -10   9  18    6.16    7.20
  10   9 -18    8.17    5.56
 -10   9  19    0.00    6.07
  10   9 -19   -0.00    5.03
 -10   9  20   -0.00    4.46
  10   9 -20    0.00    4.36
 -10   9  21    3.57    5.23
  10   9 -21    9.22    6.55
 -10   9  22    1.73    4.04
  10   9 -22    0.00    5.23
 -10   9  23    1.55    4.84
  10   9 -23   12.73    7.24
 -10   9  24    0.00    5.98
  10   9 -24    6.74    5.24
 -10  -9  24    5.53    6.91
 -10   9  25    1.13    5.30
  10   9 -25   10.90    7.02
 -10  -9  25    0.82    7.07
 -10   9  26    0.80    4.54
  10   9 -26    6.19    6.19
 -10  -9  26    2.77    5.39
  10   9 -27   12.13    7.85
 -10  -9  27   15.74    8.59
 -10  -9  28   -0.00    5.41
 -10  -9  29    3.78    6.58
 -10  -9  30    3.14    6.50
 -10  10   1    4.97    6.64
  10 -10  -1    7.11    7.32
  10  10  -1    5.03    3.58
 -10  10   2    9.41    7.39
  10 -10  -2   -0.00    4.95
  10  10  -2    3.19    3.34
  10 -10  -3   15.62    7.64
  10  10  -3    5.62    3.97
 -10  10   4   -0.00    6.12
  10 -10  -4    0.00    5.13
  10  10  -4    1.76    3.08
 -10  10   5   37.95   13.02
  10 -10  -5   35.88   11.87
  10  10  -5   60.52   10.51
 -10  10   6    0.03    3.90
  10 -10  -6    0.62    3.96
  10  10  -6    2.97    3.08
 -10  10   7    7.70    6.59
  10  10  -7    1.77    3.61
 -10  10   8   -0.00    4.29
  10 -10  -8    0.00    4.09
  10  10  -8   -0.00    2.90
 -10  10   9   21.04   10.30
  10 -10  -9   39.59   11.01
  10  10  -9   24.34    7.22
 -10  10  10   -0.00    3.99
 -10  10  10    0.00    3.74
  10 -10 -10    1.90    6.31
  10  10 -10    0.00    3.38
 -10  10  11    2.44    5.93
 -10  10  11    3.09    6.10
  10 -10 -11   10.29    8.28
  10  10 -11    0.00    3.46
 -10  10  12    4.35    6.22
 -10  10  12    3.50    5.38
  10 -10 -12    1.96    5.76
  10  10 -12    1.77    4.34
 -10  10  13   44.13   12.57
 -10  10  13   20.91   10.44
  10  10 -13   28.65    8.68
 -10  10  14    1.98    5.78
  10 -10 -14    5.07    6.92
  10  10 -14    3.18    4.84
 -10  10  15   10.53    8.13
  10 -10 -15   15.37    7.47
  10  10 -15   10.13    6.00
 -10  10  16   -0.00    6.03
  10 -10 -16    1.88    5.52
  10  10 -16   -0.00    4.35
 -10  10  17   -0.00    4.64
  10 -10 -17   -0.00    4.36
  10  10 -17    1.28    4.89
 -10  10  18    0.00    6.08
  10 -10 -18   -0.00    3.10
 -10  10  19   10.00    6.78
  10 -10 -19    0.51    4.40
 -10  10  20    4.37    6.34
  10  10 -20   -0.00    4.99
 -10  10  21    5.86    7.06
  10  10 -21   11.43    6.30
 -10  10  22   -0.00    6.22
  10  10 -22   -0.00    4.63
 -10  10  23   16.03    8.45
  10  10 -23    0.92    5.59
 -10  10  24   -0.00    5.30
  10  10 -24   -0.00    5.82
 -10  10  25    5.01    5.83
 -10  11   1   19.45    9.14
  10 -11  -1   10.52    7.37
  10  11  -1    9.01    4.24
 -10  11   2   -0.00    4.79
  10 -11  -2   -0.00    5.41
  10  11  -2   -0.00    2.70
 -10  11   3    6.42    6.69
  10  11  -3   11.80    4.59
 -10  11   4    3.92    6.05
  10 -11  -4    5.04    5.40
  10  11  -4   -0.00    2.29
 -10  11   5    1.36    5.83
  10 -11  -5   11.52    6.72
  10  11  -5   10.56    4.85
 -10  11   6    4.83    6.22
  10 -11  -6    0.00    4.73
  10  11  -6    3.21    3.22
 -10  11   7   22.81   10.20
  10 -11  -7   62.44   13.46
  10  11  -7   38.93    9.14
 -10  11   8    6.05    7.75
  10 -11  -8    6.21    5.37
  10  11  -8   -0.00    4.36
  10 -11  -9    2.33    5.33
  10  11  -9    4.43    4.06
 -10  11  10   -0.00    5.82
  10 -11 -10    0.35    3.33
  10  11 -10   -0.00    4.60
 -10  11  11    7.84    7.73
  10 -11 -11   24.90    9.70
  10  11 -11   13.71    6.02
 -10  11  12   -0.00    5.80
 -10  11  12    2.17    5.57
  10 -11 -12    4.38    5.40
 -10  11  13    5.30    6.59
 -10  11  13   11.44    8.29
  10 -11 -13    4.14    5.27
  10  11 -13    4.72    4.60
 -10  11  14   -0.00    6.00
 -10  11  14    1.38    4.86
  10 -11 -14    2.78    5.07
  10  11 -14    0.00    3.40
 -10  11  15    5.62    6.94
  10  11 -15    5.47    4.40
 -10  11  16    2.64    5.39
  10 -11 -16    0.00    5.19
  10  11 -16   -0.00    4.11
 -10  11  17   10.18    7.70
  10 -11 -17    4.73    6.45
  10  11 -17   19.96    7.29
 -10  11  18   -0.00    6.18
  10 -11 -18   -0.00    4.46
  10  11 -18    0.00    4.17
 -10  11  19    7.27    6.66
  10 -11 -19   -0.00    5.37
  10  11 -19    4.76    5.50
 -10  11  20    2.82    5.77
  10 -11 -20    2.99    4.85
  10  11 -20    0.00    4.27
 -10  11  21    0.00    7.05
  10 -11 -21    8.15    7.63
  10  11 -21   -0.00    3.89
 -10  11  22   -0.00    5.65
  10 -11 -22   -0.00    4.82
 -10  11  23    2.70    6.65
 -10  12   1   -0.00    5.11
  10 -12  -1    0.61    4.63
  10  12  -1    1.81    2.74
 -10  12   2   -0.00    6.61
  10 -12  -2    3.58    4.98
 -10  12   3   11.27    7.80
  10 -12  -3   -0.00    6.54
  10  12  -3   10.11    4.43
 -10  12   4    2.66    6.08
  10 -12  -4    0.00    4.86
  10  12  -4    2.20    3.46
 -10  12   5   10.30    7.48
  10 -12  -5    2.58    5.36
  10  12  -5   11.02    5.07
 -10  12   6   -0.00    5.54
  10 -12  -6    7.27    7.45
  10  12  -6   -0.00    3.96
 -10  12   7    4.41    5.85
  10 -12  -7    0.63    3.33
  10  12  -7    2.61    3.98
 -10  12   8   -0.00    3.52
  10 -12  -8   -0.00    4.76
 -10  12   9   21.21   10.41
  10 -12  -9   32.87   11.21
  10  12  -9   33.14    8.22
 -10  12  10   -0.00    6.73
  10 -12 -10    4.26    5.33
  10  12 -10    0.00    2.38
 -10  12  11   -0.00    5.47
  10 -12 -11   15.68    7.33
  10  12 -11   -0.00    3.93
 -10  12  12   -0.00    4.90
  10 -12 -12   -0.00    5.83
  10  12 -12    0.51    2.45
 -10  12  13    1.60    5.59
  10 -12 -13    8.07    6.91
  10  12 -13    4.09    4.24
 -10  12  14    2.77    7.02
 -10  12  14    0.00    5.78
  10 -12 -14   -0.00    6.80
  10  12 -14    3.54    3.89
 -10  12  15   12.61    8.90
 -10  12  15   24.65   11.08
  10 -12 -15   19.46    9.42
  10  12 -15   16.11    7.45
 -10  12  16   -0.00    6.29
 -10  12  16    0.76    6.14
  10 -12 -16    4.32    5.86
  10  12 -16   -0.00    5.09
 -10  12  17    1.79    6.12
  10 -12 -17    0.00    6.77
  10  12 -17    3.56    4.24
 -10  12  18    0.00    5.57
  10 -12 -18    0.21    6.05
 -10  12  19    1.97    6.33
  10 -12 -19   15.39    7.87
 -10  12  20   14.24    8.40
  10 -12 -20    0.00    4.85
  10 -12 -21    1.45    4.89
 -10  13   1    1.52    6.31
  10 -13  -1    3.83    5.56
  10  13  -1    2.26    2.84
 -10  13   2    0.65    3.92
  10 -13  -2   -0.00    4.81
  10  13  -2    3.55    3.28
 -10  13   3   12.50    8.18
  10 -13  -3    0.25    5.38
  10  13  -3    6.94    4.48
 -10  13   4    0.58    5.43
  10 -13  -4   -0.00    4.33
  10  13  -4   -0.00    3.12
 -10  13   5    5.23    6.73
  10 -13  -5   -0.00    6.56
  10  13  -5    3.07    3.58
 -10  13   6    5.80    6.77
  10  13  -6   -0.00    3.33
 -10  13   7    7.26    7.51
  10 -13  -7    1.57    5.28
  10  13  -7    4.98    4.23
 -10  13   8    2.24    5.70
  10 -13  -8    4.44    5.57
  10  13  -8   -0.00    2.78
 -10  13   9    0.16    5.25
  10 -13  -9    2.38    5.47
  10  13  -9   -0.00    3.11
 -10  13  10   -0.00    5.33
  10 -13 -10   -0.00    5.01
  10  13 -10    0.00    3.08
 -10  13  11   -0.00    3.92
  10 -13 -11    4.27    4.63
  10  13 -11    6.57    4.62
 -10  13  12    6.18    6.01
  10 -13 -12   29.34    9.88
  10  13 -12    2.36    3.75
 -10  13  13    0.00    5.63
  10 -13 -13   12.33    7.88
  10  13 -13   16.89    7.33
 -10  13  14    0.00    6.91
  10 -13 -14    3.18    4.65
 -10  13  15    1.72    5.28
  10 -13 -15    3.02    6.06
 -10  13  16    3.14    5.93
  10 -13 -16   -0.00    4.46
 -10  13  17   14.06    8.44
 -10  13  17   -0.00    6.41
  10 -13 -17   10.30    6.63
 -10  13  18    0.27    5.41
  10 -13 -18    6.44    6.79
 -10  14   1    0.81    5.28
  10 -14  -1    4.16    6.72
  10  14  -1    0.25    1.93
 -10  14   2    7.32    6.20
  10 -14  -2   -0.00    4.95
  10  14  -2   -0.00    2.79
 -10  14   3   -0.00    5.28
  10 -14  -3    0.02    4.61
  10  14  -3   -0.00    3.08
 -10  14   4    0.24    5.54
  10 -14  -4   -0.00    4.52
  10  14  -4    1.45    2.92
 -10  14   5   -0.00    6.87
  10 -14  -5    6.25    6.82
  10  14  -5   10.53    4.31
 -10  14   6   13.88    9.43
  10 -14  -6    3.40    5.14
  10  14  -6    3.98    3.60
  10 -14  -7   -0.00    5.10
  10  14  -7   -0.00    3.11
 -10  14   8   12.62    7.63
  10 -14  -8    4.29    6.17
  10  14  -8    9.61    4.66
 -10  14   9    6.22    7.03
  10 -14  -9   -0.00    5.75
  10  14  -9    3.18    3.56
 -10  14  10   -0.00    5.69
  10 -14 -10   -0.00    4.58
 -10  14  11    1.85    5.17
  10 -14 -11    9.57    7.17
 -10  14  12    1.49    4.92
  10 -14 -12   -0.00    5.38
  10 -14 -13   -0.00    4.75
 -10  14  14    1.98    6.31
 -10  14  15    0.00    5.61
 -10  14  16    4.66    5.88
 -10  14  17    1.67    4.10
 -10  15   1   -0.00    4.76
  10  15  -1    1.89    3.05
 -10  15   2    1.97    5.44
 -10  15   3   -0.00    6.05
  10  15  -3    0.00    2.56
 -10  15   4   -0.00    6.26
  10  15  -4   -0.00    2.98
 -10  15   5    5.95    7.89
 -10  15   6   -0.00    6.55
 -10  15   7   11.65    7.65
 -10  15   8    2.05    6.62
 -10  15   9    1.84    5.07
 -10  15  10    1.32    5.24
 -10  15  11   -0.00    6.31
 -10  15  12    4.95    5.83
 -10  16   2    3.96    7.00
 -10  16   3    0.00    5.81
  -9   0   1   21.17    7.08
  -9   0   1   15.40    6.39
   9   0  -1    8.44    4.75
  -9   0   2    1.24    4.81
  -9   0   2   -0.00    3.57
   9   0  -2   -0.00    3.00
  -9   0   3  167.79   23.06
  -9   0   3  159.29   22.99
   9   0  -3  179.45   23.12
  -9   0   4    2.29    3.80
  -9   0   4   -0.00    4.31
  -9   0   5   35.09    8.68
  -9   0   6   -0.00    3.31
  -9   0  11   16.97    7.07
  -9   0  12   -0.00    4.77
  -9   0  13  149.88   21.73
   9   0 -13  128.31   22.12
  -9   0  14    2.67    5.21
   9   0 -14    3.19    4.96
  -9   0  15   52.31   11.88
   9   0 -15   17.27    8.66
  -9   0  16    4.31    5.92
   9   0 -16   -0.00    4.54
  -9   0  17   23.26    9.28
   9   0 -17   30.10    9.60
  -9   0  18   -0.00    4.49
   9   0 -18   -0.00    5.13
  -9   0  19   72.01   13.99
   9   0 -19    2.49    5.60
  -9   0  20   -0.00    5.74
   9   0 -20    0.00    4.59
  -9   0  21   21.07    9.60
   9   0 -21   25.99    9.37
  -9   0  22   -0.00    5.79
   9   0 -22    0.00    5.27
  -9   0  23   16.18    8.56
   9   0 -23   32.84   12.03
  -9   0  24   -0.00    6.00
   9   0 -24   -0.00    4.74
  -9   0  25   14.65    9.13
   9   0 -25   16.11    9.21
  -9   0  26    7.18    6.84
   9   0 -26   -0.00    5.60
  -9   0  27    7.87    7.60
   9   0 -27   -0.00    5.78
  -9   0  28    5.86    6.83
  -9   0  29    7.04    7.90
  -9   0  30    3.25    5.43
  -9   0  31    6.79    7.11
  -9   0  32    0.00    6.26
  -9   0  34    1.28    5.35
  -9   1   1  386.46   45.58
  -9   1   1  428.63   47.00
   9   1  -1  437.06   45.49
  -9   1   2    7.27    5.34
  -9   1   2    6.63    5.20
   9  -1  -2    7.10    4.80
   9   1  -2   10.28    4.96
  -9  -1   2   12.34    5.81
  -9  -1   2    3.77    3.71
  -9   1   3    2.24    4.98
  -9   1   3    0.00    4.57
   9  -1  -3   -0.00    3.62
  -9  -1   3    1.72    3.91
  -9  -1   3    3.38    3.66
  -9   1   4   82.74   14.30
  -9   1   4   70.19   13.56
   9  -1  -4   70.46   12.77
  -9  -1   4   51.99   11.23
  -9  -1   4   73.43   13.16
  -9  -1   5  152.32   21.15
  -9  -1   6    0.91    4.95
  -9  -1   8    6.46    5.53
   9   1  -9   13.04    7.06
  -9   1  10   -0.00    4.48
   9   1 -10    0.21    4.05
  -9   1  11  116.28   18.53
   9   1 -11   94.45   17.31
  -9   1  12    0.46    5.41
   9   1 -12    3.84    5.77
  -9   1  13    3.48    5.56
   9   1 -13    9.12    5.98
  -9  -1  13    8.68    6.20
  -9   1  14    1.01    5.63
   9   1 -14    0.00    4.51
  -9  -1  14    5.30    5.39
  -9   1  15   78.16   15.70
   9   1 -15   89.16   16.59
  -9  -1  15   74.79   15.18
  -9   1  16   14.05    8.13
   9   1 -16   22.85    8.71
  -9  -1  16   20.09    8.40
  -9   1  17   85.54   15.15
   9  -1 -17   44.67   13.10
   9   1 -17   55.44   13.52
  -9  -1  17   66.75   14.48
  -9   1  18    7.37    6.51
   9  -1 -18    1.35    5.86
   9   1 -18    3.34    5.66
  -9  -1  18    2.13    3.86
  -9   1  19    5.60    5.94
   9  -1 -19    7.59    6.69
   9   1 -19   10.77    6.60
  -9  -1  19    3.35    4.97
  -9   1  20   21.34    8.48
   9  -1 -20    5.89    7.15
   9   1 -20    5.99    5.96
  -9  -1  20    2.15    5.35
  -9   1  21   98.38   16.79
   9  -1 -21   57.64   14.61
   9   1 -21   35.31   11.98
  -9  -1  21   89.93   17.87
  -9   1  22    0.00    6.69
   9  -1 -22   -0.00    4.55
   9   1 -22    2.32    6.15
  -9  -1  22   -0.00    6.28
  -9   1  23    7.72    7.52
   9  -1 -23    4.66    5.98
   9   1 -23    0.00    5.15
  -9  -1  23   -0.00    4.99
  -9   1  24   -0.00    5.58
   9  -1 -24    5.69    6.59
   9   1 -24    0.76    4.91
  -9  -1  24    4.95    5.81
  -9   1  25   14.96    8.61
   9  -1 -25    3.80    5.36
   9   1 -25   18.49    8.68
  -9  -1  25    7.15    7.04
  -9   1  26   -0.00    5.36
   9  -1 -26    1.78    6.95
   9   1 -26    5.67    6.16
  -9  -1  26    1.42    6.53
  -9   1  27    6.37    7.61
   9   1 -27   16.57    8.60
  -9  -1  27   51.74   12.68
  -9   1  28   -0.00    6.12
   9   1 -28    0.52    4.21
  -9  -1  28   -0.00    5.62
  -9   1  29    1.52    6.53
  -9  -1  29    2.87    4.92
  -9   1  30    0.59    6.19
  -9  -1  30   -0.00    5.39
  -9   1  31   17.62    9.69
  -9  -1  31   -0.00    7.17
  -9   1  32   -0.00    6.05
  -9  -1  32    7.51    7.38
  -9   1  33   17.83    9.80
  -9  -1  33    7.81    7.37
  -9   1  34    0.00    7.01
  -9  -1  34   -0.00    8.09
  -9   2   1   64.44   12.57
   9   2  -1   43.04    9.43
   9   2  -1   59.75   10.62
   9   2  -1   37.21    9.29
  -9  -2   1   56.92   10.90
  -9   2   2    1.22    3.86
   9   2  -2    5.09    4.57
   9   2  -2    3.28    4.91
  -9  -2   2    7.59    5.15
  -9   2   3  170.32   23.39
   9   2  -3  146.16   20.95
  -9   2   4   10.63    6.34
   9   2  -4    6.70    5.29
  -9  -2   4    9.57    5.01
  -9   2   5   15.32    7.61
   9   2  -5   10.83    5.74
  -9  -2   5   22.57    7.70
   9   2  -6    4.74    4.22
  -9  -2   6    0.37    3.74
   9   2  -7   54.81   11.98
  -9  -2   7   61.83   12.01
  -9   2   8   29.89    9.07
   9   2  -8   39.57    9.80
  -9  -2   8   29.92    8.81
  -9   2   9   36.70    9.94
   9   2  -9   46.56   11.04
  -9  -2   9   38.34    9.55
  -9   2  10    5.09    5.36
   9   2 -10    0.00    4.04
   9   2 -11   -0.00    3.82
  -9   2  12    3.94    5.28
   9   2 -12   18.08    7.13
  -9   2  13   40.57   10.60
   9   2 -13   35.94   10.77
  -9  -2  13   37.97   10.15
  -9   2  14   37.27   10.93
   9   2 -14   35.00   10.22
  -9  -2  14   44.06   11.02
  -9   2  15   29.21    9.47
   9   2 -15   22.61    8.52
  -9  -2  15   10.68    7.07
  -9   2  16   -0.00    3.71
   9   2 -16    0.25    4.66
  -9  -2  16   -0.00    5.36
  -9   2  17   68.42   14.45
   9   2 -17   57.75   13.95
  -9  -2  17   49.11   12.66
  -9   2  18    3.86    5.65
   9   2 -18    0.60    4.27
  -9  -2  18    7.60    7.26
  -9   2  19  127.31   19.95
   9   2 -19  102.50   18.78
  -9  -2  19   72.83   16.46
  -9   2  20    9.34    7.33
   9   2 -20    9.10    7.02
  -9  -2  20    5.78    6.88
  -9   2  21   -0.00    5.45
   9  -2 -21   12.49    8.91
  -9  -2  21    5.34    6.59
  -9   2  22   22.68    9.77
   9  -2 -22    5.54    6.88
   9   2 -22    6.40    6.60
  -9  -2  22   15.09    7.19
  -9   2  23   65.80   14.64
   9  -2 -23   33.07   12.94
   9   2 -23   66.39   14.92
  -9  -2  23   68.66   15.26
  -9   2  24   -0.00    7.53
   9  -2 -24    2.57    5.52
   9   2 -24    1.44    3.73
  -9  -2  24    0.00    6.59
   9   2 -25    3.05    6.05
  -9  -2  25   10.09    7.30
  -9   2  26    0.27    4.58
   9   2 -26   -0.00    4.51
  -9  -2  26   -0.00    6.93
  -9   2  27    0.98    5.96
   9   2 -27    1.45    6.00
  -9  -2  27    9.73    7.76
  -9   2  28    2.06    6.07
   9   2 -28    2.51    5.63
  -9  -2  28    1.84    6.78
  -9   2  29    6.95    7.13
   9   2 -29    9.66    7.39
  -9  -2  29   12.50    9.01
  -9   2  30    0.00    6.21
   9   2 -30   -0.00    6.25
  -9  -2  30   -0.00    6.47
  -9   2  31   -0.00    5.55
  -9  -2  31   -0.00    5.65
  -9   2  32    0.00    4.91
  -9  -2  32   -0.00    6.00
  -9   2  33   -0.00    7.20
  -9  -2  33    7.03    6.16
  -9   2  34   -0.00    7.12
  -9  -2  34    0.00    7.01
  -9   3   1  193.65   28.82
   9   3  -1  203.81   26.32
   9   3  -1  265.96   27.63
   9   3  -1  225.34   27.32
  -9  -3   1  237.97   27.56
  -9   3   2   43.53   11.38
   9   3  -2   60.52   10.46
   9   3  -2   34.69    8.96
  -9  -3   2   50.78   10.24
  -9   3   3    1.92    4.41
   9   3  -3    0.00    3.69
   9   3  -3   -0.00    4.12
  -9  -3   3    2.58    4.00
  -9   3   4    3.35    4.74
   9  -3  -4   -0.00    4.56
   9  -3  -4    6.02    5.90
   9   3  -4   -0.00    3.58
   9   3  -4    9.62    5.37
  -9  -3   4    3.19    4.52
  -9   3   5   42.27   11.31
  -9   3   5   72.84   13.99
   9  -3  -5   61.38   12.55
   9  -3  -5   41.66   11.43
   9   3  -5   69.57   12.42
  -9   3   6   35.21   10.03
   9  -3  -6   51.01   11.21
   9  -3  -6   47.65   11.73
   9   3  -6   44.42   10.62
  -9  -3   6   50.93   10.69
  -9   3   7   25.09    9.04
   9  -3  -7   40.42   10.83
   9   3  -7   35.71    9.17
  -9  -3   7   41.04    9.27
  -9   3   8    0.00    5.02
   9  -3  -8    4.58    5.61
   9   3  -8    3.44    4.48
  -9  -3   8    0.58    4.28
  -9   3   9   15.64    6.61
   9  -3  -9   19.29    7.98
   9   3  -9   15.64    6.68
  -9  -3   9   22.91    7.40
  -9   3  10    0.00    4.44
   9  -3 -10    8.23    6.37
   9   3 -10    1.87    4.49
  -9  -3  10    0.00    3.70
  -9   3  11  155.37   23.76
   9  -3 -11  165.48   25.01
   9   3 -11  159.36   23.23
  -9   3  12   32.09   10.36
   9  -3 -12   32.73   10.55
   9   3 -12   24.91    8.57
  -9   3  13    7.98    6.57
   9  -3 -13    4.02    6.44
   9   3 -13    4.47    6.19
  -9   3  14   -0.00    5.86
   9   3 -14   -0.00    5.17
  -9  -3  14   -0.00    5.14
  -9   3  15   67.32   14.48
   9   3 -15   48.63   12.14
  -9  -3  15   49.42   12.57
  -9   3  16    9.80    6.95
   9   3 -16   27.90    9.19
  -9  -3  16    8.73    6.44
  -9   3  17   31.71   10.58
   9   3 -17   50.29   11.82
  -9  -3  17   37.00   11.16
  -9   3  18    5.09    5.80
   9   3 -18    0.00    4.61
  -9  -3  18    2.15    5.10
  -9   3  19   -0.00    4.40
   9   3 -19    1.56    4.22
  -9  -3  19    0.52    4.44
  -9   3  20   16.84    8.52
   9   3 -20   12.46    6.79
  -9  -3  20   25.74    8.84
  -9   3  21   72.35   15.18
   9   3 -21   59.56   14.54
  -9  -3  21   55.21   14.26
  -9   3  22    0.00    6.07
   9   3 -22   24.17    9.36
  -9  -3  22    6.50    6.94
  -9   3  23    6.00    7.74
   9   3 -23   15.60    8.26
  -9  -3  23    4.00    6.09
  -9   3  24    1.63    5.84
   9   3 -24   -0.00    5.02
  -9  -3  24   -0.00    4.93
  -9   3  25   16.59    8.99
   9   3 -25   16.80    8.46
  -9  -3  25   14.25    8.04
  -9   3  26   13.26    7.89
   9   3 -26    0.00    4.92
  -9  -3  26    4.69    7.07
  -9   3  27   10.64    7.60
   9   3 -27   11.32    7.40
  -9  -3  27    4.07    6.50
  -9   3  28    0.00    6.31
   9   3 -28    0.13    4.51
  -9  -3  28   -0.00    5.84
  -9   3  29    0.91    4.28
   9   3 -29    0.00    4.55
  -9  -3  29    1.16    5.29
  -9   3  30    2.69    6.68
   9   3 -30    0.00    4.61
  -9  -3  30    6.74    6.68
  -9   3  31   11.43    7.53
   9   3 -31   12.51    8.56
  -9  -3  31   10.70    8.93
  -9   3  32   -0.00    4.44
  -9  -3  32    3.86    6.96
  -9   3  33    2.64    5.96
  -9  -3  33   -0.00    5.87
  -9  -3  34   -0.00    6.60
  -9   4   1    0.53    4.23
   9  -4  -1    1.74    4.10
   9   4  -1    0.00    3.71
   9   4  -1    0.00    2.98
  -9  -4   1    6.43    3.90
  -9   4   2   63.39   12.95
  -9   4   2   55.25   12.98
   9  -4  -2   68.30   12.94
   9  -4  -2   55.66   12.95
   9   4  -2   60.80   10.93
   9   4  -2   65.07   11.15
  -9  -4   2   34.05    8.57
  -9   4   3   78.11   13.89
  -9   4   3   68.77   13.80
   9  -4  -3   40.47   10.91
   9  -4  -3   63.13   13.75
   9   4  -3   57.38   10.77
   9   4  -3   61.28   11.27
  -9  -4   3   36.77    9.35
  -9   4   4   47.85   12.50
  -9   4   4   54.18   13.09
   9  -4  -4   46.35   11.74
   9  -4  -4   66.58   14.46
   9   4  -4   66.09   12.13
   9   4  -4   55.90   10.91
  -9  -4   4   71.67   12.17
  -9   4   5   64.12   14.25
  -9   4   5  119.55   18.89
   9  -4  -5   72.81   14.51
   9  -4  -5   70.87   15.62
   9   4  -5  115.56   15.72
   9   4  -5   67.03   13.13
  -9  -4   5   90.72   14.24
  -9   4   6    4.10    4.94
  -9   4   6    5.90    6.50
   9  -4  -6    2.50    4.90
   9  -4  -6   -0.00    3.26
   9   4  -6    3.25    3.66
  -9  -4   6   -0.00    3.77
  -9   4   7   52.33   12.83
   9  -4  -7   98.68   15.95
   9  -4  -7   94.30   16.73
   9   4  -7   74.32   13.25
  -9  -4   7   61.49   12.64
  -9   4   8   85.78   16.67
   9  -4  -8   93.03   17.70
   9   4  -8   92.15   16.11
  -9  -4   8  119.73   16.74
  -9   4   9   87.31   15.94
   9  -4  -9   60.66   15.15
   9   4  -9   67.01   13.69
  -9  -4   9   76.14   13.87
  -9   4  10    2.72    4.93
   9  -4 -10   -0.00    6.10
   9   4 -10    0.00    4.19
  -9  -4  10   -0.00    4.82
  -9   4  11   12.53    5.67
   9  -4 -11    7.44    7.36
   9   4 -11   14.52    6.80
  -9   4  12    0.00    5.38
   9  -4 -12    0.00    5.42
   9   4 -12   10.69    6.37
  -9   4  13   49.25   12.09
   9  -4 -13   50.70   13.00
   9   4 -13   32.66   10.06
  -9   4  14   16.96    8.11
   9  -4 -14    4.51    7.15
   9   4 -14    5.44    4.99
  -9  -4  14    0.35    4.30
  -9   4  15   39.25   11.26
   9  -4 -15   18.82    9.25
   9   4 -15   20.87    8.12
  -9  -4  15   22.56    7.91
  -9   4  16   -0.00    5.77
   9  -4 -16   13.18    8.61
   9   4 -16    1.43    5.69
  -9  -4  16   -0.00    6.00
  -9   4  17   36.45   10.44
   9  -4 -17   34.01   11.33
   9   4 -17   41.86   11.07
  -9   4  18   82.58   16.37
   9  -4 -18   76.31   17.15
   9   4 -18   62.21   14.15
  -9  -4  18   78.60   15.79
  -9   4  19   42.88   11.84
   9   4 -19   39.09   11.08
  -9  -4  19   92.13   16.12
  -9   4  20    1.39    6.43
   9   4 -20   -0.00    3.51
  -9  -4  20    4.30    5.06
  -9   4  21    0.86    4.55
   9   4 -21   -0.00    4.93
  -9  -4  21   -0.00    5.60
  -9   4  22   11.94    9.07
   9   4 -22    8.74    7.33
  -9  -4  22    9.96    8.28
  -9   4  23   43.45   12.16
   9   4 -23   33.05   10.98
  -9  -4  23   64.63   15.00
  -9   4  24   17.26    7.96
   9   4 -24   10.02    7.50
  -9  -4  24    4.06    7.65
  -9   4  25   10.64    6.89
   9   4 -25   -0.00    4.97
  -9  -4  25    5.79    7.69
  -9   4  26   -0.00    5.20
   9   4 -26   -0.00    5.16
  -9  -4  26    7.05    7.31
  -9   4  27    7.58    7.08
   9   4 -27    2.42    5.90
  -9  -4  27    0.00    6.30
  -9   4  28   10.30    7.49
   9   4 -28    3.20    5.61
  -9  -4  28   -0.00    5.43
  -9   4  29   26.57   10.03
   9   4 -29   25.50   11.25
  -9  -4  29   25.41   10.42
  -9   4  30   -0.00    5.20
   9   4 -30   -0.00    4.51
  -9  -4  30   -0.00    6.03
  -9   4  31    7.20    7.96
   9   4 -31    3.42    5.79
  -9  -4  31   -0.00    6.48
  -9   4  32   -0.00    6.63
   9   4 -32    0.65    5.22
  -9  -4  32   -0.00    7.21
  -9   4  33    7.86    8.10
  -9  -4  33    5.98    6.57
  -9   5   1  112.71   20.36
   9  -5  -1  177.90   21.99
   9  -5  -1  142.51   21.67
   9   5  -1  165.62   19.38
   9   5  -1  101.25   16.78
  -9  -5   1  118.34   17.00
  -9   5   2   39.35   12.20
   9  -5  -2   68.52   13.65
   9  -5  -2   84.26   15.64
   9   5  -2   73.45   11.99
   9   5  -2   63.14   11.48
  -9  -5   2   58.13   10.62
  -9   5   3   13.18    7.00
  -9   5   3    7.53    6.92
   9  -5  -3   16.88    7.80
   9  -5  -3    9.49    6.93
   9   5  -3   10.36    5.83
   9   5  -3    8.85    4.67
  -9  -5   3   15.05    6.04
  -9   5   4   62.23   14.12
  -9   5   4   86.50   16.31
   9  -5  -4   67.92   14.58
   9  -5  -4   72.48   15.14
   9   5  -4   91.91   14.33
   9   5  -4   85.34   13.80
  -9  -5   4   87.24   13.51
  -9   5   5   40.98   11.25
  -9   5   5   45.46   11.52
   9  -5  -5   48.68   11.53
   9  -5  -5   20.81    8.64
   9   5  -5   50.07   10.59
   9   5  -5   53.88   10.39
  -9  -5   5   25.93    7.99
  -9   5   6   34.90   10.73
  -9   5   6   50.39   12.38
   9  -5  -6   46.27   11.17
   9  -5  -6   36.24   11.50
   9   5  -6   47.45    9.97
  -9  -5   6   41.22    9.82
  -9   5   7   76.50   15.75
   9  -5  -7  138.84   18.76
   9  -5  -7   70.94   15.37
   9   5  -7   57.14   12.30
  -9  -5   7   77.49   13.53
  -9   5   8   -0.00    5.50
   9  -5  -8   -0.00    4.80
   9  -5  -8   -0.00    4.99
   9   5  -8    6.03    4.91
  -9  -5   8    1.25    4.13
  -9   5   9    0.96    4.73
   9  -5  -9    2.02    4.72
   9   5  -9   -0.00    4.35
  -9  -5   9    0.50    3.99
  -9   5  10    0.00    4.75
   9  -5 -10    4.76    6.85
   9   5 -10    3.57    6.01
  -9  -5  10    3.22    4.94
  -9   5  11   73.59   14.99
   9  -5 -11   66.93   15.37
   9   5 -11   62.25   12.99
  -9  -5  11   85.68   14.79
  -9   5  12   24.30    8.76
   9  -5 -12   38.03   11.84
   9   5 -12   17.45    7.20
  -9   5  13    0.00    5.07
   9  -5 -13   -0.00    4.94
   9   5 -13    2.06    4.87
  -9   5  14   23.91    9.28
   9  -5 -14   39.72   12.17
   9   5 -14   12.18    6.49
  -9  -5  14   15.79    7.29
  -9   5  15   15.53    7.92
   9  -5 -15   28.98   11.05
   9   5 -15   26.90    8.63
  -9   5  16   38.87   11.08
   9  -5 -16   47.06   13.83
   9   5 -16   28.07    9.20
  -9  -5  16   40.17   11.12
  -9   5  17   34.15   10.67
   9  -5 -17   43.66   12.88
   9   5 -17   34.30   10.08
  -9  -5  17   37.61   10.68
  -9   5  18   -0.00    4.74
  -9  -5  18   13.38    7.18
  -9   5  19   -0.00    4.18
   9   5 -19   -0.00    4.77
  -9  -5  19    1.48    5.38
  -9   5  20    2.09    4.58
   9   5 -20    6.51    6.12
  -9  -5  20    0.00    5.17
  -9   5  21   23.64    9.58
   9   5 -21   43.64   11.72
  -9  -5  21   36.58   11.66
  -9   5  22   19.02    9.15
   9   5 -22   20.63    9.64
  -9  -5  22   47.13   13.53
  -9   5  23   12.04    7.82
   9   5 -23   10.88    6.87
  -9  -5  23    0.00    7.05
  -9   5  24   -0.00    5.72
   9   5 -24    0.00    3.87
  -9  -5  24    1.60    6.20
   9   5 -25    3.85    5.86
  -9  -5  25    0.00    5.87
  -9   5  26   17.71    7.70
   9   5 -26    0.28    5.45
  -9  -5  26    9.67    7.70
  -9   5  27   14.70    8.00
   9   5 -27   18.03    8.28
  -9   5  28    5.25    7.33
   9   5 -28    0.00    5.24
  -9  -5  28    2.58    6.97
  -9   5  29    0.00    5.85
   9   5 -29   -0.00    5.72
  -9  -5  29    0.00    5.50
  -9   5  30    6.13    6.31
   9   5 -30    2.79    5.44
  -9  -5  30   20.66   10.94
  -9   5  31    3.65    8.08
   9   5 -31    0.00    7.41
  -9  -5  31   -0.00    6.58
  -9   5  32    6.25    6.94
   9   5 -32    3.62    6.03
  -9  -5  32    5.80    7.02
  -9   5  33    0.00    5.21
   9   5 -33   -0.00    5.79
  -9  -5  33    8.26    7.82
  -9   6   1   -0.00    4.83
   9  -6  -1    2.82    3.89
   9  -6  -1    0.27    5.46
   9   6  -1   -0.00    3.74
  -9  -6   1   -0.00    2.62
  -9   6   2  136.56   21.69
   9  -6  -2  123.14   19.44
   9  -6  -2   97.41   19.01
   9   6  -2  147.44   17.84
  -9  -6   2  110.84   16.14
  -9   6   3   33.43   10.25
   9  -6  -3   19.32    7.69
   9  -6  -3   20.61    9.06
   9   6  -3   17.19    6.32
  -9  -6   3   35.12    7.60
  -9   6   4   31.56    9.60
  -9   6   4   29.09   10.16
   9  -6  -4   37.54    9.80
   9  -6  -4   26.89   10.42
   9   6  -4   34.14    8.27
  -9  -6   4   35.58    8.14
  -9   6   5   16.72    8.04
  -9   6   5   41.92   11.38
   9  -6  -5   31.83    9.37
   9  -6  -5   19.88    8.17
   9   6  -5   24.81    7.54
  -9  -6   5   28.57    7.49
  -9   6   6    9.16    6.72
  -9   6   6    1.17    5.78
   9  -6  -6   14.74    6.73
   9  -6  -6   16.11    8.50
   9   6  -6    4.96    4.38
  -9  -6   6   13.65    5.79
  -9   6   7   14.97    7.64
  -9   6   7   37.06   10.89
   9  -6  -7   17.02    7.89
   9  -6  -7   36.12   10.98
   9   6  -7   16.75    6.72
  -9  -6   7   22.65    6.96
   9  -6  -8  103.85   17.42
   9  -6  -8   75.24   17.23
   9   6  -8   89.98   15.24
  -9  -6   8  109.50   15.88
  -9   6   9    6.63    6.67
   9  -6  -9   30.37   10.19
   9  -6  -9   14.41    7.92
   9   6  -9   30.80    8.24
  -9  -6   9   24.48    7.82
  -9   6  10    0.00    3.87
   9  -6 -10    4.66    4.65
   9  -6 -10    1.99    6.01
   9   6 -10   -0.00    4.27
  -9  -6  10    0.00    4.79
  -9   6  11   -0.00    4.50
   9  -6 -11    4.11    6.40
   9   6 -11   -0.00    3.85
  -9  -6  11   -0.00    4.21
  -9   6  12   23.61    9.16
   9  -6 -12   44.45   11.78
   9   6 -12   36.31    9.24
   9  -6 -13   17.05    8.58
   9   6 -13   18.19    6.89
  -9   6  14   55.15   12.91
   9  -6 -14   78.43   16.47
   9   6 -14   31.60    9.30
  -9  -6  14   40.26   10.75
  -9   6  15    9.20    6.26
   9  -6 -15   11.69    8.33
   9   6 -15   21.35    7.39
  -9  -6  15   16.72    7.85
  -9   6  16    6.57    5.92
   9   6 -16    1.32    4.41
  -9  -6  16   -0.00    4.94
  -9   6  17    8.06    6.21
   9   6 -17    5.25    5.48
  -9  -6  17   13.46    7.38
  -9   6  18   30.68   10.80
   9   6 -18   38.87   10.60
  -9  -6  18   42.38   11.68
  -9   6  19   10.46    6.66
   9   6 -19    7.76    6.28
  -9  -6  19    0.00    5.44
  -9   6  20   11.69    6.59
   9   6 -20    7.36    6.14
  -9  -6  20    7.45    6.78
  -9   6  21    3.55    5.70
   9   6 -21   -0.00    5.09
  -9  -6  21   -0.00    4.29
  -9   6  22   -0.00    5.24
   9   6 -22    2.67    4.61
  -9  -6  22    0.00    6.47
  -9   6  23   13.25    7.11
   9   6 -23   12.41    7.17
  -9  -6  23   25.63    9.85
  -9   6  24    0.41    5.38
   9   6 -24    0.57    5.41
  -9  -6  24   -0.00    5.50
  -9   6  25    2.68    6.10
   9   6 -25    8.27    7.89
  -9  -6  25   13.39    7.83
  -9   6  26    2.20    5.86
   9   6 -26    1.70    6.77
  -9  -6  26    2.38    5.43
  -9   6  27    1.78    7.23
   9   6 -27    1.16    5.50
  -9  -6  27    4.51    7.05
  -9   6  28    0.00    4.16
   9   6 -28    7.12    6.83
  -9  -6  28    4.55    6.97
   9   6 -29    5.07    6.93
  -9  -6  29    5.34    7.59
  -9   6  30    0.35    4.26
   9   6 -30   -0.00    5.60
  -9  -6  30    0.94    6.06
  -9   6  31    4.52    6.49
   9   6 -31    5.33    6.02
  -9  -6  31   -0.00    6.99
  -9   6  32    0.00    5.31
   9   6 -32   -0.00    6.30
  -9  -6  32    1.03    5.46
   9   6 -33    5.93    7.55
  -9  -6  33   -0.00    6.28
   9   6 -34    5.94    8.44
  -9   7   1   12.38    7.22
   9  -7  -1   11.91    6.36
   9   7  -1    6.62    4.16
  -9   7   2   10.68    7.58
   9  -7  -2   12.28    6.57
   9   7  -2    6.27    4.52
  -9   7   3    0.00    4.98
   9  -7  -3   -0.00    4.18
   9  -7  -3   -0.00    5.19
   9   7  -3    0.97    3.37
  -9   7   4   33.25   10.77
   9  -7  -4   33.51    9.66
   9  -7  -4   24.50    9.68
   9   7  -4   30.35    7.44
  -9   7   5    6.23    6.25
  -9   7   5    0.00    5.66
   9  -7  -5    7.67    5.45
   9  -7  -5    6.68    6.47
   9   7  -5   11.29    5.34
  -9   7   6   61.33   13.45
  -9   7   6   56.57   14.52
   9  -7  -6   69.41   14.31
   9   7  -6   58.02   11.42
  -9  -7   6   70.32   11.98
  -9   7   7   21.05    8.48
  -9   7   7   10.05    6.71
   9  -7  -7   12.65    7.77
   9  -7  -7    0.00    5.90
   9   7  -7    0.00    4.08
  -9  -7   7    5.03    4.88
  -9   7   8   10.05    6.42
   9  -7  -8    1.35    4.05
   9  -7  -8   -0.00    5.17
   9   7  -8    0.00    3.90
  -9  -7   8    0.00    4.15
  -9   7   9    0.00    6.90
   9  -7  -9   24.37    9.22
   9  -7  -9   17.03    8.41
   9   7  -9   18.81    6.30
  -9  -7   9   18.43    6.55
  -9   7  10   25.06    8.89
   9  -7 -10   25.88    9.75
   9  -7 -10    9.84    6.81
   9   7 -10   36.12    8.45
  -9  -7  10   14.18    7.31
  -9   7  11   20.38    9.00
   9  -7 -11   18.51    8.99
   9  -7 -11   12.03    7.31
   9   7 -11   14.49    6.21
  -9  -7  11   21.13    7.87
  -9   7  12   58.22   13.69
   9  -7 -12   54.78   12.96
   9   7 -12   70.36   12.86
  -9   7  13   -0.00    4.79
   9   7 -13   -0.00    2.59
  -9   7  14    5.94    6.23
   9   7 -14   10.59    6.08
  -9  -7  14    0.00    5.47
   9   7 -15    3.83    5.15
  -9  -7  15   -0.00    5.00
  -9   7  16   40.93   11.73
   9   7 -16   66.62   13.06
  -9  -7  16   42.54   11.91
  -9   7  17    5.53    6.06
   9   7 -17    1.74    4.26
  -9  -7  17    0.00    4.85
  -9   7  18    0.24    5.05
   9   7 -18   -0.00    3.47
  -9  -7  18    7.05    6.30
  -9   7  19   -0.00    5.70
   9   7 -19    0.89    5.16
  -9  -7  19    0.15    4.57
  -9   7  20   12.84    7.40
   9   7 -20   12.70    7.20
  -9  -7  20    1.10    6.08
  -9   7  21   11.06    6.73
   9   7 -21   15.40    8.27
  -9  -7  21   16.30    7.93
   9   7 -22   38.32   10.69
  -9  -7  22   16.05    8.73
  -9   7  23    6.23    7.75
   9   7 -23    0.00    4.33
  -9  -7  23   10.17    7.14
  -9   7  24    7.61    6.71
   9   7 -24    1.13    4.61
  -9  -7  24    0.00    6.63
  -9   7  25   -0.00    6.12
   9   7 -25    3.19    5.16
  -9  -7  25    7.19    7.93
  -9   7  26   17.55    9.57
   9   7 -26   11.61    8.25
  -9  -7  26   39.21   12.75
  -9   7  27    5.28    6.78
   9   7 -27    0.00    5.57
  -9  -7  27   20.59   10.36
  -9   7  28   12.70    7.86
   9   7 -28   -0.00    5.03
  -9  -7  28   -0.00    5.33
  -9   7  29    0.00    4.87
   9   7 -29   -0.00    4.86
  -9  -7  29    2.17    7.22
  -9   7  30   -0.00    6.52
   9   7 -30    5.41    6.20
  -9  -7  30    2.10    6.13
  -9   7  31    0.48    3.86
   9   7 -31    6.62    8.10
  -9  -7  31   -0.00    6.61
   9   7 -32   -0.00    5.07
  -9  -7  32    0.00    6.19
   9   7 -33    1.72    6.05
   9   7 -34   -0.00    5.55
   9  -8  -1   30.38    9.39
   9   8  -1   18.46    5.76
   9  -8  -2   20.52    7.60
   9   8  -2   19.68    5.92
   9  -8  -3    0.83    4.43
   9   8  -3    1.93    3.22
   9   8  -4   70.53   11.74
   9  -8  -5   -0.00    4.05
   9  -8  -5   -0.00    5.11
   9   8  -5   -0.00    2.81
   9  -8  -6    2.93    4.44
   9  -8  -6   -0.00    5.15
   9   8  -6    1.59    3.72
  -9   8   7   -0.00    5.52
   9  -8  -7    6.87    5.93
   9   8  -7    1.15    3.59
  -9   8   8  101.48   18.30
  -9   8   8   84.59   17.61
   9  -8  -8  133.09   20.13
   9   8  -8   68.55   13.37
  -9   8   9   15.32    8.10
  -9   8   9    2.95    5.42
   9  -8  -9   17.81    7.23
   9   8  -9    8.62    5.40
  -9   8  10   21.57   10.17
   9  -8 -10   23.00    9.30
   9   8 -10   31.92    8.38
  -9   8  11   10.06    6.96
   9  -8 -11    2.60    4.10
   9   8 -11    0.00    3.34
  -9  -8  11    0.00    3.93
  -9   8  12   11.35    7.55
   9  -8 -12   28.65    8.99
   9   8 -12   19.52    7.03
  -9   8  13   -0.00    5.72
   9  -8 -13    0.47    4.96
   9   8 -13    0.87    3.97
  -9   8  14   21.34    8.69
   9   8 -14   28.24    8.34
  -9  -8  14    9.30    7.05
  -9   8  15    0.92    5.72
   9   8 -15   -0.00    4.10
  -9  -8  15    0.11    5.29
  -9   8  16    0.00    5.84
  -9  -8  16   -0.00    4.61
  -9   8  17    8.60    6.85
   9   8 -17    3.39    4.23
  -9   8  18   49.82   12.42
   9   8 -18   20.30    8.20
  -9  -8  18   38.24   11.15
  -9   8  19    0.86    6.33
   9   8 -19    0.00    4.66
  -9  -8  19   -0.00    4.85
  -9   8  20   20.02    8.80
   9   8 -20   16.56    6.87
  -9  -8  20    4.66    6.61
  -9   8  21   -0.00    4.82
   9   8 -21   -0.00    4.22
  -9  -8  21    2.55    5.30
  -9   8  22   12.36    7.46
   9   8 -22    5.57    6.62
  -9  -8  22    2.34    5.84
  -9   8  23    1.80    5.50
   9   8 -23    3.19    5.27
  -9  -8  23   -0.00    6.28
  -9   8  24   13.80    8.85
   9   8 -24   14.03    7.48
  -9  -8  24    7.30    8.14
  -9   8  25   14.87    8.20
   9   8 -25    8.17    6.98
  -9  -8  25    5.55    7.13
  -9   8  26    4.23    6.38
   9   8 -26    8.41    6.04
  -9  -8  26    2.94    7.10
  -9   8  27    0.00    4.69
   9   8 -27   -0.00    6.02
  -9  -8  27   -0.00    7.27
  -9   8  28   -0.00    6.23
   9   8 -28    1.84    5.94
  -9  -8  28    0.00    7.06
  -9   8  29    0.00    4.98
  -9  -8  29    2.83    5.95
  -9   8  30    6.93    6.34
   9   8 -30    4.07    5.61
  -9  -8  30   18.39   10.04
   9   8 -31   -0.00    4.55
  -9  -8  31    2.98    6.56
   9   8 -32    0.00    6.32
  -9  -8  32    1.04    7.44
   9   8 -33   -0.00    5.32
  -9   9   1   18.59    8.58
   9  -9  -1    1.94    4.99
   9   9  -1    6.47    3.77
  -9   9   2   48.27   13.18
   9  -9  -2   34.58   10.49
   9   9  -2   36.02    7.62
  -9   9   3    5.34    5.76
   9  -9  -3   10.28    6.42
  -9   9   4    0.00    5.13
   9  -9  -4   19.91    7.38
   9   9  -4   12.10    4.64
  -9   9   5    5.74    7.01
   9  -9  -5   13.21    7.44
   9   9  -5    8.70    4.36
   9  -9  -6   78.27   15.20
   9   9  -6   75.94   12.77
  -9   9   7   -0.00    5.88
   9  -9  -7    0.87    5.01
   9   9  -7    2.18    3.33
  -9   9   8   -0.00    6.02
  -9   9   8   -0.00    4.91
   9  -9  -8   -0.00    5.62
   9   9  -8    0.32    3.53
  -9   9   9   -0.00    5.40
  -9   9   9    1.11    3.89
   9  -9  -9   -0.00    5.56
   9   9  -9    4.91    4.51
  -9   9  10    1.23    4.92
  -9   9  10   15.18    8.00
   9  -9 -10   14.70    8.40
   9   9 -10   12.75    5.64
  -9   9  11    3.82    5.95
   9  -9 -11    3.22    4.55
   9   9 -11   -0.00    3.42
  -9   9  12   41.81   12.37
   9  -9 -12   46.82   12.48
   9   9 -12   41.40   10.17
  -9   9  13    7.51    5.93
   9  -9 -13    1.87    4.68
   9   9 -13    0.22    3.95
  -9   9  14   -0.00    5.03
   9  -9 -14    2.91    4.39
   9   9 -14    7.73    4.82
  -9   9  15    7.44    7.31
   9  -9 -15    3.99    5.91
   9   9 -15    7.55    5.24
  -9   9  16   50.04   13.13
   9  -9 -16   33.86   10.15
   9   9 -16   26.21    8.65
  -9   9  17   -0.00    5.25
   9   9 -17   -0.00    3.82
  -9  -9  17   -0.00    5.17
  -9   9  18    0.00    4.81
   9   9 -18   -0.00    4.62
  -9  -9  18    1.07    4.82
  -9   9  19    5.29    6.45
   9   9 -19   -0.00    3.02
  -9  -9  19    4.76    5.62
  -9   9  20   15.44    7.55
   9   9 -20    9.21    6.64
  -9  -9  20    8.45    7.43
  -9   9  21   -0.00    4.53
   9   9 -21   -0.00    3.92
  -9  -9  21    0.00    6.84
  -9   9  22   20.01    8.34
   9   9 -22   12.98    6.92
  -9  -9  22   18.40    9.32
  -9   9  23    2.40    4.46
   9   9 -23    9.03    6.53
  -9  -9  23    3.46    7.13
  -9   9  24    3.09    6.27
   9   9 -24   -0.00    4.81
  -9  -9  24   -0.00    4.31
  -9   9  25    2.50    5.56
   9   9 -25   -0.00    6.10
  -9  -9  25    0.00    5.73
  -9   9  26   15.72    8.62
   9   9 -26   19.17    8.61
  -9  -9  26    6.38    7.66
  -9   9  27    2.93    5.88
   9   9 -27    0.00    5.15
  -9  -9  27    8.02    8.14
  -9   9  28    7.73    7.03
   9   9 -28    4.61    6.44
  -9  -9  28   14.36    8.54
  -9   9  29    3.32    6.18
   9   9 -29    4.97    5.58
  -9  -9  29    4.69    6.89
   9   9 -30    3.25    5.62
  -9  -9  30   -0.00    5.96
  -9  -9  31    1.59    6.80
  -9  10   1    4.15    5.87
   9 -10  -1    4.48    6.44
  -9  10   2   20.06    8.86
   9 -10  -2   30.71   10.10
   9  10  -2   28.68    6.55
  -9  10   3    6.61    6.05
   9 -10  -3    5.06    4.97
   9  10  -3    1.63    2.82
  -9  10   4   54.41   14.33
   9 -10  -4   67.28   14.75
   9  10  -4   70.62   11.52
  -9  10   5    3.90    5.30
   9 -10  -5    0.80    3.77
   9  10  -5   -0.00    3.01
  -9  10   6    1.53    6.48
   9 -10  -6    8.40    6.14
   9 -10  -7   11.79    7.70
   9  10  -7    0.00    2.88
  -9  10   8   43.72   12.22
   9 -10  -8   40.88   10.99
   9  10  -8   19.76    6.93
  -9  10   9    6.57    6.71
   9 -10  -9   16.32    7.70
   9  10  -9    8.27    5.01
  -9  10  10    7.64    6.93
  -9  10  10   19.36    8.77
   9 -10 -10    0.74    4.47
   9  10 -10    0.00    3.05
  -9  10  11    7.38    7.39
  -9  10  11    4.62    6.16
   9 -10 -11   -0.00    5.36
   9  10 -11    4.31    3.50
  -9  10  12   16.41    7.54
   9 -10 -12    2.61    5.31
   9  10 -12    9.83    5.16
  -9  10  13    6.20    6.50
   9 -10 -13   -0.00    5.86
   9  10 -13    2.71    5.06
  -9  10  14    5.28    6.87
   9 -10 -14   12.28    7.39
   9  10 -14   12.94    5.95
  -9  10  15    1.85    5.75
   9 -10 -15    5.14    4.77
   9  10 -15   -0.00    4.79
  -9  10  16    0.00    5.09
   9 -10 -16    5.77    5.74
   9  10 -16   -0.00    4.03
  -9  10  17    1.33    6.24
   9 -10 -17   -0.00    4.16
   9  10 -17    1.50    3.46
  -9  10  18   33.42   10.52
   9 -10 -18   23.50    8.84
   9  10 -18   20.72    8.47
  -9  10  19    0.33    4.15
   9  10 -19    1.37    3.78
  -9  10  20   18.20    8.45
   9  10 -20    9.36    5.67
  -9  10  21    0.51    5.10
   9  10 -21    2.17    4.37
  -9  10  22    8.37    6.59
   9  10 -22   12.28    6.58
  -9  10  23    0.00    4.87
   9  10 -23   -0.00    4.73
  -9  10  24    3.85    5.56
   9  10 -24   11.02    6.47
  -9  10  25   -0.00    5.38
   9  10 -25    2.39    5.79
  -9 -10  25    0.00    5.59
  -9  10  26    3.38    7.06
   9  10 -26   -0.00    3.34
  -9 -10  26   -0.00    5.87
  -9  10  27    1.44    4.72
   9  10 -27    3.47    5.75
  -9 -10  27   -0.00    5.70
  -9  10  28   12.20    7.53
  -9 -10  28   11.23    8.03
  -9 -10  29    0.00    5.21
  -9 -10  30    0.47    5.70
  -9 -10  31   14.78    8.95
  -9  11   1    0.00    6.52
   9 -11  -1   -0.00    5.03
   9  11  -1   -0.00    2.59
  -9  11   2   38.20   11.81
   9 -11  -2   12.75    8.35
   9  11  -2   29.84    6.78
  -9  11   3    4.47    4.94
   9 -11  -3    2.36    4.32
  -9  11   4   26.75   10.43
   9 -11  -4   25.28    9.33
   9  11  -4   12.92    5.22
  -9  11   5   -0.00    4.53
   9 -11  -5    1.30    5.11
   9  11  -5   -0.00    2.62
  -9  11   6   18.76    9.20
   9 -11  -6   13.35    7.85
   9  11  -6   22.27    6.54
  -9  11   7   -0.00    4.47
   9 -11  -7   -0.00    4.27
   9  11  -7    3.76    3.68
   9 -11  -8    1.26    4.97
   9  11  -8   -0.00    3.75
  -9  11   9    0.00    5.30
   9 -11  -9    5.62    5.06
   9  11  -9    3.59    3.57
  -9  11  10   12.17    7.52
   9 -11 -10   15.28    7.70
   9  11 -10   25.21    7.28
  -9  11  11    1.07    4.58
   9 -11 -11    3.49    5.22
   9  11 -11    1.93    4.45
  -9  11  12   10.68    8.26
  -9  11  12   15.04    8.18
   9 -11 -12    6.13    6.57
   9  11 -12   14.64    6.26
  -9  11  13    6.04    6.58
  -9  11  13   10.08    6.85
   9 -11 -13    3.16    5.63
   9  11 -13    0.44    3.31
  -9  11  14   22.83    9.62
   9 -11 -14    4.39    5.50
   9  11 -14   11.15    6.07
  -9  11  15   -0.00    5.41
   9 -11 -15    0.49    4.54
   9  11 -15    0.00    3.64
  -9  11  16   24.96    9.95
   9 -11 -16   30.29   10.61
   9  11 -16   28.29    8.69
  -9  11  17    0.00    4.84
   9 -11 -17    0.00    3.96
   9  11 -17   -0.00    4.60
  -9  11  18    5.28    5.89
   9 -11 -18    3.53    4.99
   9  11 -18    0.85    3.19
  -9  11  19   -0.00    4.91
   9 -11 -19   -0.00    4.18
   9  11 -19    6.94    6.33
  -9  11  20    3.70    5.63
   9 -11 -20   10.30    6.83
   9  11 -20    4.12    4.91
  -9  11  21   -0.00    4.46
   9 -11 -21   -0.00    5.09
   9  11 -21   -0.00    4.18
  -9  11  22    8.45    7.37
   9  11 -22    2.82    5.55
  -9  11  23    1.05    6.15
   9  11 -23   -0.00    4.72
  -9  11  24    0.00    6.12
   9  11 -24    6.16    4.94
  -9  11  25   -0.00    5.91
  -9  12   1   -0.00    4.33
   9 -12  -1    7.21    5.54
   9  12  -1    3.21    3.03
  -9  12   2    0.00    4.98
   9 -12  -2    1.86    4.70
   9  12  -2    1.35    2.50
  -9  12   3   -0.00    5.66
   9 -12  -3   -0.00    4.27
   9  12  -3    1.68    2.81
  -9  12   4   18.49    9.13
   9 -12  -4    4.75    6.30
   9  12  -4   22.38    6.20
  -9  12   5   -0.00    5.53
   9 -12  -5    1.09    4.96
   9  12  -5    2.12    3.15
  -9  12   6   -0.00    5.79
   9 -12  -6   -0.00    5.02
   9  12  -6    0.00    3.29
  -9  12   7    3.34    6.48
   9 -12  -7    1.79    5.00
   9  12  -7   -0.00    3.53
  -9  12   8   39.63   12.29
   9 -12  -8   18.82    8.62
   9  12  -8   28.65    7.94
  -9  12   9   -0.00    4.00
   9 -12  -9    0.00    4.35
   9  12  -9    0.00    3.85
  -9  12  10   13.37    8.30
  -9  12  11   -0.00    4.94
   9 -12 -11   -0.00    4.18
   9  12 -11   -0.00    2.91
  -9  12  12    5.09    6.32
   9 -12 -12   11.94    6.16
   9  12 -12   10.83    4.88
  -9  12  13   -0.00    5.53
   9 -12 -13    7.62    5.55
   9  12 -13   -0.00    3.84
  -9  12  14   22.30    9.44
  -9  12  14    0.06    5.22
   9 -12 -14   33.44   11.46
   9  12 -14    8.91    5.72
  -9  12  15    3.80    6.12
   9 -12 -15   -0.00    5.88
   9  12 -15   -0.00    4.29
  -9  12  16    4.75    6.47
   9 -12 -16   -0.00    5.57
   9  12 -16    0.00    2.91
  -9  12  17    0.00    6.00
   9 -12 -17    0.00    4.79
   9  12 -17    4.75    4.48
  -9  12  18    9.41    6.95
   9 -12 -18    2.92    5.03
   9  12 -18    0.00    4.14
  -9  12  19    4.10    6.62
   9 -12 -19    3.76    6.14
   9  12 -19    9.24    5.16
  -9  12  20    0.05    6.07
   9 -12 -20    2.89    4.89
   9  12 -20    7.03    5.30
  -9  12  21    6.06    7.08
   9 -12 -21   -0.00    5.16
   9  12 -21    4.57    4.85
  -9  12  22    1.06    5.47
   9 -12 -22   -0.00    4.90
  -9  12  23    2.45    4.38
   9 -12 -23   -0.00    6.01
  -9  12  24    9.25    7.49
   9 -12 -24    0.00    4.63
  -9  12  25    0.00    6.24
  -9  13   1    9.63    7.68
   9 -13  -1   10.65    6.50
   9  13  -1   10.50    4.12
  -9  13   2    0.00    4.90
   9 -13  -2    2.80    4.86
   9  13  -2    3.35    2.94
  -9  13   3    0.48    3.63
   9 -13  -3    0.92    4.97
   9  13  -3    1.37    2.46
  -9  13   4    0.29    4.68
   9 -13  -4    0.57    4.71
   9  13  -4    2.20    2.92
  -9  13   5    5.56    6.20
   9 -13  -5    0.00    5.25
  -9  13   6   13.85    8.58
   9 -13  -6   20.83    8.74
   9  13  -6   10.01    4.92
  -9  13   7    1.80    4.89
   9 -13  -7    0.00    4.39
   9  13  -7    1.74    2.85
  -9  13   8    2.37    5.01
   9 -13  -8    3.03    5.04
   9  13  -8    1.77    2.96
  -9  13   9   -0.00    6.74
   9 -13  -9    5.94    5.53
   9  13  -9    1.86    3.74
  -9  13  10   15.84    7.90
   9 -13 -10   11.49    6.80
   9  13 -10    0.00    2.96
  -9  13  11   12.84    7.46
   9 -13 -11    1.51    4.61
   9  13 -11   -0.00    2.76
  -9  13  12   14.23    8.42
   9  13 -12    6.91    5.00
  -9  13  13   -0.00    5.68
   9 -13 -13   -0.00    4.41
   9  13 -13   -0.00    3.18
  -9  13  14   -0.00    3.78
   9 -13 -14    1.46    4.23
   9  13 -14   -0.00    3.77
  -9  13  15    1.28    5.11
   9 -13 -15    3.71    5.08
   9  13 -15    0.46    2.83
  -9  13  16   18.49    9.15
  -9  13  16   -0.00    6.34
   9 -13 -16   17.34    8.17
   9  13 -16   18.92    6.94
  -9  13  17    3.22    5.50
   9 -13 -17   -0.00    5.44
   9  13 -17   -0.00    3.86
  -9  13  18    0.00    6.51
   9 -13 -18    4.01    5.68
  -9  13  19    1.37    5.72
  -9  13  20    0.00    5.46
   9 -13 -20    8.83    6.45
  -9  13  21    0.00    5.42
   9 -13 -21    0.39    5.37
  -9  13  22    7.69    7.02
   9 -13 -22    2.23    5.62
   9 -13 -23    0.00    4.53
   9 -14  -1    1.07    4.71
   9  14  -1    2.76    3.09
  -9  14   2    3.63    6.01
   9 -14  -2    3.44    5.09
  -9  14   3    0.00    6.54
   9 -14  -3    1.46    5.62
   9  14  -3    6.11    3.56
  -9  14   4    5.92    6.84
   9 -14  -4   15.44    8.05
   9  14  -4    5.48    3.87
  -9  14   5    0.00    5.45
   9 -14  -5    4.43    5.25
   9  14  -5    0.97    3.18
  -9  14   6    1.23    5.13
   9 -14  -6    0.00    4.49
   9  14  -6    1.10    2.52
  -9  14   7    6.73    6.05
   9 -14  -7   -0.00    4.30
   9  14  -7    3.24    3.27
  -9  14   8    5.03    6.33
   9 -14  -8    2.08    5.42
   9  14  -8   -0.00    3.44
  -9  14   9   -0.00    3.53
   9 -14  -9    3.83    5.14
   9  14  -9    0.00    3.44
  -9  14  10   -0.00    5.37
   9 -14 -10    2.75    4.19
   9  14 -10    3.94    3.76
  -9  14  11   -0.00    3.66
   9 -14 -11   -0.00    4.39
   9  14 -11   -0.00    3.07
   9 -14 -12    6.24    5.55
   9  14 -12   -0.00    3.76
  -9  14  13    4.07    5.95
   9 -14 -13   10.96    6.26
   9  14 -13    0.00    3.97
  -9  14  14   10.67    7.99
   9 -14 -14   11.46    6.92
  -9  14  15   -0.00    6.01
   9 -14 -15    0.38    4.09
  -9  14  16   -0.00    5.20
   9 -14 -16    0.42    4.14
  -9  14  17    0.00    6.09
   9 -14 -17   -0.00    4.74
  -9  14  18    5.26    6.55
   9 -14 -18   -0.00    5.86
  -9  14  19    6.92    8.46
   9 -14 -19    2.62    5.99
  -9  14  20    3.81    6.91
   9 -14 -20    0.58    5.42
  -9  15   1    1.98    5.78
   9 -15  -1   -0.00    4.53
   9  15  -1    3.31    2.64
   9 -15  -2    0.00    4.92
   9  15  -2   -0.00    2.48
  -9  15   3    2.72    6.83
   9 -15  -3    1.56    5.40
   9  15  -3   -0.00    1.69
  -9  15   4   -0.00    5.83
   9 -15  -4   -0.00    5.58
   9  15  -4    3.42    3.67
  -9  15   5    4.14    5.63
   9 -15  -5   -0.00    4.78
   9  15  -5    1.91    2.68
  -9  15   6    1.87    5.46
   9 -15  -6    3.55    5.95
   9  15  -6    1.77    2.53
  -9  15   7    3.86    6.03
   9 -15  -7    5.81    6.17
   9  15  -7    0.00    3.59
  -9  15   8    1.31    4.49
   9 -15  -8   -0.00    5.17
   9  15  -8   -0.00    3.19
  -9  15   9    8.10    7.88
   9 -15  -9   -0.00    5.08
  -9  15  10    0.16    4.86
   9 -15 -10   -0.00    5.44
  -9  15  11    8.19    7.79
   9 -15 -11    1.92    4.51
  -9  15  12    2.12    5.49
   9 -15 -12    0.07    4.95
  -9  15  13    0.21    6.03
   9 -15 -13   -0.00    4.21
  -9  15  14   -0.00    6.25
   9 -15 -14   -0.00    4.02
   9 -15 -15   -0.00    5.42
   9 -15 -16    2.32    5.16
  -9  16   1   10.81    8.68
   9  16  -1   -0.00    2.68
  -9  16   2   -0.00    5.81
   9  16  -2    1.56    2.86
   9 -16  -3   -0.00    4.67
   9  16  -3    0.00    2.48
  -9  16   4    0.00    5.72
   9 -16  -4    0.00    4.94
  -9  16   5   -0.00    6.15
   9 -16  -5    1.72    3.65
  -9  16   6    0.08    3.74
   9 -16  -6   -0.00    4.31
  -9  16   7    9.28    7.50
   9 -16  -7    2.38    5.08
   9 -16  -8   -0.00    4.00
   9 -16  -9    4.62    7.02
  -8   0   1   -0.00    2.80
   8   0  -1    2.69    3.31
   8   0  -1   -0.00    3.72
   8   0  -1    1.26    3.39
  -8   0   2  515.97   54.85
  -8   0   2  531.48   55.20
   8   0  -2  546.72   55.09
   8   0  -2  536.44   54.08
   8   0  -2  501.10   55.32
  -8   0   3   -0.00    3.77
  -8   0   3   -0.00    3.34
   8   0  -3    3.43    4.31
  -8   0   4   90.01   14.47
   8   0  -4   96.05   15.72
  -8   0   5   -0.00    3.98
   8   0  -5    0.00    2.31
  -8   0   6  109.41   16.83
   8   0  -6   99.78   16.44
  -8   0   7    1.11    3.43
   8   0  -7   -0.00    5.03
  -8   0   8  263.28   31.54
   8   0  -8  253.86   31.99
  -8   0   9    1.12    3.29
   8   0  -9    6.72    5.27
  -8   0  10    0.00    4.01
   8   0 -10    0.00    3.34
   8   0 -11    0.93    3.74
   8   0 -12  181.12   25.50
   8   0 -13   -0.00    3.88
   8   0 -14  100.75   18.13
  -8   0  15   -0.00    4.57
  -8   0  16    1.78    6.78
  -8   0  17    0.08    6.39
  -8   0  18   78.96   15.84
  -8   0  19    7.64    6.10
  -8   0  20   14.02    8.41
  -8   0  21    0.87    6.01
  -8   0  22   54.38   13.68
   8   0 -22   52.60   13.62
  -8   0  23    0.89    5.74
   8   0 -23   -0.00    5.71
   8   0 -24   18.68    9.02
  -8   0  25    1.38    4.87
   8   0 -25   -0.00    5.44
  -8   0  26    5.85    6.44
   8   0 -26   -0.00    5.00
  -8   0  27    3.25    6.61
   8   0 -27    3.04    6.14
  -8   0  28   40.83   12.98
  -8   0  29   -0.00    5.43
  -8   0  30    7.41    6.55
  -8   0  31   -0.00    6.02
  -8   0  32    4.92    7.44
  -8   0  33    0.00    6.64
  -8   0  34   26.18   10.79
  -8   0  35    3.22    6.00
  -8   1   1   78.43   13.50
  -8   1   1   89.62   14.15
   8  -1  -1   89.27   13.80
   8  -1  -1   55.44   11.99
   8   1  -1   79.10   12.62
   8   1  -1   87.64   12.63
   8   1  -1   54.35   11.81
  -8  -1   1   73.41   12.56
  -8   1   2    5.19    4.17
  -8   1   2   -0.00    3.57
   8  -1  -2    5.23    3.86
   8  -1  -2    5.99    4.57
   8   1  -2    6.50    4.44
   8   1  -2    8.54    4.70
  -8  -1   2    0.82    3.65
  -8  -1   2    1.77    2.53
  -8   1   3    0.00    2.97
  -8   1   3   17.38    6.86
   8  -1  -3    5.90    4.39
   8  -1  -3    0.54    3.18
   8   1  -3    8.12    4.60
   8   1  -3    4.49    4.37
  -8  -1   3    7.55    4.25
  -8  -1   3    4.25    3.73
  -8   1   4   38.21    8.95
   8  -1  -4   31.92    8.81
   8   1  -4   43.03    8.66
   8   1  -4   29.34    8.20
  -8  -1   4   21.85    7.17
  -8   1   5    5.26    3.95
   8  -1  -5    5.99    5.39
   8   1  -5   -0.00    3.47
   8   1  -5   11.56    5.49
  -8  -1   5    8.57    5.28
  -8   1   6   74.86   13.93
   8  -1  -6   84.28   15.02
   8   1  -6   94.91   15.19
  -8  -1   6   90.58   14.75
  -8   1   7    4.01    4.47
   8   1  -7    7.66    5.55
  -8  -1   7    3.48    4.16
  -8   1   8    9.77    5.07
   8  -1  -8    3.03    4.95
   8   1  -8    1.99    3.18
  -8  -1   8    0.00    3.88
  -8   1   9   19.83    7.35
   8  -1  -9   15.13    7.13
   8   1  -9   22.49    7.57
  -8  -1   9   22.52    7.33
   8  -1 -10  175.12   23.83
   8   1 -10  186.40   23.77
  -8  -1  10  128.78   20.77
   8  -1 -11    6.97    6.10
  -8  -1  11    9.57    5.57
   8  -1 -12    9.60    6.60
   8  -1 -13    1.72    5.56
  -8   1  14  110.55   17.69
   8  -1 -14   95.31   17.97
  -8   1  15   55.02   12.69
   8  -1 -15   64.63   14.06
  -8  -1  15   43.78   11.18
  -8   1  16   83.55   15.07
   8  -1 -16  103.59   17.04
  -8  -1  16   39.39   12.51
  -8   1  17    0.00    4.72
   8  -1 -17   -0.00    5.18
  -8  -1  17   -0.00    4.66
  -8   1  18   12.80    6.29
  -8  -1  18    6.82    6.70
  -8   1  19    7.63    6.93
   8   1 -19   14.80    7.97
  -8  -1  19    5.75    6.51
  -8   1  20    2.71    5.51
   8   1 -20   11.75    6.67
  -8  -1  20    1.03    5.13
  -8   1  21    4.74    6.35
   8   1 -21    0.35    3.77
  -8  -1  21   -0.00    5.57
  -8   1  22   65.13   15.37
   8   1 -22   87.58   16.68
  -8  -1  22   71.69   16.19
  -8   1  23    4.64    7.47
   8   1 -23    2.79    5.00
  -8  -1  23   -0.00    5.38
  -8   1  24    5.27    7.01
   8   1 -24   14.12    8.01
  -8  -1  24   10.31    7.91
  -8   1  25   -0.00    7.41
   8   1 -25    0.00    3.92
  -8  -1  25    0.00    5.64
  -8   1  26    4.99    7.67
   8  -1 -26    9.44    6.78
   8   1 -26   19.13    8.69
  -8  -1  26   20.02    9.81
  -8   1  27    3.03    5.51
   8   1 -27    2.25    5.10
  -8  -1  27   -0.00    6.86
  -8   1  28   -0.00    5.69
   8   1 -28   -0.00    6.03
  -8  -1  28    0.00    6.15
  -8   1  29    6.09    6.27
  -8  -1  29    1.66    5.81
  -8   1  30   26.44   10.83
  -8  -1  30   49.65   14.47
  -8   1  31    9.15    7.22
  -8  -1  31    0.00    7.06
  -8   1  32   15.78    9.43
  -8  -1  32   18.05    9.02
  -8   1  33    0.00    7.26
  -8  -1  33   10.30    8.39
  -8   1  34   11.89    8.38
  -8  -1  34    1.95    6.00
  -8   1  35    2.91    5.53
  -8  -1  35    1.21    6.31
  -8   2   1   -0.00    4.61
  -8   2   1   -0.00    2.68
   8  -2  -1   -0.00    4.24
   8  -2  -1   -0.00    3.82
   8   2  -1    0.92    3.40
   8   2  -1    3.14    3.91
  -8  -2   1    1.28    3.39
  -8  -2   1    1.79    3.05
  -8   2   2   84.74   13.48
  -8   2   2   64.98   12.77
   8  -2  -2   42.15   10.71
   8  -2  -2   79.75   13.46
   8   2  -2   64.50   11.22
   8   2  -2   71.61   12.07
  -8  -2   2   54.39   10.21
  -8  -2   2   85.88   12.02
  -8   2   3   14.63    6.38
  -8   2   3   14.29    6.50
   8  -2  -3    0.00    3.24
   8  -2  -3   15.16    6.82
   8   2  -3    5.84    4.62
   8   2  -3    8.97    5.09
  -8  -2   3    8.63    4.39
  -8   2   4   39.67    9.71
  -8   2   4   42.44   10.44
   8  -2  -4   39.35    9.29
   8  -2  -4   32.64    8.91
   8   2  -4   59.03   10.25
   8   2  -4   50.32   10.35
  -8  -2   4   38.54    9.18
  -8   2   5    2.47    3.96
   8  -2  -5   19.08    7.04
   8   2  -5    5.65    4.56
   8   2  -5   16.24    6.40
  -8  -2   5   11.18    5.13
  -8   2   6   63.66   12.65
   8  -2  -6   95.85   15.90
   8   2  -6   80.06   13.65
  -8  -2   6   83.79   13.46
  -8   2   7   32.35    8.86
   8  -2  -7   33.49   10.07
  -8  -2   7   50.84   10.14
   8  -2  -8  125.49   19.32
  -8  -2   8  109.01   16.85
   8  -2  -9    5.15    5.61
  -8  -2   9   11.37    5.47
   8  -2 -10    0.00    4.18
  -8  -2  10    0.00    4.65
   8  -2 -11   -0.00    4.27
  -8  -2  11    3.11    4.18
   8  -2 -12   54.69   13.17
  -8  -2  12   70.70   13.58
  -8   2  13   31.30    9.67
   8  -2 -13   47.61   11.64
   8  -2 -14   29.65    9.97
  -8   2  15   33.67   10.70
   8  -2 -15   40.01   11.06
  -8   2  16   25.02    8.94
   8  -2 -16   44.18   11.99
   8   2 -16   29.60    9.46
  -8  -2  16   21.23    9.22
  -8   2  17   36.88    9.77
   8  -2 -17   21.78    9.01
   8   2 -17   13.28    7.32
  -8  -2  17   17.28    7.69
  -8   2  18  185.14   26.13
   8  -2 -18  259.09   30.89
   8   2 -18  153.95   24.94
  -8  -2  18  153.83   24.82
  -8   2  19    0.91    5.75
   8  -2 -19    0.66    4.47
   8   2 -19    0.00    5.01
  -8  -2  19    8.46    6.88
  -8   2  20    3.72    4.87
   8  -2 -20    2.38    5.96
   8   2 -20    2.46    5.20
  -8  -2  20    0.00    5.09
  -8   2  21    0.53    4.89
   8  -2 -21    4.50    6.73
   8   2 -21   -0.00    4.29
  -8  -2  21    1.33    4.36
  -8   2  22   11.12    6.74
   8   2 -22   26.04    9.43
  -8  -2  22   26.74   10.38
  -8   2  23    5.40    6.00
   8   2 -23    0.62    4.44
  -8  -2  23    2.03    5.77
  -8   2  24    4.40    4.95
   8   2 -24   19.81    8.62
  -8  -2  24    7.20    6.49
  -8   2  25   -0.00    4.83
   8   2 -25    3.52    5.47
  -8  -2  25    6.84    6.08
  -8   2  26   -0.00    5.60
   8   2 -26   -0.00    4.33
  -8  -2  26   -0.00    6.89
  -8   2  27    1.69    5.19
   8   2 -27    1.69    5.02
  -8  -2  27    0.00    5.37
  -8   2  28   20.41   10.05
   8   2 -28   19.27    8.77
  -8  -2  28   28.64   11.47
  -8   2  29   -0.00    6.49
   8   2 -29   -0.00    4.41
  -8  -2  29    9.60    7.32
  -8   2  30    0.11    6.93
   8   2 -30   10.68    7.01
  -8  -2  30    0.00    6.64
  -8   2  31    0.00    6.26
  -8  -2  31    1.45    5.93
  -8   2  32    9.70    7.67
  -8  -2  32    5.94    8.69
  -8   2  33    0.00    7.04
  -8  -2  33    4.33    8.90
  -8   2  34    6.92    7.44
  -8  -2  34    0.00    8.13
  -8   2  35   -0.00    8.04
  -8  -2  35    5.82    6.59
  -8   3   1   90.71   15.57
  -8   3   1   88.61   15.74
   8  -3  -1  113.78   16.43
   8  -3  -1   62.28   13.74
   8   3  -1   94.58   13.59
  -8  -3   1  104.54   14.23
  -8  -3   1  100.92   13.51
  -8   3   2    1.12    3.54
  -8   3   2    0.00    4.38
   8  -3  -2    3.50    5.11
   8   3  -2   -0.00    3.36
  -8  -3   2    0.91    3.05
  -8  -3   2    7.13    3.71
  -8   3   3   44.17   10.78
  -8   3   3   41.14   10.63
   8  -3  -3   59.07   11.55
   8  -3  -3   46.16   11.57
   8   3  -3   49.59   10.01
  -8  -3   3   55.95   10.19
  -8  -3   3   44.40    9.08
  -8   3   4  142.90   20.79
  -8   3   4  138.57   21.07
   8  -3  -4  130.79   19.90
   8  -3  -4  106.09   19.14
   8   3  -4  149.93   19.18
  -8  -3   4  157.47   19.39
   8  -3  -5   14.50    7.08
   8   3  -5   14.43    5.88
  -8  -3   5   15.56    5.70
   8  -3  -6   35.77   10.23
   8   3  -6   44.99    9.94
  -8  -3   6   43.76    9.41
   8  -3  -7   18.65    7.99
  -8  -3   7   28.91    7.76
   8  -3  -8    0.00    4.34
  -8  -3   8    2.19    4.06
   8  -3  -9    0.00    5.42
  -8  -3   9    9.02    5.09
   8  -3 -10  120.36   20.25
  -8  -3  10  126.78   19.05
   8  -3 -11   85.40   16.63
  -8  -3  11   92.81   15.93
  -8   3  12    0.00    5.76
   8  -3 -12   -0.00    4.10
   8   3 -12    3.98    4.92
  -8  -3  12    1.35    3.87
  -8   3  13   13.71    6.80
   8  -3 -13    2.65    4.63
   8   3 -13    4.79    4.31
  -8   3  14   16.58    8.53
   8  -3 -14   21.64    9.14
   8   3 -14   14.33    7.05
  -8   3  15   46.00   11.75
   8  -3 -15   27.37   10.12
   8   3 -15   35.34    9.72
  -8   3  16  100.64   17.46
   8  -3 -16   67.65   15.53
   8   3 -16   99.93   16.63
  -8  -3  16   56.23   13.81
  -8   3  17    4.95    5.70
   8  -3 -17   -0.00    5.85
   8   3 -17   -0.00    4.07
  -8  -3  17   -0.00    4.88
  -8   3  18    0.00    5.79
   8  -3 -18    2.13    5.75
   8   3 -18    2.28    5.23
  -8  -3  18    4.14    4.50
  -8   3  19   24.06    8.94
   8  -3 -19   23.86    9.39
   8   3 -19    7.97    6.45
  -8  -3  19   23.91    9.25
  -8   3  20   90.15   17.35
   8  -3 -20   93.46   19.10
   8   3 -20  102.54   18.70
  -8  -3  20  127.92   20.13
  -8   3  21    8.44    6.55
   8  -3 -21    0.75    5.15
   8   3 -21   -0.00    3.75
  -8  -3  21   12.08    8.09
  -8   3  22    7.94    6.79
   8  -3 -22   13.56    8.19
   8   3 -22   19.53    8.20
  -8  -3  22   13.28    8.26
  -8   3  23    7.70    7.01
   8   3 -23    3.31    6.55
  -8  -3  23    3.06    5.10
  -8   3  24   33.15   10.50
   8   3 -24   26.31   10.20
  -8  -3  24   36.32   12.06
  -8   3  25   20.33    9.76
  -8  -3  25   21.91    9.79
  -8   3  26    6.86    7.46
  -8   3  27   -0.00    5.42
  -8  -3  27    0.00    5.40
  -8   3  28    3.69    5.79
  -8  -3  28    6.05    6.27
  -8   3  29    3.04    5.86
  -8  -3  29    4.76    6.27
  -8   3  30    2.12    5.87
  -8  -3  30   10.42    7.67
  -8   3  31   -0.00    5.94
  -8  -3  31    5.90    7.06
  -8   3  32    1.83    8.42
  -8  -3  32    7.04    7.21
  -8   3  33   -0.00    5.59
  -8  -3  33    1.77    6.63
  -8   3  34    1.22    6.82
  -8  -3  34   -0.00    6.01
  -8   3  35   -0.00    7.87
  -8  -3  35   -0.00    5.78
  -8   4   1   89.00   15.05
   8  -4  -1   77.83   14.55
   8   4  -1   79.66   11.91
  -8  -4   1   53.33   10.06
  -8  -4   1   67.99   10.25
  -8   4   2   30.52    8.76
   8  -4  -2   26.71    9.21
   8   4  -2   32.39    7.49
  -8  -4   2   33.43    7.56
  -8   4   3   21.33    7.77
   8  -4  -3   24.21    8.45
   8   4  -3   27.30    7.36
  -8  -4   3   17.42    5.76
  -8  -4   3   21.76    5.74
  -8   4   4  124.54   20.70
   8  -4  -4  150.08   22.10
   8   4  -4  144.69   19.55
  -8  -4   4  143.23   18.90
  -8   4   5    1.98    4.30
   8  -4  -5    8.51    5.93
   8   4  -5    9.50    4.76
  -8  -4   5    6.70    4.28
   8  -4  -6   41.20   10.98
   8   4  -6   69.72   11.40
  -8  -4   6   34.24    8.33
   8  -4  -7   86.29   16.43
   8   4  -7   96.21   15.81
  -8  -4   7  106.52   15.30
   8  -4  -8   47.27   11.24
   8   4  -8   40.00    9.77
  -8  -4   8   34.74    8.80
  -8   4   9    2.90    4.79
   8  -4  -9   12.74    6.63
   8   4  -9    8.55    5.47
  -8  -4   9   15.99    6.33
  -8   4  10    3.18    5.08
   8  -4 -10    4.27    4.49
   8   4 -10    3.97    4.08
  -8  -4  10    0.00    3.84
  -8   4  11   -0.00    4.83
   8  -4 -11    0.00    5.72
   8   4 -11   12.82    6.17
  -8  -4  11   12.26    6.48
  -8   4  12   93.92   16.75
   8  -4 -12   76.39   16.13
   8   4 -12   85.27   14.91
  -8  -4  12   83.51   15.21
  -8   4  13    2.89    4.77
   8  -4 -13   15.42    8.42
   8   4 -13   10.14    5.87
  -8   4  14   67.91   13.50
   8  -4 -14   42.21   11.75
   8   4 -14   37.62   10.60
  -8   4  15    0.00    4.59
   8  -4 -15    4.13    4.95
  -8   4  16   20.04    8.76
   8  -4 -16   10.15    7.06
   8   4 -16   19.12    7.19
  -8  -4  16   39.54   10.31
  -8   4  17   13.67    7.59
   8  -4 -17   24.86   10.35
   8   4 -17   32.24    9.69
  -8  -4  17   33.57   10.29
  -8   4  18   79.68   17.00
   8  -4 -18   56.27   15.33
   8   4 -18   92.14   16.26
  -8  -4  18   68.24   15.57
  -8   4  19   14.95    7.98
   8  -4 -19    9.48    7.52
   8   4 -19    1.31    4.85
  -8  -4  19    9.62    7.85
  -8   4  20    8.63    7.66
   8  -4 -20   13.43    8.00
   8   4 -20   17.99    8.20
  -8  -4  20   16.78    8.73
  -8   4  21    4.92    5.68
   8   4 -21    5.91    5.39
  -8   4  22   19.74    8.99
   8   4 -22   24.24    9.10
  -8  -4  22   18.19    8.34
  -8   4  23   23.33    9.20
   8   4 -23    4.59    6.40
  -8  -4  23   12.95    8.40
  -8   4  24    5.41    6.74
   8   4 -24    3.90    5.93
  -8  -4  24   11.30    7.70
  -8   4  25   -0.00    6.26
   8   4 -25    8.21    6.53
  -8  -4  25    4.23    6.68
  -8   4  26    4.02    5.01
   8   4 -26    1.29    4.56
  -8  -4  26    0.00    5.96
  -8   4  27   15.30    7.30
   8   4 -27    0.30    4.40
  -8  -4  27    6.50    7.52
  -8   4  28   11.28    7.48
   8   4 -28    0.60    4.87
  -8  -4  28   13.99    8.99
   8   4 -29    4.41    6.68
  -8  -4  29   -0.00    6.49
  -8   4  30    0.00    5.44
   8   4 -30    0.00    4.71
  -8  -4  30    0.94    5.52
  -8   4  31   -0.00    5.43
   8   4 -31   -0.00    6.75
  -8  -4  31   -0.00    7.06
  -8   4  32    5.91    7.18
   8   4 -32   16.31    8.48
  -8  -4  32    0.00    6.04
  -8   4  33    3.57    7.26
  -8  -4  33    3.11    7.35
  -8   4  34   -0.00    6.22
  -8  -4  34   22.41   10.86
  -8   4  35    0.83    6.98
  -8  -4  35    2.53    4.68
  -8   5   1   33.26    9.90
   8  -5  -1   33.65    9.91
   8   5  -1   35.53    7.55
  -8  -5   1   28.23    6.81
  -8  -5   1   49.72    7.13
  -8   5   2   27.12    9.28
   8  -5  -2   27.88    8.99
   8   5  -2   25.10    6.62
  -8  -5   2   25.58    5.51
  -8   5   3   84.41   15.85
   8  -5  -3   65.73   14.67
   8   5  -3   86.18   13.78
  -8  -5   3   89.70   13.10
  -8  -5   3   91.03   11.87
  -8   5   4   12.75    6.43
  -8   5   4    8.25    6.22
   8  -5  -4   17.19    7.69
   8   5  -4   19.46    7.01
  -8  -5   4   16.85    5.66
  -8   5   5   84.43   14.70
  -8   5   5   58.80   13.19
   8  -5  -5   85.59   14.74
   8  -5  -5   38.66   11.17
   8   5  -5   57.55   11.15
   8   5  -5   63.06   10.92
  -8  -5   5   42.64    9.60
  -8   5   6   95.35   16.85
   8  -5  -6   93.33   16.36
   8  -5  -6   88.60   17.10
   8   5  -6  114.59   16.27
   8   5  -6   94.01   14.70
  -8  -5   6   91.47   14.17
  -8   5   7    0.00    5.07
   8  -5  -7    0.00    5.49
   8  -5  -7    0.00    4.56
   8   5  -7    2.63    3.84
   8   5  -7    5.19    4.47
  -8   5   8    5.92    6.70
   8  -5  -8   -0.00    5.00
   8   5  -8   11.99    6.07
   8   5  -8    6.16    4.82
  -8  -5   8    6.20    4.99
  -8   5   9    5.25    5.03
   8  -5  -9    7.21    6.22
   8   5  -9   12.03    5.43
  -8  -5   9   10.47    5.70
   8  -5 -10  209.28   29.21
  -8  -5  10  208.75   26.94
  -8   5  11   16.66    7.92
   8  -5 -11   16.71    9.85
   8   5 -11   15.07    5.94
  -8  -5  11   73.15   12.01
  -8   5  12   -0.00    3.72
   8  -5 -12    0.00    6.10
   8   5 -12    1.23    4.01
  -8  -5  12    3.61    5.32
  -8   5  13    0.00    5.64
   8  -5 -13    2.01    4.71
   8   5 -13   -0.00    4.02
  -8  -5  13    7.13    6.07
  -8   5  14    5.34    6.46
   8  -5 -14   19.39    8.26
   8   5 -14    7.80    5.02
  -8   5  15   25.97    8.80
   8  -5 -15   28.41    9.94
   8   5 -15   19.59    7.64
  -8   5  16  108.51   17.31
   8  -5 -16   50.29   13.98
   8   5 -16   56.31   12.78
  -8  -5  16   67.62   14.74
  -8   5  17   11.45    6.83
   8  -5 -17    8.23    7.27
   8   5 -17    2.90    4.22
  -8  -5  17    6.69    6.83
  -8   5  18    4.71    5.31
   8  -5 -18    8.93    7.42
   8   5 -18    0.00    4.48
  -8  -5  18   -0.00    5.43
  -8   5  19   20.26    8.32
   8   5 -19   15.71    7.38
  -8  -5  19   14.57    7.93
  -8   5  20   33.84   10.63
   8   5 -20   26.93    9.51
  -8  -5  20   33.97   11.17
  -8   5  21   21.48    9.54
   8   5 -21   32.19    9.72
  -8  -5  21   29.37   10.07
  -8   5  22   18.08    8.40
   8   5 -22   10.37    7.04
  -8  -5  22    9.40    7.71
  -8   5  23   -0.00    4.81
   8   5 -23   -0.00    4.28
  -8  -5  23    0.00    6.90
  -8   5  24   21.82    8.55
   8   5 -24    3.56    5.34
  -8  -5  24    0.71    6.03
  -8   5  25    7.04    6.59
   8   5 -25    7.54    6.37
  -8  -5  25   11.56    8.54
  -8   5  26   14.27    8.35
   8   5 -26   13.99    7.57
  -8  -5  26   25.90    9.85
  -8   5  27    0.00    5.73
   8   5 -27   -0.00    4.38
  -8  -5  27   16.99    8.72
  -8   5  28    7.68    6.29
   8   5 -28    0.02    5.49
  -8  -5  28   -0.00    5.49
  -8   5  29   10.51    8.41
   8   5 -29    2.37    5.38
  -8  -5  29    9.96    7.43
  -8   5  30    3.96    6.10
   8   5 -30    2.96    5.75
  -8  -5  30    7.11    7.57
  -8   5  31   11.95    7.50
   8   5 -31    4.17    6.75
  -8  -5  31    0.00    5.89
  -8   5  32    3.38    6.81
   8   5 -32    5.38    6.99
  -8  -5  32    1.74    7.95
  -8   5  33    3.65    5.73
   8   5 -33    8.68    6.93
  -8  -5  33    0.00    7.20
  -8   5  34   -0.00    6.47
  -8  -5  34   -0.00    8.05
  -8   6   1   68.13   16.02
   8  -6  -1   97.25   16.56
   8  -6  -1  138.08   19.55
   8   6  -1  115.77   15.16
   8   6  -1   97.10   13.91
  -8  -6   1   95.96   13.63
  -8   6   2   76.57   16.16
   8  -6  -2  104.09   16.62
   8  -6  -2   99.04   17.16
   8   6  -2   93.69   14.22
   8   6  -2   88.80   13.51
  -8  -6   2  102.59   13.85
  -8  -6   2   95.64   11.55
  -8   6   3  112.95   18.57
   8  -6  -3  133.87   18.72
   8  -6  -3   75.19   16.40
   8   6  -3  105.65   15.11
   8   6  -3   73.65   13.17
  -8  -6   3  112.85   14.62
  -8   6   4   20.10    9.33
  -8   6   4   26.92    9.45
   8  -6  -4   44.77   10.61
   8  -6  -4   36.06   10.71
   8   6  -4   29.99    7.86
   8   6  -4   32.62    7.62
  -8  -6   4   32.05    7.41
  -8   6   5   25.83    8.82
  -8   6   5   17.55    7.84
   8  -6  -5   32.92    9.80
   8   6  -5   16.09    6.21
   8   6  -5   23.21    6.36
  -8  -6   5   19.81    6.00
  -8   6   6   36.48   10.27
  -8   6   6   14.25    7.88
   8  -6  -6   13.91    7.20
   8  -6  -6   41.39   11.37
   8   6  -6   27.18    7.69
   8   6  -6   33.13    7.92
  -8  -6   6   46.69    9.21
  -8   6   7   35.28   10.11
   8  -6  -7   19.50    8.76
   8  -6  -7   13.68    8.11
   8   6  -7   28.16    7.64
   8   6  -7   26.75    6.83
  -8  -6   7   22.87    7.46
  -8   6   8   26.04    8.86
   8  -6  -8   33.79    9.32
   8  -6  -8   31.69   10.55
   8   6  -8   25.30    8.02
   8   6  -8   18.53    6.43
  -8  -6   8   18.26    6.77
  -8   6   9   -0.00    4.34
   8  -6  -9   -0.00    5.55
   8  -6  -9   -0.00    4.30
   8   6  -9   -0.00    2.93
  -8  -6   9    2.64    4.82
  -8   6  10    7.08    5.99
   8  -6 -10   15.53    7.49
   8   6 -10    2.71    3.27
  -8  -6  10    3.73    3.85
  -8   6  11   22.32    8.16
   8  -6 -11   10.65    7.26
   8   6 -11    7.84    4.61
  -8  -6  11   16.85    6.51
  -8   6  12   43.68   10.19
   8  -6 -12   15.54    8.97
   8   6 -12   19.26    7.79
  -8  -6  12   28.09    8.94
  -8   6  13   16.34    7.56
   8  -6 -13   16.96    8.84
   8   6 -13   14.21    6.24
  -8  -6  13   17.21    7.73
  -8   6  14   22.54    8.90
   8  -6 -14   48.78   13.05
   8   6 -14   57.27   11.68
  -8   6  15    9.78    5.86
   8  -6 -15   25.85    9.59
   8   6 -15   26.60    8.69
  -8   6  16    5.54    5.38
   8   6 -16    3.71    5.43
  -8  -6  16    0.00    5.63
  -8   6  17   72.15   15.83
   8   6 -17   70.30   14.42
  -8  -6  17   84.81   16.49
  -8   6  18   23.61    9.78
  -8  -6  18   11.79    6.72
  -8   6  19    6.86    6.36
  -8  -6  19   11.27    7.66
  -8   6  20    1.08    4.39
   8   6 -20    9.32    6.63
  -8  -6  20    2.65    5.63
  -8   6  21   -0.00    4.19
   8   6 -21    1.74    4.39
  -8  -6  21    0.00    5.44
  -8   6  22    7.98    6.33
   8   6 -22    8.90    6.30
  -8  -6  22   13.07    7.70
  -8   6  23   24.64    9.80
   8   6 -23   22.23    8.79
  -8  -6  23   33.55   10.67
  -8   6  24    4.73    5.88
   8   6 -24   -0.00    4.81
  -8  -6  24   -0.00    5.47
  -8   6  25   11.63    7.78
   8   6 -25   13.19    7.53
  -8  -6  25   12.47    8.50
  -8   6  26    4.85    6.04
  -8  -6  26    0.00    5.63
  -8   6  27    2.02    5.69
   8   6 -27   15.22    7.49
  -8  -6  27   11.56    7.98
  -8   6  28   10.74    7.66
   8   6 -28    0.00    4.75
  -8  -6  28    2.17    7.31
  -8   6  29   14.92    8.14
   8   6 -29   -0.00    6.75
  -8  -6  29    0.00    4.67
  -8   6  30   -0.00    5.23
   8   6 -30   -0.00    6.43
  -8  -6  30    4.27    8.44
  -8   6  31   -0.00    4.82
   8   6 -31    5.70    7.32
  -8  -6  31   -0.00    5.64
  -8   6  32   -0.00    5.38
   8   6 -32    2.82    4.98
  -8  -6  32    4.41    7.65
  -8   6  33   11.97    7.46
   8   6 -33    6.54    6.88
  -8  -6  33    0.00    7.96
  -8   6  34    1.30    5.08
  -8  -6  34    6.15    7.16
  -8   7   1   60.80   14.39
   8  -7  -1   95.18   15.59
   8   7  -1   71.91   11.12
  -8   7   2    5.14    4.77
   8  -7  -2    0.07    3.26
   8   7  -2    1.29    2.70
  -8  -7   2    0.00    2.19
  -8  -7   2    0.53    1.22
  -8   7   3   18.74    8.37
   8  -7  -3   32.72    9.05
   8  -7  -3   26.05    9.05
   8   7  -3   26.43    6.98
  -8  -7   3   43.31    7.68
  -8   7   4   -0.00    4.47
   8  -7  -4    3.28    4.29
   8  -7  -4    0.04    3.41
   8   7  -4   -0.00    2.86
  -8  -7   4   -0.00    3.53
  -8   7   5   65.82   14.21
  -8   7   5   94.19   16.65
   8  -7  -5  104.07   17.01
   8  -7  -5   86.90   16.51
   8   7  -5   73.63   12.23
  -8  -7   5   72.48   12.22
  -8   7   6   17.66    7.95
  -8   7   6   10.20    7.61
   8  -7  -6   23.43    8.47
   8  -7  -6   22.31    9.31
   8   7  -6   13.70    5.59
  -8  -7   6   15.37    6.18
  -8   7   7    2.28    5.27
  -8   7   7   -0.00    4.57
   8  -7  -7    0.00    4.12
   8   7  -7    6.92    4.09
   8   7  -7    7.12    4.56
  -8  -7   7   -0.00    3.51
  -8   7   8    0.00    6.00
   8  -7  -8   -0.00    4.81
   8  -7  -8   -0.00    5.53
   8   7  -8   -0.00    3.42
   8   7  -8   -0.00    3.56
  -8   7   9   44.23   11.80
   8  -7  -9   51.24   11.65
   8  -7  -9   30.54   10.43
   8   7  -9   44.90    9.82
  -8  -7   9   51.02   10.82
  -8   7  10    9.98    6.83
   8  -7 -10    4.29    5.15
   8  -7 -10   10.67    7.58
   8   7 -10    9.54    4.60
  -8  -7  10   10.51    6.42
  -8   7  11   39.45   10.83
   8  -7 -11   43.45   11.44
   8  -7 -11   45.88   12.88
   8   7 -11   38.84    9.10
  -8  -7  11   41.84   10.58
  -8   7  12    0.08    3.74
   8  -7 -12    0.53    5.00
   8   7 -12    2.39    4.39
  -8  -7  12   -0.00    5.63
  -8   7  13   12.55    7.13
   8   7 -13   19.39    6.96
  -8   7  14   28.33    8.92
   8   7 -14   14.84    5.86
  -8   7  15  103.41   17.99
   8   7 -15   86.01   15.84
  -8   7  16    2.14    5.46
   8   7 -16   12.47    5.96
  -8  -7  16   11.23    6.69
  -8   7  17    6.93    5.46
   8   7 -17    0.00    4.38
  -8  -7  17    2.90    4.54
  -8   7  18    1.62    3.64
   8   7 -18   -0.00    4.55
  -8  -7  18   -0.00    4.66
  -8   7  19    0.61    4.33
   8   7 -19    0.43    4.07
  -8  -7  19    0.00    5.02
  -8   7  20    2.96    5.49
   8   7 -20    5.78    6.31
  -8  -7  20   12.54    7.35
  -8   7  21   22.74    8.78
   8   7 -21   10.11    6.71
  -8  -7  21   38.30   11.32
  -8   7  22   -0.00    5.35
   8   7 -22    4.12    4.96
  -8  -7  22    6.22    6.68
  -8   7  23   -0.00    6.47
   8   7 -23    0.92    3.16
  -8  -7  23    0.50    5.77
  -8   7  24   -0.00    4.85
   8   7 -24    0.00    3.40
  -8  -7  24    1.11    5.84
  -8   7  25    7.13    7.69
   8   7 -25   18.65    8.29
  -8  -7  25    5.94    6.91
  -8   7  26    0.07    4.24
   8   7 -26    0.00    5.23
  -8  -7  26   -0.00    5.15
  -8   7  27    8.45    7.19
   8   7 -27    8.08    7.39
  -8  -7  27   16.62    9.78
  -8   7  28   -0.00    4.89
   8   7 -28    4.84    6.41
  -8  -7  28   -0.00    5.47
  -8   7  29    3.35    5.34
   8   7 -29    0.42    5.68
  -8  -7  29    8.12    7.60
  -8   7  30   -0.00    6.03
   8   7 -30   -0.00    5.38
  -8  -7  30   -0.00    7.83
  -8   7  31    6.99    7.45
   8   7 -31   10.21    7.43
  -8  -7  31   16.53   10.40
  -8   7  32   -0.00    5.50
   8   7 -32   -0.00    5.55
  -8  -7  32    0.24    4.86
  -8   7  33    4.66    6.16
   8   7 -33    2.79    6.23
  -8  -7  33   -0.00    6.28
   8   7 -34   -0.00    5.26
  -8   8   1   78.41   17.95
   8  -8  -1  114.12   18.97
   8   8  -1  132.72   15.14
  -8   8   2    1.57    3.88
   8  -8  -2   -0.00    4.48
   8   8  -2   -0.00    2.45
   8  -8  -3   39.49   10.05
   8   8  -3   31.51    7.08
   8  -8  -4   17.25    7.39
   8   8  -4   18.12    5.68
   8  -8  -5    3.18    4.57
   8  -8  -5    0.00    5.90
   8   8  -5    0.00    3.03
  -8   8   6    9.42    6.35
   8  -8  -6   -0.00    4.06
   8  -8  -6   -0.00    4.91
   8   8  -6    1.40    3.07
  -8  -8   6   -0.00    3.52
  -8   8   7  119.50   21.21
   8  -8  -7  142.49   22.22
   8  -8  -7  116.12   21.36
   8   8  -7  129.74   18.55
  -8  -8   7  176.81   20.13
  -8   8   8    1.65    5.84
   8  -8  -8    7.20    6.84
   8   8  -8   10.58    5.27
  -8  -8   8    2.84    4.16
  -8   8   9    9.80    6.84
   8  -8  -9    4.48    6.41
   8   8  -9    6.51    4.29
  -8  -8   9   17.28    6.48
  -8   8  10    6.49    6.97
   8  -8 -10   13.52    7.55
   8   8 -10   17.31    5.84
  -8  -8  10    7.94    5.59
  -8   8  11    4.74    5.64
   8  -8 -11    2.06    4.49
   8   8 -11    3.49    4.40
  -8  -8  11   10.71    6.12
  -8   8  12    2.32    4.48
   8  -8 -12   -0.00    5.36
   8   8 -12   -0.00    2.93
  -8  -8  12   -0.00    4.39
  -8   8  13   32.80   10.76
   8   8 -13   64.52   12.11
  -8   8  14   -0.00    5.14
   8   8 -14   -0.00    3.82
  -8   8  15   19.79    9.00
   8   8 -15   27.10    8.38
  -8  -8  15   15.08    7.42
  -8   8  16    2.06    4.85
   8   8 -16    1.99    4.02
  -8  -8  16   -0.00    5.44
  -8   8  17   27.34   10.17
   8   8 -17   20.10    8.01
  -8  -8  17   41.35   11.45
  -8   8  18    3.76    5.51
   8   8 -18    0.37    4.11
  -8  -8  18    7.22    6.53
  -8   8  19    9.52    6.57
   8   8 -19    0.00    4.67
  -8  -8  19    4.36    5.28
  -8   8  20    1.55    4.94
   8   8 -20   -0.00    3.52
  -8  -8  20    6.89    6.03
  -8   8  21    3.89    5.99
   8   8 -21   -0.00    4.20
  -8  -8  21    5.31    6.00
  -8   8  22    0.00    4.94
   8   8 -22    3.10    5.28
   8   8 -23   21.12    8.73
  -8  -8  23   31.73   10.80
  -8   8  24   11.75    7.58
   8   8 -24    0.68    4.08
  -8  -8  24   15.00    8.14
  -8   8  25    7.74    6.60
   8   8 -25   10.25    6.45
  -8  -8  25    0.00    4.94
  -8   8  26    0.00    5.19
   8   8 -26   -0.00    4.70
  -8  -8  26   -0.00    5.98
  -8   8  27    8.82    6.69
   8   8 -27    0.00    4.84
  -8  -8  27    9.03    7.29
  -8   8  28   -0.00    4.92
   8   8 -28    4.05    5.19
  -8  -8  28    0.00    6.65
  -8   8  29    5.64    7.25
   8   8 -29   -0.00    5.17
  -8  -8  29    2.76    5.68
  -8   8  30    6.51    6.97
   8   8 -30   12.80    7.77
  -8  -8  30   -0.00    5.94
  -8   8  31    2.22    5.45
   8   8 -31    1.06    4.19
  -8  -8  31    0.00    6.78
  -8   8  32    7.12    6.55
   8   8 -32    8.82    6.48
  -8  -8  32    3.76    6.81
  -8   8  33    0.00    6.97
   8   8 -33    0.48    5.60
  -8  -8  33   -0.00    5.82
   8   8 -34    0.00    4.65
   8   8 -35    2.19    6.59
   8  -9  -1  102.27   18.55
   8   9  -1  107.43   14.20
   8  -9  -2    1.61    5.17
  -8   9   3   30.85   10.96
   8  -9  -3   23.14    9.06
   8   9  -3   55.56    8.93
  -8   9   4    0.05    5.38
   8  -9  -4    0.00    4.52
   8   9  -4    6.07    3.44
  -8   9   5   60.83   13.85
   8   9  -5   32.34    7.83
  -8   9   6    1.10    4.41
   8  -9  -6   -0.00    4.48
   8   9  -6    2.15    3.95
  -8   9   7    8.05    6.36
   8  -9  -7    3.99    4.70
   8   9  -7    3.94    3.40
  -8   9   8    2.26    4.95
  -8   9   8    1.67    4.52
   8  -9  -8    2.87    4.68
   8   9  -8   -0.00    3.10
  -8   9   9   19.87    9.30
  -8   9   9    5.97    6.76
   8  -9  -9   15.53    7.87
   8   9  -9   15.95    5.74
  -8   9  10    9.08    6.75
   8  -9 -10    0.68    5.38
   8   9 -10    7.20    4.84
  -8   9  11   92.97   17.63
   8  -9 -11   77.42   16.24
   8   9 -11   80.35   14.28
  -8   9  12    4.06    5.02
   8  -9 -12    4.24    4.88
   8   9 -12   -0.00    4.05
  -8  -9  12    1.17    4.24
  -8   9  13    1.72    5.11
   8  -9 -13    1.48    4.97
  -8   9  14   10.31    6.48
   8  -9 -14    3.33    5.37
  -8   9  15   47.14   12.82
  -8  -9  15   51.64   12.88
  -8   9  16   -0.00    3.92
  -8  -9  16    2.91    5.79
  -8   9  17   -0.00    3.91
  -8  -9  17    4.62    6.20
  -8   9  18   10.78    7.48
  -8  -9  18    0.00    3.35
  -8   9  19   17.22    7.52
  -8  -9  19    5.62    7.06
  -8   9  20    0.00    4.84
   8   9 -20    0.59    4.25
  -8  -9  20    0.55    5.34
  -8   9  21   22.98    8.81
   8   9 -21   15.66    7.83
  -8  -9  21   11.54    7.98
  -8   9  22    9.23    6.55
   8   9 -22    0.77    5.36
  -8  -9  22   -0.00    4.94
  -8   9  23    4.60    5.28
   8   9 -23    0.00    6.07
  -8  -9  23   -0.00    4.42
  -8   9  24   -0.00    5.85
   8   9 -24    0.39    4.06
  -8  -9  24    1.69    5.99
  -8   9  25   16.13    8.22
   8   9 -25    9.27    7.43
  -8  -9  25   30.94   11.02
  -8   9  26   -0.00    4.52
   8   9 -26    2.77    5.12
  -8  -9  26   -0.00    5.84
  -8   9  27   -0.00    5.15
   8   9 -27    1.07    4.41
  -8  -9  27   -0.00    7.01
  -8   9  28   -0.00    5.12
   8   9 -28    1.61    5.90
  -8  -9  28    1.10    5.32
  -8   9  29   -0.00    6.11
   8   9 -29    1.51    4.81
  -8  -9  29    3.43    6.62
  -8   9  30    2.67    5.86
   8   9 -30    0.00    5.35
  -8  -9  30    6.16    8.12
  -8   9  31    2.19    6.45
   8   9 -31   -0.00    6.23
  -8  -9  31    3.93    6.95
  -8   9  32   -0.00    6.54
   8   9 -32   -0.00    5.99
  -8  -9  32   -0.00    6.97
   8   9 -33    1.27    6.03
  -8  10   1   33.69   11.95
   8 -10  -1   21.20    9.15
   8  10  -1   39.26    7.11
   8 -10  -2    3.95    5.33
   8  10  -2    1.68    2.79
  -8  10   3   45.93   12.43
   8 -10  -3   47.85   12.29
   8  10  -3   43.90    8.45
  -8  10   4   10.67    7.79
   8 -10  -4   14.18    7.48
   8  10  -4   18.00    5.60
  -8  10   5    3.85    5.17
   8 -10  -5   12.62    6.63
  -8  10   6   -0.00    3.95
   8 -10  -6    4.45    4.91
   8  10  -6    0.00    2.85
  -8  10   7   76.62   15.49
   8 -10  -7   75.91   14.41
   8  10  -7   54.92   10.52
  -8  10   8    1.33    4.77
   8 -10  -8    0.00    3.35
   8  10  -8    0.15    2.07
  -8  10   9   26.57    8.93
  -8  10   9   11.64    7.28
   8 -10  -9   13.67    7.25
   8  10  -9   18.80    6.08
  -8  10  10    1.13    5.62
  -8  10  10   -0.00    3.62
   8 -10 -10    2.04    6.13
   8  10 -10   -0.00    2.83
  -8  10  11   17.31    8.23
   8 -10 -11   12.47    7.99
   8  10 -11    6.65    4.51
  -8  10  12    5.79    5.52
   8 -10 -12    0.67    4.71
   8  10 -12   -0.00    2.59
  -8  10  13   71.22   14.41
   8 -10 -13    7.78    7.30
   8  10 -13   40.45    9.88
  -8  10  14    3.31    5.87
   8 -10 -14    0.93    5.00
   8  10 -14    0.29    3.54
  -8  10  15    7.70    6.26
   8 -10 -15    1.58    4.62
   8  10 -15    1.41    3.52
  -8  10  16    2.99    5.29
   8 -10 -16    0.93    3.86
   8  10 -16    0.46    3.96
  -8  10  17   27.52    9.79
   8 -10 -17   10.57    7.29
   8  10 -17   41.68    9.90
  -8  10  18   -0.00    4.43
   8  10 -18    5.20    4.85
  -8 -10  18    0.31    4.72
  -8  10  19    5.97    6.26
   8  10 -19    9.66    6.51
  -8 -10  19   23.95    9.37
  -8  10  20    2.73    5.16
   8  10 -20   -0.00    4.63
  -8 -10  20    5.39    5.55
   8  10 -21    8.57    5.55
  -8 -10  21   16.66    7.82
  -8  10  22    1.76    4.80
   8  10 -22   -0.00    3.82
  -8 -10  22    4.16    5.58
  -8  10  23   10.79    6.72
   8  10 -23    0.00    3.86
  -8 -10  23   15.75    8.38
  -8  10  24    2.21    5.30
   8  10 -24    0.00    3.90
  -8 -10  24    3.75    5.93
  -8  10  25    0.00    4.91
   8  10 -25    3.56    4.43
  -8 -10  25    0.00    7.25
  -8  10  26    0.00    5.58
   8  10 -26   -0.00    4.00
  -8 -10  26   -0.00    6.40
  -8  10  27   15.85    8.31
   8  10 -27    2.80    4.82
  -8 -10  27    0.00    6.15
  -8  10  28    0.04    5.45
   8  10 -28    2.20    5.51
  -8 -10  28    2.40    6.63
  -8  10  29   13.46    7.95
   8  10 -29   -0.00    5.59
  -8 -10  29    9.51    7.92
  -8  10  30    2.52    5.05
   8  10 -30   -0.00    4.65
  -8 -10  30    3.39    7.68
   8  10 -31    6.55    6.24
  -8 -10  31   -0.00    6.55
  -8  11   1   49.87   13.59
   8 -11  -1   64.03   14.25
   8  11  -1   51.84    8.76
  -8  11   2   14.85    7.17
   8 -11  -2    4.60    4.97
   8  11  -2    1.19    2.18
  -8  11   3   17.90    8.15
   8  11  -3   12.18    4.41
  -8  11   4   -0.00    4.53
   8 -11  -4    6.12    5.63
   8  11  -4   11.47    4.00
  -8  11   5   54.86   13.28
   8 -11  -5   15.12    7.73
   8  11  -5   48.25    8.70
  -8  11   6    0.00    4.41
   8 -11  -6    1.34    3.58
   8  11  -6    5.35    3.58
  -8  11   7    6.07    6.61
   8 -11  -7    3.80    5.31
   8  11  -7    4.04    3.97
  -8  11   8    5.02    5.89
   8  11  -8    0.00    2.75
  -8  11   9   26.99   10.33
   8 -11  -9   22.49    8.77
   8  11  -9   28.57    7.43
  -8  11  10    6.34    6.50
   8 -11 -10    5.32    5.81
   8  11 -10   -0.00    3.18
  -8  11  11   38.67   10.92
  -8  11  11   17.27    8.70
   8 -11 -11   27.23   10.01
   8  11 -11   20.67    7.23
  -8  11  12    0.00    5.17
  -8  11  12   -0.00    4.87
   8 -11 -12    3.41    4.69
   8  11 -12    2.41    3.53
  -8  11  13    0.00    6.17
   8 -11 -13   -0.00    6.56
   8  11 -13   -0.00    2.82
  -8  11  14    1.24    4.83
   8 -11 -14    3.75    5.29
   8  11 -14    0.00    3.57
  -8  11  15   52.38   12.39
   8 -11 -15   22.97    9.12
   8  11 -15   22.21    8.23
  -8  11  16    6.57    6.32
   8 -11 -16    1.43    4.23
   8  11 -16   -0.00    4.15
  -8  11  17    6.80    6.77
   8 -11 -17   -0.00    5.52
   8  11 -17    0.00    3.97
  -8  11  18    0.25    4.63
   8 -11 -18    6.64    6.79
   8  11 -18    3.81    4.40
  -8  11  19   22.52    9.10
   8 -11 -19   -0.00    4.87
   8  11 -19   11.56    6.61
  -8  11  20    3.51    5.35
   8  11 -20    1.64    3.36
  -8  11  21   14.25    7.88
   8  11 -21    2.72    5.05
  -8  11  22    1.89    5.69
   8  11 -22    5.52    4.54
  -8  11  23   -0.00    4.87
   8  11 -23    3.21    4.31
  -8  11  24    1.51    4.74
   8  11 -24    0.02    4.21
  -8  11  25   28.52    9.63
   8  11 -25    0.41    3.81
  -8  11  26   -0.00    4.47
   8  11 -26    5.09    5.51
  -8 -11  26   -0.00    7.63
  -8  11  27    0.00    4.29
   8  11 -27    2.42    4.96
  -8 -11  27   -0.00    7.01
  -8  11  28    4.07    6.18
  -8 -11  28    0.36    6.51
  -8  11  29   -0.00    5.23
  -8 -11  29    9.09    8.39
  -8  11  30   -0.00    5.58
  -8 -11  30   -0.00    5.24
  -8 -11  31   -0.00    6.83
  -8  12   1    3.23    6.10
   8 -12  -1    1.46    4.72
   8  12  -1    0.84    2.39
  -8  12   2    0.00    5.13
   8 -12  -2    4.84    6.00
   8  12  -2    0.00    2.56
  -8  12   3   63.92   14.25
   8 -12  -3    5.97    6.48
   8  12  -3   33.90    6.89
  -8  12   4    0.00    4.39
   8 -12  -4   -0.00    5.31
   8  12  -4   -0.00    3.60
  -8  12   5   -0.00    5.29
   8 -12  -5    0.00    5.07
   8  12  -5    1.11    3.06
  -8  12   6   11.07    7.07
   8 -12  -6    2.86    5.41
   8  12  -6    0.00    3.61
  -8  12   7   35.26   10.75
   8 -12  -7   39.24   10.80
   8  12  -7   24.06    7.22
  -8  12   8   10.64    7.19
   8 -12  -8   14.16    6.59
   8  12  -8   16.49    5.75
  -8  12   9   17.60    8.95
   8 -12  -9   38.84   10.86
   8  12  -9   24.15    7.16
  -8  12  10    8.86    6.60
   8 -12 -10    1.69    4.96
   8  12 -10    8.27    4.56
  -8  12  11   10.94    7.06
   8 -12 -11   25.46    8.96
   8  12 -11    1.05    2.93
  -8  12  12   -0.00    4.44
   8 -12 -12   -0.00    4.38
   8  12 -12    0.00    4.03
  -8  12  13   26.28   10.27
  -8  12  13   19.57    9.36
   8 -12 -13   42.06   11.64
   8  12 -13   23.99    7.97
  -8  12  14    0.00    4.81
   8 -12 -14    2.45    5.27
   8  12 -14    3.57    4.19
  -8  12  15    1.91    5.03
   8 -12 -15    3.42    5.23
   8  12 -15    1.55    4.86
  -8  12  16   -0.00    5.63
   8 -12 -16   -0.00    4.82
   8  12 -16   -0.00    3.12
  -8  12  17    7.06    6.48
   8 -12 -17   -0.00    5.92
   8  12 -17    1.07    5.02
  -8  12  18    4.67    5.68
   8 -12 -18   -0.00    4.62
   8  12 -18   12.22    5.82
  -8  12  19   17.59    9.05
   8 -12 -19    7.54    6.70
   8  12 -19   11.36    6.24
  -8  12  20    1.20    5.80
   8 -12 -20   -0.00    4.79
   8  12 -20    0.64    4.01
  -8  12  21    6.18    5.47
   8 -12 -21    2.13    5.76
   8  12 -21    2.38    5.36
  -8  12  22   -0.00    5.57
   8 -12 -22    4.95    6.24
   8  12 -22    1.90    4.20
  -8  12  23   22.97    9.65
   8 -12 -23   12.96    7.02
   8  12 -23   19.27    7.82
  -8  12  24    3.51    5.39
   8  12 -24    4.41    4.64
  -8  12  25    1.01    4.74
  -8  12  26    1.88    5.56
  -8  12  27    9.61    6.60
  -8  13   1   19.82    8.76
   8 -13  -1    4.85    5.91
   8  13  -1   12.18    4.42
  -8  13   2   -0.00    5.94
   8 -13  -2    0.79    4.77
  -8  13   3   -0.00    4.25
   8 -13  -3    1.19    4.15
   8  13  -3    1.88    2.65
  -8  13   4    9.09    7.04
   8 -13  -4   11.08    7.26
   8  13  -4   29.01    6.47
  -8  13   5   53.11   13.60
   8 -13  -5   11.78    7.33
   8  13  -5   24.65    6.69
  -8  13   6   -0.00    5.38
   8  13  -6    0.00    2.53
  -8  13   7    8.40    7.25
   8 -13  -7    8.54    6.38
   8  13  -7    2.23    2.91
  -8  13   8    3.18    5.26
   8 -13  -8    0.74    5.33
   8  13  -8    4.58    3.60
  -8  13   9    5.97    7.10
   8 -13  -9    6.86    6.13
   8  13  -9    4.31    3.45
  -8  13  10    0.83    5.60
   8 -13 -10    7.67    6.16
   8  13 -10    1.13    3.55
  -8  13  11    8.76    6.47
   8 -13 -11   21.09    8.07
   8  13 -11   10.37    5.18
  -8  13  12    2.91    5.32
   8 -13 -12    3.30    4.79
   8  13 -12    2.48    3.43
  -8  13  13    0.01    4.63
   8 -13 -13    2.33    4.04
   8  13 -13   -0.00    3.79
  -8  13  14    3.25    5.84
   8 -13 -14    5.28    6.40
   8  13 -14    2.14    4.48
  -8  13  15   14.01    7.99
   8 -13 -15    8.19    7.68
   8  13 -15   11.19    5.45
  -8  13  16    1.73    6.22
   8 -13 -16    0.00    5.65
  -8  13  17   13.09    8.54
   8 -13 -17    1.47    5.44
   8  13 -17   11.02    5.86
  -8  13  18    3.54    6.39
   8 -13 -18    3.11    4.91
   8  13 -18    6.18    4.93
  -8  13  19   -0.00    5.56
   8 -13 -19    2.02    5.75
   8  13 -19    2.97    4.52
  -8  13  20    0.00    6.33
   8 -13 -20    0.00    5.03
   8  13 -20   -0.00    3.73
  -8  13  21   11.56    8.75
   8 -13 -21   -0.00    5.91
  -8  13  22   -0.00    5.06
   8 -13 -22   -0.00    5.62
  -8  13  23    0.00    6.26
   8 -13 -23   -0.00    4.29
  -8  13  24    1.24    5.69
   8 -13 -24   -0.00    5.00
  -8  13  25    4.29    6.67
   8 -13 -25   -0.00    4.33
  -8  13  26   -0.00    6.83
   8 -13 -26   -0.00    4.68
  -8  14   1   12.15    7.71
   8 -14  -1    0.64    5.77
   8  14  -1    9.15    3.72
  -8  14   2    4.03    6.82
   8  14  -2    9.89    4.34
  -8  14   3   13.50    8.89
   8 -14  -3    4.07    6.40
   8  14  -3   13.91    4.58
  -8  14   4   -0.00    5.48
   8 -14  -4    0.80    5.09
   8  14  -4   -0.00    2.50
  -8  14   5   -0.00    5.80
   8 -14  -5    0.00    5.13
   8  14  -5   -0.00    2.45
  -8  14   6    1.23    5.77
   8 -14  -6   -0.00    5.25
   8  14  -6    5.44    3.45
  -8  14   7   -0.00    5.29
   8 -14  -7    4.85    7.21
   8  14  -7   12.86    5.38
  -8  14   8    9.33    7.90
   8 -14  -8    3.66    6.03
   8  14  -8    8.22    4.57
  -8  14   9    6.17    6.01
   8 -14  -9   -0.00    4.08
   8  14  -9    3.19    3.30
  -8  14  10    3.44    5.17
   8 -14 -10   -0.00    4.94
   8  14 -10    1.26    3.72
  -8  14  11    4.67    6.17
   8 -14 -11   -0.00    3.78
   8  14 -11   -0.00    2.79
  -8  14  12    3.72    5.80
   8 -14 -12    5.82    5.13
   8  14 -12    0.18    3.17
  -8  14  13    7.64    7.55
   8 -14 -13    6.33    5.81
   8  14 -13    7.40    4.74
  -8  14  14   -0.00    4.10
   8  14 -14    5.84    4.48
  -8  14  15    4.11    5.68
   8 -14 -15    0.00    2.94
   8  14 -15    0.04    3.48
  -8  14  16    0.76    5.60
   8 -14 -16   -0.00    4.58
   8  14 -16   -0.00    4.03
  -8  14  17    3.59    5.01
   8 -14 -17    1.38    4.44
  -8  14  18    2.11    5.60
   8 -14 -18   -0.00    6.02
  -8  14  19   -0.00    4.28
   8 -14 -19    3.98    6.32
  -8  14  20    0.00    5.75
   8 -14 -20   -0.00    4.14
  -8  14  21    3.54    7.13
   8 -14 -21    0.06    4.11
  -8  14  22    0.82    5.88
   8 -14 -22    6.21    6.63
  -8  14  23    7.50    6.03
   8 -14 -23    2.55    4.98
  -8  14  24    2.88    5.35
  -8  15   1    0.78    5.00
   8 -15  -1    2.27    4.76
   8  15  -1    4.63    3.16
  -8  15   2   -0.00    5.93
   8 -15  -2    9.23    6.49
   8  15  -2   -0.00    2.37
  -8  15   3    2.59    5.73
   8 -15  -3    2.08    5.31
   8  15  -3   -0.00    1.95
  -8  15   4   -0.00    4.71
   8 -15  -4    5.59    5.50
   8  15  -4   -0.00    2.73
  -8  15   5    6.56    7.46
   8 -15  -5   13.19    7.44
   8  15  -5   17.06    5.39
  -8  15   6   -0.00    4.61
   8 -15  -6    2.32    4.70
   8  15  -6    1.44    2.98
  -8  15   7    2.72    5.91
   8 -15  -7    4.87    5.08
   8  15  -7   -0.00    3.41
  -8  15   8   -0.00    5.62
   8 -15  -8    2.03    5.38
   8  15  -8   -0.00    2.57
  -8  15   9   10.75    8.07
   8 -15  -9    7.41    6.79
   8  15  -9    0.00    2.60
  -8  15  10    4.45    5.75
   8 -15 -10    6.54    6.45
   8  15 -10    0.06    2.57
  -8  15  11    4.62    6.52
   8 -15 -11   11.77    7.55
   8  15 -11    0.75    2.87
  -8  15  12    6.93    6.34
   8 -15 -12    0.00    4.78
   8  15 -12    0.64    3.23
  -8  15  13    3.91    5.20
   8 -15 -13    3.80    5.64
  -8  15  14   -0.00    5.21
   8 -15 -14    3.38    5.96
  -8  15  15    9.29    6.79
   8 -15 -15    2.79    5.61
   8 -15 -16   -0.00    4.86
   8 -15 -17    2.23    4.50
   8 -15 -18    1.62    5.76
   8 -15 -19    0.00    4.10
  -8  16   1    2.87    6.11
   8 -16  -1   -0.00    5.00
   8  16  -1   -0.00    2.00
  -8  16   2    0.01    4.77
   8 -16  -2    2.37    5.17
   8  16  -2    3.53    3.04
  -8  16   3    5.90    6.19
   8 -16  -3    3.79    4.79
   8  16  -3    3.82    3.15
  -8  16   4    6.90    6.72
   8 -16  -4   -0.00    3.73
   8  16  -4    2.43    2.88
  -8  16   5    0.88    5.12
   8 -16  -5    3.95    5.25
   8  16  -5    0.29    2.22
  -8  16   6   -0.00    4.75
   8 -16  -6   -0.00    5.02
   8  16  -6    0.00    2.61
  -8  16   7    4.28    6.07
   8 -16  -7   -0.00    6.20
  -8  16   8    2.24    5.92
   8 -16  -8   -0.00    5.27
  -8  16   9   -0.00    5.87
   8 -16  -9    1.73    4.60
   8 -16 -10   -0.00    4.41
   8 -16 -11   -0.00    3.49
   8 -16 -12    6.68    5.96
   8 -16 -13   -0.00    5.13
   8 -16 -14    9.91    6.41
   8 -17  -1   -0.00    5.78
   8 -17  -2    0.00    3.85
   8 -17  -3    2.78    6.05
   8 -17  -4    5.55    5.49
   8 -17  -5    1.73    4.70
   8 -17  -6    3.85    5.31
   8 -17  -7   -0.00    4.84
   8 -17  -8   -0.00    5.55
   8 -17  -9    2.61    5.13
  -7   0   1  863.90   85.38
  -7   0   1  803.95   84.54
  -7   0   1  887.17   84.87
   7   0  -1  987.73   85.88
   7   0  -1  827.05   85.57
  -7   0   2   -0.00    3.17
  -7   0   2    0.13    3.45
  -7   0   2    1.90    3.17
   7   0  -2    0.00    3.37
   7   0  -2   -0.00    3.41
  -7   0   3   16.20    5.70
  -7   0   3    9.93    4.78
   7   0  -3   23.73    6.45
   7   0  -3   16.19    5.78
  -7   0   4    4.82    4.23
   7   0  -4   -0.00    3.73
   7   0  -4   -0.00    4.36
  -7   0   5   47.75    9.86
   7   0  -5   32.92    8.53
   7   0  -5   53.33   10.37
  -7   0   6    0.00    3.59
   7   0  -6    0.04    3.33
   7   0  -6    0.27    2.62
  -7   0   7  351.36   38.15
   7   0  -7  325.60   37.02
  -7   0   8    0.00    3.99
   7   0  -8    1.29    3.14
  -7   0   9   18.06    6.69
   7   0  -9   16.17    6.08
  -7   0  10    1.12    3.37
   7   0 -10    1.02    4.12
  -7   0  11  358.61   41.02
   7   0 -11  379.53   42.44
  -7   0  12    0.85    4.91
   7   0 -12    1.63    3.67
  -7   0  13  120.40   19.26
   7   0 -13  141.22   20.71
   7   0 -14   -0.00    4.63
   7   0 -15    4.55    5.38
   7   0 -16    5.34    5.17
  -7   0  17  437.67   53.09
   7   0 -17  552.38   56.27
  -7   0  18   -0.00    4.76
   7   0 -18    1.22    4.56
  -7   0  19   16.73    7.71
   7   0 -19   11.96    7.58
  -7   0  20    0.00    5.36
   7   0 -20    1.24    4.22
  -7   0  21   13.77    7.10
   7   0 -21   18.10    8.05
  -7   0  22    4.63    7.18
   7   0 -22    1.47    4.11
  -7   0  23   57.35   13.93
  -7   0  24    0.00    6.63
  -7   0  25    3.30    5.70
  -7   0  26    0.03    5.56
  -7   0  27   53.87   14.79
  -7   0  28    7.29    7.58
  -7   0  29    6.28    8.29
  -7   0  30   -0.00    6.41
  -7   0  31   -0.00    7.48
  -7   0  32   -0.00    6.19
  -7   0  33   28.58   11.80
  -7   0  34   -0.00    7.28
  -7   0  35    3.28    6.20
  -7   0  36    2.17    7.43
  -7   0  37    7.35    7.67
  -7   1   1    0.00    3.60
  -7   1   1    1.41    3.47
  -7   1   1    1.18    3.71
   7  -1  -1   -0.00    3.54
   7  -1  -1   -0.00    2.26
   7  -1  -1    5.12    4.46
   7   1  -1    2.61    3.27
   7   1  -1    4.34    4.42
  -7  -1   1    0.00    2.79
  -7   1   2   45.24   10.30
  -7   1   2   50.54   10.28
  -7   1   2   48.57    9.84
   7  -1  -2   62.13   10.60
   7  -1  -2   60.42   10.37
   7  -1  -2   34.21    9.22
   7   1  -2   56.28    9.67
   7   1  -2   46.17    9.49
  -7  -1   2   70.06   10.51
  -7   1   3  298.28   34.41
  -7   1   3  341.07   34.77
   7  -1  -3  303.64   33.58
   7  -1  -3  294.98   34.70
   7   1  -3  311.58   33.54
   7   1  -3  294.85   33.98
  -7  -1   3  289.15   33.50
  -7   1   4    0.00    3.64
  -7   1   4    2.44    2.88
   7  -1  -4   -0.00    3.21
   7  -1  -4   -0.00    3.58
   7   1  -4   -0.00    3.17
   7   1  -4    3.30    3.60
  -7  -1   4    0.00    3.42
  -7   1   5   90.72   14.25
  -7   1   5   83.45   13.66
   7  -1  -5   85.83   13.83
   7  -1  -5   85.55   14.86
   7   1  -5   73.62   12.54
   7   1  -5  101.72   14.95
  -7  -1   5   79.98   13.34
  -7   1   6    4.56    3.94
  -7   1   6    2.86    3.93
   7  -1  -6    0.00    3.37
   7  -1  -6    0.75    4.10
   7   1  -6    0.00    3.82
   7   1  -6    2.64    3.89
  -7  -1   6   -0.00    3.29
  -7   1   7   20.23    7.20
   7  -1  -7   31.35    8.59
   7   1  -7   50.26    9.72
   7   1  -7   26.90    7.87
  -7  -1   7   52.02    9.25
  -7   1   8   14.06    6.02
   7  -1  -8   24.26    7.39
   7   1  -8   25.42    6.97
   7   1  -8   17.97    6.44
  -7  -1   8   16.78    6.05
  -7   1   9  344.55   37.94
   7  -1  -9  301.85   37.49
   7   1  -9  379.78   38.66
  -7  -1   9  290.09   35.80
   7  -1 -10   31.43    9.00
   7   1 -10   18.37    6.47
  -7  -1  10   36.91    8.72
  -7   1  11   71.27   14.01
   7  -1 -11   90.86   16.22
   7   1 -11  100.28   15.99
  -7  -1  11  114.56   16.72
  -7   1  12   -0.00    5.01
   7  -1 -12    1.09    3.80
   7   1 -12   -0.00    3.17
  -7  -1  12   -0.00    3.82
  -7   1  13  206.93   26.84
   7  -1 -13  201.28   27.43
   7   1 -13  203.36   27.15
  -7  -1  13  212.02   27.29
   7  -1 -14    0.00    4.28
   7   1 -14    6.47    5.33
  -7  -1  14    2.25    3.97
   7  -1 -15  102.05   17.78
   7   1 -15   99.20   17.01
   7  -1 -16   51.18   11.62
   7   1 -16   27.57    9.25
  -7   1  17   31.30   10.23
   7  -1 -17   46.79   11.78
   7   1 -17   39.19   10.48
  -7   1  18    0.94    4.69
   7  -1 -18    2.20    5.45
   7   1 -18    1.95    4.49
  -7  -1  18   -0.00    3.91
  -7   1  19  128.43   21.96
   7  -1 -19  165.80   24.71
  -7  -1  19  165.43   24.10
  -7   1  20    0.78    4.67
   7  -1 -20    3.61    5.03
  -7  -1  20   12.10    7.03
  -7   1  21   59.13   13.88
   7  -1 -21   70.70   15.41
  -7  -1  21   64.34   15.04
  -7   1  22   -0.00    6.09
   7  -1 -22    0.00    4.84
  -7  -1  22    7.06    6.16
  -7   1  23   25.83   10.00
   7  -1 -23   21.15    9.35
  -7  -1  23   39.20   11.30
  -7   1  24    0.00    5.91
   7  -1 -24   27.07   10.11
  -7  -1  24   29.64   10.90
  -7   1  25   61.01   14.15
   7  -1 -25   50.32   14.32
   7   1 -25   82.27   16.59
  -7  -1  25   72.97   16.31
  -7   1  26    1.36    5.11
   7   1 -26   -0.00    5.88
  -7  -1  26    2.76    7.06
  -7   1  27   12.59    6.92
   7   1 -27    1.75    5.54
  -7  -1  27    3.68    5.90
  -7   1  28    5.51    6.14
   7   1 -28   -0.00    4.60
  -7   1  29   38.46   13.48
   7   1 -29   57.03   14.86
  -7  -1  29   54.19   15.02
  -7   1  30   -0.00    5.67
  -7  -1  30    3.16    6.27
  -7   1  31   22.94   11.60
  -7  -1  31   30.23   11.14
  -7   1  32    3.10    6.66
  -7  -1  32   -0.00    7.47
  -7   1  33   10.87    8.58
  -7  -1  33    3.33    6.33
  -7   1  34   11.18    8.12
  -7  -1  34   -0.00    6.38
  -7   1  35    7.87    8.85
  -7  -1  35    4.44    7.53
  -7   1  36    5.05    6.39
  -7  -1  36    1.49    6.44
  -7   1  37   -0.00    6.26
  -7  -1  37   -0.00    6.29
  -7   2   1   62.77   10.70
  -7   2   1   36.90    8.92
   7  -2  -1   42.05    9.09
   7  -2  -1   52.02    9.75
   7  -2  -1   35.93    9.42
   7   2  -1   33.72    7.77
   7   2  -1   39.10    8.37
  -7  -2   1   35.36    7.63
  -7  -2   1   47.85    8.16
  -7   2   2   48.18   10.45
  -7   2   2   55.66   10.48
   7  -2  -2   63.36   10.92
   7  -2  -2   22.50    7.68
   7  -2  -2   52.30   10.35
   7   2  -2   57.75    9.43
   7   2  -2   62.18   10.36
  -7  -2   2   66.85   10.19
  -7  -2   2   53.69    9.20
  -7   2   3    6.96    5.17
  -7   2   3    2.43    4.09
  -7   2   3    7.75    4.33
   7  -2  -3    9.92    4.88
   7  -2  -3    5.55    4.35
   7  -2  -3    8.12    5.40
   7   2  -3   13.93    4.94
   7   2  -3    4.72    4.08
  -7  -2   3    4.68    4.32
  -7   2   4    2.45    3.56
  -7   2   4   16.32    5.83
   7  -2  -4    9.39    6.19
   7   2  -4    5.99    3.96
   7   2  -4   -0.00    3.30
  -7  -2   4    9.95    4.43
  -7   2   5  296.66   32.43
  -7   2   5  279.34   32.00
   7  -2  -5  234.65   31.82
   7   2  -5  310.57   32.17
   7   2  -5  268.76   31.25
  -7  -2   5  262.36   30.97
  -7   2   6   22.28    6.71
  -7   2   6   25.89    6.98
   7  -2  -6   12.13    6.15
   7   2  -6   11.33    4.73
   7   2  -6   12.86    5.59
  -7  -2   6   14.15    5.33
  -7   2   7  293.83   33.17
  -7   2   7  231.30   30.97
   7  -2  -7  264.85   32.97
   7   2  -7  280.22   31.86
   7   2  -7  297.43   32.38
  -7  -2   7  275.17   31.19
  -7   2   8    0.31    3.30
  -7   2   8    3.55    4.39
   7  -2  -8    8.73    5.47
   7   2  -8    0.47    4.12
   7   2  -8    0.00    3.61
  -7  -2   8   -0.00    3.22
  -7   2   9   63.26   12.81
  -7   2   9   73.77   13.59
   7  -2  -9   65.62   13.41
   7   2  -9   91.83   14.38
   7   2  -9   89.33   14.19
  -7  -2   9   97.53   14.63
  -7   2  10   16.77    7.35
   7  -2 -10   15.38    6.59
   7   2 -10   18.12    7.29
  -7  -2  10   26.34    7.42
  -7   2  11  161.28   22.76
   7  -2 -11  154.92   23.31
   7   2 -11  152.89   22.07
  -7  -2  11  191.87   23.65
  -7   2  12   64.48   12.59
   7  -2 -12   43.46   11.03
   7   2 -12   52.17   11.08
  -7  -2  12   48.38   10.44
   7  -2 -13   76.99   15.31
   7   2 -13  100.82   16.11
   7  -2 -14   -0.00    4.13
   7   2 -14   -0.00    3.87
  -7  -2  14    3.73    4.67
   7  -2 -15   24.15    8.81
   7   2 -15   22.63    7.71
  -7   2  16  118.09   18.54
   7  -2 -16   99.78   18.84
  -7   2  17   71.38   13.97
   7  -2 -17   58.92   13.97
  -7   2  18   18.47    8.46
   7  -2 -18   29.17    9.88
  -7  -2  18   54.41   11.96
  -7   2  19    5.34    5.83
   7  -2 -19    0.00    5.19
  -7  -2  19   -0.00    5.58
  -7   2  20    4.75    5.86
   7  -2 -20   14.61    7.96
  -7  -2  20    6.53    7.62
  -7   2  21   29.31   10.26
   7  -2 -21    2.67    5.13
  -7  -2  21   73.26   15.16
  -7   2  22    0.69    6.52
   7  -2 -22   11.95    8.03
  -7  -2  22   17.75    8.74
  -7   2  23   31.04   10.13
   7  -2 -23   39.99   12.60
   7   2 -23   46.04   11.84
  -7  -2  23   42.72   12.17
  -7   2  24   -0.00    5.93
   7  -2 -24    1.42    5.68
   7   2 -24   -0.00    4.66
  -7  -2  24    0.00    5.86
  -7   2  25   11.43    8.74
   7  -2 -25   16.06    9.10
   7   2 -25   13.28    8.40
  -7  -2  25    7.67    6.06
  -7   2  26    0.00    6.56
   7   2 -26    3.44    6.42
  -7  -2  26    0.50    4.55
  -7   2  27   22.56    9.07
   7   2 -27   22.91    9.46
  -7  -2  27   30.41   11.36
  -7   2  28    4.16    6.53
   7   2 -28    6.39    7.46
  -7  -2  28   18.03    8.48
  -7   2  29   14.98    8.79
   7   2 -29   13.37    7.31
  -7  -2  29   13.24    8.47
  -7   2  30   -0.00    6.05
   7   2 -30    1.84    5.19
  -7  -2  30    2.57    6.60
  -7   2  31   12.23    8.96
  -7  -2  31   26.12   10.47
  -7   2  32   -0.00    5.65
  -7  -2  32    1.81    5.96
  -7   2  33   12.62    7.39
  -7  -2  33   23.61   11.07
  -7   2  34   -0.00    4.98
  -7  -2  34    0.37    5.54
  -7   2  35    0.00    7.30
  -7  -2  35    5.33    5.88
  -7   2  36    0.00    7.88
  -7  -2  36   15.12    8.44
  -7   2  37    6.80    8.64
  -7   3   1    2.47    4.21
  -7   3   1    0.71    3.92
  -7   3   1   -0.00    3.27
   7  -3  -1   -0.00    4.30
   7  -3  -1   -0.00    4.62
   7   3  -1   -0.00    3.02
   7   3  -1    0.38    2.69
  -7  -3   1    4.27    3.20
  -7  -3   1    2.85    2.80
  -7   3   2  190.36   24.19
  -7   3   2  142.41   22.70
  -7   3   2  183.37   23.33
   7  -3  -2  207.45   24.41
   7  -3  -2  203.65   25.15
   7   3  -2  183.27   21.80
   7   3  -2  168.94   21.67
  -7  -3   2  179.20   21.90
  -7  -3   2  193.65   21.35
  -7   3   3   63.91   11.80
  -7   3   3   55.44   11.02
   7  -3  -3   43.52    9.86
   7   3  -3   47.35    9.43
   7   3  -3   58.98   10.20
  -7  -3   3   57.22    9.79
  -7   3   4   11.87    6.18
  -7   3   4    5.65    5.00
   7  -3  -4   12.26    5.56
   7  -3  -4   11.39    5.25
   7   3  -4    6.09    4.24
   7   3  -4   13.90    5.36
  -7  -3   4    3.93    3.42
  -7   3   5  103.30   16.54
  -7   3   5   90.08   15.80
   7  -3  -5  151.50   19.30
   7   3  -5  102.23   15.58
   7   3  -5  130.59   16.76
  -7  -3   5   96.24   14.75
  -7   3   6   14.55    5.96
   7  -3  -6   15.47    6.85
   7   3  -6   16.94    5.73
   7   3  -6   17.18    5.82
  -7  -3   6   14.52    5.44
  -7   3   7    1.78    3.16
  -7   3   7    4.11    4.32
   7  -3  -7    5.42    5.29
   7   3  -7    3.06    3.40
   7   3  -7    5.78    4.04
  -7  -3   7    5.64    4.04
  -7   3   8    0.28    4.33
  -7   3   8   -0.00    3.37
   7  -3  -8    1.72    4.36
   7   3  -8    0.00    2.90
   7   3  -8   -0.00    2.78
  -7  -3   8    4.39    4.18
  -7   3   9  222.03   30.17
  -7   3   9  248.08   30.36
   7  -3  -9  264.34   31.91
   7   3  -9  219.61   29.50
   7   3  -9  281.33   30.48
  -7  -3   9  252.08   29.76
  -7   3  10  105.49   16.36
  -7   3  10   76.58   14.61
   7  -3 -10   83.44   16.14
   7   3 -10   96.94   15.76
   7   3 -10   84.96   14.45
  -7  -3  10  104.88   15.64
  -7   3  11    8.37    5.68
   7  -3 -11    8.61    6.27
   7   3 -11    7.41    4.98
  -7  -3  11   18.27    6.36
  -7   3  12    0.58    4.04
   7  -3 -12    2.83    4.59
   7   3 -12   -0.00    2.96
  -7  -3  12   -0.00    3.29
   7  -3 -13   93.60   17.13
  -7  -3  13   94.26   16.02
   7  -3 -14  102.36   18.67
  -7  -3  14  122.41   18.93
  -7   3  15  179.35   25.22
   7  -3 -15  190.90   26.95
  -7   3  16   11.52    7.09
   7  -3 -16   18.04    7.69
  -7   3  17    0.15    5.55
   7  -3 -17    5.89    6.65
  -7   3  18   46.47   11.17
   7  -3 -18   32.23   10.79
  -7  -3  18   23.39    9.38
  -7   3  19  306.74   37.55
   7  -3 -19  302.59   39.16
   7   3 -19  345.46   38.60
  -7  -3  19  261.69   37.27
  -7   3  20    7.53    5.66
   7  -3 -20   -0.00    4.95
   7   3 -20    0.00    4.91
  -7  -3  20   -0.00    5.55
  -7   3  21    3.44    6.16
   7  -3 -21    2.39    5.77
   7   3 -21    6.89    6.68
  -7  -3  21    3.89    6.04
  -7   3  22   -0.00    6.09
   7  -3 -22    0.00    5.94
   7   3 -22    1.13    5.62
  -7  -3  22    0.00    5.15
  -7   3  23    8.43    8.36
   7  -3 -23   26.99    9.97
   7   3 -23    6.01    6.13
  -7  -3  23   15.01    8.60
  -7   3  24   11.62    7.44
   7   3 -24   14.29    7.41
  -7  -3  24    8.18    7.00
  -7   3  25   22.03   10.49
   7   3 -25   17.48    9.44
  -7  -3  25   36.83   11.65
  -7   3  26    0.00    4.19
   7   3 -26   -0.00    5.63
  -7  -3  26   -0.00    5.30
  -7   3  27   -0.00    6.73
   7   3 -27    3.48    5.57
  -7  -3  27   -0.00    5.37
  -7   3  28   -0.00    5.78
   7   3 -28    5.17    5.43
  -7  -3  28    2.72    5.26
  -7   3  29   19.55    9.31
   7   3 -29   20.74    9.14
  -7  -3  29   10.74    8.57
  -7   3  30   -0.00    6.23
   7   3 -30    2.46    5.66
  -7  -3  30   10.20    7.09
  -7   3  31   -0.00    6.49
   7   3 -31   18.38    8.56
  -7  -3  31   16.91    9.68
  -7   3  32   -0.00    6.99
  -7  -3  32    1.82    6.10
  -7   3  33    7.06    6.17
  -7  -3  33    0.00    6.93
  -7   3  34    4.60    6.29
  -7  -3  34   11.46    7.61
  -7   3  35   11.55    8.30
  -7  -3  35   22.20   10.43
  -7   3  36    1.54    5.75
  -7  -3  36    2.55    5.28
  -7   4   1   86.59   14.62
  -7   4   1   75.96   13.66
   7  -4  -1   69.67   12.75
   7  -4  -1   66.47   13.38
   7   4  -1   84.62   11.87
   7   4  -1   68.10   10.89
  -7  -4   1   59.93   10.36
  -7  -4   1   82.17   10.38
  -7   4   2  124.22   17.62
  -7   4   2  100.79   16.73
  -7   4   2  108.72   16.68
   7  -4  -2  108.13   16.69
   7  -4  -2  106.86   17.11
   7   4  -2  123.00   15.34
   7   4  -2   93.94   14.16
  -7  -4   2   93.95   13.92
  -7  -4   2  107.45   13.44
  -7   4   3   10.52    6.64
  -7   4   3    9.32    5.59
  -7   4   3   10.14    5.48
   7  -4  -3   14.89    6.07
   7  -4  -3   16.87    6.89
   7   4  -3   24.96    6.22
   7   4  -3   16.86    5.43
  -7  -4   3   11.03    4.54
  -7   4   4   20.50    8.09
  -7   4   4   46.93   10.49
  -7   4   4   44.28    9.90
   7  -4  -4   46.92   10.24
   7  -4  -4   38.26   10.06
   7   4  -4   34.15    7.83
   7   4  -4   54.17    8.84
  -7  -4   4   36.49    7.72
  -7   4   5   85.33   14.42
  -7   4   5   63.58   13.20
   7  -4  -5   85.08   14.06
   7  -4  -5  140.86   17.92
   7   4  -5   74.71   12.90
   7   4  -5   78.32   12.29
  -7  -4   5   71.77   11.89
  -7   4   6   55.65   12.38
  -7   4   6   80.80   14.02
   7  -4  -6   96.72   15.20
   7   4  -6   78.72   12.57
   7   4  -6   59.68   10.95
  -7  -4   6   58.05   10.96
  -7   4   7   44.93   10.52
  -7   4   7   48.67   10.70
   7  -4  -7   36.34   10.30
   7   4  -7   55.15   10.56
   7   4  -7   52.05    9.70
  -7  -4   7   51.60    9.88
  -7   4   8   73.50   13.00
  -7   4   8   52.59   11.97
   7  -4  -8   69.07   13.75
   7   4  -8   85.49   13.28
   7   4  -8   50.84   10.68
  -7  -4   8   67.36   11.81
  -7   4   9   24.54    7.80
   7  -4  -9   21.67    8.03
   7   4  -9   20.44    7.10
  -7   4  10    0.37    3.60
   7  -4 -10    3.67    4.82
   7   4 -10    4.37    4.49
  -7  -4  10    3.28    4.26
  -7   4  11  147.29   20.93
   7  -4 -11  145.55   21.85
  -7  -4  11  118.26   18.94
  -7   4  12  149.64   22.06
   7  -4 -12  165.50   23.68
  -7  -4  12  139.99   21.40
  -7   4  13  141.66   21.85
   7  -4 -13  186.03   24.85
  -7  -4  13  133.17   21.35
  -7   4  14   28.00    9.02
  -7   4  14   26.29    8.95
   7  -4 -14   52.47   11.97
  -7  -4  14   45.75   10.91
  -7   4  15   59.30   13.15
   7  -4 -15   50.71   12.73
   7   4 -15   43.51   10.84
  -7   4  16   18.63    8.35
   7  -4 -16   29.76   10.43
   7   4 -16   20.76    7.61
  -7   4  17  166.18   25.35
   7  -4 -17  181.73   27.42
   7   4 -17  224.01   27.38
  -7   4  18   41.10   11.08
   7  -4 -18   18.60    9.23
   7   4 -18   24.55    8.43
  -7  -4  18   46.54   11.94
  -7   4  19   16.56    9.09
   7  -4 -19   18.55    8.43
   7   4 -19   47.49   11.16
  -7  -4  19    9.74    7.50
  -7   4  20   35.00   10.76
   7  -4 -20   35.27   10.94
   7   4 -20   24.70    8.91
  -7  -4  20   35.48   11.46
  -7   4  21   66.03   13.64
   7  -4 -21   31.28   11.52
   7   4 -21   46.52   12.27
  -7  -4  21   57.82   14.02
  -7   4  22   71.59   14.42
   7   4 -22   52.14   13.02
  -7  -4  22   45.81   12.91
  -7   4  23   11.09    7.25
   7   4 -23    9.04    7.02
  -7  -4  23   20.61    9.20
   7   4 -24   -0.00    4.21
  -7  -4  24    1.27    6.28
  -7   4  25    0.00    7.44
   7   4 -25    0.00    4.70
  -7  -4  25   -0.00    6.06
  -7   4  26    3.16    7.38
   7   4 -26    8.10    7.13
  -7  -4  26    4.40    6.60
  -7   4  27   12.38    8.14
   7   4 -27   12.20    7.77
  -7  -4  27    5.56    5.82
  -7   4  28    9.97    7.57
   7   4 -28   15.86    8.64
  -7  -4  28    7.09    7.62
  -7   4  29    8.01    7.17
   7   4 -29    1.88    5.41
  -7  -4  29    7.23    7.33
  -7   4  30    1.97    5.29
   7   4 -30   -0.00    4.72
  -7  -4  30   -0.00    7.32
  -7   4  31    7.14    7.14
   7   4 -31   12.21    7.72
  -7  -4  31   12.03    8.83
  -7   4  32    4.10    5.62
   7   4 -32    3.44    5.30
  -7  -4  32    0.00    7.45
  -7   4  33    8.54    7.38
  -7  -4  33   11.28    8.91
  -7   4  34    6.89    6.70
  -7  -4  34   -0.00    6.57
  -7   4  35   -0.00    4.65
  -7  -4  35   -0.00    6.08
  -7   4  36    2.06    5.19
  -7  -4  36    3.18    8.02
  -7   5   1   -0.00    3.66
  -7   5   1    3.91    4.44
   7  -5  -1   -0.00    3.67
   7  -5  -1    6.76    6.05
   7   5  -1    5.42    3.36
   7   5  -1    2.28    3.41
  -7  -5   1    1.87    2.51
  -7  -5   1    0.00    1.58
  -7   5   2   -0.00    4.41
   7  -5  -2    5.47    4.77
   7  -5  -2   10.74    6.27
   7   5  -2    4.23    3.75
   7   5  -2    0.00    2.54
  -7  -5   2    0.31    2.24
  -7  -5   2    0.85    1.70
  -7   5   3   36.21    9.68
  -7   5   3   37.73    9.98
  -7   5   3   40.73    9.74
   7  -5  -3   56.18   11.40
   7  -5  -3   59.54   11.96
   7   5  -3   46.76    9.02
   7   5  -3   43.05    8.03
  -7  -5   3   39.90    7.85
  -7   5   4  134.45   20.36
  -7   5   4  151.21   21.67
  -7   5   4  162.10   21.34
   7  -5  -4  124.49   19.92
   7  -5  -4  147.61   21.41
   7   5  -4  144.91   18.69
   7   5  -4  133.30   17.75
  -7  -5   4  129.26   17.35
  -7   5   5   48.98   10.64
   7  -5  -5   47.67   11.27
   7   5  -5   35.45    8.57
   7   5  -5   46.53    8.77
  -7  -5   5   55.85    9.67
  -7   5   6    3.29    4.75
   7  -5  -6    2.80    5.70
   7   5  -6    0.00    3.21
  -7  -5   6    0.00    2.76
  -7   5   7   14.20    6.37
   7   5  -7   31.74    7.67
  -7  -5   7   25.32    7.39
  -7   5   8  114.97   17.90
   7  -5  -8  115.48   18.36
   7   5  -8  111.56   16.06
  -7  -5   8   86.06   14.86
  -7   5   9  154.39   23.32
   7  -5  -9  140.37   23.12
   7   5  -9  174.13   22.55
  -7  -5   9  210.93   23.77
  -7   5  10   45.62   10.66
   7  -5 -10   23.12    8.63
   7   5 -10   48.40   10.40
  -7  -5  10   31.62    8.89
  -7   5  11   73.98   15.46
   7  -5 -11  115.05   18.79
  -7  -5  11  116.91   17.57
  -7   5  12    0.00    3.73
  -7   5  12   -0.00    6.02
   7  -5 -12   -0.00    4.30
   7   5 -12    0.00    3.72
  -7  -5  12    0.00    3.64
  -7   5  13   46.51   11.78
  -7   5  13   64.70   13.37
   7  -5 -13   55.19   13.24
   7   5 -13   47.82   10.45
  -7  -5  13   62.86   12.64
  -7   5  14   59.74   13.14
  -7   5  14   65.93   13.59
   7  -5 -14   44.21   12.75
   7   5 -14   53.77   11.41
  -7  -5  14   73.71   14.23
  -7   5  15  221.62   28.34
  -7   5  15  194.74   27.29
   7  -5 -15  158.98   26.57
   7   5 -15  204.29   26.40
  -7   5  16    2.10    4.38
  -7   5  16    2.46    5.10
   7  -5 -16   -0.00    5.97
   7   5 -16    0.00    3.83
  -7   5  17    3.18    6.26
   7  -5 -17    0.00    6.15
   7   5 -17    3.10    4.37
  -7  -5  17    6.74    6.44
  -7   5  18    8.47    5.68
   7  -5 -18   11.34    6.93
   7   5 -18    6.88    5.59
  -7  -5  18   -0.00    5.19
   7  -5 -19   51.00   12.64
   7   5 -19   36.38   10.35
  -7  -5  19   28.49   10.81
  -7   5  20   41.80   11.31
   7   5 -20   54.89   12.33
  -7  -5  20   35.27   11.97
  -7   5  21    9.47    7.52
   7   5 -21    8.79    6.14
  -7  -5  21    9.85    7.44
  -7   5  22   -0.00    6.23
   7   5 -22   -0.00    5.13
  -7  -5  22    3.27    5.29
  -7   5  23    6.77    5.45
   7   5 -23    3.44    4.58
  -7  -5  23   15.91    8.37
  -7   5  24   13.62    7.91
   7   5 -24    9.21    6.58
  -7   5  25   15.73    8.15
   7   5 -25    7.93    6.96
  -7  -5  25   11.45    7.77
  -7   5  26    0.00    6.56
   7   5 -26   -0.00    4.56
  -7  -5  26   17.42    8.35
  -7   5  27    3.43    6.10
   7   5 -27    0.68    5.81
  -7  -5  27    8.65    6.39
  -7   5  28    3.95    6.59
   7   5 -28   -0.00    5.13
  -7  -5  28    5.38    6.27
   7   5 -29   24.72    9.37
  -7  -5  29   11.40    7.93
  -7   5  30    4.97    6.04
   7   5 -30   -0.00    4.80
  -7  -5  30    8.39    8.97
  -7   5  31    8.60    7.90
   7   5 -31   10.23    7.41
  -7  -5  31    5.61    7.72
  -7   5  32   -0.00    4.61
  -7  -5  32   -0.00    7.64
  -7   5  33    5.41    7.58
  -7  -5  33    0.32    7.44
  -7   5  34    6.27    7.48
  -7  -5  34   24.53   11.75
  -7   5  35    1.94    6.51
  -7  -5  35    1.05    8.05
  -7   5  36    3.84    7.11
  -7   6   1  101.31   17.13
  -7   6   1   95.05   15.98
   7   6  -1   82.23   12.38
  -7  -6   1   99.92   12.68
  -7   6   2   59.73   13.57
  -7   6   2   61.41   12.74
   7  -6  -2   67.16   13.44
   7   6  -2   68.23   10.62
  -7  -6   2   81.20   10.81
  -7  -6   2   66.17    8.39
  -7   6   3   50.06   11.53
  -7   6   3   61.76   11.88
   7  -6  -3   42.91   10.98
   7   6  -3   40.53    8.05
  -7  -6   3   39.71    7.76
  -7  -6   3   37.98    6.38
  -7   6   4    6.51    5.11
  -7   6   4   23.04    7.38
   7  -6  -4   17.67    7.79
   7   6  -4   19.47    5.74
  -7  -6   4    8.67    4.32
  -7   6   5   -0.00    4.11
  -7   6   5    0.00    3.92
   7   6  -5   -0.00    3.39
  -7  -6   5    0.99    3.35
  -7   6   6   85.19   15.67
   7  -6  -6   79.75   15.63
   7   6  -6  102.92   14.84
  -7   6   7  194.85   24.82
   7  -6  -7  172.66   24.58
  -7  -6   7  141.54   20.42
  -7   6   8   51.18   12.10
   7  -6  -8   55.83   13.23
   7   6  -8   69.80   11.93
  -7  -6   8   49.58   10.51
  -7   6   9    0.00    5.03
  -7   6   9   -0.00    4.10
   7  -6  -9    6.51    5.42
   7   6  -9    2.08    4.28
   7   6  -9   -0.00    2.82
  -7  -6   9    2.73    4.72
  -7   6  10   56.82   13.45
  -7   6  10   78.50   15.28
   7  -6 -10   79.19   15.50
   7   6 -10  100.85   15.16
   7   6 -10   81.79   13.46
  -7  -6  10   69.83   13.52
  -7   6  11  113.38   19.21
  -7   6  11  136.13   20.91
   7  -6 -11  136.20   21.46
   7   6 -11  138.17   19.07
  -7  -6  11  131.83   19.84
  -7   6  12   13.17    6.16
  -7   6  12   25.01    8.83
   7  -6 -12    6.77    6.84
   7   6 -12    8.55    5.15
  -7  -6  12   12.50    6.32
  -7   6  13   34.50    9.38
  -7   6  13   15.72    7.55
   7  -6 -13    7.18    7.54
   7   6 -13    7.78    5.28
  -7  -6  13   10.13    5.96
  -7   6  14    3.77    6.17
  -7   6  14   11.75    6.25
   7  -6 -14   24.43    9.13
   7   6 -14   19.67    7.13
  -7  -6  14    4.80    4.55
  -7   6  15    0.16    4.08
  -7   6  15    4.48    4.92
   7  -6 -15    0.00    5.36
   7   6 -15    0.00    4.47
  -7   6  16   54.33   13.42
  -7   6  16   83.95   16.10
   7  -6 -16   82.87   17.12
   7   6 -16   62.77   12.97
  -7   6  17   69.05   14.29
   7   6 -17   48.85   11.79
  -7  -6  17   65.84   14.45
  -7   6  18   62.79   14.28
   7   6 -18   70.00   14.21
  -7   6  19   -0.00    5.99
   7   6 -19    3.17    4.68
  -7  -6  19   12.65    7.51
  -7   6  20    0.95    5.09
   7   6 -20    0.00    5.72
  -7  -6  20    0.00    5.94
  -7   6  21    9.74    6.24
   7   6 -21    0.00    4.75
  -7  -6  21   10.96    7.44
  -7   6  22   39.72   10.72
   7   6 -22   26.58    9.89
  -7  -6  22   14.28    9.36
  -7   6  23   19.61    8.98
   7   6 -23   21.55    8.52
  -7  -6  23    6.62    6.42
  -7   6  24   24.87    8.61
   7   6 -24    0.00    5.67
  -7  -6  24   16.45    8.36
  -7   6  25   10.33    6.15
   7   6 -25    6.78    6.39
  -7  -6  25    3.69    7.25
  -7   6  26   11.59    7.47
   7   6 -26   10.63    7.37
  -7  -6  26    5.52    7.79
  -7   6  27    8.53    6.85
   7   6 -27    9.39    7.49
  -7  -6  27    4.33    6.50
  -7   6  28   12.17    8.19
   7   6 -28   19.32    8.64
  -7  -6  28   24.73   10.33
  -7   6  29   -0.00    5.20
   7   6 -29    0.00    4.97
  -7  -6  29    0.00    5.41
  -7   6  30    1.64    6.61
   7   6 -30    5.19    7.07
  -7  -6  30   -0.00    6.70
  -7   6  31    9.39    8.14
  -7  -6  31    8.98    7.25
  -7   6  32   21.82    8.97
   7   6 -32    2.31    5.93
  -7  -6  32   15.76    9.71
  -7   6  33    0.94    5.09
   7   6 -33    4.33    7.27
  -7  -6  33    0.90    6.89
  -7   6  34    1.93    4.89
  -7  -6  34   11.26    8.11
  -7   6  35    3.90    6.52
  -7  -6  35    5.72    7.44
  -7   7   1    2.84    4.56
  -7   7   1    6.81    5.91
   7  -7  -1   -0.00    3.85
   7   7  -1    2.67    2.89
  -7   7   2   28.44    9.45
  -7   7   2   33.57    9.91
   7  -7  -2   33.12    8.91
   7   7  -2   33.20    6.85
  -7  -7   2   23.99    5.84
  -7   7   3    8.35    6.17
  -7   7   3   13.00    6.21
   7  -7  -3    6.97    5.99
   7  -7  -3   19.55    8.26
   7   7  -3    7.75    3.93
  -7  -7   3   16.88    5.08
  -7  -7   3   14.67    2.96
  -7   7   4  256.82   33.36
  -7   7   4  260.24   33.27
   7  -7  -4  301.63   33.86
   7  -7  -4  201.10   31.42
   7   7  -4  305.15   30.49
  -7  -7   4  258.58   29.25
  -7   7   5  103.53   17.81
  -7   7   5  114.55   19.19
  -7   7   5  109.74   18.22
   7  -7  -5  113.72   18.27
   7  -7  -5   77.24   16.73
   7   7  -5  132.15   16.40
   7   7  -5  113.66   15.34
  -7  -7   5  113.23   15.48
  -7   7   6    9.47    6.72
  -7   7   6    3.81    5.93
  -7   7   6    7.50    5.65
   7  -7  -6    7.97    6.45
   7  -7  -6   22.01    8.35
   7   7  -6   17.24    5.76
   7   7  -6    4.89    3.87
  -7  -7   6    8.03    4.80
  -7   7   7   85.02   15.43
  -7   7   7   87.80   15.70
   7  -7  -7   52.48   13.30
   7   7  -7   82.04   12.90
   7   7  -7   81.43   12.60
  -7  -7   7   73.12   12.77
  -7   7   8    6.19    6.37
  -7   7   8   26.67    8.65
   7  -7  -8   23.35    8.23
   7  -7  -8   23.65    8.93
   7   7  -8   25.82    6.41
   7   7  -8   22.23    6.49
  -7  -7   8   22.23    7.24
  -7   7   9   52.87   11.74
  -7   7   9   43.67   11.24
   7  -7  -9   15.78    7.98
   7  -7  -9   46.70   11.74
   7   7  -9   39.66    7.94
   7   7  -9   17.80    6.21
  -7  -7   9   36.39    9.09
  -7   7  10  111.64   18.77
  -7   7  10  100.88   18.50
   7  -7 -10   83.18   16.36
   7  -7 -10  118.85   19.89
   7   7 -10  112.56   15.51
   7   7 -10  105.55   16.17
  -7  -7  10  112.72   17.46
  -7   7  11   41.80   10.67
  -7   7  11   36.49   10.73
   7  -7 -11   29.26   10.32
   7   7 -11   31.29    8.28
  -7  -7  11   32.21    9.70
  -7   7  12    8.98    6.35
  -7   7  12    2.32    5.12
   7  -7 -12    5.86    6.55
   7   7 -12    5.27    4.53
  -7  -7  12    7.95    5.91
  -7   7  13   30.29    9.34
  -7   7  13   40.93   10.85
   7  -7 -13    9.45    6.99
  -7  -7  13   29.17    9.40
  -7   7  14  169.98   24.68
  -7  -7  14  176.52   25.50
  -7   7  15   -0.00    5.26
   7   7 -15   -0.00    3.19
  -7   7  16    5.23    6.58
   7   7 -16    2.95    4.08
  -7   7  17    4.85    5.65
   7   7 -17    0.00    2.60
  -7  -7  17    3.47    5.47
  -7  -7  18    2.78    6.28
  -7   7  19    1.34    4.69
  -7  -7  19    3.77    5.51
  -7   7  20   61.89   13.15
   7   7 -20   18.53    8.19
  -7  -7  20   26.75   10.71
  -7   7  21    4.15    5.66
   7   7 -21    3.66    5.18
  -7  -7  21    4.78    5.88
  -7   7  22   -0.00    5.73
   7   7 -22   -0.00    4.82
  -7  -7  22   -0.00    6.00
  -7   7  23    0.09    3.34
   7   7 -23    1.43    4.00
  -7  -7  23    1.98    5.24
  -7   7  24   31.57   10.85
   7   7 -24   16.69    9.30
  -7  -7  24   40.74   13.11
  -7   7  25    0.00    6.38
   7   7 -25    1.18    3.71
  -7  -7  25   -0.00    4.62
   7   7 -26    9.88    8.07
  -7  -7  26   21.37    9.88
  -7   7  27   -0.00    5.18
   7   7 -27    1.54    5.75
  -7  -7  27    5.64    6.43
  -7   7  28    1.49    5.37
   7   7 -28   -0.00    5.17
  -7  -7  28    1.89    5.63
  -7   7  29    0.80    4.26
   7   7 -29    0.79    4.95
  -7  -7  29    2.17    7.57
  -7   7  30   15.86    7.91
   7   7 -30    1.21    5.84
  -7  -7  30   15.12    9.42
  -7   7  31    7.36    6.56
   7   7 -31    4.42    6.68
  -7  -7  31    6.28    6.93
  -7   7  32    0.58    4.38
   7   7 -32   -0.00    5.26
  -7  -7  32    5.34    7.87
  -7   7  33   -0.00    6.37
   7   7 -33   -0.00    6.93
  -7  -7  33   -0.00    5.63
  -7   7  34    0.00    6.08
   7   7 -34    4.41    6.81
  -7  -7  34   -0.00    7.17
  -7   7  35    0.00    5.34
  -7   8   1   64.01   13.34
  -7   8   1   41.59   11.14
   7  -8  -1   58.02   12.18
   7   8  -1   48.95    8.27
  -7   8   2   84.22   17.76
  -7   8   2  140.55   20.08
   7  -8  -2  131.70   19.25
   7   8  -2  110.57   14.77
  -7  -8   2  122.34   15.02
  -7   8   3    6.20    6.11
  -7   8   3   20.81    7.47
   7  -8  -3   11.11    5.97
   7   8  -3    7.06    3.63
  -7  -8   3    4.48    3.50
  -7   8   4   44.67   11.30
  -7   8   4   37.24   10.34
   7  -8  -4   31.67    9.02
  -7  -8   4   25.81    6.71
  -7   8   5   11.61    7.20
   7  -8  -5    5.90    5.95
   7  -8  -5    8.21    6.26
   7   8  -5   11.33    4.29
  -7  -8   5   13.43    5.27
  -7   8   6   22.49    8.68
  -7   8   6   40.20   11.04
   7  -8  -6   20.51    8.10
   7  -8  -6   37.94   10.46
   7   8  -6   36.57    7.43
  -7  -8   6   19.22    6.61
  -7   8   7    4.80    6.65
  -7   8   7   -0.00    4.80
   7  -8  -7    1.26    4.36
   7  -8  -7   -0.00    5.48
   7   8  -7    0.00    2.77
   7   8  -7    1.06    3.28
  -7  -8   7    2.75    4.05
  -7   8   8   57.00   13.26
  -7   8   8   55.48   12.64
   7  -8  -8   50.23   12.25
   7  -8  -8   71.67   14.95
   7   8  -8   53.61   10.05
   7   8  -8   63.49   10.89
  -7  -8   8   68.24   12.38
  -7   8   9    4.08    5.28
   7  -8  -9    9.83    6.00
   7  -8  -9    0.00    5.79
   7   8  -9    8.29    4.76
  -7  -8   9    0.25    2.84
  -7   8  10   20.16    8.12
   7  -8 -10   23.21    8.26
   7   8 -10   24.32    7.24
  -7  -8  10   26.74    8.31
  -7   8  11    6.43    5.95
   7  -8 -11    3.97    5.33
   7   8 -11    0.23    3.40
  -7  -8  11    7.37    5.61
  -7   8  12  139.95   22.16
   7  -8 -12  165.66   23.18
   7   8 -12  136.31   20.04
  -7   8  13    5.66    5.59
   7   8 -13    1.57    3.57
  -7  -8  13   -0.00    4.87
  -7   8  14   21.86    8.10
   7   8 -14   11.15    5.53
  -7   8  15   12.31    7.02
   7   8 -15   -0.00    4.13
  -7   8  16   74.09   14.92
   7   8 -16   79.87   14.29
  -7  -8  16   61.59   14.91
  -7   8  17    0.00    4.80
   7   8 -17    1.91    4.50
  -7  -8  17    0.18    4.89
  -7   8  18    6.82    6.45
   7   8 -18    4.57    5.52
  -7  -8  18    0.00    5.54
   7   8 -19   -0.00    3.67
  -7  -8  19    3.55    5.52
  -7   8  20    9.00    6.91
   7   8 -20   21.23    7.65
  -7  -8  20   16.12    8.49
   7   8 -21   -0.00    3.56
  -7  -8  21   12.89    8.93
  -7   8  22   11.82    6.98
   7   8 -22    5.98    5.83
  -7  -8  22    4.78    6.82
  -7   8  23   11.57    8.15
   7   8 -23    3.69    3.96
  -7  -8  23    8.66    8.51
  -7   8  24   14.89    7.66
   7   8 -24    0.00    4.78
  -7  -8  24    3.53    7.92
  -7   8  25   -0.00    6.07
   7   8 -25    4.20    5.34
  -7  -8  25    8.94    8.73
  -7   8  26    5.65    6.46
   7   8 -26    3.90    4.80
  -7  -8  26    7.21    8.72
  -7   8  27    4.32    5.65
   7   8 -27    1.35    3.57
  -7  -8  27    7.61    9.08
  -7   8  28    0.73    5.30
   7   8 -28    8.69    7.46
  -7  -8  28    8.49    8.92
  -7   8  29    5.37    5.74
   7   8 -29    8.70    7.13
  -7  -8  29   -0.00    5.77
  -7   8  30   -0.00    4.60
   7   8 -30   -0.00    6.13
  -7  -8  30   -0.00    6.18
   7   8 -31    0.00    6.12
  -7  -8  31   -0.00    8.31
  -7   8  32    5.44    7.61
   7   8 -32   -0.00    4.86
  -7  -8  32   10.79   10.02
  -7   8  33   -0.00    5.05
   7   8 -33   -0.00    6.05
  -7  -8  33   -0.00    6.66
  -7   8  34   11.68    7.46
   7   8 -34   -0.00    4.83
  -7  -8  34    0.00    7.14
  -7   8  35    0.05    5.88
   7   8 -35    6.10    6.34
  -7   9   1    0.00    4.38
   7  -9  -1   -0.00    3.83
   7   9  -1    0.00    2.04
  -7   9   2   35.43   10.69
   7  -9  -2   41.76   10.48
   7   9  -2   33.67    6.67
   7  -9  -3   -0.00    4.61
   7   9  -3    6.07    3.15
   7  -9  -4   77.84   13.69
   7   9  -4   52.01    9.37
  -7   9   5    0.00    4.47
   7  -9  -5    8.72    5.39
   7   9  -5    1.41    2.95
  -7   9   6   37.50   10.41
   7  -9  -6   31.72    9.52
   7   9  -6   32.49    7.35
  -7   9   7   17.75    7.93
   7  -9  -7   12.92    6.99
   7   9  -7   13.46    5.09
  -7  -9   7   17.04    6.62
  -7   9   8   53.90   11.87
  -7   9   8   22.26    9.55
   7  -9  -8   48.70   11.10
   7   9  -8   40.82    8.85
  -7  -9   8   34.23    8.94
  -7   9   9   12.77    6.93
   7  -9  -9   -0.00    4.45
   7   9  -9    7.17    3.95
  -7  -9   9    7.44    4.74
  -7   9  10  128.82   20.65
   7  -9 -10  136.33   20.29
   7   9 -10   95.43   16.17
  -7  -9  10  110.09   17.74
  -7   9  11    3.24    6.00
   7  -9 -11    6.19    5.35
   7   9 -11    0.71    2.21
  -7  -9  11   -0.00    4.27
  -7   9  12    8.22    5.88
   7  -9 -12    3.92    5.31
   7   9 -12    1.76    4.02
  -7  -9  12   -0.00    4.81
  -7   9  13   10.97    6.73
   7  -9 -13    4.36    4.83
   7   9 -13    8.13    5.15
  -7  -9  13   18.55    7.82
  -7   9  14   87.96   16.29
   7  -9 -14   76.85   14.84
   7   9 -14   63.14   13.28
  -7   9  15   -0.00    4.02
   7   9 -15   -0.00    3.97
  -7   9  16    9.95    5.96
   7   9 -16    4.60    5.02
  -7  -9  16    6.63    6.82
   7   9 -17   -0.00    4.07
  -7  -9  17   -0.00    7.39
  -7   9  18   35.14   10.03
   7   9 -18   25.23    7.76
  -7  -9  18   30.91   11.24
  -7   9  19    0.00    4.85
   7   9 -19   -0.00    5.49
  -7  -9  19    8.70    7.01
  -7   9  20   42.05   10.72
   7   9 -20   16.72    7.03
  -7  -9  20   22.09    9.97
  -7   9  21    0.10    4.06
   7   9 -21   -0.00    4.79
  -7  -9  21    0.44    6.38
  -7   9  22   -0.00    5.16
   7   9 -22    1.74    4.79
  -7  -9  22   11.03    8.49
  -7   9  23   -0.00    4.92
   7   9 -23    5.44    5.30
  -7  -9  23    4.77    6.67
  -7   9  24   18.27    8.97
   7   9 -24   15.20    7.64
  -7  -9  24   26.76   10.72
  -7   9  25    3.06    6.05
   7   9 -25   -0.00    3.31
  -7  -9  25    0.63    7.06
  -7   9  26    7.81    6.05
   7   9 -26    6.40    5.61
  -7  -9  26    0.37    5.04
  -7   9  27    4.39    5.68
   7   9 -27    0.98    5.54
  -7  -9  27    3.74    7.22
  -7   9  28   -0.00    4.89
   7   9 -28    0.00    5.27
  -7  -9  28   -0.00    7.38
  -7   9  29    0.11    4.71
   7   9 -29    2.77    5.27
  -7  -9  29   -0.00    7.02
  -7   9  30    4.01    7.00
   7   9 -30   27.10    9.73
  -7  -9  30    8.75    8.52
  -7   9  31    2.87    6.37
   7   9 -31   -0.00    3.24
  -7  -9  31   -0.00    8.01
  -7   9  32    0.63    4.68
   7   9 -32    2.82    5.90
  -7  -9  32    3.24    7.68
  -7   9  33    2.76    5.70
   7   9 -33   10.58    7.63
  -7  -9  33    5.06    8.84
  -7   9  34    9.77    7.13
   7   9 -34    0.82    6.35
   7   9 -35    4.74    5.98
  -7  10   1   11.62    6.49
   7 -10  -1   20.78    8.09
  -7  10   2   63.60   13.77
   7 -10  -2   48.02   11.70
   7  10  -2   43.62    7.99
  -7  10   3    4.57    4.96
   7 -10  -3   -0.00    4.17
   7  10  -3    2.35    2.63
  -7  10   4    0.00    4.32
   7 -10  -4    0.07    4.24
   7  10  -4    0.67    2.32
  -7  10   5    1.46    4.27
   7 -10  -5    3.31    4.64
   7  10  -5    0.00    2.83
  -7  10   6  158.33   23.82
   7 -10  -6  168.21   23.26
   7  10  -6  134.54   18.65
  -7  10   7   -0.00    4.80
   7 -10  -7    0.53    3.69
   7  10  -7    0.19    1.92
  -7  10   8    7.19    6.71
   7 -10  -8   -0.00    4.01
   7  10  -8    5.38    3.76
  -7  10   9   -0.00    5.07
  -7  10   9    2.87    5.51
   7 -10  -9    4.55    5.73
   7  10  -9    0.62    3.19
  -7  10  10    3.62    5.58
   7 -10 -10    5.09    6.19
   7  10 -10    7.96    4.92
  -7  10  11    1.25    5.62
   7  10 -11    0.00    3.12
  -7  10  12   55.20   13.02
   7 -10 -12   36.75   11.10
   7  10 -12   45.45    9.96
  -7  10  13   -0.00    5.19
   7 -10 -13    0.70    4.29
   7  10 -13   -0.00    3.86
  -7  10  14   10.41    7.66
   7 -10 -14    7.31    5.83
   7  10 -14    6.57    5.25
  -7  10  15    6.81    6.47
   7 -10 -15   -0.00    3.67
   7  10 -15    4.37    4.95
  -7 -10  15    0.00    4.64
  -7  10  16   60.49   13.69
   7 -10 -16   54.08   12.29
   7  10 -16   40.42   10.23
  -7 -10  16   37.76   12.11
  -7  10  17   -0.00    4.51
   7  10 -17   -0.00    5.16
  -7 -10  17   -0.00    5.88
  -7  10  18   35.73   11.62
   7  10 -18   39.71   10.79
  -7 -10  18   32.32   11.59
  -7  10  19    9.46    6.74
   7  10 -19    0.00    5.43
  -7 -10  19    9.23    7.93
  -7  10  20    0.82    4.45
   7  10 -20    1.24    5.02
  -7 -10  20   -0.00    5.55
  -7  10  21    1.15    4.89
   7  10 -21    4.20    4.41
  -7 -10  21    7.14    8.12
  -7  10  22   46.44   11.91
   7  10 -22   19.08    8.80
  -7 -10  22   28.36   12.19
  -7  10  23    1.60    5.56
   7  10 -23   -0.00    5.03
  -7 -10  23    2.85    5.86
  -7  10  24   -0.00    4.84
   7  10 -24   -0.00    4.11
  -7 -10  24    1.64    5.27
  -7  10  25   -0.00    5.06
   7  10 -25    0.23    4.24
  -7 -10  25    0.92    5.88
  -7  10  26    8.38    7.22
   7  10 -26    5.07    5.12
  -7 -10  26    9.01    8.30
  -7  10  27    0.35    4.40
   7  10 -27    7.61    5.80
  -7 -10  27    0.32    7.94
  -7  10  28    8.21    6.52
   7  10 -28   12.79    7.83
  -7 -10  28   17.53   10.62
  -7  10  29   -0.00    3.77
   7  10 -29    1.39    3.92
  -7 -10  29   -0.00    7.87
  -7  10  30    4.28    6.63
   7  10 -30    0.00    4.83
  -7 -10  30   11.05   10.00
  -7  10  31   -0.00    6.42
   7  10 -31   -0.00    4.38
  -7 -10  31    4.98    8.17
  -7  10  32    4.13    7.76
   7  10 -32    1.08    6.64
  -7 -10  32   13.82    9.46
  -7  10  33   -0.00    5.90
   7  10 -33    2.10    4.61
  -7  11   1   -0.00    4.29
   7 -11  -1   -0.00    3.48
   7  11  -1   -0.00    1.83
  -7  11   2    1.24    4.96
   7 -11  -2    1.66    4.28
   7  11  -2    4.89    3.10
  -7  11   3   15.85    7.48
   7 -11  -3    8.93    5.78
   7  11  -3    3.21    2.89
  -7  11   4   41.86   11.15
   7 -11  -4   31.81    9.91
   7  11  -4   31.80    7.23
  -7  11   5   11.47    6.75
   7 -11  -5   21.18    8.42
   7  11  -5   25.71    6.44
  -7  11   6    5.51    5.67
   7 -11  -6    0.00    4.29
   7  11  -6   -0.00    2.28
  -7  11   7   19.79    8.66
   7 -11  -7   19.33    7.64
   7  11  -7    9.67    4.24
  -7  11   8    9.82    6.84
   7 -11  -8    6.37    5.27
   7  11  -8   19.21    5.72
  -7  11   9   -0.00    5.24
   7 -11  -9    0.00    3.46
   7  11  -9    2.62    2.88
  -7  11  10   18.04    8.16
   7 -11 -10   26.68    9.39
   7  11 -10   39.46    8.64
  -7  11  11    9.85    7.83
  -7  11  11    2.25    5.51
   7 -11 -11   -0.00    5.17
   7  11 -11    6.93    4.21
  -7  11  12    5.26    6.29
   7 -11 -12    4.28    5.05
   7  11 -12   -0.00    3.71
  -7  11  13    0.00    4.74
   7  11 -13    1.68    2.97
  -7  11  14   43.84   11.36
   7 -11 -14    3.42    5.88
   7  11 -14   20.50    6.99
  -7  11  15    4.64    5.88
   7 -11 -15    1.37    4.25
   7  11 -15   -0.00    3.45
   7 -11 -16   12.02    7.25
   7  11 -16   15.74    6.50
  -7  11  17   -0.00    4.25
   7 -11 -17   -0.00    4.24
   7  11 -17    3.22    4.33
  -7  11  18    5.48    6.75
   7 -11 -18   11.02    6.93
   7  11 -18   12.57    6.46
  -7  11  19    1.24    5.42
   7  11 -19    0.00    4.26
  -7 -11  19    3.21    4.88
  -7  11  20   25.61    9.28
   7  11 -20   30.62    9.43
  -7 -11  20   47.01   13.25
  -7  11  21    1.25    5.21
   7  11 -21    1.68    4.45
  -7 -11  21   -0.00    5.52
  -7  11  22    0.23    4.46
   7  11 -22   -0.00    5.39
  -7 -11  22    0.00    6.28
  -7  11  23    1.09    3.99
   7  11 -23    0.99    3.06
  -7 -11  23    0.48    5.87
  -7  11  24    2.40    5.56
   7  11 -24   18.22    8.45
  -7 -11  24   22.86   11.00
  -7  11  25    2.89    5.36
   7  11 -25   -0.00    3.85
  -7 -11  25   -0.00    6.47
  -7  11  26   -0.00    5.37
   7  11 -26   -0.00    5.02
  -7 -11  26    9.79    7.84
  -7  11  27    0.53    4.53
   7  11 -27    2.06    4.94
  -7 -11  27    0.00    6.86
  -7  11  28    1.19    4.89
   7  11 -28    1.41    4.37
  -7 -11  28    0.00    5.65
  -7  11  29   -0.00    4.92
   7  11 -29    1.35    4.37
  -7 -11  29   -0.00    5.50
  -7  11  30    9.44    7.58
   7  11 -30   10.85    7.18
  -7 -11  30    7.72    7.65
  -7  11  31    0.53    4.80
  -7  11  32   -0.00    4.35
  -7  12   1    7.94    6.49
   7 -12  -1    3.49    4.70
   7  12  -1    2.31    2.31
  -7  12   2    2.60    5.84
   7 -12  -2   10.83    7.21
   7  12  -2   18.11    4.58
  -7  12   3    1.52    4.03
   7 -12  -3    2.54    4.24
   7  12  -3    2.29    2.56
  -7  12   4    1.52    4.14
   7 -12  -4   -0.00    5.95
   7  12  -4    1.87    2.45
  -7  12   5   15.41    7.76
   7 -12  -5   18.29    7.41
  -7  12   6   61.19   13.62
   7 -12  -6   33.13   10.58
  -7  12   7    1.93    4.61
   7 -12  -7   10.48    6.25
   7  12  -7   -0.00    2.64
  -7  12   8    8.22    6.81
   7 -12  -8    4.49    5.35
   7  12  -8   17.04    5.63
  -7  12   9    0.00    4.76
   7 -12  -9   -0.00    4.83
   7  12  -9   -0.00    2.83
  -7  12  10   12.48    7.95
   7 -12 -10   15.63    6.80
   7  12 -10    9.71    4.47
  -7  12  11   -0.00    4.10
   7 -12 -11    0.00    4.02
   7  12 -11    3.04    3.41
  -7  12  12   17.19    9.11
   7 -12 -12   32.92   10.19
   7  12 -12   36.74    8.69
  -7  12  13    0.42    5.33
   7 -12 -13    0.00    4.36
   7  12 -13   -0.00    2.82
  -7  12  14    9.02    6.59
   7 -12 -14    0.11    4.62
   7  12 -14    3.02    3.55
  -7  12  15    0.00    5.24
   7 -12 -15    0.00    4.33
   7  12 -15   -0.00    3.00
  -7  12  16   36.30   11.34
   7 -12 -16   16.39    7.58
   7  12 -16   33.78    8.87
  -7  12  17    0.00    4.26
   7 -12 -17    0.00    4.85
   7  12 -17    0.37    4.05
  -7  12  18    0.00    6.49
   7 -12 -18    9.09    7.37
   7  12 -18   18.07    7.18
  -7  12  19   -0.00    7.02
   7 -12 -19    3.55    5.42
   7  12 -19    2.06    4.24
  -7  12  20   16.98    9.25
   7 -12 -20    3.00    4.14
   7  12 -20   14.26    6.72
  -7  12  21   -0.00    4.59
   7 -12 -21   -0.00    4.62
   7  12 -21    0.00    3.60
  -7  12  22    6.98    7.29
   7  12 -22    8.39    6.24
  -7  12  23    0.00    4.97
   7  12 -23    0.40    3.71
  -7  12  24    2.08    5.30
   7  12 -24    2.99    5.43
  -7  12  25    0.22    4.67
   7  12 -25    0.00    4.49
  -7  12  26   -0.00    5.28
   7  12 -26    3.36    5.81
  -7  12  27    5.02    5.40
   7  12 -27    2.41    4.50
  -7 -12  27   -0.00    8.25
  -7  12  28    5.30    5.94
  -7 -12  28   11.03    9.49
  -7  12  29    1.51    4.15
  -7 -12  29   10.08    8.49
  -7  12  30    0.66    5.30
  -7 -12  30    4.42    7.17
  -7  13   1   -0.00    4.96
   7  13  -1   -0.00    2.33
  -7  13   2    4.08    6.49
   7 -13  -2    4.63    5.79
   7  13  -2   12.23    4.02
  -7  13   3   12.58    7.49
   7 -13  -3    6.08    5.79
   7  13  -3    7.03    3.75
  -7  13   4   36.48   11.65
   7 -13  -4   19.19    9.08
   7  13  -4   51.57    8.43
  -7  13   5    4.35    7.09
   7 -13  -5    7.31    6.25
   7  13  -5    9.78    4.17
  -7  13   6    4.71    5.38
   7 -13  -6   -0.00    4.91
   7  13  -6   -0.00    2.30
  -7  13   7    0.00    4.93
   7 -13  -7    2.96    4.52
   7  13  -7    4.18    3.58
  -7  13   8   10.83    7.37
   7 -13  -8    7.81    6.13
   7  13  -8   12.04    4.82
  -7  13   9   -0.00    4.38
   7 -13  -9   -0.00    4.84
   7  13  -9    5.69    4.05
  -7  13  10   21.90    8.39
   7 -13 -10   11.23    7.17
   7  13 -10   30.82    7.52
  -7  13  11    3.50    5.25
   7 -13 -11   -0.00    3.71
  -7  13  12    5.40    6.25
   7 -13 -12   -0.00    4.21
   7  13 -12    0.27    2.28
  -7  13  13   16.97    7.87
   7 -13 -13    0.93    5.02
   7  13 -13    1.67    3.24
  -7  13  14   12.19    8.01
   7 -13 -14   31.21    9.66
   7  13 -14   27.03    8.08
  -7  13  15   -0.00    5.56
   7 -13 -15   -0.00    5.25
   7  13 -15    1.20    2.70
  -7  13  16    3.01    5.12
   7 -13 -16    0.00    4.14
   7  13 -16   -0.00    3.30
  -7  13  17    2.44    5.48
   7 -13 -17   -0.00    5.09
   7  13 -17    0.00    2.56
  -7  13  18   10.53    6.95
   7 -13 -18   -0.00    4.47
   7  13 -18   -0.00    3.13
  -7  13  19    9.42    7.25
   7 -13 -19   -0.00    4.69
   7  13 -19    5.62    4.56
  -7  13  20   11.01    7.21
   7 -13 -20    1.79    5.26
   7  13 -20    2.07    4.82
  -7  13  21    5.80    6.38
   7 -13 -21    2.07    5.10
   7  13 -21   -0.00    4.55
  -7  13  22    2.54    4.75
   7 -13 -22   -0.00    4.68
   7  13 -22    1.10    3.30
  -7  13  23    3.75    5.63
   7 -13 -23   -0.00    5.08
   7  13 -23    0.00    4.68
  -7  13  24   24.44    9.86
   7 -13 -24    0.50    5.63
  -7  13  25   -0.00    6.09
   7 -13 -25   -0.00    5.19
  -7  13  26    8.06    7.19
  -7  14   1    2.59    5.79
   7 -14  -1    7.74    6.75
   7  14  -1    5.64    3.41
  -7  14   2   17.03    8.20
   7 -14  -2    8.57    7.33
   7  14  -2   20.23    5.53
  -7  14   3    7.60    6.96
   7 -14  -3    1.54    4.46
   7  14  -3    5.99    3.51
  -7  14   4    0.66    4.58
   7 -14  -4    0.35    4.22
   7  14  -4   -0.00    2.43
  -7  14   5    4.99    4.94
   7 -14  -5   -0.00    4.06
   7  14  -5    1.41    2.81
  -7  14   6   19.94    8.71
   7 -14  -6   14.38    7.91
   7  14  -6   22.63    6.45
  -7  14   7   32.87   10.72
   7 -14  -7    8.86    6.72
   7  14  -7   23.72    6.58
  -7  14   8   23.93    8.92
   7  14  -8    5.77    4.40
  -7  14   9    2.72    5.36
   7 -14  -9    2.60    5.99
   7  14  -9    2.53    3.32
  -7  14  10    5.98    6.31
   7 -14 -10   18.13    7.89
   7  14 -10    8.73    4.24
  -7  14  11    1.99    5.25
   7 -14 -11    1.16    4.99
   7  14 -11    0.00    3.20
  -7  14  12    1.27    5.17
   7 -14 -12   13.08    6.75
   7  14 -12    4.15    4.04
  -7  14  13    0.74    4.78
   7 -14 -13   -0.00    3.89
   7  14 -13   -0.00    3.52
  -7  14  14    0.00    5.12
   7 -14 -14    2.48    3.59
  -7  14  15   -0.00    4.11
   7 -14 -15   -0.00    4.34
   7  14 -15    1.06    3.13
  -7  14  16    3.99    6.54
   7 -14 -16    0.00    4.26
   7  14 -16    0.00    2.87
   7 -14 -17    3.43    5.14
   7  14 -17    2.06    3.54
  -7  14  18    2.61    5.98
   7 -14 -18    7.88    7.09
   7  14 -18   -0.00    3.44
  -7  14  19    6.09    6.38
   7 -14 -19   -0.00    3.83
   7  14 -19   -0.00    3.83
  -7  14  20    0.00    5.70
   7 -14 -20   -0.00    5.96
  -7  14  21    4.28    5.31
   7 -14 -21    1.93    5.18
  -7  14  22   12.19    7.50
  -7  15   1    2.29    6.38
   7 -15  -1    2.55    5.16
  -7  15   2    3.04    5.80
   7 -15  -2   -0.00    4.04
   7  15  -2   -0.00    2.72
  -7  15   3    3.31    6.01
   7 -15  -3    0.00    4.57
   7  15  -3   16.99    5.12
  -7  15   4    2.46    5.84
   7  15  -4    7.54    4.36
  -7  15   5   -0.00    4.13
   7 -15  -5    4.07    5.29
   7  15  -5    0.13    2.54
  -7  15   6    1.47    4.27
   7 -15  -6   -0.00    4.23
   7  15  -6   -0.00    2.78
  -7  15   7    7.30    5.04
   7 -15  -7    1.68    3.60
   7  15  -7   -0.00    2.85
  -7  15   8    4.49    6.71
   7 -15  -8    2.61    6.11
   7  15  -8    1.63    2.91
  -7  15   9    4.71    5.43
   7 -15  -9   -0.00    4.17
   7  15  -9    0.00    3.16
  -7  15  10    1.26    4.61
   7 -15 -10    8.26    5.45
   7  15 -10    2.65    3.23
  -7  15  11    5.01    6.04
   7 -15 -11   -0.00    4.64
   7  15 -11    6.44    4.69
  -7  15  12    2.95    4.90
   7 -15 -12    3.76    4.97
   7  15 -12    8.51    4.30
  -7  15  13   -0.00    4.85
   7 -15 -13   -0.00    4.09
   7  15 -13    2.92    3.71
  -7  15  14    1.15    5.49
   7 -15 -14    6.59    5.86
   7  15 -14    0.85    3.45
  -7  15  15    1.33    4.05
   7 -15 -15    0.45    5.34
   7  15 -15    7.20    5.22
  -7  15  16    0.25    5.14
   7 -15 -16    2.05    4.93
  -7  15  17    0.00    5.78
  -7  16   1    2.31    5.44
   7 -16  -1    0.16    4.65
   7  16  -1    8.08    3.63
  -7  16   2   -0.00    5.09
   7 -16  -2   -0.00    5.68
   7  16  -2    2.10    3.01
  -7  16   3    0.00    5.64
   7 -16  -3    0.00    5.53
  -7  16   4   -0.00    3.99
   7 -16  -4    0.00    3.80
   7  16  -4    0.90    2.84
  -7  16   5    0.64    4.94
   7 -16  -5   -0.00    3.99
   7  16  -5   -0.00    2.88
  -7  16   6    6.30    5.33
   7 -16  -6    0.66    5.03
   7  16  -6    6.27    4.26
  -7  16   7    6.03    6.70
   7 -16  -7   -0.00    4.91
   7  16  -7    4.30    3.87
  -7  16   8   -0.00    5.73
   7 -16  -8   -0.00    4.76
   7  16  -8   -0.00    3.48
  -7  16   9   -0.00    4.46
   7 -16  -9    0.00    4.84
   7  16  -9    0.76    3.18
  -7  16  10    0.28    5.01
   7 -16 -10    0.56    5.46
  -7  16  11    6.93    5.72
   7 -16 -11   -0.00    4.45
  -7  16  12    1.38    4.06
  -7  17   1   -0.00    3.44
   7 -17  -1   -0.00    5.20
   7  17  -1    1.15    2.07
  -7  17   2    0.22    5.16
   7 -17  -2    0.00    4.85
   7  17  -2    3.27    3.32
   7 -17  -3    1.17    4.02
   7  17  -3    2.86    3.28
   7 -17  -4    1.53    5.50
   7 -17  -5   -0.00    3.94
   7 -17  -6    0.00    5.91
  -6   0   1    0.72    3.40
  -6   0   1    2.89    3.43
  -6   0   1    1.14    3.26
   6   0  -1   -0.00    3.50
   6   0  -1    0.00    3.92
  -6   0   2  443.71   42.39
  -6   0   2  393.84   41.73
   6   0  -2  361.37   40.87
   6   0  -2  426.35   43.01
  -6   0   3   -0.00    3.25
  -6   0   3   -0.00    4.24
   6   0  -3   -0.00    3.21
   6   0  -3    3.07    3.69
  -6   0   4   10.88    4.89
  -6   0   4   14.06    5.42
   6   0  -4   18.62    5.72
   6   0  -4   15.23    5.89
  -6   0   5    1.55    3.42
  -6   0   5   -0.00    4.33
   6   0  -5    0.90    3.90
   6   0  -5    1.91    4.03
  -6   0   6 1197.09  125.13
  -6   0   6 1245.07  124.54
   6   0  -6 1601.82  127.31
   6   0  -6 1314.37  126.50
  -6   0   7    3.14    4.03
  -6   0   7    2.58    4.86
   6   0  -7    4.14    4.81
   6   0  -7    2.20    4.80
  -6   0   8   28.12    7.81
  -6   0   8   39.83    8.11
   6   0  -8   34.74    8.39
   6   0  -8   35.00    8.82
  -6   0   9    3.97    4.53
  -6   0   9    2.25    3.46
   6   0  -9    0.00    3.76
  -6   0  10  204.44   26.65
  -6   0  10  227.32   26.35
   6   0 -10  200.67   26.28
   6   0 -10  238.90   27.80
  -6   0  11    0.61    4.09
  -6   0  11    3.61    3.77
   6   0 -11   -0.00    3.73
   6   0 -11   -0.00    3.21
  -6   0  12  327.44   36.41
  -6   0  12  343.60   35.74
   6   0 -12  265.59   35.28
  -6   0  13   -0.00    4.55
  -6   0  13    0.00    2.97
   6   0 -13    4.52    4.22
  -6   0  14  110.19   16.36
  -6   0  14   80.85   13.96
   6   0 -14   81.64   15.20
  -6   0  15    1.92    4.48
  -6   0  16  236.92   29.98
   6   0 -16  233.50   30.31
   6   0 -17   -0.00    3.45
   6   0 -18  207.44   28.39
  -6   0  19    0.78    5.25
   6   0 -19   -0.00    5.11
  -6   0  20    4.37    6.03
   6   0 -20   -0.00    4.09
  -6   0  21   -0.00    5.56
   6   0 -21    2.45    4.74
  -6   0  22  109.73   20.09
   6   0 -22  126.83   20.77
  -6   0  23    6.27    6.60
   6   0 -23    3.11    5.44
   6   0 -24    0.84    4.66
  -6   0  25    5.12    5.57
   6   0 -25    0.07    4.30
  -6   0  26   48.77   13.69
   6   0 -26   69.39   15.97
  -6   0  27   -0.00    6.30
   6   0 -27   11.09    7.45
  -6   0  28   55.03   14.84
  -6   0  29    0.73    5.40
  -6   0  30   45.43   13.35
  -6   0  31    2.15    5.02
  -6   0  32   76.01   17.20
  -6   0  33   -0.00    6.08
  -6   0  34    0.79    5.49
  -6   0  35    0.00    6.10
  -6   0  36   -0.00    4.95
  -6   0  37    0.75    6.97
  -6   0  38    5.31    7.54
  -6   1   1    0.00    4.11
  -6   1   1    5.15    4.57
  -6   1   1   10.13    5.20
   6  -1  -1   10.81    4.79
   6  -1  -1    8.45    4.51
   6  -1  -1    0.00    4.19
   6   1  -1    4.65    3.56
   6   1  -1   13.62    5.28
  -6  -1   1    6.09    3.81
  -6  -1   1    4.59    3.59
  -6   1   2  616.90   63.25
  -6   1   2  671.04   64.32
  -6   1   2  605.23   63.02
   6  -1  -2  681.53   63.59
   6   1  -2  625.24   62.53
   6   1  -2  617.92   62.92
  -6  -1   2  618.28   62.43
  -6  -1   2  646.66   62.17
  -6   1   3   54.02    9.08
  -6   1   3   40.60    8.53
   6  -1  -3   42.31    8.27
   6  -1  -3   31.34    8.03
   6   1  -3   49.69    8.67
   6   1  -3   28.04    7.89
  -6  -1   3   40.05    8.06
  -6  -1   3   34.95    7.30
  -6   1   4  878.73   82.53
  -6   1   4  575.09   79.86
   6  -1  -4  851.22   81.49
   6  -1  -4  889.66   83.50
   6   1  -4 1025.93   83.06
   6   1  -4  858.68   82.31
  -6  -1   4  904.61   82.09
  -6  -1   4  891.66   81.47
  -6   1   5  119.10   18.18
  -6   1   5  136.61   18.16
   6  -1  -5  143.04   18.43
   6  -1  -5  124.56   18.39
   6   1  -5  135.29   17.72
   6   1  -5  135.31   18.22
  -6  -1   5  170.56   19.14
  -6  -1   5  136.73   17.21
  -6   1   6   88.66   14.36
  -6   1   6   75.77   13.42
   6  -1  -6   94.13   14.12
   6  -1  -6   89.49   14.58
   6   1  -6  126.27   15.60
  -6  -1   6   90.50   13.68
  -6  -1   6   92.13   13.22
  -6   1   7  259.52   31.96
  -6   1   7  291.46   32.12
   6  -1  -7  300.31   32.30
   6  -1  -7  285.80   33.05
   6   1  -7  308.03   32.52
   6   1  -7  244.23   31.48
  -6  -1   7  293.21   31.90
  -6  -1   7  283.41   31.19
  -6   1   8  676.34   74.90
  -6   1   8  824.71   75.76
   6  -1  -8  752.28   75.01
   6   1  -8  801.76   75.76
   6   1  -8  762.55   75.62
  -6  -1   8  696.53   74.92
  -6  -1   8  793.87   74.68
  -6   1   9    4.35    4.17
  -6   1   9    8.98    5.32
   6  -1  -9    5.24    4.75
   6  -1  -9   12.87    6.11
   6   1  -9    6.55    4.79
   6   1  -9    2.80    4.50
  -6  -1   9    6.33    5.28
  -6  -1   9    7.04    4.24
  -6   1  10  127.40   17.52
  -6   1  10  113.62   16.89
   6  -1 -10  150.23   19.01
   6  -1 -10  120.09   18.15
   6   1 -10   93.86   16.25
   6   1 -10  112.87   17.12
  -6  -1  10  105.52   16.79
  -6  -1  10  129.66   16.77
  -6   1  11    2.19    4.42
  -6   1  11   19.52    6.47
   6  -1 -11   23.80    7.48
   6   1 -11   24.28    6.93
   6   1 -11   11.88    6.28
  -6  -1  11   18.94    6.71
  -6  -1  11   28.64    6.75
  -6   1  12  371.10   40.21
  -6   1  12  303.97   37.68
   6  -1 -12  350.90   40.03
   6   1 -12  291.95   38.15
  -6  -1  12  478.91   42.06
  -6   1  13   32.69    9.52
  -6   1  13   62.65   11.43
   6  -1 -13   53.76   11.72
   6   1 -13   54.71   11.20
  -6  -1  13   44.25   10.59
  -6   1  14  197.29   24.91
  -6   1  14  195.74   24.00
   6  -1 -14  181.56   24.61
   6   1 -14  168.75   23.71
  -6  -1  14  143.13   23.06
  -6   1  15   12.30    6.49
  -6   1  15    8.46    4.95
   6  -1 -15   19.82    7.41
   6   1 -15    6.23    5.07
  -6  -1  15   14.82    6.65
  -6   1  16   13.48    5.45
   6  -1 -16    4.14    5.34
   6   1 -16    6.44    4.81
  -6  -1  16    0.00    4.61
   6  -1 -17    8.45    5.68
   6   1 -17    6.12    5.38
   6  -1 -18  245.25   33.06
   6   1 -18  275.13   33.70
  -6   1  19   44.83   11.33
   6  -1 -19   31.08   10.25
   6   1 -19   36.18   10.42
  -6  -1  19   26.61    9.68
  -6   1  20    3.42    5.32
   6  -1 -20   -0.00    3.75
   6   1 -20    6.54    5.32
  -6  -1  20   -0.00    5.54
  -6   1  21   10.91    6.86
   6  -1 -21   12.01    7.19
   6   1 -21    1.23    3.84
  -6  -1  21    1.95    4.15
  -6   1  22   13.04    6.78
   6   1 -22   11.64    6.65
  -6  -1  22   11.87    7.31
  -6   1  23    6.00    5.68
   6  -1 -23    6.74    6.30
   6   1 -23   13.61    6.94
  -6  -1  23   20.10    8.74
  -6   1  24   32.31   11.22
   6  -1 -24   29.02   10.28
   6   1 -24   25.77    9.62
  -6  -1  24   43.39   12.19
  -6   1  25    0.38    5.50
   6  -1 -25   -0.00    5.26
  -6  -1  25   -0.00    5.78
  -6   1  26   -0.00    6.24
   6  -1 -26    9.44    7.18
  -6  -1  26    1.41    5.15
  -6  -1  27    1.82    6.17
  -6   1  28   72.20   16.72
  -6  -1  28   86.41   18.05
  -6   1  29   -0.00    5.77
  -6  -1  29   -0.00    6.10
  -6   1  30   27.06   11.37
  -6  -1  30   27.47   10.51
  -6   1  31    8.86    7.43
  -6  -1  31    2.95    6.38
  -6   1  32    1.98    6.38
  -6  -1  32    2.43    6.08
  -6   1  33    2.47    5.36
  -6  -1  33   -0.00    6.36
  -6   1  34   29.95   10.74
  -6  -1  34   12.67    9.15
  -6   1  35    5.85    7.37
  -6  -1  35    0.01    5.69
  -6   1  36    0.00    7.04
  -6  -1  36    0.00    7.90
  -6   1  37    6.31    6.68
  -6  -1  37    0.52    6.82
  -6   1  38    0.00    6.32
  -6  -1  38   13.07    9.33
  -6   2   1    8.13    4.99
  -6   2   1    7.12    4.91
  -6   2   1    1.22    3.84
   6  -2  -1    0.00    3.57
   6  -2  -1    3.16    4.19
   6  -2  -1    5.37    4.76
   6   2  -1    0.00    3.56
   6   2  -1    5.44    3.60
  -6  -2   1    5.56    3.39
  -6  -2   1    4.53    3.06
  -6  -2   1    2.27    2.82
  -6   2   2   27.99    7.66
  -6   2   2   21.42    6.64
  -6   2   2   13.15    5.90
   6  -2  -2   27.33    6.85
   6  -2  -2   24.38    6.38
   6  -2  -2   22.19    7.01
   6   2  -2   23.66    5.78
   6   2  -2   15.75    5.25
  -6  -2   2   15.43    5.01
  -6  -2   2   18.08    4.89
  -6   2   3    2.18    3.54
  -6   2   3    0.00    3.63
   6  -2  -3    6.04    3.91
   6  -2  -3    2.59    5.08
   6   2  -3    5.28    3.78
   6   2  -3    5.40    4.18
  -6  -2   3    2.69    3.41
  -6  -2   3    7.69    3.39
  -6   2   4   75.80   12.19
   6  -2  -4   52.08   10.34
   6  -2  -4   78.05   12.94
   6   2  -4   50.40   10.02
   6   2  -4   67.71   10.98
  -6  -2   4   75.22   11.06
  -6  -2   4   66.39    9.76
  -6   2   5   12.19    5.20
  -6   2   5   27.05    6.87
   6  -2  -5   11.57    5.08
   6  -2  -5    6.49    4.72
   6   2  -5   12.14    5.10
   6   2  -5    2.31    3.34
  -6  -2   5   16.20    5.44
  -6  -2   5   11.84    4.41
  -6   2   6  329.80   38.73
  -6   2   6  440.15   40.27
   6  -2  -6  344.42   37.88
   6  -2  -6  343.12   39.42
   6   2  -6  354.04   38.25
   6   2  -6  391.37   38.93
  -6  -2   6  341.62   37.52
  -6  -2   6  318.39   36.42
  -6   2   7   64.74   11.81
  -6   2   7   74.96   12.61
   6  -2  -7   78.92   12.31
   6   2  -7   56.94   11.19
   6   2  -7   66.35   11.64
  -6  -2   7   67.96   11.72
  -6  -2   7   69.58   10.84
  -6   2   8   11.10    5.03
  -6   2   8   13.82    5.94
   6  -2  -8   11.44    4.88
   6  -2  -8    0.00    4.48
   6   2  -8   12.92    5.36
   6   2  -8    8.37    5.15
  -6  -2   8   21.81    6.19
  -6  -2   8   13.08    4.28
  -6   2   9    0.00    3.44
  -6   2   9    1.76    4.10
   6  -2  -9    0.32    4.35
   6  -2  -9    0.00    3.45
   6   2  -9    9.09    5.38
   6   2  -9   -0.00    3.15
  -6  -2   9    2.60    4.17
  -6  -2   9    2.96    3.14
  -6   2  10  314.92   34.93
   6  -2 -10  373.74   37.58
   6   2 -10  316.05   35.38
   6   2 -10  293.96   34.29
  -6  -2  10  248.94   33.28
  -6   2  11  259.49   31.47
  -6   2  11  305.94   32.55
   6   2 -11  289.35   32.80
   6   2 -11  217.32   30.40
  -6  -2  11  284.38   32.12
  -6   2  12   91.88   15.49
  -6   2  12  118.10   16.82
   6  -2 -12  100.09   16.88
   6   2 -12   87.49   15.38
  -6  -2  12  104.92   16.51
  -6   2  13   12.36    5.98
  -6   2  13   14.51    5.74
   6  -2 -13    8.96    5.73
   6   2 -13   13.01    5.55
  -6  -2  13   14.66    6.50
  -6   2  14   99.67   16.37
  -6   2  14   88.44   15.46
   6  -2 -14  114.42   18.06
   6   2 -14  108.07   16.60
  -6  -2  14  114.57   18.12
  -6   2  15   28.26    9.93
  -6   2  15   29.55    8.34
   6  -2 -15   37.75   10.34
   6   2 -15   31.44    8.93
  -6  -2  15   41.22   10.65
  -6   2  16   48.86   11.77
   6  -2 -16   87.60   15.33
   6   2 -16   87.61   14.32
  -6  -2  16   63.05   13.61
   6   2 -17   22.14    7.74
  -6   2  18   18.66    7.23
   6  -2 -18   19.20    8.20
   6   2 -18   15.30    6.99
  -6   2  19   13.44    7.49
   6  -2 -19    8.92    6.89
   6   2 -19   22.85    8.03
  -6  -2  19   28.13    9.48
  -6   2  20  155.28   25.97
   6  -2 -20  218.72   29.64
   6   2 -20  200.28   27.97
  -6  -2  20  267.24   31.59
  -6   2  21    2.13    4.80
   6  -2 -21    3.10    6.04
   6   2 -21    0.00    5.17
  -6  -2  21   -0.00    5.53
  -6   2  22   53.28   12.99
   6  -2 -22   46.48   12.62
  -6  -2  22   41.76   12.10
  -6   2  23    4.15    5.74
   6  -2 -23    0.00    5.08
  -6  -2  23    4.43    6.36
  -6   2  24    9.94    6.37
   6  -2 -24   10.67    6.78
  -6  -2  24    9.70    7.73
  -6   2  25    8.96    6.69
   6  -2 -25   10.06    6.87
  -6  -2  25   29.54   10.73
  -6   2  26   82.51   16.05
  -6  -2  26   37.92   12.90
  -6   2  27   -0.00    5.62
   6   2 -27    1.53    6.27
  -6  -2  27   -0.00    6.46
  -6   2  28   17.67    9.02
   6   2 -28   20.62    9.14
  -6  -2  28   27.42   10.51
  -6   2  29   -0.00    6.29
   6   2 -29   -0.00    5.14
  -6  -2  29    2.92    6.30
  -6   2  30    8.41    7.95
   6   2 -30   24.52    9.87
  -6  -2  30   14.39    9.01
  -6   2  31    0.40    5.24
  -6  -2  31    5.35    6.97
  -6   2  32   20.60    9.51
  -6  -2  32   21.07   10.98
  -6   2  33    5.24    8.23
  -6  -2  33   12.45    7.93
  -6   2  34    1.56    7.18
  -6  -2  34   -0.00    7.52
  -6   2  35    6.98    7.30
  -6  -2  35   -0.00    5.13
  -6   2  36   16.91    9.52
  -6  -2  36    2.52    6.92
  -6   2  37    5.11    8.31
  -6  -2  37   -0.00    5.65
  -6   2  38   10.96    9.88
  -6   3   1    4.28    4.63
  -6   3   1    2.24    3.95
  -6   3   1    7.57    5.04
   6  -3  -1    4.21    4.22
   6  -3  -1    5.22    4.00
   6  -3  -1    4.82    4.90
   6   3  -1    2.74    3.39
   6   3  -1    0.00    2.95
  -6  -3   1    5.48    3.55
  -6  -3   1    2.21    2.32
  -6  -3   1    2.86    2.46
  -6   3   2  147.80   19.85
  -6   3   2  131.69   19.34
  -6   3   2  147.34   19.43
   6  -3  -2  158.16   19.72
   6  -3  -2  137.21   18.85
   6  -3  -2  129.51   19.39
   6   3  -2  150.18   17.88
  -6  -3   2  154.92   17.74
  -6  -3   2  130.09   15.84
  -6   3   3  149.86   19.57
  -6   3   3  158.38   19.57
   6  -3  -3   98.30   17.14
   6  -3  -3  170.17   19.52
   6  -3  -3  156.83   19.93
   6   3  -3  147.20   17.85
   6   3  -3  144.32   17.60
  -6  -3   3  129.13   16.82
  -6  -3   3  128.32   15.74
  -6   3   4   32.61    8.27
  -6   3   4   47.10    9.58
   6  -3  -4   53.58    9.76
   6  -3  -4   35.46    8.76
   6   3  -4   39.28    8.48
   6   3  -4   43.55    8.50
  -6  -3   4   32.04    7.61
  -6  -3   4   50.73    7.51
  -6   3   5    0.00    4.32
  -6   3   5    0.00    3.71
   6  -3  -5   13.08    4.93
   6  -3  -5    5.52    5.37
   6   3  -5   10.32    4.67
   6   3  -5    2.74    3.62
  -6  -3   5    4.20    3.92
  -6  -3   5   15.44    3.99
  -6   3   6   10.47    5.13
  -6   3   6   14.20    6.05
   6  -3  -6    7.14    4.46
   6  -3  -6   12.39    5.65
   6   3  -6   15.77    5.96
   6   3  -6   10.48    4.36
  -6  -3   6   13.96    5.28
  -6  -3   6    8.53    3.46
  -6   3   7   20.47    6.98
  -6   3   7   14.46    5.88
   6  -3  -7   13.80    5.34
   6  -3  -7   12.80    6.50
   6   3  -7   24.40    6.81
   6   3  -7   25.54    6.68
  -6  -3   7   29.70    6.91
  -6   3   8  431.53   42.42
  -6   3   8  222.54   37.78
   6  -3  -8  424.78   42.77
   6   3  -8  446.76   41.96
   6   3  -8  422.18   40.29
  -6  -3   8  374.32   39.79
  -6   3   9   78.75   13.36
   6  -3  -9   68.45   13.42
   6   3  -9   50.02   11.46
   6   3  -9   85.67   12.69
  -6  -3   9   84.37   13.18
  -6   3  10   47.27    9.71
  -6   3  10   24.27    7.98
   6  -3 -10   22.74    7.95
   6   3 -10   29.11    8.25
   6   3 -10   36.30    8.49
  -6  -3  10   44.35    9.62
  -6   3  11   15.32    6.31
  -6   3  11    9.31    5.10
   6  -3 -11    5.97    5.49
   6   3 -11    9.55    5.05
   6   3 -11   10.88    5.37
  -6  -3  11   14.68    6.26
  -6   3  12   81.91   13.60
   6  -3 -12   77.43   14.13
   6   3 -12   69.75   13.23
   6   3 -12   66.24   12.50
  -6   3  13  137.21   19.74
  -6   3  13  141.25   20.11
   6  -3 -13  111.87   19.45
   6   3 -13  139.50   19.70
  -6  -3  13  144.75   20.65
  -6   3  14  217.46   26.74
  -6   3  14  168.15   25.38
   6  -3 -14  181.54   26.88
   6   3 -14  236.04   27.30
  -6  -3  14  230.28   28.24
   6  -3 -15   14.58    6.83
   6   3 -15   24.06    7.72
  -6  -3  15   29.47    9.37
  -6   3  16   19.68    7.02
   6  -3 -16   43.88   10.73
   6   3 -16   23.72    8.19
  -6  -3  16   29.07    8.84
  -6   3  17  105.91   16.75
   6  -3 -17   68.70   15.63
   6   3 -17   97.66   16.41
  -6   3  18  104.89   19.62
  -6   3  18  156.47   21.59
   6  -3 -18  145.53   22.22
  -6   3  19   37.79   11.19
  -6   3  19   42.89   10.98
   6  -3 -19   53.17   12.39
  -6  -3  19   42.84   12.28
  -6   3  20    2.45    5.33
  -6   3  20    3.72    4.87
   6  -3 -20    3.27    5.90
  -6  -3  20    0.00    5.40
  -6   3  21   -0.00    5.54
   6  -3 -21    5.51    6.45
  -6  -3  21    9.91    7.61
  -6   3  22   43.05   12.58
   6  -3 -22   64.06   14.61
  -6  -3  22   78.21   16.80
  -6   3  23   25.90    9.59
  -6   3  24   49.65   13.41
   6   3 -24   72.58   15.51
  -6  -3  24  113.95   19.61
  -6   3  25   -0.00    6.64
   6   3 -25    5.64    6.86
  -6  -3  25   -0.00    5.02
  -6   3  26   -0.00    6.40
   6   3 -26    1.04    4.72
  -6  -3  26    0.23    5.69
  -6   3  27   -0.00    5.60
   6   3 -27   -0.00    5.17
  -6  -3  27    1.30    6.64
  -6   3  28   54.08   13.72
   6   3 -28   25.09   10.65
  -6  -3  28   24.27   10.06
  -6   3  29   13.70    8.72
   6   3 -29    3.27    6.57
  -6  -3  29    4.67    7.69
  -6   3  30   24.41    9.63
   6   3 -30   17.40    8.98
  -6  -3  30   23.96   10.20
  -6   3  31   -0.00    6.87
   6   3 -31   -0.00    6.24
  -6  -3  31   -0.00    5.07
  -6   3  32   -0.00    4.87
  -6  -3  32   10.70    7.96
  -6   3  33   22.31    9.59
  -6  -3  33   15.20   10.67
  -6   3  34   21.32    9.12
  -6  -3  34   14.54    9.57
  -6   3  35    4.11    7.00
  -6  -3  35   -0.00    7.72
  -6   3  36    0.00    6.76
  -6   3  37    5.53    8.20
  -6   3  38   11.26    7.92
  -6   4   1  328.58   28.62
  -6   4   1  163.22   24.14
  -6   4   1  194.81   24.58
   6  -4  -1  154.77   23.03
   6  -4  -1  175.75   23.09
   6  -4  -1  178.18   24.44
   6   4  -1  187.76   22.04
  -6  -4   1  187.61   21.50
  -6  -4   1  223.40   20.61
  -6   4   2    4.30    4.32
  -6   4   2    5.40    4.67
  -6   4   2   14.80    5.76
   6  -4  -2   14.49    6.25
   6  -4  -2   20.79    6.04
   6  -4  -2   13.29    5.79
   6   4  -2    7.24    3.77
   6   4  -2   11.28    4.32
  -6  -4   2   17.04    4.60
  -6   4   3    0.00    3.46
  -6   4   3    0.00    4.54
  -6   4   3   10.44    5.71
   6  -4  -3    3.68    4.71
   6  -4  -3    1.31    3.40
   6  -4  -3    2.53    4.38
   6   4  -3    1.25    3.17
   6   4  -3    8.64    3.71
  -6  -4   3    2.23    3.14
  -6  -4   3    5.78    2.38
  -6   4   4   16.60    6.40
  -6   4   4   20.41    6.49
   6  -4  -4   17.99    6.37
   6  -4  -4   16.41    6.98
   6   4  -4    8.73    4.89
   6   4  -4   25.59    5.83
  -6  -4   4   18.53    5.51
  -6  -4   4   24.93    4.68
  -6   4   5  279.35   32.29
  -6   4   5  225.14   31.06
   6  -4  -5  301.26   32.66
   6  -4  -5  262.29   32.17
   6   4  -5  298.76   31.39
   6   4  -5  245.83   29.36
  -6  -4   5  290.04   30.33
  -6  -4   5  285.32   28.32
  -6   4   6  275.19   31.41
  -6   4   6  284.28   31.92
   6  -4  -6  229.38   30.57
   6   4  -6  281.92   30.27
   6   4  -6  240.36   28.57
  -6   4   7   48.93   11.59
  -6   4   7   86.60   14.10
   6  -4  -7   85.29   14.47
   6   4  -7   84.26   13.04
   6   4  -7   92.01   12.84
  -6  -4   7   68.65   11.91
  -6   4   8    4.95    4.39
  -6   4   8    4.82    4.95
   6  -4  -8    2.57    4.57
   6   4  -8    8.78    4.80
   6   4  -8    5.96    4.64
  -6  -4   8    6.21    4.68
  -6   4   9   68.71   12.68
  -6   4   9   54.54   11.63
   6  -4  -9   74.23   13.48
   6   4  -9   72.86   12.11
   6   4  -9   72.47   11.78
  -6  -4   9   47.28   10.90
  -6   4  10   40.58    9.30
   6  -4 -10   27.68    9.17
   6   4 -10   25.67    7.55
   6   4 -10   40.06    8.80
  -6  -4  10   30.33    8.38
  -6   4  11  121.33   19.84
  -6   4  11  147.17   21.03
   6  -4 -11  170.53   22.78
   6   4 -11  146.65   20.29
   6   4 -11  148.65   19.91
  -6  -4  11  151.50   20.97
  -6   4  12  102.98   18.02
  -6   4  12  148.87   20.19
   6  -4 -12  112.39   19.07
   6   4 -12  133.46   18.75
   6   4 -12  111.66   17.29
  -6  -4  12  130.16   19.25
  -6   4  13   59.28   11.67
  -6   4  13   34.80    9.37
   6  -4 -13   43.33   10.75
   6   4 -13   36.93    9.14
  -6  -4  13   47.74   10.81
  -6   4  14   -0.00    4.25
   6  -4 -14    2.25    4.73
   6   4 -14   -0.00    3.70
  -6  -4  14    2.31    4.86
  -6   4  15  115.96   18.73
   6  -4 -15  112.52   19.12
  -6  -4  15  119.09   19.51
  -6   4  16  209.15   26.92
   6  -4 -16  189.75   27.14
  -6  -4  16  177.41   26.68
  -6   4  17   19.35    8.39
   6  -4 -17   31.12   10.23
  -6   4  18   80.94   14.59
  -6   4  18   61.80   13.22
   6  -4 -18   66.21   14.84
  -6   4  19  131.20   19.66
  -6   4  19  107.53   18.33
   6  -4 -19  112.92   20.19
  -6  -4  19  109.70   19.79
  -6   4  20  157.00   21.66
  -6   4  20  169.06   22.58
   6  -4 -20  111.27   20.90
   6   4 -20   95.14   18.56
  -6  -4  20  116.52   20.93
  -6   4  21    1.35    5.33
  -6   4  21    7.80    5.63
   6  -4 -21   15.35    8.73
   6   4 -21   12.14    6.72
  -6  -4  21    7.61    6.65
  -6   4  22    0.19    5.66
   6   4 -22   13.10    6.40
  -6  -4  22    3.22    6.21
  -6   4  23    1.41    4.98
   6   4 -23    0.05    2.77
  -6  -4  23   -0.00    4.61
  -6   4  24   -0.00    6.53
   6   4 -24   -0.00    3.97
  -6  -4  24   -0.00    6.04
  -6   4  25    5.59    6.63
   6   4 -25    4.69    5.82
  -6  -4  25    4.34    8.39
  -6   4  26    7.01    7.19
   6   4 -26   14.88    8.13
  -6  -4  26   28.78   10.90
  -6   4  27   12.24    7.47
   6   4 -27    5.38    6.69
  -6  -4  27   15.57    9.59
  -6   4  28   27.07    9.67
   6   4 -28   15.45    8.15
  -6  -4  28   10.93    8.20
  -6   4  29    1.72    6.63
   6   4 -29    5.08    5.50
  -6  -4  29   -0.00    6.89
  -6   4  30   11.34    7.58
   6   4 -30   11.48    7.44
  -6  -4  30    0.00    5.96
  -6   4  31    0.31    5.80
   6   4 -31    2.28    4.92
  -6  -4  31    6.56    7.72
  -6   4  32   11.25    7.92
  -6  -4  32    3.73    8.51
  -6   4  33    0.37    4.17
  -6  -4  33    9.36    8.67
  -6   4  34   -0.00    6.44
  -6  -4  34    0.00    6.90
  -6   4  35    4.95    5.85
  -6  -4  35   -0.00    6.35
  -6  -4  36    1.67    7.82
  -6  -4  37    1.67    7.29
  -6   4  38   -0.00    5.59
  -6   5   1    8.71    5.16
  -6   5   1   17.86    6.56
   6  -5  -1   13.34    5.47
   6  -5  -1    8.04    5.49
   6   5  -1   15.22    4.53
   6   5  -1   19.71    4.43
  -6  -5   1   11.99    3.96
  -6  -5   1   15.19    3.07
  -6  -5   1   13.67    2.74
  -6   5   2   90.92   15.57
  -6   5   2   99.99   16.54
  -6   5   2   92.51   16.00
   6  -5  -2  107.70   16.34
   6  -5  -2  103.89   16.70
   6   5  -2  115.42   14.59
   6   5  -2  109.63   13.73
  -6  -5   2  113.40   13.77
  -6  -5   2  104.82   12.34
  -6  -5   2  112.54   11.89
  -6   5   3  114.10   18.86
  -6   5   3  161.66   21.10
  -6   5   3  145.88   19.98
   6  -5  -3  136.71   19.77
   6  -5  -3  143.46   20.44
   6   5  -3  152.34   18.04
   6   5  -3  151.01   17.47
  -6  -5   3  140.14   17.11
  -6  -5   3  127.67   15.10
  -6   5   4  125.73   18.21
  -6   5   4  113.93   18.09
  -6   5   4  151.85   19.43
   6  -5  -4   84.17   15.74
   6  -5  -4   99.11   16.96
   6   5  -4  104.80   14.97
   6   5  -4  124.63   15.48
  -6  -5   4  135.38   15.91
  -6   5   5    8.16    5.57
  -6   5   5    0.00    4.16
   6  -5  -5    7.66    4.39
   6  -5  -5    0.00    4.78
   6   5  -5    5.19    3.75
   6   5  -5    3.72    2.55
  -6  -5   5    4.43    3.23
  -6   5   6   -0.00    3.38
  -6   5   6    1.27    4.47
   6  -5  -6    4.13    4.10
   6  -5  -6    0.99    4.36
   6   5  -6    2.78    3.83
   6   5  -6    0.00    2.35
  -6  -5   6    3.63    3.78
  -6   5   7   62.53   12.62
  -6   5   7   76.31   13.54
   6  -5  -7   78.46   13.53
   6   5  -7   66.16   11.63
   6   5  -7   74.10   11.65
  -6  -5   7   59.62   11.20
  -6   5   8   56.34   11.21
  -6   5   8   52.36   11.39
   6  -5  -8   71.67   12.82
   6   5  -8   44.37    9.77
   6   5  -8   72.84   10.86
  -6  -5   8   33.00    8.76
  -6   5   9   88.30   15.01
  -6   5   9   95.42   15.89
   6  -5  -9   90.54   15.74
   6   5  -9   86.21   14.46
   6   5  -9   81.86   13.40
  -6  -5   9   98.36   15.02
  -6   5  10   56.52   11.33
  -6   5  10   36.00    9.51
   6  -5 -10   62.12   12.21
   6   5 -10   47.91   10.05
   6   5 -10   32.69    8.29
  -6  -5  10   36.41    9.17
  -6   5  11    0.09    4.90
  -6   5  11    4.37    4.51
   6  -5 -11   -0.00    4.54
   6   5 -11    3.01    4.09
   6   5 -11    0.00    2.86
  -6  -5  11    0.62    3.62
  -6   5  12    9.25    6.18
   6  -5 -12    7.58    6.04
  -6  -5  12    7.39    5.73
  -6   5  13  252.83   32.08
   6  -5 -13  256.09   32.92
  -6   5  14  359.65   39.86
   6  -5 -14  276.25   38.06
  -6  -5  14  340.60   39.19
  -6   5  15    2.73    4.32
   6  -5 -15    2.19    4.22
  -6  -5  15    0.00    4.51
  -6   5  16   14.64    7.59
  -6   5  16    5.79    5.23
   6  -5 -16    6.17    5.24
  -6   5  17   -0.00    5.43
  -6   5  17    0.00    4.73
   6  -5 -17    4.55    5.71
   6   5 -17    0.94    4.13
  -6   5  18  129.49   20.11
  -6   5  18  144.76   21.57
   6  -5 -18  118.60   20.58
   6   5 -18  116.58   19.41
  -6   5  19   44.54   11.06
  -6   5  19   34.18    9.28
   6  -5 -19   13.11    7.40
   6   5 -19   21.89    8.72
  -6  -5  19   22.09    9.26
  -6   5  20   15.83    7.71
   6   5 -20   18.28    7.80
  -6  -5  20   17.17    8.85
  -6   5  21   -0.00    5.35
   6   5 -21    0.08    4.18
  -6  -5  21    1.91    6.33
  -6   5  22   -0.00    5.41
   6   5 -22    0.10    3.97
  -6  -5  22    7.44    7.01
  -6   5  23   42.39   11.66
   6   5 -23   35.47   10.38
  -6  -5  23   49.68   13.62
  -6   5  24   20.30    8.82
   6   5 -24   11.74    6.86
  -6  -5  24   26.42   10.79
  -6   5  25    1.21    5.81
   6   5 -25    6.49    6.53
  -6  -5  25   17.15    9.49
  -6   5  26    1.59    4.22
   6   5 -26    0.00    3.72
  -6  -5  26   -0.00    6.40
  -6   5  27   -0.00    4.39
   6   5 -27    4.55    6.02
  -6  -5  27    2.99    5.77
  -6   5  28   10.65    7.44
   6   5 -28   12.66    8.30
  -6  -5  28    5.31    7.01
  -6   5  29   17.24    9.26
   6   5 -29   20.43    9.11
  -6  -5  29   15.17   10.29
  -6   5  30    1.13    6.64
   6   5 -30    6.39    6.73
  -6  -5  30    5.16    6.00
  -6   5  31    0.00    6.05
   6   5 -31    1.09    7.17
  -6  -5  31   -0.00    5.45
  -6   5  32   -0.00    5.96
   6   5 -32    1.12    4.94
  -6  -5  32    0.00    7.02
  -6   5  33   12.65    7.96
  -6  -5  33    9.90    8.25
  -6   5  34    2.97    7.03
  -6  -5  34    5.56    7.25
  -6   5  35    7.75    9.05
  -6  -5  35   13.33    9.70
  -6   5  36    5.27    7.14
  -6  -5  36    0.00    9.72
  -6   5  37    5.61    7.34
  -6   5  38    2.26    6.23
  -6   6   1  184.29   23.46
  -6   6   1  146.24   21.02
   6  -6  -1  128.07   20.09
   6   6  -1  166.35   17.94
  -6  -6   1  156.99   17.43
  -6  -6   1  153.45   14.50
  -6   6   2   45.57    9.95
   6  -6  -2   51.36   10.30
   6  -6  -2   30.93    8.85
   6   6  -2   38.38    7.32
   6   6  -2   42.01    7.13
  -6  -6   2   37.49    6.85
  -6  -6   2   32.86    4.91
  -6  -6   2   38.64    5.03
  -6   6   3   14.81    5.82
  -6   6   3    6.11    5.00
  -6   6   3    2.66    4.01
   6  -6  -3    4.39    4.24
   6  -6  -3   15.16    6.43
   6   6  -3    2.86    3.12
   6   6  -3    7.42    3.50
  -6  -6   3    7.67    3.83
  -6   6   4   27.82    8.27
  -6   6   4   27.18    8.27
  -6   6   4   27.45    8.40
   6  -6  -4   15.62    6.29
   6  -6  -4   20.33    7.64
   6   6  -4   34.59    6.80
   6   6  -4    8.73    4.18
  -6  -6   4   20.99    5.74
  -6   6   5  163.49   22.05
  -6   6   5  147.65   21.84
   6  -6  -5  135.01   20.79
   6  -6  -5  179.24   23.48
   6   6  -5  177.13   20.16
   6   6  -5  145.79   18.73
  -6  -6   5  140.62   19.06
  -6   6   6  101.26   16.54
  -6   6   6  144.28   18.64
   6  -6  -6   64.48   13.94
   6  -6  -6   79.58   15.68
   6   6  -6  112.89   15.11
   6   6  -6  106.61   13.99
  -6  -6   6  110.83   15.25
  -6   6   7   82.80   14.57
  -6   6   7   81.85   14.41
   6  -6  -7   90.51   14.17
   6  -6  -7   61.92   13.07
   6   6  -7   64.99   11.61
   6   6  -7   79.33   11.65
  -6  -6   7   60.75   11.71
  -6   6   8   16.81    6.15
  -6   6   8   22.42    7.75
   6  -6  -8   17.35    7.23
   6   6  -8    7.40    4.14
  -6  -6   8   18.18    6.25
  -6   6   9  105.18   18.29
   6   6  -9  142.27   18.34
  -6  -6   9  120.48   18.11
  -6   6  10   83.99   15.40
   6  -6 -10   90.48   15.62
   6   6 -10   74.74   13.27
  -6   6  11   81.87   15.12
   6  -6 -11   59.25   13.65
   6   6 -11   99.36   13.31
  -6  -6  11   65.79   13.40
  -6   6  12   70.48   14.33
   6  -6 -12   92.41   15.90
  -6  -6  12   66.30   13.75
  -6   6  13    6.97    5.30
   6  -6 -13   -0.00    5.37
   6   6 -13   11.83    5.05
  -6  -6  13    1.60    5.72
  -6   6  14    0.00    4.47
   6  -6 -14    0.28    4.26
   6   6 -14    0.93    3.12
  -6  -6  14    0.00    5.42
  -6   6  15   48.73   12.30
  -6   6  15   55.64   13.45
   6  -6 -15   73.96   14.78
   6   6 -15   76.69   13.46
  -6  -6  15   94.45   16.73
  -6   6  16    8.72    7.09
  -6   6  16    6.41    6.35
   6  -6 -16   24.67    9.02
   6   6 -16    8.08    4.77
  -6   6  17   20.54    8.54
   6  -6 -17   19.05    8.46
   6   6 -17    6.87    5.84
  -6   6  18   49.68   12.14
   6   6 -18   43.50   10.96
  -6  -6  18   60.15   14.16
  -6   6  19    9.63    6.79
   6   6 -19   12.97    6.15
  -6  -6  19    8.48    8.35
  -6   6  20    0.00    5.34
   6   6 -20    4.64    4.89
  -6  -6  20    4.79    6.88
  -6   6  21   13.23    6.76
   6   6 -21   10.44    5.96
  -6  -6  21   17.05    8.88
  -6   6  22   10.03    6.37
   6   6 -22    9.59    6.04
  -6  -6  22   10.60    7.29
  -6   6  23   29.86    9.32
   6   6 -23   23.06    8.35
  -6  -6  23    5.14    7.70
  -6   6  24   -0.00    4.72
   6   6 -24    0.00    4.52
  -6  -6  24    0.00    5.29
  -6   6  25   28.83    9.74
   6   6 -25    7.31    6.00
  -6  -6  25   30.81   11.59
  -6   6  26   41.73   10.91
  -6  -6  26   14.78    9.94
  -6   6  27   15.99    9.11
   6   6 -27   10.42    7.60
  -6  -6  27    5.79    6.79
  -6   6  28   13.61    8.31
   6   6 -28   -0.00    5.55
  -6  -6  28   -0.00    6.18
  -6   6  29   -0.00    5.80
   6   6 -29   -0.00    4.58
  -6  -6  29    2.52    6.91
  -6   6  30    2.14    4.49
   6   6 -30    0.00    5.38
  -6  -6  30    9.91    9.69
  -6   6  31   14.45    7.54
   6   6 -31    1.83    4.87
  -6  -6  31   18.92    9.62
  -6   6  32    1.08    6.24
   6   6 -32    8.68    7.57
  -6  -6  32   12.04    9.07
  -6   6  33    1.19    5.51
   6   6 -33    1.98    5.84
  -6  -6  33    6.64    9.12
  -6   6  34   -0.00    5.08
  -6  -6  34    4.42    8.96
  -6   6  35    6.30    6.31
  -6  -6  35   11.77    8.40
  -6   6  36    5.08    7.21
  -6  -6  36   -0.00    7.19
  -6   6  37    4.77    8.42
  -6   7   1    5.36    4.78
  -6   7   1   22.42    7.33
   6   7  -1   14.07    3.69
   6   7  -1   16.30    4.07
  -6  -7   1   12.39    3.69
  -6   7   2   16.60    7.60
  -6   7   2   26.47    8.23
   6   7  -2   21.20    4.67
   6   7  -2   13.94    3.97
  -6   7   3  290.53   34.36
  -6   7   3  241.46   32.62
   6   7  -3  262.77   29.00
   6   7  -3  292.16   29.76
  -6  -7   3  300.93   30.17
  -6   7   4   79.59   15.28
  -6   7   4   85.42   15.65
   6  -7  -4   68.23   14.30
   6   7  -4  104.86   12.68
   6   7  -4   96.87   12.73
  -6  -7   4   84.90   12.85
  -6   7   5   30.98    9.21
  -6   7   5   15.72    7.23
   6  -7  -5   27.82    8.64
   6   7  -5   28.19    6.07
  -6  -7   5   31.89    7.44
  -6   7   6   26.15    8.25
   6  -7  -6   20.06    7.89
   6   7  -6   27.11    6.14
  -6  -7   6   22.68    6.53
  -6   7   7   18.48    7.47
   6  -7  -7   13.22    7.72
   6   7  -7   20.85    5.54
  -6  -7   7   16.07    6.18
  -6   7   8   60.61   12.29
   6  -7  -8   40.65   10.56
   6   7  -8   35.38    7.71
  -6  -7   8   44.76    9.95
  -6   7   9  191.39   24.21
   6  -7  -9  137.92   22.23
   6   7  -9  157.77   19.69
  -6  -7   9  132.95   20.26
  -6   7  10   -0.00    4.87
   6  -7 -10   -0.00    5.29
   6   7 -10   -0.00    3.07
   6   7 -10   -0.00    4.53
  -6  -7  10    0.00    3.34
  -6   7  11    1.20    4.19
   6  -7 -11    0.81    4.91
   6   7 -11    1.22    2.85
   6   7 -11   -0.00    3.97
  -6  -7  11    1.90    4.57
  -6   7  12   19.44    7.22
  -6   7  12   21.32    8.35
   6  -7 -12   30.11    9.42
   6   7 -12   20.63    6.59
  -6  -7  12   26.22    9.23
  -6   7  13  195.39   25.35
  -6   7  13  155.80   24.50
   6  -7 -13  142.70   23.95
   6   7 -13  192.96   24.19
  -6  -7  13  213.02   27.14
  -6   7  14    8.90    5.96
  -6   7  14    3.18    4.63
   6  -7 -14   11.23    6.52
   6   7 -14    3.90    4.85
  -6  -7  14    4.60    6.20
  -6   7  15    0.00    3.74
   6   7 -15   -0.00    4.55
  -6  -7  15   10.64    7.54
  -6   7  16   10.96    6.89
   6   7 -16    6.07    5.48
  -6   7  17    1.10    4.10
   6   7 -17    1.98    3.84
  -6   7  18   13.22    6.65
   6   7 -18    4.25    5.53
  -6   7  19   77.08   15.32
   6   7 -19   65.41   14.14
  -6  -7  19  105.11   18.69
  -6   7  20   -0.00    3.92
   6   7 -20    6.67    4.54
  -6  -7  20    4.53    6.20
  -6   7  21    1.97    5.11
   6   7 -21    6.68    5.02
  -6  -7  21    3.34    6.85
  -6   7  22    4.66    4.98
   6   7 -22    9.74    6.49
  -6  -7  22    5.89    6.79
  -6   7  23   10.53    6.47
   6   7 -23   19.89    7.97
  -6  -7  23   16.46    9.14
  -6   7  24    0.00    4.62
   6   7 -24   10.50    6.57
  -6  -7  24    4.84    8.34
  -6   7  25   20.74    8.72
   6   7 -25   20.27    8.89
  -6  -7  25   26.46   11.95
  -6   7  26    0.78    5.16
   6   7 -26   -0.00    4.68
  -6  -7  26    1.12    6.88
  -6   7  27   -0.00    5.22
   6   7 -27   -0.00    2.94
  -6  -7  27   -0.00    5.42
  -6   7  28   13.00    6.37
   6   7 -28    3.85    5.50
  -6  -7  28   13.89    9.86
  -6   7  29   24.69    9.76
   6   7 -29   32.33   10.98
  -6   7  30    3.72    5.40
   6   7 -30    5.58    5.60
  -6  -7  30    0.41    5.86
  -6   7  31    3.44    6.60
   6   7 -31    4.15    4.58
  -6  -7  31   -0.00    7.04
  -6   7  32   -0.00    5.24
   6   7 -32    8.85    7.35
  -6  -7  32    9.06    9.21
  -6   7  33    4.70    6.58
   6   7 -33    0.48    4.99
  -6  -7  33   20.97   10.37
  -6   7  34    0.00    5.45
   6   7 -34    2.08    5.10
  -6  -7  34    0.00    8.33
  -6   7  35    5.64    5.72
  -6  -7  35   12.56    9.48
  -6   7  36   -0.00    5.87
  -6   7  37    0.89    5.48
  -6   8   1  142.75   22.64
  -6   8   1  169.01   23.43
   6   8  -1  162.17   18.05
  -6  -8   1  166.76   18.28
  -6   8   2    7.46    6.05
  -6   8   2    3.73    5.00
   6   8  -2   10.60    3.60
  -6  -8   2    5.87    3.16
  -6   8   3   -0.00    4.40
  -6   8   3   -0.00    4.39
   6   8  -3   -0.00    1.93
  -6  -8   3    0.00    2.39
  -6   8   4    4.17    4.19
  -6   8   4   -0.00    5.09
   6   8  -4   -0.00    2.09
  -6  -8   4    0.05    2.33
  -6   8   5  231.45   32.69
  -6   8   5  286.18   34.49
   6   8  -5  281.52   29.32
  -6  -8   5  273.86   30.83
  -6   8   6    6.49    5.96
  -6   8   6    0.00    5.56
   6  -8  -6    7.55    5.98
   6   8  -6    4.77    3.48
   6   8  -6   11.57    4.35
  -6  -8   6    6.10    4.47
  -6   8   7  105.45   18.24
   6  -8  -7  108.24   18.01
   6   8  -7  113.39   14.66
   6   8  -7  104.86   14.91
  -6  -8   7   91.92   15.42
  -6   8   8   -0.00    5.46
  -6   8   8    1.61    4.93
   6  -8  -8    0.00    4.24
   6   8  -8    5.09    3.48
   6   8  -8    4.50    3.25
  -6  -8   8    6.62    5.40
  -6   8   9  130.40   21.73
  -6   8   9  141.66   22.33
   6  -8  -9  166.14   22.91
   6  -8  -9  145.46   22.68
   6   8  -9  163.79   19.50
   6   8  -9  134.40   19.02
  -6  -8   9  163.47   21.88
  -6   8  10   34.90   10.15
  -6   8  10   44.13   10.93
   6  -8 -10   20.42    8.10
   6  -8 -10   67.56   13.42
   6   8 -10   45.49    8.87
   6   8 -10   41.76    8.87
  -6  -8  10   43.54   10.49
  -6   8  11   85.17   16.84
   6  -8 -11  112.95   18.08
   6   8 -11  128.42   17.12
  -6  -8  11  107.25   18.37
  -6   8  12   29.91    9.38
   6   8 -12   18.62    6.50
  -6  -8  12   24.48    9.28
  -6   8  13   -0.00    4.17
   6   8 -13    4.43    3.95
  -6  -8  13    9.36    6.94
  -6   8  14    0.00    4.71
   6   8 -14    6.25    4.64
  -6  -8  14    0.00    4.56
  -6   8  15  101.08   17.24
   6   8 -15   99.16   16.41
  -6   8  16    0.00    4.40
   6   8 -16    1.01    3.58
  -6   8  17   50.93   11.79
   6   8 -17   32.35    9.26
  -6  -8  17   24.58   10.26
  -6   8  18   -0.00    5.01
   6   8 -18   -0.00    2.93
  -6  -8  18   -0.00    5.60
  -6   8  19   14.63    8.08
   6   8 -19   24.32    8.60
  -6  -8  19   44.45   12.57
  -6   8  20    2.29    5.09
   6   8 -20   -0.00    3.49
  -6  -8  20   11.65    7.69
  -6   8  21   18.02    8.15
   6   8 -21   12.17    6.97
  -6  -8  21    2.20    5.45
  -6   8  22   14.85    7.19
   6   8 -22    2.20    4.23
  -6  -8  22    4.33    6.12
  -6   8  23   10.08    6.16
   6   8 -23    5.29    5.22
  -6  -8  23   -0.00    6.84
  -6   8  24    1.20    4.79
   6   8 -24    0.11    3.26
  -6  -8  24    0.47    5.06
  -6   8  25   10.23    6.13
   6   8 -25    8.52    6.33
  -6  -8  25   16.82    9.24
  -6   8  26    4.87    5.78
   6   8 -26    1.86    4.05
  -6  -8  26   17.05    9.18
  -6   8  27    9.67    6.83
   6   8 -27   13.53    7.57
  -6  -8  27   29.05   12.34
  -6   8  28    0.35    5.07
   6   8 -28   -0.00    5.77
  -6  -8  28    6.38    7.37
  -6   8  29    2.71    5.69
   6   8 -29    0.00    4.65
  -6  -8  29    8.32    8.62
  -6   8  30    2.49    4.81
   6   8 -30    2.51    5.35
  -6  -8  30   -0.00    6.04
  -6   8  31    8.52    6.87
   6   8 -31    0.00    4.64
  -6  -8  31    9.32    8.34
  -6   8  32    1.63    5.66
   6   8 -32    2.47    4.02
  -6  -8  32    4.19    6.84
  -6   8  33   12.05    7.10
   6   8 -33    4.00    5.63
  -6  -8  33   -0.00    5.87
  -6   8  34    0.03    4.77
   6   8 -34   -0.00    5.78
  -6  -8  34    0.00    7.06
  -6   8  35   -0.00    5.30
  -6   8  36    5.36    6.82
  -6   8  37    8.22    8.19
   6  -9  -1   -0.00    3.79
  -6   9   2    0.00    4.07
   6  -9  -2   10.90    6.37
   6   9  -2   14.27    3.77
  -6   9   3  178.98   25.19
   6  -9  -3  130.04   22.77
   6   9  -3  212.00   20.93
  -6  -9   3  179.81   21.41
  -6   9   4   10.50    6.92
   6  -9  -4    3.90    4.31
   6   9  -4   25.71    5.18
  -6  -9   4   17.07    5.42
   6  -9  -5    3.95    4.16
  -6  -9   5   -0.00    3.61
   6  -9  -6   15.96    6.70
   6   9  -6   14.03    4.83
  -6  -9   6   31.02    7.63
  -6   9   7   17.42    7.72
  -6   9   7   16.68    7.40
   6  -9  -7   14.46    7.08
   6   9  -7   11.45    4.63
  -6  -9   7   19.46    7.13
  -6   9   8    0.72    3.70
   6  -9  -8    1.61    3.75
   6   9  -8   -0.00    3.12
   6   9  -8   -0.00    2.48
  -6  -9   8   -0.00    4.31
  -6   9   9   67.64   15.40
   6  -9  -9  115.82   18.25
   6   9  -9  120.43   15.88
   6   9  -9   99.31   14.86
  -6  -9   9  110.17   17.44
  -6   9  10   -0.00    4.76
   6  -9 -10    1.35    4.65
   6   9 -10   14.48    4.93
   6   9 -10    7.21    4.14
  -6  -9  10    8.55    6.11
  -6   9  11   -0.00    3.41
   6  -9 -11   -0.00    4.13
   6   9 -11   -0.00    2.60
  -6  -9  11    3.28    4.70
  -6   9  12   -0.00    4.75
   6  -9 -12    6.80    4.56
   6   9 -12   -0.00    2.15
  -6  -9  12    5.09    6.07
  -6   9  13   84.81   16.26
   6  -9 -13  101.59   16.75
   6   9 -13   82.39   14.24
  -6  -9  13   75.98   15.58
  -6   9  14   16.12    7.59
   6   9 -14    0.00    3.29
  -6   9  15   28.31    9.88
   6   9 -15   28.42    8.00
   6   9 -16   13.43    5.63
  -6   9  17    6.79    5.39
   6   9 -17   10.67    5.66
  -6  -9  17   10.03    7.02
  -6   9  18    3.34    5.07
   6   9 -18   -0.00    3.04
  -6  -9  18    0.00    5.81
  -6   9  19   59.60   12.93
   6   9 -19   30.64    9.93
  -6  -9  19   33.75   11.28
  -6   9  20    3.09    5.70
   6   9 -20   -0.00    2.95
  -6  -9  20    0.02    5.44
  -6   9  21    4.95    5.50
   6   9 -21    4.71    4.94
  -6  -9  21   -0.00    5.59
  -6   9  22   -0.00    4.44
   6   9 -22    2.73    4.85
  -6  -9  22   -0.00    5.21
  -6   9  23   35.06   10.66
   6   9 -23   47.79   11.75
  -6  -9  23   36.21   12.17
  -6   9  24    0.00    4.58
   6   9 -24    4.44    5.27
  -6  -9  24   -0.00    5.57
  -6   9  25    7.94    6.28
   6   9 -25    6.01    6.19
  -6  -9  25   13.92    9.96
  -6   9  26   -0.00    5.29
   6   9 -26    2.34    5.86
  -6  -9  26    4.34    6.73
  -6   9  27    5.00    6.15
   6   9 -27    0.29    4.70
  -6  -9  27    2.60    6.99
  -6   9  28    5.09    5.93
   6   9 -28   11.65    6.92
  -6  -9  28    8.17    7.68
  -6   9  29    4.81    5.42
   6   9 -29    6.97    5.87
  -6  -9  29   17.06   10.05
  -6   9  30   -0.00    4.11
   6   9 -30    7.02    5.78
  -6  -9  30    2.08    6.65
  -6   9  31    1.06    3.71
   6   9 -31    2.87    5.29
  -6  -9  31    8.16    8.91
  -6   9  32    0.30    4.29
   6   9 -32   -0.00    4.87
  -6  -9  32    2.27    5.91
   6   9 -33   -0.00    3.45
  -6  -9  33    1.71    6.53
  -6   9  34   -0.00    5.46
   6   9 -34    0.69    4.42
  -6  -9  34    1.63    7.02
  -6   9  35   10.44    7.03
   6   9 -35    7.17    6.99
  -6   9  36    4.03    5.76
  -6  10   1   34.30   10.17
   6 -10  -1   21.51    8.53
   6  10  -1   49.04    7.42
  -6  10   2    9.45    6.68
   6 -10  -2    3.33    5.37
   6  10  -2   14.94    4.21
  -6  10   3    1.13    4.35
   6 -10  -3    1.87    5.46
   6  10  -3   -0.00    2.02
  -6  10   4   20.84    8.19
   6 -10  -4    7.48    5.81
   6  10  -4   13.48    4.45
  -6  10   5   40.30   10.58
   6 -10  -5   41.50   10.44
   6  10  -5   37.39    7.51
  -6  10   6    5.49    5.28
   6 -10  -6    4.55    4.33
   6  10  -6    5.96    3.48
  -6  10   7   31.53    9.62
   6 -10  -7   36.37    9.42
   6  10  -7   19.69    5.84
  -6  10   8    0.00    4.42
   6 -10  -8   -0.00    3.89
   6  10  -8    0.39    2.95
  -6 -10   8    0.00    4.09
  -6  10   9    0.00    4.45
   6 -10  -9    2.03    4.28
   6  10  -9    0.28    1.70
  -6 -10   9    4.50    5.04
  -6  10  10    3.10    5.18
   6 -10 -10    7.93    6.02
   6  10 -10   -0.00    2.99
  -6 -10  10    4.87    5.14
  -6  10  11  133.29   19.64
   6 -10 -11   78.16   16.08
   6  10 -11   87.30   14.18
  -6 -10  11  106.37   18.00
  -6  10  12    0.07    3.97
   6 -10 -12   -0.00    4.17
   6  10 -12    0.82    3.12
  -6 -10  12    0.00    4.84
  -6  10  13    5.35    4.98
   6 -10 -13   -0.00    4.28
   6  10 -13   18.26    6.11
  -6 -10  13    9.79    6.25
  -6  10  14   10.55    6.90
   6 -10 -14    4.30    5.12
   6  10 -14    1.19    2.79
  -6  10  15   84.63   15.77
   6 -10 -15   65.84   13.96
   6  10 -15   61.42   12.75
  -6  10  16    0.57    4.28
   6  10 -16   -0.00    2.97
  -6 -10  16    0.00    4.60
  -6  10  17   23.71    9.03
   6  10 -17   39.19    9.79
  -6 -10  17   48.37   12.94
  -6  10  18    0.26    4.24
   6  10 -18    2.50    3.88
  -6 -10  18    6.92    6.00
  -6  10  19    1.30    4.69
   6  10 -19    3.67    3.18
  -6 -10  19    9.10    6.92
  -6  10  20    1.61    4.60
   6  10 -20    1.29    3.95
  -6 -10  20   -0.00    4.75
  -6  10  21   41.81   11.67
   6  10 -21   54.51   12.31
  -6 -10  21   50.93   14.04
  -6  10  22    7.54    5.83
   6  10 -22   15.04    7.15
  -6 -10  22    2.64    6.17
  -6  10  23   -0.00    5.03
   6  10 -23    6.93    5.85
  -6 -10  23    6.65    7.83
  -6  10  24    1.35    3.86
   6  10 -24    2.63    4.96
  -6 -10  24    2.37    4.11
  -6  10  25   17.74    8.12
   6  10 -25    4.51    5.79
  -6 -10  25    6.77    7.09
  -6  10  26   -0.00    4.66
   6  10 -26    7.30    6.45
  -6 -10  26   -0.00    5.91
  -6  10  27    7.32    7.03
   6  10 -27    1.70    4.90
  -6 -10  27    1.02    6.60
  -6  10  28    2.22    5.34
   6  10 -28    0.25    3.69
  -6 -10  28   -0.00    7.86
  -6  10  29    0.00    5.49
   6  10 -29    0.00    5.02
  -6 -10  29    2.67    7.18
  -6  10  30   -0.00    4.65
   6  10 -30    5.97    6.22
  -6 -10  30    0.00    6.28
  -6  10  31    1.55    5.46
   6  10 -31    3.64    5.52
  -6 -10  31    5.89    9.10
  -6  10  32   -0.00    4.65
   6  10 -32    9.41    7.13
  -6 -10  32    2.24    6.08
  -6  10  33    9.64    6.61
   6  10 -33    1.34    5.39
  -6 -10  33   12.79    9.32
  -6  10  34    6.37    6.78
   6  10 -34    1.20    6.00
  -6  10  35    0.00    5.58
   6  10 -35   -0.00    4.62
  -6  11   1    5.18    5.38
   6 -11  -1    7.33    5.38
   6  11  -1   13.84    3.97
  -6  11   2    6.59    6.17
   6 -11  -2    3.12    5.13
   6  11  -2    0.00    1.92
  -6  11   3   48.87   11.62
   6 -11  -3   24.65    9.28
   6  11  -3   41.42    7.35
  -6  11   4    0.37    5.83
   6 -11  -4   -0.00    3.93
  -6  11   5    3.82    5.16
   6 -11  -5   -0.00    4.60
   6  11  -5    3.92    3.71
  -6  11   6    0.00    4.97
   6 -11  -6   -0.00    4.79
   6  11  -6    0.57    2.91
  -6  11   7    8.28    6.07
   6 -11  -7   19.61    7.07
   6  11  -7    7.02    4.22
  -6  11   8   23.14    8.84
   6  11  -8   11.82    5.14
  -6  11   9   44.49   12.09
   6 -11  -9   65.87   12.80
   6  11  -9   37.15    8.78
  -6  11  10    0.00    4.65
   6 -11 -10   -0.00    4.33
   6  11 -10    2.26    3.40
  -6  11  11    2.93    4.39
   6 -11 -11   -0.00    3.79
   6  11 -11    3.79    3.81
  -6  11  12    0.00    4.83
   6 -11 -12    8.06    5.50
   6  11 -12   18.38    6.51
  -6  11  13   19.37    7.99
   6 -11 -13   18.51    8.13
   6  11 -13   26.85    7.31
  -6  11  14    0.00    3.45
   6 -11 -14    0.00    2.94
   6  11 -14    3.85    3.96
  -6  11  15   17.76    8.79
   6 -11 -15   12.51    6.81
   6  11 -15   19.44    6.60
  -6 -11  15   24.88    9.42
  -6  11  16    1.67    5.56
   6 -11 -16   -0.00    3.28
  -6 -11  16   -0.00    4.80
  -6  11  17   18.32    8.97
   6 -11 -17    8.15    5.07
   6  11 -17   14.24    6.35
  -6 -11  17   29.12   10.29
  -6  11  18    4.75    4.86
   6 -11 -18    0.00    4.55
   6  11 -18    1.98    3.29
  -6 -11  18    2.88    5.10
  -6  11  19   51.98   12.39
   6  11 -19   25.16    8.74
  -6 -11  19   37.62   12.06
  -6  11  20   -0.00    5.09
   6  11 -20   -0.00    3.17
  -6 -11  20    0.00    5.36
  -6  11  21    3.68    5.04
   6  11 -21   -0.00    4.29
  -6 -11  21    6.10    5.92
  -6  11  22   -0.00    3.93
   6  11 -22   -0.00    4.89
  -6 -11  22    1.78    5.57
  -6  11  23   15.03    7.89
   6  11 -23   18.24    8.17
  -6 -11  23   31.32   11.74
  -6  11  24    1.93    5.14
   6  11 -24   -0.00    3.57
  -6 -11  24    2.58    6.14
  -6  11  25   12.11    7.20
   6  11 -25    5.42    5.40
  -6 -11  25   12.47    8.39
  -6  11  26   -0.00    4.88
   6  11 -26   -0.00    4.13
  -6 -11  26    0.42    4.95
  -6  11  27    0.78    4.33
   6  11 -27   14.09    7.35
  -6 -11  27    0.00    6.93
  -6  11  28    2.14    5.07
   6  11 -28    2.85    5.12
  -6 -11  28    0.14    4.99
  -6  11  29   10.67    7.91
  -6 -11  29   15.79    8.25
  -6  11  30    8.87    5.93
   6  11 -30    3.40    6.41
  -6 -11  30    4.97    7.26
   6  11 -31   -0.00    5.09
  -6 -11  31    3.31    6.39
  -6  11  32    2.07    5.60
   6  11 -32    1.96    6.26
  -6 -11  32    5.60    8.14
  -6  12   1   47.57   12.19
   6 -12  -1    8.57    6.51
   6  12  -1   39.52    6.82
  -6  12   2    0.41    3.82
   6 -12  -2   -0.00    3.87
   6  12  -2    0.00    2.19
  -6  12   3    4.04    5.48
   6 -12  -3    0.24    4.04
   6  12  -3   -0.00    2.22
  -6  12   4    0.00    4.64
   6 -12  -4    0.02    4.29
   6  12  -4    0.00    1.76
  -6  12   5   29.65    9.89
   6  12  -5   49.09    8.81
  -6  12   6    1.51    4.47
   6 -12  -6    0.00    4.45
   6  12  -6    1.59    2.61
  -6  12   7    6.55    5.83
   6 -12  -7   10.03    6.36
  -6  12   8   -0.00    4.68
   6 -12  -8   -0.00    3.62
   6  12  -8   -0.00    3.85
  -6  12   9   11.98    7.12
   6 -12  -9    4.94    4.99
   6  12  -9    3.47    3.66
  -6  12  10    3.22    4.85
   6 -12 -10    5.20    5.04
   6  12 -10    0.48    4.11
  -6  12  11   29.90   10.48
   6 -12 -11   30.52    9.47
   6  12 -11   47.20    9.46
   6 -12 -12    2.00    4.26
   6  12 -12   -0.00    4.17
  -6  12  13   18.63    8.07
   6 -12 -13    2.76    4.76
   6  12 -13    5.95    4.92
  -6  12  14    2.46    5.84
   6 -12 -14    2.50    4.53
   6  12 -14    1.91    3.77
  -6  12  15   13.43    7.13
   6 -12 -15    4.37    5.14
   6  12 -15   29.18    7.88
  -6  12  16    5.72    5.83
   6 -12 -16   -0.00    5.12
   6  12 -16    4.29    4.67
  -6  12  17    4.68    6.99
   6 -12 -17    5.91    5.24
   6  12 -17   12.13    5.73
   6 -12 -18    0.51    4.51
   6  12 -18    0.00    3.64
  -6  12  19    3.20    5.48
   6 -12 -19    0.60    3.68
   6  12 -19   -0.00    3.12
  -6  12  20    3.04    5.19
   6 -12 -20   -0.00    3.99
   6  12 -20    0.51    2.93
  -6 -12  20   -0.00    5.11
  -6  12  21   16.47    8.52
   6 -12 -21   11.26    6.94
   6  12 -21   15.77    7.00
  -6 -12  21   21.66    9.72
  -6  12  22   -0.00    3.94
   6  12 -22    9.17    5.67
  -6 -12  22    7.30    6.99
  -6  12  23    9.01    6.79
   6  12 -23    3.30    4.80
  -6 -12  23    7.56    7.16
  -6  12  24   -0.00    4.91
   6  12 -24    0.00    5.26
  -6 -12  24    7.69    7.09
   6  12 -25    0.00    5.58
  -6 -12  25    3.85    5.57
  -6  12  26    0.16    3.63
   6  12 -26    6.18    5.81
  -6 -12  26   -0.00    5.50
  -6  12  27   13.25    7.61
   6  12 -27   26.21   10.07
  -6 -12  27    4.80    7.43
  -6  12  28    1.98    5.19
   6  12 -28   -0.00    5.49
  -6 -12  28    0.64    5.72
   6  12 -29    3.22    5.73
  -6 -12  29   -0.00    6.11
  -6 -12  30   -0.00    5.78
  -6 -12  31   10.95    8.16
  -6  13   1    9.74    7.61
   6 -13  -1    5.82    4.67
  -6  13   2    2.12    4.55
   6 -13  -2    5.74    5.42
   6  13  -2    3.78    3.01
  -6  13   3   67.08   14.33
   6 -13  -3   24.77   10.15
   6  13  -3   55.67    9.26
  -6  13   4   31.42   10.46
   6 -13  -4    3.99    5.28
   6  13  -4   18.61    5.34
  -6  13   5    7.78    6.01
   6 -13  -5    1.45    5.14
   6  13  -5    1.93    2.89
  -6  13   6    5.16    5.56
   6 -13  -6    4.55    5.71
   6  13  -6    1.57    2.84
  -6  13   7   12.34    6.42
   6 -13  -7    7.50    6.43
   6  13  -7   11.12    4.80
  -6  13   8    3.02    4.13
   6 -13  -8   11.71    6.75
   6  13  -8   10.44    5.06
  -6  13   9   69.83   13.89
   6 -13  -9   25.97    9.58
   6  13  -9   30.65    8.09
  -6  13  10    5.98    6.02
   6 -13 -10    3.57    4.31
   6  13 -10    0.98    2.99
  -6  13  11    1.35    4.66
   6 -13 -11   -0.00    4.21
   6  13 -11    0.00    4.17
  -6  13  12    2.49    5.29
   6 -13 -12    1.90    4.42
   6  13 -12    8.65    5.44
  -6  13  13    5.87    6.74
   6 -13 -13   22.86    8.81
   6  13 -13   22.43    7.22
   6 -13 -14   -0.00    4.18
   6  13 -14   -0.00    2.49
  -6  13  15    4.19    5.56
   6 -13 -15   10.56    7.58
   6  13 -15    0.00    4.13
  -6  13  16    0.72    4.49
   6 -13 -16    9.45    6.50
   6  13 -16    3.75    4.34
  -6  13  17    9.48    7.24
   6 -13 -17    0.00    3.55
   6  13 -17    8.79    5.64
  -6  13  18    9.52    6.89
   6 -13 -18    1.12    4.32
   6  13 -18    3.25    3.49
  -6  13  19    8.62    7.01
   6 -13 -19   12.45    6.69
   6  13 -19   11.53    6.22
  -6  13  20   -0.00    5.04
   6 -13 -20    7.53    6.20
   6  13 -20    7.52    5.01
  -6  13  21    4.52    5.30
   6 -13 -21    4.81    5.48
   6  13 -21    2.51    4.31
  -6  13  22    5.21    6.07
   6 -13 -22   -0.00    4.08
   6  13 -22   -0.00    2.64
  -6  13  23   26.34    9.44
   6 -13 -23    0.00    4.52
   6  13 -23   20.43    7.66
  -6  13  24   -0.00    5.63
   6  13 -24   -0.00    4.12
   6  13 -25    5.77    5.69
   6  13 -26    1.32    4.53
  -6 -13  28    1.37    5.71
  -6 -13  29    1.21    5.91
  -6 -13  30    2.33    6.76
  -6  14   1    6.69    7.01
   6 -14  -1    1.19    4.25
   6  14  -1   13.17    4.55
  -6  14   2    3.15    4.77
   6 -14  -2    2.79    4.53
   6  14  -2    2.89    3.14
  -6  14   3    0.34    4.51
   6 -14  -3    6.79    5.82
   6  14  -3    1.74    2.54
  -6  14   4    9.58    6.86
   6 -14  -4    0.05    4.29
   6  14  -4    5.86    3.53
  -6  14   5   27.69   11.22
   6 -14  -5    6.76    6.85
   6  14  -5   17.71    5.78
  -6  14   6   28.04    9.38
   6 -14  -6   -0.00    5.53
   6  14  -6   21.63    6.44
  -6  14   7   29.76    9.82
   6 -14  -7    4.98    5.37
   6  14  -7   11.83    5.04
  -6  14   8   -0.00    5.47
   6 -14  -8   -0.00    4.66
   6  14  -8   -0.00    3.06
  -6  14   9    5.26    6.52
   6 -14  -9    5.46    5.88
   6  14  -9    2.11    3.83
   6 -14 -10   13.17    7.63
   6  14 -10    0.00    3.36
  -6  14  11    8.66    6.62
   6 -14 -11    8.46    6.17
  -6  14  12   14.48    7.69
   6 -14 -12   -0.00    3.71
   6  14 -12    7.38    4.65
  -6  14  13    1.59    5.13
   6 -14 -13    3.22    4.06
   6  14 -13   -0.00    4.25
  -6  14  14   -0.00    4.65
   6  14 -14   -0.00    3.69
  -6  14  15    6.36    6.60
   6 -14 -15    0.00    4.28
   6  14 -15    5.17    5.37
   6 -14 -16    0.55    3.74
   6  14 -16    7.86    5.06
   6 -14 -17    1.95    5.48
   6  14 -17   -0.00    3.94
  -6  14  18    0.42    3.95
   6 -14 -18   -0.00    5.06
   6  14 -18   -0.00    3.89
  -6  14  19    3.37    5.56
   6  14 -19    1.89    3.61
  -6  14  20    1.79    6.55
   6  14 -20   -0.00    4.40
   6  14 -21    5.83    4.93
  -6  15   1   -0.00    5.30
   6 -15  -1    3.33    5.06
   6  15  -1    1.19    2.29
  -6  15   2    6.93    5.67
   6 -15  -2    3.32    5.80
   6  15  -2   10.17    4.37
  -6  15   3   13.87    8.21
   6 -15  -3    4.97    5.29
   6  15  -3    9.82    4.33
  -6  15   4    9.74    5.86
   6 -15  -4   -0.00    5.22
   6  15  -4    1.11    2.58
  -6  15   5    0.00    4.81
   6 -15  -5    7.04    5.18
   6  15  -5   -0.00    3.30
  -6  15   6    1.48    5.03
   6 -15  -6    2.56    5.03
   6  15  -6   -0.00    2.82
  -6  15   7   10.01    7.10
   6 -15  -7    1.38    5.25
   6  15  -7    6.57    4.30
  -6  15   8    1.69    5.95
   6 -15  -8    0.55    4.31
   6  15  -8    9.82    4.63
  -6  15   9   11.08    7.65
   6 -15  -9   -0.00    4.68
   6  15  -9    4.09    3.75
  -6  15  10    8.24    6.17
   6 -15 -10    1.63    4.41
   6  15 -10   -0.00    3.56
  -6  15  11   -0.00    4.19
   6 -15 -11   -0.00    4.13
   6  15 -11    0.00    2.82
  -6  15  12   13.16    7.24
   6 -15 -12    5.81    5.40
   6  15 -12    9.75    5.74
  -6  15  13    3.63    6.47
   6 -15 -13   15.50    7.88
   6  15 -13   12.70    6.09
  -6  15  14    2.74    5.63
   6  15 -14    6.72    4.46
  -6  15  15    4.44    5.77
   6  15 -15    4.80    4.99
  -6  15  16   -0.00    5.32
   6  15 -16    3.42    4.43
  -6  15  17    5.29    5.06
   6  15 -17   -0.00    4.65
  -6  16   1    1.49    4.70
   6 -16  -1    3.57    5.26
   6  16  -1    1.34    2.49
  -6  16   2    4.53    6.26
   6 -16  -2   -0.00    5.61
   6  16  -2    3.11    3.71
  -6  16   3    0.32    4.50
   6 -16  -3    2.18    5.64
   6  16  -3    0.06    3.04
  -6  16   4    0.98    3.35
   6 -16  -4    0.04    4.41
  -6  16   5   -0.00    4.14
   6 -16  -5    1.73    5.00
   6  16  -5   -0.00    3.03
  -6  16   6    2.75    4.99
   6 -16  -6    0.88    4.89
   6  16  -6    7.88    4.37
  -6  16   7   -0.00    4.54
   6 -16  -7   -0.00    4.60
   6  16  -7    3.36    3.69
   6 -16  -8   -0.00    4.01
   6  16  -8    4.70    3.88
  -6  16   9   -0.00    3.63
   6 -16  -9   -0.00    3.39
   6  16  -9    2.05    3.19
  -6  16  10    5.24    5.98
   6  16 -10    4.77    4.53
  -6  16  11    0.52    3.91
   6  16 -11   -0.00    3.80
  -6  16  12    0.00    4.81
   6  16 -12   -0.00    3.22
  -6  16  13    0.00    5.57
  -6  17   1    1.33    4.51
   6 -17  -1    7.45    7.66
   6  17  -1   -0.00    3.22
  -6  17   2   -0.00    4.18
   6 -17  -2    3.49    6.05
   6  17  -2    0.00    3.35
  -6  17   3    0.00    4.81
   6 -17  -3    0.00    3.47
   6  17  -3   -0.00    2.52
  -6  17   4    0.00    5.22
   6  17  -4   10.81    4.52
  -6  17   5    1.54    6.17
   6  17  -5    2.09    3.05
  -6  17   6   -0.00    5.24
   6  17  -6    0.22    2.62
  -5   0   1    2.14    3.25
  -5   0   1    4.31    3.54
  -5   0   1    0.00    3.29
   5   0  -1    4.03    3.31
   5   0  -1    2.26    3.35
  -5   0   2   -0.00    3.08
  -5   0   2    0.04    2.88
   5   0  -2   -0.00    2.71
   5   0  -2   -0.00    3.61
  -5   0   3   89.59   12.37
   5   0  -3   86.25   11.99
   5   0  -3   84.45   12.58
  -5   0   4   -0.00    2.94
  -5   0   4    0.35    3.19
   5   0  -4    4.12    4.11
  -5   0   5 2618.18  236.82
  -5   0   5 2550.97  235.31
   5   0  -5 2399.30  235.28
   5   0  -5 2695.13  236.72
  -5   0   6   -0.00    4.08
  -5   0   6   -0.00    3.34
   5   0  -6    0.27    4.29
   5   0  -6    1.94    4.32
  -5   0   7   73.86   11.68
  -5   0   7   71.46   11.13
   5   0  -7   60.78   11.65
   5   0  -7   98.52   13.54
  -5   0   8   -0.00    3.94
  -5   0   8    0.78    3.54
   5   0  -8    1.61    3.66
   5   0  -8    0.04    3.63
  -5   0   9  593.12   62.01
  -5   0   9  732.35   62.76
   5   0  -9  589.69   62.04
   5   0  -9  558.22   61.84
  -5   0  10    4.06    4.01
  -5   0  10    6.91    5.11
   5   0 -10    0.23    3.79
   5   0 -10    0.00    5.36
  -5   0  11   26.11    6.79
   5   0 -11   23.71    7.58
   5   0 -11   28.89    7.79
  -5   0  12    3.60    5.31
  -5   0  12    0.54    3.32
   5   0 -12    0.00    4.27
   5   0 -12    0.48    3.45
  -5   0  13   10.37    6.17
  -5   0  13   12.50    5.16
   5   0 -13   10.10    6.94
   5   0 -13    5.38    4.59
  -5   0  14    2.22    4.26
  -5   0  14   -0.00    3.45
   5   0 -14   -0.00    3.67
  -5   0  15  144.78   20.94
  -5   0  15  136.70   18.82
   5   0 -15  129.48   19.80
  -5   0  16    1.97    5.40
  -5   0  16   -0.00    2.60
   5   0 -16    1.02    3.62
  -5   0  17  103.04   16.75
  -5   0  17   91.96   14.85
   5   0 -17   75.31   14.77
  -5   0  18    0.61    3.24
   5   0 -18    0.33    3.91
  -5   0  19  182.34   22.79
   5   0 -19  128.69   21.49
   5   0 -20    0.92    4.32
  -5   0  21  260.14   33.64
   5   0 -21  242.09   32.69
  -5   0  22   -0.00    3.98
   5   0 -22   -0.00    5.03
  -5   0  23   -0.00    5.58
  -5   0  24    0.00    6.10
   5   0 -24    2.28    4.39
  -5   0  25   24.45    9.76
   5   0 -25   24.44    8.98
  -5   0  26   -0.00    4.42
   5   0 -26    5.75    5.43
  -5   0  27   38.61   12.20
   5   0 -27   30.17   10.42
  -5   0  28    1.93    5.82
  -5   0  29    9.15    8.10
  -5   0  30   11.08    7.81
  -5   0  31   37.34   12.65
  -5   0  32   -0.00    7.17
  -5   0  33    3.31    6.70
  -5   0  34    2.22    6.98
  -5   0  35   12.13    9.93
  -5   0  36   -0.00    6.56
  -5   0  37   28.42   11.84
  -5   0  38   -0.00    7.59
  -5   0  39    0.00    6.59
  -5   1   1  495.31   48.74
  -5   1   1  476.53   48.48
  -5   1   1  498.67   48.55
   5  -1  -1  466.29   48.13
   5  -1  -1  501.84   48.48
   5  -1  -1  477.85   48.76
   5   1  -1  455.28   46.87
   5   1  -1  488.30   48.01
  -5  -1   1  458.28   47.20
  -5  -1   1  482.82   47.42
  -5   1   2    1.84    2.82
  -5   1   2    0.45    3.79
   5  -1  -2   -0.00    3.28
   5  -1  -2    0.00    4.16
   5   1  -2   -0.00    3.30
   5   1  -2    7.29    4.40
  -5  -1   2    3.66    3.29
  -5  -1   2    4.79    3.67
  -5   1   3  510.29   54.17
  -5   1   3  516.29   54.28
   5  -1  -3  563.73   54.32
   5  -1  -3  570.08   55.54
   5   1  -3  518.98   53.61
   5   1  -3  591.29   54.80
  -5  -1   3  512.95   53.74
  -5  -1   3  598.67   54.05
  -5   1   4   12.99    5.79
  -5   1   4   17.71    5.56
   5  -1  -4   25.61    5.84
   5  -1  -4    6.61    5.29
   5   1  -4   15.94    5.38
  -5  -1   4   11.63    4.87
  -5  -1   4    9.24    4.05
  -5   1   5  103.23   14.87
  -5   1   5  120.75   15.35
   5  -1  -5  110.80   14.85
   5  -1  -5  110.15   15.40
   5   1  -5   96.38   14.30
   5   1  -5  123.13   15.37
  -5  -1   5   76.68   13.28
  -5  -1   5  113.50   14.18
  -5   1   6  710.43   67.85
   5  -1  -6  705.27   67.25
   5  -1  -6  635.44   67.56
   5   1  -6  673.22   67.00
   5   1  -6  749.13   67.92
  -5  -1   6  624.09   66.58
  -5  -1   6  672.42   66.26
  -5   1   7  585.27   64.80
  -5   1   7  659.91   65.59
   5  -1  -7  748.03   66.45
   5  -1  -7  742.20   67.50
   5   1  -7  515.90   64.17
   5   1  -7  698.86   66.39
  -5  -1   7  703.94   65.93
  -5  -1   7  706.01   65.16
  -5   1   8   -0.00    4.56
  -5   1   8    4.92    4.71
   5  -1  -8    0.45    3.46
   5  -1  -8    8.88    5.80
   5   1  -8    1.53    4.51
   5   1  -8    0.14    4.19
  -5  -1   8   -0.00    3.99
  -5  -1   8   -0.00    3.00
  -5   1   9   33.19    8.21
  -5   1   9   25.85    7.34
   5  -1  -9   27.10    8.06
   5  -1  -9   35.13    8.33
   5   1  -9   19.13    6.61
   5   1  -9   41.02    8.52
  -5  -1   9   23.29    7.04
  -5  -1   9   45.58    8.11
  -5   1  10    5.37    4.88
  -5   1  10    0.31    3.98
   5  -1 -10    4.10    4.46
   5  -1 -10    4.17    4.80
   5   1 -10    2.17    3.67
   5   1 -10    0.00    4.31
  -5  -1  10    1.68    4.28
  -5  -1  10    3.25    3.37
  -5   1  11  205.72   26.03
  -5   1  11  219.71   25.67
   5  -1 -11  216.02   26.50
   5  -1 -11  211.72   26.76
   5   1 -11  231.08   27.43
   5   1 -11  180.92   25.22
  -5  -1  11  219.14   26.65
  -5  -1  11  224.69   25.16
  -5   1  12    0.00    5.20
  -5   1  12   17.40    6.15
   5  -1 -12   14.24    6.34
   5  -1 -12   10.69    5.94
   5   1 -12   12.57    6.09
   5   1 -12   22.27    6.64
  -5  -1  12   15.75    6.89
  -5  -1  12   15.63    5.22
  -5   1  13  450.66   50.44
  -5   1  13  492.22   50.61
   5  -1 -13  473.75   50.72
   5  -1 -13  428.01   50.39
   5   1 -13  448.22   50.77
   5   1 -13  635.01   52.98
  -5  -1  13  471.56   51.57
  -5  -1  13  446.79   48.86
  -5   1  14    3.67    4.03
   5  -1 -14    4.62    4.40
   5   1 -14    2.78    3.93
  -5  -1  14   -0.00    4.77
  -5  -1  14   -0.00    2.27
  -5   1  15   49.23   10.91
  -5   1  15   57.97   11.13
   5  -1 -15   58.36   12.01
   5   1 -15   59.58   11.64
  -5  -1  15   55.45   11.97
  -5  -1  15   62.45   11.29
  -5   1  16    3.42    4.70
  -5   1  16   -0.00    3.90
   5  -1 -16    4.11    5.06
   5   1 -16    0.09    3.40
  -5  -1  16    4.48    4.84
  -5  -1  16    0.00    3.71
  -5   1  17   29.25    9.43
  -5   1  17   32.82    8.46
   5  -1 -17    8.00    5.40
   5   1 -17   17.33    7.06
  -5  -1  17    9.96    7.09
  -5   1  18   -0.00    2.74
   5  -1 -18    0.00    3.95
   5   1 -18   -0.00    4.22
  -5  -1  18    3.87    4.88
  -5   1  19  204.53   25.81
   5  -1 -19  192.40   26.77
   5   1 -19  186.10   26.21
  -5   1  20    9.20    4.81
   5  -1 -20    1.53    5.00
   5   1 -20    7.95    5.81
  -5   1  21    4.67    6.40
  -5   1  21    0.00    3.42
   5  -1 -21    1.19    4.51
   5   1 -21    2.41    4.06
  -5  -1  21    0.00    5.21
  -5   1  22   32.89    9.59
   5  -1 -22   17.23    8.10
   5   1 -22   10.88    7.03
  -5  -1  22   19.09    8.58
  -5   1  23   56.84   13.61
   5  -1 -23   58.39   13.47
   5   1 -23   65.45   13.95
  -5  -1  23   47.57   13.09
  -5   1  24    6.05    6.81
   5  -1 -24    4.37    5.64
   5   1 -24    3.27    5.18
  -5  -1  24    9.25    7.92
  -5   1  25   31.40   10.58
   5  -1 -25    7.16    6.66
   5   1 -25   24.63    9.45
  -5  -1  25   37.48   11.35
  -5   1  26    0.00    5.55
   5  -1 -26    8.04    6.90
   5   1 -26    1.01    5.38
  -5  -1  26    6.46    6.39
  -5   1  27   80.98   17.28
   5   1 -27  110.79   18.67
  -5  -1  27   48.05   15.03
  -5   1  28   12.35    8.14
   5   1 -28   12.67    6.72
  -5   1  29   45.02   13.06
  -5   1  30   -0.00    6.04
  -5   1  31    3.97    7.24
  -5   1  32    2.42    5.77
  -5   1  33   82.60   18.31
  -5  -1  33   87.24   19.09
  -5   1  34    0.64    5.53
  -5  -1  34    0.00    6.87
  -5   1  35   11.29    8.41
  -5  -1  35    9.70    8.21
  -5   1  36   -0.00    5.78
  -5  -1  36    2.32    7.40
  -5   1  37    4.24    7.21
  -5  -1  37    0.00    6.78
  -5   1  38    4.09    5.73
  -5  -1  38    3.66    6.72
  -5   1  39   10.10    8.34
  -5  -1  39    8.84    8.17
  -5   2   1    0.00    3.86
  -5   2   1   13.81    4.88
  -5   2   1    9.09    4.38
   5  -2  -1    9.29    4.47
   5  -2  -1    6.95    4.33
   5  -2  -1    2.54    5.01
   5   2  -1    4.55    3.18
   5   2  -1   12.41    4.20
  -5  -2   1    5.96    3.24
  -5  -2   1    8.26    3.64
  -5  -2   1   11.43    3.69
  -5   2   2   14.75    6.24
  -5   2   2    9.52    5.30
   5  -2  -2   19.53    5.53
   5  -2  -2   19.29    5.80
   5  -2  -2   11.57    5.31
   5   2  -2   12.78    4.70
   5   2  -2   20.23    5.45
  -5  -2   2   16.65    4.60
  -5  -2   2   16.30    4.47
  -5   2   3  144.56   20.32
  -5   2   3  168.43   21.11
   5  -2  -3  172.63   20.78
   5  -2  -3  214.52   22.86
   5   2  -3  151.36   19.65
   5   2  -3  181.19   20.52
  -5  -2   3  170.86   19.68
  -5  -2   3  192.42   19.67
  -5   2   4   73.76   11.67
  -5   2   4   73.62   12.10
   5  -2  -4   78.22   11.49
   5  -2  -4   80.65   12.59
   5   2  -4   67.08   10.81
   5   2  -4   63.60   10.64
  -5  -2   4   84.73   11.39
  -5  -2   4   72.22   10.25
  -5   2   5  544.16   63.26
  -5   2   5  676.01   64.43
   5  -2  -5  563.56   62.59
   5  -2  -5  693.86   65.34
   5   2  -5  666.22   63.62
   5   2  -5  625.42   62.95
  -5  -2   5  671.63   63.32
  -5  -2   5  725.04   63.05
  -5   2   6   10.38    5.91
  -5   2   6    8.46    4.75
   5  -2  -6    6.58    4.93
   5   2  -6    5.00    4.76
   5   2  -6   11.56    4.94
  -5  -2   6   19.95    5.88
  -5  -2   6   10.56    3.94
  -5   2   7  125.74   16.42
  -5   2   7   94.32   14.93
   5  -2  -7  114.02   15.49
   5  -2  -7   91.06   14.91
   5   2  -7  116.22   15.60
   5   2  -7   94.27   14.42
  -5  -2   7  107.25   14.86
  -5  -2   7   96.68   13.40
  -5   2   8    5.55    4.67
  -5   2   8    9.89    5.42
   5  -2  -8    5.07    4.82
   5  -2  -8   16.81    6.03
   5   2  -8    4.66    4.87
   5   2  -8    0.00    4.02
  -5  -2   8    0.00    4.60
  -5  -2   8   10.97    4.35
  -5   2   9  670.24   66.16
   5  -2  -9  619.12   65.62
   5  -2  -9  744.56   68.47
   5   2  -9  689.99   67.16
   5   2  -9  603.22   65.02
  -5  -2   9  720.05   67.21
  -5  -2   9  621.45   64.41
  -5   2  10    9.16    4.42
  -5   2  10    7.83    4.83
   5  -2 -10    0.17    3.09
   5  -2 -10   10.71    5.44
   5   2 -10    7.81    5.23
   5   2 -10    4.36    4.27
  -5  -2  10    7.79    5.00
  -5  -2  10    2.53    2.96
  -5   2  11   10.70    4.62
  -5   2  11    0.28    3.99
   5  -2 -11   11.75    5.62
   5  -2 -11    3.68    4.26
   5   2 -11    2.97    5.37
   5   2 -11    8.96    4.64
  -5  -2  11    5.45    5.23
  -5  -2  11   11.67    4.24
  -5   2  12   98.59   15.59
  -5   2  12  104.26   15.59
   5  -2 -12   99.77   15.28
   5  -2 -12   68.89   14.16
   5   2 -12   95.11   15.27
   5   2 -12   93.27   14.66
  -5  -2  12   95.08   15.33
  -5  -2  12   92.16   13.67
  -5   2  13   48.97   12.03
  -5   2  13   61.01   11.68
   5  -2 -13   80.66   13.89
   5   2 -13   74.85   13.27
   5   2 -13   83.45   13.38
  -5  -2  13   65.48   13.05
  -5  -2  13   79.86   12.02
  -5   2  14   35.98    9.51
  -5   2  14   43.58    9.67
   5  -2 -14   37.36    9.17
   5   2 -14   35.03    8.90
  -5  -2  14   20.52    8.39
  -5  -2  14   38.17    8.31
  -5   2  15  412.09   45.62
  -5   2  15  427.93   45.56
   5  -2 -15  401.26   46.27
   5   2 -15  410.21   45.44
  -5  -2  15  405.15   46.53
  -5   2  16   -0.00    3.49
  -5   2  16    0.00    3.54
   5  -2 -16    2.00    3.88
   5   2 -16    4.24    4.20
  -5  -2  16    5.28    5.50
  -5   2  17    5.61    3.98
   5  -2 -17    5.42    5.69
   5   2 -17    5.53    4.19
  -5  -2  17    9.00    6.69
  -5   2  18    0.00    4.05
   5  -2 -18   -0.00    3.81
   5   2 -18   -0.00    4.26
  -5   2  19  160.48   21.04
   5  -2 -19  106.82   19.64
  -5   2  20   63.28   12.57
   5  -2 -20   69.39   14.06
   5   2 -20   45.98   11.70
  -5   2  21   13.10    6.01
  -5   2  21    4.04    3.48
   5  -2 -21   -0.00    4.43
   5   2 -21    0.00    4.59
  -5  -2  21    2.91    5.93
  -5   2  22    2.00    6.08
  -5   2  22    7.52    5.36
   5  -2 -22    9.34    6.32
   5   2 -22   10.68    6.26
  -5  -2  22    3.17    6.58
  -5   2  23   14.52    8.74
  -5   2  23   21.68    7.34
   5  -2 -23    9.01    6.61
   5   2 -23   16.18    7.28
  -5  -2  23   16.73    8.55
  -5   2  24    0.00    6.02
   5  -2 -24   -0.00    4.73
  -5  -2  24    4.21    6.35
  -5   2  25   98.39   18.77
  -5  -2  25  108.50   20.41
  -5   2  26   10.90    7.63
  -5  -2  26   11.70    8.01
  -5   2  27   47.27   14.40
  -5  -2  27   78.69   17.29
  -5   2  28    5.94    7.40
  -5  -2  28   -0.00    5.99
  -5   2  29   55.12   14.33
  -5  -2  29   42.11   13.85
  -5   2  30    0.00    6.79
  -5  -2  30    0.85    5.74
  -5  -2  31   33.63   12.37
  -5  -2  32   10.23    8.19
  -5   2  33    7.82    7.36
  -5  -2  33    5.38    8.52
  -5   2  34    4.68    6.13
  -5  -2  34   -0.00    5.59
  -5   2  35   26.27   10.64
  -5  -2  35    9.33    8.68
  -5   2  36    0.00    6.28
  -5  -2  36    2.27    5.85
  -5   2  37   10.13    7.18
  -5  -2  37    1.68    8.24
  -5   2  38    5.11    6.29
  -5  -2  38   10.70    9.10
  -5   3   1  304.77   33.75
  -5   3   1  257.12   32.95
  -5   3   1  324.80   34.12
   5  -3  -1  317.35   33.88
   5  -3  -1  293.80   32.78
   5  -3  -1  286.66   33.75
   5   3  -1  306.64   31.52
[truncated: 831,056 more chars]
