# Supplementary material for: LED-pump-X-ray-multiprobe crystallography for sub-second timescales
Source: Commun Chem. 2022 Aug 26;5:102. doi: 10.1038/s42004-022-00716-1 (PMC9814726; doi:10.1038/s42004-022-00716-1)
Supplement: Supplementary file 10 — Supplementary Data 1 [file 42004_2022_716_MOESM10_ESM.zip › CIFs/8s_265K/265K_8s_t11_decay.cif]

data_global

# SUBMISSION DETAILS
 
_publ_contact_author_name       'Hatcher, Lauren'
_publ_contact_author_address
;
School of Chemistry
Cardiff University
Main Building
Park Place 
Cardiff
CF10 3AT
United Kingdom
;
_publ_contact_author_email       'HatcherL1@cardiff.ac.uk'
_publ_requested_category          FM
_publ_section_comment
; 
?
;
_publ_section_references
;
Diamond General Data Aquisition (GDA) software: http://www.opengda.org/

XIA2: Winter, G. (2010) J. Appl. Cryst. 43, 186-190.
POINTLESS: Evans, P. (2006) Acta Cryst. D62, 72-82.
AIMLESS: Evans, P. R. and Murshudov, G. N. (2013) Acta Cryst. D69, 1204-1214.
DIALS: Winter, G., et al. Acta Cryst. (2018) D74, 85-97.
CCP4: Winn, M. D. et al. (2011) Acta Cryst. D67, 235-242.
   
SHELXL: Sheldrick G. M. (2015). Acta Cryst. C71, 3-8.
SHELXT:	Sheldrick, G. M. (2015). Acta Cryst. A71, 3-8.
 
OLEX2: Dolomanov, O.V.; Bourhis, L.J.; Gildea, R.J.; Howard, J.A.K.; Puschmann,
 H., OLEX2: A complete structure solution, refinement and analysis program 
 (2009). J. Appl. Cryst., 42, 339-341.

MERCURY: Macrae, C. F., Bruno, I. J., Chisholm, J. A., Edgington,
P. R., McCabe, P., Pidcock, E., Rodriguez-Monge, L., Taylor, R.,
van de Streek, J. & Wood, P. A. (2008). J. Appl. Cryst. 41, 466-470.
;

####
 
data_265K_8s_t11_decay
 
_audit_creation_method            'SHELXL-2018/3'
_shelx_SHELXL_version_number      '2018/3'
_chemical_name_systematic         
;
Nitro-(N,N,N',N'-tetrabutyldiethylenetriamine)palladium(II)
tetraphenylborate, tetrahydrofuran solvate
;
_chemical_name_common             ?
_chemical_melting_point           ?
_chemical_formula_moiety          
;
C20 H45 N4 O2 Pd, C24 H20 B, C4 H8 O
;
_chemical_formula_sum            'C48 H73 B N4 O3 Pd' 
_chemical_formula_weight          871.31

loop_
 _atom_type_symbol
 _atom_type_description
 _atom_type_scat_dispersion_real
 _atom_type_scat_dispersion_imag
 _atom_type_scat_source
 'C'  'C'   0.0010   0.0010
 'International Tables Vol C Tables 4.2.6.8 and 6.1.1.4'
 'H'  'H'   0.0000   0.0000
 'International Tables Vol C Tables 4.2.6.8 and 6.1.1.4'
 'B'  'B'   0.0000   0.0000
 'International Tables Vol C Tables 4.2.6.8 and 6.1.1.4'
 'N'  'N'   0.0030   0.0020
 'International Tables Vol C Tables 4.2.6.8 and 6.1.1.4'
 'O'  'O'   0.0050   0.0030
 'International Tables Vol C Tables 4.2.6.8 and 6.1.1.4'
 'Pd'  'Pd'  -2.5040   0.6150
 'International Tables Vol C Tables 4.2.6.8 and 6.1.1.4'
 
_space_group_crystal_system       monoclinic
_space_group_IT_number            14
_space_group_name_H-M_alt         'P 21/n'
_space_group_name_Hall            '-P 2yn'
 
_shelx_space_group_comment
;
The symmetry employed for this shelxl refinement is uniquely defined
by the following loop, which should always be used as a source of
symmetry information in preference to the above space-group names.
They are only intended as comments.
;
 
loop_
 _space_group_symop_operation_xyz
 'x, y, z'
 '-x+1/2, y+1/2, -z+1/2'
 '-x, -y, -z'
 'x-1/2, -y-1/2, z-1/2'
 
_cell_length_a                    11.6671(3)
_cell_length_b                    13.5738(4)
_cell_length_c                    30.1626(10)
_cell_angle_alpha                 90
_cell_angle_beta                  93.650(3)
_cell_angle_gamma                 90
_cell_volume                      4767.1(3)
_cell_formula_units_Z             4
_cell_measurement_temperature     265(2)
_cell_measurement_reflns_used     8256
_cell_measurement_theta_max       20.1461970026
_cell_measurement_theta_min       1.2478982361
 
_exptl_crystal_description        Plate
_exptl_crystal_colour             Yellow
_exptl_crystal_density_meas       ?
_exptl_crystal_density_method     ?
_exptl_crystal_density_diffrn     1.214          
_exptl_crystal_F_000              1856
_exptl_transmission_factor_min    ?
_exptl_transmission_factor_max    ?
_exptl_crystal_size_max           0.100
_exptl_crystal_size_mid           0.100
_exptl_crystal_size_min           0.050
_exptl_absorpt_coefficient_mu     0.202
_shelx_estimated_absorpt_T_min    0.980
_shelx_estimated_absorpt_T_max    0.990
_exptl_absorpt_correction_T_min   0.995892128233
_exptl_absorpt_correction_T_max   1.0
_exptl_absorpt_correction_type    empirical
_exptl_absorpt_process_details    
;
CCP4 7.0.048: AIMLESS, version 0.5.32 : 29/03/17
Scaling & analysis of unmerged intensities, absorption correction using spherical harmonics
;
_exptl_absorpt_special_details    ?
_diffrn_ambient_temperature       265(2)
_diffrn_radiation_wavelength      0.534
_diffrn_measurement_device_type   'Photon counting pixel array'
_diffrn_radiation_type            Synchrotron
_diffrn_measurement_method        'shutterless scans'
_diffrn_radiation_source          'Diamond Light Source Beamline I19-2'
_diffrn_radiation_monochromator   'Silicon 111'
_diffrn_detector_area_resol_mean  ?
_diffrn_reflns_number             34239
_diffrn_reflns_av_unetI/netI      0.1071
_diffrn_reflns_av_R_equivalents   0.0952
_diffrn_reflns_limit_h_min        -14
_diffrn_reflns_limit_h_max        14
_diffrn_reflns_limit_k_min        -16
_diffrn_reflns_limit_k_max        16
_diffrn_reflns_limit_l_min        -32
_diffrn_reflns_limit_l_max        37
_diffrn_reflns_theta_min          1.378
_diffrn_reflns_theta_max          19.496
_diffrn_reflns_theta_full         18.687
_diffrn_measured_fraction_theta_max   0.995
_diffrn_measured_fraction_theta_full  0.995
_diffrn_reflns_Laue_measured_fraction_max    0.995
_diffrn_reflns_Laue_measured_fraction_full   0.995
_diffrn_reflns_point_group_measured_fraction_max   0.995
_diffrn_reflns_point_group_measured_fraction_full  0.995
_reflns_number_total              9702
_reflns_number_gt                 5454
_reflns_threshold_expression      'I > 2\s(I)'
_reflns_Friedel_coverage          0.000
_reflns_Friedel_fraction_max      .
_reflns_Friedel_fraction_full     .
 
_reflns_special_details
;
 Reflections were merged by SHELXL according to the crystal
 class for the calculation of statistics and refinement.
 
 _reflns_Friedel_fraction is defined as the number of unique
 Friedel pairs measured divided by the number that would be
 possible theoretically, ignoring centric projections and
 systematic absences.
;
 
_computing_data_collection        'Diamond GDA (http://www.opengda.org/)'
_computing_cell_refinement        'DIALS (Winter, 2018)'
_computing_data_reduction         'XIA2 (Winter 2010)'
_computing_structure_solution     'SHELXT (Sheldrick, 2015)'
_computing_structure_refinement   'SHELXL (Sheldrick, 2015)'
_computing_molecular_graphics     'OLEX2 (Dolomanov et al., 2009)'
_computing_publication_material   'MERCURY (Macrae et al., 2008)'
_refine_special_details           ?
_refine_ls_structure_factor_coef  Fsqd
_refine_ls_matrix_type            full
_refine_ls_weighting_scheme       calc
_refine_ls_weighting_details
'w=1/[\s^2^(Fo^2^)+(0.0468P)^2^] where P=(Fo^2^+2Fc^2^)/3'
_atom_sites_solution_primary      ?
_atom_sites_solution_secondary    ?
_atom_sites_solution_hydrogens    geom
_refine_ls_hydrogen_treatment     constr
_refine_ls_extinction_method      none
_refine_ls_extinction_coef        .
_refine_ls_number_reflns          9702
_refine_ls_number_parameters      526
_refine_ls_number_restraints      490
_refine_ls_R_factor_all           0.1050
_refine_ls_R_factor_gt            0.0574
_refine_ls_wR_factor_ref          0.1360
_refine_ls_wR_factor_gt           0.1174
_refine_ls_goodness_of_fit_ref    0.910
_refine_ls_restrained_S_all       0.911
_refine_ls_shift/su_max           0.001
_refine_ls_shift/su_mean          0.000
 
loop_
 _atom_site_label
 _atom_site_type_symbol
 _atom_site_fract_x
 _atom_site_fract_y
 _atom_site_fract_z
 _atom_site_U_iso_or_equiv
 _atom_site_adp_type
 _atom_site_occupancy
 _atom_site_site_symmetry_order  
 _atom_site_calc_flag
 _atom_site_refinement_flags_posn
 _atom_site_refinement_flags_adp
 _atom_site_refinement_flags_occupancy
 _atom_site_disorder_assembly
 _atom_site_disorder_group
Pd1 Pd 0.34007(2) 0.77505(2) 0.34654(2) 0.04535(13) Uani 1 1 d . . . . .
N2 N 0.3467(2) 0.9279(2) 0.33781(10) 0.0533(8) Uani 1 1 d . . . . .
N3 N 0.4547(2) 0.7984(2) 0.39821(9) 0.0456(7) Uani 1 1 d . . . . .
H3 H 0.531724 0.788033 0.387884 0.055 Uiso 1 1 calc R U . . .
N4 N 0.3306(2) 0.6317(2) 0.37145(10) 0.0477(7) Uani 1 1 d . . . . .
C1 C 0.4429(3) 0.9631(3) 0.36954(13) 0.0629(11) Uani 1 1 d . . . . .
H1A H 0.431689 1.032103 0.376374 0.075 Uiso 1 1 calc R U . . .
H1B H 0.515528 0.956482 0.355892 0.075 Uiso 1 1 calc R U . . .
C2 C 0.4455(3) 0.9030(3) 0.41191(13) 0.0596(10) Uani 1 1 d . . . . .
H2A H 0.510934 0.921459 0.431601 0.072 Uiso 1 1 calc R U . . .
H2B H 0.375913 0.913440 0.427229 0.072 Uiso 1 1 calc R U . . .
C3 C 0.4348(3) 0.7225(2) 0.43269(12) 0.0496(9) Uani 1 1 d . . . . .
H3A H 0.366058 0.737917 0.447788 0.060 Uiso 1 1 calc R U . . .
H3B H 0.499473 0.720105 0.454538 0.060 Uiso 1 1 calc R U . . .
C4 C 0.4213(3) 0.6255(3) 0.40881(12) 0.0503(9) Uani 1 1 d . . . . .
H4A H 0.493874 0.607063 0.397155 0.060 Uiso 1 1 calc R U . . .
H4B H 0.400687 0.574973 0.429588 0.060 Uiso 1 1 calc R U . . .
C5 C 0.2317(3) 0.9657(3) 0.35095(14) 0.0626(11) Uani 1 1 d . . . . .
H5A H 0.221189 0.943924 0.381049 0.075 Uiso 1 1 calc R U . . .
H5B H 0.172272 0.934619 0.331809 0.075 Uiso 1 1 calc R U . . .
C6 C 0.2124(4) 1.0760(3) 0.34907(17) 0.0848(14) Uani 1 1 d . . . . .
H6A H 0.271934 1.108534 0.367615 0.102 Uiso 1 1 calc R U . . .
H6B H 0.218239 1.098649 0.318801 0.102 Uiso 1 1 calc R U . . .
C7 C 0.0961(4) 1.1042(4) 0.3646(2) 0.1102(18) Uani 1 1 d . . . . .
H7A H 0.037285 1.064893 0.348816 0.132 Uiso 1 1 calc R U . . .
H7B H 0.094105 1.089646 0.396039 0.132 Uiso 1 1 calc R U . . .
C8 C 0.0705(6) 1.2110(4) 0.3570(3) 0.175(3) Uani 1 1 d . . . . .
H8A H 0.042643 1.220907 0.326712 0.263 Uiso 1 1 calc R U . . .
H8B H 0.139319 1.248853 0.363010 0.263 Uiso 1 1 calc R U . . .
H8C H 0.013222 1.231957 0.376461 0.263 Uiso 1 1 calc R U . . .
C9 C 0.3665(3) 0.9604(3) 0.29182(13) 0.0602(10) Uani 1 1 d . . . . .
H9A H 0.375189 1.031480 0.291932 0.072 Uiso 1 1 calc R U . . .
H9B H 0.298520 0.944899 0.272908 0.072 Uiso 1 1 calc R U . . .
C10 C 0.4687(3) 0.9160(3) 0.27156(14) 0.0684(11) Uani 1 1 d . . . . .
H10A H 0.466002 0.844942 0.274513 0.082 Uiso 1 1 calc R U . . .
H10B H 0.538369 0.939198 0.287526 0.082 Uiso 1 1 calc R U . . .
C11 C 0.4722(4) 0.9427(4) 0.22311(15) 0.0847(14) Uani 1 1 d . . . . .
H11A H 0.407882 0.911531 0.206631 0.102 Uiso 1 1 calc R U . . .
H11B H 0.463232 1.013390 0.219889 0.102 Uiso 1 1 calc R U . . .
C12 C 0.5817(4) 0.9118(5) 0.20333(18) 0.122(2) Uani 1 1 d . . . . .
H12A H 0.579554 0.931382 0.172708 0.183 Uiso 1 1 calc R U . . .
H12B H 0.589804 0.841543 0.205381 0.183 Uiso 1 1 calc R U . . .
H12C H 0.645806 0.942811 0.219293 0.183 Uiso 1 1 calc R U . . .
C13 C 0.2118(3) 0.6242(3) 0.38831(13) 0.0539(10) Uani 1 1 d . . . . .
H13A H 0.156492 0.636531 0.363538 0.065 Uiso 1 1 calc R U . . .
H13B H 0.203405 0.676658 0.409722 0.065 Uiso 1 1 calc R U . . .
C14 C 0.1801(3) 0.5283(3) 0.40976(15) 0.0619(11) Uani 1 1 d . . . . .
H14A H 0.233199 0.515444 0.435151 0.074 Uiso 1 1 calc R U . . .
H14B H 0.186619 0.474929 0.388706 0.074 Uiso 1 1 calc R U . . .
C15 C 0.0588(3) 0.5316(3) 0.42477(16) 0.0730(13) Uani 1 1 d . . . . .
H15A H 0.006739 0.546528 0.399313 0.088 Uiso 1 1 calc R U . . .
H15B H 0.053453 0.584818 0.445976 0.088 Uiso 1 1 calc R U . . .
C16 C 0.0196(4) 0.4369(3) 0.44593(16) 0.0830(14) Uani 1 1 d . . . . .
H16A H 0.021739 0.384007 0.424869 0.125 Uiso 1 1 calc R U . . .
H16B H -0.057440 0.444931 0.454785 0.125 Uiso 1 1 calc R U . . .
H16C H 0.069691 0.421878 0.471527 0.125 Uiso 1 1 calc R U . . .
C17 C 0.3483(3) 0.5508(3) 0.33900(13) 0.0563(10) Uani 1 1 d . . . . .
H17A H 0.281634 0.547826 0.318105 0.068 Uiso 1 1 calc R U . . .
H17B H 0.352596 0.488720 0.354973 0.068 Uiso 1 1 calc R U . . .
C18 C 0.4535(3) 0.5610(3) 0.31338(14) 0.0702(12) Uani 1 1 d . . . . .
H18A H 0.520992 0.561389 0.333918 0.084 Uiso 1 1 calc R U . . .
H18B H 0.450749 0.623394 0.297680 0.084 Uiso 1 1 calc R U . . .
C19 C 0.4640(5) 0.4773(4) 0.28001(19) 0.1089(19) Uani 1 1 d . . . . .
H19A H 0.457406 0.415151 0.295530 0.131 Uiso 1 1 calc R U . . .
H19B H 0.399852 0.481512 0.257996 0.131 Uiso 1 1 calc R U . . .
C20 C 0.5692(5) 0.4762(5) 0.2572(2) 0.138(2) Uani 1 1 d . . . . .
H20A H 0.568575 0.421052 0.237258 0.208 Uiso 1 1 calc R U . . .
H20B H 0.633546 0.470614 0.278541 0.208 Uiso 1 1 calc R U . . .
H20C H 0.575453 0.536168 0.240668 0.208 Uiso 1 1 calc R U . . .
C21 C 0.6568(3) 0.3739(3) 0.42695(13) 0.0487(8) Uani 1 1 d . . . . .
C22 C 0.7093(3) 0.4240(3) 0.39358(15) 0.0634(11) Uani 1 1 d . . . . .
H22 H 0.725994 0.389747 0.368071 0.076 Uiso 1 1 calc R U . . .
C23 C 0.7375(3) 0.5221(3) 0.39683(19) 0.0802(13) Uani 1 1 d . . . . .
H23 H 0.772186 0.552273 0.373452 0.096 Uiso 1 1 calc R U . . .
C24 C 0.7160(3) 0.5765(3) 0.43336(18) 0.0760(13) Uani 1 1 d . . . . .
H24 H 0.737791 0.642282 0.435636 0.091 Uiso 1 1 calc R U . . .
C25 C 0.6605(3) 0.5306(3) 0.46704(16) 0.0679(11) Uani 1 1 d . . . . .
H25 H 0.642797 0.565990 0.492089 0.082 Uiso 1 1 calc R U . . .
C26 C 0.6317(3) 0.4322(3) 0.46332(14) 0.0555(10) Uani 1 1 d . . . . .
H26 H 0.593742 0.403229 0.486156 0.067 Uiso 1 1 calc R U . . .
C27 C 0.7347(3) 0.2018(3) 0.45898(13) 0.0503(9) Uani 1 1 d . . . . .
C28 C 0.8089(3) 0.2508(3) 0.48915(15) 0.0614(11) Uani 1 1 d . . . . .
H28 H 0.803266 0.319023 0.491086 0.074 Uiso 1 1 calc R U . . .
C29 C 0.8913(4) 0.2031(3) 0.51666(16) 0.0794(14) Uani 1 1 d . . . . .
H29 H 0.939115 0.239788 0.536220 0.095 Uiso 1 1 calc R U . . .
C30 C 0.9029(4) 0.1042(4) 0.51535(17) 0.0840(14) Uani 1 1 d . . . . .
H30 H 0.956896 0.072409 0.534363 0.101 Uiso 1 1 calc R U . . .
C31 C 0.8338(4) 0.0512(3) 0.48551(18) 0.0834(14) Uani 1 1 d . . . . .
H31 H 0.841881 -0.016819 0.483636 0.100 Uiso 1 1 calc R U . . .
C32 C 0.7522(3) 0.0994(3) 0.45825(16) 0.0716(13) Uani 1 1 d . . . . .
H32 H 0.706354 0.061942 0.438321 0.086 Uiso 1 1 calc R U . . .
C33 C 0.5053(3) 0.2303(2) 0.44409(13) 0.0471(8) Uani 1 1 d . . . . .
C34 C 0.4792(3) 0.1453(3) 0.46672(12) 0.0503(9) Uani 1 1 d . . . . .
H34 H 0.537867 0.100458 0.473712 0.060 Uiso 1 1 calc R U . . .
C35 C 0.3698(3) 0.1237(3) 0.47949(14) 0.0606(11) Uani 1 1 d . . . . .
H35 H 0.356493 0.065255 0.494412 0.073 Uiso 1 1 calc R U . . .
C36 C 0.2811(4) 0.1884(3) 0.47017(16) 0.0692(12) Uani 1 1 d . . . . .
H36 H 0.207676 0.174720 0.478832 0.083 Uiso 1 1 calc R U . . .
C37 C 0.3030(4) 0.2734(3) 0.44787(17) 0.0750(13) Uani 1 1 d . . . . .
H37 H 0.243867 0.317947 0.441102 0.090 Uiso 1 1 calc R U . . .
C38 C 0.4121(3) 0.2934(3) 0.43539(16) 0.0673(12) Uani 1 1 d . . . . .
H38 H 0.424360 0.351895 0.420384 0.081 Uiso 1 1 calc R U . . .
C39 C 0.6378(4) 0.2138(3) 0.37466(14) 0.0608(10) Uani 1 1 d . . . . .
C40 C 0.5447(4) 0.2200(3) 0.34412(15) 0.0749(12) Uani 1 1 d . . . . .
H40 H 0.475437 0.244109 0.353315 0.090 Uiso 1 1 calc R U . . .
C41 C 0.5511(5) 0.1909(4) 0.29940(17) 0.0913(15) Uani 1 1 d . . . . .
H41 H 0.486973 0.196636 0.279647 0.110 Uiso 1 1 calc R U . . .
C42 C 0.6505(6) 0.1547(4) 0.2852(2) 0.1145(19) Uani 1 1 d . . . . .
H42 H 0.654958 0.135291 0.255831 0.137 Uiso 1 1 calc R U . . .
C43 C 0.7440(6) 0.1471(5) 0.3145(2) 0.127(2) Uani 1 1 d . . . . .
H43 H 0.812834 0.123185 0.304917 0.152 Uiso 1 1 calc R U . . .
C44 C 0.7372(5) 0.1746(4) 0.35815(18) 0.1042(17) Uani 1 1 d . . . . .
H44 H 0.801708 0.166665 0.377551 0.125 Uiso 1 1 calc R U . . .
B1 B 0.6332(4) 0.2554(3) 0.42629(16) 0.0520(9) Uani 1 1 d . . . . .
O3 O 0.6862(14) 0.808(3) 0.3644(11) 0.0867(10) Uani 0.573(17) 1 d D . P A 1
C45 C 0.7291(11) 0.7589(13) 0.3269(5) 0.0867(17) Uani 0.573(17) 1 d D . P A 1
H45A H 0.706236 0.794613 0.299882 0.104 Uiso 0.573(17) 1 calc R U P A 1
H45B H 0.697744 0.692843 0.324395 0.104 Uiso 0.573(17) 1 calc R U P A 1
C46 C 0.8547(10) 0.7546(16) 0.3328(6) 0.109(2) Uani 0.573(17) 1 d D . P A 1
H46A H 0.889579 0.781395 0.307058 0.131 Uiso 0.573(17) 1 calc R U P A 1
H46B H 0.880570 0.687245 0.337311 0.131 Uiso 0.573(17) 1 calc R U P A 1
C47 C 0.8847(9) 0.8153(14) 0.3728(4) 0.109(2) Uani 0.573(17) 1 d D . P A 1
H47A H 0.930607 0.776792 0.394435 0.131 Uiso 0.573(17) 1 calc R U P A 1
H47B H 0.929350 0.872058 0.364749 0.131 Uiso 0.573(17) 1 calc R U P A 1
C48 C 0.7804(9) 0.8472(10) 0.3917(4) 0.0867(17) Uani 0.573(17) 1 d D . P A 1
H48A H 0.777924 0.823180 0.421869 0.104 Uiso 0.573(17) 1 calc R U P A 1
H48B H 0.776619 0.918550 0.392115 0.104 Uiso 0.573(17) 1 calc R U P A 1
O3A O 0.6799(19) 0.803(4) 0.3625(15) 0.0867(10) Uani 0.427(17) 1 d D . P A 2
C45A C 0.7425(15) 0.7778(18) 0.3247(7) 0.0867(17) Uani 0.427(17) 1 d D . P A 2
H45C H 0.729135 0.826310 0.301314 0.104 Uiso 0.427(17) 1 calc R U P A 2
H45D H 0.719293 0.713623 0.313170 0.104 Uiso 0.427(17) 1 calc R U P A 2
C46A C 0.8643(14) 0.7768(19) 0.3407(9) 0.109(2) Uani 0.427(17) 1 d D . P A 2
H46C H 0.883653 0.719889 0.359050 0.131 Uiso 0.427(17) 1 calc R U P A 2
H46D H 0.915251 0.780688 0.316531 0.131 Uiso 0.427(17) 1 calc R U P A 2
C47A C 0.8633(12) 0.8679(17) 0.3664(6) 0.109(2) Uani 0.427(17) 1 d D . P A 2
H47C H 0.919206 0.864438 0.391589 0.131 Uiso 0.427(17) 1 calc R U P A 2
H47D H 0.882067 0.923669 0.348114 0.131 Uiso 0.427(17) 1 calc R U P A 2
C48A C 0.7497(13) 0.8785(12) 0.3814(6) 0.0867(17) Uani 0.427(17) 1 d D . P A 2
H48C H 0.752065 0.874447 0.413523 0.104 Uiso 0.427(17) 1 calc R U P A 2
H48D H 0.718409 0.942169 0.372433 0.104 Uiso 0.427(17) 1 calc R U P A 2
O1 O 0.1254(3) 0.7598(2) 0.29837(11) 0.1081(11) Uani 0.895(5) 1 d D . P B 3
O2 O 0.2619(3) 0.72494(19) 0.25908(11) 0.1081(11) Uani 0.895(5) 1 d D . P B 3
N1 N 0.2263(2) 0.74969(12) 0.29387(9) 0.0649(10) Uani 0.895(5) 1 d D . P B 3
O1A O 0.2120(18) 0.7575(2) 0.3045(4) 0.1081(11) Uani 0.105(5) 1 d D . P B 4
O2A O 0.3165(14) 0.7173(3) 0.2533(5) 0.1081(11) Uani 0.105(5) 1 d D . P B 4
N1A N 0.2108(13) 0.7312(3) 0.2631(4) 0.0649(10) Uani 0.105(5) 1 d D . P B 4
 
loop_
 _atom_site_aniso_label
 _atom_site_aniso_U_11
 _atom_site_aniso_U_22
 _atom_site_aniso_U_33
 _atom_site_aniso_U_23
 _atom_site_aniso_U_13
 _atom_site_aniso_U_12
Pd1 0.0458(2) 0.0476(2) 0.0422(2) 0.00132(15) -0.00002(15) -0.00187(14)
N2 0.0583(17) 0.0524(18) 0.0487(18) 0.0061(14) -0.0015(14) 0.0010(13)
N3 0.0493(17) 0.0504(14) 0.0370(17) -0.0011(12) 0.0016(14) -0.0045(13)
N4 0.0468(15) 0.0476(16) 0.0485(18) 0.0001(13) 0.0011(12) 0.0000(13)
C1 0.069(2) 0.058(2) 0.060(2) 0.0050(18) -0.0095(19) -0.0066(19)
C2 0.072(3) 0.0508(17) 0.054(2) -0.0022(16) -0.010(2) -0.0023(18)
C3 0.056(2) 0.0551(18) 0.038(2) 0.0045(14) -0.0002(18) -0.0026(17)
C4 0.050(2) 0.0517(18) 0.048(2) 0.0041(16) -0.0001(16) 0.0020(17)
C5 0.066(2) 0.058(2) 0.064(3) 0.000(2) 0.005(2) 0.0069(18)
C6 0.096(3) 0.060(2) 0.097(4) -0.003(3) -0.003(3) 0.016(2)
C7 0.101(3) 0.089(3) 0.139(5) -0.029(3) -0.006(3) 0.036(3)
C8 0.160(6) 0.087(3) 0.274(10) -0.038(5) -0.035(6) 0.048(4)
C9 0.069(2) 0.059(2) 0.052(2) 0.0110(19) -0.0007(18) -0.0021(19)
C10 0.065(3) 0.081(3) 0.059(2) 0.005(2) 0.001(2) -0.003(2)
C11 0.091(3) 0.101(4) 0.063(3) 0.006(3) 0.011(2) -0.009(3)
C12 0.106(4) 0.172(6) 0.091(4) -0.006(4) 0.034(3) -0.007(4)
C13 0.0484(18) 0.054(2) 0.059(3) 0.0039(18) 0.0032(17) 0.0004(16)
C14 0.054(2) 0.061(2) 0.071(3) 0.010(2) 0.007(2) -0.0024(18)
C15 0.058(2) 0.071(3) 0.092(4) -0.002(2) 0.020(2) -0.010(2)
C16 0.076(3) 0.076(3) 0.100(4) 0.006(3) 0.025(3) -0.010(2)
C17 0.058(2) 0.053(2) 0.058(3) -0.0067(17) 0.0013(18) -0.0017(17)
C18 0.067(2) 0.084(3) 0.061(3) -0.008(2) 0.010(2) 0.008(2)
C19 0.113(4) 0.116(4) 0.102(4) -0.042(3) 0.042(3) -0.006(3)
C20 0.135(5) 0.158(6) 0.130(6) -0.026(4) 0.067(4) 0.010(4)
C21 0.043(2) 0.0495(16) 0.052(2) 0.0036(14) -0.0056(17) -0.0026(15)
C22 0.057(2) 0.064(2) 0.069(3) 0.012(2) 0.008(2) -0.0056(18)
C23 0.061(3) 0.062(2) 0.119(4) 0.021(2) 0.012(3) -0.007(2)
C24 0.055(3) 0.045(2) 0.125(4) 0.013(2) -0.012(2) -0.0041(19)
C25 0.069(3) 0.0478(18) 0.084(3) -0.005(2) -0.018(2) 0.0047(18)
C26 0.066(2) 0.0463(17) 0.053(2) 0.0064(16) -0.004(2) 0.0033(17)
C27 0.0484(19) 0.0452(17) 0.058(2) 0.0037(16) 0.0107(16) -0.0006(14)
C28 0.055(2) 0.057(2) 0.072(3) -0.0065(19) -0.0007(18) 0.0087(16)
C29 0.068(3) 0.082(2) 0.086(3) -0.004(2) -0.012(2) 0.019(2)
C30 0.057(3) 0.081(2) 0.113(4) 0.013(3) 0.000(2) 0.021(2)
C31 0.062(3) 0.059(3) 0.129(4) 0.013(2) 0.006(2) 0.0121(19)
C32 0.056(2) 0.0474(18) 0.111(4) 0.000(2) 0.003(2) 0.0019(17)
C33 0.0516(17) 0.0432(17) 0.046(2) -0.0027(16) -0.0003(16) -0.0013(13)
C34 0.0547(19) 0.0466(18) 0.049(2) 0.0017(16) 0.0009(18) 0.0002(16)
C35 0.0554(19) 0.062(2) 0.064(3) 0.013(2) 0.000(2) -0.0058(16)
C36 0.052(2) 0.063(2) 0.092(4) 0.001(2) 0.004(2) -0.0021(16)
C37 0.053(2) 0.059(2) 0.112(4) 0.006(2) 0.002(2) 0.0058(18)
C38 0.0579(19) 0.051(2) 0.093(4) 0.010(2) 0.004(2) 0.0050(16)
C39 0.079(2) 0.050(2) 0.053(2) -0.0017(18) 0.0060(17) -0.0097(19)
C40 0.096(3) 0.069(3) 0.058(2) 0.006(2) -0.006(2) -0.021(2)
C41 0.142(4) 0.073(3) 0.057(2) 0.004(2) -0.005(3) -0.034(3)
C42 0.172(5) 0.107(4) 0.066(4) -0.016(3) 0.019(3) -0.021(4)
C43 0.157(5) 0.151(6) 0.075(3) -0.034(4) 0.027(3) 0.017(4)
C44 0.102(3) 0.142(5) 0.070(3) -0.027(3) 0.014(3) 0.018(3)
B1 0.0549(19) 0.0501(18) 0.051(2) 0.0027(17) 0.0053(17) -0.0023(17)
O3 0.073(2) 0.092(3) 0.096(3) -0.0131(18) 0.015(2) -0.0081(18)
C45 0.081(2) 0.086(5) 0.094(3) -0.011(3) 0.0102(19) -0.0036(19)
C46 0.078(2) 0.120(7) 0.130(5) -0.025(3) 0.013(2) -0.006(3)
C47 0.078(2) 0.120(7) 0.130(5) -0.025(3) 0.013(2) -0.006(3)
C48 0.081(2) 0.086(5) 0.094(3) -0.011(3) 0.0102(19) -0.0036(19)
O3A 0.073(2) 0.092(3) 0.096(3) -0.0131(18) 0.015(2) -0.0081(18)
C45A 0.081(2) 0.086(5) 0.094(3) -0.011(3) 0.0102(19) -0.0036(19)
C46A 0.078(2) 0.120(7) 0.130(5) -0.025(3) 0.013(2) -0.006(3)
C47A 0.078(2) 0.120(7) 0.130(5) -0.025(3) 0.013(2) -0.006(3)
C48A 0.081(2) 0.086(5) 0.094(3) -0.011(3) 0.0102(19) -0.0036(19)
O1 0.0695(19) 0.183(3) 0.0706(17) -0.0246(16) -0.0081(15) 0.0013(16)
O2 0.0695(19) 0.183(3) 0.0706(17) -0.0246(16) -0.0081(15) 0.0013(16)
N1 0.0700(19) 0.065(2) 0.058(2) 0.0099(17) -0.0032(18) -0.0029(17)
O1A 0.0695(19) 0.183(3) 0.0706(17) -0.0246(16) -0.0081(15) 0.0013(16)
O2A 0.0695(19) 0.183(3) 0.0706(17) -0.0246(16) -0.0081(15) 0.0013(16)
N1A 0.0700(19) 0.065(2) 0.058(2) 0.0099(17) -0.0032(18) -0.0029(17)
 
_geom_special_details
;
 All esds (except the esd in the dihedral angle between two l.s. planes)
 are estimated using the full covariance matrix.  The cell esds are taken
 into account individually in the estimation of esds in distances, angles
 and torsion angles; correlations between esds in cell parameters are only
 used when they are defined by crystal symmetry.  An approximate (isotropic)
 treatment of cell esds is used for estimating esds involving l.s. planes.
;
 
loop_
 _geom_bond_atom_site_label_1
 _geom_bond_atom_site_label_2
 _geom_bond_distance
 _geom_bond_site_symmetry_2
 _geom_bond_publ_flag
Pd1 O1A 1.91(2) . ?
Pd1 N3 2.013(3) . ?
Pd1 N1 2.034(3) . ?
Pd1 N4 2.092(3) . ?
Pd1 N2 2.093(3) . ?
N2 C9 1.488(5) . ?
N2 C1 1.505(4) . ?
N2 C5 1.513(4) . ?
N3 C2 1.484(4) . ?
N3 C3 1.492(4) . ?
N3 H3 0.9800 . ?
N4 C17 1.494(4) . ?
N4 C4 1.498(4) . ?
N4 C13 1.510(4) . ?
C1 C2 1.515(5) . ?
C1 H1A 0.9700 . ?
C1 H1B 0.9700 . ?
C2 H2A 0.9700 . ?
C2 H2B 0.9700 . ?
C3 C4 1.504(5) . ?
C3 H3A 0.9700 . ?
C3 H3B 0.9700 . ?
C4 H4A 0.9700 . ?
C4 H4B 0.9700 . ?
C5 C6 1.514(5) . ?
C5 H5A 0.9700 . ?
C5 H5B 0.9700 . ?
C6 C7 1.512(6) . ?
C6 H6A 0.9700 . ?
C6 H6B 0.9700 . ?
C7 C8 1.496(7) . ?
C7 H7A 0.9700 . ?
C7 H7B 0.9700 . ?
C8 H8A 0.9600 . ?
C8 H8B 0.9600 . ?
C8 H8C 0.9600 . ?
C9 C10 1.501(5) . ?
C9 H9A 0.9700 . ?
C9 H9B 0.9700 . ?
C10 C11 1.508(5) . ?
C10 H10A 0.9700 . ?
C10 H10B 0.9700 . ?
C11 C12 1.504(6) . ?
C11 H11A 0.9700 . ?
C11 H11B 0.9700 . ?
C12 H12A 0.9600 . ?
C12 H12B 0.9600 . ?
C12 H12C 0.9600 . ?
C13 C14 1.510(5) . ?
C13 H13A 0.9700 . ?
C13 H13B 0.9700 . ?
C14 C15 1.513(5) . ?
C14 H14A 0.9700 . ?
C14 H14B 0.9700 . ?
C15 C16 1.518(5) . ?
C15 H15A 0.9700 . ?
C15 H15B 0.9700 . ?
C16 H16A 0.9600 . ?
C16 H16B 0.9600 . ?
C16 H16C 0.9600 . ?
C17 C18 1.499(5) . ?
C17 H17A 0.9700 . ?
C17 H17B 0.9700 . ?
C18 C19 1.528(6) . ?
C18 H18A 0.9700 . ?
C18 H18B 0.9700 . ?
C19 C20 1.445(6) . ?
C19 H19A 0.9700 . ?
C19 H19B 0.9700 . ?
C20 H20A 0.9600 . ?
C20 H20B 0.9600 . ?
C20 H20C 0.9600 . ?
C21 C22 1.388(5) . ?
C21 C26 1.399(5) . ?
C21 B1 1.631(5) . ?
C22 C23 1.375(5) . ?
C22 H22 0.9300 . ?
C23 C24 1.363(6) . ?
C23 H23 0.9300 . ?
C24 C25 1.387(6) . ?
C24 H24 0.9300 . ?
C25 C26 1.379(5) . ?
C25 H25 0.9300 . ?
C26 H26 0.9300 . ?
C27 C28 1.385(5) . ?
C27 C32 1.406(5) . ?
C27 B1 1.660(6) . ?
C28 C29 1.390(5) . ?
C28 H28 0.9300 . ?
C29 C30 1.351(6) . ?
C29 H29 0.9300 . ?
C30 C31 1.373(6) . ?
C30 H30 0.9300 . ?
C31 C32 1.382(5) . ?
C31 H31 0.9300 . ?
C32 H32 0.9300 . ?
C33 C34 1.384(5) . ?
C33 C38 1.395(5) . ?
C33 B1 1.654(6) . ?
C34 C35 1.388(5) . ?
C34 H34 0.9300 . ?
C35 C36 1.372(5) . ?
C35 H35 0.9300 . ?
C36 C37 1.368(5) . ?
C36 H36 0.9300 . ?
C37 C38 1.378(5) . ?
C37 H37 0.9300 . ?
C38 H38 0.9300 . ?
C39 C40 1.381(6) . ?
C39 C44 1.396(6) . ?
C39 B1 1.661(6) . ?
C40 C41 1.412(6) . ?
C40 H40 0.9300 . ?
C41 C42 1.353(7) . ?
C41 H41 0.9300 . ?
C42 C43 1.363(7) . ?
C42 H42 0.9300 . ?
C43 C44 1.375(7) . ?
C43 H43 0.9300 . ?
C44 H44 0.9300 . ?
O3 C45 1.429(10) . ?
O3 C48 1.434(14) . ?
C45 C46 1.467(10) . ?
C45 H45A 0.9700 . ?
C45 H45B 0.9700 . ?
C46 C47 1.483(12) . ?
C46 H46A 0.9700 . ?
C46 H46B 0.9700 . ?
C47 C48 1.442(10) . ?
C47 H47A 0.9700 . ?
C47 H47B 0.9700 . ?
C48 H48A 0.9700 . ?
C48 H48B 0.9700 . ?
O3A C48A 1.409(19) . ?
O3A C45A 1.435(14) . ?
C45A C46A 1.470(13) . ?
C45A H45C 0.9700 . ?
C45A H45D 0.9700 . ?
C46A C47A 1.461(14) . ?
C46A H46C 0.9700 . ?
C46A H46D 0.9700 . ?
C47A C48A 1.434(12) . ?
C47A H47C 0.9700 . ?
C47A H47D 0.9700 . ?
C48A H48C 0.9700 . ?
C48A H48D 0.9700 . ?
O1 N1 1.2010(10) . ?
O2 N1 1.2011(10) . ?
O1A N1A 1.3001(10) . ?
O2A N1A 1.3002(10) . ?
 
loop_
 _geom_angle_atom_site_label_1
 _geom_angle_atom_site_label_2
 _geom_angle_atom_site_label_3
 _geom_angle
 _geom_angle_site_symmetry_1
 _geom_angle_site_symmetry_3
 _geom_angle_publ_flag
O1A Pd1 N3 170.3(4) . . ?
N3 Pd1 N1 178.95(12) . . ?
O1A Pd1 N4 93.75(10) . . ?
N3 Pd1 N4 85.18(11) . . ?
N1 Pd1 N4 94.38(9) . . ?
O1A Pd1 N2 94.22(11) . . ?
N3 Pd1 N2 85.04(11) . . ?
N1 Pd1 N2 95.56(9) . . ?
N4 Pd1 N2 166.07(12) . . ?
C9 N2 C1 110.2(3) . . ?
C9 N2 C5 109.6(3) . . ?
C1 N2 C5 111.3(3) . . ?
C9 N2 Pd1 114.9(2) . . ?
C1 N2 Pd1 105.5(2) . . ?
C5 N2 Pd1 105.2(2) . . ?
C2 N3 C3 116.7(3) . . ?
C2 N3 Pd1 108.0(2) . . ?
C3 N3 Pd1 107.8(2) . . ?
C2 N3 H3 108.0 . . ?
C3 N3 H3 108.0 . . ?
Pd1 N3 H3 108.0 . . ?
C17 N4 C4 109.4(3) . . ?
C17 N4 C13 109.8(3) . . ?
C4 N4 C13 111.3(3) . . ?
C17 N4 Pd1 115.8(2) . . ?
C4 N4 Pd1 105.7(2) . . ?
C13 N4 Pd1 104.68(19) . . ?
N2 C1 C2 109.9(3) . . ?
N2 C1 H1A 109.7 . . ?
C2 C1 H1A 109.7 . . ?
N2 C1 H1B 109.7 . . ?
C2 C1 H1B 109.7 . . ?
H1A C1 H1B 108.2 . . ?
N3 C2 C1 106.2(3) . . ?
N3 C2 H2A 110.5 . . ?
C1 C2 H2A 110.5 . . ?
N3 C2 H2B 110.5 . . ?
C1 C2 H2B 110.5 . . ?
H2A C2 H2B 108.7 . . ?
N3 C3 C4 106.6(3) . . ?
N3 C3 H3A 110.4 . . ?
C4 C3 H3A 110.4 . . ?
N3 C3 H3B 110.4 . . ?
C4 C3 H3B 110.4 . . ?
H3A C3 H3B 108.6 . . ?
N4 C4 C3 111.0(3) . . ?
N4 C4 H4A 109.4 . . ?
C3 C4 H4A 109.4 . . ?
N4 C4 H4B 109.4 . . ?
C3 C4 H4B 109.4 . . ?
H4A C4 H4B 108.0 . . ?
N2 C5 C6 117.2(3) . . ?
N2 C5 H5A 108.0 . . ?
C6 C5 H5A 108.0 . . ?
N2 C5 H5B 108.0 . . ?
C6 C5 H5B 108.0 . . ?
H5A C5 H5B 107.2 . . ?
C7 C6 C5 111.9(4) . . ?
C7 C6 H6A 109.2 . . ?
C5 C6 H6A 109.2 . . ?
C7 C6 H6B 109.2 . . ?
C5 C6 H6B 109.2 . . ?
H6A C6 H6B 107.9 . . ?
C8 C7 C6 111.8(5) . . ?
C8 C7 H7A 109.2 . . ?
C6 C7 H7A 109.2 . . ?
C8 C7 H7B 109.2 . . ?
C6 C7 H7B 109.2 . . ?
H7A C7 H7B 107.9 . . ?
C7 C8 H8A 109.5 . . ?
C7 C8 H8B 109.5 . . ?
H8A C8 H8B 109.5 . . ?
C7 C8 H8C 109.5 . . ?
H8A C8 H8C 109.5 . . ?
H8B C8 H8C 109.5 . . ?
N2 C9 C10 115.8(3) . . ?
N2 C9 H9A 108.3 . . ?
C10 C9 H9A 108.3 . . ?
N2 C9 H9B 108.3 . . ?
C10 C9 H9B 108.3 . . ?
H9A C9 H9B 107.4 . . ?
C9 C10 C11 111.7(4) . . ?
C9 C10 H10A 109.3 . . ?
C11 C10 H10A 109.3 . . ?
C9 C10 H10B 109.3 . . ?
C11 C10 H10B 109.3 . . ?
H10A C10 H10B 107.9 . . ?
C12 C11 C10 113.2(4) . . ?
C12 C11 H11A 108.9 . . ?
C10 C11 H11A 108.9 . . ?
C12 C11 H11B 108.9 . . ?
C10 C11 H11B 108.9 . . ?
H11A C11 H11B 107.8 . . ?
C11 C12 H12A 109.5 . . ?
C11 C12 H12B 109.5 . . ?
H12A C12 H12B 109.5 . . ?
C11 C12 H12C 109.5 . . ?
H12A C12 H12C 109.5 . . ?
H12B C12 H12C 109.5 . . ?
N4 C13 C14 117.2(3) . . ?
N4 C13 H13A 108.0 . . ?
C14 C13 H13A 108.0 . . ?
N4 C13 H13B 108.0 . . ?
C14 C13 H13B 108.0 . . ?
H13A C13 H13B 107.2 . . ?
C13 C14 C15 111.3(3) . . ?
C13 C14 H14A 109.4 . . ?
C15 C14 H14A 109.4 . . ?
C13 C14 H14B 109.4 . . ?
C15 C14 H14B 109.4 . . ?
H14A C14 H14B 108.0 . . ?
C14 C15 C16 114.5(3) . . ?
C14 C15 H15A 108.6 . . ?
C16 C15 H15A 108.6 . . ?
C14 C15 H15B 108.6 . . ?
C16 C15 H15B 108.6 . . ?
H15A C15 H15B 107.6 . . ?
C15 C16 H16A 109.5 . . ?
C15 C16 H16B 109.5 . . ?
H16A C16 H16B 109.5 . . ?
C15 C16 H16C 109.5 . . ?
H16A C16 H16C 109.5 . . ?
H16B C16 H16C 109.5 . . ?
N4 C17 C18 114.9(3) . . ?
N4 C17 H17A 108.5 . . ?
C18 C17 H17A 108.5 . . ?
N4 C17 H17B 108.5 . . ?
C18 C17 H17B 108.5 . . ?
H17A C17 H17B 107.5 . . ?
C17 C18 C19 111.9(4) . . ?
C17 C18 H18A 109.2 . . ?
C19 C18 H18A 109.2 . . ?
C17 C18 H18B 109.2 . . ?
C19 C18 H18B 109.2 . . ?
H18A C18 H18B 107.9 . . ?
C20 C19 C18 115.3(5) . . ?
C20 C19 H19A 108.5 . . ?
C18 C19 H19A 108.5 . . ?
C20 C19 H19B 108.5 . . ?
C18 C19 H19B 108.5 . . ?
H19A C19 H19B 107.5 . . ?
C19 C20 H20A 109.5 . . ?
C19 C20 H20B 109.5 . . ?
H20A C20 H20B 109.5 . . ?
C19 C20 H20C 109.5 . . ?
H20A C20 H20C 109.5 . . ?
H20B C20 H20C 109.5 . . ?
C22 C21 C26 114.6(4) . . ?
C22 C21 B1 123.7(4) . . ?
C26 C21 B1 121.6(4) . . ?
C23 C22 C21 122.5(4) . . ?
C23 C22 H22 118.8 . . ?
C21 C22 H22 118.8 . . ?
C24 C23 C22 121.8(5) . . ?
C24 C23 H23 119.1 . . ?
C22 C23 H23 119.1 . . ?
C23 C24 C25 117.9(4) . . ?
C23 C24 H24 121.1 . . ?
C25 C24 H24 121.1 . . ?
C26 C25 C24 119.9(4) . . ?
C26 C25 H25 120.1 . . ?
C24 C25 H25 120.1 . . ?
C25 C26 C21 123.3(4) . . ?
C25 C26 H26 118.3 . . ?
C21 C26 H26 118.3 . . ?
C28 C27 C32 113.6(3) . . ?
C28 C27 B1 124.9(3) . . ?
C32 C27 B1 121.5(3) . . ?
C27 C28 C29 123.2(4) . . ?
C27 C28 H28 118.4 . . ?
C29 C28 H28 118.4 . . ?
C30 C29 C28 120.9(4) . . ?
C30 C29 H29 119.6 . . ?
C28 C29 H29 119.6 . . ?
C29 C30 C31 118.9(4) . . ?
C29 C30 H30 120.5 . . ?
C31 C30 H30 120.5 . . ?
C30 C31 C32 119.7(4) . . ?
C30 C31 H31 120.1 . . ?
C32 C31 H31 120.1 . . ?
C31 C32 C27 123.6(4) . . ?
C31 C32 H32 118.2 . . ?
C27 C32 H32 118.2 . . ?
C34 C33 C38 114.3(4) . . ?
C34 C33 B1 124.3(3) . . ?
C38 C33 B1 121.4(3) . . ?
C33 C34 C35 123.2(3) . . ?
C33 C34 H34 118.4 . . ?
C35 C34 H34 118.4 . . ?
C36 C35 C34 120.2(4) . . ?
C36 C35 H35 119.9 . . ?
C34 C35 H35 119.9 . . ?
C37 C36 C35 118.6(4) . . ?
C37 C36 H36 120.7 . . ?
C35 C36 H36 120.7 . . ?
C36 C37 C38 120.3(4) . . ?
C36 C37 H37 119.8 . . ?
C38 C37 H37 119.8 . . ?
C37 C38 C33 123.4(4) . . ?
C37 C38 H38 118.3 . . ?
C33 C38 H38 118.3 . . ?
C40 C39 C44 114.9(4) . . ?
C40 C39 B1 122.3(4) . . ?
C44 C39 B1 122.8(4) . . ?
C39 C40 C41 122.2(5) . . ?
C39 C40 H40 118.9 . . ?
C41 C40 H40 118.9 . . ?
C42 C41 C40 120.1(6) . . ?
C42 C41 H41 119.9 . . ?
C40 C41 H41 119.9 . . ?
C41 C42 C43 119.3(6) . . ?
C41 C42 H42 120.4 . . ?
C43 C42 H42 120.4 . . ?
C42 C43 C44 120.5(6) . . ?
C42 C43 H43 119.8 . . ?
C44 C43 H43 119.8 . . ?
C43 C44 C39 123.0(5) . . ?
C43 C44 H44 118.5 . . ?
C39 C44 H44 118.5 . . ?
C21 B1 C33 110.8(3) . . ?
C21 B1 C27 108.2(3) . . ?
C33 B1 C27 109.9(3) . . ?
C21 B1 C39 109.4(3) . . ?
C33 B1 C39 108.5(3) . . ?
C27 B1 C39 110.1(3) . . ?
C45 O3 C48 109.4(10) . . ?
O3 C45 C46 108.6(10) . . ?
O3 C45 H45A 110.0 . . ?
C46 C45 H45A 110.0 . . ?
O3 C45 H45B 110.0 . . ?
C46 C45 H45B 110.0 . . ?
H45A C45 H45B 108.3 . . ?
C45 C46 C47 105.0(8) . . ?
C45 C46 H46A 110.7 . . ?
C47 C46 H46A 110.7 . . ?
C45 C46 H46B 110.7 . . ?
C47 C46 H46B 110.7 . . ?
H46A C46 H46B 108.8 . . ?
C48 C47 C46 109.0(8) . . ?
C48 C47 H47A 109.9 . . ?
C46 C47 H47A 109.9 . . ?
C48 C47 H47B 109.9 . . ?
C46 C47 H47B 109.9 . . ?
H47A C47 H47B 108.3 . . ?
O3 C48 C47 107.3(8) . . ?
O3 C48 H48A 110.3 . . ?
C47 C48 H48A 110.3 . . ?
O3 C48 H48B 110.3 . . ?
C47 C48 H48B 110.3 . . ?
H48A C48 H48B 108.5 . . ?
C48A O3A C45A 100.5(17) . . ?
O3A C45A C46A 105.8(15) . . ?
O3A C45A H45C 110.6 . . ?
C46A C45A H45C 110.6 . . ?
O3A C45A H45D 110.6 . . ?
C46A C45A H45D 110.6 . . ?
H45C C45A H45D 108.7 . . ?
C47A C46A C45A 97.3(12) . . ?
C47A C46A H46C 112.3 . . ?
C45A C46A H46C 112.3 . . ?
C47A C46A H46D 112.3 . . ?
C45A C46A H46D 112.3 . . ?
H46C C46A H46D 109.9 . . ?
C48A C47A C46A 106.9(10) . . ?
C48A C47A H47C 110.3 . . ?
C46A C47A H47C 110.3 . . ?
C48A C47A H47D 110.3 . . ?
C46A C47A H47D 110.3 . . ?
H47C C47A H47D 108.6 . . ?
O3A C48A C47A 108.8(11) . . ?
O3A C48A H48C 109.9 . . ?
C47A C48A H48C 109.9 . . ?
O3A C48A H48D 109.9 . . ?
C47A C48A H48D 109.9 . . ?
H48C C48A H48D 108.3 . . ?
O1 N1 O2 121.81(15) . . ?
O1 N1 Pd1 119.2(2) . . ?
O2 N1 Pd1 119.0(2) . . ?
N1A O1A Pd1 129.2(10) . . ?
O1A N1A O2A 107.71(12) . . ?
 
loop_
 _geom_torsion_atom_site_label_1
 _geom_torsion_atom_site_label_2
 _geom_torsion_atom_site_label_3
 _geom_torsion_atom_site_label_4
 _geom_torsion
 _geom_torsion_site_symmetry_1
 _geom_torsion_site_symmetry_2
 _geom_torsion_site_symmetry_3
 _geom_torsion_site_symmetry_4
 _geom_torsion_publ_flag
C9 N2 C1 C2 -160.7(3) . . . . ?
C5 N2 C1 C2 77.4(4) . . . . ?
Pd1 N2 C1 C2 -36.2(4) . . . . ?
C3 N3 C2 C1 -167.9(3) . . . . ?
Pd1 N3 C2 C1 -46.2(3) . . . . ?
N2 C1 C2 N3 55.5(4) . . . . ?
C2 N3 C3 C4 167.1(3) . . . . ?
Pd1 N3 C3 C4 45.4(3) . . . . ?
C17 N4 C4 C3 159.3(3) . . . . ?
C13 N4 C4 C3 -79.2(4) . . . . ?
Pd1 N4 C4 C3 33.9(3) . . . . ?
N3 C3 C4 N4 -53.5(4) . . . . ?
C9 N2 C5 C6 -57.4(4) . . . . ?
C1 N2 C5 C6 64.7(4) . . . . ?
Pd1 N2 C5 C6 178.5(3) . . . . ?
N2 C5 C6 C7 -177.9(4) . . . . ?
C5 C6 C7 C8 -172.3(5) . . . . ?
C1 N2 C9 C10 66.0(4) . . . . ?
C5 N2 C9 C10 -171.1(3) . . . . ?
Pd1 N2 C9 C10 -52.9(4) . . . . ?
N2 C9 C10 C11 172.2(3) . . . . ?
C9 C10 C11 C12 171.8(4) . . . . ?
C17 N4 C13 C14 56.6(4) . . . . ?
C4 N4 C13 C14 -64.6(4) . . . . ?
Pd1 N4 C13 C14 -178.4(3) . . . . ?
N4 C13 C14 C15 -179.7(3) . . . . ?
C13 C14 C15 C16 178.9(4) . . . . ?
C4 N4 C17 C18 -68.8(4) . . . . ?
C13 N4 C17 C18 168.8(3) . . . . ?
Pd1 N4 C17 C18 50.5(4) . . . . ?
N4 C17 C18 C19 -178.4(4) . . . . ?
C17 C18 C19 C20 -173.9(5) . . . . ?
C26 C21 C22 C23 2.0(5) . . . . ?
B1 C21 C22 C23 -174.0(4) . . . . ?
C21 C22 C23 C24 0.4(6) . . . . ?
C22 C23 C24 C25 -2.2(6) . . . . ?
C23 C24 C25 C26 1.6(6) . . . . ?
C24 C25 C26 C21 0.8(6) . . . . ?
C22 C21 C26 C25 -2.5(5) . . . . ?
B1 C21 C26 C25 173.5(3) . . . . ?
C32 C27 C28 C29 -1.2(6) . . . . ?
B1 C27 C28 C29 178.6(4) . . . . ?
C27 C28 C29 C30 -0.3(7) . . . . ?
C28 C29 C30 C31 1.7(8) . . . . ?
C29 C30 C31 C32 -1.6(8) . . . . ?
C30 C31 C32 C27 0.1(7) . . . . ?
C28 C27 C32 C31 1.3(6) . . . . ?
B1 C27 C32 C31 -178.5(4) . . . . ?
C38 C33 C34 C35 0.5(6) . . . . ?
B1 C33 C34 C35 -176.9(4) . . . . ?
C33 C34 C35 C36 -0.6(6) . . . . ?
C34 C35 C36 C37 0.5(6) . . . . ?
C35 C36 C37 C38 -0.4(7) . . . . ?
C36 C37 C38 C33 0.3(7) . . . . ?
C34 C33 C38 C37 -0.3(6) . . . . ?
B1 C33 C38 C37 177.1(4) . . . . ?
C44 C39 C40 C41 -1.5(6) . . . . ?
B1 C39 C40 C41 175.4(4) . . . . ?
C39 C40 C41 C42 0.6(7) . . . . ?
C40 C41 C42 C43 -0.2(9) . . . . ?
C41 C42 C43 C44 0.9(10) . . . . ?
C42 C43 C44 C39 -1.9(10) . . . . ?
C40 C39 C44 C43 2.1(8) . . . . ?
B1 C39 C44 C43 -174.7(5) . . . . ?
C22 C21 B1 C33 -139.2(4) . . . . ?
C26 C21 B1 C33 45.2(5) . . . . ?
C22 C21 B1 C27 100.3(4) . . . . ?
C26 C21 B1 C27 -75.4(4) . . . . ?
C22 C21 B1 C39 -19.6(5) . . . . ?
C26 C21 B1 C39 164.7(3) . . . . ?
C34 C33 B1 C21 -148.4(4) . . . . ?
C38 C33 B1 C21 34.4(5) . . . . ?
C34 C33 B1 C27 -28.9(5) . . . . ?
C38 C33 B1 C27 153.9(4) . . . . ?
C34 C33 B1 C39 91.5(4) . . . . ?
C38 C33 B1 C39 -85.6(4) . . . . ?
C28 C27 B1 C21 13.7(5) . . . . ?
C32 C27 B1 C21 -166.6(4) . . . . ?
C28 C27 B1 C33 -107.4(4) . . . . ?
C32 C27 B1 C33 72.4(5) . . . . ?
C28 C27 B1 C39 133.1(4) . . . . ?
C32 C27 B1 C39 -47.1(5) . . . . ?
C40 C39 B1 C21 -82.5(4) . . . . ?
C44 C39 B1 C21 94.2(5) . . . . ?
C40 C39 B1 C33 38.4(5) . . . . ?
C44 C39 B1 C33 -144.9(4) . . . . ?
C40 C39 B1 C27 158.8(3) . . . . ?
C44 C39 B1 C27 -24.6(5) . . . . ?
C48 O3 C45 C46 8(4) . . . . ?
O3 C45 C46 C47 -7(3) . . . . ?
C45 C46 C47 C48 4.5(18) . . . . ?
C45 O3 C48 C47 -5(4) . . . . ?
C46 C47 C48 O3 0(3) . . . . ?
C48A O3A C45A C46A 43(4) . . . . ?
O3A C45A C46A C47A -45(3) . . . . ?
C45A C46A C47A C48A 29(2) . . . . ?
C45A O3A C48A C47A -22(4) . . . . ?
C46A C47A C48A O3A -5(4) . . . . ?
Pd1 O1A N1A O2A 0.00(3) . . . . ?
 
_refine_diff_density_max    0.465
_refine_diff_density_min   -0.450
_refine_diff_density_rms    0.068

_shelx_res_file
;
TITL shelxt in P 1 21/n 1
    11_decay.res
    created by SHELXL-2018/3 at 22:21:48 on 26-Mar-2020
CELL 0.534 11.6671 13.5738 30.1626 90 93.65 90
ZERR 4 0.000341 0.000426 0.00097 0 0.002899 0
LATT 1
SYMM 0.5-X,0.5+Y,0.5-Z
SFAC C H B N O Pd
DISP B 0 0 4.561
DISP C 0.001 0.001 6.94
DISP H -0 0 0.611
DISP N 0.003 0.002 10.693
DISP O 0.005 0.003 16.398
DISP Pd -2.504 0.615 1934.604
UNIT 192 292 4 16 12 4
DFIX 1.2 0.001 N1 O1 N1 O2
DFIX 1.3 0.001 O1A N1A N1A O2A
DANG 2.1 0.001 O1 O2 O1A O2A
FLAT 0.001 Pd1 O1 O2 N1 O1A O2A N1A
RIGU 0.001 0.002
EADP O3 O3A
EADP C45 C45A C48 C48A
EADP C46 C46A C47 C47A
EADP O1 O1A O2 O2A
EADP N1 N1A

L.S. 20
PLAN  5
SIZE 0.1 0.1 0.05
TEMP -8
BOND $H
list 4
CONF
fmap 2
acta
SHEL 999 0.8
OMIT 10 0 0
OMIT -1 2 3
OMIT 7 12 0
OMIT -2 1 2
REM <olex2.extras>
REM <HklSrc "%.\\11_decay.hkl">
REM </olex2.extras>

WGHT    0.046800
FVAR       0.23190   0.57318   0.89525
PD1   6    0.340074    0.775052    0.346544    11.00000    0.04583    0.04762 =
         0.04224    0.00132   -0.00002   -0.00187
N2    4    0.346712    0.927874    0.337809    11.00000    0.05827    0.05240 =
         0.04866    0.00605   -0.00148    0.00096
N3    4    0.454673    0.798365    0.398207    11.00000    0.04925    0.05037 =
         0.03697   -0.00112    0.00163   -0.00450
AFIX  13
H3    2    0.531724    0.788033    0.387884    11.00000   -1.20000
AFIX   0
N4    4    0.330608    0.631654    0.371451    11.00000    0.04683    0.04758 =
         0.04847    0.00007    0.00112   -0.00005
C1    1    0.442854    0.963070    0.369542    11.00000    0.06937    0.05763 =
         0.05989    0.00501   -0.00948   -0.00660
AFIX  23
H1A   2    0.431689    1.032103    0.376374    11.00000   -1.20000
H1B   2    0.515528    0.956482    0.355892    11.00000   -1.20000
AFIX   0
C2    1    0.445506    0.902961    0.411906    11.00000    0.07214    0.05084 =
         0.05411   -0.00216   -0.01029   -0.00226
AFIX  23
H2A   2    0.510934    0.921459    0.431601    11.00000   -1.20000
H2B   2    0.375913    0.913440    0.427229    11.00000   -1.20000
AFIX   0
C3    1    0.434819    0.722542    0.432695    11.00000    0.05567    0.05511 =
         0.03774    0.00448   -0.00016   -0.00263
AFIX  23
H3A   2    0.366058    0.737917    0.447788    11.00000   -1.20000
H3B   2    0.499473    0.720105    0.454538    11.00000   -1.20000
AFIX   0
C4    1    0.421321    0.625533    0.408812    11.00000    0.05044    0.05168 =
         0.04849    0.00414   -0.00008    0.00200
AFIX  23
H4A   2    0.493874    0.607063    0.397155    11.00000   -1.20000
H4B   2    0.400687    0.574973    0.429588    11.00000   -1.20000
AFIX   0
C5    1    0.231697    0.965698    0.350947    11.00000    0.06586    0.05830 =
         0.06356   -0.00029    0.00469    0.00689
AFIX  23
H5A   2    0.221189    0.943924    0.381049    11.00000   -1.20000
H5B   2    0.172272    0.934619    0.331809    11.00000   -1.20000
AFIX   0
C6    1    0.212408    1.075983    0.349073    11.00000    0.09618    0.06024 =
         0.09688   -0.00325   -0.00311    0.01571
AFIX  23
H6A   2    0.271934    1.108534    0.367615    11.00000   -1.20000
H6B   2    0.218239    1.098649    0.318801    11.00000   -1.20000
AFIX   0
C7    1    0.096134    1.104166    0.364611    11.00000    0.10067    0.08890 =
         0.13940   -0.02916   -0.00563    0.03620
AFIX  23
H7A   2    0.037285    1.064893    0.348816    11.00000   -1.20000
H7B   2    0.094105    1.089646    0.396039    11.00000   -1.20000
AFIX   0
C8    1    0.070537    1.211042    0.357018    11.00000    0.15961    0.08687 =
         0.27358   -0.03819   -0.03458    0.04779
AFIX 137
H8A   2    0.042643    1.220907    0.326712    11.00000   -1.50000
H8B   2    0.139319    1.248853    0.363010    11.00000   -1.50000
H8C   2    0.013222    1.231957    0.376461    11.00000   -1.50000
AFIX   0
C9    1    0.366477    0.960411    0.291824    11.00000    0.06897    0.05912 =
         0.05198    0.01096   -0.00073   -0.00213
AFIX  23
H9A   2    0.375189    1.031480    0.291932    11.00000   -1.20000
H9B   2    0.298520    0.944899    0.272908    11.00000   -1.20000
AFIX   0
C10   1    0.468733    0.916049    0.271561    11.00000    0.06491    0.08050 =
         0.05942    0.00455    0.00075   -0.00305
AFIX  23
H10A  2    0.466002    0.844942    0.274513    11.00000   -1.20000
H10B  2    0.538369    0.939198    0.287526    11.00000   -1.20000
AFIX   0
C11   1    0.472185    0.942656    0.223109    11.00000    0.09123    0.10091 =
         0.06258    0.00631    0.01066   -0.00871
AFIX  23
H11A  2    0.407882    0.911531    0.206631    11.00000   -1.20000
H11B  2    0.463232    1.013390    0.219889    11.00000   -1.20000
AFIX   0
C12   1    0.581744    0.911809    0.203335    11.00000    0.10579    0.17234 =
         0.09102   -0.00560    0.03398   -0.00699
AFIX 137
H12A  2    0.579554    0.931382    0.172708    11.00000   -1.50000
H12B  2    0.589804    0.841543    0.205381    11.00000   -1.50000
H12C  2    0.645806    0.942811    0.219293    11.00000   -1.50000
AFIX   0
C13   1    0.211789    0.624247    0.388309    11.00000    0.04845    0.05372 =
         0.05946    0.00393    0.00320    0.00042
AFIX  23
H13A  2    0.156492    0.636531    0.363538    11.00000   -1.20000
H13B  2    0.203405    0.676658    0.409722    11.00000   -1.20000
AFIX   0
C14   1    0.180055    0.528328    0.409764    11.00000    0.05424    0.06086 =
         0.07101    0.00999    0.00681   -0.00243
AFIX  23
H14A  2    0.233199    0.515444    0.435151    11.00000   -1.20000
H14B  2    0.186619    0.474929    0.388706    11.00000   -1.20000
AFIX   0
C15   1    0.058827    0.531551    0.424771    11.00000    0.05844    0.07073 =
         0.09174   -0.00234    0.01964   -0.01008
AFIX  23
H15A  2    0.006739    0.546528    0.399313    11.00000   -1.20000
H15B  2    0.053453    0.584818    0.445976    11.00000   -1.20000
AFIX   0
C16   1    0.019598    0.436890    0.445933    11.00000    0.07553    0.07631 =
         0.09970    0.00579    0.02504   -0.01030
AFIX 137
H16A  2    0.021739    0.384007    0.424869    11.00000   -1.50000
H16B  2   -0.057440    0.444931    0.454785    11.00000   -1.50000
H16C  2    0.069691    0.421878    0.471527    11.00000   -1.50000
AFIX   0
C17   1    0.348262    0.550773    0.339005    11.00000    0.05795    0.05272 =
         0.05794   -0.00669    0.00129   -0.00168
AFIX  23
H17A  2    0.281634    0.547826    0.318105    11.00000   -1.20000
H17B  2    0.352596    0.488720    0.354973    11.00000   -1.20000
AFIX   0
C18   1    0.453546    0.560990    0.313381    11.00000    0.06711    0.08352 =
         0.06069   -0.00841    0.00999    0.00768
AFIX  23
H18A  2    0.520992    0.561389    0.333918    11.00000   -1.20000
H18B  2    0.450749    0.623394    0.297680    11.00000   -1.20000
AFIX   0
C19   1    0.463990    0.477283    0.280010    11.00000    0.11330    0.11599 =
         0.10198   -0.04165    0.04184   -0.00570
AFIX  23
H19A  2    0.457406    0.415151    0.295530    11.00000   -1.20000
H19B  2    0.399852    0.481512    0.257996    11.00000   -1.20000
AFIX   0
C20   1    0.569222    0.476187    0.257205    11.00000    0.13508    0.15780 =
         0.13007   -0.02569    0.06707    0.01018
AFIX 137
H20A  2    0.568575    0.421052    0.237258    11.00000   -1.50000
H20B  2    0.633546    0.470614    0.278541    11.00000   -1.50000
H20C  2    0.575453    0.536168    0.240668    11.00000   -1.50000
AFIX   0

C21   1    0.656775    0.373919    0.426952    11.00000    0.04309    0.04952 =
         0.05237    0.00363   -0.00559   -0.00262
C22   1    0.709277    0.423953    0.393584    11.00000    0.05733    0.06381 =
         0.06937    0.01151    0.00758   -0.00561
AFIX  43
H22   2    0.725994    0.389747    0.368071    11.00000   -1.20000
AFIX   0
C23   1    0.737481    0.522128    0.396828    11.00000    0.06120    0.06170 =
         0.11851    0.02136    0.01178   -0.00711
AFIX  43
H23   2    0.772186    0.552273    0.373452    11.00000   -1.20000
AFIX   0
C24   1    0.715978    0.576485    0.433363    11.00000    0.05536    0.04470 =
         0.12549    0.01308   -0.01238   -0.00413
AFIX  43
H24   2    0.737791    0.642282    0.435636    11.00000   -1.20000
AFIX   0
C25   1    0.660533    0.530557    0.467040    11.00000    0.06881    0.04783 =
         0.08426   -0.00527   -0.01814    0.00472
AFIX  43
H25   2    0.642797    0.565990    0.492089    11.00000   -1.20000
AFIX   0
C26   1    0.631741    0.432234    0.463319    11.00000    0.06603    0.04635 =
         0.05298    0.00637   -0.00441    0.00330
AFIX  43
H26   2    0.593742    0.403229    0.486156    11.00000   -1.20000
AFIX   0
C27   1    0.734691    0.201842    0.458984    11.00000    0.04841    0.04522 =
         0.05817    0.00372    0.01069   -0.00061
C28   1    0.808896    0.250835    0.489150    11.00000    0.05535    0.05654 =
         0.07184   -0.00651   -0.00074    0.00874
AFIX  43
H28   2    0.803266    0.319023    0.491086    11.00000   -1.20000
AFIX   0
C29   1    0.891327    0.203118    0.516658    11.00000    0.06847    0.08203 =
         0.08551   -0.00414   -0.01168    0.01851
AFIX  43
H29   2    0.939115    0.239788    0.536220    11.00000   -1.20000
AFIX   0
C30   1    0.902941    0.104155    0.515350    11.00000    0.05747    0.08088 =
         0.11287    0.01271   -0.00048    0.02132
AFIX  43
H30   2    0.956896    0.072409    0.534363    11.00000   -1.20000
AFIX   0
C31   1    0.833823    0.051191    0.485505    11.00000    0.06230    0.05895 =
         0.12894    0.01322    0.00577    0.01205
AFIX  43
H31   2    0.841881   -0.016819    0.483636    11.00000   -1.20000
AFIX   0
C32   1    0.752220    0.099371    0.458251    11.00000    0.05647    0.04744 =
         0.11067    0.00020    0.00273    0.00191
AFIX  43
H32   2    0.706354    0.061942    0.438321    11.00000   -1.20000
AFIX   0
C33   1    0.505264    0.230297    0.444090    11.00000    0.05157    0.04323 =
         0.04610   -0.00272   -0.00033   -0.00127
C34   1    0.479203    0.145293    0.466722    11.00000    0.05467    0.04665 =
         0.04933    0.00170    0.00088    0.00025
AFIX  43
H34   2    0.537867    0.100458    0.473712    11.00000   -1.20000
AFIX   0
C35   1    0.369756    0.123713    0.479495    11.00000    0.05543    0.06200 =
         0.06386    0.01304    0.00034   -0.00581
AFIX  43
H35   2    0.356493    0.065255    0.494412    11.00000   -1.20000
AFIX   0
C36   1    0.281094    0.188394    0.470171    11.00000    0.05196    0.06324 =
         0.09227    0.00063    0.00398   -0.00209
AFIX  43
H36   2    0.207676    0.174720    0.478832    11.00000   -1.20000
AFIX   0
C37   1    0.302969    0.273398    0.447872    11.00000    0.05321    0.05928 =
         0.11201    0.00594    0.00248    0.00578
AFIX  43
H37   2    0.243867    0.317947    0.441102    11.00000   -1.20000
AFIX   0
C38   1    0.412132    0.293351    0.435389    11.00000    0.05788    0.05112 =
         0.09269    0.01030    0.00403    0.00501
AFIX  43
H38   2    0.424360    0.351895    0.420384    11.00000   -1.20000
AFIX   0
C39   1    0.637751    0.213789    0.374662    11.00000    0.07927    0.05008 =
         0.05339   -0.00172    0.00596   -0.00966
C40   1    0.544662    0.219989    0.344122    11.00000    0.09556    0.06926 =
         0.05836    0.00570   -0.00641   -0.02063
AFIX  43
H40   2    0.475437    0.244109    0.353315    11.00000   -1.20000
AFIX   0
C41   1    0.551144    0.190912    0.299404    11.00000    0.14172    0.07335 =
         0.05737    0.00414   -0.00459   -0.03380
AFIX  43
H41   2    0.486973    0.196636    0.279647    11.00000   -1.20000
AFIX   0
C42   1    0.650492    0.154744    0.285235    11.00000    0.17178    0.10746 =
         0.06571   -0.01628    0.01902   -0.02124
AFIX  43
H42   2    0.654958    0.135291    0.255831    11.00000   -1.20000
AFIX   0
C43   1    0.743954    0.147125    0.314518    11.00000    0.15717    0.15075 =
         0.07501   -0.03440    0.02736    0.01681
AFIX  43
H43   2    0.812834    0.123185    0.304917    11.00000   -1.20000
AFIX   0
C44   1    0.737163    0.174574    0.358152    11.00000    0.10172    0.14164 =
         0.07021   -0.02704    0.01381    0.01765
AFIX  43
H44   2    0.801708    0.166665    0.377551    11.00000   -1.20000
AFIX   0
B1    3    0.633210    0.255449    0.426289    11.00000    0.05490    0.05007 =
         0.05125    0.00268    0.00528   -0.00230

PART 1
O3    5    0.686207    0.807823    0.364378    21.00000    0.07312    0.09239 =
         0.09587   -0.01314    0.01524   -0.00815
C45   1    0.729082    0.758945    0.326879    21.00000    0.08128    0.08585 =
         0.09365   -0.01076    0.01019   -0.00358
AFIX  23
H45A  2    0.706236    0.794613    0.299882    21.00000   -1.20000
H45B  2    0.697744    0.692843    0.324395    21.00000   -1.20000
AFIX   0
C46   1    0.854720    0.754633    0.332810    21.00000    0.07818    0.12013 =
         0.12964   -0.02453    0.01278   -0.00620
AFIX  23
H46A  2    0.889579    0.781395    0.307058    21.00000   -1.20000
H46B  2    0.880570    0.687245    0.337311    21.00000   -1.20000
AFIX   0
C47   1    0.884698    0.815257    0.372799    21.00000    0.07818    0.12013 =
         0.12964   -0.02453    0.01278   -0.00620
AFIX  23
H47A  2    0.930607    0.776792    0.394435    21.00000   -1.20000
H47B  2    0.929350    0.872058    0.364749    21.00000   -1.20000
AFIX   0
C48   1    0.780423    0.847174    0.391654    21.00000    0.08128    0.08585 =
         0.09365   -0.01076    0.01019   -0.00358
AFIX  23
H48A  2    0.777924    0.823180    0.421869    21.00000   -1.20000
H48B  2    0.776619    0.918550    0.392115    21.00000   -1.20000
AFIX   0
SAME 0.02 0.04 O3 > C48
PART 0
PART 2
O3A   5    0.679857    0.802710    0.362541   -21.00000    0.07312    0.09239 =
         0.09587   -0.01314    0.01524   -0.00815
C45A  1    0.742532    0.777796    0.324683   -21.00000    0.08128    0.08585 =
         0.09365   -0.01076    0.01019   -0.00358
AFIX  23
H45C  2    0.729135    0.826310    0.301314   -21.00000   -1.20000
H45D  2    0.719293    0.713623    0.313170   -21.00000   -1.20000
AFIX   0
C46A  1    0.864269    0.776848    0.340651   -21.00000    0.07818    0.12013 =
         0.12964   -0.02453    0.01278   -0.00620
AFIX  23
H46C  2    0.883653    0.719889    0.359050   -21.00000   -1.20000
H46D  2    0.915251    0.780688    0.316531   -21.00000   -1.20000
AFIX   0
C47A  1    0.863301    0.867919    0.366420   -21.00000    0.07818    0.12013 =
         0.12964   -0.02453    0.01278   -0.00620
AFIX  23
H47C  2    0.919206    0.864438    0.391589   -21.00000   -1.20000
H47D  2    0.882067    0.923669    0.348114   -21.00000   -1.20000
AFIX   0
C48A  1    0.749703    0.878475    0.381370   -21.00000    0.08128    0.08585 =
         0.09365   -0.01076    0.01019   -0.00358
AFIX  23
H48C  2    0.752065    0.874447    0.413523   -21.00000   -1.20000
H48D  2    0.718409    0.942169    0.372433   -21.00000   -1.20000
AFIX   0

PART 0
PART 3
O1    5    0.125406    0.759843    0.298368    31.00000    0.06951    0.18271 =
         0.07057   -0.02465   -0.00809    0.00127
O2    5    0.261910    0.724940    0.259080    31.00000    0.06951    0.18271 =
         0.07057   -0.02465   -0.00809    0.00127
N1    4    0.226263    0.749693    0.293870    31.00000    0.07003    0.06537 =
         0.05835    0.00992   -0.00321   -0.00291
PART 0
PART 4
O1A   5    0.212046    0.757521    0.304539   -31.00000    0.06951    0.18271 =
         0.07057   -0.02465   -0.00809    0.00127
O2A   5    0.316549    0.717333    0.253336   -31.00000    0.06951    0.18271 =
         0.07057   -0.02465   -0.00809    0.00127
N1A   4    0.210775    0.731176    0.263070   -31.00000    0.07003    0.06537 =
         0.05835    0.00992   -0.00321   -0.00291
HKLF 4


REM  shelxt in P 1 21/n 1
REM wR2 = 0.1360, GooF = S = 0.910, Restrained GooF = 0.911 for all data
REM R1 = 0.0574 for 5454 Fo > 4sig(Fo) and 0.1050 for all 9702 data
REM 526 parameters refined using 490 restraints

END

WGHT      0.0467      0.0000

REM Highest difference peak  0.465,  deepest hole -0.450,  1-sigma level  0.068
Q1    1   0.3402  0.6749  0.3476  11.00000  0.05    0.46
Q2    1   0.4735  0.7274  0.4596  11.00000  0.05    0.41
Q3    1   0.1924  0.6657  0.2793  11.00000  0.05    0.38
Q4    1   0.8635  0.8146  0.3952  11.00000  0.05    0.37
Q5    1   0.2283  0.7726  0.2893  11.00000  0.05    0.37
;
_shelx_res_checksum    6303

_shelx_hkl_file
;
  17  -1  -6    3.16    5.99
  16   0  -5    0.00    4.13
  16   0  -6    3.04    4.95
 -16   0   7    0.39    4.33
  16   0  -7    5.28    5.14
 -16   0   8    1.69    4.72
  16   0  -8    1.48    3.73
 -16   0   9    1.71    5.18
  16   0  -9   -0.00    5.14
 -16   0  10    0.00    5.00
  16   0 -10    3.26    5.17
 -16   0  11    4.67    5.48
  16   0 -11    2.86    5.27
 -16   0  12   -0.00    4.74
  16   0 -12    0.20    3.74
 -16   0  13    1.02    4.39
  16   0 -13   -0.00    5.89
 -16   0  14   -0.00    4.66
  16   0 -14    2.61    5.39
 -16   0  15    4.50    6.20
  16  -1  -1   -0.00    5.27
  16  -1  -2   18.16    7.87
  16  -1  -3   -0.00    3.86
  16  -1  -3    8.19    6.41
  16  -1  -4    2.68    4.85
  16  -1  -4    1.44    5.66
  16  -1  -5   -0.00    5.54
  16  -1  -5   -0.00    4.18
  16  -1  -6   11.19    6.59
  16  -1  -6    4.63    6.99
 -16   1   7   -0.00    4.55
  16  -1  -7   -0.00    5.15
  16  -1  -7   -0.00    5.65
 -16   1   8    0.00    4.39
  16  -1  -8    2.54    4.17
  16  -1  -8    0.85    4.79
 -16   1   9    2.34    4.72
  16  -1  -9   -0.00    5.17
  16  -1  -9    4.39    6.75
 -16   1  10   -0.00    4.32
  16  -1 -10    3.26    5.67
  16  -1 -10   -0.00    4.55
  16   1 -10    0.92    3.96
 -16   1  11   -0.00    4.55
  16  -1 -11   -0.00    3.29
  16  -1 -11   -0.00    4.08
  16   1 -11    2.42    4.21
 -16   1  12    6.92    6.58
  16  -1 -12    7.76    6.52
  16  -1 -12   -0.00    5.85
  16   1 -12    4.20    5.20
 -16  -1  12    0.00    4.90
 -16   1  13   -0.00    5.27
  16  -1 -13    1.44    4.64
  16   1 -13    6.42    6.09
 -16  -1  13    0.29    4.91
 -16  -1  14    0.00    4.67
 -16  -1  15    5.33    5.68
 -16  -1  16    3.11    6.35
  16  -2  -1    6.30    5.39
  16  -2  -1    8.86    7.40
  16  -2  -2    4.99    5.63
  16  -2  -2    0.00    6.30
  16  -2  -3   -0.00    2.93
  16  -2  -3   -0.00    5.11
  16  -2  -4    3.30    6.28
  16  -2  -4   18.64    8.46
  16  -2  -5   -0.00    4.77
  16  -2  -5    0.25    5.48
  16  -2  -6   -0.00    3.74
  16  -2  -6    4.06    5.60
 -16   2   7    4.61    6.43
  16  -2  -7    0.29    3.91
  16  -2  -7   -0.00    3.88
 -16   2   8    1.47    6.51
  16  -2  -8    3.19    5.36
  16  -2  -8    5.84    6.64
 -16   2   9    4.43    5.17
  16  -2  -9   -0.00    3.68
  16  -2  -9   -0.00    5.57
 -16   2  10   -0.00    4.80
  16  -2 -10    5.30    5.48
  16  -2 -10    0.00    6.02
 -16   2  11   -0.00    5.57
  16  -2 -11    4.58    5.35
  16  -2 -11   -0.00    6.53
 -16   2  12    0.00    5.70
  16  -2 -12    2.70    8.21
  16  -2 -13    0.00    7.85
  16  -2 -14    3.30    6.77
  16  -2 -15    4.95    6.87
  16  -2 -16   11.06    8.26
  16  -3  -1    6.04    5.80
  16  -3  -1    1.55    5.27
  16  -3  -2   -0.00    5.17
  16  -3  -2    2.54    5.57
  16  -3  -3    3.19    4.44
  16  -3  -3    2.77    5.30
  16  -3  -4   -0.00    5.82
  16  -3  -4   -0.00    6.49
  16  -3  -5    3.29    4.67
  16  -3  -5    0.62    4.89
  16  -3  -6    6.04    5.76
  16  -3  -6    0.91    5.07
  16  -3  -7    2.91    5.46
  16  -3  -7    1.01    5.40
 -16   3   8   -0.00    5.78
  16  -3  -8   -0.00    5.52
  16  -3  -8    2.49    4.15
 -16   3   9    0.00    4.47
  16  -3  -9    5.16    7.68
  16  -3 -10   -0.00    5.68
  16  -3 -11    1.77    5.66
  16  -3 -12    2.90    5.30
  16  -3 -13    9.72    7.72
  16  -3 -14   -0.00    6.00
  16  -3 -15   -0.00    6.49
  16  -4  -1    2.05    5.03
  16  -4  -1    3.55    5.98
  16  -4  -2    0.00    3.92
  16  -4  -2    2.51    6.08
  16  -4  -3    2.51    5.31
  16  -4  -3    0.00    5.27
  16  -4  -4   -0.00    4.41
  16  -4  -4    1.33    6.23
  16  -4  -5    0.44    4.50
  16  -4  -6    2.64    6.55
  16  -4  -7   -0.00    6.91
  16  -4  -8    0.00    6.36
  16  -4  -9    2.08    6.66
  16  -4 -10    0.45    6.17
  16  -4 -11    0.34    5.45
  16  -5  -3    0.48    5.49
  16  -5  -4    5.43    7.17
  16  -5  -5   -0.00    4.92
  16  -5  -6   -0.00    5.52
  16  -5  -7    6.39    7.70
  15   0  -1   -0.00    4.40
  15   0  -1   -0.00    6.18
  15   0  -2    0.00    3.56
  15   0  -2    5.03    6.75
  15   0  -3   11.67    7.73
  15   0  -3   17.79    8.93
  15   0  -4    1.12    5.61
  15   0  -4   -0.00    6.63
 -15   0   5    9.44    7.11
  15   0  -5   11.08    6.73
  15   0  -5    7.23    7.39
 -15   0   6    2.39    4.17
  15   0  -6   -0.00    4.13
  15   0  -6    0.00    5.78
 -15   0   7    0.61    4.02
  15   0  -7    0.00    4.08
  15   0  -7    3.19    5.12
 -15   0   8    0.00    4.67
  15   0  -8    2.19    4.05
  15   0  -8   -0.00    5.49
 -15   0   9   20.93    9.16
  15   0  -9   25.53    9.33
  15   0  -9   24.36   10.03
 -15   0  10    1.57    4.76
  15   0 -10   -0.00    4.55
  15   0 -10   -0.00    6.53
 -15   0  11   -0.00    4.04
  15   0 -11   -0.00    4.56
  15   0 -11   -0.00    4.70
 -15   0  12   -0.00    5.33
  15   0 -12    1.62    6.34
 -15   0  13   11.87    7.38
  15   0 -13    1.80    6.10
 -15   0  14   -0.00    5.04
  15   0 -14    0.00    5.87
 -15   0  15   13.89    7.62
  15   0 -15    6.94    7.15
 -15   0  16   -0.00    5.25
  15   0 -16   -0.00    5.77
 -15   0  17    0.67    3.68
  15   0 -17    7.36    7.95
 -15   0  18   -0.00    4.85
  15   0 -18    7.54    7.74
 -15   0  19   -0.00    4.73
  15   0 -19    0.00    6.87
  15   0 -20    0.00    7.47
  15   0 -21   -0.00    6.84
  15   0 -22    1.81    6.28
  15   0 -23   -0.00    5.44
  15  -1  -1   33.57   10.75
  15  -1  -1   29.98   10.73
  15   1  -1   32.51   10.38
  15  -1  -2    0.00    4.35
  15  -1  -2    4.07    6.12
  15   1  -2    0.87    4.52
  15  -1  -3    3.23    5.91
  15  -1  -3    1.99    5.52
  15   1  -3    9.58    6.89
  15  -1  -4    1.46    3.51
  15  -1  -4    4.11    5.53
  15   1  -4    1.80    4.56
  15   1  -4   -0.00    3.89
 -15   1   5   15.82    8.37
  15  -1  -5    5.05    6.64
  15  -1  -5    8.06    7.72
  15   1  -5   26.51    9.36
  15   1  -5   36.56   10.68
 -15   1   6   -0.00    4.58
  15  -1  -6    1.99    4.56
  15  -1  -6    6.67    6.95
  15   1  -6   -0.00    4.54
  15   1  -6   -0.00    5.58
 -15  -1   6    2.40    4.18
 -15   1   7    0.00    3.61
  15  -1  -7    1.77    5.76
  15  -1  -7    9.10    7.35
  15   1  -7    3.86    5.27
  15   1  -7    0.00    5.32
 -15  -1   7   18.22    8.49
 -15   1   8    0.00    5.78
  15  -1  -8    0.00    4.11
  15  -1  -8   -0.00    6.32
  15   1  -8    2.48    4.74
  15   1  -8    1.03    5.62
 -15  -1   8    2.11    4.96
 -15   1   9    1.27    4.62
  15  -1  -9   -0.00    5.85
  15  -1  -9    0.00    4.25
  15   1  -9   -0.00    4.82
  15   1  -9    6.58    6.92
 -15  -1   9    4.62    5.73
 -15   1  10   -0.00    5.29
  15  -1 -10   -0.00    3.98
  15  -1 -10    3.82    5.86
  15   1 -10    0.00    3.51
  15   1 -10    3.66    5.92
 -15  -1  10    0.00    4.76
 -15   1  11   17.82    8.13
  15  -1 -11    8.78    5.99
  15  -1 -11    3.40    6.38
  15   1 -11   19.63    8.25
  15   1 -11   15.55    8.57
 -15  -1  11    7.88    6.76
 -15   1  12    0.24    3.97
  15  -1 -12    0.00    5.72
  15  -1 -12   -0.00    7.76
  15   1 -12    7.84    7.35
 -15  -1  12   -0.00    5.61
 -15   1  13    1.80    5.07
  15  -1 -13   -0.00    3.07
  15  -1 -13   -0.00    6.29
  15   1 -13    4.77    6.56
 -15  -1  13    2.41    5.13
 -15   1  14    2.01    5.21
  15  -1 -14   -0.00    5.57
  15   1 -14    0.00    4.98
 -15  -1  14    2.78    5.46
 -15   1  15    4.08    5.70
  15  -1 -15   10.53    7.97
  15   1 -15    2.64    6.17
 -15  -1  15    0.00    5.03
 -15   1  16    1.46    3.80
  15  -1 -16    6.98    6.51
  15   1 -16    1.81    5.91
 -15  -1  16    2.26    5.85
 -15   1  17    0.47    6.33
  15  -1 -17    1.48    5.26
  15   1 -17    0.00    7.36
 -15  -1  17    1.29    5.02
 -15   1  18    4.41    5.43
  15  -1 -18   -0.00    5.99
  15   1 -18    5.22    6.80
 -15  -1  18    2.48    5.84
  15  -1 -19    1.14    4.46
  15   1 -19   -0.00    6.70
 -15  -1  19   -0.00    5.90
  15  -1 -20    2.30    6.61
  15   1 -20    3.66    5.91
 -15  -1  20   -0.00    4.52
  15  -1 -21    5.23    6.76
  15  -2  -1   -0.00    4.63
  15  -2  -1    6.36    6.05
  15   2  -1    3.66    5.22
  15  -2  -2    1.99    5.20
  15  -2  -2    1.29    4.78
  15   2  -2    1.99    3.86
  15  -2  -3   13.10    7.54
  15  -2  -3    7.56    7.21
  15   2  -3    6.83    6.75
  15  -2  -4    2.83    4.70
  15  -2  -4    6.63    6.06
  15   2  -4   -0.00    5.39
  15  -2  -5   16.27    8.83
  15  -2  -5    1.68    4.82
  15   2  -5    7.63    6.07
 -15   2   6   -0.00    6.21
  15  -2  -6    2.64    4.70
  15  -2  -6    1.72    4.13
  15   2  -6   -0.00    4.69
 -15   2   7   -0.00    4.38
  15  -2  -7   12.05    6.82
  15  -2  -7    1.71    4.89
  15   2  -7   15.87    7.77
 -15   2   8    0.17    4.53
  15  -2  -8   -0.00    4.57
  15  -2  -8    5.68    7.41
  15   2  -8   -0.00    4.48
 -15   2   9   14.61    7.60
  15  -2  -9   18.15    7.98
  15  -2  -9    7.59    7.02
  15   2  -9    7.29    7.78
 -15   2  10    8.04    6.08
  15  -2 -10   -0.00    3.37
  15  -2 -10    5.15    5.96
  15   2 -10    2.09    5.82
  15   2 -10    9.15    6.55
 -15   2  11    0.47    5.00
  15  -2 -11    0.00    4.54
  15  -2 -11   -0.00    5.56
  15   2 -11    4.90    5.79
 -15  -2  11    3.77    5.42
 -15   2  12    2.43    5.08
  15  -2 -12    5.42    5.96
  15  -2 -12    1.76    5.61
  15   2 -12    2.60    6.57
 -15  -2  12   -0.00    4.46
 -15   2  13    7.21    7.13
  15  -2 -13    5.97    6.46
  15  -2 -13    0.00    4.95
  15   2 -13    6.44    7.27
 -15  -2  13    6.33    6.36
 -15   2  14    6.14    7.27
  15  -2 -14    8.78    6.46
  15  -2 -14   16.62    8.52
  15   2 -14    9.48    6.38
 -15  -2  14    6.30    6.32
 -15   2  15   10.06    7.23
  15  -2 -15    6.68    8.17
  15   2 -15    4.17    6.88
 -15  -2  15    4.05    6.07
 -15   2  16   -0.00    5.01
  15  -2 -16   -0.00    5.88
  15   2 -16    0.00    5.14
 -15  -2  16   -0.00    4.14
 -15   2  17    6.12    5.77
  15  -2 -17    7.08    8.50
  15   2 -17    6.19    6.88
 -15  -2  17    4.66    6.52
  15  -2 -18   -0.00    6.15
 -15  -2  18    0.63    5.48
  15  -2 -19    5.32    8.34
 -15  -2  19    0.00    4.49
 -15  -2  20   -0.00    4.82
 -15  -2  21   -0.00    4.22
  15  -3  -1    8.95    6.24
  15  -3  -1    5.34    6.11
  15   3  -1   14.66    7.07
  15  -3  -2   -0.00    4.67
  15  -3  -2    0.45    6.24
  15   3  -2   -0.00    5.09
  15  -3  -3    0.86    5.21
  15  -3  -3    2.72    5.74
  15   3  -3   -0.00    4.11
  15  -3  -4   -0.00    4.23
  15  -3  -4    2.55    5.74
  15   3  -4   -0.00    5.73
  15  -3  -5    9.56    6.53
  15  -3  -5   -0.00    4.78
  15   3  -5    7.25    6.09
  15  -3  -6    1.82    5.51
  15  -3  -6   -0.00    5.29
  15   3  -6    0.00    4.96
 -15   3   7    4.92    6.29
  15  -3  -7    3.59    5.96
  15  -3  -7    1.83    6.18
  15   3  -7    7.06    5.91
 -15   3   8    5.86    6.10
  15  -3  -8    7.86    6.81
  15  -3  -8    0.00    6.60
  15   3  -8   20.66    7.82
 -15   3   9    1.99    6.20
  15  -3  -9   10.74    7.10
  15  -3  -9    0.00    7.38
  15   3  -9   -0.00    3.27
 -15   3  10   -0.00    5.53
  15  -3 -10   18.78    8.03
  15  -3 -10   13.85    7.91
  15   3 -10   -0.00    4.81
 -15   3  11   35.75   10.96
  15  -3 -11   21.28    8.92
  15  -3 -11   21.15    9.79
  15   3 -11    7.15    6.09
 -15   3  12    0.00    5.09
  15  -3 -12    0.00    5.51
  15  -3 -12   -0.00    5.61
  15   3 -12    5.73    5.17
 -15   3  13    1.09    3.99
  15  -3 -13    0.00    4.36
  15  -3 -13   -0.00    6.00
  15   3 -13   -0.00    4.70
 -15   3  14    0.16    4.76
  15  -3 -14    5.54    5.07
  15  -3 -14    7.61    7.33
  15   3 -14   -0.00    4.49
 -15   3  15   10.39    8.10
  15  -3 -15    7.50    6.28
  15  -3 -15    7.70    8.40
  15  -3 -16    1.22    6.40
 -15  -3  17    0.00    5.71
 -15  -3  18   -0.00    5.79
 -15  -3  19    2.87    5.51
 -15  -3  20   -0.00    6.80
 -15  -3  21   13.12    7.27
  15  -4  -1    2.29    3.59
  15  -4  -1    0.56    4.60
  15   4  -1   -0.00    5.38
  15  -4  -2    0.00    5.19
  15  -4  -2    3.98    7.67
  15   4  -2    0.00    5.98
  15  -4  -3    2.87    5.67
  15  -4  -3    0.09    5.76
  15   4  -3    4.90    4.99
  15  -4  -4   -0.00    6.22
  15  -4  -4   21.10    9.18
  15   4  -4    0.00    4.85
  15  -4  -5   11.22    6.94
  15  -4  -5    9.35    7.39
  15   4  -5   14.06    7.74
  15  -4  -6    0.21    4.09
  15  -4  -6   -0.00    5.13
  15   4  -6   -0.00    3.93
  15  -4  -7   -0.00    4.50
  15  -4  -7    0.55    6.72
  15   4  -7    1.73    4.59
 -15   4   8    7.28    6.88
  15  -4  -8    5.62    5.16
  15  -4  -8    5.56    6.61
  15   4  -8    0.00    4.08
 -15   4   9    6.62    7.20
  15  -4  -9    3.17    6.20
  15  -4  -9    9.73    7.52
  15   4  -9    9.07    6.92
 -15   4  10    0.00    5.17
  15  -4 -10    4.51    5.12
  15  -4 -10    0.00    5.97
  15   4 -10    0.00    5.37
 -15   4  11   10.74    7.73
  15  -4 -11    2.89    5.05
  15  -4 -11    6.80    6.73
 -15   4  12   -0.00    6.08
  15  -4 -12    3.27    5.37
  15  -4 -12   -0.00    5.80
 -15   4  13   -0.00    5.14
  15  -4 -13    2.61    5.68
  15  -4 -13    0.00    6.65
  15  -5  -1    7.79    6.87
  15   5  -1    6.53    5.58
  15  -5  -2    2.45    4.40
  15  -5  -2   -0.00    6.35
  15   5  -2   -0.00    4.25
  15  -5  -3    1.73    4.13
  15  -5  -3   -0.00    5.58
  15   5  -3    5.95    5.94
  15  -5  -4   -0.00    5.83
  15  -5  -4   -0.00    5.84
  15   5  -4    3.70    5.45
  15  -5  -5    1.81    3.95
  15  -5  -5    0.44    4.56
  15  -5  -6    3.41    6.16
  15  -5  -6    2.91    5.77
  15  -5  -7   35.97   10.68
  15  -5  -7    8.27    7.12
  15  -5  -8   13.56    7.79
  15  -5  -8   -0.00    7.90
 -15   5   9    0.32    3.71
  15  -5  -9    0.21    4.37
  15  -5  -9    1.04    4.67
 -15   5  10    4.62    7.13
  15  -5 -10   -0.00    4.51
  15  -6  -1    0.00    3.12
  15  -6  -2    5.61    6.29
  15  -6  -3    7.21    5.85
  15  -6  -3   10.07    7.32
  15  -6  -4    3.74    5.75
  15  -6  -4   10.61    8.38
  15  -6  -5    3.94    6.30
  15  -6  -5    4.21    6.92
  14   0  -1    4.99    4.90
  14   0  -1    0.52    4.50
  14   0  -2   20.26    8.45
  14   0  -2   34.24   10.34
 -14   0   3    1.02    4.44
  14   0  -3    0.77    4.29
  14   0  -3    0.72    4.09
 -14   0   4   21.68    8.77
  14   0  -4   35.44   10.55
  14   0  -4   21.09    8.98
 -14   0   5   -0.00    3.71
  14   0  -5    0.15    3.77
  14   0  -5    4.42    5.64
 -14   0   6   18.79    7.83
  14   0  -6   14.21    6.98
  14   0  -6    0.00    6.04
 -14   0   7    2.34    3.71
  14   0  -7    5.61    5.85
  14   0  -7   -0.00    4.64
 -14   0   8   10.41    6.86
  14   0  -8    3.32    5.12
  14   0  -8    2.34    5.98
 -14   0   9   -0.00    4.64
  14   0  -9   -0.00    4.57
  14   0  -9    4.78    6.89
 -14   0  10   -0.00    4.79
  14   0 -10   11.09    6.44
  14   0 -10    0.00    5.95
 -14   0  11   -0.00    4.18
  14   0 -11    0.00    5.62
 -14   0  12    9.46    6.91
  14   0 -12   13.77    8.28
 -14   0  13    3.93    5.79
  14   0 -13    4.90    6.99
 -14   0  14   10.56    7.85
  14   0 -14    3.70    6.97
 -14   0  15    3.65    5.13
  14   0 -15   -0.00    6.32
 -14   0  16    2.11    5.38
  14   0 -16   -0.00    4.71
 -14   0  17    1.39    5.49
  14   0 -17   -0.00    5.84
 -14   0  18   11.91    7.63
  14   0 -18   11.63    7.54
 -14   0  19   -0.00    5.44
  14   0 -19    2.59    4.95
 -14   0  20    3.28    5.15
  14   0 -20    3.96    6.41
 -14   0  21   -0.00    5.96
  14   0 -21    0.69    6.29
 -14   0  22    4.86    5.72
  14   0 -22   -0.00    4.92
 -14   0  23    0.59    5.63
  14   0 -23    4.77    6.86
  14   0 -24    3.18    6.25
  14  -1  -1    0.00    4.41
  14  -1  -1    3.33    3.96
  14   1  -1    0.88    3.28
  14   1  -1   -0.00    4.98
  14  -1  -2    4.31    5.18
  14  -1  -2   -0.00    5.19
  14   1  -2    0.94    3.65
  14   1  -2   -0.00    5.39
  14  -1  -3    0.00    3.79
  14  -1  -3    0.00    5.81
  14   1  -3   -0.00    4.09
  14   1  -3    0.00    5.17
 -14  -1   3   -0.00    5.12
 -14   1   4    4.76    6.37
  14  -1  -4   11.33    6.47
  14  -1  -4    7.94    7.63
  14   1  -4    4.78    5.04
  14   1  -4    6.78    6.99
 -14  -1   4    5.26    4.84
 -14   1   5    0.00    4.70
  14  -1  -5    2.27    4.96
  14  -1  -5   -0.00    5.13
  14   1  -5    1.60    4.79
  14   1  -5    1.32    4.57
 -14  -1   5    0.00    5.46
 -14   1   6   12.87    7.51
  14  -1  -6   18.13    8.15
  14  -1  -6   13.25    8.16
  14   1  -6   25.22    8.39
  14   1  -6   32.57   10.41
 -14  -1   6   13.82    7.70
 -14   1   7    5.35    6.01
  14  -1  -7   -0.00    3.38
  14  -1  -7    7.27    6.64
  14   1  -7    3.24    4.39
  14   1  -7    5.18    7.33
 -14  -1   7    0.37    2.71
 -14   1   8   -0.00    4.11
  14  -1  -8    1.00    3.84
  14  -1  -8    0.96    5.02
  14   1  -8    2.81    4.66
  14   1  -8   -0.00    4.30
 -14  -1   8   -0.00    4.41
 -14   1   9   -0.00    3.83
  14  -1  -9   -0.00    4.06
  14  -1  -9    2.73    5.16
  14   1  -9   -0.00    3.62
  14   1  -9   -0.00    5.28
 -14  -1   9    6.99    6.27
 -14   1  10   18.06    8.09
  14  -1 -10   27.65    9.17
  14  -1 -10    9.60    7.22
  14   1 -10   29.06    9.41
 -14  -1  10    0.80    5.79
 -14   1  11   -0.00    4.86
  14  -1 -11    1.09    5.09
  14  -1 -11    0.82    5.81
  14   1 -11   -0.00    4.29
 -14  -1  11   13.42    7.14
 -14   1  12   -0.00    5.54
  14  -1 -12   16.29    8.25
  14   1 -12   -0.00    5.28
 -14  -1  12   -0.00    4.72
 -14   1  13   -0.00    4.72
  14  -1 -13    2.97    6.44
  14   1 -13    0.28    5.37
 -14  -1  13   -0.00    4.28
 -14   1  14   -0.00    5.00
  14  -1 -14    4.25    5.44
  14   1 -14    5.86    7.20
 -14  -1  14    2.15    5.70
 -14   1  15   -0.00    4.42
  14  -1 -15    2.64    5.21
  14   1 -15   -0.00    5.25
 -14  -1  15    0.56    4.67
 -14   1  16   13.34    8.34
  14  -1 -16    0.00    5.78
  14   1 -16   15.83    7.99
 -14  -1  16    5.26    5.72
 -14   1  17    0.61    4.36
  14  -1 -17    3.73    6.37
  14   1 -17    5.56    7.29
 -14  -1  17   -0.00    4.79
 -14   1  18    0.00    5.26
  14  -1 -18   -0.00    4.96
  14   1 -18    8.53    8.57
 -14  -1  18    4.78    6.08
 -14   1  19    0.00    4.83
  14  -1 -19   -0.00    6.73
  14   1 -19   -0.00    6.42
 -14  -1  19   -0.00    4.94
 -14   1  20    4.77    5.89
  14  -1 -20    2.82    6.71
  14   1 -20    6.25    6.70
 -14  -1  20   15.92    8.42
 -14   1  21    6.07    6.97
  14  -1 -21   -0.00    5.99
  14   1 -21    1.44    7.24
 -14  -1  21    2.85    6.11
 -14   1  22    3.12    6.61
  14  -1 -22   -0.00    5.91
  14   1 -22    7.64    6.90
 -14  -1  22    0.00    4.17
  14   1 -23   -0.00    6.36
 -14  -1  23    2.39    5.48
  14   1 -24    0.00    6.34
  14   1 -25    0.00    5.80
  14   1 -26    3.49    6.50
  14  -2  -1   -0.00    3.61
  14  -2  -1   -0.00    4.70
  14   2  -1    3.70    5.39
  14  -2  -2   30.34    9.84
  14  -2  -2   10.09    7.06
  14   2  -2   24.10    9.33
  14  -2  -3    1.47    5.41
  14  -2  -3    0.00    5.39
  14   2  -3    0.00    5.51
  14  -2  -4   13.05    7.22
  14  -2  -4   21.18    9.41
  14   2  -4   19.05    7.28
  14   2  -4    8.06    6.26
 -14   2   5   -0.00    4.36
  14  -2  -5    5.81    6.85
  14  -2  -5    0.57    4.86
  14   2  -5   12.16    6.54
  14   2  -5   -0.00    5.40
 -14   2   6   23.26    8.71
  14  -2  -6    5.64    5.97
  14  -2  -6   11.64    7.56
  14   2  -6   12.91    6.44
  14   2  -6    6.86    6.25
 -14  -2   6    9.03    6.30
 -14   2   7    0.00    5.06
  14  -2  -7    0.15    4.47
  14  -2  -7   -0.00    5.15
  14   2  -7    4.25    4.32
  14   2  -7    5.69    5.72
 -14  -2   7    0.63    3.48
 -14   2   8    2.02    5.13
  14  -2  -8    4.39    4.59
  14  -2  -8    0.00    5.79
  14   2  -8   15.41    7.30
  14   2  -8   18.44    7.60
 -14  -2   8    5.94    6.30
 -14   2   9   -0.00    5.35
  14  -2  -9    3.38    5.42
  14  -2  -9   12.79    8.07
  14   2  -9    9.27    6.75
 -14  -2   9    2.54    4.42
 -14   2  10   -0.00    4.96
  14  -2 -10    2.18    4.86
  14  -2 -10    4.76    6.62
  14   2 -10    0.05    4.53
 -14  -2  10   -0.00    4.02
 -14   2  11    8.40    6.53
  14  -2 -11   -0.00    4.05
  14  -2 -11    5.12    5.17
  14   2 -11   -0.00    5.59
 -14  -2  11    4.04    5.83
 -14   2  12    8.85    7.58
  14  -2 -12   13.58    7.69
  14  -2 -12    6.65    6.91
  14   2 -12   22.11    8.65
 -14  -2  12   20.01    8.33
 -14   2  13    2.85    4.96
  14  -2 -13    0.70    6.36
  14   2 -13    0.75    4.41
 -14  -2  13    0.57    3.95
 -14   2  14    3.40    6.35
  14  -2 -14    5.25    6.53
  14   2 -14    9.47    8.00
 -14  -2  14    5.08    6.83
 -14   2  15   -0.00    5.89
  14  -2 -15   -0.00    5.13
  14   2 -15    2.18    5.52
 -14  -2  15    0.43    4.85
 -14   2  16    9.15    6.84
  14  -2 -16   -0.00    3.93
  14   2 -16    5.14    5.30
 -14  -2  16    0.00    4.18
 -14   2  17    0.00    4.82
  14  -2 -17   -0.00    5.51
  14   2 -17   -0.00    5.43
 -14  -2  17   -0.00    4.75
 -14   2  18    9.31    6.20
  14  -2 -18    5.95    7.47
  14   2 -18    8.16    7.02
 -14  -2  18    4.71    6.77
 -14   2  19   -0.00    4.92
  14  -2 -19   -0.00    6.05
  14   2 -19   -0.00    4.88
 -14  -2  19    9.19    6.82
 -14   2  20   -0.00    5.83
  14  -2 -20    4.69    6.28
  14   2 -20   -0.00    6.07
 -14  -2  20   -0.00    5.20
 -14   2  21    1.82    7.00
  14   2 -21    1.73    5.64
 -14  -2  21    5.27    5.80
  14   2 -22    6.40    5.83
 -14  -2  22    2.34    5.10
  14   2 -23    0.00    5.02
 -14  -2  23    6.02    7.64
  14   2 -24   12.65    9.33
 -14  -2  24    2.47    6.04
  14   2 -25   -0.00    5.83
  14   2 -26   13.17    8.44
  14  -3  -1   -0.00    3.79
  14  -3  -1    0.00    6.65
  14   3  -1    0.00    4.87
  14  -3  -2   -0.00    5.16
  14  -3  -2    0.00    4.75
  14   3  -2    1.89    3.89
  14  -3  -3   -0.00    4.30
  14  -3  -3    4.64    6.02
  14   3  -3    8.36    4.97
  14  -3  -4   -0.00    4.42
  14  -3  -4   -0.00    5.26
  14   3  -4    1.39    3.72
  14  -3  -5    5.25    4.76
  14  -3  -5    0.92    5.55
  14   3  -5    4.22    5.07
 -14   3   6   30.36   10.45
  14  -3  -6   22.46    9.11
  14  -3  -6   11.64    8.68
  14   3  -6    5.53    6.43
 -14   3   7    0.00    5.39
  14  -3  -7    1.63    4.60
  14  -3  -7    0.00    5.06
  14   3  -7    2.08    4.82
 -14   3   8    8.14    6.44
  14  -3  -8    6.46    6.36
  14  -3  -8    3.01    4.74
  14   3  -8    3.21    5.51
 -14   3   9   10.35    6.50
  14  -3  -9    0.07    4.35
  14  -3  -9    3.78    6.98
  14   3  -9    2.65    4.68
 -14   3  10    3.63    5.15
  14  -3 -10   21.57    8.76
  14  -3 -10    8.74    6.86
  14   3 -10    5.70    7.20
 -14   3  11   19.90    8.31
  14  -3 -11    8.10    6.25
  14  -3 -11    0.00    6.02
  14   3 -11    0.00    4.76
 -14  -3  11   13.33    6.92
 -14   3  12    0.52    3.75
  14  -3 -12    0.07    4.01
  14  -3 -12   -0.00    6.62
  14   3 -12   -0.00    5.14
 -14  -3  12   -0.00    4.29
 -14   3  13   -0.00    5.34
  14  -3 -13   -0.00    4.69
  14  -3 -13    0.00    6.28
  14   3 -13    0.10    3.99
 -14  -3  13   -0.00    5.48
 -14   3  14   -0.00    4.84
  14  -3 -14   -0.00    4.33
  14   3 -14    2.53    5.06
 -14  -3  14   -0.00    5.47
 -14   3  15    3.60    6.01
  14  -3 -15    3.95    6.76
  14   3 -15    6.20    6.88
 -14  -3  15   12.18    7.27
 -14   3  16   23.84    9.28
  14  -3 -16    6.41    6.56
  14   3 -16   -0.00    6.02
 -14  -3  16    0.00    3.97
 -14   3  17    0.00    5.14
  14  -3 -17   -0.00    7.08
  14   3 -17    0.00    4.39
 -14  -3  17   -0.00    5.06
 -14   3  18    0.00    6.54
  14  -3 -18    3.15    6.28
  14   3 -18   -0.00    5.66
 -14  -3  18   -0.00    5.83
 -14   3  19    0.00    5.91
  14   3 -19    4.06    7.10
 -14  -3  19   -0.00    4.97
 -14   3  20   18.15    9.83
  14   3 -20   18.07    9.01
 -14  -3  20   26.19   10.18
  14   3 -21    0.00    5.15
 -14  -3  21    0.72    4.51
  14   3 -22   -0.00    5.52
 -14  -3  22   -0.00    5.42
  14   3 -23    2.83    6.40
 -14  -3  23    6.16    6.87
 -14  -3  24    5.34    6.54
  14  -4  -1   11.16    6.85
  14  -4  -1    6.68    6.63
  14   4  -1    2.43    5.18
  14  -4  -2   10.20    7.23
  14  -4  -2    4.96    6.46
  14   4  -2   19.09    7.49
  14  -4  -3    0.00    6.13
  14  -4  -3    4.79    7.41
  14   4  -3    4.23    5.47
  14  -4  -4    0.00    5.32
  14  -4  -4   17.69    9.43
  14   4  -4    3.86    5.52
  14  -4  -5    0.36    4.20
  14  -4  -5   -0.00    5.54
  14   4  -5    0.43    3.95
 -14   4   6    2.86    5.37
  14  -4  -6    0.00    4.96
  14  -4  -6    2.82    5.57
  14   4  -6   -0.00    5.28
 -14   4   7    1.75    4.47
  14  -4  -7    4.30    5.27
  14  -4  -7    0.00    5.07
  14   4  -7    2.69    5.66
 -14   4   8    7.57    6.78
  14  -4  -8    4.40    5.37
  14  -4  -8    0.03    7.17
  14   4  -8    2.65    5.62
 -14   4   9    3.56    5.45
  14  -4  -9   12.84    6.75
  14  -4  -9    0.00    6.96
  14   4  -9    0.00    5.21
 -14   4  10   -0.00    4.76
  14  -4 -10   14.76    7.59
  14  -4 -10   11.93    8.19
  14   4 -10   16.94    7.63
 -14   4  11   -0.00    5.72
  14  -4 -11   -0.00    4.27
  14  -4 -11    1.81    5.17
  14   4 -11    2.08    4.60
 -14   4  12   19.09    9.22
  14  -4 -12   12.93    7.12
  14  -4 -12   -0.00    5.69
  14   4 -12   14.55    8.47
 -14   4  13   19.43    8.84
  14  -4 -13   24.06    8.48
  14  -4 -13   11.52    9.20
  14   4 -13    7.11    6.68
 -14   4  14   10.32    7.95
  14  -4 -14    9.54    6.46
  14  -4 -14   13.28    9.37
  14   4 -14    0.00    5.79
 -14   4  15    5.59    6.32
  14  -4 -15    2.94    3.91
  14  -4 -15   -0.00    6.98
  14   4 -15    0.23    3.51
 -14   4  16    3.99    5.75
  14   4 -16    0.00    5.89
 -14   4  17    1.75    6.09
  14   4 -17    1.15    5.89
 -14  -4  17    1.52    4.64
 -14   4  18    6.72    7.08
  14   4 -18    3.96    6.98
 -14  -4  18   -0.00    4.33
  14   4 -19   -0.00    4.62
 -14  -4  19    3.61    5.95
  14   4 -20   -0.00    6.77
 -14  -4  20    0.54    3.66
  14   4 -21   -0.00    6.39
 -14  -4  21    0.00    4.47
 -14  -4  22   -0.00    3.98
 -14  -4  23   -0.00    4.56
 -14  -4  24   11.54    6.74
  14  -5  -1    9.69    6.19
  14  -5  -1   13.37    7.29
  14   5  -1    7.71    5.86
  14  -5  -2    4.27    6.17
  14  -5  -2   -0.00    4.49
  14   5  -2   -0.00    4.92
  14  -5  -3    3.35    5.31
  14  -5  -3    1.85    5.08
  14   5  -3   -0.00    4.33
  14  -5  -4   -0.00    4.68
  14  -5  -4   -0.00    4.36
  14   5  -4   -0.00    4.95
  14  -5  -5   22.28    9.20
  14  -5  -5   14.50    7.84
  14   5  -5   10.55    6.69
  14  -5  -6   20.33    8.22
  14  -5  -6    1.96    6.34
  14   5  -6    3.01    4.91
 -14   5   7    2.21    4.69
  14  -5  -7    3.22    5.74
  14  -5  -7   -0.00    6.24
  14   5  -7    3.46    5.31
 -14   5   8   -0.00    5.47
  14  -5  -8    3.68    6.42
  14  -5  -8    0.00    6.05
  14   5  -8   10.06    6.45
 -14   5   9    3.03    4.95
  14  -5  -9    6.63    6.19
  14  -5  -9   12.25    9.57
  14   5  -9    7.95    6.90
 -14   5  10   10.32    8.44
  14  -5 -10    9.03    6.70
  14  -5 -10   16.20    9.00
  14   5 -10    8.45    6.32
 -14   5  11    9.54    7.22
  14  -5 -11    3.51    5.20
  14  -5 -11    5.86    7.26
  14   5 -11    5.28    5.58
 -14   5  12    5.99    5.47
  14  -5 -12    4.57    5.87
  14   5 -12    9.16    6.74
 -14   5  13    2.94    5.49
  14  -5 -13    0.35    4.46
  14   5 -13   -0.00    4.76
 -14   5  14    2.44    4.93
  14  -5 -14    0.00    4.70
  14   5 -14    2.23    5.38
 -14   5  15    0.60    5.42
  14  -5 -15   13.61    7.41
  14   5 -15    4.35    5.55
 -14   5  16   10.86    7.91
  14  -5 -16    9.31    5.94
  14   5 -16    7.20    7.21
 -14   5  17    2.74    6.10
  14   5 -17    5.83    6.05
  14   5 -18   -0.00    5.62
 -14  -5  24   -0.00    5.03
  14  -6  -1    6.71    5.69
  14   6  -1    0.00    4.20
  14  -6  -2    1.28    4.77
  14   6  -2   10.04    5.79
  14  -6  -3    6.07    7.03
  14  -6  -3    3.06    6.11
  14   6  -3    0.49    4.77
  14  -6  -4   22.64    8.93
  14  -6  -4   11.20    8.15
  14   6  -4    0.00    3.20
  14  -6  -5    2.72    4.76
  14  -6  -5   -0.00    6.55
  14   6  -5    3.35    4.75
  14  -6  -6   11.10    6.92
  14  -6  -6    3.89    6.66
  14   6  -6    4.54    4.47
  14  -6  -7   11.19    7.38
  14  -6  -7    6.87    6.91
  14   6  -7   12.04    5.86
  14  -6  -8    1.97    5.10
  14   6  -8    3.14    4.83
 -14   6   9    6.94    6.42
  14  -6  -9    2.08    4.79
  14   6  -9    1.18    4.60
 -14   6  10   -0.00    4.15
  14  -6 -10   -0.00    4.10
  14   6 -10    0.15    4.11
 -14   6  11    3.15    5.76
  14  -6 -11    0.84    4.83
  14   6 -11    0.00    4.89
 -14   6  12   -0.00    4.30
  14  -6 -12    1.30    4.49
  14   6 -12    1.37    5.96
 -14   6  13    1.27    6.26
  14  -6 -13    5.90    5.39
  14   6 -13   -0.00    3.71
 -14   6  14    0.00    6.06
  14  -6 -14   -0.00    3.89
  14   6 -14   -0.00    3.48
  14  -7  -1    1.82    5.42
  14   7  -1    1.49    3.91
  14  -7  -2   -0.00    4.13
  14   7  -2   -0.00    3.69
  14  -7  -3    4.53    5.91
  14   7  -3    1.27    4.41
  14  -7  -4   -0.00    5.72
  14   7  -4    2.07    4.32
  14  -7  -5   17.19    8.15
  14   7  -5    4.07    5.25
  14  -7  -6   19.73    9.00
  14   7  -6    7.15    5.64
  14  -7  -7    2.81    6.43
  14   7  -7    0.00    5.52
  14  -7  -8    4.39    5.67
  14   7  -8    0.71    4.27
  14  -7  -9   -0.00    4.27
  14   7  -9    4.59    5.13
 -14   7  10   -0.00    6.26
  14  -7 -10    5.76    6.42
  14   7 -10    0.21    4.74
 -14   7  11    0.00    6.48
  14  -7 -11   15.45    8.07
  14   7 -11    0.00    4.65
  14  -8  -1    4.32    6.22
  14   8  -1    9.04    6.69
  14  -8  -2   -0.00    4.46
  14   8  -2   -0.00    3.73
  14  -8  -3   11.25    7.16
  14   8  -3    7.85    5.71
  14  -8  -4   -0.00    4.63
  14   8  -4   -0.00    3.93
  14  -8  -5   -0.00    3.73
  14   8  -5   -0.00    3.71
  14  -8  -6    8.02    6.41
  14   8  -6   -0.00    5.06
  13   0  -1   77.56   15.42
  13   0  -1   61.38   14.77
 -13   0   2   -0.00    4.57
  13   0  -2    3.60    4.95
  13   0  -2    4.26    5.93
 -13   0   3   11.00    6.31
  13   0  -3   13.74    7.15
  13   0  -3   19.01    7.93
 -13   0   4    0.00    3.52
  13   0  -4   -0.00    5.20
  13   0  -4   -0.00    4.47
 -13   0   5    5.23    5.19
  13   0  -5    8.38    6.25
  13   0  -5    7.52    6.91
 -13   0   6    2.80    5.00
  13   0  -6    3.51    4.74
  13   0  -6   -0.00    5.29
 -13   0   7   26.38    9.52
  13   0  -7    9.80    6.05
  13   0  -7    9.05    7.52
 -13   0   8    3.27    4.34
  13   0  -8    0.00    3.41
  13   0  -8   -0.00    5.31
 -13   0   9    8.22    6.50
  13   0  -9   19.43    9.26
 -13   0  10   -0.00    4.25
  13   0 -10    5.15    5.51
 -13   0  11   33.07   10.34
 -13   0  12    0.77    5.24
  13   0 -12    0.00    4.73
 -13   0  13   18.02    8.44
  13   0 -13   16.92    8.71
 -13   0  14   -0.00    5.35
  13   0 -14   -0.00    5.21
 -13   0  15   -0.00    4.59
  13   0 -15    2.95    5.54
 -13   0  16    1.22    4.88
  13   0 -16    1.13    5.25
 -13   0  17   30.15   10.30
  13   0 -17    9.57    6.81
 -13   0  18    0.00    4.69
  13   0 -18    0.00    6.67
 -13   0  19    1.29    5.05
  13   0 -19    4.37    5.58
 -13   0  20    0.00    4.60
  13   0 -20    4.23    6.21
 -13   0  21    0.88    4.89
  13   0 -21    3.17    7.57
 -13   0  22   -0.00    3.95
  13   0 -22   -0.00    7.46
 -13   0  23    6.22    6.85
  13   0 -23   10.13    8.18
 -13   0  24    6.93    6.53
  13   0 -24    5.64    7.10
 -13   0  25    3.07    5.29
  13   0 -25    2.93    5.04
 -13   0  26    5.88    6.45
  13  -1  -1    8.25    6.12
  13  -1  -1    6.97    6.43
  13   1  -1    5.34    4.88
  13   1  -1    7.23    6.48
  13  -1  -2    0.69    3.99
  13  -1  -2    0.00    5.54
  13   1  -2    6.99    5.68
  13   1  -2    0.02    4.37
 -13  -1   2    0.00    5.24
 -13   1   3    3.65    4.54
  13  -1  -3    2.74    4.28
  13  -1  -3    5.97    6.24
  13   1  -3    5.50    4.79
  13   1  -3    2.67    4.51
 -13  -1   3    3.57    4.23
 -13   1   4    0.00    4.68
  13  -1  -4    0.00    3.84
  13  -1  -4    5.23    5.39
  13   1  -4    1.38    4.28
  13   1  -4    0.00    4.49
 -13  -1   4    1.54    3.98
 -13   1   5   56.27   14.07
  13  -1  -5   66.83   13.98
  13  -1  -5   65.92   14.71
  13   1  -5   60.69   13.40
  13   1  -5   51.45   13.07
 -13  -1   5   45.14   12.39
 -13   1   6    3.28    5.19
  13  -1  -6   -0.00    3.45
  13  -1  -6    4.49    6.58
  13   1  -6   -0.00    3.25
  13   1  -6   -0.00    5.10
 -13  -1   6   -0.00    4.50
 -13   1   7    5.46    5.71
  13  -1  -7    1.64    4.26
  13  -1  -7    0.00    5.06
  13   1  -7    2.13    4.08
  13   1  -7    1.21    4.93
 -13  -1   7    5.60    5.53
 -13   1   8    4.11    4.80
  13  -1  -8    6.18    5.63
  13  -1  -8    0.00    4.54
  13   1  -8    1.25    5.64
 -13  -1   8   -0.00    4.80
 -13   1   9   26.36    9.16
  13  -1  -9   49.59   11.47
  13  -1  -9   15.80    8.69
  13   1  -9   10.30    7.15
 -13  -1   9   29.92    9.75
 -13   1  10    2.11    5.78
  13  -1 -10    5.51    6.13
  13   1 -10    4.49    6.03
 -13  -1  10    2.23    4.50
 -13   1  11    9.15    6.75
  13  -1 -11   20.96    8.96
  13   1 -11    2.51    5.39
 -13  -1  11    8.09    6.24
 -13   1  12    0.00    5.70
  13  -1 -12   -0.00    4.05
  13   1 -12   -0.00    4.41
 -13  -1  12   -0.00    3.35
 -13   1  13    2.71    4.88
  13  -1 -13    4.30    6.42
  13   1 -13    0.00    5.76
 -13  -1  13    6.99    6.79
 -13   1  14    7.17    6.48
  13  -1 -14    2.28    5.73
  13   1 -14    3.80    5.59
 -13  -1  14    1.43    4.43
 -13   1  15   18.10    9.19
  13  -1 -15   23.14    9.61
  13   1 -15   20.61    9.18
 -13  -1  15   29.81   10.45
 -13   1  16   -0.00    3.82
  13  -1 -16   -0.00    4.38
  13   1 -16    0.89    4.30
 -13  -1  16    0.10    5.31
 -13   1  17    0.00    5.31
  13  -1 -17    1.88    5.28
  13   1 -17   -0.00    5.14
 -13  -1  17   -0.00    5.24
 -13   1  18   -0.00    5.17
  13  -1 -18    2.41    6.80
  13   1 -18    2.38    5.28
 -13  -1  18    0.40    4.61
 -13   1  19    7.89    7.29
  13  -1 -19    4.06    6.69
  13   1 -19    8.11    6.61
 -13  -1  19   15.91    8.00
 -13   1  20    1.31    4.39
  13  -1 -20    1.67    6.62
  13   1 -20   11.78    7.74
 -13  -1  20   11.81    7.35
 -13   1  21    0.23    4.49
  13  -1 -21   15.94    8.61
  13   1 -21    3.85    6.46
 -13  -1  21    0.00    5.76
 -13   1  22   -0.00    5.32
  13  -1 -22   -0.00    4.64
  13   1 -22   -0.00    5.08
 -13  -1  22   -0.00    5.51
 -13   1  23   -0.00    4.81
  13  -1 -23    4.91    6.17
  13   1 -23    3.52    5.24
 -13  -1  23    6.31    5.84
 -13   1  24   -0.00    4.67
  13   1 -24    0.00    6.59
 -13  -1  24    0.53    5.73
 -13   1  25   12.32    8.52
  13   1 -25    7.62    7.89
 -13  -1  25   17.62    8.71
  13   1 -26   -0.00    6.45
 -13  -1  26   -0.00    5.26
  13   1 -27    3.40    6.85
  13  -2  -1    1.34    4.97
  13  -2  -1   28.90    9.93
  13   2  -1   25.42    8.03
  13   2  -1   22.73    8.49
  13  -2  -2    2.82    5.44
  13  -2  -2    0.95    5.01
  13   2  -2   -0.00    4.00
  13   2  -2   -0.00    4.54
 -13  -2   2   -0.00    4.10
  13  -2  -3    9.26    6.32
  13  -2  -3    4.80    5.57
  13   2  -3    9.66    5.83
  13   2  -3    7.99    5.92
 -13  -2   3   11.25    6.47
 -13   2   4    0.00    4.16
  13  -2  -4    5.03    5.38
  13  -2  -4    0.00    5.65
  13   2  -4    3.51    4.12
  13   2  -4    9.19    6.40
 -13  -2   4    5.45    5.54
 -13   2   5    0.54    5.52
  13  -2  -5    1.90    4.07
  13  -2  -5    2.72    6.54
  13   2  -5   -0.00    3.85
  13   2  -5    0.00    2.71
 -13  -2   5    0.75    3.55
 -13   2   6   -0.00    4.53
  13  -2  -6    0.00    4.03
  13  -2  -6    1.80    5.24
  13   2  -6   -0.00    3.91
  13   2  -6    2.24    5.02
 -13  -2   6    2.83    4.08
 -13   2   7   26.75    9.67
  13  -2  -7   26.42    9.03
  13  -2  -7   17.60    8.68
  13   2  -7   15.26    7.50
 -13  -2   7   16.17    7.82
 -13   2   8    1.18    4.43
  13  -2  -8    0.60    3.71
  13  -2  -8    1.52    4.07
  13   2  -8   -0.00    5.51
 -13  -2   8    6.50    5.59
 -13   2   9   -0.00    4.94
  13  -2  -9   -0.00    4.33
  13  -2  -9    1.64    6.11
  13   2  -9   10.10    7.42
 -13  -2   9    0.00    2.98
 -13   2  10    0.23    4.84
  13  -2 -10    0.00    4.22
  13  -2 -10    2.20    5.33
  13   2 -10    3.57    5.49
 -13  -2  10   -0.00    4.66
 -13   2  11   19.72    9.24
  13  -2 -11   16.93    9.33
  13   2 -11   29.30    9.83
 -13  -2  11   23.83    9.63
 -13   2  12    5.67    5.72
  13  -2 -12    0.00    6.75
  13   2 -12    5.69    5.47
 -13  -2  12    5.35    5.69
 -13   2  13   17.24    8.87
  13  -2 -13    6.08    6.82
  13   2 -13    6.39    6.36
 -13  -2  13    6.80    6.48
 -13   2  14    7.65    6.31
  13  -2 -14    0.00    5.75
  13   2 -14    2.29    5.39
 -13  -2  14   -0.00    4.81
 -13   2  15   -0.00    4.97
  13  -2 -15    3.20    5.74
  13   2 -15    1.93    5.26
 -13  -2  15    6.20    5.61
 -13   2  16   -0.00    4.42
  13  -2 -16    0.00    7.74
  13   2 -16   10.86    7.41
 -13  -2  16    2.09    4.49
 -13   2  17    0.00    5.61
  13  -2 -17    5.09    7.32
  13   2 -17    3.17    5.10
 -13  -2  17   15.37    8.10
 -13   2  18    1.51    5.41
  13   2 -18    2.73    6.21
 -13  -2  18   -0.00    4.28
 -13   2  19    2.80    6.08
  13  -2 -19    7.15    6.40
  13   2 -19    1.52    7.03
 -13  -2  19    1.88    5.45
 -13   2  20    0.60    5.63
  13  -2 -20   -0.00    4.41
  13   2 -20    1.28    4.83
 -13  -2  20   14.65    7.44
 -13   2  21    1.68    6.24
  13  -2 -21    2.25    5.97
  13   2 -21    2.24    6.47
 -13  -2  21    1.34    4.32
 -13   2  22    7.81    6.60
  13   2 -22   18.12    8.41
 -13  -2  22    5.60    6.30
 -13   2  23    7.08    6.98
  13   2 -23    8.02    7.96
 -13  -2  23   15.03    7.86
 -13   2  24    0.98    6.08
  13   2 -24   -0.00    5.88
 -13  -2  24    1.70    5.42
  13   2 -25    7.47    6.24
 -13  -2  25    0.00    5.53
  13   2 -26    0.00    5.85
 -13  -2  26   -0.00    5.34
  13   2 -27   14.85    8.99
  13   2 -28    6.31    8.31
  13  -3  -1    9.08    6.51
  13  -3  -1    3.52    6.52
  13   3  -1    7.42    5.82
  13  -3  -2   -0.00    3.54
  13  -3  -2   -0.00    5.09
  13   3  -2   -0.00    4.54
  13  -3  -3    9.53    6.05
  13  -3  -3    3.86    6.07
  13   3  -3    6.71    4.74
 -13   3   4    8.90    6.14
  13  -3  -4    0.00    3.83
  13  -3  -4    9.15    7.06
  13   3  -4    1.67    4.03
  13   3  -4   -0.00    3.70
 -13   3   5   18.09    8.42
  13  -3  -5   40.74   10.92
  13  -3  -5   27.20   10.05
  13   3  -5   24.74    8.69
  13   3  -5   17.92    7.98
 -13  -3   5   25.91    8.81
 -13   3   6    7.17    6.96
  13  -3  -6    5.56    4.73
  13  -3  -6    0.00    4.87
  13   3  -6   10.65    5.76
  13   3  -6    5.42    5.65
 -13  -3   6    9.91    5.79
  13  -3  -7    0.99    3.80
  13  -3  -7   -0.00    6.03
  13   3  -7    6.58    6.08
 -13  -3   7    3.41    4.28
 -13   3   8    0.62    5.15
  13  -3  -8    3.41    4.25
  13  -3  -8    6.84    5.60
  13   3  -8    8.04    6.48
 -13  -3   8   11.64    6.43
 -13   3   9   29.37    9.98
  13  -3  -9   14.46    7.55
  13  -3  -9   16.48    9.98
  13   3  -9   29.93    9.64
 -13  -3   9   22.43    8.42
 -13   3  10    5.70    5.11
  13  -3 -10   -0.00    4.51
  13  -3 -10    5.67    7.07
  13   3 -10   10.97    7.26
 -13  -3  10    6.76    6.18
 -13   3  11    8.75    7.54
  13  -3 -11    3.19    5.13
  13  -3 -11    7.57    7.13
  13   3 -11    0.21    3.88
 -13  -3  11   14.93    6.96
 -13   3  12   -0.00    5.22
  13  -3 -12   -0.00    6.92
  13   3 -12   -0.00    5.08
 -13  -3  12   -0.00    6.37
 -13   3  13    4.57    6.02
  13  -3 -13   -0.00    6.01
  13   3 -13    4.48    6.78
 -13  -3  13   -0.00    3.78
 -13   3  14    4.28    6.88
  13  -3 -14    4.92    6.95
  13   3 -14    0.00    5.38
 -13  -3  14    1.30    3.54
 -13   3  15   27.24   10.19
  13  -3 -15    4.49    6.67
  13   3 -15   22.73    9.25
 -13  -3  15   22.19    9.35
 -13   3  16   11.86    8.12
  13  -3 -16    3.99    5.99
  13   3 -16    0.00    5.06
 -13  -3  16    3.81    5.54
 -13   3  17   -0.00    5.12
  13  -3 -17    4.05    6.76
  13   3 -17    4.30    5.57
 -13  -3  17    1.34    4.10
 -13   3  18    0.00    3.97
  13  -3 -18    3.03    5.89
  13   3 -18    8.64    7.40
 -13  -3  18   -0.00    4.31
 -13   3  19    9.99    7.37
  13  -3 -19   22.28    9.76
  13   3 -19   12.12    7.45
 -13  -3  19   18.47    8.26
 -13   3  20    0.98    6.00
  13   3 -20   23.89    9.30
 -13  -3  20    0.00    4.65
 -13   3  21   -0.00    5.40
  13   3 -21   -0.00    5.48
 -13  -3  21    0.81    4.38
 -13   3  22   -0.00    6.09
  13   3 -22    6.06    6.54
 -13  -3  22    9.25    6.34
 -13   3  23   11.09    6.92
  13   3 -23   -0.00    6.52
 -13  -3  23    4.88    6.22
  13   3 -24    4.51    5.87
 -13  -3  24    1.54    5.05
  13   3 -25    8.83    7.68
 -13  -3  25   28.21   11.01
  13   3 -26   -0.00    4.79
 -13  -3  26    0.93    6.59
  13   3 -27   -0.00    5.27
  13   3 -28    3.41    7.13
  13   3 -29    3.40    6.79
  13  -4  -1   18.19    8.23
  13  -4  -1    2.21    5.89
  13   4  -1   18.33    7.12
  13  -4  -2    5.53    5.79
  13  -4  -2   12.78    7.66
  13   4  -2    5.03    4.89
  13  -4  -3   -0.00    3.45
  13  -4  -3    7.65    7.34
  13   4  -3    9.58    6.13
  13  -4  -4    1.66    4.70
  13  -4  -4   -0.00    5.03
  13   4  -4    4.76    4.29
 -13   4   5    2.57    5.53
  13  -4  -5   -0.00    5.30
  13  -4  -5   -0.00    5.41
  13   4  -5   -0.00    3.77
 -13   4   6    0.04    4.58
  13  -4  -6    4.76    6.19
  13  -4  -6    6.42    6.27
  13   4  -6   10.86    6.51
 -13   4   7   32.08   10.49
  13  -4  -7   37.45   10.59
  13  -4  -7    9.13    8.22
  13   4  -7   16.27    8.19
 -13   4   8    0.00    4.34
  13  -4  -8   11.15    7.02
  13  -4  -8    5.48    6.47
  13   4  -8    3.00    4.21
 -13   4   9    2.28    3.61
  13  -4  -9    6.53    5.22
  13  -4  -9    2.52    6.26
 -13   4  10    3.66    5.15
  13  -4 -10   -0.00    4.68
  13  -4 -10    0.27    6.23
  13   4 -10   -0.00    4.52
 -13  -4  10   -0.00    4.37
 -13   4  11   17.54    8.24
  13  -4 -11   17.73    8.55
  13  -4 -11   13.94    8.62
  13   4 -11   10.08    6.52
 -13  -4  11   15.02    7.06
 -13   4  12    6.46    6.77
  13  -4 -12   11.76    6.86
  13  -4 -12    5.27    7.14
  13   4 -12    7.66    7.25
 -13  -4  12   16.67    7.58
 -13   4  13   23.79    9.54
  13  -4 -13   25.93    9.67
  13  -4 -13   13.16    8.21
  13   4 -13   23.37    9.28
 -13  -4  13   15.95    7.76
 -13   4  14    0.45    4.47
  13  -4 -14    2.73    6.42
  13   4 -14   -0.00    4.94
 -13  -4  14    3.28    4.95
 -13   4  15    0.41    4.98
  13  -4 -15   -0.00    6.22
  13   4 -15    1.08    4.59
 -13  -4  15    0.00    3.79
 -13   4  16   12.89    8.01
  13  -4 -16    0.00    5.97
  13   4 -16   -0.00    5.58
 -13  -4  16    1.75    5.02
 -13   4  17    0.00    4.54
  13   4 -17    5.73    6.09
 -13  -4  17   18.11    7.87
 -13   4  18    0.00    5.68
  13   4 -18    4.51    6.54
 -13  -4  18    4.04    4.78
 -13   4  19    9.20    8.25
  13   4 -19   -0.00    6.26
 -13  -4  19    1.38    4.79
 -13   4  20    6.73    6.86
  13   4 -20   -0.00    5.28
 -13  -4  20   -0.00    4.92
 -13   4  21   13.35    8.62
  13   4 -21    0.00    5.19
 -13  -4  21    8.02    7.34
 -13   4  22   -0.00    6.48
  13   4 -22   -0.00    5.58
 -13  -4  22    0.56    5.43
  13   4 -23    3.17    6.10
 -13  -4  23   20.68    8.78
  13   4 -24   -0.00    5.10
 -13  -4  24    6.07    5.64
  13   4 -25   -0.00    5.65
 -13  -4  25    0.89    5.63
  13   4 -26    0.37    4.50
 -13  -4  26    1.80    5.38
  13   4 -27    1.72    7.97
 -13  -4  27    8.37    7.39
  13  -5  -1    2.01    6.11
  13  -5  -1    0.00    5.04
  13   5  -1    8.16    5.89
  13  -5  -2    9.69    6.49
  13  -5  -2    4.65    6.27
  13   5  -2   -0.00    4.43
  13  -5  -3    5.50    4.91
  13  -5  -3   -0.00    4.57
  13   5  -3    8.50    5.45
  13  -5  -4   10.70    6.02
  13  -5  -4   -0.00    5.82
  13   5  -4    7.19    5.54
  13  -5  -5   14.84    7.50
  13  -5  -5   17.13    8.79
  13   5  -5    4.46    5.45
 -13   5   6    2.51    5.67
  13  -5  -6    4.03    4.96
  13  -5  -6    1.97    6.81
  13   5  -6    2.12    4.92
 -13   5   7    3.05    5.24
  13  -5  -7    2.75    4.98
  13  -5  -7   -0.00    4.78
  13   5  -7   -0.00    5.07
 -13   5   8    9.67    6.59
  13  -5  -8    0.83    3.92
  13  -5  -8    8.06    6.24
  13   5  -8    6.55    6.15
 -13   5   9   16.01    7.50
  13  -5  -9   16.89    7.45
  13  -5  -9    1.01    6.12
  13   5  -9    0.00    4.52
 -13   5  10   29.79   10.92
  13  -5 -10   20.10    8.68
  13  -5 -10   23.51   10.65
  13   5 -10   10.34    6.92
 -13   5  11   11.39    7.12
  13  -5 -11    7.74    6.75
  13  -5 -11    7.27    7.58
  13   5 -11   16.82    7.75
 -13   5  12   -0.00    4.45
  13  -5 -12    0.26    5.50
  13  -5 -12    0.00    6.06
  13   5 -12   -0.00    4.43
 -13   5  13   -0.00    6.15
  13  -5 -13    0.00    3.39
  13  -5 -13   -0.00    4.60
  13   5 -13    0.00    4.18
 -13   5  14    4.93    5.70
  13  -5 -14   12.16    7.62
  13   5 -14   25.50    9.10
 -13   5  15   20.28    9.83
  13   5 -15   27.95    9.25
 -13   5  16   -0.00    5.63
  13   5 -16    3.20    5.25
 -13  -5  16    9.69    6.13
 -13   5  17   -0.00    6.88
  13   5 -17   -0.00    4.18
 -13  -5  17   -0.00    4.15
 -13   5  18   -0.00    5.00
  13   5 -18   -0.00    5.84
 -13  -5  18    3.78    5.07
 -13   5  19   13.83    8.76
  13   5 -19    8.09    7.18
 -13  -5  19   15.86    7.35
 -13   5  20    6.68    5.86
  13   5 -20   -0.00    5.06
 -13  -5  20    1.91    4.93
 -13   5  21    4.65    6.54
  13   5 -21   11.82    6.75
 -13  -5  21    1.57    5.88
  13   5 -22    0.43    6.41
 -13  -5  22   -0.00    4.08
  13   5 -23    0.74    6.62
 -13  -5  23    0.00    5.37
  13   5 -24   -0.00    5.32
 -13  -5  24    8.69    6.73
 -13  -5  25   -0.00    5.30
 -13  -5  26    3.95    6.19
 -13  -5  27    5.55    7.00
  13  -6  -1   24.46    8.77
  13   6  -1    4.94    5.17
  13  -6  -2   12.65    7.28
  13  -6  -2    1.12    5.49
  13   6  -2    2.87    4.45
  13  -6  -3    4.38    5.14
  13  -6  -3    0.00    5.24
  13   6  -3    0.89    4.03
  13  -6  -4    1.53    5.95
  13  -6  -4    4.24    5.89
  13   6  -4    8.15    5.24
  13  -6  -5    1.94    4.00
  13  -6  -5    3.68    6.99
  13   6  -5    0.00    4.35
  13  -6  -6    9.47    6.97
  13  -6  -6    8.27    7.42
  13   6  -6   11.90    5.99
  13  -6  -7    6.79    6.06
  13  -6  -7    4.53    6.53
  13   6  -7    6.73    5.33
 -13   6   8   14.15    7.73
  13  -6  -8   14.86    7.07
  13  -6  -8   11.52    8.51
  13   6  -8    4.30    4.70
 -13   6   9   -0.00    4.61
  13  -6  -9    3.55    4.63
  13  -6  -9    0.00    6.67
  13   6  -9    0.00    4.79
 -13   6  10    3.21    5.29
  13  -6 -10    4.00    4.52
  13   6 -10    4.30    5.96
 -13   6  11    3.11    6.09
  13  -6 -11   16.90    7.76
  13   6 -11    8.98    5.86
 -13   6  12    0.00    5.84
  13  -6 -12    0.00    5.70
  13   6 -12   14.91    7.39
 -13   6  13   10.96    7.84
  13  -6 -13    9.44    6.69
  13   6 -13   15.59    7.56
 -13   6  14    1.35    4.48
  13  -6 -14    0.00    5.97
  13   6 -14    3.30    5.41
 -13   6  15    5.46    7.62
  13  -6 -15    1.58    5.63
  13   6 -15    5.30    5.59
 -13   6  16   11.43    8.18
  13  -6 -16    0.00    4.84
  13   6 -16    3.16    5.83
 -13   6  17    0.80    5.73
  13   6 -17    9.52    6.55
 -13   6  18   -0.00    6.13
  13   6 -18   -0.00    5.92
 -13   6  19   12.39    8.57
  13   6 -19   19.21    8.02
 -13   6  20    3.08    7.39
  13   6 -20    0.86    5.01
  13   6 -21    3.57    6.39
  13   6 -22    8.97    6.64
 -13  -6  23    3.32    5.27
 -13  -6  24    2.15    5.13
 -13  -6  25    0.00    5.29
 -13  -6  26   -0.00    4.67
  13  -7  -1    3.16    4.35
  13   7  -1    3.65    4.30
  13  -7  -2    2.68    4.55
  13   7  -2    0.98    4.41
  13  -7  -3   -0.00    3.88
  13   7  -3   -0.00    4.60
  13  -7  -4   34.60   11.27
  13  -7  -4   30.57   11.96
  13   7  -4   25.18    8.49
  13  -7  -5   25.73    9.06
  13   7  -5    5.16    4.95
  13  -7  -6    6.17    5.60
  13   7  -6    3.22    5.22
  13  -7  -7    0.21    4.20
  13   7  -7   -0.00    3.97
  13  -7  -8    3.06    5.61
  13   7  -8   -0.00    3.72
 -13   7   9    8.41    7.05
  13  -7  -9    9.83    6.95
  13   7  -9    7.11    5.35
 -13   7  10   10.20    6.87
  13  -7 -10   10.92    6.46
  13   7 -10    5.37    5.93
 -13   7  11   -0.00    4.77
  13  -7 -11   -0.00    4.50
  13   7 -11    0.39    4.42
 -13   7  12    2.37    5.45
  13  -7 -12   -0.00    3.85
  13   7 -12   10.25    5.85
 -13   7  13   -0.00    5.57
  13  -7 -13   -0.00    4.11
  13   7 -13   -0.00    5.02
 -13   7  14   -0.00    5.27
  13  -7 -14    5.21    5.89
  13   7 -14   12.40    6.41
 -13   7  15    7.70    7.33
  13  -7 -15    0.24    4.22
  13   7 -15   -0.00    5.14
 -13   7  16    6.50    6.51
  13  -7 -16    0.00    5.04
  13   7 -16    0.72    4.09
 -13   7  17   -0.00    5.03
  13  -7 -17    2.30    4.67
  13   7 -17   -0.00    6.17
 -13   7  18    0.00    5.24
  13  -7 -18    0.67    4.90
  13   7 -18   -0.00    6.55
  13   7 -19   -0.00    5.76
  13  -8  -1   -0.00    4.81
  13   8  -1    2.37    4.71
  13  -8  -2    5.02    5.41
  13   8  -2   10.81    5.59
  13  -8  -3   -0.00    5.18
  13   8  -3   -0.00    4.15
  13  -8  -4    0.00    5.70
  13   8  -4    2.37    4.36
  13  -8  -5    0.68    5.92
  13   8  -5    6.58    5.56
  13  -8  -6   29.04   10.21
  13   8  -6   15.27    6.48
  13  -8  -7    2.55    4.94
  13   8  -7    1.59    4.35
  13  -8  -8   18.57    8.28
  13   8  -8    7.99    6.24
  13  -8  -9   10.81    7.04
  13   8  -9   -0.00    5.00
 -13   8  10    7.71    6.92
  13  -8 -10   -0.00    5.23
  13   8 -10    8.43    5.21
 -13   8  11    0.00    6.32
  13  -8 -11    5.60    6.40
  13   8 -11   -0.00    4.13
 -13   8  12    0.00    5.28
  13  -8 -12    0.45    4.57
  13   8 -12    2.73    5.15
 -13   8  13   -0.00    5.60
  13  -8 -13    0.74    5.37
  13   8 -13   -0.00    5.21
 -13   8  14   13.04    7.38
  13  -8 -14    0.00    5.69
  13   8 -14   16.87    7.82
 -13   8  15    4.59    5.16
  13  -8 -15   -0.00    5.23
  13   8 -15    1.77    5.09
  13  -9  -1    0.00    5.77
  13   9  -1    0.00    3.72
  13  -9  -2    3.29    5.51
  13   9  -2   -0.00    4.03
  13  -9  -3    7.42    6.70
  13   9  -3    0.00    4.46
  13  -9  -4    9.24    6.79
  13   9  -4    2.09    4.31
  13  -9  -5    8.01    6.59
  13   9  -5    8.56    5.26
  13  -9  -6   -0.00    4.43
  13   9  -6    0.00    4.23
  13  -9  -7    2.97    4.56
  13   9  -7   -0.00    3.75
  13  -9  -8    4.86    5.41
  13   9  -8    0.00    3.61
  13  -9  -9    5.70    5.60
  13   9  -9   -0.00    4.42
  13  -9 -10   15.33    7.65
  13   9 -10    7.02    5.72
  13  -9 -11   -0.00    5.14
  13   9 -11    9.98    5.92
 -13   9  12   -0.00    5.74
  13  -9 -12    0.00    4.73
  13   9 -12   -0.00    5.02
  13 -10  -1   -0.00    4.59
  13  10  -1   -0.00    3.17
  13 -10  -2   -0.00    4.19
  13  10  -2    0.00    3.95
  13 -10  -3   -0.00    4.92
  13  10  -3    1.16    3.44
  13 -10  -4    3.00    5.04
  13  10  -4    8.55    5.25
  13 -10  -5    2.11    5.37
  13  10  -5    1.65    3.60
  13  10  -6    0.00    4.41
  13  10  -7    1.26    4.13
  13  11  -1    1.05    3.80
  13  11  -2    1.29    3.75
  12   0  -1    0.00    3.15
  12   0  -1    0.55    5.34
 -12   0   2    8.25    5.87
  12   0  -2   31.93    8.95
  12   0  -2   11.77    6.45
 -12   0   3    3.10    4.72
  12   0  -3    4.82    4.80
  12   0  -3    2.04    4.72
 -12   0   4    6.50    6.72
  12   0  -4    3.12    4.47
  12   0  -4    5.43    5.14
 -12   0   5    1.01    5.35
  12   0  -5   -0.00    4.13
  12   0  -5    8.70    6.57
 -12   0   6   85.59   16.62
  12   0  -6   90.36   16.51
  12   0  -6   69.71   15.68
 -12   0   7   -0.00    4.72
  12   0  -7   -0.00    4.77
 -12   0   8    5.06    5.29
  12   0  -8    4.42    5.38
 -12   0   9   -0.00    4.73
  12   0  -9    0.00    5.43
 -12   0  10   75.03   15.13
  12   0 -10   34.89   11.51
 -12   0  11   -0.00    4.77
  12   0 -11    3.52    6.48
 -12   0  12   20.53    8.81
  12   0 -12   52.19   12.89
 -12   0  13    1.77    4.89
  12   0 -13    0.00    5.60
 -12   0  14   -0.00    4.12
  12   0 -14    1.13    5.63
 -12   0  15   -0.00    4.75
  12   0 -15   -0.00    4.43
 -12   0  16   13.98    8.18
  12   0 -16   24.26   10.16
  12   0 -17    3.72    5.95
 -12   0  18    8.92    7.13
  12   0 -18    0.58    6.94
 -12   0  19    0.96    3.98
  12   0 -19   -0.00    6.35
 -12   0  20    7.41    5.49
  12   0 -20    4.52    6.63
 -12   0  21   -0.00    4.82
  12   0 -21   -0.00    5.03
 -12   0  22    1.48    5.17
  12   0 -22   26.12   10.65
 -12   0  23   -0.00    5.22
 -12   0  24    0.90    4.54
  12   0 -24   -0.00    6.35
 -12   0  25    0.00    5.97
  12   0 -25   -0.00    4.51
 -12   0  26    5.75    7.15
  12   0 -26   12.78    7.77
 -12   0  27    5.14    5.76
 -12   0  28    5.48    6.06
  12  -1  -1   -0.00    3.12
  12  -1  -1    1.20    3.47
  12   1  -1    2.08    3.67
  12   1  -1   -0.00    4.09
 -12  -1   1    4.90    4.42
 -12   1   2   29.28    9.50
  12  -1  -2   55.08   11.93
  12  -1  -2   34.11   10.38
  12   1  -2   30.36    9.66
  12   1  -2   33.89    9.82
 -12  -1   2   48.86   11.63
 -12   1   3    5.59    5.70
  12  -1  -3    0.00    4.28
  12  -1  -3    1.28    4.38
  12   1  -3    0.00    3.11
  12   1  -3   -0.00    4.26
 -12  -1   3   -0.00    3.87
 -12   1   4   59.01   13.52
  12  -1  -4   62.12   13.79
  12  -1  -4   53.66   13.60
  12   1  -4   79.50   14.52
  12   1  -4   42.98   12.14
 -12  -1   4   69.95   14.32
 -12   1   5    2.24    5.28
  12  -1  -5    0.86    3.69
  12  -1  -5    2.86    5.08
  12   1  -5    4.11    4.64
  12   1  -5    0.00    4.45
 -12  -1   5    1.30    4.24
 -12   1   6    1.06    4.58
  12  -1  -6    0.00    4.23
  12  -1  -6    2.50    5.34
  12   1  -6    3.22    3.41
  12   1  -6   -0.00    4.40
 -12  -1   6    3.60    4.23
 -12   1   7    1.97    4.90
  12  -1  -7    1.17    4.32
  12  -1  -7    5.29    6.17
  12   1  -7    0.00    3.61
 -12  -1   7    5.14    4.95
 -12   1   8   52.25   13.02
  12  -1  -8   55.62   14.12
  12   1  -8   62.95   14.48
 -12  -1   8   35.02   11.17
 -12   1   9    6.07    5.32
  12  -1  -9    1.02    5.19
  12   1  -9    7.31    6.47
 -12  -1   9    0.00    3.91
 -12   1  10   14.23    7.79
  12  -1 -10   24.45    9.15
  12   1 -10   17.41    9.19
 -12  -1  10   19.52    8.39
 -12   1  11    0.00    4.48
  12  -1 -11    0.00    5.02
  12   1 -11    3.05    5.29
 -12  -1  11    7.08    6.12
 -12   1  12    3.96    5.94
  12  -1 -12    0.00    5.41
  12   1 -12    0.00    4.81
 -12  -1  12    0.24    3.87
 -12   1  13    0.91    5.86
  12  -1 -13   -0.00    4.15
  12   1 -13   -0.00    4.97
 -12  -1  13   -0.00    4.56
 -12   1  14   47.47   13.69
  12  -1 -14   64.44   15.69
  12   1 -14   57.95   14.58
 -12  -1  14   78.06   15.79
 -12   1  15    4.91    5.51
  12  -1 -15   -0.00    5.08
  12   1 -15    0.48    5.09
 -12  -1  15    0.00    4.15
 -12   1  16   -0.00    4.74
  12  -1 -16    0.00    5.38
  12   1 -16   -0.00    4.47
 -12  -1  16    1.36    5.73
 -12   1  17    5.97    5.58
  12  -1 -17   -0.00    4.85
  12   1 -17   -0.00    5.61
 -12  -1  17    0.47    3.74
 -12   1  18   22.03    9.09
  12  -1 -18   18.37    9.91
  12   1 -18   21.24    9.78
 -12  -1  18   25.21    9.17
 -12   1  19   -0.00    5.68
  12  -1 -19    2.91    7.36
  12   1 -19    0.00    5.66
 -12  -1  19    6.57    6.18
 -12   1  20   16.72    7.69
  12  -1 -20    0.00    5.84
  12   1 -20   12.18    7.73
 -12  -1  20   15.37    7.84
 -12   1  21    2.60    4.58
  12  -1 -21   -0.00    4.80
  12   1 -21    1.72    6.52
 -12  -1  21    0.96    4.71
 -12   1  22    2.17    5.08
  12  -1 -22    4.61    6.45
  12   1 -22   -0.00    4.83
 -12  -1  22   -0.00    4.06
 -12   1  23    4.24    6.00
  12  -1 -23   -0.00    5.69
  12   1 -23    1.72    4.40
 -12  -1  23    0.15    4.18
 -12   1  24    5.64    6.24
  12  -1 -24   -0.00    5.53
  12   1 -24   11.19    9.87
 -12  -1  24   13.72    8.07
 -12   1  25   -0.00    5.85
  12   1 -25    0.20    4.79
 -12  -1  25    1.28    4.53
 -12   1  26    8.04    7.44
  12   1 -26    5.59    7.30
 -12  -1  26   14.02    7.67
 -12   1  27    2.30    5.18
  12   1 -27    8.07    7.52
 -12  -1  27   -0.00    6.16
 -12   1  28    8.07    7.71
 -12  -1  28    8.38    6.52
  12  -2  -1    4.81    6.01
  12  -2  -1   -0.00    5.12
  12   2  -1    6.43    4.97
  12   2  -1    5.49    5.04
 -12  -2   1    6.81    5.56
  12  -2  -2   26.45    9.26
  12  -2  -2   23.70    8.89
  12   2  -2   28.66    8.50
  12   2  -2   27.81    8.72
 -12  -2   2   35.73    9.73
 -12   2   3   -0.00    4.03
  12  -2  -3    8.07    5.83
  12  -2  -3    8.35    5.90
  12   2  -3    5.98    4.59
  12   2  -3    1.11    4.34
 -12  -2   3    0.00    4.26
 -12   2   4   15.06    7.46
  12  -2  -4    6.74    5.05
  12  -2  -4   -0.00    4.82
  12   2  -4   14.11    6.47
  12   2  -4    1.57    5.28
 -12  -2   4   23.47    7.56
 -12   2   5    0.72    4.53
  12  -2  -5    4.56    4.78
  12  -2  -5    7.27    6.27
  12   2  -5   -0.00    4.00
  12   2  -5   -0.00    5.79
 -12  -2   5    0.00    3.73
 -12   2   6   36.91   11.07
  12  -2  -6   29.83    9.86
  12  -2  -6   28.25   10.23
  12   2  -6   27.85    9.33
 -12  -2   6   57.86   12.24
 -12   2   7   17.16    7.69
  12  -2  -7   17.05    7.76
  12  -2  -7    8.99    6.77
  12   2  -7    9.17    7.10
 -12  -2   7   10.87    6.38
 -12   2   8    7.09    5.85
  12  -2  -8   10.97    6.14
  12  -2  -8   16.11    8.71
  12   2  -8    5.51    5.67
 -12  -2   8    0.00    5.53
 -12   2   9    2.97    5.22
  12  -2  -9   -0.00    4.72
  12   2  -9   -0.00    4.85
 -12  -2   9    3.19    5.77
 -12   2  10   37.70   10.85
  12  -2 -10   26.76   10.48
  12   2 -10   23.00    9.08
 -12  -2  10   23.04    8.76
 -12   2  11   13.77    8.12
  12  -2 -11    1.60    5.09
  12   2 -11   14.72    7.66
 -12  -2  11    7.65    6.04
 -12   2  12   30.23   10.21
  12  -2 -12   25.89   10.28
  12   2 -12   22.28   10.19
 -12  -2  12   54.46   12.53
 -12   2  13    2.16    5.45
  12  -2 -13    1.16    4.41
  12   2 -13   -0.00    4.46
 -12  -2  13    3.40    4.61
 -12   2  14    0.00    4.51
  12  -2 -14   -0.00    5.09
  12   2 -14    0.04    5.52
 -12  -2  14    3.64    4.90
 -12   2  15    1.89    5.48
  12  -2 -15    4.16    6.25
  12   2 -15    4.81    5.86
 -12  -2  15    4.83    5.43
 -12   2  16   43.85   11.54
  12  -2 -16   10.25    7.40
  12   2 -16    8.96    6.43
 -12  -2  16   23.23    8.81
 -12   2  17   -0.00    4.89
  12  -2 -17   -0.00    4.97
  12   2 -17    2.41    5.70
 -12  -2  17    5.41    6.47
 -12   2  18    8.11    6.72
  12  -2 -18   12.43    8.19
  12   2 -18    3.35    4.88
 -12  -2  18    3.65    4.94
 -12   2  19    3.51    5.38
  12  -2 -19   19.53    9.67
  12   2 -19    6.95    7.27
 -12  -2  19    2.25    4.93
 -12   2  20   22.02    8.67
  12  -2 -20   -0.00    5.51
  12   2 -20   -0.00    5.14
 -12  -2  20    5.00    5.68
 -12   2  21    7.68    6.17
  12  -2 -21    5.88    7.39
  12   2 -21   13.46    7.62
 -12  -2  21    8.37    6.94
 -12   2  22   18.29    9.06
  12  -2 -22   10.63    9.16
  12   2 -22   17.53    8.62
 -12  -2  22   31.39   10.12
 -12   2  23   -0.00    5.71
  12   2 -23   -0.00    5.47
 -12  -2  23    0.00    5.19
 -12   2  24    1.34    5.60
  12   2 -24    4.05    5.23
 -12  -2  24    0.00    4.53
 -12   2  25   -0.00    4.48
  12   2 -25    2.82    5.99
 -12  -2  25    3.48    6.35
 -12   2  26   23.07    9.52
  12   2 -26   11.25    8.66
 -12  -2  26   28.96   10.54
 -12   2  27    2.63    5.96
  12   2 -27    5.20    6.72
 -12  -2  27    6.27    6.24
  12   2 -28   12.03    8.91
 -12  -2  28    0.00    5.43
  12   2 -29   -0.00    4.69
 -12  -2  29   -0.00    4.97
  12  -3  -1    0.65    3.61
  12  -3  -1   -0.00    5.88
  12   3  -1    9.68    6.03
  12  -3  -2   32.07    9.81
  12  -3  -2    7.39    7.39
  12   3  -2   27.74    8.06
  12   3  -2   39.30    9.97
  12  -3  -3   13.94    7.26
  12  -3  -3   10.26    6.33
  12   3  -3   16.40    6.69
  12   3  -3    7.76    5.66
 -12  -3   3   16.21    6.97
 -12   3   4   36.05   11.30
  12  -3  -4   44.03   11.11
  12  -3  -4   33.61   10.39
  12   3  -4   21.32    7.89
  12   3  -4   21.66    8.84
 -12  -3   4   36.02    9.83
 -12   3   5    7.72    6.35
  12  -3  -5   11.89    6.62
  12  -3  -5    2.83    6.12
  12   3  -5    6.58    5.25
 -12  -3   5    8.34    5.48
 -12   3   6    6.92    5.85
  12  -3  -6   -0.00    4.29
  12  -3  -6    0.81    5.07
  12   3  -6    0.40    4.52
 -12  -3   6    3.75    4.70
 -12   3   7    0.00    3.98
  12  -3  -7    6.54    5.02
  12  -3  -7    0.00    5.64
  12   3  -7   -0.00    4.40
 -12  -3   7   -0.00    2.87
 -12   3   8   25.34   10.01
  12  -3  -8   40.40   11.30
  12  -3  -8   30.55   11.28
  12   3  -8   38.13   10.63
 -12  -3   8   42.88   10.85
 -12   3   9    4.39    5.84
  12  -3  -9   24.18    8.69
  12  -3  -9   17.62    8.75
  12   3  -9    9.20    5.95
 -12  -3   9   15.45    7.63
 -12   3  10   27.07    9.53
  12  -3 -10   47.36   11.78
  12  -3 -10   26.72   10.33
  12   3 -10   27.09    9.33
 -12  -3  10   37.22   10.46
 -12   3  11    8.55    5.93
  12  -3 -11   -0.00    5.07
  12   3 -11    6.62    6.54
 -12  -3  11    0.11    3.33
 -12   3  12   10.45    7.34
  12  -3 -12   11.38    7.57
  12   3 -12   18.14    7.91
 -12  -3  12    8.69    6.52
 -12   3  13    0.00    4.87
  12  -3 -13    3.59    5.98
  12   3 -13    7.51    5.19
 -12  -3  13    2.30    5.03
 -12   3  14   40.39   11.76
  12  -3 -14   26.47   10.56
  12   3 -14   22.46    9.26
 -12  -3  14   37.27   10.64
 -12   3  15    9.73    7.35
  12  -3 -15   17.84    8.73
  12   3 -15   14.00    7.50
 -12  -3  15   19.94    8.57
 -12   3  16   -0.00    5.40
  12  -3 -16   -0.00    5.96
  12   3 -16    5.92    6.33
 -12  -3  16    0.00    4.35
 -12   3  17    0.67    4.55
  12  -3 -17   -0.00    5.37
  12   3 -17    0.00    4.52
 -12  -3  17    2.89    5.31
 -12   3  18    6.13    6.19
  12  -3 -18   -0.00    6.57
  12   3 -18    5.62    6.42
 -12  -3  18    9.45    6.08
 -12   3  19   11.06    8.36
  12  -3 -19    3.53    6.79
  12   3 -19   16.03    7.76
 -12  -3  19    2.93    4.60
 -12   3  20    6.02    6.53
  12  -3 -20   10.33    7.28
  12   3 -20    0.00    4.58
 -12  -3  20   22.49    8.89
 -12   3  21    5.75    5.92
  12   3 -21    8.30    7.14
 -12  -3  21   -0.00    4.13
 -12   3  22    3.27    5.10
  12   3 -22    5.25    6.84
 -12  -3  22   -0.00    4.79
 -12   3  23    7.18    7.18
  12   3 -23   11.74    8.53
 -12  -3  23    8.04    6.35
 -12   3  24   40.94   12.68
  12   3 -24   13.51    9.63
 -12  -3  24   14.98    8.83
 -12   3  25    4.66    7.21
  12   3 -25    5.61    5.85
 -12  -3  25    7.61    6.75
 -12   3  26   10.21    7.19
  12   3 -26   -0.00    5.47
 -12  -3  26    8.86    6.18
 -12   3  27    0.00    6.01
  12   3 -27   -0.00    5.48
 -12  -3  27   -0.00    4.92
  12   3 -28   12.51    8.26
 -12  -3  28   12.90    8.35
  12   3 -29    0.00    5.48
 -12  -3  29    6.78    6.00
  12   3 -30   -0.00    4.93
  12  -4  -1   18.96    7.92
  12  -4  -1   24.61    9.12
  12   4  -1   10.52    6.24
  12  -4  -2    7.83    6.60
  12  -4  -2    0.17    5.34
  12   4  -2   13.30    5.64
  12  -4  -3    2.98    5.25
  12  -4  -3   -0.00    3.60
  12   4  -3    0.00    4.85
 -12   4   4   -0.00    4.88
  12  -4  -4    0.00    4.25
  12  -4  -4    7.59    5.81
  12   4  -4    1.59    4.06
 -12   4   5   12.61    7.13
  12  -4  -5    5.94    5.37
  12  -4  -5   -0.00    4.10
  12   4  -5    9.70    6.38
 -12  -4   5    4.13    4.38
 -12   4   6   27.10    9.90
  12  -4  -6   31.23   10.31
  12  -4  -6   57.40   13.95
  12   4  -6   45.86   11.00
 -12  -4   6   30.44    9.32
 -12   4   7   14.32    7.90
  12  -4  -7   17.26    8.10
  12  -4  -7   23.38    9.09
  12   4  -7   11.75    6.64
 -12  -4   7   20.55    8.09
 -12   4   8   -0.00    4.42
  12  -4  -8    4.50    5.23
  12  -4  -8    3.80    7.00
  12   4  -8    0.00    5.13
 -12  -4   8   -0.00    4.66
 -12   4   9    8.40    7.94
  12  -4  -9    0.00    4.29
  12  -4  -9    4.32    5.44
  12   4  -9    0.00    4.95
 -12  -4   9   14.67    7.05
 -12   4  10   10.57    7.96
  12  -4 -10   17.26    7.75
  12  -4 -10    7.63    6.49
  12   4 -10   18.76    8.37
 -12  -4  10   15.63    7.85
 -12   4  11    2.55    5.97
  12  -4 -11   16.66    8.07
  12  -4 -11   12.85    8.13
  12   4 -11    9.43    7.63
 -12  -4  11   10.97    6.11
 -12   4  12   35.23   11.19
  12  -4 -12    6.39    7.65
  12   4 -12   34.74   10.69
 -12  -4  12   36.43    9.80
 -12   4  13    3.65    5.63
  12  -4 -13    1.84    5.01
  12   4 -13   -0.00    4.59
 -12  -4  13    5.23    4.92
 -12   4  14    8.09    6.42
  12  -4 -14   -0.00    4.72
  12   4 -14    0.00    4.41
 -12  -4  14    1.18    3.47
 -12   4  15    2.61    5.01
  12  -4 -15   -0.00    5.86
  12   4 -15   12.52    7.50
 -12  -4  15    0.00    4.63
 -12   4  16   12.90    7.74
  12  -4 -16    7.37    6.71
  12   4 -16   14.74    7.65
 -12  -4  16    1.69    5.06
 -12   4  17   31.14   11.02
  12  -4 -17    5.34    7.96
  12   4 -17   28.05    9.46
 -12  -4  17   13.34    7.52
 -12   4  18   11.65    7.84
  12   4 -18   14.55    8.40
 -12  -4  18    9.81    7.08
 -12   4  19    4.34    5.96
  12   4 -19   -0.00    6.04
 -12  -4  19    3.37    5.41
 -12   4  20   11.64    7.59
  12   4 -20    0.00    6.33
 -12  -4  20    9.59    6.74
 -12   4  21   15.48    7.72
  12   4 -21   14.38    8.64
 -12  -4  21    6.61    6.42
 -12   4  22   20.12    9.07
  12   4 -22    8.12    7.73
 -12  -4  22   18.23    8.78
 -12   4  23    3.97    5.67
  12   4 -23    5.58    6.49
 -12  -4  23   -0.00    5.80
 -12   4  24    0.00    6.02
  12   4 -24    1.14    5.68
 -12  -4  24    0.00    5.34
 -12   4  25   -0.00    5.78
  12   4 -25    1.24    5.54
 -12  -4  25   -0.00    4.85
 -12   4  26   11.85    7.73
  12   4 -26   23.25   11.60
 -12  -4  26    8.51    7.64
  12   4 -27   -0.00    4.16
 -12  -4  27    3.83    6.32
  12   4 -28   16.55    9.33
 -12  -4  28    7.14    7.18
  12   4 -29    2.01    5.16
 -12  -4  29   -0.00    5.87
  12   4 -30    3.61    5.83
  12   4 -31    2.67    6.72
  12  -5  -1    0.00    3.51
  12  -5  -1    2.58    4.91
  12   5  -1   -0.00    4.23
  12  -5  -2   10.23    6.10
  12  -5  -2   11.56    8.14
  12   5  -2    8.35    4.89
  12  -5  -3   26.48    9.19
  12  -5  -3   10.98    7.90
  12   5  -3   10.30    6.79
  12  -5  -4   23.81    8.48
  12  -5  -4    6.83    6.77
  12   5  -4    8.76    5.56
 -12   5   5    1.74    4.01
  12  -5  -5    7.15    5.14
  12  -5  -5   -0.00    4.68
  12   5  -5   10.72    6.02
 -12   5   6    5.16    5.14
  12  -5  -6   -0.00    4.06
  12  -5  -6   -0.00    4.78
  12   5  -6    0.00    4.14
 -12   5   7    5.84    5.28
  12  -5  -7    0.00    4.64
  12  -5  -7    4.27    6.25
  12   5  -7    0.00    4.54
 -12   5   8   19.50    9.19
  12  -5  -8   20.95    8.66
  12  -5  -8   16.53    9.08
  12   5  -8   18.11    7.54
 -12   5   9   13.07    7.41
  12  -5  -9   14.42    7.33
  12  -5  -9   15.62    8.98
  12   5  -9   10.19    7.15
 -12   5  10    3.07    6.44
  12  -5 -10   14.82    7.71
  12  -5 -10   10.58    8.97
  12   5 -10   11.37    6.44
 -12  -5  10   10.91    5.98
 -12   5  11   -0.00    6.44
  12  -5 -11    1.38    4.46
  12  -5 -11   -0.00    5.86
  12   5 -11    1.65    5.11
 -12  -5  11   -0.00    3.87
 -12   5  12    0.00    5.46
  12  -5 -12    0.00    4.34
  12  -5 -12   -0.00    5.88
  12   5 -12    7.57    5.56
 -12  -5  12    6.10    5.21
 -12   5  13   16.27    8.52
  12  -5 -13   29.01   11.25
  12   5 -13   19.02    9.06
 -12  -5  13   18.88    8.43
 -12   5  14   20.10    8.31
  12  -5 -14    2.50    6.65
  12   5 -14   17.54    8.05
 -12  -5  14   16.65    7.34
 -12   5  15    7.47    6.37
  12   5 -15    2.72    5.34
 -12  -5  15   -0.00    4.98
 -12   5  16    0.00    6.60
  12   5 -16   -0.00    3.87
 -12  -5  16    5.50    5.43
 -12   5  17    0.00    6.36
  12   5 -17    5.15    6.32
 -12  -5  17   -0.00    4.44
 -12   5  18   22.73    9.21
  12   5 -18    8.54    7.15
 -12  -5  18   16.06    8.38
 -12   5  19   13.23    7.96
  12   5 -19    9.13    6.99
 -12  -5  19   -0.00    5.19
 -12   5  20   12.96    8.25
  12   5 -20    5.20    6.84
 -12  -5  20    4.74    5.92
 -12   5  21    2.33    4.95
  12   5 -21    0.54    4.40
 -12  -5  21    2.50    5.25
 -12   5  22    3.21    5.45
  12   5 -22    4.35    5.96
 -12  -5  22    4.06    5.91
 -12   5  23    4.67    7.07
  12   5 -23    3.04    7.06
 -12  -5  23   -0.00    5.12
 -12   5  24   16.33    9.07
  12   5 -24    1.18    6.66
 -12  -5  24   17.96    8.55
 -12   5  25   -0.00    4.32
  12   5 -25    5.28    5.91
 -12  -5  25    1.96    5.67
  12   5 -26   -0.00    6.43
 -12  -5  26   -0.00    6.41
  12   5 -27    4.06    6.47
 -12  -5  27    2.96    5.61
  12   5 -28    0.00    5.96
 -12  -5  28    1.39    5.53
  12   5 -29    5.58    7.59
  12   5 -30   -0.00    6.32
  12  -6  -1   19.98    8.27
  12   6  -1   16.95    6.66
  12  -6  -2   21.16    8.40
  12  -6  -2    0.01    4.87
  12   6  -2    5.48    5.16
  12  -6  -3    8.69    6.84
  12  -6  -3    8.09    7.53
  12   6  -3    1.76    3.90
  12  -6  -4    5.12    5.05
  12  -6  -4    0.23    4.80
  12   6  -4    1.98    3.67
  12  -6  -5   41.89   11.50
  12  -6  -5   23.09   10.06
  12   6  -5   51.47   11.37
  12  -6  -6   12.85    7.93
  12  -6  -6   17.21    8.88
  12   6  -6   19.87    7.54
 -12   6   7   15.68    8.19
  12  -6  -7   11.18    7.19
  12  -6  -7   10.27    8.69
  12   6  -7   15.09    7.32
 -12   6   8    1.37    4.83
  12  -6  -8   11.70    6.51
  12  -6  -8    1.18    4.55
  12   6  -8    5.50    5.07
 -12   6   9   -0.00    4.45
  12  -6  -9    3.18    4.80
  12  -6  -9    3.33    6.29
  12   6  -9    0.00    5.76
 -12   6  10    7.62    7.46
  12  -6 -10    8.44    5.65
  12  -6 -10    7.17    7.06
  12   6 -10   -0.00    4.67
 -12   6  11   31.16   10.92
  12  -6 -11   45.44   12.26
  12  -6 -11   37.22   12.62
  12   6 -11   40.45   10.99
 -12   6  12    6.55    6.31
  12  -6 -12   17.28    7.58
  12   6 -12   10.47    6.71
 -12   6  13    3.01    5.09
  12  -6 -13    3.21    5.70
  12   6 -13   -0.00    5.43
 -12   6  14    5.40    6.16
  12  -6 -14   -0.00    4.86
  12   6 -14    3.48    4.17
 -12   6  15   21.53    9.44
  12   6 -15    7.35    6.17
 -12   6  16   16.04    8.80
  12   6 -16    5.66    5.73
 -12  -6  16    4.77    5.32
 -12   6  17   19.95    8.99
  12   6 -17    4.61    6.04
 -12  -6  17    5.79    5.92
 -12   6  18    4.15    6.02
  12   6 -18    1.40    5.31
 -12  -6  18   12.48    6.94
 -12   6  19    7.10    6.25
  12   6 -19    1.51    5.84
 -12  -6  19    0.00    4.49
 -12   6  20   -0.00    4.50
  12   6 -20    7.54    7.39
 -12  -6  20   -0.00    4.78
 -12   6  21   -0.00    6.41
  12   6 -21    3.89    5.89
 -12  -6  21    0.00    5.01
 -12   6  22    1.34    5.69
  12   6 -22    6.85    6.58
 -12  -6  22    0.00    5.13
 -12   6  23   -0.00    5.00
  12   6 -23    7.50    6.37
 -12  -6  23   -0.00    5.25
 -12   6  24   -0.00    5.40
  12   6 -24    1.28    5.09
 -12  -6  24   -0.00    5.00
  12   6 -25   -0.00    5.71
 -12  -6  25    1.93    5.73
  12   6 -26   -0.00    4.65
 -12  -6  26   -0.00    4.42
  12   6 -27    7.10    5.65
 -12  -6  27    7.43    7.15
 -12  -6  28   -0.00    5.49
  12  -7  -1    1.67    3.97
  12   7  -1   13.59    5.48
  12  -7  -2   16.82    7.62
  12   7  -2   13.58    6.01
  12  -7  -3    8.15    6.31
  12  -7  -3   12.48    8.46
  12   7  -3   22.00    7.22
  12  -7  -4   -0.00    4.57
  12  -7  -4    4.59    6.17
  12   7  -4   -0.00    4.09
  12  -7  -5    9.29    6.15
  12  -7  -5    1.53    4.14
  12   7  -5    6.43    5.29
  12  -7  -6    0.00    4.84
  12  -7  -6   -0.00    5.64
  12   7  -6    1.28    4.15
  12  -7  -7    0.00    5.50
  12   7  -7    3.46    4.40
 -12   7   8    1.18    4.26
  12  -7  -8    0.00    4.31
  12   7  -8    4.62    5.26
 -12   7   9   69.35   15.06
  12  -7  -9   47.36   12.40
  12   7  -9   26.82    9.66
 -12   7  10    4.62    6.99
  12  -7 -10    1.34    5.61
  12   7 -10   -0.00    3.45
 -12   7  11   -0.00    4.70
  12  -7 -11   -0.00    4.56
  12   7 -11   -0.00    3.87
 -12   7  12   -0.00    6.88
  12  -7 -12    0.34    3.63
  12   7 -12    0.65    3.75
 -12   7  13   11.75    7.02
  12  -7 -13    2.23    5.41
  12   7 -13    8.27    5.50
 -12   7  14   25.46    9.56
  12  -7 -14   10.58    6.43
  12   7 -14    4.38    5.92
 -12   7  15    3.15    5.82
  12  -7 -15   12.52    6.97
  12   7 -15    6.56    5.59
 -12   7  16   -0.00    5.21
  12  -7 -16   -0.00    5.06
  12   7 -16    0.00    5.24
 -12   7  17   -0.00    5.34
  12   7 -17    0.00    4.76
 -12   7  18   -0.00    5.86
  12   7 -18    1.69    5.29
 -12   7  19   18.86    8.77
  12   7 -19   10.91    7.60
 -12   7  20   -0.00    5.93
  12   7 -20   -0.00    6.87
 -12   7  21   -0.00    5.78
  12   7 -21    3.30    5.68
 -12   7  22    4.85    7.23
  12   7 -22    2.95    6.16
  12   7 -23    0.00    4.32
 -12  -7  23   10.79    7.14
  12   7 -24   13.38    8.05
 -12  -7  24    1.58    5.11
 -12  -7  25    3.77    5.35
 -12  -7  26   -0.00    6.77
 -12  -7  27   -0.00    3.82
 -12  -7  28    2.79    5.37
  12  -8  -1   35.43   10.38
  12   8  -1   29.97    8.05
  12  -8  -2    2.27    3.38
  12   8  -2   -0.00    3.36
  12  -8  -3    7.18    5.66
  12   8  -3    8.17    5.82
  12  -8  -4    8.89    6.99
  12   8  -4   -0.00    4.28
  12  -8  -5    8.80    5.87
  12   8  -5   35.45    8.80
  12  -8  -6   -0.00    4.72
  12   8  -6   -0.00    4.47
  12  -8  -7   36.59   11.15
  12   8  -7   26.58    8.35
  12  -8  -8    0.08    3.59
  12   8  -8    0.11    4.07
 -12   8   9   -0.00    5.46
  12  -8  -9    0.00    4.67
  12   8  -9    0.95    4.07
 -12   8  10    0.00    4.38
  12  -8 -10    0.81    4.29
  12   8 -10    1.34    4.71
 -12   8  11   15.52    7.77
  12  -8 -11    6.64    5.90
  12   8 -11    6.06    5.67
 -12   8  12    4.08    6.66
  12  -8 -12    3.12    4.67
  12   8 -12   11.79    6.29
 -12   8  13    0.00    5.83
  12  -8 -13   10.69    7.04
  12   8 -13   -0.00    5.29
 -12   8  14    7.21    6.28
  12  -8 -14   -0.00    4.35
  12   8 -14   -0.00    3.30
 -12   8  15   11.91    8.14
  12  -8 -15    1.02    5.25
  12   8 -15    8.75    6.64
 -12   8  16    0.00    5.70
  12  -8 -16    0.00    3.94
  12   8 -16    0.53    3.68
 -12   8  17   10.95    8.32
  12  -8 -17   32.33   11.13
  12   8 -17   14.03    8.22
 -12   8  18   -0.00    5.68
  12  -8 -18    3.70    5.06
  12   8 -18   -0.00    5.55
 -12   8  19    6.23    6.76
  12   8 -19    0.98    4.92
 -12   8  20   -0.00    6.65
  12   8 -20   -0.00    5.62
  12   8 -21   11.47    7.38
  12  -9  -1    6.06    5.58
  12   9  -1    1.07    3.42
  12  -9  -2    2.30    4.19
  12   9  -2    0.96    3.50
  12  -9  -3   20.74    9.15
  12   9  -3   15.58    6.55
  12  -9  -4   -0.00    3.65
  12   9  -4    3.72    4.72
  12  -9  -5    7.42    5.27
  12   9  -5    1.96    3.69
  12  -9  -6    0.00    4.98
  12   9  -6   -0.00    4.13
  12  -9  -7    0.85    5.46
  12   9  -7    3.25    4.51
  12  -9  -8   -0.00    5.95
  12   9  -8    0.78    3.90
  12  -9  -9   56.09   13.54
  12   9  -9   13.56    7.38
  12  -9 -10   -0.00    3.64
  12   9 -10    1.36    4.65
 -12   9  11   -0.00    3.89
  12  -9 -11    2.07    5.04
  12   9 -11    1.48    4.72
 -12   9  12    0.19    5.04
  12  -9 -12    0.47    5.67
  12   9 -12    0.73    4.30
 -12   9  13    8.16    6.76
  12  -9 -13   11.07    6.40
  12   9 -13   -0.00    5.07
 -12   9  14    7.61    6.44
  12  -9 -14    4.50    5.14
  12   9 -14    3.56    5.09
 -12   9  15    6.11    7.14
  12  -9 -15    0.00    4.81
  12   9 -15   -0.00    4.61
 -12   9  16   -0.00    5.47
  12  -9 -16    1.09    5.36
  12   9 -16   -0.00    3.50
 -12   9  17   -0.00    4.64
  12  -9 -17    0.00    6.35
  12   9 -17    2.97    5.34
 -12   9  18    2.98    5.68
  12  -9 -18   -0.00    4.51
  12   9 -18    0.00    4.64
  12 -10  -1    5.40    6.56
  12  10  -1    0.00    3.36
  12 -10  -2    0.00    3.59
  12  10  -2    1.18    3.33
  12 -10  -3    1.84    4.72
  12  10  -3    5.67    4.61
  12 -10  -4    3.99    4.52
  12  10  -4   -0.00    3.41
  12 -10  -5   10.43    7.46
  12  10  -5    3.16    4.22
  12 -10  -6   -0.00    4.89
  12  10  -6    5.29    4.78
  12 -10  -7    8.69    6.81
  12  10  -7   16.24    6.78
  12 -10  -8    2.16    4.43
  12  10  -8    4.42    4.85
  12 -10  -9   14.31    7.59
  12  10  -9   10.42    6.16
  12 -10 -10    4.59    5.47
  12  10 -10    1.39    3.62
  12 -10 -11    7.38    7.48
  12  10 -11   17.62    7.00
 -12  10  12   10.15    6.81
  12 -10 -12    2.12    5.42
  12  10 -12    0.87    4.83
 -12  10  13    0.71    4.58
  12 -10 -13    2.56    6.36
  12  10 -13    3.71    6.04
 -12  10  14   -0.00    5.04
  12 -10 -14   -0.00    5.06
  12  10 -14    0.66    4.31
 -12  10  15    4.12    5.49
  12 -10 -15    0.13    3.75
  12  10 -15    5.44    5.45
  12 -10 -16   -0.00    5.20
  12 -11  -1    0.62    3.94
  12  11  -1   -0.00    3.36
  12 -11  -2   -0.00    5.98
  12  11  -2   -0.00    3.38
  12 -11  -3   17.06    8.71
  12  11  -3    5.94    4.81
  12 -11  -4    2.77    4.54
  12  11  -4    1.84    2.89
  12 -11  -5    0.54    5.43
  12  11  -5    0.00    3.21
  12 -11  -6   -0.00    3.42
  12  11  -6   -0.00    4.13
  12 -11  -7    2.49    4.88
  12  11  -7    4.12    4.92
  12 -11  -8    0.00    4.23
  12  11  -8    2.90    4.20
  12 -11  -9    6.05    6.63
  12  11  -9   12.77    6.70
  12 -11 -10   -0.00    4.37
  12  11 -10   -0.00    5.21
  12 -11 -11   -0.00    4.75
  12  11 -11    7.36    6.18
  12  12  -1    0.00    3.84
  12  12  -2    5.09    4.29
  12  12  -3   -0.00    3.21
  12  12  -4   -0.00    2.98
  12  12  -5    8.85    5.22
  12  12  -6    2.11    3.44
  12  13  -1    7.20    4.46
  12  13  -2   -0.00    3.10
 -11   0   1  105.64   19.08
  11   0  -1  130.99   19.91
  11   0  -1  108.74   19.44
 -11   0   2    5.45    5.51
  11   0  -2    0.00    3.02
  11   0  -2   -0.00    4.23
 -11   0   3   57.05   11.88
  11   0  -3   47.13   10.73
  11   0  -3   18.20    8.33
 -11   0   4    3.97    4.43
  11   0  -4    4.10    4.97
  11   0  -4    3.01    4.79
 -11   0   5  127.55   20.90
  11   0  -5  151.75   21.29
  11   0  -5   94.65   19.54
 -11   0   6    1.40    3.83
  11   0  -6    4.09    5.08
 -11   0   7    1.37    3.19
  11   0  -7   -0.00    4.96
 -11   0   8   -0.00    5.08
  11   0  -8   -0.00    5.87
 -11   0   9   25.25    9.19
  11   0  -9   39.47   10.99
 -11   0  10   -0.00    5.68
  11   0 -10    0.32    5.14
 -11   0  11   81.22   16.29
  11   0 -11   71.07   16.29
 -11   0  12    1.44    4.44
  11   0 -12    3.63    5.10
 -11   0  13    3.27    4.21
  11   0 -13   12.06    7.10
 -11   0  14   -0.00    4.70
  11   0 -14    4.50    6.79
 -11   0  15   27.65    9.14
  11   0 -15   12.68    7.07
 -11   0  16    1.22    4.26
  11   0 -16   -0.00    5.09
 -11   0  17    8.54    6.06
  11   0 -17   32.64   10.73
 -11   0  18    0.00    4.39
  11   0 -18    0.96    5.19
 -11   0  19   18.50    7.87
  11   0 -19    1.73    6.13
 -11   0  20    5.12    5.23
  11   0 -20    1.58    5.31
 -11   0  21   10.53    8.15
  11   0 -21   14.68    8.08
 -11   0  22   -0.00    4.93
  11   0 -22    1.15    5.75
 -11   0  23   -0.00    5.01
  11   0 -23   -0.00    4.68
 -11   0  24    0.00    6.35
  11   0 -24   -0.00    4.73
 -11   0  25   -0.00    5.76
  11   0 -25   18.66    9.65
 -11   0  26    1.68    5.52
  11   0 -26    6.78    7.00
 -11   0  27    1.58    5.52
 -11   0  28   -0.00    5.35
 -11   0  29    5.15    6.73
 -11   0  30    7.95    7.40
 -11   1   1  106.98   18.85
  11  -1  -1  106.38   18.44
  11  -1  -1  122.13   20.13
  11   1  -1   98.21   17.92
 -11   1   2    0.40    3.59
  11  -1  -2    0.00    3.47
  11  -1  -2    2.22    4.62
  11   1  -2    1.45    4.68
 -11   1   3   44.12   11.77
  11  -1  -3   75.83   13.93
  11  -1  -3   50.92   12.94
  11   1  -3   57.69   12.04
  11   1  -3   40.05   11.40
 -11   1   4    0.34    4.37
  11  -1  -4   -0.00    3.49
  11  -1  -4    4.23    5.69
  11   1  -4    2.45    3.77
  11   1  -4    0.00    3.71
 -11  -1   4   -0.00    4.63
 -11   1   5    8.01    5.66
  11  -1  -5    5.74    5.33
  11  -1  -5    0.00    5.60
  11   1  -5   10.07    5.74
 -11  -1   5   17.17    7.33
 -11   1   6    4.74    4.53
  11  -1  -6   -0.00    3.73
  11  -1  -6    2.78    5.21
  11   1  -6   -0.00    3.42
 -11  -1   6    2.96    5.97
 -11   1   7   53.74   13.06
  11  -1  -7   75.02   15.09
  11   1  -7   39.50   12.03
 -11  -1   7   66.81   13.77
 -11   1   8    2.33    4.44
  11  -1  -8   10.99    6.28
  11   1  -8    6.81    6.11
 -11  -1   8    0.00    3.93
 -11   1   9   25.42    9.21
  11  -1  -9   21.42    8.95
  11   1  -9   35.37   10.29
 -11  -1   9   44.11   11.05
 -11   1  10    1.06    3.78
  11  -1 -10    0.97    4.86
  11   1 -10    0.00    3.96
 -11  -1  10    1.21    4.11
 -11   1  11   20.68    8.32
  11  -1 -11    0.00    4.67
  11   1 -11   19.67    8.95
 -11  -1  11   14.11    7.39
 -11   1  12    8.24    6.33
  11  -1 -12    3.08    5.71
  11   1 -12   -0.00    4.04
 -11  -1  12    9.44    6.56
 -11   1  13   74.16   14.79
  11  -1 -13   49.28   12.97
  11   1 -13   39.25   11.42
 -11  -1  13   32.14   10.46
 -11   1  14   -0.00    5.86
  11  -1 -14   -0.00    4.08
  11   1 -14   -0.00    4.42
 -11  -1  14    2.22    3.67
 -11   1  15   -0.00    4.63
  11  -1 -15   -0.00    3.92
  11   1 -15    3.90    5.18
 -11  -1  15    0.91    3.85
 -11   1  16    6.94    5.44
  11  -1 -16   -0.00    4.06
  11   1 -16    3.31    5.10
 -11  -1  16    0.39    4.04
 -11   1  17   24.52    8.69
  11  -1 -17   29.69   10.26
  11   1 -17   22.17    9.50
 -11  -1  17   11.25    6.91
 -11   1  18   -0.00    5.20
  11  -1 -18    5.31    6.10
  11   1 -18    4.86    6.70
 -11  -1  18    0.39    4.88
 -11   1  19    3.10    5.80
  11  -1 -19    1.49    4.26
  11   1 -19    2.15    4.49
 -11  -1  19    6.43    5.93
 -11   1  20   -0.00    4.08
  11  -1 -20   -0.00    5.02
  11   1 -20    5.39    6.36
 -11  -1  20    3.90    6.07
 -11   1  21   -0.00    4.45
  11  -1 -21   -0.00    6.27
  11   1 -21    0.00    5.08
 -11  -1  21   -0.00    5.36
 -11   1  22   -0.00    5.41
  11  -1 -22    0.00    3.79
  11   1 -22   -0.00    4.87
 -11  -1  22   -0.00    4.92
 -11   1  23   29.71   10.55
  11  -1 -23   30.81   11.59
  11   1 -23   19.92    9.45
 -11  -1  23   37.36   11.39
 -11   1  24    0.78    5.50
  11  -1 -24   -0.00    5.79
  11   1 -24    4.23    6.20
 -11  -1  24   -0.00    5.34
 -11   1  25   12.57    8.05
  11  -1 -25    3.55    5.48
  11   1 -25   10.09    8.03
 -11  -1  25    9.47    7.90
 -11   1  26    3.08    5.57
  11   1 -26    2.82    5.58
 -11  -1  26    4.13    6.66
 -11   1  27   11.19    7.43
  11   1 -27   10.03    8.34
 -11  -1  27   12.35    7.74
 -11   1  28   -0.00    4.62
  11   1 -28    2.17    5.64
 -11  -1  28   -0.00    5.75
 -11   1  29    0.00    7.10
 -11  -1  29    8.85    7.37
 -11   1  30    0.56    5.06
 -11  -1  30   -0.00    6.72
  11  -2  -1   38.36    9.66
  11  -2  -1   24.53    9.30
  11   2  -1   23.19    8.23
 -11   2   2   -0.00    3.40
  11  -2  -2   -0.00    2.99
  11  -2  -2   -0.00    4.50
  11   2  -2    9.57    5.60
 -11   2   3   22.59    8.92
  11  -2  -3   23.68    8.16
  11  -2  -3   16.94    7.65
  11   2  -3   18.52    7.01
 -11   2   4    5.81    4.95
  11  -2  -4   11.13    6.54
  11  -2  -4    5.96    5.34
  11   2  -4    0.00    4.75
 -11   2   5   44.49   11.72
  11  -2  -5   67.56   13.30
  11  -2  -5   75.47   14.71
  11   2  -5   29.74   10.44
 -11   2   6   28.36    9.14
  11  -2  -6   22.51    7.88
  11  -2  -6   13.56    7.07
  11   2  -6   15.46    7.08
 -11  -2   6   12.23    6.80
 -11   2   7   24.13    8.63
  11  -2  -7   11.79    6.86
  11  -2  -7    7.67    6.77
  11   2  -7   13.96    6.47
 -11  -2   7   23.92    7.94
 -11   2   8   15.72    7.63
  11  -2  -8    0.00    6.26
  11   2  -8   19.10    7.90
 -11  -2   8   22.87    7.66
 -11   2   9   28.12    9.62
  11  -2  -9   25.44    9.87
  11   2  -9   44.09   11.23
 -11  -2   9   37.30   10.18
 -11   2  10    0.00    4.86
  11  -2 -10    4.76    6.00
  11   2 -10    2.38    4.01
 -11  -2  10    4.60    4.83
 -11   2  11   47.02   11.93
  11  -2 -11   41.68   11.90
  11   2 -11   27.99    9.95
 -11  -2  11   42.60   11.39
 -11   2  12    4.45    4.78
  11  -2 -12    7.48    6.29
  11   2 -12    3.10    6.58
 -11  -2  12   -0.00    4.37
 -11   2  13    2.10    4.97
  11  -2 -13   -0.00    4.90
  11   2 -13    3.71    6.07
 -11  -2  13   -0.00    3.76
 -11   2  14   -0.00    3.45
  11  -2 -14    3.17    6.16
  11   2 -14    4.48    6.29
 -11  -2  14    0.00    4.28
 -11   2  15   38.00   10.88
  11  -2 -15   36.43   11.36
  11   2 -15   12.31    7.97
 -11  -2  15   44.97   11.47
 -11   2  16    5.79    6.36
  11  -2 -16    5.02    6.48
  11   2 -16   -0.00    5.32
 -11  -2  16    6.17    5.75
 -11   2  17    0.00    5.20
  11  -2 -17    2.02    4.92
  11   2 -17    5.84    7.21
 -11  -2  17   16.72    7.74
 -11   2  18    2.55    5.41
  11  -2 -18   -0.00    4.89
  11   2 -18   -0.00    5.31
 -11  -2  18   -0.00    5.21
 -11   2  19   15.50    8.07
  11  -2 -19   16.31    8.64
  11   2 -19    3.45    6.31
 -11  -2  19    5.43    6.35
 -11   2  20    5.84    6.62
  11  -2 -20   -0.00    4.01
  11   2 -20   -0.00    4.83
 -11  -2  20   19.63    8.54
 -11   2  21   26.59    9.89
  11  -2 -21   26.20   11.29
  11   2 -21   23.48   10.22
 -11  -2  21   15.12    8.01
 -11   2  22    0.34    4.38
  11  -2 -22    4.83    6.98
  11   2 -22    6.32    6.88
 -11  -2  22    3.25    5.36
 -11   2  23   -0.00    5.64
  11  -2 -23    4.91    5.86
  11   2 -23   -0.00    5.00
 -11  -2  23    4.94    6.30
 -11   2  24   -0.00    5.13
  11   2 -24   -0.00    5.87
 -11  -2  24    1.40    6.18
 -11   2  25    0.00    4.28
  11   2 -25   14.16    8.65
 -11  -2  25    5.81    6.93
 -11   2  26   -0.00    6.43
  11   2 -26    2.19    6.00
 -11  -2  26    1.29    5.40
 -11   2  27    6.51    7.73
  11   2 -27   15.51    8.92
 -11  -2  27   17.57    8.71
 -11   2  28    0.97    6.12
  11   2 -28    0.00    5.88
 -11  -2  28    7.93    6.00
 -11   2  29   -0.00    6.06
  11   2 -29   -0.00    5.84
 -11  -2  29    3.58    5.67
 -11   2  30    0.88    5.56
 -11  -2  30    0.87    5.16
 -11  -2  31    5.50    6.93
  11  -3  -1   11.79    7.05
  11  -3  -1    3.31    5.56
  11   3  -1   21.47    6.86
  11   3  -1    5.77    5.61
 -11  -3   1    7.71    5.10
  11  -3  -2   31.52    9.52
  11  -3  -2    9.24    7.09
  11   3  -2   34.50    8.48
  11   3  -2   19.38    6.72
 -11  -3   2   17.88    7.06
 -11   3   3   61.58   14.29
  11  -3  -3   83.46   15.33
  11  -3  -3   66.48   14.79
  11   3  -3   57.62   12.80
 -11   3   4    9.81    6.55
  11  -3  -4   24.80    8.25
  11  -3  -4   10.76    7.09
  11   3  -4   17.70    6.98
 -11   3   5    1.83    5.63
  11  -3  -5    7.38    6.08
  11  -3  -5    6.49    5.79
  11   3  -5    6.19    5.82
 -11   3   6   18.17    7.39
  11  -3  -6   20.70    8.03
  11  -3  -6    5.04    5.87
  11   3  -6   15.29    6.57
 -11   3   7   69.28   14.49
  11  -3  -7   59.10   13.23
  11  -3  -7   44.17   13.02
  11   3  -7   47.87   12.29
 -11   3   8    9.03    6.98
  11  -3  -8    0.00    4.45
  11  -3  -8   10.60    6.20
  11   3  -8   10.52    6.20
 -11  -3   8    8.23    5.82
 -11   3   9   12.64    7.13
  11  -3  -9   19.17    8.46
  11   3  -9    5.17    5.99
 -11  -3   9   18.18    7.79
 -11   3  10    5.60    6.07
  11  -3 -10   17.56    8.52
  11   3 -10    8.36    5.63
 -11  -3  10    3.06    5.01
 -11   3  11    4.64    6.47
  11  -3 -11   10.83    7.59
  11   3 -11   10.49    7.28
 -11  -3  11    7.46    6.57
 -11   3  12    9.10    7.15
  11  -3 -12   22.14    8.86
  11   3 -12    6.20    5.96
 -11  -3  12    0.00    4.74
 -11   3  13   16.79    7.62
  11  -3 -13   23.14    9.97
  11   3 -13   24.33    8.63
 -11  -3  13   23.71    8.46
 -11   3  14   -0.00    4.95
  11  -3 -14    0.20    3.80
  11   3 -14   -0.00    4.70
 -11  -3  14   -0.00    4.45
 -11   3  15   -0.00    5.05
  11  -3 -15    0.77    5.70
  11   3 -15    2.32    4.62
 -11  -3  15   -0.00    4.50
 -11   3  16    0.85    4.90
  11  -3 -16   -0.00    5.61
  11   3 -16   -0.00    4.72
 -11  -3  16   -0.00    5.65
 -11   3  17    5.44    5.98
  11  -3 -17   17.35    9.28
  11   3 -17    5.41    5.20
 -11  -3  17   13.63    6.89
 -11   3  18    0.00    5.27
  11  -3 -18    0.00    6.02
  11   3 -18    1.85    6.00
 -11  -3  18    9.99    7.11
 -11   3  19    6.93    7.50
  11  -3 -19   18.96    9.37
  11   3 -19    9.15    7.68
 -11  -3  19   12.25    7.35
 -11   3  20    1.21    4.84
  11  -3 -20    5.27    6.69
  11   3 -20    0.00    3.78
 -11  -3  20    5.81    5.46
 -11   3  21   -0.00    4.42
  11  -3 -21    6.65    7.10
  11   3 -21   -0.00    4.76
 -11  -3  21    7.41    6.17
 -11   3  22   20.04    9.15
  11   3 -22    4.79    6.20
 -11  -3  22    3.84    5.69
 -11   3  23   35.13   11.24
  11   3 -23   33.19   11.55
 -11  -3  23   25.44   10.01
 -11   3  24   14.26    8.82
  11   3 -24   18.08    8.93
 -11  -3  24   13.69    7.99
 -11   3  25    3.40    5.90
  11   3 -25    6.46    6.58
 -11  -3  25   -0.00    5.05
 -11   3  26    1.50    6.15
  11   3 -26    0.45    7.09
 -11  -3  26    0.14    4.58
 -11   3  27    0.00    6.79
  11   3 -27   27.59   11.12
 -11  -3  27    6.42    6.25
 -11   3  28    7.29    7.27
  11   3 -28   15.05    8.26
 -11  -3  28    8.26    7.07
 -11   3  29    0.81    6.23
  11   3 -29    4.47    7.30
 -11  -3  29    8.52    7.16
  11   3 -30   -0.00    6.18
 -11  -3  30    5.16    8.06
  11  -4  -1   -0.00    4.71
  11  -4  -1   44.59   11.56
  11   4  -1   36.32    8.51
  11   4  -1   37.11    8.80
 -11  -4   1   42.69    9.41
  11  -4  -2   -0.00    4.41
  11  -4  -2    0.00    6.11
  11   4  -2    9.64    5.13
  11   4  -2    0.00    4.28
 -11  -4   2   -0.00    3.15
  11  -4  -3    6.25    5.35
  11  -4  -3    4.00    4.89
  11   4  -3   -0.00    3.78
 -11  -4   3    8.28    5.10
 -11   4   4    1.66    4.15
  11  -4  -4    1.38    4.42
  11  -4  -4   -0.00    4.57
  11   4  -4    7.27    5.06
 -11  -4   4    1.38    3.60
 -11   4   5   48.15   13.10
  11  -4  -5   63.78   13.62
  11  -4  -5   55.39   13.86
  11   4  -5   53.05   11.97
 -11   4   6   31.41    9.71
  11  -4  -6   25.54    8.56
  11  -4  -6   16.75    8.59
  11   4  -6   15.14    6.82
 -11   4   7   27.90    9.55
  11  -4  -7   11.51    6.08
  11  -4  -7   21.85    9.13
  11   4  -7    0.00    5.35
 -11   4   8   -0.00    4.41
  11  -4  -8    0.72    3.70
  11  -4  -8    3.13    5.24
  11   4  -8    0.00    5.04
 -11   4   9   46.33   12.51
  11  -4  -9   32.76   10.10
  11  -4  -9   34.20   11.56
  11   4  -9   42.61   10.49
 -11  -4   9   37.04   10.09
 -11   4  10   10.83    6.46
  11  -4 -10    6.34    6.83
  11   4 -10   13.56    7.16
 -11  -4  10    8.24    5.40
 -11   4  11   28.50   10.14
  11  -4 -11   20.10    9.33
  11   4 -11   25.01    8.18
 -11  -4  11   16.91    7.31
 -11   4  12    1.57    4.65
  11  -4 -12    1.18    5.54
  11   4 -12    4.07    6.00
 -11  -4  12    0.00    3.52
 -11   4  13    5.03    5.99
  11  -4 -13   -0.00    5.06
  11   4 -13    4.17    5.29
 -11  -4  13   -0.00    4.41
 -11   4  14    2.64    5.31
  11  -4 -14   13.68    7.95
  11   4 -14   12.81    7.14
 -11  -4  14    9.53    6.00
 -11   4  15   11.93    7.43
  11  -4 -15    9.84    8.20
  11   4 -15   25.69    9.35
 -11  -4  15   45.88   11.04
 -11   4  16   10.90    7.58
  11  -4 -16    2.89    6.26
  11   4 -16    8.16    6.70
 -11  -4  16    6.54    5.45
 -11   4  17   -0.00    3.89
  11  -4 -17    0.00    5.44
  11   4 -17   -0.00    4.60
 -11  -4  17    4.88    5.31
 -11   4  18    0.45    5.20
  11  -4 -18   -0.00    6.94
  11   4 -18    3.66    5.83
 -11  -4  18   -0.00    4.56
 -11   4  19    2.48    5.49
  11   4 -19    3.21    5.96
 -11  -4  19    4.97    5.56
 -11   4  20   16.83    8.65
  11   4 -20    6.68    7.89
 -11  -4  20    8.30    6.66
 -11   4  21   12.43    8.63
  11   4 -21   14.28    8.48
 -11  -4  21   41.07   11.27
 -11   4  22    4.23    6.41
  11   4 -22   12.71    7.82
 -11  -4  22    7.02    6.98
 -11   4  23   -0.00    6.22
  11   4 -23   -0.00    6.14
 -11  -4  23    2.75    4.45
 -11   4  24   -0.00    6.02
  11   4 -24    0.38    4.49
 -11  -4  24   14.83    7.34
 -11   4  25   31.64   11.04
  11   4 -25   21.20   10.00
 -11  -4  25   14.66    7.93
 -11   4  26    8.69    7.40
  11   4 -26   13.75    8.43
 -11  -4  26   18.86    8.86
 -11   4  27   15.69    8.28
  11   4 -27    5.09    7.10
 -11  -4  27    7.81    7.34
 -11   4  28    5.78    5.62
  11   4 -28    0.00    6.20
 -11  -4  28    0.00    6.44
 -11   4  29    3.90    6.90
  11   4 -29    9.83    7.70
 -11  -4  29    0.00    6.20
  11   4 -30   -0.00    5.08
 -11  -4  30   -0.00    5.54
  11   4 -31    2.70    6.67
  11  -5  -1    0.00    4.05
  11  -5  -1    3.90    5.31
  11   5  -1   -0.00    3.91
  11  -5  -2   62.67   13.87
  11  -5  -2   32.25   11.10
  11   5  -2   42.30   10.35
  11  -5  -3   68.37   13.75
  11  -5  -3   43.01   12.12
  11   5  -3   33.65    9.57
  11  -5  -4   15.44    6.84
  11  -5  -4    0.00    4.97
  11   5  -4    1.09    4.21
 -11   5   5    0.33    4.10
  11  -5  -5   -0.00    3.34
  11  -5  -5    0.00    4.28
  11   5  -5    6.91    5.42
 -11  -5   5    3.75    4.56
 -11   5   6   14.15    7.65
  11  -5  -6   28.72    8.99
  11  -5  -6   11.26    7.42
  11   5  -6   17.60    7.40
 -11   5   7   52.64   12.63
  11  -5  -7   36.72   10.97
  11  -5  -7   30.64   10.79
  11   5  -7   29.20    9.28
 -11   5   8   16.21    8.78
  11  -5  -8   15.32    7.13
  11  -5  -8    6.39    6.46
  11   5  -8    3.22    4.47
 -11   5   9   27.65    9.49
  11  -5  -9   14.26    7.27
  11  -5  -9   24.92   10.19
  11   5  -9   30.59    9.42
 -11   5  10    1.07    5.38
  11  -5 -10    1.65    5.16
  11  -5 -10    1.86    6.48
  11   5 -10   -0.00    4.75
 -11  -5  10   -0.00    3.91
 -11   5  11    1.59    4.14
  11  -5 -11    7.12    5.07
  11  -5 -11    2.95    5.42
  11   5 -11    5.61    5.93
 -11  -5  11   -0.00    3.82
 -11   5  12   15.84    8.97
  11  -5 -12   27.90   10.74
  11   5 -12   23.22    8.91
 -11  -5  12   24.36    8.37
 -11   5  13   21.40    9.48
  11  -5 -13   29.49   11.18
  11   5 -13   29.90    9.11
 -11  -5  13   44.52   10.86
 -11   5  14   -0.00    5.24
  11  -5 -14    4.29    6.08
  11   5 -14   -0.00    5.37
 -11  -5  14    1.38    3.83
 -11   5  15    5.09    5.07
  11  -5 -15   -0.00    5.41
  11   5 -15    1.01    3.96
 -11  -5  15   -0.00    3.40
 -11   5  16   -0.00    4.24
  11  -5 -16    0.18    5.22
  11   5 -16    0.27    4.88
 -11  -5  16   -0.00    4.35
 -11   5  17    2.40    5.01
  11   5 -17    9.33    5.98
 -11  -5  17    3.37    5.18
 -11   5  18   15.97    8.46
  11   5 -18   24.73    9.05
 -11  -5  18    4.30    5.80
 -11   5  19   21.55    9.80
  11   5 -19   25.83    9.43
 -11  -5  19   30.38   10.33
 -11   5  20   -0.00    5.18
  11   5 -20    1.39    5.91
 -11  -5  20    0.05    3.40
 -11   5  21   16.68    7.86
  11   5 -21    0.00    5.18
 -11  -5  21   13.83    7.03
 -11   5  22    0.00    5.94
  11   5 -22    7.62    6.76
 -11  -5  22    6.83    5.96
 -11   5  23   21.84    9.69
  11   5 -23   27.90   10.91
 -11  -5  23    8.72    7.93
 -11   5  24    6.65    5.72
  11   5 -24    0.00    5.56
 -11  -5  24    1.55    5.86
 -11   5  25    2.11    4.43
  11   5 -25   -0.00    4.47
 -11  -5  25    1.70    5.54
 -11   5  26    8.67    5.50
  11   5 -26   -0.00    5.62
 -11  -5  26   -0.00    5.29
 -11   5  27    4.72    6.28
  11   5 -27    5.16    5.81
 -11  -5  27    8.86    6.92
 -11   5  28   10.27    7.60
  11   5 -28    7.92    7.69
 -11  -5  28   21.96    9.67
  11   5 -29    6.74    5.85
 -11  -5  29    6.83    6.78
  11   5 -30    2.17    6.90
 -11  -5  30   -0.00    6.24
  11   5 -31    0.11    4.95
  11   5 -32   -0.00    7.03
  11   5 -33   -0.00    5.91
  11  -6  -1   27.85    9.14
  11  -6  -1   17.22    8.71
  11   6  -1   33.98    8.57
  11  -6  -2    8.06    6.18
  11  -6  -2   -0.00    4.76
  11   6  -2    0.34    3.70
  11  -6  -3    4.55    5.13
  11  -6  -3    4.78    5.50
  11   6  -3    0.00    3.81
  11  -6  -4   36.43   10.46
  11  -6  -4   32.71   11.36
  11   6  -4   26.98    8.45
  11  -6  -5   30.63    9.47
  11  -6  -5   15.00    8.12
  11   6  -5    9.37    5.48
 -11   6   6   20.21    8.36
  11  -6  -6   17.66    8.77
  11  -6  -6   21.05    8.89
  11   6  -6   22.52    7.64
 -11   6   7    5.76    6.03
  11  -6  -7   11.32    6.78
  11  -6  -7   11.54    7.56
  11   6  -7   -0.00    4.77
 -11   6   8   20.11    8.48
  11  -6  -8   16.55    7.34
  11  -6  -8    9.25    7.24
  11   6  -8    7.22    5.65
 -11   6   9    5.90    5.86
  11  -6  -9    2.67    4.63
  11  -6  -9    5.98    6.40
  11   6  -9    4.14    4.54
 -11   6  10   17.55    8.97
  11  -6 -10   19.93    8.42
  11  -6 -10   11.67    7.90
  11   6 -10   19.21    7.70
 -11  -6  10   18.40    6.80
 -11   6  11    2.19    6.06
  11  -6 -11    8.37    5.97
  11  -6 -11    0.00    5.55
  11   6 -11   15.16    6.63
 -11  -6  11   13.69    6.63
 -11   6  12   -0.00    5.31
  11  -6 -12    8.38    6.00
  11  -6 -12    9.75    7.38
  11   6 -12    5.44    5.66
 -11  -6  12   -0.00    3.85
 -11   6  13    0.63    5.81
  11  -6 -13    6.70    5.50
  11   6 -13    8.66    6.40
 -11  -6  13    3.17    5.28
 -11   6  14   16.38    8.20
  11   6 -14    6.66    5.90
 -11  -6  14   13.43    6.96
 -11   6  15   29.59    9.84
  11   6 -15    7.80    6.71
 -11  -6  15   10.22    6.39
 -11   6  16   10.42    7.98
  11   6 -16   14.80    8.18
 -11  -6  16   13.15    6.86
 -11   6  17   -0.00    5.16
  11   6 -17    2.05    4.22
 -11  -6  17    0.00    4.80
 -11   6  18   -0.00    4.62
  11   6 -18    2.72    5.47
 -11  -6  18   -0.00    4.45
 -11   6  19   10.75    6.87
  11   6 -19    7.61    6.56
 -11  -6  19   17.08    7.35
 -11   6  20    4.65    5.96
  11   6 -20    7.45    6.94
 -11  -6  20    5.94    5.48
 -11   6  21    1.04    4.51
  11   6 -21    0.00    5.54
 -11  -6  21   14.31    7.30
 -11   6  22    1.11    5.57
  11   6 -22    0.00    5.59
 -11  -6  22   -0.00    3.78
 -11   6  23    6.73    5.48
  11   6 -23   12.96    7.12
 -11  -6  23    5.19    5.27
 -11   6  24   -0.00    5.05
  11   6 -24    3.52    5.48
 -11  -6  24    3.76    5.64
 -11   6  25    2.29    5.20
  11   6 -25    0.00    6.54
 -11  -6  25    6.23    6.83
 -11   6  26   12.45    8.52
  11   6 -26    3.28    5.34
 -11  -6  26   -0.00    5.16
 -11   6  27    0.40    5.41
  11   6 -27    3.62    6.12
 -11  -6  27    9.72    7.43
  11   6 -28    0.15    5.13
 -11  -6  28    5.99    6.92
  11   6 -29    0.00    6.27
 -11  -6  29    3.23    6.82
  11   6 -30    0.00    6.29
 -11  -6  30    2.71    5.50
  11   6 -31    5.05    8.09
  11  -7  -1    8.15    5.65
  11   7  -1   17.86    5.95
  11  -7  -2   39.52   11.09
  11   7  -2   24.59    7.41
  11  -7  -3    5.40    5.66
  11  -7  -3   -0.00    4.74
  11   7  -3    0.00    3.98
  11  -7  -4   29.16    9.34
  11  -7  -4    6.82    7.26
  11   7  -4   25.46    7.58
  11  -7  -5   -0.00    5.60
  11  -7  -5    0.00    4.62
  11   7  -5    5.06    4.48
  11  -7  -6   21.88    8.35
  11  -7  -6   16.02    8.50
  11   7  -6   13.38    6.09
 -11   7   7    1.85    5.15
  11  -7  -7    2.84    5.26
  11  -7  -7   11.06    7.02
  11   7  -7   -0.00    4.46
 -11   7   8   32.46   11.26
  11  -7  -8   38.33   11.80
  11  -7  -8   43.86   13.70
  11   7  -8   40.57   10.22
 -11   7   9   14.57    7.18
  11  -7  -9   49.55   12.02
  11   7  -9   17.22    7.35
 -11   7  10   -0.00    5.77
  11  -7 -10    1.60    5.06
  11   7 -10    0.00    4.05
 -11   7  11    0.17    5.11
  11  -7 -11    0.00    3.66
  11   7 -11    2.98    4.44
 -11   7  12   25.67    9.52
  11  -7 -12   44.66   11.33
  11   7 -12   15.80    6.99
 -11   7  13    7.76    6.99
  11  -7 -13    8.28    5.33
  11   7 -13    5.30    4.69
 -11   7  14    8.82    5.87
  11  -7 -14    0.00    5.32
  11   7 -14   10.00    6.19
 -11   7  15    1.06    4.25
  11   7 -15   -0.00    4.61
 -11   7  16   -0.00    4.29
  11   7 -16    2.70    4.26
 -11  -7  16   -0.00    3.88
 -11   7  17    7.21    5.64
  11   7 -17    2.56    6.23
 -11  -7  17    8.11    6.35
 -11   7  18   16.38    9.64
  11   7 -18   25.45    9.55
 -11  -7  18   20.26    8.20
 -11   7  19    1.28    5.88
  11   7 -19    8.59    6.48
 -11  -7  19    0.00    5.73
 -11   7  20   13.55    8.50
  11   7 -20    0.17    4.94
 -11  -7  20    1.33    5.17
 -11   7  21    5.19    6.93
  11   7 -21    1.51    4.41
 -11  -7  21    6.00    6.40
 -11   7  22    6.82    6.39
  11   7 -22    5.13    5.80
 -11  -7  22   11.45    6.76
 -11   7  23    6.61    6.23
  11   7 -23    2.39    4.48
 -11  -7  23    2.08    4.91
 -11   7  24    8.89    6.53
  11   7 -24   -0.00    4.69
 -11  -7  24    7.77    7.15
 -11   7  25    0.00    5.21
  11   7 -25    0.06    5.50
 -11  -7  25   -0.00    5.28
 -11   7  26   -0.00    6.40
  11   7 -26   -0.00    5.09
 -11  -7  26   -0.00    3.73
  11   7 -27   -0.00    5.13
 -11  -7  27    4.27    5.13
  11   7 -28    0.00    5.86
 -11  -7  28    6.03    6.51
  11   7 -29   -0.00    5.32
 -11  -7  29    1.87    6.13
 -11  -7  30    6.74    6.28
  11  -8  -1   -0.00    4.37
  11   8  -1    1.91    3.80
  11  -8  -2   17.38    7.37
  11   8  -2    0.44    3.98
  11  -8  -3   -0.00    3.62
  11   8  -3    1.25    3.78
  11  -8  -4   44.58   12.05
  11   8  -4   42.70   10.24
  11  -8  -5    8.91    6.16
  11   8  -5    1.97    3.85
  11  -8  -6   19.37    9.01
  11   8  -6   27.13    8.31
  11  -8  -7    0.00    4.92
  11   8  -7    5.11    5.26
 -11   8   8   -0.00    4.94
  11  -8  -8    0.24    5.40
  11   8  -8    7.57    5.23
 -11   8   9   -0.00    4.01
  11  -8  -9    0.00    3.61
  11   8  -9    3.71    4.15
 -11   8  10   20.14    9.42
  11  -8 -10    7.44    5.85
  11   8 -10   14.46    6.87
 -11   8  11    2.88    4.73
  11  -8 -11    3.87    4.70
  11   8 -11    0.63    3.91
 -11   8  12   -0.00    4.74
  11  -8 -12    2.72    5.11
  11   8 -12    0.00    4.86
 -11   8  13    4.12    6.68
  11  -8 -13    0.00    5.29
  11   8 -13    5.54    5.14
 -11   8  14    4.21    6.43
  11  -8 -14    4.94    5.53
  11   8 -14    6.83    5.44
 -11   8  15   10.74    7.35
  11  -8 -15   16.50    7.80
  11   8 -15   11.66    6.27
 -11   8  16   22.64    9.62
  11  -8 -16   29.03   10.18
  11   8 -16   24.95    9.04
 -11   8  17    0.00    5.60
  11  -8 -17    0.53    3.69
  11   8 -17    1.06    5.08
 -11   8  18    0.00    5.33
  11   8 -18    1.02    4.29
 -11   8  19    0.00    4.83
  11   8 -19    2.32    5.39
 -11   8  20    9.68    7.84
  11   8 -20    4.33    6.40
 -11   8  21   -0.00    5.59
  11   8 -21    0.00    5.31
 -11   8  22    3.75    4.83
  11   8 -22    9.13    5.92
 -11   8  23    3.89    7.15
  11   8 -23    2.05    4.91
 -11  -8  23    1.87    5.70
 -11   8  24    2.91    8.03
  11   8 -24   -0.00    5.03
 -11  -8  24    4.64    6.67
  11   8 -25    5.58    6.25
 -11  -8  25    0.00    5.17
  11   8 -26    8.54    6.95
 -11  -8  26    6.77    6.13
 -11  -8  27   -0.00    5.88
 -11  -8  28    1.36    5.94
 -11  -8  29    4.24    7.01
  11  -9  -1   -0.00    5.48
  11   9  -1    6.28    4.22
  11  -9  -2   38.81   10.97
  11   9  -2   35.19    8.51
  11  -9  -3   -0.00    3.76
  11   9  -3   -0.00    3.67
  11  -9  -4   15.74    8.15
  11   9  -4   19.93    6.94
  11  -9  -5    1.26    4.14
  11   9  -5   -0.00    3.87
  11  -9  -6   17.62    7.96
  11   9  -6    3.55    4.23
  11  -9  -7    3.19    5.00
  11   9  -7    1.46    3.81
  11  -9  -8   37.02   11.43
  11   9  -8   27.70    8.84
  11  -9  -9    2.09    4.61
  11   9  -9   -0.00    3.50
 -11   9  10    5.75    5.33
  11  -9 -10    2.58    4.05
  11   9 -10    1.59    4.68
 -11   9  11    8.85    6.45
  11  -9 -11    1.80    4.00
  11   9 -11    1.88    5.31
 -11   9  12   13.71    7.78
  11  -9 -12    9.91    6.25
  11   9 -12    8.30    6.41
 -11   9  13    3.37    4.71
  11  -9 -13    4.38    5.14
  11   9 -13   -0.00    4.99
 -11   9  14   15.06    7.68
  11  -9 -14    2.30    4.36
  11   9 -14    9.81    5.96
 -11   9  15   -0.00    5.04
  11  -9 -15   -0.00    4.71
  11   9 -15    4.67    5.85
 -11   9  16    4.80    6.39
  11  -9 -16    0.42    5.26
  11   9 -16    0.00    4.52
 -11   9  17    0.00    3.72
  11  -9 -17    0.00    5.42
  11   9 -17    1.48    3.68
 -11   9  18   22.29   10.09
  11  -9 -18   10.79    7.68
  11   9 -18   15.34    7.51
 -11   9  19    2.36    5.07
  11  -9 -19   -0.00    4.40
  11   9 -19    2.09    4.62
 -11   9  20    4.20    6.02
  11   9 -20   -0.00    5.22
 -11   9  21   -0.00    5.56
  11   9 -21   -0.00    4.48
 -11   9  22   14.16    8.41
  11   9 -22    6.23    6.13
 -11   9  23    8.92    7.05
  11   9 -23    6.04    5.77
  11 -10  -1   -0.00    4.96
  11  10  -1    1.77    3.37
  11 -10  -2    2.80    5.43
  11  10  -2    2.28    3.14
  11 -10  -3   -0.00    3.57
  11  10  -3    2.17    3.42
  11 -10  -4    8.63    5.25
  11  10  -4    9.33    5.23
  11 -10  -5    0.00    4.66
  11  10  -5    2.66    4.31
  11 -10  -6   24.02    9.06
  11  10  -6   12.80    5.49
  11 -10  -7   -0.00    3.49
  11  10  -7    0.31    3.87
  11 -10  -8    9.22    6.85
  11  10  -8    2.22    3.83
  11 -10  -9    2.68    5.85
  11  10  -9   -0.00    3.59
  11 -10 -10   17.18    8.42
  11  10 -10    8.90    5.49
  11 -10 -11    1.68    5.18
  11  10 -11   -0.00    4.82
 -11  10  12    2.67    6.19
  11 -10 -12    0.00    4.91
  11  10 -12    3.57    4.73
 -11  10  13    6.69    6.28
  11 -10 -13   -0.00    5.69
  11  10 -13    3.10    4.50
 -11  10  14    3.86    6.23
  11 -10 -14   18.75    8.09
  11  10 -14   17.70    6.69
 -11  10  15    0.00    5.44
  11 -10 -15    0.00    4.28
  11  10 -15    0.88    3.20
 -11  10  16   27.36   10.38
  11 -10 -16   24.95    9.21
  11  10 -16   10.88    6.03
 -11  10  17    2.39    5.68
  11 -10 -17    1.71    6.15
  11  10 -17   -0.00    3.77
 -11  10  18    2.00    5.10
  11 -10 -18    2.86    5.23
  11  10 -18    1.51    4.04
 -11  10  19   -0.00    5.65
  11 -10 -19    1.36    4.50
  11  10 -19    0.00    3.16
 -11  10  20    0.00    4.51
  11 -10 -20    7.71    7.55
  11  10 -20   -0.00    5.12
 -11  10  21   -0.00    5.43
  11 -10 -21   -0.00    4.73
  11 -11  -1    0.80    3.79
  11  11  -1    0.00    2.68
  11 -11  -2   23.99   10.06
  11  11  -2   18.94    6.21
  11 -11  -3   -0.00    5.71
  11  11  -3   -0.00    3.46
  11 -11  -4   15.68    8.34
  11  11  -4    4.56    3.99
  11 -11  -5    0.00    4.30
  11  11  -5    0.00    2.84
  11 -11  -6    0.84    2.82
  11  11  -6    5.78    4.98
  11 -11  -7    2.93    5.66
  11  11  -7    3.49    3.77
  11 -11  -8   41.72   12.28
  11  11  -8   26.70    8.34
  11 -11  -9    3.74    4.93
  11  11  -9    0.82    3.61
  11 -11 -10    1.89    5.47
  11  11 -10    3.91    4.11
  11 -11 -11    6.28    5.69
  11  11 -11    2.43    4.36
  11 -11 -12   26.70    9.96
  11  11 -12   13.49    6.67
 -11  11  13   -0.00    4.45
  11 -11 -13   -0.00    4.24
  11  11 -13    2.51    3.66
 -11  11  14    0.00    5.00
  11 -11 -14   11.37    6.89
  11  11 -14   16.03    6.66
 -11  11  15   10.20    7.03
  11 -11 -15   -0.00    4.21
  11  11 -15   -0.00    3.07
 -11  11  16    2.81    5.18
  11 -11 -16    3.01    4.91
  11  11 -16   -0.00    4.15
 -11  11  17    5.98    5.14
  11 -11 -17   -0.00    4.80
 -11  11  18    5.84    7.02
  11 -11 -18    8.46    6.69
  11 -12  -1    0.00    3.68
  11  12  -1    2.13    3.42
  11 -12  -2    1.53    5.34
  11  12  -2   -0.00    2.99
  11 -12  -3    3.17    5.21
  11  12  -3   -0.00    3.44
  11 -12  -4    7.85    6.72
  11  12  -4    0.94    3.21
  11 -12  -5    1.78    4.60
  11  12  -5   -0.00    3.55
  11 -12  -6   -0.00    3.97
  11  12  -6   15.77    5.76
  11 -12  -7    0.37    4.29
  11  12  -7    0.14    2.62
  11 -12  -8    3.34    5.17
  11  12  -8   -0.00    3.57
  11 -12  -9   -0.00    3.35
  11  12  -9   -0.00    3.32
  11 -12 -10    2.03    3.62
  11  12 -10   10.33    4.91
  11 -12 -11   -0.00    2.90
  11  12 -11    0.00    4.07
  11 -12 -12   -0.00    3.81
  11  12 -12    8.41    5.47
  11 -12 -13    3.30    4.73
  11 -12 -14   -0.00    5.50
  11 -12 -15    5.38    5.23
  11 -13  -1   12.22    8.02
  11  13  -1    0.00    2.79
  11 -13  -2    1.10    5.48
  11  13  -2    1.63    3.10
  11 -13  -3   -0.00    3.82
  11  13  -3    0.01    2.54
  11 -13  -4    6.94    6.66
  11  13  -4    4.70    4.02
  11 -13  -5    1.24    4.81
  11  13  -5    1.58    3.65
  11 -13  -6    0.33    4.01
  11  13  -6    1.52    3.27
  11 -13  -7    5.79    5.43
  11  13  -7   -0.00    3.00
  11 -13  -8   21.48    8.51
  11  13  -8    8.56    5.01
  11 -13  -9    0.00    3.32
  11  14  -1    2.73    2.86
  11  14  -2    3.74    3.42
  11  14  -3   -0.00    3.39
  10   0  -1   -0.00    4.80
  10   0  -2   22.33    7.91
  10   0  -3   -0.00    4.54
  10   0  -4  141.41   22.20
  10   0  -5   -0.00    4.75
  10   0  -6   21.02    7.91
 -10   0   7   -0.00    3.75
  10   0  -7   -0.00    4.84
 -10   0   8   15.72    7.00
  10   0  -8   11.27    6.86
 -10   0   9   -0.00    4.75
  10   0  -9   -0.00    4.04
 -10   0  10  151.07   22.74
  10   0 -10  123.93   22.16
 -10   0  11    3.11    5.12
  10   0 -11    4.55    5.83
 -10   0  12   -0.00    4.20
  10   0 -12   -0.00    4.58
 -10   0  13   -0.00    3.76
  10   0 -13   -0.00    4.56
 -10   0  14   22.16    9.12
  10   0 -14   35.84   10.70
 -10   0  15    5.84    6.04
  10   0 -15    8.35    6.21
 -10   0  16   46.82   11.90
  10   0 -16   39.70   11.83
 -10   0  17   -0.00    3.67
  10   0 -17    0.27    5.12
 -10   0  18   30.67   10.46
  10   0 -18   20.56    9.16
 -10   0  19   -0.00    4.08
  10   0 -19   -0.00    4.91
 -10   0  20   52.36   14.01
  10   0 -20   74.13   16.41
 -10   0  21    4.29    6.01
  10   0 -21   -0.00    5.86
 -10   0  22   -0.00    4.71
  10   0 -22    1.47    6.17
 -10   0  23   -0.00    5.56
  10   0 -23   -0.00    4.46
 -10   0  24    6.22    6.64
  10   0 -24   -0.00    6.26
 -10   0  25   -0.00    5.29
  10   0 -25   -0.00    4.39
 -10   0  26   38.89   12.60
  10   0 -26   43.80   13.71
 -10   0  27    3.03    5.71
  10   0 -27    5.92    6.50
 -10   0  28   17.22    8.48
 -10   0  29    2.22    5.60
 -10   0  30   17.61    8.55
 -10   0  31   -0.00    7.34
 -10   0  32   10.97    8.11
  10  -1  -1    0.00    3.75
  10   1  -1    0.00    3.28
  10   1  -1   -0.00    4.12
 -10  -1   1   -0.00    3.33
  10  -1  -2  208.91   27.60
  10   1  -2  175.24   24.99
  10   1  -2  164.76   25.08
 -10  -1   2  169.88   25.17
  10  -1  -3    0.00    4.19
  10   1  -3   16.81    6.43
  10   1  -3    5.85    5.34
 -10  -1   3   21.90    7.64
 -10   1   4   -0.00    3.74
  10  -1  -4   -0.00    3.59
  10  -1  -4   10.64    6.10
  10   1  -4    3.45    5.02
 -10   1   5   11.84    6.74
  10  -1  -5   10.35    6.01
  10  -1  -5    9.74    6.31
  10   1  -5   27.88    8.63
 -10   1   6   70.91   13.00
  10  -1  -6   70.94   13.86
  10   1  -6   12.40    7.19
 -10   1   7   -0.00    4.59
  10  -1  -7    3.28    4.96
  10   1  -7    0.00    5.02
 -10   1   8   70.78   14.46
  10  -1  -8   75.13   15.34
  10   1  -8   52.50   12.66
 -10   1   9   -0.00    3.79
  10  -1  -9    1.15    4.88
  10   1  -9    0.00    4.86
 -10  -1   9    0.00    3.93
 -10   1  10   -0.00    4.64
  10  -1 -10    7.72    5.78
  10   1 -10    2.53    4.96
 -10  -1  10    1.66    4.81
 -10   1  11   18.50    7.85
  10  -1 -11    0.00    5.39
  10   1 -11    0.37    4.17
 -10  -1  11   15.13    7.06
 -10   1  12  100.68   18.71
  10  -1 -12  113.40   20.24
  10   1 -12   82.97   17.43
 -10  -1  12  104.24   18.21
 -10   1  13   -0.00    3.64
  10  -1 -13   -0.00    3.69
  10   1 -13    0.00    4.97
 -10  -1  13   -0.00    4.76
 -10   1  14   14.04    7.18
  10  -1 -14   23.54    9.08
  10   1 -14    0.00    4.96
 -10  -1  14    6.55    6.24
 -10   1  15   -0.00    5.07
  10  -1 -15   -0.00    4.55
  10   1 -15   -0.00    4.49
 -10  -1  15    2.53    4.54
 -10   1  16   37.04   10.45
  10  -1 -16   22.49   10.18
  10   1 -16   38.56   11.31
 -10  -1  16   30.61    9.65
 -10   1  17   -0.00    4.65
  10  -1 -17    0.83    4.53
  10   1 -17    0.86    4.38
 -10  -1  17    2.20    4.57
 -10   1  18   30.47   10.48
  10  -1 -18   39.88   12.23
  10   1 -18   42.69   12.01
 -10  -1  18   45.28   11.87
 -10   1  19   -0.00    5.02
  10  -1 -19    4.06    5.47
  10   1 -19    2.13    5.87
 -10  -1  19    1.37    4.60
 -10   1  20    0.35    4.07
  10  -1 -20    2.81    5.65
  10   1 -20   -0.00    4.58
 -10  -1  20    0.00    4.50
 -10   1  21    2.17    4.62
  10  -1 -21    0.22    5.68
  10   1 -21    1.28    4.44
 -10  -1  21    0.24    5.85
 -10   1  22   74.03   17.25
  10  -1 -22  110.52   20.77
  10   1 -22   82.64   18.54
 -10  -1  22   94.17   18.33
 -10   1  23   -0.00    5.21
  10  -1 -23    2.77    5.21
  10   1 -23   -0.00    5.47
 -10  -1  23   -0.00    5.37
 -10   1  24    0.71    6.15
  10  -1 -24   13.70    8.69
  10   1 -24    4.15    6.38
 -10  -1  24   10.54    7.67
 -10   1  25    0.00    5.45
  10  -1 -25    5.27    5.60
  10   1 -25   -5.19    7.27
 -10  -1  25    1.93    4.77
  10   1 -26   11.22    7.49
 -10  -1  26   -0.00    4.01
 -10   1  27   -0.00    5.23
  10   1 -27    2.52    5.87
 -10  -1  27    0.79    3.28
 -10   1  28   14.04    9.53
  10   1 -28    5.94    6.61
 -10  -1  28   10.42    7.68
 -10   1  29    0.00    5.54
 -10  -1  29    0.00    4.91
 -10   1  30    1.48    5.21
 -10  -1  30   -0.00    4.91
 -10   1  31    4.92    7.53
 -10  -1  31    5.10    6.09
 -10   1  32    8.56    8.37
 -10  -1  32   -0.00    5.78
 -10   2   1    0.00    3.72
  10  -2  -1   10.15    5.60
  10  -2  -1    5.79    5.67
  10   2  -1    2.61    3.80
  10   2  -1    6.05    4.79
 -10  -2   1    0.92    3.43
 -10   2   2   -0.00    3.87
  10  -2  -2   -0.00    3.02
  10  -2  -2    5.41    4.78
  10   2  -2    0.30    3.25
  10   2  -2    3.44    4.68
 -10  -2   2    7.42    5.04
 -10   2   3    2.78    4.17
  10  -2  -3   -0.00    3.93
  10  -2  -3    0.00    5.30
  10   2  -3    0.47    3.74
 -10  -2   3    1.77    3.68
 -10   2   4  155.45   24.50
  10  -2  -4  192.85   25.51
  10  -2  -4  144.78   24.59
  10   2  -4  208.12   25.91
 -10  -2   4  138.46   22.79
 -10   2   5   54.96   11.91
  10  -2  -5   34.10    9.85
  10  -2  -5   30.69   10.36
  10   2  -5   48.88   11.48
 -10  -2   5   45.39   11.05
 -10   2   6   42.77   10.78
  10  -2  -6   51.15   11.20
  10  -2  -6   26.37   10.40
  10   2  -6   29.95    9.10
 -10   2   7    5.98    5.36
  10  -2  -7   10.14    6.66
  10   2  -7   15.71    6.88
 -10   2   8    9.68    6.65
  10  -2  -8    9.85    6.49
  10   2  -8   15.17    7.05
 -10   2   9   13.18    6.36
  10  -2  -9    8.27    6.67
  10   2  -9   11.62    6.03
 -10   2  10  103.40   17.94
  10  -2 -10   65.87   16.31
  10   2 -10   89.70   17.07
 -10  -2  10  106.86   17.50
 -10   2  11   23.31    8.44
  10  -2 -11    8.83    6.37
  10   2 -11    5.87    5.45
 -10  -2  11    3.83    4.82
 -10   2  12    1.34    4.21
  10  -2 -12   -0.00    4.90
  10   2 -12   -0.00    3.15
 -10  -2  12    0.23    4.12
 -10   2  13   -0.00    4.88
  10  -2 -13   -0.00    4.67
  10   2 -13   -0.00    3.80
 -10  -2  13    3.25    4.58
 -10   2  14   25.10    8.72
  10  -2 -14   17.16    8.49
  10   2 -14   11.56    7.39
 -10  -2  14   27.72    9.47
 -10   2  15   30.74    9.18
  10  -2 -15    8.80    6.98
  10   2 -15   29.44    9.72
 -10  -2  15   13.01    7.16
 -10   2  16   14.65    6.69
  10  -2 -16    0.00    5.02
  10   2 -16   10.81    7.63
 -10  -2  16    8.28    6.96
 -10   2  17    2.21    5.18
  10  -2 -17   -0.00    5.27
  10   2 -17    2.68    5.87
 -10  -2  17   -0.00    4.03
 -10   2  18   -0.00    4.88
  10  -2 -18    0.00    5.82
  10   2 -18   11.66    6.33
 -10  -2  18    5.32    6.10
 -10   2  19    6.59    5.67
  10  -2 -19    3.01    5.47
  10   2 -19    8.64    8.00
 -10  -2  19    0.00    4.90
 -10   2  20   50.60   13.09
  10  -2 -20   45.38   13.59
  10   2 -20   34.94   11.89
 -10  -2  20   65.76   14.27
 -10   2  21    0.00    4.58
  10  -2 -21    0.00    6.11
  10   2 -21    4.32    5.86
 -10  -2  21    0.37    4.92
 -10   2  22    0.99    5.04
  10  -2 -22    9.03    7.57
  10   2 -22    6.14    6.71
 -10  -2  22   -0.00    4.75
 -10   2  23    0.00    4.39
  10  -2 -23    0.45    4.35
  10   2 -23   -0.00    5.02
 -10  -2  23   -0.00    5.35
 -10   2  24   32.78   10.80
  10   2 -24   19.90    9.82
 -10  -2  24   39.15   11.18
 -10   2  25    0.00    5.82
  10   2 -25    8.15    7.92
 -10  -2  25   -0.00    5.36
 -10   2  26   22.16    9.47
  10   2 -26   16.67    9.28
 -10  -2  26    9.31    7.11
 -10   2  27   10.44    8.14
  10   2 -27    4.10    5.88
 -10  -2  27    2.28    5.67
 -10   2  28    0.74    4.67
  10   2 -28    4.09    5.62
 -10  -2  28    3.12    6.88
 -10   2  29   -0.00    5.97
  10   2 -29   -0.00    4.96
 -10  -2  29   -0.00    5.44
 -10   2  30    7.97    7.42
 -10  -2  30   11.46    8.05
 -10   2  31   -0.00    6.37
 -10  -2  31    2.65    5.31
 -10   2  32    0.00    5.80
 -10  -2  32    1.67    5.10
  10  -3  -1   20.50    7.25
  10  -3  -1   16.14    7.86
  10   3  -1    7.67    4.65
  10   3  -1   14.98    6.23
 -10  -3   1   12.37    5.54
 -10   3   2  125.15   19.12
  10  -3  -2   95.99   17.27
  10  -3  -2  107.78   18.45
  10   3  -2   88.26   15.44
  10   3  -2   90.58   16.18
 -10  -3   2   80.77   15.27
 -10   3   3   52.51   12.80
  10  -3  -3   82.47   14.48
  10  -3  -3   39.35   12.39
  10   3  -3   51.21   11.66
 -10  -3   3   63.45   12.31
 -10   3   4    2.51    4.95
  10  -3  -4    0.41    3.62
  10  -3  -4   -0.00    4.97
  10   3  -4   -0.00    4.39
 -10  -3   4   -0.00    4.35
 -10   3   5    4.99    5.61
  10  -3  -5    2.01    3.67
  10  -3  -5    8.64    5.91
  10   3  -5    8.77    5.29
 -10  -3   5    1.79    4.17
 -10   3   6   30.86    9.68
  10  -3  -6   23.19    8.11
  10  -3  -6   34.52   10.38
  10   3  -6   29.83    9.31
 -10  -3   6   29.80    8.45
 -10   3   7   16.35    7.65
  10  -3  -7   18.21    7.30
  10  -3  -7   18.90    8.41
  10   3  -7   22.70    7.60
 -10  -3   7   16.15    7.35
 -10   3   8   66.85   13.86
  10  -3  -8   38.79   12.26
  10   3  -8   73.89   14.02
 -10   3   9    2.73    4.49
  10  -3  -9    7.29    6.00
  10   3  -9    8.27    5.68
 -10   3  10    0.00    3.89
  10  -3 -10   -0.00    5.10
  10   3 -10    0.00    3.86
 -10   3  11    4.24    4.84
  10  -3 -11   20.18    8.79
  10   3 -11   16.27    7.79
 -10  -3  11   11.76    6.22
 -10   3  12   26.36    9.54
  10  -3 -12   52.13   13.00
  10   3 -12   33.54    9.83
 -10  -3  12   33.37    9.99
 -10   3  13   11.15    6.33
  10  -3 -13   -0.00    5.02
  10   3 -13    6.68    5.79
 -10  -3  13    2.75    4.94
 -10   3  14   11.73    7.09
  10  -3 -14    0.00    5.27
  10   3 -14   15.26    7.30
 -10  -3  14    7.72    5.87
 -10   3  15    8.81    5.70
  10  -3 -15    7.93    5.98
  10   3 -15    2.13    4.30
 -10  -3  15    0.00    4.35
 -10   3  16   48.76   12.35
  10  -3 -16   56.31   14.08
  10   3 -16   27.24   10.09
 -10  -3  16   27.25   10.04
 -10   3  17    0.00    4.97
  10  -3 -17   33.47   10.83
  10   3 -17   16.57    8.98
 -10  -3  17   25.17    8.80
 -10   3  18   54.82   13.37
  10  -3 -18   17.81    9.25
  10   3 -18   23.83    9.39
 -10  -3  18   33.52   10.64
 -10   3  19    4.31    6.41
  10  -3 -19   19.77    9.03
  10   3 -19    9.57    6.94
 -10  -3  19    6.35    5.58
 -10   3  20    0.00    4.13
  10  -3 -20    6.66    6.44
  10   3 -20   -0.00    5.08
 -10  -3  20   -0.00    4.30
 -10   3  21    6.21    5.76
  10  -3 -21    1.57    4.62
  10   3 -21    6.35    5.87
 -10  -3  21    0.00    5.32
 -10   3  22   32.09   11.50
  10   3 -22   67.91   15.33
 -10  -3  22   56.70   14.05
 -10   3  23    5.14    5.87
  10   3 -23    3.05    6.02
 -10  -3  23    8.32    6.72
 -10   3  24   -0.00    4.87
  10   3 -24    0.00    6.33
 -10  -3  24    0.00    4.75
 -10   3  25   -0.00    5.43
  10   3 -25   -0.00    5.06
 -10  -3  25    1.26    5.54
 -10   3  26    8.58    7.10
  10   3 -26    7.94    7.70
 -10  -3  26    9.54    8.44
 -10   3  27   18.22    8.73
  10   3 -27    6.77    6.64
 -10  -3  27   24.23   10.13
 -10   3  28   13.54    7.57
  10   3 -28    6.11    6.13
 -10  -3  28    1.35    4.43
 -10   3  29   -0.00    4.84
  10   3 -29    5.88    6.26
 -10  -3  29    2.50    5.30
 -10   3  30    5.82    7.08
  10   3 -30   -0.00    6.03
 -10  -3  30   -0.00    5.27
 -10   3  31   -0.00    5.51
  10   3 -31   -0.00    5.95
 -10  -3  31   -0.00    3.52
 -10  -3  32    5.48    6.42
  10  -4  -1   -0.00    4.06
  10  -4  -1   -0.00    4.97
  10   4  -1   -0.00    2.84
  10   4  -1   -0.00    3.60
 -10  -4   1    7.79    4.34
  10  -4  -2    4.08    4.31
  10  -4  -2    0.09    4.53
  10   4  -2    0.82    3.41
 -10  -4   2    0.43    3.63
 -10   4   3    7.94    5.28
  10  -4  -3   11.93    6.50
  10  -4  -3    0.00    5.44
  10   4  -3    6.05    4.80
 -10  -4   3    0.00    3.72
 -10   4   4   83.07   16.47
  10  -4  -4   76.82   15.84
  10  -4  -4   97.71   18.38
  10   4  -4   91.24   15.46
 -10  -4   4   86.16   15.28
 -10   4   5   40.07   11.16
  10  -4  -5   57.07   12.35
  10  -4  -5   37.33   11.31
  10   4  -5   50.27   11.16
 -10  -4   5   42.23   10.32
 -10   4   6   48.82   12.20
  10  -4  -6   37.53   10.53
  10   4  -6   62.48   12.50
 -10  -4   6   45.97   10.72
 -10   4   7   -0.00    4.81
  10  -4  -7   -0.00    4.65
  10   4  -7   -0.00    4.70
 -10  -4   7    0.00    3.57
 -10   4   8   82.40   16.14
  10  -4  -8   71.82   14.84
  10   4  -8   69.13   14.21
 -10  -4   8   68.49   13.89
 -10   4   9    0.00    4.45
  10   4  -9    9.97    5.49
 -10   4  10   48.48   12.19
  10   4 -10   28.40    9.37
 -10   4  11    7.26    5.75
  10   4 -11    6.21    5.50
 -10   4  12   -0.00    4.56
  10   4 -12   -0.00    4.98
 -10  -4  12    0.00    3.76
 -10   4  13    0.00    3.87
  10   4 -13    3.50    5.56
 -10  -4  13    5.57    6.04
 -10   4  14   23.41    9.14
  10   4 -14   28.50   10.58
 -10  -4  14   49.21   11.69
 -10   4  15   24.02    9.57
  10  -4 -15   32.46   11.11
  10   4 -15    8.52    7.13
 -10  -4  15   14.46    6.86
 -10   4  16    9.60    6.97
  10  -4 -16   16.28    8.33
  10   4 -16   10.30    6.85
 -10  -4  16   18.07    7.40
 -10   4  17   11.91    6.97
  10  -4 -17   -0.00    5.28
  10   4 -17    6.40    6.08
 -10  -4  17    1.45    4.26
 -10   4  18    6.39    5.90
  10  -4 -18   10.71    7.48
  10   4 -18    3.36    5.40
 -10  -4  18    7.47    5.75
 -10   4  19   13.59    8.18
  10  -4 -19   13.57    7.39
  10   4 -19   18.00    8.24
 -10  -4  19    7.16    5.91
 -10   4  20   33.78   10.65
  10   4 -20   16.23    8.39
 -10  -4  20   21.99    8.85
 -10   4  21   26.55    9.76
  10   4 -21   19.18    8.24
 -10  -4  21   24.96    9.27
 -10   4  22   11.60    7.03
  10   4 -22   -0.00    4.55
 -10  -4  22    9.51    6.28
 -10   4  23    0.83    6.62
  10   4 -23    2.44    5.29
 -10  -4  23    7.21    6.18
 -10   4  24   26.19    9.42
  10   4 -24   25.86   10.24
 -10  -4  24   26.50   10.19
 -10   4  25   20.59    9.26
  10   4 -25    9.36    6.94
 -10  -4  25   15.41    7.94
 -10   4  26    2.64    4.16
  10   4 -26   13.95    7.22
 -10  -4  26    0.00    5.74
 -10   4  27    4.45    5.37
  10   4 -27    2.20    5.36
 -10  -4  27   -0.00    5.83
 -10   4  28    2.66    6.17
  10   4 -28    2.28    4.63
 -10  -4  28   11.06    7.13
 -10   4  29    6.30    6.99
  10   4 -29   -0.00    6.64
 -10  -4  29   -0.00    5.76
 -10   4  30    8.29    7.03
  10   4 -30    7.86    6.66
 -10  -4  30    2.39    5.38
 -10   4  31   -0.00    4.89
  10   4 -31    1.71    4.81
 -10  -4  31   -0.00    4.54
  10   4 -32    2.04    6.23
 -10  -4  32    2.54    5.90
  10  -5  -1   49.08   12.30
  10  -5  -1   51.81   13.89
  10   5  -1   60.18   11.00
  10   5  -1   64.28   11.74
 -10  -5   1   58.19   11.43
  10  -5  -2  292.58   32.65
  10  -5  -2  179.28   29.87
  10   5  -2  179.96   26.61
 -10  -5   2  209.87   27.32
  10  -5  -3   14.87    7.24
  10   5  -3   21.06    7.23
 -10  -5   3   21.25    6.83
 -10   5   4    1.73    4.58
 -10   5   4   -0.00    4.70
  10  -5  -4   -0.00    3.25
  10   5  -4    0.00    4.64
 -10  -5   4    0.00    2.75
 -10   5   5    4.16    5.41
 -10   5   5    0.00    4.57
  10  -5  -5    2.34    3.99
  10   5  -5   -0.00    3.80
 -10  -5   5    1.49    3.64
 -10   5   6   25.98    9.38
 -10   5   6   40.68   11.51
  10  -5  -6   27.45    9.62
  10   5  -6   45.81   10.22
 -10  -5   6   41.85    9.92
 -10   5   7   51.91   13.24
 -10   5   7   45.11   12.43
  10  -5  -7   58.27   13.25
  10   5  -7   57.91   12.06
 -10  -5   7   49.98   11.04
 -10   5   8   39.25   10.92
 -10   5   8   28.14   10.11
  10  -5  -8   26.34    9.45
  10   5  -8   35.41    9.58
 -10  -5   8   34.99    9.49
 -10   5   9   -0.00    6.27
  10  -5  -9    0.00    3.83
  10   5  -9    2.48    3.89
 -10   5  10   -0.00    3.64
  10  -5 -10   -0.00    4.26
  10   5 -10   -0.00    3.99
 -10   5  11   12.21    7.69
  10   5 -11   21.28    7.67
 -10   5  12   14.85    8.70
  10   5 -12   62.09   12.80
 -10  -5  12   55.21   11.80
 -10   5  13   34.08   10.30
  10   5 -13   16.37    6.90
 -10  -5  13    9.85    5.64
 -10   5  14    0.84    4.09
  10   5 -14    0.85    5.03
 -10  -5  14   -0.00    3.84
 -10   5  15   -0.00    3.43
  10   5 -15    2.93    4.25
 -10  -5  15    5.69    5.53
 -10   5  16    0.00    5.60
  10   5 -16    8.77    6.90
 -10  -5  16    0.00    4.43
 -10   5  17   44.79   12.17
  10   5 -17   40.03   11.78
 -10  -5  17   29.95   10.25
 -10   5  18   20.87    9.17
  10   5 -18   20.00    8.34
 -10  -5  18   12.92    7.10
 -10   5  19    3.21    5.62
  10   5 -19   -0.00    5.30
 -10  -5  19    0.00    4.65
 -10   5  20    0.00    4.63
  10   5 -20    3.12    5.88
 -10  -5  20   -0.00    4.61
 -10   5  21    3.51    4.71
  10   5 -21    4.36    6.52
 -10  -5  21   17.39    8.01
 -10   5  22   18.80    9.39
 -10  -5  22   33.31   11.30
 -10   5  23   12.95    7.33
  10   5 -23   10.54    7.22
 -10  -5  23    9.38    7.66
 -10   5  24    1.09    5.23
  10   5 -24    0.00    5.49
 -10  -5  24   -0.00    4.56
 -10   5  25    4.84    5.64
  10   5 -25    1.32    6.70
 -10  -5  25    0.00    5.19
 -10   5  26    4.47    5.93
  10   5 -26    9.80    6.91
 -10  -5  26   -0.00    6.20
 -10   5  27   32.41   10.51
  10   5 -27    5.52    6.51
 -10  -5  27   -0.00    6.80
 -10   5  28   16.42    8.49
  10   5 -28   -0.00    5.51
 -10  -5  28    7.05    6.69
 -10   5  29   -0.00    4.68
  10   5 -29    0.74    4.71
 -10  -5  29   -0.00    5.20
 -10   5  30   -0.00    5.40
  10   5 -30    0.44    6.15
 -10  -5  30    4.86    7.23
  10   5 -31    5.92    7.56
 -10  -5  31    5.24    6.05
  10   5 -32    8.06    7.86
 -10  -5  32    1.05    5.42
  10   5 -33    7.69    7.88
  10  -6  -1   -0.00    4.58
  10  -6  -1    4.15    5.24
  10   6  -1    2.43    3.31
  10  -6  -2   17.60    7.74
  10   6  -2    7.82    4.83
 -10   6   3   17.44    8.07
  10  -6  -3    6.48    5.69
  10   6  -3   18.65    6.34
 -10   6   4   13.86    7.98
  10  -6  -4   18.39    7.56
  10   6  -4   14.26    5.87
 -10   6   5   16.96    8.30
 -10   6   5   12.50    8.32
  10  -6  -5   27.23   10.00
  10   6  -5   28.64    7.90
 -10  -6   5   36.37    8.56
 -10   6   6   46.81   11.90
 -10   6   6   43.35   11.81
  10  -6  -6   34.18   10.07
  10   6  -6   19.75    7.64
 -10  -6   6   20.85    7.21
 -10   6   7    0.82    4.67
 -10   6   7   -0.00    4.02
  10  -6  -7   -0.00    4.62
  10   6  -7    6.12    4.25
 -10  -6   7   -0.00    3.18
 -10   6   8    3.00    5.40
 -10   6   8   -0.00    4.96
  10  -6  -8    6.00    5.07
  10   6  -8    0.00    5.39
 -10  -6   8    0.00    4.14
 -10   6   9   35.15   11.38
 -10   6   9   63.54   14.22
  10  -6  -9   63.45   13.77
  10   6  -9   42.80   10.71
 -10  -6   9   47.38   11.07
 -10   6  10   36.58   11.14
  10  -6 -10   48.67   12.22
  10   6 -10   32.20    9.54
 -10   6  11   16.31    7.73
  10  -6 -11   -0.00    4.74
  10   6 -11    3.48    4.56
 -10   6  12    8.15    6.23
  10   6 -12    0.00    4.20
 -10   6  13   20.13    9.01
  10   6 -13   17.71    7.34
 -10  -6  13   17.42    7.54
 -10   6  14   12.74    6.99
  10   6 -14   10.35    6.41
 -10  -6  14    6.23    5.53
 -10   6  15   19.73    9.16
  10   6 -15   11.84    5.94
 -10  -6  15   13.19    6.92
 -10   6  16   15.60    8.05
  10   6 -16    0.00    5.16
 -10  -6  16   11.84    6.17
 -10   6  17   11.42    6.86
  10   6 -17    1.53    5.08
 -10  -6  17    1.23    3.94
 -10   6  18   10.10    7.69
  10   6 -18    2.65    5.94
 -10  -6  18    7.51    5.85
 -10   6  19   27.36   10.00
  10   6 -19   39.63   10.66
 -10  -6  19    7.06    6.30
 -10   6  20   -0.00    5.75
  10   6 -20    5.13    5.94
 -10  -6  20   16.27    7.66
 -10   6  21    7.24    6.13
  10   6 -21    3.05    5.76
 -10  -6  21    0.00    4.65
 -10   6  22    3.19    5.49
  10   6 -22    4.63    5.49
 -10  -6  22    0.00    3.47
 -10   6  23    6.49    6.11
  10   6 -23    9.85    6.14
 -10  -6  23    3.63    5.21
 -10   6  24   -0.00    3.97
  10   6 -24    8.25    7.30
 -10  -6  24   16.81    8.70
 -10   6  25   -0.00    4.03
  10   6 -25   15.89    8.37
 -10  -6  25   13.84    8.07
 -10   6  26    5.45    6.52
  10   6 -26   -0.00    5.89
 -10  -6  26    6.84    6.76
 -10   6  27   -0.00    5.89
  10   6 -27   -0.00    5.67
 -10  -6  27    3.80    5.58
 -10   6  28    1.47    5.29
  10   6 -28    3.46    5.08
 -10  -6  28    1.87    4.82
 -10   6  29   10.46    7.55
  10   6 -29    3.75    6.53
 -10  -6  29   -0.00    5.26
 -10   6  30    2.83    5.69
  10   6 -30    0.68    5.85
 -10  -6  30   -0.00    5.25
  10   6 -31   -0.00    5.50
 -10  -6  31   20.98    9.20
  10   6 -32   -0.00    4.70
  10   6 -33   -0.00    6.15
  10   6 -34    5.36    5.87
  10  -7  -1   49.08   13.74
  10   7  -1   81.83   12.86
 -10   7   2    6.44    6.02
  10  -7  -2    4.16    4.47
  10   7  -2    5.40    4.53
 -10   7   3   25.86    9.66
  10  -7  -3   15.16    7.35
  10   7  -3   27.44    7.71
 -10   7   4   -0.00    5.43
  10  -7  -4    2.42    4.71
  10   7  -4   -0.00    2.99
 -10   7   5   45.39   13.58
  10  -7  -5   30.75   10.22
  10   7  -5   64.19   11.91
 -10   7   6    2.78    5.22
 -10   7   6    6.88    6.39
  10  -7  -6    6.98    5.51
  10   7  -6   14.53    6.17
 -10   7   7   37.57   11.48
  10  -7  -7   69.04   13.97
  10   7  -7   29.06    9.09
 -10   7   8   23.39    8.75
  10  -7  -8   18.81    8.26
  10   7  -8   14.64    6.10
 -10   7   9   -0.00    5.18
  10  -7  -9    0.00    4.22
  10   7  -9   -0.00    4.77
 -10   7  10   -0.00    5.27
  10  -7 -10    4.97    4.63
  10   7 -10   -0.00    4.69
 -10   7  11    5.73    6.32
  10  -7 -11   12.00    6.99
  10   7 -11    6.19    6.44
 -10   7  12    5.23    5.67
  10  -7 -12   -0.00    5.46
  10   7 -12    0.00    4.13
 -10   7  13   64.41   13.78
  10  -7 -13   44.42   12.05
  10   7 -13   22.93    9.62
 -10  -7  13   23.88    8.77
 -10   7  14   -0.00    5.29
  10   7 -14    0.00    4.16
 -10  -7  14   -0.00    4.60
 -10   7  15    0.97    4.32
  10   7 -15    0.00    4.93
 -10  -7  15    6.21    5.42
 -10   7  16    1.77    5.07
  10   7 -16   -0.00    3.78
 -10  -7  16    0.00    4.23
 -10   7  17   19.64    8.76
  10   7 -17   33.42   10.62
 -10  -7  17   24.38    9.28
 -10   7  18   -0.00    4.53
  10   7 -18    6.33    6.10
 -10  -7  18    0.00    4.81
 -10   7  19    3.36    5.40
  10   7 -19    0.00    3.99
 -10  -7  19   12.08    7.13
 -10   7  20   -0.00    4.51
  10   7 -20    0.00    5.57
 -10  -7  20   -0.00    4.81
 -10   7  21    0.00    5.43
  10   7 -21   -0.00    5.05
 -10  -7  21    2.36    5.22
 -10   7  22   -0.00    4.65
  10   7 -22    1.49    5.28
 -10  -7  22    6.11    6.10
 -10   7  23   12.07    8.90
  10   7 -23    9.42    7.85
 -10  -7  23    2.75    6.95
 -10   7  24    0.00    6.31
  10   7 -24   -0.00    3.92
 -10  -7  24    0.80    3.48
 -10   7  25    6.43    6.07
  10   7 -25    0.42    4.08
 -10  -7  25   -0.00    5.41
 -10   7  26   -0.00    4.57
  10   7 -26   -0.00    4.07
 -10  -7  26    0.10    5.11
 -10   7  27    4.74    7.00
  10   7 -27   11.41    7.67
 -10  -7  27   14.73    8.24
 -10   7  28   11.15    6.67
  10   7 -28    6.20    6.73
 -10  -7  28    2.76    5.29
 -10   7  29    4.27    6.30
  10   7 -29   -0.00    5.26
 -10  -7  29    4.23    7.41
  10   7 -30   -0.00    6.36
 -10  -7  30    3.46    7.61
  10   7 -31    4.12    6.04
 -10  -7  31    0.00    7.44
  10   7 -32    0.00    6.28
  10   7 -33    0.00    5.78
  10  -8  -1    7.64    6.60
  10   8  -1    6.06    4.27
  10  -8  -2    2.10    4.15
  10   8  -2    0.14    2.88
  10  -8  -3   38.36   10.56
  10   8  -3   23.99    7.19
  10  -8  -4   18.30    7.79
  10   8  -4   11.67    5.54
  10  -8  -5   53.28   13.16
  10   8  -5   43.89   10.20
 -10   8   6   12.21    7.84
  10  -8  -6   18.10    7.46
  10   8  -6    7.70    5.08
 -10   8   7    4.81    5.86
  10  -8  -7    8.43    6.14
  10   8  -7    7.01    4.79
 -10   8   8   -0.00    3.41
 -10   8   8    3.14    5.39
  10  -8  -8    6.00    5.94
  10   8  -8    1.95    4.34
 -10   8   9   17.49    7.70
 -10   8   9    8.05    6.27
  10  -8  -9   21.82    8.23
  10   8  -9    8.75    4.73
 -10   8  10    0.00    5.41
 -10   8  10    4.70    5.17
  10  -8 -10    4.55    5.18
  10   8 -10    0.00    4.74
 -10   8  11   32.18   10.71
 -10   8  11   21.35    9.23
  10  -8 -11   28.49    9.48
  10   8 -11   24.30    8.30
 -10   8  12   -0.00    5.12
  10  -8 -12    1.72    3.26
  10   8 -12    1.59    3.12
 -10   8  13    0.00    5.30
  10  -8 -13    6.35    6.72
  10   8 -13    4.50    4.18
 -10   8  14    1.95    4.80
  10  -8 -14    5.58    5.52
  10   8 -14    0.66    3.80
 -10   8  15   27.60    9.63
  10  -8 -15   24.10    9.07
  10   8 -15   24.63    8.32
 -10   8  16    0.34    2.52
  10   8 -16   -0.00    4.56
 -10   8  17   -0.00    5.69
  10   8 -17   -0.00    3.74
 -10  -8  17    2.92    5.03
 -10   8  18    1.69    5.84
  10   8 -18    1.68    4.35
 -10  -8  18    0.31    4.15
 -10   8  19    9.79    6.95
  10   8 -19   19.97    8.23
 -10  -8  19   40.82   11.02
 -10   8  20    0.00    5.15
  10   8 -20   -0.00    3.42
 -10  -8  20   -0.00    3.76
 -10   8  21   11.89    7.70
  10   8 -21   16.98    7.80
 -10  -8  21    9.01    6.70
 -10   8  22    4.20    5.80
  10   8 -22    0.00    4.50
 -10  -8  22   -0.00    4.73
 -10   8  23    1.05    5.38
  10   8 -23    7.01    5.68
 -10  -8  23    8.47    7.84
 -10   8  24    0.00    5.77
  10   8 -24   -0.00    4.11
 -10  -8  24   -0.00    5.04
 -10   8  25   20.62   10.24
  10   8 -25    7.26    7.07
 -10  -8  25   -0.00    4.95
 -10   8  26    4.35    6.02
  10   8 -26    1.31    6.01
 -10  -8  26    0.50    5.73
 -10   8  27    1.84    4.83
  10   8 -27    2.15    5.83
 -10  -8  27    0.00    6.19
 -10   8  28   -0.00    4.01
  10   8 -28   -0.00    5.58
 -10  -8  28    0.00    5.31
  10   8 -29    0.00    6.23
 -10  -8  29    0.08    6.87
  10   8 -30    0.00    5.01
 -10  -8  30   -0.00    6.43
 -10  -8  31    0.00    7.74
 -10   9   1   38.92   13.05
  10  -9  -1   51.05   12.85
  10   9  -1   49.43    9.70
 -10   9   2   10.61    8.01
  10  -9  -2    2.13    5.85
  10   9  -2    9.07    4.28
 -10   9   3   28.31   10.16
  10  -9  -3   26.92    9.67
  10   9  -3   33.06    8.09
 -10   9   4   -0.00    4.89
  10  -9  -4    4.33    5.60
  10   9  -4    1.55    3.03
 -10   9   5   10.10    7.29
  10  -9  -5    1.86    5.35
  10   9  -5    5.73    4.79
 -10   9   6    4.91    5.96
  10  -9  -6   -0.00    4.37
  10   9  -6    2.49    4.36
 -10   9   7   54.86   13.83
  10  -9  -7   31.79   10.37
  10   9  -7   29.87    8.21
 -10   9   8    2.96    5.83
  10  -9  -8    5.07    5.69
  10   9  -8    5.76    4.75
 -10   9   9    0.47    4.51
 -10   9   9   11.16    7.13
  10  -9  -9    2.11    4.95
  10   9  -9    9.70    5.22
 -10   9  10    1.41    4.73
 -10   9  10    1.25    4.47
  10  -9 -10    0.00    4.24
  10   9 -10    6.10    4.57
 -10   9  11   49.07   12.88
 -10   9  11    2.11    5.39
  10  -9 -11   38.96   10.86
  10   9 -11   18.30    6.59
 -10   9  12    2.06    3.68
 -10   9  12    5.87    5.97
  10  -9 -12    3.90    5.83
  10   9 -12    0.00    3.37
 -10   9  13    2.87    6.44
  10  -9 -13    5.88    5.96
  10   9 -13   11.61    5.37
 -10   9  14    1.30    4.75
  10  -9 -14   -0.00    4.33
  10   9 -14   -0.00    3.72
 -10   9  15    4.29    5.86
  10  -9 -15    1.83    5.37
  10   9 -15    0.00    3.57
 -10   9  16    6.56    5.07
  10  -9 -16    0.00    5.22
  10   9 -16    0.39    3.12
 -10   9  17   33.30   11.46
  10  -9 -17   23.16    9.10
  10   9 -17   32.32    9.67
 -10   9  18    0.70    4.21
  10   9 -18   -0.00    3.47
 -10   9  19    6.10    7.02
  10   9 -19   -0.00    2.80
 -10   9  20    4.27    6.12
  10   9 -20   -0.00    3.05
 -10   9  21    0.00    4.82
  10   9 -21    2.09    5.03
 -10   9  22    3.52    5.69
  10   9 -22   -0.00    3.38
 -10   9  23    5.50    5.77
  10   9 -23    4.39    5.41
 -10   9  24   -0.00    5.21
  10   9 -24    0.09    4.08
 -10  -9  24    4.02    6.37
 -10   9  25   -0.00    5.82
  10   9 -25    0.29    3.78
 -10  -9  25    0.00    4.96
 -10   9  26   -0.00    5.01
  10   9 -26   -0.00    5.07
 -10  -9  26   10.70    8.24
  10   9 -27   11.59    7.96
 -10  -9  27    0.00    6.52
 -10  -9  28    3.29    6.37
 -10  -9  29    0.08    5.73
 -10  -9  30   -0.00    6.31
 -10  10   1    5.09    6.70
  10 -10  -1    8.22    7.30
  10  10  -1   15.44    5.38
 -10  10   2   -0.00    4.93
  10 -10  -2    0.21    4.85
  10  10  -2   -0.00    2.84
 -10  10   3   10.63    7.76
  10 -10  -3   18.65    7.80
  10  10  -3   15.33    5.42
 -10  10   4    7.64    6.50
  10 -10  -4   -0.00    3.94
  10  10  -4    0.48    2.80
 -10  10   5   50.71   13.67
  10 -10  -5   27.84   10.07
  10  10  -5   39.78    8.79
 -10  10   6   -0.00    4.74
  10 -10  -6    4.63    6.72
  10  10  -6   -0.00    3.01
 -10  10   7    0.52    5.08
  10 -10  -7    0.44    4.60
  10  10  -7    1.49    3.59
 -10  10   8   -0.00    5.52
  10 -10  -8   -0.00    4.51
  10  10  -8    0.70    3.18
 -10  10   9   19.04    8.98
  10 -10  -9   39.77   11.13
  10  10  -9   13.82    6.42
 -10  10  10   -0.00    4.35
  10 -10 -10    0.00    4.26
  10  10 -10    0.10    3.19
 -10  10  11    4.72    5.85
 -10  10  11    5.11    6.10
  10 -10 -11   -0.00    4.55
  10  10 -11    4.73    4.94
 -10  10  12    1.80    5.16
 -10  10  12    4.44    5.17
  10 -10 -12   -0.00    2.98
  10  10 -12   -0.00    3.45
 -10  10  13   12.21    7.95
 -10  10  13   26.99   10.88
  10 -10 -13   41.29   10.98
  10  10 -13   55.23   11.48
 -10  10  14    1.82    4.63
  10 -10 -14    9.89    6.78
  10  10 -14    2.77    3.70
 -10  10  15    8.57    7.22
  10 -10 -15   16.93    8.06
  10  10 -15    7.66    5.69
 -10  10  16   -0.00    5.51
  10 -10 -16    2.49    4.56
  10  10 -16    0.00    3.81
 -10  10  17   -0.00    5.08
  10 -10 -17    3.39    4.69
  10  10 -17    0.71    3.76
 -10  10  18    1.03    5.37
  10 -10 -18   -0.00    4.54
  10  10 -18    0.00    3.56
 -10  10  19    7.66    6.18
  10 -10 -19   10.55    6.62
  10  10 -19   14.67    7.27
 -10  10  20    8.76    6.48
  10 -10 -20   -0.00    4.98
  10  10 -20    0.49    4.93
 -10  10  21   15.78    8.06
  10  10 -21    2.47    4.01
 -10  10  22    7.63    6.41
  10  10 -22    1.67    5.04
 -10  10  23    1.02    5.30
  10  10 -23    0.00    4.78
 -10  10  24    0.11    5.24
  10  10 -24   -0.00    3.61
 -10  10  25   -0.00    5.70
 -10  11   1    5.05    5.99
  10 -11  -1   16.90    8.90
  10  11  -1   15.62    5.29
 -10  11   2   -0.00    4.39
  10 -11  -2   -0.00    3.49
  10  11  -2    0.00    2.85
 -10  11   3   16.07    9.37
  10 -11  -3   16.30    7.49
  10  11  -3   13.22    4.90
 -10  11   4    1.44    4.73
  10 -11  -4    4.43    5.12
  10  11  -4    4.23    3.60
 -10  11   5    6.41    6.96
  10 -11  -5    2.33    4.53
  10  11  -5    2.38    3.04
 -10  11   6    3.18    5.63
  10 -11  -6   -0.00    3.65
  10  11  -6    6.01    4.35
 -10  11   7   28.26   11.56
  10 -11  -7   48.89   12.77
  10  11  -7   34.80    8.89
 -10  11   8   -0.00    4.43
  10 -11  -8   11.27    7.01
  10  11  -8   -0.00    3.61
 -10  11   9    1.81    5.79
  10 -11  -9   -0.00    4.77
  10  11  -9    4.36    3.81
 -10  11  10    1.01    5.64
  10 -11 -10   -0.00    4.91
  10  11 -10   -0.00    3.77
 -10  11  11   20.22    8.92
  10 -11 -11   12.98    7.64
  10  11 -11   14.00    6.02
 -10  11  12   -0.00    5.02
  10 -11 -12    5.17    5.70
  10  11 -12   -0.00    3.87
 -10  11  13    4.14    5.05
 -10  11  13    6.46    6.20
  10 -11 -13    0.00    4.88
  10  11 -13    4.42    4.99
 -10  11  14   -0.00    4.72
 -10  11  14   -0.00    4.32
  10 -11 -14   -0.00    4.34
  10  11 -14   -0.00    3.26
 -10  11  15    2.08    4.35
  10 -11 -15    0.00    3.45
  10  11 -15   -0.00    3.81
 -10  11  16    3.87    6.01
  10 -11 -16    7.05    5.49
  10  11 -16    2.40    4.01
 -10  11  17    8.20    6.43
  10 -11 -17   17.53    7.93
  10  11 -17   11.34    6.74
 -10  11  18    2.05    5.45
  10 -11 -18   -0.00    3.79
  10  11 -18    5.72    4.55
 -10  11  19   -0.00    6.07
  10 -11 -19   -0.00    4.36
  10  11 -19   -0.00    3.74
 -10  11  20    2.17    6.54
  10 -11 -20    3.62    6.04
  10  11 -20    0.00    4.05
 -10  11  21    0.00    5.67
  10 -11 -21   11.79    6.83
  10  11 -21    6.89    5.64
 -10  11  22    0.00    5.80
  10 -11 -22    0.89    4.42
 -10  11  23    3.95    6.38
  10 -11 -23    3.05    6.01
 -10  12   1   16.27    8.87
  10 -12  -1    6.84    6.62
  10  12  -1    0.98    2.56
 -10  12   2    2.38    5.02
  10 -12  -2   -0.00    5.21
  10  12  -2   -0.00    2.36
 -10  12   3   15.23    8.96
  10 -12  -3   12.29    6.65
  10  12  -3    8.02    4.43
 -10  12   4   -0.00    5.60
  10 -12  -4    1.92    5.23
  10  12  -4    2.35    3.28
 -10  12   5    5.83    7.04
  10 -12  -5    9.92    6.16
  10  12  -5   20.43    6.26
 -10  12   6   -0.00    4.76
  10 -12  -6   -0.00    4.24
  10  12  -6    3.67    3.60
 -10  12   7   -0.00    4.00
  10 -12  -7    9.41    5.41
  10  12  -7    2.22    3.72
 -10  12   8    5.88    7.30
  10 -12  -8   -0.00    4.32
  10  12  -8    3.81    3.87
 -10  12   9   20.63    9.54
  10 -12  -9   24.39    8.91
  10  12  -9    7.17    5.25
 -10  12  10    2.15    4.86
  10 -12 -10   -0.00    4.89
  10  12 -10    0.26    2.72
 -10  12  11    8.71    6.94
  10 -12 -11    6.02    5.37
  10  12 -11    1.35    4.27
 -10  12  12    0.15    5.62
  10 -12 -12   -0.00    4.78
  10  12 -12    2.51    4.62
 -10  12  13    1.44    5.23
  10 -12 -13    4.35    5.53
  10  12 -13    1.84    4.30
 -10  12  14    1.75    5.65
  10 -12 -14    6.13    5.64
  10  12 -14    7.15    5.16
 -10  12  15   13.48    8.16
 -10  12  15    7.64    6.72
  10 -12 -15   10.26    7.27
  10  12 -15    8.56    5.61
 -10  12  16    0.01    3.93
 -10  12  16    0.09    4.63
  10 -12 -16    1.62    4.07
  10  12 -16    2.42    4.47
 -10  12  17    1.77    5.63
  10 -12 -17    1.50    4.82
  10  12 -17    2.55    4.85
 -10  12  18    1.36    4.41
  10 -12 -18   -0.00    3.82
 -10  12  19   21.30    9.98
  10 -12 -19    8.78    6.69
 -10  12  20    0.00    5.30
  10 -12 -20    4.25    6.22
  10 -12 -21    5.57    7.01
 -10  13   1    9.15    8.18
  10 -13  -1   13.72    7.09
  10  13  -1    9.11    4.06
 -10  13   2   -0.00    5.07
  10 -13  -2   13.70    7.01
  10  13  -2    0.00    2.66
 -10  13   3    3.80    5.67
  10 -13  -3    7.83    7.37
  10  13  -3    5.49    3.89
 -10  13   4    2.01    4.63
  10 -13  -4    2.34    4.99
  10  13  -4   -0.00    2.38
 -10  13   5    1.03    6.97
  10 -13  -5   -0.00    4.96
  10  13  -5    1.44    3.45
 -10  13   6    0.00    4.37
  10 -13  -6    2.45    5.77
  10  13  -6    3.46    3.50
 -10  13   7    5.53    6.59
  10 -13  -7   11.82    6.86
  10  13  -7    8.98    4.69
 -10  13   8    0.42    4.77
  10 -13  -8    6.79    6.25
  10  13  -8   -0.00    3.11
 -10  13   9    3.65    5.65
  10 -13  -9    1.35    4.97
  10  13  -9    4.09    4.31
 -10  13  10   -0.00    4.58
  10 -13 -10   -0.00    3.94
  10  13 -10    0.26    3.75
 -10  13  11    7.71    6.83
  10 -13 -11    5.59    5.28
  10  13 -11    0.85    3.38
 -10  13  12    9.93    7.43
  10 -13 -12   11.63    6.91
  10  13 -12   12.01    5.69
 -10  13  13    7.71    7.11
  10 -13 -13   24.46    9.07
  10  13 -13    6.00    5.42
 -10  13  14    1.45    5.20
  10 -13 -14   -0.00    4.19
 -10  13  15   -0.00    5.31
  10 -13 -15   -0.00    3.51
 -10  13  16    1.75    4.95
  10 -13 -16    1.59    4.84
 -10  13  17    5.28    5.84
 -10  13  17    4.74    7.10
  10 -13 -17    7.53    6.76
 -10  13  18   -0.00    3.45
  10 -13 -18   -0.00    3.49
 -10  14   1   -0.00    4.94
  10 -14  -1    0.00    7.05
  10  14  -1   -0.00    2.16
 -10  14   2    4.08    5.55
  10 -14  -2   -0.00    4.49
  10  14  -2    1.26    2.64
 -10  14   3    0.00    7.32
  10 -14  -3    3.12    5.58
  10  14  -3    8.74    4.12
 -10  14   4    0.00    5.92
  10 -14  -4   -0.00    3.49
  10  14  -4    6.05    3.84
 -10  14   5    3.99    6.13
  10 -14  -5    1.35    5.27
  10  14  -5    0.00    2.89
 -10  14   6    1.42    5.31
  10 -14  -6   -0.00    5.36
  10  14  -6    1.95    2.96
 -10  14   7    2.43    6.96
  10 -14  -7   -0.00    5.54
  10  14  -7    1.31    3.39
 -10  14   8    1.71    6.61
  10 -14  -8    7.77    5.81
  10  14  -8    0.11    3.94
 -10  14   9    1.28    4.21
  10 -14  -9   -0.00    3.81
  10  14  -9    6.77    4.90
 -10  14  10    4.78    5.99
  10 -14 -10   10.10    6.29
 -10  14  11   17.28    9.09
  10 -14 -11   10.11    6.63
 -10  14  12    0.00    6.65
  10 -14 -12   11.45    7.08
 -10  14  13   -0.00    4.74
  10 -14 -13    0.00    5.40
 -10  14  14   -0.00    5.36
 -10  14  15   10.36    7.17
 -10  14  16    4.94    6.19
 -10  14  17    1.19    5.18
 -10  15   1    0.00    5.32
  10  15  -1    5.00    3.27
 -10  15   2   -0.00    5.03
  10  15  -2    0.00    2.63
 -10  15   3    8.37    7.45
  10  15  -3    0.84    3.31
 -10  15   4   -0.00    5.59
  10  15  -4    0.00    3.02
 -10  15   5   -0.00    2.95
 -10  15   6    0.00    6.15
 -10  15   7   -0.00    4.86
 -10  15   8    3.32    5.84
 -10  15   9    3.52    5.88
 -10  15  10    0.00    6.52
 -10  15  11   -0.00    5.46
 -10  16   2    1.59    6.05
 -10  16   3    5.77    8.26
  -9   0   1    5.90    4.66
  -9   0   1   17.22    6.54
   9   0  -1   12.14    5.07
  -9   0   2   -0.00    3.06
  -9   0   2    0.00    3.31
   9   0  -2   -0.00    2.67
  -9   0   3  149.41   21.64
  -9   0   3  138.45   21.04
   9   0  -3  134.75   20.63
  -9   0   4   -0.00    3.83
  -9   0   4    0.00    3.46
  -9   0   5   44.99   10.57
  -9   0   6    0.00    4.29
  -9   0  12    1.70    3.97
  -9   0  13  118.48   20.14
   9   0 -13  131.35   21.95
  -9   0  14    0.73    4.44
   9   0 -14   -0.00    4.39
  -9   0  15   26.55    9.58
   9   0 -15   58.21   13.36
  -9   0  16   -0.00    4.62
   9   0 -16    2.44    6.53
  -9   0  17   23.47    8.79
   9   0 -17   19.22    8.56
  -9   0  18   -0.00    5.17
   9   0 -18    1.22    5.06
  -9   0  19  106.62   20.00
   9   0 -19  135.13   22.67
  -9   0  20    2.58    4.88
   9   0 -20   -0.00    5.09
  -9   0  21   13.78    7.82
   9   0 -21   13.49    8.35
  -9   0  22    0.94    5.42
   9   0 -22    0.53    5.35
  -9   0  23   39.03   12.17
   9   0 -23   49.31   13.90
  -9   0  24    0.00    5.04
   9   0 -24    1.94    5.76
  -9   0  25   14.10    8.17
   9   0 -25   18.24    9.28
  -9   0  26   -0.00    4.24
   9   0 -26    1.83    6.12
  -9   0  27    2.29    5.44
   9   0 -27   -0.00    6.55
  -9   0  28    1.57    4.49
  -9   0  29    9.22    6.96
  -9   0  30    0.00    4.67
  -9   0  31    0.55    5.10
  -9   0  32    7.73    6.94
  -9   0  33   23.79   10.52
  -9   0  34    1.63    4.92
  -9   1   1  401.84   49.05
  -9   1   1  381.55   49.01
   9  -1  -1  465.77   49.74
   9   1  -1  392.48   47.70
  -9  -1   1  420.00   48.57
  -9   1   2    6.34    5.43
  -9   1   2    1.92    3.80
   9  -1  -2    3.15    3.80
   9   1  -2    5.93    4.30
  -9  -1   2    9.87    5.07
  -9  -1   2    9.77    5.08
  -9   1   3   -0.00    3.75
  -9   1   3    6.33    4.64
   9  -1  -3    0.48    3.83
  -9  -1   3    2.69    3.63
  -9  -1   3    4.38    4.12
  -9   1   4   73.25   14.11
  -9   1   4   84.52   14.84
   9  -1  -4   64.86   13.09
  -9  -1   4   72.69   13.49
  -9  -1   4   76.13   13.55
  -9   1   5  125.44   19.41
  -9  -1   5  113.93   18.52
  -9  -1   6   -0.00    3.76
  -9  -1   7   55.48   11.93
  -9  -1   8    2.97    4.16
   9   1  -9   17.64    7.81
  -9   1  10    2.95    5.18
   9   1 -10   -0.00    4.16
  -9   1  11  139.78   20.74
   9   1 -11   95.47   18.70
  -9   1  12    2.62    3.83
   9   1 -12    3.37    5.07
  -9   1  13   10.48    5.90
   9   1 -13    7.77    6.60
  -9  -1  13    2.60    3.72
  -9   1  14   -0.00    3.96
   9   1 -14    0.00    4.49
  -9  -1  14    2.16    3.65
  -9   1  15   92.41   17.30
   9   1 -15   87.18   17.35
  -9  -1  15   91.36   16.97
  -9   1  16   23.13    8.06
   9   1 -16   21.03    8.49
  -9  -1  16   15.94    7.32
  -9   1  17   90.56   15.96
   9  -1 -17   53.13   14.70
   9   1 -17   50.60   13.81
  -9  -1  17   67.39   14.10
  -9   1  18    2.67    5.38
   9  -1 -18    1.06    5.25
   9   1 -18   13.70    7.56
  -9  -1  18    2.53    4.95
  -9   1  19    3.38    5.47
   9  -1 -19    3.86    6.20
   9   1 -19    0.45    4.47
  -9  -1  19    5.85    5.88
  -9   1  20    0.00    5.09
   9  -1 -20   13.62    7.59
   9   1 -20    1.14    5.35
  -9  -1  20    0.00    4.47
  -9   1  21   72.50   16.39
   9  -1 -21   91.39   18.79
   9   1 -21   91.05   18.33
  -9  -1  21   67.56   15.75
  -9   1  22    0.00    5.15
   9  -1 -22   -0.00    5.20
   9   1 -22   -0.00    6.29
  -9  -1  22    2.01    5.12
  -9   1  23    6.48    6.08
   9  -1 -23    0.13    5.19
   9   1 -23   10.28    7.55
  -9  -1  23    6.13    6.61
  -9   1  24    2.73    5.17
   9  -1 -24    3.59    6.80
   9   1 -24    3.54    5.98
  -9  -1  24   17.38    7.87
  -9   1  25    7.88    6.87
   9  -1 -25   20.13    9.12
   9   1 -25    0.00    4.72
  -9  -1  25    9.69    7.41
  -9   1  26    5.50    7.54
   9  -1 -26    3.91    4.71
   9   1 -26    9.32    6.96
  -9  -1  26   -0.00    5.99
  -9   1  27   18.51    9.20
   9   1 -27   12.23    8.46
  -9  -1  27   41.94   11.30
  -9   1  28   -0.00    5.05
   9   1 -28    1.18    4.60
  -9  -1  28    0.85    5.17
  -9   1  29    5.24    6.36
  -9  -1  29   -0.00    5.41
  -9   1  30    0.00    5.51
  -9  -1  30    1.53    5.57
  -9   1  31    1.74    5.56
  -9  -1  31   20.80    9.88
  -9   1  32    1.74    6.32
  -9  -1  32   -0.00    7.05
  -9   1  33    2.14    5.63
  -9  -1  33   10.68    6.86
  -9   1  34   -0.00    5.74
  -9  -1  34    2.99    5.69
  -9   2   1   33.35    9.83
   9   2  -1   61.76   10.70
   9   2  -1   36.70    8.92
   9   2  -1   44.82   10.28
  -9  -2   1   55.54   10.73
  -9   2   2    7.38    5.25
   9   2  -2    2.25    3.46
   9   2  -2    2.32    4.39
  -9  -2   2    0.00    3.33
  -9   2   3  121.78   22.42
   9   2  -3  188.46   24.01
  -9  -2   3  172.88   23.11
  -9   2   4    0.00    4.30
   9   2  -4    0.00    3.32
  -9  -2   4    4.63    4.27
  -9   2   5   16.20    7.10
   9   2  -5   20.99    7.27
  -9  -2   5   18.41    6.73
   9   2  -6   -0.00    3.93
  -9  -2   6   -0.00    4.35
   9   2  -7   80.20   14.32
  -9  -2   7   55.15   12.13
  -9   2   8   33.26    9.77
   9   2  -8   27.97    8.61
  -9  -2   8   34.64    9.39
  -9   2   9   26.10    8.66
   9   2  -9   28.73    8.99
  -9  -2   9   31.58    8.72
  -9   2  10   -0.00    3.77
   9   2 -10    0.27    4.00
  -9   2  11    1.48    4.42
   9   2 -11    2.15    3.93
  -9   2  12   15.19    7.35
   9   2 -12   26.81    8.58
  -9   2  13   39.94   10.91
   9   2 -13   42.73   11.12
  -9  -2  13   42.17   11.05
  -9   2  14   43.09   11.40
   9   2 -14   18.74    8.66
  -9  -2  14   32.41    9.95
  -9   2  15   20.87    8.20
   9   2 -15   13.72    7.95
  -9  -2  15    7.38    6.21
  -9   2  16    0.54    2.99
   9   2 -16   -0.00    4.69
  -9  -2  16   -0.00    4.30
  -9   2  17   37.72   11.26
   9   2 -17   45.62   12.66
  -9  -2  17   44.95   11.73
  -9   2  18    0.00    5.06
   9   2 -18    3.78    4.89
  -9  -2  18    3.56    5.53
  -9   2  19  152.07   23.11
   9   2 -19  112.14   21.52
  -9  -2  19  112.01   21.09
  -9   2  20    3.96    5.98
   9   2 -20   13.17    7.56
  -9  -2  20   11.86    6.97
  -9   2  21    2.34    4.77
   9  -2 -21    1.71    5.12
   9   2 -21    7.36    5.83
  -9  -2  21    9.40    6.18
  -9   2  22   25.58    9.47
   9  -2 -22    4.67    5.66
   9   2 -22    0.00    5.97
  -9  -2  22    9.86    6.69
  -9   2  23   72.08   15.43
   9  -2 -23   41.44   13.78
   9   2 -23   85.33   17.31
  -9   2  24    2.50    6.49
   9  -2 -24   -0.00    5.74
   9   2 -24    2.04    6.14
  -9  -2  24    2.33    5.97
  -9   2  25    8.96    6.39
   9   2 -25   13.43    7.84
  -9  -2  25    0.00    5.18
  -9   2  26   -0.00    5.62
   9   2 -26    0.64    5.82
  -9  -2  26   -0.00    5.55
  -9   2  27    3.22    7.11
   9   2 -27    2.31    5.78
  -9  -2  27    0.00    4.62
  -9   2  28   -0.00    5.51
   9   2 -28    1.98    5.67
  -9  -2  28    3.21    5.92
  -9   2  29    7.80    7.82
   9   2 -29    9.41    6.94
  -9  -2  29   19.07    9.43
  -9   2  30    7.32    6.66
   9   2 -30   -0.00    4.48
  -9  -2  30    2.22    5.18
  -9   2  31   -0.00    5.32
  -9  -2  31    2.50    4.39
  -9   2  32    1.39    3.92
  -9  -2  32   -0.00    4.96
  -9   2  33   12.76    8.17
  -9  -2  33   13.59    9.36
  -9   2  34    0.00    7.25
  -9  -2  34   -0.00    5.61
  -9   3   1  180.29   25.98
   9   3  -1  193.31   23.46
   9   3  -1  223.56   24.17
   9   3  -1   95.82   20.96
  -9  -3   1  224.46   24.84
  -9   3   2   34.22    9.93
   9   3  -2   36.08    8.63
   9   3  -2   51.95   10.63
  -9  -3   2   32.93    8.64
  -9   3   3    1.64    4.04
   9   3  -3    0.63    3.17
   9   3  -3   -0.00    3.65
  -9  -3   3   -0.00    3.88
  -9   3   4    5.26    4.80
   9  -3  -4    5.02    4.45
   9  -3  -4    0.00    3.88
   9   3  -4    6.92    4.20
   9   3  -4    2.51    4.32
  -9  -3   4    9.28    4.89
  -9   3   5   56.14   12.47
  -9   3   5   55.15   12.32
   9  -3  -5   44.69   11.26
   9  -3  -5   54.57   13.01
   9   3  -5   50.46   11.23
  -9  -3   5   63.33   11.91
  -9   3   6   34.55   10.25
   9  -3  -6   33.55    9.87
   9  -3  -6   57.32   12.23
   9   3  -6   29.29    8.82
  -9  -3   6   48.38   10.23
  -9   3   7   22.42    8.80
   9  -3  -7   29.85   10.05
   9   3  -7   26.71    8.44
  -9  -3   7   28.40    7.95
  -9   3   8   -0.00    4.30
   9  -3  -8    0.00    4.23
   9   3  -8    2.83    3.80
  -9  -3   8   -0.00    3.95
  -9   3   9    4.04    4.94
   9  -3  -9   10.27    6.40
   9   3  -9    3.38    5.47
  -9  -3   9   14.14    6.38
  -9   3  10    0.30    4.32
   9  -3 -10    9.52    6.80
   9   3 -10   10.26    5.70
  -9  -3  10    2.61    4.41
  -9   3  11  125.22   21.67
   9  -3 -11  135.74   23.19
   9   3 -11  153.54   22.82
  -9   3  12   44.91   11.16
   9  -3 -12   30.32   10.23
   9   3 -12   33.41    9.81
  -9   3  13    9.85    6.41
   9  -3 -13   12.43    7.08
   9   3 -13   15.66    7.11
  -9   3  14   -0.00    5.37
   9   3 -14   -0.00    4.36
  -9  -3  14    1.61    4.40
  -9   3  15  102.36   17.15
   9   3 -15   58.42   14.29
  -9  -3  15   52.53   13.11
  -9   3  16   23.87    7.91
   9   3 -16   20.13    7.87
  -9  -3  16    3.85    5.58
  -9   3  17   50.22   12.07
   9   3 -17   21.12    8.64
  -9  -3  17   38.47   10.58
  -9   3  18    5.46    5.86
   9   3 -18   -0.00    4.38
  -9  -3  18    1.41    5.08
  -9   3  19    5.16    5.59
   9   3 -19   -0.00    4.76
  -9  -3  19    0.00    4.50
  -9   3  20   18.88    7.93
   9   3 -20   27.33    9.63
  -9  -3  20    9.80    6.47
  -9   3  21   56.55   14.53
   9   3 -21   61.72   14.89
  -9  -3  21   81.15   16.23
  -9   3  22    9.87    7.77
   9   3 -22    4.46    5.98
  -9  -3  22   13.26    8.55
  -9   3  23   23.18    8.60
   9   3 -23    0.00    4.53
  -9  -3  23    9.96    7.30
  -9   3  24    0.00    5.74
   9   3 -24    4.34    5.94
  -9  -3  24   -0.00    5.71
  -9   3  25   16.08    8.23
   9   3 -25   16.97    9.02
  -9  -3  25   20.27    9.09
  -9   3  26    5.92    6.45
   9   3 -26    7.19    7.39
  -9  -3  26    5.27    6.10
  -9   3  27    0.00    7.48
   9   3 -27    2.22    7.23
  -9  -3  27    3.35    4.75
  -9   3  28   -0.00    5.21
   9   3 -28   -0.00    6.13
  -9  -3  28   -0.00    4.72
  -9   3  29   -0.00    3.91
   9   3 -29   -0.00    5.33
  -9  -3  29    1.07    4.20
  -9   3  30    4.68    5.36
   9   3 -30   -0.00    4.25
  -9  -3  30    3.36    6.73
  -9   3  31    1.48    5.29
   9   3 -31    7.26    6.33
  -9  -3  31   10.99    8.08
  -9   3  32   -0.00    6.11
  -9  -3  32   11.51    8.32
  -9   3  33    7.69    8.04
  -9  -3  33    0.32    6.15
  -9  -3  34   -0.00    5.27
  -9   4   1    1.14    3.12
   9  -4  -1    3.58    4.30
   9   4  -1    0.00    3.12
   9   4  -1    0.74    2.87
  -9  -4   1    6.04    4.12
  -9   4   2   75.16   13.71
  -9   4   2   37.86   11.42
   9  -4  -2   32.73    9.84
   9  -4  -2   30.14   10.73
   9   4  -2   49.96    9.85
   9   4  -2   58.72   10.82
  -9  -4   2   45.04    9.61
  -9   4   3   54.77   12.47
  -9   4   3   49.86   12.34
   9  -4  -3   46.88   11.90
   9  -4  -3   61.98   13.49
   9   4  -3   55.25   10.95
   9   4  -3   58.65   11.35
  -9  -4   3   46.82   10.12
  -9   4   4   66.38   14.02
  -9   4   4   47.78   12.64
   9  -4  -4   71.01   13.67
   9  -4  -4   63.81   14.18
   9   4  -4   82.90   13.32
   9   4  -4   55.31   11.50
  -9  -4   4   59.61   11.86
  -9   4   5  103.34   18.03
  -9   4   5   89.71   17.41
   9  -4  -5  126.08   18.61
   9  -4  -5   74.39   16.59
   9   4  -5  117.55   17.08
   9   4  -5   80.58   15.12
  -9  -4   5   91.10   15.53
  -9   4   6    3.68    4.79
  -9   4   6   -0.00    3.48
   9  -4  -6    2.46    4.23
   9  -4  -6    0.75    4.07
   9   4  -6    0.67    3.99
  -9  -4   6    1.98    3.02
  -9   4   7   82.03   15.23
   9  -4  -7   52.52   13.09
   9  -4  -7   72.45   15.39
   9   4  -7   54.88   12.50
  -9  -4   7   86.94   14.05
  -9   4   8  113.25   18.76
   9  -4  -8  100.89   19.12
   9   4  -8  105.64   17.33
  -9  -4   8   88.53   16.30
  -9   4   9   71.90   15.22
   9  -4  -9   90.51   17.63
   9   4  -9   72.41   14.84
  -9  -4   9   80.92   14.40
  -9   4  10   -0.00    4.22
   9  -4 -10    6.02    6.34
   9   4 -10    1.62    3.56
  -9  -4  10    1.90    3.81
  -9   4  11   12.71    6.80
   9  -4 -11   12.70    7.91
   9   4 -11    8.36    5.23
  -9   4  12    0.00    5.01
   9  -4 -12    3.72    7.88
   9   4 -12    2.91    4.24
  -9   4  13   46.93   11.95
   9  -4 -13   49.48   13.10
   9   4 -13   38.10   10.53
  -9   4  14   11.53    6.98
   9  -4 -14   19.21    9.59
   9   4 -14    0.00    5.90
  -9  -4  14    7.40    5.90
  -9   4  15   20.31   10.02
   9  -4 -15   51.99   12.97
   9   4 -15   24.39    8.82
  -9  -4  15   31.13    9.48
  -9   4  16    6.30    6.10
   9  -4 -16   -0.00    5.50
   9   4 -16    9.50    6.22
  -9  -4  16   -0.00    3.88
  -9   4  17   21.14    9.49
   9  -4 -17   38.68   11.63
   9   4 -17   19.83    8.89
  -9  -4  17   50.90   11.72
  -9   4  18   65.90   14.61
   9  -4 -18   80.11   17.16
   9   4 -18   58.20   14.10
  -9  -4  18   62.07   14.43
  -9   4  19   59.14   14.51
   9   4 -19   61.51   14.71
  -9  -4  19   65.87   14.46
  -9   4  20   -0.00    4.31
   9   4 -20    1.55    5.89
  -9  -4  20    4.15    5.83
  -9   4  21    0.57    5.41
   9   4 -21    1.95    5.72
  -9  -4  21    2.01    5.00
  -9   4  22   -0.00    5.29
   9   4 -22    9.00    7.08
  -9  -4  22   16.25    8.13
  -9   4  23   31.71   11.04
   9   4 -23   40.29   11.82
  -9  -4  23   31.86   11.19
  -9   4  24   33.81   10.21
   9   4 -24    8.57    7.81
  -9  -4  24    0.49    5.70
  -9   4  25    5.99    6.21
   9   4 -25   -0.00    6.01
  -9  -4  25    6.36    6.56
  -9   4  26    0.00    5.76
   9   4 -26    2.61    5.26
  -9  -4  26   -0.00    5.70
  -9   4  27    2.92    5.66
   9   4 -27    1.84    4.84
  -9  -4  27    0.00    5.47
  -9   4  28    4.76    6.28
   9   4 -28    1.22    6.01
  -9  -4  28   13.09    8.77
  -9   4  29   26.17   10.55
   9   4 -29   19.24    9.81
  -9  -4  29   14.50    8.92
  -9   4  30    0.10    5.25
   9   4 -30    2.21    6.41
  -9  -4  30   13.24    8.43
  -9   4  31   -0.00    6.03
   9   4 -31    3.10    6.48
  -9  -4  31    2.79    5.94
  -9   4  32   -0.00    5.30
   9   4 -32   -0.00    5.62
  -9  -4  32    7.82    8.22
  -9   4  33    5.51    6.49
  -9  -4  33    0.00    5.00
  -9   5   1  147.17   23.17
   9  -5  -1  139.75   21.69
   9  -5  -1  105.10   20.98
   9   5  -1  115.25   18.50
   9   5  -1  147.31   19.55
  -9  -5   1  142.82   19.16
  -9   5   2   58.63   13.94
   9  -5  -2   54.47   13.04
   9  -5  -2   78.35   15.83
   9   5  -2   74.74   12.81
   9   5  -2   73.31   12.40
  -9  -5   2   67.10   11.99
  -9   5   3    4.75    5.30
  -9   5   3    5.42    5.50
   9  -5  -3    6.56    5.48
   9  -5  -3   13.20    6.84
   9   5  -3    8.35    4.99
   9   5  -3   11.00    5.01
  -9  -5   3   13.05    5.36
  -9   5   4   75.13   15.24
  -9   5   4   64.68   14.87
   9  -5  -4   80.21   15.18
   9  -5  -4   63.26   15.29
   9   5  -4   69.94   13.48
   9   5  -4   77.69   13.54
  -9  -5   4   99.71   14.50
  -9   5   5   33.01   10.10
  -9   5   5   24.41    9.41
   9  -5  -5   42.57   10.65
   9  -5  -5   36.15   10.62
   9   5  -5   38.81    9.38
   9   5  -5   28.47    8.26
  -9  -5   5   43.67    9.26
  -9   5   6   49.43   12.52
  -9   5   6   41.09   11.50
   9  -5  -6   59.31   12.82
   9  -5  -6   35.53   11.68
   9   5  -6   62.10   12.39
   9   5  -6   49.86   10.78
  -9  -5   6   57.36   11.12
  -9   5   7   77.00   16.17
  -9   5   7  126.50   19.31
   9  -5  -7  114.77   18.17
   9  -5  -7   59.93   15.67
   9   5  -7   95.91   15.48
  -9  -5   7   79.75   14.57
  -9   5   8   -0.00    3.39
   9  -5  -8   -0.00    4.39
   9  -5  -8    4.56    5.55
   9   5  -8   11.20    6.00
  -9  -5   8    0.00    3.53
  -9   5   9    2.27    3.94
   9  -5  -9   -0.00    4.81
   9   5  -9    0.30    4.01
  -9  -5   9   -0.00    3.96
  -9   5  10    1.53    4.58
   9  -5 -10   18.51    8.64
   9   5 -10    3.38    5.27
  -9  -5  10    7.57    5.11
  -9   5  11   63.15   13.88
   9  -5 -11   64.37   15.18
   9   5 -11   65.49   13.24
  -9  -5  11   47.73   11.60
  -9   5  12   50.83   11.89
   9  -5 -12   13.62    8.23
   9   5 -12   35.80    9.57
  -9   5  13   -0.00    4.69
   9  -5 -13   -0.00    5.58
   9   5 -13    0.54    4.57
  -9   5  14   22.39    9.25
   9  -5 -14   22.38    9.98
   9   5 -14   33.18    9.51
  -9  -5  14   33.16    9.72
  -9   5  15   14.63    7.89
   9  -5 -15   23.71   10.10
   9   5 -15   20.48    8.27
  -9  -5  15   50.57   11.22
  -9   5  16   35.02   10.85
   9  -5 -16   37.14   12.49
   9   5 -16   21.85    8.83
  -9  -5  16   30.76    9.77
  -9   5  17   48.97   12.60
   9  -5 -17   59.90   14.78
   9   5 -17   39.21   11.12
  -9  -5  17   49.60   12.58
  -9   5  18   11.61    6.87
   9   5 -18    1.98    6.26
  -9  -5  18    9.50    7.04
  -9   5  19    3.43    5.99
   9   5 -19    0.00    4.31
  -9  -5  19    3.66    4.60
  -9   5  20   14.90    7.44
   9   5 -20   19.28    8.30
  -9  -5  20    6.12    5.79
  -9   5  21   28.06    9.57
   9   5 -21   11.82    7.91
  -9  -5  21   36.63   10.54
  -9   5  22   36.73   11.21
   9   5 -22   58.97   13.61
  -9  -5  22   33.54   11.38
  -9   5  23    7.83    6.16
   9   5 -23    4.23    5.54
  -9  -5  23   12.74    7.77
  -9   5  24    1.26    4.70
   9   5 -24    2.36    4.32
  -9  -5  24    5.46    7.10
  -9   5  25   -0.00    4.55
   9   5 -25    0.40    4.10
  -9  -5  25   -0.00    4.17
  -9   5  26   12.82    8.89
   9   5 -26   29.41   10.35
  -9  -5  26   21.74    9.56
  -9   5  27   12.83    8.19
   9   5 -27   22.61    9.13
  -9  -5  27   13.73    8.29
  -9   5  28    5.11    6.80
   9   5 -28    3.01    5.67
  -9  -5  28    4.71    6.21
  -9   5  29    0.53    4.12
   9   5 -29    5.65    6.47
  -9  -5  29    0.00    5.82
  -9   5  30    9.85    6.45
   9   5 -30    9.90    7.45
  -9  -5  30   -0.00    4.42
  -9   5  31    0.00    5.17
   9   5 -31    4.76    7.65
  -9  -5  31   -0.00    6.59
  -9   5  32    0.00    5.00
   9   5 -32    0.04    4.66
  -9  -5  32    1.93    5.71
   9   5 -33    8.17    7.81
  -9  -5  33   12.09    9.56
  -9   6   1    3.63    5.43
   9  -6  -1    5.08    4.89
   9  -6  -1    3.05    4.52
   9   6  -1    0.01    3.55
  -9  -6   1    2.64    3.70
  -9   6   2   86.38   18.73
   9  -6  -2  161.59   21.42
   9  -6  -2   96.47   19.46
  -9  -6   2  105.71   15.99
  -9   6   3   27.49    9.59
   9  -6  -3   26.37    9.45
   9  -6  -3   30.98   10.18
   9   6  -3   30.37    8.05
  -9  -6   3   38.86    8.30
  -9   6   4   23.69    8.35
  -9   6   4   31.27   10.43
   9  -6  -4   34.74   10.02
   9  -6  -4   25.46    9.33
   9   6  -4   34.09    8.25
  -9  -6   4   30.72    7.71
  -9   6   5   40.35   11.01
  -9   6   5   22.45    9.50
   9  -6  -5   41.30   10.65
   9  -6  -5   16.74    8.48
   9   6  -5   28.03    7.88
  -9  -6   5   21.66    6.98
  -9   6   6   11.74    6.47
  -9   6   6   14.48    7.08
   9  -6  -6    6.86    5.43
   9  -6  -6   18.12    7.70
   9   6  -6   16.71    6.46
  -9  -6   6    5.58    4.63
  -9   6   7   30.08   10.17
  -9   6   7   36.78   10.44
   9  -6  -7   34.09    9.49
   9  -6  -7   24.34    9.17
   9   6  -7   31.27    8.31
  -9  -6   7   18.45    6.70
  -9   6   8   64.21   15.30
   9  -6  -8   87.34   16.71
   9  -6  -8   74.23   16.63
   9   6  -8   90.24   15.17
  -9  -6   8  101.77   15.64
  -9   6   9    6.63    6.23
   9  -6  -9   18.83    7.77
   9  -6  -9   15.30    7.23
   9   6  -9   10.26    6.18
  -9  -6   9   15.27    5.99
  -9   6  10   -0.00    4.12
   9  -6 -10   -0.00    5.43
   9  -6 -10   10.51    6.99
   9   6 -10   -0.00    4.75
  -9  -6  10   -0.00    3.32
  -9   6  11   -0.00    5.03
   9  -6 -11   -0.00    4.57
   9   6 -11   -0.00    2.81
  -9  -6  11    0.00    2.95
  -9   6  12   48.04   12.04
   9  -6 -12   54.35   13.56
   9   6 -12   25.14    8.91
  -9   6  13   22.75    9.37
   9  -6 -13    7.66    6.70
   9   6 -13   23.56    7.98
  -9   6  14   57.04   14.13
   9  -6 -14   53.11   14.67
   9   6 -14   50.39   12.09
  -9  -6  14   59.39   13.31
  -9   6  15   28.27    9.50
   9  -6 -15   25.58   10.25
   9   6 -15   18.14    7.41
  -9  -6  15   10.07    6.47
  -9   6  16    6.25    5.06
   9   6 -16    2.84    4.91
  -9  -6  16   -0.00    4.21
  -9   6  17    0.00    5.92
   9   6 -17   14.54    7.34
  -9  -6  17    5.06    5.89
  -9   6  18   28.78   10.35
   9   6 -18   44.92   11.64
  -9  -6  18   51.15   12.46
  -9   6  19   14.68    7.63
   9   6 -19   14.29    6.79
  -9  -6  19    0.71    4.46
  -9   6  20   12.04    7.10
   9   6 -20    7.61    5.84
  -9  -6  20    2.79    4.60
  -9   6  21   11.79    6.84
   9   6 -21    0.63    4.48
  -9  -6  21    3.89    5.44
  -9   6  22    3.65    6.30
   9   6 -22    0.00    4.20
  -9  -6  22    4.51    6.28
  -9   6  23   15.67    8.12
   9   6 -23    6.40    6.72
  -9  -6  23   17.68    8.99
  -9   6  24    7.24    8.20
   9   6 -24    5.76    6.74
  -9  -6  24    6.39    7.38
  -9   6  25   11.47    7.39
   9   6 -25    6.31    5.77
  -9  -6  25    8.52    8.01
  -9   6  26    0.69    5.20
   9   6 -26    5.64    6.25
  -9  -6  26   10.54    7.41
  -9   6  27   -0.00    5.04
   9   6 -27   -0.00    5.21
  -9  -6  27   -0.00    5.79
  -9   6  28   22.07    9.41
   9   6 -28   11.97    7.48
  -9  -6  28    7.26    7.51
  -9   6  29   10.99    6.53
   9   6 -29    0.00    4.70
  -9  -6  29    2.44    6.82
  -9   6  30    9.06    7.46
   9   6 -30    1.62    5.64
  -9  -6  30    3.71    7.33
  -9   6  31    0.00    3.95
   9   6 -31   10.56    7.74
  -9  -6  31    0.00    5.75
  -9   6  32    2.10    4.38
   9   6 -32    0.00    6.29
  -9  -6  32    9.45    8.00
   9   6 -33    4.10    7.00
  -9  -6  33    0.70    5.31
   9   6 -34    5.46    7.79
  -9   7   1   18.63    8.24
   9  -7  -1   19.30    7.70
   9   7  -1   10.55    4.80
  -9   7   2   10.04    6.80
   9  -7  -2    9.15    5.86
   9   7  -2   15.36    5.81
  -9   7   3   -0.00    4.40
   9  -7  -3    0.19    4.61
   9  -7  -3   -0.00    5.76
   9   7  -3   -0.00    2.77
  -9   7   4   30.03   10.39
   9  -7  -4   40.72   10.06
   9  -7  -4   20.03    9.24
   9   7  -4   16.42    6.46
  -9   7   5    8.66    7.30
   9  -7  -5   -0.41    4.57
   9  -7  -5   22.56    8.85
   9   7  -5    9.02    5.63
  -9   7   6   49.61   12.79
  -9   7   6   39.76   12.61
   9  -7  -6   48.78   12.01
   9   7  -6   46.49   10.32
  -9  -7   6   66.83   11.52
  -9   7   7   -0.00    4.87
  -9   7   7    5.21    4.35
   9  -7  -7    3.81    5.18
   9  -7  -7   -0.00    4.36
   9   7  -7    2.08    3.44
  -9  -7   7    1.31    3.69
  -9   7   8   -0.00    3.34
   9  -7  -8    1.08    3.42
   9  -7  -8   -0.00    4.90
   9   7  -8    0.00    3.86
  -9  -7   8    1.59    3.72
  -9   7   9   19.10    8.26
   9  -7  -9   10.55    6.48
   9  -7  -9    5.34    6.34
   9   7  -9   21.03    6.50
  -9  -7   9   17.15    6.38
  -9   7  10   16.99    8.61
   9  -7 -10   23.88    8.49
   9  -7 -10   22.42    9.66
   9   7 -10   25.47    7.64
  -9  -7  10   20.94    7.48
  -9   7  11   25.28    9.45
   9  -7 -11   17.43    7.50
   9  -7 -11   10.53    7.79
   9   7 -11   12.68    6.01
  -9  -7  11   17.64    7.14
  -9   7  12   80.51   16.62
   9  -7 -12  102.74   17.34
   9   7 -12   55.08   12.78
  -9   7  13   10.33    7.46
   9   7 -13    3.75    4.52
  -9   7  14    7.40    6.29
   9   7 -14    8.31    5.43
  -9  -7  14    2.18    4.55
  -9   7  15    8.59    6.30
   9   7 -15    8.02    5.73
  -9  -7  15    1.42    4.63
  -9   7  16   68.69   14.92
   9   7 -16   46.11   11.96
  -9  -7  16   44.61   12.27
  -9   7  17    0.00    3.45
   9   7 -17   -0.00    3.78
  -9  -7  17    3.65    4.39
  -9   7  18   -0.00    5.35
   9   7 -18    0.25    4.61
  -9  -7  18    2.19    4.82
  -9   7  19   -0.00    5.21
   9   7 -19    0.00    4.62
  -9  -7  19    2.22    4.32
  -9   7  20   26.28    9.70
   9   7 -20    8.24    5.80
  -9  -7  20   11.32    7.01
  -9   7  21   18.08    8.53
   9   7 -21    9.87    6.63
  -9  -7  21   25.46    9.39
  -9   7  22   32.29   10.85
   9   7 -22   34.87   10.81
  -9  -7  22    3.70    6.97
  -9   7  23    5.28    6.56
   9   7 -23    4.32    6.13
  -9  -7  23    0.00    4.16
  -9   7  24    6.06    6.38
   9   7 -24    3.33    4.78
  -9  -7  24   -0.00    5.70
  -9   7  25    9.05    6.92
   9   7 -25    3.95    5.35
  -9  -7  25   -0.00    6.07
  -9   7  26   32.22   10.55
   9   7 -26   18.88    8.59
  -9  -7  26   16.40    8.43
  -9   7  27   10.95    7.23
   9   7 -27    6.65    6.34
  -9  -7  27    6.32    5.96
  -9   7  28   17.10    8.42
   9   7 -28   12.03    7.02
  -9  -7  28    6.92    7.34
  -9   7  29    7.72    6.69
   9   7 -29   -0.00    5.33
  -9  -7  29   -0.00    4.39
  -9   7  30   -0.00    4.39
   9   7 -30   -0.00    6.67
  -9  -7  30    7.25    7.54
  -9   7  31    1.52    6.73
   9   7 -31   -0.00    5.95
  -9  -7  31    4.99    6.70
   9   7 -32   12.29    8.89
  -9  -7  32    0.37    5.44
   9   7 -33    2.19    5.35
   9   7 -34    4.00    6.19
   9  -8  -1   32.27    9.30
   9   8  -1   12.88    5.05
   9  -8  -2   27.14    8.79
   9   8  -2   24.14    6.79
   9  -8  -3    0.84    2.75
   9   8  -3    0.00    3.24
   9  -8  -4  158.18   20.66
   9   8  -4   56.98   11.75
   9  -8  -5   -0.00    4.12
   9  -8  -5   -0.00    5.79
   9   8  -5   -0.00    3.04
   9  -8  -6    7.23    6.25
   9  -8  -6   -0.00    5.12
   9   8  -6    2.89    3.74
  -9   8   7    3.17    4.28
   9  -8  -7    4.13    5.96
   9   8  -7    4.93    3.74
  -9   8   8   84.61   17.11
  -9   8   8   56.04   15.47
   9  -8  -8   98.38   17.46
   9   8  -8   88.09   14.67
  -9   8   9    6.86    6.11
  -9   8   9   10.68    6.99
   9  -8  -9    0.00    5.02
   9   8  -9    3.85    4.56
  -9   8  10   17.83    8.74
   9  -8 -10   26.92    8.79
  -9   8  11    6.52    6.00
   9  -8 -11    6.60    6.48
   9   8 -11    5.33    4.34
  -9  -8  11    5.65    4.53
  -9   8  12   33.15   10.16
   9  -8 -12   17.41    7.61
   9   8 -12   21.89    7.79
  -9   8  13   -0.00    6.22
   9  -8 -13   -0.00    3.74
   9   8 -13    0.00    3.20
  -9   8  14   12.92    7.13
   9  -8 -14   43.31   10.98
   9   8 -14   23.24    7.89
  -9  -8  14   22.94    8.63
  -9   8  15   -0.00    4.75
   9   8 -15    0.00    4.79
  -9  -8  15    2.03    5.26
  -9   8  16    4.28    5.21
   9   8 -16    5.66    4.02
  -9  -8  16   -0.00    4.62
  -9   8  17    0.00    4.26
   9   8 -17    7.53    5.88
  -9  -8  17    2.84    4.57
  -9   8  18   28.29   10.43
   9   8 -18   28.39    9.11
  -9  -8  18   34.21   11.38
  -9   8  19   -0.00    5.63
   9   8 -19   -0.00    5.09
  -9  -8  19   13.65    6.98
  -9   8  20   19.46    8.66
   9   8 -20    8.86    5.85
  -9  -8  20   11.38    7.00
  -9   8  21   -0.00    5.05
   9   8 -21    7.79    6.14
  -9  -8  21    0.55    5.02
  -9   8  22   13.33    7.37
   9   8 -22   -0.00    4.71
  -9  -8  22   -0.00    5.11
  -9   8  23    1.24    4.75
   9   8 -23    0.00    5.39
  -9  -8  23   -0.00    5.76
  -9   8  24    8.86    6.16
   9   8 -24    6.82    6.61
  -9  -8  24    9.03    7.31
  -9   8  25   -0.00    4.25
   9   8 -25    0.62    4.51
  -9  -8  25    9.82    6.97
  -9   8  26    4.90    5.65
   9   8 -26    5.99    6.41
  -9  -8  26    5.35    5.99
  -9   8  27    6.98    6.58
   9   8 -27    0.00    5.94
  -9  -8  27    2.30    5.25
  -9   8  28    0.79    5.42
   9   8 -28   10.40    6.41
  -9  -8  28    6.50    7.54
  -9   8  29   -0.00    5.37
   9   8 -29    0.00    4.43
  -9  -8  29    9.19    7.95
  -9   8  30    0.00    5.36
   9   8 -30    5.39    5.71
  -9  -8  30   -0.00    4.66
   9   8 -31    3.21    5.65
  -9  -8  31    3.25    6.45
   9   8 -32   -0.00    6.40
  -9  -8  32    9.68    7.18
   9   8 -33    0.00    4.92
  -9   9   1    0.00    4.10
   9  -9  -1   -0.00    4.71
   9   9  -1    6.59    3.75
  -9   9   2   60.78   14.67
   9  -9  -2   44.53   12.22
   9   9  -2   63.22   10.70
  -9   9   3    6.70    5.29
   9  -9  -3    8.51    5.28
   9   9  -3    9.04    4.28
  -9   9   4    3.39    5.65
   9  -9  -4   10.70    6.61
   9   9  -4   25.24    6.41
  -9   9   5    6.30    6.32
   9  -9  -5    6.07    6.39
   9   9  -5   -0.00    2.90
  -9   9   6   70.01   16.55
   9  -9  -6   90.43   17.29
   9   9  -6   76.80   13.39
  -9   9   7    5.38    5.66
   9  -9  -7   -0.00    4.99
   9   9  -7   -0.00    2.89
  -9   9   8    0.00    4.65
   9  -9  -8    0.00    3.77
   9   9  -8    0.00    2.90
  -9   9   9    0.00    3.84
  -9   9   9   -0.00    4.26
   9  -9  -9   -0.00    3.91
   9   9  -9    2.89    3.53
  -9   9  10   13.11    7.06
  -9   9  10   18.56    8.57
   9  -9 -10   10.50    6.20
   9   9 -10    3.49    4.14
  -9   9  11    3.25    4.86
   9  -9 -11    1.15    3.68
   9   9 -11    1.86    3.77
  -9   9  12   38.48   11.37
   9  -9 -12   37.28   11.12
   9   9 -12   39.21   10.07
  -9   9  13   -0.00    4.88
   9  -9 -13   -0.00    4.49
   9   9 -13    0.27    4.04
  -9   9  14    3.44    5.31
   9  -9 -14    1.40    3.78
   9   9 -14   -0.00    3.32
  -9   9  15    6.24    6.16
   9  -9 -15    0.60    3.72
   9   9 -15   -0.00    4.64
  -9   9  16   23.63    9.43
   9  -9 -16   36.52   10.46
   9   9 -16   26.41    8.98
  -9   9  17    1.47    4.56
   9   9 -17    0.72    5.23
  -9  -9  17    7.06    6.35
  -9   9  18    2.73    5.34
   9   9 -18    4.64    5.20
  -9  -9  18    1.15    4.85
  -9   9  19   10.41    6.86
   9   9 -19    0.00    4.83
  -9  -9  19    2.72    5.88
  -9   9  20   -0.00    3.80
   9   9 -20    6.27    5.71
  -9  -9  20   10.06    7.61
  -9   9  21    0.00    6.17
   9   9 -21   -0.00    4.86
  -9  -9  21    2.45    4.86
  -9   9  22   23.48   10.17
   9   9 -22   31.76   10.39
  -9  -9  22   34.26   11.74
  -9   9  23    0.00    5.18
   9   9 -23    4.14    5.88
  -9  -9  23    7.67    6.45
  -9   9  24   -0.00    5.42
   9   9 -24    3.36    4.84
  -9  -9  24   -0.00    5.90
  -9   9  25    5.21    5.86
   9   9 -25    0.00    5.18
  -9  -9  25   -0.00    6.48
  -9   9  26   18.80    8.31
   9   9 -26    7.11    6.85
  -9  -9  26   15.93    8.88
  -9   9  27    0.00    4.85
   9   9 -27    2.17    5.17
  -9  -9  27    0.00    5.67
  -9   9  28    3.64    5.31
   9   9 -28    2.37    4.29
  -9  -9  28   -0.00    5.65
  -9   9  29    3.72    5.37
   9   9 -29    0.70    4.67
  -9  -9  29   -0.00    6.90
   9   9 -30    1.18    5.97
  -9  -9  30    1.72    7.43
  -9  -9  31    2.86    6.15
  -9  10   1   10.51    7.13
   9 -10  -1    4.57    5.94
   9  10  -1    7.19    3.73
  -9  10   2   21.40    8.89
   9 -10  -2   16.75    7.85
   9  10  -2   14.94    5.24
  -9  10   3    8.86    7.09
   9 -10  -3    6.69    5.32
   9  10  -3    5.85    3.95
  -9  10   4   58.17   14.18
   9 -10  -4   39.89   11.59
   9  10  -4   47.92    9.45
  -9  10   5    6.82    5.36
   9 -10  -5   -0.00    5.40
   9  10  -5    0.00    2.99
  -9  10   6    4.14    5.66
   9 -10  -6    2.69    5.26
   9  10  -6    8.28    4.64
  -9  10   7    1.46    4.72
   9 -10  -7    2.71    4.71
   9  10  -7    2.57    3.35
  -9  10   8   56.49   13.57
   9 -10  -8   33.56   10.16
   9  10  -8   10.42    5.60
  -9  10   9   10.52    6.56
   9 -10  -9   13.40    7.01
   9  10  -9    4.94    4.42
  -9  10  10    1.49    4.32
  -9  10  10    4.40    4.93
   9 -10 -10    0.28    4.24
   9  10 -10    7.56    4.50
  -9  10  11    0.00    3.90
  -9  10  11    5.25    5.85
   9 -10 -11    1.43    4.07
   9  10 -11    7.11    5.10
  -9  10  12    5.55    6.56
  -9  10  12   11.60    6.86
   9 -10 -12    3.12    4.04
   9  10 -12   10.13    5.32
  -9  10  13   -0.00    3.92
   9 -10 -13   -0.00    4.95
   9  10 -13    0.00    4.19
  -9  10  14   20.66    8.83
   9 -10 -14   23.67    9.22
   9  10 -14   25.68    8.64
  -9  10  15   -0.00    5.30
   9 -10 -15    2.04    4.43
   9  10 -15   -0.00    3.49
  -9  10  16    3.33    6.16
   9 -10 -16   -0.00    4.76
   9  10 -16    0.05    4.19
  -9  10  17    1.72    4.34
   9 -10 -17   -0.00    4.69
   9  10 -17   -0.00    3.47
  -9  10  18   25.72    9.77
   9 -10 -18   39.66   10.99
   9  10 -18    9.90    6.78
  -9  10  19    0.98    5.78
   9  10 -19   -0.00    3.01
  -9  10  20    6.78    6.78
   9  10 -20    2.64    4.81
  -9  10  21    1.12    4.53
   9  10 -21    2.79    4.34
  -9  10  22    5.11    6.29
   9  10 -22    0.44    3.53
  -9  10  23   -0.00    4.00
   9  10 -23    1.51    4.84
  -9  10  24   25.23    9.62
   9  10 -24    8.42    7.37
  -9 -10  24   16.28    9.24
  -9  10  25    0.00    4.52
   9  10 -25    0.78    5.33
  -9 -10  25    0.00    4.92
  -9  10  26    3.81    4.30
   9  10 -26   -0.00    4.92
  -9 -10  26   -0.00    6.25
  -9  10  27   -0.00    5.46
   9  10 -27   -0.00    5.52
  -9 -10  27   -0.00    6.59
  -9  10  28    5.40    5.87
  -9 -10  28    5.78    7.29
  -9 -10  29   11.70    8.91
  -9 -10  30    0.00    5.99
  -9  11   1   -0.00    5.69
   9 -11  -1   -0.00    3.57
   9  11  -1    1.69    2.76
  -9  11   2   48.08   13.36
   9 -11  -2   26.85    9.85
   9  11  -2   32.89    7.34
  -9  11   3    5.97    6.05
   9 -11  -3    2.65    4.52
   9  11  -3    4.69    3.30
  -9  11   4    9.54    7.06
   9 -11  -4   22.66    8.42
   9  11  -4   22.28    6.13
  -9  11   5    3.27    5.03
   9 -11  -5   -0.00    4.04
   9  11  -5   -0.00    2.86
  -9  11   6   10.12    8.47
   9 -11  -6   15.37    8.06
   9  11  -6   34.45    7.71
  -9  11   7    3.32    5.58
   9 -11  -7    0.77    4.37
   9  11  -7   -0.00    3.31
  -9  11   8    3.11    5.13
   9 -11  -8    3.09    4.72
   9  11  -8    1.95    3.86
  -9  11   9    0.00    5.46
   9 -11  -9    2.28    5.14
   9  11  -9    4.67    4.80
  -9  11  10   28.39   10.66
   9 -11 -10   29.02    9.54
   9  11 -10   16.74    6.96
  -9  11  11    1.61    5.03
   9 -11 -11    0.53    4.11
   9  11 -11    0.23    3.94
  -9  11  12    9.04    6.27
  -9  11  12   15.02    7.82
   9 -11 -12   18.61    7.97
   9  11 -12    9.88    6.28
  -9  11  13    0.96    5.89
  -9  11  13    6.71    6.23
   9 -11 -13    2.04    4.71
   9  11 -13   -0.00    3.69
  -9  11  14    4.06    5.34
   9 -11 -14   -0.00    4.65
   9  11 -14    1.51    3.60
  -9  11  15    8.89    6.21
   9 -11 -15    3.14    5.04
   9  11 -15    1.00    4.06
  -9  11  16   26.88   10.62
   9 -11 -16   35.95   10.96
   9  11 -16   30.97    9.30
  -9  11  17    0.00    4.46
   9 -11 -17   -0.00    3.52
   9  11 -17   -0.00    4.03
  -9  11  18    8.01    7.19
   9 -11 -18   -0.00    3.10
   9  11 -18    3.79    4.22
  -9  11  19    1.14    5.18
   9 -11 -19   -0.00    3.83
   9  11 -19    1.04    4.14
  -9  11  20    0.00    4.74
   9 -11 -20   -0.00    3.74
   9  11 -20    1.57    5.09
  -9  11  21    9.16    6.77
   9 -11 -21   -0.00    3.58
   9  11 -21    5.47    5.92
  -9  11  22    6.28    5.77
   9  11 -22   12.80    6.70
  -9  11  23   -0.00    4.94
   9  11 -23   -0.00    4.18
  -9  11  24   -0.00    4.42
   9  11 -24    2.14    5.48
  -9  11  25    4.02    6.59
  -9  11  26   13.84    8.16
  -9  12   1   10.09    6.84
   9 -12  -1   -0.00    5.16
   9  12  -1    4.68    3.11
  -9  12   2    0.55    4.38
   9 -12  -2    6.10    5.94
   9  12  -2    0.45    2.52
  -9  12   3    4.23    5.72
   9 -12  -3    1.33    3.77
   9  12  -3    0.00    3.03
  -9  12   4   36.38   11.37
   9 -12  -4   34.50   10.49
   9  12  -4   17.97    6.18
  -9  12   5    3.63    5.03
   9 -12  -5    2.71    4.80
   9  12  -5   -0.00    3.28
  -9  12   6    0.00    5.54
   9 -12  -6    0.90    4.04
   9  12  -6   -0.00    3.18
  -9  12   7    1.95    4.70
   9 -12  -7    1.47    3.55
   9  12  -7    0.00    3.37
  -9  12   8   18.54    8.96
   9 -12  -8   44.14   11.28
   9  12  -8   21.40    7.44
  -9  12   9    2.05    6.00
   9 -12  -9    0.00    4.55
   9  12  -9    1.53    3.42
  -9  12  10   -0.00    3.72
   9 -12 -10   10.58    6.61
   9  12 -10   10.16    4.93
  -9  12  11    4.32    5.83
   9 -12 -11    0.00    4.12
   9  12 -11    0.00    4.18
  -9  12  12    1.52    4.66
   9 -12 -12    6.93    6.21
   9  12 -12    8.69    5.24
  -9  12  13    2.74    4.89
   9 -12 -13    1.40    4.70
   9  12 -13    0.00    4.72
  -9  12  14   22.39    9.82
  -9  12  14    7.05    6.01
   9 -12 -14   26.24    9.17
   9  12 -14    9.79    5.86
  -9  12  15    0.68    3.97
  -9  12  15    1.40    5.06
   9 -12 -15    0.00    3.81
   9  12 -15    0.00    3.76
  -9  12  16    0.49    3.95
   9 -12 -16    0.00    4.50
   9  12 -16   -0.00    4.01
  -9  12  17    0.00    4.63
   9 -12 -17   -0.00    4.86
   9  12 -17    4.87    4.28
  -9  12  18    5.28    4.95
   9 -12 -18   12.72    6.55
   9  12 -18    3.54    4.82
  -9  12  19    3.10    5.77
   9 -12 -19   -0.00    4.25
   9  12 -19   -0.00    3.14
  -9  12  20    6.41    6.45
   9 -12 -20    4.72    5.78
   9  12 -20    3.48    5.33
  -9  12  21    3.21    4.95
   9 -12 -21    3.95    4.86
   9  12 -21    1.57    4.04
  -9  12  22   -0.00    4.82
   9 -12 -22   -0.00    3.75
  -9  12  23   14.03    7.66
   9 -12 -23    0.00    4.44
  -9  12  24    0.00    5.97
   9 -12 -24    2.01    5.33
  -9  12  25    0.00    6.04
  -9  13   1   12.47    8.34
   9 -13  -1   29.91   10.57
   9  13  -1    5.16    3.78
  -9  13   2    9.76    8.16
   9 -13  -2    1.97    4.92
   9  13  -2    7.15    4.19
  -9  13   3   -0.00    3.36
   9 -13  -3    0.81    4.72
   9  13  -3    0.79    3.39
  -9  13   4    4.47    5.00
   9 -13  -4    4.12    4.91
   9  13  -4   -0.00    3.29
  -9  13   5    1.15    4.97
   9 -13  -5   -0.00    4.67
   9  13  -5    6.72    4.46
  -9  13   6   16.14    8.93
   9 -13  -6    5.96    5.19
   9  13  -6    3.95    3.94
  -9  13   7    0.00    5.00
   9 -13  -7   -0.00    2.95
   9  13  -7    3.59    4.01
  -9  13   8    6.13    6.61
   9 -13  -8    7.20    6.16
   9  13  -8   12.72    6.01
  -9  13   9    5.20    5.33
   9 -13  -9    3.88    4.92
   9  13  -9    0.80    3.59
  -9  13  10   13.80    7.73
   9 -13 -10   12.10    7.11
   9  13 -10   11.05    5.82
  -9  13  11    2.65    5.44
   9 -13 -11   -0.00    4.29
   9  13 -11   -0.00    3.34
  -9  13  12   12.34    7.25
   9 -13 -12   11.60    7.25
   9  13 -12    6.75    4.79
  -9  13  13    0.00    5.13
   9 -13 -13   -0.00    3.67
   9  13 -13   -0.00    4.14
  -9  13  14   -0.00    4.82
   9 -13 -14    0.00    5.13
   9  13 -14    1.07    4.06
  -9  13  15   -0.00    4.14
   9 -13 -15   -0.00    4.61
   9  13 -15    0.49    3.94
  -9  13  16   30.97   10.72
  -9  13  16   23.91    9.47
   9 -13 -16   15.46    7.59
   9  13 -16    9.40    6.47
  -9  13  17   -0.00    5.37
   9 -13 -17   14.82    7.89
   9  13 -17   -0.00    4.33
  -9  13  18    1.09    5.70
   9 -13 -18    0.88    4.06
  -9  13  19    1.69    5.44
   9 -13 -19   -0.00    3.91
  -9  13  20    7.23    7.69
   9 -13 -20   10.95    6.93
  -9  13  21    0.00    6.02
   9 -13 -21   -0.00    3.79
  -9  13  22    4.34    5.07
   9 -13 -22    0.00    3.69
   9 -13 -23   -0.00    4.89
  -9  14   1    0.00    6.42
   9 -14  -1   -0.00    5.24
   9  14  -1   -0.00    2.52
  -9  14   2    4.45    5.63
   9 -14  -2   -0.00    5.53
   9  14  -2    6.38    3.88
  -9  14   3    7.34    7.78
   9 -14  -3    7.58    7.70
   9  14  -3    4.96    3.79
  -9  14   4   16.41    8.24
   9 -14  -4   11.59    7.23
   9  14  -4   10.63    4.99
  -9  14   5    2.07    6.48
   9 -14  -5   -0.00    4.29
   9  14  -5   -0.00    3.16
  -9  14   6    0.00    3.91
   9 -14  -6    2.61    5.68
   9  14  -6    4.57    4.07
  -9  14   7   13.40    8.01
   9 -14  -7    2.56    4.64
   9  14  -7    4.33    4.24
  -9  14   8    3.67    5.82
   9 -14  -8    0.00    4.58
   9  14  -8    5.19    4.37
  -9  14   9    3.61    4.74
   9 -14  -9   14.65    7.72
   9  14  -9   -0.00    3.53
  -9  14  10    2.01    6.18
   9 -14 -10    3.88    4.29
   9  14 -10    0.00    3.34
  -9  14  11    2.41    6.75
   9 -14 -11    5.35    5.91
   9  14 -11    0.00    3.71
  -9  14  12    2.70    5.40
   9 -14 -12    2.58    5.83
   9  14 -12    1.67    3.88
  -9  14  13    0.00    4.50
   9 -14 -13    1.54    5.19
   9  14 -13    1.65    3.58
  -9  14  14   10.52    8.40
   9 -14 -14   -0.00    3.71
  -9  14  15    2.36    5.01
   9 -14 -15   -0.00    4.88
  -9  14  16    2.40    5.63
   9 -14 -16    0.87    4.25
  -9  14  17   -0.00    5.47
   9 -14 -17    1.64    4.87
  -9  14  18   -0.00    5.17
   9 -14 -18    3.14    5.41
  -9  14  19    8.53    7.14
   9 -14 -19   -0.00    4.63
   9 -14 -20   -0.00    4.13
  -9  15   1    3.76    6.01
   9 -15  -1    9.77    7.28
   9  15  -1    0.05    2.55
  -9  15   2    2.26    5.09
   9 -15  -2    0.00    5.28
   9  15  -2    0.49    2.82
  -9  15   3    0.80    5.38
   9 -15  -3   -0.00    4.32
   9  15  -3    0.00    3.13
  -9  15   4    2.39    4.92
   9 -15  -4   -0.00    6.44
   9  15  -4    0.00    3.26
  -9  15   5    1.87    5.78
   9 -15  -5    3.09    4.90
   9  15  -5   -0.00    2.60
  -9  15   6    2.67    5.43
   9 -15  -6    6.52    6.89
   9  15  -6   11.38    4.83
  -9  15   7    1.46    5.66
   9 -15  -7    3.79    4.84
   9  15  -7    1.94    2.89
  -9  15   8   -0.00    4.89
   9 -15  -8   -0.00    4.56
   9  15  -8   -0.00    2.49
  -9  15   9   -0.00    4.90
   9 -15  -9    1.22    4.13
  -9  15  10    3.73    6.27
   9 -15 -10    6.19    5.77
  -9  15  11    8.65    6.15
   9 -15 -11    2.94    4.95
  -9  15  12   -0.00    5.32
   9 -15 -12    3.23    4.18
  -9  15  13    1.37    5.09
   9 -15 -13    2.79    5.27
  -9  15  14   -0.00    4.41
   9 -15 -14   -0.00    4.93
   9 -15 -15    3.63    5.05
   9 -15 -16   11.99    7.09
   9 -15 -17   -0.00    3.87
  -9  16   1   -0.00    5.41
   9  16  -1    1.73    2.45
  -9  16   2    1.16    6.62
   9  16  -2    2.02    3.24
  -9  16   3    0.00    5.88
   9  16  -3    2.98    2.81
  -9  16   4   -0.00    6.53
   9 -16  -4   -0.00    4.36
  -9  16   5    0.00    7.01
   9 -16  -5    8.61    6.43
  -9  16   6    8.46    7.47
   9 -16  -6    2.17    5.72
  -9  16   7    8.52    7.80
   9 -16  -7    6.32    7.13
   9 -16  -8    5.21    5.38
  -8   0   1   -0.00    3.40
  -8   0   1    0.69    3.27
   8   0  -1   -0.00    3.35
   8   0  -1    1.19    2.97
   8   0  -1   -0.00    3.73
  -8   0   2  535.22   58.52
  -8   0   2  489.49   58.03
   8   0  -2  517.77   58.19
   8   0  -2  488.91   57.00
   8   0  -2  535.56   58.96
  -8   0   3   -0.00    3.32
  -8   0   3    0.54    3.81
   8   0  -3   -0.00    3.03
  -8   0   4   99.19   16.77
   8   0  -4  116.96   17.91
  -8   0   5    0.21    3.77
   8   0  -5   -0.00    4.31
  -8   0   6  100.72   15.87
   8   0  -6   71.45   14.46
  -8   0   7    0.00    4.17
   8   0  -7    2.27    3.42
  -8   0   8  244.10   30.41
   8   0  -8  208.77   30.19
  -8   0   9   -0.00    3.18
   8   0  -9   -0.00    4.43
  -8   0  10    3.73    4.06
   8   0 -10   -0.00    3.96
   8   0 -11   -0.00    5.13
   8   0 -12  167.35   25.31
   8   0 -13   -0.00    4.38
   8   0 -14   79.97   16.03
  -8   0  15   -0.00    4.08
  -8   0  16    1.22    4.92
  -8   0  17   -0.00    5.72
  -8   0  18   76.11   15.66
  -8   0  19    0.81    5.09
  -8   0  20   15.96    7.47
  -8   0  21    1.67    4.86
  -8   0  22   58.32   13.70
   8   0 -22   57.57   14.51
  -8   0  23    3.61    5.19
   8   0 -23    1.99    6.90
  -8   0  24   38.12   11.24
   8   0 -24   29.79   11.65
  -8   0  25    4.69    5.21
   8   0 -25    0.00    5.61
  -8   0  26    0.00    4.38
   8   0 -26   -0.00    6.09
  -8   0  27    3.69    5.47
   8   0 -27    0.00    4.65
  -8   0  28   58.04   14.63
  -8   0  29   -0.00    5.07
  -8   0  30    2.26    4.91
  -8   0  31    2.23    5.48
  -8   0  32   12.85    8.30
  -8   0  33    1.77    6.21
  -8   0  34   12.24    9.05
  -8   0  35    2.58    5.67
  -8   1   1   51.51   11.91
  -8   1   1   91.28   14.44
   8  -1  -1   98.85   14.64
   8  -1  -1   60.79   12.94
   8   1  -1   70.62   12.27
   8   1  -1   87.47   12.85
   8   1  -1   52.27   11.90
  -8  -1   1   83.61   13.41
  -8   1   2    4.28    4.60
  -8   1   2    1.76    3.39
   8  -1  -2   -0.00    2.99
   8  -1  -2    0.85    3.92
   8   1  -2    0.00    3.14
   8   1  -2   -0.00    2.85
  -8  -1   2    4.41    3.97
  -8  -1   2    2.67    3.21
  -8   1   3    3.02    3.66
  -8   1   3    7.49    4.72
   8  -1  -3    0.00    4.04
   8  -1  -3    7.02    5.19
   8   1  -3    5.16    4.67
   8   1  -3    0.00    2.97
  -8  -1   3    0.00    3.37
  -8  -1   3    5.37    3.84
  -8   1   4   44.72    9.93
   8  -1  -4   40.49    9.99
   8   1  -4   30.65    7.90
   8   1  -4   43.27    9.68
  -8  -1   4   33.35    8.60
  -8   1   5    8.61    4.45
   8  -1  -5    0.00    4.66
   8   1  -5    4.59    3.88
   8   1  -5   10.68    5.06
  -8  -1   5   13.23    5.42
  -8   1   6   93.34   15.91
   8  -1  -6  102.41   16.77
   8   1  -6  101.00   16.42
  -8  -1   6   75.98   14.58
  -8   1   7    0.00    4.44
   8  -1  -7   11.36    5.53
   8   1  -7    2.50    4.25
  -8  -1   7    6.50    4.72
  -8   1   8    8.02    4.84
   8  -1  -8   -0.00    4.13
   8   1  -8    1.16    5.08
  -8  -1   8    1.28    4.18
  -8   1   9   25.02    8.00
   8  -1  -9   21.98    8.07
   8   1  -9   13.56    6.91
  -8  -1   9   14.30    6.16
   8  -1 -10  118.24   20.87
   8   1 -10  140.48   21.37
  -8  -1  10  141.27   20.73
   8  -1 -11    7.32    6.07
  -8  -1  11    6.67    4.91
   8  -1 -12   24.89    8.64
   8  -1 -13    3.21    5.31
  -8   1  14   63.07   13.80
   8  -1 -14   76.37   15.48
  -8   1  15   63.20   13.43
   8  -1 -15   62.47   14.09
  -8  -1  15   43.46   11.51
  -8   1  16   78.11   15.96
   8  -1 -16   85.05   17.89
  -8  -1  16   83.96   16.22
  -8   1  17    3.50    5.15
   8  -1 -17    6.25    6.08
  -8  -1  17    5.71    5.57
  -8   1  18    9.22    6.22
   8  -1 -18   -0.00    4.89
  -8  -1  18    1.63    5.26
  -8   1  19    4.37    6.08
   8   1 -19   17.85    8.79
  -8  -1  19   18.89    7.58
  -8   1  20   20.10    8.52
   8   1 -20    8.07    5.88
  -8  -1  20   15.79    7.31
  -8   1  21    2.77    4.93
   8   1 -21    0.85    4.93
  -8  -1  21    0.00    4.17
  -8   1  22   68.37   15.67
   8   1 -22   74.44   16.48
  -8  -1  22   86.64   17.02
  -8   1  23    3.50    4.39
   8   1 -23   -0.00    5.57
  -8  -1  23    3.38    5.23
  -8   1  24   16.21    7.71
   8   1 -24   13.62    7.71
  -8  -1  24    5.02    5.64
  -8   1  25   -0.00    4.35
   8   1 -25    5.33    6.82
  -8  -1  25    0.00    6.05
  -8   1  26    5.21    6.84
   8  -1 -26   17.16    8.66
   8   1 -26   18.81    8.80
  -8  -1  26   16.72    9.19
  -8   1  27   -0.00    5.06
   8   1 -27    5.80    6.05
  -8  -1  27    0.62    5.11
  -8   1  28   -0.00    5.18
   8   1 -28    9.76    7.70
  -8  -1  28    4.33    5.32
  -8   1  29   -0.00    4.82
   8   1 -29   -0.00    4.86
  -8  -1  29    5.93    6.46
  -8   1  30    2.91    6.85
  -8  -1  30   48.53   13.26
  -8   1  31   -0.00    4.84
  -8  -1  31    2.65    5.81
  -8   1  32   23.03    9.56
  -8  -1  32   13.14    9.31
  -8   1  33    6.05    6.84
  -8  -1  33    1.22    6.14
  -8   1  34    7.70    6.70
  -8  -1  34   -0.00    4.37
  -8   1  35    0.60    4.19
  -8  -1  35    3.76    6.04
  -8   2   1    0.00    3.70
  -8   2   1    1.03    3.41
   8  -2  -1    1.10    2.95
   8  -2  -1    1.46    4.35
   8   2  -1    2.14    3.09
   8   2  -1   -0.00    3.37
  -8  -2   1    2.53    2.99
  -8  -2   1    0.33    2.69
  -8   2   2   63.80   12.38
  -8   2   2   65.82   12.78
   8  -2  -2   50.47   11.57
   8  -2  -2   55.77   12.24
   8   2  -2   67.66   11.39
   8   2  -2   55.75   11.47
  -8  -2   2   63.07   11.44
  -8  -2   2   74.40   11.66
  -8   2   3   14.29    7.02
  -8   2   3    2.64    4.01
   8  -2  -3    7.19    4.88
   8  -2  -3   17.00    6.64
   8   2  -3    4.54    3.64
   8   2  -3    0.00    3.23
  -8  -2   3    7.95    4.22
  -8   2   4   34.55    9.22
  -8   2   4   40.35    9.76
   8  -2  -4   16.23    6.97
   8  -2  -4   63.45   11.76
   8   2  -4   47.87    9.20
   8   2  -4   27.47    8.26
  -8  -2   4   54.76    9.89
  -8   2   5    7.31    4.61
   8  -2  -5    3.92    3.98
   8   2  -5   14.43    5.72
   8   2  -5   11.62    5.72
  -8  -2   5    5.50    4.13
  -8   2   6   79.54   15.21
   8  -2  -6   89.71   16.54
   8   2  -6   87.17   14.69
   8   2  -6   99.00   15.76
  -8  -2   6   90.01   15.05
  -8   2   7   40.79    9.55
   8  -2  -7   24.48    8.72
  -8  -2   7   29.64    8.08
   8  -2  -8  119.63   19.11
  -8  -2   8   96.36   16.45
   8  -2  -9   12.20    6.21
  -8  -2   9    0.12    3.25
   8  -2 -10   -0.00    4.19
  -8  -2  10   -0.00    4.25
   8  -2 -11    0.30    3.63
  -8  -2  11    2.45    3.46
   8  -2 -12   59.26   13.68
  -8  -2  12   52.18   11.65
  -8   2  13   36.42   10.06
   8  -2 -13   30.34   10.15
  -8   2  14   32.52    9.30
   8  -2 -14   16.67    8.35
  -8   2  15   26.24    9.10
   8  -2 -15   33.81   10.86
  -8   2  16   16.28    7.61
   8  -2 -16   14.50    7.99
   8   2 -16   29.48    9.80
  -8  -2  16   37.87    9.95
  -8   2  17   16.16    7.86
   8  -2 -17   20.34    9.22
   8   2 -17   25.49    8.55
  -8  -2  17   13.65    7.03
  -8   2  18  199.94   28.48
   8  -2 -18  207.53   30.03
   8   2 -18  184.12   28.23
  -8  -2  18  167.16   27.27
  -8   2  19   -0.00    4.79
   8  -2 -19    7.64    6.45
   8   2 -19    0.00    4.40
  -8  -2  19    0.00    5.26
  -8   2  20    0.00    5.34
   8  -2 -20    6.32    5.68
   8   2 -20   13.02    6.96
  -8  -2  20    2.62    5.04
  -8   2  21    0.00    6.09
   8  -2 -21    3.95    6.93
   8   2 -21    5.54    6.40
  -8  -2  21    2.22    5.19
  -8   2  22   37.28   11.16
   8   2 -22   27.38   10.51
  -8  -2  22   35.68   11.53
  -8   2  23    2.35    5.83
   8   2 -23   -0.00    5.49
  -8  -2  23   -0.00    4.26
  -8   2  24   14.01    6.86
   8   2 -24   10.59    7.31
  -8  -2  24   11.31    6.85
  -8   2  25   -0.00    5.50
   8   2 -25   -0.00    5.45
  -8  -2  25    8.79    6.06
  -8   2  26    0.00    5.16
   8   2 -26    0.33    4.86
  -8  -2  26    8.06    6.59
  -8   2  27    4.99    5.67
   8   2 -27   -0.00    5.69
  -8  -2  27    0.00    4.76
  -8   2  28   26.39   10.65
   8   2 -28   15.79    9.06
  -8  -2  28   11.43    7.27
  -8   2  29    6.67    7.15
   8   2 -29   -0.00    4.07
  -8  -2  29    0.00    4.31
  -8   2  30    5.70    6.82
   8   2 -30    7.47    6.53
  -8  -2  30    3.27    5.67
  -8   2  31   -0.00    4.90
  -8  -2  31   -0.00    5.00
  -8   2  32   17.64    9.28
  -8  -2  32    9.56    7.50
  -8   2  33    0.80    4.12
  -8  -2  33   -0.00    6.49
  -8   2  34   12.92    8.29
  -8  -2  34   -0.00    6.02
  -8   2  35   -0.00    6.10
  -8  -2  35    1.84    6.20
  -8   3   1  100.04   16.33
  -8   3   1   94.41   16.45
   8  -3  -1   94.78   15.65
   8  -3  -1   76.68   15.11
   8   3  -1   72.86   12.95
  -8  -3   1  106.98   14.70
  -8  -3   1   85.56   13.18
  -8   3   2   -0.00    3.38
  -8   3   2    4.26    4.23
   8  -3  -2    0.54    3.06
   8  -3  -2    0.00    3.27
   8   3  -2    3.17    3.02
  -8  -3   2    3.50    3.65
  -8  -3   2    1.66    2.49
  -8   3   3   41.75   10.52
  -8   3   3   58.54   12.05
   8  -3  -3   41.96   10.08
   8  -3  -3   39.08   10.36
   8   3  -3   77.45   11.35
  -8  -3   3   46.63    9.44
  -8  -3   3   34.18    8.09
  -8   3   4  102.93   18.43
  -8   3   4  108.18   18.65
   8  -3  -4  123.46   18.82
   8  -3  -4  120.35   19.55
   8   3  -4  130.69   17.88
  -8  -3   4  116.32   17.26
   8  -3  -5   14.66    7.19
   8   3  -5   14.40    5.70
  -8  -3   5    8.99    4.96
   8  -3  -6   30.84    9.33
   8   3  -6   49.95    9.92
  -8  -3   6   33.38    8.45
   8  -3  -7   17.27    7.31
   8   3  -7   18.32    6.64
  -8  -3   7   18.91    6.54
   8  -3  -8    7.75    5.53
  -8  -3   8    0.00    3.47
   8  -3  -9    0.00    5.24
  -8  -3   9    0.93    3.84
   8  -3 -10  100.14   18.27
  -8  -3  10  102.47   16.94
  -8   3  11   96.85   17.45
   8  -3 -11  103.24   18.30
  -8  -3  11   97.96   16.77
  -8   3  12    6.84    4.90
   8  -3 -12    2.84    4.46
   8   3 -12    9.74    5.39
  -8  -3  12    2.84    4.60
  -8   3  13   14.66    6.71
   8  -3 -13   10.20    6.68
   8   3 -13   14.72    7.07
  -8   3  14   34.76    9.98
   8  -3 -14   29.97   10.31
   8   3 -14   39.04   10.55
  -8   3  15   18.87    8.07
   8  -3 -15   14.74    7.52
   8   3 -15   37.15   10.08
  -8   3  16   77.05   16.38
   8  -3 -16  111.17   19.81
   8   3 -16   97.39   18.14
  -8  -3  16   96.63   17.61
  -8   3  17    2.30    5.05
   8  -3 -17    2.09    5.78
   8   3 -17   -0.00    4.61
  -8  -3  17    0.00    4.96
  -8   3  18   -0.00    5.37
   8  -3 -18   -0.00    4.87
   8   3 -18    0.00    5.00
  -8  -3  18    6.80    5.78
  -8   3  19   10.14    6.16
   8  -3 -19   11.36    7.41
   8   3 -19   26.67    9.91
  -8  -3  19   13.57    7.22
  -8   3  20   80.29   17.78
   8  -3 -20   93.07   19.52
   8   3 -20  119.71   19.87
  -8  -3  20   96.95   18.33
  -8   3  21   14.20    6.78
   8  -3 -21    8.15    7.74
   8   3 -21    9.79    6.90
  -8  -3  21   10.13    7.44
  -8   3  22    9.51    7.92
   8  -3 -22   17.15    8.76
   8   3 -22   10.79    6.70
  -8  -3  22    4.46    6.81
  -8   3  23    3.33    6.11
   8   3 -23   11.62    8.79
  -8  -3  23    6.11    6.30
  -8   3  24   32.93   10.24
   8   3 -24    9.27    7.51
  -8  -3  24   29.73   10.99
  -8   3  25   18.84    8.94
   8   3 -25   22.48    9.91
  -8  -3  25   33.41   11.79
  -8   3  26   11.26    7.02
   8   3 -26   10.81    7.55
  -8  -3  26    1.86    6.17
  -8   3  27    0.00    4.86
   8   3 -27   -0.00    5.79
  -8  -3  27    1.28    4.63
  -8   3  28    0.00    5.76
   8   3 -28   -0.00    5.84
  -8  -3  28   -0.00    4.81
  -8   3  29    1.56    5.16
   8   3 -29    3.61    6.10
  -8  -3  29   -0.00    4.36
  -8   3  30   19.98    8.72
   8   3 -30   16.85    8.39
  -8  -3  30    9.46    7.15
  -8   3  31    4.29    5.17
   8   3 -31    0.77    5.72
  -8  -3  31    5.60    6.45
  -8   3  32   17.96    9.98
  -8  -3  32    7.55    9.47
  -8   3  33    3.42    6.27
  -8  -3  33    6.03    6.73
  -8   3  34   -0.00    5.66
  -8  -3  34   10.49    8.41
  -8   3  35    5.87    6.39
  -8  -3  35    3.45    6.95
  -8   4   1   94.83   16.21
   8  -4  -1   49.97   13.18
   8   4  -1   84.17   12.57
  -8  -4   1   70.79   11.98
  -8  -4   1   74.49   11.16
  -8   4   2   22.91    7.86
   8  -4  -2   22.56    8.76
   8   4  -2   30.59    7.18
  -8  -4   2   35.22    7.56
  -8  -4   2   23.03    5.65
  -8   4   3   13.57    6.74
   8  -4  -3   16.26    7.09
   8   4  -3   20.62    6.34
  -8  -4   3   13.57    5.34
  -8  -4   3   18.25    5.21
  -8   4   4  131.53   22.47
   8  -4  -4  143.55   23.15
   8   4  -4  186.97   22.12
  -8  -4   4  140.47   20.41
  -8   4   5   15.86    6.39
   8  -4  -5   12.93    6.74
   8   4  -5    5.26    4.28
  -8  -4   5   12.94    5.29
   8  -4  -6   42.63   11.38
   8   4  -6   46.69   10.43
  -8  -4   6   56.09   10.62
   8  -4  -7   83.96   17.52
   8   4  -7  104.89   16.76
  -8  -4   7  115.72   16.83
   8  -4  -8   13.32    7.49
   8   4  -8   17.53    6.52
  -8  -4   8   37.48    8.53
  -8   4   9    4.10    5.41
   8  -4  -9   10.57    5.87
   8   4  -9   14.32    6.18
  -8  -4   9    9.55    4.96
  -8   4  10    0.00    4.33
   8  -4 -10    7.25    5.63
   8   4 -10    3.44    3.96
  -8  -4  10    5.77    4.68
  -8   4  11    9.69    6.14
   8  -4 -11   10.87    6.77
   8   4 -11   11.80    6.76
  -8  -4  11    3.60    4.71
  -8   4  12  100.36   17.02
   8  -4 -12   82.37   17.13
   8   4 -12   87.37   15.73
  -8  -4  12   78.88   15.36
  -8   4  13   23.42    8.16
   8  -4 -13   11.70    8.19
   8   4 -13   19.53    7.83
  -8   4  14   48.07   11.73
   8  -4 -14   36.15   11.43
   8   4 -14   50.36   11.39
  -8   4  15    0.35    3.92
   8  -4 -15    5.35    6.16
   8   4 -15   -0.00    5.05
  -8   4  16   28.07    9.51
   8  -4 -16   23.04    9.25
   8   4 -16   21.30    8.10
  -8  -4  16   16.07    8.05
  -8   4  17   30.90    9.76
   8  -4 -17   14.38    8.00
   8   4 -17   19.04    7.67
  -8  -4  17   14.18    7.85
  -8   4  18   88.95   16.89
   8  -4 -18   48.01   15.16
   8   4 -18  102.71   17.61
  -8  -4  18   86.10   16.56
  -8   4  19    0.55    4.86
   8  -4 -19   18.45    8.85
   8   4 -19    0.00    5.11
  -8  -4  19   14.49    7.98
  -8   4  20    6.61    5.36
   8  -4 -20   12.40    7.79
   8   4 -20    7.56    6.19
  -8  -4  20    5.84    6.16
  -8   4  21    5.64    5.84
   8   4 -21   -0.00    4.65
  -8  -4  21   -0.00    4.72
  -8   4  22   13.48    7.79
   8   4 -22   13.46    7.97
  -8  -4  22   35.33   10.85
  -8   4  23   10.70    7.13
   8   4 -23    0.74    6.34
  -8  -4  23    0.00    4.98
  -8   4  24   11.51    7.30
   8   4 -24    4.31    6.44
  -8  -4  24   13.75    8.31
  -8   4  25    0.00    6.00
   8   4 -25    3.14    4.87
  -8  -4  25    0.67    5.60
  -8   4  26    0.00    5.02
   8   4 -26    7.33    6.75
  -8  -4  26    1.93    6.30
  -8   4  27   -0.00    4.54
   8   4 -27   -0.00    5.40
  -8  -4  27    1.65    4.66
  -8   4  28    6.02    7.57
   8   4 -28   19.55    8.87
  -8  -4  28   15.64    8.23
  -8   4  29   15.44    8.08
   8   4 -29    0.00    4.96
  -8  -4  29    0.00    5.25
  -8   4  30    2.35    5.20
   8   4 -30    3.02    5.77
  -8  -4  30   -0.00    5.45
  -8   4  31    0.00    4.55
   8   4 -31   -0.00    5.19
  -8  -4  31   -0.00    6.25
  -8   4  32   15.65    8.33
   8   4 -32   -0.00    5.55
  -8  -4  32   22.51   11.13
  -8   4  33   15.56    8.64
  -8  -4  33    7.36    7.41
  -8   4  34   10.74    7.03
  -8  -4  34   13.82    8.55
  -8   4  35   -0.00    6.41
  -8  -4  35    4.80    7.26
  -8   5   1   37.23   10.32
   8  -5  -1   27.94    9.95
   8   5  -1   36.31    7.93
  -8  -5   1   31.22    7.13
  -8  -5   1   26.96    5.61
  -8   5   2   19.43    7.92
   8  -5  -2   19.05    7.85
   8   5  -2   28.59    6.98
  -8  -5   2   32.77    7.06
  -8  -5   2   20.27    4.96
  -8   5   3   76.40   15.27
   8  -5  -3   49.21   12.86
   8   5  -3   85.53   13.08
  -8  -5   3   63.30   11.46
  -8  -5   3   72.91   10.68
  -8   5   4    8.63    5.44
  -8   5   4   13.20    6.80
   8  -5  -4   19.54    6.53
   8  -5  -4    7.26    5.93
   8   5  -4   15.61    5.77
  -8  -5   4   21.27    5.90
  -8   5   5   73.78   13.83
  -8   5   5   62.18   13.06
   8  -5  -5   62.84   12.81
   8  -5  -5   52.61   12.99
   8   5  -5   66.20   11.97
   8   5  -5   50.92   10.60
  -8  -5   5   49.47   10.25
  -8   5   6   85.11   16.10
   8  -5  -6   85.75   15.79
   8  -5  -6   97.85   17.54
   8   5  -6   86.71   14.94
   8   5  -6   92.89   14.74
  -8  -5   6   79.02   13.99
  -8   5   7    7.79    6.49
   8  -5  -7    2.91    5.83
   8  -5  -7    5.91    6.30
   8   5  -7    3.38    4.45
   8   5  -7    3.96    3.68
  -8  -5   7    6.67    4.42
  -8   5   8   12.77    5.97
   8  -5  -8   -0.00    3.28
   8  -5  -8    6.38    5.62
   8   5  -8   10.30    5.88
   8   5  -8    0.00    3.70
  -8  -5   8    3.09    3.82
  -8   5   9    8.47    6.32
   8  -5  -9    6.40    6.12
   8   5  -9    9.83    5.87
  -8  -5   9    8.55    4.92
  -8   5  10  311.54   34.95
   8  -5 -10  249.05   34.07
   8   5 -10  286.64   32.28
  -8  -5  10  167.63   29.02
  -8   5  11   38.80   10.65
   8  -5 -11   43.85   11.64
   8   5 -11   40.50    9.48
  -8  -5  11   17.24    7.50
  -8   5  12   -0.00    4.57
   8  -5 -12   -0.00    5.63
   8   5 -12   -0.00    4.29
  -8  -5  12    2.08    4.76
  -8   5  13    0.00    4.06
   8  -5 -13    1.51    4.98
   8   5 -13    0.55    3.69
  -8  -5  13    1.23    3.55
  -8   5  14   15.67    7.71
   8  -5 -14   -0.00    4.75
   8   5 -14   10.75    5.42
  -8   5  15   28.57    9.26
   8  -5 -15   22.85    9.30
   8   5 -15   27.56    9.20
  -8   5  16   83.67   15.96
   8  -5 -16   39.23   13.31
   8   5 -16   73.55   14.27
  -8  -5  16   58.36   13.83
  -8   5  17    5.24    5.57
   8  -5 -17    7.17    7.69
   8   5 -17   19.31    8.00
  -8  -5  17    8.96    7.15
  -8   5  18    8.55    6.75
   8  -5 -18   -0.00    4.49
   8   5 -18    0.00    4.20
  -8  -5  18   -0.00    5.59
  -8   5  19   13.97    7.69
   8   5 -19   30.73    9.44
  -8  -5  19    9.89    6.93
  -8   5  20   41.43   11.37
   8   5 -20   41.25   11.83
  -8  -5  20   27.28   10.13
  -8   5  21   37.59   11.06
   8   5 -21   32.67   10.50
  -8  -5  21   36.14   11.34
  -8   5  22    7.52    6.29
   8   5 -22    9.93    7.55
  -8  -5  22    6.59    7.30
  -8   5  23   -0.00    5.74
   8   5 -23   -0.00    3.14
  -8  -5  23    0.00    5.92
  -8   5  24    9.26    7.07
   8   5 -24    9.71    6.33
  -8  -5  24    7.78    7.24
  -8   5  25   19.05    8.45
   8   5 -25   25.00    9.20
  -8  -5  25    6.23    7.91
  -8   5  26   27.83    9.60
   8   5 -26   11.64    7.10
  -8  -5  26    2.58    6.88
  -8   5  27   -0.00    4.37
   8   5 -27    1.38    4.88
  -8  -5  27   -0.00    5.46
  -8   5  28   -0.00    4.71
   8   5 -28    3.81    5.56
  -8  -5  28    4.31    6.47
  -8   5  29    9.39    7.23
   8   5 -29    4.66    6.55
  -8  -5  29    6.53    8.48
  -8   5  30   13.40    8.38
   8   5 -30    1.40    5.05
  -8  -5  30    6.81    7.00
  -8   5  31    5.56    6.64
   8   5 -31   -0.00    5.43
  -8  -5  31   14.99    8.71
  -8   5  32   17.39    8.15
   8   5 -32   20.08   10.09
  -8  -5  32   16.88    9.56
  -8   5  33   -0.00    4.41
   8   5 -33    4.47    6.38
  -8  -5  33    2.01    6.93
  -8   5  34    2.82    6.28
  -8  -5  34   -0.00    5.44
  -8   6   1   80.05   17.42
   8  -6  -1  109.42   18.17
   8   6  -1  101.72   15.27
   8   6  -1  103.62   14.99
  -8  -6   1   95.05   14.37
  -8  -6   1  105.03   12.15
  -8   6   2   89.57   17.09
   8  -6  -2  115.75   17.82
   8  -6  -2   84.64   17.21
   8   6  -2   80.12   13.80
   8   6  -2   74.75   13.12
  -8  -6   2   94.98   13.72
  -8  -6   2   92.07   11.59
  -8   6   3  112.38   19.00
   8  -6  -3  127.71   18.91
   8  -6  -3   92.22   17.93
   8   6  -3   90.08   15.11
   8   6  -3   88.02   14.33
  -8  -6   3   91.86   14.25
  -8   6   4   42.14   10.35
  -8   6   4   32.38   10.35
   8  -6  -4   37.33    9.72
   8  -6  -4   30.48    9.68
   8   6  -4   24.94    7.63
   8   6  -4   38.79    8.47
  -8  -6   4   36.50    8.05
  -8   6   5   30.27    9.11
  -8   6   5   18.88    7.90
   8  -6  -5   18.29    7.08
   8  -6  -5   20.93    8.44
   8   6  -5   31.58    7.88
   8   6  -5   17.03    6.70
  -8  -6   5   27.51    6.92
  -8   6   6   29.79    9.41
  -8   6   6   43.06   10.84
   8  -6  -6   52.06   11.17
   8  -6  -6   42.04   11.52
   8   6  -6   35.06    9.04
   8   6  -6   40.05    8.77
  -8  -6   6   20.96    6.82
  -8   6   7   23.75    8.53
   8  -6  -7   27.50    8.86
   8  -6  -7   27.75   10.13
   8   6  -7   38.22    9.20
   8   6  -7   40.00    8.65
  -8  -6   7   26.99    7.70
  -8   6   8   22.24    8.61
   8  -6  -8   22.00    8.39
   8  -6  -8   24.24    8.90
   8   6  -8   15.70    6.85
   8   6  -8   27.45    7.28
  -8  -6   8   29.23    7.79
  -8   6   9    1.28    5.30
   8  -6  -9    0.21    4.19
   8  -6  -9   -0.00    5.15
   8   6  -9    0.61    2.95
  -8  -6   9   -0.00    3.90
  -8   6  10    0.00    4.66
   8  -6 -10    8.64    6.54
   8   6 -10   10.66    5.08
  -8  -6  10    3.72    5.07
  -8   6  11   14.06    7.58
   8  -6 -11   28.63    9.93
   8   6 -11   14.80    5.97
  -8  -6  11    9.47    5.33
  -8   6  12   29.70    9.76
   8  -6 -12   21.74    8.97
   8   6 -12   26.65    8.22
  -8  -6  12   13.25    6.75
  -8   6  13   17.21    7.10
   8  -6 -13    5.71    6.35
   8   6 -13   14.01    6.35
  -8  -6  13   10.97    6.62
  -8   6  14   32.47   10.27
   8  -6 -14   37.84   11.40
   8   6 -14   24.97    8.18
  -8   6  15   20.15    8.67
   8  -6 -15   19.57    9.40
   8   6 -15   23.56    8.10
  -8   6  16    8.19    6.12
   8   6 -16    0.00    4.17
  -8  -6  16    4.22    5.08
  -8   6  17   83.82   16.29
   8   6 -17   59.10   13.86
  -8  -6  17   66.69   15.01
  -8   6  18   37.35   10.78
   8   6 -18   22.72    8.11
  -8  -6  18   22.12    9.45
  -8   6  19    8.86    6.73
   8   6 -19   20.71    7.68
  -8  -6  19    6.77    6.70
  -8   6  20    2.18    5.10
   8   6 -20   -0.00    3.64
  -8  -6  20   10.72    7.05
  -8   6  21    2.00    5.19
   8   6 -21   -0.00    5.11
  -8  -6  21   -0.00    5.14
  -8   6  22    8.87    6.34
   8   6 -22    0.00    5.26
  -8  -6  22    1.64    5.49
  -8   6  23   25.18    9.22
   8   6 -23   28.23   10.00
  -8  -6  23   13.72    8.33
  -8   6  24    0.00    5.24
   8   6 -24    0.00    5.33
  -8  -6  24   -0.00    5.68
  -8   6  25   16.11    8.27
   8   6 -25    4.89    6.68
  -8  -6  25   16.29    8.96
  -8   6  26   -0.00    5.13
   8   6 -26   -0.00    5.39
  -8  -6  26    1.65    5.93
  -8   6  27   20.64    8.63
   8   6 -27    5.60    6.68
  -8  -6  27   16.34    8.73
  -8   6  28   12.18    7.33
   8   6 -28    1.91    5.09
  -8  -6  28    3.53    6.71
  -8   6  29   -0.00    4.53
   8   6 -29    0.00    5.56
  -8  -6  29    3.83    6.58
  -8   6  30    2.48    5.89
   8   6 -30    1.99    5.76
  -8  -6  30   -0.00    5.95
  -8   6  31    2.60    5.55
   8   6 -31   -0.00    5.92
  -8  -6  31    1.86    5.85
  -8   6  32   -0.00    5.48
   8   6 -32   -0.00    4.35
  -8  -6  32   -0.00    6.19
  -8   6  33    0.40    5.60
   8   6 -33   -0.00    5.72
  -8  -6  33   30.30   11.57
  -8   6  34    0.00    5.20
  -8  -6  34    0.00    5.04
  -8   7   1   77.11   16.90
   8  -7  -1  113.07   17.68
   8   7  -1   73.48   12.43
  -8   7   2    7.19    6.08
   8  -7  -2    0.06    3.74
   8   7  -2   -0.00    2.53
  -8  -7   2    0.00    2.58
  -8  -7   2    0.12    1.07
  -8   7   3   35.79   10.86
   8  -7  -3   25.80    9.07
   8  -7  -3   21.50    9.30
   8   7  -3   34.00    7.53
  -8  -7   3   31.33    7.28
  -8   7   4    2.60    5.35
   8  -7  -4    0.00    4.51
   8  -7  -4    0.24    4.72
   8   7  -4   -0.00    2.47
  -8  -7   4    2.32    2.73
  -8   7   5   75.54   15.07
  -8   7   5   71.35   14.96
   8  -7  -5   65.34   14.07
   8  -7  -5   69.27   15.23
   8   7  -5   64.61   11.69
  -8  -7   5   67.14   11.59
  -8   7   6   19.82    7.95
  -8   7   6   17.72    7.51
   8  -7  -6   10.28    7.11
   8  -7  -6   21.67    9.07
   8   7  -6   20.23    6.22
  -8  -7   6   23.88    6.85
  -8   7   7    0.00    3.86
  -8   7   7    0.00    3.88
   8  -7  -7    0.00    3.59
   8  -7  -7   -0.00    4.01
   8   7  -7    0.78    3.42
   8   7  -7    0.78    3.01
  -8  -7   7   -0.00    3.18
  -8   7   8   -0.00    3.48
   8  -7  -8    1.77    3.79
   8  -7  -8    5.52    4.88
   8   7  -8    0.64    3.85
   8   7  -8    1.84    3.57
  -8  -7   8    2.88    3.83
  -8   7   9   52.87   12.48
   8  -7  -9   45.04   11.05
   8  -7  -9   23.47   10.18
   8   7  -9   64.75   11.29
  -8  -7   9   37.17    9.50
  -8   7  10   11.16    8.18
   8  -7 -10    3.83    4.64
   8  -7 -10   11.58    6.85
   8   7 -10   14.11    5.89
  -8  -7  10    8.82    5.53
  -8   7  11   43.31   12.17
   8  -7 -11   57.03   12.69
   8  -7 -11   50.47   13.81
   8   7 -11   48.43   10.84
  -8  -7  11   80.27   13.85
  -8   7  12    1.18    3.69
   8  -7 -12   -0.00    6.48
   8   7 -12    2.87    4.10
  -8  -7  12   -0.00    4.13
  -8   7  13    8.05    6.71
   8   7 -13   20.99    7.21
  -8   7  14   22.21    8.95
   8   7 -14   21.18    7.23
  -8   7  15   69.54   14.88
   8   7 -15   50.71   11.99
  -8   7  16   10.51    6.98
   8   7 -16   11.34    6.25
  -8  -7  16   16.98    8.06
  -8   7  17    4.65    5.68
   8   7 -17    8.73    6.09
  -8  -7  17    7.03    5.44
  -8   7  18   -0.00    3.71
   8   7 -18    0.56    3.79
  -8  -7  18   -0.00    4.81
  -8   7  19   -0.00    4.37
   8   7 -19    2.27    4.34
  -8  -7  19   -0.00    5.10
  -8   7  20    2.90    5.17
   8   7 -20    6.64    6.14
  -8  -7  20    5.80    5.87
  -8   7  21   39.12   11.44
   8   7 -21   29.36   10.23
  -8  -7  21   29.71   10.69
  -8   7  22   -0.00    5.71
   8   7 -22    2.58    4.90
  -8  -7  22   -0.00    6.16
  -8   7  23   -0.00    5.29
   8   7 -23    2.71    4.49
  -8  -7  23   -0.00    5.58
  -8   7  24    2.94    4.51
   8   7 -24    2.86    4.28
  -8  -7  24    4.16    6.87
  -8   7  25    6.35    5.55
   8   7 -25    5.41    6.13
  -8  -7  25   15.18    9.37
  -8   7  26   -0.00    4.28
   8   7 -26   -0.00    5.05
  -8  -7  26   10.90    7.52
  -8   7  27   -0.00    3.25
   8   7 -27    4.01    5.83
  -8  -7  27   22.58   10.08
  -8   7  28   -0.00    4.14
   8   7 -28    3.89    5.83
  -8  -7  28   -0.00    5.24
  -8   7  29    6.61    6.51
   8   7 -29    9.06    7.94
  -8  -7  29    7.02    8.10
  -8   7  30    1.70    5.17
   8   7 -30    4.59    5.46
  -8  -7  30    0.00    6.00
  -8   7  31   16.49    8.22
   8   7 -31   17.76    8.98
  -8  -7  31   17.59    9.53
  -8   7  32   -0.00    5.60
   8   7 -32   -0.00    4.51
  -8  -7  32   -0.00    5.93
  -8   7  33    0.26    6.15
   8   7 -33    0.00    5.35
  -8  -7  33   -0.00    6.65
   8   7 -34    0.00    5.00
  -8   8   1  135.40   22.43
   8  -8  -1  111.67   19.68
  -8   8   2   -0.00    5.02
   8  -8  -2   -0.00    4.11
   8   8  -2    1.67    2.67
   8  -8  -3   39.42   10.76
   8   8  -3   31.58    7.41
   8  -8  -4   14.27    6.81
   8   8  -4   13.67    5.16
   8  -8  -5   11.40    5.92
   8  -8  -5    2.35    4.98
   8   8  -5    1.25    3.27
   8  -8  -6    1.18    4.39
   8  -8  -6    2.83    5.54
   8   8  -6    0.68    2.81
  -8  -8   6   -0.00    3.13
  -8   8   7   90.37   16.52
   8  -8  -7  117.15   17.82
   8  -8  -7  103.55   18.76
   8   8  -7  112.02   14.62
  -8  -8   7   36.21   10.83
  -8   8   8   14.05    6.64
   8  -8  -8   -0.00    4.32
   8  -8  -8    0.00    5.08
   8   8  -8    3.93    4.14
  -8  -8   8    3.46    4.24
  -8   8   9   15.33    7.12
   8  -8  -9    6.93    5.33
   8   8  -9   13.23    5.51
  -8  -8   9    8.32    5.47
  -8   8  10   19.41    8.12
   8  -8 -10   17.02    7.09
   8   8 -10    7.63    4.68
  -8  -8  10    8.29    5.56
  -8   8  11   -0.00    4.17
   8  -8 -11    5.85    5.52
   8   8 -11   10.33    5.58
  -8  -8  11    0.00    3.93
  -8   8  12    7.49    6.61
   8  -8 -12   24.35    8.48
   8   8 -12    4.90    4.61
  -8  -8  12    0.79    4.43
  -8   8  13   26.27    9.37
   8  -8 -13   43.13   11.11
   8   8 -13   22.77    7.65
  -8   8  14    3.73    5.88
   8   8 -14    0.68    3.28
  -8   8  15    5.35    6.41
   8   8 -15   16.96    6.73
  -8  -8  15   18.42    8.09
  -8   8  16   -0.00    4.63
   8   8 -16    3.08    5.71
  -8  -8  16   16.15    7.49
  -8   8  17   24.74    9.74
   8   8 -17   35.57   10.33
  -8  -8  17   34.05   10.87
  -8   8  18    8.14    5.99
   8   8 -18    4.88    4.79
  -8  -8  18    6.23    6.32
  -8   8  19   18.17    8.31
   8   8 -19    9.12    5.92
  -8  -8  19    6.99    6.41
  -8   8  20   -0.00    3.95
   8   8 -20    0.48    4.61
  -8  -8  20    1.11    4.87
  -8   8  21   -0.00    4.48
   8   8 -21    1.29    4.07
  -8  -8  21    4.22    6.56
  -8   8  22   -0.00    4.60
   8   8 -22    3.12    4.58
  -8  -8  22    2.23    4.99
  -8   8  23   35.76   10.55
   8   8 -23    9.05    7.24
  -8  -8  23    4.50    6.88
  -8   8  24   17.84    8.18
   8   8 -24    7.81    6.82
  -8  -8  24    0.00    6.25
  -8   8  25   15.66    7.73
   8   8 -25    6.43    7.09
  -8  -8  25   -0.00    5.92
  -8   8  26    1.21    4.91
   8   8 -26   -0.00    5.34
  -8  -8  26    2.87    5.92
  -8   8  27   10.39    6.98
   8   8 -27    8.04    7.07
  -8  -8  27   13.15    9.33
  -8   8  28    0.60    4.87
   8   8 -28    4.01    7.17
  -8  -8  28    0.00    6.45
  -8   8  29   10.46    7.78
   8   8 -29   10.77    7.86
  -8  -8  29   16.47   10.01
  -8   8  30    5.29    6.04
   8   8 -30    6.83    6.11
  -8  -8  30    0.00    7.20
  -8   8  31    0.14    4.47
   8   8 -31   -0.00    4.66
  -8  -8  31    8.41    8.71
  -8   8  32    0.00    5.19
   8   8 -32    2.08    5.93
  -8  -8  32    0.95    6.67
  -8   8  33    5.30    5.95
   8   8 -33    1.66    5.32
  -8  -8  33    0.00    6.12
   8   8 -34   -0.00    5.39
   8   8 -35   -0.00    5.77
   8  -9  -1  102.27   17.74
   8   9  -1   82.98   12.75
   8  -9  -2    5.20    5.11
   8   9  -2    3.62    3.23
  -8   9   3   72.51   15.56
   8  -9  -3   63.36   13.69
   8   9  -3   55.62   10.34
  -8   9   4    8.60    6.60
   8  -9  -4    6.42    6.32
   8   9  -4    9.81    4.68
  -8   9   5   60.52   14.79
   8  -9  -5  108.43   17.48
   8   9  -5   59.37   11.42
  -8   9   6   -0.00    4.76
   8  -9  -6    5.27    4.41
   8   9  -6   -0.00    3.01
  -8   9   7    8.83    6.33
   8  -9  -7    4.55    5.66
   8   9  -7    3.92    3.85
  -8   9   8    0.00    4.59
  -8   9   8    2.12    5.20
   8  -9  -8    1.58    3.65
   8   9  -8   -0.00    3.15
  -8   9   9    4.39    6.07
  -8   9   9   13.42    6.94
   8  -9  -9    9.22    5.62
   8   9  -9    8.73    5.09
  -8   9  10   12.34    7.38
   8  -9 -10    5.66    4.45
   8   9 -10   12.85    5.94
  -8   9  11  118.66   20.29
   8  -9 -11   94.27   18.50
   8   9 -11  105.71   17.44
  -8   9  12    2.00    4.98
   8  -9 -12    0.00    4.50
   8   9 -12    3.54    4.31
  -8  -9  12   -0.00    4.33
  -8   9  13    1.38    4.38
   8  -9 -13    0.17    4.63
   8   9 -13    3.25    4.00
  -8   9  14    3.81    5.73
   8  -9 -14    3.84    4.82
   8   9 -14    0.00    4.05
  -8   9  15   58.00   14.31
   8  -9 -15   83.96   16.23
   8   9 -15   84.13   15.07
  -8  -9  15   50.95   13.42
  -8   9  16   -0.00    5.30
   8   9 -16    3.07    5.04
  -8  -9  16    0.54    3.97
  -8   9  17   -0.00    4.17
   8   9 -17    0.00    4.28
  -8  -9  17    4.48    5.53
  -8   9  18    0.00    5.51
   8   9 -18    6.87    5.47
  -8  -9  18    0.00    5.16
  -8   9  19   18.14    7.98
   8   9 -19   31.83    9.26
  -8  -9  19    6.99    6.67
  -8   9  20   -0.00    4.83
   8   9 -20    0.00    5.04
  -8  -9  20    0.00    6.33
  -8   9  21   15.55    7.67
   8   9 -21   24.19    8.45
  -8  -9  21   25.10   10.29
  -8   9  22   11.39    7.83
   8   9 -22    1.74    4.78
  -8  -9  22    3.62    6.36
  -8   9  23   -0.00    4.00
   8   9 -23    5.14    5.44
  -8  -9  23    0.00    5.52
  -8   9  24   -0.00    4.49
   8   9 -24    0.13    3.48
  -8  -9  24   -0.00    6.07
  -8   9  25   15.15    7.78
   8   9 -25    8.19    6.78
  -8  -9  25   16.93    9.55
  -8   9  26    1.14    4.69
   8   9 -26    1.86    5.01
  -8  -9  26   -0.00    5.83
  -8   9  27   -0.00    4.93
   8   9 -27   -0.00    5.53
  -8  -9  27    0.00    6.75
  -8   9  28    0.00    5.13
   8   9 -28    0.00    4.95
  -8  -9  28    1.81    5.76
  -8   9  29    0.00    4.18
   8   9 -29   -0.00    5.34
  -8  -9  29   -0.00    6.10
  -8   9  30   -0.00    5.10
   8   9 -30    1.81    5.59
  -8  -9  30    3.77    6.66
  -8   9  31    0.11    3.39
   8   9 -31    3.86    5.79
  -8  -9  31    5.53    8.38
  -8   9  32    0.00    5.87
   8   9 -32   -0.00    5.48
  -8  -9  32   10.36    8.95
   8   9 -33    1.27    5.45
  -8  10   1   47.60   12.06
   8 -10  -1   45.90   11.23
   8  10  -1   19.72    5.73
  -8  10   2    3.46    5.71
   8 -10  -2    2.52    5.00
   8  10  -2    3.82    3.17
  -8  10   3   59.57   14.87
   8 -10  -3   57.91   13.72
   8  10  -3   65.02   10.94
  -8  10   4   11.98    8.10
   8 -10  -4   14.41    7.31
   8  10  -4   17.98    5.59
  -8  10   5   10.64    6.58
   8 -10  -5    5.39    5.56
   8  10  -5    9.17    4.54
  -8  10   6    3.71    5.04
   8 -10  -6   11.30    6.16
   8  10  -6    0.00    3.29
  -8  10   7   76.05   16.61
   8 -10  -7   70.03   15.48
   8  10  -7   83.91   13.62
  -8  10   8   -0.00    4.70
   8 -10  -8   -0.00    4.20
   8  10  -8    0.00    3.31
  -8  10   9    0.00    4.00
   8 -10  -9   10.68    6.12
   8  10  -9   17.51    5.85
  -8  10  10   -0.00    5.47
  -8  10  10   -0.00    4.86
   8 -10 -10    3.31    4.62
   8  10 -10    0.53    2.87
  -8  10  11    5.69    6.35
   8 -10 -11    0.00    4.07
   8  10 -11   13.54    5.83
  -8  10  12    2.20    5.58
   8 -10 -12    3.03    3.97
   8  10 -12    2.82    4.21
  -8  10  13   55.21   13.07
   8 -10 -13   34.96   10.93
   8  10 -13   41.86    9.85
  -8  10  14    3.98    5.08
   8 -10 -14    2.33    4.29
   8  10 -14   -0.00    3.98
  -8  10  15    8.43    6.47
   8 -10 -15   -0.00    4.17
   8  10 -15   -0.00    3.32
  -8  10  16   -0.00    4.56
   8 -10 -16   -0.00    4.37
   8  10 -16   -0.00    4.13
  -8  10  17   60.98   13.73
   8 -10 -17   35.65   11.07
   8  10 -17   40.38   10.50
  -8  10  18   -0.00    4.38
   8  10 -18    0.00    3.71
  -8 -10  18   -0.00    5.27
  -8  10  19   10.95    7.19
   8  10 -19   27.25    9.59
  -8 -10  19   36.21   11.25
  -8  10  20   -0.00    5.24
   8  10 -20    0.00    3.67
  -8 -10  20    3.82    6.09
  -8  10  21   -0.00    4.95
   8  10 -21    8.63    5.84
  -8 -10  21    3.58    5.15
  -8  10  22   -0.00    4.41
   8  10 -22    1.45    4.07
  -8 -10  22    1.38    5.60
  -8  10  23    3.74    6.05
   8  10 -23   20.41    9.36
  -8 -10  23   12.64    8.35
  -8  10  24    0.00    4.61
   8  10 -24    4.24    5.78
  -8 -10  24   -0.00    5.27
  -8  10  25    9.76    7.56
   8  10 -25    4.87    6.45
  -8 -10  25    0.69    6.41
  -8  10  26    4.23    5.58
   8  10 -26    1.78    5.01
  -8 -10  26    0.39    6.46
  -8  10  27   10.25    7.05
   8  10 -27   -0.00    4.75
  -8 -10  27   -0.00    6.91
  -8  10  28    2.21    4.71
   8  10 -28    0.11    5.46
  -8 -10  28   -0.00    6.32
  -8  10  29    9.68    6.92
   8  10 -29   29.64   10.36
  -8 -10  29   -0.00    6.80
  -8  10  30    0.00    4.44
   8  10 -30    0.00    4.85
  -8 -10  30   -0.00    6.60
  -8  10  31   -0.00    4.52
  -8 -10  31   11.35    9.68
  -8  11   1   58.09   14.22
   8 -11  -1   39.63   11.75
   8  11  -1   51.97    8.98
  -8  11   2    0.00    4.13
   8 -11  -2   16.50    7.25
   8  11  -2    7.22    3.94
  -8  11   3    4.75    5.05
   8 -11  -3   12.12    6.15
   8  11  -3   10.70    4.41
  -8  11   4    7.77    6.76
   8 -11  -4   -0.00    3.86
   8  11  -4    6.43    3.77
  -8  11   5   27.33   10.17
   8 -11  -5   25.66    9.27
   8  11  -5   31.50    7.30
  -8  11   6   -0.00    5.38
   8 -11  -6    4.46    5.34
   8  11  -6    3.63    3.80
  -8  11   7    4.51    5.62
   8 -11  -7    4.64    5.41
   8  11  -7    5.64    4.08
  -8  11   8    0.00    4.98
   8 -11  -8    4.24    4.46
   8  11  -8    5.48    4.14
  -8  11   9   20.54    8.84
   8 -11  -9   39.39   10.36
   8  11  -9   30.54    7.95
  -8  11  10    7.29    5.40
   8 -11 -10   -0.00    3.82
   8  11 -10    2.66    4.04
  -8  11  11   13.16    6.93
   8 -11 -11   48.26   11.44
   8  11 -11   14.32    6.13
  -8  11  12    0.00    5.17
  -8  11  12   -0.00    3.16
   8 -11 -12    0.65    3.92
   8  11 -12   10.29    5.00
  -8  11  13    0.38    4.72
   8 -11 -13    5.04    4.33
   8  11 -13    2.55    3.76
  -8  11  14   -0.00    4.68
   8 -11 -14   -0.00    3.68
   8  11 -14   -0.00    3.66
  -8  11  15   68.81   14.63
   8 -11 -15   43.93   11.53
   8  11 -15   29.44    9.37
  -8  11  16   -0.00    4.34
   8 -11 -16    2.53    4.79
   8  11 -16   -0.00    3.84
  -8  11  17    3.91    6.78
   8 -11 -17   -0.00    4.22
   8  11 -17    3.62    4.83
  -8  11  18   -0.00    4.87
   8 -11 -18    0.00    5.68
   8  11 -18    0.93    3.58
  -8  11  19   15.80    8.28
   8 -11 -19   20.82    8.99
   8  11 -19   32.38    9.17
  -8  11  20    0.00    4.53
   8 -11 -20    1.13    5.45
   8  11 -20    2.54    4.55
  -8  11  21    6.64    6.58
   8  11 -21   10.22    6.39
  -8  11  22    8.29    6.81
   8  11 -22    4.42    5.39
  -8  11  23   -0.00    4.03
   8  11 -23   -0.00    4.40
  -8  11  24    0.00    5.07
   8  11 -24    7.74    6.83
  -8  11  25   16.49    8.35
   8  11 -25   13.99    7.80
  -8 -11  25   30.87   12.16
  -8  11  26    8.12    6.99
   8  11 -26    3.04    4.38
  -8 -11  26    0.62    5.48
  -8  11  27    0.00    5.14
   8  11 -27   -0.00    5.88
  -8 -11  27    4.76    7.46
  -8  11  28    3.29    5.30
  -8 -11  28   -0.00    6.90
  -8  11  29    1.89    4.96
  -8 -11  29   -0.00    7.28
  -8  11  30   -0.00    4.74
  -8 -11  30    0.00    7.94
  -8 -11  31   -0.00    5.27
  -8  12   1   -0.00    4.16
   8 -12  -1    3.80    5.29
   8  12  -1    0.66    2.48
  -8  12   2    0.00    4.61
   8 -12  -2    3.68    4.83
   8  12  -2    0.00    2.38
  -8  12   3   75.89   16.03
   8 -12  -3   41.29   11.85
   8  12  -3   49.95    9.26
  -8  12   4   -0.00    3.83
   8 -12  -4   -0.00    5.43
   8  12  -4    1.50    2.71
  -8  12   5    0.00    5.17
   8 -12  -5   -0.00    4.24
   8  12  -5   -0.00    2.68
  -8  12   6    2.75    5.86
   8 -12  -6    1.55    4.67
   8  12  -6    2.75    2.75
  -8  12   7   29.75   10.10
   8 -12  -7   31.38   10.04
   8  12  -7   24.49    6.75
  -8  12   8   13.12    8.18
   8 -12  -8    7.74    5.87
   8  12  -8   16.50    5.98
  -8  12   9   17.68    8.51
   8 -12  -9   24.61    8.47
   8  12  -9   14.56    6.00
  -8  12  10    6.26    7.01
   8 -12 -10    0.78    3.36
   8  12 -10    4.96    4.60
  -8  12  11   12.19    7.36
   8 -12 -11    5.33    5.24
   8  12 -11    3.75    3.99
  -8  12  12    3.42    4.74
   8 -12 -12   -0.00    3.74
   8  12 -12   -0.00    3.17
  -8  12  13   16.39    8.02
   8 -12 -13   34.15   10.31
   8  12 -13   23.13    7.71
  -8  12  14   -0.00    5.51
   8 -12 -14   -0.00    3.79
   8  12 -14   -0.00    3.75
  -8  12  15    0.92    4.71
   8 -12 -15   -0.00    3.60
   8  12 -15   -0.00    3.63
  -8  12  16   -0.00    4.77
   8 -12 -16   -0.00    4.26
   8  12 -16   -0.00    3.10
  -8  12  17    4.40    6.08
   8 -12 -17    6.40    5.96
   8  12 -17    4.50    5.45
  -8  12  18   -0.00    5.21
   8 -12 -18    0.00    4.25
   8  12 -18    3.79    4.43
  -8  12  19   16.33    9.42
   8 -12 -19   16.43    8.21
   8  12 -19   16.49    7.26
  -8  12  20    2.72    5.60
   8 -12 -20    0.00    4.85
   8  12 -20    0.42    3.66
  -8  12  21    0.15    4.59
   8 -12 -21   10.69    6.89
   8  12 -21   -0.00    5.27
  -8  12  22    1.56    4.63
   8 -12 -22   -0.00    4.72
   8  12 -22   -0.00    4.68
  -8  12  23   19.88    8.30
   8 -12 -23   19.33    9.00
   8  12 -23    5.10    6.97
  -8  12  24    0.98    6.47
   8  12 -24    0.00    4.16
  -8  12  25   -0.00    5.01
  -8  12  26   -0.00    4.76
  -8  12  27    3.86    6.15
  -8  12  28    0.65    5.44
  -8  13   1   24.93   10.06
   8 -13  -1   11.06    7.09
   8  13  -1   20.09    5.19
  -8  13   2    2.33    5.48
   8 -13  -2   -0.00    3.92
   8  13  -2    1.38    2.52
  -8  13   3    1.72    4.60
   8 -13  -3   -0.00    4.34
   8  13  -3   -0.00    1.95
  -8  13   4    4.40    6.60
   8 -13  -4   22.51    8.58
   8  13  -4   12.36    4.65
  -8  13   5   31.62   11.45
   8 -13  -5   35.50   11.03
   8  13  -5   25.95    6.78
  -8  13   6   -0.00    4.42
   8 -13  -6    0.08    4.75
   8  13  -6   -0.00    2.32
  -8  13   7   -0.00    3.67
   8 -13  -7    5.28    5.28
   8  13  -7    5.66    4.29
  -8  13   8    5.04    6.14
   8 -13  -8    6.41    4.77
   8  13  -8   -0.00    2.10
  -8  13   9    3.47    6.19
   8 -13  -9   16.05    7.12
   8  13  -9    9.38    5.26
  -8  13  10    0.00    5.74
   8 -13 -10    4.73    5.26
   8  13 -10    3.77    3.76
  -8  13  11    4.40    7.19
   8 -13 -11   19.78    8.43
   8  13 -11   17.86    6.46
  -8  13  12    2.14    6.64
   8 -13 -12    0.06    5.38
   8  13 -12   -0.00    2.84
  -8  13  13   -0.00    5.20
   8 -13 -13   -0.00    5.27
   8  13 -13   -0.00    3.74
  -8  13  14    0.00    4.81
   8 -13 -14    5.77    5.24
   8  13 -14    1.31    3.88
  -8  13  15   19.41    8.38
   8 -13 -15   24.16    8.63
   8  13 -15   11.65    6.14
  -8  13  16    4.25    5.55
   8 -13 -16    0.32    4.38
   8  13 -16   -0.00    3.71
  -8  13  17    2.29    5.44
   8 -13 -17    3.53    4.48
   8  13 -17    0.00    4.28
  -8  13  18    3.31    5.49
   8 -13 -18    1.30    4.35
   8  13 -18    1.45    3.99
  -8  13  19    1.61    5.15
   8 -13 -19    0.00    3.54
   8  13 -19    5.34    5.72
  -8  13  20   -0.00    5.66
   8 -13 -20    3.88    5.28
   8  13 -20    2.01    4.10
  -8  13  21    4.48    5.42
   8 -13 -21    4.54    5.34
  -8  13  22    3.00    6.05
   8 -13 -22   -0.00    4.77
  -8  13  23    0.16    5.79
   8 -13 -23    3.19    4.57
  -8  13  24   -0.00    5.17
   8 -13 -24    0.00    4.48
  -8  13  25    4.67    6.47
   8 -13 -25   -0.00    5.45
  -8  13  26   -0.00    5.83
   8 -13 -26    3.73    4.37
   8 -13 -27    5.80    5.96
  -8  14   1   33.38   11.24
   8 -14  -1   10.70    7.01
   8  14  -1   20.77    5.35
  -8  14   2    3.27    6.00
   8 -14  -2   14.49    7.97
   8  14  -2   13.80    4.41
  -8  14   3   14.07    7.27
   8 -14  -3    6.06    7.35
   8  14  -3    6.53    3.44
  -8  14   4    7.63    7.25
   8 -14  -4    1.51    5.24
   8  14  -4   -0.00    2.13
  -8  14   5    0.36    5.38
   8 -14  -5    0.00    4.29
   8  14  -5   -0.00    1.71
  -8  14   6   -0.00    6.25
   8 -14  -6    3.31    5.29
   8  14  -6   -0.00    2.17
  -8  14   7   17.18    8.21
   8 -14  -7    6.04    6.23
   8  14  -7    5.01    3.71
  -8  14   8    1.53    5.61
   8 -14  -8   12.24    6.60
   8  14  -8   21.06    6.19
  -8  14   9   13.82    7.48
   8 -14  -9    0.00    4.89
   8  14  -9    4.55    3.53
  -8  14  10   -0.00    5.56
   8 -14 -10   -0.00    4.06
   8  14 -10    2.04    3.41
  -8  14  11   -0.00    4.61
   8 -14 -11   -0.00    2.77
   8  14 -11    2.95    3.83
  -8  14  12   -0.00    4.33
   8 -14 -12    0.00    5.11
   8  14 -12    0.37    3.96
  -8  14  13   11.56    7.77
   8 -14 -13    3.82    4.98
   8  14 -13    5.94    5.24
  -8  14  14   -0.00    4.07
   8 -14 -14    4.35    5.28
   8  14 -14    0.00    4.35
  -8  14  15    0.00    5.57
   8 -14 -15   -0.00    3.85
   8  14 -15    2.69    4.06
  -8  14  16    0.91    4.63
   8 -14 -16   -0.00    5.24
   8  14 -16    6.25    5.47
  -8  14  17    4.79    5.46
   8 -14 -17    4.09    4.85
  -8  14  18    1.32    4.71
   8 -14 -18   -0.00    4.55
  -8  14  19    2.61    6.08
   8 -14 -19    3.65    5.53
  -8  14  20    1.17    5.56
   8 -14 -20   -0.00    3.94
  -8  14  21    1.61    4.09
   8 -14 -21    6.21    5.79
  -8  14  22   -0.00    6.28
   8 -14 -22    0.00    4.75
  -8  14  23    0.00    5.36
   8 -14 -23    0.58    4.59
  -8  14  24   -0.00    5.78
  -8  15   1   -0.00    4.77
   8 -15  -1    8.58    6.97
   8  15  -1    6.53    3.25
  -8  15   2    3.24    6.09
   8 -15  -2    3.81    5.29
   8  15  -2   -0.00    2.28
  -8  15   3   -0.00    5.23
   8 -15  -3    1.09    5.73
   8  15  -3   -0.00    2.35
  -8  15   4    3.59    5.82
   8 -15  -4   -0.00    4.24
   8  15  -4   -0.00    1.94
  -8  15   5    9.31    7.51
   8 -15  -5    2.76    5.80
   8  15  -5    9.44    4.26
  -8  15   6   10.36    6.70
   8 -15  -6    5.60    6.28
   8  15  -6    4.51    3.18
  -8  15   7   -0.00    5.60
   8 -15  -7    2.18    4.11
   8  15  -7    0.00    2.62
  -8  15   8    3.78    6.18
   8 -15  -8    1.08    4.07
   8  15  -8   -0.00    2.86
  -8  15   9    1.26    4.25
   8 -15  -9   -0.00    4.37
   8  15  -9    3.68    3.73
  -8  15  10    0.00    4.37
   8 -15 -10    3.69    5.05
   8  15 -10    4.05    4.43
  -8  15  11   10.43    7.65
   8 -15 -11    0.83    3.75
   8  15 -11   10.62    5.34
  -8  15  12    2.78    5.72
   8 -15 -12    3.27    4.08
   8  15 -12    4.62    4.31
  -8  15  13    0.00    4.58
   8 -15 -13   -0.00    3.63
  -8  15  14    4.84    6.91
   8 -15 -14    9.41    6.47
  -8  15  15   -0.00    4.43
   8 -15 -15    2.03    4.63
   8 -15 -16   -0.00    4.16
   8 -15 -17   -0.00    3.35
   8 -15 -18    0.45    4.51
   8 -15 -19    0.00    5.42
  -8  16   1    3.15    5.81
   8 -16  -1    0.00    5.52
   8  16  -1    0.00    2.56
  -8  16   2    3.38    4.92
   8 -16  -2   -0.00    4.91
   8  16  -2    8.06    3.78
  -8  16   3    3.52    5.43
   8 -16  -3    5.60    6.08
   8  16  -3    3.54    3.29
  -8  16   4    3.93    5.90
   8 -16  -4   -0.00    5.24
   8  16  -4   -0.00    2.75
  -8  16   5   -0.00    4.89
   8 -16  -5    2.32    5.34
   8  16  -5    0.53    3.00
  -8  16   6    0.98    4.12
   8 -16  -6    2.11    3.72
   8  16  -6    1.76    3.40
  -8  16   7    5.41    6.09
   8 -16  -7    0.36    4.75
  -8  16   8   27.27   10.99
   8 -16  -8    3.17    5.60
  -8  16   9    6.94    6.00
   8 -16  -9    5.26    6.65
   8 -16 -10   -0.00    5.64
   8 -16 -11    2.84    6.12
   8 -16 -12    2.89    5.69
   8 -16 -13    0.00    4.44
   8 -16 -14    0.18    3.32
   8 -17  -1    0.79    5.65
   8 -17  -2   -0.00    4.76
   8 -17  -3   -0.00    4.56
   8 -17  -4    6.19    6.65
   8 -17  -5    0.00    4.41
   8 -17  -6   -0.00    4.71
   8 -17  -7   -0.00    3.47
   8 -17  -8   -0.00    4.24
   8 -17  -9    4.26    5.25
  -7   0   1  748.22   90.85
  -7   0   1  761.65   90.98
  -7   0   1  925.40   91.27
   7   0  -1  819.62   91.35
   7   0  -1 1167.20   92.89
   7   0  -1  782.24   91.37
  -7   0   2   -0.00    3.45
  -7   0   2   -0.00    2.90
  -7   0   2   -0.00    3.12
   7   0  -2    0.00    2.95
   7   0  -2   -0.00    3.27
  -7   0   3   10.48    4.80
  -7   0   3    9.38    4.40
   7   0  -3   16.38    5.67
   7   0  -3    6.88    4.86
  -7   0   4   -0.00    3.45
   7   0  -4    1.41    2.82
   7   0  -4   -0.00    3.61
  -7   0   5   33.85    8.52
   7   0  -5   40.20    8.50
   7   0  -5   28.52    8.28
  -7   0   6    0.24    3.41
   7   0  -6    4.91    3.68
   7   0  -6   -0.00    3.68
  -7   0   7  310.76   39.60
   7   0  -7  380.87   40.35
   7   0  -7  309.42   40.05
  -7   0   8    0.27    4.21
   7   0  -8   -0.00    3.19
  -7   0   9   14.24    6.08
   7   0  -9   11.85    6.00
  -7   0  10    2.56    3.84
   7   0 -10   -0.00    3.27
  -7   0  11  344.26   38.62
   7   0 -11  266.13   37.71
  -7   0  12    0.54    3.34
   7   0 -12    3.18    4.08
  -7   0  13  144.65   21.64
   7   0 -13  138.42   22.08
   7   0 -14    3.51    5.36
   7   0 -15    8.08    6.10
   7   0 -16   -0.00    4.21
  -7   0  17  562.25   63.91
   7   0 -17  522.43   64.27
  -7   0  18   -0.00    4.72
   7   0 -18   -0.00    4.24
  -7   0  19   12.89    6.58
   7   0 -19   14.12    7.67
  -7   0  20   -0.00    5.30
   7   0 -20    2.88    5.92
  -7   0  21   17.53    7.91
   7   0 -21    5.16    6.14
  -7   0  22    0.00    5.56
   7   0 -22   -0.00    4.54
  -7   0  23   44.81   13.17
  -7   0  24    1.83    3.61
  -7   0  25   -0.00    4.76
  -7   0  26    2.50    6.45
  -7   0  27   70.26   16.61
  -7   0  28    0.00    4.35
  -7   0  29   24.47   10.89
  -7   0  30   -0.00    5.06
  -7   0  31   19.87    9.62
  -7   0  32   -0.00    6.03
  -7   0  33   71.76   17.67
  -7   0  34   -0.00    5.39
  -7   0  35   12.94    7.49
  -7   0  36   -0.00    5.44
  -7   0  37    3.68    7.19
  -7   1   1   -0.00    3.56
  -7   1   1    0.29    3.59
  -7   1   1    3.83    3.46
   7  -1  -1    1.28    2.75
   7  -1  -1    0.00    2.71
   7  -1  -1   -0.00    2.96
   7   1  -1   -0.00    2.23
   7   1  -1    2.32    3.04
  -7  -1   1    1.25    3.47
  -7   1   2   60.39   11.15
  -7   1   2   55.58   10.65
  -7   1   2   61.66   10.78
   7  -1  -2   46.46   10.14
   7  -1  -2   45.54    9.47
   7  -1  -2   36.94    9.75
   7   1  -2   67.20   10.60
   7   1  -2   41.92    9.75
  -7  -1   2   73.13   11.33
  -7   1   3  265.44   34.27
  -7   1   3  255.45   33.89
  -7   1   3  327.49   34.89
   7  -1  -3  280.78   33.78
   7  -1  -3  292.32   35.24
   7   1  -3  281.74   33.37
   7   1  -3  266.02   34.02
  -7  -1   3  280.52   33.88
  -7   1   4   -0.00    2.73
  -7   1   4    3.22    3.97
   7  -1  -4    3.89    3.19
   7  -1  -4   -0.00    3.53
   7   1  -4   -0.00    2.95
   7   1  -4    1.52    3.23
  -7  -1   4    2.38    3.21
  -7   1   5   88.13   14.50
  -7   1   5   95.73   14.58
   7  -1  -5   50.81   11.95
   7  -1  -5   83.89   14.90
   7   1  -5  126.25   15.26
   7   1  -5   80.10   14.20
  -7  -1   5   93.22   14.17
  -7   1   6    2.73    3.49
  -7   1   6    3.87    4.20
   7  -1  -6    1.50    3.49
   7  -1  -6    0.00    3.90
   7   1  -6    6.74    4.27
   7   1  -6    2.62    3.23
  -7  -1   6    4.38    4.12
  -7   1   7   42.09    9.36
  -7   1   7   39.56    8.61
   7  -1  -7   43.36    9.70
   7   1  -7   28.02    7.58
   7   1  -7   41.85    9.03
  -7  -1   7   12.95    6.03
  -7   1   8    9.20    5.63
   7  -1  -8   15.55    6.80
   7   1  -8   25.23    7.01
   7   1  -8   33.45    8.19
  -7  -1   8   10.22    5.34
  -7   1   9  344.31   40.91
   7  -1  -9  341.45   41.55
   7   1  -9  362.09   41.39
  -7  -1   9  296.48   39.51
  -7   1  10   33.08    8.69
   7  -1 -10   37.39    9.79
   7   1 -10   27.46    8.52
  -7  -1  10   25.77    7.92
  -7   1  11   89.61   15.36
   7  -1 -11   96.01   16.46
   7   1 -11   77.70   15.01
  -7  -1  11   89.88   15.30
  -7   1  12    3.89    4.94
   7  -1 -12   -0.00    3.76
   7   1 -12    0.23    4.16
  -7  -1  12    1.57    3.57
  -7   1  13  219.87   26.28
   7  -1 -13  132.15   23.79
   7   1 -13  143.89   24.00
  -7  -1  13  205.53   25.61
   7  -1 -14    5.37    4.71
   7   1 -14    0.44    4.30
  -7  -1  14    2.93    3.88
   7  -1 -15  120.72   21.29
   7   1 -15  149.21   22.36
   7  -1 -16   -0.00    4.13
   7   1 -16   37.87    9.72
  -7   1  17   30.40    9.55
   7  -1 -17   38.39   11.22
   7   1 -17   34.05    9.89
  -7   1  18    2.82    4.88
   7  -1 -18    4.84    6.18
   7   1 -18   -0.00    4.23
  -7  -1  18   -0.00    5.15
  -7   1  19  211.31   29.21
   7  -1 -19  207.65   30.04
  -7  -1  19  172.96   27.98
  -7   1  20    0.00    4.98
   7  -1 -20    0.00    5.30
  -7  -1  20   -0.00    5.14
  -7   1  21   56.87   14.18
   7  -1 -21   89.69   17.49
  -7  -1  21   72.47   15.43
  -7   1  22    5.19    6.06
   7  -1 -22   -0.00    5.54
  -7  -1  22   -0.00    4.12
  -7   1  23   38.16   11.03
   7  -1 -23   41.17   12.11
  -7  -1  23   25.97    9.75
  -7   1  24   25.93    9.31
   7  -1 -24   25.96   10.93
  -7  -1  24   29.22   10.89
  -7   1  25   67.90   15.96
   7  -1 -25   64.98   16.59
   7   1 -25   71.13   17.21
  -7  -1  25  110.79   19.32
  -7   1  26    3.98    5.06
   7   1 -26    4.39    6.92
  -7  -1  26    5.06    6.71
  -7   1  27    6.10    6.06
   7   1 -27   -0.00    4.94
  -7  -1  27    2.58    5.77
  -7   1  28    0.00    3.72
   7   1 -28    1.54    5.67
  -7  -1  28    4.55    7.68
  -7   1  29   50.68   13.84
   7   1 -29   40.66   13.28
  -7  -1  29   53.33   13.97
  -7   1  30    0.00    6.14
  -7  -1  30    0.00    5.66
  -7   1  31   17.30    9.38
  -7  -1  31   26.53   11.14
  -7   1  32   -0.00    6.28
  -7  -1  32   -0.00    5.33
  -7   1  33    2.01    5.39
  -7  -1  33    9.79    7.78
  -7   1  34   -0.00    6.10
  -7  -1  34    3.46    6.38
  -7   1  35   16.60    9.53
  -7  -1  35    7.12    7.74
  -7   1  36    0.57    5.29
  -7  -1  36   -0.00    9.60
  -7   1  37    4.06    7.15
  -7  -1  37   13.74    9.43
  -7   2   1   39.43    9.25
  -7   2   1   38.03    9.27
  -7   2   1   45.97    9.40
   7  -2  -1   51.29    9.82
   7  -2  -1   41.95    9.03
   7  -2  -1   43.25    9.84
   7   2  -1   53.41    8.72
   7   2  -1   29.77    7.44
  -7  -2   1   38.58    8.09
  -7  -2   1   27.16    7.11
  -7   2   2   43.74   10.03
  -7   2   2   64.47   11.59
  -7   2   2   46.80   10.24
   7  -2  -2   59.19   11.13
   7  -2  -2   46.15    9.85
   7  -2  -2   61.08   11.72
   7   2  -2   65.24    9.98
   7   2  -2   57.15   10.53
  -7  -2   2   38.82    8.96
  -7  -2   2   45.73    8.91
  -7   2   3   14.48    5.62
  -7   2   3    3.60    4.09
  -7   2   3   11.11    4.93
   7  -2  -3    4.40    3.85
   7  -2  -3    6.08    3.70
   7  -2  -3    6.25    4.60
   7   2  -3    9.39    4.06
   7   2  -3   10.39    4.61
  -7  -2   3   10.38    4.45
  -7   2   4    4.63    3.92
  -7   2   4    3.23    3.60
   7  -2  -4    0.00    3.53
   7   2  -4    4.89    4.06
   7   2  -4    7.91    4.96
  -7  -2   4    6.18    3.85
  -7   2   5  287.87   32.78
  -7   2   5  245.19   31.31
   7  -2  -5  212.28   31.37
   7   2  -5  233.05   30.18
   7   2  -5  259.63   31.29
  -7  -2   5  262.08   30.89
  -7   2   6   12.65    5.77
  -7   2   6   16.72    6.18
   7  -2  -6   17.67    6.82
   7   2  -6   25.15    6.63
   7   2  -6   26.24    7.15
  -7  -2   6   10.04    4.84
  -7   2   7  250.91   32.61
  -7   2   7  256.66   32.45
   7  -2  -7  244.22   33.07
   7   2  -7  281.67   32.48
   7   2  -7  276.14   32.78
  -7  -2   7  228.78   31.14
  -7   2   8    7.56    4.43
  -7   2   8    7.28    5.45
   7  -2  -8    5.77    5.46
   7   2  -8    0.99    3.58
   7   2  -8   -0.00    3.78
  -7  -2   8    5.72    3.76
  -7   2   9   40.59   11.00
  -7   2   9   69.47   13.01
   7  -2  -9   53.93   12.34
   7   2  -9   91.70   13.93
   7   2  -9   60.46   12.48
  -7  -2   9   72.86   12.35
  -7   2  10   16.34    6.74
   7  -2 -10   26.01    8.18
   7   2 -10   17.02    7.16
  -7  -2  10   21.33    7.02
  -7   2  11  168.06   24.19
   7  -2 -11  194.24   25.84
   7   2 -11  152.63   23.60
  -7  -2  11  157.51   23.38
  -7   2  12    0.00    4.45
   7  -2 -12   51.02   10.87
   7   2 -12   44.57    9.66
  -7  -2  12   23.70    7.44
   7  -2 -13  124.77   19.81
   7   2 -13   97.58   17.54
  -7  -2  13  115.83   18.52
   7  -2 -14    0.47    4.17
   7   2 -14   -0.00    4.63
  -7  -2  14    6.10    4.65
   7  -2 -15   24.45    8.50
   7   2 -15   26.10    8.60
  -7   2  16   98.22   17.72
   7  -2 -16  113.83   19.89
  -7   2  17   40.09   11.68
   7  -2 -17   88.62   16.44
  -7   2  18   51.15   12.30
   7  -2 -18   60.71   13.86
  -7  -2  18   60.99   13.61
  -7   2  19    1.90    4.87
   7  -2 -19   11.12    6.95
  -7  -2  19   -0.00    4.10
  -7   2  20   11.78    7.32
   7  -2 -20    0.00    5.51
  -7  -2  20   10.80    7.32
  -7   2  21   73.71   16.21
   7  -2 -21  168.58   23.31
  -7  -2  21   69.46   16.30
  -7   2  22   12.06    7.45
   7  -2 -22    0.00    4.72
   7   2 -22    9.36    6.66
  -7  -2  22   10.48    7.27
  -7   2  23   55.17   13.02
   7  -2 -23   36.92   11.65
   7   2 -23   26.77    9.74
  -7  -2  23   50.52   13.08
  -7   2  24   -0.00    5.08
   7  -2 -24    0.00    5.25
   7   2 -24    3.13    5.50
  -7  -2  24   -0.00    5.80
  -7   2  25    3.78    6.76
   7  -2 -25   31.21   11.21
   7   2 -25   29.30   10.09
  -7  -2  25   12.57    7.24
  -7   2  26    2.71    4.56
   7   2 -26   -0.00    5.26
  -7  -2  26   -0.00    4.94
  -7   2  27   29.20   10.04
   7   2 -27   20.76    8.90
  -7  -2  27   28.13   11.17
  -7   2  28   -0.00    4.70
   7   2 -28    5.99    7.15
  -7  -2  28   15.51    7.87
  -7   2  29    9.99    7.47
   7   2 -29    5.72    6.71
  -7  -2  29   14.68    8.22
  -7   2  30    1.88    6.08
   7   2 -30    1.88    5.11
  -7  -2  30    7.52    7.42
  -7   2  31    0.91    5.13
  -7  -2  31   19.25    9.11
  -7   2  32   -0.00    4.47
  -7  -2  32    5.16    6.61
  -7   2  33   19.73    9.15
  -7  -2  33   28.20   10.25
  -7   2  34    5.20    6.64
  -7  -2  34   -0.00    6.71
  -7   2  35   -0.00    5.53
  -7  -2  35    5.21    6.12
  -7   2  36    7.72    7.34
  -7  -2  36    1.26    6.74
  -7   2  37    9.46    7.69
  -7   3   1    0.55    3.42
  -7   3   1   -0.00    3.41
  -7   3   1    1.42    3.65
   7  -3  -1   -0.00    3.70
   7  -3  -1   -0.00    4.63
   7   3  -1   -0.00    2.56
   7   3  -1    1.23    3.03
  -7  -3   1   -0.00    2.71
  -7  -3   1    0.76    2.20
  -7   3   2  154.29   22.63
  -7   3   2  177.79   23.87
  -7   3   2  142.49   21.91
   7  -3  -2  137.10   21.79
   7  -3  -2  174.57   23.87
   7   3  -2  172.61   21.09
   7   3  -2  168.75   21.41
  -7  -3   2  160.86   20.92
  -7  -3   2  159.85   20.21
  -7   3   3   44.01   10.40
  -7   3   3   53.02   11.00
  -7   3   3   51.90   10.95
   7  -3  -3   37.25    9.64
   7  -3  -3   66.74   12.41
   7   3  -3   57.25    9.94
   7   3  -3   62.73   10.40
  -7  -3   3   44.35    9.16
  -7   3   4    5.69    4.58
  -7   3   4    6.01    4.33
   7  -3  -4    5.47    4.63
   7  -3  -4    1.87    4.05
   7   3  -4    9.79    4.56
   7   3  -4   14.08    5.11
  -7  -3   4    6.09    3.54
  -7   3   5  105.12   16.62
  -7   3   5   98.15   15.95
   7  -3  -5  131.04   18.42
   7   3  -5   92.34   14.90
   7   3  -5   75.94   14.21
  -7  -3   5  102.48   15.07
  -7   3   6   29.03    7.91
  -7   3   6   19.59    6.77
   7  -3  -6    5.30    4.96
   7   3  -6   24.90    6.69
   7   3  -6    7.51    4.80
  -7  -3   6   18.60    5.86
  -7   3   7    4.78    4.10
  -7   3   7   -0.00    3.32
   7  -3  -7   -0.00    3.91
   7   3  -7   -0.00    3.64
   7   3  -7    1.00    3.18
  -7  -3   7    1.10    2.97
  -7   3   8   -0.00    3.07
  -7   3   8    3.08    4.15
   7  -3  -8    2.01    4.65
   7   3  -8    0.14    3.13
   7   3  -8    3.59    3.98
  -7  -3   8   -0.00    2.93
  -7   3   9  234.78   33.73
  -7   3   9  323.21   35.65
   7  -3  -9  267.05   35.16
   7   3  -9  269.39   33.92
   7   3  -9  241.79   32.99
  -7  -3   9  279.96   33.64
  -7   3  10   80.17   15.23
  -7   3  10  100.83   16.27
   7  -3 -10   73.82   15.38
   7   3 -10  112.52   16.90
   7   3 -10   73.25   14.12
  -7  -3  10   93.58   15.34
  -7   3  11   18.09    6.66
   7  -3 -11    9.11    6.29
   7   3 -11    6.81    5.09
  -7  -3  11    6.44    4.87
  -7   3  12   -0.00    4.38
   7  -3 -12   -0.00    4.67
   7   3 -12   -0.00    4.41
  -7  -3  12    1.47    3.11
   7  -3 -13   90.58   17.07
  -7  -3  13   85.84   15.77
   7  -3 -14  128.07   20.83
  -7  -3  14  107.27   18.49
  -7   3  15  185.32   26.47
   7  -3 -15  174.45   27.21
  -7   3  16   27.97    8.78
   7  -3 -16   26.08    9.68
  -7   3  17    3.48    5.29
   7  -3 -17    7.38    6.47
  -7   3  18   21.79    8.75
   7  -3 -18   60.67   13.49
  -7  -3  18   38.49   11.02
  -7   3  19  385.79   44.01
   7  -3 -19  318.62   43.73
   7   3 -19  309.59   42.05
  -7  -3  19  308.67   42.71
  -7   3  20   -0.00    4.84
   7  -3 -20   -0.00    6.05
   7   3 -20    0.60    5.01
  -7  -3  20   -0.00    5.07
  -7   3  21    7.82    5.90
   7  -3 -21    6.63    6.13
   7   3 -21   17.66    7.26
  -7  -3  21    3.12    5.79
  -7   3  22   -0.00    4.57
   7  -3 -22   -0.00    3.95
   7   3 -22   -0.00    5.09
  -7  -3  22    3.17    6.69
  -7   3  23   14.84    7.22
   7  -3 -23   14.26    7.93
   7   3 -23   34.01   10.34
  -7  -3  23   15.44    7.81
  -7   3  24    3.76    6.40
   7   3 -24   18.60    8.33
  -7  -3  24   12.63    8.84
  -7   3  25   33.90   11.03
   7   3 -25   23.06    9.40
  -7  -3  25   34.36   11.29
  -7   3  26   -0.00    5.69
   7   3 -26    2.15    5.90
  -7  -3  26   -0.00    5.70
  -7   3  27   -0.00    5.04
   7   3 -27    2.68    4.98
  -7  -3  27   13.25    9.19
  -7   3  28    0.00    3.67
   7   3 -28    7.33    6.51
  -7  -3  28    1.72    5.45
  -7   3  29   12.00    7.46
   7   3 -29   22.39    9.81
  -7  -3  29   22.61    9.39
  -7   3  30    1.78    4.52
   7   3 -30    0.00    5.93
  -7  -3  30   11.91    7.46
  -7   3  31    9.21    7.08
   7   3 -31   15.30    8.53
  -7  -3  31   14.77    8.02
  -7   3  32    0.00    3.95
  -7  -3  32    3.12    6.01
  -7   3  33    1.79    5.23
  -7  -3  33    9.29    7.59
  -7   3  34    9.18    7.50
  -7  -3  34    3.90    7.39
  -7   3  35   18.34    8.58
  -7  -3  35    0.00    6.33
  -7   3  36   -0.00    5.10
  -7  -3  36   -0.00    6.74
  -7   3  37    4.25    6.45
  -7   4   1   66.80   13.12
  -7   4   1   67.29   12.68
   7  -4  -1   58.19   12.01
   7  -4  -1   73.35   13.52
   7   4  -1   71.70   10.95
   7   4  -1   68.94   11.15
  -7  -4   1   55.75    9.95
  -7  -4   1   58.02    9.26
  -7   4   2  120.06   18.18
  -7   4   2  122.14   18.60
  -7   4   2  112.66   17.57
   7  -4  -2  124.76   18.03
   7  -4  -2   82.83   16.61
   7   4  -2   94.43   15.00
   7   4  -2  106.96   15.41
  -7  -4   2  110.36   15.26
  -7  -4   2  101.90   14.04
  -7   4   3   13.52    5.85
  -7   4   3   15.68    5.81
  -7   4   3   14.14    5.92
   7  -4  -3    7.35    4.71
   7  -4  -3    7.90    5.18
   7   4  -3    3.97    3.65
   7   4  -3   15.73    5.29
  -7  -4   3    8.28    3.85
  -7   4   4   40.07    9.50
  -7   4   4   27.57    8.35
  -7   4   4   37.54    9.16
   7  -4  -4   41.12    9.60
   7  -4  -4   32.68    9.65
   7   4  -4   26.31    6.93
   7   4  -4   41.61    8.14
  -7  -4   4   23.79    6.65
  -7   4   5   94.83   15.23
  -7   4   5   82.15   14.40
   7  -4  -5   75.55   13.97
   7   4  -5   77.19   13.19
   7   4  -5   72.27   12.46
  -7  -4   5   67.65   12.10
  -7   4   6   41.43   11.07
  -7   4   6   72.70   13.00
   7  -4  -6   48.11   12.04
   7   4  -6   72.74   12.12
   7   4  -6   57.94   11.10
  -7  -4   6   83.46   12.20
  -7   4   7   48.54   11.31
  -7   4   7   56.24   11.68
   7  -4  -7   52.92   11.83
   7   4  -7   46.63   10.21
   7   4  -7   39.80    9.23
  -7  -4   7   54.96   10.23
  -7   4   8   78.67   13.86
  -7   4   8   70.36   13.28
   7  -4  -8   73.58   13.93
   7   4  -8   53.67   11.72
   7   4  -8   56.11   11.35
  -7  -4   8   58.21   11.55
  -7   4   9   26.87    8.44
   7  -4  -9   22.76    8.52
   7   4  -9   39.13    9.37
  -7  -4   9   48.78    9.53
  -7   4  10    3.38    4.59
   7  -4 -10    4.88    5.10
   7   4 -10    5.13    4.35
  -7  -4  10   -0.00    4.08
  -7   4  11  125.12   20.38
   7  -4 -11  125.29   20.91
  -7  -4  11  132.52   19.86
  -7   4  12  154.30   23.05
   7  -4 -12  141.99   23.42
  -7  -4  12  152.35   22.58
  -7   4  13  176.17   24.01
   7  -4 -13  129.16   22.82
  -7  -4  13  141.63   22.09
  -7   4  14   57.86   11.85
  -7   4  14   39.47   10.43
   7  -4 -14    2.78    5.05
  -7  -4  14   34.23    9.09
  -7   4  15   71.93   13.56
   7  -4 -15   27.51   10.16
   7   4 -15   47.83   10.97
  -7   4  16   42.91   11.00
   7  -4 -16   35.10   11.23
   7   4 -16   35.71   10.05
  -7   4  17  160.74   26.41
   7  -4 -17  209.11   29.82
   7   4 -17  200.90   27.79
  -7   4  18   27.86    9.09
   7  -4 -18   24.63    9.44
   7   4 -18   40.71   10.27
  -7  -4  18   32.80   10.15
  -7   4  19   14.81    7.23
   7  -4 -19   16.05    9.15
   7   4 -19   23.71    8.29
  -7  -4  19   13.23    7.65
  -7   4  20   45.09   11.91
   7  -4 -20   34.42   11.90
   7   4 -20   46.67   11.94
  -7  -4  20   40.25   11.96
  -7   4  21   77.52   15.51
   7  -4 -21   49.02   14.05
   7   4 -21   51.88   13.43
  -7  -4  21   55.15   14.03
  -7   4  22   33.45   10.25
   7   4 -22   24.39    9.40
  -7  -4  22   33.04   11.03
  -7   4  23    0.00    5.48
   7   4 -23    7.70    6.35
  -7  -4  23    6.10    5.78
  -7   4  24    9.10    6.87
   7   4 -24    6.89    6.31
  -7  -4  24    0.00    5.19
  -7   4  25    4.54    5.45
   7   4 -25    5.33    6.37
  -7  -4  25    0.87    5.82
  -7   4  26   18.60    9.11
   7   4 -26   10.70    6.89
  -7  -4  26   -0.00    6.10
  -7   4  27   17.98    8.92
   7   4 -27    4.03    6.11
  -7  -4  27   10.72    7.42
  -7   4  28   12.91    7.27
   7   4 -28    9.00    6.43
  -7  -4  28   19.27    9.78
  -7   4  29   11.98    7.66
   7   4 -29    0.72    4.44
  -7  -4  29   18.59    9.08
  -7   4  30    6.64    7.70
   7   4 -30    5.43    5.68
  -7  -4  30    6.50    7.66
  -7   4  31    5.62    6.58
   7   4 -31   -0.00    4.25
  -7  -4  31    8.02    6.39
  -7   4  32    4.66    5.30
   7   4 -32    1.59    5.32
  -7  -4  32    3.15    5.30
  -7   4  33   25.99   10.20
  -7  -4  33    0.00    6.50
  -7   4  34   -0.00    4.83
  -7  -4  34    1.92    6.16
  -7   4  35   -0.00    5.35
  -7  -4  35   12.06    8.39
  -7   4  36   -0.00    6.66
  -7  -4  36    0.00    6.94
  -7   5   1    1.42    4.22
  -7   5   1    1.80    4.08
   7  -5  -1    2.86    3.67
   7  -5  -1    1.14    4.30
   7   5  -1    0.00    2.51
   7   5  -1    2.59    2.93
  -7  -5   1    4.08    2.92
  -7  -5   1    3.71    1.94
  -7   5   2    1.39    4.09
  -7   5   2   -0.00    3.47
   7  -5  -2    1.62    3.61
   7  -5  -2    2.92    3.90
   7   5  -2    0.56    2.69
   7   5  -2    0.76    2.95
  -7  -5   2    3.12    3.09
  -7  -5   2   -0.00    1.65
  -7   5   3   50.38   10.79
  -7   5   3   26.96    8.69
  -7   5   3   41.38    9.91
   7  -5  -3   42.58   10.01
   7  -5  -3   35.72   10.02
   7   5  -3   37.55    8.15
   7   5  -3   37.50    7.88
  -7  -5   3   34.57    7.31
  -7   5   4  129.49   19.97
  -7   5   4  152.27   21.23
  -7   5   4  120.49   19.41
   7  -5  -4  129.22   19.62
   7  -5  -4  129.54   20.45
   7   5  -4  131.46   18.24
   7   5  -4   92.01   16.33
  -7  -5   4  142.70   17.76
  -7   5   5   51.00   10.48
  -7   5   5   29.48    8.29
   7  -5  -5   45.23   10.75
   7   5  -5   35.41    7.90
   7   5  -5    4.59    4.93
  -7  -5   5   34.33    7.18
  -7   5   6   -0.00    3.65
   7  -5  -6    0.00    4.52
   7   5  -6    7.75    4.65
  -7  -5   6    3.27    3.58
  -7   5   7   17.22    6.79
   7  -5  -7   35.66    9.49
   7   5  -7    2.86    3.84
  -7  -5   7   16.17    5.76
  -7   5   8   91.25   16.84
   7  -5  -8  106.36   18.26
   7   5  -8  104.02   16.35
  -7  -5   8   88.69   15.09
  -7   5   9  144.92   21.62
   7  -5  -9  129.51   22.17
   7   5  -9  112.89   19.58
  -7  -5   9  165.46   21.14
  -7   5  10   58.81   12.36
   7  -5 -10   38.38   11.15
   7   5 -10   47.10   10.89
  -7  -5  10   34.07    9.20
  -7   5  11  169.41   22.18
   7  -5 -11   96.60   19.18
  -7  -5  11  115.06   18.70
  -7   5  12   -0.00    5.17
  -7   5  12    0.24    4.57
   7  -5 -12    6.98    5.60
   7   5 -12    2.81    4.21
  -7  -5  12    1.35    4.36
  -7   5  13   46.20   11.23
  -7   5  13   49.75   11.66
   7  -5 -13   37.64   11.21
   7   5 -13   30.23    8.67
  -7  -5  13   59.41   11.90
  -7   5  14   64.25   13.94
  -7   5  14   76.21   14.66
   7  -5 -14   66.16   14.82
   7   5 -14   60.11   12.54
  -7  -5  14   61.59   13.78
  -7   5  15  217.74   29.13
  -7   5  15  197.48   28.27
   7  -5 -15  175.74   28.38
   7   5 -15  181.87   26.95
  -7   5  16   -0.00    4.02
  -7   5  16   -0.00    5.27
   7  -5 -16    0.00    4.70
   7   5 -16    4.71    4.78
  -7   5  17   19.61    8.33
   7  -5 -17   14.32    7.86
   7   5 -17    4.43    4.57
  -7  -5  17    6.58    6.42
  -7   5  18    2.75    4.81
   7  -5 -18    0.00    5.37
   7   5 -18    3.33    4.35
  -7  -5  18    3.38    5.22
  -7   5  19   66.18   13.37
   7  -5 -19   25.64   10.84
   7   5 -19   50.92   11.81
  -7  -5  19   45.36   12.30
  -7   5  20   41.48   11.12
   7   5 -20   18.56    8.63
  -7  -5  20   28.16    9.87
  -7   5  21   12.40    6.46
   7   5 -21   13.62    7.19
  -7  -5  21    3.15    5.92
  -7   5  22    0.00    5.50
   7   5 -22    1.97    3.89
  -7  -5  22    0.92    3.74
  -7   5  23    0.61    3.86
   7   5 -23    1.15    3.39
  -7  -5  23   11.95    7.79
  -7   5  24   19.62    8.91
   7   5 -24   22.83    9.43
  -7  -5  24   18.45    8.88
  -7   5  25   24.04    8.88
   7   5 -25   -0.00    4.81
  -7  -5  25    1.10    4.97
  -7   5  26    4.01    6.15
   7   5 -26    0.00    5.22
  -7  -5  26    3.20    6.96
  -7   5  27   -0.00    5.82
   7   5 -27    0.00    3.96
  -7  -5  27   -0.00    5.95
  -7   5  28    0.00    5.16
   7   5 -28   -0.00    4.13
  -7  -5  28    4.05    6.27
  -7   5  29   17.32    9.15
   7   5 -29   10.60    7.47
  -7  -5  29   18.00   10.39
  -7   5  30   16.59    8.70
   7   5 -30    5.01    7.48
  -7  -5  30   24.23   11.13
  -7   5  31    6.38    6.74
   7   5 -31    3.87    5.89
  -7  -5  31   11.11    9.63
  -7   5  32    1.53    5.24
   7   5 -32    1.78    6.32
  -7  -5  32    0.93    5.26
  -7   5  33   -0.00    5.74
  -7  -5  33    7.44    7.04
  -7   5  34   10.54    7.52
  -7  -5  34    2.26    6.50
  -7   5  35    5.75    7.19
  -7  -5  35   -0.00    7.43
  -7   5  36   14.14    8.50
  -7   6   1   62.79   14.76
  -7   6   1   72.16   14.79
   7   6  -1  109.48   13.94
   7   6  -1   89.05   12.65
  -7  -6   1   91.73   12.51
  -7  -6   1   84.57    9.89
  -7   6   2   99.96   16.34
  -7   6   2   74.18   14.24
   7  -6  -2   55.12   13.93
   7   6  -2   82.09   12.34
  -7  -6   2   60.89   10.65
  -7  -6   2   77.23    9.51
  -7   6   3   35.59   10.16
  -7   6   3   45.35   10.56
   7  -6  -3   44.71   11.08
   7   6  -3   42.89    8.54
  -7  -6   3   27.77    6.71
  -7  -6   3   36.03    5.95
  -7   6   4    9.79    5.72
  -7   6   4   11.66    6.17
   7  -6  -4    8.58    6.05
   7   6  -4    8.45    4.88
  -7  -6   4    9.74    4.00
  -7   6   5   -0.00    4.45
  -7   6   5    6.45    4.70
   7  -6  -5   -0.00    3.45
   7   6  -5    5.54    3.98
  -7  -6   5    2.72    3.09
  -7   6   6  106.74   17.83
   7  -6  -6   79.07   16.45
   7   6  -6   93.18   15.10
  -7  -6   6  114.36   15.75
  -7   6   7  150.11   22.57
   7  -6  -7  121.68   21.73
   7   6  -7  134.82   19.76
  -7  -6   7  154.67   20.42
  -7   6   8   53.53   12.44
   7  -6  -8   70.34   14.58
   7   6  -8   53.41   11.22
  -7  -6   8   60.84   11.55
  -7   6   9    1.21    4.70
  -7   6   9    5.26    5.16
   7  -6  -9   -0.00    4.64
   7   6  -9    2.17    3.62
   7   6  -9    5.56    4.06
  -7  -6   9    1.93    4.02
  -7   6  10   66.99   14.78
  -7   6  10   81.04   15.86
   7  -6 -10   77.42   16.03
   7   6 -10   72.21   13.71
   7   6 -10   99.55   15.09
  -7  -6  10   88.59   15.00
  -7   6  11  188.47   23.93
  -7   6  11  149.28   22.42
   7  -6 -11  149.42   23.28
   7   6 -11  102.85   18.76
  -7  -6  11  116.89   19.85
  -7   6  12   15.40    7.06
  -7   6  12   14.20    6.75
   7  -6 -12   16.63    7.72
   7   6 -12   11.58    5.29
  -7  -6  12   12.09    6.96
  -7   6  13   13.01    7.30
  -7   6  13   15.74    7.65
   7  -6 -13   11.88    7.46
   7   6 -13   19.75    7.17
  -7  -6  13   27.70    8.46
  -7   6  14   28.47    8.56
  -7   6  14   14.21    6.90
   7  -6 -14   21.08    8.93
   7   6 -14   17.76    7.14
  -7  -6  14   16.02    6.99
  -7   6  15    0.00    3.74
  -7   6  15    0.29    4.57
   7  -6 -15    0.00    5.34
   7   6 -15    3.31    4.52
  -7   6  16   50.46   13.51
  -7   6  16   86.37   16.10
   7  -6 -16   59.17   14.62
   7   6 -16   75.72   14.36
  -7   6  17   56.95   13.89
   7   6 -17   70.81   13.85
  -7  -6  17   65.35   14.94
  -7   6  18   99.67   18.08
   7   6 -18   69.35   15.22
  -7  -6  18  101.15   18.55
  -7   6  19    0.00    4.95
   7   6 -19   -0.00    5.05
  -7  -6  19    5.89    6.53
  -7   6  20    8.36    6.68
   7   6 -20    7.37    5.56
  -7  -6  20    6.16    6.68
  -7   6  21    5.96    5.26
   7   6 -21   10.26    6.21
  -7  -6  21    5.10    7.01
  -7   6  22   31.13   10.23
   7   6 -22   17.31    8.84
  -7  -6  22   27.41   10.24
  -7   6  23   16.56    9.02
   7   6 -23   15.89    7.87
  -7  -6  23   15.49    9.27
  -7   6  24    9.69    6.53
   7   6 -24   16.00    8.20
  -7  -6  24   14.47    8.23
  -7   6  25    0.00    3.87
   7   6 -25   -0.00    5.20
  -7  -6  25    5.81    5.92
  -7   6  26   16.88    8.45
   7   6 -26   14.97    8.44
  -7  -6  26   23.62   10.66
  -7   6  27   15.65    7.69
   7   6 -27   14.87    8.25
  -7  -6  27    7.02    7.42
  -7   6  28   19.72    8.85
   7   6 -28    5.70    6.46
  -7  -6  28   20.47   10.06
  -7   6  29    5.39    6.25
   7   6 -29    4.05    6.05
  -7  -6  29    3.28    7.75
  -7   6  30   -0.00    5.45
   7   6 -30    0.42    4.67
  -7  -6  30   10.00    8.36
  -7   6  31    2.67    6.27
  -7  -6  31    0.00    6.85
  -7   6  32   22.65    9.07
   7   6 -32    5.33    6.42
  -7  -6  32   29.22   11.73
  -7   6  33    3.09    6.08
   7   6 -33    0.00    5.41
  -7  -6  33   11.89    8.22
  -7   6  34    0.00    5.38
  -7  -6  34   15.67    9.60
  -7   6  35    6.62    6.40
  -7  -6  35   -0.00    7.70
  -7   6  36    1.19    6.59
  -7   7   1    5.61    4.25
  -7   7   1    4.78    5.47
   7  -7  -1    5.74    4.98
   7   7  -1    3.48    2.94
  -7  -7   1    0.00    2.21
  -7   7   2   48.30   11.16
  -7   7   2   22.37    8.15
   7  -7  -2   23.99    7.21
   7   7  -2   20.53    5.04
  -7  -7   2   24.02    5.29
  -7  -7   2   14.49    2.10
  -7  -7   2   13.47    2.11
  -7   7   3   20.81    7.48
  -7   7   3    7.24    6.08
   7  -7  -3   23.53    7.48
   7   7  -3    2.47    3.58
  -7  -7   3   17.73    4.91
  -7  -7   3   14.48    2.99
  -7   7   4  242.12   35.83
  -7   7   4  285.60   36.78
   7  -7  -4  323.71   37.04
   7  -7  -4  262.90   36.84
   7   7  -4  274.16   32.31
  -7  -7   4  271.55   32.38
  -7   7   5  144.39   20.10
  -7   7   5   92.22   17.81
  -7   7   5   91.80   17.49
   7  -7  -5  103.00   17.68
   7  -7  -5   96.46   18.31
   7   7  -5   92.89   14.74
   7   7  -5  102.98   15.10
  -7  -7   5  112.08   15.73
  -7   7   6   13.30    6.82
  -7   7   6    0.00    3.97
  -7   7   6    8.17    6.63
   7  -7  -6    3.36    4.60
   7  -7  -6   14.72    7.04
   7   7  -6    4.99    3.66
   7   7  -6    4.34    3.97
  -7  -7   6    7.16    3.92
  -7   7   7   89.58   15.89
  -7   7   7   90.46   16.63
   7  -7  -7   77.80   14.88
   7  -7  -7   62.11   14.64
   7   7  -7  102.97   14.06
   7   7  -7   71.43   12.85
  -7  -7   7   70.49   12.91
  -7   7   8    9.96    7.06
  -7   7   8    2.89    4.69
   7  -7  -8   24.25    7.89
   7  -7  -8   13.81    7.43
   7   7  -8    1.17    3.89
   7   7  -8   28.13    6.76
  -7  -7   8   20.30    6.74
  -7   7   9   42.22   11.14
  -7   7   9   45.46   11.45
   7  -7  -9   40.52   10.21
   7  -7  -9   21.15    9.35
   7   7  -9   43.40    9.01
   7   7  -9   35.74    8.70
  -7  -7   9   24.72    8.64
  -7   7  10  109.13   18.91
  -7   7  10  102.51   18.84
   7  -7 -10   95.27   17.60
   7  -7 -10   84.71   18.03
   7   7 -10  115.90   16.87
   7   7 -10  113.79   17.12
  -7  -7  10  110.52   17.62
  -7   7  11   30.18    9.33
  -7   7  11   33.09    9.94
   7  -7 -11   42.04   11.42
   7   7 -11   25.37    7.55
  -7  -7  11   40.13   10.26
  -7   7  12    7.32    6.35
  -7   7  12    3.10    5.35
   7  -7 -12   -0.00    4.25
   7   7 -12    4.47    4.87
  -7  -7  12    0.00    4.70
  -7   7  13   37.25   10.43
   7  -7 -13   28.41    9.96
   7   7 -13   54.11   10.57
  -7  -7  13   25.08    8.67
  -7   7  14  194.47   29.33
   7   7 -14  240.89   29.50
  -7  -7  14  185.35   29.02
  -7   7  15    3.52    4.71
   7   7 -15   -0.00    4.34
  -7   7  16    0.50    5.64
   7   7 -16    0.29    4.00
  -7   7  17   -0.00    5.20
   7   7 -17    1.43    4.77
  -7  -7  17   -0.00    5.16
  -7   7  18    4.03    5.20
   7   7 -18   12.21    5.68
  -7  -7  18    3.71    5.63
  -7   7  19   -0.00    3.52
   7   7 -19    1.14    4.82
  -7  -7  19    5.39    6.09
  -7   7  20   14.65    8.19
   7   7 -20   52.58   11.88
  -7  -7  20   37.28   11.90
  -7   7  21   -0.00    3.61
   7   7 -21    2.30    4.72
  -7  -7  21   -0.00    6.25
  -7   7  22    6.72    5.80
   7   7 -22    1.26    4.21
  -7  -7  22    5.16    5.56
  -7   7  23   10.07    6.15
   7   7 -23    0.00    5.78
  -7  -7  23    0.00    6.27
  -7   7  24   33.53   10.53
   7   7 -24   29.03   10.75
  -7  -7  24   38.67   12.72
  -7   7  25    2.83    5.06
   7   7 -25   -0.00    4.19
  -7  -7  25   12.46    7.74
  -7   7  26   24.56    9.82
   7   7 -26   14.48    8.39
  -7  -7  26   17.06   10.27
  -7   7  27    3.24    5.51
   7   7 -27    1.47    4.90
  -7  -7  27    0.00    6.94
  -7   7  28    0.00    4.83
   7   7 -28   -0.00    5.78
  -7  -7  28    0.05    6.89
  -7   7  29    9.00    6.51
   7   7 -29    7.93    6.81
  -7  -7  29    4.95    8.05
  -7   7  30    3.23    4.70
   7   7 -30   20.41    8.90
  -7  -7  30    7.27    8.28
  -7   7  31    0.00    5.83
   7   7 -31   -0.00    5.72
  -7  -7  31    4.54    7.77
  -7   7  32    3.12    5.61
   7   7 -32   -0.00    5.09
  -7  -7  32    7.38    8.40
  -7   7  33    1.75    5.21
   7   7 -33   -0.00    4.37
  -7  -7  33   -0.00    7.14
  -7   7  34    1.41    5.88
   7   7 -34   10.88    7.16
  -7  -7  34    0.00    6.57
  -7   7  35    0.28    4.38
  -7   8   1   57.37   13.31
  -7   8   1   46.17   11.69
   7  -8  -1   45.32   11.24
   7   8  -1   38.68    7.57
  -7   8   2   98.87   18.94
  -7   8   2  110.17   19.17
   7  -8  -2  104.98   18.53
   7   8  -2  106.93   14.92
  -7  -8   2  118.09   14.96
  -7   8   3    3.76    4.36
  -7   8   3    4.20    5.11
   7  -8  -3    6.10    5.01
   7   8  -3    9.91    4.50
  -7  -8   3    7.65    3.87
  -7   8   4   24.38    8.82
  -7   8   4   25.16    8.58
   7  -8  -4   24.45    8.33
   7   8  -4   37.48    7.61
  -7  -8   4   30.78    7.04
  -7   8   5   13.18    7.47
   7  -8  -5   13.98    7.09
   7  -8  -5   17.92    7.71
   7   8  -5   13.36    4.76
  -7  -8   5    9.40    4.58
  -7   8   6   31.93    9.58
  -7   8   6   14.26    7.58
   7  -8  -6   34.92    9.23
   7  -8  -6   26.64    9.25
   7   8  -6   20.67    6.41
  -7  -8   6   28.05    7.11
  -7   8   7    0.00    3.41
  -7   8   7    7.00    6.04
   7  -8  -7    0.00    3.73
   7  -8  -7    7.20    5.73
   7   8  -7    3.74    3.02
  -7  -8   7    2.26    4.17
  -7   8   8   60.30   13.93
  -7   8   8   73.43   15.47
   7  -8  -8   71.66   14.61
   7  -8  -8   65.66   14.95
   7   8  -8   94.88   13.36
   7   8  -8   77.56   13.11
  -7  -8   8   77.30   13.75
  -7   8   9   12.56    6.68
   7  -8  -9    3.77    4.69
   7  -8  -9    1.90    5.28
   7   8  -9    9.24    4.70
   7   8  -9   14.75    5.83
  -7  -8   9    1.97    3.97
  -7   8  10    8.74    6.50
   7  -8 -10   10.30    6.41
   7   8 -10   25.71    7.32
  -7  -8  10   19.18    7.16
  -7   8  11   13.29    6.93
   7  -8 -11    1.22    4.25
   7   8 -11    0.51    3.46
  -7  -8  11    3.26    4.61
  -7   8  12  143.05   25.42
   7  -8 -12  172.51   26.06
   7   8 -12  168.53   24.35
  -7  -8  12  238.34   28.35
  -7   8  13   -0.00    3.60
   7   8 -13   -0.00    3.49
  -7  -8  13   -0.00    4.24
  -7   8  14   19.14    7.76
   7   8 -14   15.08    7.13
  -7   8  15    8.17    6.57
   7   8 -15   -0.00    4.09
  -7   8  16   97.92   17.74
   7   8 -16   76.85   15.38
  -7  -8  16   80.33   17.11
  -7   8  17    5.04    5.35
   7   8 -17   -0.00    4.47
  -7  -8  17   -0.00    6.41
  -7   8  18   15.67    7.66
   7   8 -18   11.61    6.36
  -7  -8  18   11.32    8.32
   7   8 -19    2.76    5.04
  -7  -8  19    2.14    6.02
  -7   8  20   13.87    6.69
   7   8 -20    8.50    6.06
  -7  -8  20   15.33    8.97
  -7   8  21    0.57    4.79
   7   8 -21   -0.00    4.79
  -7  -8  21    2.38    5.96
  -7   8  22   20.19    8.28
   7   8 -22    8.55    5.61
  -7  -8  22    9.38    8.43
  -7   8  23   30.22    9.80
   7   8 -23   16.43    8.36
  -7  -8  23   23.83   10.85
  -7   8  24   20.18    7.85
   7   8 -24    3.22    5.60
  -7  -8  24    0.00    6.16
  -7   8  25    2.38    4.84
   7   8 -25    3.21    5.71
  -7  -8  25    0.28    5.08
  -7   8  26   22.28    9.53
   7   8 -26   41.23   12.09
  -7  -8  26   17.68   10.09
  -7   8  27    6.18    5.59
   7   8 -27    9.26    7.13
  -7  -8  27   -0.00    5.51
  -7   8  28   10.10    6.48
   7   8 -28   10.78    7.01
  -7  -8  28   23.72   10.84
  -7   8  29    2.39    5.28
   7   8 -29   -0.00    5.53
  -7  -8  29    1.40    6.80
  -7   8  30    1.03    4.56
   7   8 -30    5.93    6.56
  -7  -8  30    0.00    7.56
  -7   8  31    2.88    4.52
   7   8 -31    0.35    4.66
  -7  -8  31   -0.00    6.74
  -7   8  32   -0.00    4.83
   7   8 -32    8.86    8.10
  -7  -8  32   -0.00    7.25
  -7   8  33    4.22    5.50
   7   8 -33   -0.00    6.27
  -7  -8  33    0.17    6.14
  -7   8  34    4.69    7.09
   7   8 -34    7.58    8.38
  -7  -8  34    8.00    9.21
  -7   8  35   -0.00    5.41
   7   8 -35   -0.00    6.81
  -7   9   1    0.00    4.56
   7  -9  -1    1.74    4.28
   7   9  -1   -0.00    2.27
  -7   9   2   50.07   12.26
   7  -9  -2   38.98   10.26
   7   9  -2   28.28    6.70
   7  -9  -3    5.82    4.68
   7   9  -3    1.92    2.70
   7  -9  -4   61.44   12.71
   7   9  -4   40.59    8.51
  -7   9   5    4.09    5.05
   7  -9  -5    8.82    5.91
   7   9  -5    4.48    3.47
  -7   9   6   41.52   10.90
   7  -9  -6   37.81    9.64
   7   9  -6   19.22    6.19
  -7   9   7   12.10    7.28
   7  -9  -7   24.40    8.19
   7   9  -7   23.97    6.60
  -7  -9   7   14.05    5.80
  -7   9   8   45.82   11.88
  -7   9   8   35.15   10.80
   7  -9  -8   49.71   11.55
   7   9  -8   43.40    9.14
  -7  -9   8   48.63   10.47
  -7   9   9    1.68    4.33
   7  -9  -9   -0.00    2.89
   7   9  -9    3.27    3.86
  -7  -9   9    0.10    3.71
  -7   9  10  129.73   20.99
   7  -9 -10  122.89   20.20
   7   9 -10  105.43   17.40
  -7  -9  10  115.88   19.08
  -7   9  11    9.78    6.31
   7  -9 -11   -0.00    3.55
   7   9 -11    1.85    3.69
  -7  -9  11    0.12    4.21
  -7   9  12    0.00    4.57
   7  -9 -12    0.00    4.26
   7   9 -12    1.77    3.81
  -7  -9  12    2.40    4.26
  -7   9  13   25.09    9.22
   7  -9 -13    5.03    5.83
   7   9 -13    0.00    2.88
  -7  -9  13    0.00    5.18
  -7   9  14   74.45   15.27
   7  -9 -14   61.12   14.07
   7   9 -14   70.56   13.53
  -7   9  15    0.00    4.69
   7   9 -15   -0.00    3.45
  -7   9  16    6.65    5.75
   7   9 -16    9.53    5.84
  -7  -9  16   10.87    6.85
  -7   9  17    5.03    5.37
   7   9 -17   -0.00    3.68
  -7  -9  17    0.00    5.14
  -7   9  18   33.82   10.16
   7   9 -18   26.56    8.81
  -7  -9  18   12.61    7.84
  -7   9  19    5.50    6.18
   7   9 -19   -0.00    3.28
  -7  -9  19   -0.00    4.90
  -7   9  20   18.97    8.68
   7   9 -20   31.26    9.69
  -7  -9  20   14.60    9.60
  -7   9  21    3.87    4.81
   7   9 -21    0.34    3.88
  -7  -9  21    5.35    6.95
  -7   9  22    0.07    3.23
   7   9 -22    3.43    4.62
  -7  -9  22    2.20    4.78
  -7   9  23    0.00    4.49
   7   9 -23    0.00    5.34
  -7  -9  23    5.35    7.51
  -7   9  24   22.21    8.82
   7   9 -24    7.77    7.54
  -7  -9  24   26.58   11.13
  -7   9  25   -0.00    4.07
   7   9 -25    1.88    5.24
  -7  -9  25    6.80    7.15
  -7   9  26    0.01    4.50
   7   9 -26    6.89    6.56
  -7  -9  26    4.02    7.78
  -7   9  27    3.39    5.43
   7   9 -27    4.15    6.30
  -7  -9  27    2.02    6.83
  -7   9  28    2.37    5.27
   7   9 -28   -0.00    6.00
  -7  -9  28   -0.00    7.67
  -7   9  29   -0.00    5.28
   7   9 -29    3.36    5.33
  -7  -9  29   -0.00    6.59
  -7   9  30    8.82    7.48
   7   9 -30    6.72    7.18
  -7  -9  30    7.12    8.49
  -7   9  31    0.00    5.46
   7   9 -31   10.87    7.16
  -7  -9  31   -0.00    4.96
  -7   9  32   -0.00    4.90
   7   9 -32    2.16    5.33
  -7  -9  32    4.56    8.13
  -7   9  33    1.17    5.99
   7   9 -33    1.22    4.69
  -7  -9  33    4.89    7.47
  -7   9  34    0.00    4.19
   7   9 -34    6.71    6.64
   7   9 -35    4.71    6.13
  -7  10   1   25.05    9.24
   7 -10  -1   27.67    9.18
   7  10  -1   11.56    3.97
  -7  10   2   53.49   12.92
   7 -10  -2   47.10   11.82
   7  10  -2   50.69    8.78
  -7  10   3    1.35    3.96
   7 -10  -3   -0.00    3.92
   7  10  -3    0.42    1.77
  -7  10   4    0.00    4.89
   7 -10  -4    2.39    3.70
   7  10  -4   -0.00    2.14
  -7  10   5   -0.00    4.20
   7 -10  -5    3.83    4.67
   7  10  -5    0.00    2.68
  -7  10   6  144.73   23.25
   7 -10  -6  156.51   23.07
   7  10  -6  117.23   18.18
  -7  10   7   -0.00    4.79
   7 -10  -7   -0.00    4.13
   7  10  -7    3.60    3.13
  -7  10   8    0.00    4.17
   7 -10  -8    6.62    5.33
   7  10  -8    6.51    4.26
  -7  10   9    1.71    4.13
  -7  10   9    4.06    4.75
   7 -10  -9   -0.00    4.31
   7  10  -9   -0.00    3.58
  -7  10  10    9.07    6.45
   7 -10 -10   15.33    6.56
   7  10 -10   10.27    4.87
  -7  10  11    6.07    5.80
   7 -10 -11   -0.00    3.81
   7  10 -11    1.12    2.63
  -7  10  12   52.44   13.17
   7 -10 -12   60.43   13.27
   7  10 -12   51.25   11.18
  -7  10  13    1.94    5.50
   7 -10 -13   -0.00    3.84
   7  10 -13   -0.00    3.04
  -7  10  14   11.83    6.94
   7 -10 -14    1.98    4.28
   7  10 -14    4.54    4.46
  -7  10  15   -0.00    3.66
   7 -10 -15    0.94    4.24
   7  10 -15   -0.00    3.43
  -7 -10  15   13.02    6.73
  -7  10  16   58.25   13.27
   7 -10 -16   24.43    9.34
   7  10 -16   46.70   10.66
  -7 -10  16   22.07   10.05
  -7  10  17    0.56    4.70
   7  10 -17   -0.00    4.14
  -7 -10  17   -0.00    5.67
  -7  10  18   31.41   10.20
   7  10 -18   28.71    9.45
  -7 -10  18   23.25    9.67
  -7  10  19    0.00    4.88
   7  10 -19    8.24    5.59
  -7 -10  19   15.03    8.32
  -7  10  20    1.68    4.98
   7  10 -20    4.91    5.42
  -7 -10  20    7.10    6.23
  -7  10  21    4.34    5.86
   7  10 -21   -0.00    3.67
  -7 -10  21   20.65    9.61
  -7  10  22   32.33   11.24
   7  10 -22   25.39    9.15
  -7 -10  22   35.02   12.39
  -7  10  23   -0.00    4.90
   7  10 -23    9.93    6.18
  -7 -10  23    0.00    6.42
  -7  10  24   -0.00    4.39
   7  10 -24   -0.00    4.54
  -7 -10  24    6.77    8.03
  -7  10  25   -0.00    3.78
   7  10 -25    1.37    5.03
  -7 -10  25    9.00    7.14
  -7  10  26   19.20    8.16
   7  10 -26    1.97    5.79
  -7 -10  26    7.63    7.80
  -7  10  27   -0.00    4.16
   7  10 -27    1.60    4.06
  -7 -10  27   -0.00    4.87
  -7  10  28   10.06    6.43
   7  10 -28    6.44    6.91
  -7 -10  28    3.05    7.33
  -7  10  29    2.74    4.94
   7  10 -29    2.37    5.82
  -7 -10  29    0.00    6.36
  -7  10  30    1.74    5.19
   7  10 -30   -0.00    4.90
  -7 -10  30    3.86    7.37
  -7  10  31    8.42    6.00
   7  10 -31   -0.00    6.28
  -7 -10  31    3.13    7.56
  -7  10  32    9.71    6.19
   7  10 -32    0.00    5.35
  -7 -10  32    0.00    5.90
  -7  10  33    1.98    5.05
   7  10 -33   -0.00    6.19
  -7  11   1    2.47    5.02
   7 -11  -1   -0.00    4.26
   7  11  -1    1.51    1.95
  -7  11   2    5.35    5.77
   7 -11  -2    5.11    5.70
   7  11  -2    3.37    2.49
  -7  11   3    7.75    6.89
   7 -11  -3    5.07    5.53
   7  11  -3    4.49    2.66
  -7  11   4   28.42   10.11
   7 -11  -4   31.36    9.42
   7  11  -4   27.12    6.57
  -7  11   5   20.10    9.03
   7 -11  -5   19.03    7.40
   7  11  -5   20.86    5.96
  -7  11   6   -0.00    4.30
   7 -11  -6    1.82    3.87
   7  11  -6   -0.00    2.54
  -7  11   7   21.04    8.64
   7 -11  -7   31.37    8.88
   7  11  -7   10.62    5.07
  -7  11   8   18.84    8.34
   7 -11  -8   29.08    9.05
   7  11  -8   21.48    6.48
  -7  11   9    2.75    5.09
   7 -11  -9    0.68    4.02
   7  11  -9   -0.00    3.36
  -7  11  10   18.54    8.42
   7 -11 -10   43.48   10.83
   7  11 -10   31.55    8.07
  -7  11  11    8.81    6.31
  -7  11  11    1.21    4.03
   7 -11 -11    7.46    5.68
   7  11 -11   11.78    4.98
  -7  11  12    6.64    5.76
   7 -11 -12    0.00    4.55
   7  11 -12   -0.00    3.22
  -7  11  13   -0.00    5.13
   7 -11 -13   -0.00    3.89
   7  11 -13   -0.00    3.37
  -7  11  14   22.48    9.01
   7 -11 -14   31.49    9.46
   7  11 -14   21.79    7.52
  -7  11  15   -0.00    4.29
   7 -11 -15    1.07    3.87
   7  11 -15    0.42    2.94
  -7  11  16    9.54    7.08
   7 -11 -16    8.92    5.79
   7  11 -16   13.17    5.96
  -7  11  17   -0.00    4.10
   7 -11 -17   -0.00    4.25
   7  11 -17    6.99    5.07
  -7  11  18   15.35    8.03
   7 -11 -18   17.85    7.81
   7  11 -18   18.89    7.29
  -7  11  19   -0.00    4.72
   7 -11 -19    2.74    4.41
   7  11 -19   -0.00    4.47
  -7 -11  19    4.87    6.10
  -7  11  20   35.48   10.76
   7  11 -20   21.18    8.36
  -7 -11  20   25.73   10.51
  -7  11  21    4.10    5.38
   7  11 -21    1.41    3.64
  -7 -11  21    2.81    6.54
  -7  11  22    2.21    4.47
   7  11 -22   -0.00    4.53
  -7 -11  22    5.24    7.40
  -7  11  23    0.00    4.03
   7  11 -23    2.61    4.91
  -7 -11  23    1.26    5.56
  -7  11  24   26.30    9.42
   7  11 -24   20.76    8.75
  -7 -11  24   24.67   11.63
  -7  11  25   -0.00    4.86
   7  11 -25    5.49    5.22
  -7 -11  25    7.78    8.52
  -7  11  26   -0.00    5.57
   7  11 -26    3.69    5.98
  -7 -11  26   -0.00    6.20
  -7  11  27    5.82    5.58
   7  11 -27    1.89    5.48
  -7 -11  27    5.28    7.73
  -7  11  28   -0.00    4.56
   7  11 -28    1.10    5.85
  -7 -11  28    4.65    6.20
  -7  11  29   -4.93    5.65
   7  11 -29    0.45    4.72
  -7 -11  29   -0.00    7.17
  -7  11  30    3.63    5.71
   7  11 -30    2.91    6.52
  -7 -11  30    2.52    7.45
  -7  11  31   -0.00    5.51
  -7 -11  31   -0.00    6.26
  -7  11  32   10.80    7.17
  -7  12   1    3.96    5.30
   7 -12  -1   -0.00    5.44
   7  12  -1    3.77    2.74
  -7  12   2   29.22    9.98
   7 -12  -2   14.28    7.94
   7  12  -2   19.44    5.19
  -7  12   3   -0.00    3.80
   7 -12  -3    3.28    4.71
   7  12  -3    0.00    2.27
  -7  12   4   -0.00    6.16
   7 -12  -4   -0.00    3.63
   7  12  -4    0.10    2.39
  -7  12   5    0.51    4.17
   7 -12  -5    0.00    3.44
   7  12  -5    9.23    4.32
  -7  12   6   32.43   10.97
   7 -12  -6   49.53   12.18
   7  12  -6   55.62    9.88
  -7  12   7    2.83    5.08
   7 -12  -7    1.29    3.60
   7  12  -7    0.58    2.88
  -7  12   8   -0.00    4.27
   7 -12  -8   27.02    8.38
   7  12  -8    4.97    3.61
  -7  12   9   -0.00    4.94
   7 -12  -9    3.80    5.28
   7  12  -9   -0.00    3.10
  -7  12  10    3.39    4.46
   7 -12 -10   17.41    7.06
   7  12 -10    7.82    4.50
  -7  12  11    2.47    4.90
   7 -12 -11    2.05    4.62
   7  12 -11    0.00    3.48
  -7  12  12   21.94    8.71
   7 -12 -12   39.65   10.75
   7  12 -12   33.89    8.65
  -7  12  13    0.00    3.76
   7 -12 -13   -0.00    3.48
   7  12 -13    0.50    3.29
  -7  12  14    7.47    5.37
   7 -12 -14   19.32    7.64
   7  12 -14    3.34    4.44
  -7  12  15   -0.00    4.87
   7 -12 -15    0.84    3.19
   7  12 -15    4.25    3.25
  -7  12  16   29.09    9.83
   7 -12 -16   20.28    7.87
   7  12 -16   32.42    9.30
  -7  12  17   -0.00    3.94
   7 -12 -17    1.95    3.96
   7  12 -17    1.68    4.37
  -7  12  18    8.31    6.32
   7 -12 -18    3.83    5.88
   7  12 -18    5.00    4.05
  -7  12  19    0.94    4.87
   7 -12 -19   -0.00    5.53
   7  12 -19   -0.00    4.39
  -7  12  20   26.53    9.55
   7 -12 -20    5.81    5.07
   7  12 -20   -0.00    5.81
  -7  12  21   -0.00    4.47
   7 -12 -21    0.04    4.27
   7  12 -21   -0.00    4.42
  -7  12  22   12.83    7.45
   7 -12 -22    5.26    6.11
   7  12 -22    8.85    6.39
  -7  12  23    0.00    5.34
   7  12 -23   -0.00    4.37
  -7  12  24    0.86    5.00
   7  12 -24    6.52    6.79
  -7  12  25    8.99    7.32
   7  12 -25   -0.00    3.76
  -7  12  26   12.57    7.60
   7  12 -26    5.75    6.33
  -7  12  27    2.94    6.22
   7  12 -27   -0.00    4.46
  -7 -12  27    0.00    5.83
  -7  12  28    0.00    4.84
  -7 -12  28    2.37    6.54
  -7  12  29    1.04    5.72
  -7 -12  29   -0.00    6.46
  -7  12  30   -0.00    6.00
  -7 -12  30    2.84    7.11
  -7  13   1    0.00    5.42
   7 -13  -1    3.56    5.77
   7  13  -1   -0.00    2.38
  -7  13   2   10.13    6.88
   7 -13  -2   10.49    6.83
   7  13  -2    6.83    3.54
  -7  13   3   14.73    7.89
   7 -13  -3    3.67    5.13
   7  13  -3   19.98    5.41
  -7  13   4   61.56   14.07
   7 -13  -4   48.75   12.34
   7  13  -4   44.87    9.10
  -7  13   5   -0.00    6.02
   7 -13  -5    0.00    4.41
   7  13  -5    6.25    3.88
  -7  13   6   -0.00    4.36
   7 -13  -6    1.32    4.74
   7  13  -6    2.74    3.12
  -7  13   7    6.07    5.66
   7 -13  -7    6.77    5.38
   7  13  -7   -0.00    2.85
  -7  13   8    3.68    5.93
   7 -13  -8   12.87    6.47
   7  13  -8   14.85    5.58
  -7  13   9    9.71    6.39
   7 -13  -9    6.27    5.21
   7  13  -9    0.00    3.59
  -7  13  10    8.49    6.69
   7 -13 -10   24.87    9.04
   7  13 -10   26.87    7.46
  -7  13  11    0.00    4.24
   7 -13 -11   -0.00    3.54
   7  13 -11    6.47    4.53
  -7  13  12   -0.00    4.05
   7 -13 -12    0.47    3.79
   7  13 -12   -0.00    3.29
  -7  13  13    0.84    4.58
   7 -13 -13    5.39    4.80
   7  13 -13    4.00    4.43
  -7  13  14   22.83    8.98
   7 -13 -14   31.70    9.89
   7  13 -14   21.13    7.98
   7 -13 -15   -0.00    4.20
   7  13 -15   -0.00    3.70
  -7  13  16   -0.00    3.81
   7 -13 -16   -0.00    4.46
   7  13 -16   -0.00    4.56
  -7  13  17   -0.00    4.98
   7 -13 -17    0.19    4.77
   7  13 -17    1.30    3.68
  -7  13  18    0.31    4.62
   7 -13 -18    5.74    5.39
   7  13 -18   -0.00    3.60
  -7  13  19    0.00    3.94
   7 -13 -19    0.09    4.12
   7  13 -19    2.91    3.61
  -7  13  20    3.33    6.09
   7 -13 -20   12.08    6.58
   7  13 -20   13.75    6.95
  -7  13  21    8.08    6.11
   7 -13 -21    4.05    5.98
   7  13 -21    0.00    5.08
  -7  13  22   -0.00    5.25
   7 -13 -22   -0.00    4.99
   7  13 -22   -0.00    3.33
  -7  13  23    0.00    5.27
   7 -13 -23   -0.00    4.34
   7  13 -23   -0.00    5.07
  -7  13  24    0.81    4.80
   7 -13 -24   12.88    7.12
  -7  13  25    1.93    5.56
   7 -13 -25    0.00    4.66
  -7  13  26    4.04    6.51
  -7  14   1   13.75    7.51
   7 -14  -1    9.43    6.34
   7  14  -1    3.87    3.14
  -7  14   2    9.70    7.21
   7 -14  -2    2.20    5.95
   7  14  -2    3.42    3.36
  -7  14   3    7.56    7.80
   7 -14  -3   14.19    7.04
   7  14  -3    5.21    3.45
  -7  14   4    0.00    4.48
   7 -14  -4    1.32    4.50
   7  14  -4   -0.00    2.79
  -7  14   5    2.83    5.48
   7 -14  -5    3.04    5.86
   7  14  -5    1.35    3.22
  -7  14   6    6.14    6.84
   7 -14  -6   25.58    9.18
   7  14  -6   30.26    7.16
  -7  14   7   45.30   12.81
   7 -14  -7   37.29   11.13
   7  14  -7   25.32    7.28
  -7  14   8   11.95    7.26
   7 -14  -8    1.67    4.12
   7  14  -8    4.75    4.37
  -7  14   9    0.80    5.01
   7 -14  -9    0.00    4.14
   7  14  -9    0.00    4.14
  -7  14  10    5.25    5.68
   7 -14 -10   14.90    7.09
   7  14 -10    0.00    3.15
  -7  14  11    7.31    5.94
   7 -14 -11    1.19    4.68
   7  14 -11    7.67    4.98
  -7  14  12    8.51    5.82
   7 -14 -12   10.24    6.61
   7  14 -12   10.76    5.38
  -7  14  13   -0.00    3.36
   7 -14 -13   -0.00    3.23
   7  14 -13   -0.00    3.52
  -7  14  14    0.00    5.50
   7 -14 -14    5.15    4.99
   7  14 -14   -0.00    4.41
  -7  14  15    2.41    4.22
   7 -14 -15    0.83    4.11
   7  14 -15    0.00    4.33
  -7  14  16   -0.00    4.00
   7 -14 -16    5.95    5.36
   7  14 -16    8.71    5.70
   7 -14 -17    8.04    5.85
   7  14 -17    0.00    4.04
  -7  14  18    2.84    5.89
   7 -14 -18    0.28    4.65
   7  14 -18    2.62    4.41
  -7  14  19   -0.00    4.39
   7 -14 -19    3.27    5.41
   7  14 -19   -0.00    3.96
  -7  14  20    5.22    6.33
   7 -14 -20    3.03    4.63
  -7  14  21    0.00    5.65
   7 -14 -21    4.39    5.39
  -7  14  22   14.01    8.17
  -7  15   1   -0.00    5.47
   7 -15  -1    0.00    6.27
   7  15  -1    0.56    1.64
  -7  15   2    1.60    5.42
   7 -15  -2    5.14    6.37
   7  15  -2    0.00    2.08
  -7  15   3   11.58    7.33
   7 -15  -3    2.19    6.24
   7  15  -3   11.05    4.64
  -7  15   4    8.81    6.97
   7 -15  -4    4.31    7.24
   7  15  -4   11.24    4.66
  -7  15   5   -0.00    5.54
   7 -15  -5    1.81    4.47
   7  15  -5   -0.00    2.93
  -7  15   6    0.00    3.77
   7 -15  -6    1.89    5.89
   7  15  -6    1.92    3.28
  -7  15   7   -0.00    4.84
   7 -15  -7    1.31    5.44
   7  15  -7   -0.00    2.56
  -7  15   8    8.73    7.37
   7 -15  -8   10.97    7.14
   7  15  -8   10.09    5.05
  -7  15   9   -0.00    5.63
   7 -15  -9   -0.00    4.36
   7  15  -9    5.76    4.82
  -7  15  10    0.00    5.14
   7 -15 -10   -0.00    3.30
   7  15 -10    1.02    3.62
  -7  15  11    9.84    6.68
   7 -15 -11   -0.00    4.16
   7  15 -11    5.52    4.17
  -7  15  12    1.95    5.55
   7 -15 -12   -0.00    3.29
   7  15 -12    1.29    3.67
  -7  15  13    0.42    4.27
   7 -15 -13    4.19    4.86
   7  15 -13    5.59    4.60
  -7  15  14    0.00    5.65
   7 -15 -14   10.42    6.57
   7  15 -14    1.69    3.60
  -7  15  15    9.59    6.69
   7 -15 -15    3.72    4.94
   7  15 -15    4.39    5.51
  -7  15  16   -0.00    4.83
   7 -15 -16    6.12    5.67
  -7  15  17   -0.00    4.47
  -7  16   1    0.00    6.00
   7 -16  -1    5.92    6.00
   7  16  -1    7.98    3.58
  -7  16   2    2.22    5.18
   7 -16  -2    4.30    6.52
   7  16  -2   -0.00    2.22
  -7  16   3   -0.00    5.59
   7 -16  -3   -0.00    6.05
   7  16  -3   -0.00    2.61
  -7  16   4    1.60    5.39
   7 -16  -4   -0.00    4.22
   7  16  -4    0.39    2.54
  -7  16   5   -0.00    3.83
   7 -16  -5    0.34    3.64
   7  16  -5   -0.00    3.26
  -7  16   6    0.03    4.68
   7 -16  -6   -0.00    4.24
   7  16  -6    4.42    3.71
  -7  16   7    0.47    6.19
   7 -16  -7    0.00    5.11
   7  16  -7    3.93    3.57
  -7  16   8   -0.00    3.79
   7 -16  -8    2.31    5.41
   7  16  -8   -0.00    3.18
  -7  16   9    1.03    4.20
   7 -16  -9    3.45    5.42
   7  16  -9    0.63    3.25
  -7  16  10   11.94    7.81
   7 -16 -10    0.00    4.90
  -7  16  11    8.53    7.53
   7 -16 -11    1.75    6.09
  -7  16  12   -0.00    5.97
  -7  17   1    3.56    5.08
   7 -17  -1    0.00    4.90
   7  17  -1    0.43    2.18
  -7  17   2    0.00    5.97
   7 -17  -2   -0.00    3.79
   7  17  -2    1.40    2.49
   7 -17  -3    3.68    4.93
   7  17  -3    2.72    2.96
   7 -17  -4   -0.00    5.03
   7 -17  -5    2.62    5.89
   7 -17  -6   -0.00    3.89
  -6   0   1   -0.00    3.05
  -6   0   1    2.06    3.02
  -6   0   1    0.55    2.48
   6   0  -1    0.88    3.15
   6   0  -1    0.00    3.48
   6   0  -1    0.00    3.69
  -6   0   2  404.61   43.87
  -6   0   2  407.52   43.44
   6   0  -2  362.23   42.85
   6   0  -2  358.25   43.52
  -6   0   3   -0.00    2.94
  -6   0   3    0.12    3.36
   6   0  -3   -0.00    3.17
   6   0  -3   -0.00    3.75
  -6   0   4   20.14    5.97
  -6   0   4   15.94    5.34
   6   0  -4   21.57    5.94
   6   0  -4   21.89    6.75
  -6   0   5    4.16    3.88
  -6   0   5    0.00    4.03
   6   0  -5    0.21    3.56
   6   0  -5   -0.00    3.27
  -6   0   6 1062.45  125.86
  -6   0   6 1336.13  126.72
   6   0  -6 1344.75  126.94
   6   0  -6 1115.94  126.68
  -6   0   7   -0.00    2.86
  -6   0   7    0.00    3.53
   6   0  -7    1.11    3.40
   6   0  -7   -0.00    4.55
  -6   0   8   34.58    8.12
  -6   0   8   32.03    7.38
   6   0  -8   23.72    7.18
   6   0  -8   40.93    9.05
  -6   0   9    1.67    3.49
  -6   0   9    3.04    3.39
   6   0  -9   -0.00    3.22
   6   0  -9    0.00    3.09
  -6   0  10  248.81   29.76
  -6   0  10  222.84   28.49
   6   0 -10  241.33   29.54
   6   0 -10  197.58   28.93
  -6   0  11    0.54    3.45
  -6   0  11    0.00    3.32
   6   0 -11    4.59    4.79
   6   0 -11   -0.00    3.51
  -6   0  12  314.32   38.32
  -6   0  12  347.09   38.16
   6   0 -12  268.14   37.71
  -6   0  13   -0.00    3.35
  -6   0  13    3.43    3.54
   6   0 -13    1.70    4.60
  -6   0  14   92.29   16.31
  -6   0  14   99.68   16.09
   6   0 -14   99.59   17.08
  -6   0  15   -0.00    4.01
   6   0 -15    0.76    3.60
  -6   0  16  277.42   36.28
   6   0 -16  283.87   36.93
   6   0 -17    0.00    4.06
   6   0 -18  191.82   28.04
  -6   0  19    7.12    5.20
   6   0 -19    0.00    4.41
  -6   0  20   -0.00    3.94
   6   0 -20    5.15    5.59
  -6   0  21   -0.00    4.40
   6   0 -21   -0.00    5.03
  -6   0  22  126.91   21.37
   6   0 -22  107.05   20.70
  -6   0  23    0.94    5.51
   6   0 -23    0.61    5.11
  -6   0  24    1.22    5.65
   6   0 -24   -0.00    5.43
  -6   0  25    5.94    5.40
   6   0 -25   -0.00    6.45
  -6   0  26   38.00   12.61
   6   0 -26   71.51   15.41
  -6   0  27    2.41    5.86
   6   0 -27   -0.00    4.67
  -6   0  28   44.99   13.14
  -6   0  29   -0.00    4.69
  -6   0  30   24.94   10.86
  -6   0  31    6.40    7.44
  -6   0  32   66.79   16.91
  -6   0  33    0.07    6.21
  -6   0  34    3.75    5.09
  -6   0  35    1.72    6.85
  -6   0  36    0.00    8.25
  -6   0  37    7.20    6.53
  -6   0  38    0.00    7.14
  -6   1   1    9.99    4.92
  -6   1   1    4.97    3.82
  -6   1   1    7.54    4.30
   6  -1  -1    4.52    4.02
   6  -1  -1   10.00    4.61
   6  -1  -1    6.72    4.78
   6   1  -1   10.83    4.19
   6   1  -1   10.83    4.37
  -6  -1   1   14.09    4.54
  -6  -1   1    2.98    3.71
  -6   1   2  641.98   67.42
  -6   1   2  538.52   66.38
  -6   1   2  620.67   66.71
   6  -1  -2  621.42   66.45
   6  -1  -2  707.23   68.41
   6   1  -2  585.24   65.56
   6   1  -2  606.02   66.47
  -6  -1   2  576.43   65.89
  -6  -1   2  647.31   65.87
  -6   1   3   21.18    6.81
  -6   1   3   31.54    7.76
   6  -1  -3   26.86    6.92
   6  -1  -3   41.34    8.98
   6   1  -3   62.00    9.03
   6   1  -3   35.85    7.96
  -6  -1   3   28.84    6.98
  -6  -1   3   33.87    6.99
  -6   1   4  834.01   93.01
  -6   1   4 1134.26   94.67
   6  -1  -4  809.54   92.17
   6  -1  -4  810.78   93.25
   6   1  -4  958.92   92.72
   6   1  -4  769.53   92.27
  -6  -1   4  904.72   92.73
  -6  -1   4  841.99   91.67
  -6   1   5  130.14   18.68
  -6   1   5  133.09   18.35
   6  -1  -5  158.38   18.98
   6  -1  -5  146.94   19.45
   6   1  -5  126.34   17.61
   6   1  -5   87.02   16.71
  -6  -1   5  128.95   17.96
  -6  -1   5  130.31   17.38
  -6   1   6   81.76   14.81
  -6   1   6  106.43   15.50
   6  -1  -6  105.47   15.21
   6  -1  -6  111.46   16.76
   6   1  -6   84.61   14.25
   6   1  -6  119.31   16.13
  -6  -1   6   90.97   14.64
  -6  -1   6   88.95   13.89
  -6   1   7  231.85   31.27
  -6   1   7  289.80   32.28
   6  -1  -7  269.71   31.68
   6  -1  -7  275.49   32.94
   6   1  -7  235.90   30.97
   6   1  -7  240.93   31.52
  -6  -1   7  230.51   30.88
  -6  -1   7  288.75   31.28
  -6   1   8  766.54   81.79
  -6   1   8  700.25   80.82
   6  -1  -8  792.98   81.55
   6  -1  -8  769.81   82.50
   6   1  -8  821.16   81.91
   6   1  -8  788.04   82.10
  -6  -1   8  670.33   80.52
  -6  -1   8  729.08   80.22
  -6   1   9    9.80    5.00
  -6   1   9   10.30    4.89
   6  -1  -9    9.88    5.10
   6  -1  -9    3.80    4.53
   6   1  -9    7.22    5.28
   6   1  -9    6.09    4.70
  -6  -1   9    0.00    3.54
  -6  -1   9   11.37    4.51
  -6   1  10  146.32   19.86
  -6   1  10  111.02   18.30
   6  -1 -10  138.69   19.35
   6  -1 -10  131.62   19.94
   6   1 -10  121.31   18.99
   6   1 -10   97.26   18.08
  -6  -1  10  157.77   20.23
  -6  -1  10  150.18   19.01
  -6   1  11   23.01    7.13
  -6   1  11   26.23    7.24
   6  -1 -11   12.19    5.82
   6   1 -11   30.00    8.03
   6   1 -11   10.52    5.85
  -6  -1  11   29.40    7.94
  -6  -1  11   13.42    5.53
  -6   1  12  362.25   40.36
  -6   1  12  322.73   38.94
   6  -1 -12  340.82   40.60
   6   1 -12  275.02   38.65
  -6   1  13   48.52   11.65
  -6   1  13   79.45   13.36
   6  -1 -13   79.46   14.24
   6   1 -13   58.69   12.83
  -6  -1  13   67.49   12.91
  -6   1  14  190.88   25.93
  -6   1  14  184.37   25.17
   6  -1 -14  175.68   26.04
   6   1 -14  179.84   25.92
  -6  -1  14  179.33   25.76
  -6   1  15    6.49    5.45
  -6   1  15   11.39    5.59
   6  -1 -15   11.02    6.56
   6   1 -15    7.14    6.02
  -6  -1  15    4.98    4.82
  -6   1  16    0.00    4.03
   6  -1 -16    5.37    5.95
   6   1 -16    1.94    3.66
  -6  -1  16    0.38    3.91
   6  -1 -17    2.96    5.30
   6   1 -17   -0.00    4.38
   6  -1 -18  275.99   34.70
   6   1 -18  214.77   32.22
  -6   1  19   22.85    9.09
   6  -1 -19   35.57   10.30
   6   1 -19   49.57   11.40
  -6  -1  19   32.72   11.23
  -6   1  20    1.71    3.27
   6  -1 -20   -0.00    4.51
   6   1 -20    1.21    4.31
  -6  -1  20   -0.00    4.93
  -6   1  21   12.03    7.06
   6  -1 -21    0.61    3.58
   6   1 -21    5.33    5.77
  -6  -1  21    0.00    5.94
  -6   1  22   10.31    6.48
   6  -1 -22   19.59    8.28
   6   1 -22   21.57    9.00
  -6  -1  22   13.70    8.10
  -6   1  23    4.33    5.13
   6  -1 -23   10.77    7.25
   6   1 -23   -0.00    5.04
  -6  -1  23    4.33    6.44
  -6   1  24   43.81   11.60
   6  -1 -24   26.44    9.98
   6   1 -24   34.72   11.63
  -6  -1  24   38.17   11.70
  -6   1  25    0.00    5.60
   6  -1 -25   -0.00    5.31
  -6  -1  25    8.44    7.05
  -6   1  26    9.94    6.74
   6  -1 -26    8.73    5.93
  -6  -1  26    2.04    5.08
  -6  -1  27    0.72    5.74
  -6   1  28   55.40   14.79
  -6  -1  28   70.54   16.30
  -6   1  29    2.90    5.87
  -6  -1  29    3.67    6.03
  -6   1  30   58.69   14.09
  -6  -1  30   21.62    9.90
  -6   1  31    6.20    7.41
  -6  -1  31    2.80    6.32
  -6   1  32    5.62    7.72
  -6  -1  32   -0.00    3.81
  -6   1  33    0.00    5.59
  -6  -1  33    2.18    7.26
  -6   1  34   23.42    9.80
  -6  -1  34    4.27    6.82
  -6   1  35    0.00    6.32
  -6  -1  35    0.43    7.21
  -6   1  36   -0.00    6.88
  -6  -1  36    0.01    4.91
  -6   1  37   -0.00    6.63
  -6  -1  37   -0.00    5.45
  -6   1  38    8.14    7.55
  -6  -1  38   12.56    8.83
  -6   2   1    8.71    4.82
  -6   2   1    5.30    3.72
  -6   2   1    1.89    4.04
   6  -2  -1    3.81    4.31
   6  -2  -1    0.00    3.32
   6  -2  -1   10.49    4.69
   6   2  -1    4.75    3.45
   6   2  -1    7.99    3.78
  -6  -2   1    3.13    3.08
  -6  -2   1    0.00    2.49
  -6  -2   1   10.73    3.32
  -6   2   2   14.63    6.03
  -6   2   2    7.71    4.30
  -6   2   2   10.47    5.44
   6  -2  -2   24.77    6.46
   6  -2  -2   14.80    5.70
   6  -2  -2    8.31    5.47
   6   2  -2   25.05    5.64
   6   2  -2   10.42    4.38
  -6  -2   2    4.64    3.78
  -6  -2   2   17.05    4.42
  -6   2   3   10.79    4.84
  -6   2   3    3.01    3.90
   6  -2  -3    3.70    3.63
   6  -2  -3    3.02    4.69
   6   2  -3    3.39    3.41
   6   2  -3    4.14    4.46
  -6  -2   3    2.60    3.59
  -6  -2   3    2.77    2.99
  -6   2   4   57.32   11.11
  -6   2   4   67.71   11.59
   6  -2  -4   55.25   10.57
   6  -2  -4   52.52   11.37
   6   2  -4   52.80   10.02
   6   2  -4   63.37   10.81
  -6  -2   4   65.64    9.96
  -6   2   5   12.22    5.24
  -6   2   5   15.07    5.71
   6  -2  -5   10.30    5.05
   6  -2  -5    9.96    5.58
   6   2  -5    7.26    4.15
   6   2  -5    7.71    4.74
  -6  -2   5    8.37    4.22
  -6  -2   5   11.96    4.22
  -6   2   6  342.45   41.14
  -6   2   6  446.53   42.56
   6  -2  -6  304.03   39.67
   6  -2  -6  313.44   40.95
   6   2  -6  338.81   40.09
   6   2  -6  340.24   40.36
  -6  -2   6  317.00   39.62
  -6  -2   6  389.23   39.65
  -6   2   7   48.31   10.52
  -6   2   7   61.54   11.39
   6  -2  -7   46.20   10.13
   6  -2  -7   86.52   13.65
   6   2  -7   67.03   11.33
   6   2  -7   57.23   11.05
  -6  -2   7   58.61   10.75
  -6  -2   7   52.93    9.82
  -6   2   8    6.05    4.57
  -6   2   8    4.72    4.77
   6  -2  -8   11.31    4.93
   6  -2  -8    6.23    4.60
   6   2  -8    3.40    4.31
   6   2  -8    6.84    4.77
  -6  -2   8    9.38    4.58
  -6  -2   8    5.62    3.39
  -6   2   9    0.15    4.65
  -6   2   9    0.00    2.94
   6  -2  -9    3.30    3.72
   6  -2  -9    1.22    3.88
   6   2  -9    3.19    3.67
   6   2  -9    0.00    3.75
  -6  -2   9    3.26    3.39
  -6  -2   9   -0.00    2.42
  -6   2  10  457.00   42.85
  -6   2  10  338.25   40.46
   6  -2 -10  377.97   42.34
   6   2 -10  253.89   39.09
   6   2 -10  316.35   39.98
  -6  -2  10  336.79   40.35
  -6   2  11  275.56   35.85
  -6   2  11  265.95   35.39
   6  -2 -11  267.78   36.33
   6   2 -11  300.87   36.58
   6   2 -11  314.29   36.44
  -6  -2  11  322.98   36.77
  -6   2  12  102.21   17.19
  -6   2  12  118.68   17.73
   6  -2 -12  111.35   18.32
   6   2 -12  108.20   17.46
  -6  -2  12  101.09   17.17
  -6   2  13   22.41    7.14
  -6   2  13   15.62    6.15
   6  -2 -13    3.26    4.26
   6   2 -13   -0.00    3.94
  -6  -2  13   14.35    6.27
  -6   2  14   65.99   14.26
  -6   2  14  126.80   17.37
   6  -2 -14   64.20   14.82
   6   2 -14  108.46   16.64
  -6  -2  14  114.35   17.28
  -6   2  15   33.85    9.52
  -6   2  15   25.87    8.29
   6  -2 -15   47.02   11.24
   6   2 -15   39.74   10.12
  -6  -2  15   54.03   11.40
  -6   2  16   62.66   12.99
   6  -2 -16   67.98   14.25
   6   2 -16   65.30   13.26
  -6  -2  16   67.47   14.00
  -6   2  17   20.89    7.66
   6  -2 -17   29.66    9.45
   6   2 -17   30.60    8.79
  -6   2  18    6.70    5.50
   6  -2 -18   23.99    9.16
   6   2 -18   15.70    7.12
  -6   2  19   24.05    7.78
   6  -2 -19    7.20    6.17
   6   2 -19   13.96    6.94
  -6  -2  19   12.99    7.97
  -6   2  20  179.13   26.84
   6  -2 -20  217.04   29.41
   6   2 -20  155.31   25.94
  -6  -2  20  168.57   26.96
  -6   2  21    7.44    6.26
   6  -2 -21    4.14    5.61
   6   2 -21    8.92    6.13
  -6  -2  21    1.90    5.77
  -6   2  22   36.33   11.01
   6  -2 -22   29.32   10.82
  -6  -2  22   54.20   13.43
  -6   2  23    9.36    6.26
   6  -2 -23   -0.00    5.90
  -6  -2  23    5.06    6.23
  -6   2  24    2.17    5.55
   6  -2 -24    5.02    5.96
  -6  -2  24   25.57   10.45
  -6   2  25   40.46   10.83
   6  -2 -25    0.00    5.57
  -6  -2  25   16.53    8.61
  -6   2  26   66.23   14.75
  -6  -2  26   39.47   13.35
  -6   2  27    9.35    7.05
   6   2 -27    4.79    6.26
  -6  -2  27   -0.00    5.03
  -6   2  28   18.90    8.42
   6   2 -28    7.68    7.00
  -6  -2  28   13.30    8.10
  -6   2  29    1.37    4.77
   6   2 -29   -0.00    6.08
  -6  -2  29    0.00    5.05
  -6   2  30    9.56    6.76
   6   2 -30   10.99    7.13
  -6  -2  30    4.77    7.17
  -6   2  31   -0.00    5.18
  -6  -2  31    0.00    6.40
  -6   2  32   30.42   11.00
  -6  -2  32   51.79   14.62
  -6   2  33    5.69    6.04
  -6  -2  33    8.73    7.41
  -6   2  34   -0.00    6.39
  -6  -2  34    2.72    5.25
  -6   2  35   -0.00    5.66
  -6  -2  35   -0.00    4.33
  -6   2  36   27.01   11.05
  -6  -2  36   28.87   12.38
  -6   2  37    0.58    5.68
  -6  -2  37   -0.00    7.72
  -6   2  38   -0.00    6.16
  -6   3   1    4.10    4.35
  -6   3   1    0.35    3.65
  -6   3   1    0.00    3.38
   6  -3  -1    0.00    3.91
   6  -3  -1    2.47    3.33
   6  -3  -1    0.00    3.87
   6   3  -1   -0.00    2.44
   6   3  -1    2.34    3.07
  -6  -3   1    0.00    2.34
  -6  -3   1    1.60    1.97
  -6  -3   1    1.63    2.23
  -6   3   2  131.68   18.90
  -6   3   2  111.51   18.17
  -6   3   2  126.20   18.37
   6  -3  -2  122.48   18.19
   6  -3  -2  118.82   17.71
   6  -3  -2  136.70   19.32
   6   3  -2  128.04   16.77
   6   3  -2  123.32   16.85
  -6  -3   2  147.25   17.20
  -6  -3   2  113.90   15.42
  -6   3   3  136.70   19.48
  -6   3   3  147.59   19.89
  -6   3   3  136.01   19.44
   6  -3  -3  149.93   19.78
   6  -3  -3  107.17   17.91
   6  -3  -3  145.58   20.23
   6   3  -3  140.64   18.09
   6   3  -3  142.95   18.23
  -6  -3   3  119.69   17.17
  -6  -3   3  127.44   16.56
  -6   3   4   30.87    8.83
  -6   3   4   50.20    9.91
   6  -3  -4   48.19    9.22
   6  -3  -4   36.02    9.21
   6   3  -4   39.46    8.22
   6   3  -4   32.09    7.82
  -6  -3   4   31.83    7.17
  -6  -3   4   44.00    7.34
  -6   3   5   11.80    5.47
  -6   3   5    4.14    4.50
   6  -3  -5   10.46    4.75
   6  -3  -5    0.00    4.70
   6   3  -5    6.55    4.56
   6   3  -5   14.12    5.44
  -6  -3   5    9.39    4.20
  -6  -3   5   11.49    3.89
  -6   3   6    3.22    3.71
  -6   3   6    0.00    3.91
   6  -3  -6   11.17    4.90
   6  -3  -6   10.48    5.16
   6   3  -6   11.70    5.33
   6   3  -6   10.28    5.08
  -6  -3   6   11.06    4.70
  -6  -3   6   13.80    4.18
  -6   3   7   22.89    7.04
  -6   3   7   14.30    6.02
   6  -3  -7   16.90    5.62
   6  -3  -7   26.42    8.18
   6   3  -7   30.84    8.03
   6   3  -7   28.15    6.83
  -6  -3   7   14.40    5.59
  -6  -3   7   25.26    5.91
  -6   3   8  390.21   48.78
  -6   3   8  615.73   52.24
   6  -3  -8  386.71   49.41
   6   3  -8  395.27   48.33
   6   3  -8  434.57   48.40
  -6  -3   8  381.80   47.70
  -6   3   9   82.20   13.46
   6  -3  -9   45.80   11.11
   6   3  -9   91.28   13.84
   6   3  -9   60.36   11.29
  -6  -3   9   46.58   10.72
  -6   3  10   38.01    9.28
  -6   3  10   43.22    9.88
   6  -3 -10   30.89    9.16
   6   3 -10   31.38    8.86
   6   3 -10   38.55    8.96
  -6  -3  10   29.68    8.13
  -6   3  11   10.21    5.49
  -6   3  11    5.38    4.81
   6  -3 -11   10.77    5.86
   6   3 -11    4.62    5.11
   6   3 -11    4.89    4.57
  -6  -3  11    8.42    4.55
  -6   3  12  115.79   16.28
  -6   3  12   98.91   15.63
   6  -3 -12   57.88   13.62
   6   3 -12   99.89   15.85
   6   3 -12   59.10   12.71
  -6  -3  12   71.22   14.12
  -6   3  13  161.81   22.78
  -6   3  13  171.04   23.08
   6  -3 -13  125.41   22.05
   6   3 -13  157.04   22.28
  -6  -3  13  139.33   22.05
  -6   3  14  154.80   24.89
  -6   3  14  145.34   24.42
   6  -3 -14  187.51   26.82
   6   3 -14  227.41   27.04
  -6  -3  14  217.35   27.21
  -6   3  15   19.87    7.16
   6  -3 -15   16.03    7.38
   6   3 -15   14.67    6.64
  -6  -3  15   29.86    8.91
  -6   3  16   17.88    7.10
   6  -3 -16   21.88    8.20
   6   3 -16   20.72    7.75
  -6  -3  16   35.42    9.39
  -6   3  17   90.13   15.77
   6  -3 -17   67.01   15.37
   6   3 -17   90.84   16.06
  -6   3  18  106.38   18.88
  -6   3  18  136.38   19.95
   6  -3 -18   90.16   18.41
  -6   3  19   40.96   11.00
  -6   3  19   40.74   10.78
   6  -3 -19   32.58   10.92
  -6  -3  19   45.28   12.07
  -6   3  20    2.72    5.00
  -6   3  20    5.53    5.89
   6  -3 -20    5.76    6.31
  -6  -3  20    3.63    5.50
  -6   3  21   -0.00    5.21
   6  -3 -21    5.17    6.23
  -6  -3  21    2.58    5.82
  -6   3  22   67.76   13.56
   6  -3 -22   29.28   11.07
  -6  -3  22   50.78   13.30
  -6   3  23   18.99    7.82
   6  -3 -23   19.80    8.78
  -6  -3  23    9.12    7.80
  -6   3  24   71.07   14.57
   6   3 -24   64.06   14.16
  -6  -3  24   21.44   10.50
  -6   3  25    0.00    4.76
   6   3 -25    1.11    4.67
  -6  -3  25    2.60    6.58
  -6   3  26    0.39    4.43
   6   3 -26    1.40    4.63
  -6  -3  26    1.92    5.38
  -6   3  27    0.00    5.02
   6   3 -27   -0.00    4.94
  -6  -3  27    0.00    6.99
  -6   3  28   36.18   10.82
   6   3 -28   21.59    9.52
  -6  -3  28   30.40   11.38
  -6   3  29    3.07    4.10
   6   3 -29   15.63    8.52
  -6  -3  29    3.60    7.57
  -6   3  30   28.09   10.21
   6   3 -30   15.39    8.87
  -6  -3  30   26.64   10.83
  -6   3  31   14.60    8.53
   6   3 -31    1.17    4.84
  -6  -3  31    0.00    6.20
  -6   3  32    1.77    5.29
  -6  -3  32    6.40    6.81
  -6   3  33    1.33    5.14
  -6  -3  33    6.03    8.11
  -6   3  34   28.20    9.92
  -6  -3  34   21.94   10.54
  -6   3  35   -0.00    4.91
  -6  -3  35   -0.00    6.84
  -6   3  36    0.94    6.40
  -6  -3  36    0.74    7.21
  -6   3  37    0.00    4.12
  -6  -3  37    9.02    7.66
  -6   3  38    0.00    5.16
  -6   4   1  166.14   24.42
  -6   4   1  213.04   25.43
   6  -4  -1  155.27   23.62
   6  -4  -1  210.50   24.89
   6  -4  -1  170.71   24.58
   6   4  -1  183.85   22.21
   6   4  -1  212.24   22.69
  -6  -4   1  166.98   21.50
  -6  -4   1  171.60   20.26
  -6   4   2   13.91    6.11
  -6   4   2    8.02    4.90
  -6   4   2   19.75    6.46
   6  -4  -2   18.24    5.98
   6  -4  -2   18.34    5.76
   6  -4  -2   15.72    6.17
   6   4  -2    7.51    4.16
   6   4  -2   13.03    4.38
  -6  -4   2   16.31    4.62
  -6  -4   2   16.60    3.73
  -6   4   3   14.10    5.20
  -6   4   3    0.00    3.40
  -6   4   3    3.89    4.18
   6  -4  -3    7.73    4.39
   6  -4  -3    5.40    4.02
   6  -4  -3    5.79    5.09
   6   4  -3    0.00    3.01
   6   4  -3    7.92    3.69
  -6  -4   3    3.23    3.28
  -6  -4   3    1.81    2.15
  -6   4   4   35.94    8.34
  -6   4   4   30.60    7.76
   6  -4  -4   10.43    4.66
   6  -4  -4   11.54    5.53
   6   4  -4   13.67    5.13
   6   4  -4    0.93    3.00
  -6  -4   4   12.04    4.23
  -6  -4   4   17.59    4.22
  -6   4   5  306.48   34.49
  -6   4   5  282.85   33.84
   6  -4  -5  330.35   34.74
   6  -4  -5  245.68   33.39
   6   4  -5  291.47   32.55
   6   4  -5  273.03   31.60
  -6  -4   5  254.32   31.22
  -6  -4   5  217.16   29.32
  -6   4   6  268.79   34.12
  -6   4   6  282.43   34.27
   6  -4  -6  310.52   35.57
   6   4  -6  254.37   32.54
   6   4  -6  233.28   31.48
  -6  -4   6  292.60   32.60
  -6   4   7   80.99   13.85
  -6   4   7   57.45   12.11
   6  -4  -7   69.38   13.48
   6   4  -7   83.82   13.31
   6   4  -7   65.01   11.78
  -6  -4   7   70.82   12.16
  -6   4   8    5.72    4.36
  -6   4   8    7.23    5.16
   6  -4  -8    1.61    4.07
   6   4  -8    2.35    4.08
   6   4  -8   13.89    4.95
  -6  -4   8    6.04    4.79
  -6   4   9   82.81   14.01
  -6   4   9   58.80   12.48
   6  -4  -9   50.95   12.24
   6   4  -9   76.88   13.20
   6   4  -9   72.71   12.19
  -6  -4   9   67.27   12.24
  -6   4  10   27.18    8.55
  -6   4  10   36.29    9.21
   6  -4 -10   29.40    9.34
   6   4 -10   36.09    8.66
   6   4 -10   28.57    7.35
  -6  -4  10   23.44    7.51
  -6   4  11  155.20   22.93
  -6   4  11  166.99   23.25
   6  -4 -11  135.22   22.54
   6   4 -11  145.03   22.23
   6   4 -11  164.44   22.25
  -6  -4  11  162.99   22.63
  -6   4  12   86.91   16.92
  -6   4  12  113.91   18.44
   6  -4 -12  113.21   18.99
   6   4 -12  115.19   18.11
   6   4 -12  124.65   17.87
  -6  -4  12  110.06   17.97
  -6   4  13   28.70    8.75
  -6   4  13   32.17    9.28
   6  -4 -13   62.46   12.68
   6   4 -13   59.02   11.28
  -6  -4  13   49.09   11.25
  -6   4  14    4.25    4.84
   6  -4 -14    0.04    3.55
   6   4 -14   -0.00    4.30
  -6  -4  14    0.00    4.16
  -6   4  15  107.52   18.82
   6  -4 -15  109.75   19.77
  -6  -4  15  130.53   20.31
  -6   4  16  184.15   26.15
   6  -4 -16  179.38   26.90
  -6  -4  16  167.34   26.13
  -6   4  17    7.53    6.07
  -6   4  17   21.55    7.83
   6  -4 -17   15.41    7.25
  -6   4  18   76.23   14.38
  -6   4  18   50.75   12.46
   6  -4 -18   71.30   15.23
  -6   4  19  120.04   18.94
  -6   4  19   76.15   16.39
   6  -4 -19   73.85   16.88
  -6  -4  19  112.06   19.35
  -6   4  20  156.95   23.41
  -6   4  20  111.41   21.03
   6  -4 -20  172.05   25.39
   6   4 -20  126.21   21.97
  -6  -4  20  150.08   24.34
  -6   4  21   20.69    7.97
  -6   4  21    0.00    4.37
   6  -4 -21   14.23    7.95
   6   4 -21   10.74    6.17
  -6  -4  21    3.24    5.98
  -6   4  22   17.96    7.87
   6   4 -22    0.00    5.18
  -6  -4  22   24.71    9.70
  -6   4  23    0.70    5.26
   6   4 -23   -0.00    4.77
  -6  -4  23    5.00    6.55
  -6   4  24    8.04    6.31
   6   4 -24    7.52    6.25
  -6  -4  24   -0.00    5.51
  -6   4  25   12.82    6.96
   6   4 -25    0.00    5.19
  -6  -4  25    1.15    5.62
  -6   4  26    7.92    6.63
   6   4 -26   26.12    9.64
  -6  -4  26   28.42   11.22
  -6   4  27    5.19    6.79
   6   4 -27   16.97    8.39
  -6  -4  27    9.73    7.72
  -6   4  28   19.16    9.06
   6   4 -28   18.47    8.93
  -6  -4  28   15.41   10.37
  -6   4  29    2.50    5.21
   6   4 -29   -0.00    5.27
  -6  -4  29    9.75    8.14
  -6   4  30   15.25    8.95
   6   4 -30    8.59    7.52
  -6  -4  30    9.88    8.60
  -6   4  31    2.98    6.62
   6   4 -31    1.82    4.61
  -6  -4  31   -0.00    7.37
  -6   4  32   14.91    8.28
  -6  -4  32   11.30    8.99
  -6   4  33    2.24    5.12
  -6  -4  33    9.98    7.98
  -6   4  34   -0.00    5.02
  -6  -4  34    1.67    7.17
  -6   4  35    1.33    6.03
  -6  -4  35    9.25    8.39
  -6   4  36   21.71    9.16
  -6  -4  36    0.00    7.48
  -6   4  37    0.93    5.23
  -6  -4  37   15.32   11.46
  -6   4  38    0.70    5.00
  -6   5   1   14.73    6.16
  -6   5   1   11.20    5.66
   6  -5  -1   14.34    5.98
   6  -5  -1   11.72    5.91
   6   5  -1   13.02    4.40
   6   5  -1   11.85    3.88
  -6  -5   1    6.40    3.22
  -6  -5   1   17.87    3.29
  -6  -5   1   16.71    3.04
  -6   5   2   87.51   16.04
  -6   5   2   89.35   15.89
   6  -5  -2  104.17   16.27
   6  -5  -2   76.84   15.61
   6   5  -2  112.13   14.65
   6   5  -2  104.30   13.80
  -6  -5   2  102.45   13.60
  -6  -5   2  112.69   12.51
  -6  -5   2   90.83   11.87
  -6   5   3  153.15   20.40
  -6   5   3  133.62   19.93
  -6   5   3  134.96   19.72
   6  -5  -3  148.94   19.96
   6  -5  -3  100.30   18.68
   6   5  -3  141.61   17.89
   6   5  -3  106.15   16.18
  -6  -5   3  135.34   16.95
  -6  -5   3  121.72   15.10
  -6   5   4  110.99   17.67
  -6   5   4  102.54   17.38
  -6   5   4  130.92   18.64
   6  -5  -4   81.04   15.97
   6  -5  -4  116.31   18.24
   6   5  -4  129.30   16.62
   6   5  -4  101.06   14.96
  -6  -5   4  121.66   15.73
  -6   5   5   11.25    5.02
  -6   5   5    3.58    4.44
   6  -5  -5    3.81    4.09
   6  -5  -5    6.65    4.89
   6   5  -5    6.02    3.95
   6   5  -5    2.50    3.11
  -6  -5   5    3.01    3.05
  -6   5   6    1.85    4.17
  -6   5   6    2.16    4.37
   6  -5  -6    6.05    4.08
   6  -5  -6    4.12    4.91
   6   5  -6    6.62    4.19
   6   5  -6    1.57    2.81
  -6  -5   6    0.00    2.87
  -6   5   7   79.96   13.85
  -6   5   7   54.91   12.19
   6  -5  -7   92.88   15.24
   6   5  -7   57.41   11.28
   6   5  -7   55.98   10.97
  -6  -5   7   70.04   11.81
  -6   5   8   73.08   12.91
  -6   5   8   68.37   12.99
   6  -5  -8   59.50   12.50
   6   5  -8   58.54   11.23
   6   5  -8   60.55   10.98
  -6  -5   8   51.65   10.80
  -6   5   9  124.14   17.84
  -6   5   9   86.83   15.81
   6  -5  -9   89.08   16.58
   6   5  -9   73.83   14.27
   6   5  -9  108.67   15.45
  -6  -5   9   88.81   15.20
  -6   5  10   43.99   10.40
  -6   5  10   40.87   10.41
   6  -5 -10   46.47   11.11
   6   5 -10   49.87    9.79
   6   5 -10   32.71    8.50
  -6  -5  10   39.27    9.23
  -6   5  11    0.54    4.19
  -6   5  11   -0.00    3.34
   6  -5 -11    0.74    4.40
   6   5 -11    0.00    2.80
   6   5 -11    6.10    4.23
  -6  -5  11    2.42    3.92
  -6   5  12    3.45    4.66
   6  -5 -12   -0.00    4.11
  -6  -5  12    4.70    4.18
  -6   5  13  256.11   37.24
   6  -5 -13  266.74   38.31
  -6  -5  13  398.48   40.69
  -6   5  14  315.17   38.62
   6  -5 -14  282.22   38.40
  -6  -5  14  279.65   37.80
  -6   5  15   -0.00    4.32
   6  -5 -15    0.00    4.39
  -6  -5  15    3.09    5.01
  -6   5  16   16.67    7.58
  -6   5  16   12.43    6.63
   6  -5 -16   19.30    8.51
  -6   5  17   -0.00    3.16
  -6   5  17   -0.00    4.81
   6  -5 -17   -0.00    5.36
   6   5 -17    0.26    5.23
  -6   5  18  113.95   20.46
  -6   5  18  155.69   22.52
   6  -5 -18  117.71   21.43
   6   5 -18  134.79   21.39
  -6   5  19   20.16    8.28
  -6   5  19   33.94    9.98
   6  -5 -19   18.45    8.82
   6   5 -19   23.75    8.33
  -6  -5  19   25.36    9.49
  -6   5  20   29.89    8.93
   6   5 -20   18.72    7.93
  -6  -5  20   13.30    7.98
  -6   5  21    0.00    5.93
   6   5 -21    6.59    6.35
  -6  -5  21    2.49    5.63
  -6   5  22    6.20    6.10
   6   5 -22   -0.00    5.85
  -6  -5  22   -0.00    5.29
  -6   5  23   45.35   11.31
   6   5 -23   32.73   10.53
  -6  -5  23   31.25   11.41
  -6   5  24   20.54    8.71
   6   5 -24   26.52   10.10
  -6  -5  24   21.95   10.14
  -6   5  25   19.08    7.58
   6   5 -25    9.75    6.55
  -6  -5  25    7.35    7.53
  -6   5  26    5.42    4.60
   6   5 -26    0.00    5.35
  -6  -5  26    0.00    5.72
  -6   5  27   -0.00    4.43
   6   5 -27   -0.00    5.00
  -6  -5  27    3.66    7.06
  -6   5  28    0.00    5.69
   6   5 -28   13.74    8.50
  -6  -5  28   29.43   11.66
  -6   5  29   24.57    9.74
   6   5 -29    0.00    5.94
  -6  -5  29   14.35    9.46
  -6   5  30   23.24    8.92
   6   5 -30   20.69    9.50
  -6  -5  30    9.94    8.81
  -6   5  31    1.10    4.99
   6   5 -31    0.00    4.33
  -6  -5  31   -0.00    5.97
  -6   5  32    7.19    6.81
   6   5 -32    3.25    5.43
  -6  -5  32    0.81    6.41
  -6   5  33    5.24    7.43
  -6  -5  33   11.77   10.15
  -6   5  34    5.34    6.32
  -6  -5  34    4.86    7.79
  -6   5  35    6.87    6.79
  -6  -5  35   19.81    9.59
  -6   5  36    8.38    6.46
  -6  -5  36    0.00    6.75
  -6   5  37   -0.00    4.26
  -6   5  38    0.29    4.66
  -6   6   1  175.50   22.80
  -6   6   1  134.44   20.51
   6  -6  -1  156.87   21.12
   6   6  -1  154.50   17.54
   6   6  -1  135.97   16.96
  -6  -6   1  152.47   17.10
  -6  -6   1  133.09   13.94
  -6  -6   1  127.48   13.91
  -6   6   2   33.26    9.51
  -6   6   2   45.79   10.12
   6  -6  -2   34.26    8.69
   6  -6  -2   53.26   11.37
   6   6  -2   33.27    6.78
   6   6  -2   47.33    7.43
  -6  -6   2   38.26    6.94
  -6  -6   2   33.29    5.11
  -6  -6   2   33.78    5.01
  -6   6   3   10.67    5.46
  -6   6   3    5.34    4.46
   6  -6  -3   10.66    5.37
   6  -6  -3    6.58    4.93
   6   6  -3   11.60    4.06
   6   6  -3    7.11    3.61
  -6  -6   3   10.25    3.95
  -6   6   4   23.88    7.65
  -6   6   4   22.96    7.23
  -6   6   4   24.19    8.38
   6  -6  -4   25.16    7.47
   6  -6  -4   23.73    7.90
   6   6  -4   16.45    5.07
   6   6  -4   24.22    5.90
  -6  -6   4   24.22    5.83
  -6   6   5  119.45   20.10
  -6   6   5  149.74   21.51
   6  -6  -5  157.14   21.19
   6  -6  -5  152.01   21.99
   6   6  -5  111.64   17.40
   6   6  -5  158.03   18.76
  -6  -6   5  122.16   17.86
  -6   6   6   87.61   15.50
  -6   6   6   50.68   13.43
   6  -6  -6   84.74   15.44
   6  -6  -6  130.72   18.54
   6   6  -6   87.04   13.47
   6   6  -6  107.51   14.26
  -6  -6   6   97.94   14.36
  -6   6   7   77.33   13.89
  -6   6   7   90.74   15.03
   6  -6  -7   63.03   12.57
   6  -6  -7   39.62   11.54
   6   6  -7   65.59   11.41
   6   6  -7   80.35   12.15
  -6  -6   7   74.35   12.46
  -6   6   8    6.82    5.05
  -6   6   8    9.17    6.45
   6  -6  -8    0.82    3.79
   6  -6  -8   16.26    6.98
   6   6  -8   22.77    5.98
  -6  -6   8   21.48    6.66
  -6   6   9  118.89   19.53
   6  -6  -9  137.98   20.94
   6   6  -9  105.19   16.97
  -6  -6   9  130.24   18.99
  -6   6  10   98.59   18.40
   6  -6 -10  127.30   20.38
   6   6 -10  100.97   16.57
  -6  -6  10  140.57   19.33
  -6   6  11   58.13   12.90
   6  -6 -11   66.17   14.08
  -6  -6  11   65.68   13.20
  -6   6  12   87.45   16.42
   6  -6 -12   98.71   17.42
  -6  -6  12   83.66   15.89
  -6   6  13    3.33    4.66
   6  -6 -13    4.05    4.43
   6   6 -13    5.82    4.11
  -6  -6  13    3.00    4.71
  -6   6  14   -0.00    4.23
   6  -6 -14    0.00    4.24
   6   6 -14    0.00    3.24
  -6  -6  14    0.25    3.93
  -6   6  15   72.20   14.45
  -6   6  15   89.10   16.00
   6  -6 -15   61.65   14.61
   6   6 -15   73.94   13.90
  -6  -6  15   62.75   14.36
  -6   6  16    4.87    5.07
  -6   6  16   15.76    7.85
   6  -6 -16    8.74    5.99
   6   6 -16    9.23    4.96
  -6   6  17   11.89    7.61
   6  -6 -17   17.80    8.42
   6   6 -17   24.99    8.00
  -6   6  18   67.18   13.84
   6   6 -18   64.87   13.50
  -6  -6  18   44.32   12.85
  -6   6  19   17.81    7.42
   6   6 -19   20.08    8.19
  -6  -6  19   10.56    7.02
  -6   6  20    3.61    4.76
   6   6 -20    0.00    5.21
  -6  -6  20    2.16    5.92
  -6   6  21   49.87   12.06
   6   6 -21   34.92   10.49
  -6  -6  21   46.81   12.81
  -6   6  22   20.64    8.18
   6   6 -22   17.18    8.02
  -6  -6  22   20.83    9.72
  -6   6  23   44.22   11.30
   6   6 -23   23.55    9.03
  -6  -6  23   31.02   10.83
  -6   6  24   -0.00    5.04
   6   6 -24    1.26    5.15
  -6  -6  24    5.31    6.74
  -6   6  25   27.80    9.51
   6   6 -25   -0.00    5.14
  -6  -6  25   23.27   10.32
  -6   6  26   39.72   10.57
   6   6 -26   19.09    9.20
  -6  -6  26    9.70    8.96
  -6   6  27   23.06    9.34
   6   6 -27   17.02    8.65
  -6  -6  27   32.31   11.44
  -6   6  28    2.33    5.23
   6   6 -28    3.06    5.32
  -6  -6  28    4.75    6.83
  -6   6  29    2.40    6.35
   6   6 -29   -0.00    4.92
  -6  -6  29   -0.00    6.81
  -6   6  30   14.87    8.00
   6   6 -30   -0.00    4.32
  -6  -6  30    0.00    6.73
  -6   6  31   13.44    8.88
   6   6 -31   11.30    7.55
  -6  -6  31    9.36    8.19
  -6   6  32   22.07   10.53
   6   6 -32    8.43    7.95
  -6  -6  32    8.08    8.13
  -6   6  33    9.96    7.67
   6   6 -33    8.81    7.85
  -6  -6  33    0.00    5.32
  -6   6  34    6.39    6.37
  -6  -6  34    0.00    6.09
  -6   6  35    4.50    7.61
  -6  -6  35   -0.00    6.78
  -6   6  36    0.00    4.75
  -6  -6  36   -0.00    8.16
  -6   6  37   10.32    7.51
  -6   7   1   26.05    7.70
  -6   7   1   23.47    7.84
   6   7  -1   12.85    3.42
   6   7  -1    6.94    3.13
  -6  -7   1    4.60    2.78
  -6   7   2   13.66    6.69
  -6   7   2   14.29    6.19
   6   7  -2   17.86    4.26
   6   7  -2   12.36    4.21
  -6  -7   2    9.27    3.84
  -6   7   3  317.76   36.61
  -6   7   3  247.00   34.41
   6   7  -3  278.29   30.77
   6   7  -3  244.16   30.59
  -6  -7   3  274.50   31.16
  -6   7   4   88.10   15.67
  -6   7   4  106.01   16.83
   6  -7  -4   69.79   14.96
   6   7  -4   96.35   12.74
   6   7  -4   77.84   12.37
  -6  -7   4   77.97   12.65
  -6   7   5   22.55    7.93
  -6   7   5   27.19    8.53
   6  -7  -5   32.79    9.06
   6   7  -5   33.33    6.73
  -6  -7   5   24.23    6.71
  -6   7   6   29.91    8.51
   6  -7  -6   21.52    7.85
   6   7  -6   20.04    5.59
  -6  -7   6   16.34    5.75
  -6   7   7   13.91    6.77
   6  -7  -7   17.97    7.56
   6   7  -7   20.55    5.83
  -6  -7   7   14.23    5.76
  -6   7   8   42.73   10.95
   6  -7  -8   45.82   11.23
   6   7  -8   34.41    8.09
  -6  -7   8   45.41    9.86
  -6   7   9  131.98   22.40
   6  -7  -9  125.99   22.08
   6   7  -9  170.38   20.91
  -6  -7   9  155.00   22.06
  -6   7  10    2.88    4.37
   6  -7 -10    7.80    5.60
   6   7 -10    1.34    3.09
   6   7 -10    0.00    3.05
  -6  -7  10    1.80    4.35
  -6   7  11    1.26    4.52
   6  -7 -11   -0.00    4.54
   6   7 -11    0.00    2.86
   6   7 -11    0.00    2.53
  -6  -7  11   -0.00    4.65
  -6   7  12   22.38    8.38
  -6   7  12   17.51    7.73
   6  -7 -12   15.44    7.41
   6   7 -12   26.79    7.54
  -6  -7  12   26.68    8.47
  -6   7  13  186.42   25.48
  -6   7  13  170.37   25.27
   6  -7 -13  207.16   27.47
   6   7 -13  125.74   21.70
  -6  -7  13  156.02   24.55
  -6   7  14    0.00    3.65
  -6   7  14    6.88    6.08
   6  -7 -14    4.78    5.74
   6   7 -14    9.88    5.13
  -6  -7  14    0.00    5.74
  -6   7  15    0.00    4.71
   6   7 -15    0.00    2.97
  -6  -7  15    0.00    5.34
  -6   7  16    7.93    6.24
   6   7 -16    8.06    5.36
  -6   7  17    2.08    4.25
   6   7 -17   -0.00    4.49
  -6   7  18    2.27    4.61
   6   7 -18   11.57    5.40
  -6  -7  18   -0.00    6.75
  -6   7  19   75.89   15.52
   6   7 -19   75.64   14.90
  -6  -7  19   68.82   16.57
  -6   7  20   21.20    7.84
   6   7 -20    7.07    6.87
  -6  -7  20    4.14    6.58
  -6   7  21    9.00    6.06
   6   7 -21    0.15    3.65
  -6  -7  21    4.52    6.38
  -6   7  22    7.13    5.00
   6   7 -22    0.65    4.07
  -6  -7  22    0.79    5.23
  -6   7  23   26.32    8.89
   6   7 -23   17.44    7.69
  -6  -7  23   27.01   10.65
  -6   7  24   12.49    6.91
   6   7 -24    9.41    6.55
  -6  -7  24   12.87    8.11
  -6   7  25   17.78    8.33
   6   7 -25   28.13    9.90
  -6  -7  25   29.04   11.15
  -6   7  26    2.76    5.32
   6   7 -26   -0.00    4.65
  -6  -7  26   -0.00    5.58
  -6   7  27   -0.00    4.57
   6   7 -27    3.46    6.35
  -6  -7  27    0.00    6.87
  -6   7  28   -0.00    4.83
   6   7 -28   -0.00    6.04
  -6  -7  28   32.85   10.97
  -6   7  29   30.91   10.10
   6   7 -29   18.98    9.08
  -6  -7  29   12.68    8.51
  -6   7  30    2.75    5.03
   6   7 -30    4.32    5.42
  -6  -7  30   -0.00    6.67
  -6   7  31    1.14    5.65
   6   7 -31    8.28    8.13
  -6  -7  31    3.12    6.07
  -6   7  32    2.10    4.86
   6   7 -32    0.00    5.35
  -6  -7  32    1.88    4.89
  -6   7  33    5.65    6.10
   6   7 -33    6.47    7.10
  -6  -7  33   -0.00    5.60
  -6   7  34    0.00    5.30
   6   7 -34    2.74    5.38
  -6  -7  34    0.86    5.96
  -6   7  35    5.37    7.40
  -6  -7  35    0.00    6.48
  -6   7  36   -0.00    4.34
  -6   7  37   -0.00    4.71
  -6   8   1  124.21   21.35
  -6   8   1  134.10   21.58
   6   8  -1  143.24   16.68
  -6  -8   1  134.04   16.80
  -6   8   2   11.16    6.33
  -6   8   2    5.66    4.33
   6   8  -2    8.02    3.09
  -6  -8   2    6.23    3.02
  -6   8   3    4.84    4.89
  -6   8   3    3.14    4.79
   6   8  -3    1.35    2.32
  -6  -8   3   -0.00    2.53
  -6   8   4    1.57    4.59
  -6   8   4    2.02    3.65
   6   8  -4    3.94    2.89
  -6  -8   4    0.00    2.46
  -6   8   5  214.26   32.76
  -6   8   5  252.61   34.37
   6   8  -5  286.73   30.33
  -6  -8   5  247.25   30.89
  -6   8   6    1.44    3.14
  -6   8   6    0.00    3.95
   6  -8  -6    2.72    5.08
   6   8  -6    2.98    3.50
   6   8  -6    2.70    2.78
  -6  -8   6    4.75    3.93
  -6   8   7   73.44   16.42
   6  -8  -7   75.50   16.56
   6   8  -7  116.02   15.10
   6   8  -7  103.67   15.00
  -6  -8   7  109.91   16.35
  -6   8   8    2.77    4.56
  -6   8   8    8.45    6.73
   6  -8  -8    6.55    5.30
   6   8  -8    4.37    3.78
   6   8  -8    1.21    3.28
  -6  -8   8    0.00    3.81
  -6   8   9  147.10   23.33
  -6   8   9  158.45   24.23
   6  -8  -9  164.44   23.60
   6  -8  -9  155.71   24.23
   6   8  -9  176.98   21.30
   6   8  -9  125.76   20.14
  -6  -8   9  154.15   22.62
  -6   8  10   43.88   10.80
  -6   8  10   56.43   12.14
   6  -8 -10   35.70    9.71
   6  -8 -10   24.46    9.41
   6   8 -10   34.21    8.13
   6   8 -10   51.62    9.87
  -6  -8  10   46.79   10.88
  -6   8  11  116.59   19.06
   6  -8 -11   97.62   17.21
   6   8 -11  110.50   16.43
  -6  -8  11   82.92   16.58
  -6   8  12   23.58    8.66
   6   8 -12   22.15    6.95
  -6  -8  12   17.43    7.32
  -6   8  13    4.56    5.07
   6   8 -13    5.43    4.29
  -6  -8  13    0.00    5.12
  -6   8  14    8.70    6.63
   6   8 -14    4.67    4.30
  -6  -8  14   15.94    7.47
  -6   8  15  132.29   21.17
   6   8 -15  113.24   19.04
  -6   8  16    3.06    4.17
   6   8 -16   -0.00    4.38
  -6   8  17   41.67   10.74
   6   8 -17   29.24    8.98
  -6  -8  17   51.79   12.81
  -6   8  18    1.39    3.72
   6   8 -18    4.36    4.17
  -6  -8  18   -0.00    4.95
  -6   8  19   28.46    8.85
   6   8 -19   14.09    7.02
  -6  -8  19   23.24    9.63
  -6   8  20   -0.00    3.97
   6   8 -20    2.36    4.72
  -6  -8  20    3.67    7.20
  -6   8  21   12.75    7.41
   6   8 -21   29.20    9.47
  -6  -8  21   15.63    9.68
  -6   8  22    7.83    5.50
   6   8 -22    6.40    5.83
  -6  -8  22    0.00    7.56
  -6   8  23    3.75    4.97
   6   8 -23    0.00    4.05
  -6  -8  23   10.10    8.66
  -6   8  24   -0.00    4.96
   6   8 -24   -0.00    4.96
  -6  -8  24   -0.00    5.85
  -6   8  25   30.87   10.11
   6   8 -25   22.29    8.89
  -6  -8  25   15.23    9.66
  -6   8  26   10.52    7.18
   6   8 -26    0.00    3.21
  -6  -8  26   -0.00    6.06
  -6   8  27   31.81   10.14
   6   8 -27   24.22    9.89
  -6  -8  27    7.24    7.39
  -6   8  28    4.96    5.03
   6   8 -28    3.69    5.81
  -6  -8  28   -0.00    4.37
  -6   8  29   -0.00    4.15
   6   8 -29    4.47    6.71
  -6  -8  29   -0.00    5.00
  -6   8  30    1.44    4.91
   6   8 -30    0.24    6.13
  -6  -8  30   -0.00    4.77
  -6   8  31   13.87    7.43
   6   8 -31    6.68    6.85
  -6  -8  31   23.56   10.92
  -6   8  32   -0.00    5.40
   6   8 -32   11.41    7.90
  -6  -8  32    0.00    7.20
  -6   8  33    1.90    5.37
   6   8 -33   16.18    8.55
  -6  -8  33    0.00    5.70
  -6   8  34    5.08    5.80
   6   8 -34   -0.00    5.57
  -6  -8  34    5.65    7.91
  -6   8  35    7.97    6.80
  -6   8  36    1.61    4.89
  -6   8  37    0.41    4.56
  -6   9   1    3.43    5.50
   6  -9  -1    2.63    3.37
  -6   9   2   10.33    6.36
   6  -9  -2   19.30    7.34
   6   9  -2   19.04    4.77
  -6   9   3  155.29   26.20
   6  -9  -3  195.92   26.73
   6   9  -3  210.52   23.04
  -6  -9   3  166.10   22.55
  -6   9   4    6.30    5.75
   6  -9  -4   10.15    5.88
   6   9  -4    0.00    2.10
  -6  -9   4   16.71    5.41
   6  -9  -5    2.03    2.91
   6   9  -5   -0.00    2.77
  -6  -9   5    2.25    3.67
   6  -9  -6   13.20    6.94
   6   9  -6   15.34    4.96
  -6  -9   6    8.37    4.70
  -6   9   7   11.26    6.39
   6  -9  -7    9.70    6.92
   6   9  -7   22.80    6.17
  -6  -9   7   17.03    6.40
  -6   9   8   -0.00    4.99
   6  -9  -8    1.19    3.98
   6   9  -8   -0.00    2.37
  -6  -9   8    0.43    4.10
  -6   9   9  110.55   18.54
   6  -9  -9  127.79   19.11
   6   9  -9   88.14   14.85
   6   9  -9  100.15   15.63
  -6  -9   9   91.76   16.72
  -6   9  10    0.00    3.74
   6  -9 -10    8.25    5.39
   6   9 -10    7.66    4.04
   6   9 -10    3.28    4.31
  -6  -9  10    2.93    4.14
  -6   9  11   -0.00    4.74
   6  -9 -11   -0.00    3.61
   6   9 -11    1.88    3.44
  -6  -9  11    0.00    5.23
  -6   9  12    2.07    4.22
   6  -9 -12    0.00    3.70
   6   9 -12    4.24    4.02
  -6  -9  12    3.26    5.99
  -6   9  13   76.29   16.05
   6  -9 -13   68.91   15.11
   6   9 -13   97.72   15.57
  -6  -9  13  119.10   19.41
  -6   9  14    0.00    5.14
   6   9 -14    7.83    4.90
  -6   9  15   22.82    8.61
   6   9 -15   17.84    6.71
  -6   9  16    9.65    6.34
   6   9 -16    0.90    3.15
  -6   9  17    5.85    5.17
   6   9 -17   16.37    6.47
  -6  -9  17   13.13    7.50
  -6   9  18    4.89    5.42
   6   9 -18    5.56    5.04
  -6  -9  18    3.58    7.21
  -6   9  19   47.88   12.32
   6   9 -19   27.01    8.98
  -6  -9  19   47.86   13.69
  -6   9  20    2.17    4.61
   6   9 -20    2.63    4.57
  -6  -9  20    3.85    5.43
  -6   9  21    1.90    4.32
   6   9 -21    0.66    3.50
  -6  -9  21    7.64    7.65
  -6   9  22    8.37    5.45
   6   9 -22   -0.00    3.92
  -6  -9  22    1.13    5.51
  -6   9  23   34.38   10.79
   6   9 -23   35.84   10.64
  -6  -9  23   20.02   10.30
  -6   9  24   -0.00    4.73
   6   9 -24   -0.00    4.11
  -6  -9  24   -0.00    5.63
  -6   9  25   12.32    8.13
   6   9 -25   12.30    7.40
  -6  -9  25   25.18   10.53
  -6   9  26    0.59    4.20
   6   9 -26    3.86    5.19
  -6  -9  26    3.13    8.57
  -6   9  27   -0.00    5.26
   6   9 -27    1.51    3.93
  -6  -9  27    1.02    9.03
  -6   9  28   -0.00    4.24
   6   9 -28   -0.00    6.02
  -6  -9  28   -0.00    7.68
  -6   9  29   14.62    7.29
   6   9 -29    8.39    7.70
  -6  -9  29   25.06   11.48
  -6   9  30   -0.00    4.63
   6   9 -30    0.00    4.97
  -6  -9  30   -0.00    7.38
  -6   9  31    1.53    5.41
   6   9 -31   -0.00    4.15
  -6  -9  31   -0.00    6.47
  -6   9  32    2.62    4.65
   6   9 -32    1.12    5.89
  -6  -9  32    8.31    7.39
  -6   9  33    2.05    5.22
   6   9 -33    4.31    7.14
  -6  -9  33    8.35    9.47
  -6   9  34    0.16    3.65
   6   9 -34    2.09    6.17
  -6  -9  34    6.42    7.03
  -6   9  35    0.00    4.53
   6   9 -35   -0.00    4.94
  -6   9  36    0.22    4.84
  -6  10   1   49.57   12.30
   6 -10  -1   45.33   11.40
   6  10  -1   47.47    8.15
  -6  10   2   14.98    7.58
   6 -10  -2   25.52    8.22
   6  10  -2   10.10    3.83
  -6  10   3   -0.00    5.03
   6 -10  -3    2.97    4.58
   6  10  -3    1.02    2.06
  -6  10   4   16.34    8.02
   6 -10  -4    5.02    5.03
   6  10  -4   11.63    4.36
  -6  10   5   41.85   11.24
   6 -10  -5   46.54   11.02
   6  10  -5   31.61    7.56
  -6  10   6    0.79    4.02
   6 -10  -6    2.35    3.81
   6  10  -6    0.52    2.79
  -6  10   7   19.99    7.70
   6 -10  -7   28.99    8.90
   6  10  -7   17.16    5.78
  -6  10   8    0.00    4.29
   6 -10  -8    0.00    3.93
   6  10  -8    1.67    3.48
  -6 -10   8   -0.00    4.29
  -6  10   9   -0.00    3.80
  -6  10   9   -0.00    3.83
   6 -10  -9    9.13    5.54
   6  10  -9    3.87    3.69
  -6 -10   9    5.48    4.94
  -6  10  10    2.84    4.96
   6 -10 -10    2.93    4.23
   6  10 -10   -0.00    3.31
  -6 -10  10    4.33    5.21
  -6  10  11  130.62   20.76
   6 -10 -11  113.47   19.51
   6  10 -11  123.47   18.34
  -6 -10  11   99.68   19.12
  -6  10  12   -0.00    4.68
   6 -10 -12   -0.00    3.40
   6  10 -12   -0.00    3.51
  -6 -10  12   -0.00    4.67
  -6  10  13    4.23    4.72
   6 -10 -13    2.92    5.18
   6  10 -13   17.55    6.69
  -6 -10  13   10.27    6.54
  -6  10  14    2.17    5.05
   6 -10 -14    3.47    5.06
   6  10 -14    2.99    4.08
  -6  10  15   76.18   15.69
   6 -10 -15   63.31   14.21
   6  10 -15   81.62   14.34
  -6  10  16    8.62    6.23
   6  10 -16   -0.00    3.58
  -6 -10  16    4.45    5.78
  -6  10  17   31.60   10.24
   6  10 -17   30.85    9.20
  -6 -10  17   53.81   13.67
  -6  10  18    4.66    5.06
   6  10 -18    2.86    4.59
  -6 -10  18    2.83    6.47
  -6  10  19    6.19    5.42
   6  10 -19    3.04    4.54
  -6 -10  19   -0.00    5.28
  -6  10  20   -0.00    5.75
   6  10 -20    0.00    4.21
  -6 -10  20    0.04    5.99
  -6  10  21   44.52   12.91
   6  10 -21   53.30   12.51
  -6 -10  21   47.93   14.90
  -6  10  22   -0.00    4.31
   6  10 -22    0.00    4.00
  -6 -10  22    5.42    8.42
  -6  10  23   11.81    6.37
   6  10 -23    5.99    5.39
  -6 -10  23    5.57    6.79
  -6  10  24   -0.00    3.60
   6  10 -24   -0.00    5.62
  -6 -10  24   -0.00    6.26
  -6  10  25    8.12    6.23
   6  10 -25   10.38    7.82
  -6 -10  25   17.10    9.48
  -6  10  26    1.09    4.47
   6  10 -26   -0.00    4.41
  -6 -10  26    0.36    5.82
  -6  10  27   13.21    6.93
   6  10 -27   10.74    7.08
  -6 -10  27   18.87    9.90
  -6  10  28   -0.00    4.84
   6  10 -28    0.44    4.98
  -6 -10  28    0.00    5.90
  -6  10  29    9.40    6.49
   6  10 -29   -0.00    6.00
  -6 -10  29   21.18   10.21
  -6  10  30   -0.00    4.52
   6  10 -30   -0.00    5.02
  -6 -10  30   -0.00    7.10
  -6  10  31   -0.00    4.78
   6  10 -31   -0.00    4.27
  -6 -10  31    8.59    8.77
  -6  10  32   -0.00    3.71
   6  10 -32   -0.00    5.99
  -6 -10  32   -0.00    8.15
  -6  10  33    0.00    5.43
   6  10 -33    8.65    6.40
  -6 -10  33    2.03    7.37
  -6  10  34   -0.00    6.53
   6  10 -34   -0.00    5.99
  -6  10  35    7.27    6.43
   6  10 -35    5.56    7.30
  -6  11   1    4.67    5.06
   6 -11  -1    8.46    5.25
   6  11  -1    5.27    2.74
  -6  11   2    2.32    4.77
   6 -11  -2    5.31    5.57
   6  11  -2    0.00    1.77
  -6  11   3   56.02   12.85
   6 -11  -3   39.53   10.99
   6  11  -3   53.21    8.98
  -6  11   4    0.98    4.74
   6 -11  -4    3.73    3.85
   6  11  -4    0.17    2.01
  -6  11   5    0.18    3.88
   6 -11  -5    0.79    3.65
   6  11  -5    5.50    3.79
  -6  11   6    5.02    5.13
   6 -11  -6   -3.05    4.37
   6  11  -6    2.35    3.13
  -6  11   7    7.20    6.27
   6 -11  -7    9.56    5.35
   6  11  -7    0.86    3.19
  -6  11   8    0.27    4.56
   6 -11  -8   19.86    7.32
   6  11  -8   18.49    5.43
  -6  11   9   44.77   11.30
   6 -11  -9   47.64   11.70
   6  11  -9   38.59    9.15
  -6  11  10   -0.00    3.47
   6 -11 -10   -0.00    4.04
   6  11 -10    0.00    3.02
  -6  11  11   -0.00    4.66
   6 -11 -11    4.35    5.21
   6  11 -11    2.29    3.61
  -6  11  12   12.21    6.28
   6 -11 -12    2.62    4.18
   6  11 -12    6.86    4.47
  -6  11  13   36.24   10.97
   6 -11 -13   51.05   11.83
   6  11 -13   37.63    9.63
  -6  11  14   -0.00    3.68
   6 -11 -14    2.64    4.25
   6  11 -14   -0.00    3.63
  -6  11  15   36.79   10.10
   6 -11 -15   34.07    9.79
   6  11 -15   14.92    6.94
  -6 -11  15   10.19    7.63
  -6  11  16    5.83    6.24
   6 -11 -16    0.00    4.16
   6  11 -16    0.00    4.27
  -6 -11  16    0.00    5.65
  -6  11  17   41.80   11.28
   6 -11 -17   24.05    8.89
   6  11 -17   29.08    9.02
  -6 -11  17   19.64    9.80
  -6  11  18    4.12    5.49
   6 -11 -18    0.93    4.87
   6  11 -18   -0.00    4.29
  -6 -11  18    0.98    5.62
  -6  11  19   19.34    8.72
   6  11 -19   24.91    8.63
  -6 -11  19   14.25    8.41
  -6  11  20    1.48    4.34
   6  11 -20    2.52    5.15
  -6 -11  20   -0.00    6.54
  -6  11  21   -0.00    5.17
   6  11 -21   -0.00    5.05
  -6 -11  21   -0.00    6.96
  -6  11  22   -0.00    4.25
   6  11 -22    2.02    5.15
  -6 -11  22   -0.00    8.24
  -6  11  23   18.37    8.63
   6  11 -23   27.94    9.31
  -6 -11  23   40.00   13.87
  -6  11  24    2.83    5.38
   6  11 -24    2.46    5.54
  -6 -11  24    0.36    6.25
  -6  11  25    7.05    6.23
   6  11 -25   -0.00    5.49
  -6 -11  25   -0.00    5.28
  -6  11  26    0.00    4.26
   6  11 -26   -0.00    5.69
  -6 -11  26   -0.00    5.97
  -6  11  27   -0.00    4.10
   6  11 -27    2.32    5.40
  -6 -11  27    7.62    8.24
  -6  11  28    0.00    4.58
   6  11 -28    3.36    5.46
  -6 -11  28   -0.00    7.18
  -6  11  29    2.18    5.44
   6  11 -29   10.80    7.89
  -6 -11  29    2.34    7.65
  -6  11  30    2.76    4.04
   6  11 -30    0.01    4.88
  -6 -11  30    4.47   10.59
  -6  11  31    4.57    5.61
   6  11 -31   -0.00    4.61
  -6 -11  31    0.00    6.23
  -6  11  32   -0.00    5.39
   6  11 -32    0.06    4.54
  -6 -11  32    3.79    8.36
   6  11 -33    9.13    7.53
  -6  12   1   44.62   12.04
   6 -12  -1   42.41   11.47
   6  12  -1   45.19    8.01
  -6  12   2    0.00    3.52
   6 -12  -2    2.39    4.62
   6  12  -2    1.47    2.51
  -6  12   3    2.99    5.34
   6 -12  -3    4.88    5.28
   6  12  -3    1.14    2.26
  -6  12   4    7.44    6.58
   6 -12  -4    0.00    5.20
   6  12  -4    2.65    2.47
  -6  12   5   52.75   13.10
   6 -12  -5   59.58   12.81
   6  12  -5   44.09    9.09
  -6  12   6    6.52    5.83
   6 -12  -6    0.20    3.25
   6  12  -6    0.00    3.23
  -6  12   7    7.84    6.12
   6 -12  -7    7.14    5.61
   6  12  -7    5.65    4.47
  -6  12   8    0.00    4.72
   6 -12  -8    8.44    5.31
   6  12  -8    1.59    3.78
  -6  12   9   11.86    6.24
   6 -12  -9    9.46    5.51
   6  12  -9    6.33    4.74
  -6  12  10    0.00    4.45
   6 -12 -10    0.00    4.27
   6  12 -10    0.00    3.75
  -6  12  11   48.75   11.41
   6 -12 -11   30.32    9.61
   6  12 -11   18.96    7.25
   6 -12 -12    0.33    4.38
   6  12 -12   -0.00    3.21
  -6  12  13    1.02    5.57
   6 -12 -13    3.15    4.25
   6  12 -13    0.00    3.83
  -6  12  14    0.16    4.41
   6 -12 -14    1.60    3.81
   6  12 -14   -0.00    4.05
  -6  12  15   27.69    9.24
   6 -12 -15   37.81   10.34
   6  12 -15   21.76    7.61
  -6  12  16    0.00    3.99
   6 -12 -16    4.52    5.12
   6  12 -16    5.83    5.28
  -6  12  17   28.56    9.13
   6 -12 -17    2.71    4.17
   6  12 -17   10.43    5.93
  -6  12  18    1.62    5.27
   6 -12 -18   -0.00    3.71
   6  12 -18    4.91    4.81
  -6  12  19    0.93    4.77
   6 -12 -19   -0.00    4.96
   6  12 -19   -0.00    4.03
  -6  12  20   -0.00    4.59
   6 -12 -20   -3.84    5.45
   6  12 -20    0.00    4.36
  -6 -12  20    3.01    6.89
  -6  12  21    1.78    5.34
   6 -12 -21   28.49    8.80
   6  12 -21   28.53    9.53
  -6 -12  21   28.63   11.60
  -6  12  22    0.00    3.93
   6  12 -22    1.11    4.07
  -6 -12  22    5.53    6.91
  -6  12  23    4.39    6.01
   6  12 -23    6.14    5.26
  -6 -12  23    8.72    8.14
  -6  12  24    3.84    6.21
   6  12 -24    1.30    4.90
  -6 -12  24   -0.00    6.47
  -6  12  25   20.15    8.79
   6  12 -25    9.94    7.09
  -6 -12  25   23.99   10.72
  -6  12  26   -0.00    4.43
   6  12 -26    2.89    5.28
  -6 -12  26   -0.00    5.60
  -6  12  27    0.00    5.49
   6  12 -27   11.18    8.23
  -6 -12  27   17.47   11.14
  -6  12  28    1.60    5.00
   6  12 -28   -0.00    4.95
  -6 -12  28    0.00    6.05
   6  12 -29    0.00    4.82
  -6 -12  29    0.00    7.24
  -6 -12  30   -0.00    5.86
  -6 -12  31    8.82   10.54
  -6  13   1    8.14    6.12
   6 -13  -1    0.00    5.11
   6  13  -1   19.75    4.99
  -6  13   2    0.00    4.17
   6 -13  -2    5.77    4.83
   6  13  -2    0.00    2.50
  -6  13   3   54.98   13.51
   6 -13  -3   53.57   13.02
   6  13  -3   38.08    8.39
  -6  13   4   14.92    7.40
   6 -13  -4   27.31    9.08
   6  13  -4   16.70    5.36
  -6  13   5    5.72    5.44
   6 -13  -5    8.43    6.03
   6  13  -5    6.19    3.74
  -6  13   6   16.51    7.16
   6 -13  -6    3.61    5.61
   6  13  -6    5.44    3.93
  -6  13   7    9.97    6.83
   6 -13  -7   15.98    7.16
   6  13  -7   14.74    5.94
  -6  13   8   13.96    7.47
   6 -13  -8   23.50    8.29
   6  13  -8    8.43    5.17
  -6  13   9   43.97   11.82
   6 -13  -9   49.94   12.19
   6  13  -9   39.81    9.45
  -6  13  10    2.42    5.03
   6 -13 -10    0.02    4.36
   6  13 -10    9.44    5.12
  -6  13  11    6.32    5.17
   6 -13 -11   -0.00    3.84
   6  13 -11   -0.00    3.65
  -6  13  12   14.05    6.89
   6 -13 -12   13.50    7.06
   6  13 -12    8.78    5.07
  -6  13  13   12.05    6.79
   6 -13 -13   28.16    8.85
   6  13 -13   19.80    6.63
   6 -13 -14    3.08    4.10
   6  13 -14    0.99    3.87
  -6  13  15    9.04    6.33
   6 -13 -15   11.71    6.62
   6  13 -15    7.08    6.12
  -6  13  16    4.58    5.19
   6 -13 -16   -0.00    3.53
   6  13 -16   -0.00    4.18
  -6  13  17   12.84    7.02
   6 -13 -17    1.85    4.36
   6  13 -17   15.14    6.62
  -6  13  18    4.16    4.73
   6 -13 -18    3.55    3.97
   6  13 -18    0.00    4.21
  -6  13  19   20.60    9.05
   6 -13 -19   21.82    8.21
   6  13 -19   21.38    8.05
  -6  13  20   -0.00    5.33
   6 -13 -20    6.95    5.17
   6  13 -20   -0.00    3.98
  -6  13  21   -0.00    4.39
   6 -13 -21   -0.00    4.81
   6  13 -21   -0.00    5.12
  -6  13  22    6.59    5.73
   6 -13 -22    1.93    4.04
   6  13 -22    0.85    4.95
  -6  13  23    6.91    5.60
   6  13 -23    4.93    4.41
  -6  13  24   -0.00    3.33
   6  13 -24   -0.00    4.45
   6  13 -25   14.44    8.75
   6  13 -26    9.80    6.31
  -6 -13  28    1.57    5.23
  -6 -13  29    0.00    7.25
  -6 -13  30    8.11    8.73
  -6  14   1    8.96    6.80
   6 -14  -1   15.94    7.98
   6  14  -1   16.02    4.92
  -6  14   2    6.89    5.74
   6 -14  -2   10.53    6.24
   6  14  -2    3.26    3.03
  -6  14   3    6.62    5.47
   6 -14  -3    0.95    3.78
   6  14  -3   -0.00    2.47
  -6  14   4   11.36    7.23
   6 -14  -4    0.00    5.05
   6  14  -4    1.90    3.04
  -6  14   5   13.02    8.77
   6 -14  -5   31.96   10.81
   6  14  -5   40.94    8.45
  -6  14   6   30.10   10.09
   6 -14  -6   18.77    7.85
   6  14  -6   11.50    4.82
  -6  14   7   13.55    7.37
   6 -14  -7   19.00    7.85
   6  14  -7   15.72    6.15
  -6  14   8   -0.00    5.26
   6 -14  -8   -0.00    5.57
   6  14  -8    2.92    3.88
  -6  14   9   14.81    6.79
   6 -14  -9   26.75    8.67
   6  14  -9    6.74    5.48
  -6  14  10    5.16    5.53
   6 -14 -10    1.86    4.34
   6  14 -10    2.09    3.63
  -6  14  11    7.92    6.13
   6 -14 -11   11.86    5.79
   6  14 -11    4.90    4.86
  -6  14  12   10.44    6.49
   6 -14 -12    1.03    4.05
   6  14 -12    1.92    3.46
  -6  14  13   -0.00    4.54
   6 -14 -13   -0.00    3.55
   6  14 -13    7.73    4.33
  -6  14  14   -0.00    4.28
   6 -14 -14    1.26    3.50
   6  14 -14    1.42    4.28
  -6  14  15    1.01    4.26
   6 -14 -15   -0.00    4.06
   6  14 -15    3.73    4.51
   6 -14 -16    5.35    5.57
   6  14 -16   12.62    6.28
   6 -14 -17    4.15    5.04
   6  14 -17    2.81    5.64
  -6  14  18   -0.00    3.67
   6 -14 -18   -0.00    4.19
   6  14 -18   -0.00    4.04
  -6  14  19    3.97    5.88
   6  14 -19   -0.00    3.03
   6  14 -20    0.00    5.17
   6  14 -21   13.19    7.04
   6  14 -22    1.14    4.20
  -6  15   1    4.50    5.86
   6 -15  -1    0.06    2.71
   6  15  -1    2.40    3.37
  -6  15   2    1.23    3.73
   6 -15  -2    1.42    4.72
   6  15  -2    9.02    4.11
  -6  15   3   12.15    7.50
   6 -15  -3    0.00    3.78
   6  15  -3    4.66    3.60
  -6  15   4   13.09    7.00
   6 -15  -4    5.07    6.28
   6  15  -4    0.00    2.88
  -6  15   5    0.10    5.20
   6 -15  -5    3.29    4.74
   6  15  -5    2.42    3.39
  -6  15   6    6.66    6.55
   6 -15  -6    1.10    4.64
   6  15  -6    0.00    2.67
  -6  15   7    4.25    6.45
   6 -15  -7    4.60    5.04
   6  15  -7    8.47    4.03
  -6  15   8    5.29    5.05
   6 -15  -8    3.44    4.99
   6  15  -8    8.24    5.01
  -6  15   9   -0.00    4.31
   6 -15  -9   12.44    6.68
   6  15  -9   15.05    6.11
  -6  15  10    2.40    4.21
   6 -15 -10   -0.00    4.27
   6  15 -10    6.51    4.63
  -6  15  11    3.15    5.27
   6 -15 -11   -3.64    4.78
   6  15 -11    3.07    3.97
  -6  15  12    4.62    5.50
   6 -15 -12    4.41    4.38
   6  15 -12   18.55    6.66
  -6  15  13    4.31    5.67
   6 -15 -13   22.41    8.52
   6  15 -13    8.49    5.40
  -6  15  14    3.02    4.60
   6  15 -14    3.95    4.70
  -6  15  15   -0.00    3.69
   6  15 -15    0.00    4.28
  -6  15  16    0.00    3.45
   6  15 -16    3.56    5.03
  -6  15  17   -0.00    4.77
   6  15 -17   -0.00    3.96
  -6  16   1    6.48    6.32
   6 -16  -1    5.67    6.47
   6  16  -1    6.46    3.57
  -6  16   2    8.46    6.32
   6 -16  -2    9.64    7.00
   6  16  -2    3.24    3.42
  -6  16   3    0.57    4.35
   6 -16  -3    1.57    5.10
   6  16  -3    1.50    2.78
  -6  16   4   -0.00    4.26
   6 -16  -4    2.06    5.12
   6  16  -4    2.01    2.86
  -6  16   5    5.22    6.11
   6 -16  -5    0.00    5.02
   6  16  -5    0.00    3.45
  -6  16   6   21.13    8.90
   6 -16  -6   11.65    6.99
   6  16  -6    2.69    3.48
  -6  16   7    2.91    5.09
   6 -16  -7   -0.00    4.18
   6  16  -7   -0.00    2.65
  -6  16   8    4.78    5.53
   6 -16  -8    2.80    4.08
   6  16  -8   -0.00    3.39
  -6  16   9    1.82    3.66
   6  16  -9   -0.00    3.22
  -6  16  10    5.46    5.52
   6  16 -10    0.44    3.62
  -6  16  11    1.87    4.82
   6  16 -11    0.00    4.21
  -6  16  12    3.57    5.45
   6  16 -12    3.47    4.70
  -6  16  13    4.41    5.50
  -6  17   1   -0.00    6.31
   6 -17  -1    2.90    5.41
   6  17  -1    0.37    2.65
  -6  17   2    5.73    5.96
   6 -17  -2    7.89    6.16
   6  17  -2    0.59    3.23
  -6  17   3    5.53    7.02
   6 -17  -3    3.23    5.46
   6  17  -3   10.41    4.85
  -6  17   4    1.27    5.36
   6  17  -4    1.54    3.50
  -6  17   5    2.32    4.58
   6  17  -5    2.69    3.74
   6  17  -6    3.28    3.64
  -5   0   1    3.81    3.53
  -5   0   1    1.10    2.64
  -5   0   1    4.07    3.59
   5   0  -1    0.00    2.93
   5   0  -1    4.01    3.12
  -5   0   2    2.81    3.74
  -5   0   2    1.87    3.01
   5   0  -2    1.48    2.54
   5   0  -2    2.23    3.51
  -5   0   3   94.74   14.11
  -5   0   3  101.93   14.03
   5   0  -3   94.66   13.73
   5   0  -3   99.12   14.36
  -5   0   4   -0.00    3.47
  -5   0   4   -0.00    3.11
   5   0  -4   -0.00    2.80
   5   0  -4   -0.00    3.12
  -5   0   5 2472.43  257.12
  -5   0   5 2506.32  256.93
   5   0  -5 2411.05  256.71
   5   0  -5 2784.46  258.40
  -5   0   6    1.00    4.19
  -5   0   6   -0.00    2.87
   5   0  -6    1.74    3.46
   5   0  -6    2.16    4.09
  -5   0   7   77.99   12.38
  -5   0   7   59.13   11.20
   5   0  -7   94.64   13.42
  -5   0   8   -0.00    3.78
  -5   0   8    2.64    3.23
   5   0  -8    2.73    3.50
   5   0  -8   -0.00    3.86
  -5   0   9  553.91   60.67
  -5   0   9  604.98   60.68
   5   0  -9  612.11   61.41
   5   0  -9  438.56   59.79
  -5   0  10    0.60    3.16
  -5   0  10   -0.00    4.15
   5   0 -10   -0.00    3.34
   5   0 -10    3.04    4.36
  -5   0  11   24.28    7.16
  -5   0  11   28.06    7.07
   5   0 -11   16.70    7.13
   5   0 -11   20.18    6.67
  -5   0  12   -0.00    3.57
  -5   0  12   -0.00    3.65
   5   0 -12   -0.00    4.83
   5   0 -12   -0.00    3.43
  -5   0  13   22.88    6.96
  -5   0  13    0.93    3.93
   5   0 -13   28.02    7.78
   5   0 -13   10.79    5.40
  -5   0  14    0.00    4.08
  -5   0  14    1.23    3.81
   5   0 -14   -0.00    3.65
  -5   0  15  132.34   21.38
  -5   0  15  143.20   20.81
   5   0 -15  166.54   22.82
  -5   0  16    1.59    3.26
  -5   0  16    0.00    3.78
   5   0 -16   -0.00    4.52
  -5   0  17   96.03   16.64
  -5   0  17  112.15   16.26
   5   0 -17   64.77   14.68
  -5   0  18    0.96    3.55
   5   0 -18    0.06    3.72
  -5   0  19  142.27   20.39
   5   0 -19  115.13   20.42
   5   0 -20    4.59    4.74
  -5   0  21  275.02   34.82
   5   0 -21  209.18   32.16
  -5   0  22    1.04    4.59
   5   0 -22   -0.00    4.51
  -5   0  23    8.02    6.67
   5   0 -23   -0.00    5.48
  -5   0  24   -0.00    5.76
   5   0 -24    3.20    5.29
  -5   0  25   21.12    8.70
   5   0 -25    1.36    4.71
  -5   0  26   -0.00    8.23
   5   0 -26   -0.00    4.00
  -5   0  27   44.11   13.51
   5   0 -27   50.55   13.76
  -5   0  28    6.78    5.91
  -5   0  29    4.12    6.69
  -5   0  30   -0.00    6.66
  -5   0  31   81.89   18.70
  -5   0  32   -0.00    5.46
  -5   0  33   -0.00    6.92
  -5   0  34   -0.00    5.76
  -5   0  35   28.01   10.40
  -5   0  36   -0.00    6.59
  -5   0  37   15.09    9.43
  -5   0  38    5.24    7.03
  -5   0  39   -0.00    6.87
  -5   1   1  448.48   49.77
  -5   1   1  458.65   49.88
  -5   1   1  449.38   49.52
[truncated: 872,642 more chars]
