# Supplementary material for: LED-pump-X-ray-multiprobe crystallography for sub-second timescales
Source: Commun Chem. 2022 Aug 26;5:102. doi: 10.1038/s42004-022-00716-1 (PMC9814726; doi:10.1038/s42004-022-00716-1)
Supplement: Supplementary file 10 — Supplementary Data 1 [file 42004_2022_716_MOESM10_ESM.zip › CIFs/8s_265K/265K_8s_t12_decay.cif]

 data_global

# SUBMISSION DETAILS
 
_publ_contact_author_name       'Hatcher, Lauren'
_publ_contact_author_address
;
School of Chemistry
Cardiff University
Main Building
Park Place 
Cardiff
CF10 3AT
United Kingdom
;
_publ_contact_author_email       'HatcherL1@cardiff.ac.uk'
_publ_requested_category          FM
_publ_section_comment
; 
?
;
_publ_section_references
;
Diamond General Data Aquisition (GDA) software: http://www.opengda.org/

XIA2: Winter, G. (2010) J. Appl. Cryst. 43, 186-190.
POINTLESS: Evans, P. (2006) Acta Cryst. D62, 72-82.
AIMLESS: Evans, P. R. and Murshudov, G. N. (2013) Acta Cryst. D69, 1204-1214.
DIALS: Winter, G., et al. Acta Cryst. (2018) D74, 85-97.
CCP4: Winn, M. D. et al. (2011) Acta Cryst. D67, 235-242.
   
SHELXL: Sheldrick G. M. (2015). Acta Cryst. C71, 3-8.
SHELXT:	Sheldrick, G. M. (2015). Acta Cryst. A71, 3-8.
 
OLEX2: Dolomanov, O.V.; Bourhis, L.J.; Gildea, R.J.; Howard, J.A.K.; Puschmann,
 H., OLEX2: A complete structure solution, refinement and analysis program 
 (2009). J. Appl. Cryst., 42, 339-341.

MERCURY: Macrae, C. F., Bruno, I. J., Chisholm, J. A., Edgington,
P. R., McCabe, P., Pidcock, E., Rodriguez-Monge, L., Taylor, R.,
van de Streek, J. & Wood, P. A. (2008). J. Appl. Cryst. 41, 466-470.
;

####
 
data_265K_8s_t12_decay
 
_audit_creation_method            'SHELXL-2018/3'
_shelx_SHELXL_version_number      '2018/3'
_chemical_name_systematic         
;
Nitro-(N,N,N',N'-tetrabutyldiethylenetriamine)palladium(II)
tetraphenylborate, tetrahydrofuran solvate
;
_chemical_name_common             ?
_chemical_melting_point           ?
_chemical_formula_moiety          
;
C20 H45 N4 O2 Pd, C24 H20 B, C4 H8 O
;
_chemical_formula_sum            'C48 H73 B N4 O3 Pd' 
_chemical_formula_weight          871.31

loop_
 _atom_type_symbol
 _atom_type_description
 _atom_type_scat_dispersion_real
 _atom_type_scat_dispersion_imag
 _atom_type_scat_source
 'C'  'C'   0.0010   0.0010
 'International Tables Vol C Tables 4.2.6.8 and 6.1.1.4'
 'H'  'H'   0.0000   0.0000
 'International Tables Vol C Tables 4.2.6.8 and 6.1.1.4'
 'B'  'B'   0.0000   0.0000
 'International Tables Vol C Tables 4.2.6.8 and 6.1.1.4'
 'N'  'N'   0.0030   0.0020
 'International Tables Vol C Tables 4.2.6.8 and 6.1.1.4'
 'O'  'O'   0.0050   0.0030
 'International Tables Vol C Tables 4.2.6.8 and 6.1.1.4'
 'Pd'  'Pd'  -2.5040   0.6150
 'International Tables Vol C Tables 4.2.6.8 and 6.1.1.4'
 
_space_group_crystal_system       monoclinic
_space_group_IT_number            14
_space_group_name_H-M_alt         'P 21/n'
_space_group_name_Hall            '-P 2yn'
 
_shelx_space_group_comment
;
The symmetry employed for this shelxl refinement is uniquely defined
by the following loop, which should always be used as a source of
symmetry information in preference to the above space-group names.
They are only intended as comments.
;
 
loop_
 _space_group_symop_operation_xyz
 'x, y, z'
 '-x+1/2, y+1/2, -z+1/2'
 '-x, -y, -z'
 'x-1/2, -y-1/2, z-1/2'
 
_cell_length_a                    11.6861(7)
_cell_length_b                    13.6015(9)
_cell_length_c                    30.180(2)
_cell_angle_alpha                 90
_cell_angle_beta                  93.519(6)
_cell_angle_gamma                 90
_cell_volume                      4788.1(5)
_cell_formula_units_Z             4
_cell_measurement_temperature     265(2)
_cell_measurement_reflns_used     8200
_cell_measurement_theta_max       20.1105336891
_cell_measurement_theta_min       1.24922530768
 
_exptl_crystal_description        Plate
_exptl_crystal_colour             Yellow
_exptl_crystal_density_meas       ?
_exptl_crystal_density_method     ?
_exptl_crystal_density_diffrn     1.209          
_exptl_crystal_F_000              1856
_exptl_transmission_factor_min    ?
_exptl_transmission_factor_max    ?
_exptl_crystal_size_max           0.100
_exptl_crystal_size_mid           0.100
_exptl_crystal_size_min           0.050
_exptl_absorpt_coefficient_mu     0.201
_shelx_estimated_absorpt_T_min    0.980
_shelx_estimated_absorpt_T_max    0.990
_exptl_absorpt_correction_T_min   0.995700597073
_exptl_absorpt_correction_T_max   1.0
_exptl_absorpt_correction_type    empirical
_exptl_absorpt_process_details    
;
CCP4 7.0.048: AIMLESS, version 0.5.32 : 29/03/17
Scaling & analysis of unmerged intensities, absorption correction using spherical harmonics
;
_exptl_absorpt_special_details    ?
_diffrn_ambient_temperature       265(2)
_diffrn_radiation_wavelength      0.534
_diffrn_measurement_device_type   'Photon counting pixel array'
_diffrn_radiation_type            Synchrotron
_diffrn_measurement_method        'shutterless scans'
_diffrn_radiation_source          'Diamond Light Source Beamline I19-2'
_diffrn_radiation_monochromator   'Silicon 111'
_diffrn_detector_area_resol_mean  ?
_diffrn_reflns_number             33256
_diffrn_reflns_av_unetI/netI      0.1069
_diffrn_reflns_av_R_equivalents   0.0979
_diffrn_reflns_limit_h_min        -14
_diffrn_reflns_limit_h_max        14
_diffrn_reflns_limit_k_min        -16
_diffrn_reflns_limit_k_max        17
_diffrn_reflns_limit_l_min        -32
_diffrn_reflns_limit_l_max        37
_diffrn_reflns_theta_min          1.234
_diffrn_reflns_theta_max          19.496
_diffrn_reflns_theta_full         18.687
_diffrn_measured_fraction_theta_max   0.991
_diffrn_measured_fraction_theta_full  0.991
_diffrn_reflns_Laue_measured_fraction_max    0.991
_diffrn_reflns_Laue_measured_fraction_full   0.991
_diffrn_reflns_point_group_measured_fraction_max   0.991
_diffrn_reflns_point_group_measured_fraction_full  0.991
_reflns_number_total              9700
_reflns_number_gt                 5456
_reflns_threshold_expression      'I > 2\s(I)'
_reflns_Friedel_coverage          0.000
_reflns_Friedel_fraction_max      .
_reflns_Friedel_fraction_full     .
 
_reflns_special_details
;
 Reflections were merged by SHELXL according to the crystal
 class for the calculation of statistics and refinement.
 
 _reflns_Friedel_fraction is defined as the number of unique
 Friedel pairs measured divided by the number that would be
 possible theoretically, ignoring centric projections and
 systematic absences.
;
 
_computing_data_collection        'Diamond GDA (http://www.opengda.org/)'
_computing_cell_refinement        'DIALS (Winter, 2018)'
_computing_data_reduction         'XIA2 (Winter 2010)'
_computing_structure_solution     'SHELXT (Sheldrick, 2015)'
_computing_structure_refinement   'SHELXL (Sheldrick, 2015)'
_computing_molecular_graphics     'OLEX2 (Dolomanov et al., 2009)'
_computing_publication_material   'MERCURY (Macrae et al., 2008)'
_refine_special_details           ?
_refine_ls_structure_factor_coef  Fsqd
_refine_ls_matrix_type            full
_refine_ls_weighting_scheme       calc
_refine_ls_weighting_details
'w=1/[\s^2^(Fo^2^)+(0.0501P)^2^] where P=(Fo^2^+2Fc^2^)/3'
_atom_sites_solution_primary      ?
_atom_sites_solution_secondary    ?
_atom_sites_solution_hydrogens    geom
_refine_ls_hydrogen_treatment     constr
_refine_ls_extinction_method      none
_refine_ls_extinction_coef        .
_refine_ls_number_reflns          9700
_refine_ls_number_parameters      526
_refine_ls_number_restraints      490
_refine_ls_R_factor_all           0.1085
_refine_ls_R_factor_gt            0.0607
_refine_ls_wR_factor_ref          0.1474
_refine_ls_wR_factor_gt           0.1258
_refine_ls_goodness_of_fit_ref    0.953
_refine_ls_restrained_S_all       0.952
_refine_ls_shift/su_max           0.001
_refine_ls_shift/su_mean          0.000
 
loop_
 _atom_site_label
 _atom_site_type_symbol
 _atom_site_fract_x
 _atom_site_fract_y
 _atom_site_fract_z
 _atom_site_U_iso_or_equiv
 _atom_site_adp_type
 _atom_site_occupancy
 _atom_site_site_symmetry_order  
 _atom_site_calc_flag
 _atom_site_refinement_flags_posn
 _atom_site_refinement_flags_adp
 _atom_site_refinement_flags_occupancy
 _atom_site_disorder_assembly
 _atom_site_disorder_group
Pd1 Pd 0.34010(3) 0.77501(2) 0.34650(2) 0.04645(13) Uani 1 1 d . . . . .
N2 N 0.3470(3) 0.9279(2) 0.33754(11) 0.0545(8) Uani 1 1 d . . . . .
N3 N 0.4554(3) 0.7985(2) 0.39811(10) 0.0463(7) Uani 1 1 d . . . . .
H3 H 0.532414 0.788336 0.387811 0.056 Uiso 1 1 calc R U . . .
N4 N 0.3311(2) 0.6317(2) 0.37129(11) 0.0488(7) Uani 1 1 d . . . . .
C1 C 0.4427(3) 0.9636(3) 0.36972(14) 0.0604(11) Uani 1 1 d . . . . .
H1A H 0.515600 0.957832 0.356201 0.072 Uiso 1 1 calc R U . . .
H1B H 0.430681 1.032328 0.376689 0.072 Uiso 1 1 calc R U . . .
C2 C 0.4452(4) 0.9031(3) 0.41188(14) 0.0616(11) Uani 1 1 d . . . . .
H2A H 0.510087 0.921768 0.431682 0.074 Uiso 1 1 calc R U . . .
H2B H 0.375417 0.913014 0.427119 0.074 Uiso 1 1 calc R U . . .
C3 C 0.4348(3) 0.7232(3) 0.43261(13) 0.0496(9) Uani 1 1 d . . . . .
H3A H 0.365820 0.738697 0.447489 0.060 Uiso 1 1 calc R U . . .
H3B H 0.498904 0.721013 0.454601 0.060 Uiso 1 1 calc R U . . .
C4 C 0.4218(3) 0.6254(3) 0.40887(13) 0.0508(9) Uani 1 1 d . . . . .
H4A H 0.494387 0.606864 0.397303 0.061 Uiso 1 1 calc R U . . .
H4B H 0.400916 0.575159 0.429695 0.061 Uiso 1 1 calc R U . . .
C5 C 0.2317(3) 0.9658(3) 0.35094(15) 0.0647(11) Uani 1 1 d . . . . .
H5A H 0.221368 0.944475 0.381100 0.078 Uiso 1 1 calc R U . . .
H5B H 0.172106 0.934921 0.331964 0.078 Uiso 1 1 calc R U . . .
C6 C 0.2139(4) 1.0767(3) 0.34876(18) 0.0880(15) Uani 1 1 d . . . . .
H6A H 0.219978 1.099071 0.318483 0.106 Uiso 1 1 calc R U . . .
H6B H 0.273256 1.109069 0.367317 0.106 Uiso 1 1 calc R U . . .
C7 C 0.0963(4) 1.1043(4) 0.3645(2) 0.1102(19) Uani 1 1 d . . . . .
H7A H 0.038029 1.064826 0.348607 0.132 Uiso 1 1 calc R U . . .
H7B H 0.094209 1.089431 0.395838 0.132 Uiso 1 1 calc R U . . .
C8 C 0.0696(6) 1.2108(4) 0.3571(3) 0.175(4) Uani 1 1 d . . . . .
H8A H 0.038391 1.220258 0.327255 0.262 Uiso 1 1 calc R U . . .
H8B H 0.138552 1.248716 0.361810 0.262 Uiso 1 1 calc R U . . .
H8C H 0.014743 1.231685 0.377566 0.262 Uiso 1 1 calc R U . . .
C9 C 0.3660(3) 0.9605(3) 0.29144(13) 0.0598(10) Uani 1 1 d . . . . .
H9A H 0.374375 1.031404 0.291356 0.072 Uiso 1 1 calc R U . . .
H9B H 0.298441 0.944346 0.272537 0.072 Uiso 1 1 calc R U . . .
C10 C 0.4692(4) 0.9155(3) 0.27184(14) 0.0707(12) Uani 1 1 d . . . . .
H10A H 0.466072 0.844512 0.274697 0.085 Uiso 1 1 calc R U . . .
H10B H 0.538340 0.938471 0.288007 0.085 Uiso 1 1 calc R U . . .
C11 C 0.4729(4) 0.9432(4) 0.22272(16) 0.0860(15) Uani 1 1 d . . . . .
H11A H 0.408469 0.912857 0.206195 0.103 Uiso 1 1 calc R U . . .
H11B H 0.464647 1.013939 0.219755 0.103 Uiso 1 1 calc R U . . .
C12 C 0.5813(5) 0.9123(5) 0.2029(2) 0.124(2) Uani 1 1 d . . . . .
H12A H 0.577450 0.928949 0.171939 0.186 Uiso 1 1 calc R U . . .
H12B H 0.590895 0.842538 0.206237 0.186 Uiso 1 1 calc R U . . .
H12C H 0.645112 0.945506 0.217804 0.186 Uiso 1 1 calc R U . . .
C13 C 0.2119(3) 0.6237(3) 0.38842(14) 0.0549(10) Uani 1 1 d . . . . .
H13A H 0.203633 0.675898 0.409868 0.066 Uiso 1 1 calc R U . . .
H13B H 0.156771 0.636167 0.363735 0.066 Uiso 1 1 calc R U . . .
C14 C 0.1792(3) 0.5280(3) 0.40988(15) 0.0643(12) Uani 1 1 d . . . . .
H14A H 0.185491 0.474640 0.388827 0.077 Uiso 1 1 calc R U . . .
H14B H 0.232061 0.514776 0.435243 0.077 Uiso 1 1 calc R U . . .
C15 C 0.0587(3) 0.5318(3) 0.42483(17) 0.0743(13) Uani 1 1 d . . . . .
H15A H 0.006783 0.546690 0.399421 0.089 Uiso 1 1 calc R U . . .
H15B H 0.053460 0.584944 0.446030 0.089 Uiso 1 1 calc R U . . .
C16 C 0.0201(4) 0.4372(3) 0.44599(17) 0.0867(15) Uani 1 1 d . . . . .
H16A H 0.025384 0.383969 0.425322 0.130 Uiso 1 1 calc R U . . .
H16B H -0.057869 0.444030 0.453842 0.130 Uiso 1 1 calc R U . . .
H16C H 0.068338 0.423735 0.472183 0.130 Uiso 1 1 calc R U . . .
C17 C 0.3489(3) 0.5504(3) 0.33872(13) 0.0588(11) Uani 1 1 d . . . . .
H17A H 0.353641 0.488533 0.354688 0.071 Uiso 1 1 calc R U . . .
H17B H 0.282422 0.547245 0.317897 0.071 Uiso 1 1 calc R U . . .
C18 C 0.4541(4) 0.5613(3) 0.31303(15) 0.0719(12) Uani 1 1 d . . . . .
H18A H 0.521557 0.562360 0.333444 0.086 Uiso 1 1 calc R U . . .
H18B H 0.450756 0.623248 0.297067 0.086 Uiso 1 1 calc R U . . .
C19 C 0.4640(5) 0.4773(4) 0.2803(2) 0.113(2) Uani 1 1 d . . . . .
H19A H 0.458143 0.415720 0.296221 0.136 Uiso 1 1 calc R U . . .
H19B H 0.399489 0.480704 0.258556 0.136 Uiso 1 1 calc R U . . .
C20 C 0.5685(5) 0.4759(5) 0.2571(2) 0.143(3) Uani 1 1 d . . . . .
H20A H 0.571575 0.416639 0.239921 0.215 Uiso 1 1 calc R U . . .
H20B H 0.633309 0.478467 0.278164 0.215 Uiso 1 1 calc R U . . .
H20C H 0.569947 0.531782 0.237656 0.215 Uiso 1 1 calc R U . . .
C21 C 0.6570(3) 0.3736(3) 0.42738(14) 0.0504(9) Uani 1 1 d . . . . .
C22 C 0.7089(3) 0.4239(3) 0.39353(15) 0.0629(11) Uani 1 1 d . . . . .
H22 H 0.724940 0.389852 0.367923 0.076 Uiso 1 1 calc R U . . .
C23 C 0.7372(4) 0.5226(3) 0.39677(19) 0.0814(14) Uani 1 1 d . . . . .
H23 H 0.771556 0.553181 0.373422 0.098 Uiso 1 1 calc R U . . .
C24 C 0.7156(4) 0.5758(3) 0.43372(19) 0.0778(13) Uani 1 1 d . . . . .
H24 H 0.737560 0.641375 0.436211 0.093 Uiso 1 1 calc R U . . .
C25 C 0.6609(4) 0.5306(3) 0.46700(17) 0.0701(12) Uani 1 1 d . . . . .
H25 H 0.643538 0.566051 0.492081 0.084 Uiso 1 1 calc R U . . .
C26 C 0.6313(3) 0.4316(3) 0.46331(15) 0.0593(11) Uani 1 1 d . . . . .
H26 H 0.592381 0.402974 0.486000 0.071 Uiso 1 1 calc R U . . .
C27 C 0.7347(3) 0.2009(3) 0.45918(14) 0.0508(9) Uani 1 1 d . . . . .
C28 C 0.8095(4) 0.2507(3) 0.48911(15) 0.0629(11) Uani 1 1 d . . . . .
H28 H 0.804394 0.318805 0.490687 0.075 Uiso 1 1 calc R U . . .
C29 C 0.8911(4) 0.2032(4) 0.51663(17) 0.0788(14) Uani 1 1 d . . . . .
H29 H 0.938224 0.239915 0.536327 0.095 Uiso 1 1 calc R U . . .
C30 C 0.9035(4) 0.1040(4) 0.51529(18) 0.0836(15) Uani 1 1 d . . . . .
H30 H 0.957906 0.072213 0.533990 0.100 Uiso 1 1 calc R U . . .
C31 C 0.8336(4) 0.0518(3) 0.48557(19) 0.0833(14) Uani 1 1 d . . . . .
H31 H 0.841174 -0.016178 0.483953 0.100 Uiso 1 1 calc R U . . .
C32 C 0.7518(3) 0.0991(3) 0.45793(17) 0.0730(13) Uani 1 1 d . . . . .
H32 H 0.706567 0.061741 0.437843 0.088 Uiso 1 1 calc R U . . .
C33 C 0.5054(3) 0.2305(3) 0.44394(13) 0.0483(9) Uani 1 1 d . . . . .
C34 C 0.4786(3) 0.1450(3) 0.46687(13) 0.0509(10) Uani 1 1 d . . . . .
H34 H 0.536999 0.100133 0.473801 0.061 Uiso 1 1 calc R U . . .
C35 C 0.3694(3) 0.1238(3) 0.47984(14) 0.0604(11) Uani 1 1 d . . . . .
H35 H 0.356075 0.065814 0.495029 0.072 Uiso 1 1 calc R U . . .
C36 C 0.2810(4) 0.1885(3) 0.47020(16) 0.0686(12) Uani 1 1 d . . . . .
H36 H 0.207534 0.174738 0.478764 0.082 Uiso 1 1 calc R U . . .
C37 C 0.3026(4) 0.2736(3) 0.44775(18) 0.0751(14) Uani 1 1 d . . . . .
H37 H 0.243726 0.318086 0.440835 0.090 Uiso 1 1 calc R U . . .
C38 C 0.4124(4) 0.2929(3) 0.43549(16) 0.0666(12) Uani 1 1 d . . . . .
H38 H 0.424915 0.351482 0.420627 0.080 Uiso 1 1 calc R U . . .
C39 C 0.6368(4) 0.2132(3) 0.37517(15) 0.0620(10) Uani 1 1 d . . . . .
C40 C 0.5445(4) 0.2198(3) 0.34460(16) 0.0731(13) Uani 1 1 d . . . . .
H40 H 0.475368 0.243583 0.353947 0.088 Uiso 1 1 calc R U . . .
C41 C 0.5505(6) 0.1918(4) 0.29950(18) 0.0923(16) Uani 1 1 d . . . . .
H41 H 0.486590 0.198398 0.279771 0.111 Uiso 1 1 calc R U . . .
C42 C 0.6509(6) 0.1552(4) 0.2852(2) 0.115(2) Uani 1 1 d . . . . .
H42 H 0.655656 0.136588 0.255764 0.138 Uiso 1 1 calc R U . . .
C43 C 0.7444(6) 0.1460(5) 0.3147(2) 0.136(3) Uani 1 1 d . . . . .
H43 H 0.812763 0.120197 0.305484 0.163 Uiso 1 1 calc R U . . .
C44 C 0.7360(5) 0.1754(4) 0.35787(18) 0.1043(18) Uani 1 1 d . . . . .
H44 H 0.801069 0.169731 0.377042 0.125 Uiso 1 1 calc R U . . .
B1 B 0.6335(4) 0.2552(3) 0.42648(17) 0.0520(9) Uani 1 1 d . . . . .
O3 O 0.6864(15) 0.806(3) 0.3646(12) 0.0881(13) Uani 0.556(19) 1 d D . P A 1
C45 C 0.7291(12) 0.7578(14) 0.3272(6) 0.0905(19) Uani 0.556(19) 1 d D . P A 1
H45A H 0.704656 0.792778 0.300265 0.109 Uiso 0.556(19) 1 calc R U P A 1
H45B H 0.699021 0.691403 0.325064 0.109 Uiso 0.556(19) 1 calc R U P A 1
C46 C 0.8564(11) 0.7550(18) 0.3322(7) 0.107(2) Uani 0.556(19) 1 d D . P A 1
H46A H 0.883806 0.687992 0.335777 0.129 Uiso 0.556(19) 1 calc R U P A 1
H46B H 0.889737 0.784049 0.306645 0.129 Uiso 0.556(19) 1 calc R U P A 1
C47 C 0.8851(10) 0.8132(15) 0.3725(4) 0.107(2) Uani 0.556(19) 1 d D . P A 1
H47A H 0.928718 0.773136 0.394151 0.129 Uiso 0.556(19) 1 calc R U P A 1
H47B H 0.931848 0.869146 0.365270 0.129 Uiso 0.556(19) 1 calc R U P A 1
C48 C 0.7813(10) 0.8467(11) 0.3910(4) 0.0905(19) Uani 0.556(19) 1 d D . P A 1
H48A H 0.779003 0.825024 0.421509 0.109 Uiso 0.556(19) 1 calc R U P A 1
H48B H 0.777857 0.917908 0.390372 0.109 Uiso 0.556(19) 1 calc R U P A 1
O3A O 0.6793(19) 0.804(4) 0.3625(16) 0.0881(13) Uani 0.444(19) 1 d D . P A 2
C45A C 0.7409(15) 0.7791(18) 0.3249(7) 0.0905(19) Uani 0.444(19) 1 d D . P A 2
H45C H 0.729500 0.828506 0.301881 0.109 Uiso 0.444(19) 1 calc R U P A 2
H45D H 0.714947 0.716158 0.312942 0.109 Uiso 0.444(19) 1 calc R U P A 2
C46A C 0.8637(14) 0.774(2) 0.3404(9) 0.107(2) Uani 0.444(19) 1 d D . P A 2
H46C H 0.881165 0.716065 0.358559 0.129 Uiso 0.444(19) 1 calc R U P A 2
H46D H 0.914490 0.776861 0.316238 0.129 Uiso 0.444(19) 1 calc R U P A 2
C47A C 0.8645(12) 0.8646(17) 0.3666(6) 0.107(2) Uani 0.444(19) 1 d D . P A 2
H47C H 0.921442 0.860318 0.391303 0.129 Uiso 0.444(19) 1 calc R U P A 2
H47D H 0.883378 0.920182 0.348266 0.129 Uiso 0.444(19) 1 calc R U P A 2
C48A C 0.7507(13) 0.8775(13) 0.3830(6) 0.0905(19) Uani 0.444(19) 1 d D . P A 2
H48C H 0.753693 0.870165 0.414997 0.109 Uiso 0.444(19) 1 calc R U P A 2
H48D H 0.721295 0.942476 0.375440 0.109 Uiso 0.444(19) 1 calc R U P A 2
O1 O 0.1258(3) 0.7601(2) 0.29852(11) 0.1065(11) Uani 0.904(5) 1 d D . P B 3
O2 O 0.2615(3) 0.72486(19) 0.25893(11) 0.1065(11) Uani 0.904(5) 1 d D . P B 3
N1 N 0.2264(3) 0.74970(12) 0.29379(9) 0.0660(11) Uani 0.904(5) 1 d D . P B 3
O1A O 0.2140(19) 0.7582(2) 0.3057(4) 0.1065(11) Uani 0.096(5) 1 d D . P B 4
O2A O 0.3181(15) 0.7178(3) 0.2544(5) 0.1065(11) Uani 0.096(5) 1 d D . P B 4
N1A N 0.2126(14) 0.7318(3) 0.2642(4) 0.0660(11) Uani 0.096(5) 1 d D . P B 4
 
loop_
 _atom_site_aniso_label
 _atom_site_aniso_U_11
 _atom_site_aniso_U_22
 _atom_site_aniso_U_33
 _atom_site_aniso_U_23
 _atom_site_aniso_U_13
 _atom_site_aniso_U_12
Pd1 0.0468(2) 0.0499(2) 0.0424(2) 0.00120(16) -0.00030(16) -0.00172(14)
N2 0.0591(18) 0.0546(19) 0.0491(18) 0.0064(15) -0.0031(14) 0.0018(13)
N3 0.0471(17) 0.0516(15) 0.0396(18) -0.0006(13) -0.0014(14) -0.0032(13)
N4 0.0458(15) 0.0521(17) 0.0483(19) -0.0041(14) 0.0004(12) -0.0029(13)
C1 0.068(2) 0.055(2) 0.057(2) 0.0026(18) -0.0064(19) -0.0072(19)
C2 0.079(3) 0.0529(18) 0.051(2) -0.0038(17) -0.007(2) -0.003(2)
C3 0.053(2) 0.0577(19) 0.037(2) 0.0037(14) -0.0056(18) 0.0009(17)
C4 0.050(2) 0.0541(19) 0.048(2) 0.0027(17) -0.0005(16) 0.0016(17)
C5 0.068(2) 0.065(2) 0.060(3) 0.000(2) 0.002(2) 0.0080(19)
C6 0.102(3) 0.067(2) 0.094(4) -0.002(3) -0.002(3) 0.019(2)
C7 0.100(3) 0.087(3) 0.142(5) -0.033(4) -0.007(3) 0.030(3)
C8 0.153(6) 0.087(3) 0.278(11) -0.049(5) -0.041(7) 0.042(4)
C9 0.066(2) 0.063(3) 0.050(2) 0.011(2) -0.0037(18) -0.0052(19)
C10 0.067(3) 0.082(3) 0.063(2) 0.012(2) 0.005(2) -0.003(2)
C11 0.089(3) 0.106(4) 0.063(3) 0.009(3) 0.014(2) -0.004(3)
C12 0.098(4) 0.179(6) 0.100(5) -0.010(4) 0.035(3) -0.006(4)
C13 0.0461(18) 0.057(2) 0.061(3) 0.008(2) 0.0021(18) -0.0009(17)
C14 0.057(2) 0.060(2) 0.076(3) 0.010(2) 0.010(2) -0.0039(19)
C15 0.059(2) 0.075(3) 0.091(4) 0.003(3) 0.019(2) -0.008(2)
C16 0.075(3) 0.081(3) 0.106(4) 0.010(3) 0.028(3) -0.010(2)
C17 0.064(2) 0.057(2) 0.054(3) -0.0100(18) -0.0022(19) -0.0044(19)
C18 0.073(3) 0.082(3) 0.062(3) -0.003(2) 0.010(2) 0.011(2)
C19 0.118(4) 0.114(4) 0.112(5) -0.041(3) 0.042(3) -0.002(4)
C20 0.143(5) 0.161(6) 0.133(6) -0.028(5) 0.067(4) 0.014(4)
C21 0.049(2) 0.0495(17) 0.052(2) 0.0081(15) -0.0062(17) 0.0021(16)
C22 0.057(2) 0.062(2) 0.069(3) 0.014(2) 0.005(2) -0.0038(19)
C23 0.064(3) 0.063(2) 0.117(4) 0.020(2) 0.012(3) -0.009(2)
C24 0.062(3) 0.052(3) 0.117(4) 0.014(2) -0.016(2) -0.003(2)
C25 0.070(3) 0.0509(19) 0.086(3) -0.003(2) -0.017(2) 0.0066(19)
C26 0.068(3) 0.0520(19) 0.058(2) 0.0033(18) -0.003(2) 0.0033(18)
C27 0.049(2) 0.0503(18) 0.054(2) 0.0045(17) 0.0109(16) 0.0008(15)
C28 0.056(2) 0.060(2) 0.072(3) -0.003(2) -0.0022(19) 0.0067(17)
C29 0.066(3) 0.084(3) 0.084(3) -0.001(3) -0.012(2) 0.013(2)
C30 0.057(3) 0.084(3) 0.109(4) 0.018(3) -0.001(3) 0.019(2)
C31 0.059(3) 0.063(3) 0.128(4) 0.012(2) 0.007(2) 0.013(2)
C32 0.054(2) 0.0521(19) 0.112(4) -0.006(2) -0.001(2) 0.0021(18)
C33 0.0538(18) 0.0469(19) 0.044(2) -0.0019(17) -0.0009(17) -0.0001(14)
C34 0.0522(19) 0.051(2) 0.049(3) 0.0036(17) 0.0004(18) 0.0005(16)
C35 0.0553(19) 0.065(3) 0.061(3) 0.009(2) 0.004(2) -0.0041(16)
C36 0.051(2) 0.065(2) 0.090(4) 0.001(2) 0.003(2) -0.0035(17)
C37 0.057(2) 0.056(2) 0.112(4) 0.003(2) 0.004(3) 0.0050(19)
C38 0.059(2) 0.048(2) 0.092(4) 0.008(2) -0.001(2) 0.0017(16)
C39 0.078(3) 0.058(3) 0.051(2) -0.0030(19) 0.0082(17) -0.010(2)
C40 0.095(3) 0.066(3) 0.056(2) 0.006(2) -0.006(2) -0.020(2)
C41 0.142(4) 0.077(3) 0.056(2) 0.002(3) -0.010(3) -0.032(3)
C42 0.180(5) 0.107(5) 0.060(4) -0.010(3) 0.022(3) -0.017(4)
C43 0.168(5) 0.168(6) 0.074(3) -0.033(4) 0.028(3) 0.026(5)
C44 0.102(3) 0.144(5) 0.069(3) -0.022(3) 0.019(3) 0.019(3)
B1 0.058(2) 0.0493(18) 0.049(2) 0.0034(18) 0.0064(18) 0.0008(17)
O3 0.071(2) 0.096(2) 0.098(3) -0.011(2) 0.013(2) -0.004(2)
C45 0.080(2) 0.095(5) 0.097(3) -0.012(3) 0.010(2) -0.002(2)
C46 0.078(2) 0.116(7) 0.130(5) -0.020(3) 0.014(2) -0.005(3)
C47 0.078(2) 0.116(7) 0.130(5) -0.020(3) 0.014(2) -0.005(3)
C48 0.080(2) 0.095(5) 0.097(3) -0.012(3) 0.010(2) -0.002(2)
O3A 0.071(2) 0.096(2) 0.098(3) -0.011(2) 0.013(2) -0.004(2)
C45A 0.080(2) 0.095(5) 0.097(3) -0.012(3) 0.010(2) -0.002(2)
C46A 0.078(2) 0.116(7) 0.130(5) -0.020(3) 0.014(2) -0.005(3)
C47A 0.078(2) 0.116(7) 0.130(5) -0.020(3) 0.014(2) -0.005(3)
C48A 0.080(2) 0.095(5) 0.097(3) -0.012(3) 0.010(2) -0.002(2)
O1 0.0692(19) 0.179(3) 0.0698(17) -0.0231(17) -0.0085(15) 0.0017(16)
O2 0.0692(19) 0.179(3) 0.0698(17) -0.0231(17) -0.0085(15) 0.0017(16)
N1 0.0702(19) 0.068(2) 0.059(2) 0.0096(18) -0.0040(19) -0.0034(18)
O1A 0.0692(19) 0.179(3) 0.0698(17) -0.0231(17) -0.0085(15) 0.0017(16)
O2A 0.0692(19) 0.179(3) 0.0698(17) -0.0231(17) -0.0085(15) 0.0017(16)
N1A 0.0702(19) 0.068(2) 0.059(2) 0.0096(18) -0.0040(19) -0.0034(18)
 
_geom_special_details
;
 All esds (except the esd in the dihedral angle between two l.s. planes)
 are estimated using the full covariance matrix.  The cell esds are taken
 into account individually in the estimation of esds in distances, angles
 and torsion angles; correlations between esds in cell parameters are only
 used when they are defined by crystal symmetry.  An approximate (isotropic)
 treatment of cell esds is used for estimating esds involving l.s. planes.
;
 
loop_
 _geom_bond_atom_site_label_1
 _geom_bond_atom_site_label_2
 _geom_bond_distance
 _geom_bond_site_symmetry_2
 _geom_bond_publ_flag
Pd1 O1A 1.88(2) . ?
Pd1 N3 2.022(3) . ?
Pd1 N1 2.038(3) . ?
Pd1 N4 2.093(3) . ?
Pd1 N2 2.099(3) . ?
N2 C9 1.490(5) . ?
N2 C1 1.516(5) . ?
N2 C5 1.520(5) . ?
N3 C2 1.488(5) . ?
N3 C3 1.491(5) . ?
N3 H3 0.9800 . ?
N4 C17 1.502(5) . ?
N4 C4 1.506(4) . ?
N4 C13 1.519(4) . ?
C1 C2 1.514(5) . ?
C1 H1A 0.9700 . ?
C1 H1B 0.9700 . ?
C2 H2A 0.9700 . ?
C2 H2B 0.9700 . ?
C3 C4 1.514(5) . ?
C3 H3A 0.9700 . ?
C3 H3B 0.9700 . ?
C4 H4A 0.9700 . ?
C4 H4B 0.9700 . ?
C5 C6 1.523(5) . ?
C5 H5A 0.9700 . ?
C5 H5B 0.9700 . ?
C6 C7 1.528(6) . ?
C6 H6A 0.9700 . ?
C6 H6B 0.9700 . ?
C7 C8 1.495(7) . ?
C7 H7A 0.9700 . ?
C7 H7B 0.9700 . ?
C8 H8A 0.9600 . ?
C8 H8B 0.9600 . ?
C8 H8C 0.9600 . ?
C9 C10 1.505(5) . ?
C9 H9A 0.9700 . ?
C9 H9B 0.9700 . ?
C10 C11 1.533(6) . ?
C10 H10A 0.9700 . ?
C10 H10B 0.9700 . ?
C11 C12 1.494(6) . ?
C11 H11A 0.9700 . ?
C11 H11B 0.9700 . ?
C12 H12A 0.9600 . ?
C12 H12B 0.9600 . ?
C12 H12C 0.9600 . ?
C13 C14 1.513(5) . ?
C13 H13A 0.9700 . ?
C13 H13B 0.9700 . ?
C14 C15 1.506(5) . ?
C14 H14A 0.9700 . ?
C14 H14B 0.9700 . ?
C15 C16 1.517(6) . ?
C15 H15A 0.9700 . ?
C15 H15B 0.9700 . ?
C16 H16A 0.9600 . ?
C16 H16B 0.9600 . ?
C16 H16C 0.9600 . ?
C17 C18 1.500(5) . ?
C17 H17A 0.9700 . ?
C17 H17B 0.9700 . ?
C18 C19 1.520(6) . ?
C18 H18A 0.9700 . ?
C18 H18B 0.9700 . ?
C19 C20 1.445(7) . ?
C19 H19A 0.9700 . ?
C19 H19B 0.9700 . ?
C20 H20A 0.9600 . ?
C20 H20B 0.9600 . ?
C20 H20C 0.9600 . ?
C21 C26 1.389(5) . ?
C21 C22 1.398(5) . ?
C21 B1 1.634(6) . ?
C22 C23 1.385(6) . ?
C22 H22 0.9300 . ?
C23 C24 1.366(7) . ?
C23 H23 0.9300 . ?
C24 C25 1.369(6) . ?
C24 H24 0.9300 . ?
C25 C26 1.394(5) . ?
C25 H25 0.9300 . ?
C26 H26 0.9300 . ?
C27 C28 1.393(6) . ?
C27 C32 1.400(5) . ?
C27 B1 1.665(6) . ?
C28 C29 1.385(6) . ?
C28 H28 0.9300 . ?
C29 C30 1.359(6) . ?
C29 H29 0.9300 . ?
C30 C31 1.373(6) . ?
C30 H30 0.9300 . ?
C31 C32 1.388(6) . ?
C31 H31 0.9300 . ?
C32 H32 0.9300 . ?
C33 C38 1.390(5) . ?
C33 C34 1.398(5) . ?
C33 B1 1.652(6) . ?
C34 C35 1.388(5) . ?
C34 H34 0.9300 . ?
C35 C36 1.375(5) . ?
C35 H35 0.9300 . ?
C36 C37 1.374(6) . ?
C36 H36 0.9300 . ?
C37 C38 1.382(6) . ?
C37 H37 0.9300 . ?
C38 H38 0.9300 . ?
C39 C40 1.379(6) . ?
C39 C44 1.398(6) . ?
C39 B1 1.653(7) . ?
C40 C41 1.419(7) . ?
C40 H40 0.9300 . ?
C41 C42 1.369(8) . ?
C41 H41 0.9300 . ?
C42 C43 1.371(8) . ?
C42 H42 0.9300 . ?
C43 C44 1.373(7) . ?
C43 H43 0.9300 . ?
C44 H44 0.9300 . ?
O3 C45 1.421(11) . ?
O3 C48 1.435(14) . ?
C45 C46 1.486(11) . ?
C45 H45A 0.9700 . ?
C45 H45B 0.9700 . ?
C46 C47 1.472(13) . ?
C46 H46A 0.9700 . ?
C46 H46B 0.9700 . ?
C47 C48 1.439(10) . ?
C47 H47A 0.9700 . ?
C47 H47B 0.9700 . ?
C48 H48A 0.9700 . ?
C48 H48B 0.9700 . ?
O3A C48A 1.414(18) . ?
O3A C45A 1.425(14) . ?
C45A C46A 1.484(14) . ?
C45A H45C 0.9700 . ?
C45A H45D 0.9700 . ?
C46A C47A 1.467(14) . ?
C46A H46C 0.9700 . ?
C46A H46D 0.9700 . ?
C47A C48A 1.458(12) . ?
C47A H47C 0.9700 . ?
C47A H47D 0.9700 . ?
C48A H48C 0.9700 . ?
C48A H48D 0.9700 . ?
O1 N1 1.2012(10) . ?
O2 N1 1.2013(10) . ?
O1A N1A 1.3001(10) . ?
O2A N1A 1.3002(10) . ?
 
loop_
 _geom_angle_atom_site_label_1
 _geom_angle_atom_site_label_2
 _geom_angle_atom_site_label_3
 _geom_angle
 _geom_angle_site_symmetry_1
 _geom_angle_site_symmetry_3
 _geom_angle_publ_flag
O1A Pd1 N3 170.0(4) . . ?
N3 Pd1 N1 178.80(13) . . ?
O1A Pd1 N4 93.82(10) . . ?
N3 Pd1 N4 85.28(11) . . ?
N1 Pd1 N4 94.42(9) . . ?
O1A Pd1 N2 94.06(11) . . ?
N3 Pd1 N2 85.04(11) . . ?
N1 Pd1 N2 95.44(9) . . ?
N4 Pd1 N2 166.39(12) . . ?
C9 N2 C1 110.9(3) . . ?
C9 N2 C5 109.4(3) . . ?
C1 N2 C5 110.6(3) . . ?
C9 N2 Pd1 115.1(2) . . ?
C1 N2 Pd1 105.5(2) . . ?
C5 N2 Pd1 105.1(2) . . ?
C2 N3 C3 116.3(3) . . ?
C2 N3 Pd1 107.8(2) . . ?
C3 N3 Pd1 107.5(2) . . ?
C2 N3 H3 108.3 . . ?
C3 N3 H3 108.3 . . ?
Pd1 N3 H3 108.3 . . ?
C17 N4 C4 109.4(3) . . ?
C17 N4 C13 109.7(3) . . ?
C4 N4 C13 110.9(3) . . ?
C17 N4 Pd1 116.1(2) . . ?
C4 N4 Pd1 105.9(2) . . ?
C13 N4 Pd1 104.8(2) . . ?
C2 C1 N2 109.8(3) . . ?
C2 C1 H1A 109.7 . . ?
N2 C1 H1A 109.7 . . ?
C2 C1 H1B 109.7 . . ?
N2 C1 H1B 109.7 . . ?
H1A C1 H1B 108.2 . . ?
N3 C2 C1 106.4(3) . . ?
N3 C2 H2A 110.4 . . ?
C1 C2 H2A 110.4 . . ?
N3 C2 H2B 110.4 . . ?
C1 C2 H2B 110.4 . . ?
H2A C2 H2B 108.6 . . ?
N3 C3 C4 106.8(3) . . ?
N3 C3 H3A 110.4 . . ?
C4 C3 H3A 110.4 . . ?
N3 C3 H3B 110.4 . . ?
C4 C3 H3B 110.4 . . ?
H3A C3 H3B 108.6 . . ?
N4 C4 C3 110.6(3) . . ?
N4 C4 H4A 109.5 . . ?
C3 C4 H4A 109.5 . . ?
N4 C4 H4B 109.5 . . ?
C3 C4 H4B 109.5 . . ?
H4A C4 H4B 108.1 . . ?
N2 C5 C6 116.5(4) . . ?
N2 C5 H5A 108.2 . . ?
C6 C5 H5A 108.2 . . ?
N2 C5 H5B 108.2 . . ?
C6 C5 H5B 108.2 . . ?
H5A C5 H5B 107.3 . . ?
C5 C6 C7 110.7(4) . . ?
C5 C6 H6A 109.5 . . ?
C7 C6 H6A 109.5 . . ?
C5 C6 H6B 109.5 . . ?
C7 C6 H6B 109.5 . . ?
H6A C6 H6B 108.1 . . ?
C8 C7 C6 112.1(6) . . ?
C8 C7 H7A 109.2 . . ?
C6 C7 H7A 109.2 . . ?
C8 C7 H7B 109.2 . . ?
C6 C7 H7B 109.2 . . ?
H7A C7 H7B 107.9 . . ?
C7 C8 H8A 109.5 . . ?
C7 C8 H8B 109.5 . . ?
H8A C8 H8B 109.5 . . ?
C7 C8 H8C 109.5 . . ?
H8A C8 H8C 109.5 . . ?
H8B C8 H8C 109.5 . . ?
N2 C9 C10 114.5(3) . . ?
N2 C9 H9A 108.6 . . ?
C10 C9 H9A 108.6 . . ?
N2 C9 H9B 108.6 . . ?
C10 C9 H9B 108.6 . . ?
H9A C9 H9B 107.6 . . ?
C9 C10 C11 110.6(4) . . ?
C9 C10 H10A 109.5 . . ?
C11 C10 H10A 109.5 . . ?
C9 C10 H10B 109.5 . . ?
C11 C10 H10B 109.5 . . ?
H10A C10 H10B 108.1 . . ?
C12 C11 C10 113.1(4) . . ?
C12 C11 H11A 108.9 . . ?
C10 C11 H11A 108.9 . . ?
C12 C11 H11B 108.9 . . ?
C10 C11 H11B 108.9 . . ?
H11A C11 H11B 107.8 . . ?
C11 C12 H12A 109.5 . . ?
C11 C12 H12B 109.5 . . ?
H12A C12 H12B 109.5 . . ?
C11 C12 H12C 109.5 . . ?
H12A C12 H12C 109.5 . . ?
H12B C12 H12C 109.5 . . ?
C14 C13 N4 117.9(3) . . ?
C14 C13 H13A 107.8 . . ?
N4 C13 H13A 107.8 . . ?
C14 C13 H13B 107.8 . . ?
N4 C13 H13B 107.8 . . ?
H13A C13 H13B 107.2 . . ?
C15 C14 C13 111.3(3) . . ?
C15 C14 H14A 109.4 . . ?
C13 C14 H14A 109.4 . . ?
C15 C14 H14B 109.4 . . ?
C13 C14 H14B 109.4 . . ?
H14A C14 H14B 108.0 . . ?
C14 C15 C16 113.9(4) . . ?
C14 C15 H15A 108.8 . . ?
C16 C15 H15A 108.8 . . ?
C14 C15 H15B 108.8 . . ?
C16 C15 H15B 108.8 . . ?
H15A C15 H15B 107.7 . . ?
C15 C16 H16A 109.5 . . ?
C15 C16 H16B 109.5 . . ?
H16A C16 H16B 109.5 . . ?
C15 C16 H16C 109.5 . . ?
H16A C16 H16C 109.5 . . ?
H16B C16 H16C 109.5 . . ?
C18 C17 N4 114.6(3) . . ?
C18 C17 H17A 108.6 . . ?
N4 C17 H17A 108.6 . . ?
C18 C17 H17B 108.6 . . ?
N4 C17 H17B 108.6 . . ?
H17A C17 H17B 107.6 . . ?
C17 C18 C19 111.0(4) . . ?
C17 C18 H18A 109.4 . . ?
C19 C18 H18A 109.4 . . ?
C17 C18 H18B 109.4 . . ?
C19 C18 H18B 109.4 . . ?
H18A C18 H18B 108.0 . . ?
C20 C19 C18 115.2(5) . . ?
C20 C19 H19A 108.5 . . ?
C18 C19 H19A 108.5 . . ?
C20 C19 H19B 108.5 . . ?
C18 C19 H19B 108.5 . . ?
H19A C19 H19B 107.5 . . ?
C19 C20 H20A 109.5 . . ?
C19 C20 H20B 109.5 . . ?
H20A C20 H20B 109.5 . . ?
C19 C20 H20C 109.5 . . ?
H20A C20 H20C 109.5 . . ?
H20B C20 H20C 109.5 . . ?
C26 C21 C22 114.6(4) . . ?
C26 C21 B1 121.9(4) . . ?
C22 C21 B1 123.4(4) . . ?
C23 C22 C21 122.4(5) . . ?
C23 C22 H22 118.8 . . ?
C21 C22 H22 118.8 . . ?
C24 C23 C22 121.0(5) . . ?
C24 C23 H23 119.5 . . ?
C22 C23 H23 119.5 . . ?
C23 C24 C25 118.7(5) . . ?
C23 C24 H24 120.7 . . ?
C25 C24 H24 120.7 . . ?
C24 C25 C26 120.0(5) . . ?
C24 C25 H25 120.0 . . ?
C26 C25 H25 120.0 . . ?
C21 C26 C25 123.1(4) . . ?
C21 C26 H26 118.4 . . ?
C25 C26 H26 118.4 . . ?
C28 C27 C32 114.4(4) . . ?
C28 C27 B1 124.3(4) . . ?
C32 C27 B1 121.3(4) . . ?
C29 C28 C27 123.0(4) . . ?
C29 C28 H28 118.5 . . ?
C27 C28 H28 118.5 . . ?
C30 C29 C28 121.0(5) . . ?
C30 C29 H29 119.5 . . ?
C28 C29 H29 119.5 . . ?
C29 C30 C31 118.2(4) . . ?
C29 C30 H30 120.9 . . ?
C31 C30 H30 120.9 . . ?
C30 C31 C32 120.9(5) . . ?
C30 C31 H31 119.6 . . ?
C32 C31 H31 119.6 . . ?
C31 C32 C27 122.4(4) . . ?
C31 C32 H32 118.8 . . ?
C27 C32 H32 118.8 . . ?
C38 C33 C34 113.8(4) . . ?
C38 C33 B1 122.0(4) . . ?
C34 C33 B1 124.2(3) . . ?
C35 C34 C33 123.4(4) . . ?
C35 C34 H34 118.3 . . ?
C33 C34 H34 118.3 . . ?
C36 C35 C34 120.0(4) . . ?
C36 C35 H35 120.0 . . ?
C34 C35 H35 120.0 . . ?
C37 C36 C35 119.0(4) . . ?
C37 C36 H36 120.5 . . ?
C35 C36 H36 120.5 . . ?
C36 C37 C38 119.6(4) . . ?
C36 C37 H37 120.2 . . ?
C38 C37 H37 120.2 . . ?
C37 C38 C33 124.2(4) . . ?
C37 C38 H38 117.9 . . ?
C33 C38 H38 117.9 . . ?
C40 C39 C44 114.0(5) . . ?
C40 C39 B1 122.8(4) . . ?
C44 C39 B1 123.0(4) . . ?
C39 C40 C41 122.8(5) . . ?
C39 C40 H40 118.6 . . ?
C41 C40 H40 118.6 . . ?
C42 C41 C40 119.5(6) . . ?
C42 C41 H41 120.2 . . ?
C40 C41 H41 120.2 . . ?
C41 C42 C43 119.6(6) . . ?
C41 C42 H42 120.2 . . ?
C43 C42 H42 120.2 . . ?
C42 C43 C44 119.2(7) . . ?
C42 C43 H43 120.4 . . ?
C44 C43 H43 120.4 . . ?
C43 C44 C39 124.8(6) . . ?
C43 C44 H44 117.6 . . ?
C39 C44 H44 117.6 . . ?
C21 B1 C33 110.5(3) . . ?
C21 B1 C39 110.0(3) . . ?
C33 B1 C39 107.6(3) . . ?
C21 B1 C27 108.3(3) . . ?
C33 B1 C27 110.2(3) . . ?
C39 B1 C27 110.2(3) . . ?
C45 O3 C48 108.7(10) . . ?
O3 C45 C46 109.2(10) . . ?
O3 C45 H45A 109.8 . . ?
C46 C45 H45A 109.8 . . ?
O3 C45 H45B 109.8 . . ?
C46 C45 H45B 109.8 . . ?
H45A C45 H45B 108.3 . . ?
C47 C46 C45 104.3(9) . . ?
C47 C46 H46A 110.9 . . ?
C45 C46 H46A 110.9 . . ?
C47 C46 H46B 110.9 . . ?
C45 C46 H46B 110.9 . . ?
H46A C46 H46B 108.9 . . ?
C48 C47 C46 109.5(8) . . ?
C48 C47 H47A 109.8 . . ?
C46 C47 H47A 109.8 . . ?
C48 C47 H47B 109.8 . . ?
C46 C47 H47B 109.8 . . ?
H47A C47 H47B 108.2 . . ?
O3 C48 C47 107.7(9) . . ?
O3 C48 H48A 110.2 . . ?
C47 C48 H48A 110.2 . . ?
O3 C48 H48B 110.2 . . ?
C47 C48 H48B 110.2 . . ?
H48A C48 H48B 108.5 . . ?
C48A O3A C45A 101.8(17) . . ?
O3A C45A C46A 106.6(16) . . ?
O3A C45A H45C 110.4 . . ?
C46A C45A H45C 110.4 . . ?
O3A C45A H45D 110.4 . . ?
C46A C45A H45D 110.4 . . ?
H45C C45A H45D 108.6 . . ?
C47A C46A C45A 95.9(13) . . ?
C47A C46A H46C 112.6 . . ?
C45A C46A H46C 112.6 . . ?
C47A C46A H46D 112.6 . . ?
C45A C46A H46D 112.6 . . ?
H46C C46A H46D 110.1 . . ?
C48A C47A C46A 107.9(10) . . ?
C48A C47A H47C 110.1 . . ?
C46A C47A H47C 110.1 . . ?
C48A C47A H47D 110.1 . . ?
C46A C47A H47D 110.1 . . ?
H47C C47A H47D 108.4 . . ?
O3A C48A C47A 107.1(11) . . ?
O3A C48A H48C 110.3 . . ?
C47A C48A H48C 110.3 . . ?
O3A C48A H48D 110.3 . . ?
C47A C48A H48D 110.3 . . ?
H48C C48A H48D 108.5 . . ?
O2 N1 O1 121.77(15) . . ?
O2 N1 Pd1 119.3(2) . . ?
O1 N1 Pd1 118.9(2) . . ?
N1A O1A Pd1 128.9(10) . . ?
O1A N1A O2A 107.71(12) . . ?
 
loop_
 _geom_torsion_atom_site_label_1
 _geom_torsion_atom_site_label_2
 _geom_torsion_atom_site_label_3
 _geom_torsion_atom_site_label_4
 _geom_torsion
 _geom_torsion_site_symmetry_1
 _geom_torsion_site_symmetry_2
 _geom_torsion_site_symmetry_3
 _geom_torsion_site_symmetry_4
 _geom_torsion_publ_flag
C9 N2 C1 C2 -160.7(3) . . . . ?
C5 N2 C1 C2 77.8(4) . . . . ?
Pd1 N2 C1 C2 -35.4(4) . . . . ?
C3 N3 C2 C1 -167.5(3) . . . . ?
Pd1 N3 C2 C1 -46.8(3) . . . . ?
N2 C1 C2 N3 55.4(4) . . . . ?
C2 N3 C3 C4 166.9(3) . . . . ?
Pd1 N3 C3 C4 46.0(3) . . . . ?
C17 N4 C4 C3 159.2(3) . . . . ?
C13 N4 C4 C3 -79.7(4) . . . . ?
Pd1 N4 C4 C3 33.5(3) . . . . ?
N3 C3 C4 N4 -53.7(4) . . . . ?
C9 N2 C5 C6 -57.3(5) . . . . ?
C1 N2 C5 C6 65.1(5) . . . . ?
Pd1 N2 C5 C6 178.5(3) . . . . ?
N2 C5 C6 C7 -178.2(4) . . . . ?
C5 C6 C7 C8 -172.4(5) . . . . ?
C1 N2 C9 C10 66.2(4) . . . . ?
C5 N2 C9 C10 -171.6(3) . . . . ?
Pd1 N2 C9 C10 -53.5(4) . . . . ?
N2 C9 C10 C11 172.9(4) . . . . ?
C9 C10 C11 C12 172.2(4) . . . . ?
C17 N4 C13 C14 56.3(5) . . . . ?
C4 N4 C13 C14 -64.6(4) . . . . ?
Pd1 N4 C13 C14 -178.4(3) . . . . ?
N4 C13 C14 C15 -179.7(4) . . . . ?
C13 C14 C15 C16 179.0(4) . . . . ?
C4 N4 C17 C18 -69.2(4) . . . . ?
C13 N4 C17 C18 168.9(3) . . . . ?
Pd1 N4 C17 C18 50.4(4) . . . . ?
N4 C17 C18 C19 -178.8(4) . . . . ?
C17 C18 C19 C20 -174.2(5) . . . . ?
C26 C21 C22 C23 3.0(6) . . . . ?
B1 C21 C22 C23 -174.1(4) . . . . ?
C21 C22 C23 C24 0.1(7) . . . . ?
C22 C23 C24 C25 -2.6(7) . . . . ?
C23 C24 C25 C26 1.7(7) . . . . ?
C22 C21 C26 C25 -3.9(6) . . . . ?
B1 C21 C26 C25 173.3(4) . . . . ?
C24 C25 C26 C21 1.7(6) . . . . ?
C32 C27 C28 C29 -2.4(6) . . . . ?
B1 C27 C28 C29 178.5(4) . . . . ?
C27 C28 C29 C30 0.9(8) . . . . ?
C28 C29 C30 C31 0.6(8) . . . . ?
C29 C30 C31 C32 -0.6(8) . . . . ?
C30 C31 C32 C27 -1.0(8) . . . . ?
C28 C27 C32 C31 2.4(6) . . . . ?
B1 C27 C32 C31 -178.4(4) . . . . ?
C38 C33 C34 C35 0.4(6) . . . . ?
B1 C33 C34 C35 -177.5(4) . . . . ?
C33 C34 C35 C36 0.0(6) . . . . ?
C34 C35 C36 C37 0.0(7) . . . . ?
C35 C36 C37 C38 -0.3(7) . . . . ?
C36 C37 C38 C33 0.7(8) . . . . ?
C34 C33 C38 C37 -0.8(7) . . . . ?
B1 C33 C38 C37 177.2(4) . . . . ?
C44 C39 C40 C41 -0.8(6) . . . . ?
B1 C39 C40 C41 174.2(4) . . . . ?
C39 C40 C41 C42 1.0(8) . . . . ?
C40 C41 C42 C43 -0.1(9) . . . . ?
C41 C42 C43 C44 -1.0(10) . . . . ?
C42 C43 C44 C39 1.3(11) . . . . ?
C40 C39 C44 C43 -0.4(8) . . . . ?
B1 C39 C44 C43 -175.4(6) . . . . ?
C26 C21 B1 C33 45.0(5) . . . . ?
C22 C21 B1 C33 -138.1(4) . . . . ?
C26 C21 B1 C39 163.7(4) . . . . ?
C22 C21 B1 C39 -19.4(5) . . . . ?
C26 C21 B1 C27 -75.8(5) . . . . ?
C22 C21 B1 C27 101.1(4) . . . . ?
C38 C33 B1 C21 34.3(5) . . . . ?
C34 C33 B1 C21 -148.0(4) . . . . ?
C38 C33 B1 C39 -85.9(5) . . . . ?
C34 C33 B1 C39 91.9(5) . . . . ?
C38 C33 B1 C27 153.9(4) . . . . ?
C34 C33 B1 C27 -28.3(5) . . . . ?
C40 C39 B1 C21 -81.6(5) . . . . ?
C44 C39 B1 C21 92.9(5) . . . . ?
C40 C39 B1 C33 38.8(5) . . . . ?
C44 C39 B1 C33 -146.7(4) . . . . ?
C40 C39 B1 C27 159.0(4) . . . . ?
C44 C39 B1 C27 -26.5(6) . . . . ?
C28 C27 B1 C21 12.8(6) . . . . ?
C32 C27 B1 C21 -166.4(4) . . . . ?
C28 C27 B1 C33 -108.2(4) . . . . ?
C32 C27 B1 C33 72.7(5) . . . . ?
C28 C27 B1 C39 133.2(4) . . . . ?
C32 C27 B1 C39 -45.9(5) . . . . ?
C48 O3 C45 C46 8(4) . . . . ?
O3 C45 C46 C47 -5(3) . . . . ?
C45 C46 C47 C48 1(2) . . . . ?
C45 O3 C48 C47 -7(4) . . . . ?
C46 C47 C48 O3 3(3) . . . . ?
C48A O3A C45A C46A 42(4) . . . . ?
O3A C45A C46A C47A -45(3) . . . . ?
C45A C46A C47A C48A 31(2) . . . . ?
C45A O3A C48A C47A -21(5) . . . . ?
C46A C47A C48A O3A -8(4) . . . . ?
N4 Pd1 O1A N1A -93.48(15) . . . . ?
N2 Pd1 O1A N1A 97.63(16) . . . . ?
Pd1 O1A N1A O2A 0.00(3) . . . . ?
 
_refine_diff_density_max    0.479
_refine_diff_density_min   -0.481
_refine_diff_density_rms    0.071

_shelx_res_file
;
TITL shelxt in P 1 21/n 1
    12_decay.res
    created by SHELXL-2018/3 at 22:26:12 on 26-Mar-2020
CELL 0.534 11.6861 13.6015 30.1804 90 93.519 90
ZERR 4 0.000718 0.000907 0.002036 0 0.00611 0
LATT 1
SYMM 0.5-X,0.5+Y,0.5-Z
SFAC C H B N O Pd
DISP B 0 0 4.561
DISP C 0.001 0.001 6.94
DISP H -0 0 0.611
DISP N 0.003 0.002 10.693
DISP O 0.005 0.003 16.398
DISP Pd -2.504 0.615 1934.604
UNIT 192 292 4 16 12 4
DFIX 1.2 0.001 N1 O1 N1 O2
DFIX 1.3 0.001 O1A N1A N1A O2A
DANG 2.1 0.001 O1 O2 O1A O2A
FLAT 0.001 Pd1 O1 O2 N1 O1A O2A N1A
RIGU 0.001 0.002
EADP O3 O3A
EADP C45 C45A C48 C48A
EADP C46 C46A C47 C47A
EADP O1 O1A O2 O2A
EADP N1 N1A

L.S. 20
PLAN  5
SIZE 0.1 0.1 0.05
TEMP -8
BOND $H
list 4
CONF
fmap 2
acta
SHEL 999 0.8
OMIT 10 0 0
OMIT -1 2 3
OMIT 7 12 0
OMIT -2 1 2
REM <olex2.extras>
REM <HklSrc "%.\\12_decay.hkl">
REM </olex2.extras>

WGHT    0.050100
FVAR       0.23820   0.55603   0.90422
PD1   6    0.340098    0.775007    0.346503    11.00000    0.04676    0.04986 =
         0.04236    0.00120   -0.00030   -0.00172
N2    4    0.346969    0.927853    0.337535    11.00000    0.05913    0.05465 =
         0.04906    0.00640   -0.00313    0.00183
N3    4    0.455396    0.798544    0.398115    11.00000    0.04712    0.05157 =
         0.03958   -0.00056   -0.00135   -0.00323
AFIX  13
H3    2    0.532414    0.788336    0.387811    11.00000   -1.20000
AFIX   0
N4    4    0.331123    0.631665    0.371291    11.00000    0.04578    0.05208 =
         0.04833   -0.00413    0.00042   -0.00285
C1    1    0.442707    0.963624    0.369718    11.00000    0.06774    0.05501 =
         0.05716    0.00261   -0.00638   -0.00718
AFIX  23
H1A   2    0.515600    0.957832    0.356201    11.00000   -1.20000
H1B   2    0.430681    1.032328    0.376689    11.00000   -1.20000
AFIX   0
C2    1    0.445206    0.903091    0.411882    11.00000    0.07900    0.05291 =
         0.05138   -0.00381   -0.00733   -0.00270
AFIX  23
H2A   2    0.510087    0.921768    0.431682    11.00000   -1.20000
H2B   2    0.375417    0.913014    0.427119    11.00000   -1.20000
AFIX   0
C3    1    0.434831    0.723188    0.432613    11.00000    0.05277    0.05772 =
         0.03742    0.00365   -0.00558    0.00086
AFIX  23
H3A   2    0.365820    0.738697    0.447489    11.00000   -1.20000
H3B   2    0.498904    0.721013    0.454601    11.00000   -1.20000
AFIX   0
C4    1    0.421819    0.625411    0.408865    11.00000    0.04958    0.05406 =
         0.04824    0.00273   -0.00048    0.00165
AFIX  23
H4A   2    0.494387    0.606864    0.397303    11.00000   -1.20000
H4B   2    0.400916    0.575159    0.429695    11.00000   -1.20000
AFIX   0
C5    1    0.231733    0.965800    0.350939    11.00000    0.06850    0.06538 =
         0.05988   -0.00012    0.00204    0.00797
AFIX  23
H5A   2    0.221368    0.944475    0.381100    11.00000   -1.20000
H5B   2    0.172106    0.934921    0.331964    11.00000   -1.20000
AFIX   0
C6    1    0.213925    1.076667    0.348762    11.00000    0.10155    0.06739 =
         0.09412   -0.00214   -0.00226    0.01944
AFIX  23
H6A   2    0.219978    1.099071    0.318483    11.00000   -1.20000
H6B   2    0.273256    1.109069    0.367317    11.00000   -1.20000
AFIX   0
C7    1    0.096317    1.104277    0.364463    11.00000    0.09966    0.08684 =
         0.14232   -0.03260   -0.00675    0.03020
AFIX  23
H7A   2    0.038029    1.064826    0.348607    11.00000   -1.20000
H7B   2    0.094209    1.089431    0.395838    11.00000   -1.20000
AFIX   0
C8    1    0.069610    1.210764    0.357116    11.00000    0.15338    0.08694 =
         0.27775   -0.04937   -0.04070    0.04220
AFIX 137
H8A   2    0.038391    1.220258    0.327255    11.00000   -1.50000
H8B   2    0.138552    1.248716    0.361810    11.00000   -1.50000
H8C   2    0.014743    1.231685    0.377566    11.00000   -1.50000
AFIX   0
C9    1    0.365965    0.960457    0.291440    11.00000    0.06578    0.06309 =
         0.04965    0.01133   -0.00375   -0.00519
AFIX  23
H9A   2    0.374375    1.031404    0.291356    11.00000   -1.20000
H9B   2    0.298441    0.944346    0.272537    11.00000   -1.20000
AFIX   0
C10   1    0.469162    0.915481    0.271842    11.00000    0.06703    0.08189 =
         0.06321    0.01226    0.00537   -0.00304
AFIX  23
H10A  2    0.466072    0.844512    0.274697    11.00000   -1.20000
H10B  2    0.538340    0.938471    0.288007    11.00000   -1.20000
AFIX   0
C11   1    0.472932    0.943244    0.222719    11.00000    0.08938    0.10641 =
         0.06345    0.00860    0.01423   -0.00418
AFIX  23
H11A  2    0.408469    0.912857    0.206195    11.00000   -1.20000
H11B  2    0.464647    1.013939    0.219755    11.00000   -1.20000
AFIX   0
C12   1    0.581273    0.912295    0.202905    11.00000    0.09793    0.17884 =
         0.09964   -0.01034    0.03485   -0.00561
AFIX 137
H12A  2    0.577450    0.928949    0.171939    11.00000   -1.50000
H12B  2    0.590895    0.842538    0.206237    11.00000   -1.50000
H12C  2    0.645112    0.945506    0.217804    11.00000   -1.50000
AFIX   0
C13   1    0.211949    0.623661    0.388422    11.00000    0.04610    0.05746 =
         0.06101    0.00809    0.00213   -0.00086
AFIX  23
H13A  2    0.203633    0.675898    0.409868    11.00000   -1.20000
H13B  2    0.156771    0.636167    0.363735    11.00000   -1.20000
AFIX   0
C14   1    0.179242    0.527961    0.409884    11.00000    0.05699    0.06032 =
         0.07635    0.01013    0.01012   -0.00385
AFIX  23
H14A  2    0.185491    0.474640    0.388827    11.00000   -1.20000
H14B  2    0.232061    0.514776    0.435243    11.00000   -1.20000
AFIX   0
C15   1    0.058748    0.531777    0.424832    11.00000    0.05876    0.07539 =
         0.09056    0.00302    0.01900   -0.00830
AFIX  23
H15A  2    0.006783    0.546690    0.399421    11.00000   -1.20000
H15B  2    0.053460    0.584944    0.446030    11.00000   -1.20000
AFIX   0
C16   1    0.020102    0.437193    0.445987    11.00000    0.07540    0.08147 =
         0.10597    0.01043    0.02775   -0.01042
AFIX 137
H16A  2    0.025384    0.383969    0.425322    11.00000   -1.50000
H16B  2   -0.057869    0.444030    0.453842    11.00000   -1.50000
H16C  2    0.068338    0.423735    0.472183    11.00000   -1.50000
AFIX   0
C17   1    0.348935    0.550430    0.338717    11.00000    0.06445    0.05741 =
         0.05389   -0.01000   -0.00222   -0.00443
AFIX  23
H17A  2    0.353641    0.488533    0.354688    11.00000   -1.20000
H17B  2    0.282422    0.547245    0.317897    11.00000   -1.20000
AFIX   0
C18   1    0.454138    0.561318    0.313032    11.00000    0.07279    0.08201 =
         0.06169   -0.00343    0.01006    0.01142
AFIX  23
H18A  2    0.521557    0.562360    0.333444    11.00000   -1.20000
H18B  2    0.450756    0.623248    0.297067    11.00000   -1.20000
AFIX   0
C19   1    0.464018    0.477293    0.280305    11.00000    0.11784    0.11421 =
         0.11197   -0.04069    0.04216   -0.00248
AFIX  23
H19A  2    0.458143    0.415720    0.296221    11.00000   -1.20000
H19B  2    0.399489    0.480704    0.258556    11.00000   -1.20000
AFIX   0
C20   1    0.568476    0.475931    0.257061    11.00000    0.14257    0.16112 =
         0.13279   -0.02812    0.06727    0.01403
AFIX 137
H20A  2    0.571575    0.416639    0.239921    11.00000   -1.50000
H20B  2    0.633309    0.478467    0.278164    11.00000   -1.50000
H20C  2    0.569947    0.531782    0.237656    11.00000   -1.50000
AFIX   0

C21   1    0.656996    0.373608    0.427383    11.00000    0.04860    0.04951 =
         0.05183    0.00812   -0.00625    0.00206
C22   1    0.708889    0.423911    0.393531    11.00000    0.05732    0.06246 =
         0.06912    0.01373    0.00463   -0.00381
AFIX  43
H22   2    0.724940    0.389852    0.367923    11.00000   -1.20000
AFIX   0
C23   1    0.737238    0.522624    0.396772    11.00000    0.06446    0.06308 =
         0.11750    0.02050    0.01159   -0.00908
AFIX  43
H23   2    0.771556    0.553181    0.373422    11.00000   -1.20000
AFIX   0
C24   1    0.715589    0.575794    0.433717    11.00000    0.06217    0.05191 =
         0.11682    0.01432   -0.01557   -0.00319
AFIX  43
H24   2    0.737560    0.641375    0.436211    11.00000   -1.20000
AFIX   0
C25   1    0.660907    0.530639    0.467003    11.00000    0.07043    0.05093 =
         0.08618   -0.00275   -0.01729    0.00657
AFIX  43
H25   2    0.643538    0.566051    0.492081    11.00000   -1.20000
AFIX   0
C26   1    0.631258    0.431597    0.463315    11.00000    0.06756    0.05195 =
         0.05751    0.00331   -0.00300    0.00329
AFIX  43
H26   2    0.592381    0.402974    0.486000    11.00000   -1.20000
AFIX   0
C27   1    0.734700    0.200924    0.459176    11.00000    0.04919    0.05031 =
         0.05392    0.00447    0.01086    0.00083
C28   1    0.809504    0.250675    0.489109    11.00000    0.05600    0.06020 =
         0.07169   -0.00316   -0.00224    0.00674
AFIX  43
H28   2    0.804394    0.318805    0.490687    11.00000   -1.20000
AFIX   0
C29   1    0.891145    0.203240    0.516626    11.00000    0.06607    0.08437 =
         0.08381   -0.00104   -0.01207    0.01301
AFIX  43
H29   2    0.938224    0.239915    0.536327    11.00000   -1.20000
AFIX   0
C30   1    0.903528    0.103961    0.515286    11.00000    0.05743    0.08365 =
         0.10908    0.01803   -0.00107    0.01901
AFIX  43
H30   2    0.957906    0.072213    0.533990    11.00000   -1.20000
AFIX   0
C31   1    0.833595    0.051770    0.485575    11.00000    0.05881    0.06318 =
         0.12798    0.01158    0.00713    0.01342
AFIX  43
H31   2    0.841174   -0.016178    0.483953    11.00000   -1.20000
AFIX   0
C32   1    0.751751    0.099069    0.457932    11.00000    0.05406    0.05209 =
         0.11209   -0.00615   -0.00133    0.00214
AFIX  43
H32   2    0.706567    0.061741    0.437843    11.00000   -1.20000
AFIX   0
C33   1    0.505368    0.230469    0.443941    11.00000    0.05375    0.04695 =
         0.04364   -0.00193   -0.00087   -0.00012
C34   1    0.478619    0.145048    0.466871    11.00000    0.05217    0.05100 =
         0.04923    0.00363    0.00043    0.00054
AFIX  43
H34   2    0.536999    0.100133    0.473801    11.00000   -1.20000
AFIX   0
C35   1    0.369400    0.123781    0.479836    11.00000    0.05529    0.06473 =
         0.06113    0.00940    0.00403   -0.00407
AFIX  43
H35   2    0.356075    0.065814    0.495029    11.00000   -1.20000
AFIX   0
C36   1    0.280953    0.188456    0.470204    11.00000    0.05126    0.06460 =
         0.08972    0.00076    0.00306   -0.00347
AFIX  43
H36   2    0.207534    0.174738    0.478764    11.00000   -1.20000
AFIX   0
C37   1    0.302610    0.273640    0.447750    11.00000    0.05663    0.05602 =
         0.11243    0.00336    0.00353    0.00499
AFIX  43
H37   2    0.243726    0.318086    0.440835    11.00000   -1.20000
AFIX   0
C38   1    0.412410    0.292929    0.435491    11.00000    0.05896    0.04779 =
         0.09223    0.00833   -0.00095    0.00169
AFIX  43
H38   2    0.424915    0.351482    0.420627    11.00000   -1.20000
AFIX   0
C39   1    0.636843    0.213188    0.375169    11.00000    0.07756    0.05803 =
         0.05080   -0.00304    0.00821   -0.00971
C40   1    0.544505    0.219796    0.344605    11.00000    0.09547    0.06639 =
         0.05631    0.00605   -0.00559   -0.01995
AFIX  43
H40   2    0.475368    0.243583    0.353947    11.00000   -1.20000
AFIX   0
C41   1    0.550458    0.191846    0.299498    11.00000    0.14172    0.07706 =
         0.05630    0.00232   -0.00987   -0.03221
AFIX  43
H41   2    0.486590    0.198398    0.279771    11.00000   -1.20000
AFIX   0
C42   1    0.650885    0.155181    0.285246    11.00000    0.17986    0.10652 =
         0.05960   -0.00978    0.02205   -0.01695
AFIX  43
H42   2    0.655656    0.136588    0.255764    11.00000   -1.20000
AFIX   0
C43   1    0.744438    0.146007    0.314674    11.00000    0.16791    0.16838 =
         0.07420   -0.03250    0.02803    0.02576
AFIX  43
H43   2    0.812763    0.120197    0.305484    11.00000   -1.20000
AFIX   0
C44   1    0.735999    0.175392    0.357871    11.00000    0.10187    0.14412 =
         0.06860   -0.02244    0.01888    0.01941
AFIX  43
H44   2    0.801069    0.169731    0.377042    11.00000   -1.20000
AFIX   0
B1    3    0.633497    0.255170    0.426483    11.00000    0.05784    0.04935 =
         0.04928    0.00338    0.00639    0.00076

PART 1
O3    5    0.686438    0.806026    0.364577    21.00000    0.07136    0.09640 =
         0.09751   -0.01097    0.01280   -0.00407
C45   1    0.729110    0.757810    0.327215    21.00000    0.08045    0.09463 =
         0.09705   -0.01173    0.00956   -0.00194
AFIX  23
H45A  2    0.704656    0.792778    0.300265    21.00000   -1.20000
H45B  2    0.699021    0.691403    0.325064    21.00000   -1.20000
AFIX   0
C46   1    0.856405    0.755019    0.332232    21.00000    0.07778    0.11566 =
         0.12950   -0.01978    0.01373   -0.00503
AFIX  23
H46A  2    0.883806    0.687992    0.335777    21.00000   -1.20000
H46B  2    0.889737    0.784049    0.306645    21.00000   -1.20000
AFIX   0
C47   1    0.885119    0.813152    0.372528    21.00000    0.07778    0.11566 =
         0.12950   -0.01978    0.01373   -0.00503
AFIX  23
H47A  2    0.928718    0.773136    0.394151    21.00000   -1.20000
H47B  2    0.931848    0.869146    0.365270    21.00000   -1.20000
AFIX   0
C48   1    0.781324    0.846663    0.390953    21.00000    0.08045    0.09463 =
         0.09705   -0.01173    0.00956   -0.00194
AFIX  23
H48A  2    0.779003    0.825024    0.421509    21.00000   -1.20000
H48B  2    0.777857    0.917908    0.390372    21.00000   -1.20000
AFIX   0
SAME 0.02 0.04 O3 > C48
PART 0
PART 2
O3A   5    0.679266    0.804492    0.362541   -21.00000    0.07136    0.09640 =
         0.09751   -0.01097    0.01280   -0.00407
C45A  1    0.740922    0.779066    0.324892   -21.00000    0.08045    0.09463 =
         0.09705   -0.01173    0.00956   -0.00194
AFIX  23
H45C  2    0.729500    0.828506    0.301881   -21.00000   -1.20000
H45D  2    0.714947    0.716158    0.312942   -21.00000   -1.20000
AFIX   0
C46A  1    0.863720    0.773685    0.340447   -21.00000    0.07778    0.11566 =
         0.12950   -0.01978    0.01373   -0.00503
AFIX  23
H46C  2    0.881165    0.716065    0.358559   -21.00000   -1.20000
H46D  2    0.914490    0.776861    0.316238   -21.00000   -1.20000
AFIX   0
C47A  1    0.864509    0.864626    0.366603   -21.00000    0.07778    0.11566 =
         0.12950   -0.01978    0.01373   -0.00503
AFIX  23
H47C  2    0.921442    0.860318    0.391303   -21.00000   -1.20000
H47D  2    0.883378    0.920182    0.348266   -21.00000   -1.20000
AFIX   0
C48A  1    0.750651    0.877500    0.382977   -21.00000    0.08045    0.09463 =
         0.09705   -0.01173    0.00956   -0.00194
AFIX  23
H48C  2    0.753693    0.870165    0.414997   -21.00000   -1.20000
H48D  2    0.721295    0.942476    0.375440   -21.00000   -1.20000
AFIX   0

PART 0
PART 3
O1    5    0.125801    0.760112    0.298515    31.00000    0.06917    0.17892 =
         0.06980   -0.02314   -0.00849    0.00172
O2    5    0.261508    0.724856    0.258925    31.00000    0.06917    0.17892 =
         0.06980   -0.02314   -0.00849    0.00172
N1    4    0.226399    0.749704    0.293794    31.00000    0.07019    0.06798 =
         0.05878    0.00961   -0.00404   -0.00344
PART 0
PART 4
O1A   5    0.213962    0.758198    0.305664   -31.00000    0.06917    0.17892 =
         0.06980   -0.02314   -0.00849    0.00172
O2A   5    0.318116    0.717799    0.254389   -31.00000    0.06917    0.17892 =
         0.06980   -0.02314   -0.00849    0.00172
N1A   4    0.212586    0.731837    0.264226   -31.00000    0.07019    0.06798 =
         0.05878    0.00961   -0.00404   -0.00344
HKLF 4


REM  shelxt in P 1 21/n 1
REM wR2 = 0.1474, GooF = S = 0.953, Restrained GooF = 0.952 for all data
REM R1 = 0.0607 for 5456 Fo > 4sig(Fo) and 0.1085 for all 9700 data
REM 526 parameters refined using 490 restraints

END

WGHT      0.0500      0.0000

REM Highest difference peak  0.479,  deepest hole -0.481,  1-sigma level  0.071
Q1    1   0.3382  0.6682  0.3483  11.00000  0.05    0.48
Q2    1   0.4781  0.7287  0.4610  11.00000  0.05    0.42
Q3    1   0.0136  1.0610  0.3787  11.00000  0.05    0.33
Q4    1   0.1336  0.7158  0.2827  11.00000  0.05    0.29
Q5    1   0.9966  0.8350  0.3791  11.00000  0.05    0.28
;
_shelx_res_checksum   33059

_shelx_hkl_file
;
  16   0  -5   -0.00    4.94
  16   0  -6   -0.00    4.24
 -16   0   7   -0.00    4.75
  16   0  -7    1.70    5.20
 -16   0   8   -0.00    4.51
 -16   0   9    9.01    6.60
  16   0  -9    0.04    4.12
 -16   0  10   -0.00    4.72
  16   0 -10   -0.00    4.94
 -16   0  11   -0.00    3.68
  16   0 -11    1.43    4.80
 -16   0  12    1.26    5.35
  16   0 -12   -0.00    4.57
 -16   0  13    2.45    5.06
  16   0 -13    5.61    4.99
 -16   0  14    3.67    5.80
 -16   0  15   -0.00    6.42
  16  -1  -1    1.07    3.70
  16  -1  -2    4.77    5.14
  16  -1  -3    0.00    4.55
  16  -1  -3    3.27    4.73
  16  -1  -4    6.54    5.42
  16  -1  -4    0.45    5.58
  16  -1  -5   -0.00    3.97
  16  -1  -5   -0.00    4.02
 -16   1   6    9.20    7.04
  16  -1  -6    0.00    4.06
  16  -1  -6   -0.00    5.27
 -16   1   7   -0.00    3.73
  16  -1  -7   -0.00    4.43
  16  -1  -7    4.15    5.46
 -16   1   8    7.77    6.26
  16  -1  -8   10.76    6.68
  16  -1  -8    3.87    6.71
 -16   1   9    7.63    6.46
  16  -1  -9    1.36    5.17
  16  -1  -9    0.00    6.24
 -16   1  10    4.05    4.86
  16  -1 -10    4.84    5.53
  16  -1 -10   -0.00    6.31
  16   1 -10   -0.00    3.38
 -16   1  11    0.00    5.67
  16  -1 -11   -0.00    3.85
  16  -1 -11   -0.00    5.47
  16   1 -11   -0.00    4.19
 -16   1  12    1.01    6.01
  16  -1 -12    3.13    4.88
  16  -1 -12    5.05    5.70
  16   1 -12    3.90    5.33
 -16  -1  12    0.00    3.38
 -16   1  13   -0.00    5.31
  16  -1 -13    5.72    5.70
 -16  -1  13    2.71    5.29
 -16   1  14   10.46    8.37
 -16  -1  14    2.89    5.13
 -16  -1  15    4.31    5.21
 -16  -1  16    0.00    4.83
  16  -2  -1    0.00    4.39
  16  -2  -1   -0.00    4.33
  16  -2  -2   -0.00    3.97
  16  -2  -2   -0.00    4.80
  16  -2  -3    1.26    3.68
  16  -2  -3    7.15    6.18
  16  -2  -4   14.48    7.10
  16  -2  -4    0.00    5.21
  16  -2  -5   -0.00    4.12
  16  -2  -5    2.88    5.56
  16  -2  -6    0.52    4.81
  16  -2  -6   -0.00    5.26
 -16   2   7   -0.00    5.52
  16  -2  -7    4.06    5.53
  16  -2  -7    3.50    6.63
 -16   2   8   -0.00    5.70
  16  -2  -8    0.00    4.73
  16  -2  -8    5.99    6.74
 -16   2   9    0.00    5.46
  16  -2  -9   -0.00    4.46
  16  -2  -9    8.75    6.78
 -16   2  10   -0.00    4.36
  16  -2 -10    3.50    5.36
  16  -2 -10   -0.00    5.40
 -16   2  11    3.80    4.52
  16  -2 -11   11.05    7.36
  16  -2 -11    2.76    6.47
 -16   2  12   -0.00    5.31
  16  -2 -12    2.10    6.39
  16  -2 -13    0.96    7.20
  16  -2 -14    3.12    5.98
  16  -2 -15    0.00    5.08
  16  -3  -1    0.00    3.80
  16  -3  -1    6.12    6.35
  16  -3  -2    1.42    3.84
  16  -3  -2    0.00    5.64
  16  -3  -3    0.43    4.47
  16  -3  -3    0.18    4.76
  16  -3  -4    3.86    4.81
  16  -3  -4    5.38    6.68
  16  -3  -5    0.38    3.04
  16  -3  -5    0.00    5.77
  16  -3  -6    6.95    6.13
  16  -3  -6   -0.00    6.08
  16  -3  -7    3.79    4.79
  16  -3  -7   -0.00    4.80
 -16   3   8    4.18    5.87
  16  -3  -8    1.70    5.41
  16  -3  -8   -0.00    6.25
 -16   3   9   -0.00    4.76
  16  -3  -9    3.67    6.06
  16  -3 -10    2.38    6.54
  16  -3 -11    5.65    6.33
  16  -3 -12    3.54    6.78
  16  -3 -13    2.26    4.83
  16  -3 -14    0.24    5.22
  16  -3 -15   -0.00    4.69
  16  -4  -1    0.00    4.50
  16  -4  -1    3.00    5.64
  16  -4  -2   -0.00    4.76
  16  -4  -2    2.06    6.45
  16  -4  -3    6.18    6.31
  16  -4  -3   -0.00    5.20
  16  -4  -4   -0.00    4.31
  16  -4  -5    8.92    6.50
  16  -4  -6    6.10    6.42
  16  -4  -7   -0.00    4.87
  16  -4  -8    0.00    5.52
  16  -4  -9   -0.00    5.17
  16  -4 -10   -0.00    6.36
  16  -4 -11    7.81    7.05
  16  -5  -2    2.01    4.67
  16  -5  -3   -0.00    5.76
  16  -5  -4   -0.00    6.22
  16  -5  -5    4.14    5.74
  16  -5  -6   -0.00    4.66
  16  -5  -7   -0.00    5.28
  15   0  -1   -0.00    3.68
  15   0  -1   -0.00    5.19
  15   0  -2    1.95    3.86
  15   0  -2   -0.00    4.50
  15   0  -3   35.81   10.17
  15   0  -3   21.12   10.05
 -15   0   4   -0.00    4.31
  15   0  -4   -0.00    4.35
  15   0  -4    8.36    6.50
 -15   0   5    0.00    5.35
  15   0  -5   14.45    6.93
  15   0  -5   17.87    7.97
 -15   0   6   -0.00    4.40
  15   0  -6    0.00    4.15
  15   0  -6   -0.00    5.89
 -15   0   7   -0.00    4.81
  15   0  -7   -0.00    3.72
  15   0  -7   -0.00    3.55
 -15   0   8   -0.00    5.26
  15   0  -8   -0.00    4.81
  15   0  -8   -0.00    5.09
 -15   0   9   29.94   10.13
  15   0  -9   36.57   10.58
  15   0  -9   18.06    8.35
 -15   0  10   -0.00    4.91
  15   0 -10    0.00    3.95
  15   0 -10   -0.00    4.04
 -15   0  11    6.25    5.27
  15   0 -11    0.00    4.41
  15   0 -11    3.92    5.76
 -15   0  12   -0.00    4.19
  15   0 -12    0.99    4.79
 -15   0  13   14.48    8.26
  15   0 -13    9.58    6.74
 -15   0  14   -0.00    5.57
  15   0 -14    0.55    4.45
 -15   0  15   -0.00    4.35
  15   0 -15   12.13    7.37
 -15   0  16    3.43    5.46
  15   0 -16   -0.00    5.24
 -15   0  17    0.88    4.12
  15   0 -17    2.98    6.02
 -15   0  18   -0.00    4.24
  15   0 -18   -0.00    6.35
 -15   0  19    5.09    6.09
  15   0 -19    1.47    6.40
  15   0 -20    5.24    7.68
  15   0 -22   -0.00    6.00
  15   0 -23    2.02    5.97
  15  -1  -1   24.80    8.50
  15  -1  -1   10.86    6.53
  15   1  -1    4.51    5.40
  15  -1  -2    2.11    3.71
  15  -1  -2   -0.00    5.36
  15   1  -2   -0.00    5.34
  15  -1  -3    5.55    4.90
  15  -1  -3    8.73    6.75
  15   1  -3    0.33    5.36
  15  -1  -4    2.16    4.33
  15  -1  -4    0.05    4.58
  15   1  -4    0.46    4.46
 -15   1   5    6.03    7.27
  15  -1  -5   20.37    8.11
  15  -1  -5    7.55    6.27
  15   1  -5   14.78    6.84
  15   1  -5    9.73    7.10
 -15   1   6   -0.00    4.21
  15  -1  -6    3.64    5.52
  15  -1  -6    0.00    3.85
  15   1  -6   -0.00    4.32
  15   1  -6    0.82    4.14
 -15  -1   6   -0.00    4.30
 -15   1   7   11.20    7.01
  15  -1  -7   16.12    7.90
  15   1  -7    8.69    5.67
  15   1  -7   10.91    7.43
 -15  -1   7    9.59    6.11
 -15   1   8    3.64    6.09
  15  -1  -8    0.00    3.55
  15  -1  -8   -0.00    3.96
  15   1  -8   -0.00    3.41
  15   1  -8   -0.00    3.61
 -15  -1   8   -0.00    4.69
 -15   1   9    0.88    5.24
  15  -1  -9    2.58    4.16
  15  -1  -9    2.02    4.77
  15   1  -9    3.10    4.41
  15   1  -9    0.00    5.31
 -15  -1   9    6.05    5.93
 -15   1  10    7.28    5.85
  15  -1 -10    0.77    4.11
  15  -1 -10    1.20    4.78
  15   1 -10   -0.00    4.63
  15   1 -10    0.84    4.89
 -15  -1  10    3.96    5.13
 -15   1  11    7.97    6.47
  15  -1 -11   18.89    7.61
  15  -1 -11   10.51    7.06
  15   1 -11    0.00    5.35
 -15  -1  11    5.83    6.44
 -15   1  12   -0.00    4.47
  15  -1 -12   -0.00    4.73
  15  -1 -12    0.00    5.24
  15   1 -12    0.00    4.46
 -15  -1  12    1.14    3.98
 -15   1  13    6.70    5.71
  15  -1 -13   -0.00    5.02
  15   1 -13    4.22    5.31
 -15  -1  13   -0.00    4.70
 -15   1  14   -3.37    6.52
  15   1 -14    6.02    6.68
 -15  -1  14    0.00    5.33
 -15   1  15    0.00    6.04
  15  -1 -15   -0.00    5.14
  15   1 -15    6.41    7.18
 -15  -1  15    0.00    5.27
 -15   1  16   -0.00    4.05
  15  -1 -16   -0.00    4.42
  15   1 -16   -0.00    4.21
 -15  -1  16    4.63    5.58
 -15   1  17    7.86    6.98
  15  -1 -17   18.18    8.54
  15   1 -17    9.10    8.85
 -15  -1  17   18.48    8.50
 -15   1  18   -0.00    4.24
  15  -1 -18    1.80    5.21
 -15  -1  18    3.20    4.82
  15  -1 -19    2.62    5.46
  15   1 -19   -0.00    3.62
 -15  -1  19   -0.00    5.57
  15  -1 -20    3.85    5.33
  15   1 -20   -0.00    5.23
 -15  -1  20    2.28    5.22
  15  -1 -21    2.33    6.93
  15  -2  -1    0.10    3.85
  15  -2  -1    4.01    5.52
  15   2  -1    9.27    5.32
  15  -2  -2    2.69    4.56
  15  -2  -2   -0.00    4.66
  15   2  -2    0.00    4.10
  15  -2  -3   13.38    7.02
  15  -2  -3   14.60    8.04
  15   2  -3   10.73    5.93
  15  -2  -4   -0.00    3.84
  15  -2  -4   -0.00    4.10
  15   2  -4    0.00    3.66
  15  -2  -5   19.08    8.00
  15  -2  -5    5.38    5.21
  15   2  -5    0.17    5.41
 -15   2   6   -0.00    5.29
  15  -2  -6    0.00    4.33
  15  -2  -6    0.00    5.98
  15   2  -6    1.61    4.97
 -15   2   7    7.68    6.38
  15  -2  -7    7.92    6.07
  15  -2  -7   -0.00    4.66
  15   2  -7    9.13    7.05
 -15   2   8   -0.00    5.71
  15  -2  -8    5.46    5.11
  15  -2  -8    4.44    6.20
  15   2  -8   -0.00    3.82
 -15   2   9    9.09    7.04
  15  -2  -9    6.13    5.48
  15  -2  -9    5.98    5.93
  15   2  -9   18.24    7.68
  15   2  -9    4.30    5.16
 -15   2  10    7.29    5.82
  15  -2 -10    7.29    7.09
  15  -2 -10    1.98    5.30
  15   2 -10    8.72    5.68
  15   2 -10    1.79    4.28
 -15   2  11   -0.00    4.77
  15  -2 -11    0.00    3.36
  15  -2 -11   -0.00    5.73
  15   2 -11   -0.00    4.86
 -15  -2  11    1.87    4.41
 -15   2  12    1.74    4.60
  15  -2 -12    2.49    4.33
  15  -2 -12    3.20    5.28
  15   2 -12    0.03    4.93
 -15  -2  12    5.08    5.72
 -15   2  13    1.87    6.09
  15  -2 -13    5.37    6.34
  15  -2 -13   -0.00    4.47
  15   2 -13   -0.00    6.38
 -15  -2  13   -0.00    4.02
 -15   2  14    3.57    5.25
  15  -2 -14    9.34    7.09
  15   2 -14    0.00    6.35
 -15  -2  14    8.48    6.01
 -15   2  15   10.45    7.64
  15  -2 -15   14.23    8.19
  15   2 -15   13.57    8.03
 -15  -2  15    0.00    4.44
 -15   2  16   -0.00    5.29
  15  -2 -16    4.11    5.33
  15   2 -16    0.00    5.08
 -15  -2  16    0.00    4.14
 -15   2  17    0.96    6.17
  15  -2 -17    3.15    5.61
  15   2 -17    0.00    4.76
 -15  -2  17    2.78    5.64
  15  -2 -18    0.00    3.36
 -15  -2  18    0.91    3.58
  15  -2 -19   12.95    7.09
 -15  -2  19   10.59    7.74
 -15  -2  20    2.90    4.78
 -15  -2  21   -0.00    5.29
  15  -3  -1   14.37    7.01
  15  -3  -1    4.30    5.09
  15   3  -1    3.56    5.37
  15  -3  -2   -0.00    4.73
  15  -3  -2   10.51    6.77
  15   3  -2    0.48    3.40
  15  -3  -3    0.76    4.71
  15  -3  -3    0.00    4.63
  15   3  -3    0.00    5.83
  15  -3  -4    5.10    4.97
  15   3  -4    2.17    5.78
  15  -3  -5    0.33    3.53
  15  -3  -5    8.20    6.02
  15   3  -5   -0.00    4.98
  15  -3  -6   -0.00    3.92
  15  -3  -6   -0.00    4.54
  15   3  -6    0.00    3.74
 -15   3   7    0.42    5.67
  15  -3  -7    6.47    6.24
  15  -3  -7    0.87    5.53
  15   3  -7    0.00    4.79
 -15   3   8    5.83    5.82
  15  -3  -8    9.09    7.13
  15  -3  -8    0.64    5.23
  15   3  -8    0.43    4.10
 -15   3   9   -0.00    5.23
  15  -3  -9    1.42    4.64
  15  -3  -9    0.22    5.46
  15   3  -9    0.01    3.20
 -15   3  10    3.72    5.12
  15  -3 -10    1.79    6.37
  15  -3 -10    4.68    5.79
  15   3 -10    9.19    6.63
 -15   3  11   21.38   10.05
  15  -3 -11   26.71    9.48
  15  -3 -11    9.42    7.63
  15   3 -11   16.89    8.40
 -15   3  12    2.95    5.28
  15  -3 -12   -0.00    4.11
  15  -3 -12    6.02    7.56
  15   3 -12    0.16    5.73
 -15   3  13    6.21    5.68
  15  -3 -13    2.16    4.67
  15  -3 -13   -0.00    5.75
  15   3 -13   -0.00    4.63
 -15   3  14    2.05    5.36
  15  -3 -14  -10.09    7.66
  15  -3 -14   -0.00    6.09
  15   3 -14    1.07    3.62
 -15   3  15    1.59    5.42
  15  -3 -15   -0.00    5.51
  15  -3 -15   -0.00    5.92
  15  -3 -16   -0.00    4.67
 -15  -3  17   -0.00    5.59
 -15  -3  18    1.28    4.86
 -15  -3  19   -0.00    5.52
 -15  -3  20   -0.00    6.24
 -15  -3  21   11.12    8.34
  15  -4  -1   -0.00    3.53
  15  -4  -1    2.20    5.44
  15   4  -1    1.11    3.94
  15  -4  -2    6.02    5.26
  15  -4  -2    7.32    7.23
  15   4  -2    9.29    5.81
  15  -4  -3    2.22    5.00
  15  -4  -3    5.58    5.71
  15   4  -3    1.87    4.92
  15  -4  -4   10.25    7.68
  15  -4  -4    3.30    6.45
  15   4  -4   -0.00    4.45
  15  -4  -5   13.98    6.99
  15  -4  -5   14.33    7.87
  15   4  -5   24.92    8.39
  15  -4  -6    0.43    4.01
  15  -4  -6   -0.00    4.99
  15   4  -6    0.28    4.17
 -15   4   7    9.82    7.13
  15  -4  -7    5.54    6.01
  15  -4  -7    3.10    6.60
  15   4  -7    2.23    5.47
 -15   4   8   -0.00    5.18
  15  -4  -8    2.43    4.65
  15  -4  -8    0.00    6.08
  15   4  -8    2.86    4.92
 -15   4   9   -0.00    4.96
  15  -4  -9    7.39    6.54
  15  -4  -9    3.20    6.12
  15   4  -9    2.30    4.65
 -15   4  10   -0.00    5.70
  15  -4 -10   -0.00    5.13
  15   4 -10    9.69    7.12
 -15   4  11   -0.00    6.09
  15  -4 -11    5.48    5.95
  15  -4 -11    2.28    5.50
 -15   4  12    0.00    5.17
  15  -4 -12    5.44    5.26
  15  -4 -12   -0.00    6.21
 -15   4  13    0.69    3.96
  15  -4 -13   -0.00    5.21
  15  -4 -13    9.02    7.19
  15  -5  -1    5.27    6.08
  15   5  -1    4.41    5.33
  15  -5  -2   -0.00    3.85
  15  -5  -2    5.03    6.00
  15   5  -2   -0.00    4.83
  15  -5  -3    0.00    5.44
  15  -5  -3   -0.00    6.06
  15   5  -3   -0.00    4.88
  15  -5  -4    3.20    5.10
  15  -5  -4    2.65    6.27
  15  -5  -5    0.00    5.47
  15  -5  -6    6.11    6.21
  15  -5  -6    4.93    6.35
  15  -5  -7    0.00    4.23
  15  -5  -7    3.14    6.14
 -15   5   8   -0.00    4.73
  15  -5  -8   -0.00    5.14
  15  -5  -8    1.21    5.09
 -15   5   9    2.04    5.19
  15  -5  -9   -0.00    4.12
  15  -5  -9    1.29    4.39
 -15   5  10   -0.00    5.69
  15  -5 -10    3.89    6.13
 -15   5  11    0.00    5.12
  15  -6  -1    5.04    4.44
  15  -6  -2    6.31    5.39
  15  -6  -3    1.72    4.36
  15  -6  -3   12.66    7.88
  15  -6  -4   11.75    7.64
  15  -6  -4   19.51    8.93
  15  -6  -5    5.24    5.16
  15  -6  -5    6.13    6.97
  14   0  -1   -0.00    3.49
  14   0  -1   -0.00    5.31
  14   0  -2   27.84    8.67
  14   0  -2   19.60    8.13
 -14   0   3    0.30    4.36
  14   0  -3    2.18    4.36
  14   0  -3   -0.00    5.19
 -14   0   4   10.82    6.87
  14   0  -4   25.94    9.25
 -14   0   5   -0.00    2.91
  14   0  -5    4.37    5.48
 -14   0   6    6.64    5.73
  14   0  -6   14.72    7.20
  14   0  -6   11.71    7.73
 -14   0   7   -0.00    4.97
  14   0  -7    4.48    4.81
  14   0  -7    2.84    5.03
 -14   0   8    0.00    3.96
  14   0  -8    4.42    4.62
  14   0  -8    2.32    5.41
 -14   0   9   -0.00    4.77
  14   0  -9    0.27    5.02
  14   0  -9   -0.00    4.40
 -14   0  10    3.85    5.26
  14   0 -10    1.23    4.75
 -14   0  11    6.98    5.21
  14   0 -11    3.51    5.67
 -14   0  12   10.27    6.88
  14   0 -12    4.93    5.23
 -14   0  13    1.43    4.99
  14   0 -13    1.08    4.06
 -14   0  14   15.56    7.69
  14   0 -14   19.49    9.52
 -14   0  15    0.08    3.91
  14   0 -15    0.48    6.68
 -14   0  16    5.23    5.40
  14   0 -16   -0.00    3.78
 -14   0  17    0.18    5.41
  14   0 -17   -0.00    5.33
 -14   0  18    0.00    4.89
  14   0 -18    8.58    7.88
 -14   0  19    3.45    5.30
  14   0 -19    4.53    6.82
 -14   0  20    5.56    6.62
  14   0 -20   -0.00    5.35
 -14   0  21   -0.00    5.51
  14   0 -21    1.94    5.69
 -14   0  22    2.26    5.42
  14   0 -22   -0.00    5.23
 -14   0  23    0.00    5.25
  14   0 -23   -0.00    4.70
  14   0 -24   16.24    9.05
  14  -1  -1   -0.00    3.07
  14  -1  -1   -0.00    5.82
  14   1  -1    1.79    3.91
  14   1  -1   -0.00    4.52
  14  -1  -2    2.78    5.26
  14  -1  -2    0.00    4.72
  14   1  -2    0.76    4.01
  14   1  -2    2.61    4.13
  14  -1  -3    6.02    5.47
  14  -1  -3    4.38    5.53
  14   1  -3    6.03    5.49
  14   1  -3    2.22    6.01
 -14  -1   3   -0.00    3.67
 -14   1   4   12.47    7.35
  14  -1  -4    0.00    4.86
  14  -1  -4    6.31    7.36
  14   1  -4   -0.00    4.31
  14   1  -4   10.49    6.99
 -14  -1   4   -0.00    4.59
 -14   1   5    5.56    4.93
  14  -1  -5   -0.00    4.38
  14  -1  -5   -0.00    3.88
  14   1  -5    8.72    6.08
  14   1  -5    3.16    6.37
 -14  -1   5   -0.00    5.04
 -14   1   6   14.01    7.56
  14  -1  -6   24.51    8.60
  14  -1  -6   14.15    7.29
  14   1  -6   17.43    7.94
  14   1  -6    5.37    5.63
 -14  -1   6   13.28    6.93
 -14   1   7    0.95    4.29
  14  -1  -7   -0.00    5.42
  14  -1  -7    0.00    4.74
  14   1  -7    0.00    4.35
  14   1  -7    2.17    3.97
 -14  -1   7    4.55    5.09
 -14   1   8    2.47    4.33
  14  -1  -8    2.94    5.15
  14  -1  -8    2.85    5.25
  14   1  -8   -0.00    3.90
  14   1  -8    5.97    5.39
 -14  -1   8    0.77    4.65
 -14   1   9   -0.00    3.85
  14  -1  -9    4.43    5.18
  14  -1  -9    0.48    4.32
  14   1  -9    2.85    3.63
 -14  -1   9    0.00    4.03
 -14   1  10   10.08    7.18
  14  -1 -10   23.25    8.56
  14  -1 -10   19.39    8.39
  14   1 -10   16.63    7.70
 -14  -1  10   19.29    7.43
 -14   1  11   -0.00    4.38
  14  -1 -11    3.85    4.58
  14   1 -11    1.98    3.92
 -14  -1  11    7.33    5.48
 -14   1  12    0.00    4.22
  14  -1 -12    1.22    3.95
  14   1 -12   -0.00    4.55
 -14  -1  12    9.47    6.42
 -14   1  13    3.46    5.24
  14  -1 -13   -0.00    5.42
  14   1 -13    1.10    4.44
 -14  -1  13    0.46    3.03
 -14   1  14   -0.00    4.07
  14  -1 -14    3.77    4.49
  14   1 -14    0.00    6.01
 -14  -1  14    9.71    6.70
 -14   1  15    0.00    3.48
  14  -1 -15   -0.00    5.39
  14   1 -15   -0.00    5.06
 -14  -1  15   -0.00    4.98
 -14   1  16    1.06    3.82
  14  -1 -16    7.11    6.70
  14   1 -16    7.39    6.25
 -14  -1  16   13.10    7.46
 -14   1  17   -0.00    4.87
  14  -1 -17   -0.00    5.07
  14   1 -17   -0.00    5.16
 -14  -1  17   11.82    7.56
 -14   1  18    3.30    5.96
  14  -1 -18    4.47    7.19
  14   1 -18    0.00    5.78
 -14   1  19    2.69    5.16
  14  -1 -19    2.31    7.25
  14   1 -19    6.36    7.23
 -14  -1  19   -0.00    3.98
 -14   1  20    8.83    7.65
  14  -1 -20   19.71    9.09
  14   1 -20   14.24    8.63
 -14  -1  20    4.65    5.91
 -14   1  21    0.50    5.39
  14  -1 -21   -0.00    6.39
  14   1 -21    1.08    5.60
 -14  -1  21    0.00    4.72
 -14   1  22   -0.00    5.48
  14  -1 -22    0.51    5.25
  14   1 -22    3.07    5.34
 -14  -1  22    2.25    5.93
  14   1 -23    0.00    4.85
 -14  -1  23   -0.00    4.11
  14   1 -24    2.37    7.00
  14   1 -25   -0.00    4.90
  14   1 -26    0.00    5.37
  14  -2  -1   -0.00    4.01
  14  -2  -1    3.70    5.21
  14   2  -1    4.09    6.39
  14  -2  -2   31.47    9.26
  14  -2  -2   27.67    9.82
  14   2  -2   23.54    8.85
  14  -2  -3    2.45    4.38
  14  -2  -3    9.39    6.25
  14   2  -3   -0.00    4.31
  14  -2  -4    4.83    5.41
  14  -2  -4    8.64    7.64
  14   2  -4    9.56    6.82
 -14   2   5    0.00    4.97
  14  -2  -5   -0.00    4.62
  14  -2  -5   -0.00    4.66
  14   2  -5   -0.00    3.28
  14   2  -5    0.00    4.01
 -14  -2   5    6.93    5.47
 -14   2   6    7.54    6.71
  14  -2  -6   23.00    8.79
  14  -2  -6    5.22    7.63
  14   2  -6   13.17    6.38
  14   2  -6   18.44    8.08
 -14  -2   6    1.39    3.55
 -14   2   7    2.08    4.92
  14  -2  -7    3.03    4.48
  14  -2  -7    0.00    4.88
  14   2  -7   -0.00    2.89
  14   2  -7    1.54    3.99
 -14  -2   7    2.00    4.48
 -14   2   8   16.40    7.61
  14  -2  -8    0.00    5.34
  14  -2  -8    8.71    6.64
  14   2  -8    4.64    5.30
  14   2  -8    7.95    6.12
 -14  -2   8   15.26    7.38
  14  -2  -9   -0.00    4.31
  14  -2  -9    6.80    5.99
  14   2  -9    5.01    6.15
 -14  -2   9   -0.00    3.92
 -14   2  10   -0.00    5.20
  14  -2 -10   -0.00    3.65
  14  -2 -10    0.00    4.06
  14   2 -10    6.82    4.86
 -14  -2  10    0.00    3.95
 -14   2  11   -0.00    4.96
  14  -2 -11    1.58    4.24
  14  -2 -11   -0.00    4.25
  14   2 -11    3.72    4.18
 -14  -2  11   -0.00    4.43
 -14   2  12   22.00    8.92
  14  -2 -12   11.88    7.72
  14   2 -12    1.94    5.81
 -14  -2  12   15.87    7.17
 -14   2  13    1.07    5.28
  14  -2 -13    0.00    4.83
  14   2 -13    2.04    4.96
 -14  -2  13   -0.00    2.66
 -14   2  14   15.65    7.16
  14   2 -14    6.20    6.15
 -14  -2  14    8.90    6.76
 -14   2  15   -0.00    3.92
  14  -2 -15    0.00    4.17
  14   2 -15    1.63    5.21
 -14  -2  15    2.58    5.01
 -14   2  16    5.23    6.28
  14  -2 -16    3.42    5.89
  14   2 -16   -0.00    4.79
 -14  -2  16    0.58    4.69
 -14   2  17    3.72    4.84
  14  -2 -17    6.89    5.77
  14   2 -17    7.89    5.93
 -14  -2  17   -0.00    5.11
 -14   2  18    8.38    6.27
  14  -2 -18    6.64    6.46
  14   2 -18   16.01    8.18
 -14  -2  18    5.87    5.84
 -14   2  19   -0.00    4.30
  14  -2 -19   -0.00    6.25
  14   2 -19   -0.00    5.51
 -14  -2  19    7.91    6.97
 -14   2  20    0.00    4.63
  14  -2 -20   -0.00    5.99
  14   2 -20    6.26    6.15
 -14  -2  20    3.39    6.07
 -14   2  21   -0.00    5.40
  14   2 -21   -0.00    5.54
 -14  -2  21   -0.00    4.76
 -14  -2  22   -0.00    4.90
  14   2 -23    5.58    5.93
 -14  -2  23    2.13    5.57
  14   2 -24    7.94    7.65
 -14  -2  24    3.37    6.23
  14   2 -25    6.89    7.68
  14   2 -26    5.18    6.09
  14  -3  -1    0.20    3.48
  14  -3  -1    0.69    4.66
  14   3  -1    0.00    5.34
  14  -3  -2   -0.00    3.82
  14  -3  -2    0.67    4.53
  14   3  -2    0.00    3.07
  14  -3  -3    2.51    4.12
  14   3  -3   -0.00    5.01
  14  -3  -4    1.17    4.48
  14  -3  -4    0.40    4.34
  14   3  -4    0.00    5.33
 -14   3   5    0.00    4.11
  14  -3  -5   -0.00    4.65
  14  -3  -5    0.00    5.04
  14   3  -5    6.59    6.01
 -14   3   6   31.09    9.85
  14  -3  -6   26.21    9.51
  14  -3  -6   18.59    8.92
  14   3  -6   19.26    8.03
 -14   3   7    3.68    5.89
  14  -3  -7    3.72    5.71
  14  -3  -7    3.32    5.85
  14   3  -7    6.83    4.85
 -14   3   8    0.00    4.55
  14  -3  -8    3.17    4.63
  14  -3  -8    1.30    5.01
  14   3  -8   10.74    6.52
 -14   3   9    3.91    4.64
  14  -3  -9   -0.00    4.90
  14   3  -9   -0.00    5.35
 -14   3  10   14.49    7.88
  14  -3 -10    7.68    6.05
  14  -3 -10    9.21    7.17
  14   3 -10   11.60    7.13
 -14   3  11   11.46    7.51
  14  -3 -11   11.43    6.23
  14  -3 -11   12.22    7.76
  14   3 -11    6.56    6.37
 -14  -3  11    4.12    4.66
 -14   3  12   -0.00    5.23
  14  -3 -12    3.77    5.00
  14  -3 -12   -0.00    5.35
  14   3 -12    0.00    4.54
 -14  -3  12   -0.00    4.75
 -14   3  13    1.51    3.94
  14  -3 -13    2.97    5.50
  14  -3 -13    1.38    4.91
  14   3 -13   -0.00    3.83
 -14  -3  13    3.19    4.74
 -14   3  14   -0.00    5.27
  14  -3 -14    2.56    6.06
  14   3 -14   -0.00    4.18
 -14  -3  14    0.36    4.68
 -14   3  15    2.17    4.57
  14  -3 -15   12.08    7.75
  14   3 -15   -0.00    4.91
 -14  -3  15   13.16    6.81
 -14   3  16   10.72    6.93
  14  -3 -16    1.46    5.49
  14   3 -16    7.88    6.89
 -14  -3  16   10.20    7.86
 -14   3  17    0.00    3.97
  14  -3 -17   -0.00    4.62
  14   3 -17   -0.00    4.73
 -14  -3  17   -0.00    4.44
 -14   3  18    3.07    5.66
  14  -3 -18    0.00    4.76
  14   3 -18   -0.00    5.37
 -14  -3  18    2.58    4.78
 -14   3  19    0.00    5.15
  14   3 -19   -0.00    4.71
 -14  -3  19    0.41    5.68
 -14   3  20   16.82    8.47
  14   3 -20    7.78    6.98
 -14  -3  20    0.23    4.95
  14   3 -21    5.81    7.04
 -14  -3  21   -0.00    4.38
  14   3 -22    2.69    5.59
 -14  -3  22    6.48    6.53
  14   3 -23    5.60    6.95
 -14  -3  23    1.48    4.96
 -14  -3  24    4.90    6.60
  14  -4  -1   -0.00    4.00
  14  -4  -1    8.08    6.56
  14   4  -1    9.23    5.69
  14  -4  -2   11.81    6.25
  14  -4  -2    3.49    6.09
  14   4  -2    9.36    5.92
  14  -4  -3    2.01    3.93
  14  -4  -3    5.03    6.59
  14   4  -3   -0.00    3.64
  14  -4  -4   -0.00    4.06
  14  -4  -4    8.59    6.84
  14   4  -4    0.41    5.13
  14  -4  -5   -0.00    3.53
  14  -4  -5   -0.00    4.51
  14   4  -5    0.00    4.01
 -14   4   6    4.66    5.77
  14  -4  -6   -0.00    4.13
  14  -4  -6   -0.00    5.09
  14   4  -6    2.03    5.06
 -14   4   7    5.40    4.78
  14  -4  -7    0.50    5.56
  14  -4  -7   10.42    7.33
  14   4  -7    1.79    5.65
 -14   4   8    0.06    4.81
  14  -4  -8   -0.00    4.15
  14  -4  -8   -0.00    4.58
  14   4  -8    6.07    6.27
 -14   4   9    6.38    6.44
  14  -4  -9   10.32    7.04
  14  -4  -9    3.05    5.71
  14   4  -9    4.48    6.11
 -14   4  10   21.68    8.67
  14  -4 -10   16.16    7.38
  14  -4 -10    4.21    6.94
  14   4 -10   16.46    7.67
 -14   4  11    1.07    5.99
  14  -4 -11   -0.00    4.66
  14   4 -11   -0.00    3.81
 -14   4  12    9.73    7.02
  14  -4 -12   29.38    9.46
  14  -4 -12   19.76    8.86
  14   4 -12   14.93    7.72
 -14   4  13   15.83    8.44
  14  -4 -13   10.33    7.47
  14  -4 -13   18.62    8.70
  14   4 -13    8.21    6.44
 -14   4  14   15.77    8.48
  14  -4 -14   16.15    7.98
  14  -4 -14   12.69    7.61
  14   4 -14   23.86    9.98
 -14   4  15   -0.00    5.93
  14  -4 -15   -0.00    3.93
  14   4 -15    1.14    4.48
 -14   4  16   19.82    8.77
 -14   4  17    3.54    6.36
  14   4 -17    5.69    5.50
 -14  -4  17    0.00    5.90
 -14   4  18    0.00    5.13
  14   4 -18    1.96    5.18
 -14  -4  18   -0.00    4.92
 -14   4  19    2.70    5.34
  14   4 -19   -0.00    6.28
 -14  -4  19    5.89    5.43
  14   4 -20    0.99    5.49
 -14  -4  20   -0.00    5.07
  14   4 -21    3.67    6.16
 -14  -4  21    0.08    4.22
 -14  -4  23    0.80    5.46
 -14  -4  24   -0.00    4.16
  14  -5  -1   -0.00    4.52
  14  -5  -1    9.65    7.18
  14   5  -1   11.40    6.16
  14  -5  -2    2.19    4.27
  14  -5  -2   -0.00    5.39
  14   5  -2    0.58    3.34
  14  -5  -3   -0.00    4.56
  14  -5  -3    0.00    5.37
  14   5  -3    3.18    4.99
  14  -5  -4    0.00    4.18
  14   5  -4   -0.00    4.07
  14  -5  -5   11.71    6.49
  14  -5  -5    8.52    6.90
  14   5  -5   13.43    7.11
  14  -5  -6    9.72    6.42
  14  -5  -6    8.04    6.05
  14   5  -6    7.46    5.84
 -14   5   7    3.57    5.15
  14  -5  -7   -0.00    5.34
  14  -5  -7    1.40    5.05
  14   5  -7    1.57    4.59
 -14   5   8   -0.00    5.15
  14  -5  -8    4.33    6.13
  14  -5  -8    2.41    4.90
  14   5  -8    5.45    5.21
 -14   5   9    0.79    5.36
  14  -5  -9   23.19    8.99
  14  -5  -9    8.09    6.57
  14   5  -9   10.42    6.15
 -14   5  10   20.66    8.91
  14  -5 -10    8.89    6.19
  14  -5 -10   11.81    7.47
  14   5 -10    6.87    6.05
 -14   5  11    2.00    5.37
  14  -5 -11    0.00    4.15
  14  -5 -11   -0.00    5.50
  14   5 -11    3.92    5.20
 -14   5  12    7.16    6.54
  14  -5 -12    8.58    6.69
  14   5 -12    3.47    5.14
 -14   5  13    0.00    4.10
  14  -5 -13   -0.00    4.78
  14   5 -13    5.34    6.19
 -14   5  14    2.11    4.79
  14  -5 -14   -0.00    3.94
  14   5 -14   -0.00    4.61
 -14   5  15    0.00    5.78
  14  -5 -15    1.55    4.78
  14   5 -15    5.27    5.91
 -14   5  16    2.18    5.40
  14  -5 -16    2.11    5.73
  14   5 -16   10.94    7.31
 -14   5  17    6.09    6.61
  14   5 -17    5.55    6.85
  14   5 -18   -0.00    5.39
 -14  -5  24   -0.00    5.88
  14  -6  -1   12.86    6.82
  14   6  -1   13.07    6.13
  14  -6  -2    3.97    4.66
  14  -6  -2   19.59    8.63
  14   6  -2    4.30    5.20
  14  -6  -3    2.00    4.63
  14  -6  -3    0.36    4.85
  14   6  -3    5.19    4.99
  14  -6  -4   35.39    9.88
  14  -6  -4   13.64    7.95
  14   6  -4    0.00    4.95
  14  -6  -5    3.85    6.09
  14   6  -5    0.29    4.23
  14  -6  -6   -0.00    4.54
  14  -6  -6    0.00    5.36
  14   6  -6    8.45    4.49
  14  -6  -7    0.00    4.39
  14  -6  -7   10.51    7.53
  14   6  -7   14.30    7.04
 -14   6   8   -0.00    5.72
  14  -6  -8    5.74    5.98
  14   6  -8    4.14    5.48
 -14   6   9   -0.00    5.80
  14  -6  -9    5.09    6.09
  14   6  -9    2.22    4.94
 -14   6  10    3.86    6.25
  14  -6 -10   -0.00    5.29
  14   6 -10    2.87    5.16
 -14   6  11    2.84    6.03
  14   6 -11    5.41    5.63
 -14   6  12    1.52    5.57
  14  -6 -12    0.00    3.21
  14   6 -12    3.87    5.56
 -14   6  13   -0.00    4.80
  14  -6 -13   -0.00    4.91
  14   6 -13    3.31    3.59
 -14   6  14   -0.00    4.92
  14  -6 -14   10.03    6.67
  14   6 -14   11.46    6.90
 -14   6  15    0.00    6.14
  14  -6 -15   -0.00    4.01
  14  -7  -1    4.99    5.82
  14   7  -1    9.49    5.58
  14  -7  -2    6.53    5.91
  14   7  -2    5.07    4.97
  14  -7  -3    3.84    5.54
  14   7  -3    2.40    5.39
  14  -7  -4   -0.00    4.01
  14   7  -4   -0.00    4.12
  14  -7  -5    3.28    6.34
  14   7  -5   13.05    6.31
  14   7  -6    5.48    5.90
  14  -7  -7    4.43    5.28
  14   7  -7    0.00    3.40
  14  -7  -8   -0.00    4.95
  14   7  -8    0.09    4.03
  14  -7  -9    2.55    4.56
  14   7  -9   -0.00    3.93
 -14   7  10   -0.00    4.91
  14  -7 -10    6.58    6.43
  14   7 -10    4.51    4.86
 -14   7  11    0.00    6.23
  14  -7 -11    6.52    7.05
  14   7 -11   -0.00    4.13
 -14   7  12    5.01    7.38
  14  -8  -1    6.76    7.04
  14   8  -1    7.90    5.69
  14  -8  -2    0.68    4.33
  14   8  -2    0.00    3.66
  14  -8  -3    3.41    5.30
  14   8  -3    0.51    4.36
  14  -8  -4    5.24    5.90
  14   8  -4    0.00    3.18
  14  -8  -5   -0.00    3.14
  14   8  -5    5.76    4.29
  14  -8  -6    2.15    4.68
  14   8  -6    4.32    4.52
  13   0  -1   65.24   13.07
  13   0  -1   39.14   11.85
 -13   0   2   -0.00    5.27
  13   0  -2   -0.00    3.62
  13   0  -2   -0.00    3.99
 -13   0   3    9.94    6.67
  13   0  -3   18.14    7.52
  13   0  -3   16.81    8.24
 -13   0   4    1.68    4.10
  13   0  -4    1.02    3.86
  13   0  -4    0.97    3.74
 -13   0   5    3.71    5.17
  13   0  -5   12.52    6.49
  13   0  -5    4.40    4.96
 -13   0   6    0.00    4.06
  13   0  -6   -0.00    3.68
  13   0  -6   -0.00    4.90
 -13   0   7   14.23    7.12
  13   0  -7    8.12    5.76
  13   0  -7   29.14    9.38
 -13   0   8    0.30    4.41
  13   0  -8    1.91    4.46
  13   0  -8    0.11    3.80
 -13   0   9    4.03    4.34
  13   0  -9    0.79    4.57
 -13   0  10   -0.00    4.33
  13   0 -10    0.27    3.47
 -13   0  11   55.19   13.01
 -13   0  12   -0.00    3.30
  13   0 -12   -0.00    5.06
 -13   0  13   19.78    8.36
  13   0 -13   48.22   12.68
 -13   0  14    2.43    4.81
  13   0 -14   12.69    7.29
 -13   0  15   -0.00    4.20
  13   0 -15    9.09    6.69
 -13   0  16    0.88    4.36
  13   0 -16   -0.00    5.56
 -13   0  17   19.18    8.43
  13   0 -17   11.07    7.55
 -13   0  18   -0.00    5.92
  13   0 -18    1.81    5.23
 -13   0  19   -0.00    5.10
  13   0 -19    0.14    4.78
 -13   0  20    2.99    5.00
  13   0 -20   -0.00    4.73
 -13   0  21    1.03    4.62
  13   0 -21    4.31    5.87
 -13   0  22   -0.00    4.75
  13   0 -22   -0.00    4.92
 -13   0  23    6.08    6.92
  13   0 -23    0.00    4.16
 -13   0  24    0.00    4.44
  13   0 -24    0.81    6.35
 -13   0  25    3.23    6.24
  13   0 -25    0.00    5.84
 -13   0  26    4.43    5.58
  13  -1  -1   11.83    5.85
  13  -1  -1    4.81    4.41
  13   1  -1   10.23    6.23
  13   1  -1    9.32    6.20
  13  -1  -2    4.74    4.62
  13  -1  -2    2.17    5.08
  13   1  -2    0.00    4.21
  13   1  -2   -0.00    5.19
 -13  -1   2    1.15    4.80
 -13   1   3    0.10    4.63
  13  -1  -3    0.00    3.86
  13  -1  -3    4.20    5.51
  13   1  -3    9.90    6.04
  13   1  -3    6.43    6.19
 -13  -1   3    1.83    4.16
 -13   1   4    3.96    5.22
  13  -1  -4    4.43    5.61
  13  -1  -4   -0.00    4.00
  13   1  -4    8.44    5.62
  13   1  -4    0.00    4.94
 -13  -1   4   -0.00    3.27
 -13   1   5   90.39   16.58
  13  -1  -5   68.63   14.52
  13  -1  -5   40.64   12.86
  13   1  -5   89.38   15.65
  13   1  -5   53.89   14.12
 -13  -1   5   76.95   15.21
 -13   1   6    0.00    3.89
  13  -1  -6   -0.00    4.36
  13  -1  -6    3.51    5.21
  13   1  -6   -0.00    3.72
 -13  -1   6    5.94    5.50
 -13   1   7   -0.00    3.82
  13  -1  -7    1.04    3.95
  13  -1  -7    1.74    4.27
  13   1  -7    6.43    5.22
  13   1  -7    4.94    4.99
 -13  -1   7   -0.00    4.61
 -13   1   8   -0.00    3.83
  13  -1  -8    2.63    4.56
  13  -1  -8    7.19    5.77
  13   1  -8   -0.00    3.90
 -13  -1   8   -0.00    3.92
 -13   1   9   26.23    9.33
  13  -1  -9   59.53   12.70
  13  -1  -9   35.06   10.81
  13   1  -9   23.15    9.28
 -13  -1   9   15.92    8.21
 -13   1  10    0.00    3.89
  13  -1 -10    2.84    5.41
  13   1 -10    0.00    3.91
 -13  -1  10    0.64    3.18
 -13   1  11   16.51    7.72
  13  -1 -11   13.64    8.03
  13   1 -11    8.78    6.60
 -13  -1  11   18.43    8.38
 -13   1  12   -0.00    4.96
  13  -1 -12   -0.00    5.11
 -13  -1  12    1.54    4.38
 -13   1  13    1.62    4.30
  13  -1 -13    7.46    5.97
  13   1 -13    4.87    6.64
 -13  -1  13    0.00    4.65
 -13   1  14    1.34    4.46
  13  -1 -14    0.21    3.64
  13   1 -14   -0.00    5.25
 -13  -1  14    6.42    5.30
 -13   1  15   37.43   10.85
  13  -1 -15   40.06   11.99
  13   1 -15    8.05    7.38
 -13  -1  15   41.21   11.65
 -13   1  16   -0.00    4.02
  13  -1 -16    7.96    6.80
  13   1 -16   -0.00    5.32
 -13  -1  16    2.66    5.37
 -13   1  17    8.38    5.81
  13  -1 -17    0.00    5.29
  13   1 -17   -0.00    4.63
 -13  -1  17    1.81    3.85
 -13   1  18    4.12    6.21
  13  -1 -18    2.07    5.18
  13   1 -18    0.00    3.88
 -13  -1  18    0.14    3.89
 -13   1  19   16.07    8.08
  13  -1 -19    9.17    7.28
  13   1 -19   18.31    8.47
 -13  -1  19    8.31    6.71
 -13   1  20    4.18    4.92
  13  -1 -20   -0.00    4.95
  13   1 -20    5.11    5.28
 -13  -1  20    1.29    4.43
 -13   1  21   11.16    7.78
  13  -1 -21   11.15    8.12
 -13  -1  21    7.50    6.54
 -13   1  22    0.46    4.91
  13  -1 -22   -0.00    5.58
  13   1 -22    0.97    5.82
 -13  -1  22   -0.00    4.79
 -13   1  23    2.00    5.41
  13  -1 -23   -0.00    4.66
  13   1 -23    1.04    4.15
 -13  -1  23   -0.00    4.86
 -13   1  24   -0.00    4.80
  13   1 -24    0.00    6.74
 -13  -1  24    1.38    5.25
 -13   1  25    9.75    7.22
  13   1 -25    4.47    6.07
 -13  -1  25    0.00    6.11
  13   1 -26    4.81    6.19
 -13  -1  26   -0.00    6.35
  13   1 -27   -0.00    4.52
  13  -2  -1   52.55   11.82
  13  -2  -1   25.03    9.98
  13   2  -1   56.40   11.87
  13   2  -1   59.87   12.90
 -13  -2   1   43.35   10.89
  13  -2  -2   -0.00    3.71
  13  -2  -2    3.47    5.82
  13   2  -2   -0.00    3.60
  13   2  -2    2.68    5.20
 -13  -2   2   -0.00    3.49
 -13   2   3    9.18    5.83
  13  -2  -3    0.00    4.60
  13  -2  -3    5.31    5.85
  13   2  -3   14.63    6.30
  13   2  -3    8.09    6.73
 -13  -2   3    4.88    4.45
 -13   2   4    6.25    5.81
  13  -2  -4    0.00    3.47
  13  -2  -4   -0.00    5.11
  13   2  -4   12.78    6.34
  13   2  -4    0.00    4.05
 -13  -2   4   15.37    7.33
 -13   2   5    5.97    6.61
  13  -2  -5   -0.00    4.88
  13  -2  -5    0.00    4.92
  13   2  -5    6.75    4.72
  13   2  -5   -0.00    4.19
 -13  -2   5   12.24    6.31
 -13   2   6    0.78    4.21
  13  -2  -6   -0.00    3.89
  13  -2  -6    1.65    6.12
  13   2  -6   -0.00    3.10
  13   2  -6    8.07    5.41
 -13  -2   6    1.69    4.67
 -13   2   7   25.05    9.15
  13  -2  -7   33.39   10.31
  13  -2  -7   42.06   11.64
  13   2  -7   25.38    9.25
 -13  -2   7   34.24   10.00
 -13   2   8    0.00    4.36
  13  -2  -8    3.53    3.91
  13  -2  -8    0.64    5.54
  13   2  -8    2.53    6.62
 -13  -2   8    4.14    4.98
 -13   2   9    3.05    4.95
  13  -2  -9    3.98    4.74
  13  -2  -9    6.23    5.57
  13   2  -9    0.00    5.76
 -13  -2   9   12.98    6.49
 -13   2  10    7.36    7.09
  13  -2 -10    3.01    4.29
  13  -2 -10    0.00    4.60
  13   2 -10   -0.00    3.38
 -13  -2  10    0.00    3.88
 -13   2  11   35.66   10.98
  13  -2 -11   36.53   11.81
  13   2 -11   18.79    7.84
 -13  -2  11   41.51   11.25
 -13   2  12    0.00    4.50
  13  -2 -12    8.06    7.06
  13   2 -12    5.60    5.59
 -13  -2  12    1.88    4.99
 -13   2  13   28.39    9.34
  13  -2 -13    6.77    5.94
  13   2 -13    8.02    6.02
 -13  -2  13   12.56    7.24
 -13   2  14   -0.00    4.84
  13  -2 -14    5.53    5.56
  13   2 -14    5.45    5.36
 -13   2  15    6.76    5.29
  13  -2 -15    0.00    3.41
  13   2 -15    2.64    5.02
 -13  -2  15    3.28    5.59
 -13   2  16   -0.00    5.10
  13  -2 -16    4.73    6.00
  13   2 -16    0.04    4.34
 -13  -2  16    6.04    6.46
 -13   2  17    6.95    6.25
  13  -2 -17    6.55    6.66
  13   2 -17    0.88    4.42
 -13  -2  17    6.41    6.34
 -13   2  18   -0.00    5.78
  13   2 -18    4.16    5.43
 -13  -2  18    3.43    4.81
 -13   2  19    1.48    5.02
  13  -2 -19    1.85    5.51
  13   2 -19    0.00    5.76
 -13  -2  19    6.56    5.82
 -13   2  20   -0.00    4.36
  13  -2 -20   -0.00    5.59
  13   2 -20   -0.00    5.22
 -13  -2  20    1.02    4.90
 -13   2  21   12.33    7.54
  13  -2 -21   10.45    8.15
  13   2 -21   -0.00    4.92
 -13  -2  21    4.86    4.94
 -13   2  22   -0.00    4.60
  13   2 -22    0.00    5.52
 -13  -2  22    1.37    5.46
 -13   2  23    3.05    6.28
  13   2 -23    7.12    7.63
 -13  -2  23   15.44    8.71
 -13   2  24   -0.00    5.69
  13   2 -24    5.76    6.87
 -13  -2  24    4.57    6.44
  13   2 -25   -0.00    4.59
 -13  -2  25   -0.00    5.45
  13   2 -26    1.84    4.91
 -13  -2  26    3.50    6.34
  13   2 -27   35.06   12.78
  13   2 -28   -0.00    7.21
  13  -3  -1    7.37    5.90
  13  -3  -1    5.13    6.47
  13   3  -1    8.19    6.03
  13  -3  -2    5.07    4.42
  13  -3  -2    6.37    6.17
  13   3  -2    0.88    4.56
  13  -3  -3   -0.00    4.32
  13  -3  -3    7.49    5.94
  13   3  -3    1.34    3.37
  13   3  -3    2.89    5.07
 -13   3   4    4.17    4.89
  13  -3  -4    7.08    5.56
  13  -3  -4    0.89    5.56
  13   3  -4    8.06    5.80
  13   3  -4    4.57    5.17
 -13   3   5   22.23    8.63
  13  -3  -5   20.62    8.24
  13  -3  -5   15.67    8.50
  13   3  -5   15.14    6.79
  13   3  -5   17.40    7.42
 -13  -3   5   11.30    6.54
 -13   3   6    5.83    5.91
  13  -3  -6    4.96    5.73
  13  -3  -6    0.00    5.71
  13   3  -6    6.05    5.65
 -13  -3   6    4.84    5.50
  13  -3  -7    0.34    4.38
  13  -3  -7    1.30    4.80
  13   3  -7   -0.00    5.31
 -13  -3   7    0.16    3.81
 -13   3   8   -0.00    4.58
  13  -3  -8    2.25    4.95
  13  -3  -8    3.55    5.45
 -13   3   9   25.44    9.52
  13  -3  -9   17.21    7.79
  13  -3  -9   23.30    9.41
  13   3  -9    9.26    6.12
 -13  -3   9   11.90    5.86
 -13   3  10   15.88    7.47
  13  -3 -10    4.65    4.71
  13  -3 -10    2.84    6.58
  13   3 -10   11.31    6.27
 -13  -3  10    0.00    4.24
 -13   3  11   12.12    6.61
  13  -3 -11   29.43    9.08
  13  -3 -11    8.48    6.72
  13   3 -11   13.90    6.77
 -13  -3  11   15.33    6.92
 -13   3  12    3.92    5.43
  13  -3 -12    0.59    4.38
  13   3 -12    0.00    5.11
 -13  -3  12   -0.00    4.73
 -13   3  13    4.93    5.00
  13  -3 -13   -0.00    5.31
  13   3 -13   -0.00    4.59
 -13  -3  13    1.63    3.89
 -13   3  14    0.00    5.62
  13  -3 -14    1.23    5.14
  13   3 -14    0.00    5.50
 -13  -3  14   -0.00    4.02
 -13   3  15   20.16    8.84
  13  -3 -15   32.10   11.12
  13   3 -15   26.20    9.42
 -13  -3  15    7.62    6.74
 -13   3  16    7.98    5.75
  13  -3 -16    2.30    4.82
  13   3 -16    7.13    6.19
 -13  -3  16   -0.00    5.50
 -13   3  17    1.77    5.02
  13  -3 -17   -0.00    3.93
  13   3 -17   -0.00    4.10
 -13  -3  17    0.13    4.52
 -13   3  18    0.00    4.02
  13  -3 -18   -0.00    5.21
  13   3 -18    5.83    6.27
 -13  -3  18    0.00    4.64
 -13   3  19    1.75    4.94
  13  -3 -19   16.07    8.54
  13   3 -19   12.22    8.57
 -13  -3  19   16.83    8.03
 -13   3  20   14.09    7.13
  13   3 -20   -0.00    5.29
 -13  -3  20    3.58    6.25
 -13   3  21    4.94    6.35
  13   3 -21   -0.00    5.63
 -13  -3  21    2.46    6.16
 -13   3  22    2.88    5.87
  13   3 -22    0.00    5.59
 -13  -3  22    0.49    4.22
 -13   3  23    9.79    7.40
  13   3 -23    6.92    7.54
 -13  -3  23    3.12    5.35
  13   3 -24    0.41    5.64
 -13  -3  24    0.00    5.88
  13   3 -25    2.19    6.72
 -13  -3  25   12.13    7.87
  13   3 -26    0.00    4.03
 -13  -3  26    6.47    6.35
  13   3 -27    9.81    7.15
 -13  -3  27   -0.00    5.61
  13   3 -28   -0.00    5.39
  13   3 -29   -0.00    4.18
  13  -4  -1   22.29    8.15
  13  -4  -1    0.58    4.78
  13   4  -1   19.06    7.84
  13  -4  -2   15.18    7.21
  13  -4  -2    7.32    6.11
  13   4  -2    2.39    4.31
  13  -4  -3    9.26    5.36
  13  -4  -3    8.10    6.67
  13   4  -3    7.19    5.50
  13  -4  -4   -0.00    3.55
  13  -4  -4    0.00    5.22
  13   4  -4    7.85    5.92
 -13   4   5   -0.00    4.17
  13  -4  -5   -0.00    3.98
  13  -4  -5   -0.00    6.14
  13   4  -5   -0.00    4.88
 -13   4   6    0.00    4.98
  13  -4  -6    5.13    5.04
  13  -4  -6    0.00    5.62
  13   4  -6    1.28    5.74
 -13   4   7   18.23    8.09
  13  -4  -7   27.30    9.55
  13  -4  -7   11.72    7.68
  13   4  -7   14.12    6.52
 -13   4   8    0.00    6.25
  13  -4  -8   10.13    6.16
  13  -4  -8    3.39    6.26
  13   4  -8    2.65    5.25
 -13   4   9    0.00    4.73
  13  -4  -9    1.42    4.93
  13  -4  -9    3.00    5.08
 -13   4  10    3.24    4.67
  13  -4 -10    2.54    3.99
  13  -4 -10    1.47    5.00
  13   4 -10   -0.00    4.81
 -13  -4  10    1.48    3.93
 -13   4  11    8.11    6.63
  13  -4 -11   26.78    9.27
  13  -4 -11   18.52    8.33
  13   4 -11   17.43    8.58
 -13  -4  11    7.10    6.18
 -13   4  12   14.18    7.80
  13  -4 -12    3.80    4.78
  13  -4 -12   25.90    9.69
  13   4 -12   11.38    7.19
 -13  -4  12   12.81    7.03
 -13   4  13   12.42    7.30
  13  -4 -13    2.06    5.98
  13   4 -13    7.61    6.71
 -13  -4  13    7.69    5.73
 -13   4  14    0.00    4.33
  13  -4 -14    0.39    4.44
  13   4 -14    0.47    3.21
 -13  -4  14    3.98    4.78
 -13   4  15    7.65    6.63
  13  -4 -15   -0.00    5.10
  13   4 -15   -0.00    4.81
 -13  -4  15    4.31    4.97
 -13   4  16    0.00    6.09
  13  -4 -16    0.89    4.64
  13   4 -16    4.24    5.27
 -13  -4  16    3.06    4.74
 -13   4  17    5.16    5.90
  13   4 -17    9.24    6.74
 -13  -4  17    9.29    7.03
 -13   4  18    4.75    6.27
  13   4 -18    1.63    4.65
 -13   4  19   -0.00    5.09
  13   4 -19    3.73    5.83
 -13  -4  19    4.72    4.90
 -13   4  20   -0.00    3.71
  13   4 -20   -0.00    5.17
 -13  -4  20   -0.00    5.36
 -13   4  21    8.86    6.93
  13   4 -21    6.55    7.74
 -13  -4  21    9.05    6.69
 -13   4  22   -0.00    5.45
  13   4 -22    7.52    6.25
 -13  -4  22    3.22    6.61
  13   4 -23    3.77    6.57
 -13  -4  23   -0.00    5.66
  13   4 -24    0.55    5.44
 -13  -4  24   10.48    6.52
  13   4 -25    4.21    6.68
 -13  -4  25    5.34    6.79
  13   4 -26   -0.00    5.00
 -13  -4  26    4.27    5.07
  13   4 -27    5.48    6.44
 -13  -4  27    1.49    6.02
  13  -5  -1   17.22    7.34
  13  -5  -1    9.07    6.12
  13   5  -1   13.18    6.36
  13  -5  -2    4.75    5.42
  13  -5  -2    1.08    6.10
  13   5  -2   10.96    5.59
  13  -5  -3   12.00    6.13
  13  -5  -3    8.41    6.62
  13   5  -3    9.86    6.41
  13  -5  -4    4.09    3.98
  13  -5  -4   11.71    7.53
  13   5  -4    0.00    4.88
  13  -5  -5   29.15    8.80
  13  -5  -5    8.06    7.27
  13   5  -5   15.32    6.27
 -13   5   6    0.54    5.27
  13  -5  -6   11.15    7.10
  13  -5  -6    1.89    4.55
  13   5  -6    1.12    4.33
 -13   5   7   -0.00    3.90
  13  -5  -7    2.22    4.73
  13  -5  -7    1.01    5.92
  13   5  -7   -0.00    4.22
 -13   5   8    4.36    6.19
  13  -5  -8    6.21    5.95
  13  -5  -8    5.22    6.06
  13   5  -8    4.90    4.97
 -13   5   9    4.03    5.78
  13  -5  -9   17.09    8.36
  13  -5  -9   16.00    8.83
  13   5  -9   11.79    7.16
 -13   5  10   39.57   11.38
  13  -5 -10    6.08    6.05
  13  -5 -10    6.96    6.47
  13   5 -10   23.94    7.88
 -13   5  11    0.00    5.15
  13  -5 -11   14.00    7.35
  13  -5 -11    0.00    4.72
  13   5 -11    8.68    5.99
 -13   5  12    2.22    3.50
  13  -5 -12   -0.00    4.25
  13   5 -12    1.18    5.13
 -13   5  13    0.00    6.38
  13  -5 -13   -0.00    4.21
  13  -5 -13   -0.00    4.35
  13   5 -13    3.41    5.03
 -13   5  14    9.71    7.11
  13  -5 -14   13.57    7.25
  13   5 -14    7.45    6.09
 -13   5  15   37.57   10.72
  13   5 -15   10.61    7.28
 -13   5  16    0.13    5.04
  13   5 -16    7.23    6.22
 -13  -5  16    0.51    4.44
 -13   5  17    2.57    6.07
  13   5 -17    5.12    5.61
 -13  -5  17    8.09    6.16
  13   5 -18    1.99    5.53
 -13  -5  18    0.54    5.00
 -13   5  19    6.06    5.85
  13   5 -19   10.80    6.41
 -13  -5  19    0.00    4.24
 -13   5  20    0.00    5.13
  13   5 -20    0.00    5.56
 -13  -5  20    2.99    4.86
 -13   5  21    6.23    6.70
  13   5 -21    6.25    5.82
 -13  -5  21    4.63    5.92
  13   5 -22   -0.00    3.93
 -13  -5  22    0.00    5.08
  13   5 -23    1.83    5.42
 -13  -5  23   -0.00    5.43
  13   5 -24   -0.00    4.90
 -13  -5  24   -0.00    4.35
 -13  -5  25    7.67    7.19
 -13  -5  27   -0.00    5.04
  13  -6  -1    4.49    5.21
  13   6  -1   10.92    5.50
  13  -6  -2    2.24    4.51
  13  -6  -2    2.32    5.30
  13   6  -2    5.78    6.04
  13  -6  -3    0.00    5.16
  13  -6  -3    8.18    6.57
  13   6  -3    3.43    4.49
  13  -6  -4   12.15    8.34
  13   6  -4   10.56    5.66
  13  -6  -5    1.46    4.31
  13  -6  -5   -0.00    5.32
  13   6  -5   -0.00    4.04
  13  -6  -6   26.84    9.11
  13  -6  -6    9.22    6.44
  13   6  -6   15.72    6.85
 -13   6   7    5.85    7.03
  13  -6  -7    3.92    5.19
  13  -6  -7    0.00    5.29
  13   6  -7    8.76    5.85
 -13   6   8   16.64    8.29
  13  -6  -8   23.35    8.97
  13  -6  -8   13.02    7.97
  13   6  -8    1.01    4.42
 -13   6   9    0.88    5.32
  13  -6  -9    1.78    4.72
  13  -6  -9    4.57    6.54
  13   6  -9   -0.00    5.68
 -13   6  10    6.26    5.84
  13  -6 -10    6.58    6.49
  13   6 -10    3.33    5.27
 -13   6  11    8.46    7.48
  13  -6 -11    2.67    4.87
  13   6 -11   -0.00    4.75
 -13   6  12   23.20    8.77
  13  -6 -12    0.00    4.97
  13   6 -12   15.00    7.55
 -13   6  13   15.07    8.44
  13  -6 -13   11.55    7.77
  13   6 -13    0.34    3.75
 -13   6  14   13.31    7.95
  13  -6 -14    0.00    4.96
  13   6 -14    3.21    4.69
 -13   6  15    3.14    5.30
  13  -6 -15   -0.00    3.94
  13   6 -15    0.00    3.78
 -13   6  16    7.80    6.49
  13  -6 -16    3.28    5.44
  13   6 -16    2.32    5.52
 -13   6  17   -0.00    4.40
  13   6 -17    4.50    6.20
 -13   6  18    3.24    5.87
  13   6 -18   -0.00    4.68
 -13   6  19   10.49    7.32
  13   6 -19    3.17    5.32
 -13   6  20   -0.00    6.52
  13   6 -20   -0.00    5.35
  13   6 -21    0.00    4.90
  13   6 -22    0.00    4.88
 -13  -6  23    3.31    5.69
 -13  -6  25   -0.00    7.07
 -13  -6  26    5.00    6.81
 -13  -6  27    1.38    6.09
  13  -7  -1    1.90    5.45
  13   7  -1    0.00    4.39
  13  -7  -2   -0.00    4.03
  13   7  -2   -0.00    4.25
  13  -7  -3    2.22    4.94
  13   7  -3   -0.00    4.23
  13  -7  -4   23.23    8.83
  13  -7  -4   13.17    8.20
  13   7  -4   19.68    7.20
  13  -7  -5   22.11    8.32
  13   7  -5   10.74    5.95
  13  -7  -6    2.28    5.18
  13   7  -6    0.00    4.26
  13  -7  -7   -0.00    5.00
  13   7  -7   -0.00    4.20
  13  -7  -8    2.72    4.30
  13   7  -8    1.23    3.35
 -13   7   9    4.16    5.30
  13  -7  -9    7.82    6.57
  13   7  -9    4.08    4.99
 -13   7  10   13.30    7.88
  13  -7 -10   11.06    6.60
  13   7 -10   20.14    7.85
 -13   7  11    4.19    6.28
  13  -7 -11    1.88    3.27
  13   7 -11   -0.00    5.16
 -13   7  12    5.12    5.60
  13  -7 -12   -0.00    4.55
  13   7 -12   -0.00    4.33
 -13   7  13   -0.00    5.43
  13  -7 -13   -0.00    4.04
  13   7 -13   -0.00    4.31
 -13   7  14    0.00    4.30
  13  -7 -14    4.78    5.09
  13   7 -14   -0.00    3.61
 -13   7  15   -0.00    5.45
  13  -7 -15    0.36    3.87
  13   7 -15   -0.00    4.16
 -13   7  16   -0.00    4.96
  13  -7 -16   -0.00    5.17
  13   7 -16   -0.00    4.44
 -13   7  17    0.67    4.28
  13  -7 -17   -0.00    3.68
  13   7 -17    3.39    4.96
 -13   7  18    5.22    5.71
  13  -7 -18    0.40    3.54
  13   7 -18    0.00    4.75
  13   7 -19    4.52    6.06
  13  -8  -1   -0.00    4.44
  13   8  -1    7.43    5.17
  13  -8  -2   15.28    8.11
  13   8  -2   13.16    6.36
  13  -8  -3   -0.00    4.61
  13   8  -3    7.39    5.11
  13  -8  -4    4.63    5.75
  13   8  -4    2.85    4.39
  13  -8  -5    6.61    6.81
  13   8  -5    5.06    4.34
  13  -8  -6   12.27    6.28
  13   8  -6   12.99    5.99
  13  -8  -7   -0.00    3.62
  13   8  -7    0.96    4.34
  13  -8  -8   36.65   10.46
  13   8  -8   11.59    6.89
  13  -8  -9    2.55    6.16
  13   8  -9    1.82    3.73
 -13   8  10   -0.00    3.83
  13  -8 -10    8.96    6.98
  13   8 -10    5.36    4.41
 -13   8  11   -0.00    5.11
  13  -8 -11    0.02    5.56
 -13   8  12   14.00    8.62
  13  -8 -12   15.07    8.07
  13   8 -12    0.32    4.08
 -13   8  13   -0.00    5.90
  13  -8 -13    2.03    4.41
  13   8 -13    8.69    6.14
 -13   8  14    5.42    5.80
  13  -8 -14   -0.00    4.63
  13   8 -14    5.89    6.19
 -13   8  15    2.89    6.54
  13  -8 -15    4.87    5.39
  13   8 -15   -0.00    2.81
  13  -9  -1   -0.00    4.12
  13   9  -1    3.14    3.58
  13  -9  -2    3.65    4.11
  13   9  -2   -0.00    3.88
  13  -9  -3    1.48    4.72
  13   9  -3    5.03    4.52
  13  -9  -4    3.46    6.36
  13   9  -4   12.02    6.28
  13  -9  -5   -0.00    4.56
  13   9  -5    6.26    4.71
  13  -9  -6    4.44    5.81
  13   9  -6   -0.00    3.39
  13  -9  -7    0.00    4.98
  13   9  -7    1.45    2.80
  13  -9  -8    5.10    5.09
  13   9  -8    5.19    4.87
  13  -9  -9    0.00    5.42
  13   9  -9   -0.00    4.90
  13  -9 -10    8.17    6.07
  13   9 -10    5.69    5.62
 -13   9  11    0.02    5.36
  13  -9 -11   -0.00    4.87
  13   9 -11    1.76    3.85
 -13   9  12   -0.00    4.54
  13  -9 -12    2.12    4.82
  13   9 -12   -0.00    4.10
  13 -10  -1    2.05    4.40
  13  10  -1   -0.00    2.88
  13 -10  -2    0.43    4.79
  13  10  -2    4.17    4.09
  13 -10  -3    5.52    5.36
  13  10  -3   -0.00    2.67
  13 -10  -4    0.00    4.79
  13  10  -4   -0.00    3.55
  13 -10  -5    0.00    3.85
  13  10  -5    0.68    3.42
  13  10  -6    6.26    4.27
  13  10  -7   -0.00    3.42
  13  11  -1    1.13    3.80
  13  11  -2    3.19    3.87
 -12   0   1   -0.00    3.69
  12   0  -1    0.94    3.97
  12   0  -1    1.14    5.31
 -12   0   2   20.69    8.35
  12   0  -2   18.23    7.46
  12   0  -2   27.53    9.07
 -12   0   3   -0.00    2.68
  12   0  -3   -0.00    3.26
  12   0  -3   -0.00    3.81
 -12   0   4   -0.00    4.59
  12   0  -4    0.00    3.89
  12   0  -4    6.47    5.30
 -12   0   5   -0.00    4.90
  12   0  -5   -0.00    3.23
  12   0  -5    0.42    4.83
 -12   0   6   99.53   18.18
  12   0  -6   89.97   17.26
  12   0  -6   96.87   18.33
 -12   0   7   -0.00    3.34
  12   0  -7    3.55    4.21
 -12   0   8   13.77    6.97
  12   0  -8   13.42    6.49
 -12   0   9    0.75    3.64
  12   0  -9   -0.00    5.03
 -12   0  10   50.57   11.74
  12   0 -10   19.55    9.11
 -12   0  11    5.83    4.60
  12   0 -11    2.11    5.93
 -12   0  12   30.53    9.10
  12   0 -12    2.94    5.12
 -12   0  13   -0.00    3.59
  12   0 -13    2.76    4.84
 -12   0  14   -0.00    4.40
  12   0 -14    4.96    5.16
 -12   0  15    0.00    5.74
  12   0 -15   -0.00    4.48
 -12   0  16    9.63    6.44
  12   0 -16   22.08    8.93
  12   0 -17   -0.00    4.20
 -12   0  18    4.43    5.08
  12   0 -18   10.91    7.72
 -12   0  19   -0.00    4.85
  12   0 -19    1.12    5.15
 -12   0  20    7.94    6.85
  12   0 -20    4.63    6.65
 -12   0  21   -0.00    4.83
  12   0 -21   -0.00    5.29
 -12   0  22   22.96    8.98
  12   0 -22    6.32    6.60
 -12   0  23    1.72    5.12
 -12   0  24   -0.00    4.41
  12   0 -24   -0.00    4.77
 -12   0  25   -0.00    6.10
  12   0 -25    1.24    5.26
 -12   0  26    4.49    6.14
  12   0 -26   -0.00    5.17
 -12   0  27    1.08    3.64
 -12   0  28    5.64    6.25
  12  -1  -1    1.89    4.15
  12  -1  -1   -0.00    4.94
  12   1  -1    1.59    3.02
  12   1  -1    3.14    4.68
 -12  -1   1    0.00    3.55
 -12   1   2   52.29   12.14
  12  -1  -2   36.99   10.36
  12  -1  -2   64.33   13.04
  12   1  -2   55.52   11.82
  12   1  -2   50.48   11.80
 -12  -1   2   15.96    8.27
 -12   1   3    5.61    5.48
  12  -1  -3    4.40    4.97
  12   1  -3    8.35    5.46
  12   1  -3    0.00    4.79
 -12  -1   3    3.48    4.92
 -12   1   4   55.04   13.18
  12  -1  -4   68.37   13.68
  12  -1  -4   77.37   15.52
  12   1  -4   61.59   13.18
  12   1  -4   53.65   13.47
 -12  -1   4   50.34   12.68
 -12   1   5   -0.00    4.97
  12  -1  -5    2.64    3.74
  12  -1  -5   -0.00    4.44
  12   1  -5    0.64    3.60
  12   1  -5   -0.00    4.87
 -12  -1   5    2.89    5.03
 -12   1   6    0.85    4.31
  12  -1  -6    0.59    3.65
  12  -1  -6    2.39    4.58
  12   1  -6    7.35    5.93
 -12  -1   6    0.00    3.68
 -12   1   7    5.16    5.46
  12  -1  -7    6.92    4.92
  12  -1  -7    1.98    4.49
  12   1  -7   12.63    7.40
 -12  -1   7    0.00    4.88
 -12   1   8   47.51   12.86
  12   1  -8  105.74   17.62
 -12  -1   8   63.09   13.48
 -12   1   9    1.91    4.41
  12  -1  -9    3.98    4.96
  12   1  -9   -0.00    5.24
 -12  -1   9    1.32    3.95
  12  -1 -10   12.15    6.94
  12   1 -10   21.52    8.75
 -12  -1  10    9.22    5.93
 -12   1  11    0.31    3.84
  12  -1 -11    0.00    5.92
  12   1 -11    1.64    3.97
 -12  -1  11   -0.00    4.64
 -12   1  12    3.78    4.19
  12  -1 -12    0.00    5.41
  12   1 -12   13.59    6.90
 -12  -1  12    6.47    5.24
 -12   1  13    1.51    4.06
  12  -1 -13   -0.00    4.75
  12   1 -13   -0.00    4.25
 -12  -1  13    0.00    4.23
 -12   1  14  105.73   17.86
  12  -1 -14   48.36   14.81
  12   1 -14   66.96   15.28
 -12  -1  14   55.46   14.15
 -12   1  15    4.04    4.81
  12  -1 -15    0.67    4.98
  12   1 -15    0.00    4.73
 -12  -1  15   -0.00    3.82
 -12   1  16    5.02    5.38
  12  -1 -16    1.72    5.07
  12   1 -16    4.04    5.58
 -12  -1  16    6.48    5.10
 -12   1  17    0.00    4.96
  12  -1 -17    7.08    6.15
 -12  -1  17   -0.00    5.22
 -12   1  18   13.91    7.61
  12  -1 -18   20.49    9.78
  12   1 -18   19.22    9.35
 -12  -1  18    0.00    5.13
 -12   1  19   -0.00    5.30
  12  -1 -19    1.24    4.61
  12   1 -19   -0.00    5.27
 -12  -1  19    1.85    4.43
 -12   1  20   11.29    8.10
  12  -1 -20    9.23    7.67
  12   1 -20   17.90    8.27
 -12  -1  20   18.26    9.15
 -12   1  21   -0.00    4.94
  12  -1 -21    0.00    5.33
  12   1 -21    0.00    5.78
 -12  -1  21    6.50    6.91
 -12   1  22   -0.00    4.70
  12  -1 -22   -0.00    5.57
  12   1 -22   -0.00    3.71
 -12  -1  22    7.77    6.90
 -12   1  23   -0.00    4.71
  12  -1 -23   -0.00    4.33
  12   1 -23    6.71    6.62
 -12  -1  23    0.00    4.88
  12  -1 -24   10.25    7.91
  12   1 -24   15.81    9.42
 -12  -1  24    6.03    6.58
 -12   1  25    2.81    5.08
  12   1 -25   -0.00    6.01
 -12  -1  25    2.20    5.56
 -12   1  26    9.55    7.97
  12   1 -26    7.69    8.10
 -12  -1  26    0.00    5.79
 -12   1  27   11.62    7.25
  12   1 -27    6.52    7.07
 -12  -1  27    2.85    5.34
 -12   1  28    5.88    6.67
 -12  -1  28    3.24    5.53
  12  -2  -1    4.36    4.12
  12  -2  -1   10.20    5.60
  12   2  -1    0.00    3.79
  12   2  -1   12.17    6.50
 -12  -2   1    0.00    4.11
  12  -2  -2   53.85   11.34
  12  -2  -2   22.57    8.78
  12   2  -2   22.60    7.99
  12   2  -2   31.46    8.59
 -12  -2   2   24.43    8.05
 -12   2   3    4.09    5.52
  12  -2  -3    2.84    4.57
  12  -2  -3    0.00    4.32
  12   2  -3    4.43    4.53
 -12  -2   3    1.38    4.31
 -12   2   4   -0.00    4.44
  12  -2  -4    8.25    5.68
  12  -2  -4   21.42    8.28
  12   2  -4    2.07    3.93
  12   2  -4    0.10    4.26
 -12  -2   4    9.46    5.65
 -12   2   5    3.14    5.15
  12  -2  -5    3.63    4.76
  12  -2  -5    0.30    4.19
  12   2  -5    0.83    4.09
  12   2  -5    4.20    5.53
 -12  -2   5    2.63    4.05
 -12   2   6   53.65   12.71
  12  -2  -6   42.20   11.23
  12  -2  -6   43.25   12.16
  12   2  -6   41.78   11.30
 -12  -2   6   49.53   11.74
 -12   2   7   15.64    7.48
  12  -2  -7   18.69    7.48
  12  -2  -7    3.96    6.49
  12   2  -7    4.22    4.57
 -12   2   8   11.09    7.12
  12  -2  -8    9.01    5.51
  12  -2  -8   18.17    8.30
  12   2  -8   12.80    6.72
 -12  -2   8   13.31    6.25
 -12   2   9    0.14    4.55
  12  -2  -9   10.23    6.50
  12   2  -9    1.70    3.84
 -12  -2   9    1.91    4.96
 -12   2  10   16.66    8.50
  12  -2 -10   40.28   11.12
  12   2 -10   24.65    8.58
 -12  -2  10   17.23    7.94
 -12   2  11    4.94    6.16
  12  -2 -11    5.99    5.34
  12   2 -11   10.83    6.95
 -12  -2  11   10.32    6.51
 -12   2  12   25.56    8.98
  12  -2 -12   27.52   10.34
  12   2 -12   25.83    9.76
 -12  -2  12   30.14    9.73
 -12   2  13   -0.00    3.79
  12  -2 -13    0.00    3.58
  12   2 -13    2.37    4.21
 -12  -2  13    3.35    5.42
 -12   2  14   -0.00    4.01
  12  -2 -14    3.40    4.94
 -12  -2  14    0.00    5.21
 -12   2  15    4.82    5.85
  12  -2 -15   -0.00    6.34
  12   2 -15    5.82    5.13
 -12  -2  15    5.76    5.23
 -12   2  16   37.05   10.73
  12  -2 -16   16.02    8.63
  12   2 -16   16.45    7.72
 -12  -2  16   20.01    8.48
 -12   2  17    0.00    5.38
  12  -2 -17   11.32    7.65
  12   2 -17    2.92    5.21
 -12  -2  17    6.15    5.25
 -12   2  18    6.27    6.11
  12  -2 -18    9.20    6.18
  12   2 -18    4.21    5.43
 -12  -2  18   -0.00    3.30
 -12   2  19    5.66    6.03
  12  -2 -19    2.89    5.64
  12   2 -19    8.53    6.71
 -12  -2  19    6.57    5.87
 -12   2  20   15.59    9.01
  12  -2 -20    6.95    6.95
  12   2 -20   25.14    9.39
 -12  -2  20    7.73    6.35
 -12   2  21    0.00    5.97
  12  -2 -21    0.27    5.35
  12   2 -21    5.11    5.86
 -12  -2  21    0.00    6.40
 -12   2  22   24.57    9.53
  12  -2 -22   26.75   10.76
  12   2 -22    8.08    7.43
 -12  -2  22   11.75    7.47
 -12   2  23   -0.00    5.56
  12   2 -23   -0.00    5.26
 -12  -2  23    2.81    5.86
 -12   2  24   -0.00    4.78
  12   2 -24    0.08    4.81
 -12  -2  24    2.55    5.92
 -12   2  25    4.19    6.41
  12   2 -25    1.95    5.75
 -12  -2  25   -0.00    6.00
 -12   2  26    2.41    5.07
 -12  -2  26    8.78    6.08
 -12   2  27   -0.00    4.85
  12   2 -27    9.00    6.97
 -12  -2  27    7.18    6.40
  12   2 -28    4.21    6.27
  12   2 -29   -0.00    5.48
 -12  -2  29   -0.00    5.44
  12  -3  -1   -0.00    2.95
  12  -3  -1   -0.00    3.81
  12   3  -1    2.97    4.93
  12  -3  -2   26.70    8.78
  12  -3  -2   30.82   10.41
  12   3  -2   33.69    9.02
  12   3  -2   11.89    7.13
 -12   3   3    0.06    4.16
  12  -3  -3   15.76    7.34
  12  -3  -3    4.15    5.95
  12   3  -3    8.00    4.86
  12   3  -3    3.32    4.94
 -12  -3   3   10.97    6.46
 -12   3   4   25.38    9.48
  12  -3  -4   39.69   10.21
  12  -3  -4    5.54    6.72
  12   3  -4   29.36    8.19
  12   3  -4   37.16   10.38
 -12  -3   4   23.81    8.51
 -12   3   5    8.96    5.98
  12  -3  -5    5.26    6.24
  12  -3  -5    6.05    6.38
  12   3  -5    6.84    5.36
 -12  -3   5   13.21    6.38
 -12   3   6    0.00    3.87
  12  -3  -6   -0.00    3.79
  12  -3  -6   -0.00    4.87
  12   3  -6    2.70    4.05
 -12  -3   6   -0.00    4.40
 -12   3   7    8.18    6.95
  12  -3  -7    4.41    4.31
  12  -3  -7   13.76    7.58
  12   3  -7    2.49    4.88
 -12  -3   7   -0.00    2.76
 -12   3   8   47.57   12.07
  12  -3  -8   35.77   10.27
  12  -3  -8   45.74   12.68
  12   3  -8   23.48    9.39
 -12  -3   8   28.22    8.80
 -12   3   9   12.36    7.02
  12  -3  -9   10.48    6.24
  12  -3  -9   13.93    7.12
  12   3  -9   18.39    7.71
 -12  -3   9   19.08    7.77
 -12   3  10   23.42    9.26
  12  -3 -10   25.03    9.81
  12   3 -10   26.80    8.72
 -12  -3  10   21.81    8.57
 -12   3  11    6.14    6.16
  12  -3 -11    0.97    3.26
  12   3 -11   -0.00    5.52
 -12  -3  11   -0.00    4.50
 -12   3  12    7.37    6.26
  12  -3 -12   20.93    8.67
  12   3 -12    4.33    6.39
 -12  -3  12    6.49    5.39
 -12   3  13    2.26    4.39
  12  -3 -13    2.64    5.78
  12   3 -13    2.85    5.03
 -12  -3  13    0.59    4.68
 -12   3  14   18.73    8.51
  12  -3 -14   36.44   11.15
  12   3 -14   23.32    8.92
 -12  -3  14   26.28    9.44
 -12   3  15   13.21    6.94
  12  -3 -15   30.99   10.43
  12   3 -15   10.47    6.69
 -12  -3  15    8.38    6.10
 -12   3  16    1.95    3.39
  12  -3 -16    3.72    5.65
  12   3 -16    0.00    5.40
 -12  -3  16   -0.00    4.36
 -12   3  17   -0.00    5.19
  12  -3 -17    5.20    7.23
  12   3 -17    1.05    6.18
 -12  -3  17    0.77    4.52
 -12   3  18    0.00    5.46
  12  -3 -18    0.00    5.99
  12   3 -18    1.11    5.49
 -12  -3  18    0.53    5.19
 -12   3  19   10.49    7.54
  12  -3 -19    4.33    7.51
  12   3 -19    5.31    5.96
 -12  -3  19    2.45    4.78
 -12   3  20    7.72    7.17
  12  -3 -20   12.78    8.18
  12   3 -20   23.62    9.55
 -12  -3  20    3.95    5.71
 -12   3  21   -0.00    4.34
  12   3 -21    1.13    4.87
 -12  -3  21   -0.00    6.07
 -12   3  22    4.13    6.61
  12   3 -22   -0.00    5.49
 -12  -3  22    0.00    4.75
 -12   3  23    7.85    6.70
  12   3 -23    7.43    6.49
 -12  -3  23    8.95    7.30
 -12   3  24   43.47   12.71
  12   3 -24    5.64    8.58
 -12  -3  24   31.88   10.81
 -12   3  25    9.81    7.15
  12   3 -25    0.00    5.94
 -12   3  26    5.61    6.44
  12   3 -26    5.41    6.79
 -12  -3  26   -0.00    6.20
  12   3 -27    4.52    6.19
 -12  -3  27   -0.00    4.30
  12   3 -28   -0.00    6.16
 -12  -3  28   12.08    7.26
  12   3 -29    0.00    5.07
 -12  -3  29    0.00    7.35
  12   3 -30    2.97    5.46
  12  -4  -1   11.57    7.10
  12  -4  -1    8.72    6.98
  12   4  -1    9.01    4.96
  12  -4  -2   18.79    7.12
  12  -4  -2    2.99    5.01
  12   4  -2    5.40    4.41
  12  -4  -3    6.74    4.86
  12  -4  -3    0.00    4.37
  12   4  -3   11.01    5.93
 -12   4   4    5.41    5.55
  12  -4  -4    1.71    4.11
  12  -4  -4    2.90    4.76
  12   4  -4    2.56    4.81
 -12   4   5    0.00    4.59
  12  -4  -5   17.30    7.61
  12  -4  -5   -0.00    4.69
  12   4  -5   15.11    6.75
 -12  -4   5    0.30    3.91
 -12   4   6   41.00   10.88
  12  -4  -6   33.84    9.88
  12  -4  -6   11.43    8.17
  12   4  -6   17.03    7.89
 -12  -4   6   25.91    8.06
 -12   4   7   24.25    9.71
  12  -4  -7   26.03    8.88
  12  -4  -7   19.96    8.58
  12   4  -7   20.24    7.96
 -12  -4   7   18.92    7.39
 -12   4   8   -0.00    4.84
  12  -4  -8   -0.00    5.46
  12  -4  -8    7.08    6.98
  12   4  -8    2.22    5.06
 -12  -4   8    1.75    4.31
 -12   4   9   10.50    6.48
  12  -4  -9   23.69    8.52
  12  -4  -9   11.29    7.17
  12   4  -9    9.42    7.49
 -12  -4   9    2.36    4.44
 -12   4  10    9.31    6.48
  12  -4 -10    7.80    5.87
  12  -4 -10   18.25    8.87
  12   4 -10   11.54    6.61
 -12  -4  10   21.40    8.30
 -12   4  11   10.17    7.14
  12  -4 -11    9.99    5.99
  12  -4 -11    8.31    7.24
  12   4 -11    9.50    6.14
 -12  -4  11   11.97    6.26
 -12   4  12   16.20    8.94
  12  -4 -12   18.35    8.89
  12   4 -12   27.44    9.62
 -12  -4  12   32.65    9.55
 -12   4  13   -0.00    4.50
  12  -4 -13    3.30    5.33
  12   4 -13   -0.00    5.02
 -12  -4  13    3.07    5.32
 -12   4  14   -0.00    4.24
  12  -4 -14   -0.00    5.04
  12   4 -14   -0.00    5.58
 -12  -4  14    0.19    3.75
 -12   4  15   12.19    6.16
  12  -4 -15    7.53    6.59
  12   4 -15    5.79    6.11
 -12  -4  15   10.14    6.94
 -12   4  16    5.98    6.35
  12  -4 -16   17.67    8.25
  12   4 -16   16.68    8.05
 -12  -4  16   19.00    7.60
 -12   4  17   24.87    8.88
  12  -4 -17   -0.00    5.66
  12   4 -17   -0.00    4.09
 -12  -4  17   12.81    7.50
 -12   4  18   18.68    8.25
  12   4 -18    3.09    6.11
 -12  -4  18    9.47    6.98
 -12   4  19   -0.00    3.55
  12   4 -19    1.08    4.53
 -12  -4  19    4.47    5.63
 -12   4  20    5.66    6.64
  12   4 -20    7.50    6.12
 -12  -4  20   15.98    7.65
 -12   4  21    4.87    7.24
  12   4 -21    1.83    4.78
 -12  -4  21    2.31    5.00
 -12   4  22   16.12    8.94
  12   4 -22    0.00    5.59
 -12  -4  22   15.44    8.07
 -12   4  23    5.40    5.73
  12   4 -23    0.00    5.32
 -12  -4  23    0.00    5.62
 -12   4  24   12.94    7.85
  12   4 -24    6.96    6.82
 -12  -4  24   -0.00    5.65
 -12   4  25   -0.00    5.19
  12   4 -25   -0.00    4.00
 -12  -4  25    3.37    5.53
 -12   4  26    0.23    5.53
  12   4 -26    1.08    5.24
 -12  -4  26    8.60    6.95
  12   4 -27    1.71    5.30
 -12  -4  27    3.50    7.27
  12   4 -28    2.03    5.42
 -12  -4  28   -0.00    5.75
  12   4 -29    1.35    4.80
 -12  -4  29   -0.00    6.08
  12   4 -30    3.88    6.14
  12   4 -31   -0.00    6.71
  12  -5  -1    0.99    4.31
  12  -5  -1    3.26    6.08
  12   5  -1    4.72    4.40
  12  -5  -2    0.00    4.07
  12  -5  -2    9.19    6.38
  12   5  -2   20.06    6.61
  12  -5  -3    9.09    6.03
  12  -5  -3    9.70    6.40
  12   5  -3   15.54    6.28
  12  -5  -4   26.04    8.69
  12  -5  -4   14.43    7.82
  12   5  -4    5.71    4.59
 -12   5   5    0.00    4.80
  12  -5  -5    0.00    5.08
  12  -5  -5   -0.00    3.55
  12   5  -5    5.15    5.26
 -12   5   6    2.49    5.52
  12  -5  -6   -0.00    3.39
  12  -5  -6    6.09    6.20
  12   5  -6    3.64    4.68
 -12   5   7    0.00    4.91
  12  -5  -7    8.29    6.33
  12  -5  -7    5.71    5.64
  12   5  -7    3.24    4.16
 -12   5   8   37.14   10.69
  12  -5  -8   32.96    9.99
  12  -5  -8   13.43    8.37
  12   5  -8   18.65    7.52
 -12   5   9   14.77    7.72
  12  -5  -9   16.82    8.02
  12  -5  -9   27.11   10.17
  12   5  -9   16.24    7.47
 -12   5  10    8.09    6.53
  12  -5 -10   10.43    7.39
  12  -5 -10   15.30    9.00
  12   5 -10   13.44    6.99
 -12  -5  10   12.72    6.85
 -12   5  11   -0.00    5.52
  12  -5 -11   -0.00    4.44
  12  -5 -11    4.09    5.80
  12   5 -11   -0.00    3.97
 -12  -5  11   -0.00    4.58
 -12   5  12    5.67    5.47
  12  -5 -12   -0.00    5.33
  12  -5 -12   -0.00    4.22
  12   5 -12   -0.00    5.11
 -12  -5  12    6.34    5.41
 -12   5  13   22.17    9.38
  12  -5 -13   21.81    9.14
  12   5 -13   24.26    9.35
 -12  -5  13   28.50    9.00
 -12   5  14   22.92   10.05
  12  -5 -14   12.41    7.94
  12   5 -14   12.96    6.78
 -12  -5  14   29.77    9.21
 -12   5  15    3.56    5.23
  12   5 -15    5.15    5.32
 -12  -5  15    0.00    4.60
  12   5 -16    2.83    5.69
 -12  -5  16    8.38    6.28
 -12   5  17    4.15    6.55
  12   5 -17    4.47    5.98
 -12  -5  17   -0.00    4.49
 -12   5  18   13.02    7.41
  12   5 -18    2.80    5.01
 -12  -5  18   23.58    9.29
 -12   5  19    3.11    5.08
  12   5 -19   -0.00    5.21
 -12  -5  19    6.25    6.49
 -12   5  20   10.76    7.80
  12   5 -20    2.40    5.73
 -12  -5  20    3.04    4.50
 -12   5  21    5.32    6.59
  12   5 -21   -0.00    5.97
 -12  -5  21   -0.00    5.52
 -12   5  22   -0.00    4.86
  12   5 -22    2.76    5.39
 -12  -5  22   -0.00    4.81
 -12   5  23    0.00    5.54
  12   5 -23    2.29    5.39
 -12  -5  23    5.60    5.72
 -12   5  24   14.80    8.81
  12   5 -24   14.38    8.65
 -12  -5  24   10.27    8.07
 -12   5  25   11.57    8.36
  12   5 -25   11.25    7.10
 -12  -5  25    0.00    6.33
  12   5 -26    8.49    7.45
 -12  -5  26   -0.00    6.25
  12   5 -27    2.27    5.98
 -12  -5  27   -0.00    5.54
  12   5 -28    0.94    5.46
 -12  -5  28   -0.00    5.65
  12   5 -29   -0.00    5.96
 -12  -5  29    7.64    6.92
  12   5 -30   -0.00    5.70
  12  -6  -1   25.14    8.24
  12  -6  -1    0.00    4.13
  12   6  -1   25.17    7.22
  12  -6  -2   10.85    6.60
  12  -6  -2    4.55    5.95
  12   6  -2   10.82    5.41
  12  -6  -3    5.85    5.63
  12  -6  -3   -0.00    5.76
  12   6  -3    0.68    3.73
  12  -6  -4   -0.00    2.69
  12  -6  -4   -0.00    4.46
  12   6  -4   -0.00    3.33
  12  -6  -5   29.64    8.96
  12  -6  -5   25.29    9.90
  12   6  -5   22.34    8.06
 -12   6   6   23.78    9.10
  12  -6  -6   15.27    7.42
  12  -6  -6   13.23    8.49
  12   6  -6   19.51    7.16
 -12   6   7   22.02    8.69
  12  -6  -7   14.71    7.59
  12  -6  -7   16.75    8.64
  12   6  -7   13.54    6.64
 -12   6   8    0.00    3.79
  12  -6  -8    0.77    5.04
  12  -6  -8   10.67    7.11
  12   6  -8    7.26    5.35
 -12   6   9    5.35    5.27
  12  -6  -9    9.90    5.89
  12  -6  -9    8.20    6.42
  12   6  -9    0.26    2.79
 -12   6  10   10.32    7.58
  12  -6 -10   -0.00    5.43
  12  -6 -10    5.65    6.69
  12   6 -10   10.48    6.27
 -12   6  11   26.65   10.31
  12  -6 -11   47.24   12.08
  12  -6 -11   43.46   12.75
  12   6 -11   46.91   11.93
 -12   6  12   -0.00    6.10
  12  -6 -12   11.76    6.59
  12   6 -12   10.02    6.77
 -12   6  13   -0.00    4.07
  12  -6 -13   -0.00    4.80
  12   6 -13    1.84    4.19
 -12   6  14   -0.00    5.76
  12  -6 -14    2.44    4.69
  12   6 -14    0.15    4.05
 -12   6  15   12.92    7.01
  12   6 -15    9.22    6.62
 -12   6  16    4.34    6.72
  12   6 -16    0.00    4.39
 -12  -6  16    0.00    5.22
 -12   6  17    9.37    7.23
  12   6 -17   -0.00    5.51
 -12  -6  17    3.72    4.78
  12   6 -18    0.09    5.60
 -12  -6  18    0.00    4.31
 -12   6  19    3.01    5.08
  12   6 -19    0.10    4.09
 -12   6  20    1.80    4.00
  12   6 -20   -0.00    4.46
 -12  -6  20    4.21    5.15
 -12   6  21    0.00    5.09
  12   6 -21   -0.00    4.71
 -12  -6  21   -0.00    5.80
 -12   6  22    9.33    6.35
  12   6 -22    7.72    6.86
 -12  -6  22   -0.00    4.17
 -12   6  23    3.88    6.27
  12   6 -23   -0.00    4.45
 -12  -6  23    1.21    4.66
 -12   6  24   -0.00    5.48
  12   6 -24   -0.00    4.52
 -12  -6  24    6.68    6.56
  12   6 -25   -0.00    5.56
 -12  -6  25    5.25    6.91
  12   6 -26    2.65    6.01
 -12  -6  26    0.00    4.87
  12   6 -27    3.90    6.73
 -12  -6  27    3.32    5.61
 -12  -6  28    2.16    5.16
  12  -7  -1    9.99    6.55
  12   7  -1    7.87    4.72
  12  -7  -2    5.95    6.61
  12   7  -2   11.15    5.59
  12  -7  -3   17.94    8.16
  12  -7  -3    8.22    6.39
  12   7  -3   26.05    7.90
  12  -7  -4    3.32    4.91
  12  -7  -4   -0.00    4.55
  12   7  -4    0.81    3.87
  12  -7  -5    0.00    4.48
  12  -7  -5    8.31    7.37
  12   7  -5    4.52    4.50
  12  -7  -6   -0.00    3.34
  12  -7  -6   -0.00    5.45
  12   7  -6    3.13    4.96
  12  -7  -7    7.68    5.78
  12   7  -7    2.22    4.10
 -12   7   8    3.75    6.30
  12  -7  -8    1.57    3.82
  12   7  -8    5.00    4.89
 -12   7   9   44.79   12.95
  12  -7  -9   49.03   13.02
 -12   7  10    3.57    5.41
  12  -7 -10    1.40    3.66
  12   7 -10    1.16    4.63
 -12   7  11    1.76    4.36
  12  -7 -11    5.93    5.71
  12   7 -11    0.40    4.31
 -12   7  12    0.00    5.92
  12  -7 -12    3.09    3.89
  12   7 -12    3.30    4.82
 -12   7  13    1.71    4.45
  12  -7 -13    7.44    5.42
  12   7 -13   -0.00    3.94
 -12   7  14   -0.00    5.51
  12  -7 -14    2.93    5.48
  12   7 -14    9.85    6.80
 -12   7  15    5.82    7.19
  12  -7 -15   25.21    8.92
  12   7 -15   15.31    7.14
 -12   7  16    5.32    4.66
  12  -7 -16   -0.00    5.75
  12   7 -16    2.83    5.14
 -12   7  17    0.79    6.16
  12   7 -17    1.56    5.11
 -12   7  18    0.00    4.94
 -12   7  19   11.90    8.21
  12   7 -19   13.15    7.65
 -12   7  20    0.67    3.75
  12   7 -20    0.00    4.23
 -12   7  21   -0.00    4.58
  12   7 -21   -0.00    5.04
 -12   7  22    0.00    5.46
  12   7 -22    0.26    4.71
  12   7 -23    3.21    5.42
 -12  -7  23    3.74    6.02
  12   7 -24    0.18    5.38
 -12  -7  24    3.48    5.55
 -12  -7  25    4.11    5.99
 -12  -7  26   -0.00    5.08
 -12  -7  27    0.48    5.28
 -12  -7  28   -0.00    5.22
  12  -8  -1   21.37    8.62
  12   8  -1   17.00    5.99
  12  -8  -2    0.41    5.00
  12   8  -2    0.35    3.55
  12  -8  -3   14.99    7.80
  12   8  -3    2.35    3.86
  12  -8  -4    4.87    5.09
  12   8  -4    1.90    3.38
  12  -8  -5   23.32    9.04
  12   8  -5   20.33    7.36
  12  -8  -6    5.96    5.61
  12   8  -6   -0.00    3.81
  12  -8  -7   23.02    8.76
  12   8  -7   30.79    8.79
  12  -8  -8    1.49    4.64
  12   8  -8    3.08    4.21
 -12   8   9   -0.00    4.63
  12  -8  -9   -0.00    3.84
  12   8  -9    5.09    4.43
 -12   8  10    1.75    6.07
  12  -8 -10    3.71    5.74
  12   8 -10    4.57    5.59
 -12   8  11   12.05    6.94
  12  -8 -11   21.30    8.42
  12   8 -11    4.30    5.00
 -12   8  12   -0.00    5.23
  12  -8 -12    0.17    4.23
  12   8 -12    0.71    4.54
 -12   8  13    7.57    5.70
  12  -8 -13    4.54    5.06
  12   8 -13    9.27    5.99
 -12   8  14   -0.00    3.99
  12  -8 -14    2.31    4.73
  12   8 -14    3.65    4.04
 -12   8  15    7.76    6.85
  12  -8 -15   13.57    6.79
  12   8 -15    6.63    5.65
 -12   8  16    0.00    4.98
  12  -8 -16   -0.00    4.55
  12   8 -16   -0.00    4.59
 -12   8  17   18.72    8.97
  12  -8 -17    8.18    7.55
  12   8 -17    8.82    6.94
 -12   8  18    7.98    6.33
  12  -8 -18   -0.00    6.30
  12   8 -18   -0.00    3.20
 -12   8  19    0.53    4.57
  12   8 -19   -0.00    4.46
 -12   8  20    0.29    5.64
  12   8 -20   -0.00    4.32
  12   8 -21    0.00    5.20
  12  -9  -1   -0.00    5.50
  12   9  -1   -0.00    3.56
  12  -9  -2   10.13    5.86
  12   9  -2   -0.00    3.38
  12  -9  -3   22.84    9.10
  12   9  -3   12.63    5.51
  12  -9  -4    0.00    4.32
  12   9  -4    3.77    4.17
  12  -9  -5    7.28    6.24
  12   9  -5    6.56    5.09
  12  -9  -6    8.58    5.48
  12   9  -6    3.44    4.49
  12  -9  -7    0.00    4.48
  12   9  -7    4.88    4.70
  12  -9  -8    1.94    4.20
  12   9  -8    0.22    3.35
  12  -9  -9   32.05   10.36
  12   9  -9   25.47    8.51
 -12   9  10    2.10    4.18
  12  -9 -10    0.47    3.46
  12   9 -10   -0.00    4.43
 -12   9  11    0.00    5.81
  12  -9 -11    6.26    7.33
  12   9 -11    4.91    4.64
 -12   9  12    0.39    5.06
  12  -9 -12    1.89    4.84
  12   9 -12   -0.00    4.02
 -12   9  13   12.05    6.77
  12  -9 -13    4.90    6.99
  12   9 -13   12.86    6.24
 -12   9  14    2.70    4.36
  12  -9 -14    2.14    4.14
  12   9 -14    4.41    5.41
 -12   9  15   12.59    7.89
  12  -9 -15    5.11    5.59
  12   9 -15    4.00    5.53
 -12   9  16    3.03    4.76
  12  -9 -16   -0.00    4.77
  12   9 -16    2.66    4.30
 -12   9  17   12.61    7.63
  12  -9 -17    6.25    6.61
  12   9 -17    2.01    4.47
 -12   9  18   -0.00    5.52
  12  -9 -18   -0.00    4.35
  12   9 -18   -0.00    3.89
  12 -10  -1    3.21    4.58
  12  10  -1    4.71    3.64
  12 -10  -2    1.20    5.87
  12  10  -2    1.32    3.22
  12 -10  -3    0.00    5.46
  12  10  -3    0.51    2.86
  12 -10  -4    4.89    5.09
  12  10  -4    3.14    3.74
  12 -10  -5   10.81    6.86
  12  10  -5   18.54    6.38
  12 -10  -6   -0.00    3.73
  12  10  -6   -0.00    3.51
  12 -10  -7   17.78    8.06
  12  10  -7    4.74    4.90
  12 -10  -8   -0.00    4.83
  12  10  -8   -0.00    4.64
  12 -10  -9    4.22    4.61
  12  10  -9    3.96    4.95
  12 -10 -10    6.52    5.42
  12  10 -10   -0.00    3.91
  12 -10 -11    4.14    6.29
  12  10 -11    9.95    5.90
 -12  10  12   -0.00    4.53
  12 -10 -12    2.33    5.24
  12  10 -12    0.00    4.14
 -12  10  13    3.45    6.62
  12 -10 -13   -0.00    4.65
  12  10 -13    0.37    3.29
 -12  10  14   -0.00    5.99
  12 -10 -14    0.11    5.20
  12  10 -14    4.53    5.14
 -12  10  15    0.00    5.04
  12 -10 -15    4.66    5.41
  12  10 -15    5.23    4.55
  12 -10 -16   -0.00    4.70
  12 -11  -1   -0.00    5.34
  12  11  -1   -0.00    2.28
  12 -11  -2    0.00    4.19
  12  11  -2    4.15    3.97
  12 -11  -3    6.44    6.06
  12 -11  -4    3.94    5.35
  12  11  -4    0.00    3.45
  12 -11  -5    5.08    5.87
  12  11  -5   -0.00    3.40
  12 -11  -6   -0.00    4.34
  12  11  -6   -0.00    3.31
  12 -11  -7    9.23    7.50
  12  11  -7    0.00    3.07
  12 -11  -8   -0.00    4.48
  12  11  -8    0.56    2.61
  12 -11  -9    9.85    6.55
  12  11  -9    0.00    4.05
  12  11 -10   -0.00    4.34
  12 -11 -11   -0.00    4.12
  12  11 -11    5.40    4.85
  12  12  -1   10.78    4.72
  12  12  -3    1.99    3.21
  12  12  -4   -0.00    2.80
  12  12  -5   -0.00    2.77
  12  12  -6    1.06    2.96
  12  13  -1    3.53    3.42
 -11   0   1  111.72   20.55
  11   0  -1  185.03   23.67
  11   0  -1  118.84   21.27
 -11   0   2   -0.00    4.61
  11   0  -2    1.18    3.93
  11   0  -2   -0.00    4.82
 -11   0   3   45.18   11.13
  11   0  -3   28.87    8.91
  11   0  -3   49.79   12.26
 -11   0   4   -0.00    3.71
  11   0  -4    0.82    3.84
  11   0  -4   -0.00    4.30
 -11   0   5  154.54   23.72
  11   0  -5  148.67   22.97
  11   0  -5  136.89   23.48
 -11   0   6   -0.00    3.10
  11   0  -6   -0.00    3.24
 -11   0   7   -0.00    3.27
  11   0  -7   -0.00    4.37
 -11   0   8   -0.00    3.54
  11   0  -8    5.13    4.90
 -11   0   9   40.01   10.09
  11   0  -9   32.77   10.93
 -11   0  10   -0.00    4.77
  11   0 -10   -0.00    5.37
 -11   0  11   84.62   15.93
  11   0 -11   53.45   14.10
 -11   0  12    8.13    5.84
  11   0 -12    1.08    4.05
 -11   0  13   -0.00    4.58
  11   0 -13    2.23    5.14
 -11   0  14   -0.00    5.32
  11   0 -14   -0.00    5.12
 -11   0  15   27.04    9.16
  11   0 -15   20.69    9.14
 -11   0  16    2.20    4.34
  11   0 -16    1.32    4.47
 -11   0  17    8.11    5.95
  11   0 -17    4.73    5.89
  11   0 -18    1.79    4.38
 -11   0  19   24.44    9.73
  11   0 -19   22.17    9.46
 -11   0  20    0.00    4.43
  11   0 -20   -0.00    4.77
 -11   0  21   17.25    8.63
  11   0 -21   40.14   12.13
 -11   0  22    4.30    6.26
  11   0 -22    2.60    5.22
 -11   0  23    5.86    6.02
  11   0 -23    1.76    5.33
 -11   0  24   -0.00    4.73
  11   0 -24    0.00    4.80
 -11   0  25   16.28    7.95
  11   0 -25    1.77    5.54
 -11   0  26    2.98    5.78
  11   0 -26   -0.00    5.63
 -11   0  27    8.13    6.30
 -11   0  28    0.43    6.24
 -11   0  29    3.11    5.75
 -11   0  30   -0.00    6.27
 -11   1   1   94.73   18.09
  11  -1  -1  136.32   19.87
  11  -1  -1  105.29   18.69
  11   1  -1   91.46   17.44
 -11   1   2    1.76    2.99
  11  -1  -2    4.47    4.79
  11  -1  -2   -0.00    4.35
  11   1  -2    3.08    4.84
 -11   1   3   67.82   13.42
  11  -1  -3   81.08   14.11
  11  -1  -3   66.78   13.88
  11   1  -3   53.10   11.74
  11   1  -3   35.50   11.14
 -11   1   4    2.47    4.92
  11  -1  -4   -0.00    3.48
  11  -1  -4    4.63    4.79
  11   1  -4   -0.00    3.92
  11   1  -4    0.08    4.09
 -11  -1   4    1.03    3.77
 -11   1   5    6.52    6.13
  11  -1  -5   -0.00    4.15
  11  -1  -5    5.65    5.30
  11   1  -5   -0.00    4.51
 -11  -1   5    8.72    5.53
 -11   1   6    8.81    6.69
  11  -1  -6    2.46    4.54
  11  -1  -6    0.00    4.61
  11   1  -6   -0.00    5.75
 -11  -1   6    0.00    4.61
 -11   1   7   44.02   11.96
  11  -1  -7   62.88   13.86
  11   1  -7   59.64   13.33
 -11  -1   7   73.20   13.76
 -11   1   8   -0.00    4.78
  11  -1  -8   -0.00    3.45
  11   1  -8    6.18    4.82
 -11  -1   8    0.00    3.80
 -11   1   9   28.14    9.26
  11  -1  -9   27.27    9.60
  11   1  -9   19.19    8.12
 -11  -1   9   21.43    7.80
 -11   1  10   10.63    5.11
  11  -1 -10    2.10    4.71
  11   1 -10    1.22    4.46
 -11  -1  10    3.18    4.46
 -11   1  11    7.03    5.75
  11  -1 -11   10.31    8.08
  11   1 -11    3.59    4.52
 -11  -1  11    9.39    6.25
 -11   1  12    3.53    4.33
  11  -1 -12    5.90    6.05
  11   1 -12    0.00    3.40
 -11  -1  12   12.37    6.59
 -11   1  13   45.21   11.70
  11  -1 -13   31.07   10.71
  11   1 -13   44.58   11.83
 -11  -1  13   33.74   10.80
 -11   1  14    6.59    5.26
  11  -1 -14    0.80    3.52
  11   1 -14    0.85    4.44
 -11  -1  14    1.33    4.18
 -11   1  15   -0.00    4.39
  11  -1 -15   -0.00    4.22
  11   1 -15    2.64    5.05
 -11  -1  15    0.41    3.65
 -11   1  16    6.69    5.03
  11  -1 -16   -0.00    4.68
  11   1 -16    7.20    5.67
 -11  -1  16    4.68    4.64
 -11   1  17   14.85    7.06
  11  -1 -17    9.36    7.14
  11   1 -17   32.94   10.37
 -11  -1  17   14.24    7.52
 -11   1  18    1.87    4.43
  11  -1 -18    7.14    5.97
  11   1 -18    4.41    5.20
 -11  -1  18   -0.00    4.57
 -11   1  19    7.75    5.77
  11  -1 -19    4.16    5.98
  11   1 -19   13.57    7.97
 -11  -1  19    8.20    6.25
 -11   1  20   -0.00    5.75
  11  -1 -20    2.08    4.54
  11   1 -20   -0.00    5.92
 -11  -1  20    2.36    5.59
 -11   1  21    1.02    6.01
  11  -1 -21   -0.00    4.73
  11   1 -21   -0.00    4.42
 -11  -1  21    4.71    4.77
 -11   1  22   -0.00    5.60
  11  -1 -22    0.00    5.50
  11   1 -22    4.92    7.32
 -11  -1  22   -0.00    4.47
 -11   1  23   66.52   13.90
  11  -1 -23   23.79   10.50
  11   1 -23   20.74    9.50
 -11  -1  23   48.94   12.10
 -11   1  24   -0.00    5.94
  11  -1 -24   -0.00    6.60
  11   1 -24    7.45    7.60
 -11  -1  24   -0.00    4.94
 -11   1  25    4.53    6.44
  11  -1 -25    9.75    7.16
  11   1 -25   -0.00    4.62
 -11   1  26    7.78    6.17
  11   1 -26    4.87    6.42
 -11  -1  26    0.09    5.81
 -11   1  27   16.03    8.64
  11   1 -27    6.82    7.59
 -11  -1  27   25.68   10.70
 -11   1  28   -0.00    7.14
  11   1 -28   -0.00    5.38
 -11  -1  28    0.08    5.33
 -11   1  29    0.25    5.19
 -11  -1  29    0.00    7.11
 -11   1  30    2.20    5.92
 -11  -1  30    0.33    5.17
  11  -2  -1   35.19    9.75
  11  -2  -1   27.95    9.39
  11   2  -1   59.63   11.72
 -11   2   2    0.00    3.70
  11  -2  -2    4.49    5.02
  11  -2  -2    5.10    5.35
  11   2  -2   -0.00    4.35
 -11   2   3    9.55    6.47
  11  -2  -3   14.77    7.05
  11  -2  -3    3.83    5.60
  11   2  -3   11.16    5.94
 -11   2   4   13.09    7.27
  11  -2  -4    8.08    5.66
  11  -2  -4    4.43    4.63
  11   2  -4    0.00    5.14
 -11   2   5   67.47   14.36
  11  -2  -5   71.68   14.34
  11  -2  -5   79.42   15.75
  11   2  -5   50.80   12.95
 -11   2   6   31.04    9.87
  11  -2  -6   29.48    8.90
  11  -2  -6   27.59    9.20
  11   2  -6   27.56    9.29
 -11  -2   6   33.60    9.02
 -11   2   7   15.13    7.57
  11  -2  -7   14.57    6.74
  11  -2  -7    7.59    6.87
  11   2  -7   19.27    7.96
 -11  -2   7   17.50    6.73
 -11   2   8   13.65    7.09
  11  -2  -8   28.30    9.25
  11   2  -8   13.80    6.96
 -11  -2   8   18.31    7.12
 -11   2   9   56.92   12.34
  11  -2  -9   21.52    8.88
  11   2  -9   34.31   10.42
 -11  -2   9   41.70   10.70
 -11   2  10    1.95    3.93
  11  -2 -10    2.65    5.22
  11   2 -10    1.88    5.73
 -11  -2  10    2.75    4.42
 -11   2  11   51.73   12.12
  11  -2 -11   41.65   12.11
 -11  -2  11   38.62   11.30
 -11   2  12    1.37    4.32
  11  -2 -12    0.28    5.98
  11   2 -12   -0.00    5.36
 -11  -2  12    5.12    5.02
 -11   2  13    0.82    4.81
  11  -2 -13   -0.00    4.44
  11   2 -13   -0.00    3.95
 -11  -2  13   -0.00    4.12
 -11   2  14    2.55    5.86
  11  -2 -14    0.00    6.85
  11   2 -14    0.00    5.48
 -11  -2  14    3.95    4.84
  11   2 -15   23.40    9.24
 -11  -2  15   18.79    7.70
 -11   2  16   12.86    7.02
  11  -2 -16    2.68    5.62
  11   2 -16    2.88    4.86
 -11  -2  16    3.66    5.26
 -11   2  17   -0.00    5.95
  11  -2 -17    2.22    4.98
  11   2 -17    1.78    4.71
 -11  -2  17    4.11    4.89
 -11   2  18    1.18    5.56
  11  -2 -18   -0.00    5.07
  11   2 -18    2.26    4.77
 -11  -2  18   -0.00    4.27
 -11   2  19   20.29    8.89
  11  -2 -19   19.56    8.89
  11   2 -19   11.97    7.45
 -11  -2  19   18.66    8.30
 -11   2  20    4.12    4.66
  11  -2 -20   -0.00    4.43
  11   2 -20    0.31    4.10
 -11  -2  20    0.00    5.52
 -11   2  21   15.21    8.87
  11  -2 -21   36.78   11.40
  11   2 -21   28.27   10.25
 -11  -2  21   19.37    7.97
 -11   2  22   -0.00    3.92
  11  -2 -22    1.12    5.47
  11   2 -22   -0.00    4.83
 -11  -2  22    1.85    4.96
 -11   2  23    9.57    6.88
  11  -2 -23   -0.00    4.05
  11   2 -23    5.49    6.77
 -11  -2  23    2.64    6.43
 -11   2  24    0.00    4.40
  11   2 -24    2.65    5.02
 -11  -2  24   -0.00    5.35
 -11   2  25    6.60    7.63
  11   2 -25   -0.00    5.83
 -11  -2  25    4.87    5.91
 -11   2  26   -0.00    5.69
  11   2 -26   10.89    7.29
 -11  -2  26    3.18    7.08
 -11   2  27   15.62    8.47
  11   2 -27   12.59    8.82
 -11  -2  27   10.84    7.62
 -11   2  28    0.80    4.03
  11   2 -28    2.92    5.16
 -11  -2  28    1.65    6.16
 -11   2  29   -0.00    5.52
  11   2 -29    3.11    5.59
 -11  -2  29    4.41    6.16
 -11   2  30    5.81    7.42
 -11  -2  30    4.89    6.38
 -11  -2  31   13.91    7.79
  11  -3  -1   11.79    5.81
  11  -3  -1    8.03    6.08
  11   3  -1   18.16    6.46
  11   3  -1   11.66    6.31
 -11  -3   1   13.04    5.99
  11  -3  -2   27.17    8.13
  11  -3  -2   21.40    8.24
  11   3  -2   22.33    7.20
  11   3  -2    8.22    5.08
 -11  -3   2   17.79    7.00
 -11   3   3   71.93   14.68
  11  -3  -3   74.33   15.14
  11  -3  -3   55.50   13.81
  11   3  -3   78.73   14.59
 -11   3   4   10.86    6.95
  11  -3  -4   23.52    8.20
  11  -3  -4   15.12    8.24
 -11   3   5   -0.00    4.52
  11  -3  -5   15.81    6.55
  11  -3  -5    5.27    5.13
  11   3  -5    1.52    4.03
 -11   3   6   25.02    8.80
  11  -3  -6   17.72    7.73
  11  -3  -6   14.99    7.12
  11   3  -6   14.54    6.32
 -11   3   7   68.32   14.47
  11  -3  -7   52.52   12.37
  11  -3  -7   50.56   13.41
  11   3  -7   49.25   12.04
 -11   3   8    9.91    6.03
  11  -3  -8    6.52    5.22
  11  -3  -8    8.05    5.87
  11   3  -8    7.72    5.60
 -11  -3   8   10.71    6.04
 -11   3   9   36.32   10.28
  11  -3  -9   14.34    8.41
  11   3  -9   24.89    8.56
 -11  -3   9   20.28    7.44
 -11   3  10    4.17    5.64
  11  -3 -10    4.15    4.96
  11   3 -10    0.40    3.76
 -11  -3  10    6.12    5.85
  11  -3 -11   10.84    6.55
  11   3 -11   11.64    5.72
 -11  -3  11   13.31    6.66
 -11   3  12    8.10    5.93
  11  -3 -12   18.54    8.37
  11   3 -12   10.23    6.54
 -11  -3  12    9.86    5.89
 -11   3  13   14.00    7.41
  11  -3 -13   16.80    8.29
  11   3 -13   24.50    8.60
 -11  -3  13   26.13    8.52
 -11   3  14   -0.00    4.26
  11  -3 -14    0.17    4.00
  11   3 -14    3.48    4.80
 -11  -3  14   -0.00    4.30
 -11   3  15    0.00    5.16
  11  -3 -15    2.35    5.74
  11   3 -15    2.20    4.70
 -11  -3  15    0.15    3.64
 -11   3  16    0.20    5.81
  11  -3 -16    0.00    5.71
  11   3 -16    7.88    5.74
 -11  -3  16   -0.00    5.41
  11  -3 -17   14.82    8.97
  11   3 -17   17.54    7.81
 -11  -3  17   14.78    7.08
 -11   3  18    7.86    5.70
  11  -3 -18   15.36    7.85
  11   3 -18    1.82    4.38
 -11  -3  18    4.13    5.26
 -11   3  19   14.72    7.47
  11  -3 -19    3.32    6.28
  11   3 -19    9.71    6.54
 -11  -3  19   28.23    9.16
 -11   3  20   14.93    7.97
  11  -3 -20    5.22    7.25
  11   3 -20    3.89    5.41
 -11   3  21    0.70    4.49
  11  -3 -21    0.17    4.66
  11   3 -21    0.00    3.82
 -11  -3  21   -0.00    5.42
 -11   3  22    0.76    5.43
  11   3 -22    5.15    5.75
 -11  -3  22    3.04    5.48
 -11   3  23   19.13    8.79
  11   3 -23   24.79   10.53
 -11  -3  23   63.95   14.03
 -11   3  24    9.42    5.87
  11   3 -24    5.80    5.60
 -11  -3  24    6.67    6.31
 -11   3  25    0.00    4.21
  11   3 -25   -0.00    5.14
 -11  -3  25    2.58    6.77
 -11   3  26    7.12    6.61
  11   3 -26   -0.00    5.20
 -11  -3  26   -0.00    5.59
 -11   3  27   16.14    9.37
  11   3 -27    7.57    7.04
 -11  -3  27   25.71    9.67
 -11   3  28    7.71    6.21
  11   3 -28   11.96    7.24
 -11  -3  28    2.60    5.59
 -11   3  29   -0.00    5.36
  11   3 -29    7.23    7.30
 -11  -3  29    3.66    5.68
  11   3 -30    2.17    6.33
 -11  -3  30    2.25    6.10
 -11  -3  31   -0.00    4.70
  11  -4  -1   76.09   13.20
  11  -4  -1   31.92   10.61
  11   4  -1   38.43    9.11
  11   4  -1   31.30    8.97
 -11  -4   1   33.93    9.07
  11  -4  -2   -0.00    3.16
  11  -4  -2    1.30    4.77
  11   4  -2    2.54    3.97
  11   4  -2    8.83    5.96
 -11  -4   2    3.95    4.06
 -11   4   3    0.74    5.11
  11  -4  -3    0.00    5.27
  11  -4  -3    5.33    5.23
  11   4  -3   13.80    6.16
 -11  -4   3    6.22    4.48
 -11   4   4    4.22    5.54
  11  -4  -4   17.21    7.26
  11  -4  -4    7.83    5.64
  11   4  -4    5.00    4.06
 -11  -4   4    5.31    4.13
 -11   4   5   41.51   12.30
  11  -4  -5   67.75   14.65
  11  -4  -5   66.01   14.62
  11   4  -5   78.61   14.07
 -11   4   6   24.70    8.19
  11  -4  -6    9.38    6.13
  11  -4  -6   14.15    7.55
  11   4  -6   25.05    7.79
 -11   4   7   22.15    8.94
  11  -4  -7   19.04    7.48
  11  -4  -7   17.37    8.34
  11   4  -7   15.14    6.58
 -11   4   8   -0.00    3.59
  11  -4  -8    3.22    4.32
  11  -4  -8   -0.00    4.47
  11   4  -8    5.64    5.48
 -11   4   9   41.23   11.81
  11  -4  -9   65.53   13.74
  11  -4  -9   52.50   13.37
  11   4  -9   45.03   11.34
 -11  -4   9   34.21   10.34
 -11   4  10   10.56    7.12
  11  -4 -10   10.95    6.59
  11   4 -10   14.16    7.14
 -11  -4  10   15.80    7.29
 -11   4  11   30.89   10.06
  11  -4 -11   23.06    9.08
  11   4 -11   21.48    7.96
 -11  -4  11   17.17    7.29
 -11   4  12   -0.00    4.15
  11  -4 -12   -0.00    4.91
  11   4 -12    5.11    5.16
 -11  -4  12    1.37    3.43
 -11   4  13    7.08    5.68
  11  -4 -13    8.33    7.22
  11   4 -13    2.24    3.91
 -11  -4  13    7.61    6.08
 -11   4  14   12.00    6.33
  11  -4 -14   13.23    7.46
  11   4 -14   12.99    6.51
 -11  -4  14    1.92    4.48
 -11   4  15   25.87    8.95
  11  -4 -15   21.54    9.18
  11   4 -15   12.58    7.35
 -11  -4  15   27.29    8.98
 -11   4  16    3.64    4.52
  11  -4 -16    0.00    5.18
  11   4 -16   12.92    7.20
 -11  -4  16    7.92    5.86
 -11   4  17    0.00    4.84
  11  -4 -17   -0.00    4.59
  11   4 -17    5.60    6.02
 -11  -4  17   -0.00    4.79
 -11   4  18    1.03    6.35
  11  -4 -18    5.57    6.95
  11   4 -18   -0.00    5.81
  11   4 -19    0.84    5.22
 -11  -4  19    1.95    5.58
 -11   4  20    3.14    5.17
  11   4 -20   10.36    7.25
 -11  -4  20    0.53    5.10
 -11   4  21   13.02    8.02
  11   4 -21    0.00    6.33
 -11  -4  21   10.06    7.07
 -11   4  22    8.60    6.38
  11   4 -22   -0.00    4.97
 -11  -4  22    1.19    5.91
 -11   4  23   -0.00    5.89
  11   4 -23   -0.00    5.52
 -11  -4  23    0.51    5.09
 -11   4  24    9.11    6.53
  11   4 -24   -0.00    5.01
 -11  -4  24    0.00    5.01
 -11   4  25   11.89    8.62
  11   4 -25   22.62    9.55
 -11  -4  25   17.63    8.19
 -11   4  26    8.96    7.59
  11   4 -26    8.33    7.59
 -11  -4  26   15.00    7.67
 -11   4  27    4.74    5.95
  11   4 -27    6.25    5.91
 -11  -4  27   16.46    8.13
 -11   4  28   -0.00    6.43
  11   4 -28   -0.00    7.09
 -11  -4  28   -0.00    5.01
  11   4 -29    2.31    5.68
 -11  -4  29    7.33    7.32
  11   4 -30    5.76    5.46
 -11  -4  30   -0.00    6.61
  11   4 -31    6.58    6.57
  11   4 -32    0.00    6.78
  11  -5  -1   12.75    6.58
  11  -5  -1    1.86    5.06
  11   5  -1    6.39    4.62
  11  -5  -2   27.92    9.07
  11  -5  -2   47.42   12.02
  11   5  -2   42.53    9.75
  11  -5  -3   45.93   11.96
  11  -5  -3   48.52   12.85
  11   5  -3   59.14   12.15
 -11   5   4   17.56    7.36
  11  -5  -4    1.76    4.61
  11   5  -4    3.93    4.84
 -11   5   5    0.00    5.18
  11  -5  -5    4.01    5.19
  11  -5  -5    6.23    5.77
  11   5  -5    2.26    3.78
 -11  -5   5    4.45    4.11
 -11   5   6   30.44   10.20
  11  -5  -6   32.05   10.21
  11  -5  -6   10.30    7.58
  11   5  -6   10.14    5.90
 -11   5   7   51.45   12.67
  11  -5  -7   12.42    7.34
  11  -5  -7   17.28    8.75
  11   5  -7   29.95    8.75
 -11   5   8   16.77    8.18
  11  -5  -8    6.31    5.88
  11  -5  -8    5.92    6.62
  11   5  -8   11.67    6.16
 -11   5   9   31.34    9.88
  11  -5  -9   19.06    8.13
  11  -5  -9   25.66   10.09
  11   5  -9   23.14    8.48
 -11   5  10   -0.00    3.02
  11  -5 -10   -0.00    3.98
  11  -5 -10   -0.00    4.32
  11   5 -10    2.71    3.75
 -11  -5  10    2.66    4.28
 -11   5  11   10.34    6.58
  11  -5 -11    9.16    6.05
  11  -5 -11   19.20    8.78
  11   5 -11   15.89    6.89
 -11  -5  11    3.13    5.39
 -11   5  12   59.92   12.95
  11  -5 -12   30.14   10.92
  11   5 -12   25.51    9.47
 -11  -5  12   43.65   10.93
 -11   5  13   34.53   10.47
  11  -5 -13   24.02    9.94
  11   5 -13   43.67   10.85
 -11  -5  13   32.33    9.60
 -11   5  14   14.91    7.64
  11  -5 -14    0.00    4.42
  11   5 -14   -0.00    4.96
 -11  -5  14    6.97    5.55
 -11   5  15   -0.00    3.59
  11  -5 -15   -0.00    4.81
  11   5 -15    1.21    4.51
 -11  -5  15    2.03    5.15
 -11   5  16    1.51    4.75
  11   5 -16   -0.00    4.75
 -11  -5  16    4.58    5.56
 -11   5  17    0.51    4.83
  11   5 -17    3.86    4.20
 -11  -5  17    6.05    6.33
 -11   5  18   15.41    7.60
  11   5 -18   14.98    7.52
 -11  -5  18   21.78    9.00
 -11   5  19   20.73    9.06
 -11  -5  19   38.96   11.13
 -11   5  20   -0.00    5.04
  11   5 -20    0.45    3.07
 -11  -5  20   -0.00    4.66
 -11   5  21    0.00    5.34
  11   5 -21   -0.00    4.60
 -11  -5  21    2.45    4.76
 -11   5  22   -0.00    3.45
  11   5 -22    7.24    6.66
 -11  -5  22    0.00    5.15
 -11   5  23   19.03    9.91
  11   5 -23   27.27    9.67
 -11  -5  23   13.41    8.78
 -11   5  24   -0.00    6.12
  11   5 -24    0.00    4.78
 -11  -5  24   -0.00    4.75
 -11   5  25   -0.00    5.03
  11   5 -25    2.32    6.08
 -11  -5  25   -0.00    4.67
 -11   5  26    2.72    5.04
  11   5 -26    2.20    4.67
 -11  -5  26   -0.00    4.69
 -11   5  27    8.23    6.81
  11   5 -27   15.44    8.50
 -11   5  28    5.85    8.28
  11   5 -28    0.00    5.54
 -11  -5  28    0.87    4.97
  11   5 -29    0.46    5.37
 -11  -5  29    9.90    7.47
  11   5 -30    0.00    6.27
 -11  -5  30    2.05    6.32
  11   5 -31    0.00    4.58
  11   5 -32   -0.00    4.97
  11   5 -33    0.00    5.19
  11  -6  -1   15.05    7.58
  11  -6  -1   18.62    8.10
  11   6  -1   27.74    7.40
  11  -6  -2   11.60    6.21
  11  -6  -2   -0.00    4.47
  11   6  -2    0.00    3.85
  11  -6  -3   10.75    6.08
  11  -6  -3   10.30    6.90
  11   6  -3    0.00    4.72
  11  -6  -4   40.15   10.62
  11  -6  -4   44.94   12.11
  11   6  -4   31.65    8.69
 -11   6   5   28.08    9.10
  11  -6  -5   27.34    9.17
  11  -6  -5   31.43   10.43
  11   6  -5   21.35    7.42
 -11   6   6   19.08    8.31
  11  -6  -6   22.55    8.98
  11  -6  -6   31.99   10.15
  11   6  -6   15.09    6.28
 -11   6   7    5.37    5.17
  11  -6  -7   16.81    7.68
  11  -6  -7    4.26    5.86
  11   6  -7    4.26    4.90
 -11   6   8    8.44    5.92
  11  -6  -8   15.08    7.20
  11  -6  -8   17.10    7.87
  11   6  -8    8.41    5.61
 -11   6   9    0.00    5.85
  11  -6  -9    5.95    5.19
  11  -6  -9    4.33    5.49
  11   6  -9    3.70    3.95
  11  -6 -10   24.73    9.01
  11  -6 -10   19.80    9.18
  11   6 -10   34.29    9.17
 -11  -6  10   15.06    6.74
 -11   6  11    6.45    5.42
  11  -6 -11    1.89    3.59
  11  -6 -11    7.06    6.81
  11   6 -11    7.68    5.65
 -11  -6  11    7.28    5.41
 -11   6  12    6.76    5.42
  11  -6 -12    0.00    4.94
  11   6 -12    2.23    5.08
 -11  -6  12    8.37    5.69
 -11   6  13    1.30    4.43
  11   6 -13    6.17    5.38
 -11  -6  13    4.59    4.75
 -11   6  14   13.95    8.25
  11   6 -14   13.11    7.27
 -11  -6  14   18.83    7.76
 -11   6  15   20.89    8.99
  11   6 -16   16.69    7.84
 -11  -6  16   32.81    9.88
 -11   6  17    2.63    4.42
  11   6 -17    2.82    4.73
 -11  -6  17    3.18    5.47
 -11   6  18   -0.00    4.75
  11   6 -18    4.27    5.01
 -11  -6  18    3.13    4.72
 -11   6  19    0.97    4.88
  11   6 -19    0.00    4.57
 -11  -6  19    9.90    7.20
 -11   6  20    0.00    4.83
  11   6 -20   -0.00    3.79
 -11  -6  20   -0.00    4.17
 -11   6  21    5.36    5.52
  11   6 -21    6.04    5.89
 -11  -6  21   12.61    6.31
 -11   6  22    7.82    7.08
  11   6 -22    8.25    6.27
 -11  -6  22    5.91    5.70
 -11   6  23    5.79    5.93
  11   6 -23    0.00    4.97
 -11  -6  23    0.66    3.61
 -11   6  24    0.00    5.21
  11   6 -24   12.74    7.84
 -11   6  25   -0.00    6.77
  11   6 -25    3.51    6.34
 -11  -6  25   -0.00    5.30
 -11   6  26    7.82    7.04
  11   6 -26    4.21    6.61
 -11  -6  26   15.82    7.40
 -11   6  27   -0.00    7.19
  11   6 -27    3.58    7.21
 -11  -6  27    4.02    6.47
  11   6 -28   -0.00    4.70
 -11  -6  28    5.65    6.83
  11   6 -29    1.56    4.66
 -11  -6  29    1.41    4.76
  11   6 -30    5.78    5.48
 -11  -6  30    4.63    7.02
  11   6 -31    3.10    6.76
  11  -7  -1   18.24    7.69
  11   7  -1    7.71    5.08
  11  -7  -2   35.95   10.67
  11   7  -2   40.92    9.42
  11  -7  -3    2.39    3.78
  11  -7  -3   -0.00    4.49
  11   7  -3    4.28    4.11
  11  -7  -4   37.65    9.90
  11  -7  -4   23.15    9.38
  11   7  -4   15.60    6.43
  11  -7  -5    6.72    5.10
  11  -7  -5    4.11    6.18
  11   7  -5    0.97    3.62
  11  -7  -6    0.00    4.55
  11  -7  -6   11.49    6.46
  11   7  -6    6.10    4.86
 -11   7   7    0.00    4.44
  11  -7  -7   -0.00    3.99
  11  -7  -7   -0.00    4.55
  11   7  -7    0.23    3.82
 -11   7   8   49.92   12.84
  11  -7  -8   41.72   12.16
  11   7  -8   29.02    9.55
 -11   7   9   38.21   10.51
  11  -7  -9   35.75   10.51
  11   7  -9   16.12    7.21
 -11   7  10   -0.00    4.75
  11  -7 -10    2.23    4.75
  11   7 -10    0.00    3.47
 -11   7  11    2.10    3.67
  11  -7 -11   -0.00    5.14
  11   7 -11    2.98    4.72
 -11   7  12   27.41   10.00
  11  -7 -12   33.38   10.15
  11   7 -12   17.15    7.83
 -11   7  13    7.10    6.43
  11  -7 -13    5.56    5.48
  11   7 -13    4.49    4.11
 -11   7  14    6.43    6.03
  11  -7 -14    0.68    4.33
  11   7 -14    5.65    5.18
 -11   7  15   -0.00    3.99
  11   7 -15    0.00    4.08
 -11   7  16   -0.00    5.29
  11   7 -16    4.10    5.51
 -11  -7  16   -0.00    4.30
 -11   7  17   -0.00    5.05
  11   7 -17   11.15    6.28
 -11  -7  17    1.27    4.44
 -11   7  18    8.19    6.92
  11   7 -18   24.01    8.16
 -11  -7  18   19.94    8.20
 -11   7  19    8.19    5.83
  11   7 -19    2.22    4.83
 -11  -7  19    4.85    5.65
 -11   7  20   -0.00    4.12
  11   7 -20    1.99    4.94
 -11  -7  20   -0.00    4.40
 -11   7  21   18.16    8.20
  11   7 -21   -0.00    6.05
 -11  -7  21   -0.00    4.63
 -11   7  22    8.40    6.25
  11   7 -22   10.25    6.63
 -11  -7  22    7.80    5.92
 -11   7  23   11.83    7.07
  11   7 -23    4.79    5.29
 -11  -7  23   -0.00    4.28
 -11   7  24    5.16    6.21
  11   7 -24    2.25    4.62
 -11  -7  24    5.34    6.66
 -11   7  25   -0.00    4.70
  11   7 -25   -0.00    4.35
 -11  -7  25   -0.00    5.25
 -11   7  26    3.70    5.58
  11   7 -26    1.56    4.73
 -11  -7  26    2.50    5.43
  11   7 -27    5.17    6.68
 -11  -7  27    4.06    4.73
  11   7 -28   -0.00    4.68
 -11  -7  28    0.35    6.65
  11   7 -29    8.21    7.08
 -11  -7  29    0.00    6.10
 -11  -7  30   -0.00    6.17
  11  -8  -1    0.00    5.34
  11   8  -1   -0.00    3.03
  11  -8  -2    2.10    4.42
  11   8  -2   10.54    4.99
  11  -8  -3   -0.00    4.00
  11   8  -3    1.90    3.84
  11  -8  -4   34.99   10.75
  11  -8  -5    3.99    3.77
  11   8  -5   -0.00    3.62
  11  -8  -6   24.68    8.59
  11   8  -6   16.73    6.31
  11  -8  -7   -0.00    4.52
  11   8  -7    2.90    3.78
 -11   8   8    6.22    5.96
  11  -8  -8   10.81    6.37
  11   8  -8    4.59    4.18
 -11   8   9    3.62    5.26
  11  -8  -9    7.29    7.45
  11   8  -9    1.43    3.91
 -11   8  10   17.11    7.74
  11  -8 -10   52.48   12.43
  11   8 -10   16.18    6.59
 -11   8  11   -0.00    5.55
  11  -8 -11    0.15    4.33
  11   8 -11   -0.00    3.82
 -11   8  12   -0.00    6.44
  11  -8 -12    0.76    4.25
  11   8 -12    0.00    3.60
 -11   8  13    3.22    4.89
  11  -8 -13    2.57    4.57
  11   8 -13   -0.00    4.30
 -11   8  14    2.06    5.19
  11  -8 -14    0.16    5.07
  11   8 -14    4.21    4.69
 -11   8  15   17.69    8.50
  11  -8 -15   -0.00    5.32
  11   8 -15   11.99    5.78
 -11   8  16   18.41    9.18
  11  -8 -16   23.61    9.06
  11   8 -16   16.91    6.96
 -11   8  17    0.00    5.57
  11   8 -17   -0.00    3.48
 -11   8  18    2.51    6.27
  11   8 -18    0.24    4.90
 -11   8  19   17.31    7.46
  11   8 -19   -0.00    3.91
 -11   8  20   18.19    8.12
  11   8 -20    7.82    6.50
 -11   8  21   -0.00    6.07
  11   8 -21    4.95    5.07
 -11   8  22    7.72    6.52
 -11   8  23   -0.00    4.71
  11   8 -23    0.65    3.95
 -11  -8  23   -0.00    5.36
 -11   8  24    1.54    6.66
  11   8 -24   -0.00    4.21
 -11  -8  24    0.00    6.38
  11   8 -25   -0.00    5.21
 -11  -8  25    6.74    7.13
  11   8 -26    6.86    6.75
 -11  -8  26    7.57    6.43
 -11  -8  27    2.21    5.19
 -11  -8  28    0.34    5.33
 -11  -8  29    6.64    8.15
  11  -9  -1    3.03    5.96
  11   9  -1    0.46    3.26
  11  -9  -2   30.67   10.01
  11   9  -2   26.05    7.20
  11  -9  -3   -0.00    4.70
  11   9  -3    1.78    3.74
  11  -9  -4   23.44    8.68
  11   9  -4    7.71    4.48
  11  -9  -5    0.74    3.60
  11   9  -5    0.00    3.23
  11  -9  -6   -0.00    5.52
  11   9  -6    4.35    4.56
  11  -9  -7    1.08    4.45
  11  -9  -8   31.27   10.17
  11   9  -8   36.87    8.97
  11  -9  -9    4.31    5.38
  11   9  -9    0.00    3.19
 -11   9  10    3.43    4.38
  11  -9 -10   -0.00    4.79
  11   9 -10    0.07    3.32
 -11   9  11    0.00    5.14
  11  -9 -11    1.32    4.02
  11   9 -11    7.32    5.08
 -11   9  12    4.25    6.01
  11   9 -12    5.10    5.45
 -11   9  13   11.06    6.86
  11  -9 -13    6.04    5.36
  11   9 -13    8.05    6.03
 -11   9  14   -0.00    3.50
  11  -9 -14    0.76    3.38
  11   9 -14    6.29    4.82
 -11   9  15    2.94    5.73
  11  -9 -15    0.00    4.69
  11   9 -15   -0.00    6.28
 -11   9  16    0.00    4.54
  11  -9 -16   -0.00    4.18
 -11   9  17   -0.00    4.69
  11  -9 -17    0.00    4.52
  11   9 -17    1.86    4.44
 -11   9  18   11.89    7.54
  11  -9 -18   17.50    7.95
  11   9 -18    7.78    6.29
 -11   9  19    0.00    6.70
  11   9 -19    4.91    5.48
 -11   9  20    3.79    6.00
  11   9 -20   -0.00    2.92
 -11   9  21    1.16    5.43
  11   9 -21   -0.00    3.15
 -11   9  22   11.69    7.66
  11   9 -22    5.06    5.45
 -11   9  23   -0.00    5.33
  11   9 -23    1.93    4.10
  11 -10  -1    0.00    4.89
  11  10  -1    3.02    3.11
  11  10  -2    0.00    3.60
  11 -10  -3    1.24    4.77
  11  10  -3    2.73    3.90
  11 -10  -4    1.53    4.60
  11  10  -4   14.97    5.41
  11 -10  -5    5.92    5.68
  11  10  -5   -0.00    3.22
  11 -10  -6   11.36    7.36
  11  10  -6   14.60    5.89
  11 -10  -7   -0.00    4.00
  11  10  -7    0.00    3.07
  11 -10  -8    0.54    3.56
  11  10  -8    5.89    4.54
  11 -10  -9   -0.00    3.91
  11  10  -9    3.49    3.26
  11 -10 -10    7.61    5.90
  11  10 -10   19.46    6.77
 -11  10  11    3.85    6.09
  11 -10 -11    2.24    5.63
  11  10 -11   -0.00    3.39
 -11  10  12    0.00    4.79
  11 -10 -12   -0.00    4.83
 -11  10  13    7.24    6.70
  11 -10 -13    0.34    4.33
  11  10 -13    3.39    4.14
 -11  10  14    0.00    6.19
  11  10 -14    6.73    4.80
 -11  10  15   -0.00    4.45
  11 -10 -15   -0.00    4.55
  11  10 -15    0.72    4.41
 -11  10  16   41.17   11.07
  11 -10 -16   25.49    9.45
  11  10 -16   10.24    5.67
 -11  10  17   -0.00    4.31
  11 -10 -17   -0.00    3.92
  11  10 -17   -0.00    3.17
 -11  10  18   -0.00    6.04
  11 -10 -18    0.13    4.97
  11  10 -18    3.15    4.39
 -11  10  19    3.61    6.36
  11 -10 -19   -0.00    4.71
  11  10 -19    3.16    4.22
 -11  10  20    4.24    7.58
  11 -10 -20    2.25    5.43
  11  10 -20   10.50    6.31
 -11  10  21    1.43    6.32
  11 -10 -21    0.51    5.07
  11 -11  -1    0.00    4.69
  11  11  -1    2.85    3.03
  11 -11  -2   14.98    7.78
  11  11  -2    7.45    3.98
  11 -11  -3   -0.00    4.52
  11  11  -3    2.19    3.32
  11 -11  -4    9.99    7.02
  11  11  -4    4.24    3.71
  11 -11  -5    0.00    4.45
  11  11  -5    0.00    2.79
  11 -11  -6    1.41    4.15
  11  11  -6   -0.00    2.33
  11 -11  -7    0.00    4.39
  11  11  -7    3.31    3.26
  11 -11  -8    6.94    6.86
  11  11  -8   25.78    7.39
  11 -11  -9    6.21    5.93
  11  11  -9    0.11    3.05
  11 -11 -10    2.29    3.63
  11  11 -10    0.00    3.12
  11 -11 -11   -0.00    4.43
  11  11 -11    1.87    3.06
  11 -11 -12   10.91    7.09
  11  11 -12   15.69    6.44
 -11  11  13    4.51    6.49
  11 -11 -13    0.00    5.19
  11  11 -13    0.84    4.28
 -11  11  14    3.90    5.52
  11 -11 -14   -0.00    5.84
  11  11 -14    4.87    4.63
 -11  11  15   -0.00    4.19
  11 -11 -15    7.09    6.50
  11  11 -15    1.85    3.74
 -11  11  16   -0.00    4.04
  11  11 -16    1.01    3.68
 -11  11  17   -0.00    4.23
  11 -11 -17   -0.00    4.13
 -11  11  18    7.15    6.23
  11 -11 -18    6.96    6.42
  11 -12  -1    6.45    5.78
  11  12  -1    0.47    2.64
  11 -12  -2    0.00    5.39
  11  12  -2    2.58    3.08
  11 -12  -3   -0.00    5.94
  11  12  -3    0.44    2.67
  11 -12  -4    4.30    5.74
  11  12  -4   13.59    4.91
  11 -12  -5   -0.00    4.26
  11  12  -5    0.00    2.48
  11 -12  -6   13.80    7.75
  11  12  -6    8.24    4.61
  11 -12  -7    0.00    3.80
  11  12  -7   -0.00    2.65
  11 -12  -8   -0.00    4.16
  11  12  -8    0.05    2.44
  11 -12  -9    1.37    4.15
  11  12  -9    0.00    2.86
  11 -12 -10   12.22    7.08
  11  12 -10    8.39    4.94
  11  12 -11    0.00    3.41
  11 -12 -12    0.14    3.46
  11  12 -12    0.22    3.80
  11 -12 -13   -0.00    4.64
  11 -12 -14   -0.00    4.43
 -11  12  15    2.42    6.55
  11 -12 -15   -0.00    5.94
  11 -13  -1    5.60    5.92
  11  13  -1    3.07    3.22
  11 -13  -2   -0.00    4.81
  11  13  -2    2.19    2.75
  11 -13  -3    7.81    6.88
  11  13  -3    3.43    3.36
  11 -13  -4    0.57    6.14
  11  13  -4   -0.00    2.66
  11 -13  -5    5.06    6.11
  11  13  -5    2.01    2.59
  11 -13  -6   -0.00    4.50
  11  13  -6   -0.00    2.57
  11 -13  -7    0.04    4.31
  11  13  -7    3.46    2.93
  11 -13  -8    2.86    5.70
  11  13  -8   17.00    5.60
  11 -13  -9   -0.00    4.53
  11  14  -1   -0.00    2.60
  11  14  -2   -0.00    2.23
  11  14  -3   -0.00    2.64
  10   0  -1    1.96    5.24
  10   0  -2   32.52    9.85
  10   0  -3   -0.00    4.39
  10   0  -4  108.89   18.88
  10   0  -5    0.69    3.44
  10   0  -6   42.24   10.91
 -10   0   7   -0.00    4.18
  10   0  -7    3.38    5.12
 -10   0   8   27.00    8.54
  10   0  -8   23.04    8.55
 -10   0   9    0.24    4.47
  10   0  -9   -0.00    3.61
 -10   0  10  165.41   23.97
  10   0 -10  130.08   23.23
 -10   0  11    0.00    3.68
  10   0 -11   -0.00    3.96
 -10   0  12    5.13    5.61
  10   0 -12   -0.00    4.20
 -10   0  13    2.95    4.43
  10   0 -13    0.14    4.23
 -10   0  14   33.62   10.05
  10   0 -14   22.21    9.01
 -10   0  15   -0.00    3.36
  10   0 -15   -0.00    4.14
 -10   0  16   38.56   11.11
  10   0 -16   37.06   11.59
 -10   0  17    1.66    4.77
  10   0 -17    0.11    5.76
 -10   0  18   32.13   10.47
  10   0 -18   24.81    9.64
 -10   0  19    0.99    4.60
  10   0 -19   -0.00    6.17
 -10   0  20   62.69   14.30
  10   0 -20   41.77   13.18
 -10   0  21    2.05    5.07
  10   0 -21   -0.00    4.64
 -10   0  22   -0.00    4.57
  10   0 -22    0.00    5.13
  10   0 -23   -0.00    4.63
 -10   0  24    9.45    7.15
  10   0 -24   10.25    6.65
 -10   0  25   -0.00    5.91
  10   0 -25    4.89    5.79
 -10   0  26   29.29   10.66
  10   0 -26   28.22   11.02
 -10   0  27   -0.00    5.70
  10   0 -27   -0.00    5.86
 -10   0  28   13.80    7.25
 -10   0  29    0.88    5.72
 -10   0  30    9.86    7.11
 -10   0  31    0.00    5.91
 -10   0  32   16.65    8.77
  10  -1  -1    4.28    5.01
  10   1  -1   -0.00    3.18
  10   1  -1    2.71    4.49
 -10  -1   1    4.49    4.38
  10  -1  -2  148.78   25.46
  10   1  -2  185.29   25.57
 -10  -1   2  195.94   26.32
  10  -1  -3   15.86    7.50
  10   1  -3   19.72    6.94
  10   1  -3   15.73    6.45
 -10  -1   3   11.74    6.70
 -10   1   4    1.81    4.04
  10  -1  -4    2.35    4.01
  10  -1  -4   -0.00    4.17
  10   1  -4    6.05    5.63
 -10   1   5   18.91    8.34
  10  -1  -5   26.40    8.17
  10  -1  -5   17.08    7.24
  10   1  -5   12.39    6.14
 -10   1   6   97.37   17.67
  10  -1  -6   98.76   18.00
  10   1  -6  105.49   18.25
  10  -1  -7    0.00    4.26
  10   1  -7    3.03    4.20
 -10   1   8   76.60   13.86
  10  -1  -8   48.25   12.76
  10   1  -8   51.65   12.09
 -10   1   9    0.86    4.28
  10  -1  -9    3.00    5.98
  10   1  -9    0.00    3.83
 -10  -1   9    4.41    4.22
 -10   1  10    2.50    4.64
  10  -1 -10    5.09    5.87
  10   1 -10    3.62    4.70
 -10  -1  10    6.19    5.51
 -10   1  11   16.19    7.29
  10  -1 -11   24.15    8.61
  10   1 -11   21.50    8.04
 -10  -1  11   10.27    6.14
 -10   1  12   88.79   16.98
  10  -1 -12   71.44   16.57
  10   1 -12  103.36   18.43
 -10  -1  12   81.98   16.23
 -10   1  13   -0.00    3.69
  10  -1 -13   -0.00    4.18
  10   1 -13    0.00    4.96
 -10  -1  13    1.80    4.85
 -10   1  14   11.99    6.22
  10  -1 -14   17.99    8.19
  10   1 -14   16.91    7.45
 -10  -1  14    9.44    6.84
 -10   1  15    7.02    5.62
  10  -1 -15   -0.00    4.86
  10   1 -15    6.64    5.59
 -10  -1  15    2.26    5.20
 -10   1  16   26.60    9.28
  10  -1 -16   24.48    9.07
  10   1 -16   22.49    8.69
 -10  -1  16   35.16   10.23
  10   1 -17   -0.00    5.45
 -10  -1  17    0.42    4.85
 -10   1  18   26.33   10.06
  10  -1 -18   20.48    8.81
  10   1 -18   25.27    9.47
 -10  -1  18   31.63    9.49
 -10   1  19    3.36    6.88
  10  -1 -19    2.21    4.73
  10   1 -19    2.87    5.04
 -10  -1  19    1.15    4.22
 -10   1  20    0.00    6.31
  10  -1 -20   -0.00    5.66
  10   1 -20   -0.00    4.14
 -10  -1  20   -0.00    4.87
 -10   1  21    0.00    4.85
  10  -1 -21    1.93    5.98
  10   1 -21   -0.00    4.55
 -10  -1  21   10.94    7.28
 -10   1  22   71.25   16.27
  10  -1 -22   77.91   17.72
  10   1 -22   53.81   14.84
 -10  -1  22   92.60   17.67
 -10   1  23    0.13    5.14
  10  -1 -23   -0.00    6.00
  10   1 -23   -0.00    4.57
 -10  -1  23    1.99    4.63
 -10   1  24    7.43    6.09
  10  -1 -24    0.53    5.58
  10   1 -24    0.00    5.59
 -10  -1  24    3.73    5.75
 -10   1  25   -0.00    6.84
  10  -1 -25   -0.00    5.03
  10   1 -25   -0.00    5.51
 -10  -1  25    1.00    5.04
 -10   1  26   -0.00    5.50
  10   1 -26    2.64    5.33
 -10  -1  26   13.02    7.72
 -10   1  27    0.34    4.32
  10   1 -27    2.52    5.32
 -10  -1  27   -0.00    5.16
 -10   1  28    3.89    7.07
  10   1 -28    1.24    3.85
 -10  -1  28    8.80    7.64
 -10   1  29    3.86    6.04
 -10  -1  29   -0.00    6.49
 -10   1  30    4.05    5.42
 -10  -1  30    1.96    5.48
 -10   1  31    6.36    6.29
 -10  -1  31    1.47    6.44
 -10   1  32   18.59    8.05
 -10  -1  32   19.30    9.37
 -10   2   1    1.69    4.47
  10  -2  -1    0.03    3.52
  10  -2  -1    0.00    4.16
  10   2  -1    0.00    2.79
  10   2  -1    8.70    5.45
 -10  -2   1    9.56    5.27
 -10   2   2    0.00    3.55
  10  -2  -2    0.00    4.16
  10  -2  -2    7.32    5.86
  10   2  -2    0.00    4.19
  10   2  -2    0.54    3.16
 -10  -2   2    3.86    4.49
 -10   2   3   -0.00    4.99
  10  -2  -3   -0.00    3.91
  10  -2  -3    1.26    4.90
  10   2  -3   -0.00    4.20
 -10  -2   3   -0.00    3.83
 -10   2   4  177.88   26.03
  10  -2  -4  145.85   24.57
  10  -2  -4  177.54   26.37
 -10  -2   4  180.68   25.23
 -10   2   5   64.42   13.20
  10  -2  -5   42.00   10.80
  10  -2  -5   51.54   12.24
  10   2  -5   82.60   14.35
 -10  -2   5   44.08   10.82
 -10   2   6   36.02   10.04
  10  -2  -6   35.53    9.66
  10  -2  -6   23.61    9.04
  10   2  -6   55.76   11.14
 -10   2   7    3.64    4.31
  10  -2  -7   -0.00    4.23
  10   2  -7    4.20    4.79
 -10   2   8   20.81    7.68
  10  -2  -8   14.49    7.11
  10   2  -8   23.86    7.79
 -10   2   9    3.02    4.62
  10  -2  -9    4.56    4.94
  10   2  -9    9.85    5.55
 -10   2  10   89.04   16.26
  10  -2 -10   83.90   16.55
  10   2 -10   55.08   13.88
 -10  -2  10   81.61   15.09
 -10   2  11   12.78    6.62
  10  -2 -11    9.72    6.89
  10   2 -11   12.32    6.86
 -10  -2  11   14.54    6.66
 -10   2  12    0.15    3.31
  10  -2 -12    0.00    4.01
  10   2 -12   -0.00    3.54
 -10  -2  12   -0.00    4.60
 -10   2  13    2.97    5.26
  10  -2 -13   -0.00    4.08
  10   2 -13    3.40    4.96
 -10  -2  13   -0.00    3.44
 -10   2  14   24.18    9.41
  10  -2 -14   42.35   11.71
  10   2 -14   30.01   10.03
 -10  -2  14   31.90    9.72
 -10   2  15   13.68    7.65
  10  -2 -15    8.37    6.56
  10   2 -15   15.41    7.44
 -10  -2  15   17.23    6.96
 -10   2  16    0.00    4.09
  10  -2 -16   -0.00    5.15
  10   2 -16   15.51    7.42
 -10  -2  16   16.76    7.42
 -10   2  17    1.34    4.38
  10  -2 -17   -0.00    4.28
  10   2 -17    0.00    4.83
 -10  -2  17    3.00    4.47
 -10   2  18    1.48    5.82
  10  -2 -18   12.27    7.03
  10   2 -18    0.44    5.23
 -10   2  19    4.53    4.73
  10  -2 -19    2.49    4.64
  10   2 -19   -0.00    4.66
 -10  -2  19   10.31    6.48
 -10   2  20   68.19   14.23
  10  -2 -20   47.09   13.34
  10   2 -20   23.41   10.13
 -10  -2  20   37.15   11.44
 -10   2  21    3.10    5.30
  10  -2 -21    0.42    4.82
  10   2 -21    2.75    4.31
 -10  -2  21    8.44    6.56
 -10   2  22   11.01    7.08
  10  -2 -22    3.58    7.11
  10   2 -22    4.40    6.71
 -10  -2  22   10.45    6.73
 -10   2  23   -0.00    5.22
  10  -2 -23    2.48    6.04
  10   2 -23    0.00    5.29
 -10  -2  23   -0.00    5.46
 -10   2  24   39.33   11.03
  10   2 -24    8.38    7.54
 -10  -2  24   31.52   10.63
 -10   2  25    5.37    5.76
  10   2 -25    2.52    5.87
 -10  -2  25    7.39    6.00
 -10   2  26   21.90    9.51
  10   2 -26   15.94    8.76
 -10  -2  26   25.87    9.94
 -10   2  27    0.00    7.83
  10   2 -27   -0.00    4.63
 -10  -2  27    0.00    4.74
 -10   2  28    8.10    5.91
  10   2 -28    2.86    5.31
 -10  -2  28    1.69    6.31
 -10   2  29    3.78    5.33
  10   2 -29    2.64    6.66
 -10  -2  29   -0.00    5.97
 -10   2  30   14.58    7.96
 -10  -2  30    5.10    5.58
 -10  -2  31    2.80    4.93
 -10   2  32   -0.00    7.99
 -10  -2  32   -0.00    5.64
  10  -3  -1    0.95    4.06
  10  -3  -1    8.37    6.38
  10   3  -1   16.33    5.70
  10   3  -1    4.28    5.33
 -10  -3   1    7.56    4.58
 -10   3   2   91.65   17.86
  10  -3  -2  139.12   20.46
  10  -3  -2  119.73   19.64
  10   3  -2  115.50   17.78
  10   3  -2  108.82   18.00
 -10  -3   2   94.90   17.09
 -10   3   3   70.78   14.11
  10  -3  -3   62.86   13.87
  10  -3  -3   49.17   13.36
  10   3  -3   83.68   14.02
 -10  -3   3   65.43   12.78
 -10   3   4    1.58    3.86
  10  -3  -4    0.28    3.35
  10  -3  -4    7.34    5.61
  10   3  -4    2.54    3.94
 -10  -3   4   -0.00    3.36
 -10   3   5   16.31    7.17
  10  -3  -5   18.81    6.74
  10  -3  -5   13.05    6.46
  10   3  -5    5.00    4.70
 -10  -3   5    3.50    4.31
 -10   3   6   30.73    9.25
  10  -3  -6   38.71    9.95
  10  -3  -6   19.37    9.18
  10   3  -6   23.90    7.66
 -10  -3   6   30.45    8.93
 -10   3   7   14.37    6.61
  10  -3  -7   19.26    7.53
  10  -3  -7   11.31    6.47
  10   3  -7   16.11    7.23
 -10  -3   7   15.58    6.60
 -10   3   8   85.08   16.21
  10  -3  -8   68.75   15.28
  10   3  -8   73.32   14.90
 -10   3   9   11.08    6.54
  10  -3  -9   10.79    6.83
  10   3  -9    3.15    4.76
 -10   3  10    2.93    4.61
  10  -3 -10   -0.00    3.51
  10   3 -10   -0.00    4.18
 -10   3  11   21.31    8.03
  10  -3 -11    9.89    6.71
  10   3 -11    2.51    5.38
 -10  -3  11   14.08    7.41
 -10   3  12   37.19   10.46
  10  -3 -12   46.69   11.92
  10   3 -12   22.38    8.81
 -10  -3  12   33.75    9.88
 -10   3  13    2.88    3.87
  10  -3 -13    0.00    5.07
  10   3 -13   -0.00    4.53
 -10  -3  13   -0.00    3.92
 -10   3  14    3.26    4.89
  10  -3 -14    0.00    5.12
  10   3 -14    4.27    4.96
 -10  -3  14   16.76    6.93
 -10   3  15    0.87    3.78
  10  -3 -15    0.00    5.85
  10   3 -15    2.48    4.89
 -10  -3  15   10.14    6.25
 -10   3  16   28.16    9.92
  10  -3 -16    4.57    7.38
  10   3 -16   20.14    8.88
 -10   3  17    8.68    7.65
  10  -3 -17   19.96    8.15
  10   3 -17    7.59    6.40
 -10  -3  17   41.44   10.88
 -10   3  18   22.91    9.29
  10  -3 -18   18.50    9.30
  10   3 -18   19.76    9.21
 -10  -3  18   62.72   12.85
 -10   3  19    3.17    5.68
  10  -3 -19    3.23    5.35
  10   3 -19    2.56    4.37
 -10  -3  19    1.11    4.96
 -10   3  20   -0.00    4.54
  10  -3 -20    1.30    4.38
  10   3 -20   -0.00    6.23
 -10  -3  20   -0.00    5.26
 -10   3  21   10.35    7.65
  10  -3 -21   -0.00    5.12
  10   3 -21    0.35    5.08
 -10  -3  21    2.17    4.58
  10   3 -22   32.61   11.06
 -10  -3  22   53.84   13.20
 -10   3  23   13.36    8.11
  10   3 -23    1.01    5.09
 -10  -3  23    4.50    5.40
 -10   3  24   -0.00    5.56
  10   3 -24    1.14    4.75
 -10  -3  24   -0.00    4.70
 -10   3  25    0.00    6.08
  10   3 -25    0.13    3.94
 -10  -3  25    2.19    5.08
 -10   3  26    7.52    7.13
  10   3 -26   13.51    7.53
 -10   3  27   38.62   11.50
  10   3 -27    0.00    6.01
 -10  -3  27   27.77   10.11
 -10   3  28   12.54    8.05
  10   3 -28    2.88    5.95
 -10  -3  28    8.57    7.78
 -10   3  29    1.16    5.93
  10   3 -29    1.95    5.13
 -10  -3  29   -0.00    5.45
 -10   3  30   -0.00    3.25
  10   3 -30   -0.00    5.57
 -10  -3  30   -0.00    3.94
 -10   3  31   -0.00    3.65
  10   3 -31    1.88    4.61
 -10  -3  31    2.20    5.54
 -10  -3  32   11.26    7.99
  10  -4  -1    2.78    4.35
  10  -4  -1   -0.00    3.86
  10   4  -1   -0.00    2.49
  10   4  -1    0.00    3.76
 -10  -4   1    2.69    3.84
  10  -4  -2    2.21    3.58
  10  -4  -2    0.76    5.24
  10   4  -2   -0.00    3.09
 -10  -4   2    0.00    3.58
 -10   4   3   16.64    7.17
  10  -4  -3    4.42    5.10
  10  -4  -3   14.39    7.10
  10   4  -3   18.60    5.99
 -10  -4   3   12.47    5.21
 -10   4   4  116.57   19.13
  10  -4  -4   93.86   17.95
  10  -4  -4  107.69   19.16
  10   4  -4  105.62   17.08
 -10  -4   4   91.63   16.19
 -10   4   5   41.66   10.97
  10  -4  -5   58.28   12.27
  10  -4  -5   37.86   11.53
  10   4  -5   44.47   10.48
 -10  -4   5   45.23   10.42
 -10   4   6   59.92   13.84
  10  -4  -6   65.18   13.39
  10   4  -6   45.37   11.36
 -10  -4   6   67.76   12.96
 -10   4   7    0.00    4.57
  10  -4  -7   -0.00    4.06
  10   4  -7    0.61    4.33
 -10  -4   7    0.00    4.08
 -10   4   8   94.32   17.11
  10  -4  -8   75.84   15.57
  10   4  -8   82.44   15.55
 -10  -4   8   77.63   14.82
 -10   4   9   10.08    5.77
  10   4  -9    2.78    4.63
 -10   4  10   34.08    9.97
  10   4 -10   30.84    9.48
 -10   4  11   -0.00    3.92
  10   4 -11   19.60    6.95
 -10   4  12    3.76    4.93
  10   4 -12   -0.00    4.12
 -10  -4  12    4.72    5.11
 -10   4  13   -0.00    5.54
  10   4 -13    0.00    4.94
 -10  -4  13   12.32    6.31
 -10   4  14   46.57   11.43
  10   4 -14   28.67   10.09
 -10  -4  14   25.21    8.76
 -10   4  15   13.96    7.10
  10  -4 -15   21.20    8.86
  10   4 -15   19.16    7.81
 -10  -4  15   18.32    7.66
 -10   4  16   20.35    9.00
  10  -4 -16   21.53    9.44
  10   4 -16   11.77    6.71
 -10  -4  16   17.43    7.66
 -10   4  17    0.00    5.85
  10  -4 -17   -0.00    5.39
  10   4 -17    5.65    5.89
 -10  -4  17    0.00    5.68
 -10   4  18   11.98    7.00
  10  -4 -18    4.66    7.41
  10   4 -18    0.37    3.91
 -10  -4  18    0.97    4.91
 -10   4  19   17.66    8.59
  10  -4 -19   26.30   10.04
  10   4 -19   10.98    7.82
 -10  -4  19    7.57    6.74
 -10   4  20   22.47   10.43
  10   4 -20   43.12   12.05
 -10  -4  20   70.40   14.35
 -10   4  21   16.22    8.42
  10   4 -21   20.21    8.22
 -10  -4  21   33.39   10.39
 -10   4  22    4.67    6.41
  10   4 -22    7.34    6.56
 -10  -4  22    5.00    5.98
 -10   4  23    5.43    7.28
  10   4 -23    4.07    5.30
 -10  -4  23   10.45    6.57
 -10   4  24   21.92    8.95
  10   4 -24   13.04    7.53
 -10  -4  24    9.20    7.45
  10   4 -25    7.44    6.56
 -10  -4  25   14.83    6.93
 -10   4  26   15.31    8.11
  10   4 -26    3.53    5.51
 -10  -4  26    0.00    6.30
 -10   4  27   -0.00    5.66
  10   4 -27   -0.00    4.11
 -10  -4  27   -0.00    5.87
 -10   4  28   -0.00    5.46
  10   4 -28    4.46    5.73
 -10  -4  28   21.17    9.46
 -10   4  29    6.60    6.54
  10   4 -29    3.14    6.10
 -10  -4  29    0.00    5.12
 -10   4  30    8.05    7.12
  10   4 -30    0.37    5.90
 -10  -4  30    3.31    6.87
 -10   4  31   -0.00    7.76
  10   4 -31   -0.00    5.95
 -10  -4  31    4.72    6.26
  10   4 -32    5.44    6.92
 -10  -4  32    8.30    7.39
  10  -5  -1   73.77   13.40
  10  -5  -1   62.14   14.48
  10   5  -1   65.45   11.03
  10   5  -1   48.19   10.19
 -10  -5   1   29.84    8.79
  10  -5  -2  227.76   31.41
  10  -5  -2  212.03   32.44
  10   5  -2  209.64   29.34
 -10  -5   2  234.85   29.76
  10  -5  -3   21.68    7.84
  10   5  -3   18.05    6.56
 -10  -5   3   29.36    7.29
 -10   5   4    7.58    5.17
 -10   5   4    5.04    5.80
  10  -5  -4   -0.00    4.54
  10   5  -4    3.00    3.97
 -10  -5   4   -0.00    2.72
 -10   5   5   -0.00    5.29
 -10   5   5    7.82    6.98
  10  -5  -5    2.92    6.19
  10   5  -5    0.84    4.04
 -10  -5   5    1.98    3.34
 -10   5   6   23.96    9.96
 -10   5   6   53.11   13.04
  10  -5  -6   58.07   12.34
  10   5  -6   53.18   11.40
 -10  -5   6   36.57    9.53
 -10   5   7   53.51   12.63
 -10   5   7   45.99   12.46
  10  -5  -7   67.86   13.33
  10   5  -7   23.71    8.60
 -10  -5   7   54.17   11.25
 -10   5   8   16.05    7.76
 -10   5   8   20.25    9.27
  10  -5  -8   35.49    9.33
  10   5  -8   10.64    6.22
 -10  -5   8   25.19    7.85
 -10   5   9   -0.00    2.94
  10  -5  -9    0.00    3.80
  10   5  -9    2.15    4.04
 -10   5  10   -0.00    4.56
  10   5 -10    0.07    3.23
 -10   5  11    8.92    6.72
  10   5 -11   13.18    6.52
 -10   5  12   47.16   11.68
  10   5 -12   67.30   12.47
 -10  -5  12   24.71    9.26
 -10   5  13   18.76    7.65
  10   5 -13    6.76    5.34
 -10  -5  13   16.48    7.21
 -10   5  14    3.89    5.69
  10   5 -14   -0.00    3.29
 -10  -5  14   -0.00    4.41
 -10   5  15    0.00    5.60
  10   5 -15    0.12    3.21
 -10  -5  15    7.32    6.43
 -10   5  16    0.89    4.52
  10   5 -16   -0.00    4.82
 -10  -5  16   -0.00    4.47
 -10   5  17   27.87   10.21
  10   5 -17   37.25   10.94
 -10  -5  17   44.04   11.32
 -10   5  18   21.30    9.07
  10   5 -18   19.24    7.77
 -10  -5  18   27.00    8.99
  10   5 -19    3.66    5.14
 -10  -5  19    0.00    4.13
 -10   5  20    2.91    6.95
  10   5 -20    1.91    3.73
 -10   5  21   17.73    7.55
  10   5 -21   10.50    6.59
 -10  -5  21   10.20    6.69
 -10   5  22    5.69    8.27
 -10  -5  22   45.93   11.84
 -10   5  23    5.31    6.30
  10   5 -23    0.00    4.92
 -10  -5  23    8.22    6.64
 -10   5  24    2.79    5.73
  10   5 -24    2.05    4.75
 -10  -5  24    6.63    6.20
 -10   5  25   -0.00    5.37
  10   5 -25    0.00    5.11
 -10  -5  25    0.00    5.10
 -10   5  26    1.33    5.37
  10   5 -26    0.02    5.03
 -10  -5  26    0.97    4.27
 -10   5  27   11.64    6.60
  10   5 -27    4.85    5.55
 -10  -5  27    9.73    7.02
 -10   5  28    2.14    6.10
  10   5 -28    2.34    6.76
 -10  -5  28    0.99    5.66
  10   5 -29    7.45    6.70
 -10  -5  29    7.10    7.37
 -10   5  30   -0.00    5.28
  10   5 -30   -0.00    5.09
 -10  -5  30   -0.00    5.99
  10   5 -31    0.01    4.34
 -10  -5  31    7.39    8.24
  10   5 -32    1.87    5.04
 -10  -5  32   -0.00    6.70
  10   5 -33    5.91    7.05
  10  -6  -1    2.34    4.05
  10  -6  -1   -0.00    4.06
  10   6  -1    0.00    3.67
  10  -6  -2    7.08    6.36
  10   6  -2    6.62    4.49
 -10   6   3    9.85    7.14
  10  -6  -3   17.45    7.22
  10   6  -3   16.45    5.74
 -10   6   4   16.52    7.65
  10  -6  -4    9.92    5.99
  10   6  -4   23.30    6.85
 -10   6   5   28.98    9.72
 -10   6   5   27.10    9.52
  10  -6  -5   31.33    9.15
  10   6  -5   15.16    6.50
 -10  -6   5   18.47    6.88
 -10   6   6   33.48   10.38
 -10   6   6   22.66    9.68
  10  -6  -6   24.07    9.06
  10   6  -6   21.34    7.64
 -10  -6   6   41.55    9.44
 -10   6   7    4.54    5.04
 -10   6   7    5.82    5.03
  10  -6  -7    3.73    5.07
  10   6  -7    0.56    3.56
 -10  -6   7    0.85    3.91
 -10   6   8    2.50    5.65
 -10   6   8    0.00    4.10
  10  -6  -8    2.10    3.93
  10   6  -8   -0.00    4.18
 -10  -6   8    0.65    4.13
 -10   6   9   31.35   10.74
  10  -6  -9   59.36   12.88
  10   6  -9   32.86    9.55
 -10  -6   9   48.08   10.49
 -10   6  10   42.91   11.57
  10  -6 -10   39.58   10.54
  10   6 -10   27.95    8.50
 -10   6  11   -0.00    3.69
  10  -6 -11    6.59    5.43
  10   6 -11    2.32    4.65
 -10   6  12   -0.00    5.85
  10   6 -12   -0.00    3.91
 -10   6  13   14.63    7.53
  10   6 -13   27.01    8.23
 -10  -6  13   21.02    8.24
 -10   6  14    9.30    6.56
  10   6 -14   12.48    6.64
 -10  -6  14    0.00    4.43
 -10   6  15   44.57   11.19
  10   6 -15   20.93    8.43
 -10  -6  15   23.41    8.45
 -10   6  16    4.53    5.41
  10   6 -16    3.74    4.48
 -10  -6  16   12.53    7.07
 -10   6  17    7.97    6.40
  10   6 -17    2.95    4.31
 -10  -6  17    0.00    3.74
 -10   6  18    6.01    6.05
  10   6 -18   10.39    6.25
 -10   6  19    9.21    5.51
  10   6 -19   23.78    8.22
 -10  -6  19   14.25    7.03
 -10   6  20   15.09    8.19
  10   6 -20    5.47    6.07
 -10  -6  20   12.23    6.60
 -10   6  21    3.96    4.98
  10   6 -21    5.90    5.31
 -10  -6  21    4.32    6.48
 -10   6  22    0.33    2.58
  10   6 -22   -0.00    4.52
 -10  -6  22   -0.00    4.87
 -10   6  23    6.89    6.43
 -10  -6  23    0.00    5.67
 -10   6  24    1.22    6.34
  10   6 -24   -0.00    4.10
 -10  -6  24    6.20    7.62
 -10   6  25    8.43    6.06
  10   6 -25    2.60    4.39
 -10  -6  25    3.63    6.18
 -10   6  26    6.18    6.51
  10   6 -26   10.68    6.54
 -10  -6  26    0.00    6.26
 -10   6  27    2.05    5.82
  10   6 -27   -0.00    4.62
 -10  -6  27    1.21    5.64
 -10   6  28    3.55    4.78
  10   6 -28    5.15    5.41
 -10  -6  28   -0.00    6.27
 -10   6  29    1.65    5.32
  10   6 -29    0.15    3.62
 -10  -6  29    0.79    7.06
  10   6 -30    1.92    4.19
 -10  -6  30    3.73    6.24
  10   6 -31    2.20    4.30
 -10  -6  31    8.63    7.91
  10   6 -32   -0.00    5.31
  10  -7  -1   62.59   14.66
  10   7  -1   74.17   12.70
 -10   7   2    0.00    4.05
  10  -7  -2    4.05    4.38
  10   7  -2    0.00    3.54
 -10   7   3   37.86   11.37
  10  -7  -3   18.97    8.25
  10   7  -3   34.20    8.06
 -10   7   4   -0.00    3.45
  10  -7  -4    6.91    4.98
  10   7  -4    2.75    3.77
 -10   7   5   28.91   11.02
  10  -7  -5   50.93   12.05
  10   7  -5   49.63   10.15
 -10   7   6    1.49    4.59
 -10   7   6   10.22    7.14
  10  -7  -6   13.77    6.61
  10   7  -6    3.43    4.55
 -10   7   7   55.83   13.44
  10  -7  -7   43.91   11.97
 -10   7   8    8.55    6.46
  10  -7  -8   21.41    8.54
  10   7  -8   20.12    7.02
 -10   7   9   -0.00    4.93
  10  -7  -9   -0.00    3.44
  10   7  -9   -0.00    3.00
 -10   7  10    0.19    4.51
  10  -7 -10   -0.00    4.51
  10   7 -10    0.92    3.59
 -10   7  11   22.47    8.70
  10  -7 -11   19.76    8.52
  10   7 -11   25.67    7.63
 -10   7  12    3.75    5.51
  10  -7 -12   14.01    6.95
  10   7 -12    8.99    5.66
 -10   7  13   40.83   12.01
  10  -7 -13   54.04   13.27
  10   7 -13   48.00   11.43
 -10  -7  13   40.92   10.96
 -10   7  14   -0.00    5.34
  10   7 -14    7.17    5.55
 -10  -7  14   -0.00    4.15
 -10   7  15    5.65    6.56
  10   7 -15    0.00    4.48
 -10  -7  15    0.87    3.76
 -10   7  16    0.00    5.24
  10   7 -16    7.87    5.16
 -10   7  17   29.26    9.50
  10   7 -17   23.49    8.38
 -10  -7  17   29.16    9.69
 -10   7  18   -0.00    4.55
  10   7 -18    4.62    4.50
 -10  -7  18    8.94    5.72
 -10   7  19    3.22    5.03
  10   7 -19    4.60    4.68
 -10  -7  19    0.39    4.55
 -10   7  20    0.00    5.25
  10   7 -20   -0.00    3.79
 -10  -7  20   -0.00    5.08
 -10   7  21    0.00    4.50
  10   7 -21    0.90    4.30
 -10  -7  21   -0.00    5.05
 -10   7  22    2.29    6.15
  10   7 -22    3.17    5.29
 -10  -7  22    6.62    7.23
 -10   7  23    9.18    6.87
  10   7 -23    6.38    5.63
 -10  -7  23   25.38    9.53
 -10   7  24   -0.00    7.91
  10   7 -24   -0.00    4.16
 -10  -7  24   -0.00    5.03
 -10   7  25    3.85    6.01
  10   7 -25    1.16    4.78
 -10  -7  25    1.81    4.37
 -10   7  26    0.00    5.65
  10   7 -26   -0.00    4.45
 -10  -7  26   -0.00    4.43
 -10   7  27    0.00    4.84
  10   7 -27   23.58    9.10
 -10  -7  27   39.43   12.08
 -10   7  28    4.66    5.77
  10   7 -28    7.78    6.60
 -10  -7  28   -0.00    4.49
 -10   7  29    0.85    4.95
  10   7 -29    5.24    6.13
 -10  -7  29   -0.00    6.48
  10   7 -30   -0.00    4.03
 -10  -7  30    0.00    6.83
  10   7 -31    0.00    5.33
 -10  -7  31    4.32    5.89
  10   7 -32    0.00    4.22
  10   7 -33   -0.00    6.18
  10  -8  -1   16.42    7.54
  10   8  -1   20.04    6.08
  10  -8  -2    0.00    5.16
  10   8  -2    0.60    3.49
  10  -8  -3   31.01    9.69
  10   8  -3   34.50    8.02
  10  -8  -4   12.12    6.60
  10   8  -4   17.92    6.15
  10  -8  -5   72.24   13.50
  10   8  -5   41.54    9.62
 -10   8   6    6.63    5.95
  10  -8  -6    9.86    6.06
  10   8  -6    9.07    4.79
 -10   8   7   -0.00    4.02
 -10   8   7    2.11    4.17
  10  -8  -7    4.76    5.36
  10   8  -7    3.51    3.60
 -10   8   8    0.00    5.58
 -10   8   8    0.91    5.52
  10  -8  -8    3.33    4.42
  10   8  -8   -0.00    2.81
 -10   8   9   11.82    7.52
 -10   8   9   16.93    7.95
  10  -8  -9    6.51    6.41
  10   8  -9   14.90    6.06
 -10   8  10    9.42    5.72
 -10   8  10    5.26    6.25
  10  -8 -10    3.78    5.28
  10   8 -10    2.91    3.84
 -10   8  11   34.52   10.64
  10  -8 -11   41.59   11.45
  10   8 -11   30.97    8.94
 -10   8  12    2.95    5.44
  10  -8 -12   -0.00    5.16
  10   8 -12   -0.00    3.77
 -10   8  13    6.53    5.78
  10  -8 -13    4.65    5.49
  10   8 -13    5.15    4.24
 -10   8  14   -0.00    3.58
  10  -8 -14    2.06    5.28
  10   8 -14    1.62    2.93
 -10   8  15   12.54    7.56
  10  -8 -15   23.15    9.44
  10   8 -15   28.88    8.90
 -10   8  16   -0.00    4.56
  10   8 -16    1.87    2.85
 -10   8  17   -0.00    5.02
  10   8 -17   -0.00    3.83
 -10  -8  17   -0.00    4.82
 -10   8  18    2.50    5.13
  10   8 -18    4.18    4.18
 -10  -8  18    0.82    5.49
 -10   8  19   41.24   11.01
  10   8 -19    3.45    5.10
 -10  -8  19    5.10    6.27
 -10   8  20   -0.00    4.87
  10   8 -20   -0.00    3.89
 -10  -8  20    1.59    5.17
 -10   8  21   13.62    7.60
  10   8 -21    0.00    4.96
 -10  -8  21   21.75    8.84
 -10   8  22   -0.00    5.16
  10   8 -22    0.00    4.68
 -10  -8  22    1.35    5.65
 -10   8  23    2.97    4.46
  10   8 -23    2.35    3.84
 -10  -8  23   11.94    7.82
 -10   8  24    6.28    6.89
  10   8 -24   -0.00    3.82
 -10  -8  24    5.98    7.38
 -10   8  25   14.77    9.05
  10   8 -25   13.55    7.18
 -10  -8  25   18.83   10.05
 -10   8  26    8.49    6.69
  10   8 -26   -0.00    5.74
 -10   8  27    4.45    6.32
  10   8 -27   -0.00    4.45
 -10  -8  27    0.00    4.64
 -10   8  28    3.57    5.26
  10   8 -28   -0.00    4.03
 -10  -8  28   -0.00    4.85
  10   8 -29   -0.00    5.21
 -10  -8  29    6.86    7.34
  10   8 -30   -0.00    4.72
 -10  -8  30    1.93    5.83
 -10  -8  31    6.20    6.96
 -10   9   1   59.66   14.49
  10  -9  -1   35.13   10.66
  10   9  -1   33.90    7.99
 -10   9   2    5.32    6.73
  10  -9  -2    0.00    3.64
  10   9  -2   16.64    5.42
 -10   9   3   29.61   10.27
  10  -9  -3   31.32    9.66
 -10   9   4   -0.00    3.75
  10  -9  -4    2.89    3.66
  10   9  -4    1.93    3.53
 -10   9   5   17.78    8.20
  10  -9  -5   -0.00    4.01
  10   9  -5    5.88    4.38
 -10   9   6   -0.00    2.41
  10  -9  -6   -0.00    3.76
  10   9  -6    1.70    3.35
  10  -9  -7   56.80   12.42
  10   9  -7   45.70   10.30
 -10   9   8    9.87    7.14
  10  -9  -8    3.13    5.91
  10   9  -8    5.83    4.40
 -10   9   9    6.79    6.33
 -10   9   9    4.20    5.33
  10  -9  -9    7.74    6.32
  10   9  -9   -0.00    3.22
 -10   9  10    0.43    5.89
 -10   9  10    3.85    5.44
  10  -9 -10    1.74    4.50
  10   9 -10    4.65    3.79
 -10   9  11   30.36   10.67
 -10   9  11   22.67    9.69
  10  -9 -11   19.50    8.40
  10   9 -11   22.33    7.77
 -10   9  12    6.55    6.42
  10  -9 -12    2.42    4.71
  10   9 -12   -0.00    2.03
 -10   9  13    3.43    5.31
  10  -9 -13    4.05    4.51
  10   9 -13    0.00    3.22
 -10   9  14   -0.00    4.19
  10  -9 -14    1.65    4.76
  10   9 -14   -0.00    2.91
 -10   9  15    0.23    3.89
  10  -9 -15   -0.00    3.83
  10   9 -15   -0.00    3.84
 -10   9  16   -0.00    4.72
  10  -9 -16    2.91    4.82
  10   9 -16    2.78    4.22
 -10   9  17   29.06   10.75
  10  -9 -17   27.36   10.19
  10   9 -17   40.70   10.69
 -10   9  18    0.95    5.72
  10   9 -18    7.25    4.67
 -10   9  19   -0.00    4.87
  10   9 -19   -0.00    3.94
 -10   9  20   -0.00    5.31
  10   9 -20    0.00    4.55
 -10   9  21   16.69    8.24
  10   9 -21    5.95    6.31
 -10   9  22    0.55    4.73
  10   9 -22   -0.00    5.23
 -10   9  23   12.44    6.99
  10   9 -23    4.89    4.84
 -10   9  24    2.98    4.31
  10   9 -24    0.00    5.21
 -10  -9  24    0.63    4.61
 -10   9  25    0.00    4.45
  10   9 -25    1.62    4.26
 -10  -9  25    0.00    5.26
 -10   9  26    0.34    5.16
  10   9 -26    0.20    4.70
 -10  -9  26   -0.00    5.43
  10   9 -27    5.53    6.45
 -10  -9  27    7.11    6.11
 -10  -9  28   -0.00    4.63
 -10  -9  29    0.00    4.81
 -10  -9  30   -0.00    5.49
 -10  10   1   10.07    7.43
  10 -10  -1    3.99    5.16
  10  10  -1   15.72    5.08
 -10  10   2    6.97    7.43
  10 -10  -2   -0.00    5.70
  10  10  -2   -0.00    2.48
  10 -10  -3   15.97    7.34
  10  10  -3    3.90    3.37
 -10  10   4    0.00    3.63
  10 -10  -4    3.30    5.24
  10  10  -4   -0.00    2.30
 -10  10   5   48.00   13.30
  10 -10  -5   47.41   12.55
  10  10  -5   39.44    8.84
 -10  10   6   -0.00    4.86
  10 -10  -6    1.93    3.92
  10  10  -6    6.75    3.84
 -10  10   7   -0.00    3.78
  10 -10  -7   11.05    5.99
  10  10  -7   12.00    5.00
 -10  10   8    1.58    4.69
  10 -10  -8   -0.00    3.12
  10  10  -8    1.57    3.39
 -10  10   9   27.34   10.94
  10 -10  -9   27.34    9.03
  10  10  -9   22.53    6.94
 -10  10  10    1.72    4.03
 -10  10  10   -0.00    4.18
  10 -10 -10    0.00    3.93
  10  10 -10    0.00    2.62
 -10  10  11   11.41    8.35
 -10  10  11    1.69    6.47
  10 -10 -11   -0.00    4.94
  10  10 -11    0.00    3.35
 -10  10  12    5.10    5.29
 -10  10  12   -0.00    4.28
  10 -10 -12    2.81    3.86
  10  10 -12   -0.00    3.28
 -10  10  13   21.51    9.99
 -10  10  13   29.32   10.64
  10  10 -13   17.06    7.38
 -10  10  14    3.45    5.76
  10 -10 -14    8.32    6.43
  10  10 -14    3.22    4.12
 -10  10  15    6.36    7.40
  10 -10 -15   12.76    6.89
  10  10 -15   23.02    8.42
 -10  10  16    4.03    5.31
  10 -10 -16    1.04    5.29
  10  10 -16    2.59    4.46
 -10  10  17    2.40    5.07
  10 -10 -17    5.76    5.85
  10  10 -17    0.33    4.43
 -10  10  18    4.05    5.27
  10 -10 -18   -0.00    4.26
 -10  10  19    0.23    5.91
  10 -10 -19    7.83    7.53
 -10  10  20    3.24    5.47
  10  10 -20    0.15    3.12
 -10  10  21    7.88    7.63
  10  10 -21    8.01    5.96
 -10  10  22    0.16    3.53
  10  10 -22    2.08    4.54
 -10  10  23    0.00    5.25
  10  10 -23   -0.00    4.02
 -10  10  24    1.95    5.29
  10  10 -24    1.74    4.93
 -10  10  25    1.54    5.23
 -10  11   1    4.56    6.07
  10 -11  -1   14.34    7.63
  10  11  -1   17.03    5.15
 -10  11   2   -0.00    4.83
  10 -11  -2    0.28    4.46
  10  11  -2   -0.00    1.96
 -10  11   3    8.92    7.49
  10  11  -3   13.54    4.87
 -10  11   4    1.62    4.57
  10 -11  -4   -0.00    4.44
  10  11  -4   -0.00    2.29
 -10  11   5    1.02    4.75
  10 -11  -5    1.72    3.29
  10  11  -5   -0.00    3.07
 -10  11   6   -0.00    3.81
  10 -11  -6   -0.00    2.90
  10  11  -6    0.00    2.86
 -10  11   7   53.35   14.15
  10 -11  -7   63.34   13.92
  10  11  -7   40.02    9.52
 -10  11   8    2.06    5.49
  10 -11  -8    3.88    4.63
  10  11  -8    0.00    3.04
  10 -11  -9    8.41    5.31
  10  11  -9    0.54    3.34
 -10  11  10    8.15    7.83
  10 -11 -10   -0.00    3.66
  10  11 -10    1.00    4.26
 -10  11  11   17.83    8.63
  10 -11 -11    2.63    5.73
  10  11 -11   17.78    6.73
 -10  11  12    8.90    7.24
 -10  11  12    2.90    5.97
  10 -11 -12    2.09    4.48
 -10  11  13    9.19    7.10
 -10  11  13    7.67    7.77
  10 -11 -13    9.93    7.05
  10  11 -13   14.89    5.67
 -10  11  14    7.38    6.14
 -10  11  14   -0.00    5.30
  10 -11 -14    2.71    5.09
  10  11 -14   -0.00    3.48
 -10  11  15    8.14    6.02
  10  11 -15   12.74    5.44
 -10  11  16    1.36    5.24
  10 -11 -16    0.61    4.03
  10  11 -16    1.91    4.70
 -10  11  17    6.14    6.83
  10 -11 -17    0.27    4.24
  10  11 -17   13.74    5.92
 -10  11  18   -0.00    4.72
  10 -11 -18   -0.00    5.73
  10  11 -18    2.35    3.90
 -10  11  19   -0.00    5.29
  10 -11 -19   16.26    7.69
  10  11 -19    0.00    4.70
 -10  11  20    0.00    5.40
  10 -11 -20    1.15    3.93
  10  11 -20    3.94    4.58
 -10  11  21    1.57    4.95
  10 -11 -21    0.42    5.52
  10  11 -21    8.79    5.97
 -10  11  22    8.23    7.21
  10 -11 -22    0.52    4.83
 -10  11  23    6.45    7.12
 -10  12   1    3.43    5.78
  10 -12  -1    3.90    5.63
  10  12  -1    3.94    3.13
 -10  12   2    6.02    5.85
  10 -12  -2    4.45    5.50
 -10  12   3   22.35    9.64
  10 -12  -3    2.07    5.75
  10  12  -3    7.55    3.77
 -10  12   4   -0.00    5.13
  10 -12  -4    1.56    4.34
  10  12  -4    0.96    2.26
 -10  12   5   23.89    9.62
  10 -12  -5   14.93    7.16
  10  12  -5    8.85    4.53
 -10  12   6    1.67    3.88
  10 -12  -6    1.52    4.09
  10  12  -6    0.00    3.19
 -10  12   7   -0.00    3.96
  10 -12  -7    2.70    4.11
  10  12  -7   -0.00    3.12
 -10  12   8    5.15    5.71
  10 -12  -8    1.94    4.01
 -10  12   9   18.46    9.50
  10 -12  -9   17.81    8.47
  10  12  -9   20.16    6.31
 -10  12  10    7.16    6.13
  10 -12 -10    1.00    3.66
  10  12 -10   -0.00    2.66
 -10  12  11   17.46    9.31
  10 -12 -11    0.00    4.21
  10  12 -11    8.45    4.52
 -10  12  12    2.08    5.51
  10 -12 -12   -0.00    4.70
  10  12 -12    1.25    2.53
 -10  12  13    3.16    4.10
  10 -12 -13   -0.00    3.90
  10  12 -13    3.82    3.53
 -10  12  14   -0.00    5.59
 -10  12  14   -0.00    6.82
  10 -12 -14   -0.00    4.38
  10  12 -14   -0.00    4.09
 -10  12  15    0.00    6.00
 -10  12  15   16.19    9.55
  10 -12 -15    5.65    6.17
  10  12 -15    9.36    6.07
 -10  12  16    0.00    4.36
 -10  12  16   -0.00    4.90
  10 -12 -16   -0.00    5.30
  10  12 -16    0.59    3.65
 -10  12  17    3.65    4.10
  10 -12 -17   -0.00    6.48
  10  12 -17    4.98    4.65
 -10  12  18   10.48    6.87
  10 -12 -18    4.12    5.41
 -10  12  19    3.42    5.33
  10 -12 -19    8.33    6.65
 -10  12  20    0.82    5.18
  10 -12 -20   -0.00    3.70
  10 -12 -21    1.88    4.56
 -10  13   1    3.07    6.07
  10 -13  -1    2.19    5.72
  10  13  -1    4.66    3.11
 -10  13   2    7.89    6.53
  10 -13  -2    6.19    5.87
  10  13  -2    2.37    2.61
 -10  13   3   16.75    8.78
  10 -13  -3   -0.00    4.72
  10  13  -3    6.65    4.08
 -10  13   4    0.00    4.62
  10 -13  -4    2.93    5.23
  10  13  -4   -0.00    3.11
 -10  13   5   11.20    8.13
  10 -13  -5    1.92    4.49
  10  13  -5    5.98    4.55
 -10  13   6   -0.00    4.60
  10  13  -6   -0.00    2.62
 -10  13   7    7.11    6.32
  10 -13  -7   16.30    7.88
  10  13  -7    4.55    4.24
 -10  13   8    2.74    5.25
  10 -13  -8   -0.00    4.26
  10  13  -8    7.06    4.74
 -10  13   9    1.96    5.30
  10 -13  -9   -0.00    3.92
  10  13  -9    0.00    2.41
 -10  13  10   -0.00    5.60
  10 -13 -10   -0.00    3.38
  10  13 -10    0.00    4.02
 -10  13  11   -0.00    4.20
  10 -13 -11   -0.00    4.47
  10  13 -11    6.01    4.11
 -10  13  12    4.01    5.92
  10 -13 -12   24.09    8.98
  10  13 -12    4.34    4.88
 -10  13  13    7.15    7.18
  10 -13 -13    7.79    5.81
  10  13 -13   26.28    7.61
 -10  13  14    2.06    6.22
  10 -13 -14    2.74    4.21
 -10  13  15    4.43    5.60
  10 -13 -15    7.38    6.06
 -10  13  16    0.00    5.36
  10 -13 -16   -0.00    4.79
 -10  13  17   10.22    6.48
 -10  13  17   17.16    9.50
  10 -13 -17   12.93    7.25
 -10  13  18   -0.00    5.65
  10 -13 -18   -0.00    4.18
 -10  14   1   -0.00    6.10
  10 -14  -1    2.23    5.66
  10  14  -1   -0.00    1.96
 -10  14   2   -0.00    5.05
  10 -14  -2   -0.00    4.31
  10  14  -2   -0.00    2.56
 -10  14   3    2.07    5.18
  10 -14  -3    7.80    6.79
  10  14  -3    3.26    3.62
 -10  14   4    2.21    5.98
  10 -14  -4    7.59    6.81
  10  14  -4    2.22    2.92
 -10  14   5   -0.00    6.90
  10 -14  -5   -0.00    5.00
  10  14  -5   -0.00    3.43
 -10  14   6   -0.00    6.53
  10 -14  -6    0.56    4.86
  10  14  -6    4.09    3.34
  10 -14  -7   -0.00    5.92
  10  14  -7   -0.00    3.08
 -10  14   8   -0.00    4.56
  10 -14  -8    6.47    6.35
  10  14  -8    5.37    3.62
 -10  14   9    2.49    4.91
  10 -14  -9    3.32    5.32
  10  14  -9    1.65    2.94
 -10  14  10    2.67    5.30
  10 -14 -10   -0.00    4.46
 -10  14  11   -0.00    4.63
  10 -14 -11    1.77    4.46
 -10  14  12   -0.00    4.11
  10 -14 -12    5.49    4.95
 -10  14  13   -0.00    3.08
  10 -14 -13   -0.00    4.15
 -10  14  14   -0.00    4.77
 -10  14  15    4.80    6.48
 -10  14  16    7.15    6.57
 -10  14  17   -0.00    5.28
 -10  15   1    0.32    4.46
  10  15  -1    1.76    2.98
 -10  15   2    1.06    4.71
 -10  15   3   -0.00    5.12
  10  15  -3    0.00    2.04
 -10  15   4    1.39    3.69
  10  15  -4   -0.00    2.44
 -10  15   5    1.29    4.70
 -10  15   6    6.30    5.76
 -10  15   7    1.85    5.98
 -10  15   8   -0.00    7.36
 -10  15   9   -0.00    4.89
 -10  15  10    0.00    4.30
 -10  15  11    2.27    5.45
 -10  16   2   -0.00    5.14
 -10  16   3    1.24    5.08
  -9   0   1    8.57    5.40
  -9   0   1    8.93    4.59
   9   0  -1   19.93    6.61
  -9   0   2    3.17    4.31
  -9   0   2    4.06    4.24
   9   0  -2   -0.00    3.61
  -9   0   3  149.69   23.15
  -9   0   3  153.96   23.44
   9   0  -3  175.89   23.79
  -9   0   4   -0.00    3.55
  -9   0   4    0.85    3.25
  -9   0   5   59.44   12.04
  -9   0   6   -0.00    2.82
  -9   0  12    0.00    4.44
  -9   0  13  132.81   20.00
   9   0 -13   82.49   17.52
  -9   0  14    7.06    4.91
   9   0 -14   -0.00    4.79
  -9   0  15   16.57    7.36
   9   0 -15   15.68    8.28
  -9   0  16    0.00    5.31
   9   0 -16   -0.00    4.29
  -9   0  17   22.13    8.83
   9   0 -17   15.00    7.64
  -9   0  18    2.37    4.48
   9   0 -18    4.78    6.07
  -9   0  19   83.09   14.49
   9   0 -19    2.36    4.90
  -9   0  20   -0.00    5.33
   9   0 -20    3.92    4.96
  -9   0  21   16.77    8.26
   9   0 -21   10.12    6.91
  -9   0  22   -0.00    4.97
   9   0 -22    4.29    5.65
  -9   0  23   82.70   16.01
   9   0 -23   54.19   15.19
  -9   0  24    3.36    5.83
   9   0 -24   -0.00    4.73
  -9   0  25   47.33   12.62
   9   0 -25   23.79   10.32
  -9   0  26   -0.00    5.14
   9   0 -26    0.58    5.21
  -9   0  27    0.00    6.18
   9   0 -27   -0.00    4.98
  -9   0  28   -0.00    4.89
  -9   0  29   33.81   10.66
  -9   0  30   -0.00    5.19
  -9   0  31    7.59    6.62
  -9   0  32   -0.00    6.19
  -9   0  34    3.00    5.27
  -9   1   1  381.54   48.38
  -9   1   1  415.08   49.48
   9   1  -1  387.65   47.52
  -9   1   2    2.83    3.99
  -9   1   2    7.30    4.92
   9  -1  -2   12.53    5.73
   9   1  -2    3.89    4.17
  -9  -1   2    7.51    4.91
  -9  -1   2    4.50    4.44
  -9   1   3    0.00    3.44
  -9   1   3    1.51    4.38
   9  -1  -3    0.30    3.82
  -9  -1   3    7.00    4.49
  -9  -1   3    3.72    3.37
  -9   1   4   64.46   13.43
  -9   1   4   62.04   13.23
   9  -1  -4   95.86   14.78
  -9  -1   4   71.33   12.90
  -9  -1   4   59.92   12.55
  -9  -1   5  134.53   20.46
  -9  -1   6   -0.00    3.38
  -9  -1   8    4.00    4.74
   9   1  -9   20.99    7.80
  -9   1  10   -0.00    4.66
   9   1 -10    3.05    5.25
  -9   1  11  135.63   20.13
   9   1 -11   82.76   17.52
  -9   1  12    4.96    4.75
   9   1 -12    4.08    5.18
  -9   1  13    5.20    4.26
   9   1 -13    2.19    5.11
  -9  -1  13    8.95    5.43
  -9   1  14   -0.00    4.11
   9   1 -14    1.20    4.34
  -9  -1  14    1.64    3.97
  -9   1  15   89.52   17.56
   9   1 -15   84.63   17.39
  -9  -1  15  106.75   17.96
  -9   1  16   21.17    8.20
   9   1 -16   16.86    8.22
  -9  -1  16   13.99    7.01
  -9   1  17   42.65   12.02
   9  -1 -17   62.13   13.95
   9   1 -17   30.25   10.45
  -9  -1  17   60.83   13.41
  -9   1  18   10.90    7.18
   9  -1 -18   -0.00    4.00
   9   1 -18    5.27    5.91
  -9  -1  18    0.03    5.17
  -9   1  19    0.00    4.56
   9  -1 -19   25.05    9.56
   9   1 -19    4.10    5.17
  -9  -1  19   26.48    8.78
  -9   1  20    2.56    4.89
   9  -1 -20    0.90    4.99
   9   1 -20    1.73    4.74
  -9  -1  20   11.40    6.85
  -9   1  21  110.94   18.91
   9  -1 -21   79.39   18.26
   9   1 -21   78.53   17.21
  -9  -1  21   81.46   17.24
  -9   1  22    0.97    6.12
   9  -1 -22    0.84    5.76
   9   1 -22   -0.00    5.51
  -9  -1  22    4.76    5.76
  -9   1  23   25.72    9.22
   9  -1 -23    3.08    6.22
   9   1 -23    7.06    6.10
  -9  -1  23    9.92    6.81
  -9   1  24   -0.00    5.07
   9  -1 -24   -0.00    5.54
   9   1 -24   12.81    7.82
  -9  -1  24   -0.00    5.12
  -9   1  25    0.00    7.68
   9  -1 -25   11.17    6.79
   9   1 -25    0.00    5.01
  -9  -1  25    6.02    6.54
  -9   1  26    3.24    4.43
   9  -1 -26   -0.00    4.71
   9   1 -26    2.99    5.13
  -9  -1  26    3.12    5.68
  -9   1  27   32.17    9.93
   9   1 -27   18.58    9.04
  -9  -1  27   29.16   10.06
  -9   1  28    7.56    7.46
   9   1 -28    0.82    5.06
  -9  -1  28    0.56    5.82
  -9   1  29    2.24    5.63
  -9  -1  29    0.00    5.22
  -9   1  30   -0.00    4.92
  -9  -1  30    5.45    7.43
  -9   1  31    4.01    6.86
  -9  -1  31    2.34    6.17
  -9   1  32   -0.00    5.40
  -9  -1  32   -0.00    5.81
  -9   1  33   11.12    7.58
  -9  -1  33    5.49    7.67
  -9   1  34    9.40    6.89
  -9  -1  34   -0.00    6.30
  -9   2   1   28.17    9.39
   9   2  -1   44.63    9.43
   9   2  -1   51.15    9.77
   9   2  -1   52.68   10.75
  -9  -2   1   56.78   10.59
  -9   2   2    0.00    3.66
   9   2  -2    6.06    4.18
   9   2  -2    7.24    4.69
  -9  -2   2    5.88    4.55
  -9   2   3  131.15   22.27
   9   2  -3  158.59   22.06
  -9   2   4    6.46    5.04
   9   2  -4   12.64    5.32
  -9  -2   4    7.99    4.89
  -9   2   5   21.87    7.64
   9   2  -5   23.90    7.95
  -9  -2   5   24.08    7.36
   9   2  -6   -0.00    3.10
  -9  -2   6    1.69    3.18
   9   2  -7   52.47   11.76
  -9  -2   7   64.54   12.45
  -9   2   8   31.95    9.47
   9   2  -8   25.00    8.17
  -9  -2   8   36.95    9.53
  -9   2   9   38.00   10.68
   9   2  -9   34.24    9.88
  -9  -2   9   51.23   11.07
  -9   2  10    1.58    4.08
   9   2 -10    8.67    5.11
   9   2 -11    5.33    5.00
  -9   2  12    2.79    4.93
   9   2 -12   12.65    6.51
  -9   2  13   23.29    9.79
   9   2 -13   73.73   13.28
  -9  -2  13   34.72    9.92
  -9   2  14   36.87    9.96
   9   2 -14   18.45    8.01
  -9  -2  14   32.33    8.97
  -9   2  15    5.54    5.81
   9   2 -15    6.92    6.34
  -9  -2  15   39.77   10.05
  -9   2  16    0.00    4.08
   9   2 -16   -0.00    4.99
  -9  -2  16    0.00    4.40
  -9   2  17   62.23   14.10
   9   2 -17   59.76   14.34
  -9  -2  17   56.69   13.48
  -9   2  18   -0.00    3.98
   9   2 -18    3.29    5.91
  -9  -2  18    5.87    6.22
  -9   2  19  156.31   22.79
   9   2 -19  119.57   21.44
  -9  -2  19   95.61   19.94
  -9   2  20   17.93    8.78
   9   2 -20    6.54    5.81
  -9  -2  20    5.03    6.25
  -9   2  21   10.82    7.83
   9  -2 -21    6.34    6.42
  -9  -2  21    9.67    7.20
  -9   2  22    9.62    6.66
   9  -2 -22    6.90    7.16
   9   2 -22   -0.00    4.87
  -9  -2  22    7.15    6.75
  -9   2  23   42.50   12.38
   9  -2 -23   46.83   14.25
   9   2 -23   57.07   14.34
  -9  -2  23   87.09   16.10
  -9   2  24    0.00    5.75
   9  -2 -24    0.00    5.33
   9   2 -24   -0.00    4.41
  -9  -2  24   -0.00    5.23
   9   2 -25    3.38    5.63
  -9  -2  25   14.19    7.49
  -9   2  26   -0.00    4.85
   9   2 -26   -0.00    5.68
  -9  -2  26   -0.00    5.76
  -9   2  27    6.46    6.99
   9   2 -27    3.18    5.55
  -9  -2  27    8.96    6.92
  -9   2  28    0.40    5.21
   9   2 -28    0.90    4.54
  -9  -2  28    0.83    5.60
  -9   2  29   14.77    8.17
   9   2 -29    8.80    6.74
  -9  -2  29    0.00    7.73
  -9   2  30   13.20    8.37
   9   2 -30    1.90    4.60
  -9  -2  30    0.00    4.12
  -9   2  31   -0.00    6.30
  -9  -2  31    2.36    6.08
  -9   2  32   -0.00    4.84
  -9  -2  32   -0.00    5.29
  -9   2  33    9.02    7.28
  -9  -2  33    3.51    6.21
  -9   2  34   10.20    7.22
  -9  -2  34   -0.00    6.08
  -9   3   1  193.43   29.51
   9   3  -1  178.61   26.68
   9   3  -1  249.16   27.87
   9   3  -1  252.49   29.05
  -9  -3   1  179.72   26.95
  -9   3   2   29.75    9.70
   9   3  -2   42.69    9.05
   9   3  -2   45.43    9.71
  -9  -3   2   49.54    9.96
  -9   3   3    3.30    3.28
   9   3  -3    6.06    4.54
   9   3  -3    1.43    3.85
  -9  -3   3    2.36    2.84
  -9   3   4    4.04    5.79
   9  -3  -4    0.00    3.62
   9  -3  -4    9.79    5.84
   9   3  -4    6.04    4.71
   9   3  -4    9.74    4.73
  -9  -3   4   14.40    5.57
  -9   3   5   65.07   12.88
  -9   3   5   46.87   11.56
   9  -3  -5   58.12   11.76
   9  -3  -5   38.32   11.23
   9   3  -5   43.44   10.41
  -9   3   6   67.10   12.84
   9  -3  -6   51.98   11.47
   9  -3  -6   49.06   11.68
   9   3  -6   28.78    9.04
  -9  -3   6   50.49   10.67
  -9   3   7   34.29    9.92
   9  -3  -7   25.74    9.02
   9   3  -7   45.98    9.98
  -9  -3   7   30.09    8.13
  -9   3   8    0.00    4.26
   9  -3  -8    3.72    5.70
   9   3  -8    0.00    4.41
  -9  -3   8    5.63    4.92
  -9   3   9   13.49    5.98
   9  -3  -9    9.86    6.39
   9   3  -9    5.37    5.13
  -9  -3   9   13.08    5.98
  -9   3  10    0.74    3.85
   9  -3 -10    0.00    4.37
   9   3 -10    0.86    3.94
  -9  -3  10    4.02    3.71
  -9   3  11  143.27   23.47
   9  -3 -11  142.89   24.09
   9   3 -11  151.20   23.42
  -9   3  12   24.44    8.99
   9  -3 -12   40.52   11.54
   9   3 -12   21.76    8.76
  -9   3  13    5.26    5.40
   9  -3 -13   13.33    6.83
   9   3 -13    7.88    6.20
  -9   3  14    1.35    4.40
   9   3 -14    1.34    5.20
  -9  -3  14    3.18    5.23
  -9   3  15   80.48   16.06
   9   3 -15   61.69   14.45
  -9  -3  15   94.31   16.26
  -9   3  16    4.91    6.03
   9   3 -16   18.92    8.11
  -9  -3  16   25.74    8.23
  -9   3  17   29.32    9.88
   9   3 -17   46.79   11.83
  -9  -3  17   54.83   12.24
  -9   3  18    0.90    3.66
   9   3 -18    3.04    4.49
  -9  -3  18    2.78    4.49
  -9   3  19    0.00    3.92
   9   3 -19    0.00    4.96
  -9  -3  19   -0.00    4.74
  -9   3  20    7.11    5.15
   9   3 -20    1.65    5.13
  -9  -3  20    7.09    6.10
  -9   3  21   67.57   14.85
   9   3 -21   51.06   13.28
  -9  -3  21   55.14   13.37
  -9   3  22   11.05    7.28
   9   3 -22    7.49    6.39
  -9  -3  22    4.93    6.24
  -9   3  23   18.19    7.99
   9   3 -23    2.53    5.40
  -9  -3  23   16.11    7.42
  -9   3  24   10.42    6.21
   9   3 -24   -0.00    4.52
  -9  -3  24    0.50    5.55
  -9   3  25   15.70    7.15
   9   3 -25   18.29    8.51
  -9  -3  25    2.73    6.39
  -9   3  26    7.76    6.45
   9   3 -26   10.03    7.25
  -9  -3  26   -0.00    4.79
  -9   3  27   22.83    8.69
   9   3 -27    1.80    4.81
  -9  -3  27    3.22    6.09
  -9   3  28   -0.00    5.63
   9   3 -28    7.28    6.23
  -9  -3  28    9.51    7.37
  -9   3  29    0.68    4.75
   9   3 -29   -0.00    5.75
  -9  -3  29    2.27    5.32
  -9   3  30    6.21    6.80
   9   3 -30   -0.00    5.69
  -9  -3  30   -0.00    5.96
  -9   3  31    7.93    7.96
   9   3 -31   16.85    9.43
  -9  -3  31   23.26    9.64
  -9   3  32   -0.00    4.80
  -9  -3  32    6.35    8.33
  -9   3  33    5.23    6.19
  -9  -3  33   10.91    7.76
  -9  -3  34    0.24    6.08
  -9   4   1    5.85    5.04
   9  -4  -1    3.85    4.02
   9   4  -1    0.00    3.25
   9   4  -1    0.00    3.89
  -9  -4   1    0.00    2.91
  -9   4   2   63.30   13.35
  -9   4   2   68.11   14.19
   9  -4  -2   44.17   11.74
   9  -4  -2   83.04   14.72
   9   4  -2   75.90   12.25
   9   4  -2   55.31   11.28
  -9  -4   2   54.96   10.79
  -9   4   3   63.23   13.20
  -9   4   3   71.00   14.69
   9  -4  -3   51.43   12.05
   9  -4  -3   56.50   12.91
   9   4  -3   51.45   10.77
   9   4  -3   60.83   11.63
  -9  -4   3   62.04   11.54
  -9   4   4   54.73   13.72
  -9   4   4   88.50   16.43
   9  -4  -4   92.05   15.21
   9  -4  -4   70.33   15.01
   9   4  -4   69.49   13.03
   9   4  -4   77.53   13.41
  -9  -4   4   64.89   12.80
  -9   4   5   90.90   17.38
  -9   4   5   97.65   18.13
   9  -4  -5  102.90   17.45
   9  -4  -5   68.27   16.04
   9   4  -5  124.82   17.40
   9   4  -5   74.12   15.03
  -9  -4   5  121.68   17.16
  -9   4   6    3.41    5.17
  -9   4   6    1.39    4.01
   9  -4  -6    1.87    3.96
   9  -4  -6    1.36    4.58
   9   4  -6    5.62    4.47
  -9  -4   6    3.43    3.66
  -9   4   7   67.81   14.24
   9  -4  -7   90.95   15.26
   9  -4  -7   49.57   13.68
   9   4  -7   50.33   12.03
  -9  -4   7   96.90   14.65
  -9   4   8  132.72   21.12
   9  -4  -8  122.84   21.20
   9   4  -8  129.34   19.50
  -9  -4   8   99.28   17.99
  -9   4   9  100.77   17.09
   9  -4  -9   82.18   16.31
   9   4  -9   58.06   13.64
  -9  -4   9   86.47   14.72
  -9   4  10    1.63    4.03
   9  -4 -10    0.00    4.12
   9   4 -10    0.48    3.05
  -9  -4  10    1.10    3.17
  -9   4  11    2.78    4.67
   9  -4 -11   11.66    7.42
   9   4 -11    7.52    4.93
  -9   4  12   -0.00    5.00
   9  -4 -12   -0.00    6.01
   9   4 -12    6.79    5.52
  -9   4  13   30.75   10.22
   9  -4 -13   38.17   11.79
   9   4 -13   65.80   12.76
  -9   4  14   17.57    8.37
   9  -4 -14   10.16    7.71
   9   4 -14    9.31    5.81
  -9  -4  14   11.69    6.13
  -9   4  15   25.61    9.61
   9  -4 -15   33.17   11.41
   9   4 -15   29.59    9.37
  -9  -4  15   38.57    9.74
  -9   4  16   -0.00    5.39
   9  -4 -16   -0.00    4.99
   9   4 -16    0.54    4.37
  -9  -4  16   -0.00    3.64
  -9   4  17   41.13   11.13
   9  -4 -17   53.37   13.29
   9   4 -17   13.60    7.40
  -9   4  18   51.03   13.21
   9  -4 -18   37.39   12.53
   9   4 -18   67.37   13.97
  -9  -4  18   56.57   12.89
  -9   4  19   32.49   11.14
   9   4 -19   52.10   12.64
  -9  -4  19   68.51   13.82
  -9   4  20    3.82    4.74
   9   4 -20    0.99    5.06
  -9  -4  20   -0.00    5.25
  -9   4  21    1.09    4.46
   9   4 -21    8.81    6.11
  -9  -4  21   11.44    7.26
  -9   4  22   19.40    8.65
   9   4 -22    5.31    5.98
  -9  -4  22    9.13    5.89
  -9   4  23   49.42   12.79
   9   4 -23   43.51   12.43
  -9  -4  23   37.19   11.61
  -9   4  24   13.16    7.31
   9   4 -24   14.41    7.42
  -9  -4  24   18.25    8.57
  -9   4  25    3.86    5.15
   9   4 -25    4.82    5.23
  -9  -4  25   18.13    8.98
  -9   4  26   -0.00    4.97
   9   4 -26    2.04    5.10
  -9  -4  26   -0.00    5.16
  -9   4  27    4.78    6.43
   9   4 -27    3.80    6.29
  -9  -4  27   10.18    7.63
  -9   4  28   11.30    6.10
   9   4 -28    1.96    5.52
  -9  -4  28    0.00    4.46
  -9   4  29   23.80   10.03
   9   4 -29   16.45    8.86
  -9  -4  29   22.84   10.64
  -9   4  30    0.97    4.94
   9   4 -30    0.46    4.85
  -9  -4  30    7.28    7.79
  -9   4  31    0.00    7.38
   9   4 -31    0.83    6.27
  -9  -4  31   -0.00    7.16
  -9   4  32    1.78    6.51
   9   4 -32   -0.00    6.13
  -9  -4  32    5.36    6.32
  -9   4  33    1.25    6.38
  -9  -4  33    0.00    5.92
  -9   5   1  128.25   21.57
   9  -5  -1  119.00   19.69
   9  -5  -1  119.87   21.02
   9   5  -1  126.15   18.37
   9   5  -1  131.34   18.55
  -9  -5   1  112.71   17.57
  -9   5   2   71.42   15.03
   9  -5  -2   60.04   12.99
   9  -5  -2   65.38   14.67
   9   5  -2  102.32   14.04
   9   5  -2   58.60   11.96
  -9  -5   2   56.77   11.12
  -9   5   3    5.47    5.26
  -9   5   3    6.05    5.16
   9  -5  -3   18.74    6.99
   9  -5  -3   17.78    8.03
   9   5  -3    6.40    4.22
   9   5  -3   17.54    5.72
  -9  -5   3   12.74    5.11
  -9   5   4   90.09   16.14
  -9   5   4   77.61   16.14
   9  -5  -4   64.95   14.77
   9  -5  -4   72.00   15.51
   9   5  -4   72.41   13.75
   9   5  -4   96.44   14.74
  -9  -5   4   87.67   14.16
  -9   5   5   27.04    9.02
  -9   5   5   20.91    8.74
   9  -5  -5   50.00   10.92
   9  -5  -5   21.64    8.48
   9   5  -5   34.23    8.69
   9   5  -5   21.50    7.48
  -9  -5   5   33.30    8.25
  -9   5   6   69.25   13.58
  -9   5   6   34.29   10.85
   9  -5  -6   57.44   12.12
   9  -5  -6   35.19   11.16
   9   5  -6   44.18   10.34
  -9  -5   6   40.85    9.52
  -9   5   7  103.76   17.35
   9  -5  -7   93.38   16.19
   9  -5  -7   67.25   15.26
   9   5  -7   50.10   12.36
  -9  -5   7  111.34   15.58
  -9   5   8    5.44    5.07
   9  -5  -8   -0.00    4.01
   9  -5  -8    5.86    5.66
   9   5  -8    1.45    4.56
  -9  -5   8    1.95    3.51
  -9   5   9   -0.00    4.42
   9  -5  -9    0.85    3.78
   9   5  -9    2.64    4.31
  -9  -5   9   -0.00    3.11
  -9   5  10    3.27    5.25
   9  -5 -10   -0.00    5.04
   9   5 -10    5.16    5.31
  -9  -5  10   12.44    5.59
  -9   5  11   73.29   14.97
   9  -5 -11   43.52   12.98
   9   5 -11   67.23   13.19
  -9  -5  11   82.67   14.46
  -9   5  12   32.06   10.40
   9  -5 -12   25.12    9.41
   9   5 -12   36.15    9.52
  -9   5  13   -0.00    3.82
   9  -5 -13   -0.00    3.71
   9   5 -13    0.09    3.08
  -9   5  14   42.17   10.30
   9  -5 -14   11.52    7.17
   9   5 -14   23.11    8.24
  -9  -5  14   14.19    7.24
  -9   5  15   18.16    8.32
   9  -5 -15   12.41    7.77
   9   5 -15   18.99    7.56
  -9   5  16   33.51   10.01
   9  -5 -16   54.80   13.59
   9   5 -16   20.61    8.13
  -9  -5  16   36.06   10.05
  -9   5  17   37.02   11.19
   9  -5 -17   21.05    9.70
   9   5 -17   36.62   10.29
  -9  -5  17   50.31   11.79
  -9   5  18    7.96    5.51
   9   5 -18   -0.00    2.72
  -9  -5  18    5.28    5.74
  -9   5  19    0.96    4.32
   9   5 -19   -0.00    4.01
  -9  -5  19    2.62    5.32
  -9   5  20    4.90    5.14
   9   5 -20   13.35    6.56
  -9  -5  20   18.19    9.28
  -9   5  21    7.82    6.30
   9   5 -21   29.05    8.71
  -9  -5  21   38.69   10.86
  -9   5  22   21.16    9.42
   9   5 -22   40.10   10.73
  -9  -5  22   21.52    9.74
  -9   5  23    1.72    5.62
   9   5 -23   17.16    7.14
  -9  -5  23    6.90    7.37
  -9   5  24   -0.00    5.68
   9   5 -24    4.56    5.19
  -9  -5  24   -0.00    5.72
   9   5 -25   -0.00    3.02
  -9  -5  25    0.00    4.73
  -9   5  26   11.30    7.26
   9   5 -26    7.25    6.50
  -9  -5  26   13.06    8.82
  -9   5  27   17.54    8.37
   9   5 -27   14.75    7.26
  -9   5  28    4.20    6.30
   9   5 -28    8.04    6.24
  -9  -5  28    2.58    5.13
  -9   5  29   -0.00    4.89
   9   5 -29   -0.00    4.66
  -9  -5  29    4.57    6.73
  -9   5  30   -0.00    4.24
   9   5 -30   10.40    6.73
  -9  -5  30    7.20    7.15
  -9   5  31    0.02    6.04
   9   5 -31   -0.00    4.96
  -9  -5  31    6.53    6.56
  -9   5  32    8.90    6.20
   9   5 -32   11.96    7.55
  -9  -5  32   -0.00    5.46
  -9   5  33    0.21    5.02
   9   5 -33    0.00    4.39
  -9  -5  33    8.13    6.00
  -9   6   1   -0.00    4.88
   9  -6  -1   -0.00    3.71
   9  -6  -1   -0.00    4.83
   9   6  -1    0.51    3.38
  -9  -6   1    0.34    2.00
  -9   6   2   93.62   20.01
   9  -6  -2  134.10   20.59
   9  -6  -2  124.19   21.37
   9   6  -2  157.45   19.36
  -9  -6   2  113.01   17.53
  -9   6   3   45.42   11.97
   9  -6  -3   46.63   10.73
   9  -6  -3   38.32   10.67
   9   6  -3   20.13    7.10
  -9  -6   3   28.05    7.17
  -9   6   4   28.60    9.37
  -9   6   4   41.89   11.09
   9  -6  -4   22.92    8.77
   9  -6  -4   40.27   11.31
   9   6  -4   28.76    7.95
  -9  -6   4   31.99    7.91
  -9   6   5   45.09   10.92
  -9   6   5   32.62   10.03
   9  -6  -5   23.61    8.92
   9  -6  -5   17.72    8.25
   9   6  -5   21.41    7.37
  -9  -6   5   23.20    7.08
  -9   6   6   15.37    7.18
  -9   6   6    9.34    5.97
   9  -6  -6    8.35    5.31
   9  -6  -6    5.90    5.55
   9   6  -6    9.12    5.96
  -9  -6   6    8.28    4.78
  -9   6   7   30.27   10.04
  -9   6   7   45.90   11.72
   9  -6  -7   26.00    8.68
   9  -6  -7   30.43   10.29
   9   6  -7   28.45    8.16
  -9  -6   7   38.71    8.73
   9  -6  -8   95.17   17.39
   9  -6  -8   88.35   18.13
   9   6  -8   79.54   14.86
  -9  -6   8   99.26   15.85
  -9   6   9   10.37    6.41
   9  -6  -9    7.96    5.80
   9  -6  -9   11.64    7.01
   9   6  -9    7.40    5.06
  -9  -6   9   18.40    6.63
  -9   6  10    2.62    5.00
   9  -6 -10   -0.00    3.60
   9  -6 -10    4.50    5.25
   9   6 -10   -0.00    2.94
  -9  -6  10   -0.00    4.07
  -9   6  11   -0.00    5.93
   9  -6 -11   -0.00    5.19
   9   6 -11   -0.00    3.81
  -9  -6  11    0.00    3.91
  -9   6  12   49.63   12.11
   9  -6 -12   22.78    9.68
   9   6 -12   33.05    9.17
   9  -6 -13   17.67    8.31
   9   6 -13   18.07    6.47
  -9   6  14   62.21   13.07
   9  -6 -14   43.62   12.54
   9   6 -14   48.35   10.80
  -9  -6  14   33.77   10.45
  -9   6  15   21.84    8.48
   9  -6 -15    6.23    5.83
   9   6 -15   16.15    6.09
  -9  -6  15   19.59    8.00
  -9   6  16   -0.00    4.07
   9   6 -16    0.00    4.07
  -9  -6  16    1.34    4.25
  -9   6  17   18.84    8.00
   9   6 -17   16.96    7.69
  -9  -6  17   12.77    7.81
  -9   6  18   43.61   12.07
   9   6 -18   48.47   11.47
  -9  -6  18   34.10   11.01
  -9   6  19   16.25    8.25
   9   6 -19   14.76    7.17
  -9  -6  19   27.47   10.00
  -9   6  20    3.77    5.00
   9   6 -20   10.29    6.01
  -9  -6  20    5.92    5.75
  -9   6  21   -0.00    6.68
   9   6 -21    7.33    5.24
  -9  -6  21    4.73    6.86
  -9   6  22   -0.00    5.28
   9   6 -22    0.00    4.41
  -9  -6  22    5.07    6.28
  -9   6  23    4.43    6.47
   9   6 -23    5.42    5.76
  -9  -6  23   46.74   11.87
  -9   6  24   16.29    8.25
   9   6 -24   12.45    6.79
  -9  -6  24   16.46    8.58
  -9   6  25    3.66    6.40
   9   6 -25    7.39    5.97
  -9  -6  25    8.16    7.04
  -9   6  26    5.89    6.49
   9   6 -26    0.87    5.29
  -9  -6  26    0.80    4.63
  -9   6  27    0.78    4.18
   9   6 -27    3.02    4.98
  -9  -6  27    0.00    5.08
  -9   6  28    3.57    5.90
   9   6 -28    8.87    6.48
  -9  -6  28    9.04    8.10
   9   6 -29    0.00    4.47
  -9  -6  29    0.00    5.83
  -9   6  30    7.72    4.85
   9   6 -30    0.81    5.14
  -9  -6  30    0.75    6.64
  -9   6  31   -0.00    6.86
   9   6 -31    3.26    5.15
  -9  -6  31    0.00    5.26
  -9   6  32   -0.00    5.56
   9   6 -32    0.00    4.87
  -9  -6  32   -0.00    5.39
   9   6 -33    0.71    3.06
  -9  -6  33    0.52    5.91
   9   6 -34    0.56    3.82
  -9   7   1   15.22    7.37
   9  -7  -1   11.99    6.63
   9   7  -1   19.29    5.65
  -9   7   2   16.50    7.96
   9  -7  -2   17.96    7.72
   9   7  -2    6.55    4.19
  -9   7   3    2.69    4.68
   9  -7  -3   -0.00    4.24
   9  -7  -3   -0.00    5.74
   9   7  -3    4.27    3.77
  -9   7   4   29.61   10.35
   9  -7  -4   48.02   10.67
   9  -7  -4   25.54    9.78
   9   7  -4   23.69    6.79
  -9   7   5    9.89    6.07
  -9   7   5   15.20    7.99
   9  -7  -5   18.41    7.98
   9  -7  -5   10.76    6.98
   9   7  -5    3.66    4.15
  -9   7   6   65.38   13.63
  -9   7   6   64.91   14.07
   9  -7  -6   51.60   12.83
   9   7  -6   62.38   11.07
  -9  -7   6   30.39    8.82
  -9   7   7    5.63    5.00
  -9   7   7    3.53    4.85
   9  -7  -7   19.10    7.34
   9  -7  -7   14.03    7.27
   9   7  -7    4.84    4.35
  -9  -7   7    7.38    4.34
  -9   7   8    2.33    3.77
   9  -7  -8    3.62    5.11
   9  -7  -8   -0.00    4.26
   9   7  -8    2.20    3.65
  -9  -7   8    0.00    3.15
  -9   7   9   20.32    7.97
   9  -7  -9   15.48    7.76
   9  -7  -9    5.36    5.79
   9   7  -9   21.94    6.58
  -9  -7   9   18.57    6.74
  -9   7  10   34.70   10.05
   9  -7 -10   21.93    8.58
   9  -7 -10   26.12   10.31
   9   7 -10   25.76    7.07
  -9  -7  10   25.32    7.89
  -9   7  11   23.39    9.27
   9  -7 -11   25.97    9.19
   9  -7 -11   14.12    8.06
   9   7 -11   16.37    6.32
  -9  -7  11   29.29    8.12
  -9   7  12   72.81   15.19
   9  -7 -12   55.38   13.39
   9   7 -12   65.56   12.72
  -9   7  13    4.01    5.95
   9   7 -13    3.27    4.05
  -9   7  14   12.16    6.86
   9   7 -14    3.23    4.34
  -9  -7  14    8.97    6.31
   9   7 -15    4.28    4.27
  -9  -7  15    3.46    5.63
  -9   7  16   38.51   11.22
   9   7 -16   47.58   11.55
  -9  -7  16   61.03   13.14
  -9   7  17    1.86    3.81
   9   7 -17    6.41    5.14
  -9  -7  17    1.72    4.15
  -9   7  18    8.13    5.89
   9   7 -18    4.64    6.05
  -9  -7  18    0.61    5.56
  -9   7  19    0.00    5.51
   9   7 -19    0.91    4.45
  -9  -7  19    0.31    4.83
  -9   7  20   17.49    8.29
   9   7 -20   12.37    6.53
  -9  -7  20   12.57    7.20
  -9   7  21   16.59    8.20
   9   7 -21   17.53    7.77
  -9  -7  21   14.02    7.32
   9   7 -22   22.76    8.73
  -9  -7  22   29.28   10.14
  -9   7  23   12.66    6.81
   9   7 -23    5.98    5.58
  -9  -7  23    0.00    5.04
  -9   7  24   -0.00    5.39
   9   7 -24    4.36    5.06
  -9  -7  24   -0.00    5.23
  -9   7  25    4.93    5.83
   9   7 -25   -0.00    5.01
  -9  -7  25    3.19    6.55
  -9   7  26   10.60    7.18
   9   7 -26   28.07    9.47
  -9  -7  26   25.83   10.31
  -9   7  27    0.00    6.80
   9   7 -27    6.00    5.86
  -9  -7  27   13.81    7.72
  -9   7  28   -0.00    5.00
   9   7 -28    0.49    4.53
  -9  -7  28    5.69    7.02
  -9   7  29    2.78    6.38
   9   7 -29    7.10    5.98
  -9  -7  29   -0.00    5.26
  -9   7  30    7.87    7.38
   9   7 -30   -0.00    4.23
  -9  -7  30    6.82    5.95
  -9   7  31    2.43    5.64
   9   7 -31    1.41    5.39
  -9  -7  31    4.33    7.12
   9   7 -32    1.25    5.76
  -9  -7  32    5.70    6.71
   9   7 -33    1.66    4.64
   9   7 -34    4.80    6.00
   9  -8  -1    0.00    4.22
   9   8  -1   11.58    4.53
   9  -8  -2   45.07   11.21
   9   8  -2   24.36    6.47
   9  -8  -3    1.80    4.36
   9   8  -3    0.91    2.88
   9  -8  -4    2.02    3.59
   9   8  -4   65.56    9.55
   9  -8  -5   -0.00    3.35
   9  -8  -5   -0.00    5.13
   9   8  -5    0.00    2.39
   9  -8  -6   -0.00    4.56
   9  -8  -6    7.66    5.91
   9   8  -6    4.99    3.48
  -9   8   7    2.45    5.62
   9  -8  -7    0.51    4.48
   9   8  -7    2.34    3.43
  -9   8   8   65.48   15.41
  -9   8   8   69.59   16.72
   9  -8  -8   95.73   17.35
   9   8  -8   84.35   13.93
  -9   8   9    0.00    5.21
  -9   8   9    1.15    4.67
   9  -8  -9    8.45    5.11
   9   8  -9   13.53    5.20
  -9   8  10   24.74    9.10
   9  -8 -10   11.81    6.66
   9   8 -10   16.40    6.22
  -9   8  11   12.94    6.65
   9  -8 -11    9.33    5.62
   9   8 -11    5.57    4.19
  -9  -8  11    2.85    4.33
  -9   8  12   22.60    8.43
   9  -8 -12   15.38    7.13
   9   8 -12   11.58    5.51
  -9   8  13   -0.00    5.03
   9  -8 -13    1.56    4.04
   9   8 -13    0.06    2.79
  -9   8  14   34.11   11.38
   9   8 -14   27.94    8.81
  -9  -8  14   29.78    9.53
  -9   8  15    3.31    4.91
   9   8 -15    1.96    4.16
  -9  -8  15    0.61    5.32
  -9   8  16    4.15    5.58
  -9  -8  16    1.19    4.65
  -9   8  17    0.00    5.32
   9   8 -17    7.81    6.05
  -9   8  18   28.68   10.12
   9   8 -18   34.13   10.43
  -9  -8  18   44.61   11.90
  -9   8  19    0.55    4.91
   9   8 -19   -0.00    4.53
  -9  -8  19    4.74    5.64
  -9   8  20   11.69    7.56
   9   8 -20    7.36    5.99
  -9  -8  20    6.24    6.78
  -9   8  21    3.48    5.26
   9   8 -21   -0.00    3.78
  -9  -8  21   -0.00    4.88
  -9   8  22    0.00    5.75
   9   8 -22    2.62    4.93
  -9  -8  22    3.68    5.32
  -9   8  23   -0.00    4.50
   9   8 -23    1.28    3.73
  -9  -8  23   -0.00    4.66
  -9   8  24    2.18    5.80
   9   8 -24    7.26    5.33
  -9  -8  24    7.46    7.04
  -9   8  25    5.06    6.02
   9   8 -25    0.87    4.51
  -9  -8  25    4.81    6.52
  -9   8  26    7.79    6.45
   9   8 -26   10.10    6.69
  -9  -8  26    5.57    6.86
  -9   8  27    0.61    5.13
   9   8 -27    0.00    3.85
  -9  -8  27    0.00    5.73
  -9   8  28   -0.00    6.08
   9   8 -28    0.45    4.73
  -9  -8  28    0.70    5.78
  -9   8  29   -0.00    5.16
  -9  -8  29   -0.00    5.55
  -9   8  30    0.00    6.26
   9   8 -30    7.02    6.11
  -9  -8  30   -0.00    6.64
   9   8 -31   -0.00    3.70
  -9  -8  31    1.83    5.58
   9   8 -32    2.16    5.00
  -9  -8  32    2.91    5.75
   9   8 -33   -0.00    5.40
  -9   9   1   19.30    7.88
   9  -9  -1   12.57    6.61
   9   9  -1    6.30    3.40
  -9   9   2   35.23   11.58
   9  -9  -2   35.33   10.39
   9   9  -2   43.77    8.44
  -9   9   3    6.83    5.63
   9  -9  -3    0.00    5.20
  -9   9   4    5.92    5.77
   9  -9  -4   13.85    8.05
   9   9  -4   11.46    4.75
  -9   9   5    0.00    5.38
   9  -9  -5    7.78    5.94
   9   9  -5    8.61    4.27
   9  -9  -6   77.07   15.06
   9   9  -6   69.43   12.56
  -9   9   7    0.75    4.81
   9  -9  -7   -0.00    4.03
   9   9  -7    0.00    3.62
  -9   9   8    3.08    5.60
  -9   9   8   -0.00    3.44
   9  -9  -8    5.64    6.40
   9   9  -8   -0.00    4.23
  -9   9   9   -0.00    3.38
  -9   9   9   -0.00    4.41
   9  -9  -9   -0.00    5.02
   9   9  -9    3.02    3.79
  -9   9  10    7.28    5.84
  -9   9  10   10.51    6.91
   9  -9 -10    5.20    5.55
   9   9 -10    9.52    4.41
  -9   9  11   -0.00    3.43
   9  -9 -11    4.33    4.18
   9   9 -11    1.53    2.61
  -9   9  12   49.16   12.53
   9  -9 -12   50.83   12.44
   9   9 -12   42.69   10.52
  -9   9  13    4.57    5.20
   9  -9 -13    0.83    4.12
   9   9 -13   -0.00    3.68
  -9   9  14    0.51    4.10
   9  -9 -14   -0.00    3.44
   9   9 -14    4.24    4.13
  -9   9  15    5.55    5.45
   9  -9 -15    1.61    4.42
   9   9 -15    0.00    3.72
  -9   9  16   22.84    9.78
   9  -9 -16   25.59    9.57
   9   9 -16   40.78   10.38
  -9   9  17    1.27    5.69
   9   9 -17    3.53    4.81
  -9  -9  17    0.00    4.07
  -9   9  18    3.83    5.66
   9   9 -18    0.00    3.40
  -9  -9  18    3.36    4.78
  -9   9  19   -0.00    4.12
   9   9 -19    1.61    4.43
  -9  -9  19   -0.00    3.46
  -9   9  20   11.32    6.53
   9   9 -20   21.79    8.52
  -9  -9  20   12.66    7.20
  -9   9  21    5.22    6.88
   9   9 -21    0.00    5.96
  -9  -9  21   -0.00    5.99
  -9   9  22   32.54   10.20
   9   9 -22    8.81    6.42
  -9  -9  22   22.41    9.29
  -9   9  23    4.72    4.15
   9   9 -23    3.57    4.77
  -9  -9  23   -0.00    5.22
  -9   9  24   -0.00    3.94
   9   9 -24   -0.00    4.46
  -9  -9  24    0.00    4.69
  -9   9  25    8.85    7.01
   9   9 -25    7.57    5.26
  -9  -9  25    0.00    5.46
  -9   9  26   20.01    9.04
   9   9 -26    2.28    5.11
  -9  -9  26    2.77    6.62
  -9   9  27    1.85    4.39
   9   9 -27    1.20    5.20
  -9  -9  27   -0.00    6.03
  -9   9  28    7.31    7.23
   9   9 -28    6.81    6.12
  -9  -9  28   15.58    8.39
  -9   9  29   -0.00    4.50
   9   9 -29   -0.00    4.13
  -9  -9  29   -0.00    4.14
   9   9 -30    3.32    6.52
  -9  -9  30    0.00    5.06
  -9  -9  31    0.00    6.13
  -9  10   1   -0.00    4.84
   9 -10  -1    4.21    5.31
  -9  10   2   19.68    9.38
   9 -10  -2   30.34    8.68
   9  10  -2    5.49    3.38
  -9  10   3    1.90    4.65
   9 -10  -3    3.55    4.92
   9  10  -3    4.70    3.32
  -9  10   4   72.70   15.45
   9 -10  -4   52.19   12.61
   9  10  -4   45.76    9.64
  -9  10   5    0.23    2.59
   9 -10  -5    0.18    4.26
   9  10  -5    1.30    2.90
  -9  10   6    4.09    5.40
   9 -10  -6    3.40    4.31
   9 -10  -7    3.16    5.10
   9  10  -7    0.00    3.56
  -9  10   8   49.76   13.01
   9 -10  -8   29.46    9.61
   9  10  -8   35.54    8.79
  -9  10   9    7.71    6.45
   9 -10  -9    7.73    5.86
   9  10  -9   12.26    5.56
  -9  10  10   11.35    6.46
  -9  10  10    6.63    5.89
   9 -10 -10    8.87    6.21
   9  10 -10    4.51    4.51
  -9  10  11   10.06    6.45
  -9  10  11    5.22    6.43
   9 -10 -11    2.93    5.30
   9  10 -11    7.14    4.15
  -9  10  12    7.91    6.62
   9 -10 -12    0.30    5.54
   9  10 -12   10.07    5.23
  -9  10  13    1.62    4.78
   9 -10 -13    0.17    4.36
   9  10 -13    0.00    3.86
  -9  10  14   41.01   11.16
   9 -10 -14    9.70    7.17
   9  10 -14   23.87    8.17
  -9  10  15    2.47    6.36
   9 -10 -15    4.21    4.58
   9  10 -15   -0.00    3.39
  -9  10  16    6.07    5.61
   9 -10 -16    3.09    4.96
   9  10 -16   -0.00    4.81
  -9  10  17   10.07    7.28
   9 -10 -17    0.00    5.20
   9  10 -17    6.98    5.70
  -9  10  18   41.20   11.59
   9 -10 -18   19.42    8.72
   9  10 -18   21.48    8.36
  -9  10  19    6.79    6.91
   9  10 -19    0.07    4.10
  -9  10  20   10.68    7.22
   9  10 -20    8.33    6.37
  -9  10  21   -0.00    3.43
   9  10 -21    4.17    4.83
  -9  10  22    5.09    5.77
   9  10 -22    0.00    4.64
  -9  10  23   -0.00    4.82
   9  10 -23   -0.00    4.61
  -9  10  24    7.25    5.78
   9  10 -24    6.39    6.63
  -9  10  25    2.46    4.59
   9  10 -25   -0.00    3.92
  -9 -10  25   -0.00    4.70
  -9  10  26    1.17    4.94
   9  10 -26   -0.00    4.98
  -9 -10  26    4.24    5.77
  -9  10  27    4.49    5.25
   9  10 -27    0.53    4.53
  -9 -10  27   -0.00    5.14
  -9  10  28    0.00    6.19
  -9 -10  28    6.03    8.72
  -9 -10  29    0.00    5.58
  -9 -10  30    6.68    7.16
  -9 -10  31    3.30    5.52
  -9  11   1    0.00    4.57
   9 -11  -1    0.81    3.72
   9  11  -1    0.53    2.62
  -9  11   2   27.62   11.02
   9 -11  -2   37.15   10.31
   9  11  -2   28.41    6.81
  -9  11   3    2.96    4.84
   9 -11  -3   -0.00    2.91
  -9  11   4   29.30   10.50
   9 -11  -4   34.07   10.41
   9  11  -4   27.75    6.93
  -9  11   5    0.00    4.54
   9 -11  -5   -0.00    4.16
   9  11  -5    0.02    2.19
  -9  11   6   16.98    8.13
   9 -11  -6   18.97    8.05
   9  11  -6   27.24    7.04
  -9  11   7   -0.00    4.10
   9 -11  -7    2.91    4.64
   9  11  -7    0.00    2.45
  -9  11   8    0.00    3.81
   9 -11  -8    4.36    5.13
   9  11  -8    1.96    3.88
  -9  11   9    4.93    5.43
   9 -11  -9    3.61    4.84
   9  11  -9    6.34    4.81
  -9  11  10   33.71   11.08
   9 -11 -10   21.70    8.18
   9  11 -10   23.50    7.66
  -9  11  11    0.00    4.05
   9 -11 -11    0.18    4.15
   9  11 -11    0.00    4.01
  -9  11  12   11.05    6.48
  -9  11  12   16.65    8.10
   9 -11 -12   10.89    6.50
   9  11 -12   10.03    5.46
  -9  11  13    2.12    5.09
  -9  11  13   -0.00    4.95
   9 -11 -13    1.61    5.33
   9  11 -13    0.91    3.93
  -9  11  14    3.03    5.22
   9 -11 -14    2.46    5.38
   9  11 -14    1.54    3.36
  -9  11  15    1.54    3.90
   9 -11 -15   -0.00    3.64
   9  11 -15   -0.00    4.42
  -9  11  16   29.42   10.12
   9 -11 -16   15.50    7.72
   9  11 -16   35.40    9.60
  -9  11  17    1.36    5.54
   9 -11 -17   -0.00    4.32
   9  11 -17   -0.00    4.18
  -9  11  18   -0.00    5.45
   9 -11 -18    0.00    4.45
   9  11 -18    3.96    4.77
  -9  11  19    4.92    6.32
   9 -11 -19    0.00    4.63
   9  11 -19    0.61    4.57
  -9  11  20    7.02    5.44
   9 -11 -20   14.12    7.37
   9  11 -20   -0.00    3.99
  -9  11  21    0.29    3.83
   9 -11 -21   -0.00    4.74
   9  11 -21   -0.00    4.93
  -9  11  22    7.37    6.22
   9  11 -22   -0.00    4.87
  -9  11  23    2.36    6.13
   9  11 -23    0.48    5.23
  -9  11  24    6.77    6.53
   9  11 -24   -0.00    4.19
  -9  11  25    3.27    5.05
  -9  12   1    3.19    5.28
   9 -12  -1   -0.00    4.33
   9  12  -1    4.05    2.83
  -9  12   2   -0.00    5.00
   9 -12  -2   -0.00    4.08
   9  12  -2    4.39    3.05
  -9  12   3   -0.00    4.39
   9 -12  -3   -0.00    5.18
   9  12  -3    3.35    2.96
  -9  12   4   25.56    9.96
   9 -12  -4   13.74    8.40
   9  12  -4   32.22    7.30
  -9  12   5    4.13    5.14
   9 -12  -5    4.56    4.73
   9  12  -5    1.63    2.78
  -9  12   6   -0.00    3.87
   9 -12  -6    3.01    4.53
   9  12  -6   -0.00    2.44
  -9  12   7    7.04    5.82
   9 -12  -7   -0.00    4.25
   9  12  -7    3.93    3.38
  -9  12   8   25.87   10.43
   9 -12  -8   12.85    7.52
   9  12  -8   34.62    7.97
  -9  12   9    2.10    5.06
   9 -12  -9    4.71    5.54
   9  12  -9    7.63    4.34
  -9  12  10    2.56    5.87
   9  12 -10   -0.00    3.11
  -9  12  11    0.00    4.49
   9 -12 -11    3.43    5.34
   9  12 -11   -0.00    2.85
  -9  12  12    4.91    5.96
   9 -12 -12    2.85    4.83
   9  12 -12   11.62    4.96
  -9  12  13    0.00    5.58
   9 -12 -13    0.18    3.76
   9  12 -13    5.81    4.32
  -9  12  14    8.91    7.44
  -9  12  14   31.42   10.52
   9 -12 -14   17.91    7.84
   9  12 -14    8.94    4.85
  -9  12  15   -0.00    5.16
   9 -12 -15    0.66    4.46
   9  12 -15   -0.00    3.61
  -9  12  16    1.99    4.88
   9 -12 -16   -0.00    5.63
   9  12 -16    1.54    3.83
  -9  12  17   -0.00    4.68
   9 -12 -17   -0.00    4.69
   9  12 -17    0.92    4.08
  -9  12  18    0.00    5.36
   9 -12 -18    3.34    5.75
   9  12 -18    4.83    4.58
  -9  12  19   -0.00    5.31
   9 -12 -19    0.00    4.78
   9  12 -19   -0.00    3.51
  -9  12  20   11.63    6.89
   9 -12 -20    5.63    5.44
   9  12 -20   14.74    6.70
  -9  12  21   -0.00    5.98
   9 -12 -21    2.07    5.18
   9  12 -21    3.30    4.38
  -9  12  22    4.81    5.97
   9 -12 -22   -0.00    4.82
  -9  12  23    3.38    6.62
   9 -12 -23   -0.00    5.00
  -9  12  24    7.22    7.58
   9 -12 -24    5.37    5.47
  -9  12  25    0.00    5.11
  -9  13   1    7.59    5.94
   9 -13  -1   21.77    9.24
   9  13  -1    6.48    3.77
  -9  13   2   -0.00    4.09
   9 -13  -2    8.14    6.44
   9  13  -2    2.21    2.63
  -9  13   3   -0.00    5.18
   9 -13  -3    4.24    6.11
   9  13  -3   -0.00    2.55
  -9  13   4   -0.00    5.54
   9 -13  -4   -0.00    4.55
   9  13  -4    0.08    2.18
  -9  13   5    0.96    4.46
   9 -13  -5   -0.00    3.86
  -9  13   6   12.25    7.33
   9 -13  -6   26.73    8.98
   9  13  -6   25.95    6.68
  -9  13   7   12.93    7.04
   9 -13  -7    3.68    4.62
   9  13  -7   -0.00    2.31
  -9  13   8   10.42    6.73
   9 -13  -8   -0.00    4.84
   9  13  -8    2.95    3.17
  -9  13   9   -0.00    4.81
   9 -13  -9   -0.00    4.35
   9  13  -9    0.71    2.92
  -9  13  10   12.31    7.44
   9 -13 -10   11.96    6.73
   9  13 -10    6.69    4.42
  -9  13  11    0.00    5.09
   9 -13 -11   -0.00    4.82
   9  13 -11    0.00    3.12
  -9  13  12   11.21    6.66
   9  13 -12    7.82    5.02
  -9  13  13   -0.00    4.34
   9 -13 -13    0.72    3.63
   9  13 -13   -0.00    3.16
  -9  13  14   -0.00    4.06
   9 -13 -14   -0.00    3.64
   9  13 -14    0.02    1.93
  -9  13  15    5.20    6.36
   9 -13 -15    0.00    4.27
   9  13 -15    0.42    3.76
  -9  13  16    5.08    6.87
  -9  13  16   16.51    7.91
   9 -13 -16    8.64    6.91
   9  13 -16    0.00    3.88
  -9  13  17    0.08    5.17
   9 -13 -17   -0.00    4.64
   9  13 -17    2.24    4.23
  -9  13  18   -0.00    5.71
   9 -13 -18   -0.00    4.94
  -9  13  19   -0.00    5.48
  -9  13  20    2.85    6.10
   9 -13 -20   -0.00    4.65
  -9  13  21    1.16    4.38
   9 -13 -21    5.99    5.97
  -9  13  22   -0.00    4.41
   9 -13 -22   -0.00    5.00
  -9  13  23   -0.00    4.90
   9 -13 -23    2.74    4.95
   9 -14  -1    0.00    5.92
   9  14  -1    1.12    2.17
  -9  14   2    0.31    4.20
   9 -14  -2    9.34    6.72
  -9  14   3   10.86    7.97
   9 -14  -3    4.00    6.90
   9  14  -3   10.57    4.04
  -9  14   4    7.76    7.41
   9 -14  -4    1.09    4.64
   9  14  -4    9.17    3.72
  -9  14   5    3.05    5.70
   9 -14  -5    0.14    4.18
   9  14  -5   -0.00    2.23
  -9  14   6   -0.00    4.88
   9 -14  -6    9.86    7.28
   9  14  -6    0.44    2.19
  -9  14   7    0.83    3.85
   9 -14  -7    0.68    5.23
   9  14  -7   -0.00    2.38
  -9  14   8   11.41    6.76
   9 -14  -8    5.47    5.31
   9  14  -8    1.67    2.80
  -9  14   9    3.66    5.23
   9 -14  -9    5.03    4.96
   9  14  -9    2.90    2.80
  -9  14  10    4.20    5.27
   9 -14 -10    1.75    4.36
   9  14 -10    4.18    3.55
  -9  14  11    0.00    4.87
   9 -14 -11   -0.00    4.36
   9  14 -11   -0.00    3.42
  -9  14  12    3.06    4.54
   9 -14 -12    0.00    3.83
   9  14 -12    2.59    4.16
  -9  14  13    1.80    4.52
   9 -14 -13   -0.00    4.99
   9  14 -13    0.00    3.41
  -9  14  14   13.10    7.62
   9 -14 -14    5.54    6.34
  -9  14  15    7.18    5.93
   9 -14 -15   -0.00    4.41
  -9  14  16    0.00    5.24
   9 -14 -16    1.74    4.12
  -9  14  17   -0.00    5.20
   9 -14 -17    3.43    4.87
  -9  14  18   19.24    8.49
   9 -14 -18    1.36    4.82
  -9  14  19    0.65    4.33
   9 -14 -19    0.76    5.09
  -9  14  20    5.68    6.50
   9 -14 -20   -0.00    5.67
  -9  15   1   15.92    8.20
   9 -15  -1   -0.00    5.57
   9  15  -1    3.25    2.45
   9 -15  -2    4.33    5.02
   9  15  -2   -0.00    1.88
  -9  15   3   -0.00    3.76
   9 -15  -3    3.51    4.22
   9  15  -3    3.36    2.78
  -9  15   4    1.25    5.26
   9 -15  -4    0.31    4.53
   9  15  -4    1.36    2.21
  -9  15   5    5.05    6.11
   9 -15  -5    2.72    4.86
   9  15  -5   -0.00    2.52
  -9  15   6   11.05    6.94
   9 -15  -6    0.00    5.07
   9  15  -6    2.09    3.22
  -9  15   7    6.83    6.19
   9 -15  -7   -0.00    4.86
   9  15  -7    3.49    3.76
  -9  15   8   -0.00    4.34
   9 -15  -8    0.91    3.81
   9  15  -8   -0.00    2.58
  -9  15   9    0.98    5.32
   9 -15  -9    1.96    4.45
  -9  15  10    9.29    6.03
   9 -15 -10    0.00    4.29
  -9  15  11    3.04    5.16
   9 -15 -11    5.27    5.60
  -9  15  12   -0.00    4.20
   9 -15 -12    1.70    5.10
  -9  15  13   -0.00    6.26
   9 -15 -13   -0.00    3.79
  -9  15  14    0.07    6.22
   9 -15 -14    0.00    3.86
   9 -15 -15    0.00    4.18
   9 -15 -16   -0.00    4.73
  -9  16   1    3.00    5.81
   9  16  -1   -0.00    2.00
  -9  16   2    1.24    5.19
   9  16  -2    0.79    2.35
  -9  16   3   -0.00    3.90
   9 -16  -3    3.47    5.13
   9  16  -3    2.65    2.98
  -9  16   4    1.64    5.71
   9 -16  -4    0.71    4.32
  -9  16   5    2.34    5.81
   9 -16  -5    0.00    4.53
  -9  16   6    0.50    4.60
   9 -16  -6   -0.00    5.39
  -9  16   7    4.34    6.80
   9 -16  -7   -0.00    5.97
   9 -16  -8   -0.00    5.41
   9 -16  -9    2.67    3.94
  -8   0   1    1.94    3.50
   8   0  -1    7.82    4.37
   8   0  -1   -0.00    3.46
   8   0  -1   -0.00    3.97
  -8   0   2  498.67   60.39
  -8   0   2  499.42   60.40
   8   0  -2  563.23   60.89
   8   0  -2  500.78   59.52
   8   0  -2  515.33   61.18
  -8   0   3    2.52    3.13
  -8   0   3    0.00    2.47
   8   0  -3    0.29    3.01
  -8   0   4   97.02   14.97
   8   0  -4   75.17   14.70
  -8   0   5    0.74    2.37
   8   0  -5    0.00    3.68
  -8   0   6   83.10   15.06
   8   0  -6   97.49   16.33
  -8   0   7   -0.00    4.12
   8   0  -7    0.21    3.64
  -8   0   8  208.37   30.72
   8   0  -8  261.93   32.53
  -8   0   9    3.24    3.94
   8   0  -9    4.52    4.62
  -8   0  10   -0.00    3.34
   8   0 -10    2.55    3.78
   8   0 -11   -0.00    4.05
   8   0 -12  203.65   29.69
   8   0 -13    3.36    5.00
   8   0 -14  104.93   19.26
  -8   0  15    0.98    4.46
  -8   0  16    3.05    5.00
  -8   0  17    6.15    5.44
  -8   0  18   93.47   17.75
  -8   0  19    0.84    3.71
  -8   0  20    5.34    6.67
  -8   0  21    1.44    5.14
  -8   0  22   72.23   14.81
   8   0 -22   43.20   13.10
  -8   0  23    2.72    5.15
   8   0 -23   -0.00    5.78
   8   0 -24   29.25   11.27
  -8   0  25    2.60    5.05
   8   0 -25   -4.88    5.20
  -8   0  26    2.07    5.73
   8   0 -26   16.49    8.02
  -8   0  27    5.75    6.60
   8   0 -27    5.01    6.61
  -8   0  28   81.61   17.45
  -8   0  29    5.38    7.48
  -8   0  30   15.91    8.41
  -8   0  31    3.76    6.64
  -8   0  32    5.27    8.20
  -8   0  33    1.72    5.71
  -8   0  34   15.53    9.43
  -8   0  35   -0.00    5.51
  -8   1   1   79.26   13.87
  -8   1   1   87.14   14.65
   8  -1  -1   87.49   14.14
   8  -1  -1   45.60   12.24
   8   1  -1  108.87   14.78
   8   1  -1   77.68   12.83
   8   1  -1   67.35   13.40
  -8  -1   1   99.97   14.62
  -8   1   2    0.98    3.69
  -8   1   2    2.05    3.95
   8  -1  -2    2.01    3.87
   8  -1  -2    6.62    4.12
   8   1  -2    4.07    3.72
   8   1  -2   -0.00    2.67
  -8  -1   2    0.00    3.49
  -8  -1   2    6.02    3.75
  -8   1   3    1.72    3.88
  -8   1   3   -0.00    3.13
   8  -1  -3    1.19    2.96
   8  -1  -3   -0.00    3.79
   8   1  -3    2.61    3.62
   8   1  -3    1.75    3.53
  -8  -1   3    1.28    2.34
  -8  -1   3    3.08    3.49
  -8   1   4   30.39    8.45
   8  -1  -4   34.69    8.90
   8   1  -4   29.16    7.58
   8   1  -4   48.34    9.83
  -8  -1   4   36.60    8.59
  -8   1   5    8.89    4.70
   8  -1  -5    0.00    4.45
   8   1  -5    5.32    3.94
   8   1  -5   10.95    5.07
  -8  -1   5    9.97    4.95
  -8   1   6   62.56   13.16
   8  -1  -6   76.68   14.62
   8   1  -6   94.58   14.82
  -8  -1   6   73.60   13.68
  -8   1   7    6.42    4.94
   8   1  -7    6.28    5.50
  -8  -1   7    2.49    3.24
  -8   1   8   13.62    5.36
   8  -1  -8    0.24    5.05
   8   1  -8    8.18    5.09
  -8  -1   8    4.19    4.85
  -8   1   9   19.08    6.71
   8  -1  -9    8.38    6.18
   8   1  -9    3.39    4.31
  -8  -1   9   21.83    7.20
   8  -1 -10  158.98   23.32
   8   1 -10  126.58   21.85
  -8  -1  10  144.87   21.75
   8  -1 -11   13.05    6.95
  -8  -1  11    9.33    5.04
   8  -1 -12   15.60    7.15
   8  -1 -13    0.30    3.75
  -8   1  14   57.33   13.22
   8  -1 -14   71.95   14.83
  -8   1  15   67.87   13.30
   8  -1 -15   50.98   13.19
  -8  -1  15   51.67   12.28
  -8   1  16   99.41   17.57
   8  -1 -16   87.10   18.14
  -8  -1  16   97.90   17.80
  -8   1  17    9.62    6.82
   8  -1 -17    0.00    5.04
  -8  -1  17    0.00    3.59
  -8   1  18    6.59    5.95
   8  -1 -18   14.30    7.82
  -8  -1  18   -0.00    4.47
  -8   1  19   12.59    7.59
   8   1 -19   12.99    7.34
  -8  -1  19   22.49    8.08
  -8   1  20    3.31    5.92
   8   1 -20   11.82    6.74
  -8  -1  20   24.37    8.31
  -8   1  21    2.59    4.72
   8   1 -21   -0.00    4.53
  -8  -1  21    2.05    5.21
  -8   1  22   74.53   16.05
   8   1 -22   69.12   16.25
  -8  -1  22   96.40   17.41
  -8   1  23    5.10    6.08
   8   1 -23    2.38    4.59
  -8  -1  23    2.19    4.66
  -8   1  24   14.11    6.70
   8   1 -24    0.00    4.59
  -8  -1  24    2.59    5.53
  -8   1  25    6.30    6.14
   8   1 -25    0.07    5.07
  -8  -1  25    4.16    6.75
  -8   1  26    7.28    6.90
   8  -1 -26    9.04    7.49
   8   1 -26    8.76    6.93
  -8  -1  26   19.49    8.78
  -8   1  27   -0.00    6.18
   8   1 -27    1.90    5.09
  -8  -1  27    5.02    5.61
  -8   1  28    8.57    6.51
   8   1 -28    5.19    6.19
  -8  -1  28   -0.00    6.05
   8   1 -29    5.05    5.90
  -8  -1  29    0.23    5.79
  -8   1  30   28.88   11.01
  -8  -1  30    0.00    7.13
  -8   1  31    5.66    6.53
  -8  -1  31   13.07    8.97
  -8   1  32   21.51   10.15
  -8  -1  32   25.36   11.34
  -8   1  33   -0.00    5.73
  -8  -1  33   -0.00    5.66
  -8   1  34    4.41    7.84
  -8  -1  34    3.47    6.06
  -8   1  35   -0.00    7.27
  -8  -1  35    2.65    7.14
  -8   2   1    1.28    3.42
  -8   2   1   -0.00    3.23
   8  -2  -1   -0.00    2.82
   8  -2  -1   -0.00    3.45
   8   2  -1    0.00    2.95
   8   2  -1    2.53    3.25
  -8  -2   1    2.56    3.25
  -8  -2   1    0.00    2.13
  -8   2   2   57.69   11.66
  -8   2   2   80.71   13.68
   8  -2  -2   71.74   12.34
   8  -2  -2   49.94   11.66
   8   2  -2   78.08   11.61
   8   2  -2   48.45   10.59
  -8  -2   2   36.21    9.12
  -8  -2   2   71.89   11.16
  -8   2   3    6.98    5.35
  -8   2   3    9.35    5.40
   8  -2  -3   16.72    5.92
   8  -2  -3   10.05    5.95
   8   2  -3    8.06    4.18
   8   2  -3   13.90    5.52
  -8  -2   3   18.41    5.73
  -8   2   4   52.87   10.50
  -8   2   4   39.94    9.63
   8  -2  -4   28.44    8.01
   8  -2  -4   21.08    7.81
   8   2  -4   44.88    8.90
   8   2  -4   41.30    8.99
  -8  -2   4   46.89    9.50
  -8   2   5    4.24    4.40
   8  -2  -5    6.16    4.40
   8   2  -5    7.92    4.59
   8   2  -5    9.94    5.09
  -8  -2   5    3.70    4.51
  -8   2   6   64.71   13.72
   8  -2  -6   93.42   16.21
   8   2  -6   77.34   14.15
  -8  -2   6   93.05   14.83
  -8   2   7   38.88    9.81
   8  -2  -7   39.37   10.10
  -8  -2   7   36.11    8.69
   8  -2  -8  110.79   19.26
  -8  -2   8  121.18   18.55
   8  -2  -9    7.12    6.07
  -8  -2   9   10.44    4.83
   8  -2 -10    0.04    3.69
  -8  -2  10    0.36    3.65
   8  -2 -11    4.96    4.49
  -8  -2  11    6.20    4.44
   8  -2 -12   60.75   13.33
  -8  -2  12   59.14   12.52
  -8   2  13   36.03    9.79
   8  -2 -13   42.23   11.43
   8  -2 -14   34.17   10.30
  -8   2  15   20.69    8.14
   8  -2 -15   14.17    6.99
  -8   2  16   36.86    9.75
   8  -2 -16   31.55   10.13
   8   2 -16   10.79    7.34
  -8  -2  16   34.69    9.54
  -8   2  17   11.81    7.51
   8  -2 -17   18.21    7.82
   8   2 -17    3.97    5.02
  -8  -2  17   15.82    6.95
  -8   2  18  237.24   29.72
   8  -2 -18  201.03   29.86
   8   2 -18  133.19   25.87
  -8  -2  18  185.54   27.35
  -8   2  19    7.24    6.49
   8  -2 -19   -0.00    5.25
   8   2 -19    2.85    5.63
  -8  -2  19    4.40    6.39
  -8   2  20    3.56    4.75
   8  -2 -20    1.01    5.27
   8   2 -20   15.36    7.58
  -8  -2  20    0.00    5.65
  -8   2  21   -0.00    7.21
   8  -2 -21   -0.00    5.56
   8   2 -21    0.00    3.67
  -8  -2  21    1.10    5.07
  -8   2  22   40.75   11.52
   8   2 -22   23.57    9.49
  -8  -2  22   45.02   12.11
  -8   2  23    5.58    5.17
   8   2 -23   -0.00    4.61
  -8  -2  23   -0.00    6.29
  -8   2  24    9.88    7.11
   8   2 -24   16.27    7.56
  -8  -2  24   11.34    6.80
  -8   2  25   -0.00    4.79
   8   2 -25   -0.00    4.80
  -8  -2  25   -0.00    5.75
  -8   2  26    1.31    5.77
   8   2 -26    3.34    5.06
  -8  -2  26    4.28    5.95
  -8   2  27   -0.00    5.45
   8   2 -27   -0.00    4.88
  -8  -2  27   -0.00    6.03
  -8   2  28   21.14    8.73
   8   2 -28    8.90    6.61
  -8  -2  28   22.46    9.66
  -8   2  29    8.15    6.17
   8   2 -29    6.97    6.60
  -8  -2  29    3.78    6.06
  -8   2  30    8.57    5.82
   8   2 -30   25.68   10.54
  -8  -2  30    0.84    5.88
  -8   2  31    5.36    5.75
  -8  -2  31   -0.00    6.41
  -8   2  32    0.00    5.85
  -8  -2  32    4.71    7.89
  -8   2  33   -0.00    5.35
  -8  -2  33   -0.00    7.60
  -8   2  34   17.37    8.30
  -8  -2  34    8.47    9.01
  -8   2  35   -0.00    4.83
  -8  -2  35   -0.00    7.53
  -8   3   1  121.72   17.95
  -8   3   1  115.24   18.16
   8  -3  -1  134.85   18.40
   8  -3  -1   91.30   16.68
   8   3  -1   99.40   14.74
  -8  -3   1  108.34   15.71
  -8  -3   1   76.50   13.85
  -8   3   2    0.00    3.22
  -8   3   2    0.00    3.59
   8  -3  -2    7.73    5.14
   8  -3  -2   -0.00    3.79
   8   3  -2    0.00    2.81
  -8  -3   2   -0.00    2.59
  -8  -3   2    1.90    2.15
  -8   3   3   32.65    9.59
  -8   3   3   35.80    9.88
   8  -3  -3   43.92   10.22
   8  -3  -3   41.39   10.43
   8   3  -3   56.99    9.93
  -8  -3   3   46.12    9.44
  -8  -3   3   54.48    9.54
  -8   3   4  118.61   20.68
  -8   3   4  138.30   21.96
   8  -3  -4  132.89   20.78
   8  -3  -4  140.20   21.76
   8   3  -4  158.22   20.62
  -8  -3   4  139.17   20.04
   8  -3  -5    8.62    5.52
   8   3  -5   23.78    6.39
  -8  -3   5    8.35    4.70
   8  -3  -6   37.73   10.14
   8   3  -6   30.57    8.72
  -8  -3   6   52.79   10.16
   8  -3  -7   18.39    7.16
   8   3  -7   32.33    8.02
  -8  -3   7   23.86    7.14
   8  -3  -8    4.94    4.91
  -8  -3   8    0.12    3.07
   8  -3  -9    0.00    4.04
  -8  -3   9    2.99    3.81
   8  -3 -10   95.35   17.90
  -8  -3  10  103.86   17.26
   8  -3 -11  113.20   19.71
  -8  -3  11  105.97   17.84
  -8   3  12    1.80    3.41
   8  -3 -12    9.90    6.89
   8   3 -12    0.26    4.62
  -8  -3  12    2.72    3.41
  -8   3  13    9.38    5.68
   8  -3 -13   16.47    7.76
   8   3 -13   19.18    6.73
  -8   3  14   10.46    6.56
   8  -3 -14   25.38    8.91
   8   3 -14   26.99    8.51
  -8   3  15   27.13    8.93
   8  -3 -15   29.86    9.73
   8   3 -15   25.95    9.09
  -8   3  16   91.69   17.37
   8  -3 -16   77.96   17.18
   8   3 -16   87.48   16.54
  -8  -3  16   90.48   16.52
  -8   3  17   -0.00    3.73
   8  -3 -17    1.81    5.13
   8   3 -17    3.51    4.64
  -8  -3  17   -0.00    5.00
  -8   3  18   -0.00    3.87
   8  -3 -18    0.00    4.30
   8   3 -18    0.24    4.27
  -8  -3  18    0.00    4.34
  -8   3  19   22.25    9.10
   8  -3 -19   12.10    8.10
   8   3 -19   16.60    7.47
  -8  -3  19   21.95    8.43
  -8   3  20   85.26   17.51
   8  -3 -20   97.50   19.75
   8   3 -20  118.44   20.07
  -8  -3  20   99.44   18.67
  -8   3  21    5.36    6.02
   8  -3 -21   16.27    7.43
   8   3 -21    7.66    6.89
  -8  -3  21    5.60    6.22
  -8   3  22   14.96    7.22
   8  -3 -22    4.92    5.76
   8   3 -22    9.04    6.02
  -8  -3  22   27.65   10.23
  -8   3  23    0.00    6.31
   8   3 -23    8.46    5.90
  -8  -3  23    5.77    6.39
  -8   3  24   16.97    8.51
   8   3 -24   17.85    8.47
  -8  -3  24   34.35   11.31
  -8   3  25    1.94    5.98
  -8  -3  25    6.78    7.75
  -8   3  26   12.53    7.64
  -8   3  27    3.55    5.52
   8   3 -27   -0.00    3.95
  -8  -3  27   -0.00    6.13
  -8   3  28   -0.00    5.27
   8   3 -28    2.15    4.35
  -8  -3  28    2.59    5.74
  -8   3  29   -0.00    5.75
   8   3 -29    2.24    3.73
  -8  -3  29    6.42    6.52
  -8   3  30    5.10    6.18
  -8  -3  30   14.00    9.18
  -8   3  31    2.87    5.65
  -8  -3  31   -0.00    6.98
  -8   3  32    8.20    7.12
  -8  -3  32    9.92    7.30
  -8   3  33    4.31    6.51
  -8  -3  33    3.43    6.68
  -8   3  34    0.00    6.13
  -8  -3  34   -0.00    6.53
  -8   3  35   -0.00    6.48
  -8  -3  35    7.94    6.96
  -8   4   1   73.94   14.43
   8  -4  -1   76.50   14.46
   8   4  -1   70.00   11.61
  -8  -4   1   60.15   10.92
  -8  -4   1   66.14   10.37
  -8   4   2   24.30    7.95
   8  -4  -2   20.22    7.54
   8   4  -2   41.27    8.03
  -8  -4   2   25.20    6.61
  -8   4   3   19.45    7.21
   8  -4  -3   38.06    9.21
   8   4  -3   28.18    6.99
  -8  -4   3   18.43    6.10
  -8  -4   3   24.68    5.87
  -8   4   4  112.16   20.90
   8  -4  -4  169.02   23.58
   8   4  -4  153.90   20.57
  -8  -4   4  129.72   19.51
  -8   4   5    6.75    5.07
   8  -4  -5    6.54    5.78
   8   4  -5   14.53    5.17
  -8  -4   5   13.72    5.16
   8  -4  -6   57.11   12.58
   8   4  -6   40.73    9.74
  -8  -4   6   45.86    9.62
   8  -4  -7   85.72   16.80
   8   4  -7  104.19   16.37
  -8  -4   7   95.16   15.48
   8  -4  -8   15.69    7.26
   8   4  -8   39.21    9.18
  -8  -4   8   40.48    8.61
  -8   4   9   12.43    5.93
   8  -4  -9    4.48    5.01
   8   4  -9    3.18    4.53
  -8  -4   9   21.44    7.01
  -8   4  10    0.00    4.02
   8  -4 -10    9.86    6.04
   8   4 -10    0.13    3.29
  -8  -4  10    1.59    4.06
  -8   4  11    8.51    5.65
   8  -4 -11   10.45    6.80
   8   4 -11    3.05    4.17
  -8  -4  11    7.87    5.49
  -8   4  12   83.05   16.73
   8  -4 -12   88.30   17.42
   8   4 -12   85.99   15.98
  -8  -4  12  111.69   17.21
  -8   4  13   12.82    6.48
   8  -4 -13   10.63    6.12
   8   4 -13   18.14    7.22
  -8  -4  13   16.59    6.88
  -8   4  14   59.25   14.61
   8  -4 -14   88.36   16.74
   8   4 -14   66.20   13.71
  -8   4  15   -0.00    4.14
   8  -4 -15    2.40    4.89
  -8   4  16   31.27    9.24
   8  -4 -16    7.07    6.41
   8   4 -16    9.88    5.99
  -8  -4  16   16.54    7.73
  -8   4  17   28.68    8.76
   8  -4 -17   25.76    9.84
   8   4 -17   23.85    7.78
  -8  -4  17   14.15    8.04
  -8   4  18   40.89   12.32
   8  -4 -18   53.23   13.91
   8   4 -18   69.25   13.61
  -8  -4  18   80.97   15.72
  -8   4  19   13.48    7.27
   8  -4 -19    5.99    6.92
   8   4 -19    1.93    4.21
  -8  -4  19    4.90    6.72
  -8   4  20   26.16    8.49
   8  -4 -20   25.63    9.80
   8   4 -20    8.72    5.87
  -8  -4  20    8.14    6.90
  -8   4  21   -0.00    3.51
   8  -4 -21   -0.00    4.42
   8   4 -21    0.00    3.03
  -8   4  22   13.78    8.17
   8   4 -22   15.31    7.11
  -8  -4  22   10.30    7.43
  -8   4  23   19.44    8.02
   8   4 -23   22.89    8.36
  -8  -4  23   34.76   11.23
  -8   4  24   11.22    6.44
   8   4 -24    4.14    5.17
  -8  -4  24    5.16    6.70
  -8   4  25    1.57    5.71
   8   4 -25    5.83    5.50
  -8  -4  25   -0.00    5.30
  -8   4  26   -0.00    4.86
   8   4 -26   -0.00    4.30
  -8  -4  26   -0.00    5.84
  -8   4  27   10.06    7.02
   8   4 -27    0.00    4.92
  -8  -4  27   -0.00    5.86
  -8   4  28    0.00    5.21
   8   4 -28    9.26    6.81
  -8  -4  28   10.50    7.75
   8   4 -29    5.50    6.16
  -8  -4  29    5.81    6.52
  -8   4  30   -0.00    5.47
   8   4 -30    0.00    4.27
  -8  -4  30   -0.00    5.70
  -8   4  31    3.53    5.20
   8   4 -31    9.64    6.72
  -8  -4  31   -0.00    5.91
  -8   4  32    6.60    6.57
   8   4 -32    7.08    7.42
  -8  -4  32    6.06    6.88
  -8   4  33    0.00    6.14
  -8  -4  33    6.26    7.05
  -8   4  34   21.35    9.98
  -8  -4  34   18.19    9.55
  -8   4  35    3.12    5.67
  -8  -4  35    3.50    6.14
  -8   5   1   31.49    9.21
   8  -5  -1   26.09    9.09
   8   5  -1   31.49    7.25
  -8  -5   1   35.64    7.17
  -8  -5   1   32.03    5.92
  -8   5   2   44.11   10.81
   8  -5  -2   45.90   10.75
   8   5  -2   25.97    7.41
  -8  -5   2   40.67    6.99
  -8   5   3   52.00   13.33
   8  -5  -3   60.09   14.05
   8   5  -3  100.42   14.27
  -8  -5   3   83.48   12.98
  -8  -5   3   81.57   11.63
  -8   5   4   18.82    6.95
  -8   5   4   23.00    7.91
   8  -5  -4    3.63    4.67
   8  -5  -4   24.14    7.97
   8   5  -4   21.27    6.38
  -8  -5   4   15.24    5.48
  -8   5   5   68.19   14.27
  -8   5   5   74.59   15.19
   8  -5  -5   62.70   13.54
   8  -5  -5  113.85   17.28
   8   5  -5   68.95   12.67
   8   5  -5   68.05   12.24
  -8  -5   5   58.14   11.51
  -8   5   6   91.87   16.61
   8  -5  -6   72.36   15.01
   8  -5  -6   83.33   16.58
   8   5  -6  105.42   16.18
   8   5  -6   91.20   14.87
  -8  -5   6  100.52   15.07
  -8   5   7    0.00    4.33
   8  -5  -7    8.74    5.12
   8  -5  -7    1.45    4.01
   8   5  -7   -0.00    3.33
   8   5  -7   -0.00    2.98
  -8   5   8    3.34    4.57
   8  -5  -8   10.59    6.10
   8   5  -8   17.21    6.71
   8   5  -8    6.08    4.35
  -8  -5   8   11.24    5.35
  -8   5   9    5.53    4.84
   8  -5  -9   -0.00    4.48
   8   5  -9    6.02    4.18
  -8  -5   9    3.49    3.63
   8  -5 -10  226.21   33.05
  -8  -5  10  230.44   30.77
  -8   5  11   23.52    9.07
   8  -5 -11   34.58   10.81
   8   5 -11   53.43   10.26
  -8  -5  11   42.45    9.83
  -8   5  12    4.09    4.99
   8  -5 -12   -0.00    4.19
   8   5 -12   -0.00    2.78
  -8  -5  12    5.19    4.43
  -8   5  13    0.00    5.58
   8  -5 -13    0.03    4.26
   8   5 -13   -0.00    2.83
  -8  -5  13   -0.00    4.51
  -8   5  14    4.24    5.31
   8  -5 -14    5.37    5.79
   8   5 -14    6.45    4.28
   8  -5 -15   22.01    8.68
   8   5 -15   10.71    6.56
  -8   5  16   50.12   13.00
   8  -5 -16   57.89   14.47
   8   5 -16   59.00   12.76
  -8  -5  16   67.01   14.15
  -8   5  17    0.00    4.51
   8  -5 -17    8.41    8.04
   8   5 -17    9.32    5.83
  -8  -5  17   10.84    7.06
  -8   5  18   -0.00    3.76
   8  -5 -18    0.00    5.30
   8   5 -18    5.20    5.95
  -8  -5  18    2.84    4.19
  -8   5  19   15.71    7.85
   8   5 -19   33.97    9.45
  -8  -5  19   10.44    6.89
  -8   5  20   18.75    9.01
   8   5 -20   22.18    8.27
  -8  -5  20   61.63   12.90
  -8   5  21   21.16    9.04
   8   5 -21   27.41    9.07
  -8  -5  21   40.94   11.82
  -8   5  22   17.87    8.06
   8   5 -22   13.25    7.44
  -8  -5  22   16.98    8.71
  -8   5  23   -0.00    4.71
   8   5 -23   -0.00    4.34
  -8  -5  23    2.21    4.10
  -8   5  24   21.27    8.76
   8   5 -24   10.04    7.03
  -8  -5  24    8.02    6.92
  -8   5  25   19.16    8.82
   8   5 -25   11.42    7.41
  -8  -5  25   19.96    8.80
  -8   5  26   20.57    8.62
   8   5 -26   10.13    6.68
  -8  -5  26    2.69    6.55
  -8   5  27    2.66    5.59
   8   5 -27    4.75    5.08
  -8  -5  27   -0.00    5.70
  -8   5  28    9.02    6.37
   8   5 -28   -0.00    3.40
  -8  -5  28    0.10    6.19
  -8   5  29   11.06    6.47
   8   5 -29    1.84    4.22
  -8  -5  29    1.83    4.80
  -8   5  30   27.35   10.27
   8   5 -30    7.32    6.61
  -8  -5  30   17.16    9.08
  -8   5  31   14.24    7.67
   8   5 -31    0.00    5.15
  -8  -5  31    3.56    8.07
  -8   5  32    5.54    5.90
   8   5 -32    7.05    6.13
  -8  -5  32   13.33    8.21
  -8   5  33    0.00    4.67
   8   5 -33    3.66    5.29
  -8  -5  33    6.14    7.41
  -8   5  34    5.50    6.73
  -8  -5  34    5.65    6.38
  -8   6   1   96.23   18.27
   8  -6  -1  121.00   18.66
   8  -6  -1  100.60   18.18
   8   6  -1   95.58   15.22
   8   6  -1   98.20   14.90
  -8  -6   1  107.98   15.13
  -8  -6   1  101.20   12.50
  -8   6   2   98.27   17.68
   8  -6  -2   63.41   14.48
   8  -6  -2   56.97   14.85
   8   6  -2   93.22   14.62
   8   6  -2   99.54   14.22
  -8  -6   2   89.24   13.83
  -8  -6   2  108.78   12.27
  -8   6   3  102.11   18.70
   8  -6  -3   91.55   16.84
   8  -6  -3  132.87   20.20
   8   6  -3  111.15   16.48
   8   6  -3   84.78   14.64
  -8  -6   3  102.20   15.21
  -8   6   4   48.03   10.91
  -8   6   4   52.03   12.30
   8  -6  -4   40.27   10.73
   8  -6  -4   37.54   10.40
   8   6  -4   51.18    9.98
   8   6  -4   36.81    8.41
  -8  -6   4   34.82    8.21
  -8   6   5   22.97    8.77
  -8   6   5   34.31    9.84
   8  -6  -5   16.01    7.59
   8   6  -5   27.95    7.14
   8   6  -5   17.88    5.84
  -8  -6   5   21.59    6.28
  -8   6   6   27.13    8.75
  -8   6   6   22.62    9.16
   8  -6  -6   48.39   11.00
   8  -6  -6   30.55   10.15
   8   6  -6   44.91    9.39
   8   6  -6   51.82    9.44
  -8  -6   6   45.69    9.27
  -8   6   7   15.89    8.03
   8  -6  -7   39.56    9.52
   8  -6  -7   16.24    7.92
   8   6  -7   40.52    9.23
   8   6  -7   32.26    7.42
  -8  -6   7   35.18    8.26
  -8   6   8   15.25    6.98
   8  -6  -8   34.26    9.01
   8  -6  -8   33.85   10.10
   8   6  -8   24.20    7.42
   8   6  -8   29.40    7.37
  -8  -6   8   27.11    7.58
  -8   6   9    4.54    5.14
   8  -6  -9   -0.00    3.10
   8  -6  -9   -0.00    4.91
   8   6  -9    1.97    4.10
  -8  -6   9    1.79    3.18
  -8   6  10   10.02    5.95
   8  -6 -10    1.67    4.35
   8   6 -10   -0.00    3.25
  -8  -6  10    6.09    4.34
  -8   6  11   15.75    7.34
   8  -6 -11   10.28    7.53
   8   6 -11   23.79    6.91
  -8  -6  11   15.96    6.96
  -8   6  12   17.49    7.61
   8  -6 -12   43.07   11.39
   8   6 -12   15.32    6.60
  -8  -6  12   13.76    6.47
  -8   6  13   16.45    7.62
   8  -6 -13    8.10    6.44
   8   6 -13   30.55    8.66
  -8  -6  13   15.98    7.19
  -8   6  14   27.49    9.51
   8  -6 -14   42.06   11.20
   8   6 -14   22.94    7.85
  -8   6  15   12.91    7.39
   8  -6 -15   18.21    8.26
   8   6 -15   21.78    8.08
  -8   6  16    5.77    5.43
   8  -6 -16   -0.00    4.61
   8   6 -16    7.40    6.23
  -8  -6  16    4.66    5.48
  -8   6  17   74.56   15.72
   8   6 -17   54.82   13.42
  -8  -6  17   66.38   14.82
  -8   6  18   12.75    7.39
  -8  -6  18   22.67    8.50
  -8   6  19   13.69    7.54
   8   6 -19    0.95    2.63
  -8  -6  19   12.26    7.87
  -8   6  20   -0.00    5.25
   8   6 -20    0.00    4.39
  -8  -6  20   11.90    6.48
  -8   6  21    2.18    4.83
   8   6 -21    6.46    5.44
  -8  -6  21    0.00    4.51
  -8   6  22   16.87    7.07
   8   6 -22    8.28    5.45
  -8  -6  22   -0.00    5.29
  -8   6  23    9.07    7.04
   8   6 -23   33.04    9.74
  -8  -6  23   21.54    8.65
  -8   6  24    7.91    5.55
   8   6 -24    4.97    5.14
  -8  -6  24   10.22    6.87
  -8   6  25    4.29    5.07
   8   6 -25    7.75    6.16
  -8  -6  25   10.61    8.14
  -8   6  26   -0.00    4.34
  -8  -6  26   -0.00    5.13
  -8   6  27   16.82    8.10
   8   6 -27    5.30    5.55
  -8  -6  27    3.44    5.53
  -8   6  28   17.31    8.66
   8   6 -28    3.83    6.64
  -8  -6  28    1.71    5.06
  -8   6  29   17.41    8.55
   8   6 -29   10.73    7.88
  -8  -6  29    7.00    6.59
  -8   6  30    4.40    6.06
   8   6 -30    4.24    6.07
  -8  -6  30   -0.00    4.87
  -8   6  31    1.68    5.28
   8   6 -31    2.94    6.23
  -8  -6  31   -0.00    5.73
  -8   6  32    1.65    5.11
   8   6 -32    2.00    5.92
  -8  -6  32    0.00    5.83
  -8   6  33    0.00    5.32
   8   6 -33    8.29    6.97
  -8  -6  33   13.55    8.45
  -8   6  34    0.00    4.68
  -8  -6  34   -0.00    6.23
  -8   7   1   87.55   16.73
   8  -7  -1   87.12   15.98
   8   7  -1   80.05   12.64
  -8   7   2   -0.00    3.66
   8  -7  -2    7.97    5.21
   8   7  -2    0.68    2.78
  -8  -7   2    0.93    2.75
  -8  -7   2    0.97    1.19
  -8   7   3   16.04    7.50
   8  -7  -3   20.54    7.50
   8  -7  -3   26.76    9.14
   8   7  -3   19.15    5.92
  -8  -7   3   43.73    7.58
  -8   7   4    0.00    4.18
   8  -7  -4    0.00    3.82
   8  -7  -4    0.00    4.29
   8   7  -4   -0.00    2.84
  -8  -7   4    1.37    2.85
  -8   7   5   92.34   16.32
  -8   7   5   77.93   15.98
   8  -7  -5   68.34   14.71
   8  -7  -5   84.40   16.48
   8   7  -5   98.53   13.75
  -8  -7   5   68.24   12.67
  -8   7   6    9.96    6.68
  -8   7   6   15.70    7.60
   8  -7  -6   18.23    7.64
   8  -7  -6   14.48    7.82
   8   7  -6   19.66    5.85
  -8  -7   6   17.98    6.06
  -8   7   7   -0.00    3.55
  -8   7   7    1.60    4.33
   8  -7  -7    2.06    4.06
   8   7  -7    0.61    2.82
   8   7  -7    8.77    4.52
  -8  -7   7    0.68    2.46
  -8   7   8    3.00    4.84
   8  -7  -8   -0.00    4.13
   8  -7  -8    2.76    4.97
   8   7  -8   -0.00    2.69
   8   7  -8   -0.00    3.50
  -8   7   9   51.89   11.88
   8  -7  -9   38.60   10.38
   8  -7  -9   34.61   10.85
   8   7  -9   33.62    8.57
  -8  -7   9   42.22    9.61
  -8   7  10    2.17    4.71
   8  -7 -10   20.22    7.56
   8  -7 -10   10.44    7.54
   8   7 -10   10.87    4.94
  -8  -7  10   17.15    6.74
  -8   7  11   68.35   13.62
   8  -7 -11   46.46   11.97
   8  -7 -11   34.64   11.49
   8   7 -11   52.23   10.86
  -8  -7  11   61.04   12.33
  -8   7  12    1.88    5.35
   8  -7 -12    2.62    5.46
   8   7 -12    4.54    4.89
  -8  -7  12    4.95    5.22
  -8   7  13   11.55    6.90
   8   7 -13    6.58    5.03
  -8   7  14   21.04    8.76
   8   7 -14   18.79    7.42
  -8   7  15   95.29   16.91
   8   7 -15   68.67   14.46
  -8   7  16    0.00    4.88
   8   7 -16   10.35    5.32
  -8  -7  16    3.63    4.87
  -8   7  17    0.00    3.73
   8   7 -17    1.88    4.36
  -8  -7  17   -0.00    5.09
  -8   7  18    0.88    3.79
   8   7 -18    0.75    3.80
  -8  -7  18    0.20    3.40
  -8   7  19    1.22    4.95
   8   7 -19   -0.00    4.59
  -8  -7  19   -0.00    4.32
   8   7 -20    3.91    5.04
  -8  -7  20    7.51    5.93
  -8   7  21   16.90    8.06
   8   7 -21   59.96   12.58
  -8  -7  21   16.35    8.13
  -8   7  22    1.80    3.81
   8   7 -22   -0.00    5.58
  -8  -7  22    0.00    5.13
  -8   7  23    1.76    5.76
   8   7 -23    0.32    3.89
  -8  -7  23    2.28    5.99
  -8   7  24   -0.00    5.24
   8   7 -24    0.78    3.64
  -8  -7  24   -0.00    5.03
  -8   7  25    0.51    5.59
   8   7 -25    9.27    6.08
  -8  -7  25    8.77    6.74
  -8   7  26    9.69    6.88
   8   7 -26    7.67    6.25
  -8  -7  26    3.86    6.20
  -8   7  27    9.38    6.85
   8   7 -27    7.89    6.04
  -8  -7  27   13.93    8.83
  -8   7  28   -0.00    4.62
   8   7 -28    4.46    5.12
  -8  -7  28    2.49    5.89
  -8   7  29   -0.00    4.31
   8   7 -29    1.57    4.45
  -8  -7  29    3.36    6.88
  -8   7  30    2.35    5.15
   8   7 -30    7.42    6.21
  -8  -7  30    0.00    6.28
  -8   7  31   10.00    6.65
   8   7 -31    9.51    6.90
  -8  -7  31    9.16    7.44
  -8   7  32   -0.00    5.16
   8   7 -32    2.37    4.50
  -8  -7  32    2.63    5.96
  -8   7  33    4.72    7.02
   8   7 -33   -0.00    4.90
  -8  -7  33    9.73    7.40
   8   7 -34   -0.00    5.79
  -8   8   1   85.10   17.56
   8  -8  -1   49.60   14.36
   8   8  -1  140.90   14.85
  -8   8   2   -0.00    4.26
   8  -8  -2    3.38    4.87
   8   8  -2    0.99    2.40
   8  -8  -3   42.28   10.06
   8   8  -3   30.55    7.23
   8  -8  -4   23.64    7.85
   8   8  -4   20.60    6.15
   8  -8  -5    4.03    5.19
   8  -8  -5    5.69    5.88
   8   8  -5    7.13    4.54
  -8   8   6   -0.00    5.18
   8  -8  -6   -0.00    3.14
   8  -8  -6   -0.00    4.11
   8   8  -6    0.00    2.33
  -8   8   7  133.15   23.18
   8  -8  -7  144.24   23.25
   8  -8  -7  109.83   22.34
   8   8  -7  141.03   20.54
  -8  -8   7  185.77   21.74
  -8   8   8    8.13    6.05
   8  -8  -8    4.41    5.48
   8  -8  -8   24.86    8.47
   8   8  -8    5.50    3.72
  -8  -8   8   -0.00    3.48
  -8   8   9   15.26    7.31
   8  -8  -9   12.24    6.48
   8   8  -9   11.62    5.31
  -8  -8   9   17.63    6.50
  -8   8  10    9.88    5.92
   8  -8 -10   29.45    8.77
   8   8 -10   17.77    6.17
  -8  -8  10   10.43    6.54
  -8   8  11    5.84    6.11
   8  -8 -11    0.71    4.75
   8   8 -11    3.14    4.42
  -8  -8  11   10.25    5.98
  -8   8  12    4.55    5.36
   8  -8 -12    5.04    5.35
   8   8 -12   14.50    5.25
  -8  -8  12    5.49    5.36
  -8   8  13   41.86   11.48
   8   8 -13   37.47    9.61
  -8   8  14   -0.00    4.29
   8   8 -14    0.00    3.33
  -8   8  15   27.91    9.17
   8   8 -15    6.35    5.83
  -8  -8  15   17.35    7.42
  -8   8  16    2.40    4.85
   8   8 -16    0.67    4.14
  -8  -8  16    2.15    3.66
  -8   8  17   66.26   13.35
   8   8 -17   21.65    8.21
  -8  -8  17   23.30    8.74
  -8   8  18    9.84    6.59
   8   8 -18    4.50    5.34
  -8  -8  18    3.53    4.39
  -8   8  19   28.13    9.33
   8   8 -19   14.61    7.05
  -8  -8  19    8.42    6.21
  -8   8  20   -0.00    4.69
   8   8 -20    0.00    4.37
  -8  -8  20   -0.00    5.19
  -8   8  21    0.12    4.74
   8   8 -21    2.13    3.41
  -8  -8  21    8.65    6.60
  -8   8  22    0.00    5.75
   8   8 -22    3.21    6.10
   8   8 -23   20.01    8.72
  -8  -8  23   28.68   10.26
  -8   8  24    6.35    7.35
   8   8 -24    9.86    6.81
  -8  -8  24   11.54    8.42
  -8   8  25    5.13    6.45
   8   8 -25    8.12    6.25
  -8  -8  25   18.28    8.89
  -8   8  26   -0.00    5.68
   8   8 -26    1.24    5.60
  -8  -8  26    0.46    4.48
  -8   8  27    2.17    6.95
   8   8 -27   10.45    7.34
  -8  -8  27    4.62    7.50
  -8   8  28   -0.00    4.59
   8   8 -28   -0.00    5.60
  -8  -8  28    4.87    6.38
  -8   8  29    2.52    6.87
   8   8 -29    2.11    5.28
  -8  -8  29    4.53    7.90
  -8   8  30    1.92    5.77
   8   8 -30   -0.00    4.17
  -8  -8  30    2.36    7.15
  -8   8  31    7.62    6.03
   8   8 -31   -0.00    4.30
  -8  -8  31   -0.00    6.80
  -8   8  32   -0.00    5.88
   8   8 -32    2.44    4.55
  -8  -8  32   -0.00    7.85
  -8   8  33    5.58    6.42
   8   8 -33    6.15    5.53
  -8  -8  33   11.26    7.92
   8   8 -34    5.23    6.12
   8   8 -35    0.92    4.30
   8  -9  -1  130.65   20.82
   8   9  -1  108.63   15.79
   8  -9  -2    2.83    4.42
  -8   9   3   39.02   12.08
   8  -9  -3   52.09   12.24
   8   9  -3   52.58    9.31
  -8   9   4    5.96    6.30
   8  -9  -4    4.28    5.85
   8   9  -4    6.51    3.90
  -8   9   5   40.06   11.43
   8   9  -5   47.32    9.36
  -8   9   6    8.11    6.27
   8  -9  -6    2.11    4.38
   8   9  -6   -0.00    2.76
  -8   9   7    8.66    6.94
   8  -9  -7    4.29    4.87
   8   9  -7   17.20    5.48
  -8   9   8    0.25    4.23
  -8   9   8   -0.00    5.02
   8  -9  -8    1.41    4.52
   8   9  -8    3.05    3.65
  -8   9   9   13.22    7.20
  -8   9   9    5.22    5.44
   8  -9  -9   12.82    6.71
   8   9  -9    6.40    4.91
  -8   9  10    0.00    5.48
   8  -9 -10   11.67    6.29
   8   9 -10    5.14    4.71
  -8   9  11   97.19   17.98
   8  -9 -11  101.66   17.99
   8   9 -11   80.76   15.57
  -8   9  12   -0.00    4.80
   8  -9 -12    0.00    3.58
   8   9 -12   -0.00    3.66
  -8  -9  12    0.00    4.03
  -8   9  13    5.54    5.38
   8  -9 -13    0.00    4.97
  -8   9  14    6.84    5.63
   8  -9 -14    0.30    5.62
  -8   9  15   83.76   15.53
   8  -9 -15   84.68   15.61
  -8  -9  15   30.73   10.80
  -8   9  16    5.13    5.54
   8   9 -16   -0.00    2.85
  -8  -9  16    1.73    5.62
  -8   9  17   13.88    6.89
  -8  -9  17    1.31    5.41
  -8   9  18    7.26    6.81
  -8  -9  18   14.43    7.58
  -8   9  19   19.30    8.15
  -8  -9  19   31.50   10.60
  -8   9  20    0.00    4.43
   8   9 -20    0.01    5.23
  -8  -9  20    0.86    4.80
  -8   9  21   22.60    8.65
   8   9 -21    8.52    6.43
  -8  -9  21   23.38    9.52
  -8   9  22   -0.00    4.01
   8   9 -22   -0.00    3.82
  -8  -9  22    6.91    6.68
  -8   9  23   -0.00    4.49
   8   9 -23   -0.00    4.51
  -8  -9  23    0.00    4.90
  -8   9  24    6.87    7.23
   8   9 -24    3.58    4.88
  -8  -9  24    4.68    6.27
  -8   9  25   14.33    7.78
   8   9 -25   22.71    8.59
  -8  -9  25   23.66   10.27
  -8   9  26   -0.00    5.69
   8   9 -26    1.73    5.33
  -8  -9  26    4.57    6.67
  -8   9  27    1.33    5.82
   8   9 -27    2.52    5.50
  -8  -9  27   -0.00    5.91
  -8   9  28   -0.00    4.59
   8   9 -28   -0.00    5.18
  -8  -9  28    2.58    6.05
  -8   9  29    1.64    5.15
   8   9 -29    7.83    6.93
  -8  -9  29    1.34    5.61
  -8   9  30    7.19    7.17
   8   9 -30    1.69    4.95
  -8  -9  30    3.24    6.49
  -8   9  31    0.21    5.64
   8   9 -31    2.77    5.50
  -8  -9  31    4.93    7.26
  -8   9  32    4.79    5.86
   8   9 -32    4.71    7.24
  -8  -9  32    0.60    5.69
   8   9 -33   -0.00    5.48
   8   9 -34   -0.00    5.65
  -8  10   1   27.14   10.60
   8 -10  -1   33.70   10.95
   8  10  -1   34.35    6.90
   8 -10  -2    3.92    5.07
   8  10  -2    0.00    2.18
  -8  10   3   31.31   10.42
   8 -10  -3   44.04   11.71
   8  10  -3   43.78    8.63
  -8  10   4    3.51    4.85
   8 -10  -4   16.87    7.24
   8  10  -4   12.57    4.73
  -8  10   5    7.58    6.41
   8 -10  -5    4.11    4.65
  -8  10   6    0.48    3.42
   8 -10  -6    0.00    4.60
   8  10  -6   -0.00    2.42
  -8  10   7   75.06   16.11
   8 -10  -7   90.59   15.98
   8  10  -7   62.46   11.94
  -8  10   8   -0.00    4.85
   8 -10  -8    0.00    4.21
   8  10  -8   -0.00    2.29
  -8  10   9    0.98    3.61
  -8  10   9    8.10    6.72
   8 -10  -9   11.62    6.88
   8  10  -9   17.22    5.42
  -8  10  10    0.44    5.07
  -8  10  10   -0.00    5.31
   8 -10 -10    0.00    3.90
   8  10 -10   -0.00    2.34
  -8  10  11   10.84    6.67
   8 -10 -11    0.00    3.82
   8  10 -11    4.66    4.00
  -8  10  12   -0.00    4.32
   8 -10 -12   -0.00    3.59
   8  10 -12    1.14    3.62
  -8  10  13   56.04   12.86
   8 -10 -13   35.38    9.86
   8  10 -13   26.82    8.17
  -8  10  14    6.54    6.10
   8 -10 -14    2.10    4.86
   8  10 -14   -0.00    3.79
  -8  10  15    5.72    5.58
   8 -10 -15   -0.00    6.17
   8  10 -15    2.20    3.98
  -8  10  16    2.04    4.63
   8 -10 -16   -0.00    4.85
   8  10 -16    0.97    3.72
  -8  10  17   40.47   11.26
   8 -10 -17   21.80    8.90
   8  10 -17   32.82    9.08
  -8  10  18   -0.00    4.57
   8  10 -18    5.67    4.59
  -8 -10  18   -0.00    6.22
  -8  10  19   42.45   11.37
   8  10 -19   12.66    6.22
  -8 -10  19   24.74    9.49
  -8  10  20    0.00    4.99
   8  10 -20    0.00    3.90
  -8 -10  20   -0.00    6.14
   8  10 -21    5.53    5.14
  -8 -10  21    9.33    7.98
  -8  10  22    2.07    4.76
   8  10 -22    8.14    5.35
  -8 -10  22    5.20    6.31
  -8  10  23    8.36    6.34
   8  10 -23   -0.00    3.98
  -8 -10  23    6.45    6.60
  -8  10  24    3.37    5.63
   8  10 -24    1.49    4.20
  -8 -10  24    1.77    5.96
  -8  10  25    0.00    4.80
   8  10 -25   -0.00    3.68
  -8 -10  25    0.00    7.59
  -8  10  26   -0.00    5.47
   8  10 -26   -0.00    5.02
  -8 -10  26   -0.00    5.03
  -8  10  27    0.00    5.45
   8  10 -27   -0.00    4.74
  -8 -10  27    0.00    6.73
  -8  10  28   -0.00    5.16
   8  10 -28    1.64    5.37
  -8 -10  28   -0.00    5.77
  -8  10  29   29.27   10.36
   8  10 -29    4.14    7.00
  -8 -10  29   15.04    9.07
  -8  10  30    0.11    3.52
   8  10 -30    1.15    5.79
  -8 -10  30    0.00    6.59
   8  10 -31    0.18    3.88
  -8 -10  31   10.13    8.49
  -8  11   1   17.42    8.86
   8 -11  -1   31.29    9.57
  -8  11   2    1.91    5.75
   8 -11  -2   12.38    7.01
   8  11  -2    3.16    2.57
  -8  11   3   13.68    7.21
   8  11  -3   11.66    4.12
  -8  11   4   -0.00    4.12
   8 -11  -4    0.00    4.10
   8  11  -4    0.84    1.79
  -8  11   5   27.14    9.66
   8 -11  -5   31.17    9.51
   8  11  -5   17.64    5.87
  -8  11   6   -0.00    4.06
   8 -11  -6   -0.00    3.77
   8  11  -6   -0.00    2.13
  -8  11   7    3.39    5.40
   8 -11  -7   19.26    7.90
   8  11  -7   -0.00    2.33
  -8  11   8   22.54    8.89
   8  11  -8    5.17    3.85
  -8  11   9   22.83    9.16
   8 -11  -9   24.86    9.11
   8  11  -9   29.21    7.60
  -8  11  10   -0.00    4.52
   8 -11 -10    1.44    3.45
   8  11 -10   -0.00    3.42
  -8  11  11   32.40    9.82
  -8  11  11   18.52    8.79
   8 -11 -11   28.55    9.61
   8  11 -11   29.79    8.01
  -8  11  12    9.45    6.71
  -8  11  12    1.45    5.07
   8 -11 -12    3.75    5.37
   8  11 -12    1.27    2.77
  -8  11  13    0.00    5.34
   8 -11 -13   -0.00    3.43
   8  11 -13   10.49    5.24
  -8  11  14   -0.00    4.63
   8 -11 -14    2.81    5.33
   8  11 -14   -0.00    3.09
  -8  11  15   42.03   11.94
   8 -11 -15   38.72   11.26
   8  11 -15   49.91   11.23
  -8  11  16    1.78    3.95
   8 -11 -16    0.84    4.10
   8  11 -16   -0.00    3.72
  -8  11  17    0.52    5.25
   8 -11 -17    2.95    4.56
   8  11 -17    0.00    3.79
  -8  11  18    0.58    3.81
   8 -11 -18    0.80    3.99
   8  11 -18    0.13    3.48
  -8  11  19   21.77    9.57
   8 -11 -19   13.10    6.66
   8  11 -19    5.11    4.85
  -8  11  20    1.66    4.88
   8 -11 -20   -0.00    4.41
   8  11 -20   -0.00    4.55
  -8  11  21    7.15    7.12
   8  11 -21    8.20    5.71
  -8  11  22    0.99    5.71
   8  11 -22    2.94    3.65
  -8  11  23   -0.00    5.15
   8  11 -23   -0.00    5.02
  -8  11  24    4.17    5.12
   8  11 -24    0.00    3.69
  -8  11  25    2.28    5.38
   8  11 -25   14.63    7.08
  -8  11  26    0.00    4.85
   8  11 -26    2.46    5.45
  -8 -11  26    0.00    5.29
  -8  11  27   -0.00    4.59
   8  11 -27    1.73    5.15
  -8 -11  27   -0.00    5.48
  -8  11  28   -0.00    5.70
  -8 -11  28   -0.00    6.34
  -8  11  29   -0.00    5.53
  -8 -11  29    3.64    7.13
  -8  11  30    2.70    5.30
  -8 -11  30   -0.00    6.81
  -8 -11  31    4.44    8.46
  -8  12   1   -0.00    5.35
   8 -12  -1    2.85    5.20
   8  12  -1   -0.00    1.48
  -8  12   2   -0.00    5.65
   8 -12  -2   -0.00    4.67
   8  12  -2    1.26    1.95
  -8  12   3   43.48   12.35
   8 -12  -3   16.85    8.92
   8  12  -3   39.34    7.81
  -8  12   4    0.69    3.63
   8 -12  -4    0.37    3.28
   8  12  -4    2.56    2.95
  -8  12   5    1.68    4.49
   8 -12  -5    3.24    3.82
   8  12  -5   -0.00    2.89
  -8  12   6    2.68    4.86
   8 -12  -6    2.11    4.69
   8  12  -6   -0.00    2.70
  -8  12   7   32.97   10.83
   8 -12  -7   30.29    9.46
   8  12  -7   29.42    8.09
  -8  12   8   11.56    7.27
   8 -12  -8    6.49    5.63
   8  12  -8    4.53    3.84
  -8  12   9   10.52    7.07
   8 -12  -9   33.10    9.34
   8  12  -9   22.70    7.48
  -8  12  10   -0.00    3.89
   8 -12 -10    2.86    4.52
   8  12 -10    2.85    3.48
  -8  12  11   10.28    6.02
   8 -12 -11    1.94    3.45
   8  12 -11   -0.00    4.12
  -8  12  12    0.25    4.05
   8 -12 -12   -0.00    5.23
   8  12 -12   -0.00    4.18
  -8  12  13   11.47    6.98
  -8  12  13   19.50    8.83
   8 -12 -13    8.23    6.39
   8  12 -13   26.59    8.00
  -8  12  14    1.64    5.35
   8 -12 -14   -0.00    4.78
   8  12 -14    2.80    4.18
  -8  12  15    7.13    5.79
   8 -12 -15    0.25    3.10
   8  12 -15    2.66    4.05
  -8  12  16    0.89    5.46
   8 -12 -16    0.66    3.84
   8  12 -16   -0.00    4.03
  -8  12  17    6.99    5.74
   8 -12 -17    3.15    5.69
   8  12 -17    1.85    4.36
  -8  12  18    2.39    4.61
   8 -12 -18    2.36    4.71
   8  12 -18    6.97    5.78
  -8  12  19    9.56    6.95
   8 -12 -19    0.15    4.75
   8  12 -19    7.46    6.22
  -8  12  20   -0.00    4.57
   8 -12 -20    2.80    4.94
   8  12 -20   -0.00    4.66
  -8  12  21    2.42    5.62
   8 -12 -21    5.60    5.61
   8  12 -21   -0.00    3.63
  -8  12  22   -0.00    5.12
   8 -12 -22   -0.00    5.31
   8  12 -22    5.26    5.67
  -8  12  23    0.00    6.36
   8 -12 -23   21.17    8.49
   8  12 -23   11.27    6.50
  -8  12  24    1.04    5.75
   8  12 -24   -0.00    5.21
  -8  12  25    0.00    5.46
  -8  12  26    8.57    7.59
  -8  12  27   -0.00    5.28
  -8  13   1    8.41    6.62
   8 -13  -1    7.83    6.42
   8  13  -1   11.84    4.12
  -8  13   2    3.28    4.72
   8 -13  -2    2.66    4.87
  -8  13   3   -0.00    4.12
   8 -13  -3    0.00    3.73
   8  13  -3    1.67    2.93
  -8  13   4    9.85    7.56
   8 -13  -4    3.04    4.57
   8  13  -4   16.17    4.88
  -8  13   5   37.19   11.34
   8 -13  -5   13.00    8.02
   8  13  -5   20.52    6.01
  -8  13   6    1.94    4.40
   8  13  -6    1.41    2.71
  -8  13   7    1.88    4.56
   8 -13  -7    7.67    5.33
   8  13  -7    7.47    4.32
  -8  13   8    0.00    3.08
   8 -13  -8    4.04    4.38
   8  13  -8    3.18    3.33
  -8  13   9   13.23    7.44
   8 -13  -9   17.64    7.44
   8  13  -9    8.11    4.94
  -8  13  10   14.04    8.32
   8 -13 -10    6.08    5.02
   8  13 -10    9.22    4.42
  -8  13  11    7.71    6.73
   8 -13 -11    6.86    5.92
   8  13 -11    8.52    5.09
  -8  13  12   10.00    6.89
   8 -13 -12    4.29    4.64
   8  13 -12    1.09    2.69
  -8  13  13    2.99    5.22
   8 -13 -13    0.83    3.12
   8  13 -13    0.82    3.09
  -8  13  14    1.04    5.28
   8 -13 -14   -0.00    4.00
   8  13 -14    4.38    4.19
  -8  13  15   11.70    7.46
   8 -13 -15    3.09    5.16
   8  13 -15   21.56    6.91
  -8  13  16    3.60    5.21
   8 -13 -16    1.96    4.93
   8  13 -16   -0.00    3.00
  -8  13  17    0.00    5.02
   8 -13 -17    0.00    3.92
   8  13 -17   -0.00    4.49
  -8  13  18   -0.00    3.96
   8 -13 -18   -0.00    5.12
   8  13 -18   -0.00    4.27
  -8  13  19   -0.00    5.17
   8 -13 -19    0.20    3.74
   8  13 -19    6.66    5.74
  -8  13  20    7.20    6.28
   8 -13 -20   -0.00    3.64
   8  13 -20    3.70    4.73
  -8  13  21    6.36    6.00
   8 -13 -21    4.46    5.67
  -8  13  22    0.00    4.18
   8 -13 -22   -0.00    5.17
  -8  13  23    4.79    7.25
   8 -13 -23    4.94    4.61
  -8  13  24    5.90    6.35
   8 -13 -24   -0.00    5.50
  -8  13  25   11.48    8.36
   8 -13 -25   11.18    7.28
  -8  13  26    4.65    6.20
   8 -13 -26    0.31    4.38
  -8  14   1    9.13    6.99
   8 -14  -1    8.18    6.80
   8  14  -1   18.81    5.12
  -8  14   2    5.70    6.11
   8  14  -2   17.23    4.98
  -8  14   3    4.68    5.00
   8 -14  -3    4.44    5.22
   8  14  -3    6.53    3.47
  -8  14   4   -0.00    4.54
   8 -14  -4    2.29    5.78
   8  14  -4   -0.00    1.90
  -8  14   5   -0.00    6.96
   8 -14  -5    3.27    5.65
   8  14  -5   -0.00    2.36
  -8  14   6    3.65    5.03
   8 -14  -6    4.06    5.50
   8  14  -6   -0.00    2.80
  -8  14   7    0.00    4.36
   8 -14  -7   -0.00    4.70
   8  14  -7   10.38    4.36
  -8  14   8    5.10    6.17
   8 -14  -8   23.92    9.06
   8  14  -8   12.90    5.47
  -8  14   9    8.44    6.83
   8 -14  -9    7.76    5.58
   8  14  -9    3.36    3.34
  -8  14  10    0.30    3.91
   8 -14 -10    0.64    3.60
   8  14 -10    1.09    3.42
  -8  14  11   -0.00    4.71
   8 -14 -11    0.00    2.92
   8  14 -11    4.68    4.78
  -8  14  12    1.42    3.88
   8 -14 -12   11.52    6.21
   8  14 -12   -0.00    3.88
  -8  14  13   18.08    7.99
   8 -14 -13   21.99    8.54
   8  14 -13    5.07    5.13
  -8  14  14    2.35    4.64
   8 -14 -14   -0.00    4.19
   8  14 -14    0.00    3.79
  -8  14  15    0.00    5.70
   8 -14 -15    5.96    5.17
   8  14 -15    0.32    3.57
  -8  14  16    1.30    4.64
   8 -14 -16    0.58    3.71
   8  14 -16   -0.00    3.84
  -8  14  17   -0.00    5.28
   8 -14 -17    5.77    5.99
  -8  14  18    5.89    6.10
   8 -14 -18    2.49    6.34
  -8  14  19    4.97    6.58
   8 -14 -19    6.05    5.56
  -8  14  20   -0.00    5.43
   8 -14 -20   -0.00    4.35
  -8  14  21    3.97    4.97
   8 -14 -21    0.71    4.77
  -8  14  22    3.89    5.01
   8 -14 -22    0.00    4.64
  -8  14  23   12.07    7.62
   8 -14 -23    0.00    5.05
  -8  14  24   -0.00    3.28
  -8  15   1   14.94    8.12
   8 -15  -1    0.10    4.65
   8  15  -1    3.97    2.80
  -8  15   2   -0.00    4.98
   8 -15  -2   -0.00    3.99
   8  15  -2   -0.00    2.10
  -8  15   3   -0.00    4.22
   8 -15  -3    4.09    6.13
   8  15  -3    4.41    3.19
  -8  15   4    0.67    4.59
   8 -15  -4    0.00    5.11
   8  15  -4    7.41    3.64
  -8  15   5    3.87    6.92
   8 -15  -5    1.20    5.42
   8  15  -5   11.47    4.37
  -8  15   6    3.09    5.41
   8 -15  -6    5.14    5.01
   8  15  -6    3.95    3.39
  -8  15   7    2.50    4.78
   8 -15  -7   -0.00    4.48
   8  15  -7   -0.00    2.46
  -8  15   8    0.25    3.88
   8 -15  -8    4.30    5.64
   8  15  -8   -0.00    2.50
  -8  15   9    0.00    4.23
   8 -15  -9    2.70    5.32
   8  15  -9    0.75    2.46
  -8  15  10    2.16    5.55
   8 -15 -10   -0.00    2.93
   8  15 -10    4.30    3.85
  -8  15  11   10.02    7.44
   8 -15 -11    5.97    5.64
   8  15 -11    0.48    3.22
  -8  15  12    2.58    4.62
   8 -15 -12    0.00    3.13
   8  15 -12    0.00    4.29
  -8  15  13    3.30    4.51
   8 -15 -13    4.09    5.64
  -8  15  14    5.96    6.34
   8 -15 -14   10.28    6.69
  -8  15  15    5.66    6.49
   8 -15 -15    6.31    5.53
  -8  15  16    0.00    4.50
   8 -15 -16   -0.00    4.49
   8 -15 -17    6.37    6.08
   8 -15 -18   -0.00    4.01
   8 -15 -19    2.64    4.47
  -8  16   1    2.77    5.14
   8 -16  -1    3.90    6.65
   8  16  -1    0.00    2.17
  -8  16   2    0.92    5.81
   8 -16  -2   -0.00    4.35
   8  16  -2    3.33    2.61
  -8  16   3    2.29    4.59
   8 -16  -3   -0.00    4.16
   8  16  -3   -2.56    2.98
  -8  16   4   -0.00    4.44
   8 -16  -4   -0.00    3.70
   8  16  -4    0.00    2.52
  -8  16   5   -0.00    5.20
   8 -16  -5   -0.00    4.78
   8  16  -5   -0.00    2.45
  -8  16   6    6.45    6.40
   8 -16  -6   -0.00    3.75
   8  16  -6    0.33    2.32
  -8  16   7   -0.00    6.61
   8 -16  -7    1.91    4.73
  -8  16   8    0.00    5.78
   8 -16  -8   -0.00    5.39
  -8  16   9    0.05    3.25
   8 -16  -9    0.12    5.55
   8 -16 -10    3.92    5.68
   8 -16 -11    0.62    4.54
   8 -16 -12    3.51    5.37
   8 -16 -13    0.00    4.30
   8 -16 -14   -0.00    3.49
   8 -17  -1   -0.00    6.07
   8 -17  -2    3.50    5.12
   8 -17  -3   -0.00    5.86
   8 -17  -4    0.57    5.27
   8 -17  -5   10.49    6.80
   8 -17  -6    1.84    5.29
   8 -17  -7    0.00    4.72
   8 -17  -8    5.30    4.86
   8 -17  -9   -0.00    4.61
  -7   0   1  856.42   94.95
  -7   0   1  792.76   94.28
  -7   0   1  847.09   94.37
   7   0  -1  862.53   94.48
   7   0  -1  878.72   95.76
  -7   0   2   -0.00    2.26
  -7   0   2    0.00    2.64
  -7   0   2    0.00    3.16
   7   0  -2    0.00    3.41
   7   0  -2    1.74    3.57
  -7   0   3   17.03    5.42
  -7   0   3    5.93    4.41
   7   0  -3   15.61    5.26
   7   0  -3    7.46    5.17
  -7   0   4    0.00    2.69
   7   0  -4    0.00    2.90
   7   0  -4    1.25    3.62
  -7   0   5   25.32    7.41
   7   0  -5   32.04    7.76
   7   0  -5   36.69    8.64
  -7   0   6   -0.00    4.16
   7   0  -6    0.89    3.29
   7   0  -6    0.00    2.63
  -7   0   7  344.69   42.51
   7   0  -7  342.14   41.62
  -7   0   8   -0.00    3.00
   7   0  -8   -0.00    3.22
  -7   0   9   16.80    6.66
   7   0  -9   19.82    7.26
  -7   0  10   -0.00    3.73
   7   0 -10    2.55    4.09
  -7   0  11  356.60   43.83
   7   0 -11  345.29   44.75
  -7   0  12   -0.00    3.89
   7   0 -12    3.20    4.17
  -7   0  13  155.46   20.90
   7   0 -13   91.41   18.25
   7   0 -14   -0.00    4.55
   7   0 -15    7.43    5.86
   7   0 -16    4.14    4.80
  -7   0  17  502.79   63.77
   7   0 -17  566.58   65.86
  -7   0  18    0.00    5.01
   7   0 -18    0.36    5.53
  -7   0  19   22.97    8.28
   7   0 -19   16.98    8.15
  -7   0  20    0.00    5.26
   7   0 -20    0.21    4.49
  -7   0  21   17.33    7.74
   7   0 -21    8.17    6.43
  -7   0  22   -0.00    5.45
   7   0 -22   -0.00    5.89
  -7   0  23   64.33   15.01
  -7   0  24    4.45    6.51
  -7   0  25    0.00    5.27
  -7   0  26    1.57    6.68
  -7   0  27   88.96   18.89
  -7   0  28    0.00    6.76
  -7   0  29   17.39   10.00
  -7   0  30   -0.00    5.86
  -7   0  31   27.52   10.55
  -7   0  32   -0.00    6.86
  -7   0  33   35.84   13.63
  -7   0  34    6.71    9.06
  -7   0  35   -0.00    6.49
  -7   0  36    1.59    5.93
  -7   0  37   10.23    8.37
  -7   1   1   -0.00    2.70
  -7   1   1   -0.00    2.90
  -7   1   1    0.26    3.47
   7  -1  -1    5.65    3.89
   7  -1  -1    0.39    1.91
   7  -1  -1    3.46    4.41
   7   1  -1    4.29    3.35
   7   1  -1    4.05    4.42
  -7  -1   1   -0.00    2.69
  -7   1   2   52.04   10.80
  -7   1   2   65.35   11.36
  -7   1   2   49.60   10.30
   7  -1  -2   50.83   10.17
   7  -1  -2   59.65   10.72
   7  -1  -2   60.28   11.51
   7   1  -2   75.67   11.18
   7   1  -2   38.04    9.60
  -7  -1   2   56.34   10.26
  -7   1   3  272.74   35.34
  -7   1   3  278.12   34.98
   7  -1  -3  265.74   34.49
   7  -1  -3  250.01   35.24
   7   1  -3  349.88   35.50
   7   1  -3  275.20   35.02
  -7  -1   3  270.53   34.59
  -7   1   4    0.26    2.74
  -7   1   4   -0.00    2.70
   7  -1  -4    0.04    2.82
   7  -1  -4    2.42    4.29
   7   1  -4   -0.00    2.96
   7   1  -4   -0.00    2.90
  -7  -1   4    8.47    4.15
  -7   1   5   79.46   14.25
  -7   1   5   81.61   14.19
   7  -1  -5   87.75   14.37
   7  -1  -5  106.25   16.41
   7   1  -5   85.93   13.69
   7   1  -5   98.62   15.45
  -7  -1   5   86.01   14.31
  -7   1   6   -0.00    3.22
  -7   1   6    2.86    3.42
   7  -1  -6    2.09    3.02
   7  -1  -6    4.76    4.68
   7   1  -6    0.00    3.10
   7   1  -6    1.43    3.63
  -7  -1   6    4.96    3.81
  -7   1   7   40.27    9.30
  -7   1   7   35.11    8.47
   7  -1  -7   34.54    8.98
   7   1  -7   43.89    9.31
   7   1  -7   28.10    7.95
  -7  -1   7   57.34    9.96
  -7   1   8   12.88    5.77
   7  -1  -8   29.69    8.06
   7   1  -8   21.33    6.36
   7   1  -8    9.84    5.22
  -7  -1   8   21.63    6.51
  -7   1   9  361.08   42.72
   7  -1  -9  307.79   42.05
   7   1  -9  339.43   42.31
  -7  -1   9  335.91   41.51
   7  -1 -10   16.20    7.44
   7   1 -10   29.24    8.43
  -7  -1  10   38.14    8.44
  -7   1  11   90.34   16.37
   7  -1 -11  102.99   17.38
   7   1 -11   94.44   16.54
  -7  -1  11  100.79   16.79
  -7   1  12    2.05    4.19
   7  -1 -12    0.00    4.11
   7   1 -12   -0.00    3.26
  -7  -1  12    0.00    4.37
  -7   1  13  190.82   25.39
   7  -1 -13  195.48   26.73
   7   1 -13  161.46   24.93
  -7  -1  13  142.03   23.70
   7  -1 -14    0.00    4.31
   7   1 -14    4.65    4.68
  -7  -1  14    0.00    3.85
   7  -1 -15  207.63   26.43
   7   1 -15  118.39   22.12
   7  -1 -16   44.89   11.86
   7   1 -16   45.85   11.57
  -7   1  17   32.03   10.01
   7  -1 -17   44.35   11.38
   7   1 -17   40.55   10.74
  -7   1  18   -0.00    5.63
   7  -1 -18    0.00    4.97
   7   1 -18    0.00    4.73
  -7  -1  18   -0.00    4.35
  -7   1  19  218.10   30.36
   7  -1 -19  194.54   30.44
  -7  -1  19  200.94   29.94
  -7   1  20    6.09    5.86
   7  -1 -20    3.55    4.62
  -7  -1  20    6.54    7.36
  -7   1  21   82.41   16.42
   7  -1 -21   91.88   17.83
  -7  -1  21   72.35   15.95
  -7   1  22   -0.00    5.94
   7  -1 -22   -0.00    5.38
  -7  -1  22    3.28    6.00
  -7   1  23   38.32   11.03
   7  -1 -23   22.64    9.41
  -7  -1  23   34.18   10.83
  -7   1  24   13.99    7.95
   7  -1 -24   12.88    7.89
  -7  -1  24   40.40   11.64
  -7   1  25   72.99   15.63
   7  -1 -25   84.36   17.56
   7   1 -25   65.93   15.78
  -7  -1  25   66.02   16.23
  -7   1  26    0.57    5.30
   7   1 -26    7.29    6.33
  -7  -1  26   -0.00    6.08
  -7   1  27   10.05    6.86
   7   1 -27    4.61    6.48
  -7  -1  27    6.19    6.87
  -7   1  28   -0.00    4.19
   7   1 -28   -0.00    5.72
  -7   1  29   39.17   12.43
   7   1 -29   58.84   14.88
  -7  -1  29   32.64   11.57
  -7   1  30   -0.00    4.86
  -7  -1  30    2.19    5.56
  -7   1  31   37.38   12.86
  -7  -1  31   39.85   12.69
  -7   1  32    5.94    6.86
  -7  -1  32    4.79    8.77
  -7   1  33    4.20    7.05
  -7  -1  33   -0.00    5.58
  -7   1  34    0.00    4.80
  -7  -1  34    1.93    5.73
  -7   1  35    7.83    8.34
  -7  -1  35   24.22   10.62
  -7   1  36   -0.00    6.77
  -7  -1  36   -0.00    7.73
  -7   1  37    0.00    8.26
  -7  -1  37    1.34    5.50
  -7   2   1   48.18    9.79
  -7   2   1   40.56    9.10
   7  -2  -1   32.01    8.23
   7  -2  -1   44.49    9.14
   7  -2  -1   24.73    7.96
   7   2  -1   45.55    8.29
   7   2  -1   35.60    8.02
  -7  -2   1   32.04    7.61
  -7  -2   1   45.06    7.92
  -7   2   2   45.21   10.24
  -7   2   2   66.68   11.04
   7  -2  -2   58.86   10.62
   7  -2  -2   51.27   10.11
   7  -2  -2   54.79   11.09
   7   2  -2   65.32    9.97
   7   2  -2   36.38    8.67
  -7  -2   2   46.92    9.14
  -7  -2   2   44.19    8.72
  -7   2   3    5.29    4.68
  -7   2   3   13.33    5.39
  -7   2   3    1.52    3.17
   7  -2  -3   22.28    5.98
   7  -2  -3   10.24    4.32
   7  -2  -3   14.82    5.77
   7   2  -3    3.66    3.41
   7   2  -3   10.79    4.49
  -7  -2   3    5.32    3.58
  -7   2   4   14.59    5.44
  -7   2   4    6.92    4.35
   7  -2  -4    8.71    4.62
   7   2  -4   11.13    4.80
   7   2  -4    9.14    5.19
  -7  -2   4   13.57    5.04
  -7   2   5  344.58   38.08
  -7   2   5  272.52   36.65
   7  -2  -5  272.90   37.48
   7   2  -5  317.55   36.79
   7   2  -5  281.01   36.55
  -7  -2   5  278.24   36.12
  -7   2   6   10.22    4.75
  -7   2   6   23.00    6.55
   7  -2  -6   12.53    5.74
   7   2  -6   14.77    5.44
   7   2  -6   17.96    6.27
  -7  -2   6   18.79    5.80
  -7   2   7  314.18   38.88
  -7   2   7  353.43   39.24
   7  -2  -7  275.24   38.49
   7   2  -7  296.02   37.68
   7   2  -7  293.11   37.84
  -7  -2   7  290.06   37.20
  -7   2   8   -0.00    3.73
  -7   2   8   11.41    5.30
   7  -2  -8   10.32    5.26
   7   2  -8    6.97    5.19
   7   2  -8    0.00    3.82
  -7  -2   8    8.12    4.18
  -7   2   9   61.65   12.44
  -7   2   9   67.82   12.84
   7  -2  -9   45.44   12.06
   7   2  -9  111.25   15.04
   7   2  -9   68.32   12.86
  -7  -2   9   65.75   12.37
  -7   2  10   19.62    6.75
   7  -2 -10    8.17    5.74
   7   2 -10   14.58    6.02
  -7  -2  10   23.38    7.13
  -7   2  11  194.03   25.32
   7  -2 -11  212.78   26.55
   7   2 -11  138.26   23.13
  -7  -2  11  141.42   22.75
  -7   2  12   74.96   13.21
   7  -2 -12   39.78   10.60
   7   2 -12   45.78   10.67
  -7  -2  12   48.81   10.80
   7  -2 -13   82.69   15.99
   7   2 -13   85.17   15.58
   7  -2 -14    3.46    4.38
   7   2 -14    0.53    3.59
  -7  -2  14    4.43    5.19
   7  -2 -15   37.45   10.25
   7   2 -15   23.48    8.19
  -7   2  16   78.51   15.22
   7  -2 -16   71.71   15.40
  -7   2  17  108.58   17.70
   7  -2 -17   82.40   17.88
  -7   2  18   74.88   14.99
   7  -2 -18   61.03   13.96
  -7  -2  18   43.31   11.89
  -7   2  19    2.28    4.37
   7  -2 -19    0.87    5.11
  -7  -2  19    2.57    5.08
  -7   2  20   17.66    7.06
   7  -2 -20   11.36    7.55
  -7  -2  20    8.55    7.03
  -7   2  21   95.89   15.70
   7  -2 -21    6.79    7.19
  -7  -2  21   69.70   14.21
  -7   2  22   12.15    7.18
   7  -2 -22    1.21    5.41
  -7  -2  22   13.60    7.12
  -7   2  23   39.70   12.27
   7  -2 -23   60.60   14.76
   7   2 -23   76.79   14.85
  -7  -2  23   52.55   14.00
  -7   2  24    2.90    5.18
   7  -2 -24    3.09    5.59
   7   2 -24    2.31    4.32
  -7  -2  24   -0.00    5.53
  -7   2  25   23.65    8.47
   7  -2 -25   10.27    7.55
   7   2 -25   15.69    7.69
  -7  -2  25   20.94    8.93
  -7   2  26    6.54    6.03
   7   2 -26   -0.00    4.19
  -7  -2  26   -0.00    5.08
  -7   2  27   15.75    7.19
   7   2 -27   11.04    7.42
  -7  -2  27   34.69   10.72
  -7   2  28    0.00    5.57
   7   2 -28   15.65    7.65
  -7  -2  28    8.89    7.38
  -7   2  29   25.48    9.28
   7   2 -29   25.68    9.39
  -7  -2  29   20.01    8.93
  -7   2  30    0.00    4.13
   7   2 -30    3.78    5.12
  -7  -2  30    7.30    6.73
  -7   2  31    5.51    6.55
  -7  -2  31    2.98    6.21
  -7   2  32   -0.00    5.93
  -7  -2  32    4.89    6.23
  -7   2  33   19.04    8.77
  -7  -2  33    8.14    7.82
  -7   2  34   -0.00    5.00
  -7  -2  34    4.53    6.87
  -7   2  35    0.00    5.51
  -7  -2  35    3.05    5.93
  -7   2  36    4.00    6.21
  -7  -2  36    0.59    5.28
  -7   2  37   10.84    6.93
  -7   3   1    0.61    3.48
  -7   3   1   -0.00    3.26
  -7   3   1    0.00    3.04
   7  -3  -1   -0.00    3.04
   7  -3  -1   -0.00    3.51
   7   3  -1   -0.00    2.54
   7   3  -1   -0.00    3.01
  -7  -3   1   -0.00    2.31
  -7  -3   1    1.68    2.08
  -7   3   2  181.95   24.66
  -7   3   2  175.51   24.71
  -7   3   2  190.15   24.66
   7  -3  -2  205.23   25.16
   7  -3  -2  179.30   24.97
   7   3  -2  147.97   21.94
   7   3  -2  175.96   23.14
  -7  -3   2  163.47   22.65
  -7  -3   2  162.89   21.87
  -7   3   3   63.49   12.13
  -7   3   3   56.04   11.00
   7  -3  -3   57.99   11.25
   7   3  -3   55.81    9.98
   7   3  -3   44.79    9.68
  -7  -3   3   50.84    9.72
  -7   3   4    1.18    3.24
  -7   3   4    9.02    5.39
   7  -3  -4    4.80    4.26
   7  -3  -4   12.59    5.42
   7   3  -4    7.41    4.24
   7   3  -4    6.03    4.08
  -7  -3   4    9.69    4.54
  -7   3   5  100.63   18.15
  -7   3   5  150.61   19.67
   7  -3  -5  121.52   19.25
   7   3  -5  139.97   18.57
   7   3  -5   99.18   17.06
  -7  -3   5  118.59   17.31
  -7   3   6   19.20    6.48
   7  -3  -6   20.63    6.82
   7   3  -6    9.14    5.00
   7   3  -6   21.96    6.29
  -7  -3   6   29.76    6.70
  -7   3   7    2.74    3.46
  -7   3   7    2.82    3.72
   7  -3  -7   -0.00    3.95
   7   3  -7   -0.00    3.10
   7   3  -7   -0.00    2.82
  -7  -3   7    0.41    2.69
  -7   3   8   -0.00    2.77
  -7   3   8    0.43    2.49
   7  -3  -8   -0.00    4.07
   7   3  -8    0.49    3.73
   7   3  -8    1.69    2.94
  -7  -3   8   -0.00    3.11
  -7   3   9  318.79   36.46
  -7   3   9  247.88   34.25
   7  -3  -9  239.26   34.84
   7   3  -9  244.90   33.95
   7   3  -9  252.05   33.71
  -7  -3   9  287.46   34.32
  -7   3  10   68.83   14.25
  -7   3  10  107.13   16.37
   7  -3 -10   72.39   15.54
   7   3 -10   97.51   15.78
   7   3 -10   98.51   15.47
  -7  -3  10   73.13   14.08
  -7   3  11    5.94    5.14
   7  -3 -11    7.34    6.01
   7   3 -11   12.43    5.86
  -7  -3  11   11.44    5.46
  -7   3  12    7.48    5.04
   7  -3 -12   -0.00    4.85
   7   3 -12   -0.00    3.75
  -7  -3  12   -0.00    3.47
   7  -3 -13   55.81   13.73
  -7  -3  13  110.38   16.12
   7  -3 -14  132.69   20.42
  -7  -3  14   90.53   17.54
  -7   3  15  228.77   29.89
   7  -3 -15  180.88   29.47
  -7   3  16   25.34    8.56
   7  -3 -16   30.12    9.67
  -7   3  17    4.62    5.30
   7  -3 -17    3.09    4.75
  -7   3  18   32.26    9.55
   7  -3 -18   25.69    9.99
  -7  -3  18   48.67   11.38
  -7   3  19  433.53   49.74
   7  -3 -19  331.60   49.04
   7   3 -19  380.13   48.41
  -7  -3  19  371.49   49.26
  -7   3  20    3.48    5.54
   7  -3 -20    3.33    5.28
   7   3 -20    0.00    4.17
  -7  -3  20    3.39    5.00
  -7   3  21    0.00    6.30
   7  -3 -21    9.78    6.95
   7   3 -21    5.78    4.92
  -7  -3  21    9.39    6.51
  -7   3  22   -0.00    5.41
   7  -3 -22   -0.00    3.82
   7   3 -22    2.78    4.25
  -7  -3  22   -0.00    4.46
  -7   3  23   22.32    9.32
   7  -3 -23   20.42    9.26
   7   3 -23   13.13    7.20
  -7  -3  23   51.75   12.60
  -7   3  24    6.34    6.78
   7   3 -24   11.65    6.62
  -7  -3  24   12.84    7.21
  -7   3  25   30.47    9.91
   7   3 -25   21.49    8.99
  -7  -3  25   25.02   10.25
  -7   3  26    0.00    3.78
   7   3 -26    3.89    5.14
  -7  -3  26   -0.00    4.89
  -7   3  27    1.08    4.59
   7   3 -27    2.03    4.68
  -7  -3  27    5.42    5.10
  -7   3  28    2.57    5.64
   7   3 -28    2.68    4.08
  -7  -3  28   -0.00    5.52
  -7   3  29   17.40    8.41
   7   3 -29   29.48    9.98
  -7  -3  29    6.56    7.62
  -7   3  30    2.82    6.30
   7   3 -30    8.55    6.03
  -7  -3  30    8.90    7.14
  -7   3  31   22.38    9.58
   7   3 -31   17.44    8.61
  -7  -3  31   19.14   10.22
  -7   3  32    3.24    6.24
  -7  -3  32    9.04    7.22
  -7   3  33    4.84    5.58
  -7  -3  33   15.43    8.27
  -7   3  34    0.00    5.44
  -7  -3  34    5.90    7.06
  -7   3  35   15.17    9.12
  -7  -3  35   11.12    8.57
  -7   3  36    7.12    6.36
  -7  -3  36    0.00    6.61
  -7   4   1   88.32   14.55
  -7   4   1   73.82   12.86
   7  -4  -1   55.80   11.72
   7  -4  -1   49.43   11.81
   7   4  -1   69.99   10.82
   7   4  -1   71.81   11.34
  -7  -4   1   52.92   10.10
  -7  -4   1   65.43    9.71
  -7   4   2   98.15   17.22
  -7   4   2  121.85   18.80
  -7   4   2   86.67   16.74
   7  -4  -2  110.19   17.99
   7  -4  -2  131.20   18.95
   7   4  -2  119.14   16.43
   7   4  -2  100.96   15.60
  -7  -4   2  133.83   16.63
  -7  -4   2  104.93   14.75
  -7   4   3    9.88    5.99
  -7   4   3   12.36    5.92
  -7   4   3   19.95    6.64
   7  -4  -3   15.44    6.06
   7  -4  -3   12.63    5.90
   7   4  -3   17.27    5.25
   7   4  -3    8.09    4.41
  -7  -4   3    8.40    3.99
  -7   4   4   33.16    8.62
  -7   4   4   50.92   10.44
  -7   4   4   38.67    9.11
   7  -4  -4   33.53    8.53
   7  -4  -4   26.33    8.36
   7   4  -4   38.28    8.11
   7   4  -4   34.63    7.74
  -7  -4   4   32.47    7.35
  -7   4   5   82.90   15.45
  -7   4   5   77.26   14.84
   7  -4  -5   83.19   15.17
   7  -4  -5  119.15   17.78
   7   4  -5   83.91   14.44
   7   4  -5   92.86   14.30
  -7  -4   5   98.87   14.31
  -7   4   6   74.86   13.71
  -7   4   6   55.42   12.28
   7  -4  -6   70.35   13.70
   7   4  -6   57.43   11.62
   7   4  -6   70.20   11.96
  -7  -4   6   71.19   12.04
  -7   4   7   55.32   11.48
  -7   4   7   47.36   11.05
   7  -4  -7   48.79   11.29
   7   4  -7   36.58    9.51
   7   4  -7   58.60   10.35
  -7  -4   7   58.01   10.46
  -7   4   8   53.53   12.15
  -7   4   8   77.99   13.56
   7  -4  -8   67.76   13.55
   7   4  -8   76.51   13.23
   7   4  -8   52.62   11.20
  -7  -4   8   74.66   12.40
  -7   4   9   38.80    9.82
   7  -4  -9   34.24    9.77
   7   4  -9   48.90   10.65
  -7   4  10    3.92    4.80
   7  -4 -10    2.91    4.39
   7   4 -10    6.20    4.80
  -7  -4  10    1.68    3.13
  -7   4  11  125.01   19.62
   7  -4 -11  132.81   20.61
  -7  -4  11   95.38   17.30
  -7   4  12  170.32   26.27
   7  -4 -12  202.88   28.20
  -7  -4  12  175.62   25.99
  -7   4  13  163.04   24.79
   7  -4 -13  156.69   25.40
  -7  -4  13  169.95   24.97
  -7   4  14   30.81   10.08
  -7   4  14   40.84   10.46
   7  -4 -14   38.27   10.74
  -7  -4  14   40.07   10.19
  -7   4  15   56.92   12.84
   7  -4 -15   41.26   12.12
   7   4 -15   50.70   11.33
  -7   4  16   16.25    7.74
   7  -4 -16   44.68   11.96
   7   4 -16   36.98    9.23
  -7   4  17  180.50   27.77
   7  -4 -17  166.95   28.39
   7   4 -17  213.24   28.49
  -7   4  18   18.01    7.69
   7  -4 -18   22.49    8.64
   7   4 -18   24.38    7.87
  -7  -4  18   25.02    9.01
  -7   4  19   46.54   11.25
   7  -4 -19   28.54   10.70
   7   4 -19   32.69    9.66
  -7  -4  19   19.83    9.02
  -7   4  20   37.99   10.35
   7  -4 -20   27.66    9.73
   7   4 -20   52.43   11.84
  -7  -4  20   25.75    9.69
  -7   4  21   64.58   13.36
   7  -4 -21   73.52   15.60
   7   4 -21   42.97   12.31
  -7  -4  21   37.50   11.93
  -7   4  22   36.61   10.61
   7   4 -22   71.77   14.59
  -7  -4  22   46.60   13.01
  -7   4  23   15.72    7.04
   7   4 -23    7.55    5.86
  -7  -4  23   13.76    7.67
   7   4 -24    8.10    6.11
  -7  -4  24    1.91    4.71
  -7   4  25    8.34    6.35
   7   4 -25    3.63    5.19
  -7  -4  25   -0.00    4.66
  -7   4  26    8.50    7.28
   7   4 -26   -0.00    4.75
  -7  -4  26   10.44    7.25
  -7   4  27    9.59    7.47
   7   4 -27   20.34    9.08
  -7  -4  27   32.46   10.76
  -7   4  28   26.77    9.70
   7   4 -28   15.19    7.79
  -7  -4  28   21.36    9.82
  -7   4  29   12.26    7.30
   7   4 -29    0.00    4.40
  -7  -4  29    9.11    7.34
  -7   4  30    6.79    7.56
   7   4 -30   -0.00    5.34
  -7  -4  30    5.79    7.41
  -7   4  31    2.00    5.46
   7   4 -31    6.06    6.18
  -7  -4  31    0.00    6.68
  -7   4  32   19.14    8.54
   7   4 -32   -0.00    5.27
  -7  -4  32    5.97    6.27
  -7   4  33   12.49    7.13
  -7  -4  33   19.72   10.00
  -7   4  34    0.00    6.53
  -7  -4  34   -0.00    6.18
  -7   4  35   -0.00    6.62
  -7  -4  35   -0.00    5.66
  -7   4  36   -0.00    6.57
  -7  -4  36   -0.00    6.90
  -7   5   1    0.89    4.26
  -7   5   1    3.33    4.12
   7  -5  -1   -0.00    3.22
   7  -5  -1   -0.00    4.33
   7   5  -1    6.38    3.44
   7   5  -1    1.23    2.39
  -7  -5   1    1.16    2.27
  -7  -5   1    1.98    1.77
  -7   5   2    3.88    4.22
   7  -5  -2   -0.00    4.42
   7  -5  -2    0.00    4.31
   7   5  -2    0.57    2.93
   7   5  -2    0.03    1.81
  -7  -5   2    1.25    2.50
  -7  -5   2    1.16    1.71
  -7   5   3   32.14    9.87
  -7   5   3   60.71   11.93
  -7   5   3   39.64    9.89
   7  -5  -3   52.44   11.05
   7  -5  -3   32.12    9.51
   7   5  -3   44.36    8.81
   7   5  -3   44.95    8.69
  -7  -5   3   52.93    9.01
  -7   5   4  145.28   20.71
  -7   5   4  122.79   20.24
  -7   5   4  129.08   20.26
   7  -5  -4  133.69   19.92
   7  -5  -4  102.40   19.12
   7   5  -4  157.71   19.42
   7   5  -4   94.24   16.69
  -7  -5   4  142.42   18.02
  -7   5   5   39.64    9.94
   7  -5  -5   46.44   11.49
   7   5  -5   45.53    9.87
   7   5  -5   67.97   10.01
  -7  -5   5   43.28    9.40
  -7   5   6    0.00    3.74
   7  -5  -6    4.81    5.15
   7   5  -6    0.07    2.74
  -7  -5   6    2.44    2.99
  -7   5   7   18.91    7.01
   7  -5  -7    5.82    4.80
   7   5  -7   15.99    5.67
  -7  -5   7    8.74    4.34
  -7   5   8  111.39   17.55
   7  -5  -8   88.24   16.70
   7   5  -8  122.58   16.81
  -7  -5   8   73.75   14.13
  -7   5   9  121.66   21.75
   7  -5  -9  139.78   23.14
   7   5  -9  161.38   22.00
  -7  -5   9  163.35   21.81
  -7   5  10   42.85   10.51
   7  -5 -10   49.31   11.32
   7   5 -10   47.53   10.39
  -7  -5  10   26.27    8.34
  -7   5  11   46.97   12.86
   7  -5 -11   99.42   16.90
  -7  -5  11  107.10   15.93
  -7   5  12    0.48    4.19
  -7   5  12   -0.00    4.35
   7  -5 -12   -0.00    3.66
   7   5 -12    0.00    2.82
  -7  -5  12    0.00    3.79
  -7   5  13   52.95   12.42
  -7   5  13   56.05   12.43
   7  -5 -13   36.84   11.28
   7   5 -13   45.14   10.24
  -7  -5  13   55.08   11.88
  -7   5  14   42.37   11.94
  -7   5  14   67.16   13.38
   7  -5 -14   59.30   13.74
   7   5 -14   45.20   11.10
  -7  -5  14   62.61   13.00
  -7   5  15  185.56   28.69
  -7   5  15  198.29   29.13
   7  -5 -15  178.22   29.25
   7   5 -15  222.68   28.75
  -7   5  16   -0.00    5.12
  -7   5  16    6.18    5.44
   7  -5 -16    0.00    5.45
   7   5 -16   -0.00    3.39
  -7   5  17    7.27    5.72
   7  -5 -17   14.62    7.87
   7   5 -17    4.42    4.52
  -7   5  18    9.42    6.22
   7  -5 -18    8.06    6.01
   7   5 -18    0.00    3.83
  -7  -5  18   10.24    6.82
   7  -5 -19   28.30   10.14
   7   5 -19   23.95    8.62
  -7  -5  19   30.35    9.69
  -7   5  20   61.08   13.48
   7   5 -20   39.08   11.36
  -7  -5  20   59.83   13.84
  -7   5  21   10.76    6.68
   7   5 -21   20.09    7.96
  -7  -5  21   17.15    8.23
  -7   5  22   -0.00    4.81
   7   5 -22   -0.00    4.65
  -7  -5  22    0.00    4.97
  -7   5  23   -0.00    4.60
   7   5 -23    0.00    4.10
  -7  -5  23    0.00    4.81
  -7   5  24    9.46    6.28
   7   5 -24   21.05    7.81
  -7   5  25   11.15    6.83
   7   5 -25   13.06    6.52
  -7  -5  25   12.35    7.86
  -7   5  26    0.00    5.12
   7   5 -26    3.65    5.29
  -7  -5  26   13.19    8.79
  -7   5  27    7.42    5.73
   7   5 -27   -0.00    4.51
  -7  -5  27   -0.00    6.38
  -7   5  28    0.00    4.78
   7   5 -28    0.00    3.99
  -7  -5  28    4.58    6.46
   7   5 -29   21.12    9.21
  -7  -5  29   12.33    8.08
  -7   5  30    0.00    4.35
   7   5 -30   19.98    8.40
  -7  -5  30   11.42    8.16
  -7   5  31   20.05    8.87
   7   5 -31   11.48    7.43
  -7  -5  31    1.35    6.74
  -7   5  32   -0.00    5.40
  -7  -5  32   13.01    8.33
  -7   5  33    1.44    4.83
  -7  -5  33    1.16    7.41
  -7   5  34    9.45    7.33
  -7  -5  34   32.65   11.38
  -7   5  35    0.00    4.58
  -7  -5  35    9.37    8.04
  -7   5  36    3.95    5.43
  -7   6   1  117.81   18.32
  -7   6   1   75.61   15.11
   7   6  -1   86.27   13.07
  -7  -6   1   89.61   12.91
  -7   6   2   81.91   15.27
  -7   6   2   72.08   14.09
   7  -6  -2   70.15   14.42
   7   6  -2   78.20   11.89
  -7  -6   2   58.29   10.74
  -7  -6   2   76.61    9.63
  -7   6   3   48.34   11.53
  -7   6   3   36.41   10.16
   7  -6  -3   31.92    9.91
   7   6  -3   51.73    9.38
  -7  -6   3   55.27    9.09
  -7  -6   3   53.09    7.59
  -7   6   4   17.70    7.10
  -7   6   4    8.68    5.30
   7  -6  -4    8.82    6.26
   7   6  -4   22.91    6.00
  -7  -6   4    9.33    4.42
  -7   6   5   -0.00    4.12
  -7   6   5    2.38    4.24
   7   6  -5   -0.00    2.86
  -7  -6   5    1.41    3.05
  -7   6   6   75.89   16.55
   7  -6  -6  103.54   18.19
   7   6  -6  130.95   17.16
  -7   6   7  158.42   23.92
   7  -6  -7  177.29   24.95
  -7  -6   7  139.66   21.06
  -7   6   8   56.66   13.05
   7  -6  -8   92.77   16.06
   7   6  -8   58.26   11.96
  -7  -6   8   73.51   12.58
  -7   6   9    0.00    4.51
  -7   6   9    0.31    4.16
   7  -6  -9    0.00    3.93
   7   6  -9    6.47    4.03
   7   6  -9    3.00    3.85
  -7  -6   9    6.42    5.36
  -7   6  10   71.73   15.70
  -7   6  10  109.11   17.97
   7  -6 -10   87.41   16.99
   7   6 -10  103.98   16.09
   7   6 -10   68.23   13.73
  -7  -6  10  106.59   16.46
  -7   6  11  168.99   22.63
  -7   6  11   93.69   19.73
   7  -6 -11  134.38   22.21
   7   6 -11  138.59   20.05
  -7  -6  11  133.50   20.67
  -7   6  12   14.75    5.90
  -7   6  12   13.74    6.72
   7  -6 -12   10.01    6.59
   7   6 -12    9.24    5.37
  -7  -6  12   16.80    7.38
  -7   6  13   17.57    7.41
  -7   6  13   13.95    7.13
   7  -6 -13   17.56    7.37
   7   6 -13   16.77    6.83
  -7  -6  13   16.18    7.02
  -7   6  14   13.87    7.50
  -7   6  14   11.14    7.24
   7  -6 -14   19.98    8.08
   7   6 -14   12.00    6.32
  -7  -6  14   36.88    9.69
  -7   6  15   10.38    5.44
  -7   6  15    4.91    5.24
   7  -6 -15    9.21    5.88
   7   6 -15    0.00    4.78
  -7   6  16   55.32   13.31
  -7   6  16   57.22   13.52
   7  -6 -16   41.98   12.50
   7   6 -16   64.50   12.94
  -7   6  17   80.83   16.45
   7   6 -17   81.70   15.79
  -7  -6  17   92.94   17.57
  -7   6  18   74.92   16.48
   7   6 -18   99.76   17.54
  -7   6  19    3.29    5.01
   7   6 -19    8.21    4.94
  -7  -6  19    6.22    6.46
  -7   6  20   -0.00    4.98
   7   6 -20    0.00    4.11
  -7  -6  20   -0.00    5.21
  -7   6  21    2.45    4.48
   7   6 -21   -0.00    4.44
  -7  -6  21   -0.00    5.57
  -7   6  22   12.02    7.75
   7   6 -22   24.59    8.79
  -7  -6  22   45.82   12.04
  -7   6  23   23.95    9.44
   7   6 -23   15.64    7.21
  -7  -6  23   15.78    8.98
  -7   6  24   12.65    6.96
   7   6 -24    7.04    6.09
  -7  -6  24    5.88    8.14
  -7   6  25    3.65    4.99
   7   6 -25    0.00    4.92
  -7  -6  25    0.00    6.25
  -7   6  26   23.09    9.24
   7   6 -26    8.25    6.13
  -7  -6  26   10.32    7.96
  -7   6  27   19.94    7.97
   7   6 -27   10.93    6.66
  -7  -6  27    5.96    7.08
  -7   6  28   13.49    7.53
   7   6 -28    4.75    6.29
  -7  -6  28   17.19    9.72
  -7   6  29    1.71    5.89
   7   6 -29   -0.00    4.75
  -7  -6  29    8.69    6.55
  -7   6  30   -0.00    5.42
   7   6 -30    0.00    5.26
  -7  -6  30    5.25    6.63
  -7   6  31   -0.00    6.04
  -7  -6  31   -0.00    6.51
  -7   6  32   18.27    7.94
   7   6 -32   17.17    8.73
  -7  -6  32   11.99    9.35
  -7   6  33    3.53    5.11
   7   6 -33   -0.00    4.38
  -7  -6  33    3.85    6.03
  -7   6  34   17.35    8.18
  -7  -6  34    9.50    7.66
  -7   6  35    0.00    4.72
  -7  -6  35    3.49    7.78
  -7   7   1    7.22    5.54
  -7   7   1    6.49    4.89
   7  -7  -1    0.00    3.72
   7   7  -1    2.29    2.56
  -7   7   2   22.90    8.33
  -7   7   2   26.38    8.50
   7  -7  -2   27.17    7.63
   7   7  -2   17.64    5.02
  -7  -7   2   15.10    4.57
  -7   7   3    3.24    5.02
  -7   7   3   15.31    6.78
   7  -7  -3   11.09    5.26
   7  -7  -3    8.31    5.68
   7   7  -3    9.05    4.22
  -7  -7   3   17.11    4.99
  -7  -7   3   15.92    3.05
  -7   7   4  288.69   38.24
  -7   7   4  275.43   37.69
   7  -7  -4  276.71   36.67
   7  -7  -4  305.17   38.53
   7   7  -4  275.41   34.25
  -7  -7   4  269.14   33.67
  -7   7   5  125.19   19.43
  -7   7   5  104.59   18.80
  -7   7   5  121.71   19.59
   7  -7  -5   89.51   17.45
   7  -7  -5   98.86   18.59
   7   7  -5  116.39   16.54
   7   7  -5  108.73   16.00
  -7  -7   5  105.72   15.77
  -7   7   6   18.66    7.57
  -7   7   6    0.00    4.20
  -7   7   6   -0.00    4.98
   7  -7  -6   10.34    5.78
   7  -7  -6   10.50    6.85
   7   7  -6    6.16    4.03
   7   7  -6    9.21    4.50
  -7  -7   6   13.37    4.86
  -7   7   7   96.50   16.98
  -7   7   7   85.02   16.88
   7  -7  -7   95.16   16.60
   7   7  -7   97.36   15.14
   7   7  -7   78.91   14.00
  -7  -7   7  106.52   15.77
  -7   7   8   18.35    7.54
  -7   7   8    8.60    6.15
   7  -7  -8    6.84    4.63
   7  -7  -8   24.30    8.23
   7   7  -8   13.20    5.02
   7   7  -8   18.50    6.29
  -7  -7   8   16.59    6.15
  -7   7   9   54.10   11.40
  -7   7   9   28.10    9.73
   7  -7  -9   26.74    8.68
   7  -7  -9   34.96   10.55
   7   7  -9   36.89    8.23
   7   7  -9   50.15    9.64
  -7  -7   9   33.62    8.59
  -7   7  10  106.57   19.39
  -7   7  10  107.79   19.72
   7  -7 -10  112.18   19.29
   7  -7 -10  113.42   20.48
   7   7 -10  125.73   17.58
   7   7 -10  115.42   17.98
  -7  -7  10  120.47   18.91
  -7   7  11   29.93    9.26
  -7   7  11   21.82    8.86
   7  -7 -11   50.77   11.91
   7   7 -11   29.12    8.16
  -7  -7  11   41.58   10.02
  -7   7  12    9.89    6.60
  -7   7  12    2.62    4.49
   7  -7 -12    6.30    5.80
   7   7 -12   -0.00    4.23
  -7  -7  12   -0.00    4.68
  -7   7  13   27.98    8.88
  -7   7  13   25.08    8.98
   7  -7 -13   41.26   11.45
  -7  -7  13   33.21    9.64
  -7   7  14  198.17   29.93
  -7  -7  14  221.84   31.03
  -7   7  15   -0.00    4.64
   7   7 -15    0.00    3.22
  -7   7  16    0.20    5.19
   7   7 -16    4.52    4.28
  -7   7  17    5.69    5.32
   7   7 -17   -0.00    2.27
  -7  -7  17    4.36    5.42
  -7  -7  18   13.11    7.49
  -7   7  19    1.00    4.69
  -7  -7  19    0.00    4.68
  -7   7  20   42.50   11.38
   7   7 -20   33.89   10.69
  -7  -7  20   47.11   13.48
  -7   7  21    1.52    5.42
   7   7 -21   -0.00    3.51
  -7  -7  21    0.00    5.88
  -7   7  22    1.39    4.45
   7   7 -22   -0.00    4.13
  -7  -7  22    0.00    4.98
  -7   7  23    2.26    5.36
   7   7 -23    4.53    5.43
  -7  -7  23    4.05    6.45
  -7   7  24   31.05   10.34
   7   7 -24   15.90    8.05
  -7  -7  24   25.32   10.98
  -7   7  25    0.90    4.38
   7   7 -25   -0.00    3.59
  -7  -7  25    6.89    7.20
   7   7 -26   13.32    7.33
  -7  -7  26    9.76    9.13
  -7   7  27    2.17    5.82
   7   7 -27    0.11    5.33
  -7  -7  27    4.39    7.18
  -7   7  28    7.04    5.90
   7   7 -28    3.32    5.75
  -7  -7  28    0.00    5.26
  -7   7  29   -0.00    4.29
   7   7 -29    4.55    5.52
  -7  -7  29    0.00    6.89
  -7   7  30   12.55    8.10
   7   7 -30    7.00    7.85
  -7  -7  30   21.86   10.27
  -7   7  31    2.57    5.92
   7   7 -31    0.00    4.40
  -7  -7  31    2.93    6.79
  -7   7  32    7.33    6.61
   7   7 -32   -0.00    5.48
  -7  -7  32   -0.00    5.32
  -7   7  33   -0.00    5.00
   7   7 -33    1.86    5.19
  -7  -7  33    3.51    6.02
  -7   7  34    9.52    7.03
   7   7 -34    2.54    5.36
  -7  -7  34   14.36   10.04
  -7   7  35    0.93    4.54
  -7   8   1   34.89   10.67
  -7   8   1   52.69   11.93
   7  -8  -1   44.57   10.97
   7   8  -1   54.27    8.65
  -7   8   2   76.22   17.07
  -7   8   2   92.27   17.67
   7  -8  -2  123.53   19.04
   7   8  -2  102.86   14.49
  -7  -8   2  110.14   14.68
  -7   8   3    5.66    5.52
  -7   8   3   12.20    6.13
   7  -8  -3    9.24    6.37
   7   8  -3   11.07    4.22
  -7  -8   3   12.12    4.04
  -7   8   4   40.39   10.80
  -7   8   4   15.96    7.57
   7  -8  -4   22.83    7.46
  -7  -8   4   28.39    6.40
  -7   8   5   23.41    8.25
   7  -8  -5    7.75    4.96
   7  -8  -5   11.54    7.48
   7   8  -5    5.92    3.95
  -7  -8   5   15.01    5.20
  -7   8   6   24.88    8.82
  -7   8   6   35.82   10.22
   7  -8  -6   31.74    9.42
   7  -8  -6   23.98    8.75
   7   8  -6   17.75    5.67
  -7  -8   6   31.26    7.82
  -7   8   7    0.00    3.97
  -7   8   7   -0.00    4.27
   7  -8  -7    0.00    4.70
   7  -8  -7    6.12    5.45
   7   8  -7    2.78    2.59
   7   8  -7    0.85    2.63
  -7  -8   7    1.96    3.29
  -7   8   8   73.98   14.34
  -7   8   8   68.76   14.38
   7  -8  -8   90.07   15.31
   7  -8  -8   59.90   13.99
   7   8  -8  113.13   13.80
   7   8  -8   42.80   10.36
  -7  -8   8   57.99   12.09
  -7   8   9    5.80    4.92
   7  -8  -9   -0.00    3.89
   7  -8  -9    8.99    7.60
   7   8  -9    7.18    4.24
  -7  -8   9    1.73    3.66
  -7   8  10   13.51    6.81
   7  -8 -10   19.99    7.19
   7   8 -10   15.17    5.79
  -7  -8  10   22.58    7.08
  -7   8  11    6.22    5.95
   7  -8 -11   -0.00    3.99
   7   8 -11    3.32    3.95
  -7  -8  11    8.37    6.26
  -7   8  12  135.83   23.70
   7  -8 -12  183.58   25.32
   7   8 -12  150.46   22.55
  -7   8  13    3.04    4.36
   7   8 -13    2.56    3.89
  -7  -8  13   -0.00    4.60
  -7   8  14   15.22    6.97
   7   8 -14    9.88    5.20
  -7   8  15   -0.00    4.75
   7   8 -15    3.43    3.33
  -7   8  16   79.62   15.47
   7   8 -16   54.18   12.53
  -7  -8  16   71.00   15.00
  -7   8  17    2.95    4.33
   7   8 -17    3.57    4.15
  -7  -8  17    0.87    4.74
  -7   8  18    5.96    6.24
   7   8 -18    8.43    5.31
  -7  -8  18   24.22    8.99
   7   8 -19    2.58    4.43
  -7  -8  19    7.50    6.23
  -7   8  20   10.28    7.13
   7   8 -20   16.39    7.46
  -7  -8  20   15.00    7.85
   7   8 -21   -0.00    3.16
  -7  -8  21   -0.00    6.23
  -7   8  22   15.74    7.40
   7   8 -22   12.87    7.12
  -7  -8  22   11.85    7.69
  -7   8  23   18.23    8.98
   7   8 -23   25.31    8.80
  -7  -8  23   29.12   10.78
  -7   8  24    2.90    5.27
   7   8 -24    3.99    6.00
  -7  -8  24   16.04    8.94
  -7   8  25   -0.00    4.01
   7   8 -25   -0.00    4.28
  -7  -8  25   -0.00    6.13
  -7   8  26   17.57    8.30
   7   8 -26   19.91    7.50
  -7  -8  26    4.57    6.36
  -7   8  27    2.89    5.28
   7   8 -27    1.31    4.84
  -7  -8  27    0.00    5.63
  -7   8  28   14.36    7.52
   7   8 -28   14.15    7.65
  -7  -8  28   22.17   10.31
  -7   8  29   -0.00    4.98
   7   8 -29   -0.00    4.81
  -7  -8  29    0.00    6.20
  -7   8  30   -0.00    4.29
   7   8 -30    1.69    4.99
  -7  -8  30    0.26    5.83
   7   8 -31   -0.00    6.00
  -7  -8  31   -0.00    7.11
  -7   8  32   19.41    8.16
   7   8 -32   10.60    7.66
  -7  -8  32   -0.00    6.79
  -7   8  33    0.00    6.34
   7   8 -33    2.23    4.51
  -7  -8  33   -0.00    5.39
  -7   8  34   -0.00    6.24
   7   8 -34    5.16    6.29
  -7  -8  34   -0.00    8.05
  -7   8  35    0.00    5.64
   7   8 -35    1.80    4.50
  -7   9   1    2.08    4.66
   7  -9  -1    2.05    4.02
   7   9  -1    1.81    1.92
  -7   9   2   45.29   11.12
   7  -9  -2   37.72   10.05
   7   9  -2   32.47    6.78
   7  -9  -3    5.06    4.39
   7   9  -3    1.64    2.65
   7  -9  -4   54.21   12.07
   7   9  -4   54.66    9.78
  -7   9   5    7.56    5.81
   7  -9  -5    7.24    5.30
   7   9  -5    2.78    2.72
  -7   9   6   50.73   11.62
   7  -9  -6   27.64    8.84
   7   9  -6   30.92    7.44
  -7   9   7   23.82    8.51
   7  -9  -7   27.75    8.85
   7   9  -7    9.36    4.64
  -7  -9   7   31.23    7.66
  -7   9   8   39.28   10.24
  -7   9   8   15.78    8.64
   7  -9  -8   30.92    9.45
   7   9  -8   39.42    8.61
  -7  -9   8   37.52    9.14
  -7   9   9   -0.00    4.64
   7  -9  -9    0.00    3.58
   7   9  -9    0.15    3.40
  -7  -9   9    2.10    4.06
  -7   9  10   97.98   19.25
   7  -9 -10  154.80   21.65
   7   9 -10   88.55   17.07
  -7  -9  10  155.40   20.76
  -7   9  11   -0.00    2.73
   7  -9 -11    0.97    3.85
   7   9 -11   -0.00    2.73
  -7  -9  11   -0.00    4.05
  -7   9  12   -0.00    3.92
   7  -9 -12    5.33    4.73
   7   9 -12    1.06    2.99
  -7  -9  12    0.00    4.35
  -7   9  13    0.00    4.54
   7  -9 -13    6.23    5.23
   7   9 -13    4.38    4.13
  -7  -9  13   10.11    6.91
  -7   9  14   97.32   17.62
   7  -9 -14   93.02   16.43
   7   9 -14   59.05   13.42
  -7   9  15    2.55    4.52
   7   9 -15    1.66    3.30
  -7   9  16   10.99    6.42
   7   9 -16    7.43    5.60
  -7  -9  16   23.88    8.66
   7   9 -17    0.11    3.60
  -7  -9  17    0.69    4.09
  -7   9  18   21.85    8.65
   7   9 -18   31.50    9.39
  -7  -9  18   33.04   11.19
  -7   9  19   -0.00    4.32
   7   9 -19    0.01    4.44
  -7  -9  19   -0.00    4.19
  -7   9  20   22.14    8.62
   7   9 -20   28.45    9.09
  -7  -9  20   17.02    9.44
  -7   9  21   -0.00    4.94
   7   9 -21   -0.00    4.02
  -7  -9  21    9.50    7.21
  -7   9  22   -0.00    4.43
   7   9 -22   -0.00    4.77
  -7  -9  22   -0.00    5.07
  -7   9  23    2.32    4.58
   7   9 -23   -0.00    3.45
  -7  -9  23    0.80    5.36
  -7   9  24   16.34    7.94
   7   9 -24    8.60    5.38
  -7  -9  24   22.10   10.06
  -7   9  25   -0.00    4.61
   7   9 -25    1.47    3.45
  -7  -9  25    0.00    5.89
  -7   9  26    9.37    7.17
   7   9 -26    1.46    3.58
  -7  -9  26    6.04    7.40
  -7   9  27    2.80    6.10
   7   9 -27    0.00    3.44
  -7  -9  27   -0.00    6.15
  -7   9  28    2.16    5.72
   7   9 -28    1.74    4.65
  -7  -9  28   10.59    7.67
  -7   9  29    8.52    6.43
   7   9 -29   -0.00    4.41
  -7  -9  29    0.00    6.63
  -7   9  30    6.11    5.50
   7   9 -30    0.16    4.65
  -7  -9  30    6.87    8.30
  -7   9  31   -0.00    3.17
   7   9 -31    3.44    4.54
  -7  -9  31   -0.00    6.41
  -7   9  32    8.54    6.26
   7   9 -32   -0.00    4.17
  -7  -9  32   -0.00    6.05
  -7   9  33   -0.00    5.19
   7   9 -33    1.83    5.74
  -7  -9  33    1.15    5.78
  -7   9  34    8.82    7.08
   7   9 -34    6.72    6.61
   7   9 -35   -0.00    5.83
  -7  10   1    6.56    6.58
   7 -10  -1    6.76    5.09
  -7  10   2   52.81   12.72
   7 -10  -2   76.86   14.22
   7  10  -2   48.05    8.87
  -7  10   3    3.42    5.02
   7 -10  -3   -0.00    4.46
   7  10  -3    1.69    2.43
  -7  10   4    0.00    4.16
   7 -10  -4    0.95    3.65
   7  10  -4    0.00    2.23
  -7  10   5   -0.00    3.17
   7 -10  -5   -0.00    3.85
   7  10  -5   -0.00    2.91
  -7  10   6  137.97   23.06
   7 -10  -6  153.63   22.97
   7  10  -6  124.75   18.88
  -7  10   7   -0.00    4.92
   7 -10  -7    0.00    3.90
   7  10  -7    0.00    3.59
  -7  10   8    1.82    4.56
   7 -10  -8    0.00    4.51
   7  10  -8    4.00    3.74
  -7  10   9   -0.00    3.94
  -7  10   9   -0.00    4.92
   7 -10  -9    2.76    4.22
   7  10  -9    0.04    2.71
  -7  10  10    5.87    6.50
   7 -10 -10    7.54    5.84
   7  10 -10   14.37    5.14
  -7  10  11    6.19    5.95
   7  10 -11    5.82    4.26
  -7  10  12   41.07   11.62
   7 -10 -12   53.62   12.67
   7  10 -12   62.44   11.73
  -7  10  13    0.00    4.02
   7 -10 -13   -0.00    4.47
   7  10 -13    1.09    3.17
  -7  10  14    6.69    6.32
   7 -10 -14    6.87    5.41
   7  10 -14   12.13    5.33
  -7  10  15    4.61    5.93
   7 -10 -15    0.11    2.94
   7  10 -15    0.00    4.15
  -7 -10  15   -0.00    5.66
  -7  10  16   55.53   13.50
   7 -10 -16   47.98   11.89
   7  10 -16   38.90   10.33
  -7 -10  16   52.59   13.77
  -7  10  17    7.91    6.41
   7  10 -17    2.16    2.08
  -7 -10  17    5.84    7.45
  -7  10  18   54.64   12.78
   7  10 -18   36.47   11.03
  -7 -10  18   34.54   11.70
  -7  10  19    0.92    4.94
   7  10 -19   -0.00    3.32
  -7 -10  19    5.00    5.99
  -7  10  20    3.26    4.53
   7  10 -20    2.45    4.95
  -7 -10  20    3.83    6.40
  -7  10  21    1.89    4.37
   7  10 -21   -0.00    3.95
  -7 -10  21    6.04    6.15
  -7  10  22   26.66   10.13
   7  10 -22   41.05   10.92
  -7 -10  22   35.89   11.89
  -7  10  23    7.89    6.54
   7  10 -23    2.87    4.59
  -7 -10  23    0.40    5.35
  -7  10  24    3.15    3.89
   7  10 -24    3.20    5.01
  -7 -10  24    5.27    7.01
  -7  10  25    4.09    5.16
   7  10 -25   -0.00    4.51
  -7 -10  25   -0.00    6.01
  -7  10  26   10.34    7.12
   7  10 -26    6.65    5.03
  -7 -10  26    8.42    7.62
  -7  10  27   -0.00    4.75
   7  10 -27   -0.00    4.73
  -7 -10  27    1.64    6.78
  -7  10  28    8.60    5.51
   7  10 -28   14.75    8.65
  -7 -10  28    7.19    7.70
  -7  10  29    0.00    4.78
   7  10 -29   -0.00    2.64
  -7 -10  29   -0.00    4.67
  -7  10  30    2.94    5.99
   7  10 -30    2.62    5.35
  -7 -10  30    4.69    7.95
  -7  10  31    2.06    5.48
   7  10 -31    2.73    5.45
  -7 -10  31   -0.00    5.49
  -7  10  32    6.03    6.63
   7  10 -32    0.36    3.98
  -7 -10  32   10.68    7.81
  -7  10  33    0.80    4.75
   7  10 -33    3.16    5.06
  -7  11   1    4.95    4.61
   7 -11  -1    3.38    3.95
   7  11  -1    1.58    1.79
  -7  11   2    5.97    6.40
   7 -11  -2    8.01    5.56
   7  11  -2    3.08    2.59
  -7  11   3    6.41    5.97
   7 -11  -3   11.60    6.13
   7  11  -3    3.92    2.81
  -7  11   4   40.15   10.58
   7 -11  -4   18.77    7.71
   7  11  -4   24.34    6.04
  -7  11   5    7.93    5.91
   7 -11  -5   16.67    6.90
   7  11  -5   12.39    4.38
  -7  11   6    0.79    3.74
   7 -11  -6    0.00    3.71
   7  11  -6    0.55    2.20
  -7  11   7   12.54    6.29
   7 -11  -7   24.23    7.98
   7  11  -7   10.08    4.26
  -7  11   8   32.11    9.66
   7 -11  -8    2.32    3.98
   7  11  -8   19.30    5.58
  -7  11   9    0.00    5.66
   7 -11  -9    0.00    4.20
   7  11  -9    4.43    3.89
  -7  11  10   22.43    8.33
   7 -11 -10   33.07    9.05
   7  11 -10   23.81    6.94
  -7  11  11   13.75    7.23
  -7  11  11    9.10    6.49
   7 -11 -11    4.51    5.89
   7  11 -11   -0.00    3.36
  -7  11  12    1.98    3.74
   7 -11 -12    3.81    5.10
   7  11 -12    5.10    4.19
  -7  11  13    5.19    5.68
   7  11 -13   -0.00    3.85
  -7  11  14   25.98    9.31
   7 -11 -14   27.37    8.70
   7  11 -14   25.85    8.09
  -7  11  15   -0.00    4.24
   7 -11 -15   -0.00    3.85
   7  11 -15    1.73    3.83
   7 -11 -16    0.00    4.60
   7  11 -16   14.96    5.99
  -7  11  17   -0.00    4.82
   7 -11 -17    3.38    5.26
   7  11 -17    0.00    3.76
  -7  11  18   18.62    8.25
   7 -11 -18   10.47    7.43
   7  11 -18   15.34    6.60
  -7  11  19    5.35    5.83
   7 -11 -19    2.36    4.26
   7  11 -19   -0.00    2.83
  -7 -11  19    2.89    5.96
  -7  11  20   15.33    8.04
   7  11 -20    8.16    6.97
  -7 -11  20   18.82    9.63
  -7  11  21    0.72    5.71
   7  11 -21   -0.00    4.02
  -7 -11  21    6.19    5.96
  -7  11  22   -0.00    4.05
   7  11 -22   -0.00    4.73
  -7 -11  22    0.00    6.17
  -7  11  23    0.00    3.64
   7  11 -23   -0.00    4.66
  -7 -11  23    4.83    6.31
  -7  11  24   13.42    7.08
   7  11 -24   13.78    7.97
  -7 -11  24   29.51   11.25
  -7  11  25    3.76    4.37
   7  11 -25   -0.00    4.22
  -7 -11  25    0.00    5.96
  -7  11  26    0.42    4.82
   7  11 -26   -0.00    4.55
  -7 -11  26    3.09    5.74
  -7  11  27    3.64    6.20
   7  11 -27   -0.00    4.12
  -7 -11  27    0.01    5.73
  -7  11  28   -0.00    5.20
   7  11 -28   -0.00    3.81
  -7 -11  28   -0.00    4.89
  -7  11  29   -0.00    4.88
   7  11 -29    2.65    6.14
  -7 -11  29   -0.00    5.55
  -7  11  30    7.30    7.54
   7  11 -30    2.96    4.66
  -7 -11  30    6.64    8.27
  -7  11  31    0.90    3.77
  -7  11  32    1.82    5.27
  -7  12   1    4.95    5.95
   7 -12  -1    2.06    5.77
   7  12  -1    1.95    2.00
  -7  12   2   26.91    9.39
   7 -12  -2   10.02    7.23
   7  12  -2   17.19    4.57
  -7  12   3    2.47    4.09
   7 -12  -3   -0.00    4.12
   7  12  -3    0.80    1.96
  -7  12   4   -0.00    4.14
   7 -12  -4    1.40    3.96
   7  12  -4   -0.00    1.90
  -7  12   5    5.75    5.61
   7 -12  -5   -0.00    4.53
  -7  12   6   63.74   14.33
   7 -12  -6   54.33   12.87
  -7  12   7    0.92    4.96
   7 -12  -7    0.00    2.86
   7  12  -7   -0.00    1.93
  -7  12   8   21.14    7.96
   7 -12  -8    2.65    4.35
   7  12  -8   12.15    4.94
  -7  12   9   -0.00    3.86
   7 -12  -9   -0.00    4.21
   7  12  -9   -0.00    3.00
  -7  12  10    6.78    5.90
   7 -12 -10   10.14    5.65
   7  12 -10    0.43    3.29
  -7  12  11   -0.00    4.38
   7 -12 -11    2.83    4.12
   7  12 -11   -0.00    3.28
  -7  12  12   14.76    7.89
   7 -12 -12   25.24    8.35
   7  12 -12   17.33    6.57
  -7  12  13    5.38    4.81
   7 -12 -13   -0.00    5.03
   7  12 -13    0.42    3.04
  -7  12  14    1.25    4.88
   7 -12 -14    2.41    4.07
   7  12 -14   10.03    5.02
  -7  12  15   -0.00    3.65
   7 -12 -15   -0.00    4.67
   7  12 -15   -0.00    3.56
  -7  12  16   44.26   11.58
   7 -12 -16   23.51    8.76
   7  12 -16   25.77    8.68
  -7  12  17    0.00    4.28
   7 -12 -17    2.40    4.70
   7  12 -17   -0.00    3.82
  -7  12  18    4.21    5.05
   7 -12 -18    0.00    3.43
   7  12 -18    4.96    5.48
  -7  12  19   -0.00    5.15
   7 -12 -19   -0.00    3.42
   7  12 -19   -0.00    4.10
  -7  12  20   15.66    8.72
   7 -12 -20    5.93    4.90
   7  12 -20    0.00    3.08
  -7  12  21   -0.00    4.54
   7 -12 -21   -0.00    5.01
   7  12 -21   -0.00    5.01
  -7  12  22    0.00    5.65
   7  12 -22   14.14    6.56
  -7  12  23    0.76    5.17
   7  12 -23    2.10    4.43
  -7  12  24    7.10    7.67
   7  12 -24    7.19    5.57
  -7  12  25   -0.00    4.14
   7  12 -25   -0.00    4.86
  -7  12  26    4.12    5.65
   7  12 -26    8.15    6.48
  -7  12  27    4.61    4.98
   7  12 -27   -0.00    6.27
  -7 -12  27   -0.00    6.58
  -7  12  28    7.71    6.23
  -7 -12  28    5.35    6.64
  -7  12  29    2.79    4.44
  -7 -12  29   -0.00    5.86
  -7  12  30    1.87    5.41
  -7 -12  30    1.62    5.32
  -7  13   1   -0.00    4.95
   7 -13  -1    1.65    3.69
   7  13  -1    1.00    2.04
  -7  13   2    6.90    5.73
   7 -13  -2    3.75    4.71
   7  13  -2   11.03    3.97
  -7  13   3   31.31    9.79
   7 -13  -3    4.32    5.32
   7  13  -3   22.54    5.53
  -7  13   4   63.13   14.63
   7 -13  -4   30.43   10.78
   7  13  -4   51.08    9.06
  -7  13   5    7.70    6.56
   7 -13  -5    5.10    5.00
   7  13  -5   12.78    4.74
  -7  13   6    2.83    4.64
   7 -13  -6   -0.00    5.19
   7  13  -6   -0.00    2.73
  -7  13   7    3.61    5.50
   7 -13  -7   -0.00    3.99
   7  13  -7    6.16    3.44
  -7  13   8   15.36    7.21
   7 -13  -8    8.63    5.70
   7  13  -8   11.06    4.56
  -7  13   9    4.65    4.90
   7 -13  -9    7.14    4.73
   7  13  -9    5.40    3.76
  -7  13  10   43.19   11.22
   7 -13 -10   21.60    8.18
   7  13 -10   22.81    7.06
  -7  13  11   11.12    6.20
   7 -13 -11    4.51    5.30
  -7  13  12    2.61    4.23
   7 -13 -12    5.30    4.81
   7  13 -12    0.00    3.78
  -7  13  13   -0.00    4.44
   7 -13 -13    0.16    3.64
   7  13 -13    2.89    3.64
  -7  13  14   24.71    9.85
   7 -13 -14   16.59    7.43
   7  13 -14   33.42    8.29
  -7  13  15    1.77    5.58
   7 -13 -15    1.02    4.07
   7  13 -15    2.23    2.49
  -7  13  16    3.50    5.50
   7 -13 -16    0.00    3.84
   7  13 -16   -0.00    3.68
  -7  13  17    1.69    4.16
   7 -13 -17    3.08    5.77
   7  13 -17    4.76    4.94
  -7  13  18    1.74    4.10
   7 -13 -18   -0.00    4.68
   7  13 -18    0.07    3.50
  -7  13  19    1.95    4.48
   7 -13 -19    0.43    4.43
   7  13 -19    3.81    4.46
  -7  13  20   12.36    6.52
   7 -13 -20    5.49    5.34
   7  13 -20   14.62    6.87
  -7  13  21   -0.00    4.71
   7 -13 -21   -0.00    4.94
   7  13 -21    5.51    5.19
  -7  13  22    1.02    4.34
   7 -13 -22    0.21    5.09
   7  13 -22    5.75    5.93
  -7  13  23    1.29    4.64
   7 -13 -23    0.86    3.76
   7  13 -23    6.53    4.72
  -7  13  24    8.47    7.17
   7 -13 -24   10.66    7.16
  -7  13  25   -0.00    5.50
   7 -13 -25    2.52    4.44
  -7  13  26    0.93    5.21
  -7  14   1    1.98    5.26
   7 -14  -1    3.56    5.20
   7  14  -1    1.92    2.37
  -7  14   2    5.33    6.21
   7 -14  -2   15.94    7.52
   7  14  -2   17.50    5.02
  -7  14   3   19.09    8.25
   7 -14  -3    0.10    4.54
   7  14  -3    8.33    4.01
  -7  14   4   -0.00    6.04
   7 -14  -4    2.74    4.33
   7  14  -4    0.02    2.11
  -7  14   5    0.00    5.70
   7 -14  -5    1.61    3.78
   7  14  -5   -0.00    2.42
  -7  14   6   25.42    9.10
   7 -14  -6   11.48    7.43
   7  14  -6   31.08    7.18
  -7  14   7   25.94    9.51
   7 -14  -7   15.30    7.92
   7  14  -7   33.26    7.40
  -7  14   8    5.02    5.48
   7  14  -8   10.54    4.75
  -7  14   9   -0.00    3.80
   7 -14  -9    0.27    2.87
   7  14  -9    2.93    3.22
  -7  14  10   19.96    8.17
   7 -14 -10   16.81    7.09
   7  14 -10    8.16    4.73
  -7  14  11    4.92    4.88
   7 -14 -11    1.83    3.90
   7  14 -11   -0.00    2.84
  -7  14  12    3.98    5.77
   7 -14 -12   15.10    7.10
   7  14 -12    7.20    5.22
  -7  14  13    0.76    3.95
   7 -14 -13    1.59    3.94
   7  14 -13   -0.00    3.46
  -7  14  14    0.15    4.68
   7 -14 -14   -0.00    3.34
  -7  14  15    0.00    4.50
   7 -14 -15   -0.00    4.95
   7  14 -15    0.20    3.12
  -7  14  16    6.60    6.59
   7 -14 -16    4.20    4.16
   7  14 -16    0.00    3.56
   7 -14 -17    4.65    4.25
   7  14 -17    4.62    4.40
  -7  14  18    4.74    5.71
   7 -14 -18    4.53    5.93
   7  14 -18   -0.00    3.67
  -7  14  19    5.47    5.30
   7 -14 -19    0.31    4.25
   7  14 -19   -0.00    3.41
  -7  14  20   -0.00    5.44
   7 -14 -20    0.06    4.44
  -7  14  21   -0.00    5.17
   7 -14 -21   -0.00    4.31
  -7  14  22    0.04    4.53
  -7  15   1   -0.00    5.41
   7 -15  -1   -0.00    4.05
  -7  15   2    0.00    5.30
   7 -15  -2    2.71    5.08
   7  15  -2   -0.00    2.24
  -7  15   3    7.00    7.39
   7 -15  -3    5.48    6.49
   7  15  -3   10.51    4.39
  -7  15   4    7.90    6.97
   7  15  -4    4.44    3.27
  -7  15   5    0.43    3.50
   7 -15  -5   11.45    6.38
   7  15  -5   -0.00    2.59
  -7  15   6    1.51    3.98
   7 -15  -6    3.90    5.44
   7  15  -6   -0.00    2.10
  -7  15   7    0.73    3.53
   7 -15  -7    0.05    4.85
   7  15  -7   -0.00    2.81
  -7  15   8   12.54    7.81
   7 -15  -8   -0.00    5.34
   7  15  -8    5.95    3.66
  -7  15   9    1.70    4.01
   7 -15  -9    1.53    4.31
   7  15  -9   -0.00    3.43
  -7  15  10    7.06    6.05
   7 -15 -10    2.47    3.87
   7  15 -10    3.28    3.76
  -7  15  11   10.58    6.94
   7 -15 -11    3.03    4.64
   7  15 -11    7.17    4.62
  -7  15  12    0.29    3.81
   7 -15 -12   -0.00    3.46
   7  15 -12   -0.00    3.48
  -7  15  13   -0.00    3.17
   7 -15 -13    3.54    4.04
   7  15 -13    0.00    3.35
  -7  15  14    2.67    5.36
   7 -15 -14    0.99    3.63
   7  15 -14    2.19    3.99
  -7  15  15    2.55    4.88
   7 -15 -15   10.83    5.88
   7  15 -15    3.72    4.09
  -7  15  16    2.57    5.72
   7 -15 -16    2.35    3.74
  -7  15  17   -0.00    4.64
  -7  16   1    1.59    5.04
   7 -16  -1    1.01    4.47
   7  16  -1    2.68    3.06
  -7  16   2    4.19    5.24
   7 -16  -2    2.35    5.69
   7  16  -2    2.91    3.11
  -7  16   3    1.22    5.63
   7 -16  -3    0.37    4.19
  -7  16   4    4.55    4.86
   7 -16  -4    0.00    4.37
   7  16  -4    0.00    2.38
  -7  16   5    4.00    5.97
   7 -16  -5    4.65    5.54
   7  16  -5   -0.00    2.28
  -7  16   6   10.47    6.44
   7 -16  -6   -0.00    5.13
   7  16  -6    1.92    2.90
  -7  16   7    8.36    8.42
   7 -16  -7    1.51    3.99
   7  16  -7    2.60    2.91
  -7  16   8    1.69    4.51
   7 -16  -8    1.05    5.27
   7  16  -8    3.26    3.64
  -7  16   9   -0.00    2.69
   7 -16  -9   -0.00    5.31
   7  16  -9    1.31    2.88
  -7  16  10   -0.00    4.58
   7 -16 -10   -0.00    4.09
  -7  16  11    0.00    4.27
   7 -16 -11    2.41    4.41
  -7  16  12    2.18    4.25
  -7  17   1    2.44    6.28
   7 -17  -1    2.86    5.66
   7  17  -1    4.70    2.86
  -7  17   2   -0.00    4.36
   7 -17  -2   -0.00    4.01
   7  17  -2    0.00    2.33
   7 -17  -3    3.31    5.07
   7  17  -3    0.75    3.18
   7 -17  -4    4.05    5.83
   7 -17  -5   -0.00    3.81
   7 -17  -6    1.50    4.62
  -6   0   1   -0.00    3.32
  -6   0   1    2.17    3.20
  -6   0   1    0.84    3.18
   6   0  -1    0.00    3.38
   6   0  -1   -0.00    3.56
  -6   0   2  458.11   49.15
  -6   0   2  441.73   48.93
   6   0  -2  376.55   47.85
   6   0  -2  403.39   49.11
  -6   0   3   -0.00    3.09
  -6   0   3   -0.00    3.51
   6   0  -3    2.97    3.42
   6   0  -3    0.00    2.91
  -6   0   4   18.38    5.96
  -6   0   4   25.89    6.50
   6   0  -4   18.06    6.00
   6   0  -4   19.54    6.14
  -6   0   5    0.00    3.72
  -6   0   5   -0.00    3.07
   6   0  -5   -0.00    3.29
   6   0  -5   -0.00    2.82
  -6   0   6 1218.12  143.11
  -6   0   6 1223.16  142.36
   6   0  -6 1720.06  145.22
   6   0  -6 1188.96  143.28
  -6   0   7    0.77    3.28
  -6   0   7    0.00    3.12
   6   0  -7    3.15    3.82
   6   0  -7   -0.00    3.99
  -6   0   8   31.38    7.92
  -6   0   8   27.91    6.90
   6   0  -8   34.81    8.25
   6   0  -8   27.65    7.79
  -6   0   9    0.81    3.35
  -6   0   9    0.62    2.90
   6   0  -9    2.58    3.73
  -6   0  10  212.48   28.39
  -6   0  10  221.41   27.58
   6   0 -10  185.93   27.46
   6   0 -10  216.20   28.62
  -6   0  11   -0.00    4.21
  -6   0  11    0.00    3.14
   6   0 -11   -0.00    3.39
   6   0 -11    0.65    2.65
  -6   0  12  330.00   40.01
  -6   0  12  302.06   38.68
   6   0 -12  312.93   40.17
  -6   0  13    1.06    4.04
  -6   0  13   -0.00    2.94
   6   0 -13   -0.00    2.95
  -6   0  14   76.00   14.71
  -6   0  14  102.88   15.36
   6   0 -14   76.60   15.15
  -6   0  15   -0.00    3.18
  -6   0  16  251.67   34.73
   6   0 -16  277.57   36.19
   6   0 -17   -0.00    3.55
   6   0 -18  190.42   28.42
  -6   0  19   -0.00    5.92
   6   0 -19    0.75    3.82
  -6   0  20    4.39    5.98
   6   0 -20    1.68    3.84
  -6   0  21   -0.00    5.35
   6   0 -21    0.50    3.81
  -6   0  22  130.17   21.79
   6   0 -22  105.42   20.34
  -6   0  23    1.16    5.48
   6   0 -23    2.34    5.16
   6   0 -24    1.04    4.47
  -6   0  25   -0.00    4.75
   6   0 -25   -0.00    5.04
  -6   0  26   52.19   14.19
   6   0 -26   78.52   16.44
  -6   0  27    0.14    4.01
   6   0 -27   -0.00    4.90
  -6   0  28   31.02   11.12
  -6   0  29    3.26    5.77
  -6   0  30   16.86    8.65
  -6   0  31   -0.00    4.85
  -6   0  32   74.18   17.20
  -6   0  33   -0.00    7.34
  -6   0  34    0.59    6.19
  -6   0  35    1.08    5.58
  -6   0  36    3.74    5.81
  -6   0  37    0.87    4.65
  -6   0  38   19.76    8.94
  -6   1   1    9.70    4.43
  -6   1   1    3.91    3.92
  -6   1   1    3.84    4.08
   6  -1  -1   11.55    4.80
   6  -1  -1    5.29    4.21
   6  -1  -1    3.85    4.56
   6   1  -1   13.71    4.44
   6   1  -1    0.00    2.52
  -6  -1   1    7.14    3.73
  -6  -1   1    7.28    4.19
  -6   1   2  579.22   71.22
  -6   1   2  653.83   72.25
  -6   1   2  640.14   71.53
   6  -1  -2  674.04   71.71
   6   1  -2  666.15   71.22
   6   1  -2  633.07   71.29
  -6  -1   2  554.13   70.30
  -6  -1   2  665.39   70.82
  -6   1   3   63.18    9.93
  -6   1   3   47.73    9.04
   6  -1  -3   36.89    8.09
   6  -1  -3   46.73    9.33
   6   1  -3   45.35    8.18
   6   1  -3   38.79    8.59
  -6  -1   3   30.54    7.49
  -6  -1   3   29.21    7.13
  -6   1   4  932.29   88.77
  -6   1   4  416.28   84.75
   6  -1  -4  822.66   87.26
   6  -1  -4  841.94   88.74
   6   1  -4  945.07   88.01
   6   1  -4  984.70   89.16
  -6  -1   4  832.84   87.52
  -6  -1   4  886.86   87.40
  -6   1   5  114.89   18.90
  -6   1   5  160.14   20.03
   6  -1  -5  175.32   20.38
   6  -1  -5  131.40   19.83
   6   1  -5  125.87   18.38
   6   1  -5  146.89   19.88
  -6  -1   5  138.92   19.18
  -6  -1   5  109.65   17.47
  -6   1   6   75.67   14.47
  -6   1   6   93.66   15.02
   6  -1  -6   87.52   14.38
   6  -1  -6   90.92   15.66
   6   1  -6  103.23   15.16
  -6  -1   6  100.48   14.85
  -6  -1   6  103.94   14.22
  -6   1   7  274.68   34.60
  -6   1   7  247.90   33.66
   6  -1  -7  272.66   33.84
   6  -1  -7  287.74   35.23
   6   1  -7  281.12   34.29
   6   1  -7  336.17   35.70
  -6  -1   7  256.19   33.50
  -6  -1   7  244.57   32.81
  -6   1   8  745.95   88.13
  -6   1   8  836.80   88.31
   6  -1  -8  737.90   87.09
   6   1  -8  866.72   88.49
   6   1  -8  830.97   88.65
  -6  -1   8  754.45   87.89
  -6  -1   8  717.09   86.55
  -6   1   9    4.25    4.30
  -6   1   9   10.03    5.09
   6  -1  -9    5.48    4.32
   6  -1  -9    1.09    4.30
   6   1  -9    8.49    5.02
   6   1  -9   -0.00    3.14
  -6  -1   9    0.00    3.77
  -6  -1   9    6.58    3.83
  -6   1  10  131.45   19.83
  -6   1  10  157.57   20.53
   6  -1 -10  133.22   20.11
   6  -1 -10  113.59   19.66
   6   1 -10  148.32   20.53
   6   1 -10  111.79   19.21
  -6  -1  10  142.65   20.14
  -6  -1  10  136.45   19.03
  -6   1  11   21.99    7.32
  -6   1  11   23.17    6.78
   6  -1 -11   19.53    6.88
   6   1 -11   15.38    6.19
   6   1 -11   41.45    8.88
  -6  -1  11   27.72    7.43
  -6  -1  11   25.20    6.76
  -6   1  12  481.08   46.91
  -6   1  12  320.93   42.91
   6  -1 -12  336.88   44.86
   6   1 -12  266.86   42.80
  -6  -1  12  473.44   46.01
  -6   1  13   54.00   11.50
  -6   1  13   60.36   11.56
   6  -1 -13   57.31   12.42
   6   1 -13   65.18   12.42
  -6  -1  13   51.70   11.27
  -6   1  14  179.69   26.31
  -6   1  14  231.86   27.41
   6  -1 -14  161.38   26.31
   6   1 -14  217.45   27.70
  -6  -1  14  160.71   25.81
  -6   1  15    6.73    5.27
  -6   1  15   11.59    5.22
   6  -1 -15    9.59    6.60
   6   1 -15    5.38    4.91
  -6  -1  15    9.38    6.14
  -6   1  16    3.55    3.63
   6  -1 -16    5.74    5.29
   6   1 -16    0.53    2.88
  -6  -1  16   -0.00    4.66
   6  -1 -17   -0.00    4.01
   6   1 -17    8.60    5.71
   6  -1 -18  233.19   33.36
   6   1 -18  236.31   33.11
  -6   1  19   46.53   11.59
   6  -1 -19   40.13   11.45
   6   1 -19   53.57   12.22
  -6  -1  19   51.72   12.54
  -6   1  20   -0.00    5.64
   6  -1 -20    0.12    3.80
   6   1 -20    1.47    3.91
  -6  -1  20    0.44    4.99
  -6   1  21    8.62    6.59
   6  -1 -21   -0.00    4.87
  -6  -1  21    7.72    5.78
  -6   1  22   27.99    8.77
   6   1 -22   16.05    7.32
  -6  -1  22   27.58    9.60
  -6   1  23    6.20    7.36
   6  -1 -23   12.04    7.53
   6   1 -23    9.43    6.24
  -6  -1  23    0.00    5.70
  -6   1  24   29.90    9.78
   6  -1 -24   27.97   10.64
   6   1 -24   24.55    8.80
  -6  -1  24   48.86   12.55
  -6   1  25   -0.00    6.86
   6  -1 -25   -0.00    4.27
  -6  -1  25    6.02    5.35
  -6   1  26    0.00    5.66
   6  -1 -26    0.00    4.56
  -6  -1  26   -0.00    5.24
  -6  -1  27    2.83    5.57
  -6   1  28   98.25   19.10
  -6  -1  28   76.64   17.90
  -6   1  29    0.54    6.82
  -6  -1  29    3.76    5.46
  -6   1  30   23.80    9.82
  -6  -1  30   18.57    9.38
  -6   1  31    0.06    6.39
  -6  -1  31   -0.00    4.87
  -6   1  32    0.94    5.36
  -6  -1  32   -0.00    6.11
  -6   1  33   -0.00    5.30
  -6  -1  33    5.31    5.98
  -6   1  34   23.09   11.04
  -6  -1  34   20.91    9.55
  -6   1  35   -0.00    6.89
  -6  -1  35    0.04    4.69
  -6   1  36   10.56    8.15
  -6  -1  36   -0.00    7.07
  -6   1  37    9.38    8.65
  -6  -1  37    0.00    6.94
  -6   1  38    0.00    7.57
  -6  -1  38    4.25    8.05
  -6   2   1    2.44    3.49
  -6   2   1   10.47    5.24
  -6   2   1    6.62    4.62
   6  -2  -1    7.73    4.85
   6  -2  -1    1.62    3.25
   6  -2  -1    1.91    3.46
   6   2  -1    3.20    3.15
   6   2  -1    4.83    3.51
  -6  -2   1    3.89    3.22
  -6  -2   1   12.79    3.91
  -6  -2   1    9.01    3.17
  -6   2   2   24.12    6.62
  -6   2   2   19.44    6.11
  -6   2   2   16.29    6.12
   6  -2  -2   23.56    6.37
   6  -2  -2    9.54    4.98
   6  -2  -2   17.73    6.50
   6   2  -2   22.03    5.41
   6   2  -2   14.45    4.75
  -6  -2   2   22.75    5.59
  -6  -2   2   26.42    5.24
  -6   2   3    6.21    4.11
  -6   2   3    5.96    4.06
   6  -2  -3    5.06    3.77
   6  -2  -3    0.91    3.73
   6   2  -3    0.00    2.84
   6   2  -3    4.07    3.61
  -6  -2   3    0.00    2.97
  -6  -2   3    3.08    2.42
  -6   2   4   58.03   11.09
   6  -2  -4   51.12   10.24
   6  -2  -4   48.65   10.90
   6   2  -4   48.91    9.74
   6   2  -4   55.14   10.34
  -6  -2   4   58.25   10.03
  -6  -2   4   68.02    9.80
  -6   2   5   19.21    5.91
  -6   2   5   11.46    5.16
   6  -2  -5    6.84    4.62
   6  -2  -5    6.59    4.95
   6   2  -5   17.91    5.45
   6   2  -5   10.56    5.11
  -6  -2   5   11.31    4.50
  -6  -2   5   12.22    4.28
  -6   2   6  316.56   43.49
  -6   2   6  519.01   46.69
   6  -2  -6  298.16   42.38
   6  -2  -6  367.35   44.64
   6   2  -6  377.92   43.60
   6   2  -6  415.76   44.42
  -6  -2   6  360.54   42.99
  -6  -2   6  333.83   41.92
  -6   2   7   53.99   10.63
  -6   2   7   71.49   11.68
   6  -2  -7   54.62   10.11
   6  -2  -7   13.54    7.54
   6   2  -7   58.28   10.43
   6   2  -7   66.09   10.76
  -6  -2   7   81.91   11.65
  -6  -2   7   55.47    9.22
  -6   2   8    0.00    3.80
  -6   2   8   26.74    7.11
   6  -2  -8   19.14    5.79
   6  -2  -8   11.48    5.32
   6   2  -8   17.73    5.86
   6   2  -8    9.84    5.72
  -6  -2   8   15.84    5.64
  -6  -2   8   15.94    4.62
  -6   2   9    4.34    4.11
  -6   2   9    2.50    3.82
   6  -2  -9    2.19    3.99
   6  -2  -9    2.82    3.73
   6   2  -9    4.04    4.29
   6   2  -9    1.87    2.99
  -6  -2   9    1.94    3.15
  -6  -2   9    0.86    2.88
  -6   2  10  360.41   40.05
   6  -2 -10  309.24   39.78
   6   2 -10  320.09   39.43
   6   2 -10  287.15   38.42
  -6  -2  10  288.65   38.07
  -6   2  11  285.56   36.56
  -6   2  11  299.61   36.76
   6  -2 -11  292.03   37.35
   6   2 -11  302.28   37.27
   6   2 -11  281.91   36.40
  -6  -2  11  255.74   35.53
  -6   2  12  101.15   17.52
  -6   2  12  126.99   18.66
   6  -2 -12  115.90   18.90
   6   2 -12  119.25   18.55
  -6  -2  12  107.70   18.03
  -6   2  13   26.53    8.01
  -6   2  13    5.02    3.87
   6  -2 -13    7.38    5.33
   6   2 -13    7.03    4.46
  -6  -2  13   23.53    7.31
  -6   2  14  109.48   17.48
  -6   2  14   96.17   16.43
   6  -2 -14  111.39   18.62
   6   2 -14  114.94   17.39
  -6  -2  14   94.19   17.33
  -6   2  15   48.78   10.76
  -6   2  15   37.25    9.04
   6  -2 -15   42.74   10.80
   6   2 -15   29.60    8.41
  -6  -2  15   27.84    9.19
  -6   2  16   57.74   12.62
   6  -2 -16   70.39   14.47
   6   2 -16   70.54   13.39
  -6  -2  16   79.98   15.17
   6   2 -17   16.72    6.62
  -6   2  18   10.51    5.50
   6  -2 -18   22.57    8.46
   6   2 -18   12.29    6.46
  -6   2  19   20.39    7.96
   6  -2 -19    4.51    5.97
   6   2 -19    4.81    4.87
  -6  -2  19   35.15    9.69
  -6   2  20  201.31   29.76
   6  -2 -20  181.87   30.28
   6   2 -20  226.81   30.81
  -6  -2  20  226.54   31.79
  -6   2  21    8.03    6.79
   6  -2 -21    6.99    5.48
   6   2 -21    1.42    4.79
  -6  -2  21   -0.00    4.88
  -6   2  22   47.93   11.51
   6  -2 -22   30.78   10.34
  -6  -2  22   41.00   11.88
  -6   2  23    0.00    4.87
   6  -2 -23    0.00    5.60
  -6  -2  23   -0.00    4.91
  -6   2  24    5.69    6.13
   6  -2 -24    6.43    6.16
  -6  -2  24   26.42    9.65
  -6   2  25   17.51    9.06
   6  -2 -25   22.53    9.60
  -6  -2  25   27.41   10.66
  -6   2  26   49.79   13.61
  -6  -2  26   57.46   14.06
  -6   2  27   10.27    6.58
   6   2 -27    4.53    5.91
  -6  -2  27    9.52    7.50
  -6   2  28   11.73    7.66
   6   2 -28    8.42    6.55
  -6  -2  28   30.96   10.51
  -6   2  29   -0.00    5.80
   6   2 -29    7.86    6.85
  -6  -2  29    1.50    5.16
  -6   2  30   17.87    9.45
   6   2 -30    5.97    5.73
  -6  -2  30    0.00    5.21
  -6   2  31   -0.00    5.51
  -6  -2  31    0.07    4.72
  -6   2  32   19.00    9.66
  -6  -2  32   37.68   12.16
  -6   2  33   -0.00    6.29
  -6  -2  33    6.00    7.30
  -6   2  34   -0.00    6.13
  -6  -2  34   -0.00    5.31
  -6   2  35    4.98    6.15
  -6  -2  35   -0.00    6.05
  -6   2  36   16.15    9.02
  -6  -2  36   -0.00    6.11
  -6   2  37    2.77    7.19
  -6  -2  37   -0.00    6.74
  -6   2  38    0.00    8.95
  -6   3   1   -0.00    3.73
  -6   3   1    0.11    3.60
  -6   3   1    7.40    4.61
   6  -3  -1   -0.00    3.14
   6  -3  -1    0.00    3.06
   6  -3  -1    2.40    3.71
   6   3  -1    0.00    3.22
   6   3  -1    4.50    3.21
  -6  -3   1    4.18    3.08
  -6  -3   1    0.80    2.09
  -6  -3   1    0.00    1.90
  -6   3   2  142.58   20.57
  -6   3   2  120.33   19.91
  -6   3   2  167.03   21.19
   6  -3  -2  147.42   20.27
   6  -3  -2  164.79   20.92
   6  -3  -2  191.61   22.35
   6   3  -2  129.38   18.52
  -6  -3   2  162.20   19.19
  -6  -3   2  110.18   16.92
  -6   3   3  139.29   20.02
  -6   3   3  139.27   19.87
   6  -3  -3  153.73   20.15
   6  -3  -3  157.66   20.02
   6  -3  -3  173.24   21.51
   6   3  -3  122.75   18.07
   6   3  -3  180.39   19.67
  -6  -3   3   97.77   17.12
  -6  -3   3  117.27   16.74
  -6   3   4   38.35    9.30
  -6   3   4   54.64   10.20
   6  -3  -4   39.23    9.13
   6  -3  -4   45.40    9.92
   6   3  -4   46.16    9.01
   6   3  -4   44.30    8.63
  -6  -3   4   45.29    8.41
  -6  -3   4   44.92    7.65
  -6   3   5    0.00    3.59
  -6   3   5   14.90    5.72
   6  -3  -5   13.85    4.90
   6  -3  -5    8.79    4.57
   6   3  -5    6.28    4.29
   6   3  -5   17.36    4.97
  -6  -3   5   10.73    4.96
  -6  -3   5   12.45    4.14
  -6   3   6    6.89    4.84
  -6   3   6   11.75    5.17
   6  -3  -6   13.47    4.91
   6  -3  -6   24.05    7.32
   6   3  -6   14.66    5.33
   6   3  -6   20.87    5.43
  -6  -3   6   13.23    4.99
  -6  -3   6   11.73    4.20
  -6   3   7   22.84    7.03
  -6   3   7   20.36    6.53
   6  -3  -7    7.26    4.98
   6  -3  -7   23.43    7.69
   6   3  -7   13.73    5.48
   6   3  -7   20.48    6.21
  -6  -3   7   21.75    5.92
  -6   3   8  355.23   48.19
   6  -3  -8  423.00   49.58
   6   3  -8  495.12   49.58
   6   3  -8  415.65   47.37
  -6  -3   8  342.19   46.44
  -6   3   9   82.56   13.67
   6  -3  -9   68.31   13.23
   6   3  -9   74.73   13.13
   6   3  -9   52.66   11.09
  -6  -3   9   75.47   12.49
  -6   3  10   18.92    6.98
  -6   3  10   30.17    8.29
   6  -3 -10   33.67    9.11
   6   3 -10   27.05    8.25
   6   3 -10   32.54    7.73
  -6  -3  10   37.29    8.59
  -6   3  11    9.04    5.35
  -6   3  11   15.36    5.98
   6  -3 -11   27.73    8.12
   6   3 -11   22.66    7.14
   6   3 -11    8.16    4.63
  -6  -3  11   12.04    5.41
  -6   3  12   78.75   14.45
   6  -3 -12   65.21   13.94
   6   3 -12   94.13   15.54
   6   3 -12   74.12   13.63
  -6  -3  12   85.58   14.70
  -6   3  13  180.14   22.80
  -6   3  13  154.54   21.94
   6  -3 -13   98.84   20.11
   6   3 -13  142.57   21.07
  -6  -3  13  137.66   21.48
  -6   3  14  163.41   26.95
  -6   3  14  234.35   29.25
   6  -3 -14  174.29   28.12
   6   3 -14  224.45   28.69
  -6  -3  14  225.24   29.29
   6  -3 -15   31.38    9.23
   6   3 -15   26.19    8.41
  -6  -3  15   29.42    8.62
  -6   3  16   23.33    7.49
   6  -3 -16    5.02    5.75
   6   3 -16   18.57    7.05
  -6  -3  16   32.28    9.15
  -6   3  17   79.20   15.17
   6  -3 -17  108.35   18.40
   6   3 -17   84.95   16.10
  -6   3  18  114.04   20.57
  -6   3  18  147.43   21.60
   6  -3 -18  132.44   22.30
  -6   3  19   50.81   12.70
  -6   3  19   64.04   12.95
   6  -3 -19   46.66   12.36
  -6  -3  19   38.18   11.30
  -6   3  20    7.82    7.00
  -6   3  20    4.81    4.85
   6  -3 -20    0.00    4.49
  -6  -3  20   14.02    7.74
  -6   3  21   -0.00    4.19
   6  -3 -21    5.08    5.83
  -6  -3  21    1.53    5.86
  -6   3  22   52.39   13.08
   6  -3 -22   55.41   14.42
  -6  -3  22   79.00   16.07
  -6   3  23    9.08    7.14
  -6   3  24   78.44   15.61
   6   3 -24   61.95   15.30
  -6  -3  24  100.05   18.92
  -6   3  25    4.23    5.45
   6   3 -25    4.80    4.81
  -6  -3  25    3.89    5.63
  -6   3  26    9.28    6.27
   6   3 -26    1.13    4.85
  -6  -3  26    0.00    7.27
  -6   3  27    0.00    5.91
   6   3 -27   -0.00    4.51
  -6  -3  27    1.26    5.45
  -6   3  28   31.34   11.18
   6   3 -28   34.18   11.25
  -6  -3  28   49.34   13.33
  -6   3  29    9.13    7.26
   6   3 -29   21.17    8.89
  -6  -3  29   10.26    8.34
  -6   3  30   48.93   12.86
   6   3 -30   38.60   11.78
  -6  -3  30   21.24   10.08
  -6   3  31    5.33    5.95
   6   3 -31    2.90    5.30
  -6  -3  31   -0.00    4.61
  -6   3  32   -0.00    4.36
  -6  -3  32    0.00    6.95
  -6   3  33    9.72    7.35
  -6  -3  33    8.94    8.00
  -6   3  34   10.61    6.58
  -6  -3  34   13.50    8.92
  -6   3  35    0.00    5.86
  -6  -3  35    7.93    8.87
  -6   3  36    6.15    7.49
  -6  -3  36    0.00    4.00
  -6   3  37   -0.00    5.63
  -6   3  38    0.00    5.82
  -6   4   1  283.12   28.90
  -6   4   1  205.55   27.35
  -6   4   1  210.61   26.98
   6  -4  -1  136.87   24.55
   6  -4  -1  183.83   25.49
   6  -4  -1  152.22   25.49
   6   4  -1  194.90   24.19
   6   4  -1  185.76   23.96
  -6  -4   1  197.39   23.95
  -6  -4   1  217.89   22.86
  -6   4   2   24.88    7.32
  -6   4   2    8.83    5.15
  -6   4   2   16.81    5.81
   6  -4  -2   19.43    6.20
   6  -4  -2   11.14    5.46
   6  -4  -2   14.10    5.64
   6   4  -2    7.97    3.77
   6   4  -2   18.05    4.81
  -6  -4   2   12.99    4.19
  -6   4   3    0.20    3.46
  -6   4   3    4.03    4.10
  -6   4   3    3.92    4.07
   6  -4  -3    2.38    3.53
   6  -4  -3    2.13    3.50
   6  -4  -3    5.81    4.96
   6   4  -3    9.84    4.32
   6   4  -3    2.94    3.22
  -6  -4   3    8.05    3.42
  -6  -4   3    7.30    2.81
  -6   4   4   11.52    5.49
  -6   4   4   24.67    6.75
   6  -4  -4   11.21    5.12
   6  -4  -4   11.81    5.32
   6   4  -4   11.78    4.74
   6   4  -4   16.74    4.86
  -6  -4   4   19.42    5.37
  -6  -4   4   21.32    4.37
  -6   4   5  300.85   37.33
  -6   4   5  282.92   36.95
   6  -4  -5  318.96   37.47
   6  -4  -5  282.22   37.36
   6   4  -5  343.78   36.85
   6   4  -5  265.95   34.61
  -6  -4   5  307.65   35.41
  -6  -4   5  268.68   33.53
  -6   4   6  334.52   38.30
  -6   4   6  343.74   38.29
   6  -4  -6  281.52   37.43
   6   4  -6  261.24   35.71
   6   4  -6  271.62   35.10
  -6   4   7   73.54   13.77
  -6   4   7   76.30   14.20
   6  -4  -7   86.70   15.19
   6   4  -7   92.54   14.54
   6   4  -7   90.83   13.56
  -6  -4   7   77.86   13.21
  -6   4   8    8.73    4.85
  -6   4   8   11.53    5.44
   6  -4  -8    7.96    4.89
   6   4  -8    9.36    4.93
   6   4  -8    5.68    3.39
  -6  -4   8    7.73    4.36
  -6   4   9   77.24   13.80
  -6   4   9   72.49   13.63
   6  -4  -9   59.91   13.15
   6   4  -9   68.66   12.71
   6   4  -9   65.27   12.14
  -6  -4   9   79.24   13.25
  -6   4  10   33.58    8.52
   6  -4 -10   27.67    8.65
   6   4 -10   19.56    7.17
   6   4 -10   28.37    7.29
  -6  -4  10   23.93    7.47
  -6   4  11  174.48   24.25
  -6   4  11  161.05   23.81
   6  -4 -11  167.76   24.60
   6   4 -11  140.39   22.49
   6   4 -11  184.21   23.43
  -6  -4  11  143.70   22.81
  -6   4  12  125.46   20.00
  -6   4  12  113.95   19.37
   6  -4 -12  132.40   20.73
   6   4 -12  135.54   19.67
   6   4 -12  103.37   17.97
  -6  -4  12  129.45   19.79
  -6   4  13   60.76   11.61
  -6   4  13   49.21   10.88
   6  -4 -13   41.46   10.94
   6   4 -13   53.40   10.77
  -6  -4  13   31.66    9.56
  -6   4  14   -0.00    4.13
   6  -4 -14   -0.00    3.95
   6   4 -14    1.63    3.04
  -6  -4  14   -0.00    4.55
  -6   4  15  147.07   21.75
   6  -4 -15  120.23   21.09
  -6  -4  15  120.66   20.89
  -6   4  16  187.69   26.23
   6  -4 -16  147.87   25.60
  -6  -4  16  182.04   26.63
  -6   4  17    9.66    6.03
   6  -4 -17   11.69    6.78
  -6   4  18   53.33   12.56
  -6   4  18   73.46   13.54
   6  -4 -18   45.81   12.39
  -6   4  19   85.21   17.94
  -6   4  19  144.06   20.69
   6  -4 -19  123.19   21.22
  -6  -4  19  119.10   20.86
  -6   4  20  159.29   23.51
  -6   4  20  164.52   23.78
   6  -4 -20  145.68   24.34
   6   4 -20  123.63   22.13
  -6  -4  20  116.91   22.97
  -6   4  21   10.19    6.98
  -6   4  21   12.32    6.48
   6  -4 -21    7.36    5.93
   6   4 -21    6.21    5.58
  -6  -4  21    3.45    6.18
  -6   4  22   11.78    6.78
   6   4 -22    3.26    4.51
  -6  -4  22    6.59    6.41
  -6   4  23    3.25    4.20
   6   4 -23    0.00    3.89
  -6  -4  23   13.05    8.49
  -6   4  24   -0.00    5.17
   6   4 -24    0.86    4.19
  -6  -4  24   -0.00    6.87
  -6   4  25   10.05    6.82
   6   4 -25    5.98    5.78
  -6  -4  25    0.00    5.24
  -6   4  26   25.60    9.18
   6   4 -26    5.50    6.08
  -6  -4  26   22.13   10.33
  -6   4  27   16.86    7.71
   6   4 -27    7.15    6.16
  -6  -4  27   22.23    9.97
  -6   4  28   26.20    9.57
   6   4 -28    2.24    4.21
  -6  -4  28   18.12   10.31
  -6   4  29   -0.00    5.41
   6   4 -29   -0.00    3.26
  -6  -4  29    0.00    7.06
  -6   4  30   19.12    8.78
   6   4 -30   24.97    9.82
  -6  -4  30   30.22   11.32
  -6   4  31   -0.00    4.46
   6   4 -31    0.00    3.05
  -6  -4  31    2.69    5.89
  -6   4  32   24.34    8.72
  -6  -4  32   18.85    9.17
  -6   4  33    5.40    6.61
  -6  -4  33    7.41    7.29
  -6   4  34    4.67    6.32
  -6  -4  34    0.00    6.12
  -6   4  35    5.03    6.06
  -6  -4  35    8.47    7.41
  -6  -4  36    0.00    5.73
  -6   4  37    7.99    6.82
  -6  -4  37    3.77    7.66
  -6   4  38    2.33    5.79
  -6   5   1   16.76    6.41
  -6   5   1   15.29    5.93
   6  -5  -1   15.91    5.72
   6  -5  -1   13.88    5.97
   6   5  -1   11.87    4.03
   6   5  -1   18.01    4.36
  -6  -5   1   20.67    4.58
  -6  -5   1   13.76    3.05
  -6  -5   1   13.46    2.85
  -6   5   2  128.75   17.98
  -6   5   2   92.39   16.86
  -6   5   2  122.64   17.88
   6  -5  -2  102.33   16.63
   6  -5  -2  124.38   18.20
   6   5  -2  106.96   15.18
   6   5  -2  113.09   14.52
  -6  -5   2   94.27   13.94
  -6  -5   2  108.82   13.33
  -6  -5   2   90.95   12.56
  -6   5   3  143.72   21.61
  -6   5   3  140.02   21.80
  -6   5   3  182.44   23.04
   6  -5  -3  176.43   22.74
   6  -5  -3  129.79   21.33
   6   5  -3  157.33   20.29
   6   5  -3  132.25   18.80
  -6  -5   3  162.65   19.55
  -6  -5   3  131.58   17.52
  -6   5   4  131.93   19.53
  -6   5   4  142.05   20.32
  -6   5   4  140.57   20.13
   6  -5  -4  117.21   18.67
   6  -5  -4  128.87   19.49
   6   5  -4   99.22   16.58
   6   5  -4  121.42   16.94
  -6  -5   4  124.42   16.86
  -6   5   5   -0.00    3.31
  -6   5   5    5.12    4.72
   6  -5  -5    0.00    2.54
   6  -5  -5    0.00    3.90
   6   5  -5    3.69    3.35
   6   5  -5    2.08    2.18
  -6  -5   5    4.11    2.92
  -6   5   6   -0.00    3.21
  -6   5   6    0.74    3.78
   6  -5  -6    1.61    3.24
   6  -5  -6    1.10    3.96
   6   5  -6    3.39    3.32
   6   5  -6    0.33    2.05
  -6  -5   6   -0.00    2.86
  -6   5   7   70.28   13.45
  -6   5   7   78.38   13.74
   6  -5  -7   51.43   12.49
   6   5  -7   67.01   12.12
   6   5  -7   75.62   12.27
  -6  -5   7   87.10   13.11
  -6   5   8   56.54   12.47
  -6   5   8   79.91   13.67
   6  -5  -8   55.41   12.54
   6   5  -8   67.68   11.84
   6   5  -8   55.14   10.67
  -6  -5   8   66.78   11.86
  -6   5   9   87.90   16.49
  -6   5   9  110.63   18.00
   6  -5  -9  104.81   18.28
   6   5  -9   95.23   16.33
   6   5  -9  123.99   17.05
  -6  -5   9  124.89   17.71
  -6   5  10   56.55   11.05
  -6   5  10   38.33    9.97
   6  -5 -10   51.81   11.17
   6   5 -10   42.75    9.63
   6   5 -10   36.20    9.33
  -6  -5  10   51.99   10.64
  -6   5  11   -0.00    3.47
  -6   5  11    0.00    3.70
   6  -5 -11    7.25    6.09
   6   5 -11    0.12    2.81
   6   5 -11   -0.00    3.03
  -6  -5  11   10.16    5.21
  -6   5  12    6.04    5.41
   6  -5 -12    0.44    3.94
  -6  -5  12    7.26    4.86
  -6   5  13  318.16   32.17
   6  -5 -13  228.57   30.14
  -6  -5  13  129.80   25.96
  -6   5  14  345.83   43.29
   6  -5 -14  297.78   42.73
  -6  -5  14  346.73   43.39
  -6   5  15   -0.00    4.84
   6  -5 -15    5.73    6.40
  -6  -5  15    3.30    4.74
  -6   5  16    3.53    5.18
  -6   5  16   31.19    8.70
   6  -5 -16   -0.00    3.43
  -6   5  17    5.45    5.08
  -6   5  17    0.84    4.55
   6  -5 -17    2.45    5.52
   6   5 -17    1.11    3.96
  -6   5  18  132.66   21.47
  -6   5  18  127.98   21.82
   6  -5 -18  131.90   22.59
   6   5 -18  131.72   21.51
  -6   5  19   48.56   11.27
  -6   5  19   35.84    9.59
   6  -5 -19   27.82   10.34
   6   5 -19   25.83    8.90
  -6  -5  19   30.49   10.20
  -6   5  20   14.64    6.82
   6   5 -20   16.47    7.36
  -6  -5  20   25.81    9.95
  -6   5  21    1.46    5.58
   6   5 -21    1.19    4.87
  -6  -5  21    2.94    5.13
  -6   5  22   -0.00    4.16
   6   5 -22    7.03    5.41
  -6  -5  22    1.32    5.90
  -6   5  23   69.12   14.00
   6   5 -23   41.43   11.82
  -6  -5  23   62.05   15.41
  -6   5  24   24.83    9.24
   6   5 -24   26.95    9.83
  -6  -5  24   20.01    9.32
  -6   5  25   16.20    8.23
   6   5 -25   11.01    6.85
  -6  -5  25    8.59    7.24
  -6   5  26   -0.00    5.51
   6   5 -26    0.06    4.86
  -6  -5  26    2.09    5.61
  -6   5  27    0.00    4.19
   6   5 -27   -0.00    4.69
  -6  -5  27   -0.00    7.03
  -6   5  28   14.57    7.68
   6   5 -28    4.72    6.43
  -6  -5  28    3.91    6.46
  -6   5  29   17.82    8.63
   6   5 -29    7.45    6.86
  -6  -5  29   42.65   12.74
  -6   5  30   12.96    7.04
   6   5 -30    2.30    5.52
  -6  -5  30   11.54    8.54
  -6   5  31   -0.00    5.09
   6   5 -31    2.89    4.88
  -6  -5  31    3.45    6.28
  -6   5  32    3.38    6.12
   6   5 -32    0.00    5.25
  -6  -5  32    2.03    5.81
  -6   5  33    5.13    7.40
  -6  -5  33   14.95    8.86
  -6   5  34   14.20    7.35
  -6  -5  34    4.95    8.31
  -6   5  35    6.89    7.32
  -6  -5  35   11.87    9.72
  -6   5  36    3.48    5.90
  -6  -5  36   10.25    8.27
  -6   5  37   -0.00    4.80
  -6   5  38   -0.00    5.70
  -6   6   1  166.73   24.41
  -6   6   1  169.40   23.99
   6  -6  -1  117.79   22.00
   6   6  -1  162.04   20.77
   6   6  -1  148.39   20.10
  -6  -6   1  163.68   20.21
  -6  -6   1  171.56   17.73
  -6   6   2   36.95    9.28
   6  -6  -2   29.87    8.59
   6  -6  -2   37.32    9.59
   6   6  -2   39.66    7.34
   6   6  -2   31.38    6.59
  -6  -6   2   37.95    7.04
  -6  -6   2   39.90    5.43
  -6  -6   2   36.71    5.32
  -6   6   3   14.63    5.82
  -6   6   3    8.37    5.16
  -6   6   3   13.44    5.91
   6  -6  -3    3.92    4.58
   6  -6  -3   13.12    5.71
   6   6  -3   10.99    3.85
   6   6  -3    7.38    3.42
  -6  -6   3    2.05    2.63
  -6   6   4   18.38    7.31
  -6   6   4   21.20    8.01
  -6   6   4   24.11    7.51
   6  -6  -4   32.77    8.19
   6  -6  -4   30.83    8.53
   6   6  -4   21.51    5.70
   6   6  -4   28.04    6.21
  -6  -6   4   19.91    5.46
  -6   6   5  131.35   21.28
  -6   6   5  173.06   23.28
   6  -6  -5  136.52   21.31
   6  -6  -5  138.19   21.94
   6   6  -5  127.52   19.18
   6   6  -5  148.26   19.52
  -6  -6   5  152.90   19.88
  -6   6   6   97.22   16.91
  -6   6   6  149.72   19.88
   6  -6  -6   79.13   15.71
   6  -6  -6   83.91   16.74
   6   6  -6  111.24   15.93
   6   6  -6  100.00   14.84
  -6  -6   6  120.09   16.43
  -6   6   7   64.40   13.54
  -6   6   7   66.79   13.51
   6  -6  -7   60.96   12.67
   6  -6  -7   90.24   15.08
   6   6  -7   78.14   12.81
   6   6  -7   72.35   11.83
  -6  -6   7   74.03   12.65
  -6   6   8   29.19    7.65
  -6   6   8   13.34    6.73
   6  -6  -8    6.18    5.48
   6   6  -8   17.13    5.56
  -6  -6   8    8.49    4.72
  -6   6   9  104.12   18.76
   6   6  -9  144.93   18.86
  -6  -6   9  103.94   17.99
  -6   6  10  124.89   18.42
   6  -6 -10   66.15   15.61
   6   6 -10  108.83   16.30
  -6   6  11   62.73   13.64
   6  -6 -11   58.66   13.63
   6   6 -11   90.07   13.30
  -6  -6  11   78.39   14.29
  -6   6  12   77.22   15.85
   6  -6 -12   77.10   15.84
  -6  -6  12  102.73   16.74
  -6   6  13    0.15    3.77
   6  -6 -13    1.48    4.04
   6   6 -13    0.00    3.68
  -6  -6  13    3.66    4.77
  -6   6  14    0.00    4.57
   6  -6 -14    0.00    3.98
   6   6 -14   -0.00    3.33
  -6  -6  14   -0.00    5.66
  -6   6  15   72.29   14.26
  -6   6  15  112.09   17.23
   6  -6 -15   45.53   13.04
   6   6 -15   63.71   12.61
  -6  -6  15   64.78   14.28
  -6   6  16    9.34    5.49
  -6   6  16    9.71    6.68
   6  -6 -16    4.35    5.95
   6   6 -16    1.70    3.91
  -6   6  17   23.91    8.77
   6  -6 -17   43.94   11.37
   6   6 -17   21.84    8.14
  -6   6  18   78.98   15.53
   6   6 -18   78.44   14.98
  -6  -6  18   76.04   16.02
  -6   6  19   14.20    7.75
   6   6 -19   29.22    8.56
  -6  -6  19   21.11    9.13
  -6   6  20    2.38    5.01
   6   6 -20    2.50    4.35
  -6  -6  20    4.66    6.38
  -6   6  21   34.01    9.74
   6   6 -21   37.16   10.20
  -6  -6  21   17.16    9.77
  -6   6  22   14.11    7.30
   6   6 -22    2.06    5.12
  -6  -6  22    9.74    7.67
  -6   6  23   23.72    8.62
   6   6 -23   25.76    8.80
  -6  -6  23   25.02   10.40
  -6   6  24    5.65    5.77
   6   6 -24    2.75    5.79
  -6  -6  24   -0.00    4.96
  -6   6  25   22.94    8.82
   6   6 -25   20.80    8.39
  -6  -6  25   14.50    9.53
  -6   6  26   27.55    9.02
  -6  -6  26   30.43   12.07
  -6   6  27   18.11    8.43
   6   6 -27    7.49    7.39
  -6  -6  27   34.96   11.11
  -6   6  28    0.00    5.65
   6   6 -28    0.58    5.34
  -6  -6  28   10.71    8.15
  -6   6  29    0.00    5.48
   6   6 -29   -0.00    4.39
  -6  -6  29   -0.00    5.72
  -6   6  30    0.00    4.67
   6   6 -30    1.74    4.77
  -6  -6  30    6.07    7.58
  -6   6  31   19.14    8.75
   6   6 -31    0.26    4.84
  -6  -6  31    9.15    8.77
  -6   6  32    4.30    6.36
   6   6 -32    2.15    6.49
  -6  -6  32   -0.00    6.97
  -6   6  33    8.19    6.75
   6   6 -33    9.83    7.96
  -6  -6  33    7.09    6.96
  -6   6  34    2.08    4.38
  -6  -6  34   -0.00    6.10
  -6   6  35    0.26    4.64
  -6  -6  35    1.66    5.94
  -6   6  36    3.32    5.88
  -6  -6  36   -0.00    5.67
  -6   6  37    9.26    7.65
  -6   7   1    7.78    5.19
  -6   7   1    9.36    5.63
   6   7  -1   15.78    3.89
   6   7  -1   18.79    4.17
  -6  -7   1   14.14    3.96
  -6   7   2   13.50    6.43
  -6   7   2   10.49    5.92
   6   7  -2   17.37    4.13
   6   7  -2   14.55    4.03
  -6   7   3  407.71   42.02
  -6   7   3  243.32   37.87
   6   7  -3  375.45   36.13
   6   7  -3  258.78   35.01
  -6  -7   3  285.68   35.33
  -6   7   4   90.26   16.38
  -6   7   4   96.48   17.10
   6  -7  -4   67.95   15.12
   6   7  -4   99.52   13.54
   6   7  -4   96.38   13.84
  -6  -7   4   95.96   14.07
  -6   7   5   17.35    7.33
  -6   7   5   37.94    9.09
   6  -7  -5   25.45    8.36
   6   7  -5   27.69    6.08
  -6  -7   5   13.58    5.33
  -6   7   6   20.61    7.45
   6  -7  -6   22.26    7.39
   6   7  -6   24.90    5.96
  -6  -7   6   16.49    5.73
  -6   7   7   38.94    9.53
   6  -7  -7   13.63    6.36
   6   7  -7   21.15    5.65
  -6  -7   7   11.68    5.53
  -6   7   8   45.65   11.24
   6  -7  -8   51.48   11.91
   6   7  -8   51.60    9.75
  -6  -7   8   56.69   11.02
  -6   7   9  174.79   25.45
   6  -7  -9  127.34   23.60
   6   7  -9  212.75   23.63
  -6  -7   9  146.73   23.13
  -6   7  10    0.06    4.13
   6  -7 -10   -0.00    3.99
   6   7 -10    0.77    2.83
   6   7 -10    0.37    2.48
  -6  -7  10    0.17    3.34
  -6   7  11    2.10    4.29
   6  -7 -11    2.46    4.08
   6   7 -11   -0.00    2.95
   6   7 -11    2.21    3.38
  -6  -7  11    4.11    4.53
  -6   7  12   32.16    8.82
  -6   7  12   22.32    8.26
   6  -7 -12   28.55    8.90
   6   7 -12   23.69    6.95
  -6  -7  12    5.96    5.76
  -6   7  13  177.19   25.88
  -6   7  13  181.27   27.07
   6  -7 -13  195.33   27.76
   6   7 -13  145.32   24.24
  -6  -7  13  188.98   26.95
  -6   7  14    6.38    4.92
  -6   7  14    4.05    5.18
   6  -7 -14   -0.00    4.42
   6   7 -14    6.69    5.12
  -6  -7  14    8.34    6.17
  -6   7  15    1.97    4.67
   6   7 -15    0.60    2.94
  -6  -7  15    4.11    5.05
  -6   7  16    7.60    6.07
   6   7 -16   10.72    5.75
  -6   7  17    1.03    4.32
   6   7 -17    0.00    3.86
  -6   7  18    2.95    5.53
   6   7 -18    7.36    5.98
  -6   7  19   56.21   14.13
   6   7 -19   72.87   14.43
  -6  -7  19   78.40   16.62
  -6   7  20    5.56    5.58
   6   7 -20   20.02    7.66
  -6  -7  20   10.78    7.84
  -6   7  21   16.18    7.67
   6   7 -21    5.42    5.02
  -6  -7  21   15.42    8.29
  -6   7  22   -0.00    4.11
   6   7 -22    3.01    5.48
  -6  -7  22    0.23    5.19
  -6   7  23   13.84    6.93
   6   7 -23   21.96    8.50
  -6  -7  23   27.14   10.10
  -6   7  24    2.90    5.79
   6   7 -24    1.81    5.10
  -6  -7  24    4.26    6.93
  -6   7  25   29.39    9.35
   6   7 -25   25.91    9.14
  -6  -7  25   21.15   10.29
  -6   7  26   -0.00    4.65
   6   7 -26    0.66    5.14
  -6  -7  26    3.08    6.27
  -6   7  27   -0.00    5.37
   6   7 -27   -3.28    5.62
  -6  -7  27    5.68    6.26
  -6   7  28   17.01    7.36
   6   7 -28   11.75    6.98
  -6  -7  28    0.81    6.00
  -6   7  29   20.13    8.73
   6   7 -29   38.15   11.28
  -6   7  30    2.89    5.85
   6   7 -30    0.00    5.53
  -6  -7  30    1.30    6.49
  -6   7  31    8.71    6.74
   6   7 -31   -0.00    3.31
  -6  -7  31    0.00    7.13
  -6   7  32    1.16    3.58
   6   7 -32    6.24    6.58
  -6  -7  32    0.00    5.82
  -6   7  33   15.19    7.45
   6   7 -33   -0.00    5.68
  -6  -7  33    7.51    8.39
  -6   7  34   -0.00    5.12
   6   7 -34    2.97    5.96
  -6  -7  34   14.36    8.91
  -6   7  35   29.33   10.39
  -6  -7  35   15.88    9.86
  -6   7  36   -0.00    6.15
  -6   7  37    0.00    4.41
  -6   8   1  150.21   23.03
  -6   8   1  111.48   21.33
   6   8  -1  157.85   18.37
  -6  -8   1  148.32   18.29
  -6   8   2   11.13    6.24
  -6   8   2    5.36    4.75
   6   8  -2   13.97    3.83
  -6  -8   2    5.77    3.17
  -6   8   3    0.00    4.00
  -6   8   3   -0.00    3.34
   6   8  -3   -0.00    2.45
  -6  -8   3    0.09    2.19
  -6   8   4   -0.00    4.48
  -6   8   4    5.45    4.55
   6   8  -4    0.91    2.16
  -6  -8   4   -0.00    2.11
  -6   8   5  266.27   36.26
  -6   8   5  245.51   35.93
   6   8  -5  274.21   32.33
  -6  -8   5  276.42   33.63
  -6   8   6    5.99    5.02
  -6   8   6    9.39    6.23
   6  -8  -6    6.53    5.94
   6   8  -6   12.14    4.35
   6   8  -6   10.34    4.31
  -6  -8   6   14.40    5.41
  -6   8   7   84.56   17.45
   6  -8  -7   97.53   17.93
   6   8  -7  117.03   15.66
   6   8  -7  117.21   16.14
  -6  -8   7   92.94   16.11
  -6   8   8   -0.00    3.16
  -6   8   8    0.66    3.26
   6  -8  -8    4.63    5.57
   6   8  -8    4.52    3.72
   6   8  -8    0.00    2.12
  -6  -8   8    7.92    5.02
  -6   8   9  185.11   24.71
  -6   8   9  169.66   24.87
   6  -8  -9  149.38   22.81
   6  -8  -9  137.15   23.26
   6   8  -9  153.61   20.85
   6   8  -9  131.65   20.66
  -6  -8   9  144.32   22.20
  -6   8  10   51.15   11.64
  -6   8  10   51.57   11.82
   6  -8 -10   30.93    9.27
   6  -8 -10   33.01    9.84
   6   8 -10   47.07    9.11
   6   8 -10   45.17    9.46
  -6  -8  10   34.08   10.06
  -6   8  11  121.30   20.48
   6  -8 -11  150.10   21.54
   6   8 -11   97.60   17.81
  -6  -8  11  149.54   21.40
  -6   8  12   41.43    9.83
   6   8 -12   17.85    6.62
  -6  -8  12   31.47    9.54
  -6   8  13    1.35    4.12
   6   8 -13    4.15    4.07
  -6  -8  13   -0.00    4.50
  -6   8  14    6.25    5.39
   6   8 -14    0.00    2.38
  -6  -8  14    8.52    6.13
  -6   8  15  123.03   19.84
   6   8 -15  103.13   17.85
  -6   8  16    4.02    4.00
   6   8 -16    1.08    3.79
  -6   8  17   56.50   12.16
   6   8 -17   37.24   10.33
  -6  -8  17   30.14   10.94
  -6   8  18    0.66    4.24
   6   8 -18   -0.00    3.32
  -6  -8  18    0.00    5.11
  -6   8  19   31.29    9.70
   6   8 -19   32.07    9.54
  -6  -8  19   17.49    8.71
  -6   8  20    3.53    4.87
   6   8 -20    1.06    3.86
  -6  -8  20   -0.00    5.36
  -6   8  21   20.14    8.53
   6   8 -21   21.77    8.26
  -6  -8  21   24.35    9.92
  -6   8  22    5.38    5.69
   6   8 -22    4.41    5.13
  -6  -8  22    4.06    6.18
  -6   8  23   -0.00    4.56
   6   8 -23    0.98    5.25
  -6  -8  23   -0.00    5.49
  -6   8  24    4.98    5.57
   6   8 -24    2.18    4.35
  -6  -8  24   -0.00    5.47
  -6   8  25   15.93    7.35
   6   8 -25    0.49    5.01
  -6  -8  25    8.59    8.01
  -6   8  26    2.29    5.12
   6   8 -26   14.38    7.29
  -6  -8  26   10.78    7.87
  -6   8  27    5.36    6.76
   6   8 -27    5.68    5.11
  -6  -8  27   13.48    9.83
  -6   8  28   -0.00    4.65
   6   8 -28    0.01    4.42
  -6  -8  28   -0.00    5.61
  -6   8  29    0.00    4.60
   6   8 -29    2.14    4.07
  -6  -8  29   -0.00    6.61
  -6   8  30   -0.00    4.46
   6   8 -30   10.81    7.24
  -6  -8  30   -0.00    7.52
  -6   8  31    7.30    6.09
   6   8 -31   15.56    8.29
  -6  -8  31    0.65    7.26
  -6   8  32    7.31    6.99
   6   8 -32   12.55    7.87
  -6  -8  32    0.00    6.24
  -6   8  33   13.26    7.09
   6   8 -33   -0.00    5.46
  -6  -8  33    7.08    7.66
  -6   8  34    0.14    5.29
   6   8 -34    4.86    5.89
  -6  -8  34   -0.00    6.87
  -6   8  35   -0.00    4.89
  -6   8  36   -0.00    4.92
  -6   8  37    6.77    6.76
   6  -9  -1   -0.00    3.55
  -6   9   2    7.90    5.56
   6  -9  -2   18.79    6.68
   6   9  -2   11.21    3.61
  -6   9   3  231.63   29.40
   6  -9  -3  189.34   27.26
   6   9  -3  176.03   23.19
  -6  -9   3  183.49   24.00
  -6   9   4   16.57    7.99
   6  -9  -4   17.47    6.94
   6   9  -4   16.56    4.72
  -6  -9   4   15.76    5.44
   6  -9  -5   -0.00    3.13
  -6  -9   5    4.36    4.52
   6  -9  -6   25.09    7.32
   6   9  -6   10.97    4.65
  -6  -9   6   19.04    6.34
  -6   9   7   17.15    7.04
  -6   9   7   14.16    6.85
   6  -9  -7   13.90    6.44
   6   9  -7   18.00    5.37
  -6  -9   7   28.95    7.78
  -6   9   8   -0.00    3.81
   6  -9  -8    9.52    5.54
   6   9  -8    0.83    2.78
   6   9  -8    1.13    2.80
  -6  -9   8    6.01    4.66
  -6   9   9  105.21   18.38
   6  -9  -9   84.78   16.92
   6   9  -9   92.06   15.57
   6   9  -9  111.39   16.49
  -6  -9   9  139.45   19.36
  -6   9  10    0.34    3.73
   6  -9 -10    2.25    4.12
   6   9 -10   15.35    5.17
   6   9 -10    7.50    4.04
  -6  -9  10   11.01    5.72
  -6   9  11    0.86    3.11
   6  -9 -11    7.04    5.59
   6   9 -11   -0.00    2.37
  -6  -9  11    0.86    4.32
  -6   9  12    4.10    5.08
   6  -9 -12    3.17    4.24
   6   9 -12    2.27    2.44
  -6  -9  12    5.18    5.71
  -6   9  13   90.99   16.84
   6  -9 -13   83.56   16.54
   6   9 -13   86.64   15.57
  -6  -9  13  113.04   18.78
  -6   9  14   16.01    7.30
   6   9 -14    6.17    4.68
  -6   9  15   24.40    8.49
   6   9 -15   17.55    6.67
   6   9 -16   10.32    6.01
  -6   9  17    1.99    4.04
   6   9 -17   13.36    6.39
  -6  -9  17    0.04    6.14
  -6   9  18    1.50    3.85
   6   9 -18    0.00    3.85
  -6  -9  18    5.06    6.86
  -6   9  19   21.26    8.52
   6   9 -19   40.13   10.47
  -6  -9  19   26.30   10.30
  -6   9  20    3.82    5.21
   6   9 -20    8.20    5.70
  -6  -9  20   16.21    8.73
  -6   9  21    1.88    3.88
   6   9 -21    3.71    5.01
  -6  -9  21   -0.00    5.96
  -6   9  22   -0.00    4.67
   6   9 -22    3.86    4.62
  -6  -9  22    6.44    6.68
  -6   9  23   15.15    7.64
   6   9 -23   42.02   11.07
  -6  -9  23   38.92   12.20
  -6   9  24    0.74    5.55
   6   9 -24    3.01    5.72
  -6  -9  24   -0.00    5.80
  -6   9  25   19.25    8.66
   6   9 -25   33.12   10.81
  -6  -9  25   32.21   12.14
  -6   9  26    1.04    6.43
   6   9 -26    6.24    6.10
  -6  -9  26    2.76    6.14
  -6   9  27   -0.00    4.78
   6   9 -27   -0.00    4.17
  -6  -9  27    8.00    6.88
  -6   9  28   -0.00    5.59
   6   9 -28    4.76    4.80
  -6  -9  28    0.68    6.86
  -6   9  29    0.27    4.93
   6   9 -29    7.77    6.63
  -6  -9  29   22.90   10.69
  -6   9  30   17.85    7.88
   6   9 -30   -0.00    3.76
  -6  -9  30   12.66    8.39
  -6   9  31    1.47    4.30
   6   9 -31    5.32    6.51
  -6  -9  31    3.07    5.16
  -6   9  32   -0.00    4.77
   6   9 -32   -0.00    3.75
  -6  -9  32   -0.00    7.22
  -6   9  33    5.32    5.51
   6   9 -33   -0.00    4.70
  -6  -9  33   14.21    9.81
  -6   9  34    5.08    5.99
   6   9 -34   -0.00    5.48
  -6  -9  34   -0.00    7.80
  -6   9  35   13.75    7.68
   6   9 -35    2.24    5.69
  -6   9  36    5.12    6.28
  -6  10   1   46.50   11.23
   6 -10  -1   15.10    7.22
   6  10  -1   40.62    6.66
  -6  10   2   12.29    6.48
   6 -10  -2    6.19    5.55
   6  10  -2   15.83    4.20
  -6  10   3   -0.00    3.08
   6 -10  -3    6.69    4.30
   6  10  -3    0.29    1.69
  -6  10   4    8.15    5.06
   6 -10  -4   10.35    5.25
   6  10  -4   12.11    4.05
  -6  10   5   37.02   10.71
   6 -10  -5   73.49   13.02
   6  10  -5   32.80    7.38
  -6  10   6    0.00    4.52
   6 -10  -6    0.00    3.33
   6  10  -6    4.50    3.29
  -6  10   7   19.39    7.60
   6 -10  -7    8.09    5.48
   6  10  -7   25.69    6.33
  -6  10   8   -0.00    4.85
   6 -10  -8    0.24    3.62
   6  10  -8    2.50    2.83
  -6 -10   8   -0.00    3.66
  -6  10   9    3.67    4.37
   6 -10  -9   -0.00    4.08
   6  10  -9    2.55    2.69
  -6 -10   9   -0.00    3.97
  -6  10  10    6.21    5.30
   6 -10 -10    5.74    5.13
   6  10 -10   -0.00    3.74
  -6 -10  10    7.48    6.05
  -6  10  11  118.20   21.28
   6 -10 -11  133.03   21.43
   6  10 -11  139.84   19.90
  -6 -10  11  134.00   22.10
  -6  10  12   -0.00    4.45
   6 -10 -12   -0.00    4.18
   6  10 -12    0.50    2.78
  -6 -10  12   -0.00    3.81
  -6  10  13   15.53    7.25
   6 -10 -13   19.74    7.56
   6  10 -13   17.73    6.12
  -6 -10  13   34.81    9.58
  -6  10  14    1.87    4.82
   6 -10 -14    0.00    3.32
   6  10 -14    2.73    3.30
  -6  10  15   53.17   13.85
   6 -10 -15   59.80   13.78
   6  10 -15   95.03   15.09
  -6  10  16    0.00    4.02
   6  10 -16    3.02    3.85
  -6 -10  16    0.00    4.52
  -6  10  17   39.65   11.14
   6  10 -17   46.42   11.35
  -6 -10  17   60.72   14.59
  -6  10  18    2.47    4.68
   6  10 -18    4.38    4.52
  -6 -10  18   -0.00    5.50
  -6  10  19   10.79    5.73
   6  10 -19    1.78    3.38
  -6 -10  19   11.54    7.33
  -6  10  20    5.69    5.51
   6  10 -20   -0.00    4.04
  -6 -10  20    0.00    4.68
  -6  10  21   69.64   13.99
   6  10 -21   48.26   12.54
  -6 -10  21   35.90   13.04
  -6  10  22    0.00    3.74
   6  10 -22   -0.00    4.49
  -6 -10  22   -0.00    5.30
  -6  10  23    1.69    5.21
   6  10 -23   -0.00    5.37
  -6 -10  23    2.00    5.30
  -6  10  24   -0.00    3.87
   6  10 -24    4.36    5.14
  -6 -10  24   -0.00    5.19
  -6  10  25   19.80    8.14
   6  10 -25   10.07    5.52
  -6 -10  25    0.50    5.53
  -6  10  26   -0.00    4.68
   6  10 -26   -0.00    4.11
  -6 -10  26   12.33    8.71
  -6  10  27    9.62    6.28
   6  10 -27    0.93    3.79
  -6 -10  27   11.16    8.58
  -6  10  28    4.14    5.55
   6  10 -28   -0.00    6.41
  -6 -10  28   10.13    7.88
  -6  10  29    1.45    5.58
   6  10 -29    2.12    5.08
  -6 -10  29    0.00    5.59
  -6  10  30   -0.00    4.50
   6  10 -30    1.00    4.72
  -6 -10  30   -0.00    6.01
  -6  10  31    0.00    4.11
   6  10 -31    0.83    4.91
  -6 -10  31   11.14    9.62
  -6  10  32    1.68    4.43
   6  10 -32    6.22    5.94
  -6 -10  32    0.00    7.48
  -6  10  33    1.26    4.71
   6  10 -33    1.59    5.21
  -6 -10  33    5.31    7.78
  -6  10  34    0.00    5.34
   6  10 -34   -0.00    4.98
  -6  10  35    0.80    5.36
   6  10 -35    5.07    5.16
  -6  11   1   14.70    6.87
   6 -11  -1    2.85    4.79
   6  11  -1    7.12    3.52
  -6  11   2    0.00    5.27
   6 -11  -2   -0.00    4.29
   6  11  -2    0.99    2.15
  -6  11   3   52.05   12.18
   6 -11  -3   34.72   10.32
   6  11  -3   47.55    8.81
  -6  11   4    8.91    5.47
   6 -11  -4    6.65    4.31
  -6  11   5    2.15    4.77
   6 -11  -5    4.57    4.74
   6  11  -5    3.17    2.82
  -6  11   6   -0.00    4.04
   6 -11  -6   -0.00    3.40
   6  11  -6    4.07    2.94
  -6  11   7   10.33    7.13
   6 -11  -7   11.90    6.83
   6  11  -7    9.34    4.51
  -6  11   8   22.62    8.59
   6  11  -8    9.63    4.47
  -6  11   9   28.84   10.20
   6 -11  -9   27.56    8.91
   6  11  -9   58.26    9.97
  -6  11  10    2.14    3.99
   6 -11 -10   -0.00    3.26
   6  11 -10   -0.00    3.15
  -6  11  11   -0.00    4.22
   6 -11 -11   -0.00    3.36
   6  11 -11   -0.00    3.12
  -6  11  12    1.09    3.72
   6 -11 -12    3.06    5.36
   6  11 -12    8.48    4.91
  -6  11  13   39.16   10.42
   6 -11 -13   25.69    8.89
   6  11 -13   42.34    9.44
  -6  11  14   -0.00    3.82
   6 -11 -14   -0.00    3.35
   6  11 -14    0.45    3.00
  -6  11  15   13.40    7.20
   6 -11 -15   29.64    9.08
   6  11 -15   27.03    8.02
  -6 -11  15   23.13    9.66
  -6  11  16   15.73    7.56
   6 -11 -16    4.67    4.74
  -6 -11  16    0.25    5.89
  -6  11  17   37.71    9.79
   6 -11 -17    6.83    5.49
   6  11 -17   22.33    7.32
  -6 -11  17   28.06   10.01
  -6  11  18   -0.00    5.00
   6 -11 -18    1.82    3.74
   6  11 -18    0.00    3.44
  -6 -11  18    2.54    4.75
  -6  11  19   42.90   11.59
   6  11 -19   36.85   10.41
  -6 -11  19   32.97   11.67
  -6  11  20    0.00    4.17
   6  11 -20   -0.00    3.50
  -6 -11  20    0.00    6.86
  -6  11  21    3.76    5.38
   6  11 -21    3.90    4.24
  -6 -11  21   -0.00    5.64
  -6  11  22    5.12    4.75
   6  11 -22    0.00    4.09
  -6 -11  22    3.61    5.75
  -6  11  23   13.88    7.16
   6  11 -23   19.39    7.17
  -6 -11  23   19.71   10.07
  -6  11  24    2.05    4.56
   6  11 -24    2.45    3.81
  -6 -11  24   -0.00    7.24
  -6  11  25    4.12    4.93
   6  11 -25   13.72    6.51
  -6 -11  25    5.79    7.82
  -6  11  26    2.20    5.59
   6  11 -26    1.95    4.25
  -6 -11  26   -0.00    5.75
  -6  11  27    2.60    5.52
   6  11 -27   -0.00    3.08
  -6 -11  27    0.04    6.11
  -6  11  28    4.37    4.77
   6  11 -28    0.00    3.35
  -6 -11  28   -0.00    5.94
  -6  11  29   -0.00    4.35
   6  11 -29   -0.00    3.90
  -6 -11  29   15.68   10.54
  -6  11  30    1.29    4.46
   6  11 -30   -0.00    5.78
  -6 -11  30    4.27    7.64
   6  11 -31   -0.00    6.30
  -6 -11  31    1.21    6.94
  -6  11  32   -0.00    3.85
   6  11 -32    1.59    5.99
  -6 -11  32   -0.00    7.77
  -6  12   1   26.89    9.38
   6 -12  -1   26.97    9.02
   6  12  -1   32.88    6.67
  -6  12   2   -0.00    4.30
   6 -12  -2   -0.00    3.64
   6  12  -2    3.81    2.75
  -6  12   3    0.00    3.74
   6 -12  -3    1.73    4.11
   6  12  -3    0.00    2.74
  -6  12   4    2.58    3.74
   6 -12  -4    1.37    4.07
   6  12  -4    2.09    2.81
  -6  12   5   40.32   11.02
   6  12  -5   38.46    8.32
  -6  12   6   -0.00    3.82
   6 -12  -6    1.27    3.85
   6  12  -6    0.00    3.09
  -6  12   7    9.93    6.38
   6 -12  -7   10.04    6.17
   6  12  -7    2.99    3.28
  -6  12   8   -0.00    3.81
   6 -12  -8   -0.00    3.62
   6  12  -8    1.11    2.89
  -6  12   9    3.70    5.68
   6 -12  -9    6.60    5.45
   6  12  -9   12.25    5.33
  -6  12  10    7.35    5.61
   6 -12 -10    2.15    4.10
   6  12 -10    1.66    3.90
  -6  12  11   25.94    9.42
   6 -12 -11   49.73   11.00
   6  12 -11   31.86    8.24
   6 -12 -12   -0.00    3.07
   6  12 -12    9.11    4.36
  -6  12  13    7.76    6.11
   6 -12 -13    7.03    5.66
   6  12 -13   10.05    5.05
  -6  12  14    7.52    4.94
   6 -12 -14    3.46    4.07
   6  12 -14    1.27    3.63
  -6  12  15   21.07    8.54
   6  12 -15   33.65    8.57
  -6  12  16    3.78    5.28
   6 -12 -16    4.55    5.43
   6  12 -16    0.00    3.56
  -6  12  17   13.64    6.90
   6 -12 -17    0.32    4.13
   6  12 -17   13.29    5.43
   6 -12 -18   -0.00    3.76
   6  12 -18    0.66    3.86
  -6  12  19    3.98    4.50
   6 -12 -19   -0.00    4.22
   6  12 -19    5.26    5.90
  -6  12  20    5.31    5.68
   6 -12 -20   -0.00    4.44
   6  12 -20   -0.00    3.09
  -6 -12  20    1.15    5.63
  -6  12  21   27.21    9.59
   6 -12 -21   13.32    6.97
   6  12 -21   12.50    6.51
  -6 -12  21   23.77   10.90
  -6  12  22    5.11    5.20
   6  12 -22    0.00    3.92
  -6 -12  22    7.11    8.01
  -6  12  23   -0.00    5.05
   6  12 -23   -0.00    3.93
  -6 -12  23    5.88    6.93
  -6  12  24    9.73    8.00
   6  12 -24    0.25    4.20
  -6 -12  24    3.68    6.39
   6  12 -25    3.07    3.95
  -6 -12  25    0.00    7.09
  -6  12  26   -0.00    4.92
   6  12 -26   -0.00    3.97
  -6 -12  26    1.72    6.56
  -6  12  27    0.00    5.73
   6  12 -27    0.03    5.00
  -6 -12  27   21.19   10.82
  -6  12  28   -0.00    4.92
   6  12 -28   -0.00    5.25
  -6 -12  28   -0.00    4.60
   6  12 -29    2.80    4.41
  -6 -12  29    0.00    4.85
  -6 -12  30   -0.00    6.73
  -6 -12  31   20.84   11.28
  -6  13   1    4.01    6.11
   6 -13  -1   10.32    6.33
  -6  13   2    1.03    4.18
   6 -13  -2    0.33    4.46
   6  13  -2    5.21    3.26
  -6  13   3   67.74   14.38
   6 -13  -3   34.48   10.82
   6  13  -3   46.03    8.88
  -6  13   4   25.35    9.07
   6 -13  -4    8.86    6.51
   6  13  -4   10.14    4.31
  -6  13   5    6.51    5.26
   6 -13  -5    9.13    6.75
   6  13  -5   17.16    5.34
  -6  13   6    2.07    3.74
   6 -13  -6    1.80    5.13
   6  13  -6    0.00    2.64
  -6  13   7   17.97    7.89
   6 -13  -7   17.11    6.68
   6  13  -7    7.40    4.32
  -6  13   8    7.05    5.37
   6 -13  -8   13.91    6.31
   6  13  -8    4.75    4.22
  -6  13   9   65.69   13.98
   6 -13  -9   61.14   13.11
   6  13  -9   34.53    8.96
  -6  13  10   12.82    6.82
   6 -13 -10    7.76    5.32
   6  13 -10    8.37    4.51
  -6  13  11   -0.00    4.97
   6 -13 -11    0.45    3.36
   6  13 -11   -0.00    3.88
  -6  13  12    9.42    5.82
   6 -13 -12    0.81    3.36
   6  13 -12   14.65    6.09
  -6  13  13   16.64    7.34
   6 -13 -13   11.95    6.19
   6  13 -13   17.65    5.93
   6 -13 -14   -0.00    2.77
   6  13 -14    3.79    3.90
  -6  13  15    9.53    6.85
   6 -13 -15    0.34    4.75
   6  13 -15   13.08    6.15
  -6  13  16   -0.00    3.94
   6 -13 -16    1.08    5.31
   6  13 -16    0.71    4.20
  -6  13  17    4.45    4.84
   6 -13 -17   -0.00    4.43
   6  13 -17    2.03    4.35
  -6  13  18    6.64    6.48
   6 -13 -18    0.07    4.18
   6  13 -18    4.55    3.98
  -6  13  19   10.48    6.57
   6 -13 -19   11.86    6.28
   6  13 -19   14.45    7.07
  -6  13  20   11.10    6.92
   6 -13 -20    3.85    4.41
   6  13 -20    0.11    3.08
  -6  13  21    0.19    4.18
   6 -13 -21    7.09    6.39
   6  13 -21   -0.00    3.70
  -6  13  22    5.55    6.34
   6 -13 -22    1.94    4.90
   6  13 -22   -0.00    5.09
  -6  13  23    6.01    6.42
   6 -13 -23    6.06    5.40
   6  13 -23   12.20    6.80
  -6  13  24    0.31    4.48
   6  13 -24    2.43    3.96
   6  13 -25    0.00    2.63
   6  13 -26   -0.00    4.69
  -6 -13  28    9.89    7.95
  -6 -13  29   -0.00    5.95
  -6 -13  30   -0.00    6.16
  -6  14   1   13.39    7.66
   6 -14  -1   15.26    7.37
   6  14  -1   19.68    5.06
  -6  14   2   10.03    6.27
   6 -14  -2    9.01    6.48
   6  14  -2    6.70    3.49
  -6  14   3   -0.00    3.57
   6 -14  -3    1.52    4.09
   6  14  -3   -0.00    2.42
  -6  14   4    4.45    5.48
   6 -14  -4    1.99    4.22
   6  14  -4    5.66    3.97
  -6  14   5   22.10    8.81
   6 -14  -5   14.78    8.13
   6  14  -5   27.94    7.12
  -6  14   6   19.96    8.31
   6 -14  -6    7.16    5.94
   6  14  -6   12.48    5.21
  -6  14   7   10.91    6.32
   6 -14  -7   13.03    6.96
   6  14  -7   17.55    6.09
  -6  14   8   -0.00    4.08
   6 -14  -8   -0.00    4.64
   6  14  -8   -0.00    2.74
  -6  14   9   11.74    6.89
   6 -14  -9   12.90    6.50
   6  14  -9    6.89    4.52
   6 -14 -10    3.44    4.29
   6  14 -10    2.60    4.26
  -6  14  11   10.06    5.69
   6 -14 -11    5.21    5.30
   6  14 -11   10.97    5.06
  -6  14  12    9.48    6.41
   6 -14 -12    1.34    4.47
   6  14 -12    2.64    2.96
  -6  14  13    3.32    6.31
   6 -14 -13   -0.00    3.89
   6  14 -13    0.65    2.25
  -6  14  14   -0.00    4.90
   6 -14 -14    0.00    3.83
   6  14 -14   -0.00    4.01
  -6  14  15    0.00    5.79
   6 -14 -15   -0.00    3.48
   6  14 -15    0.00    4.50
   6 -14 -16   -0.00    3.75
   6  14 -16    9.70    4.95
   6 -14 -17    0.00    4.32
   6  14 -17    2.49    4.30
  -6  14  18    5.41    5.79
   6 -14 -18    6.92    5.70
   6  14 -18    0.00    3.58
  -6  14  19    2.00    5.55
   6  14 -19   -0.00    2.78
  -6  14  20   -0.00    4.12
   6  14 -20   -0.00    4.58
   6  14 -21    3.09    4.93
   6  14 -22   -0.00    4.24
  -6  15   1    6.53    6.69
   6 -15  -1    5.27    5.18
   6  15  -1    0.00    2.07
  -6  15   2    3.74    4.30
   6 -15  -2    0.49    5.90
   6  15  -2    5.35    3.38
  -6  15   3   11.73    7.26
   6 -15  -3    1.97    4.08
   6  15  -3   18.40    5.14
  -6  15   4   -0.00    2.78
   6 -15  -4    1.05    4.10
   6  15  -4    2.86    3.24
  -6  15   5    0.00    5.08
   6 -15  -5    3.18    4.47
   6  15  -5    0.00    2.86
  -6  15   6   -0.00    3.67
   6 -15  -6   -0.00    4.16
   6  15  -6    0.00    2.83
  -6  15   7    0.00    4.54
   6 -15  -7   -0.00    4.78
   6  15  -7    1.82    2.97
  -6  15   8    4.94    5.01
   6 -15  -8    3.13    4.68
   6  15  -8    4.83    4.21
  -6  15   9    0.00    4.82
   6 -15  -9    4.35    5.18
   6  15  -9    5.14    3.85
  -6  15  10    6.72    5.94
   6 -15 -10    0.27    3.08
   6  15 -10    2.47    3.38
  -6  15  11    7.11    5.38
   6 -15 -11   -0.00    3.65
   6  15 -11    0.00    3.98
  -6  15  12    0.00    3.40
   6 -15 -12   -0.00    3.65
   6  15 -12    4.04    4.26
  -6  15  13    6.44    6.06
   6 -15 -13    8.34    5.67
   6  15 -13    6.54    4.44
  -6  15  14    9.97    6.68
   6  15 -14    6.42    4.63
  -6  15  15    3.86    5.29
   6  15 -15    4.25    3.71
  -6  15  16    0.05    5.37
   6  15 -16   -0.00    3.64
  -6  15  17   -0.00    4.40
   6  15 -17    0.03    3.30
  -6  16   1   10.81    6.52
   6 -16  -1    1.16    5.36
   6  16  -1    3.29    2.88
  -6  16   2   -0.00    3.83
   6 -16  -2    1.00    4.15
   6  16  -2    2.36    2.71
  -6  16   3    1.65    3.70
   6 -16  -3   -0.00    3.87
   6  16  -3    2.54    3.04
  -6  16   4    8.56    5.64
   6 -16  -4    0.00    4.64
  -6  16   5    0.66    3.03
   6 -16  -5   -0.00    5.05
   6  16  -5    3.25    3.11
  -6  16   6    7.14    5.57
   6 -16  -6    4.60    5.96
   6  16  -6    1.77    3.24
  -6  16   7    2.67    5.86
   6 -16  -7    0.12    4.21
   6  16  -7    2.15    2.76
   6 -16  -8   -0.00    2.95
   6  16  -8    1.43    3.53
  -6  16   9   -0.00    3.76
   6 -16  -9    0.00    4.41
   6  16  -9    2.78    3.54
  -6  16  10   -0.00    3.39
   6  16 -10    0.00    2.74
  -6  16  11    1.80    3.12
   6  16 -11    3.92    4.64
  -6  16  12    3.93    4.59
   6  16 -12    0.94    3.83
  -6  16  13    1.74    3.72
  -6  16  14    1.41    4.86
  -6  17   1   -0.00    4.79
   6 -17  -1    3.27    6.06
   6  17  -1   -0.00    2.57
  -6  17   2    2.00    5.01
   6 -17  -2    2.20    4.21
   6  17  -2    0.00    2.82
  -6  17   3    3.85    5.76
   6 -17  -3    0.00    4.74
   6  17  -3    5.96    3.43
  -6  17   4    2.29    4.96
   6  17  -4    6.25    4.19
  -6  17   5   -0.00    4.57
   6  17  -5   -0.00    2.59
  -6  17   6    1.20    4.42
   6  17  -6    3.45    3.09
  -5   0   1    1.67    3.52
  -5   0   1   10.67    3.71
  -5   0   1    3.24    3.32
   5   0  -1    3.91    3.37
   5   0  -1    4.22    3.71
  -5   0   2   -0.00    2.70
  -5   0   2   -0.00    2.47
   5   0  -2   -0.00    2.98
   5   0  -2   -0.00    2.94
  -5   0   3   93.82   13.81
   5   0  -3   99.65   13.77
   5   0  -3   87.52   13.98
  -5   0   4   -0.00    2.95
  -5   0   4    0.00    3.34
   5   0  -4    0.00    3.59
  -5   0   5 2590.33  289.91
  -5   0   5 2832.57  289.63
   5   0  -5 2506.99  288.83
   5   0  -5 2958.14  290.68
  -5   0   6    0.52    4.06
  -5   0   6   -0.00    3.42
   5   0  -6   -0.00    3.66
   5   0  -6   -0.00    4.31
  -5   0   7   74.43   12.62
  -5   0   7   88.38   12.78
   5   0  -7   78.29   13.29
   5   0  -7   85.08   13.70
  -5   0   8    1.09    3.95
  -5   0   8    1.66    2.95
   5   0  -8    3.03    3.43
   5   0  -8    8.80    5.12
  -5   0   9  598.53   75.37
  -5   0   9  718.16   75.84
   5   0  -9  739.99   76.69
   5   0  -9  635.17   76.11
  -5   0  10   -0.00    3.14
  -5   0  10    0.81    3.39
   5   0 -10   -0.00    3.79
   5   0 -10    0.00    4.15
  -5   0  11   37.98    8.03
   5   0 -11   28.38    8.10
   5   0 -11   32.55    8.39
  -5   0  12    1.81    3.67
  -5   0  12    0.55    2.54
   5   0 -12   -0.00    3.71
   5   0 -12   -0.00    4.04
  -5   0  13    7.25    4.80
  -5   0  13    9.67    4.58
   5   0 -13   19.41    7.14
   5   0 -13    8.53    5.56
  -5   0  14   -0.00    4.17
  -5   0  14   -0.00    3.22
   5   0 -14    1.24    4.11
  -5   0  15  120.04   21.14
  -5   0  15  156.47   20.96
   5   0 -15  150.79   22.06
  -5   0  16    0.44    3.12
  -5   0  16   -0.00    3.00
   5   0 -16    5.44    3.71
  -5   0  17  102.01   17.98
  -5   0  17   95.98   16.32
   5   0 -17  108.97   17.96
  -5   0  18    0.00    3.84
   5   0 -18    5.08    4.34
  -5   0  19  119.87   19.92
   5   0 -19  139.17   21.67
   5   0 -20   -0.00    3.73
  -5   0  21  234.79   32.48
   5   0 -21  202.31   31.14
  -5   0  22   -0.00    4.24
   5   0 -22    0.00    4.29
  -5   0  23   10.76    6.64
  -5   0  24    0.25    5.20
   5   0 -24    2.42    4.45
  -5   0  25   25.60    9.30
   5   0 -25   33.22    9.81
  -5   0  26    3.55    6.14
   5   0 -26   -0.00    4.06
  -5   0  27   53.48   14.15
   5   0 -27   54.99   13.34
  -5   0  28    7.85    6.50
  -5   0  29    3.87    6.73
  -5   0  30   -0.00    5.40
  -5   0  31   49.45   13.90
  -5   0  32    0.00    6.67
  -5   0  33    4.24    5.87
  -5   0  34   -0.00    6.19
  -5   0  35    0.00    6.39
  -5   0  36    3.87    6.31
  -5   0  37   46.67   14.45
  -5   0  38    1.72    5.81
  -5   0  39    5.23    7.63
  -5   1   1  441.99   55.10
  -5   1   1  474.21   55.45
  -5   1   1  499.56   55.40
   5  -1  -1  537.75   55.81
   5  -1  -1  519.91   55.69
   5  -1  -1  478.74   55.67
   5   1  -1  499.58   54.48
   5   1  -1  493.46   55.05
  -5  -1   1  407.42   53.94
  -5  -1   1  528.79   54.94
  -5   1   2    2.89    3.10
  -5   1   2    5.52    3.51
   5  -1  -2    9.24    3.93
   5  -1  -2    2.80    4.50
   5   1  -2    3.49    3.48
   5   1  -2    4.40    3.89
  -5  -1   2    9.61    3.83
  -5  -1   2    6.27    3.36
  -5   1   3  479.47   60.73
  -5   1   3  504.98   60.96
   5  -1  -3  536.76   61.02
   5  -1  -3  601.02   62.49
   5   1  -3  527.23   60.39
   5   1  -3  601.07   61.66
  -5  -1   3  567.89   61.11
  -5  -1   3  527.60   60.30
  -5   1   4   14.26    5.47
  -5   1   4   13.79    4.95
   5  -1  -4   17.83    5.52
   5  -1  -4   10.54    5.53
   5   1  -4   16.23    5.06
  -5  -1   4   13.94    5.09
  -5  -1   4   12.01    3.89
  -5   1   5  123.41   16.15
  -5   1   5  103.67   15.41
   5  -1  -5  118.52   15.69
   5  -1  -5   89.20   15.14
   5   1  -5  103.47   15.04
   5   1  -5  102.59   15.27
  -5  -1   5   71.20   13.72
  -5  -1   5  116.97   14.72
  -5   1   6  776.90   79.10
   5  -1  -6  732.01   78.04
   5  -1  -6  659.07   78.40
   5   1  -6  669.08   77.76
   5   1  -6  701.77   78.23
  -5  -1   6  629.71   77.49
  -5  -1   6  712.84   77.45
  -5   1   7  554.84   73.03
  -5   1   7  710.91   74.44
   5  -1  -7  911.75   75.67
   5  -1  -7  617.38   74.13
   5   1  -7  558.95   72.85
   5   1  -7  665.48   74.18
  -5  -1   7  632.65   73.32
  -5  -1   7  667.81   73.10
  -5   1   8    8.71    5.19
  -5   1   8   -0.00    2.96
   5  -1  -8   -0.00    3.37
   5  -1  -8    0.00    3.76
   5   1  -8   -0.00    3.54
   5   1  -8    1.41    3.48
  -5  -1   8   -0.00    3.45
  -5  -1   8   -0.00    2.79
  -5   1   9   39.59    8.72
  -5   1   9   57.89    9.90
   5  -1  -9   24.46    7.57
   5  -1  -9   35.81    9.04
   5   1  -9   31.36    8.37
   5   1  -9   51.20    9.43
  -5  -1   9   35.15    8.66
  -5  -1   9   42.38    8.22
  -5   1  10    8.27    5.48
  -5   1  10   -0.00    3.12
   5  -1 -10    0.00    2.87
   5  -1 -10   -0.00    3.85
   5   1 -10    2.30    3.89
   5   1 -10    0.00    4.37
  -5  -1  10    9.89    5.12
  -5  -1  10   -0.00    3.02
  -5   1  11  200.29   27.05
  -5   1  11  196.95   26.28
   5  -1 -11  199.29   27.16
   5  -1 -11  251.21   29.03
   5   1 -11  205.62   27.56
   5   1 -11  180.76   26.60
  -5  -1  11  195.23   27.02
  -5  -1  11  199.28   25.96
  -5   1  12   17.14    7.00
  -5   1  12   15.79    5.57
   5  -1 -12   11.38    5.58
   5  -1 -12    8.74    5.28
   5   1 -12   12.41    6.22
   5   1 -12   15.68    5.49
  -5  -1  12    9.91    5.55
  -5  -1  12   12.06    4.93
  -5   1  13  415.99   58.44
  -5   1  13  485.83   59.21
   5  -1 -13  499.57   59.92
   5  -1 -13  496.16   60.24
   5   1 -13  504.50   60.41
   5   1 -13  660.07   61.51
  -5  -1  13  523.76   60.69
  -5  -1  13  514.37   58.80
  -5   1  14    2.91    3.89
  -5   1  14    0.29    3.16
   5  -1 -14    0.00    3.99
   5   1 -14    3.66    4.10
  -5  -1  14    8.48    5.32
  -5  -1  14   -0.00    2.69
  -5   1  15   42.15   10.22
  -5   1  15   64.69   11.32
   5  -1 -15   41.98   10.41
   5   1 -15   50.10   10.56
  -5  -1  15   52.76   11.93
  -5  -1  15   46.86    9.81
  -5   1  16   -0.00    5.11
  -5   1  16    5.38    3.76
   5  -1 -16    7.13    5.34
   5   1 -16    9.61    5.13
  -5  -1  16    7.61    5.14
  -5  -1  16    3.60    3.58
  -5   1  17   12.95    6.81
  -5   1  17   34.34    8.22
   5  -1 -17   23.23    7.65
   5   1 -17   26.12    7.72
  -5  -1  17   28.23    8.96
  -5   1  18    2.07    3.11
   5  -1 -18    1.73    3.95
   5   1 -18   -0.00    3.32
  -5  -1  18    0.00    5.54
  -5   1  19  183.29   26.39
   5  -1 -19  234.41   29.78
   5   1 -19  164.93   26.46
  -5   1  20    9.60    4.83
   5  -1 -20    0.00    4.22
   5   1 -20    3.31    4.22
  -5   1  21    4.09    6.88
  -5   1  21    5.20    4.86
   5  -1 -21    5.30    5.26
   5   1 -21   -0.00    4.45
  -5  -1  21   11.92    6.26
  -5   1  22   20.10    8.27
   5  -1 -22   20.88    8.02
   5   1 -22    7.64    5.63
  -5  -1  22   11.50    6.73
  -5   1  23   72.95   14.96
   5  -1 -23   54.49   13.58
   5   1 -23   49.19   12.71
  -5  -1  23   61.28   14.69
  -5   1  24    0.00    5.10
   5  -1 -24   -0.00    4.50
   5   1 -24    2.86    4.34
  -5  -1  24    2.08    4.71
  -5   1  25   17.78    8.70
   5  -1 -25   20.35    8.14
   5   1 -25   17.58    8.05
  -5  -1  25   14.45    8.04
  -5   1  26    0.00    6.62
   5  -1 -26    2.14    4.24
   5   1 -26    0.00    3.73
  -5  -1  26   -0.00    4.94
  -5   1  27   66.00   15.48
   5   1 -27   70.37   15.60
  -5  -1  27   65.27   15.28
  -5   1  28    0.00    5.24
   5   1 -28    2.07    4.99
  -5   1  29   75.06   16.91
  -5   1  30   -0.00    4.64
  -5   1  31   -0.00    5.00
  -5   1  32   -0.00    5.01
  -5   1  33   36.45   12.90
  -5  -1  33   83.54   17.75
  -5   1  34   -0.00    5.51
  -5  -1  34   -0.00    4.47
  -5   1  35    0.00    5.33
  -5  -1  35   17.57    9.15
  -5   1  36    7.00    6.37
  -5  -1  36    2.75    6.32
  -5   1  37   17.68    9.34
  -5  -1  37    0.00    7.43
  -5   1  38   -0.00    6.47
  -5  -1  38   -0.00    7.81
  -5   1  39    8.98    8.86
  -5  -1  39   23.41   10.45
  -5   2   1    5.05    4.49
  -5   2   1   -0.00    3.20
  -5   2   1    4.80    4.24
   5  -2  -1    0.00    3.32
   5  -2  -1    0.00    3.82
   5  -2  -1    1.22    3.98
   5   2  -1    1.50    2.69
   5   2  -1    5.73    3.49
  -5  -2   1    1.28    2.63
  -5  -2   1    7.61    3.40
  -5  -2   1    3.99    2.57
  -5   2   2   31.40    7.11
  -5   2   2   14.83    5.39
   5  -2  -2   21.25    5.66
   5  -2  -2   27.38    6.37
   5  -2  -2   22.13    6.57
   5   2  -2   16.42    4.82
   5   2  -2   21.46    5.51
  -5  -2   2   14.07    4.74
  -5  -2   2   19.87    4.91
  -5   2   3  143.99   24.46
  -5   2   3  192.98   25.42
   5  -2  -3  200.73   25.33
   5  -2  -3  246.62   27.17
   5   2  -3  176.12   24.21
   5   2  -3  203.32   24.76
  -5  -2   3  193.46   24.32
  -5  -2   3  244.84   24.60
  -5   2   4   61.67   12.05
  -5   2   4   76.14   12.52
   5  -2  -4   84.11   12.64
   5  -2  -4   82.75   13.30
   5   2  -4   85.58   12.22
   5   2  -4   76.84   12.03
  -5  -2   4   69.70   11.38
  -5  -2   4   78.37   11.17
  -5   2   5  540.08   73.97
  -5   2   5  635.88   74.62
   5  -2  -5  710.38   74.61
   5  -2  -5  620.57   74.93
   5   2  -5  708.26   74.49
   5   2  -5  637.58   73.89
  -5  -2   5  686.27   74.02
  -5  -2   5  755.56   74.08
  -5   2   6    8.95    4.85
  -5   2   6    5.09    4.20
   5  -2  -6   15.08    5.58
   5   2  -6    2.59    3.83
   5   2  -6   15.93    4.91
  -5  -2   6    8.77    4.62
  -5  -2   6    7.89    3.39
  -5   2   7  134.99   18.50
  -5   2   7  107.22   17.33
   5  -2  -7  128.51   17.60
   5  -2  -7   80.20   16.44
   5   2  -7  149.04   18.34
   5   2  -7  130.58   17.62
  -5  -2   7  127.39   17.25
  -5  -2   7  115.99   16.13
  -5   2   8    9.42    5.17
  -5   2   8   14.72    5.85
   5  -2  -8    7.23    4.40
   5  -2  -8   10.49    5.26
   5   2  -8    7.42    5.13
   5   2  -8    6.88    3.55
  -5  -2   8    6.66    4.76
  -5  -2   8   14.22    4.45
  -5   2   9  616.81   74.82
   5  -2  -9  574.88   73.93
   5  -2  -9  735.17   76.73
   5   2  -9  747.18   76.42
   5   2  -9  620.22   74.17
  -5  -2   9  692.60   75.43
  -5  -2   9  686.87   74.21
  -5   2  10   17.02    5.52
  -5   2  10    0.89    3.26
   5  -2 -10    0.00    3.51
   5  -2 -10    5.33    4.40
   5   2 -10    0.00    4.06
   5   2 -10   -0.00    2.75
  -5  -2  10    6.25    4.82
  -5  -2  10    4.15    3.36
  -5   2  11   -0.00    3.51
  -5   2  11    5.11    4.02
   5  -2 -11    1.89    3.78
   5  -2 -11   11.86    5.61
   5   2 -11    6.74    4.78
   5   2 -11    6.77    4.63
  -5  -2  11    4.62    4.34
  -5  -2  11    5.77    3.12
  -5   2  12   90.53   16.40
  -5   2  12  109.27   16.78
   5  -2 -12  120.28   17.50
   5  -2 -12   97.37   17.03
   5   2 -12  139.83   18.91
   5   2 -12   88.76   15.97
  -5  -2  12   94.02   16.54
  -5  -2  12  110.99   15.97
  -5   2  13   60.02   12.37
  -5   2  13   70.70   12.31
   5  -2 -13   73.19   13.71
   5   2 -13   89.79   14.56
   5   2 -13   75.35   12.99
[truncated: 836,943 more chars]
