# Supplementary material for: LED-pump-X-ray-multiprobe crystallography for sub-second timescales
Source: Commun Chem. 2022 Aug 26;5:102. doi: 10.1038/s42004-022-00716-1 (PMC9814726; doi:10.1038/s42004-022-00716-1)
Supplement: Supplementary file 10 — Supplementary Data 1 [file 42004_2022_716_MOESM10_ESM.zip › CIFs/8s_265K/265K_8s_t13_decay.cif]

 data_global

# SUBMISSION DETAILS
 
_publ_contact_author_name       'Hatcher, Lauren'
_publ_contact_author_address
;
School of Chemistry
Cardiff University
Main Building
Park Place 
Cardiff
CF10 3AT
United Kingdom
;
_publ_contact_author_email       'HatcherL1@cardiff.ac.uk'
_publ_requested_category          FM
_publ_section_comment
; 
?
;
_publ_section_references
;
Diamond General Data Aquisition (GDA) software: http://www.opengda.org/

XIA2: Winter, G. (2010) J. Appl. Cryst. 43, 186-190.
POINTLESS: Evans, P. (2006) Acta Cryst. D62, 72-82.
AIMLESS: Evans, P. R. and Murshudov, G. N. (2013) Acta Cryst. D69, 1204-1214.
DIALS: Winter, G., et al. Acta Cryst. (2018) D74, 85-97.
CCP4: Winn, M. D. et al. (2011) Acta Cryst. D67, 235-242.
   
SHELXL: Sheldrick G. M. (2015). Acta Cryst. C71, 3-8.
SHELXT:	Sheldrick, G. M. (2015). Acta Cryst. A71, 3-8.
 
OLEX2: Dolomanov, O.V.; Bourhis, L.J.; Gildea, R.J.; Howard, J.A.K.; Puschmann,
 H., OLEX2: A complete structure solution, refinement and analysis program 
 (2009). J. Appl. Cryst., 42, 339-341.

MERCURY: Macrae, C. F., Bruno, I. J., Chisholm, J. A., Edgington,
P. R., McCabe, P., Pidcock, E., Rodriguez-Monge, L., Taylor, R.,
van de Streek, J. & Wood, P. A. (2008). J. Appl. Cryst. 41, 466-470.
;

####
 
data_265K_8s_t13_decay
 
_audit_creation_method            'SHELXL-2018/3'
_shelx_SHELXL_version_number      '2018/3'
_chemical_name_systematic         
;
Nitro-(N,N,N',N'-tetrabutyldiethylenetriamine)palladium(II)
tetraphenylborate, tetrahydrofuran solvate
;
_chemical_name_common             ?
_chemical_melting_point           ?
_chemical_formula_moiety          
;
C20 H45 N4 O2 Pd, C24 H20 B, C4 H8 O
;
_chemical_formula_sum            'C48 H73 B N4 O3 Pd' 
_chemical_formula_weight          871.31

loop_
 _atom_type_symbol
 _atom_type_description
 _atom_type_scat_dispersion_real
 _atom_type_scat_dispersion_imag
 _atom_type_scat_source
 'C'  'C'   0.0010   0.0010
 'International Tables Vol C Tables 4.2.6.8 and 6.1.1.4'
 'H'  'H'   0.0000   0.0000
 'International Tables Vol C Tables 4.2.6.8 and 6.1.1.4'
 'B'  'B'   0.0000   0.0000
 'International Tables Vol C Tables 4.2.6.8 and 6.1.1.4'
 'N'  'N'   0.0030   0.0020
 'International Tables Vol C Tables 4.2.6.8 and 6.1.1.4'
 'O'  'O'   0.0050   0.0030
 'International Tables Vol C Tables 4.2.6.8 and 6.1.1.4'
 'Pd'  'Pd'  -2.5040   0.6150
 'International Tables Vol C Tables 4.2.6.8 and 6.1.1.4'
 
_space_group_crystal_system       monoclinic
_space_group_IT_number            14
_space_group_name_H-M_alt         'P 21/n'
_space_group_name_Hall            '-P 2yn'
 
_shelx_space_group_comment
;
The symmetry employed for this shelxl refinement is uniquely defined
by the following loop, which should always be used as a source of
symmetry information in preference to the above space-group names.
They are only intended as comments.
;
 
loop_
 _space_group_symop_operation_xyz
 'x, y, z'
 '-x+1/2, y+1/2, -z+1/2'
 '-x, -y, -z'
 'x-1/2, -y-1/2, z-1/2'
 
_cell_length_a                    11.6689(4)
_cell_length_b                    13.5722(4)
_cell_length_c                    30.1571(10)
_cell_angle_alpha                 90
_cell_angle_beta                  93.680(3)
_cell_angle_gamma                 90
_cell_volume                      4766.2(3)
_cell_formula_units_Z             4
_cell_measurement_temperature     265(2)
_cell_measurement_reflns_used     7882
_cell_measurement_theta_max       20.9786004388
_cell_measurement_theta_min       1.37330732319
 
_exptl_crystal_description        Plate
_exptl_crystal_colour             Yellow
_exptl_crystal_density_meas       ?
_exptl_crystal_density_method     ?
_exptl_crystal_density_diffrn     1.214          
_exptl_crystal_F_000              1856
_exptl_transmission_factor_min    ?
_exptl_transmission_factor_max    ?
_exptl_crystal_size_max           0.100
_exptl_crystal_size_mid           0.100
_exptl_crystal_size_min           0.050
_exptl_absorpt_coefficient_mu     0.202
_shelx_estimated_absorpt_T_min    0.980
_shelx_estimated_absorpt_T_max    0.990
_exptl_absorpt_correction_T_min   0.996914295493
_exptl_absorpt_correction_T_max   1.0
_exptl_absorpt_correction_type    empirical
_exptl_absorpt_process_details    
;
CCP4 7.0.048: AIMLESS, version 0.5.32 : 29/03/17
Scaling & analysis of unmerged intensities, absorption correction using spherical harmonics
;
_exptl_absorpt_special_details    ?
_diffrn_ambient_temperature       265(2)
_diffrn_radiation_wavelength      0.534
_diffrn_measurement_device_type   'Photon counting pixel array'
_diffrn_radiation_type            Synchrotron
_diffrn_measurement_method        'shutterless scans'
_diffrn_radiation_source          'Diamond Light Source Beamline I19-2'
_diffrn_radiation_monochromator   'Silicon 111'
_diffrn_detector_area_resol_mean  ?
_diffrn_reflns_number             34247
_diffrn_reflns_av_unetI/netI      0.1098
_diffrn_reflns_av_R_equivalents   0.1002
_diffrn_reflns_limit_h_min        -14
_diffrn_reflns_limit_h_max        14
_diffrn_reflns_limit_k_min        -16
_diffrn_reflns_limit_k_max        16
_diffrn_reflns_limit_l_min        -37
_diffrn_reflns_limit_l_max        32
_diffrn_reflns_theta_min          1.378
_diffrn_reflns_theta_max          19.495
_diffrn_reflns_theta_full         18.687
_diffrn_measured_fraction_theta_max   0.995
_diffrn_measured_fraction_theta_full  0.995
_diffrn_reflns_Laue_measured_fraction_max    0.995
_diffrn_reflns_Laue_measured_fraction_full   0.995
_diffrn_reflns_point_group_measured_fraction_max   0.995
_diffrn_reflns_point_group_measured_fraction_full  0.995
_reflns_number_total              9700
_reflns_number_gt                 5515
_reflns_threshold_expression      'I > 2\s(I)'
_reflns_Friedel_coverage          0.000
_reflns_Friedel_fraction_max      .
_reflns_Friedel_fraction_full     .
 
_reflns_special_details
;
 Reflections were merged by SHELXL according to the crystal
 class for the calculation of statistics and refinement.
 
 _reflns_Friedel_fraction is defined as the number of unique
 Friedel pairs measured divided by the number that would be
 possible theoretically, ignoring centric projections and
 systematic absences.
;
 
_computing_data_collection        'Diamond GDA (http://www.opengda.org/)'
_computing_cell_refinement        'DIALS (Winter, 2018)'
_computing_data_reduction         'XIA2 (Winter 2010)'
_computing_structure_solution     'SHELXT (Sheldrick, 2015)'
_computing_structure_refinement   'SHELXL (Sheldrick, 2015)'
_computing_molecular_graphics     'OLEX2 (Dolomanov et al., 2009)'
_computing_publication_material   'MERCURY (Macrae et al., 2008)'
_refine_special_details           ?
_refine_ls_structure_factor_coef  Fsqd
_refine_ls_matrix_type            full
_refine_ls_weighting_scheme       calc
_refine_ls_weighting_details
'w=1/[\s^2^(Fo^2^)+(0.0470P)^2^] where P=(Fo^2^+2Fc^2^)/3'
_atom_sites_solution_primary      ?
_atom_sites_solution_secondary    ?
_atom_sites_solution_hydrogens    geom
_refine_ls_hydrogen_treatment     constr
_refine_ls_extinction_method      none
_refine_ls_extinction_coef        .
_refine_ls_number_reflns          9700
_refine_ls_number_parameters      526
_refine_ls_number_restraints      490
_refine_ls_R_factor_all           0.1073
_refine_ls_R_factor_gt            0.0613
_refine_ls_wR_factor_ref          0.1444
_refine_ls_wR_factor_gt           0.1257
_refine_ls_goodness_of_fit_ref    0.943
_refine_ls_restrained_S_all       0.944
_refine_ls_shift/su_max           0.000
_refine_ls_shift/su_mean          0.000
 
loop_
 _atom_site_label
 _atom_site_type_symbol
 _atom_site_fract_x
 _atom_site_fract_y
 _atom_site_fract_z
 _atom_site_U_iso_or_equiv
 _atom_site_adp_type
 _atom_site_occupancy
 _atom_site_site_symmetry_order  
 _atom_site_calc_flag
 _atom_site_refinement_flags_posn
 _atom_site_refinement_flags_adp
 _atom_site_refinement_flags_occupancy
 _atom_site_disorder_assembly
 _atom_site_disorder_group
Pd1 Pd 0.34014(2) 0.77500(2) 0.34644(2) 0.04535(13) Uani 1 1 d . . . . .
N2 N 0.3472(3) 0.9275(2) 0.33747(11) 0.0534(8) Uani 1 1 d . . . . .
N3 N 0.4549(3) 0.7982(2) 0.39828(10) 0.0462(7) Uani 1 1 d . . . . .
H3 H 0.531933 0.787744 0.387957 0.055 Uiso 1 1 calc R U . . .
N4 N 0.3305(2) 0.6317(2) 0.37122(11) 0.0474(7) Uani 1 1 d . . . . .
C1 C 0.4430(3) 0.9632(3) 0.36969(14) 0.0611(11) Uani 1 1 d . . . . .
H1A H 0.515951 0.957384 0.356175 0.073 Uiso 1 1 calc R U . . .
H1B H 0.431053 1.032052 0.376660 0.073 Uiso 1 1 calc R U . . .
C2 C 0.4458(4) 0.9031(3) 0.41158(14) 0.0578(10) Uani 1 1 d . . . . .
H2A H 0.511291 0.921656 0.431260 0.069 Uiso 1 1 calc R U . . .
H2B H 0.376371 0.913667 0.426942 0.069 Uiso 1 1 calc R U . . .
C3 C 0.4351(3) 0.7225(3) 0.43273(13) 0.0506(9) Uani 1 1 d . . . . .
H3A H 0.366380 0.737889 0.447819 0.061 Uiso 1 1 calc R U . . .
H3B H 0.499758 0.720060 0.454587 0.061 Uiso 1 1 calc R U . . .
C4 C 0.4215(3) 0.6254(3) 0.40897(13) 0.0504(9) Uani 1 1 d . . . . .
H4A H 0.400511 0.574982 0.429761 0.060 Uiso 1 1 calc R U . . .
H4B H 0.494136 0.606627 0.397441 0.060 Uiso 1 1 calc R U . . .
C5 C 0.2322(3) 0.9660(3) 0.35076(15) 0.0633(11) Uani 1 1 d . . . . .
H5A H 0.221980 0.944546 0.380930 0.076 Uiso 1 1 calc R U . . .
H5B H 0.172464 0.934906 0.331772 0.076 Uiso 1 1 calc R U . . .
C6 C 0.2129(4) 1.0766(3) 0.34874(18) 0.0880(15) Uani 1 1 d . . . . .
H6A H 0.272332 1.109414 0.367254 0.106 Uiso 1 1 calc R U . . .
H6B H 0.218307 1.099227 0.318442 0.106 Uiso 1 1 calc R U . . .
C7 C 0.0960(4) 1.1035(4) 0.3645(2) 0.1122(19) Uani 1 1 d . . . . .
H7A H 0.037335 1.063967 0.348736 0.135 Uiso 1 1 calc R U . . .
H7B H 0.094277 1.089143 0.395973 0.135 Uiso 1 1 calc R U . . .
C8 C 0.0712(6) 1.2106(4) 0.3566(3) 0.174(4) Uani 1 1 d . . . . .
H8A H 0.038252 1.219501 0.326856 0.261 Uiso 1 1 calc R U . . .
H8B H 0.141226 1.247554 0.360427 0.261 Uiso 1 1 calc R U . . .
H8C H 0.018099 1.233253 0.377379 0.261 Uiso 1 1 calc R U . . .
C9 C 0.3670(3) 0.9602(3) 0.29125(13) 0.0587(10) Uani 1 1 d . . . . .
H9A H 0.299168 0.944527 0.272259 0.070 Uiso 1 1 calc R U . . .
H9B H 0.375754 1.031255 0.291279 0.070 Uiso 1 1 calc R U . . .
C10 C 0.4687(4) 0.9157(3) 0.27157(14) 0.0686(12) Uani 1 1 d . . . . .
H10A H 0.465657 0.844586 0.274487 0.082 Uiso 1 1 calc R U . . .
H10B H 0.538227 0.938731 0.287656 0.082 Uiso 1 1 calc R U . . .
C11 C 0.4721(4) 0.9429(4) 0.22281(15) 0.0837(14) Uani 1 1 d . . . . .
H11A H 0.407928 0.911670 0.206287 0.100 Uiso 1 1 calc R U . . .
H11B H 0.462842 1.013591 0.219707 0.100 Uiso 1 1 calc R U . . .
C12 C 0.5810(5) 0.9129(5) 0.20296(19) 0.122(2) Uani 1 1 d . . . . .
H12A H 0.577997 0.932056 0.172269 0.183 Uiso 1 1 calc R U . . .
H12B H 0.589863 0.842688 0.205177 0.183 Uiso 1 1 calc R U . . .
H12C H 0.644893 0.944591 0.218688 0.183 Uiso 1 1 calc R U . . .
C13 C 0.2116(3) 0.6239(3) 0.38854(14) 0.0536(10) Uani 1 1 d . . . . .
H13A H 0.203800 0.676195 0.410051 0.064 Uiso 1 1 calc R U . . .
H13B H 0.155956 0.636513 0.363921 0.064 Uiso 1 1 calc R U . . .
C14 C 0.1793(3) 0.5279(3) 0.41003(15) 0.0617(11) Uani 1 1 d . . . . .
H14A H 0.185816 0.474415 0.389026 0.074 Uiso 1 1 calc R U . . .
H14B H 0.232059 0.514975 0.435536 0.074 Uiso 1 1 calc R U . . .
C15 C 0.0581(3) 0.5320(3) 0.42471(17) 0.0742(13) Uani 1 1 d . . . . .
H15A H 0.006188 0.546431 0.399129 0.089 Uiso 1 1 calc R U . . .
H15B H 0.052494 0.585490 0.445773 0.089 Uiso 1 1 calc R U . . .
C16 C 0.0200(4) 0.4373(3) 0.44600(17) 0.0823(15) Uani 1 1 d . . . . .
H16A H 0.024717 0.383967 0.425312 0.123 Uiso 1 1 calc R U . . .
H16B H -0.057850 0.444231 0.454086 0.123 Uiso 1 1 calc R U . . .
H16C H 0.068948 0.423874 0.472105 0.123 Uiso 1 1 calc R U . . .
C17 C 0.3485(3) 0.5503(3) 0.33878(13) 0.0558(10) Uani 1 1 d . . . . .
H17A H 0.281830 0.546945 0.317876 0.067 Uiso 1 1 calc R U . . .
H17B H 0.353390 0.488385 0.354814 0.067 Uiso 1 1 calc R U . . .
C18 C 0.4542(3) 0.5616(3) 0.31311(15) 0.0676(12) Uani 1 1 d . . . . .
H18A H 0.521714 0.562404 0.333612 0.081 Uiso 1 1 calc R U . . .
H18B H 0.450802 0.623837 0.297281 0.081 Uiso 1 1 calc R U . . .
C19 C 0.4642(5) 0.4778(4) 0.28013(19) 0.1095(19) Uani 1 1 d . . . . .
H19A H 0.457087 0.415888 0.295807 0.131 Uiso 1 1 calc R U . . .
H19B H 0.400199 0.482049 0.258039 0.131 Uiso 1 1 calc R U . . .
C20 C 0.5698(5) 0.4758(5) 0.2574(2) 0.137(2) Uani 1 1 d . . . . .
H20A H 0.573783 0.415551 0.240842 0.206 Uiso 1 1 calc R U . . .
H20B H 0.634171 0.479605 0.278776 0.206 Uiso 1 1 calc R U . . .
H20C H 0.571359 0.530797 0.237427 0.206 Uiso 1 1 calc R U . . .
C21 C 0.6569(3) 0.3741(3) 0.42720(14) 0.0483(9) Uani 1 1 d . . . . .
C22 C 0.7088(3) 0.4240(3) 0.39349(15) 0.0636(11) Uani 1 1 d . . . . .
H22 H 0.724669 0.389798 0.367881 0.076 Uiso 1 1 calc R U . . .
C23 C 0.7375(4) 0.5224(3) 0.39671(19) 0.0784(13) Uani 1 1 d . . . . .
H23 H 0.772307 0.552642 0.373393 0.094 Uiso 1 1 calc R U . . .
C24 C 0.7156(4) 0.5764(3) 0.43367(19) 0.0765(13) Uani 1 1 d . . . . .
H24 H 0.737354 0.642239 0.436123 0.092 Uiso 1 1 calc R U . . .
C25 C 0.6608(3) 0.5306(3) 0.46693(17) 0.0679(12) Uani 1 1 d . . . . .
H25 H 0.643199 0.566171 0.491965 0.081 Uiso 1 1 calc R U . . .
C26 C 0.6315(3) 0.4319(3) 0.46355(14) 0.0568(10) Uani 1 1 d . . . . .
H26 H 0.593310 0.403054 0.486383 0.068 Uiso 1 1 calc R U . . .
C27 C 0.7347(3) 0.2019(3) 0.45915(14) 0.0503(9) Uani 1 1 d . . . . .
C28 C 0.8090(4) 0.2506(3) 0.48888(15) 0.0602(11) Uani 1 1 d . . . . .
H28 H 0.804048 0.318942 0.490367 0.072 Uiso 1 1 calc R U . . .
C29 C 0.8912(4) 0.2032(3) 0.51692(17) 0.0778(14) Uani 1 1 d . . . . .
H29 H 0.938200 0.239753 0.536830 0.093 Uiso 1 1 calc R U . . .
C30 C 0.9029(4) 0.1037(4) 0.51518(18) 0.0850(15) Uani 1 1 d . . . . .
H30 H 0.957061 0.071357 0.533881 0.102 Uiso 1 1 calc R U . . .
C31 C 0.8328(4) 0.0519(3) 0.48520(18) 0.0794(14) Uani 1 1 d . . . . .
H31 H 0.840692 -0.016072 0.483122 0.095 Uiso 1 1 calc R U . . .
C32 C 0.7512(3) 0.0996(3) 0.45823(17) 0.0716(13) Uani 1 1 d . . . . .
H32 H 0.704680 0.062257 0.438451 0.086 Uiso 1 1 calc R U . . .
C33 C 0.5052(3) 0.2305(3) 0.44416(13) 0.0473(9) Uani 1 1 d . . . . .
C34 C 0.4791(3) 0.1453(3) 0.46679(13) 0.0509(10) Uani 1 1 d . . . . .
H34 H 0.537790 0.100424 0.473737 0.061 Uiso 1 1 calc R U . . .
C35 C 0.3697(3) 0.1236(3) 0.47961(14) 0.0618(11) Uani 1 1 d . . . . .
H35 H 0.356621 0.065006 0.494477 0.074 Uiso 1 1 calc R U . . .
C36 C 0.2807(4) 0.1883(3) 0.47042(16) 0.0662(12) Uani 1 1 d . . . . .
H36 H 0.207392 0.174975 0.479303 0.079 Uiso 1 1 calc R U . . .
C37 C 0.3030(4) 0.2734(3) 0.44770(18) 0.0752(14) Uani 1 1 d . . . . .
H37 H 0.244000 0.317809 0.440576 0.090 Uiso 1 1 calc R U . . .
C38 C 0.4119(4) 0.2930(3) 0.43553(16) 0.0682(13) Uani 1 1 d . . . . .
H38 H 0.424166 0.351638 0.420605 0.082 Uiso 1 1 calc R U . . .
C39 C 0.6367(4) 0.2136(3) 0.37503(15) 0.0609(10) Uani 1 1 d . . . . .
C40 C 0.5440(5) 0.2202(3) 0.34432(16) 0.0756(13) Uani 1 1 d . . . . .
H40 H 0.474855 0.244368 0.353514 0.091 Uiso 1 1 calc R U . . .
C41 C 0.5503(6) 0.1917(4) 0.29944(18) 0.0936(16) Uani 1 1 d . . . . .
H41 H 0.486125 0.197797 0.279684 0.112 Uiso 1 1 calc R U . . .
C42 C 0.6493(6) 0.1557(4) 0.2853(2) 0.114(2) Uani 1 1 d . . . . .
H42 H 0.653621 0.136952 0.255767 0.137 Uiso 1 1 calc R U . . .
C43 C 0.7428(6) 0.1471(5) 0.3143(2) 0.127(2) Uani 1 1 d . . . . .
H43 H 0.811228 0.122320 0.304646 0.153 Uiso 1 1 calc R U . . .
C44 C 0.7361(5) 0.1750(4) 0.35807(18) 0.1020(17) Uani 1 1 d . . . . .
H44 H 0.801100 0.167845 0.377304 0.122 Uiso 1 1 calc R U . . .
B1 B 0.6331(4) 0.2552(3) 0.42656(17) 0.0516(9) Uani 1 1 d . . . . .
O3 O 0.6858(14) 0.805(3) 0.3651(11) 0.087(2) Uani 0.60(2) 1 d D . P A 1
C45 C 0.7294(11) 0.7592(13) 0.3273(5) 0.0896(18) Uani 0.60(2) 1 d D . P A 1
H45A H 0.704484 0.795318 0.300608 0.108 Uiso 0.60(2) 1 calc R U P A 1
H45B H 0.700545 0.692353 0.324383 0.108 Uiso 0.60(2) 1 calc R U P A 1
C46 C 0.8557(10) 0.7582(16) 0.3326(7) 0.1102(19) Uani 0.60(2) 1 d D . P A 1
H46A H 0.888776 0.787215 0.306989 0.132 Uiso 0.60(2) 1 calc R U P A 1
H46B H 0.884227 0.691467 0.336526 0.132 Uiso 0.60(2) 1 calc R U P A 1
C47 C 0.8838(9) 0.8184(14) 0.3733(4) 0.1102(19) Uani 0.60(2) 1 d D . P A 1
H47A H 0.929571 0.779976 0.395051 0.132 Uiso 0.60(2) 1 calc R U P A 1
H47B H 0.927555 0.876194 0.365896 0.132 Uiso 0.60(2) 1 calc R U P A 1
C48 C 0.7777(9) 0.8475(10) 0.3913(4) 0.0896(18) Uani 0.60(2) 1 d D . P A 1
H48A H 0.776059 0.825231 0.421820 0.108 Uiso 0.60(2) 1 calc R U P A 1
H48B H 0.770910 0.918765 0.390952 0.108 Uiso 0.60(2) 1 calc R U P A 1
O3A O 0.679(2) 0.806(4) 0.3613(16) 0.087(2) Uani 0.40(2) 1 d D . P A 2
C45A C 0.7436(16) 0.778(2) 0.3242(8) 0.0896(18) Uani 0.40(2) 1 d D . P A 2
H45C H 0.734007 0.826007 0.300592 0.108 Uiso 0.40(2) 1 calc R U P A 2
H45D H 0.717614 0.714186 0.312760 0.108 Uiso 0.40(2) 1 calc R U P A 2
C46A C 0.8659(15) 0.772(2) 0.3412(10) 0.1102(19) Uani 0.40(2) 1 d D . P A 2
H46C H 0.881227 0.717748 0.361567 0.132 Uiso 0.40(2) 1 calc R U P A 2
H46D H 0.918726 0.770837 0.317683 0.132 Uiso 0.40(2) 1 calc R U P A 2
C47A C 0.8633(14) 0.8684(19) 0.3639(7) 0.1102(19) Uani 0.40(2) 1 d D . P A 2
H47C H 0.921385 0.870602 0.388389 0.132 Uiso 0.40(2) 1 calc R U P A 2
H47D H 0.878269 0.921101 0.343351 0.132 Uiso 0.40(2) 1 calc R U P A 2
C48A C 0.7508(14) 0.8794(14) 0.3801(6) 0.0896(18) Uani 0.40(2) 1 d D . P A 2
H48C H 0.755121 0.873642 0.412258 0.108 Uiso 0.40(2) 1 calc R U P A 2
H48D H 0.720020 0.943864 0.372173 0.108 Uiso 0.40(2) 1 calc R U P A 2
O1 O 0.1251(3) 0.7602(2) 0.29837(11) 0.1084(11) Uani 0.921(5) 1 d D . P B 3
O2 O 0.2616(3) 0.72458(19) 0.25923(11) 0.1084(11) Uani 0.921(5) 1 d D . P B 3
N1 N 0.2260(3) 0.74971(12) 0.29396(9) 0.0657(10) Uani 0.921(5) 1 d D . P B 3
O1A O 0.216(2) 0.7565(2) 0.3033(4) 0.1084(11) Uani 0.079(5) 1 d D . P B 4
O2A O 0.3188(16) 0.7155(3) 0.2518(5) 0.1084(11) Uani 0.079(5) 1 d D . P B 4
N1A N 0.2134(14) 0.7299(3) 0.2618(4) 0.0657(10) Uani 0.079(5) 1 d D . P B 4
 
loop_
 _atom_site_aniso_label
 _atom_site_aniso_U_11
 _atom_site_aniso_U_22
 _atom_site_aniso_U_33
 _atom_site_aniso_U_23
 _atom_site_aniso_U_13
 _atom_site_aniso_U_12
Pd1 0.0454(2) 0.0480(2) 0.0422(2) 0.00108(16) -0.00018(16) -0.00206(14)
N2 0.0562(17) 0.0549(19) 0.0483(18) 0.0073(15) -0.0018(14) -0.0007(13)
N3 0.0485(17) 0.0519(15) 0.0380(18) -0.0024(13) 0.0007(15) -0.0049(13)
N4 0.0436(15) 0.0505(17) 0.0479(18) -0.0016(13) 0.0010(12) -0.0014(13)
C1 0.071(2) 0.053(2) 0.058(2) 0.0031(18) -0.0098(19) -0.0090(19)
C2 0.069(3) 0.0515(17) 0.052(2) -0.0021(17) -0.003(2) -0.0026(19)
C3 0.054(2) 0.0590(19) 0.038(2) 0.0038(14) -0.0015(18) -0.0007(17)
C4 0.048(2) 0.0552(19) 0.048(2) 0.0045(17) -0.0004(16) 0.0013(17)
C5 0.067(2) 0.064(2) 0.059(3) -0.003(2) 0.002(2) 0.0087(19)
C6 0.105(3) 0.066(2) 0.093(4) -0.002(3) -0.001(3) 0.019(2)
C7 0.101(4) 0.089(3) 0.145(5) -0.027(4) -0.006(3) 0.032(3)
C8 0.140(6) 0.088(4) 0.287(11) -0.039(5) -0.041(7) 0.041(4)
C9 0.065(2) 0.059(2) 0.052(2) 0.013(2) -0.0009(18) -0.0025(19)
C10 0.064(3) 0.082(3) 0.059(2) 0.009(2) 0.004(2) -0.001(2)
C11 0.089(3) 0.103(4) 0.061(3) 0.008(3) 0.014(2) -0.008(3)
C12 0.099(4) 0.184(6) 0.086(4) -0.006(4) 0.030(3) -0.002(4)
C13 0.0440(18) 0.057(2) 0.060(3) 0.0065(19) 0.0012(18) -0.0015(16)
C14 0.057(2) 0.058(2) 0.071(3) 0.008(2) 0.008(2) -0.0017(18)
C15 0.060(2) 0.068(3) 0.097(4) 0.005(2) 0.020(2) -0.007(2)
C16 0.073(3) 0.071(3) 0.105(4) 0.008(3) 0.027(3) -0.009(2)
C17 0.060(2) 0.051(2) 0.056(3) -0.0055(17) 0.0005(19) -0.0024(18)
C18 0.066(3) 0.075(3) 0.063(3) -0.006(2) 0.009(2) 0.006(2)
C19 0.117(4) 0.108(4) 0.107(4) -0.039(3) 0.039(3) 0.000(3)
C20 0.142(5) 0.144(6) 0.132(6) -0.032(4) 0.066(4) 0.010(4)
C21 0.045(2) 0.0502(17) 0.049(2) 0.0029(15) -0.0056(17) -0.0015(16)
C22 0.057(2) 0.063(2) 0.071(3) 0.012(2) 0.008(2) -0.0072(19)
C23 0.059(3) 0.061(2) 0.116(4) 0.021(2) 0.015(3) -0.007(2)
C24 0.057(3) 0.047(2) 0.124(4) 0.011(2) -0.008(2) -0.001(2)
C25 0.064(3) 0.0511(19) 0.086(3) -0.006(2) -0.015(2) 0.0054(18)
C26 0.069(3) 0.0497(18) 0.051(2) 0.0036(17) -0.002(2) 0.0060(18)
C27 0.048(2) 0.0477(17) 0.057(2) 0.0016(17) 0.0100(16) 0.0015(14)
C28 0.058(2) 0.057(2) 0.066(3) -0.0069(19) 0.0001(18) 0.0080(17)
C29 0.066(3) 0.080(2) 0.085(4) -0.008(2) -0.014(2) 0.014(2)
C30 0.062(3) 0.080(2) 0.112(4) 0.011(3) -0.004(3) 0.020(2)
C31 0.057(3) 0.058(3) 0.123(4) 0.009(2) 0.006(2) 0.0159(19)
C32 0.052(2) 0.0488(18) 0.113(4) -0.003(2) -0.002(2) 0.0047(17)
C33 0.0526(18) 0.0426(18) 0.046(2) -0.0028(16) -0.0024(17) -0.0005(14)
C34 0.0532(19) 0.0470(19) 0.052(3) 0.0025(17) -0.0017(19) -0.0004(16)
C35 0.055(2) 0.063(2) 0.068(3) 0.010(2) 0.001(2) -0.0044(16)
C36 0.048(2) 0.065(2) 0.086(3) -0.002(2) 0.004(2) -0.0037(17)
C37 0.053(2) 0.063(2) 0.109(4) 0.006(2) 0.003(3) 0.0040(19)
C38 0.0567(19) 0.053(2) 0.095(4) 0.014(2) 0.002(2) 0.0031(16)
C39 0.079(3) 0.052(2) 0.051(2) -0.0011(19) 0.0077(17) -0.0100(19)
C40 0.101(3) 0.066(3) 0.059(2) 0.004(2) -0.009(2) -0.017(2)
C41 0.147(5) 0.075(3) 0.058(3) 0.004(3) -0.004(3) -0.030(3)
C42 0.180(5) 0.100(4) 0.063(4) -0.014(3) 0.022(3) -0.018(4)
C43 0.162(5) 0.151(6) 0.072(3) -0.029(4) 0.035(3) 0.020(4)
C44 0.105(3) 0.138(5) 0.064(3) -0.020(3) 0.019(3) 0.018(3)
B1 0.055(2) 0.0489(18) 0.051(2) -0.0010(18) 0.0028(18) 0.0001(17)
O3 0.073(2) 0.090(2) 0.098(5) -0.010(3) 0.011(3) -0.004(2)
C45 0.082(2) 0.090(5) 0.097(4) -0.010(3) 0.009(2) -0.004(2)
C46 0.077(2) 0.124(6) 0.130(5) -0.017(3) 0.012(2) -0.008(3)
C47 0.077(2) 0.124(6) 0.130(5) -0.017(3) 0.012(2) -0.008(3)
C48 0.082(2) 0.090(5) 0.097(4) -0.010(3) 0.009(2) -0.004(2)
O3A 0.073(2) 0.090(2) 0.098(5) -0.010(3) 0.011(3) -0.004(2)
C45A 0.082(2) 0.090(5) 0.097(4) -0.010(3) 0.009(2) -0.004(2)
C46A 0.077(2) 0.124(6) 0.130(5) -0.017(3) 0.012(2) -0.008(3)
C47A 0.077(2) 0.124(6) 0.130(5) -0.017(3) 0.012(2) -0.008(3)
C48A 0.082(2) 0.090(5) 0.097(4) -0.010(3) 0.009(2) -0.004(2)
O1 0.0691(18) 0.185(3) 0.0689(17) -0.0265(16) -0.0117(15) 0.0036(16)
O2 0.0691(18) 0.185(3) 0.0689(17) -0.0265(16) -0.0117(15) 0.0036(16)
N1 0.0690(19) 0.069(2) 0.0578(19) 0.0044(18) -0.0084(18) -0.0018(17)
O1A 0.0691(18) 0.185(3) 0.0689(17) -0.0265(16) -0.0117(15) 0.0036(16)
O2A 0.0691(18) 0.185(3) 0.0689(17) -0.0265(16) -0.0117(15) 0.0036(16)
N1A 0.0690(19) 0.069(2) 0.0578(19) 0.0044(18) -0.0084(18) -0.0018(17)
 
_geom_special_details
;
 All esds (except the esd in the dihedral angle between two l.s. planes)
 are estimated using the full covariance matrix.  The cell esds are taken
 into account individually in the estimation of esds in distances, angles
 and torsion angles; correlations between esds in cell parameters are only
 used when they are defined by crystal symmetry.  An approximate (isotropic)
 treatment of cell esds is used for estimating esds involving l.s. planes.
;
 
loop_
 _geom_bond_atom_site_label_1
 _geom_bond_atom_site_label_2
 _geom_bond_distance
 _geom_bond_site_symmetry_2
 _geom_bond_publ_flag
Pd1 O1A 1.91(2) . ?
Pd1 N3 2.017(3) . ?
Pd1 N1 2.032(3) . ?
Pd1 N4 2.089(3) . ?
Pd1 N2 2.090(3) . ?
N2 C9 1.495(5) . ?
N2 C1 1.513(5) . ?
N2 C5 1.518(5) . ?
N3 C2 1.484(4) . ?
N3 C3 1.490(5) . ?
N3 H3 0.9800 . ?
N4 C17 1.499(5) . ?
N4 C4 1.509(4) . ?
N4 C13 1.517(4) . ?
C1 C2 1.502(5) . ?
C1 H1A 0.9700 . ?
C1 H1B 0.9700 . ?
C2 H2A 0.9700 . ?
C2 H2B 0.9700 . ?
C3 C4 1.503(5) . ?
C3 H3A 0.9700 . ?
C3 H3B 0.9700 . ?
C4 H4A 0.9700 . ?
C4 H4B 0.9700 . ?
C5 C6 1.518(5) . ?
C5 H5A 0.9700 . ?
C5 H5B 0.9700 . ?
C6 C7 1.518(6) . ?
C6 H6A 0.9700 . ?
C6 H6B 0.9700 . ?
C7 C8 1.499(7) . ?
C7 H7A 0.9700 . ?
C7 H7B 0.9700 . ?
C8 H8A 0.9600 . ?
C8 H8B 0.9600 . ?
C8 H8C 0.9600 . ?
C9 C10 1.489(5) . ?
C9 H9A 0.9700 . ?
C9 H9B 0.9700 . ?
C10 C11 1.519(6) . ?
C10 H10A 0.9700 . ?
C10 H10B 0.9700 . ?
C11 C12 1.494(6) . ?
C11 H11A 0.9700 . ?
C11 H11B 0.9700 . ?
C12 H12A 0.9600 . ?
C12 H12B 0.9600 . ?
C12 H12C 0.9600 . ?
C13 C14 1.513(5) . ?
C13 H13A 0.9700 . ?
C13 H13B 0.9700 . ?
C14 C15 1.510(5) . ?
C14 H14A 0.9700 . ?
C14 H14B 0.9700 . ?
C15 C16 1.515(5) . ?
C15 H15A 0.9700 . ?
C15 H15B 0.9700 . ?
C16 H16A 0.9600 . ?
C16 H16B 0.9600 . ?
C16 H16C 0.9600 . ?
C17 C18 1.506(5) . ?
C17 H17A 0.9700 . ?
C17 H17B 0.9700 . ?
C18 C19 1.520(6) . ?
C18 H18A 0.9700 . ?
C18 H18B 0.9700 . ?
C19 C20 1.449(7) . ?
C19 H19A 0.9700 . ?
C19 H19B 0.9700 . ?
C20 H20A 0.9600 . ?
C20 H20B 0.9600 . ?
C20 H20C 0.9600 . ?
C21 C22 1.392(5) . ?
C21 C26 1.396(5) . ?
C21 B1 1.636(5) . ?
C22 C23 1.378(5) . ?
C22 H22 0.9300 . ?
C23 C24 1.372(6) . ?
C23 H23 0.9300 . ?
C24 C25 1.373(6) . ?
C24 H24 0.9300 . ?
C25 C26 1.385(5) . ?
C25 H25 0.9300 . ?
C26 H26 0.9300 . ?
C27 C28 1.376(5) . ?
C27 C32 1.402(5) . ?
C27 B1 1.657(6) . ?
C28 C29 1.395(6) . ?
C28 H28 0.9300 . ?
C29 C30 1.359(6) . ?
C29 H29 0.9300 . ?
C30 C31 1.373(6) . ?
C30 H30 0.9300 . ?
C31 C32 1.374(5) . ?
C31 H31 0.9300 . ?
C32 H32 0.9300 . ?
C33 C34 1.387(5) . ?
C33 C38 1.391(5) . ?
C33 B1 1.651(6) . ?
C34 C35 1.389(5) . ?
C34 H34 0.9300 . ?
C35 C36 1.376(5) . ?
C35 H35 0.9300 . ?
C36 C37 1.376(6) . ?
C36 H36 0.9300 . ?
C37 C38 1.371(6) . ?
C37 H37 0.9300 . ?
C38 H38 0.9300 . ?
C39 C40 1.381(6) . ?
C39 C44 1.398(6) . ?
C39 B1 1.657(7) . ?
C40 C41 1.414(7) . ?
C40 H40 0.9300 . ?
C41 C42 1.349(8) . ?
C41 H41 0.9300 . ?
C42 C43 1.358(8) . ?
C42 H42 0.9300 . ?
C43 C44 1.381(7) . ?
C43 H43 0.9300 . ?
C44 H44 0.9300 . ?
O3 C48 1.414(12) . ?
O3 C45 1.423(10) . ?
C45 C46 1.472(10) . ?
C45 H45A 0.9700 . ?
C45 H45B 0.9700 . ?
C46 C47 1.493(13) . ?
C46 H46A 0.9700 . ?
C46 H46B 0.9700 . ?
C47 C48 1.438(10) . ?
C47 H47A 0.9700 . ?
C47 H47B 0.9700 . ?
C48 H48A 0.9700 . ?
C48 H48B 0.9700 . ?
O3A C48A 1.395(18) . ?
O3A C45A 1.436(14) . ?
C45A C46A 1.487(15) . ?
C45A H45C 0.9700 . ?
C45A H45D 0.9700 . ?
C46A C47A 1.475(15) . ?
C46A H46C 0.9700 . ?
C46A H46D 0.9700 . ?
C47A C48A 1.438(13) . ?
C47A H47C 0.9700 . ?
C47A H47D 0.9700 . ?
C48A H48C 0.9700 . ?
C48A H48D 0.9700 . ?
O1 N1 1.2009(10) . ?
O2 N1 1.2010(10) . ?
O1A N1A 1.3001(10) . ?
O2A N1A 1.3002(10) . ?
 
loop_
 _geom_angle_atom_site_label_1
 _geom_angle_atom_site_label_2
 _geom_angle_atom_site_label_3
 _geom_angle
 _geom_angle_site_symmetry_1
 _geom_angle_site_symmetry_3
 _geom_angle_publ_flag
O1A Pd1 N3 171.9(4) . . ?
N3 Pd1 N1 179.09(12) . . ?
O1A Pd1 N4 93.77(10) . . ?
N3 Pd1 N4 85.20(11) . . ?
N1 Pd1 N4 94.24(9) . . ?
O1A Pd1 N2 94.40(11) . . ?
N3 Pd1 N2 85.17(11) . . ?
N1 Pd1 N2 95.50(9) . . ?
N4 Pd1 N2 166.37(12) . . ?
C9 N2 C1 110.6(3) . . ?
C9 N2 C5 109.7(3) . . ?
C1 N2 C5 110.5(3) . . ?
C9 N2 Pd1 115.1(2) . . ?
C1 N2 Pd1 105.5(2) . . ?
C5 N2 Pd1 105.3(2) . . ?
C2 N3 C3 117.2(3) . . ?
C2 N3 Pd1 107.7(2) . . ?
C3 N3 Pd1 107.9(2) . . ?
C2 N3 H3 107.9 . . ?
C3 N3 H3 107.9 . . ?
Pd1 N3 H3 107.9 . . ?
C17 N4 C4 109.2(3) . . ?
C17 N4 C13 110.0(3) . . ?
C4 N4 C13 110.6(3) . . ?
C17 N4 Pd1 116.1(2) . . ?
C4 N4 Pd1 105.8(2) . . ?
C13 N4 Pd1 105.0(2) . . ?
C2 C1 N2 110.0(3) . . ?
C2 C1 H1A 109.7 . . ?
N2 C1 H1A 109.7 . . ?
C2 C1 H1B 109.7 . . ?
N2 C1 H1B 109.7 . . ?
H1A C1 H1B 108.2 . . ?
N3 C2 C1 107.0(3) . . ?
N3 C2 H2A 110.3 . . ?
C1 C2 H2A 110.3 . . ?
N3 C2 H2B 110.3 . . ?
C1 C2 H2B 110.3 . . ?
H2A C2 H2B 108.6 . . ?
N3 C3 C4 106.8(3) . . ?
N3 C3 H3A 110.4 . . ?
C4 C3 H3A 110.4 . . ?
N3 C3 H3B 110.4 . . ?
C4 C3 H3B 110.4 . . ?
H3A C3 H3B 108.6 . . ?
C3 C4 N4 110.9(3) . . ?
C3 C4 H4A 109.5 . . ?
N4 C4 H4A 109.5 . . ?
C3 C4 H4B 109.5 . . ?
N4 C4 H4B 109.5 . . ?
H4A C4 H4B 108.0 . . ?
N2 C5 C6 117.4(4) . . ?
N2 C5 H5A 107.9 . . ?
C6 C5 H5A 107.9 . . ?
N2 C5 H5B 107.9 . . ?
C6 C5 H5B 107.9 . . ?
H5A C5 H5B 107.2 . . ?
C7 C6 C5 111.0(4) . . ?
C7 C6 H6A 109.4 . . ?
C5 C6 H6A 109.4 . . ?
C7 C6 H6B 109.4 . . ?
C5 C6 H6B 109.4 . . ?
H6A C6 H6B 108.0 . . ?
C8 C7 C6 110.6(5) . . ?
C8 C7 H7A 109.5 . . ?
C6 C7 H7A 109.5 . . ?
C8 C7 H7B 109.5 . . ?
C6 C7 H7B 109.5 . . ?
H7A C7 H7B 108.1 . . ?
C7 C8 H8A 109.5 . . ?
C7 C8 H8B 109.5 . . ?
H8A C8 H8B 109.5 . . ?
C7 C8 H8C 109.5 . . ?
H8A C8 H8C 109.5 . . ?
H8B C8 H8C 109.5 . . ?
C10 C9 N2 115.2(3) . . ?
C10 C9 H9A 108.5 . . ?
N2 C9 H9A 108.5 . . ?
C10 C9 H9B 108.5 . . ?
N2 C9 H9B 108.5 . . ?
H9A C9 H9B 107.5 . . ?
C9 C10 C11 111.0(4) . . ?
C9 C10 H10A 109.4 . . ?
C11 C10 H10A 109.4 . . ?
C9 C10 H10B 109.4 . . ?
C11 C10 H10B 109.4 . . ?
H10A C10 H10B 108.0 . . ?
C12 C11 C10 113.4(4) . . ?
C12 C11 H11A 108.9 . . ?
C10 C11 H11A 108.9 . . ?
C12 C11 H11B 108.9 . . ?
C10 C11 H11B 108.9 . . ?
H11A C11 H11B 107.7 . . ?
C11 C12 H12A 109.5 . . ?
C11 C12 H12B 109.5 . . ?
H12A C12 H12B 109.5 . . ?
C11 C12 H12C 109.5 . . ?
H12A C12 H12C 109.5 . . ?
H12B C12 H12C 109.5 . . ?
C14 C13 N4 117.8(3) . . ?
C14 C13 H13A 107.9 . . ?
N4 C13 H13A 107.9 . . ?
C14 C13 H13B 107.9 . . ?
N4 C13 H13B 107.9 . . ?
H13A C13 H13B 107.2 . . ?
C15 C14 C13 111.0(3) . . ?
C15 C14 H14A 109.4 . . ?
C13 C14 H14A 109.4 . . ?
C15 C14 H14B 109.4 . . ?
C13 C14 H14B 109.4 . . ?
H14A C14 H14B 108.0 . . ?
C14 C15 C16 113.6(4) . . ?
C14 C15 H15A 108.9 . . ?
C16 C15 H15A 108.9 . . ?
C14 C15 H15B 108.9 . . ?
C16 C15 H15B 108.9 . . ?
H15A C15 H15B 107.7 . . ?
C15 C16 H16A 109.5 . . ?
C15 C16 H16B 109.5 . . ?
H16A C16 H16B 109.5 . . ?
C15 C16 H16C 109.5 . . ?
H16A C16 H16C 109.5 . . ?
H16B C16 H16C 109.5 . . ?
N4 C17 C18 114.5(3) . . ?
N4 C17 H17A 108.6 . . ?
C18 C17 H17A 108.6 . . ?
N4 C17 H17B 108.6 . . ?
C18 C17 H17B 108.6 . . ?
H17A C17 H17B 107.6 . . ?
C17 C18 C19 111.1(4) . . ?
C17 C18 H18A 109.4 . . ?
C19 C18 H18A 109.4 . . ?
C17 C18 H18B 109.4 . . ?
C19 C18 H18B 109.4 . . ?
H18A C18 H18B 108.0 . . ?
C20 C19 C18 115.3(5) . . ?
C20 C19 H19A 108.4 . . ?
C18 C19 H19A 108.4 . . ?
C20 C19 H19B 108.4 . . ?
C18 C19 H19B 108.4 . . ?
H19A C19 H19B 107.5 . . ?
C19 C20 H20A 109.5 . . ?
C19 C20 H20B 109.5 . . ?
H20A C20 H20B 109.5 . . ?
C19 C20 H20C 109.5 . . ?
H20A C20 H20C 109.5 . . ?
H20B C20 H20C 109.5 . . ?
C22 C21 C26 115.1(4) . . ?
C22 C21 B1 123.6(4) . . ?
C26 C21 B1 121.3(4) . . ?
C23 C22 C21 122.4(5) . . ?
C23 C22 H22 118.8 . . ?
C21 C22 H22 118.8 . . ?
C24 C23 C22 121.2(5) . . ?
C24 C23 H23 119.4 . . ?
C22 C23 H23 119.4 . . ?
C23 C24 C25 118.1(4) . . ?
C23 C24 H24 121.0 . . ?
C25 C24 H24 121.0 . . ?
C24 C25 C26 120.6(5) . . ?
C24 C25 H25 119.7 . . ?
C26 C25 H25 119.7 . . ?
C25 C26 C21 122.5(4) . . ?
C25 C26 H26 118.7 . . ?
C21 C26 H26 118.7 . . ?
C28 C27 C32 114.1(4) . . ?
C28 C27 B1 124.9(3) . . ?
C32 C27 B1 121.0(3) . . ?
C27 C28 C29 123.6(4) . . ?
C27 C28 H28 118.2 . . ?
C29 C28 H28 118.2 . . ?
C30 C29 C28 120.1(5) . . ?
C30 C29 H29 119.9 . . ?
C28 C29 H29 119.9 . . ?
C29 C30 C31 118.5(4) . . ?
C29 C30 H30 120.7 . . ?
C31 C30 H30 120.7 . . ?
C30 C31 C32 120.7(4) . . ?
C30 C31 H31 119.7 . . ?
C32 C31 H31 119.7 . . ?
C31 C32 C27 123.0(4) . . ?
C31 C32 H32 118.5 . . ?
C27 C32 H32 118.5 . . ?
C34 C33 C38 114.0(4) . . ?
C34 C33 B1 124.0(3) . . ?
C38 C33 B1 121.9(4) . . ?
C33 C34 C35 123.3(4) . . ?
C33 C34 H34 118.4 . . ?
C35 C34 H34 118.4 . . ?
C36 C35 C34 120.3(4) . . ?
C36 C35 H35 119.9 . . ?
C34 C35 H35 119.9 . . ?
C35 C36 C37 118.1(4) . . ?
C35 C36 H36 120.9 . . ?
C37 C36 H36 120.9 . . ?
C38 C37 C36 120.3(4) . . ?
C38 C37 H37 119.8 . . ?
C36 C37 H37 119.8 . . ?
C37 C38 C33 124.0(4) . . ?
C37 C38 H38 118.0 . . ?
C33 C38 H38 118.0 . . ?
C40 C39 C44 114.3(5) . . ?
C40 C39 B1 122.7(4) . . ?
C44 C39 B1 122.8(4) . . ?
C39 C40 C41 122.5(5) . . ?
C39 C40 H40 118.7 . . ?
C41 C40 H40 118.7 . . ?
C42 C41 C40 120.0(6) . . ?
C42 C41 H41 120.0 . . ?
C40 C41 H41 120.0 . . ?
C41 C42 C43 119.7(6) . . ?
C41 C42 H42 120.1 . . ?
C43 C42 H42 120.1 . . ?
C42 C43 C44 120.0(7) . . ?
C42 C43 H43 120.0 . . ?
C44 C43 H43 120.0 . . ?
C43 C44 C39 123.5(6) . . ?
C43 C44 H44 118.3 . . ?
C39 C44 H44 118.3 . . ?
C21 B1 C33 110.7(3) . . ?
C21 B1 C39 109.5(3) . . ?
C33 B1 C39 108.1(3) . . ?
C21 B1 C27 108.0(3) . . ?
C33 B1 C27 110.3(3) . . ?
C39 B1 C27 110.3(3) . . ?
C48 O3 C45 109.2(9) . . ?
O3 C45 C46 108.8(9) . . ?
O3 C45 H45A 109.9 . . ?
C46 C45 H45A 109.9 . . ?
O3 C45 H45B 109.9 . . ?
C46 C45 H45B 109.9 . . ?
H45A C45 H45B 108.3 . . ?
C45 C46 C47 104.6(9) . . ?
C45 C46 H46A 110.8 . . ?
C47 C46 H46A 110.8 . . ?
C45 C46 H46B 110.8 . . ?
C47 C46 H46B 110.8 . . ?
H46A C46 H46B 108.9 . . ?
C48 C47 C46 108.1(8) . . ?
C48 C47 H47A 110.1 . . ?
C46 C47 H47A 110.1 . . ?
C48 C47 H47B 110.1 . . ?
C46 C47 H47B 110.1 . . ?
H47A C47 H47B 108.4 . . ?
O3 C48 C47 108.5(8) . . ?
O3 C48 H48A 110.0 . . ?
C47 C48 H48A 110.0 . . ?
O3 C48 H48B 110.0 . . ?
C47 C48 H48B 110.0 . . ?
H48A C48 H48B 108.4 . . ?
C48A O3A C45A 100.5(16) . . ?
O3A C45A C46A 106.4(16) . . ?
O3A C45A H45C 110.5 . . ?
C46A C45A H45C 110.5 . . ?
O3A C45A H45D 110.5 . . ?
C46A C45A H45D 110.5 . . ?
H45C C45A H45D 108.6 . . ?
C47A C46A C45A 93.9(14) . . ?
C47A C46A H46C 112.9 . . ?
C45A C46A H46C 112.9 . . ?
C47A C46A H46D 112.9 . . ?
C45A C46A H46D 112.9 . . ?
H46C C46A H46D 110.4 . . ?
C48A C47A C46A 107.2(11) . . ?
C48A C47A H47C 110.3 . . ?
C46A C47A H47C 110.3 . . ?
C48A C47A H47D 110.3 . . ?
C46A C47A H47D 110.3 . . ?
H47C C47A H47D 108.5 . . ?
O3A C48A C47A 108.7(12) . . ?
O3A C48A H48C 109.9 . . ?
C47A C48A H48C 109.9 . . ?
O3A C48A H48D 109.9 . . ?
C47A C48A H48D 109.9 . . ?
H48C C48A H48D 108.3 . . ?
O1 N1 O2 121.80(15) . . ?
O1 N1 Pd1 119.5(2) . . ?
O2 N1 Pd1 118.7(2) . . ?
N1A O1A Pd1 131.4(11) . . ?
O1A N1A O2A 107.71(12) . . ?
 
loop_
 _geom_torsion_atom_site_label_1
 _geom_torsion_atom_site_label_2
 _geom_torsion_atom_site_label_3
 _geom_torsion_atom_site_label_4
 _geom_torsion
 _geom_torsion_site_symmetry_1
 _geom_torsion_site_symmetry_2
 _geom_torsion_site_symmetry_3
 _geom_torsion_site_symmetry_4
 _geom_torsion_publ_flag
C9 N2 C1 C2 -160.4(3) . . . . ?
C5 N2 C1 C2 78.0(4) . . . . ?
Pd1 N2 C1 C2 -35.3(4) . . . . ?
C3 N3 C2 C1 -167.7(3) . . . . ?
Pd1 N3 C2 C1 -46.0(3) . . . . ?
N2 C1 C2 N3 54.9(4) . . . . ?
C2 N3 C3 C4 167.1(3) . . . . ?
Pd1 N3 C3 C4 45.4(3) . . . . ?
N3 C3 C4 N4 -53.2(4) . . . . ?
C17 N4 C4 C3 159.2(3) . . . . ?
C13 N4 C4 C3 -79.6(4) . . . . ?
Pd1 N4 C4 C3 33.6(3) . . . . ?
C9 N2 C5 C6 -57.1(5) . . . . ?
C1 N2 C5 C6 65.1(5) . . . . ?
Pd1 N2 C5 C6 178.5(3) . . . . ?
N2 C5 C6 C7 -178.0(4) . . . . ?
C5 C6 C7 C8 -172.3(5) . . . . ?
C1 N2 C9 C10 66.3(4) . . . . ?
C5 N2 C9 C10 -171.6(3) . . . . ?
Pd1 N2 C9 C10 -53.1(4) . . . . ?
N2 C9 C10 C11 172.5(4) . . . . ?
C9 C10 C11 C12 171.5(4) . . . . ?
C17 N4 C13 C14 56.0(4) . . . . ?
C4 N4 C13 C14 -64.7(4) . . . . ?
Pd1 N4 C13 C14 -178.4(3) . . . . ?
N4 C13 C14 C15 -179.1(4) . . . . ?
C13 C14 C15 C16 179.3(4) . . . . ?
C4 N4 C17 C18 -69.4(4) . . . . ?
C13 N4 C17 C18 169.1(3) . . . . ?
Pd1 N4 C17 C18 50.1(4) . . . . ?
N4 C17 C18 C19 -178.4(4) . . . . ?
C17 C18 C19 C20 -173.3(5) . . . . ?
C26 C21 C22 C23 2.8(6) . . . . ?
B1 C21 C22 C23 -173.9(4) . . . . ?
C21 C22 C23 C24 -0.2(7) . . . . ?
C22 C23 C24 C25 -2.1(7) . . . . ?
C23 C24 C25 C26 1.7(6) . . . . ?
C24 C25 C26 C21 1.0(6) . . . . ?
C22 C21 C26 C25 -3.1(5) . . . . ?
B1 C21 C26 C25 173.6(4) . . . . ?
C32 C27 C28 C29 -2.1(6) . . . . ?
B1 C27 C28 C29 177.8(4) . . . . ?
C27 C28 C29 C30 1.3(8) . . . . ?
C28 C29 C30 C31 0.5(8) . . . . ?
C29 C30 C31 C32 -1.4(8) . . . . ?
C30 C31 C32 C27 0.5(8) . . . . ?
C28 C27 C32 C31 1.1(6) . . . . ?
B1 C27 C32 C31 -178.8(4) . . . . ?
C38 C33 C34 C35 0.3(6) . . . . ?
B1 C33 C34 C35 -177.0(4) . . . . ?
C33 C34 C35 C36 -0.7(6) . . . . ?
C34 C35 C36 C37 1.1(7) . . . . ?
C35 C36 C37 C38 -1.2(7) . . . . ?
C36 C37 C38 C33 0.9(8) . . . . ?
C34 C33 C38 C37 -0.4(7) . . . . ?
B1 C33 C38 C37 176.9(4) . . . . ?
C44 C39 C40 C41 -0.9(6) . . . . ?
B1 C39 C40 C41 174.8(4) . . . . ?
C39 C40 C41 C42 0.5(8) . . . . ?
C40 C41 C42 C43 0.0(9) . . . . ?
C41 C42 C43 C44 0.0(10) . . . . ?
C42 C43 C44 C39 -0.5(10) . . . . ?
C40 C39 C44 C43 0.9(8) . . . . ?
B1 C39 C44 C43 -174.8(5) . . . . ?
C22 C21 B1 C33 -138.4(4) . . . . ?
C26 C21 B1 C33 45.2(5) . . . . ?
C22 C21 B1 C39 -19.4(5) . . . . ?
C26 C21 B1 C39 164.1(4) . . . . ?
C22 C21 B1 C27 100.7(4) . . . . ?
C26 C21 B1 C27 -75.7(4) . . . . ?
C34 C33 B1 C21 -148.5(4) . . . . ?
C38 C33 B1 C21 34.4(5) . . . . ?
C34 C33 B1 C39 91.7(5) . . . . ?
C38 C33 B1 C39 -85.4(5) . . . . ?
C34 C33 B1 C27 -29.0(5) . . . . ?
C38 C33 B1 C27 153.9(4) . . . . ?
C40 C39 B1 C21 -81.9(5) . . . . ?
C44 C39 B1 C21 93.5(5) . . . . ?
C40 C39 B1 C33 38.7(5) . . . . ?
C44 C39 B1 C33 -145.9(4) . . . . ?
C40 C39 B1 C27 159.4(4) . . . . ?
C44 C39 B1 C27 -25.2(6) . . . . ?
C28 C27 B1 C21 13.4(6) . . . . ?
C32 C27 B1 C21 -166.7(4) . . . . ?
C28 C27 B1 C33 -107.7(4) . . . . ?
C32 C27 B1 C33 72.2(5) . . . . ?
C28 C27 B1 C39 133.0(4) . . . . ?
C32 C27 B1 C39 -47.1(5) . . . . ?
C48 O3 C45 C46 9(4) . . . . ?
O3 C45 C46 C47 -7(3) . . . . ?
C45 C46 C47 C48 3(2) . . . . ?
C45 O3 C48 C47 -7(4) . . . . ?
C46 C47 C48 O3 3(3) . . . . ?
C48A O3A C45A C46A 43(4) . . . . ?
O3A C45A C46A C47A -48(3) . . . . ?
C45A C46A C47A C48A 35(3) . . . . ?
C45A O3A C48A C47A -19(5) . . . . ?
C46A C47A C48A O3A -12(4) . . . . ?
Pd1 O1A N1A O2A 0.00(3) . . . . ?
 
_refine_diff_density_max    0.523
_refine_diff_density_min   -0.511
_refine_diff_density_rms    0.072

_shelx_res_file
;
TITL shelxt in P 1 21/n 1
    13_decay.res
    created by SHELXL-2018/3 at 22:30:53 on 26-Mar-2020
CELL 0.534 11.6689 13.5722 30.1571 90 93.68 90
ZERR 4 0.000353 0.000444 0.001022 0 0.003016 0
LATT 1
SYMM 0.5-X,0.5+Y,0.5-Z
SFAC C H B N O Pd
DISP B 0 0 4.561
DISP C 0.001 0.001 6.94
DISP H -0 0 0.611
DISP N 0.003 0.002 10.693
DISP O 0.005 0.003 16.398
DISP Pd -2.504 0.615 1934.604
UNIT 192 292 4 16 12 4
DFIX 1.2 0.001 N1 O1 N1 O2
DFIX 1.3 0.001 O1A N1A N1A O2A
DANG 2.1 0.001 O1 O2 O1A O2A
FLAT 0.001 Pd1 O1 O2 N1 O1A O2A N1A
RIGU 0.001 0.002
EADP O3 O3A
EADP C45 C45A C48 C48A
EADP C46 C46A C47 C47A
EADP O1 O1A O2 O2A
EADP N1 N1A

L.S. 20
PLAN  5
SIZE 0.1 0.1 0.05
TEMP -8
BOND $H
list 4
CONF
fmap 2
acta
SHEL 999 0.8
OMIT 10 0 0
OMIT -1 2 3
OMIT 7 12 0
OMIT -2 1 2
REM <olex2.extras>
REM <HklSrc "%.\\13_decay.hkl">
REM </olex2.extras>

WGHT    0.047000
FVAR       0.22929   0.59897   0.92052
PD1   6    0.340136    0.774998    0.346440    11.00000    0.04544    0.04799 =
         0.04223    0.00108   -0.00018   -0.00206
N2    4    0.347172    0.927532    0.337473    11.00000    0.05616    0.05491 =
         0.04832    0.00730   -0.00182   -0.00069
N3    4    0.454934    0.798225    0.398281    11.00000    0.04849    0.05194 =
         0.03799   -0.00235    0.00069   -0.00488
AFIX  13
H3    2    0.531933    0.787744    0.387957    11.00000   -1.20000
AFIX   0
N4    4    0.330544    0.631723    0.371217    11.00000    0.04363    0.05051 =
         0.04788   -0.00156    0.00104   -0.00144
C1    1    0.443025    0.963194    0.369687    11.00000    0.07061    0.05283 =
         0.05792    0.00307   -0.00983   -0.00896
AFIX  23
H1A   2    0.515951    0.957384    0.356175    11.00000   -1.20000
H1B   2    0.431053    1.032052    0.376660    11.00000   -1.20000
AFIX   0
C2    1    0.445849    0.903085    0.411575    11.00000    0.06944    0.05148 =
         0.05163   -0.00209   -0.00342   -0.00263
AFIX  23
H2A   2    0.511291    0.921656    0.431260    11.00000   -1.20000
H2B   2    0.376371    0.913667    0.426942    11.00000   -1.20000
AFIX   0
C3    1    0.435103    0.722454    0.432729    11.00000    0.05428    0.05901 =
         0.03808    0.00378   -0.00149   -0.00070
AFIX  23
H3A   2    0.366380    0.737889    0.447819    11.00000   -1.20000
H3B   2    0.499758    0.720060    0.454587    11.00000   -1.20000
AFIX   0
C4    1    0.421544    0.625372    0.408969    11.00000    0.04761    0.05521 =
         0.04790    0.00454   -0.00041    0.00129
AFIX  23
H4A   2    0.400511    0.574982    0.429761    11.00000   -1.20000
H4B   2    0.494136    0.606627    0.397441    11.00000   -1.20000
AFIX   0
C5    1    0.232188    0.966035    0.350761    11.00000    0.06710    0.06357 =
         0.05891   -0.00302    0.00209    0.00869
AFIX  23
H5A   2    0.221980    0.944546    0.380930    11.00000   -1.20000
H5B   2    0.172464    0.934906    0.331772    11.00000   -1.20000
AFIX   0
C6    1    0.212936    1.076577    0.348745    11.00000    0.10486    0.06565 =
         0.09262   -0.00171   -0.00056    0.01921
AFIX  23
H6A   2    0.272332    1.109414    0.367254    11.00000   -1.20000
H6B   2    0.218307    1.099227    0.318442    11.00000   -1.20000
AFIX   0
C7    1    0.096040    1.103452    0.364510    11.00000    0.10117    0.08868 =
         0.14498   -0.02682   -0.00577    0.03221
AFIX  23
H7A   2    0.037335    1.063967    0.348736    11.00000   -1.20000
H7B   2    0.094277    1.089143    0.395973    11.00000   -1.20000
AFIX   0
C8    1    0.071169    1.210564    0.356580    11.00000    0.13955    0.08829 =
         0.28744   -0.03856   -0.04111    0.04082
AFIX 137
H8A   2    0.038252    1.219501    0.326856    11.00000   -1.50000
H8B   2    0.141226    1.247554    0.360427    11.00000   -1.50000
H8C   2    0.018099    1.233253    0.377379    11.00000   -1.50000
AFIX   0
C9    1    0.366965    0.960186    0.291251    11.00000    0.06521    0.05856 =
         0.05162    0.01281   -0.00089   -0.00250
AFIX  23
H9A   2    0.299168    0.944527    0.272259    11.00000   -1.20000
H9B   2    0.375754    1.031255    0.291279    11.00000   -1.20000
AFIX   0
C10   1    0.468693    0.915698    0.271569    11.00000    0.06448    0.08214 =
         0.05926    0.00923    0.00424   -0.00090
AFIX  23
H10A  2    0.465657    0.844586    0.274487    11.00000   -1.20000
H10B  2    0.538227    0.938731    0.287656    11.00000   -1.20000
AFIX   0
C11   1    0.472145    0.942855    0.222806    11.00000    0.08878    0.10251 =
         0.06085    0.00765    0.01404   -0.00819
AFIX  23
H11A  2    0.407928    0.911670    0.206287    11.00000   -1.20000
H11B  2    0.462842    1.013591    0.219707    11.00000   -1.20000
AFIX   0
C12   1    0.580953    0.912867    0.202961    11.00000    0.09924    0.18431 =
         0.08615   -0.00579    0.02972   -0.00207
AFIX 137
H12A  2    0.577997    0.932056    0.172269    11.00000   -1.50000
H12B  2    0.589863    0.842688    0.205177    11.00000   -1.50000
H12C  2    0.644893    0.944591    0.218688    11.00000   -1.50000
AFIX   0
C13   1    0.211646    0.623886    0.388539    11.00000    0.04396    0.05661 =
         0.06006    0.00647    0.00121   -0.00153
AFIX  23
H13A  2    0.203800    0.676195    0.410051    11.00000   -1.20000
H13B  2    0.155956    0.636513    0.363921    11.00000   -1.20000
AFIX   0
C14   1    0.179301    0.527943    0.410028    11.00000    0.05679    0.05780 =
         0.07099    0.00846    0.00837   -0.00173
AFIX  23
H14A  2    0.185816    0.474415    0.389026    11.00000   -1.20000
H14B  2    0.232059    0.514975    0.435536    11.00000   -1.20000
AFIX   0
C15   1    0.058119    0.531963    0.424710    11.00000    0.06013    0.06797 =
         0.09652    0.00464    0.02004   -0.00733
AFIX  23
H15A  2    0.006188    0.546431    0.399129    11.00000   -1.20000
H15B  2    0.052494    0.585490    0.445773    11.00000   -1.20000
AFIX   0
C16   1    0.019990    0.437339    0.446004    11.00000    0.07310    0.07140 =
         0.10512    0.00751    0.02720   -0.00901
AFIX 137
H16A  2    0.024717    0.383967    0.425312    11.00000   -1.50000
H16B  2   -0.057850    0.444231    0.454086    11.00000   -1.50000
H16C  2    0.068948    0.423874    0.472105    11.00000   -1.50000
AFIX   0
C17   1    0.348453    0.550348    0.338777    11.00000    0.06016    0.05066 =
         0.05626   -0.00552    0.00054   -0.00239
AFIX  23
H17A  2    0.281830    0.546945    0.317876    11.00000   -1.20000
H17B  2    0.353390    0.488385    0.354814    11.00000   -1.20000
AFIX   0
C18   1    0.454185    0.561578    0.313106    11.00000    0.06578    0.07515 =
         0.06259   -0.00648    0.00910    0.00614
AFIX  23
H18A  2    0.521714    0.562404    0.333612    11.00000   -1.20000
H18B  2    0.450802    0.623837    0.297281    11.00000   -1.20000
AFIX   0
C19   1    0.464191    0.477775    0.280130    11.00000    0.11728    0.10814 =
         0.10710   -0.03914    0.03935    0.00036
AFIX  23
H19A  2    0.457087    0.415888    0.295807    11.00000   -1.20000
H19B  2    0.400199    0.482049    0.258039    11.00000   -1.20000
AFIX   0
C20   1    0.569779    0.475762    0.257375    11.00000    0.14153    0.14449 =
         0.13241   -0.03181    0.06554    0.00961
AFIX 137
H20A  2    0.573783    0.415551    0.240842    11.00000   -1.50000
H20B  2    0.634171    0.479605    0.278776    11.00000   -1.50000
H20C  2    0.571359    0.530797    0.237427    11.00000   -1.50000
AFIX   0

C21   1    0.656941    0.374052    0.427200    11.00000    0.04517    0.05019 =
         0.04855    0.00286   -0.00559   -0.00148
C22   1    0.708811    0.424028    0.393491    11.00000    0.05656    0.06339 =
         0.07125    0.01193    0.00783   -0.00723
AFIX  43
H22   2    0.724669    0.389798    0.367881    11.00000   -1.20000
AFIX   0
C23   1    0.737493    0.522361    0.396707    11.00000    0.05909    0.06129 =
         0.11594    0.02138    0.01537   -0.00696
AFIX  43
H23   2    0.772307    0.552642    0.373393    11.00000   -1.20000
AFIX   0
C24   1    0.715641    0.576435    0.433671    11.00000    0.05680    0.04748 =
         0.12350    0.01098   -0.00839   -0.00067
AFIX  43
H24   2    0.737354    0.642239    0.436123    11.00000   -1.20000
AFIX   0
C25   1    0.660801    0.530604    0.466934    11.00000    0.06385    0.05105 =
         0.08608   -0.00608   -0.01512    0.00540
AFIX  43
H25   2    0.643199    0.566171    0.491965    11.00000   -1.20000
AFIX   0
C26   1    0.631461    0.431909    0.463554    11.00000    0.06895    0.04968 =
         0.05090    0.00357   -0.00228    0.00605
AFIX  43
H26   2    0.593310    0.403054    0.486383    11.00000   -1.20000
AFIX   0
C27   1    0.734703    0.201870    0.459146    11.00000    0.04751    0.04774 =
         0.05657    0.00160    0.01000    0.00151
C28   1    0.808959    0.250643    0.488877    11.00000    0.05753    0.05698 =
         0.06555   -0.00686    0.00014    0.00798
AFIX  43
H28   2    0.804048    0.318942    0.490367    11.00000   -1.20000
AFIX   0
C29   1    0.891235    0.203196    0.516916    11.00000    0.06585    0.08006 =
         0.08495   -0.00791   -0.01401    0.01427
AFIX  43
H29   2    0.938200    0.239753    0.536830    11.00000   -1.20000
AFIX   0
C30   1    0.902856    0.103681    0.515177    11.00000    0.06201    0.07968 =
         0.11200    0.01094   -0.00403    0.02016
AFIX  43
H30   2    0.957061    0.071357    0.533881    11.00000   -1.20000
AFIX   0
C31   1    0.832812    0.051929    0.485199    11.00000    0.05729    0.05781 =
         0.12307    0.00901    0.00591    0.01592
AFIX  43
H31   2    0.840692   -0.016072    0.483122    11.00000   -1.20000
AFIX   0
C32   1    0.751163    0.099577    0.458227    11.00000    0.05212    0.04885 =
         0.11299   -0.00320   -0.00190    0.00471
AFIX  43
H32   2    0.704680    0.062257    0.438451    11.00000   -1.20000
AFIX   0
C33   1    0.505166    0.230482    0.444158    11.00000    0.05261    0.04256 =
         0.04609   -0.00283   -0.00237   -0.00055
C34   1    0.479104    0.145273    0.466794    11.00000    0.05320    0.04702 =
         0.05192    0.00254   -0.00166   -0.00038
AFIX  43
H34   2    0.537790    0.100424    0.473737    11.00000   -1.20000
AFIX   0
C35   1    0.369716    0.123571    0.479612    11.00000    0.05474    0.06276 =
         0.06767    0.01048    0.00141   -0.00435
AFIX  43
H35   2    0.356621    0.065006    0.494477    11.00000   -1.20000
AFIX   0
C36   1    0.280657    0.188321    0.470418    11.00000    0.04805    0.06511 =
         0.08556   -0.00185    0.00420   -0.00365
AFIX  43
H36   2    0.207392    0.174975    0.479303    11.00000   -1.20000
AFIX   0
C37   1    0.303022    0.273396    0.447704    11.00000    0.05324    0.06262 =
         0.10932    0.00602    0.00273    0.00404
AFIX  43
H37   2    0.244000    0.317809    0.440576    11.00000   -1.20000
AFIX   0
C38   1    0.411906    0.292995    0.435533    11.00000    0.05667    0.05253 =
         0.09489    0.01356    0.00170    0.00313
AFIX  43
H38   2    0.424166    0.351638    0.420605    11.00000   -1.20000
AFIX   0
C39   1    0.636733    0.213569    0.375034    11.00000    0.07937    0.05244 =
         0.05138   -0.00111    0.00773   -0.01003
C40   1    0.544049    0.220220    0.344323    11.00000    0.10057    0.06558 =
         0.05879    0.00388   -0.00925   -0.01655
AFIX  43
H40   2    0.474855    0.244368    0.353514    11.00000   -1.20000
AFIX   0
C41   1    0.550289    0.191729    0.299436    11.00000    0.14661    0.07488 =
         0.05777    0.00418   -0.00430   -0.03045
AFIX  43
H41   2    0.486125    0.197797    0.279684    11.00000   -1.20000
AFIX   0
C42   1    0.649334    0.155745    0.285270    11.00000    0.18033    0.09983 =
         0.06329   -0.01384    0.02235   -0.01786
AFIX  43
H42   2    0.653621    0.136952    0.255767    11.00000   -1.20000
AFIX   0
C43   1    0.742779    0.147072    0.314275    11.00000    0.16214    0.15146 =
         0.07195   -0.02885    0.03457    0.02004
AFIX  43
H43   2    0.811228    0.122320    0.304646    11.00000   -1.20000
AFIX   0
C44   1    0.736083    0.175032    0.358075    11.00000    0.10482    0.13846 =
         0.06439   -0.01973    0.01947    0.01785
AFIX  43
H44   2    0.801100    0.167845    0.377304    11.00000   -1.20000
AFIX   0
B1    3    0.633132    0.255243    0.426557    11.00000    0.05462    0.04886 =
         0.05124   -0.00096    0.00283    0.00007

PART 1
O3    5    0.685814    0.805026    0.365125    21.00000    0.07345    0.09021 =
         0.09769   -0.00993    0.01075   -0.00440
C45   1    0.729416    0.759220    0.327265    21.00000    0.08163    0.09045 =
         0.09712   -0.01004    0.00862   -0.00415
AFIX  23
H45A  2    0.704484    0.795318    0.300608    21.00000   -1.20000
H45B  2    0.700545    0.692353    0.324383    21.00000   -1.20000
AFIX   0
C46   1    0.855652    0.758227    0.332639    21.00000    0.07733    0.12370 =
         0.13030   -0.01682    0.01215   -0.00834
AFIX  23
H46A  2    0.888776    0.787215    0.306989    21.00000   -1.20000
H46B  2    0.884227    0.691467    0.336526    21.00000   -1.20000
AFIX   0
C47   1    0.883811    0.818402    0.373341    21.00000    0.07733    0.12370 =
         0.13030   -0.01682    0.01215   -0.00834
AFIX  23
H47A  2    0.929571    0.779976    0.395051    21.00000   -1.20000
H47B  2    0.927555    0.876194    0.365896    21.00000   -1.20000
AFIX   0
C48   1    0.777730    0.847536    0.391310    21.00000    0.08163    0.09045 =
         0.09712   -0.01004    0.00862   -0.00415
AFIX  23
H48A  2    0.776059    0.825231    0.421820    21.00000   -1.20000
H48B  2    0.770910    0.918765    0.390952    21.00000   -1.20000
AFIX   0

SAME 0.02 0.04 O3 > C48
PART 0
PART 2
O3A   5    0.679485    0.806050    0.361274   -21.00000    0.07345    0.09021 =
         0.09769   -0.00993    0.01075   -0.00440
C45A  1    0.743568    0.777688    0.324240   -21.00000    0.08163    0.09045 =
         0.09712   -0.01004    0.00862   -0.00415
AFIX  23
H45C  2    0.734007    0.826007    0.300592   -21.00000   -1.20000
H45D  2    0.717614    0.714186    0.312760   -21.00000   -1.20000
AFIX   0
C46A  1    0.865894    0.772233    0.341230   -21.00000    0.07733    0.12370 =
         0.13030   -0.01682    0.01215   -0.00834
AFIX  23
H46C  2    0.881227    0.717748    0.361567   -21.00000   -1.20000
H46D  2    0.918726    0.770837    0.317683   -21.00000   -1.20000
AFIX   0
C47A  1    0.863305    0.868377    0.363912   -21.00000    0.07733    0.12370 =
         0.13030   -0.01682    0.01215   -0.00834
AFIX  23
H47C  2    0.921385    0.870602    0.388389   -21.00000   -1.20000
H47D  2    0.878269    0.921101    0.343351   -21.00000   -1.20000
AFIX   0
C48A  1    0.750788    0.879402    0.380134   -21.00000    0.08163    0.09045 =
         0.09712   -0.01004    0.00862   -0.00415
AFIX  23
H48C  2    0.755121    0.873642    0.412258   -21.00000   -1.20000
H48D  2    0.720020    0.943864    0.372173   -21.00000   -1.20000
AFIX   0

PART 0
PART 3
O1    5    0.125132    0.760160    0.298370    31.00000    0.06911    0.18504 =
         0.06893   -0.02649   -0.01167    0.00363
O2    5    0.261618    0.724581    0.259227    31.00000    0.06911    0.18504 =
         0.06893   -0.02649   -0.01167    0.00363
N1    4    0.225957    0.749705    0.293957    31.00000    0.06898    0.06865 =
         0.05780    0.00444   -0.00839   -0.00178
PART 0
PART 4
O1A   5    0.215551    0.756494    0.303250   -31.00000    0.06911    0.18504 =
         0.06893   -0.02649   -0.01167    0.00363
O2A   5    0.318846    0.715473    0.251809   -31.00000    0.06911    0.18504 =
         0.06893   -0.02649   -0.01167    0.00363
N1A   4    0.213396    0.729875    0.261792   -31.00000    0.06898    0.06865 =
         0.05780    0.00444   -0.00839   -0.00178
HKLF 4


REM  shelxt in P 1 21/n 1
REM wR2 = 0.1444, GooF = S = 0.943, Restrained GooF = 0.944 for all data
REM R1 = 0.0613 for 5515 Fo > 4sig(Fo) and 0.1073 for all 9700 data
REM 526 parameters refined using 490 restraints

END

WGHT      0.0470      0.0000

REM Highest difference peak  0.523,  deepest hole -0.511,  1-sigma level  0.072
Q1    1   0.3437  0.6744  0.3479  11.00000  0.05    0.52
Q2    1   0.4765  0.7236  0.4610  11.00000  0.05    0.52
Q3    1   0.3876  0.7775  0.3773  11.00000  0.05    0.43
Q4    1   0.2159  0.6798  0.2648  11.00000  0.05    0.41
Q5    1   0.2184  0.7790  0.2561  11.00000  0.05    0.41
;
_shelx_res_checksum   18315

_shelx_hkl_file
;
 -16   0   5   -0.00    4.60
 -16   0   6    0.00    3.38
 -16   0   7    1.31    3.53
  16   0  -7    0.23    3.01
 -16   0   8    2.44    4.35
  16   0  -8   -0.00    4.09
 -16   0   9    0.67    4.54
  16   0  -9   -0.00    5.26
 -16   0  10   11.54    6.78
  16   0 -10   10.08    7.08
 -16   0  11   -0.00    4.26
  16   0 -11   -0.00    3.62
 -16   0  12    1.47    4.10
  16   0 -12    9.02    7.07
 -16   0  13    1.53    4.81
  16   0 -13    0.00    4.99
 -16   0  14   -0.00    5.02
  16   0 -14    0.00    3.72
  16   0 -15    1.22    4.38
 -16  -1   1    6.00    6.36
 -16  -1   2    8.89    6.45
 -16  -1   3    0.00    4.59
 -16  -1   3    2.29    4.45
 -16  -1   4    6.05    5.64
 -16  -1   4    0.09    3.89
 -16  -1   5   -0.00    4.68
 -16  -1   5   -0.00    4.63
 -16  -1   6    7.19    6.24
 -16  -1   6    7.88    6.72
  16   1  -7    2.00    4.07
 -16  -1   7    1.47    5.14
 -16  -1   7    3.31    6.35
  16   1  -8    4.98    5.28
 -16  -1   8    2.41    5.71
 -16  -1   8    8.83    6.53
  16   1  -9   -0.00    4.59
 -16  -1   9   -0.00    4.58
 -16  -1   9    0.35    5.61
 -16   1  10    1.28    5.00
  16   1 -10   -0.00    4.40
 -16  -1  10    1.19    3.73
 -16  -1  10   -0.00    4.48
 -16   1  11    4.13    5.45
  16   1 -11    1.24    3.87
 -16  -1  11   -0.00    3.79
 -16  -1  11   -0.00    4.41
 -16   1  12    0.00    3.70
  16  -1 -12    0.00    5.08
  16   1 -12   -0.00    5.29
 -16  -1  12    3.61    5.53
 -16  -1  12   -0.00    5.09
 -16   1  13    0.00    4.48
  16  -1 -13    1.40    4.39
  16   1 -13    4.63    5.59
 -16  -1  13    2.77    5.73
  16  -1 -14    2.25    4.60
  16  -1 -15    0.00    4.28
  16  -1 -16   -0.00    5.21
 -16  -2   1    4.33    6.45
 -16  -2   1   -0.00    4.66
 -16  -2   2   -0.00    4.29
 -16  -2   2   -0.00    5.12
 -16  -2   3    2.10    4.46
 -16  -2   3    2.33    4.94
 -16  -2   4    5.89    5.87
 -16  -2   4    7.38    6.50
 -16  -2   5   -0.00    3.37
 -16  -2   5   -0.00    4.27
 -16  -2   6   -0.00    4.30
 -16  -2   6    0.64    4.41
  16   2  -7   -0.00    5.45
 -16  -2   7    0.10    3.39
 -16  -2   7   -0.00    3.54
  16   2  -8    6.47    6.33
 -16  -2   8    0.00    3.89
 -16  -2   8    3.57    5.00
  16   2  -9    6.70    5.87
 -16  -2   9    2.72    5.16
 -16  -2   9   -0.00    5.11
  16   2 -10   -0.00    4.72
 -16  -2  10    7.14    5.98
 -16  -2  10   -0.00    4.97
  16   2 -11    0.00    5.61
 -16  -2  11   -0.00    3.85
 -16  -2  11    2.50    5.63
  16   2 -12   -0.00    4.74
 -16  -2  12    1.10    5.42
 -16  -2  13    0.00    5.04
 -16  -2  14   14.85    8.79
 -16  -2  15    3.09    6.30
 -16  -2  16    1.48    5.98
 -16  -3   1   -0.00    5.59
 -16  -3   1   -0.00    5.46
 -16  -3   2    9.03    7.67
 -16  -3   2   -0.00    5.49
 -16  -3   3    1.72    4.80
 -16  -3   3    1.71    5.43
 -16  -3   4   -0.00    4.66
 -16  -3   4    1.00    5.80
 -16  -3   5    0.00    4.79
 -16  -3   5    6.08    5.29
 -16  -3   6    0.94    4.69
 -16  -3   6    1.90    4.76
 -16  -3   7    2.18    5.72
 -16  -3   7   -0.00    5.40
  16   3  -8    7.35    6.82
 -16  -3   8    3.11    5.35
 -16  -3   8    2.48    4.97
  16   3  -9    0.51    4.61
 -16  -3   9    5.91    5.88
 -16  -3  10    3.64    5.24
 -16  -3  11   -0.00    5.05
 -16  -3  12    1.15    5.16
 -16  -3  13   -0.00    4.23
 -16  -3  14   -0.00    5.22
 -16  -3  15   -0.00    5.00
 -16  -4   1    0.00    4.31
 -16  -4   1   -0.00    4.74
 -16  -4   2    1.57    3.93
 -16  -4   2   -0.00    5.34
 -16  -4   3    2.44    4.55
 -16  -4   3   -0.00    5.31
 -16  -4   4    0.00    4.50
 -16  -4   4    9.90    7.18
 -16  -4   5    0.11    4.66
 -16  -4   6    9.83    6.87
 -16  -4   7    7.59    7.44
 -16  -4   8    0.00    4.61
 -16  -4   9   -0.00    5.07
 -16  -4  10    4.74    6.60
 -16  -4  11   -0.00    5.23
 -16  -5   3    0.07    6.05
 -16  -5   4    3.97    6.40
 -16  -5   5   -0.00    5.38
 -16  -5   6    3.25    6.06
 -16  -5   7   -0.00    4.73
 -15   0   1    0.73    3.49
 -15   0   1   -0.00    4.18
 -15   0   2    5.42    4.97
 -15   0   2    6.43    5.44
 -15   0   3   36.79   10.43
 -15   0   3   20.26    8.91
 -15   0   4    0.88    4.18
 -15   0   4    2.96    5.23
 -15   0   5    4.11    5.00
 -15   0   5    3.00    4.89
  15   0  -5    9.66    6.31
 -15   0   6    3.57    5.26
 -15   0   6   -0.00    4.91
  15   0  -6   -0.00    4.00
 -15   0   7    1.32    4.13
 -15   0   7    0.00    5.03
  15   0  -7   -0.00    4.52
 -15   0   8    1.06    3.82
 -15   0   8   -0.00    4.76
  15   0  -8   -0.00    4.99
 -15   0   9   47.73   11.98
 -15   0   9   28.66   10.25
  15   0  -9   22.76    9.45
 -15   0  10    4.99    5.15
 -15   0  10    6.88    6.20
  15   0 -10    0.00    3.88
 -15   0  11    0.10    3.74
 -15   0  11    3.37    4.69
  15   0 -11   -0.00    4.70
 -15   0  12    7.34    5.30
 -15   0  12   -0.00    5.12
  15   0 -12    0.00    4.55
 -15   0  13    8.96    7.12
  15   0 -13    0.00    4.93
 -15   0  14   -0.00    4.18
  15   0 -14    0.00    4.10
 -15   0  15   16.24    8.52
  15   0 -15   22.16    8.48
 -15   0  16   -0.00    5.39
  15   0 -16   -0.00    4.78
 -15   0  17    2.19    5.30
  15   0 -17    0.00    5.27
 -15   0  18    0.00    5.70
  15   0 -18    4.34    4.98
 -15   0  19   13.35    8.49
  15   0 -19    0.00    5.80
 -15   0  20   -0.00    4.82
 -15   0  21   14.59    9.37
 -15   0  22    5.14    6.94
 -15   0  23   -0.00    5.83
 -15   1   1    8.80    6.85
 -15  -1   1   12.01    6.92
 -15  -1   1   25.03    8.38
 -15   1   2    7.19    5.46
 -15  -1   2    0.79    4.04
 -15  -1   2   -0.00    4.41
 -15   1   3    0.00    4.94
 -15  -1   3    2.06    4.59
 -15  -1   3    6.05    6.04
 -15   1   4    1.82    4.30
 -15   1   4   -0.00    4.08
 -15  -1   4   -0.00    4.08
 -15  -1   4    0.01    4.93
 -15   1   5   12.04    7.13
 -15   1   5   13.32    7.33
  15   1  -5    8.26    6.78
 -15  -1   5   21.43    8.18
 -15  -1   5   11.31    7.20
 -15   1   6    6.95    6.33
 -15   1   6   -0.00    5.06
  15  -1  -6   -0.00    4.38
  15   1  -6    5.67    5.37
 -15  -1   6    0.00    3.94
 -15  -1   6    1.25    5.05
 -15   1   7   13.73    6.82
 -15   1   7    2.37    5.74
  15  -1  -7    3.05    4.99
  15   1  -7    6.66    5.94
 -15  -1   7    5.20    5.50
 -15  -1   7    1.02    5.51
 -15   1   8    3.46    5.87
 -15   1   8   -0.00    5.62
  15  -1  -8    5.56    5.28
  15   1  -8   -0.00    4.03
 -15  -1   8   12.10    6.51
 -15  -1   8    1.06    4.32
 -15   1   9    0.99    4.42
 -15   1   9   -0.00    5.18
  15  -1  -9    1.08    3.84
  15   1  -9    4.53    5.84
 -15  -1   9   -0.00    4.06
 -15  -1   9    0.00    3.61
 -15   1  10    5.43    5.63
 -15   1  10    2.63    4.79
  15  -1 -10    0.46    3.93
  15   1 -10    0.00    5.05
 -15  -1  10    0.47    3.69
 -15  -1  10    0.00    4.28
 -15   1  11   18.69    8.20
 -15   1  11    5.28    5.72
  15  -1 -11    8.64    6.52
  15   1 -11   12.74    7.51
 -15  -1  11   12.73    6.64
 -15  -1  11    2.48    5.81
 -15   1  12    0.00    6.03
  15  -1 -12   -0.00    5.07
  15   1 -12   -0.00    4.54
 -15  -1  12   -0.00    4.56
 -15  -1  12    3.36    5.78
 -15   1  13    3.65    4.94
  15  -1 -13   -0.00    4.72
  15   1 -13   -0.00    5.37
 -15  -1  13    2.93    5.54
 -15  -1  13    0.00    5.88
 -15   1  14    1.26    4.68
  15  -1 -14    0.73    4.61
  15   1 -14   -0.00    4.82
 -15  -1  14    0.00    6.59
 -15   1  15    3.86    5.96
  15  -1 -15    6.20    6.02
  15   1 -15    0.00    5.38
 -15  -1  15   -0.00    4.37
 -15   1  16    0.85    6.41
  15  -1 -16    2.23    4.53
  15   1 -16    0.10    4.52
 -15  -1  16   -0.00    5.02
 -15   1  17    5.07    7.17
  15  -1 -17   13.16    7.01
  15   1 -17    7.35    6.70
 -15  -1  17    0.87    5.23
 -15   1  18   -0.00    5.59
  15  -1 -18   -0.00    4.54
  15   1 -18    2.20    5.39
 -15  -1  18   -0.00    5.80
 -15   1  19    7.04    7.32
  15  -1 -19    7.20    6.32
 -15  -1  19    0.33    4.19
 -15   1  20    6.80    5.58
  15  -1 -20   -0.00    6.12
 -15  -1  20    1.15    5.04
 -15  -1  21    6.55    7.41
 -15   2   1    5.29    5.56
 -15  -2   1    4.95    4.96
 -15  -2   1   -0.00    4.41
 -15   2   2    0.00    4.56
 -15  -2   2    0.07    3.26
 -15  -2   2   -0.00    4.02
 -15   2   3   11.65    6.93
 -15  -2   3   19.01    8.14
 -15  -2   3    6.22    5.77
 -15   2   4    1.80    4.42
 -15  -2   4   -0.00    4.07
 -15  -2   4    4.00    4.88
 -15   2   5    9.14    6.40
 -15  -2   5   13.61    7.45
 -15  -2   5    0.93    4.36
 -15   2   6    0.00    4.71
  15   2  -6   -0.00    4.33
 -15  -2   6   -0.00    3.94
 -15  -2   6    8.73    5.80
 -15   2   7    4.51    5.51
  15   2  -7   12.27    6.88
 -15  -2   7    4.08    5.83
 -15  -2   7   -0.00    3.99
 -15   2   8    3.54    4.75
  15   2  -8    0.89    4.27
 -15  -2   8   -0.00    3.20
 -15  -2   8    4.16    4.86
 -15   2   9    4.37    5.79
  15   2  -9    8.01    6.19
 -15  -2   9    3.14    4.83
 -15  -2   9    0.00    4.70
 -15   2  10    0.00    3.90
 -15   2  10   -0.00    5.02
  15   2 -10    5.28    5.26
 -15  -2  10    2.06    4.98
 -15  -2  10    6.69    6.42
 -15   2  11    0.30    4.62
  15  -2 -11   -0.00    3.66
  15   2 -11    0.00    4.12
 -15  -2  11   -0.00    4.87
 -15  -2  11   -0.00    5.11
 -15   2  12   -0.00    4.24
  15  -2 -12   -0.00    5.20
  15   2 -12    2.14    5.49
 -15  -2  12   -0.00    4.29
 -15  -2  12    0.00    6.06
 -15   2  13    0.00    6.20
  15  -2 -13   -0.00    4.21
  15   2 -13    5.99    5.99
 -15  -2  13    3.24    4.44
 -15  -2  13    1.77    5.12
 -15   2  14    9.99    7.27
  15  -2 -14    1.38    4.47
  15   2 -14   15.60    8.48
 -15  -2  14    4.00    6.19
 -15  -2  14   -0.00    5.60
 -15   2  15    7.42    6.89
  15  -2 -15   17.64    7.66
  15   2 -15   11.56    8.09
 -15  -2  15    3.84    6.25
 -15   2  16   -0.00    5.24
  15  -2 -16   -0.00    4.79
  15   2 -16    0.00    6.08
 -15  -2  16    3.31    6.48
 -15   2  17   -0.00    5.97
  15  -2 -17    3.84    5.94
  15   2 -17   -0.00    5.65
 -15  -2  17    2.71    5.63
  15  -2 -18    3.62    5.13
 -15  -2  18    4.73    6.02
  15  -2 -19   16.57    7.47
 -15  -2  19    2.43    6.01
  15  -2 -20   -0.00    5.22
  15  -2 -21    4.91    6.10
 -15   3   1    6.58    5.78
 -15  -3   1   32.77   10.06
 -15  -3   1   14.73    7.42
 -15   3   2   -0.00    3.99
 -15  -3   2    3.92    5.67
 -15  -3   2    1.28    4.40
 -15   3   3    0.63    4.69
 -15  -3   3    0.00    4.47
 -15  -3   3    1.48    5.06
 -15   3   4   -0.00    4.40
 -15  -3   4   -0.00    4.69
 -15  -3   4    4.46    5.63
 -15   3   5    0.00    5.55
 -15  -3   5   12.67    6.62
 -15  -3   5    7.84    6.99
 -15   3   6    2.63    4.80
 -15  -3   6    9.25    6.37
 -15  -3   6    0.00    4.10
 -15   3   7   -0.00    4.77
  15   3  -7    6.89    5.83
 -15  -3   7   14.55    6.97
 -15  -3   7   11.46    7.43
 -15   3   8   16.08    7.37
  15   3  -8    1.18    4.50
 -15  -3   8   15.73    6.71
 -15  -3   8    0.60    5.37
 -15   3   9    9.65    5.91
  15   3  -9    1.36    5.18
 -15  -3   9   -0.00    4.53
 -15  -3   9    2.67    5.21
 -15   3  10    5.40    4.77
  15   3 -10    7.61    6.28
 -15  -3  10    0.00    4.41
 -15  -3  10    3.34    5.48
 -15   3  11   11.40    7.22
  15   3 -11   33.01   11.35
 -15  -3  11   27.12    9.52
 -15  -3  11   25.77   10.57
 -15   3  12   -0.00    4.60
  15   3 -12   -0.00    4.82
 -15  -3  12    5.78    6.94
 -15  -3  12    6.44    6.43
 -15   3  13    0.48    4.41
  15   3 -13    2.25    5.58
 -15  -3  13    0.83    4.38
 -15  -3  13   -0.00    4.81
 -15   3  14    0.00    5.34
  15   3 -14   -0.00    5.14
 -15  -3  14   -0.00    5.89
 -15  -3  14    3.27    5.18
  15   3 -15    8.90    6.68
 -15  -3  15   10.40    6.40
 -15  -3  15    2.12    7.07
 -15  -3  16    0.00    6.61
  15  -3 -17    0.00    4.38
  15  -3 -18    0.03    4.15
  15  -3 -19   -0.00    4.69
  15  -3 -20   -0.00    5.21
  15  -3 -21    1.58    4.54
 -15   4   1    1.78    4.10
 -15  -4   1    1.53    5.22
 -15  -4   1    4.64    5.15
 -15   4   2   -0.00    3.53
 -15  -4   2   -0.00    5.21
 -15  -4   2    0.00    5.44
 -15   4   3    3.67    4.68
 -15  -4   3    6.12    6.17
 -15  -4   3   -0.00    4.35
 -15   4   4    0.47    3.26
 -15  -4   4    9.83    6.64
 -15  -4   4    7.13    6.28
 -15   4   5    4.31    5.64
 -15  -4   5   16.28    8.23
 -15  -4   5    9.16    6.87
 -15   4   6   -0.00    4.88
 -15  -4   6    0.55    4.26
 -15  -4   6    1.78    4.84
 -15   4   7    4.01    5.90
 -15  -4   7    1.52    4.35
 -15  -4   7    1.70    5.89
 -15   4   8    0.00    4.85
  15   4  -8    3.22    5.59
 -15  -4   8    1.38    4.57
 -15  -4   8   11.59    7.48
 -15   4   9    2.22    5.06
  15   4  -9    8.14    5.82
 -15  -4   9    4.78    5.23
 -15  -4   9    7.00    6.47
 -15   4  10    6.91    6.69
  15   4 -10   -0.00    3.98
 -15  -4  10    3.86    5.45
 -15  -4  10    8.62    6.50
  15   4 -11    7.56    6.78
 -15  -4  11    1.67    4.58
 -15  -4  11    9.67    6.46
  15   4 -12   -0.00    5.69
 -15  -4  12   -0.00    5.15
 -15  -4  12   -0.00    4.98
  15   4 -13    7.46    6.52
 -15  -4  13    7.47    7.22
 -15  -4  13    5.78    6.58
 -15   5   1    1.71    4.29
 -15  -5   1   24.77    8.67
 -15   5   2    4.22    5.35
 -15  -5   2    0.00    5.67
 -15  -5   2   -0.00    6.04
 -15   5   3   -0.00    3.56
 -15  -5   3    0.00    5.03
 -15  -5   3   -0.00    5.15
 -15   5   4    1.90    4.56
 -15  -5   4    1.95    3.97
 -15  -5   4    2.62    7.13
 -15  -5   5   -0.00    4.29
 -15  -5   5   -0.00    4.52
 -15  -5   6   18.45    8.40
 -15  -5   6    3.02    5.10
 -15  -5   7   11.34    7.19
 -15  -5   7    7.56    6.09
 -15  -5   8    1.18    4.75
 -15  -5   8    1.24    5.99
  15   5  -9   -0.00    4.08
 -15  -5   9    3.87    5.46
 -15  -5   9   -0.00    5.30
  15   5 -10    4.65    6.15
 -15  -5  10    0.00    4.12
 -15  -6   1   -0.00    5.61
 -15  -6   2    2.63    5.64
 -15  -6   3    4.29    5.77
 -15  -6   3    2.54    5.81
 -15  -6   4   12.78    7.94
 -15  -6   4    7.44    6.63
 -15  -6   5    0.93    5.13
 -15  -6   5    5.69    6.96
 -15  -6   6    2.20    5.10
 -14   0   1    0.05    3.08
 -14   0   1    5.73    5.13
 -14   0   2    8.55    6.36
 -14   0   2   22.04    7.94
 -14   0   3   -0.00    3.75
 -14   0   3    2.03    4.02
  14   0  -3    3.95    4.77
 -14   0   4   38.23   10.03
 -14   0   4   19.25    8.46
  14   0  -4   18.87    8.16
 -14   0   5   -0.00    2.63
 -14   0   5   -0.00    2.87
  14   0  -5   -0.00    3.30
 -14   0   6   10.88    6.22
 -14   0   6    3.60    5.53
  14   0  -6   14.98    7.41
 -14   0   7    2.17    3.41
 -14   0   7    1.67    4.70
  14   0  -7    1.12    3.97
 -14   0   8   12.78    6.63
 -14   0   8    6.15    6.32
  14   0  -8    0.00    3.43
 -14   0   9   -0.00    4.40
 -14   0   9   -0.00    4.13
  14   0  -9    3.78    4.86
 -14   0  10   11.67    6.61
 -14   0  10    0.39    3.93
  14   0 -10    0.00    3.71
 -14   0  11    4.53    5.00
  14   0 -11    0.15    4.26
 -14   0  12   14.11    6.96
  14   0 -12    0.00    4.77
 -14   0  13    3.37    6.15
  14   0 -13   -0.00    4.55
 -14   0  14   19.22    8.91
  14   0 -14   18.89    8.23
 -14   0  15   -0.00    5.05
  14   0 -15   -0.00    4.47
 -14   0  16   -0.00    5.06
  14   0 -16    4.93    5.72
 -14   0  17   -0.00    6.21
  14   0 -17   -0.00    5.26
 -14   0  18   14.00    8.58
  14   0 -18    7.91    7.18
 -14   0  19    0.95    4.29
  14   0 -19    4.91    4.77
 -14   0  20    0.00    4.91
  14   0 -20    1.98    4.30
 -14   0  21    2.26    6.58
  14   0 -21   -0.00    6.11
 -14   0  22    3.69    6.39
  14   0 -22   -0.00    5.33
 -14   0  23    0.00    6.45
  14   0 -23    3.06    5.50
 -14   0  24   10.74    8.34
 -14   1   1    5.23    4.42
 -14   1   1    4.03    5.01
 -14  -1   1    0.00    3.46
 -14  -1   1    1.34    3.61
 -14   1   2    1.22    3.66
 -14   1   2    5.05    4.57
 -14  -1   2   -0.00    3.92
 -14  -1   2    0.00    4.04
 -14   1   3    2.43    4.98
 -14   1   3    3.39    5.05
  14  -1  -3   -0.00    4.50
 -14  -1   3    3.70    4.50
 -14  -1   3    2.07    4.14
 -14   1   4    0.00    3.35
 -14   1   4   -0.00    5.03
  14  -1  -4   13.55    6.17
  14   1  -4    7.14    5.72
 -14  -1   4    0.00    3.70
 -14  -1   4   10.39    6.95
 -14   1   5    3.76    4.93
 -14   1   5   -0.00    3.47
  14  -1  -5    1.96    3.93
  14   1  -5    1.72    4.72
 -14  -1   5   -0.00    3.87
 -14  -1   5   -0.00    4.98
 -14   1   6   13.67    7.64
 -14   1   6   19.57    8.08
  14  -1  -6   29.55    9.13
  14   1  -6   24.48    8.94
 -14  -1   6    7.53    5.96
 -14  -1   6   26.42    9.40
 -14   1   7    4.43    4.67
 -14   1   7    2.53    4.22
  14  -1  -7   -0.00    3.32
  14   1  -7    0.00    4.76
 -14  -1   7    3.91    4.44
 -14  -1   7    5.26    5.71
 -14   1   8    4.26    4.22
 -14   1   8   11.43    6.64
  14  -1  -8   -0.00    4.46
  14   1  -8   -0.00    4.08
 -14  -1   8   -0.00    4.06
 -14  -1   8    0.83    5.04
 -14   1   9   -0.00    3.32
 -14   1   9   -0.00    4.88
  14  -1  -9   -0.00    4.84
  14   1  -9    1.66    3.94
 -14  -1   9    3.59    5.07
 -14  -1   9    0.00    4.60
 -14   1  10    9.51    6.01
  14  -1 -10   12.07    6.79
  14   1 -10   22.66    9.00
 -14  -1  10   27.05    8.75
 -14  -1  10    6.09    6.31
 -14   1  11    0.00    4.53
  14  -1 -11   -5.16    5.74
  14   1 -11    0.00    4.94
 -14  -1  11   -0.00    3.30
 -14  -1  11    1.23    5.31
 -14   1  12    8.53    6.20
  14  -1 -12    4.27    4.59
  14   1 -12    9.81    6.39
 -14  -1  12    0.00    4.74
 -14   1  13    7.44    6.42
  14  -1 -13    0.00    4.64
  14   1 -13    3.39    4.36
 -14  -1  13    0.00    4.94
 -14   1  14    4.54    5.79
  14  -1 -14    0.00    3.70
  14   1 -14    4.23    4.97
 -14  -1  14    5.50    6.95
 -14   1  15    3.08    5.71
  14  -1 -15    1.54    4.07
  14   1 -15    3.04    4.76
 -14  -1  15   -0.00    5.21
 -14   1  16   -0.00    4.72
  14  -1 -16    0.84    4.38
  14   1 -16    0.00    5.41
 -14  -1  16    3.27    5.02
 -14   1  17    6.57    6.94
  14  -1 -17   -0.00    4.31
  14   1 -17   -0.00    4.27
 -14  -1  17    0.71    5.87
 -14   1  18   -0.00    6.04
  14  -1 -18   -0.00    5.17
  14   1 -18    6.57    6.23
 -14  -1  18    7.55    6.95
 -14   1  19    0.00    5.96
  14  -1 -19   -0.00    5.28
  14   1 -19   -0.00    5.30
 -14  -1  19    0.98    4.58
 -14   1  20   -0.00    5.51
  14  -1 -20   15.84    8.01
  14   1 -20    1.37    4.99
 -14  -1  20    6.99    7.56
 -14   1  21    2.95    7.73
  14  -1 -21    1.45    5.03
  14   1 -21   12.38    7.41
 -14  -1  21    0.00    5.24
 -14   1  22    0.00    5.34
  14  -1 -22    5.50    5.46
  14   1 -22    4.50    5.72
 -14  -1  22    7.32    6.79
 -14   1  23   -0.00    6.00
  14  -1 -23    3.53    5.99
 -14   1  24    0.77    5.89
 -14   1  25   -0.00    6.34
 -14   1  26    9.43    7.59
 -14   2   1    0.78    4.32
 -14  -2   1   -0.00    4.50
 -14  -2   1   -0.00    3.68
 -14   2   2   10.46    6.63
 -14  -2   2   21.75    8.42
 -14  -2   2    7.99    6.27
 -14   2   3   -0.00    4.35
 -14  -2   3    3.65    4.59
 -14  -2   3    0.00    3.84
 -14   2   4   17.65    7.07
 -14   2   4   16.49    7.15
 -14  -2   4   17.14    7.56
 -14  -2   4   10.65    7.50
 -14   2   5   -0.00    4.06
 -14   2   5   -0.00    4.89
  14   2  -5   -0.00    4.03
 -14  -2   5    9.14    5.76
 -14  -2   5   -0.00    3.65
 -14   2   6    2.67    4.08
 -14   2   6    6.94    6.55
  14  -2  -6   17.21    7.62
  14   2  -6   13.64    7.33
 -14  -2   6   10.07    5.95
 -14  -2   6    6.69    5.66
 -14   2   7    2.13    4.11
 -14   2   7    1.21    3.99
  14  -2  -7    6.11    5.22
  14   2  -7   -0.00    5.02
 -14  -2   7   -0.00    3.42
 -14  -2   7   -0.00    5.52
 -14   2   8   14.21    6.65
 -14   2   8    1.06    4.65
  14  -2  -8   11.94    6.83
  14   2  -8    5.12    5.42
 -14  -2   8    5.83    5.39
 -14  -2   8   16.67    8.07
 -14   2   9    0.00    5.48
  14  -2  -9    1.44    4.50
  14   2  -9   -0.00    4.37
 -14  -2   9   -0.00    4.39
 -14  -2   9    6.64    5.96
 -14   2  10    1.70    3.54
  14  -2 -10    1.87    5.00
  14   2 -10    0.00    4.00
 -14  -2  10    0.87    3.35
 -14  -2  10    0.00    5.18
 -14   2  11   -0.00    4.48
  14  -2 -11    0.00    4.48
  14   2 -11    0.00    6.38
 -14  -2  11    0.94    3.90
 -14  -2  11   -0.00    4.69
 -14   2  12   15.43    7.38
  14  -2 -12   10.37    6.49
  14   2 -12    8.26    6.82
 -14  -2  12    0.23    4.93
 -14  -2  12   17.72    8.00
 -14   2  13   -0.00    5.39
  14  -2 -13    4.08    5.49
  14   2 -13    0.00    4.37
 -14  -2  13    1.69    5.47
 -14   2  14    5.36    5.51
  14  -2 -14   12.11    6.70
  14   2 -14   -0.00    5.49
 -14  -2  14    4.83    6.82
 -14   2  15    1.03    5.29
  14  -2 -15    4.20    4.56
  14   2 -15    2.74    5.09
 -14  -2  15   -0.00    5.13
 -14   2  16   -0.00    4.69
  14  -2 -16   -0.00    5.34
  14   2 -16    1.58    4.19
 -14  -2  16    0.00    4.30
 -14   2  17    0.32    4.94
  14  -2 -17    1.19    4.18
  14   2 -17   -0.00    4.79
 -14  -2  17   -0.00    2.97
 -14   2  18    3.99    5.98
  14  -2 -18   14.83    7.86
  14   2 -18   11.26    7.10
 -14  -2  18    9.40    7.92
 -14   2  19    4.24    6.85
  14  -2 -19    0.00    4.81
  14   2 -19    0.00    4.85
 -14  -2  19    3.88    6.23
 -14   2  20    0.46    5.25
  14  -2 -20   -0.00    3.92
  14   2 -20   -0.00    3.60
 -14  -2  20    1.17    4.89
 -14   2  21    9.18    7.20
  14  -2 -21    0.56    3.85
  14   2 -21   -0.00    5.45
 -14   2  22   11.14    7.15
  14  -2 -22    3.25    6.12
 -14   2  23    2.86    4.59
  14  -2 -23    0.00    5.84
 -14   2  24    0.00    6.67
  14  -2 -24   23.47    9.13
 -14   2  25    7.20    7.68
 -14   2  26    0.00    5.32
 -14   3   1    4.88    4.89
 -14  -3   1    4.52    5.38
 -14  -3   1   -0.00    5.81
 -14   3   2   -0.00    4.03
 -14  -3   2    0.55    3.89
 -14  -3   2   -0.00    4.24
 -14   3   3   -0.00    3.40
 -14  -3   3   -0.00    4.96
 -14  -3   3    3.55    4.29
 -14   3   4   -0.00    4.46
 -14  -3   4   -0.00    4.51
 -14  -3   4   -0.00    5.19
 -14   3   5    0.00    5.14
 -14  -3   5   -0.00    4.04
 -14  -3   5    0.00    5.08
 -14   3   6   26.10    9.51
  14   3  -6   16.72    8.17
 -14  -3   6   26.11    9.85
 -14  -3   6   31.03   10.55
 -14   3   7   -0.00    4.08
  14   3  -7   -0.00    5.00
 -14  -3   7    3.50    4.62
 -14  -3   7    4.84    5.18
 -14   3   8    0.00    4.23
  14   3  -8    7.61    5.80
 -14  -3   8   -0.00    4.71
 -14  -3   8    4.26    5.27
 -14   3   9    2.68    4.27
  14   3  -9    4.18    4.69
 -14  -3   9    1.28    4.54
 -14  -3   9    5.34    5.76
 -14   3  10    9.43    6.26
  14   3 -10   10.82    7.64
 -14  -3  10    7.44    6.53
 -14  -3  10    1.60    5.07
 -14   3  11    1.85    5.62
  14  -3 -11    8.75    6.23
  14   3 -11   10.05    6.23
 -14  -3  11    7.07    6.34
 -14  -3  11   18.15    8.59
 -14   3  12    2.45    4.10
  14  -3 -12    0.00    3.56
  14   3 -12   -0.00    5.20
 -14  -3  12   -0.00    4.22
 -14  -3  12   -0.00    6.82
 -14   3  13    3.79    5.54
  14  -3 -13    2.49    4.11
  14   3 -13   -0.00    4.40
 -14  -3  13    3.87    5.88
 -14  -3  13    0.00    4.47
 -14   3  14    4.54    6.00
  14  -3 -14   -0.00    4.57
  14   3 -14    4.59    5.36
 -14  -3  14    0.00    5.32
 -14   3  15    2.76    5.03
  14  -3 -15   18.03    7.65
  14   3 -15   10.22    6.76
 -14  -3  15    7.12    7.50
 -14   3  16   15.67    8.70
  14  -3 -16    0.00    4.79
  14   3 -16   15.40    7.51
 -14  -3  16    2.43    5.55
 -14   3  17    2.73    5.17
  14  -3 -17    2.03    4.93
  14   3 -17    0.18    4.39
 -14  -3  17   -0.00    4.88
 -14   3  18    0.00    5.98
  14  -3 -18    3.40    5.60
  14   3 -18   -0.00    5.19
 -14  -3  18    2.98    4.94
 -14   3  19   -0.00    5.36
  14  -3 -19    0.24    4.87
  14   3 -19    6.93    6.14
 -14   3  20   13.80    9.75
  14  -3 -20   28.68   10.29
  14   3 -20   24.87    9.67
 -14   3  21    0.77    5.02
  14  -3 -21   -0.00    4.69
 -14   3  22    5.10    6.13
  14  -3 -22   -0.00    4.17
 -14   3  23    0.18    4.63
  14  -3 -23    2.15    6.33
  14  -3 -24   -0.00    5.07
 -14   4   1    0.00    4.80
 -14  -4   1    5.98    5.12
 -14  -4   1   11.28    6.95
 -14   4   2    9.33    5.79
 -14  -4   2    7.16    6.28
 -14  -4   2    3.82    6.86
 -14   4   3   -0.00    4.00
 -14  -4   3    4.76    4.57
 -14  -4   3   -0.00    3.86
 -14   4   4   10.85    6.02
 -14  -4   4   12.34    6.55
 -14  -4   4    2.37    5.07
 -14   4   5   -0.00    4.31
 -14  -4   5   -0.00    4.46
 -14  -4   5   -0.00    5.07
 -14   4   6    1.86    4.61
  14   4  -6   -0.00    4.71
 -14  -4   6    4.24    5.40
 -14  -4   6    2.64    4.82
 -14   4   7    6.77    5.60
  14   4  -7    1.39    4.90
 -14  -4   7    5.29    5.71
 -14  -4   7    1.12    4.89
 -14   4   8    6.50    6.23
  14   4  -8    0.00    3.53
 -14  -4   8   13.22    6.73
 -14  -4   8    0.00    4.73
 -14   4   9    2.14    5.15
  14   4  -9   10.33    6.39
 -14  -4   9    5.61    5.90
 -14  -4   9    2.34    5.42
 -14   4  10    9.37    5.67
  14   4 -10    8.93    6.62
 -14  -4  10   20.45    8.15
 -14  -4  10   10.28    6.62
 -14   4  11    1.46    4.81
  14   4 -11    0.73    4.87
 -14  -4  11    2.82    4.56
 -14  -4  11    2.02    4.79
 -14   4  12    6.84    5.50
  14   4 -12    6.44    6.01
 -14  -4  12   16.14    7.96
 -14  -4  12    0.00    5.43
 -14   4  13   16.22    8.35
  14   4 -13   13.32    7.86
 -14  -4  13   21.83    9.00
 -14  -4  13   13.27    8.43
 -14   4  14    8.70    7.53
  14   4 -14   10.73    7.78
 -14  -4  14   20.25    8.33
 -14  -4  14   15.10    8.79
 -14   4  15   -0.00    4.41
  14   4 -15    0.69    4.92
 -14  -4  15   -0.00    4.13
 -14  -4  15    1.48    4.89
 -14   4  16    1.83    6.50
  14   4 -16    5.92    8.06
 -14   4  17    9.12    6.57
  14  -4 -17    0.00    4.64
  14   4 -17    3.34    5.02
 -14   4  18    2.63    5.53
  14  -4 -18    3.61    4.35
  14   4 -18   14.08    7.47
 -14   4  19   10.46    6.25
  14  -4 -19    0.06    4.66
 -14   4  20   10.63    7.73
  14  -4 -20   -0.00    4.73
 -14   4  21    1.93    5.57
  14  -4 -21   -0.00    5.02
  14  -4 -22   -0.00    4.57
  14  -4 -23    1.69    5.09
  14  -4 -24   -0.00    4.07
 -14   5   1    5.27    4.60
 -14  -5   1   12.10    7.19
 -14  -5   1    4.06    4.92
 -14   5   2    0.71    3.60
 -14  -5   2    0.98    3.63
 -14  -5   2    1.32    4.87
 -14   5   3    2.38    4.29
 -14  -5   3    2.79    5.60
 -14  -5   3   -0.00    5.71
 -14   5   4    0.80    4.39
 -14  -5   4    3.99    5.89
 -14  -5   4    3.35    4.94
 -14   5   5    7.76    6.88
 -14  -5   5   12.06    6.75
 -14  -5   5    7.55    6.89
 -14   5   6    7.02    5.57
 -14  -5   6   -0.00    4.69
 -14  -5   6   11.00    7.19
 -14   5   7    0.93    4.48
  14   5  -7   -0.00    4.17
 -14  -5   7    6.00    5.41
 -14  -5   7    0.66    4.62
 -14   5   8    0.74    3.90
  14   5  -8   -0.00    4.19
 -14  -5   8    6.43    6.17
 -14  -5   8   -0.00    3.45
 -14   5   9   16.54    7.47
  14   5  -9   19.15    7.86
 -14  -5   9    4.91    4.91
 -14  -5   9    7.14    5.98
 -14   5  10   20.05    7.83
  14   5 -10   12.73    7.19
 -14  -5  10   10.70    6.70
 -14  -5  10   -0.00    5.53
 -14   5  11   10.24    6.08
  14   5 -11   -0.00    4.42
 -14  -5  11   -0.00    5.72
 -14  -5  11   -0.00    6.20
 -14   5  12    2.91    4.36
  14   5 -12   12.37    7.62
 -14  -5  12    0.00    5.33
 -14   5  13    0.91    5.88
  14   5 -13   -0.00    3.68
 -14  -5  13    3.49    4.24
 -14   5  14    0.97    4.62
  14   5 -14   -0.00    4.55
 -14  -5  14    6.75    5.52
 -14   5  15    3.70    4.93
  14   5 -15    9.11    6.59
 -14  -5  15    0.00    4.68
 -14   5  16    4.62    5.39
  14   5 -16    3.50    7.42
 -14  -5  16   14.13    7.30
 -14   5  17    0.00    6.35
  14   5 -17    3.73    4.94
 -14   5  18    6.90    6.96
  14  -5 -24    2.60    6.11
 -14   6   1    5.16    5.80
 -14  -6   1    8.84    5.97
 -14   6   2    0.00    2.82
 -14  -6   2    0.00    5.30
 -14   6   3    6.39    5.35
 -14  -6   3    0.00    3.69
 -14  -6   3    1.81    4.76
 -14   6   4   15.50    6.69
 -14  -6   4    6.97    6.32
 -14  -6   4    6.08    6.48
 -14   6   5    1.66    4.02
 -14  -6   5   -0.00    5.58
 -14  -6   5    4.53    6.19
 -14   6   6    0.00    2.76
 -14  -6   6    7.55    5.60
 -14  -6   6    5.84    5.89
 -14   6   7    3.90    4.43
 -14  -6   7   15.69    7.49
 -14  -6   7    5.92    6.49
 -14   6   8    3.20    4.91
 -14  -6   8   -0.00    4.44
 -14   6   9   -0.00    5.08
  14   6  -9   -0.00    5.29
 -14  -6   9    6.22    5.61
 -14   6  10    3.69    4.67
  14   6 -10    0.00    5.17
 -14  -6  10   -0.00    4.19
 -14   6  11    1.11    5.13
  14   6 -11    0.00    5.84
 -14  -6  11    2.84    5.20
 -14   6  12    7.43    6.38
  14   6 -12   -0.00    4.03
 -14  -6  12    1.71    5.25
 -14   6  13    6.10    5.95
  14   6 -13    4.13    5.56
 -14  -6  13   -0.00    4.07
 -14   6  14    2.43    4.56
  14   6 -14   17.74    8.20
 -14  -6  14    8.28    7.17
 -14   7   1   -0.00    4.33
 -14  -7   1    4.20    5.14
 -14   7   2   -0.00    3.85
 -14  -7   2    0.54    3.83
 -14   7   3    6.88    4.79
 -14  -7   3    2.26    4.70
 -14   7   4    0.00    3.62
 -14  -7   4   12.64    6.63
 -14   7   5    3.98    4.40
 -14  -7   5   13.49    7.23
 -14   7   6    3.06    5.16
 -14  -7   6    2.93    5.21
 -14   7   7   -0.00    4.19
 -14  -7   7    0.84    4.28
 -14   7   8    3.14    4.82
 -14  -7   8    0.00    5.01
 -14   7   9    7.57    5.65
 -14  -7   9    0.00    4.81
 -14   7  10   -0.00    4.83
  14   7 -10    4.37    4.73
 -14  -7  10    0.00    4.58
 -14   7  11   14.62    7.23
  14   7 -11    3.47    5.10
 -14  -7  11   14.80    7.64
 -14   8   1    6.18    4.73
 -14  -8   1    5.46    5.99
 -14   8   2    6.50    4.82
 -14  -8   2    3.61    5.10
 -14   8   3    9.94    5.68
 -14  -8   3    9.18    6.36
 -14   8   4   -0.00    4.16
 -14  -8   4   -0.00    5.04
 -14   8   5    2.10    4.54
 -14  -8   5    3.56    5.49
 -14   8   6    2.41    4.51
 -14  -8   6    4.99    5.95
 -13   0   1   55.28   12.59
 -13   0   1   47.15   12.35
 -13   0   2   -0.00    3.50
 -13   0   2   -0.00    3.28
  13   0  -2   -0.00    3.86
 -13   0   3    8.43    5.50
 -13   0   3    5.63    5.48
  13   0  -3    8.99    6.08
 -13   0   4   -0.00    2.69
 -13   0   4   -0.00    4.40
  13   0  -4    3.81    4.20
 -13   0   5   13.68    6.73
 -13   0   5    5.91    5.67
  13   0  -5    2.13    3.65
 -13   0   6   -0.00    4.61
 -13   0   6    1.16    3.59
  13   0  -6   -0.00    4.22
 -13   0   7   24.03    8.06
 -13   0   7   23.42    9.41
  13   0  -7   11.26    6.69
 -13   0   8    1.14    3.02
 -13   0   8   -0.00    6.51
  13   0  -8    2.24    4.75
 -13   0   9    3.48    5.44
  13   0  -9    7.64    5.95
 -13   0  10    0.18    3.31
  13   0 -10    2.86    4.41
  13   0 -11   27.79   10.24
 -13   0  12    0.05    4.24
  13   0 -12   -0.00    3.92
 -13   0  13   12.30    7.81
  13   0 -13   13.18    7.40
 -13   0  14    3.61    5.72
  13   0 -14   -0.00    4.88
 -13   0  15    0.59    5.21
  13   0 -15    8.84    6.30
 -13   0  16   -0.00    4.92
  13   0 -16    2.51    4.43
 -13   0  17   20.11    9.39
  13   0 -17   23.19    8.97
 -13   0  18   -0.00    6.26
  13   0 -18   -0.00    4.99
 -13   0  19   11.72    7.95
  13   0 -19    3.90    5.01
 -13   0  20   -0.00    4.43
  13   0 -20    2.64    5.18
 -13   0  21    1.05    7.04
  13   0 -21   -0.00    5.62
 -13   0  22    2.74    5.30
  13   0 -22    4.51    5.65
 -13   0  23   11.75    7.64
  13   0 -23   17.93    8.19
 -13   0  24   -0.00    6.58
  13   0 -24    1.31    4.67
 -13   0  25    8.15    7.23
  13   0 -25    5.48    6.46
  13   0 -26    0.34    4.57
 -13   1   1   14.09    6.20
 -13   1   1    1.19    5.24
 -13  -1   1   11.70    6.56
 -13  -1   1    4.00    4.81
 -13   1   2    3.99    4.49
 -13   1   2    5.45    4.68
  13  -1  -2    0.00    3.72
 -13  -1   2   10.43    5.60
 -13  -1   2   -0.00    4.48
 -13   1   3    4.28    3.75
 -13   1   3    3.37    4.93
  13  -1  -3    2.95    4.02
  13   1  -3    4.51    4.71
 -13  -1   3    4.97    5.25
 -13  -1   3    9.35    6.09
 -13   1   4    5.10    4.51
 -13   1   4    3.85    6.20
  13  -1  -4    2.61    4.14
  13   1  -4    3.70    5.22
 -13  -1   4    5.32    4.60
 -13  -1   4    0.00    4.56
 -13   1   5   56.23   13.21
 -13   1   5   58.89   14.40
  13  -1  -5   57.27   13.99
  13   1  -5   66.42   14.94
 -13  -1   5   72.98   14.93
 -13  -1   5   71.04   15.50
 -13   1   6    4.41    5.23
 -13   1   6   -0.00    5.84
  13  -1  -6    2.48    3.87
  13   1  -6    4.02    4.59
 -13  -1   6   -0.00    3.67
 -13  -1   6    1.23    4.14
 -13   1   7    0.29    3.93
 -13   1   7    1.42    3.82
  13  -1  -7    5.38    5.59
  13   1  -7    0.46    2.87
 -13  -1   7    4.35    5.97
 -13  -1   7    3.50    4.91
 -13   1   8    0.62    4.65
  13  -1  -8   -0.00    3.74
  13   1  -8   -0.00    3.23
 -13  -1   8    0.00    3.79
 -13  -1   8   -0.00    5.28
 -13   1   9   30.98   10.60
  13  -1  -9   18.40    8.04
  13   1  -9   36.96   10.77
 -13  -1   9   26.35    9.22
 -13  -1   9   18.44    8.88
 -13   1  10    0.00    4.28
  13  -1 -10    2.56    4.89
  13   1 -10    2.48    5.17
 -13  -1  10    0.00    5.24
 -13   1  11   10.74    6.87
  13  -1 -11   13.12    6.85
  13   1 -11   17.36    7.90
 -13  -1  11   16.53    7.70
 -13   1  12   -0.00    4.24
  13  -1 -12    2.06    3.98
  13   1 -12   -0.00    4.32
 -13  -1  12    0.00    4.83
 -13   1  13    0.00    5.81
  13  -1 -13   -0.00    3.58
  13   1 -13    0.93    4.16
 -13  -1  13    1.60    5.52
 -13   1  14   -0.00    4.50
  13  -1 -14   -0.00    3.85
  13   1 -14    0.00    4.58
 -13  -1  14   -8.56    6.87
 -13   1  15   26.93    9.49
  13  -1 -15   42.21   11.32
  13   1 -15   19.14    8.40
 -13  -1  15   15.84    8.83
 -13   1  16    5.46    4.91
  13  -1 -16   -0.00    4.70
  13   1 -16    2.47    4.53
 -13  -1  16    0.00    4.99
 -13   1  17   -0.00    4.78
  13  -1 -17    0.00    4.35
  13   1 -17    2.71    5.32
 -13  -1  17    1.40    5.11
 -13   1  18    1.67    4.45
  13  -1 -18    1.24    4.99
  13   1 -18    0.39    3.88
 -13  -1  18   -0.00    5.54
 -13   1  19    7.43    6.00
  13  -1 -19   15.86    8.19
  13   1 -19    0.00    4.90
 -13  -1  19   12.95    8.09
 -13   1  20    1.54    5.09
  13  -1 -20    5.14    5.15
  13   1 -20    7.89    6.25
 -13  -1  20    1.84    6.32
 -13   1  21   -0.00    4.93
  13  -1 -21    0.00    4.82
  13   1 -21    3.90    4.86
 -13  -1  21    3.86    6.65
 -13   1  22   -0.00    5.92
  13  -1 -22   -0.00    4.01
  13   1 -22   -0.00    4.04
 -13  -1  22    6.36    7.43
 -13   1  23   -0.00    5.67
  13  -1 -23   -0.00    4.38
  13   1 -23   -0.00    5.11
 -13  -1  23    0.70    5.23
 -13   1  24    0.67    5.47
  13  -1 -24   11.32    7.39
  13   1 -24    5.91    6.59
 -13   1  25   10.33    7.63
  13  -1 -25    5.59    6.46
  13   1 -25    4.07    5.98
 -13   1  26   -0.00    5.19
  13  -1 -26    1.27    3.79
 -13   1  27    3.50    6.74
 -13   2   1   51.43   10.72
 -13   2   1   44.30   10.04
 -13  -2   1   -0.00    4.58
 -13  -2   1   39.44   10.43
 -13   2   2    1.91    3.68
 -13   2   2   -0.00    3.79
  13  -2  -2    3.95    4.19
 -13  -2   2    1.85    3.89
 -13  -2   2   -0.00    3.79
 -13   2   3    7.29    4.73
 -13   2   3    5.76    4.91
  13  -2  -3    6.45    4.65
 -13  -2   3    8.54    6.06
 -13  -2   3    9.80    5.92
 -13   2   4    0.00    3.65
 -13   2   4   16.46    7.38
  13  -2  -4   12.13    6.12
  13   2  -4    8.00    5.41
 -13  -2   4    6.27    5.61
 -13  -2   4    0.25    3.42
 -13   2   5   -0.00    3.83
 -13   2   5    1.98    3.77
  13  -2  -5    6.00    5.50
  13   2  -5    0.00    4.69
 -13  -2   5    8.12    5.77
 -13  -2   5    4.76    6.12
 -13   2   6    6.81    5.32
 -13   2   6   -0.00    4.09
  13  -2  -6    1.10    4.20
  13   2  -6   -0.00    4.52
 -13  -2   6    1.45    4.49
 -13  -2   6   -0.00    3.37
 -13   2   7   27.85    9.22
  13  -2  -7   33.66   10.02
  13   2  -7   31.81   10.38
 -13  -2   7   29.79    9.51
 -13  -2   7   35.03   10.78
 -13   2   8    1.27    5.18
  13  -2  -8    2.19    4.75
  13   2  -8    0.00    3.56
 -13  -2   8    0.00    4.64
 -13  -2   8    6.25    4.81
 -13   2   9   -0.00    4.83
  13  -2  -9    6.78    5.57
  13   2  -9    2.81    5.35
 -13  -2   9    7.34    6.22
 -13  -2   9    0.00    4.70
 -13   2  10    1.64    4.21
  13  -2 -10   -0.00    4.73
  13   2 -10   -0.00    4.78
 -13  -2  10    2.92    4.79
 -13  -2  10   -0.00    4.20
 -13   2  11   29.40    9.53
  13  -2 -11   21.48    8.41
  13   2 -11   24.80    9.04
 -13  -2  11   16.95    8.38
 -13   2  12    0.78    4.58
  13  -2 -12    2.78    4.56
  13   2 -12    5.30    5.49
 -13  -2  12   -0.00    3.66
 -13   2  13   12.35    7.94
  13  -2 -13   19.83    8.30
  13   2 -13   20.73    8.38
 -13  -2  13   35.41   11.10
 -13   2  14    1.54    4.95
  13  -2 -14   -0.00    3.69
  13   2 -14    1.66    3.85
 -13  -2  14    5.65    6.67
 -13   2  15   10.62    6.98
  13  -2 -15    5.12    4.91
  13   2 -15   12.73    6.91
 -13  -2  15    0.40    5.77
 -13   2  16    7.34    7.02
  13  -2 -16    1.59    5.36
  13   2 -16   -0.00    4.68
 -13  -2  16    0.19    4.79
 -13   2  17   14.80    8.02
  13  -2 -17    0.77    5.28
  13   2 -17    0.00    4.45
 -13  -2  17    4.80    6.41
 -13   2  18   -0.00    3.62
  13  -2 -18    0.00    5.23
  13   2 -18   -0.00    5.54
 -13   2  19    2.33    5.53
  13  -2 -19    7.56    6.50
  13   2 -19    0.00    4.28
 -13  -2  19    0.08    3.52
 -13   2  20   -0.00    4.26
  13  -2 -20    3.29    5.88
  13   2 -20   -0.00    3.35
 -13  -2  20    3.65    6.20
 -13   2  21    0.00    5.79
  13  -2 -21    3.80    6.47
  13   2 -21    0.00    5.41
 -13  -2  21   -0.00    5.70
 -13   2  22    1.95    4.58
  13  -2 -22   -0.00    4.89
  13   2 -22    0.06    4.79
 -13   2  23   20.48   10.04
  13  -2 -23   17.44    8.44
  13   2 -23   27.18    9.74
 -13   2  24   -0.00    7.43
  13  -2 -24    4.46    5.30
  13   2 -24    0.00    4.57
 -13   2  25    0.00    5.27
  13  -2 -25   -0.00    5.95
 -13   2  26    1.76    5.84
  13  -2 -26   -0.00    5.04
 -13   2  27    7.27    7.93
 -13   2  28    1.78    6.18
 -13   3   1    3.68    4.27
 -13  -3   1    0.00    4.59
 -13  -3   1    9.94    6.49
 -13   3   2    0.00    3.81
 -13  -3   2   -0.00    3.72
 -13  -3   2   -0.00    4.97
 -13   3   3   12.00    5.73
 -13  -3   3   15.24    7.38
 -13  -3   3    3.79    4.97
 -13   3   4    4.43    4.83
 -13   3   4    5.91    4.40
  13   3  -4   10.10    5.97
 -13  -3   4   10.62    5.85
 -13  -3   4   -0.00    4.22
 -13   3   5   12.66    6.59
 -13   3   5   12.94    6.74
  13  -3  -5   18.79    7.62
  13   3  -5   15.03    7.59
 -13  -3   5   19.27    7.76
 -13  -3   5   14.06    7.08
 -13   3   6    7.85    5.63
 -13   3   6    4.69    4.85
  13  -3  -6    0.20    4.10
  13   3  -6    0.75    4.14
 -13  -3   6    4.16    4.86
 -13  -3   6    4.80    4.65
 -13   3   7    3.48    5.12
  13  -3  -7   -0.00    4.51
 -13  -3   7   -0.00    3.58
 -13  -3   7   -0.00    4.86
 -13   3   8    0.00    3.24
  13  -3  -8    3.39    3.93
  13   3  -8    2.23    5.07
 -13  -3   8    0.00    4.14
 -13  -3   8    1.85    4.82
 -13   3   9    5.95    5.63
  13  -3  -9   13.45    6.53
  13   3  -9   15.25    8.14
 -13  -3   9   10.65    6.01
 -13  -3   9   14.04    7.73
 -13   3  10    8.39    6.04
  13  -3 -10    2.86    4.66
  13   3 -10   14.01    6.98
 -13  -3  10   10.00    7.11
 -13  -3  10    0.00    5.71
 -13   3  11    6.96    5.78
  13  -3 -11    9.52    6.07
  13   3 -11   12.15    6.85
 -13  -3  11   13.33    6.98
 -13  -3  11    0.00    5.98
 -13   3  12   -0.00    5.16
  13  -3 -12   -0.00    3.73
  13   3 -12    4.09    5.48
 -13  -3  12    1.62    5.23
 -13   3  13    0.00    3.95
  13  -3 -13    3.80    4.47
  13   3 -13    1.58    4.85
 -13  -3  13    3.06    6.28
 -13   3  14    1.56    3.96
  13  -3 -14    2.22    4.62
  13   3 -14    4.10    5.56
 -13  -3  14   -0.00    6.19
 -13   3  15    3.70    5.69
  13  -3 -15   13.87    6.92
  13   3 -15   42.63   11.37
 -13  -3  15   11.69    7.71
 -13   3  16    5.46    5.63
  13  -3 -16    1.77    5.21
  13   3 -16    6.22    5.56
 -13  -3  16   -0.00    4.18
 -13   3  17    3.62    4.65
  13  -3 -17    0.05    4.03
  13   3 -17    0.00    3.71
 -13  -3  17    6.05    7.13
 -13   3  18    7.64    6.26
  13  -3 -18   -0.00    4.27
  13   3 -18    2.08    5.13
 -13  -3  18    0.00    4.91
 -13   3  19    9.90    6.91
  13  -3 -19   19.29    8.77
  13   3 -19   10.58    7.21
 -13  -3  19   13.73    8.13
 -13   3  20    7.19    6.03
  13  -3 -20    0.90    4.56
  13   3 -20   11.21    6.88
 -13   3  21   -0.00    4.99
  13  -3 -21   10.12    6.33
  13   3 -21   -0.00    4.69
 -13   3  22   -0.00    4.95
  13  -3 -22   -0.00    4.00
  13   3 -22    0.00    4.14
 -13   3  23    4.55    5.66
  13  -3 -23    2.12    4.67
  13   3 -23   -0.00    4.92
 -13   3  24    0.00    5.00
  13  -3 -24   -0.00    5.28
 -13   3  25   16.03    8.35
  13  -3 -25   24.23   10.34
 -13   3  26   -0.00    4.76
  13  -3 -26   -0.00    5.26
 -13   3  27   -0.00    6.23
 -13   3  28   -0.00    6.14
 -13   3  29    3.44    5.92
 -13   4   1   12.36    7.15
 -13  -4   1   13.89    7.07
 -13  -4   1    5.70    6.70
 -13   4   2    9.48    5.02
 -13  -4   2    7.72    5.78
 -13  -4   2    7.11    5.35
 -13   4   3    7.31    5.01
 -13  -4   3    5.30    5.26
 -13  -4   3    7.77    5.58
 -13   4   4   -0.00    3.78
 -13  -4   4    5.32    5.19
 -13  -4   4    1.70    4.33
 -13   4   5   -0.00    3.22
  13   4  -5    0.65    4.92
 -13  -4   5   -0.00    3.98
 -13  -4   5    3.80    4.86
 -13   4   6    6.36    6.01
  13   4  -6    2.22    5.01
 -13  -4   6    6.01    5.72
 -13  -4   6    8.55    6.21
 -13   4   7   12.05    6.67
  13   4  -7   14.06    7.57
 -13  -4   7   29.41    9.20
 -13  -4   7   10.72    8.10
 -13   4   8    6.28    5.74
  13   4  -8    9.92    6.74
 -13  -4   8    2.24    4.61
 -13  -4   8    2.40    4.96
  13   4  -9    3.76    6.21
 -13  -4   9    0.00    3.41
 -13  -4   9    0.00    4.47
 -13   4  10    3.08    5.35
  13  -4 -10    5.23    5.06
  13   4 -10   -0.00    4.45
 -13  -4  10   -0.00    4.69
 -13  -4  10    0.07    4.55
 -13   4  11   15.37    7.90
  13  -4 -11   10.73    6.42
  13   4 -11    9.13    6.89
 -13  -4  11   19.97    7.85
 -13  -4  11   13.13    7.92
 -13   4  12   26.74    9.04
  13  -4 -12   12.72    6.91
  13   4 -12   10.83    7.56
 -13  -4  12   13.53    6.76
 -13  -4  12   13.62    8.05
 -13   4  13   12.84    6.88
  13  -4 -13   27.73    8.87
  13   4 -13   18.49    8.69
 -13  -4  13   15.95    8.03
 -13  -4  13   24.93   10.16
 -13   4  14    1.58    4.91
  13  -4 -14   -0.00    3.79
  13   4 -14    4.64    5.13
 -13  -4  14    1.34    5.78
 -13   4  15   -0.00    4.69
  13  -4 -15    5.49    5.44
  13   4 -15   -0.00    3.24
 -13  -4  15    2.87    5.00
 -13   4  16    4.11    5.35
  13  -4 -16   10.60    6.38
  13   4 -16   10.50    6.36
 -13  -4  16   13.74    8.69
 -13   4  17   12.18    7.42
  13  -4 -17    4.83    5.43
  13   4 -17    2.93    4.88
 -13   4  18   -0.00    5.39
  13  -4 -18    0.46    4.19
  13   4 -18   -0.00    5.39
 -13   4  19    0.00    5.01
  13  -4 -19    9.80    5.89
  13   4 -19    2.02    5.44
 -13   4  20   -0.00    4.91
  13  -4 -20    4.43    4.96
  13   4 -20    1.91    3.96
 -13   4  21    2.91    5.90
  13  -4 -21    4.44    6.13
  13   4 -21   20.22    8.42
 -13   4  22   -0.00    5.59
  13  -4 -22    2.69    5.88
  13   4 -22    0.00    5.29
 -13   4  23    7.13    7.08
  13  -4 -23    8.72    7.48
 -13   4  24    0.75    5.41
  13  -4 -24    0.00    5.04
 -13   4  25    4.63    6.36
  13  -4 -25    0.00    4.43
 -13   4  26   -0.00    5.77
  13  -4 -26    0.00    4.86
 -13   4  27    5.51    6.28
  13  -4 -27    5.25    6.51
 -13   5   1   17.15    6.12
 -13  -5   1    0.09    4.89
 -13  -5   1    2.67    5.16
 -13   5   2    0.00    4.46
 -13  -5   2    6.10    5.33
 -13  -5   2   -0.00    6.03
 -13   5   3    5.74    5.29
 -13  -5   3    2.75    4.92
 -13  -5   3   11.56    7.01
 -13   5   4    5.15    4.58
 -13  -5   4    4.98    5.73
 -13  -5   4    0.00    4.36
 -13   5   5    6.46    5.43
 -13  -5   5   19.57    8.32
 -13  -5   5   13.10    7.53
 -13   5   6   -0.00    4.57
  13   5  -6    7.35    6.36
 -13  -5   6    8.90    6.36
 -13  -5   6    3.93    5.01
 -13   5   7   -0.00    3.61
  13   5  -7   -0.00    3.92
 -13  -5   7    0.00    3.95
 -13  -5   7   -0.00    4.90
 -13   5   8    2.74    5.00
  13   5  -8    8.79    5.44
 -13  -5   8    7.20    5.81
 -13  -5   8    4.48    5.49
 -13   5   9    6.08    4.74
  13   5  -9   19.30    7.99
 -13  -5   9    4.44    4.64
 -13  -5   9    7.51    7.32
 -13   5  10   14.80    7.11
  13   5 -10   34.80   11.05
 -13  -5  10   31.82   10.34
 -13  -5  10   15.75    8.66
 -13   5  11    5.33    5.66
  13   5 -11   13.15    7.61
 -13  -5  11    8.26    7.24
 -13  -5  11    1.90    5.29
 -13   5  12   -0.00    4.72
  13   5 -12    0.24    4.42
 -13  -5  12    0.14    3.95
 -13  -5  12    3.48    5.53
 -13   5  13    6.68    5.83
  13   5 -13    4.11    4.97
 -13  -5  13    0.00    5.33
 -13  -5  13    2.13    5.63
 -13   5  14    2.80    5.09
  13   5 -14    0.00    6.23
 -13  -5  14   12.79    7.09
 -13   5  15    8.23    6.70
  13   5 -15   19.94    8.91
 -13   5  16    8.07    6.19
  13  -5 -16    4.67    5.25
  13   5 -16    5.09    5.36
 -13   5  17    0.00    4.07
  13  -5 -17   -0.00    3.89
  13   5 -17   -0.00    5.24
 -13   5  18   -0.00    5.58
  13  -5 -18    1.13    4.12
  13   5 -18    2.92    5.76
 -13   5  19    4.51    5.41
  13  -5 -19   11.24    6.42
  13   5 -19    0.00    5.86
 -13   5  20   13.24    7.68
  13  -5 -20    5.99    5.79
  13   5 -20    7.86    6.80
 -13   5  21   -0.00    5.65
  13  -5 -21    0.00    4.92
  13   5 -21    4.13    6.28
 -13   5  22   -0.00    5.29
  13  -5 -22    0.81    4.82
 -13   5  23   -0.00    4.74
  13  -5 -23    1.16    5.65
 -13   5  24    1.40    4.47
  13  -5 -24   -0.00    4.87
  13  -5 -25   -0.00    5.71
  13  -5 -26    8.04    7.90
  13  -5 -27   -0.00    5.44
 -13   6   1    4.20    4.93
 -13  -6   1    6.41    6.44
 -13   6   2    7.44    4.27
 -13  -6   2    0.00    4.09
 -13  -6   2    0.00    5.84
 -13   6   3    1.18    3.63
 -13  -6   3    4.27    5.17
 -13  -6   3    9.31    7.03
 -13   6   4    4.24    3.98
 -13  -6   4    5.57    5.67
 -13  -6   4    2.83    6.10
 -13   6   5   -0.00    3.86
 -13  -6   5    2.84    4.97
 -13  -6   5    0.40    6.61
 -13   6   6    6.88    6.51
 -13  -6   6   24.94    8.65
 -13  -6   6   21.10    8.98
 -13   6   7    5.54    4.47
 -13  -6   7   11.09    7.04
 -13  -6   7    3.95    5.21
 -13   6   8   12.66    7.20
  13   6  -8   14.08    7.72
 -13  -6   8   25.53    9.06
 -13  -6   8   14.26    8.31
 -13   6   9    0.63    3.90
  13   6  -9   -0.00    5.15
 -13  -6   9    0.01    3.35
 -13  -6   9    0.00    4.75
 -13   6  10   -0.00    4.19
  13   6 -10    0.00    4.26
 -13  -6  10    6.94    6.02
 -13   6  11   13.17    7.01
  13   6 -11   -0.00    6.51
 -13  -6  11    8.07    5.58
 -13   6  12    9.54    6.25
  13   6 -12    6.74    6.65
 -13  -6  12    6.52    5.65
 -13   6  13    0.00    5.56
  13   6 -13    7.07    6.02
 -13  -6  13   20.55    9.48
 -13   6  14   -0.00    3.57
  13   6 -14    3.99    5.26
 -13  -6  14   -0.00    3.87
 -13   6  15    2.87    4.69
  13   6 -15    0.00    3.89
 -13  -6  15   -0.00    4.90
 -13   6  16    1.56    5.15
  13   6 -16    3.69    4.70
 -13  -6  16    6.95    5.52
 -13   6  17    2.88    5.67
  13   6 -17    0.00    5.73
 -13   6  18    0.00    4.33
  13   6 -18    0.00    4.12
 -13   6  19    7.82    6.32
  13   6 -19   11.86    7.35
 -13   6  20    4.67    5.91
  13   6 -20   -0.00    5.33
 -13   6  21    2.47    4.01
 -13   6  22    0.00    4.44
  13  -6 -23    5.23    5.48
  13  -6 -24   -0.00    4.13
  13  -6 -25    0.17    3.47
  13  -6 -26    1.40    5.84
 -13   7   1    0.59    2.96
 -13  -7   1    0.14    4.39
 -13   7   2   -0.00    3.80
 -13  -7   2   -0.00    4.70
 -13   7   3   -0.00    3.84
 -13  -7   3   -0.00    4.47
 -13   7   4   21.99    7.79
 -13  -7   4   24.01    9.70
 -13  -7   4   31.52   10.66
 -13   7   5    2.94    4.81
 -13  -7   5   11.64    7.57
 -13   7   6    2.15    4.36
 -13  -7   6    2.30    4.90
 -13   7   7   -0.00    4.37
 -13  -7   7   -0.00    4.44
 -13   7   8    0.00    4.31
 -13  -7   8    3.47    5.21
 -13   7   9   14.13    6.58
  13   7  -9    0.00    5.42
 -13  -7   9    0.00    5.89
 -13   7  10    5.91    5.55
  13   7 -10   14.21    7.82
 -13  -7  10   10.37    6.64
 -13   7  11    2.44    4.21
  13   7 -11    3.18    4.80
 -13  -7  11    0.03    5.11
 -13   7  12    0.93    4.46
  13   7 -12   -0.00    4.45
 -13  -7  12   -0.00    4.84
 -13   7  13    5.21    5.33
  13   7 -13    3.37    5.08
 -13  -7  13    1.31    3.92
 -13   7  14    8.11    5.42
  13   7 -14    1.44    5.17
 -13  -7  14    5.76    6.01
 -13   7  15    1.14    4.88
  13   7 -15   15.02    7.58
 -13  -7  15    0.95    5.62
 -13   7  16    7.66    5.42
  13   7 -16    0.00    4.28
 -13  -7  16    0.00    3.84
 -13   7  17   -0.00    3.87
  13   7 -17    0.00    3.55
 -13  -7  17    8.48    6.67
 -13   7  18   -0.00    4.69
  13   7 -18    0.62    5.26
 -13  -7  18   -0.00    5.37
 -13   7  19   -0.00    4.73
 -13   8   1    0.00    3.63
 -13  -8   1    5.51    5.38
 -13   8   2   10.02    5.88
 -13  -8   2   17.26    7.19
 -13   8   3   -0.00    3.72
 -13  -8   3    0.00    5.03
 -13   8   4    2.17    4.71
 -13  -8   4    4.16    4.43
 -13   8   5    6.53    6.06
 -13  -8   5    8.52    6.50
 -13   8   6   20.86    7.58
 -13  -8   6   23.65    8.52
 -13   8   7    0.00    4.70
 -13  -8   7    0.00    5.05
 -13   8   8    7.45    6.19
 -13  -8   8   17.63    8.29
 -13   8   9   -0.00    4.85
 -13  -8   9   11.78    6.79
 -13   8  10    0.00    4.56
  13   8 -10    2.99    6.35
 -13  -8  10    0.00    4.57
 -13   8  11    3.59    4.04
  13   8 -11    3.62    4.77
 -13  -8  11   -0.00    5.05
 -13   8  12    7.14    6.55
  13   8 -12    1.62    4.73
 -13  -8  12    8.79    5.44
 -13   8  13    0.76    4.20
  13   8 -13    4.84    5.60
 -13  -8  13    3.18    4.80
 -13   8  14    9.20    5.56
  13   8 -14   20.68    8.84
 -13  -8  14    1.65    4.64
 -13   8  15   -0.00    4.18
  13   8 -15    0.00    5.03
 -13  -8  15   13.15    7.50
 -13   9   1    0.44    3.13
 -13  -9   1    1.33    4.18
 -13   9   2    0.18    4.18
 -13  -9   2    0.93    4.14
 -13   9   3   -0.00    4.22
 -13  -9   3    4.36    5.43
 -13   9   4    0.00    4.08
 -13  -9   4    2.63    4.70
 -13   9   5   -0.00    3.80
 -13  -9   5   -0.00    4.24
 -13   9   6    5.54    4.19
 -13  -9   6    5.27    5.78
 -13   9   7    3.68    4.54
 -13  -9   7   -0.00    4.99
 -13   9   8    4.09    4.79
 -13  -9   8    4.69    6.65
 -13   9   9    2.91    4.19
 -13  -9   9   -0.00    4.86
 -13   9  10   12.86    6.71
 -13  -9  10    4.71    6.37
 -13   9  11    2.85    4.42
 -13  -9  11    0.00    5.87
 -13   9  12   -0.00    3.69
  13   9 -12   -0.00    4.17
 -13  -9  12    1.11    4.57
 -13  10   1    0.26    2.81
 -13 -10   1    3.20    5.27
 -13  10   2    6.20    4.80
 -13 -10   2    0.00    5.21
 -13  10   3    0.00    3.46
 -13 -10   3   -0.00    4.37
 -13  10   4   -0.00    3.06
 -13 -10   4    0.85    4.12
 -13  10   5   -0.00    4.27
 -13 -10   5   -0.00    5.87
 -13  10   6    2.74    3.62
 -13  10   7    7.95    4.88
 -13  10   8   -0.00    4.13
 -13  11   1   -0.00    3.45
 -13  11   2   -0.00    3.38
 -12   0   1    1.65    3.86
 -12   0   1   -0.00    3.99
 -12   0   2   25.20    8.24
 -12   0   2   23.73    8.83
  12   0  -2   29.94    8.85
 -12   0   3    0.65    2.31
 -12   0   3   -0.00    3.52
  12   0  -3   -0.00    3.64
 -12   0   4    0.00    3.86
 -12   0   4    0.00    4.53
  12   0  -4    4.13    4.33
 -12   0   5    3.72    5.05
 -12   0   5    2.81    5.36
  12   0  -5    0.05    3.13
 -12   0   6  103.69   17.69
 -12   0   6   59.91   15.48
  12   0  -6  100.11   17.84
 -12   0   7   -0.00    4.89
  12   0  -7   -0.00    4.23
 -12   0   8    3.12    4.09
  12   0  -8   26.90    9.22
 -12   0   9    1.25    4.12
  12   0  -9    0.15    2.92
 -12   0  10   44.09   11.82
  12   0 -10   41.06   11.32
 -12   0  11   -0.00    5.43
  12   0 -11   -0.00    3.25
 -12   0  12   27.62   10.51
  12   0 -12   54.68   12.40
 -12   0  13   -0.00    4.36
  12   0 -13    0.00    3.42
 -12   0  14    8.18    5.48
  12   0 -14   -0.00    4.08
 -12   0  15   -0.00    5.30
  12   0 -15   -0.00    5.24
 -12   0  16    5.31    6.75
  12   0 -16   35.59    9.97
 -12   0  17   -0.00    5.23
 -12   0  18    5.95    5.44
  12   0 -18    2.03    3.83
 -12   0  19   -0.00    5.11
  12   0 -19    2.75    4.76
 -12   0  20    8.59    7.01
  12   0 -20    5.43    6.37
 -12   0  21    0.88    4.85
  12   0 -21    0.94    4.91
 -12   0  22    3.57    6.40
  12   0 -22    0.00    5.15
  12   0 -23    0.28    4.08
 -12   0  24   -0.00    4.05
  12   0 -24    6.41    5.75
 -12   0  25    1.58    4.68
  12   0 -25   -0.00    2.91
 -12   0  26    0.00    6.53
  12   0 -26   -0.00    5.32
  12   0 -27    1.20    5.19
  12   0 -28    5.76    6.75
 -12   1   1    0.00    3.10
 -12   1   1    2.76    4.51
  12  -1  -1    4.71    4.41
 -12  -1   1    2.76    4.84
 -12  -1   1   -0.00    3.33
 -12   1   2   44.38   10.74
 -12   1   2   39.88   10.60
  12  -1  -2   43.82   11.16
  12   1  -2   48.38   11.68
 -12  -1   2   34.50    9.89
 -12  -1   2   36.07   10.73
 -12   1   3   -0.00    3.46
 -12   1   3   -0.00    4.51
  12  -1  -3    2.72    3.82
  12   1  -3   -0.00    3.65
 -12  -1   3    3.78    4.20
 -12  -1   3    7.95    5.99
 -12   1   4   55.02   12.28
 -12   1   4   30.87   11.14
  12  -1  -4   47.01   11.54
  12   1  -4   47.95   11.97
 -12  -1   4   40.62   11.02
 -12  -1   4   60.72   13.64
 -12   1   5    0.52    3.07
 -12   1   5   -0.00    5.09
  12  -1  -5    3.53    4.28
  12   1  -5    1.76    4.38
 -12  -1   5    0.00    4.12
 -12  -1   5   -0.00    4.42
 -12   1   6   -0.00    3.82
 -12   1   6   -0.00    4.54
  12  -1  -6   -0.00    3.67
  12   1  -6    2.29    3.95
 -12  -1   6    2.51    3.89
 -12  -1   6    0.32    3.75
 -12   1   7    3.70    4.43
  12  -1  -7   -0.00    4.97
  12   1  -7   -0.00    4.52
 -12  -1   7    2.87    4.56
 -12  -1   7   -0.00    5.34
 -12   1   8   48.71   13.35
  12  -1  -8   62.65   13.37
  12   1  -8   38.49   11.22
 -12  -1   8   54.99   13.40
 -12   1   9    3.63    5.40
  12  -1  -9    0.27    3.66
  12   1  -9   -0.00    4.60
 -12  -1   9    1.04    3.31
 -12   1  10   40.71   11.40
  12  -1 -10   17.03    7.93
  12   1 -10   20.76    8.35
 -12  -1  10   24.12    9.14
 -12   1  11    0.00    4.85
  12  -1 -11    1.45    4.76
  12   1 -11    2.96    4.29
 -12  -1  11   -0.00    3.61
 -12   1  12    5.58    5.99
  12  -1 -12    5.63    5.67
  12   1 -12    4.98    5.27
 -12  -1  12    4.25    5.07
 -12   1  13    0.00    4.36
  12  -1 -13    8.60    6.48
  12   1 -13   -0.00    4.53
 -12  -1  13    4.99    6.03
 -12   1  14   71.40   16.03
  12  -1 -14   74.47   15.47
  12   1 -14   45.56   13.76
 -12  -1  14   61.78   15.30
 -12   1  15   -0.00    4.30
  12  -1 -15    3.74    4.88
  12   1 -15   -0.00    4.20
 -12  -1  15    8.10    5.91
 -12   1  16    4.79    5.75
  12  -1 -16   -0.00    4.68
  12   1 -16    5.87    5.76
 -12  -1  16   -0.00    4.78
 -12   1  17   -0.00    5.37
  12  -1 -17    0.61    3.98
  12   1 -17    1.30    4.57
 -12  -1  17    0.00    5.47
 -12   1  18    6.59    6.97
  12  -1 -18   12.63    6.52
  12   1 -18    7.38    6.82
 -12  -1  18    8.00    7.02
 -12   1  19   -0.00    5.27
  12  -1 -19    5.48    5.11
  12   1 -19   -0.00    4.61
 -12  -1  19    4.65    7.28
 -12   1  20    3.01    4.63
  12  -1 -20   17.86    7.56
  12   1 -20   21.93    8.22
 -12  -1  20   11.51    8.94
 -12   1  21   -0.00    5.39
  12  -1 -21   -0.00    4.25
  12   1 -21    3.24    5.22
 -12  -1  21   -0.00    4.78
 -12   1  22    5.95    6.63
  12  -1 -22   -0.00    4.25
  12   1 -22    3.76    5.51
 -12  -1  22   -0.00    5.94
 -12   1  23    6.30    6.35
  12  -1 -23    0.33    4.61
  12   1 -23   -0.00    5.77
 -12  -1  23   -0.00    5.00
 -12   1  24    7.92    7.68
  12  -1 -24   12.05    7.15
  12   1 -24    0.00    5.47
 -12  -1  24   22.05    9.55
 -12   1  25   -0.00    6.42
  12  -1 -25    3.79    4.56
  12   1 -25    4.16    5.19
 -12   1  26    0.00    5.68
  12  -1 -26    6.99    5.80
  12   1 -26    7.39    6.21
 -12   1  27    8.27    7.26
  12  -1 -27    6.45    6.28
  12   1 -27   -0.00    6.91
  12  -1 -28    1.66    5.60
  12   1 -28    3.25    5.07
 -12   2   1    1.26    3.84
 -12   2   1    0.00    3.94
  12  -2  -1   12.60    5.96
 -12  -2   1    8.08    5.39
 -12  -2   1   10.89    6.13
 -12   2   2   21.32    7.14
 -12   2   2   20.68    7.99
  12  -2  -2   33.83    9.14
 -12  -2   2   27.60    8.80
 -12  -2   2   12.46    7.20
 -12   2   3   -0.00    4.15
 -12   2   3    4.75    4.30
  12  -2  -3    1.27    3.95
  12   2  -3    0.00    4.31
 -12  -2   3   -0.00    3.93
 -12  -2   3    0.73    4.18
 -12   2   4   16.68    6.45
 -12   2   4    4.01    4.55
  12  -2  -4    8.76    5.38
  12   2  -4    8.47    5.75
 -12  -2   4    4.53    5.00
 -12  -2   4    2.71    5.41
 -12   2   5    1.87    3.87
 -12   2   5   13.81    6.54
  12  -2  -5    5.40    4.82
  12   2  -5   15.77    7.23
 -12  -2   5    5.54    4.97
 -12  -2   5    7.53    5.60
 -12   2   6   37.89   10.96
  12  -2  -6   43.88   11.34
  12   2  -6   51.57   12.62
 -12  -2   6   51.02   11.96
 -12  -2   6   49.49   12.69
 -12   2   7    4.78    5.75
  12  -2  -7    1.08    3.74
  12   2  -7   24.60    8.15
 -12  -2   7   21.77    7.90
 -12  -2   7    3.60    5.00
 -12   2   8    7.80    5.62
  12  -2  -8   11.18    5.81
  12   2  -8   19.31    7.82
 -12  -2   8   14.42    6.99
 -12  -2   8    1.18    4.71
 -12   2   9   -0.00    4.57
  12  -2  -9   -0.00    3.50
  12   2  -9   -0.00    4.72
 -12  -2   9    0.00    4.65
 -12   2  10   19.79    8.35
  12  -2 -10   32.71    9.47
  12   2 -10   19.36    8.25
 -12  -2  10   31.85   11.05
 -12   2  11    8.86    6.53
  12  -2 -11   25.11    8.72
  12   2 -11   12.20    6.56
 -12  -2  11   11.75    6.95
 -12   2  12   14.36    7.77
  12  -2 -12   19.59    8.10
  12   2 -12   25.89    9.47
 -12  -2  12   16.86    8.05
 -12   2  13    2.20    5.18
  12  -2 -13   -0.00    3.86
  12   2 -13    1.21    4.92
 -12  -2  13    0.67    5.48
 -12   2  14    6.91    6.69
  12  -2 -14    7.62    5.68
  12   2 -14   -0.00    3.70
 -12  -2  14    1.52    4.32
 -12   2  15    0.48    4.65
  12  -2 -15    0.00    4.48
  12   2 -15    7.44    6.44
 -12  -2  15    7.37    5.65
 -12   2  16   -0.00    5.10
  12  -2 -16   27.38    8.90
  12   2 -16   12.53    6.89
 -12  -2  16   19.44    8.48
 -12   2  17   -0.00    4.04
  12  -2 -17    2.51    5.17
  12   2 -17    0.00    4.32
 -12  -2  17   -0.00    4.28
 -12   2  18    0.00    4.45
  12  -2 -18   -0.00    3.91
  12   2 -18    5.18    5.38
 -12  -2  18   11.27    7.46
 -12   2  19    0.65    3.92
  12  -2 -19    4.79    4.72
  12   2 -19    2.62    5.23
 -12  -2  19    5.52    5.30
 -12   2  20    4.04    5.80
  12  -2 -20    6.85    6.14
  12   2 -20   12.12    7.28
 -12  -2  20   10.48    7.90
 -12   2  21    3.80    5.90
  12  -2 -21    5.87    6.80
  12   2 -21   20.81    8.73
 -12  -2  21   10.85    8.03
 -12   2  22    2.64    6.27
  12  -2 -22    7.39    6.00
  12   2 -22   11.96    6.94
 -12  -2  22   20.51   10.01
 -12   2  23    1.46    5.46
  12  -2 -23    0.00    4.35
  12   2 -23   -0.00    5.37
 -12   2  24    1.44    5.78
  12  -2 -24    6.27    6.75
  12   2 -24   -0.00    3.80
 -12   2  25   12.77    7.15
  12  -2 -25    8.64    7.30
  12   2 -25   -0.00    4.81
 -12   2  26   10.14    7.54
  12  -2 -26    5.09    6.26
  12   2 -26   22.34    8.74
 -12   2  27    1.36    5.62
  12  -2 -27    2.14    4.15
  12   2 -27    1.53    4.60
 -12   2  28   14.07    8.67
  12  -2 -28   -0.00    4.22
 -12   2  29   16.31    9.20
  12  -2 -29   -0.00    4.47
 -12   3   1   -0.00    3.71
 -12  -3   1    2.22    4.42
 -12  -3   1   -0.00    4.43
 -12   3   2   38.79    9.36
 -12   3   2   15.69    7.28
 -12  -3   2   36.82   10.29
 -12  -3   2   27.25    9.82
 -12   3   3   15.05    6.86
 -12   3   3   39.05    9.99
  12  -3  -3   20.03    7.25
 -12  -3   3   19.03    7.94
 -12  -3   3   18.62    8.11
 -12   3   4   22.79    7.98
 -12   3   4   33.48    9.52
  12  -3  -4   21.15    7.72
  12   3  -4   20.93    8.45
 -12  -3   4   46.35   10.89
 -12  -3   4   18.22    8.34
 -12   3   5   10.23    5.77
  12  -3  -5    3.76    4.46
  12   3  -5    8.92    5.87
 -12  -3   5   14.59    6.77
 -12  -3   5    0.50    4.59
 -12   3   6   -0.00    4.46
  12  -3  -6    0.00    3.98
  12   3  -6    4.20    4.68
 -12  -3   6   -0.00    4.38
 -12  -3   6    0.00    4.12
 -12   3   7   15.01    7.27
  12  -3  -7    0.00    3.00
  12   3  -7    0.00    4.00
 -12  -3   7    6.64    5.46
 -12  -3   7    7.77    6.02
 -12   3   8   45.39   11.41
  12  -3  -8   23.81    8.83
  12   3  -8   57.24   13.19
 -12  -3   8   48.19   11.56
 -12  -3   8   44.01   12.27
 -12   3   9    9.52    6.91
  12  -3  -9   18.67    7.50
  12   3  -9    8.81    6.50
 -12  -3   9    3.53    4.67
 -12  -3   9   15.25    7.68
 -12   3  10   17.70    8.05
  12  -3 -10   53.44   11.72
  12   3 -10   33.69   10.38
 -12  -3  10   49.76   11.76
 -12  -3  10   28.42   10.50
 -12   3  11    1.79    4.28
  12  -3 -11   -0.00    4.34
  12   3 -11    2.74    5.88
 -12  -3  11    0.00    4.50
 -12   3  12    9.67    6.79
  12  -3 -12   11.27    6.91
  12   3 -12    8.45    6.83
 -12  -3  12   30.14   10.14
 -12   3  13    2.68    4.73
  12  -3 -13    0.00    4.52
  12   3 -13    4.81    5.69
 -12  -3  13    0.59    4.85
 -12   3  14   15.19    8.23
  12  -3 -14   34.79   10.01
  12   3 -14   20.69    8.60
 -12  -3  14   16.59    9.15
 -12   3  15   11.21    6.91
  12  -3 -15    2.47    4.48
  12   3 -15   11.23    6.88
 -12  -3  15    7.54    6.35
 -12   3  16    2.23    5.63
  12  -3 -16    0.92    3.82
  12   3 -16    0.00    4.30
 -12  -3  16    9.04    6.24
 -12   3  17    4.44    5.51
  12  -3 -17   -0.00    4.12
  12   3 -17    1.61    3.96
 -12  -3  17    2.22    5.92
 -12   3  18    7.32    6.52
  12  -3 -18    0.39    4.44
  12   3 -18   11.56    6.71
 -12  -3  18    0.00    5.69
 -12   3  19    9.25    6.53
  12  -3 -19   14.35    7.45
  12   3 -19    9.46    6.44
 -12  -3  19    3.70    7.17
 -12   3  20   14.30    7.29
  12  -3 -20   10.95    6.57
  12   3 -20    0.00    4.25
 -12  -3  20   11.04    7.34
 -12   3  21    3.44    5.57
  12  -3 -21   -0.00    3.93
  12   3 -21   -0.00    4.97
 -12   3  22   -0.00    4.77
  12  -3 -22    0.00    5.41
  12   3 -22    3.83    6.63
 -12   3  23    5.56    6.26
  12  -3 -23    2.68    4.80
  12   3 -23    0.00    4.93
 -12   3  24   39.29   11.92
  12  -3 -24    6.32    6.86
  12   3 -24   28.13   10.27
 -12   3  25    0.00    5.00
  12  -3 -25   14.41    7.50
  12   3 -25    0.81    4.59
 -12   3  26   -0.00    4.41
  12  -3 -26    8.47    5.93
  12   3 -26   -0.00    5.70
 -12   3  27    0.00    3.09
  12  -3 -27   -0.00    5.33
  12   3 -27   -0.00    4.89
 -12   3  28   11.25    7.78
  12  -3 -28    2.08    5.67
 -12   3  29    4.31    6.36
  12  -3 -29    0.00    6.59
 -12   3  30    5.18    6.54
 -12   4   1    5.16    4.41
 -12  -4   1    4.88    5.53
 -12  -4   1    0.98    4.97
 -12   4   2    5.81    4.53
 -12  -4   2    7.79    5.88
 -12  -4   2    7.32    5.47
 -12   4   3    0.00    4.06
 -12  -4   3    9.89    6.17
 -12  -4   3    3.21    5.21
 -12   4   4   -0.00    4.46
  12   4  -4    7.18    6.39
 -12  -4   4    3.16    4.70
 -12  -4   4    1.98    4.16
 -12   4   5    5.90    5.24
  12  -4  -5    5.98    4.61
  12   4  -5   10.47    6.10
 -12  -4   5   14.37    7.16
 -12  -4   5    0.85    5.19
 -12   4   6   35.51    9.55
  12  -4  -6   21.42    7.78
  12   4  -6   14.97    7.81
 -12  -4   6   30.92    9.43
 -12  -4   6   29.08   10.50
 -12   4   7   17.14    7.91
  12  -4  -7   30.35    8.56
  12   4  -7   18.56    8.41
 -12  -4   7    6.71    6.35
 -12  -4   7   19.85    8.33
 -12   4   8    5.82    5.94
  12  -4  -8    0.36    3.73
  12   4  -8    3.85    4.38
 -12  -4   8    3.48    5.10
 -12  -4   8    0.00    4.62
 -12   4   9    6.49    5.19
  12  -4  -9    7.74    5.05
  12   4  -9    6.11    5.35
 -12  -4   9   10.21    5.73
 -12  -4   9    5.53    6.01
 -12   4  10   30.86    9.46
  12  -4 -10   21.27    7.86
  12   4 -10    9.81    6.74
 -12  -4  10    6.48    6.06
 -12  -4  10   25.30    9.50
 -12   4  11   20.24    8.30
  12  -4 -11   10.07    5.73
  12   4 -11   12.18    7.68
 -12  -4  11   16.35    7.12
 -12  -4  11    2.95    4.49
 -12   4  12   29.54   10.33
  12  -4 -12   67.90   13.00
  12   4 -12   29.97   10.87
 -12  -4  12   19.73    9.64
 -12   4  13   13.04    6.37
  12  -4 -13    1.50    3.48
  12   4 -13    3.62    4.84
 -12  -4  13    1.71    5.92
 -12   4  14    6.85    5.80
  12  -4 -14    2.10    4.92
  12   4 -14    4.64    5.26
 -12  -4  14   -0.00    4.91
 -12   4  15   10.08    6.24
  12  -4 -15   -0.00    4.09
  12   4 -15    5.82    6.16
 -12  -4  15    7.08    6.62
 -12   4  16   10.94    6.18
  12  -4 -16   11.28    6.24
  12   4 -16   20.26    8.17
 -12  -4  16    5.47    6.47
 -12   4  17    3.29    5.28
  12  -4 -17    0.85    3.73
  12   4 -17   14.90    7.35
 -12  -4  17    7.62    6.97
 -12   4  18    0.00    5.91
  12  -4 -18   12.20    6.81
  12   4 -18    8.26    6.92
 -12   4  19    0.57    4.28
  12  -4 -19   -0.00    4.77
  12   4 -19    0.00    3.94
 -12   4  20    0.00    4.31
  12  -4 -20    7.59    6.17
  12   4 -20   13.28    7.47
 -12   4  21    0.00    5.05
  12  -4 -21   12.45    7.60
  12   4 -21    5.81    6.07
 -12   4  22    2.02    5.91
  12  -4 -22    8.76    6.35
  12   4 -22   13.14    7.14
 -12   4  23    3.16    5.09
  12  -4 -23   -0.00    4.59
  12   4 -23    1.81    5.17
 -12   4  24    0.86    5.33
  12  -4 -24    3.43    4.85
  12   4 -24    1.55    4.45
 -12   4  25   -0.00    4.64
  12  -4 -25    2.38    4.94
  12   4 -25    1.50    4.75
 -12   4  26    5.76    6.71
  12  -4 -26   15.78    8.44
  12   4 -26    1.80    4.04
 -12   4  27    0.72    5.19
  12  -4 -27    5.18    5.95
 -12   4  28    0.70    5.14
  12  -4 -28    0.26    4.37
 -12   4  29    2.92    5.66
  12  -4 -29    3.41    5.58
 -12   4  30    5.43    5.79
 -12   4  31   -0.00    5.21
 -12   5   1    1.97    4.50
 -12  -5   1   -0.00    4.71
 -12  -5   1    2.36    5.06
 -12   5   2   10.21    5.76
 -12  -5   2   11.44    6.35
 -12  -5   2    0.00    5.88
 -12   5   3   19.65    7.34
 -12  -5   3   33.10    9.51
 -12  -5   3    9.91    7.17
 -12   5   4    7.86    5.88
 -12  -5   4   21.18    7.77
 -12  -5   4   19.27    7.94
 -12   5   5   14.90    6.16
  12   5  -5   10.00    6.55
 -12  -5   5    6.43    5.74
 -12  -5   5    3.98    5.60
 -12   5   6    0.00    4.77
  12   5  -6   -0.00    5.53
 -12  -5   6    0.00    4.50
 -12  -5   6   -0.00    3.64
 -12   5   7    3.07    4.67
  12   5  -7    1.16    5.06
 -12  -5   7    0.28    4.27
 -12  -5   7    7.25    6.24
 -12   5   8   29.56    9.14
  12   5  -8   20.91    8.44
 -12  -5   8   28.66    9.53
 -12  -5   8   17.09    8.79
 -12   5   9   23.60    7.96
  12   5  -9   11.38    7.47
 -12  -5   9   27.76    9.06
 -12  -5   9   20.86    9.40
 -12   5  10   14.05    6.59
  12  -5 -10   14.71    6.32
  12   5 -10    4.51    4.99
 -12  -5  10   12.89    6.51
 -12  -5  10    6.00    6.40
 -12   5  11   -0.00    4.79
  12  -5 -11   -0.00    3.86
  12   5 -11    0.00    5.13
 -12  -5  11    0.00    4.76
 -12  -5  11    6.67    6.24
 -12   5  12    0.54    3.83
  12  -5 -12   -0.00    3.44
  12   5 -12    0.00    4.76
 -12  -5  12   -0.00    4.01
 -12  -5  12    1.47    5.49
 -12   5  13   32.12    9.75
  12  -5 -13   13.66    6.91
  12   5 -13   11.41    6.89
 -12  -5  13   28.16   10.52
 -12   5  14   28.17    9.14
  12  -5 -14    7.25    5.38
  12   5 -14   20.12    8.38
 -12  -5  14   29.59   10.56
 -12   5  15    3.48    5.91
  12  -5 -15    2.77    4.38
  12   5 -15    5.11    5.37
 -12   5  16    3.11    4.86
  12  -5 -16    0.00    3.79
  12   5 -16    1.65    4.66
 -12   5  17    4.47    4.77
  12  -5 -17    0.03    4.20
  12   5 -17    3.74    5.21
 -12   5  18    8.90    5.76
  12  -5 -18   17.07    7.52
  12   5 -18    6.77    6.36
 -12   5  19    4.38    4.91
  12  -5 -19    3.27    5.29
  12   5 -19    6.59    5.89
 -12   5  20    5.26    5.79
  12  -5 -20   12.79    6.81
  12   5 -20    0.00    5.01
 -12   5  21    1.35    4.67
  12  -5 -21    1.77    5.90
  12   5 -21   -0.00    3.55
 -12   5  22   -0.00    4.47
  12  -5 -22    5.37    6.34
  12   5 -22    0.26    5.18
 -12   5  23    4.13    4.84
  12  -5 -23    0.00    3.76
  12   5 -23    0.00    4.14
 -12   5  24    7.38    6.52
  12  -5 -24    1.32    4.91
  12   5 -24   28.22    9.52
 -12   5  25    0.55    5.79
  12  -5 -25    6.17    6.03
  12   5 -25    3.24    5.66
 -12   5  26   10.94    8.01
  12  -5 -26   -0.00    4.84
 -12   5  27   -0.00    3.83
  12  -5 -27   -0.00    5.06
 -12   5  28    4.90    6.02
  12  -5 -28   -0.00    6.41
 -12   5  29    0.30    6.51
 -12   5  30    4.98    5.96
 -12   6   1   18.77    7.24
 -12  -6   1   33.64    9.73
 -12   6   2   11.99    6.10
 -12  -6   2    2.87    4.11
 -12  -6   2    9.54    7.30
 -12   6   3    5.05    4.90
 -12  -6   3    3.93    5.43
 -12  -6   3    6.96    7.06
 -12   6   4    1.32    2.73
 -12  -6   4   -0.00    4.31
 -12  -6   4    3.78    6.03
 -12   6   5   47.78   10.88
 -12  -6   5   37.60   11.44
 -12  -6   5   32.73   11.35
 -12   6   6    9.20    6.58
 -12  -6   6   24.19    8.47
 -12  -6   6   25.13    9.46
 -12   6   7   13.81    6.39
  12   6  -7    0.00    4.53
 -12  -6   7   22.03    8.15
 -12  -6   7   17.93    8.48
 -12   6   8    3.50    4.05
  12   6  -8    2.76    4.02
 -12  -6   8    0.00    4.82
 -12  -6   8    5.32    6.28
 -12   6   9   -0.00    4.58
  12   6  -9   -0.00    3.16
 -12  -6   9   -0.00    4.91
 -12  -6   9    3.54    5.34
 -12   6  10   17.57    7.50
  12   6 -10    6.83    5.84
 -12  -6  10    5.87    5.76
 -12  -6  10    9.03    7.46
 -12   6  11   40.05   10.85
  12   6 -11   48.25   13.34
 -12  -6  11   52.87   12.76
 -12  -6  11   28.71   11.84
 -12   6  12    0.00    5.27
  12   6 -12   17.47    7.74
 -12  -6  12   18.55    8.92
 -12   6  13   -0.00    5.01
  12   6 -13    2.29    4.33
 -12  -6  13    3.27    4.52
 -12   6  14    0.00    3.68
  12   6 -14   -0.00    4.59
 -12  -6  14    2.32    4.57
 -12   6  15   -0.00    4.29
  12   6 -15    0.00    4.25
 -12   6  16    0.00    5.07
  12  -6 -16    6.77    5.43
  12   6 -16   12.21    7.47
 -12   6  17    0.00    4.66
  12  -6 -17    9.17    6.00
  12   6 -17   -0.00    4.65
 -12   6  18   11.38    6.37
  12  -6 -18    9.43    5.88
  12   6 -18   13.84    7.49
 -12   6  19    0.00    3.71
  12  -6 -19    1.78    3.91
  12   6 -19   12.38    6.77
 -12   6  20    1.92    5.22
  12  -6 -20   -0.00    5.21
  12   6 -20    6.60    5.13
 -12   6  21   10.81    6.14
  12  -6 -21    0.59    5.26
  12   6 -21   -0.00    4.84
 -12   6  22    2.33    5.56
  12  -6 -22    1.55    4.92
  12   6 -22   -0.00    5.15
 -12   6  23   -0.00    4.53
  12  -6 -23   10.98    6.93
  12   6 -23    4.00    5.03
 -12   6  24    0.00    4.44
  12  -6 -24   -0.00    5.19
  12   6 -24   -0.00    6.00
 -12   6  25   -0.00    5.68
  12  -6 -25    7.13    6.06
 -12   6  26    1.30    4.32
  12  -6 -26    3.03    5.56
 -12   6  27   15.15    8.69
  12  -6 -27    5.75    5.96
  12  -6 -28    3.30    5.76
 -12   7   1   -0.00    3.85
 -12  -7   1   11.46    6.79
 -12   7   2    9.27    4.87
 -12  -7   2   21.54    8.43
 -12   7   3   11.75    5.79
 -12  -7   3   18.51    7.72
 -12  -7   3    3.56    5.77
 -12   7   4    0.37    3.63
 -12  -7   4   -0.00    3.90
 -12  -7   4   10.59    7.98
 -12   7   5    0.00    4.35
 -12  -7   5    5.48    5.82
 -12  -7   5    9.01    6.84
 -12   7   6    1.82    2.89
 -12  -7   6   -0.00    4.29
 -12  -7   6   -0.00    6.08
 -12   7   7    1.47    4.24
 -12  -7   7    0.00    4.58
 -12   7   8   -0.00    3.98
  12   7  -8    0.00    5.22
 -12  -7   8   -0.00    5.02
 -12   7   9   43.43   10.69
  12   7  -9   67.66   14.95
 -12  -7   9   27.08   10.54
 -12   7  10   -0.00    4.49
  12   7 -10    0.88    4.95
 -12  -7  10    2.28    4.24
 -12   7  11   -0.00    4.56
  12   7 -11    1.90    4.11
 -12  -7  11   -0.00    4.67
 -12   7  12   -0.00    4.82
  12   7 -12   -0.00    4.26
 -12  -7  12    0.00    4.58
 -12   7  13    6.03    5.20
  12   7 -13    0.00    5.76
 -12  -7  13    9.24    6.25
 -12   7  14    5.27    5.38
  12   7 -14    2.73    6.58
 -12  -7  14   12.62    6.91
 -12   7  15   20.21    8.48
  12   7 -15   16.80    8.38
 -12  -7  15   24.14    9.00
 -12   7  16   -0.00    3.06
  12   7 -16    2.14    4.91
 -12  -7  16    2.36    4.68
 -12   7  17   -0.00    4.41
  12   7 -17   -0.00    4.62
 -12   7  18   -0.00    4.93
  12   7 -18    1.04    4.40
 -12   7  19    4.23    5.22
  12   7 -19   15.00    8.23
 -12   7  20   -0.00    5.74
  12   7 -20   -0.00    5.34
 -12   7  21    5.61    5.36
  12   7 -21    1.50    4.33
 -12   7  22   -0.00    6.02
  12   7 -22   -0.00    4.31
 -12   7  23   -0.00    5.05
  12  -7 -23    2.06    5.12
 -12   7  24    7.26    7.12
  12  -7 -24    2.13    5.36
  12  -7 -25   -0.00    4.90
  12  -7 -26    0.00    5.79
  12  -7 -27    3.35    5.91
  12  -7 -28    3.09    5.31
 -12   8   1   18.20    6.33
 -12  -8   1    0.00    5.81
 -12   8   2   -0.00    4.10
 -12  -8   2    0.60    4.33
 -12   8   3    0.00    4.03
 -12  -8   3    9.87    6.45
 -12   8   4   -0.00    4.05
 -12  -8   4   -0.00    5.34
 -12   8   5   12.74    5.97
 -12  -8   5   12.75    6.71
 -12   8   6    0.00    4.06
 -12  -8   6    2.48    5.19
 -12   8   7   26.74    8.40
 -12  -8   7   32.88   10.44
 -12   8   8   -0.00    3.77
 -12  -8   8    3.26    4.44
 -12   8   9    1.45    3.28
  12   8  -9   -0.00    5.70
 -12  -8   9    1.45    3.96
 -12   8  10    0.85    3.86
  12   8 -10    0.00    5.14
 -12  -8  10    2.72    5.13
 -12   8  11    9.36    5.71
  12   8 -11   11.35    6.86
 -12  -8  11   14.38    7.60
 -12   8  12    5.22    4.53
  12   8 -12   -0.00    6.12
 -12  -8  12    6.49    5.85
 -12   8  13    1.77    3.38
  12   8 -13   -0.00    7.75
 -12  -8  13    0.00    3.32
 -12   8  14   -0.00    3.94
  12   8 -14   -0.00    4.92
 -12  -8  14    2.95    5.49
 -12   8  15    3.07    5.00
  12   8 -15    4.19    5.97
 -12  -8  15   12.21    7.43
 -12   8  16    4.43    6.20
  12   8 -16    1.12    4.42
 -12  -8  16    3.58    4.45
 -12   8  17    2.06    5.59
  12   8 -17   13.87    7.62
 -12  -8  17   20.31    8.85
 -12   8  18    2.53    3.83
  12   8 -18    2.20    5.16
 -12  -8  18    1.24    4.38
 -12   8  19    1.05    5.44
  12   8 -19    0.00    3.70
 -12   8  20    3.55    5.03
  12   8 -20   -0.00    5.34
 -12   8  21   14.05    7.28
 -12   9   1    0.81    3.54
 -12  -9   1    0.00    4.50
 -12   9   2    2.30    3.20
 -12  -9   2    2.43    4.30
 -12   9   3   22.89    6.98
 -12  -9   3   19.53    8.27
 -12   9   4    1.85    4.31
 -12  -9   4    7.59    6.82
 -12   9   5    6.85    4.51
 -12  -9   5    9.13    6.21
 -12   9   6   -0.00    3.73
 -12  -9   6   -0.00    5.07
 -12   9   7    6.37    4.83
 -12  -9   7    0.10    4.38
 -12   9   8   -0.00    3.12
 -12  -9   8   -0.00    4.93
 -12   9   9   20.51    7.76
 -12  -9   9   56.19   12.90
 -12   9  10   -0.00    4.34
 -12  -9  10   -0.00    4.59
 -12   9  11    0.00    3.35
  12   9 -11    5.42    6.43
 -12  -9  11    5.83    4.83
 -12   9  12    0.00    4.19
  12   9 -12    0.00    5.13
 -12  -9  12    0.00    5.71
 -12   9  13    9.67    5.94
  12   9 -13    0.00    5.11
 -12  -9  13   16.68    7.79
 -12   9  14    2.17    5.08
  12   9 -14   -0.00    3.86
 -12  -9  14    1.11    4.43
 -12   9  15   19.22    7.40
  12   9 -15    4.18    4.99
 -12  -9  15    4.47    5.94
 -12   9  16   -0.00    3.84
  12   9 -16   -0.00    4.26
 -12  -9  16   13.42    6.67
 -12   9  17    5.08    5.05
  12   9 -17   -0.00    5.40
 -12  -9  17   -0.00    5.09
 -12   9  18   -0.00    4.66
  12   9 -18    0.00    4.27
 -12  -9  18   -0.00    5.39
 -12  10   1    6.24    4.19
 -12 -10   1   -0.00    5.11
 -12  10   2    1.81    2.95
 -12 -10   2    2.74    5.40
 -12  10   3    0.11    3.31
 -12 -10   3    4.12    5.83
 -12  10   4    1.00    3.01
 -12 -10   4   -0.00    3.82
 -12  10   5   -0.00    4.05
 -12 -10   5    5.52    6.14
 -12  10   6   -0.00    3.38
 -12 -10   6   -0.00    4.22
 -12  10   7    8.00    4.71
 -12 -10   7   27.76    9.45
 -12  10   8    0.99    3.72
 -12 -10   8    0.00    4.88
 -12  10   9    7.49    4.86
 -12 -10   9    0.65    4.18
 -12  10  10    3.68    3.77
 -12 -10  10    0.00    5.12
 -12  10  11    9.43    5.39
 -12 -10  11   19.54    8.70
 -12  10  12    1.68    4.16
  12  10 -12    0.00    4.90
 -12 -10  12    2.44    5.87
 -12  10  13    4.42    4.76
  12  10 -13    3.89    4.99
 -12 -10  13    3.45    5.00
 -12  10  14    2.72    4.22
  12  10 -14   -0.00    5.07
 -12 -10  14    5.65    5.43
 -12  10  15   12.37    5.88
  12  10 -15    3.57    5.80
 -12 -10  15    0.00    5.58
 -12 -10  16    6.24    6.98
 -12  11   1    1.96    2.82
 -12 -11   1    0.00    4.71
 -12  11   2   -0.00    3.14
 -12 -11   2    5.24    5.66
 -12  11   3   -0.00    2.79
 -12 -11   3    9.20    7.40
 -12  11   4    6.22    4.33
 -12 -11   4   -0.00    4.49
 -12  11   5    4.88    3.82
 -12 -11   5   11.89    6.96
 -12  11   6    0.00    3.74
 -12 -11   6   -0.00    4.64
 -12  11   7    4.16    4.49
 -12 -11   7    4.17    6.21
 -12  11   8   -0.00    4.26
 -12 -11   8    0.00    6.15
 -12  11   9   21.86    7.03
 -12 -11   9   16.44    8.18
 -12  11  10   -0.00    4.24
 -12 -11  10    7.50    6.34
 -12  11  11   -0.00    3.58
 -12 -11  11    0.84    5.47
 -12  12   1    4.07    3.85
 -12  12   2    1.58    2.85
 -12  12   3    3.05    3.62
 -12  12   4    0.10    2.62
 -12  12   5    0.00    3.77
 -12  12   6    0.00    3.42
 -12  13   1    1.94    3.37
 -12  13   2   -0.00    3.27
 -11   0   1  152.11   22.18
 -11   0   1  110.84   20.87
  11   0  -1  121.37   21.18
 -11   0   2    2.75    4.41
 -11   0   2    0.96    3.56
  11   0  -2   -0.00    3.95
 -11   0   3   18.62    6.99
 -11   0   3   26.78    9.09
  11   0  -3   39.26    9.94
 -11   0   4    0.06    3.09
 -11   0   4    1.64    3.82
  11   0  -4   -0.00    4.14
 -11   0   5  150.26   23.49
 -11   0   5  131.10   23.61
  11   0  -5  160.21   24.60
 -11   0   6   -0.00    3.96
  11   0  -6    0.44    3.60
 -11   0   7    8.01    6.00
  11   0  -7   -0.00    4.21
 -11   0   8    4.75    4.55
  11   0  -8   -0.00    3.39
 -11   0   9   27.76    9.78
  11   0  -9   32.26    9.42
 -11   0  10    1.92    4.87
  11   0 -10    5.65    5.09
 -11   0  11   58.68   14.64
  11   0 -11   78.01   15.28
 -11   0  12    1.69    4.61
  11   0 -12    1.73    3.36
 -11   0  13    3.18    4.58
  11   0 -13    6.75    4.94
 -11   0  14    4.12    5.92
  11   0 -14   -0.00    4.59
 -11   0  15   15.83    8.24
  11   0 -15   42.63   10.67
 -11   0  16    1.78    4.91
  11   0 -16    3.66    4.27
 -11   0  17   13.66    7.26
  11   0 -17    6.03    5.59
 -11   0  18   -0.00    6.02
  11   0 -18    0.19    3.88
 -11   0  19   17.69    8.64
  11   0 -19   19.92    8.67
 -11   0  20   10.29    6.98
  11   0 -20    1.59    3.66
 -11   0  21   33.54   11.90
  11   0 -21   29.88   10.36
 -11   0  22    3.08    5.39
  11   0 -22    4.51    5.82
 -11   0  23    0.75    4.64
  11   0 -23   -0.00    4.82
 -11   0  24    2.26    4.97
  11   0 -24   -0.00    5.76
 -11   0  25    9.52    7.17
  11   0 -25   14.13    8.10
 -11   0  26    0.00    5.13
  11   0 -26    5.53    5.70
  11   0 -27   12.40    7.88
  11   0 -28    0.00    5.43
  11   0 -29    2.17    4.82
  11   0 -30    1.58    5.23
 -11   1   1  108.78   20.13
  11   1  -1  149.30   22.66
 -11  -1   1  122.51   21.03
 -11  -1   1  127.66   21.77
 -11   1   2    2.92    4.88
  11   1  -2    3.47    3.93
 -11  -1   2   -0.00    3.32
 -11  -1   2    0.00    3.67
 -11   1   3   78.67   13.78
 -11   1   3   64.20   13.70
  11   1  -3   46.38   12.24
 -11  -1   3   56.93   12.66
 -11  -1   3   57.71   13.28
 -11   1   4    0.61    3.80
 -11   1   4    3.45    4.10
  11  -1  -4    1.41    4.02
  11   1  -4    3.69    4.92
 -11  -1   4   -0.00    3.52
 -11  -1   4   -0.00    4.07
 -11   1   5   -0.00    4.19
  11  -1  -5    6.73    5.46
  11   1  -5    4.60    5.27
 -11  -1   5    8.50    5.72
 -11  -1   5    5.90    5.08
 -11   1   6   -0.00    3.31
  11  -1  -6    6.26    4.94
  11   1  -6    0.89    4.47
 -11  -1   6   -0.00    4.18
 -11  -1   6    5.23    5.45
 -11   1   7   41.04   11.69
  11  -1  -7   59.84   13.05
  11   1  -7   79.34   14.77
 -11  -1   7   46.32   12.76
 -11   1   8   -0.00    5.02
  11  -1  -8    1.87    3.53
  11   1  -8    2.45    4.35
 -11  -1   8   -0.00    4.80
 -11   1   9   34.52   10.13
  11  -1  -9   27.50    9.24
  11   1  -9   33.63   10.33
 -11  -1   9   38.31   10.56
 -11   1  10    0.52    4.58
  11  -1 -10   -0.00    3.90
  11   1 -10    0.95    4.36
 -11  -1  10    0.00    4.43
 -11   1  11    8.01    6.10
  11  -1 -11    8.16    5.38
  11   1 -11    5.55    5.39
 -11  -1  11    8.10    6.06
 -11   1  12    4.19    5.51
  11  -1 -12    9.50    5.66
  11   1 -12    0.00    4.31
 -11  -1  12    6.00    6.25
 -11   1  13   32.92   11.10
  11  -1 -13   40.67   10.97
  11   1 -13   47.85   11.79
 -11  -1  13   26.32   10.19
 -11   1  14    0.71    4.30
  11  -1 -14   -0.00    3.84
  11   1 -14    4.86    4.77
 -11  -1  14    1.12    4.98
 -11   1  15   -0.00    4.05
  11  -1 -15    3.86    4.59
  11   1 -15   -0.00    4.88
 -11  -1  15    1.33    4.38
 -11   1  16    1.71    4.32
  11  -1 -16    1.50    4.23
  11   1 -16    0.80    4.88
 -11  -1  16   -0.00    5.09
 -11   1  17   25.70   10.18
  11  -1 -17    7.91    5.79
  11   1 -17   17.21    7.72
 -11  -1  17   29.44   10.17
 -11   1  18    4.29    6.14
  11  -1 -18    0.00    4.49
  11   1 -18   -0.00    4.78
 -11  -1  18   -0.00    4.62
 -11   1  19    0.00    4.82
  11  -1 -19    5.67    5.33
  11   1 -19   16.48    7.16
 -11  -1  19    0.00    5.17
 -11   1  20    4.40    4.96
  11  -1 -20    0.00    5.10
  11   1 -20    2.33    4.37
 -11  -1  20    5.00    5.64
 -11   1  21    0.00    5.62
  11  -1 -21    2.19    4.51
  11   1 -21   -0.00    4.14
 -11  -1  21    2.99    5.52
 -11   1  22    0.00    5.12
  11  -1 -22    1.85    4.85
  11   1 -22   -0.00    4.47
 -11  -1  22    0.00    5.57
 -11   1  23   36.01   11.56
  11  -1 -23   14.74    8.42
  11   1 -23   39.73   11.06
 -11  -1  23   41.93   13.27
 -11   1  24   -0.00    5.56
  11  -1 -24    3.08    5.40
  11   1 -24    0.07    5.24
 -11  -1  24    1.04    6.03
 -11   1  25   12.96    7.82
  11  -1 -25    4.90    6.09
  11   1 -25    0.88    4.65
 -11  -1  25    0.21    3.85
 -11   1  26    0.51    5.23
  11  -1 -26   15.08    8.12
  11   1 -26   -0.00    6.19
 -11   1  27    9.50    8.10
  11  -1 -27    0.00    5.33
  11   1 -27    7.33    6.83
 -11   1  28    0.00    4.30
  11  -1 -28   -0.00    4.99
  11   1 -28    2.12    5.67
  11  -1 -29    2.87    5.87
  11   1 -29    3.67    4.41
  11  -1 -30    1.03    5.81
  11   1 -30   -0.00    4.23
 -11   2   1   16.71    7.65
 -11  -2   1   54.15   11.23
 -11  -2   1   48.07   11.62
 -11   2   2    0.00    4.47
  11   2  -2    3.23    4.08
 -11  -2   2   -0.00    3.11
 -11  -2   2    2.60    3.80
 -11   2   3    0.00    4.11
  11   2  -3   11.11    6.44
 -11  -2   3   16.83    6.81
 -11  -2   3    8.46    5.98
 -11   2   4    6.71    4.46
  11   2  -4   13.48    5.89
 -11  -2   4    4.76    4.16
 -11  -2   4    1.68    4.87
 -11   2   5   56.78   12.70
  11   2  -5   70.01   14.05
 -11  -2   5   38.28   11.21
 -11  -2   5   75.13   14.95
 -11   2   6   11.86    6.56
  11  -2  -6   17.28    6.89
  11   2  -6   31.36    9.02
 -11  -2   6   28.02    8.32
 -11  -2   6   17.86    7.99
 -11   2   7    6.38    6.01
  11  -2  -7    5.04    5.07
  11   2  -7   16.85    7.69
 -11  -2   7   17.43    7.38
 -11  -2   7    5.00    5.16
 -11   2   8   18.41    7.80
  11  -2  -8   17.26    6.89
  11   2  -8   22.21    8.28
 -11  -2   8   13.66    7.25
 -11   2   9   42.80   11.38
  11  -2  -9   45.73   11.26
  11   2  -9   42.00   11.24
 -11  -2   9   34.99   11.22
 -11   2  10    4.53    5.08
  11  -2 -10    0.00    4.29
  11   2 -10    2.79    4.32
 -11  -2  10    5.81    5.27
 -11   2  11   40.83   11.12
  11  -2 -11   51.23   11.90
  11   2 -11   36.53   10.47
 -11  -2  11   19.82    9.11
 -11   2  12    0.00    4.35
  11  -2 -12    0.68    4.18
  11   2 -12   -0.00    4.11
 -11  -2  12   -0.00    4.42
 -11   2  13   -0.00    4.49
  11  -2 -13    0.00    3.33
  11   2 -13   -0.00    4.20
 -11  -2  13   -0.00    4.89
 -11   2  14    1.06    3.00
  11  -2 -14    2.00    3.76
  11   2 -14    0.00    3.81
 -11  -2  14   -0.00    4.69
 -11   2  15   21.49    9.09
  11  -2 -15   40.84   10.58
  11   2 -15   27.02    9.73
 -11  -2  15   31.69   10.98
 -11   2  16    6.06    5.69
  11  -2 -16    3.08    4.67
  11   2 -16    8.75    6.83
 -11  -2  16   12.55    7.40
 -11   2  17    5.48    6.25
  11  -2 -17    5.22    5.47
  11   2 -17   11.73    7.25
 -11  -2  17    1.49    5.65
 -11   2  18   -0.00    4.10
  11  -2 -18    1.73    5.12
  11   2 -18   -0.00    4.40
 -11  -2  18    2.27    5.70
 -11   2  19    6.51    5.95
  11  -2 -19    7.60    6.02
  11   2 -19    9.53    6.59
 -11  -2  19    9.40    6.77
 -11   2  20    0.93    4.82
  11  -2 -20   -0.00    4.47
  11   2 -20    0.00    4.49
 -11  -2  20    6.10    6.58
 -11   2  21   27.61   10.05
  11  -2 -21   18.47    8.43
  11   2 -21   34.30   10.79
 -11  -2  21   16.16    9.81
 -11   2  22   -8.68    7.67
  11  -2 -22   -0.00    4.51
  11   2 -22   -0.00    5.83
 -11  -2  22    1.43    5.73
 -11   2  23    3.28    6.04
  11  -2 -23   -0.00    4.82
  11   2 -23   -0.00    5.12
 -11  -2  23   -0.00    6.35
 -11   2  24    0.83    4.45
  11  -2 -24   -0.00    5.00
  11   2 -24    0.37    4.87
 -11   2  25    9.73    7.13
  11  -2 -25   12.83    7.33
  11   2 -25    8.30    7.09
 -11   2  26    6.64    6.96
  11  -2 -26    0.37    5.92
  11   2 -26   -0.00    5.21
 -11   2  27    8.81    6.83
  11  -2 -27   12.06    7.28
  11   2 -27   16.74    7.98
 -11   2  28   -0.00    3.69
  11  -2 -28   -0.00    6.38
  11   2 -28    8.78    6.58
 -11   2  29    1.10    6.15
  11  -2 -29    4.14    6.11
  11   2 -29    3.14    5.04
  11  -2 -30    1.97    5.07
  11   2 -30   -0.00    5.74
  11  -2 -31    6.40    6.99
 -11   3   1   10.33    5.36
 -11   3   1   12.00    5.98
  11  -3  -1   10.14    5.74
 -11  -3   1   26.15    8.29
 -11  -3   1   13.02    6.87
 -11   3   2   21.36    6.97
 -11   3   2   19.17    6.60
  11  -3  -2   11.70    5.89
 -11  -3   2   23.55    7.51
 -11  -3   2   10.28    6.30
 -11   3   3   39.58   11.76
  11   3  -3   81.45   15.33
 -11  -3   3   81.58   14.95
 -11  -3   3   66.88   14.72
 -11   3   4   15.70    6.29
  11   3  -4    6.61    5.25
 -11  -3   4   10.24    5.67
 -11  -3   4    9.54    6.93
 -11   3   5   -0.00    3.93
  11   3  -5    7.45    5.35
 -11  -3   5    9.85    6.51
 -11  -3   5    8.28    5.86
 -11   3   6   22.71    7.70
  11   3  -6   18.09    7.75
 -11  -3   6   17.14    7.60
 -11  -3   6   26.21    9.15
 -11   3   7   62.56   13.87
  11   3  -7   66.22   14.26
 -11  -3   7   74.76   14.48
 -11  -3   7   45.04   13.09
 -11   3   8    8.41    6.27
  11  -3  -8    9.31    5.69
  11   3  -8    5.98    5.91
 -11  -3   8    2.13    4.64
 -11  -3   8    6.53    5.57
 -11   3   9   18.77    7.46
  11  -3  -9    7.37    4.70
  11   3  -9   13.54    6.64
 -11  -3   9    6.03    5.64
 -11   3  10    1.86    4.74
  11  -3 -10    8.71    5.42
  11   3 -10   17.21    7.09
 -11  -3  10    9.20    6.90
 -11   3  11   14.84    7.00
  11  -3 -11    9.13    5.54
  11   3 -11    6.03    5.41
 -11  -3  11    7.52    5.76
 -11   3  12    9.76    6.93
  11  -3 -12    6.98    5.72
  11   3 -12   12.28    6.67
 -11  -3  12    4.22    5.19
 -11   3  13   26.97    9.42
  11  -3 -13   15.03    7.00
  11   3 -13   23.62    8.61
 -11  -3  13   11.69    7.56
 -11   3  14   -0.00    4.79
  11  -3 -14   -0.00    4.09
  11   3 -14    3.30    5.31
 -11  -3  14    1.86    4.42
 -11   3  15    0.94    4.92
  11  -3 -15   -0.00    4.44
  11   3 -15    5.07    5.56
 -11  -3  15    0.05    5.03
 -11   3  16    2.39    4.67
  11  -3 -16   -0.00    4.29
  11   3 -16   -0.00    4.21
 -11  -3  16    4.17    5.85
 -11   3  17    7.86    6.23
  11  -3 -17   16.70    7.18
  11   3 -17   19.08    8.32
 -11  -3  17    0.00    4.81
 -11   3  18    0.71    4.43
  11  -3 -18    7.77    6.28
  11   3 -18    0.00    5.96
 -11  -3  18    0.00    5.40
 -11   3  19   18.20    8.30
  11  -3 -19   14.13    7.15
  11   3 -19   18.83    8.78
 -11  -3  19   21.73    9.97
 -11   3  20    2.90    5.47
  11  -3 -20    8.47    5.67
  11   3 -20    0.00    5.57
 -11  -3  20    6.29    7.24
 -11   3  21    1.05    3.46
  11  -3 -21    2.63    5.30
  11   3 -21   -0.00    5.45
 -11  -3  21    6.93    6.25
 -11   3  22    6.48    5.84
  11  -3 -22    6.86    5.87
  11   3 -22    5.53    6.15
 -11   3  23   30.01   10.58
  11  -3 -23   33.63   11.04
  11   3 -23   37.99   11.82
 -11   3  24    2.53    5.89
  11  -3 -24    3.29    5.19
  11   3 -24   22.92    9.61
 -11   3  25   -0.00    5.67
  11  -3 -25    3.08    5.37
  11   3 -25    4.60    4.85
 -11   3  26   -0.00    4.72
  11  -3 -26   -0.00    4.39
  11   3 -26   -0.00    6.08
 -11   3  27   18.77    9.11
  11  -3 -27    3.75    6.15
  11   3 -27   20.82    9.04
 -11   3  28   -0.00    6.05
  11  -3 -28    0.00    5.40
  11   3 -28    8.87    6.42
 -11   3  29    1.66    5.27
  11  -3 -29    0.36    5.01
  11   3 -29    2.46    5.41
 -11   3  30    0.00    4.51
  11  -3 -30    2.00    5.95
  11  -3 -31    3.33    5.25
 -11   4   1   33.95    8.10
 -11   4   1   32.82    8.09
  11  -4  -1   28.35    7.88
 -11  -4   1    0.00    5.25
 -11  -4   1   30.59    9.35
 -11   4   2    0.00    4.06
 -11   4   2    2.33    4.25
  11  -4  -2   -0.00    3.02
 -11  -4   2   -0.00    4.09
 -11  -4   2    0.06    4.98
 -11   4   3    5.93    5.53
  11  -4  -3    5.76    4.83
 -11  -4   3   -0.00    4.15
 -11  -4   3    7.03    5.27
 -11   4   4    1.77    3.39
  11  -4  -4    6.44    4.97
  11   4  -4   20.44    7.61
 -11  -4   4    4.89    5.40
 -11  -4   4   10.63    6.29
 -11   4   5   72.12   13.29
  11   4  -5   35.43   10.49
 -11  -4   5   74.21   13.74
 -11  -4   5   23.88    9.80
 -11   4   6    6.68    4.79
  11   4  -6   19.36    7.96
 -11  -4   6   26.47    8.87
 -11  -4   6    9.84    6.17
 -11   4   7   17.92    6.93
  11   4  -7   12.70    7.32
 -11  -4   7   18.82    7.17
 -11  -4   7   18.15    8.04
 -11   4   8    1.30    4.21
  11   4  -8    0.00    4.17
 -11  -4   8    2.49    4.70
 -11  -4   8    4.48    4.82
 -11   4   9   42.41   10.85
  11  -4  -9   41.66   11.02
  11   4  -9   40.72   11.91
 -11  -4   9   62.12   12.95
 -11  -4   9   51.21   13.21
 -11   4  10    2.51    5.11
  11  -4 -10   12.45    5.93
  11   4 -10   12.57    6.83
 -11  -4  10   13.86    7.39
 -11   4  11   17.03    7.55
  11  -4 -11   17.69    7.41
  11   4 -11   39.71   10.69
 -11  -4  11   30.82   10.48
 -11   4  12    4.49    4.76
  11  -4 -12    0.55    2.88
  11   4 -12    1.17    3.99
 -11  -4  12   -0.00    4.04
 -11   4  13    2.25    4.51
  11  -4 -13    0.00    3.84
  11   4 -13    0.00    5.22
 -11  -4  13    3.03    5.31
 -11   4  14    4.52    4.63
  11  -4 -14    3.93    4.02
  11   4 -14    4.34    4.62
 -11  -4  14    0.00    4.83
 -11   4  15   20.05    7.90
  11  -4 -15   19.86    8.15
  11   4 -15   17.44    7.78
 -11  -4  15    8.72    6.51
 -11   4  16    0.00    4.87
  11  -4 -16    5.87    5.88
  11   4 -16   11.98    7.53
 -11  -4  16   19.73    8.74
 -11   4  17   -0.00    3.43
  11  -4 -17    1.80    3.97
  11   4 -17    2.53    4.83
 -11  -4  17   -0.00    3.97
 -11   4  18    1.15    4.29
  11  -4 -18   -0.00    5.19
  11   4 -18    0.00    5.25
 -11  -4  18    1.01    5.14
 -11   4  19    1.77    4.68
  11  -4 -19    3.17    4.20
  11   4 -19    4.39    6.49
 -11   4  20    1.77    4.28
  11  -4 -20    0.00    4.84
  11   4 -20    7.93    5.67
 -11   4  21    8.35    6.56
  11  -4 -21    6.74    6.62
  11   4 -21   50.57   12.27
 -11   4  22    0.00    4.49
  11  -4 -22   12.82    7.70
  11   4 -22    0.00    5.19
 -11   4  23    0.00    4.89
  11  -4 -23   -0.00    5.92
  11   4 -23   -0.00    5.75
 -11   4  24    7.43    7.22
  11  -4 -24   -4.50    6.17
  11   4 -24   11.36    7.07
 -11   4  25   11.02    7.16
  11  -4 -25   15.90    8.17
  11   4 -25    8.61    6.91
 -11   4  26    5.68    7.18
  11  -4 -26    5.24    7.09
  11   4 -26   14.83    8.00
 -11   4  27    1.96    6.05
  11  -4 -27    6.46    6.24
  11   4 -27    2.00    5.07
 -11   4  28   -0.00    6.58
  11  -4 -28   -0.00    4.57
  11   4 -28   -0.00    5.47
 -11   4  29   -0.00    5.99
  11  -4 -29    5.27    6.55
  11   4 -29    1.42    4.14
 -11   4  30    0.01    4.92
  11  -4 -30   -0.00    6.46
 -11   4  31    2.27    5.38
 -11   4  32    4.92    7.52
 -11   5   1    1.59    2.86
 -11  -5   1    6.69    5.42
 -11  -5   1    2.56    4.71
 -11   5   2   44.08   10.42
 -11  -5   2   57.90   12.75
 -11  -5   2   36.12   11.78
 -11   5   3   37.82    9.71
 -11  -5   3   65.10   13.37
 -11  -5   3   29.09   10.68
 -11   5   4    1.66    4.08
 -11  -5   4    2.07    3.96
 -11  -5   4   -0.00    4.14
 -11   5   5   -0.00    2.66
  11  -5  -5    0.00    3.70
  11   5  -5    4.01    5.37
 -11  -5   5    2.27    4.97
 -11  -5   5    0.11    3.93
 -11   5   6   17.98    6.69
  11  -5  -6   19.47    6.72
  11   5  -6   22.48    8.54
 -11  -5   6   17.95    7.26
 -11  -5   6    8.26    6.71
 -11   5   7   25.85    8.71
  11   5  -7   17.49    8.56
 -11  -5   7   39.35   10.29
 -11  -5   7   31.24   10.33
 -11   5   8   12.00    6.25
  11   5  -8    5.39    5.81
 -11  -5   8    6.68    5.85
 -11  -5   8   11.99    6.78
 -11   5   9   36.85    9.67
  11   5  -9   26.43    9.42
 -11  -5   9   33.08    9.71
 -11  -5   9   21.02    9.19
 -11   5  10    6.33    4.93
  11  -5 -10    4.22    3.81
  11   5 -10    6.10    5.11
 -11  -5  10    0.00    4.36
 -11  -5  10    3.59    5.37
 -11   5  11   10.39    5.81
  11  -5 -11   -0.00    3.26
  11   5 -11   23.02    8.54
 -11  -5  11    3.34    4.64
 -11  -5  11    8.75    6.93
 -11   5  12   19.74    8.09
  11  -5 -12   23.45    8.38
  11   5 -12   24.51    8.97
 -11  -5  12   31.67   10.45
 -11   5  13   32.29    9.20
  11  -5 -13   24.76    8.68
  11   5 -13   22.19    8.71
 -11  -5  13   19.53    9.25
 -11   5  14    4.81    4.76
  11  -5 -14    0.00    3.90
  11   5 -14   16.20    7.60
 -11  -5  14    3.40    6.28
 -11   5  15    2.09    4.00
  11  -5 -15   -0.00    3.23
  11   5 -15    4.56    4.75
 -11  -5  15   -0.00    4.91
 -11   5  16    0.19    3.56
  11  -5 -16    0.00    4.36
  11   5 -16   -0.00    4.77
 -11  -5  16   -0.00    4.96
 -11   5  17    2.97    5.01
  11  -5 -17    3.64    4.78
  11   5 -17    2.32    5.29
 -11   5  18   22.40    8.62
  11  -5 -18   17.14    7.81
  11   5 -18   31.11   10.35
 -11   5  19   23.78    8.78
  11  -5 -19   12.29    7.41
  11   5 -19   32.22   10.42
 -11   5  20    1.76    5.23
  11  -5 -20    1.08    4.27
  11   5 -20    0.88    3.75
 -11   5  21    4.24    5.58
  11  -5 -21    1.68    4.57
  11   5 -21    3.81    5.11
 -11   5  22    8.13    6.70
  11  -5 -22    0.00    5.72
  11   5 -22   13.26    7.04
 -11   5  23   42.49   11.71
  11  -5 -23   21.90   10.14
  11   5 -23   19.66    8.50
 -11   5  24    3.20    4.91
  11  -5 -24    4.46    6.41
  11   5 -24    8.59    6.48
 -11   5  25    3.74    6.13
  11  -5 -25    3.02    5.40
  11   5 -25    7.61    5.56
 -11   5  26    0.00    5.41
  11  -5 -26   -0.00    4.46
  11   5 -26    0.00    5.35
 -11   5  27    4.65    6.18
  11  -5 -27   -0.00    5.37
  11   5 -27    0.00    5.40
 -11   5  28   14.62    8.27
  11  -5 -28    1.53    6.05
  11   5 -28   18.10    7.96
 -11   5  29    1.60    5.97
  11  -5 -29    0.00    5.96
 -11   5  30    0.00    5.72
  11  -5 -30    0.00    6.44
 -11   5  31    2.20    5.94
 -11   5  32    2.74    5.95
 -11   5  33   -0.00    6.15
 -11   6   1   24.79    7.38
 -11  -6   1   21.23    7.84
 -11  -6   1   21.63    9.08
 -11   6   2    1.72    3.76
 -11  -6   2    2.84    4.39
 -11  -6   2    0.74    4.87
 -11   6   3    2.67    3.97
 -11  -6   3    6.36    5.33
 -11  -6   3    5.66    6.33
 -11   6   4   33.25    8.61
 -11  -6   4   27.11    9.20
 -11  -6   4   26.83   10.21
 -11   6   5    7.15    5.46
 -11  -6   5   27.25    8.72
 -11  -6   5    8.97    6.22
 -11   6   6   24.81    8.13
  11   6  -6   35.71   10.18
 -11  -6   6   10.26    6.80
 -11  -6   6   16.59    8.46
 -11   6   7    7.68    5.62
  11   6  -7    9.19    6.88
 -11  -6   7   14.16    6.67
 -11  -6   7    4.72    5.52
 -11   6   8   12.17    5.89
  11   6  -8   19.08    8.04
 -11  -6   8   24.49    8.60
 -11  -6   8   16.29    8.22
 -11   6   9    7.62    4.52
  11   6  -9   -0.00    5.94
 -11  -6   9   14.49    7.28
 -11  -6   9   12.32    6.96
 -11   6  10   28.78    8.48
  11  -6 -10    3.82    5.04
  11   6 -10   15.10    8.61
 -11  -6  10   16.34    8.00
 -11  -6  10   18.83    8.53
 -11   6  11   13.39    6.27
  11  -6 -11    8.06    5.71
  11   6 -11    9.25    6.79
 -11  -6  11   11.64    6.24
 -11  -6  11    7.04    6.85
 -11   6  12    6.78    5.58
  11  -6 -12    5.56    4.96
  11   6 -12    8.68    6.24
 -11  -6  12    4.24    5.63
 -11  -6  12    4.37    5.43
 -11   6  13   10.41    6.20
  11  -6 -13    3.30    4.33
  11   6 -13    2.57    4.35
 -11  -6  13    7.44    5.19
 -11   6  14   17.07    7.41
  11  -6 -14   14.76    7.07
  11   6 -14   22.56    8.63
 -11   6  15   18.82    7.61
  11  -6 -15    5.54    5.55
  11   6 -15    4.99    7.10
 -11   6  16   12.91    6.91
  11  -6 -16   22.89    9.11
  11   6 -16   25.79    9.59
 -11   6  17    2.43    4.37
  11  -6 -17   -0.00    4.06
  11   6 -17    4.11    5.39
 -11   6  18    2.93    4.18
  11  -6 -18    5.50    5.73
  11   6 -18    0.79    3.97
 -11   6  19    4.99    5.87
  11  -6 -19    2.90    4.55
  11   6 -19    7.35    5.41
 -11   6  20    0.00    4.69
  11  -6 -20    3.63    5.38
  11   6 -20   -0.00    3.53
 -11   6  21   10.10    6.27
  11  -6 -21    7.97    5.93
  11   6 -21   -0.00    4.12
 -11   6  22   -0.00    4.55
  11  -6 -22    4.16    5.46
  11   6 -22    5.58    5.23
 -11   6  23   -0.00    4.49
  11  -6 -23    1.63    4.95
  11   6 -23    0.00    4.80
 -11   6  24    2.05    5.62
  11  -6 -24   -0.00    6.24
  11   6 -24    1.14    3.33
 -11   6  25    8.24    6.76
  11  -6 -25    4.10    6.26
  11   6 -25    1.43    4.24
 -11   6  26    0.00    4.91
  11  -6 -26    0.00    5.82
  11   6 -26   19.11    7.98
 -11   6  27    4.72    5.83
  11  -6 -27    1.51    5.10
  11   6 -27    0.44    4.78
 -11   6  28   -0.00    4.44
  11  -6 -28   -0.00    5.89
 -11   6  29    5.89    6.80
  11  -6 -29    7.27    6.42
 -11   6  30   -0.00    4.86
  11  -6 -30    7.83    6.50
 -11   6  31    1.89    5.62
 -11   7   1    6.01    4.58
 -11  -7   1    9.25    5.84
 -11   7   2   23.42    7.33
 -11  -7   2   37.42   10.27
 -11   7   3   -0.00    3.20
 -11  -7   3    5.70    4.68
 -11  -7   3    7.02    6.01
 -11   7   4   19.04    6.98
 -11  -7   4   37.83   10.21
 -11  -7   4   14.76    8.30
 -11   7   5    8.10    5.21
 -11  -7   5    5.08    5.44
 -11  -7   5    0.85    5.29
 -11   7   6   14.71    5.72
 -11  -7   6    8.20    6.66
 -11  -7   6   17.71    8.01
 -11   7   7   -0.00    3.26
  11   7  -7   -0.00    4.15
 -11  -7   7   -0.00    4.42
 -11  -7   7    0.71    3.62
 -11   7   8   32.34    9.41
  11   7  -8   54.77   12.82
 -11  -7   8   45.03   11.52
 -11  -7   8   21.53    9.95
 -11   7   9   14.78    6.34
  11   7  -9   38.90   11.63
 -11  -7   9   45.26   10.93
 -11   7  10    1.94    4.07
  11   7 -10   -0.00    4.53
 -11  -7  10    2.80    5.20
 -11   7  11    1.54    3.94
  11   7 -11    0.54    4.04
 -11  -7  11    0.53    3.58
 -11   7  12   48.02   11.32
  11   7 -12   29.91   10.53
 -11  -7  12   32.47   10.70
 -11   7  13    6.25    4.66
  11   7 -13   11.10    6.50
 -11  -7  13    9.40    6.77
 -11   7  14   10.36    5.97
  11   7 -14    7.88    7.17
 -11  -7  14   11.56    6.92
 -11   7  15    0.01    4.47
  11   7 -15    2.96    4.70
 -11   7  16   -0.00    4.33
  11  -7 -16    7.41    5.54
  11   7 -16    1.29    3.70
 -11   7  17    1.45    4.29
  11  -7 -17    7.15    4.94
  11   7 -17    5.95    5.94
 -11   7  18   10.43    6.99
  11  -7 -18   19.79    7.57
  11   7 -18   17.70    8.06
 -11   7  19    0.05    3.90
  11  -7 -19   14.08    7.39
  11   7 -19   -0.00    3.84
 -11   7  20    6.22    6.72
  11  -7 -20   -0.00    3.75
  11   7 -20    0.24    4.06
 -11   7  21   -0.00    4.61
  11  -7 -21   -0.00    5.23
  11   7 -21    0.27    4.31
 -11   7  22   -0.00    5.02
  11  -7 -22    7.34    5.98
  11   7 -22    9.34    7.04
 -11   7  23    3.60    5.07
  11  -7 -23    2.09    4.97
  11   7 -23    0.00    5.42
 -11   7  24    2.84    4.88
  11  -7 -24    1.23    4.80
  11   7 -24   -0.00    5.15
 -11   7  25    5.09    5.36
  11  -7 -25    0.72    4.42
  11   7 -25    4.49    5.85
 -11   7  26    0.00    5.32
  11  -7 -26    0.40    4.68
  11   7 -26   -0.00    4.29
 -11   7  27    1.62    4.90
  11  -7 -27    0.00    4.45
 -11   7  28    7.93    6.50
  11  -7 -28    5.67    5.48
 -11   7  29    4.33    6.00
  11  -7 -29    0.00    5.66
  11  -7 -30   -0.00    6.78
 -11   8   1    1.82    2.94
 -11  -8   1    0.00    4.69
 -11   8   2    2.70    3.65
 -11  -8   2   11.72    6.74
 -11   8   3    2.59    3.93
 -11  -8   3   -0.00    4.98
 -11   8   4   50.63   10.58
 -11  -8   4   31.65   10.57
 -11   8   5    7.45    4.24
 -11  -8   5   -0.00    4.20
 -11   8   6   32.45    8.67
 -11  -8   6   31.21   10.03
 -11   8   7    0.00    3.06
 -11  -8   7    5.13    4.88
 -11   8   8   -0.00    3.02
  11   8  -8    3.58    4.60
 -11  -8   8    2.99    4.52
 -11   8   9   -0.00    4.26
  11   8  -9   12.07    6.15
 -11  -8   9   10.22    6.26
 -11   8  10   31.74    9.13
  11   8 -10   26.42    9.47
 -11  -8  10   23.43    9.14
 -11   8  11    0.87    4.47
  11   8 -11    5.20    5.34
 -11  -8  11   -0.00    2.94
 -11   8  12   -0.00    3.55
  11   8 -12    7.06    6.10
 -11  -8  12    8.68    5.59
 -11   8  13   -0.00    3.20
  11   8 -13    0.00    5.16
 -11  -8  13    9.36    6.27
 -11   8  14   -0.00    4.84
  11   8 -14   -0.00    5.56
 -11  -8  14   -0.00    4.96
 -11   8  15   12.21    6.16
  11   8 -15   -0.00    5.18
 -11  -8  15   13.93    6.64
 -11   8  16   17.15    7.33
  11   8 -16   12.90    8.17
 -11  -8  16   26.79    9.71
 -11   8  17    2.81    4.99
  11   8 -17   -0.00    5.22
 -11  -8  17    2.11    5.24
 -11   8  18    0.87    3.52
  11   8 -18    4.83    5.91
 -11   8  19    3.74    5.03
  11   8 -19    2.92    5.02
 -11   8  20   12.59    7.32
  11   8 -20   -0.00    6.39
 -11   8  21   -0.00    4.42
  11   8 -21    0.00    5.46
 -11   8  22    6.43    5.62
  11   8 -22   16.77    8.91
 -11   8  23   -0.00    4.33
  11  -8 -23   -0.00    4.78
  11   8 -23   -0.00    3.81
 -11   8  24   -0.00    3.41
  11  -8 -24    6.96    6.01
  11   8 -24    2.54    6.77
 -11   8  25   -0.00    5.76
  11  -8 -25    5.81    6.04
 -11   8  26   15.90    8.37
  11  -8 -26   29.99   10.34
  11  -8 -27    6.59    6.32
  11  -8 -28    0.25    6.05
  11  -8 -29   -0.00    6.26
 -11   9   1    5.21    4.28
 -11  -9   1    1.80    4.43
 -11   9   2   25.03    7.28
 -11  -9   2   32.95   10.55
 -11   9   3   -0.00    3.43
 -11  -9   3   -0.00    5.03
 -11   9   4   14.04    5.55
 -11  -9   4   20.44    8.20
 -11   9   5    0.00    4.21
 -11  -9   5    2.76    4.01
 -11   9   6    0.89    3.59
 -11  -9   6    4.03    5.53
 -11   9   7    0.00    3.40
 -11  -9   7   -0.00    4.45
 -11   9   8   24.42    8.44
 -11  -9   8   44.17   11.78
 -11   9   9   -0.00    4.00
 -11  -9   9    3.17    5.26
 -11   9  10    0.00    3.47
  11   9 -10    3.72    4.50
 -11  -9  10    0.23    4.22
 -11   9  11    1.82    3.98
  11   9 -11    5.99    7.15
 -11  -9  11    1.31    4.39
 -11   9  12    8.24    6.34
  11   9 -12   13.74    7.28
 -11  -9  12   24.58    8.80
 -11   9  13   -0.00    5.38
  11   9 -13    6.13    5.87
 -11  -9  13    1.17    3.78
 -11   9  14   10.85    5.80
  11   9 -14   18.78    8.37
 -11  -9  14   17.99    7.44
 -11   9  15   -0.00    4.05
  11   9 -15   -0.00    4.44
 -11  -9  15   -0.00    3.99
 -11   9  16    6.09    5.89
  11   9 -16   -0.00    5.71
 -11  -9  16    2.97    4.74
 -11   9  17    7.90    5.07
  11   9 -17   -0.00    3.82
 -11  -9  17   -0.00    4.02
 -11   9  18    6.22    5.45
  11   9 -18   15.06    8.07
 -11  -9  18   26.21    9.28
 -11   9  19    3.04    4.15
  11   9 -19   -0.00    3.76
 -11  -9  19   -0.00    5.02
 -11   9  20   -0.00    3.05
  11   9 -20    3.99    5.31
 -11   9  21    1.48    3.93
  11   9 -21    1.39    4.62
 -11   9  22    4.07    5.26
  11   9 -22    7.15    8.06
 -11   9  23    4.38    5.01
  11   9 -23    0.28    4.57
 -11  10   1   -0.00    2.40
 -11 -10   1    1.58    4.40
 -11  10   2    4.44    3.80
 -11 -10   2    3.30    4.58
 -11  10   3    0.26    3.03
 -11 -10   3   -0.00    3.74
 -11  10   4   12.42    5.67
 -11 -10   4    0.00    5.82
 -11  10   5   -0.00    3.35
 -11 -10   5    0.00    4.63
 -11  10   6    8.93    5.37
 -11 -10   6   16.71    7.26
 -11  10   7    2.23    3.69
 -11 -10   7    3.00    4.75
 -11  10   8    1.41    3.97
 -11 -10   8   11.15    7.27
 -11  10   9   -0.00    3.12
 -11 -10   9    1.82    4.60
 -11  10  10   12.76    6.42
 -11 -10  10   17.69    8.18
 -11  10  11   -0.00    4.03
 -11 -10  11    2.22    4.47
 -11  10  12    0.00    3.45
  11  10 -12    3.23    6.70
 -11 -10  12    0.00    4.92
 -11  10  13    0.28    2.83
  11  10 -13    5.89    6.13
 -11 -10  13   -0.00    4.92
 -11  10  14    7.96    4.88
  11  10 -14   21.41    8.64
 -11 -10  14    9.12    6.90
 -11  10  15   -0.00    4.29
  11  10 -15    6.10    5.84
 -11 -10  15    1.98    4.18
 -11  10  16    6.11    5.29
  11  10 -16    2.71    6.17
 -11 -10  16   15.56    8.05
 -11  10  17    4.53    4.32
  11  10 -17    0.00    4.23
 -11 -10  17    1.06    4.79
 -11  10  18   -0.00    3.64
  11  10 -18    5.25    5.84
 -11 -10  18   -0.00    4.82
 -11  10  19   -0.00    3.51
  11  10 -19    4.74    5.72
 -11 -10  19    1.72    4.48
 -11  10  20   11.92    6.86
  11  10 -20   17.87    8.77
 -11 -10  20    7.43    7.04
  11  10 -21   -0.00    5.55
 -11 -10  21   -0.00    4.66
 -11  11   1    0.00    3.61
 -11 -11   1    0.00    4.30
 -11  11   2    6.10    4.08
 -11 -11   2   18.00    7.49
 -11  11   3   -0.00    2.64
 -11 -11   3    3.42    5.32
 -11  11   4    0.00    3.32
 -11 -11   4   17.62    7.51
 -11  11   5    0.70    2.96
 -11 -11   5   -0.00    4.55
 -11  11   6    0.37    2.96
 -11 -11   6   -0.00    5.46
 -11  11   7    0.00    2.86
 -11 -11   7    0.00    4.87
 -11  11   8   30.69    8.38
 -11 -11   8   27.79   10.28
 -11  11   9   -0.00    3.81
 -11 -11   9    7.46    5.89
 -11  11  10   -0.00    2.63
 -11 -11  10   -0.00    3.66
 -11  11  11    0.00    3.34
 -11 -11  11   -0.00    4.20
 -11  11  12   11.42    6.02
 -11 -11  12   22.42    8.44
 -11  11  13   -0.00    3.76
  11  11 -13   -0.00    5.45
 -11 -11  13   -0.00    3.81
 -11  11  14   12.33    5.63
  11  11 -14    0.00    4.34
 -11 -11  14    1.10    5.03
 -11  11  15    0.30    3.40
  11  11 -15   -0.00    5.81
 -11 -11  15    2.85    4.58
 -11  11  16   -0.00    3.19
  11  11 -16    0.09    4.59
 -11 -11  16    5.97    6.42
  11  11 -17    7.15    6.60
 -11 -11  17    4.74    6.18
  11  11 -18    0.00    6.18
 -11 -11  18   16.27    8.44
 -11  12   1    0.46    3.08
 -11 -12   1    4.97    5.11
 -11  12   2    2.75    3.05
 -11 -12   2    1.48    4.38
 -11  12   3    0.21    2.46
 -11 -12   3    6.73    6.57
 -11  12   4    6.08    4.26
 -11 -12   4    5.78    5.79
 -11  12   5    0.00    3.05
 -11 -12   5    1.64    4.42
 -11  12   6    5.51    3.90
 -11 -12   6    2.63    5.09
 -11  12   7    0.68    2.57
 -11 -12   7    1.11    5.15
 -11  12   8    0.54    2.46
 -11 -12   8    1.98    3.87
 -11  12   9    0.03    3.28
 -11 -12   9    3.32    5.68
 -11  12  10    0.00    3.33
 -11 -12  10   -0.00    4.58
 -11  12  11    0.00    3.14
 -11 -12  11    5.76    5.33
 -11  12  12   -0.00    3.46
 -11 -12  12    3.37    4.97
 -11 -12  13    2.02    4.79
 -11 -12  14    2.85    5.16
 -11 -12  15    2.94    4.72
 -11  13   1   -0.00    2.72
 -11 -13   1    6.90    6.31
 -11  13   2    5.46    3.78
 -11 -13   2    4.21    5.77
 -11  13   3   -0.00    2.74
 -11 -13   3    7.72    6.59
 -11  13   4    2.52    3.30
 -11 -13   4    9.33    5.96
 -11  13   5   -0.00    2.49
 -11 -13   5   -0.00    5.03
 -11  13   6    1.08    2.83
 -11 -13   6   -0.00    5.32
 -11  13   7   -0.00    2.29
 -11 -13   7    3.29    5.28
 -11  13   8    5.36    3.99
 -11 -13   8    7.15    6.11
 -11 -13   9    4.03    4.86
 -11  14   1    0.73    2.54
 -11  14   2    1.50    2.59
 -11  14   3    4.14    3.29
 -11  14   4    3.27    3.06
 -10   0   1   -0.00    3.72
 -10   0   2   19.53    7.60
 -10   0   3    3.74    5.32
 -10   0   4  137.10   22.71
 -10   0   5    1.33    4.47
 -10   0   6   25.85    8.37
 -10   0   7    0.00    4.93
  10   0  -7   -0.00    3.74
 -10   0   8    7.26    5.35
  10   0  -8   22.92    7.93
 -10   0   9   -0.00    3.41
  10   0  -9    2.49    4.29
 -10   0  10  151.01   27.10
  10   0 -10  206.93   28.53
 -10   0  11   -0.00    5.78
  10   0 -11    0.00    3.62
 -10   0  12    0.00    4.88
  10   0 -12    0.21    3.85
 -10   0  13   -0.00    4.41
  10   0 -13    0.00    4.47
 -10   0  14    0.35    5.92
  10   0 -14   30.40    8.85
 -10   0  15    0.02    4.83
  10   0 -15    1.59    4.22
 -10   0  16   20.60    9.41
  10   0 -16   35.35   10.22
 -10   0  17    6.42    5.72
  10   0 -17    1.17    4.51
 -10   0  18   23.62   10.09
  10   0 -18   18.18    9.16
 -10   0  19    1.76    5.74
  10   0 -19   -0.00    4.47
 -10   0  20   50.40   13.72
  10   0 -20   49.72   12.85
 -10   0  21   -0.00    5.56
  10   0 -21   -0.00    5.31
 -10   0  22    3.78    5.94
  10   0 -22   -0.00    5.40
 -10   0  23    2.53    5.53
  10   0 -23   -0.00    4.01
 -10   0  24    9.14    7.84
  10   0 -24   14.01    7.77
 -10   0  25    0.67    4.31
  10   0 -25    1.45    4.13
 -10   0  26   25.70   10.53
  10   0 -26   17.82    9.51
 -10   0  27   -0.00    4.38
  10   0 -27   -0.00    5.15
  10   0 -28   -0.00    5.96
  10   0 -29   -0.00    4.92
  10   0 -30   17.70    8.70
  10   0 -31    5.46    7.33
  10   0 -32    8.35    7.38
 -10   1   1   -0.00    3.58
 -10   1   1    2.53    4.00
  10  -1  -1   -0.00    3.41
 -10  -1   1   -0.00    2.95
 -10   1   2  163.56   22.93
 -10   1   2  127.39   22.02
  10  -1  -2  136.56   22.41
 -10  -1   2  140.21   23.12
 -10   1   3   14.74    6.28
 -10   1   3   13.81    6.40
  10  -1  -3   10.64    6.29
 -10  -1   3   13.88    6.66
 -10   1   4    2.15    3.92
  10   1  -4    2.30    3.04
 -10  -1   4    6.86    4.97
 -10  -1   4    0.00    3.56
 -10   1   5   14.15    6.78
  10   1  -5   17.33    7.43
 -10  -1   5   19.92    7.18
 -10  -1   5   11.30    6.70
  10   1  -6  110.40   19.59
 -10  -1   6  115.14   20.26
 -10   1   7    1.30    3.47
  10   1  -7    6.83    5.20
 -10  -1   7   13.37    5.88
 -10   1   8   73.44   14.90
  10   1  -8   66.37   14.26
 -10  -1   8   71.37   15.42
 -10   1   9    1.15    3.89
  10  -1  -9    1.09    4.48
  10   1  -9    3.16    4.21
 -10  -1   9   -0.00    4.67
 -10   1  10   -0.00    5.33
  10  -1 -10    0.00    5.14
  10   1 -10   -0.00    2.75
 -10  -1  10    0.20    3.57
 -10   1  11    2.94    5.72
  10  -1 -11   23.49    7.68
  10   1 -11   16.58    6.86
 -10  -1  11   14.97    7.67
 -10   1  12  111.45   19.36
  10  -1 -12  100.51   18.12
  10   1 -12   85.56   17.30
 -10  -1  12   87.09   18.47
 -10   1  13    6.78    6.14
  10  -1 -13    7.66    5.02
  10   1 -13    4.21    5.05
 -10  -1  13   -0.00    3.76
 -10   1  14   12.19    7.06
  10  -1 -14   20.51    7.58
  10   1 -14   14.91    7.07
 -10  -1  14   24.94    9.28
 -10   1  15   -0.00    3.90
  10  -1 -15   -0.00    4.75
  10   1 -15    1.63    4.04
 -10  -1  15   -0.00    5.77
 -10   1  16   32.40   10.57
  10  -1 -16   27.46    9.44
  10   1 -16   46.46   11.34
 -10  -1  16   31.05   10.47
 -10   1  17   -0.00    4.50
  10  -1 -17   -0.00    4.71
  10   1 -17   -0.00    3.64
 -10  -1  17   -0.00    4.51
 -10   1  18   16.64    7.88
  10  -1 -18   11.54    7.59
  10   1 -18   38.85   10.27
 -10  -1  18   24.32    9.23
 -10   1  19    0.20    4.93
  10  -1 -19    5.44    5.67
  10   1 -19   -0.00    5.01
 -10  -1  19   -0.00    3.79
 -10   1  20    0.30    4.92
  10  -1 -20    6.28    5.61
  10   1 -20    0.90    3.19
 -10  -1  20    0.00    4.61
 -10   1  21    5.01    5.10
  10  -1 -21    2.07    5.11
  10   1 -21    2.89    5.10
 -10  -1  21    3.90    6.36
 -10   1  22   72.31   16.78
  10  -1 -22   97.21   18.37
  10   1 -22   89.66   17.45
 -10  -1  22   52.07   15.79
 -10   1  23   -0.00    4.56
  10  -1 -23   -0.00    4.67
  10   1 -23   -0.00    3.67
 -10  -1  23    1.07    5.50
 -10   1  24    4.76    6.02
  10  -1 -24    0.00    4.35
  10   1 -24    5.38    5.66
 -10  -1  24    0.61    4.64
 -10   1  25    0.00    3.53
  10  -1 -25    2.46    4.97
  10   1 -25    0.11    5.50
 -10  -1  25   -0.00    5.12
 -10   1  26    0.24    3.62
  10  -1 -26    7.60    5.76
 -10   1  27    2.67    5.08
  10  -1 -27    3.72    5.60
  10   1 -27    5.75    6.65
 -10   1  28   17.43    8.74
  10  -1 -28   12.70    8.20
  10   1 -28   20.26    9.44
  10  -1 -29    3.40    5.97
  10   1 -29   -0.00    5.69
  10  -1 -30    4.35    5.58
  10   1 -30    1.32    5.78
  10  -1 -31    0.00    5.79
  10   1 -31    7.00    6.36
  10  -1 -32   -0.00    5.34
  10   1 -32    9.19    5.81
 -10   2   1    3.58    3.81
 -10   2   1    7.23    4.38
  10  -2  -1   -0.00    3.51
  10   2  -1    3.79    4.37
 -10  -2   1    0.00    3.93
 -10  -2   1    1.94    4.52
 -10   2   2    1.32    3.63
 -10   2   2   -0.00    3.67
  10  -2  -2    4.49    4.52
  10   2  -2    3.15    4.60
 -10  -2   2    4.76    5.32
 -10  -2   2    0.00    3.85
 -10   2   3    3.44    4.36
  10  -2  -3   -0.00    3.70
  10   2  -3   -0.00    3.50
 -10  -2   3   -0.00    3.87
 -10  -2   3    0.00    4.00
 -10   2   4  222.43   26.65
  10  -2  -4  132.04   23.46
  10   2  -4  147.85   24.68
 -10  -2   4  145.52   24.22
 -10  -2   4  164.18   25.83
 -10   2   5   44.71   10.73
  10  -2  -5   64.23   12.02
  10   2  -5   30.50    9.61
 -10  -2   5   40.16   10.50
 -10  -2   5   32.94   10.74
 -10   2   6   53.65   11.49
  10   2  -6   46.15   11.18
 -10  -2   6   36.78   10.22
 -10  -2   6   36.91   11.12
 -10   2   7    6.09    5.98
  10   2  -7   12.75    6.53
 -10  -2   7   -0.00    4.60
 -10   2   8   15.42    6.74
  10   2  -8    7.46    5.36
 -10  -2   8    7.79    5.53
 -10   2   9   23.04    8.01
  10   2  -9    4.43    5.00
 -10  -2   9    6.96    5.43
 -10   2  10   71.64   15.65
  10  -2 -10   91.00   16.41
  10   2 -10   84.86   16.85
 -10  -2  10   95.50   17.99
 -10   2  11   11.96    6.78
  10  -2 -11   16.16    6.48
  10   2 -11    5.49    5.46
 -10  -2  11   13.39    6.71
 -10   2  12    3.66    4.60
  10  -2 -12   -0.00    4.15
  10   2 -12    0.35    3.70
 -10  -2  12    0.00    4.67
 -10   2  13   -0.00    4.78
  10  -2 -13   -0.00    3.99
  10   2 -13   -0.00    3.50
 -10  -2  13   -0.00    4.20
 -10   2  14    9.88    6.12
  10  -2 -14   20.25    7.83
  10   2 -14   15.40    7.57
 -10  -2  14   13.39    7.27
 -10   2  15   25.76    8.95
  10  -2 -15    4.46    5.66
  10   2 -15   26.33    8.97
 -10  -2  15   21.99    9.40
 -10   2  16    5.46    5.88
  10  -2 -16    6.78    5.48
  10   2 -16    0.00    4.68
 -10  -2  16   15.93    7.91
 -10   2  17   -0.00    5.00
  10  -2 -17    0.42    3.79
  10   2 -17   -0.00    4.64
 -10  -2  17    3.45    5.87
 -10   2  18   -0.00    3.35
  10  -2 -18    2.37    5.42
  10   2 -18    0.00    4.71
 -10  -2  18    3.43    6.34
 -10   2  19   -0.00    4.81
  10  -2 -19    8.54    6.57
  10   2 -19    8.68    6.14
 -10  -2  19    3.96    6.02
 -10   2  20   27.76   10.57
  10  -2 -20   29.54   10.04
  10   2 -20   56.28   12.97
 -10  -2  20   33.92   11.93
 -10   2  21   -0.00    4.58
  10  -2 -21    4.88    6.31
  10   2 -21   -0.00    3.77
 -10  -2  21    2.01    5.28
 -10   2  22   -0.00    4.71
  10  -2 -22    8.63    6.90
  10   2 -22    7.02    5.24
 -10  -2  22   11.15    7.47
 -10   2  23   -0.00    4.79
  10  -2 -23    0.00    4.00
  10   2 -23    0.00    3.70
 -10  -2  23    0.00    5.33
 -10   2  24   18.54    9.24
  10  -2 -24   18.72    8.23
  10   2 -24   20.09    8.53
 -10   2  25    0.00    5.34
  10  -2 -25    7.95    6.75
  10   2 -25    5.31    6.36
 -10   2  26   13.71    8.02
  10  -2 -26   21.74    8.52
  10   2 -26   13.57    7.67
 -10   2  27    4.18    5.63
  10  -2 -27   -0.00    4.76
  10   2 -27   -0.00    5.98
 -10   2  28    4.10    5.44
  10  -2 -28    1.54    5.35
  10   2 -28    4.85    5.65
 -10   2  29    2.56    5.46
  10  -2 -29    0.00    5.67
  10   2 -29    3.05    4.70
  10  -2 -30    9.00    6.64
  10   2 -30    5.77    6.84
  10  -2 -31   13.36    8.00
  10   2 -31    7.19    6.42
  10  -2 -32    6.33    5.97
  10   2 -32   -0.00    4.33
 -10   3   1   10.78    4.77
 -10   3   1    6.59    5.20
  10  -3  -1    8.13    4.93
 -10  -3   1    9.74    5.29
 -10  -3   1   18.51    7.67
 -10   3   2  102.96   17.91
 -10   3   2  104.03   18.56
  10  -3  -2  108.68   18.41
  10   3  -2  125.52   20.62
 -10  -3   2  147.73   21.13
 -10  -3   2  104.22   19.92
 -10   3   3   66.87   12.82
  10  -3  -3   76.41   13.22
  10   3  -3   55.45   13.11
 -10  -3   3   66.50   13.48
 -10  -3   3   35.96   11.94
 -10   3   4   -0.00    3.11
  10  -3  -4    0.03    2.83
  10   3  -4   -0.00    4.02
 -10  -3   4    2.95    4.00
 -10  -3   4    0.00    3.88
 -10   3   5   13.46    5.97
  10  -3  -5    6.87    5.19
  10   3  -5    7.01    7.18
 -10  -3   5   16.58    6.74
 -10  -3   5    7.96    6.06
 -10   3   6   39.52    9.86
  10  -3  -6   33.21    9.01
  10   3  -6   41.18   10.16
 -10  -3   6    9.99    7.10
 -10  -3   6   40.06   10.50
 -10   3   7   21.15    7.33
  10  -3  -7   12.20    5.75
  10   3  -7    8.76    5.66
 -10  -3   7   14.33    6.45
 -10  -3   7   10.76    6.71
 -10   3   8   79.26   15.02
  10   3  -8   66.22   14.71
 -10  -3   8   71.12   15.87
 -10   3   9   10.09    5.56
  10   3  -9   11.13    5.86
 -10  -3   9   13.72    6.86
 -10   3  10    1.27    3.89
  10   3 -10    2.94    4.64
 -10  -3  10    2.40    4.49
 -10   3  11   17.10    7.14
  10  -3 -11   10.07    5.66
  10   3 -11   12.87    6.36
 -10  -3  11   -0.00    4.36
 -10   3  12   70.62   13.94
  10  -3 -12   71.68   13.55
  10   3 -12   45.97   12.26
 -10  -3  12   35.93   11.97
 -10   3  13    3.68    4.76
  10  -3 -13    3.67    4.84
  10   3 -13    0.00    4.52
 -10  -3  13   -0.00    4.07
 -10   3  14    9.40    5.94
  10  -3 -14    0.00    4.30
  10   3 -14    8.97    5.24
 -10  -3  14    0.00    4.92
 -10   3  15    4.28    5.41
  10  -3 -15    0.00    4.18
  10   3 -15    3.43    4.93
 -10  -3  15    6.30    5.96
 -10   3  16   37.64   10.71
  10  -3 -16   27.56    9.45
  10   3 -16   45.98   11.84
 -10  -3  16   19.78    9.69
 -10   3  17   10.57    7.02
  10  -3 -17   10.14    6.33
  10   3 -17   29.58    9.21
 -10  -3  17   26.45    9.70
 -10   3  18   15.92    7.58
  10  -3 -18   35.96   10.34
  10   3 -18   36.66   10.43
 -10  -3  18   12.76    8.01
 -10   3  19    8.40    6.45
  10  -3 -19    6.03    5.22
  10   3 -19   11.93    6.67
 -10  -3  19    9.32    6.72
 -10   3  20    0.00    5.77
  10  -3 -20    6.95    5.53
  10   3 -20   -0.00    4.06
 -10  -3  20   -0.00    4.95
 -10   3  21    4.05    5.59
  10  -3 -21    4.65    5.97
  10   3 -21    7.70    6.53
 -10  -3  21    5.30    7.08
 -10   3  22   36.46   11.45
  10  -3 -22   51.30   12.77
  10   3 -22   28.74    9.94
 -10   3  23    1.49    5.18
  10  -3 -23    4.18    5.31
  10   3 -23    5.72    5.92
 -10   3  24   -0.00    4.85
  10  -3 -24   -0.00    5.08
  10   3 -24    0.00    4.06
 -10   3  25    8.87    6.16
  10  -3 -25   -0.00    4.91
  10   3 -25    1.66    5.59
 -10   3  26   -0.00    4.35
  10  -3 -26    5.66    7.15
  10   3 -26   28.32    9.39
 -10   3  27    2.36    6.17
  10  -3 -27   10.99    6.50
  10   3 -27    8.45    6.76
 -10   3  28    5.47    6.54
  10  -3 -28    2.26    5.00
  10   3 -28   21.09    8.26
 -10   3  29    2.06    5.40
  10  -3 -29    3.92    5.82
  10   3 -29   -0.00    4.77
 -10   3  30    3.01    5.75
  10  -3 -30    1.25    4.76
  10   3 -30   -0.00    4.91
 -10   3  31   -0.00    5.60
  10  -3 -31   -0.00    5.10
  10   3 -31    9.34    6.15
  10  -3 -32   10.53    7.12
 -10   4   1    2.03    3.48
 -10   4   1    0.00    3.49
  10  -4  -1    6.14    4.65
 -10  -4   1    4.72    4.86
 -10  -4   1    3.13    4.31
 -10   4   2    5.42    4.22
  10  -4  -2    4.44    4.29
 -10  -4   2    4.02    4.50
 -10  -4   2    3.00    3.88
 -10   4   3   10.15    5.58
  10  -4  -3    0.84    3.58
  10   4  -3    9.27    5.40
 -10  -4   3   10.87    5.56
 -10  -4   3    9.89    6.74
 -10   4   4   87.10   15.20
  10  -4  -4  109.60   16.05
  10   4  -4   92.57   17.31
 -10  -4   4   63.17   15.04
 -10  -4   4   61.51   15.55
 -10   4   5   34.33    9.85
  10  -4  -5   37.64    9.42
  10   4  -5   38.86   10.67
 -10  -4   5   63.72   12.63
 -10  -4   5   31.87   10.53
 -10   4   6   71.03   13.42
  10  -4  -6   41.67   11.22
  10   4  -6   64.63   14.18
 -10  -4   6   72.86   14.11
 -10   4   7    0.28    3.61
  10  -4  -7   -0.00    3.00
  10   4  -7    0.56    4.15
 -10  -4   7    0.43    4.29
 -10   4   8   44.31   12.46
  10  -4  -8   89.19   14.86
  10   4  -8   76.50   15.29
 -10  -4   8   82.42   15.52
 -10   4   9   -0.00    3.86
  10   4  -9   14.58    7.45
 -10   4  10   28.00    8.73
  10   4 -10   24.67    8.44
 -10   4  11    4.56    5.01
  10   4 -11    1.62    3.72
 -10   4  12    1.87    4.58
  10  -4 -12   -0.00    3.72
  10   4 -12   -0.00    4.43
 -10   4  13   -0.00    3.35
  10  -4 -13    3.60    5.37
  10   4 -13    0.14    3.36
 -10   4  14   31.78    9.75
  10  -4 -14   25.05    9.12
  10   4 -14   57.30   12.28
 -10   4  15   11.30    6.91
  10  -4 -15    1.26    4.41
  10   4 -15   16.96    7.43
 -10  -4  15    3.47    6.23
 -10   4  16   16.03    7.82
  10  -4 -16    7.69    6.00
  10   4 -16   33.15   10.10
 -10  -4  16   21.07    8.43
 -10   4  17    1.65    5.74
  10  -4 -17    5.37    4.66
  10   4 -17    1.95    4.60
 -10  -4  17   -0.00    4.39
 -10   4  18    4.50    5.27
  10  -4 -18    9.04    5.41
  10   4 -18    3.85    5.14
 -10  -4  18    0.00    5.95
 -10   4  19   11.43    7.02
  10  -4 -19   12.76    7.61
  10   4 -19    4.27    5.22
 -10  -4  19    3.93    5.35
 -10   4  20   30.13   10.00
  10  -4 -20   17.04    7.98
  10   4 -20   31.76   10.91
 -10   4  21   14.34    7.68
  10  -4 -21   24.73    8.99
  10   4 -21   27.39    9.90
 -10   4  22    9.32    7.09
  10  -4 -22   14.71    7.65
  10   4 -22   11.33    7.12
 -10   4  23   12.43    8.07
  10  -4 -23   -0.00    4.16
  10   4 -23    4.04    6.12
 -10   4  24    5.07    6.01
  10  -4 -24    6.94    6.77
  10   4 -24   31.78   10.31
 -10   4  25   13.05    7.95
  10  -4 -25    7.56    7.12
  10   4 -25    9.97    7.03
 -10   4  26    6.59    6.44
  10  -4 -26   15.87    7.92
  10   4 -26    8.73    5.94
 -10   4  27    1.28    4.43
  10  -4 -27    1.80    5.35
  10   4 -27   -0.00    3.19
 -10   4  28    4.60    6.60
  10  -4 -28   11.08    6.90
  10   4 -28    8.63    6.97
 -10   4  29    3.12    6.20
  10  -4 -29    2.15    4.26
  10   4 -29    5.94    5.61
 -10   4  30    7.66    7.49
  10  -4 -30   -0.00    5.85
  10   4 -30    7.50    6.51
 -10   4  31   10.57    7.30
  10  -4 -31   -0.00    6.31
  10   4 -31    0.00    4.35
 -10   4  32    9.47    7.86
  10  -4 -32   -0.00    6.25
 -10   5   1   38.67    9.16
 -10   5   1   61.98   11.48
  10  -5  -1   38.91    9.31
 -10  -5   1   59.19   12.77
 -10  -5   1   44.90   11.98
 -10   5   2  151.34   26.52
  10  -5  -2  194.01   27.39
 -10  -5   2  287.69   32.55
 -10  -5   2  193.66   30.60
 -10   5   3   10.78    5.61
  10  -5  -3   25.96    7.28
 -10  -5   3   24.78    8.48
 -10   5   4    1.70    3.61
  10  -5  -4    0.00    3.05
  10   5  -4    4.01    5.23
  10   5  -4   -0.00    5.14
 -10  -5   4   -0.00    4.22
 -10   5   5    0.16    3.48
  10  -5  -5    6.84    4.24
  10   5  -5    2.98    4.28
  10   5  -5    5.15    5.19
 -10  -5   5   10.99    5.53
 -10   5   6   43.66   10.28
  10  -5  -6   31.13    8.53
  10   5  -6   25.87    9.36
  10   5  -6   28.77   10.23
 -10  -5   6   53.36   11.59
 -10   5   7   32.80    8.93
  10  -5  -7   45.76   10.02
  10   5  -7   49.92   11.71
  10   5  -7   28.97   10.08
 -10  -5   7   38.85   10.35
 -10   5   8   22.61    7.84
  10  -5  -8   23.81    7.71
  10   5  -8   31.87   10.16
  10   5  -8   24.06    8.88
 -10  -5   8   20.40    8.47
 -10   5   9    3.09    4.19
  10   5  -9    2.78    4.50
 -10  -5   9    0.45    3.44
 -10   5  10    0.32    2.87
  10   5 -10    0.00    4.73
 -10  -5  10   -0.00    4.28
 -10   5  11   21.14    7.15
  10   5 -11    7.69    5.52
 -10   5  12   26.74    9.01
  10  -5 -12   23.05    8.34
  10   5 -12   36.41    9.89
 -10   5  13   19.76    7.57
  10  -5 -13   17.75    7.24
  10   5 -13   16.34    8.39
 -10   5  14    1.91    4.21
  10  -5 -14    4.20    4.80
  10   5 -14    0.00    4.05
 -10   5  15    0.36    4.63
  10  -5 -15    1.92    4.10
  10   5 -15    3.98    4.98
 -10   5  16    5.42    5.13
  10  -5 -16    1.43    4.52
  10   5 -16   -0.00    4.34
 -10   5  17   40.38   11.54
  10  -5 -17   35.98   10.61
  10   5 -17   38.16   11.51
 -10   5  18   24.82    8.69
  10  -5 -18   11.42    7.23
  10   5 -18   34.18   10.15
 -10   5  19    0.71    4.23
  10  -5 -19    0.93    3.69
  10   5 -19    0.75    3.78
 -10   5  20   -0.00    4.14
  10  -5 -20   -0.00    4.70
  10   5 -20    0.32    4.17
 -10   5  21    0.00    4.46
  10  -5 -21    3.83    5.52
  10   5 -21    4.67    5.39
  10  -5 -22   25.33    9.63
  10   5 -22   21.14    9.35
 -10   5  23    5.83    6.14
  10  -5 -23    6.15    6.16
  10   5 -23    9.84    6.95
 -10   5  24    1.44    3.75
  10  -5 -24   -0.00    4.97
  10   5 -24    2.53    5.50
 -10   5  25    0.49    5.38
  10  -5 -25   -0.00    4.89
  10   5 -25   -0.00    5.56
 -10   5  26    0.00    4.88
  10  -5 -26    3.82    5.57
  10   5 -26   14.31    7.61
 -10   5  27    6.69    6.51
  10  -5 -27   17.56    8.60
  10   5 -27    3.87    5.48
 -10   5  28    3.59    5.33
  10  -5 -28    7.66    7.17
  10   5 -28    6.02    6.59
 -10   5  29   -0.00    4.39
  10  -5 -29   -0.00    4.56
  10   5 -29    4.03    5.53
 -10   5  30    4.02    5.77
  10  -5 -30    3.75    5.76
  10   5 -30    0.00    6.34
 -10   5  31    0.00    5.11
  10  -5 -31    0.94    5.89
 -10   5  32    0.00    4.94
  10  -5 -32    3.35    6.97
 -10   5  33    5.41    6.59
 -10   6   1    0.04    2.96
 -10  -6   1    3.95    4.91
 -10  -6   1   -0.00    4.12
 -10   6   2   12.02    5.04
 -10  -6   2    0.00    4.61
 -10   6   3   20.25    6.51
  10   6  -3   11.91    6.93
 -10  -6   3   12.32    6.35
 -10   6   4   13.06    5.30
  10   6  -4   15.20    7.87
 -10  -6   4   -0.00    4.12
 -10   6   5   21.09    6.92
  10  -6  -5   14.14    5.58
  10   6  -5   25.83    8.37
  10   6  -5   16.22    7.58
 -10  -6   5   23.99    8.42
 -10   6   6   23.07    7.76
  10  -6  -6   18.67    7.17
  10   6  -6   24.57    9.05
  10   6  -6   32.84   10.28
 -10  -6   6   62.80   12.67
 -10   6   7    2.39    3.99
  10  -6  -7    0.01    3.50
  10   6  -7    0.00    5.02
  10   6  -7    0.79    3.83
 -10  -6   7   -0.00    4.18
 -10   6   8    7.36    4.84
  10  -6  -8    0.00    3.58
  10   6  -8   -0.00    4.14
  10   6  -8    6.75    5.59
 -10  -6   8    0.00    4.65
 -10   6   9   40.90   10.42
  10  -6  -9   38.94   10.10
  10   6  -9   59.24   13.39
  10   6  -9   47.23   12.55
 -10  -6   9   51.43   12.60
 -10   6  10   36.67    9.54
  10   6 -10   23.04    8.94
 -10  -6  10   37.10   10.36
 -10   6  11    9.85    5.63
  10   6 -11    8.67    6.06
 -10  -6  11    0.89    5.56
 -10   6  12    2.21    4.52
  10   6 -12    6.55    6.26
 -10   6  13   10.39    5.45
  10  -6 -13   10.24    5.70
  10   6 -13   12.69    7.39
 -10   6  14   11.09    6.36
  10  -6 -14    4.25    4.80
  10   6 -14    7.75    5.20
 -10   6  15   17.04    7.17
  10  -6 -15   21.33    8.58
  10   6 -15   34.01   10.05
 -10   6  16    1.19    3.12
  10  -6 -16   -0.00    4.13
  10   6 -16   12.20    6.81
 -10   6  17    3.34    4.68
  10  -6 -17   -0.00    4.15
  10   6 -17    0.44    3.80
 -10   6  18    3.13    5.28
  10  -6 -18    0.00    5.26
  10   6 -18    8.79    6.86
 -10   6  19   14.54    7.02
  10  -6 -19   22.05    8.33
  10   6 -19   11.98    7.20
 -10   6  20   13.73    6.57
  10  -6 -20    2.07    4.63
  10   6 -20    8.78    5.82
 -10   6  21    7.14    6.31
  10  -6 -21    0.13    4.95
  10   6 -21    8.30    5.87
 -10   6  22    2.00    4.56
  10  -6 -22   -0.00    4.85
  10   6 -22    0.00    4.83
 -10   6  23    5.23    5.18
  10  -6 -23    8.16    6.13
  10   6 -23    6.21    6.03
 -10   6  24   -0.00    3.15
  10  -6 -24   10.19    7.16
  10   6 -24    0.00    4.84
 -10   6  25    5.66    5.83
  10  -6 -25    9.12    7.61
  10   6 -25    5.03    5.16
 -10   6  26    1.26    4.07
  10  -6 -26   14.46    7.57
  10   6 -26    0.46    4.88
 -10   6  27    1.50    5.09
  10  -6 -27   -0.00    5.77
  10   6 -27   -0.00    5.79
 -10   6  28    0.74    4.49
  10  -6 -28    2.38    5.78
  10   6 -28   -0.00    5.85
 -10   6  29    4.33    5.60
  10  -6 -29    2.10    4.61
  10   6 -29    1.05    5.99
 -10   6  30   -0.00    4.26
  10  -6 -30    8.26    6.69
  10   6 -30    0.00    5.79
 -10   6  31    2.20    6.11
  10  -6 -31   17.93    9.44
 -10   6  32    0.11    5.06
 -10   6  33    0.00    6.46
 -10   6  34    3.89    5.74
 -10   7   1   62.31   12.42
 -10  -7   1   90.83   16.66
 -10   7   2    4.18    4.03
  10   7  -2    7.17    5.74
 -10  -7   2    0.00    4.97
 -10   7   3   19.23    6.41
  10   7  -3   20.49    8.79
 -10  -7   3   20.03    8.01
 -10   7   4   -0.00    3.06
  10   7  -4    5.12    6.01
 -10  -7   4   -0.00    3.27
 -10   7   5   63.33   11.53
  10   7  -5   37.63   12.48
 -10  -7   5   51.34   12.74
 -10   7   6   10.04    4.60
  10   7  -6   25.26    9.13
  10   7  -6    4.29    5.71
 -10  -7   6    1.37    3.51
 -10   7   7   41.30    9.70
  10   7  -7   39.90   11.97
 -10  -7   7   41.32   11.13
 -10   7   8   16.67    6.57
  10   7  -8    4.13    5.59
 -10  -7   8    8.96    6.04
 -10   7   9    0.00    3.90
  10   7  -9   -0.00    4.89
 -10  -7   9   -0.00    3.96
 -10   7  10   -0.00    4.25
  10   7 -10   -0.00    4.36
 -10  -7  10    1.58    4.78
 -10   7  11   14.63    6.63
  10   7 -11    0.00    4.70
 -10  -7  11   10.20    6.34
 -10   7  12    0.00    3.44
  10   7 -12    1.28    4.85
 -10  -7  12    7.48    5.84
 -10   7  13   36.92    9.84
  10  -7 -13   25.88    8.12
  10   7 -13   19.35    9.09
 -10  -7  13   15.37    8.64
 -10   7  14    2.70    4.70
  10  -7 -14    3.57    4.38
  10   7 -14   -0.00    5.42
 -10   7  15   -0.00    4.59
  10  -7 -15   -0.00    4.22
  10   7 -15    2.10    5.51
 -10   7  16   11.24    5.55
  10  -7 -16    6.38    5.27
  10   7 -16    0.00    4.15
 -10   7  17   16.49    7.37
  10  -7 -17   22.41    8.32
  10   7 -17    8.94    6.90
 -10   7  18    2.57    4.61
  10  -7 -18   -0.00    4.67
  10   7 -18    0.00    5.13
 -10   7  19    2.17    4.57
  10  -7 -19    2.19    5.21
  10   7 -19    4.80    5.33
 -10   7  20    0.15    4.41
  10  -7 -20    0.52    4.93
  10   7 -20    2.56    4.48
 -10   7  21    6.32    5.81
  10  -7 -21    4.50    4.80
  10   7 -21   15.75    7.09
 -10   7  22    7.68    6.95
  10  -7 -22    1.63    4.70
  10   7 -22   -0.00    4.14
 -10   7  23    9.20    6.67
  10  -7 -23    6.19    6.35
  10   7 -23   11.38    7.10
 -10   7  24    3.69    4.55
  10  -7 -24   -0.00    4.19
  10   7 -24    3.63    5.89
 -10   7  25    0.00    3.98
  10  -7 -25   -0.00    4.74
  10   7 -25    2.00    5.20
 -10   7  26    1.93    4.65
  10  -7 -26   -0.00    5.12
  10   7 -26   -0.00    3.85
 -10   7  27    6.88    6.88
  10  -7 -27   13.29    8.34
  10   7 -27    8.98    7.38
 -10   7  28    0.00    6.99
  10  -7 -28    6.83    6.50
  10   7 -28    2.47    5.00
 -10   7  29    4.89    5.84
  10  -7 -29   11.40    7.36
  10   7 -29   -0.00    5.82
 -10   7  30    2.33    5.57
  10  -7 -30    2.45    5.30
 -10   7  31    0.00    4.87
  10  -7 -31    0.00    6.66
 -10   7  32    0.07    4.68
 -10   7  33   12.40    8.26
 -10   8   1   10.29    4.79
 -10  -8   1   14.54    6.86
 -10   8   2    0.00    3.13
 -10  -8   2    0.00    4.73
 -10   8   3   33.14    8.30
 -10  -8   3   49.35   12.09
 -10   8   4   23.08    6.96
 -10  -8   4   22.12    9.19
 -10   8   5   68.04   12.92
 -10  -8   5   70.49   15.23
 -10   8   6    4.56    4.18
  10   8  -6   11.33    7.73
 -10  -8   6   17.36    7.39
 -10   8   7    4.52    4.07
  10   8  -7    2.59    4.32
 -10  -8   7    0.61    3.94
 -10   8   8    3.33    4.10
  10   8  -8   -0.00    5.97
  10   8  -8    0.14    3.53
 -10  -8   8   11.99    5.56
 -10   8   9   13.84    5.85
  10   8  -9   -0.00    5.31
  10   8  -9   13.66    7.37
 -10  -8   9    1.27    4.50
 -10   8  10   15.82    6.05
  10   8 -10    3.70    4.90
  10   8 -10   13.60    7.02
 -10  -8  10   12.34    7.29
 -10   8  11   24.15    7.88
  10   8 -11   22.82    8.51
  10   8 -11    4.75    5.77
 -10  -8  11   36.83   10.02
 -10   8  12    1.67    3.40
  10   8 -12    6.12    6.91
 -10  -8  12    0.00    4.99
 -10   8  13    0.00    2.62
  10   8 -13    7.81    5.68
 -10  -8  13    4.77    5.07
 -10   8  14    2.66    4.23
  10   8 -14    2.33    4.82
 -10  -8  14   -0.00    4.93
 -10   8  15   30.69    8.53
  10   8 -15   16.83    8.22
 -10  -8  15   27.54    9.26
 -10   8  16    2.63    4.01
  10   8 -16    3.27    4.61
 -10   8  17    4.56    4.09
  10  -8 -17    2.56    4.80
  10   8 -17   -0.00    4.76
 -10   8  18   -0.00    3.57
  10  -8 -18   -0.00    3.98
  10   8 -18    2.46    4.68
 -10   8  19   25.61    9.12
  10  -8 -19   32.45   10.24
  10   8 -19   24.47    9.36
 -10   8  20    2.76    4.30
  10  -8 -20   -0.00    4.48
  10   8 -20    2.08    5.32
 -10   8  21    3.48    5.45
  10  -8 -21    1.12    4.36
  10   8 -21    2.55    5.41
 -10   8  22    2.23    4.17
  10  -8 -22    0.00    4.38
  10   8 -22   -0.00    4.53
 -10   8  23   24.10    8.63
  10  -8 -23   12.70    6.92
  10   8 -23    4.50    5.44
 -10   8  24   -0.00    5.80
  10  -8 -24    5.34    5.84
  10   8 -24    4.16    5.38
 -10   8  25   -0.00    5.46
  10  -8 -25    5.69    5.56
  10   8 -25   11.81    7.48
 -10   8  26    3.18    5.57
  10  -8 -26    8.66    7.49
  10   8 -26   -0.00    4.57
 -10   8  27   -0.00    4.77
  10  -8 -27    0.59    3.48
  10   8 -27    1.15    4.46
 -10   8  28    4.83    5.46
  10  -8 -28   -0.00    4.89
  10   8 -28    4.84    6.86
 -10   8  29    3.77    6.15
  10  -8 -29    3.61    5.68
 -10   8  30    1.19    4.70
  10  -8 -30    3.51    5.42
  10  -8 -31    1.79    5.96
 -10   9   1   33.13    8.00
  10   9  -1   25.35   10.31
 -10  -9   1   52.53   12.53
 -10   9   2    9.29    4.61
  10   9  -2    4.73    4.70
 -10  -9   2    5.78    5.09
 -10   9   3   24.56    7.23
  10   9  -3   40.42   12.56
 -10  -9   3   41.91   10.84
 -10   9   4    0.00    3.44
  10   9  -4    0.00    4.77
 -10  -9   4    0.00    5.53
 -10   9   5    3.75    4.14
  10   9  -5    6.52    5.56
 -10  -9   5   10.22    6.75
 -10   9   6   -0.00    2.95
  10   9  -6   -0.00    4.54
 -10  -9   6   -0.00    4.45
 -10   9   7   30.78    8.46
  10   9  -7   41.62   12.27
 -10  -9   7   42.66   11.55
 -10   9   8    8.93    4.64
  10   9  -8    1.18    5.21
 -10  -9   8   16.68    7.29
 -10   9   9    6.51    4.32
  10   9  -9    3.74    4.89
  10   9  -9   -0.00    4.74
 -10  -9   9    1.83    4.63
 -10   9  10    3.97    4.07
  10   9 -10   15.31    7.05
  10   9 -10   18.70    8.01
 -10  -9  10    5.53    5.48
 -10   9  11   21.58    7.07
  10   9 -11   19.62    9.11
  10   9 -11   29.22   10.27
 -10  -9  11   39.98   10.78
 -10   9  12   -0.00    3.53
  10   9 -12    4.01    4.36
  10   9 -12    0.00    3.68
 -10  -9  12   -0.00    4.62
 -10   9  13    1.74    3.55
  10   9 -13   17.70    8.19
 -10  -9  13   22.65    8.62
 -10   9  14    0.00    2.83
  10   9 -14   -0.00    5.09
 -10  -9  14   -0.00    4.67
 -10   9  15    0.00    3.84
  10   9 -15    1.38    5.22
 -10  -9  15   -0.00    5.17
 -10   9  16   -0.00    4.00
  10   9 -16   -0.00    4.84
 -10  -9  16    3.17    6.20
 -10   9  17   32.92   10.05
  10   9 -17   36.30   11.65
 -10  -9  17   33.13   10.53
 -10   9  18    0.75    3.20
  10   9 -18    4.07    5.17
 -10   9  19    0.22    3.42
  10   9 -19   -0.00    5.45
 -10   9  20    2.98    4.71
  10   9 -20   -0.00    3.68
 -10   9  21    1.94    4.62
  10   9 -21    8.47    6.53
 -10   9  22   -0.00    4.17
  10   9 -22    3.27    5.87
 -10   9  23    2.57    5.40
  10   9 -23    3.38    5.64
 -10   9  24   -0.00    4.37
  10  -9 -24   -0.00    5.18
  10   9 -24    9.45    6.22
 -10   9  25   -0.00    4.40
  10  -9 -25   -0.00    3.62
  10   9 -25    1.45    5.15
 -10   9  26    0.15    3.98
  10  -9 -26   -0.00    4.88
  10   9 -26   -0.00    5.39
 -10   9  27    8.05    6.93
  10  -9 -27    7.77    6.86
  10  -9 -28    0.41    5.23
  10  -9 -29    9.44    7.36
  10  -9 -30    2.14    5.66
 -10  10   1   10.44    4.42
  10  10  -1    3.54    5.63
 -10 -10   1    4.99    5.59
 -10  10   2    0.56    3.14
  10  10  -2   -0.00    5.15
 -10 -10   2   -0.00    4.77
 -10  10   3    8.57    4.15
  10  10  -3   11.58    6.90
 -10 -10   3   17.61    7.55
 -10  10   4    1.78    2.51
  10  10  -4    3.04    4.87
 -10 -10   4    2.63    5.02
 -10  10   5   32.75    8.04
  10  10  -5   29.61   11.08
 -10 -10   5   40.97   10.99
 -10  10   6    1.07    2.77
  10  10  -6   10.99    7.02
 -10 -10   6    3.76    4.51
 -10  10   7    4.90    4.25
  10  10  -7   21.19    8.39
 -10 -10   7    8.97    6.15
 -10  10   8    0.00    2.92
  10  10  -8    4.19    4.98
 -10 -10   8   -0.00    4.33
 -10  10   9   26.14    7.56
  10  10  -9   48.37   12.73
 -10 -10   9   22.69    8.62
 -10  10  10   -0.00    2.94
  10  10 -10   -0.00    4.40
 -10 -10  10   -0.00    2.73
 -10  10  11    7.06    4.22
  10  10 -11    3.17    4.28
  10  10 -11    3.66    4.84
 -10 -10  11   10.63    6.06
 -10  10  12    4.12    3.78
  10  10 -12    2.50    5.22
  10  10 -12   -0.00    3.77
 -10 -10  12    0.24    4.22
 -10  10  13   28.33    8.26
  10  10 -13   28.01   10.30
  10  10 -13   13.06    7.69
 -10 -10  13   29.29    9.46
 -10  10  14    1.58    3.55
  10  10 -14    7.05    6.31
 -10 -10  14    5.41    4.99
 -10  10  15    7.30    5.99
  10  10 -15   21.31    9.83
 -10 -10  15   19.54    8.86
 -10  10  16    4.99    4.18
  10  10 -16   -0.00    4.08
 -10 -10  16    5.31    5.97
 -10  10  17    0.58    3.34
  10  10 -17   -0.00    5.38
 -10 -10  17   -0.00    4.92
 -10  10  18    0.17    3.71
  10  10 -18    0.77    3.97
 -10 -10  18   -0.00    4.81
 -10  10  19    6.09    5.66
  10  10 -19    6.85    5.62
 -10 -10  19    8.79    6.37
 -10  10  20    5.23    4.83
  10  10 -20    9.48    6.71
 -10 -10  20    0.00    4.25
 -10  10  21   15.75    6.69
  10  10 -21    2.35    6.50
 -10  10  22    3.35    4.93
  10  10 -22   -0.00    4.55
 -10  10  23    7.49    5.47
  10  10 -23    1.25    6.16
 -10  10  24    1.54    4.10
  10  10 -24    1.18    4.80
  10  10 -25   -0.00    5.15
 -10  11   1   10.57    4.55
  10  11  -1   12.77    7.20
 -10 -11   1    9.13    6.12
 -10  11   2   -0.00    2.66
  10  11  -2   -0.00    4.45
 -10 -11   2    0.91    5.19
 -10  11   3   18.92    5.91
  10  11  -3   18.85    8.62
 -10 -11   3   26.82    8.79
 -10  11   4    0.86    2.29
  10  11  -4   -0.00    3.29
 -10 -11   4    0.00    4.62
 -10  11   5    0.00    2.40
  10  11  -5    3.72    6.51
 -10 -11   5    2.93    5.06
 -10  11   6    0.00    2.66
  10  11  -6   -0.00    4.98
 -10 -11   6   -0.00    4.12
 -10  11   7   29.02    7.84
  10  11  -7   28.66   11.33
 -10 -11   7   44.79   11.94
 -10  11   8    3.26    3.77
  10  11  -8    4.50    5.80
 -10 -11   8    8.39    6.32
 -10  11   9   -0.00    3.23
  10  11  -9    2.30    4.39
 -10 -11   9    1.26    4.92
 -10  11  10    1.46    4.37
  10  11 -10   -0.00    4.26
 -10 -11  10   -0.00    4.12
 -10  11  11   20.19    6.98
  10  11 -11   21.76    9.20
 -10 -11  11   24.12    8.79
 -10  11  12    2.45    4.10
  10  11 -12    4.07    5.74
 -10 -11  12    1.54    3.30
 -10  11  13   10.18    5.36
  10  11 -13    1.34    5.02
  10  11 -13    1.26    4.31
 -10 -11  13   11.85    6.26
 -10  11  14    2.36    3.70
  10  11 -14    1.40    5.40
  10  11 -14    1.53    5.23
 -10 -11  14    5.52    5.44
 -10  11  15   -0.00    4.22
  10  11 -15    0.87    4.54
 -10 -11  15    0.00    3.94
 -10  11  16    0.00    4.66
  10  11 -16    5.40    5.66
 -10 -11  16   -0.00    5.74
 -10  11  17   19.95    7.11
  10  11 -17   11.43    7.23
 -10 -11  17    6.99    5.93
 -10  11  18   -0.00    3.18
  10  11 -18    2.01    4.73
 -10 -11  18    6.10    5.48
 -10  11  19    1.20    4.69
  10  11 -19   -0.00    4.66
 -10 -11  19    0.00    4.18
 -10  11  20   -0.00    3.93
  10  11 -20   -0.00    4.51
 -10 -11  20   -0.00    5.16
 -10  11  21    6.58    5.24
  10  11 -21    9.88    6.78
 -10 -11  21    0.00    4.69
  10  11 -22    0.00    6.05
 -10 -11  22    3.41    5.41
  10  11 -23    8.72    6.59
 -10 -11  23    2.11    4.24
 -10  12   1    2.11    2.57
  10  12  -1    4.86    5.79
 -10 -12   1   -0.00    4.52
 -10  12   2    0.94    2.62
  10  12  -2    2.29    5.32
 -10 -12   2    5.57    5.96
 -10  12   3   13.14    4.65
  10  12  -3   14.33    7.28
 -10 -12   3    5.40    5.33
 -10  12   4    1.35    2.58
  10  12  -4    2.71    5.55
 -10 -12   4   12.11    7.33
 -10  12   5   13.24    5.04
  10  12  -5    7.75    6.46
 -10 -12   5   13.42    7.01
 -10  12   6    0.00    3.50
  10  12  -6   -0.00    5.18
 -10 -12   6   -0.00    4.43
 -10  12   7   -0.00    3.48
  10  12  -7   -0.00    3.97
 -10 -12   7   -0.00    4.53
 -10  12   8    4.56    4.21
  10  12  -8    2.16    5.84
 -10 -12   8    3.72    4.73
 -10  12   9   24.55    7.15
  10  12  -9   15.70    9.44
 -10 -12   9   36.66   10.86
 -10  12  10    0.88    3.45
  10  12 -10    0.05    3.25
 -10 -12  10    2.60    4.33
 -10  12  11    9.90    5.31
  10  12 -11    5.71    5.43
 -10 -12  11    2.34    4.41
 -10  12  12    1.46    4.32
  10  12 -12   -0.00    4.86
 -10 -12  12    1.30    3.80
 -10  12  13    5.30    3.98
  10  12 -13    9.44    6.46
 -10 -12  13   -0.00    3.30
 -10  12  14    1.08    4.08
  10  12 -14    0.00    5.18
 -10 -12  14   -0.00    3.62
 -10  12  15    8.48    6.53
  10  12 -15   26.52   10.37
  10  12 -15   16.12    7.86
 -10 -12  15   15.03    7.93
 -10  12  16    1.74    4.28
  10  12 -16    6.23    6.55
  10  12 -16    0.02    4.60
 -10 -12  16    2.96    3.90
 -10  12  17   -0.00    4.94
  10  12 -17   -0.00    5.17
 -10 -12  17    0.00    4.41
  10  12 -18   -0.00    5.42
 -10 -12  18   -0.00    3.34
  10  12 -19    5.45    6.16
 -10 -12  19    5.51    5.93
  10  12 -20    2.59    5.47
 -10 -12  20    0.00    4.92
 -10 -12  21    9.37    6.47
 -10  13   1    7.28    3.63
  10  13  -1   10.99    7.84
 -10 -13   1    2.06    5.34
 -10  13   2   -0.00    2.16
  10  13  -2    4.59    5.28
 -10 -13   2    3.79    6.88
 -10  13   3    9.82    3.94
  10  13  -3    7.34    6.45
 -10 -13   3    1.37    4.06
 -10  13   4   -0.00    2.89
  10  13  -4    4.25    5.65
 -10 -13   4    1.44    4.72
 -10  13   5    2.07    3.15
  10  13  -5    0.00    5.72
 -10 -13   5    0.59    4.11
 -10  13   6    2.61    3.65
  10  13  -6   -0.00    4.91
 -10 -13   6   -0.00    5.31
 -10  13   7    6.95    4.19
  10  13  -7   21.85    9.61
 -10 -13   7    3.54    5.39
 -10  13   8    0.93    2.71
  10  13  -8   -0.00    5.83
 -10 -13   8    1.10    4.64
 -10  13   9    0.98    3.33
  10  13  -9    2.13    4.67
 -10 -13   9    3.91    5.49
 -10  13  10   -0.00    3.95
  10  13 -10   -0.00    4.36
 -10 -13  10   -0.00    4.34
 -10  13  11    0.00    3.95
  10  13 -11   -0.00    6.11
 -10 -13  11    1.20    5.30
 -10  13  12   20.20    6.79
  10  13 -12    1.08    5.92
 -10 -13  12   22.72    8.45
 -10  13  13   15.54    6.53
  10  13 -13   17.08    9.04
 -10 -13  13   14.97    7.41
  10  13 -14   -0.00    4.14
 -10 -13  14    0.15    4.69
  10  13 -15   -0.00    4.56
 -10 -13  15    1.07    3.53
  10  13 -16    2.28    4.83
 -10 -13  16   -0.00    2.80
  10  13 -17    4.04    6.08
  10  13 -17    4.14    6.14
 -10 -13  17    0.45    4.94
  10  13 -18    4.97    5.65
 -10 -13  18    1.08    3.69
 -10  14   1    0.30    2.15
  10  14  -1    1.59    4.47
 -10 -14   1   -0.00    4.10
 -10  14   2    0.00    2.37
  10  14  -2   -0.00    3.98
 -10 -14   2   10.96    6.45
 -10  14   3    3.06    3.03
  10  14  -3   13.80    9.02
 -10 -14   3    4.13    5.89
 -10  14   4   -0.00    2.46
  10  14  -4   -0.00    5.70
 -10 -14   4    0.40    3.63
 -10  14   5    0.39    2.96
  10  14  -5   19.44    8.83
 -10 -14   5    4.42    5.46
 -10  14   6    4.53    3.62
  10  14  -6    8.29    6.10
 -10 -14   6   -0.00    4.24
 -10  14   7    0.51    2.65
  10  14  -7    0.48    3.57
 -10 -14   7   -0.00    4.47
 -10  14   8    5.13    4.19
  10  14  -8    0.91    5.78
 -10 -14   8   10.59    6.92
 -10  14   9    4.22    3.85
  10  14  -9    6.54    5.46
 -10 -14   9    2.40    5.40
  10  14 -10    2.15    4.96
 -10 -14  10   -0.00    5.00
  10  14 -11    0.00    5.47
 -10 -14  11    0.00    5.15
  10  14 -12   -0.00    4.77
 -10 -14  12    1.61    4.15
  10  14 -13    3.57    5.45
 -10 -14  13    5.97    5.42
  10  14 -14   -0.00    4.30
  10  14 -15   11.71    8.11
  10  14 -16   -0.00    6.09
  10  14 -17    7.79    6.79
 -10  15   1    0.00    2.61
  10  15  -1    0.24    5.44
 -10  15   2    0.39    2.68
  10  15  -2   -0.00    2.99
 -10  15   3    1.00    2.69
  10  15  -3    0.00    5.11
 -10  15   4   -0.00    2.47
  10  15  -4   -0.00    4.47
  10  15  -5    0.42    3.80
  10  15  -6    0.66    4.24
  10  15  -7    0.78    4.72
  10  15  -8    5.90    6.34
  10  15  -9    2.61    5.85
  10  15 -10   -0.00    5.88
  10  15 -11    0.00    3.47
  10  16  -2    5.06    5.36
  10  16  -3    5.51    7.24
  -9   0   1    6.59    4.56
   9   0  -1    9.45    5.32
   9   0  -1   11.22    5.71
  -9   0   2    2.81    3.48
   9   0  -2    2.09    3.71
   9   0  -2    0.21    2.58
  -9   0   3  163.49   21.88
   9   0  -3  131.65   21.06
   9   0  -3  108.26   20.11
   9   0  -4    1.22    3.86
   9   0  -4    0.76    2.78
   9   0  -5   39.50    9.72
   9   0  -6    3.03    3.97
   9   0 -12    5.58    5.01
  -9   0  13  151.63   23.45
   9   0 -13  113.32   21.15
  -9   0  14    0.73    3.82
   9   0 -14    1.99    3.66
  -9   0  15   56.99   13.16
   9   0 -15   24.97    9.07
  -9   0  16    2.34    4.97
   9   0 -16   -0.00    4.10
  -9   0  17   17.39    7.90
   9   0 -17   21.47    8.05
  -9   0  18   -0.00    5.56
   9   0 -18   -0.00    3.99
  -9   0  19   93.07   18.55
   9   0 -19   76.52   16.35
  -9   0  20   -0.00    4.95
   9   0 -20    0.54    4.56
  -9   0  21   23.84    9.29
   9   0 -21   12.60    7.74
  -9   0  22   -0.00    5.02
   9   0 -22   -0.00    5.55
  -9   0  23   44.45   12.52
   9   0 -23   34.78   10.69
  -9   0  24    2.25    4.89
   9   0 -24    5.58    6.77
  -9   0  25   45.98   13.25
   9   0 -25   42.34   12.04
  -9   0  26   -0.00    5.09
   9   0 -26   -0.00    6.54
  -9   0  27    4.07    5.00
   9   0 -27   -0.00    4.16
   9   0 -28    0.00    4.61
   9   0 -29   17.47    8.68
   9   0 -30   -0.00    5.45
   9   0 -31    5.35    5.82
   9   0 -32   -0.00    5.45
   9   0 -33    1.35    5.56
   9   0 -34   -0.00    6.13
  -9   1   1  392.26   50.72
   9  -1  -1  350.78   50.50
   9   1  -1  424.89   52.36
   9   1  -1  401.27   52.17
  -9  -1   1  436.41   51.98
  -9   1   2    6.30    3.71
   9  -1  -2    9.44    5.00
   9  -1  -2    2.72    4.09
   9   1  -2    6.29    5.12
   9   1  -2    6.85    4.16
  -9  -1   2    9.71    4.81
   9  -1  -3    0.00    2.72
   9  -1  -3    0.89    3.22
   9   1  -3    0.00    3.98
   9   1  -3    0.90    3.06
  -9  -1   3   -0.00    3.31
   9  -1  -4   66.92   13.40
   9  -1  -4   74.48   13.41
   9   1  -4   70.52   14.01
   9   1  -4   62.06   13.12
  -9  -1   4   75.63   13.76
   9  -1  -5  137.28   21.97
   9   1  -5  146.70   22.53
   9  -1  -6   -0.00    4.04
   9  -1  -7   50.33   11.57
   9  -1  -8   13.23    6.41
  -9   1   9   31.82    9.49
  -9   1  10    0.00    4.25
   9   1 -10   -0.00    4.01
  -9   1  11  125.86   22.21
   9   1 -11  146.38   22.94
  -9   1  12    7.61    6.09
   9   1 -12   -0.00    4.31
  -9   1  13    1.61    3.48
   9  -1 -13    6.73    5.32
   9   1 -13    9.76    5.48
  -9   1  14   -0.00    4.47
   9  -1 -14    0.00    4.32
   9   1 -14   -0.00    4.93
  -9   1  15   39.20   12.80
   9  -1 -15  111.97   17.73
   9   1 -15  109.69   17.29
  -9   1  16   14.98    7.53
   9  -1 -16   20.47    7.76
   9   1 -16   15.99    7.42
  -9   1  17   42.59   12.46
   9  -1 -17   57.62   13.25
   9   1 -17   72.07   14.53
  -9  -1  17   50.75   13.63
  -9   1  18    4.52    5.26
   9  -1 -18    0.48    3.95
   9   1 -18    0.74    4.29
  -9  -1  18    0.00    5.54
  -9   1  19   -0.00    5.94
   9  -1 -19    6.03    5.59
   9   1 -19    8.25    6.30
  -9  -1  19    4.23    5.64
  -9   1  20    5.89    4.91
   9  -1 -20    6.94    6.45
   9   1 -20   13.99    7.19
  -9  -1  20    3.87    5.24
  -9   1  21   87.04   17.99
   9  -1 -21   71.89   16.39
   9   1 -21   80.17   16.97
  -9  -1  21   95.07   18.83
  -9   1  22   -0.00    4.73
   9  -1 -22    1.13    4.01
   9   1 -22    0.72    4.20
  -9  -1  22    2.34    4.59
  -9   1  23   12.41    7.36
   9  -1 -23    1.22    6.15
   9   1 -23    7.55    5.89
  -9  -1  23    8.39    7.02
  -9   1  24    1.72    5.12
   9  -1 -24   -0.00    4.85
   9   1 -24   -0.00    4.75
  -9  -1  24    0.00    5.78
  -9   1  25   10.02    6.93
   9  -1 -25    8.90    6.23
   9   1 -25    5.68    6.31
  -9  -1  25    5.14    5.60
  -9   1  26   -0.00    4.46
   9  -1 -26   -0.00    4.44
   9   1 -26    1.34    4.79
  -9  -1  26    2.32    4.74
  -9   1  27   19.70    9.45
   9  -1 -27    8.63    6.32
   9   1 -27   39.67   11.30
  -9   1  28   -0.00    4.18
   9  -1 -28   -0.00    3.87
   9   1 -28    5.84    5.92
   9  -1 -29   -0.00    4.89
   9   1 -29    0.68    4.46
   9  -1 -30    0.74    5.96
   9   1 -30    3.09    5.45
   9  -1 -31    8.76    7.04
   9   1 -31    6.04    7.12
   9  -1 -32    0.00    5.90
   9   1 -32    0.00    6.76
   9  -1 -33    3.67    6.74
   9   1 -33    8.52    7.15
   9  -1 -34   -0.00    5.31
   9   1 -34   -0.00    4.96
  -9   2   1   64.24   10.69
  -9   2   1   41.18    9.34
  -9   2   1   45.69   10.27
   9  -2  -1   28.79    8.66
   9   2  -1   58.37   11.98
  -9   2   2    6.43    3.91
  -9   2   2    0.00    3.26
   9  -2  -2    2.75    3.21
   9   2  -2   11.53    5.31
  -9   2   3  146.77   22.05
   9  -2  -3  153.19   21.91
   9   2  -3  120.78   22.08
  -9   2   4    3.07    3.51
   9  -2  -4    0.00    3.36
   9   2  -4    0.00    3.61
  -9   2   5   23.07    6.92
   9  -2  -5   17.97    6.42
   9   2  -5   11.21    5.77
  -9   2   6   -0.00    3.02
   9  -2  -6    0.40    2.68
  -9   2   7   74.03   13.87
   9  -2  -7   54.36   12.11
  -9   2   8   22.29    7.94
   9  -2  -8   26.44    8.30
   9   2  -8   35.94    9.48
  -9   2   9   34.70   10.05
   9  -2  -9   51.15   10.92
   9   2  -9   41.71   10.47
  -9   2  10    0.51    3.61
   9   2 -10    2.13    4.59
  -9   2  11   -0.00    4.19
   9   2 -11   -0.00    4.32
  -9   2  12   10.95    6.07
   9   2 -12    7.84    6.19
  -9   2  13   41.55   10.83
   9  -2 -13   26.85    9.55
   9   2 -13   76.43   13.81
  -9   2  14   35.10    9.80
   9  -2 -14   26.37    9.14
   9   2 -14   51.66   12.28
  -9   2  15   15.25    8.02
   9  -2 -15   18.67    7.90
   9   2 -15   34.40   10.08
  -9   2  16   -0.00    3.88
   9  -2 -16    0.00    4.54
   9   2 -16   -0.00    3.63
  -9   2  17   37.07   10.59
   9  -2 -17   28.93    9.77
   9   2 -17   33.46   10.15
  -9   2  18    0.96    4.12
   9  -2 -18    1.78    4.79
   9   2 -18    2.93    4.25
  -9   2  19   96.43   20.53
   9  -2 -19  144.03   22.84
   9   2 -19  123.31   21.48
  -9   2  20   13.60    7.21
   9  -2 -20    0.84    4.82
   9   2 -20   11.34    6.73
  -9   2  21    0.00    5.03
   9  -2 -21   15.62    6.91
   9   2 -21    2.86    5.15
  -9  -2  21    7.36    7.38
  -9   2  22    8.72    8.38
   9  -2 -22   10.87    7.73
   9   2 -22    7.34    6.40
  -9  -2  22   14.53    7.95
  -9   2  23   59.88   13.39
   9  -2 -23   -0.00    6.18
   9   2 -23   41.08   10.81
  -9  -2  23   33.43   11.38
  -9   2  24   -0.00    6.46
   9  -2 -24    0.00    4.71
   9   2 -24    2.25    5.53
  -9  -2  24   -0.00    5.27
  -9   2  25   26.67    9.51
   9  -2 -25   22.32    8.63
   9   2 -25    0.00    5.03
  -9   2  26    3.92    5.79
   9  -2 -26    5.19    5.74
   9   2 -26    0.00    5.80
  -9   2  27    4.45    5.61
   9  -2 -27    5.93    5.75
   9   2 -27    2.56    4.30
  -9   2  28   -0.00    4.42
   9  -2 -28    1.39    4.31
   9   2 -28    3.11    5.33
  -9   2  29   12.63    7.56
   9  -2 -29    8.63    6.72
   9   2 -29    6.68    6.72
  -9   2  30   -0.00    4.72
   9  -2 -30    0.00    6.02
   9   2 -30    0.00    5.37
   9  -2 -31    1.69    5.40
   9   2 -31    1.23    5.86
   9  -2 -32    0.64    4.29
   9   2 -32   -0.00    6.26
   9  -2 -33   18.55    9.50
   9   2 -33    0.55    4.75
   9  -2 -34    0.00    4.90
   9   2 -34   -0.00    5.14
  -9   3   1  188.99   25.32
  -9   3   1  227.45   26.12
  -9   3   1  108.99   23.65
   9  -3  -1  199.32   25.82
   9   3  -1  214.81   28.94
  -9   3   2   43.56    9.35
  -9   3   2   35.39    9.29
   9  -3  -2   52.37   10.16
   9   3  -2   39.05   10.69
  -9   3   3    1.43    3.67
  -9   3   3   -0.00    3.65
   9  -3  -3   -0.00    1.88
   9   3  -3    0.65    3.72
  -9   3   4    4.00    3.74
  -9   3   4    4.11    4.21
   9  -3  -4    6.84    4.03
   9   3  -4   -0.00    3.63
  -9  -3   4    5.64    5.03
  -9   3   5   49.68   11.19
   9  -3  -5   41.40   10.83
   9   3  -5   69.62   13.76
   9   3  -5   80.94   14.41
  -9  -3   5   55.25   12.15
  -9  -3   5   68.06   14.02
  -9   3   6   54.62   11.78
   9  -3  -6   60.52   12.08
   9   3  -6   55.66   12.93
  -9  -3   6   49.20   12.20
  -9  -3   6   83.67   15.12
  -9   3   7   24.16    7.55
   9  -3  -7   40.02    8.83
   9   3  -7   14.84    7.45
  -9  -3   7   19.49    7.92
  -9   3   8    8.30    5.31
   9  -3  -8    2.41    3.89
   9   3  -8    4.20    4.86
  -9  -3   8    4.31    5.40
  -9   3   9   11.73    5.80
   9  -3  -9   11.60    5.76
   9   3  -9   22.53    7.55
  -9  -3   9    4.37    4.91
  -9   3  10    1.21    3.06
   9  -3 -10   -0.00    3.07
   9   3 -10   11.18    5.99
  -9  -3  10    4.31    5.42
  -9   3  11  159.56   24.32
   9   3 -11  130.09   23.73
  -9  -3  11  163.60   25.84
  -9   3  12   38.22    9.70
   9   3 -12   24.45    8.54
  -9  -3  12   23.09    9.10
  -9   3  13    2.44    4.51
   9   3 -13   18.97    7.05
  -9  -3  13   10.74    6.01
  -9   3  14    0.00    4.66
   9  -3 -14   -0.00    3.89
   9   3 -14    0.00    3.84
  -9   3  15   84.77   16.28
   9  -3 -15   66.17   15.22
   9   3 -15   95.12   17.25
  -9   3  16   23.95    9.16
   9  -3 -16   11.60    6.19
   9   3 -16    7.59    5.64
  -9   3  17   39.65   11.63
   9  -3 -17   60.57   13.26
   9   3 -17   58.98   13.75
  -9   3  18    4.21    5.41
   9  -3 -18    0.90    3.94
   9   3 -18    0.71    4.26
  -9   3  19   -0.00    5.14
   9  -3 -19    3.19    5.16
   9   3 -19   -0.00    4.06
  -9   3  20   11.56    7.00
   9  -3 -20   14.39    8.07
   9   3 -20    6.30    6.74
  -9   3  21   63.11   15.24
   9  -3 -21   58.46   14.19
   9   3 -21   79.68   16.18
  -9   3  22   18.66    7.83
   9  -3 -22   17.28    7.89
   9   3 -22    2.21    6.28
  -9   3  23    7.17    6.28
   9  -3 -23    7.54    6.27
   9   3 -23   16.89    7.04
  -9   3  24    0.00    4.66
   9  -3 -24    0.00    5.71
   9   3 -24   -0.00    5.44
  -9   3  25   12.56    6.86
   9  -3 -25    8.76    7.92
   9   3 -25   10.81    6.66
  -9   3  26    3.81    4.58
   9  -3 -26    2.74    5.19
   9   3 -26    2.24    5.82
  -9   3  27    3.63    5.41
   9  -3 -27    9.24    7.22
   9   3 -27    6.32    6.36
  -9   3  28    1.33    4.77
   9  -3 -28   -0.00    4.63
   9   3 -28    3.22    4.71
  -9   3  29    0.00    5.42
   9  -3 -29    2.59    5.58
   9   3 -29   -0.00    4.43
  -9   3  30    4.95    5.99
   9  -3 -30    3.99    5.48
   9   3 -30   -0.00    4.61
  -9   3  31    7.79    7.22
   9  -3 -31    9.66    7.40
   9   3 -31    5.01    6.24
   9  -3 -32    2.43    4.89
   9   3 -32   -0.00    5.07
   9  -3 -33    0.13    4.79
   9   3 -33    0.00    4.73
   9  -3 -34    2.80    6.54
  -9   4   1    1.36    3.16
  -9   4   1    2.33    3.71
   9  -4  -1    2.47    3.31
   9   4  -1    3.51    4.04
  -9  -4   1   -0.00    3.94
  -9   4   2   61.96   11.20
  -9   4   2   57.42   11.44
   9  -4  -2   63.35   11.51
   9   4  -2   61.63   13.27
   9   4  -2   47.52   12.79
  -9  -4   2   36.86   11.10
  -9  -4   2   58.49   13.06
  -9   4   3   55.52   11.17
  -9   4   3   43.06   10.47
   9  -4  -3   52.91   10.75
   9   4  -3   69.58   13.56
   9   4  -3   59.31   13.12
  -9  -4   3   49.91   11.87
  -9  -4   3   66.84   13.86
  -9   4   4   59.78   11.81
  -9   4   4   52.30   11.75
   9  -4  -4   65.17   12.12
   9   4  -4   72.93   14.34
   9   4  -4   59.13   13.67
  -9  -4   4   75.38   13.84
  -9  -4   4   55.33   13.30
  -9   4   5  135.34   18.26
  -9   4   5   74.79   15.55
   9  -4  -5  128.25   17.54
   9   4  -5   95.10   17.95
   9   4  -5   86.93   17.33
  -9  -4   5   84.45   16.72
  -9  -4   5   80.00   17.57
  -9   4   6    1.25    3.04
   9  -4  -6    3.39    3.37
   9   4  -6    1.57    4.30
   9   4  -6    4.31    4.53
  -9  -4   6    7.35    5.47
  -9  -4   6    6.66    5.26
  -9   4   7   66.17   13.37
   9  -4  -7   75.53   13.64
   9   4  -7   65.52   14.21
  -9  -4   7   83.10   15.07
  -9  -4   7   57.93   14.17
  -9   4   8   88.07   16.06
   9  -4  -8   90.90   15.96
   9   4  -8   98.62   17.71
  -9  -4   8   75.33   16.71
  -9   4   9   68.34   14.59
   9  -4  -9   81.52   15.01
   9   4  -9   85.07   16.28
  -9  -4   9   91.06   17.55
  -9   4  10    0.15    3.76
   9  -4 -10   -0.00    3.18
   9   4 -10    0.00    4.61
  -9  -4  10    1.08    4.48
  -9   4  11    9.11    5.48
   9   4 -11    2.90    3.87
  -9  -4  11    9.95    6.38
  -9   4  12    9.08    6.68
   9   4 -12    4.76    4.50
  -9  -4  12    1.50    5.23
  -9   4  13   37.43   10.56
   9   4 -13   47.71   12.02
  -9  -4  13   45.79   12.16
  -9   4  14   27.76    8.23
   9  -4 -14    6.19    4.71
   9   4 -14   10.42    6.36
  -9  -4  14   13.81    7.24
  -9   4  15   24.03    8.45
   9  -4 -15   24.61    8.44
   9   4 -15   45.25   11.28
  -9  -4  15   39.05   11.42
  -9   4  16    0.00    4.45
   9  -4 -16   -0.00    4.55
   9   4 -16    0.00    4.16
  -9  -4  16   -0.00    5.07
  -9   4  17   39.69   10.76
   9  -4 -17   21.16    9.01
   9   4 -17   32.02    9.93
  -9  -4  17   34.99   11.45
  -9   4  18   98.20   17.15
   9  -4 -18   60.71   14.88
   9   4 -18   70.73   15.50
  -9  -4  18   65.26   16.07
  -9   4  19   55.58   15.22
   9  -4 -19   95.47   17.87
   9   4 -19  105.36   18.72
  -9   4  20    0.00    4.21
   9  -4 -20    0.27    5.46
   9   4 -20    4.57    5.42
  -9   4  21   12.90    6.62
   9  -4 -21    0.85    4.10
   9   4 -21    0.77    3.61
  -9   4  22    1.61    6.37
   9  -4 -22    8.19    6.80
   9   4 -22   -0.00    5.06
  -9   4  23   53.25   12.94
   9  -4 -23   44.89   12.25
   9   4 -23   23.88   10.29
  -9   4  24   15.30    7.88
   9  -4 -24   24.31   10.26
   9   4 -24   31.50   10.28
  -9   4  25    4.41    6.20
   9  -4 -25   -0.00    4.52
   9   4 -25    4.18    5.76
  -9   4  26   -0.00    4.24
   9  -4 -26    6.40    6.09
   9   4 -26    0.59    5.65
  -9   4  27   -0.00    5.55
   9  -4 -27    0.57    4.93
   9   4 -27   -0.00    4.98
  -9   4  28    8.81    6.18
   9  -4 -28   -0.00    5.33
   9   4 -28   22.72    8.97
  -9   4  29    4.86    6.28
   9  -4 -29   12.76    8.25
   9   4 -29   12.11    7.85
  -9   4  30    0.00    5.15
   9  -4 -30    8.72    7.71
   9   4 -30    8.28    6.34
  -9   4  31   -0.00    4.11
   9  -4 -31    2.65    7.50
   9   4 -31    4.72    6.56
  -9   4  32    6.02    5.84
   9  -4 -32    2.52    5.50
   9   4 -32    8.58    6.88
   9  -4 -33    0.00    5.27
   9   4 -33    7.25    5.87
  -9   5   1  134.50   19.14
  -9   5   1  129.66   19.18
   9  -5  -1  116.78   18.38
   9   5  -1  107.85   21.15
  -9  -5   1  121.45   20.66
  -9  -5   1  121.39   21.66
  -9   5   2   75.32   12.21
  -9   5   2   47.44   10.50
   9  -5  -2   59.95   11.03
   9   5  -2   40.75   11.90
  -9  -5   2   64.99   13.51
  -9  -5   2   61.67   13.58
  -9   5   3    7.75    4.97
  -9   5   3    9.14    4.49
   9  -5  -3    9.03    4.86
   9   5  -3    3.14    5.11
   9   5  -3   12.69    7.43
  -9  -5   3   11.97    6.43
  -9  -5   3   16.79    7.12
  -9   5   4   83.07   14.06
  -9   5   4   85.98   14.03
   9  -5  -4   76.19   13.34
   9   5  -4   69.30   14.80
   9   5  -4   85.74   16.57
  -9  -5   4   51.88   13.43
  -9  -5   4   62.27   14.56
  -9   5   5   51.08   10.05
  -9   5   5   18.56    7.05
   9  -5  -5   38.63    8.42
   9   5  -5   27.26    9.02
   9   5  -5   27.02    9.41
  -9  -5   5   28.90    8.92
  -9  -5   5   44.53   10.97
  -9   5   6   44.25   10.43
  -9   5   6   67.68   11.60
   9  -5  -6   40.79    9.59
   9   5  -6   29.41    9.91
   9   5  -6   32.75   10.59
  -9  -5   6   47.42   11.51
  -9  -5   6   54.49   12.64
  -9   5   7  109.69   17.39
   9  -5  -7  102.22   16.93
   9   5  -7   84.91   18.19
   9   5  -7  105.59   18.79
  -9  -5   7  122.82   19.39
  -9  -5   7   80.34   18.15
  -9   5   8    0.81    4.21
   9  -5  -8    1.66    4.32
   9   5  -8    4.03    4.50
  -9  -5   8    0.00    4.27
  -9  -5   8   -0.00    4.20
  -9   5   9    0.19    3.70
   9  -5  -9   -0.00    3.53
   9   5  -9   -0.00    4.27
  -9  -5   9   -0.00    4.20
  -9  -5   9    0.00    4.43
  -9   5  10    3.69    4.26
   9  -5 -10    2.35    4.03
   9   5 -10    8.36    6.03
  -9  -5  10    8.53    6.05
  -9   5  11   61.39   12.49
   9  -5 -11   57.01   12.54
   9   5 -11   47.68   13.06
  -9  -5  11   60.78   14.31
  -9   5  12   36.59    9.05
   9   5 -12   28.21    9.32
  -9  -5  12   15.40    8.32
  -9   5  13    0.26    3.66
   9   5 -13   -0.00    3.85
  -9  -5  13    0.32    5.55
  -9   5  14   30.36    8.75
   9  -5 -14   24.25    8.23
   9   5 -14   20.45    8.11
  -9  -5  14    8.07    7.04
  -9   5  15   16.30    7.51
   9  -5 -15   37.22    9.92
   9   5 -15   34.03    9.80
  -9  -5  15   30.26   10.26
  -9   5  16   43.29   10.75
   9  -5 -16   27.67    9.68
   9   5 -16   22.06    9.11
  -9  -5  16   23.03   10.13
  -9   5  17   52.46   12.78
   9  -5 -17   23.75   10.19
   9   5 -17   59.03   12.84
  -9  -5  17   45.79   12.65
  -9   5  18    9.12    5.80
   9  -5 -18    6.92    5.57
   9   5 -18    7.92    6.07
  -9   5  19    0.62    4.85
   9  -5 -19    0.61    4.08
   9   5 -19    0.08    3.93
  -9   5  20    7.17    6.00
   9  -5 -20    6.00    6.57
   9   5 -20    8.67    6.85
  -9   5  21   34.32   10.26
   9  -5 -21   11.80    8.32
   9   5 -21   43.18   11.09
  -9   5  22   23.88    9.83
   9  -5 -22   31.46   10.34
   9   5 -22   37.20   11.21
  -9   5  23   11.29    7.24
   9  -5 -23   13.38    6.70
   9   5 -23   13.40    7.67
  -9   5  24    4.92    5.40
   9  -5 -24    0.00    4.81
   9   5 -24    4.61    5.29
  -9   5  25   -0.00    4.88
   9  -5 -25    3.73    5.94
   9   5 -25    0.51    4.36
  -9   5  26   14.69    8.75
   9  -5 -26   14.44    8.68
   9   5 -26   19.18    8.91
  -9   5  27    6.55    6.47
   9  -5 -27   15.96    8.80
   9   5 -27    0.00    4.09
  -9   5  28    5.36    5.65
   9  -5 -28    0.00    5.06
   9   5 -28    0.00    3.96
  -9   5  29   -0.00    4.70
   9  -5 -29    0.98    4.56
   9   5 -29   -0.00    3.98
  -9   5  30    9.72    7.39
   9  -5 -30    0.07    4.66
   9   5 -30    2.95    5.50
  -9   5  31    1.61    5.84
   9  -5 -31    6.79    6.45
   9   5 -31    5.14    6.04
  -9   5  32    6.36    6.23
   9  -5 -32    4.29    6.04
   9   5 -32    5.00    5.92
  -9   5  33    5.79    7.27
   9  -5 -33    8.62    7.43
   9   5 -33   -0.00    5.48
  -9   6   1   -0.00    3.71
   9  -6  -1   -0.00    2.65
   9   6  -1   -0.00    3.82
  -9  -6   1    1.17    3.04
  -9  -6   1    0.00    4.72
   9  -6  -2  109.18   17.78
   9   6  -2  141.94   23.09
  -9  -6   2  148.10   22.00
  -9  -6   2  101.65   20.70
  -9   6   3   25.44    7.32
   9  -6  -3   17.34    6.22
   9   6  -3   44.82   11.37
  -9  -6   3   41.64    9.91
  -9  -6   3   37.00   10.89
  -9   6   4   32.09    7.73
   9  -6  -4   29.38    7.60
   9   6  -4   23.22    8.43
   9   6  -4   20.90    8.50
  -9  -6   4   34.44   10.01
  -9  -6   4   36.65   10.66
  -9   6   5   35.97    8.32
   9  -6  -5   36.42    8.51
   9   6  -5   24.81    9.27
   9   6  -5   33.13   10.40
  -9  -6   5   35.59    9.65
  -9  -6   5   33.30   10.59
  -9   6   6   10.59    5.19
   9  -6  -6    9.77    4.93
   9   6  -6    9.36    5.43
   9   6  -6   12.72    6.49
  -9  -6   6   20.33    7.28
  -9  -6   6    8.53    6.34
  -9   6   7   26.08    7.89
   9  -6  -7   20.59    7.24
   9   6  -7   41.70   10.46
   9   6  -7   38.24   10.75
  -9  -6   7   37.97   10.23
  -9  -6   7   33.48   10.76
  -9   6   8  102.12   16.63
   9  -6  -8   83.83   15.31
   9   6  -8   82.06   17.21
  -9  -6   8  105.57   17.74
  -9  -6   8   69.33   16.64
  -9   6   9   14.34    6.17
   9  -6  -9   15.78    6.30
   9   6  -9   32.51    9.23
  -9  -6   9   12.67    7.19
  -9  -6   9    7.06    6.58
  -9   6  10    2.03    3.20
   9  -6 -10    0.00    3.99
   9   6 -10    2.77    4.24
  -9  -6  10    1.20    3.19
  -9  -6  10    0.22    4.74
  -9   6  11    2.03    3.53
   9  -6 -11   -0.00    3.89
   9   6 -11   -0.00    4.32
  -9  -6  11    3.90    5.16
  -9   6  12   39.68   10.16
   9   6 -12   26.78    8.74
  -9  -6  12   16.46    8.32
  -9   6  13   13.50    6.51
   9   6 -13   41.39   10.39
  -9  -6  13   15.76    7.85
  -9   6  14   55.11   12.39
   9  -6 -14   55.58   12.75
   9   6 -14   56.79   13.13
  -9  -6  14   53.39   14.45
  -9   6  15   16.06    6.27
   9  -6 -15   10.06    6.25
   9   6 -15   31.48    9.36
  -9  -6  15    0.00    4.92
  -9   6  16    6.45    5.43
   9  -6 -16   -0.00    4.62
   9   6 -16   -0.00    4.78
  -9   6  17   31.16    8.75
   9  -6 -17   16.88    7.43
   9   6 -17   11.91    7.08
  -9   6  18   32.94   10.17
   9  -6 -18   36.66   10.92
   9   6 -18   69.20   14.02
  -9   6  19   10.10    5.74
   9  -6 -19    4.57    4.75
   9   6 -19    5.63    5.52
  -9   6  20   -0.00    4.14
   9  -6 -20    5.67    5.62
   9   6 -20    4.90    5.87
  -9   6  21   -0.00    3.92
   9  -6 -21    0.00    4.74
   9   6 -21    4.30    5.71
  -9   6  22    6.47    4.85
   9  -6 -22   11.37    6.92
   9   6 -22    1.64    3.47
  -9   6  23    7.90    6.63
   9  -6 -23   27.25    9.79
   9   6 -23   13.68    7.49
  -9   6  24    4.07    6.29
   9  -6 -24    7.18    6.55
   9   6 -24   18.81    8.43
  -9   6  25   15.06    7.49
   9  -6 -25    4.36    6.02
   9   6 -25    0.00    4.20
  -9   6  26   18.20    7.61
   9  -6 -26    0.00    4.95
   9   6 -26    0.00    5.50
  -9   6  27   -0.00    5.52
   9  -6 -27    4.42    6.64
   9   6 -27    3.58    4.73
  -9   6  28    3.51    5.09
   9  -6 -28    2.22    5.92
   9   6 -28   -0.00    4.98
  -9   6  29    0.00    4.73
   9  -6 -29    5.34    7.41
   9   6 -29    5.01    5.43
  -9   6  30    0.00    5.97
   9  -6 -30    1.50    5.83
   9   6 -30    0.88    3.77
  -9   6  31    4.99    6.73
   9  -6 -31   -0.00    5.22
   9   6 -31   -0.00    3.65
  -9   6  32    5.77    6.18
   9  -6 -32   -0.00    4.96
   9   6 -32    3.31    4.79
  -9   6  33   -0.00    5.21
   9  -6 -33    0.00    5.22
  -9   6  34    2.09    5.50
  -9   7   1   11.10    4.66
   9   7  -1   20.40    8.28
  -9  -7   1   12.59    6.57
  -9   7   2    6.43    4.10
   9   7  -2    8.40    5.45
  -9  -7   2   11.45    6.43
  -9   7   3    1.11    3.08
   9   7  -3    3.10    4.49
  -9  -7   3   -0.00    4.62
  -9  -7   3   -0.00    5.16
  -9   7   4   24.43    6.62
   9   7  -4   17.71    7.38
  -9  -7   4   26.36    8.53
  -9  -7   4    8.58    6.19
  -9   7   5    7.45    4.64
   9   7  -5    6.27    6.69
  -9  -7   5   12.70    6.59
  -9  -7   5    6.98    5.99
  -9   7   6   45.49    9.92
   9  -7  -6   51.48   10.24
   9   7  -6   63.44   13.08
   9   7  -6   27.81   10.69
  -9  -7   6   42.41   11.41
  -9   7   7   11.21    5.27
   9  -7  -7    5.17    4.38
   9   7  -7    0.00    4.13
   9   7  -7    4.97    5.21
  -9  -7   7    1.96    4.23
  -9  -7   7   19.51    7.85
  -9   7   8    1.98    3.86
   9  -7  -8   -0.00    2.97
   9   7  -8    4.29    5.63
  -9  -7   8    7.23    5.62
  -9  -7   8   -0.00    5.40
  -9   7   9   11.86    5.47
   9  -7  -9   18.90    6.71
   9   7  -9   20.84    8.18
  -9  -7   9   18.94    7.55
  -9  -7   9   10.08    6.79
  -9   7  10   24.84    7.75
   9  -7 -10   14.94    6.84
   9   7 -10   36.86    9.82
  -9  -7  10   23.65    8.65
  -9  -7  10   15.51    8.41
  -9   7  11   22.89    7.21
   9  -7 -11   17.94    6.77
   9   7 -11   28.20    9.80
  -9  -7  11   19.96    7.82
  -9  -7  11   15.06    7.97
  -9   7  12   65.40   13.07
   9   7 -12   63.03   14.56
  -9  -7  12   61.25   14.04
  -9   7  13    8.76    5.36
   9   7 -13   -0.00    5.04
  -9   7  14    7.57    4.30
   9  -7 -14    6.77    4.90
   9   7 -14    4.15    5.46
  -9   7  15    8.42    5.41
   9  -7 -15    3.74    5.41
   9   7 -15   18.28    8.14
  -9   7  16   46.39   11.51
   9  -7 -16   48.74   12.29
   9   7 -16   47.73   12.36
  -9   7  17    9.24    5.61
   9  -7 -17    4.27    4.98
   9   7 -17    0.00    4.34
  -9   7  18    0.00    4.32
   9  -7 -18    2.70    4.31
   9   7 -18    0.00    3.87
  -9   7  19   -0.00    4.09
   9  -7 -19   -0.00    5.01
   9   7 -19    0.90    4.90
  -9   7  20    5.42    5.26
   9  -7 -20    8.43    6.31
   9   7 -20    1.47    4.74
  -9   7  21    3.39    4.65
   9  -7 -21    6.85    6.26
   9   7 -21    7.40    5.96
  -9   7  22   45.09   11.42
   9  -7 -22   28.45   10.53
   9   7 -22   13.89    7.81
  -9   7  23    2.22    5.06
   9  -7 -23    8.61    6.13
   9   7 -23    4.27    5.16
  -9   7  24    0.92    4.78
   9  -7 -24    3.83    5.89
   9   7 -24    0.64    3.93
  -9   7  25    0.91    4.30
   9  -7 -25   -0.00    6.08
   9   7 -25    0.00    5.29
  -9   7  26   13.06    7.66
   9  -7 -26    8.89    7.72
   9   7 -26   12.28    7.64
  -9   7  27    3.87    5.71
   9  -7 -27   17.25    8.43
   9   7 -27    8.40    6.66
  -9   7  28    7.91    6.22
   9  -7 -28    0.00    6.50
   9   7 -28    2.46    4.60
  -9   7  29   -0.00    5.50
   9  -7 -29    3.78    6.86
   9   7 -29    5.60    5.30
  -9   7  30    0.99    6.15
   9  -7 -30    6.70    7.08
   9   7 -30    2.17    5.43
  -9   7  31    1.27    6.25
   9  -7 -31    0.11    3.57
   9   7 -31    7.22    6.39
  -9   7  32   -0.00    5.74
   9  -7 -32   13.19    8.93
  -9   7  33    8.97    7.42
  -9   7  34    1.61    5.65
  -9   8   1    9.51    4.40
  -9  -8   1   18.96    7.54
  -9   8   2   16.30    5.41
  -9  -8   2   26.48    8.67
  -9   8   3    0.00    3.11
  -9  -8   3    0.00    3.51
  -9   8   4   50.47   10.80
  -9  -8   4   93.19   16.01
  -9   8   5    0.93    3.21
  -9  -8   5    1.68    3.59
  -9  -8   5   -0.00    3.96
  -9   8   6    6.08    4.01
  -9  -8   6    5.23    4.98
  -9  -8   6   12.13    7.09
  -9   8   7    3.18    3.02
   9   8  -7    0.39    4.80
  -9  -8   7    5.67    5.16
  -9   8   8   86.79   14.95
   9   8  -8   60.17   15.65
   9   8  -8   95.06   18.05
  -9  -8   8   99.40   17.68
  -9   8   9    7.70    4.68
   9   8  -9   11.51    6.66
   9   8  -9   27.15    9.24
  -9  -8   9   17.55    7.59
   9   8 -10   26.73    9.02
  -9  -8  10   32.44    9.69
  -9   8  11    1.23    3.59
   9  -8 -11    8.05    5.18
   9   8 -11    7.32    6.14
  -9  -8  11   -0.00    4.90
  -9   8  12    6.26    4.60
   9   8 -12   12.91    7.20
  -9  -8  12   30.81    8.77
  -9   8  13    0.00    4.26
   9   8 -13    2.40    4.88
  -9  -8  13   -0.00    5.17
  -9   8  14   13.58    6.40
   9  -8 -14   20.81    8.16
   9   8 -14   38.69   10.81
  -9  -8  14   33.69    9.40
  -9   8  15    0.00    4.31
   9  -8 -15    4.75    4.59
   9   8 -15    8.05    6.34
  -9   8  16   -0.00    3.39
   9  -8 -16    4.71    5.34
   9   8 -16   -0.00    5.29
  -9   8  17    0.00    4.77
   9  -8 -17    9.68    6.35
   9   8 -17    5.82    5.53
  -9   8  18   35.72   10.30
   9  -8 -18   26.99    9.16
   9   8 -18   26.65    9.94
  -9   8  19   11.57    6.27
   9  -8 -19    6.63    5.56
   9   8 -19    5.64    5.64
  -9   8  20   12.23    6.57
   9  -8 -20   12.89    7.00
   9   8 -20   11.27    6.50
  -9   8  21   -0.00    3.57
   9  -8 -21   -0.00    4.80
   9   8 -21    0.00    3.71
  -9   8  22    6.59    5.62
   9  -8 -22   -0.00    4.43
   9   8 -22    2.21    4.88
  -9   8  23   -0.00    5.58
   9  -8 -23   -0.00    5.41
   9   8 -23   -0.00    4.52
  -9   8  24   14.72    8.93
   9  -8 -24    2.35    5.65
   9   8 -24   15.60    7.45
  -9   8  25    0.00    4.54
   9  -8 -25    1.35    6.42
   9   8 -25    7.42    5.86
  -9   8  26    0.73    5.13
   9  -8 -26   10.45    7.24
   9   8 -26    4.00    6.09
  -9   8  27   -0.00    4.45
   9  -8 -27    5.98    6.82
   9   8 -27    0.00    4.21
  -9   8  28    4.42    5.16
   9  -8 -28    5.01    6.96
   9   8 -28    3.51    5.35
  -9   8  29   -0.00    4.92
   9  -8 -29    0.66    5.06
   9   8 -29    0.41    3.70
  -9   8  30    0.00    5.78
   9  -8 -30    0.00    6.19
   9   8 -30    5.99    5.85
  -9   8  31   -0.00    4.04
   9  -8 -31    1.98    6.39
  -9   8  32   -0.00    5.91
   9  -8 -32    0.00    4.37
  -9   8  33    1.40    5.05
  -9   9   1    7.51    3.35
   9   9  -1    0.00    4.88
  -9  -9   1    6.71    5.53
  -9   9   2   41.97    8.36
   9   9  -2   31.07   10.63
  -9  -9   2   32.86   10.04
  -9   9   3    1.83    2.66
   9   9  -3   -0.00    4.10
  -9  -9   3   -0.00    3.93
  -9   9   4   11.92    4.76
   9   9  -4   14.95    7.95
  -9  -9   4   16.23    7.25
  -9   9   5    8.21    3.96
   9   9  -5    0.00    3.77
  -9  -9   5   -0.00    3.63
  -9   9   6   65.61   12.29
   9   9  -6   56.71   14.98
  -9  -9   6   86.57   16.58
  -9   9   7   -0.00    3.62
   9   9  -7   -0.00    3.92
  -9  -9   7    2.67    3.59
  -9   9   8    1.38    2.37
   9   9  -8    7.06    5.76
  -9  -9   8    0.00    4.35
  -9   9   9   -0.00    3.09
   9   9  -9   -0.00    4.78
   9   9  -9   -0.00    4.49
  -9  -9   9   -0.00    5.14
  -9   9  10   15.27    5.89
   9   9 -10    0.00    4.49
   9   9 -10    0.14    4.07
  -9  -9  10   17.47    6.99
  -9   9  11   -0.00    4.00
   9   9 -11    0.00    5.44
  -9  -9  11    3.46    5.24
  -9   9  12   29.95    8.51
   9   9 -12   19.86    8.89
  -9  -9  12   55.65   12.58
  -9   9  13    5.30    4.38
   9   9 -13   -0.00    4.88
  -9  -9  13   -0.00    4.94
  -9   9  14   -0.00    4.10
   9   9 -14    3.32    4.79
  -9  -9  14   -0.00    3.36
  -9   9  15    1.59    3.88
   9   9 -15    3.08    5.25
  -9  -9  15   11.15    6.34
  -9   9  16   28.36    8.56
   9   9 -16   46.82   11.76
  -9  -9  16   22.35    8.79
  -9   9  17   -0.00    4.99
   9  -9 -17    3.94    4.52
   9   9 -17   -0.00    3.60
  -9   9  18    0.05    3.81
   9  -9 -18    0.00    5.21
   9   9 -18   -0.00    5.79
  -9   9  19    0.00    4.56
   9  -9 -19   -0.00    5.07
   9   9 -19   13.97    7.59
  -9   9  20   16.31    7.06
   9  -9 -20    7.98    6.18
   9   9 -20    1.50    4.81
  -9   9  21    0.19    3.71
   9  -9 -21    0.86    5.12
   9   9 -21    2.21    5.64
  -9   9  22   15.80    8.57
   9  -9 -22   17.43    8.33
   9   9 -22   20.57    8.78
  -9   9  23    6.40    5.33
   9  -9 -23   -0.00    5.12
   9   9 -23   -0.00    3.93
  -9   9  24    0.00    3.79
   9  -9 -24    0.00    5.58
   9   9 -24    1.07    4.88
  -9   9  25    0.85    3.72
   9  -9 -25    4.13    6.54
   9   9 -25    5.25    6.41
  -9   9  26   21.42    8.23
   9  -9 -26   12.35    8.08
   9   9 -26   20.46    9.44
  -9   9  27    3.25    5.94
   9  -9 -27    0.90    4.82
   9   9 -27    0.43    4.56
  -9   9  28    1.39    4.44
   9  -9 -28   -0.00    7.34
   9   9 -28    2.79    5.64
  -9   9  29   -0.00    4.89
   9  -9 -29   -0.00    5.46
   9   9 -29   -0.00    3.86
  -9   9  30    0.00    5.27
   9  -9 -30   -0.00    8.80
   9  -9 -31    8.76    7.23
  -9  10   1    4.13    2.66
   9  10  -1    2.35    4.31
  -9 -10   1   -0.00    4.29
  -9  10   2   17.68    5.18
   9  10  -2   32.28   10.74
  -9 -10   2   19.57    7.80
  -9  10   3    4.07    3.07
   9  10  -3    2.34    4.78
  -9 -10   3   -0.00    4.23
  -9  10   4   45.33    9.26
   9  10  -4   44.29   12.79
  -9 -10   4   43.95   11.69
  -9  10   5    0.64    2.82
   9  10  -5    3.41    5.93
  -9 -10   5   -0.00    5.05
  -9  10   6   -0.00    2.72
   9  10  -6    3.95    5.19
  -9 -10   6    2.16    4.74
  -9  10   7    0.00    2.66
   9  10  -7    2.50    4.37
  -9 -10   7    6.28    5.43
  -9  10   8   28.56    7.57
   9  10  -8   18.28    8.77
  -9 -10   8   39.76   10.42
  -9  10   9   11.59    5.28
   9  10  -9    8.51    6.60
  -9 -10   9    7.42    5.83
  -9  10  10    2.77    4.07
   9  10 -10    3.12    5.56
   9  10 -10    6.73    6.16
  -9 -10  10   -0.00    4.13
  -9  10  11    7.05    4.59
   9  10 -11   13.64    7.14
   9  10 -11   -0.00    3.72
  -9 -10  11    2.63    4.15
  -9  10  12   17.07    6.63
   9  10 -12    9.58    6.61
   9  10 -12    9.23    6.47
  -9 -10  12    5.52    5.58
  -9  10  13   -0.00    4.06
   9  10 -13    7.93    5.95
  -9 -10  13   -0.00    4.41
  -9  10  14   24.52    7.48
   9  10 -14   17.65    8.41
  -9 -10  14   21.01    9.45
  -9  10  15   -0.00    4.07
   9  10 -15   -0.00    5.02
  -9 -10  15    4.14    5.46
  -9  10  16   -0.00    4.60
   9  10 -16    3.84    5.11
  -9 -10  16    9.88    5.50
  -9  10  17   -0.00    3.61
   9  10 -17    2.01    5.07
  -9 -10  17    0.14    3.86
  -9  10  18   21.81    8.04
   9  10 -18   27.54   10.25
  -9 -10  18   31.19   10.40
  -9  10  19   -0.00    3.14
   9  10 -19   -0.00    4.18
  -9  10  20    5.87    5.03
   9  10 -20   15.68    7.80
  -9  10  21   -0.00    5.02
   9  10 -21   -0.00    4.97
  -9  10  22    1.82    4.09
   9  10 -22   10.07    6.38
  -9  10  23    6.22    5.43
   9  10 -23    0.93    5.48
  -9  10  24   15.85    7.35
   9 -10 -24   11.12    8.06
   9  10 -24    7.09    6.31
  -9  10  25   -0.00    4.03
   9 -10 -25   -0.00    5.54
   9  10 -25    3.60    4.74
  -9  10  26    7.22    5.51
   9 -10 -26    2.20    6.53
   9  10 -26   -0.00    4.03
  -9  10  27   -0.00    4.39
   9 -10 -27   -0.00    5.29
   9  10 -27    3.49    5.61
   9 -10 -28   -0.00    5.96
   9  10 -28    1.87    4.18
   9 -10 -29   -0.00    5.68
   9 -10 -30   11.05    8.88
  -9  11   1   -0.00    1.82
   9  11  -1    4.86    5.91
  -9 -11   1    9.25    5.66
  -9  11   2   31.28    7.28
   9  11  -2   59.27   14.03
  -9 -11   2   33.62   10.43
  -9  11   3    6.07    3.14
   9  11  -3    0.90    4.78
  -9 -11   3    3.30    5.27
  -9  11   4   11.01    4.68
   9  11  -4   27.20    9.62
  -9 -11   4   23.05    9.11
  -9  11   5    2.44    2.89
   9  11  -5    9.49    7.12
  -9 -11   5    1.48    3.83
  -9  11   6   17.23    5.77
   9  11  -6   18.67    8.78
  -9 -11   6   16.73    7.74
  -9  11   7    0.50    2.78
   9  11  -7    2.16    3.85
  -9 -11   7    3.52    4.79
  -9  11   8    0.00    3.43
   9  11  -8   -0.00    2.95
  -9 -11   8   -0.00    3.48
  -9  11   9    0.59    3.16
   9  11  -9    3.65    6.04
  -9 -11   9    0.00    4.44
  -9  11  10   14.17    5.97
   9  11 -10   33.08   10.41
  -9 -11  10   15.23    8.09
  -9  11  11    3.17    3.94
   9  11 -11   -0.00    4.05
  -9 -11  11   -0.00    3.57
  -9  11  12   13.15    5.96
   9  11 -12   25.19    9.68
   9  11 -12   26.76    8.91
  -9 -11  12   13.79    6.60
  -9  11  13    0.00    3.28
   9  11 -13    0.00    3.61
   9  11 -13    0.00    5.67
  -9 -11  13    3.97    4.32
  -9  11  14    6.73    4.83
   9  11 -14    4.25    5.11
  -9 -11  14    2.17    4.19
  -9  11  15    4.30    4.99
   9  11 -15    3.19    5.63
  -9 -11  15    7.43    6.21
  -9  11  16   30.99    9.29
   9  11 -16   38.32   11.96
  -9 -11  16   38.89   11.50
  -9  11  17   -0.00    3.55
   9  11 -17    4.81    5.59
  -9 -11  17    1.62    5.06
  -9  11  18   -0.00    4.31
   9  11 -18    0.00    5.03
  -9 -11  18    3.58    5.04
  -9  11  19    1.88    4.91
   9  11 -19    1.31    5.19
  -9 -11  19    5.63    5.98
  -9  11  20   15.08    6.46
   9  11 -20   -0.00    4.90
  -9 -11  20    7.95    6.13
  -9  11  21   -0.00    4.37
   9  11 -21   10.05    6.26
  -9 -11  21    2.60    4.39
  -9  11  22    2.27    4.57
   9  11 -22   17.60    8.19
  -9  11  23   -0.00    4.14
   9  11 -23   -0.00    4.14
  -9  11  24    1.27    4.66
   9  11 -24    2.55    5.65
   9  11 -25   -0.00    5.74
   9  11 -26   13.72    8.24
  -9  12   1    7.00    3.60
   9  12  -1    3.46    5.36
  -9 -12   1    4.49    5.98
  -9  12   2    0.00    2.13
   9  12  -2    2.32    5.08
  -9 -12   2    3.22    4.27
  -9  12   3    0.00    1.97
   9  12  -3   -0.00    4.09
  -9 -12   3    3.72    5.32
  -9  12   4   17.33    5.72
   9  12  -4   25.12    9.71
  -9 -12   4   24.67    8.65
  -9  12   5    1.24    2.69
   9  12  -5   -0.00    4.41
  -9 -12   5    4.38    5.08
  -9  12   6    0.01    2.46
   9  12  -6   -0.00    4.08
  -9 -12   6    0.00    4.90
  -9  12   7    1.72    3.25
   9  12  -7    0.00    4.37
  -9 -12   7    0.71    4.12
  -9  12   8   25.74    7.27
   9  12  -8   31.90   10.77
  -9 -12   8   12.76    7.47
  -9  12   9    2.89    3.49
   9  12  -9   -0.00    4.17
  -9 -12   9    7.69    6.99
  -9  12  10    2.06    4.06
   9  12 -10    3.54    4.58
  -9 -12  10    6.55    5.90
  -9  12  11   -0.00    4.17
   9  12 -11   -0.00    4.67
  -9 -12  11    0.00    3.84
  -9  12  12    7.53    4.89
   9  12 -12   -0.00    4.06
  -9 -12  12    4.79    5.28
  -9  12  13    1.85    4.09
   9  12 -13    1.26    4.36
  -9 -12  13    0.00    4.68
  -9  12  14   15.76    6.73
   9  12 -14   23.86    9.36
   9  12 -14   14.11    7.43
  -9 -12  14   24.14    8.94
  -9  12  15    6.02    4.99
   9  12 -15   -0.00    4.78
   9  12 -15    0.00    4.78
  -9 -12  15    0.92    3.47
  -9  12  16    5.20    4.64
   9  12 -16    0.00    4.75
  -9 -12  16    0.63    5.35
  -9  12  17   -0.00    3.12
   9  12 -17   -0.00    4.73
  -9 -12  17    0.41    5.52
  -9  12  18    6.03    5.35
   9  12 -18    2.27    6.04
  -9 -12  18    3.11    5.19
  -9  12  19   -0.00    5.06
   9  12 -19    0.73    4.75
  -9 -12  19   -0.00    4.19
  -9  12  20    6.08    5.94
   9  12 -20    9.14    7.06
  -9 -12  20    8.83    7.12
  -9  12  21   -0.00    5.19
   9  12 -21   -0.00    4.70
  -9 -12  21   -0.00    4.81
   9  12 -22    1.02    4.56
  -9 -12  22   -0.00    4.33
   9  12 -23    4.78    5.23
  -9 -12  23    0.55    5.98
   9  12 -24    5.30    5.91
  -9 -12  24    8.61    6.14
   9  12 -25   -0.00    5.98
  -9  13   1    4.70    3.26
   9  13  -1    6.17    7.12
  -9 -13   1    2.39    5.39
  -9  13   2   -0.00    1.97
   9  13  -2    7.42    6.50
  -9 -13   2    4.37    5.07
  -9  13   3   -0.00    2.38
   9  13  -3    1.23    3.44
  -9 -13   3   12.25    7.02
  -9  13   4    0.35    2.65
   9  13  -4   -0.00    5.02
  -9 -13   4    3.15    4.96
  -9  13   5    3.23    3.47
   9  13  -5    0.40    4.56
  -9 -13   5    9.52    5.93
  -9  13   6   13.60    5.16
   9  13  -6   21.78    9.26
  -9 -13   6    3.15    5.35
  -9  13   7    5.37    3.66
   9  13  -7   -0.00    4.05
  -9 -13   7    0.00    4.17
  -9  13   8    2.54    3.56
   9  13  -8    4.16    6.75
  -9 -13   8    6.24    5.46
  -9  13   9    4.35    3.87
   9  13  -9    0.00    4.48
  -9 -13   9    0.00    4.19
  -9  13  10   16.35    6.25
   9  13 -10   -0.00    4.48
  -9 -13  10   18.52    7.69
  -9  13  11    0.00    2.76
   9  13 -11   -0.00    3.35
  -9 -13  11   -0.00    4.03
  -9  13  12    5.92    4.88
   9  13 -12    0.00    3.87
  -9 -13  12   19.73    8.15
  -9  13  13   -0.00    3.86
   9  13 -13    0.39    4.48
  -9 -13  13    4.68    5.47
  -9  13  14    0.58    2.66
   9  13 -14   -0.00    4.70
  -9 -13  14    2.19    4.10
  -9  13  15    1.05    3.42
   9  13 -15    1.16    4.18
  -9 -13  15   -0.00    3.12
  -9  13  16   10.31    5.14
   9  13 -16    7.70    6.48
   9  13 -16    4.73    4.83
  -9 -13  16   17.11    7.24
  -9  13  17   -0.00    3.52
   9  13 -17   -0.00    4.79
  -9 -13  17   -0.00    5.27
   9  13 -18    0.00    4.23
  -9 -13  18    3.28    5.21
   9  13 -19    5.55    6.49
  -9 -13  19   -0.00    3.30
   9  13 -20   -0.00    5.30
  -9 -13  20    4.57    5.60
   9  13 -21    0.00    5.07
  -9 -13  21    3.02    4.38
   9  13 -22    0.00    5.47
  -9 -13  22    3.81    4.93
  -9 -13  23   -0.00    4.96
  -9  14   1   -0.00    2.22
   9  14  -1    3.77    5.16
  -9 -14   1    0.85    5.09
  -9  14   2    5.82    3.81
   9  14  -2    9.25    6.81
  -9 -14   2   17.83    8.20
  -9  14   3    4.02    3.27
   9  14  -3    5.60    6.30
  -9 -14   3    2.89    5.78
  -9  14   4   12.11    4.50
   9  14  -4    4.65    5.73
  -9 -14   4   14.53    7.62
  -9  14   5    1.31    2.71
   9  14  -5    0.56    4.15
  -9 -14   5   -0.00    4.89
  -9  14   6    2.83    2.89
   9  14  -6    2.87    5.59
  -9 -14   6    5.42    5.79
  -9  14   7    2.02    3.06
   9  14  -7   -0.00    5.40
  -9 -14   7    2.38    5.26
  -9  14   8    3.15    3.74
   9  14  -8    8.61    6.06
  -9 -14   8    2.62    5.01
  -9  14   9    1.29    3.62
   9  14  -9    5.58    6.37
  -9 -14   9    6.09    6.18
  -9  14  10    0.00    3.64
   9  14 -10   13.89    7.65
  -9 -14  10    3.02    5.22
  -9  14  11    3.14    3.83
   9  14 -11    2.57    5.04
  -9 -14  11    0.30    3.50
  -9  14  12    0.00    3.33
   9  14 -12   -0.00    2.17
  -9 -14  12    0.00    5.23
  -9  14  13    6.91    4.63
   9  14 -13    5.59    5.66
  -9 -14  13    3.86    4.30
   9  14 -14    9.48    6.83
  -9 -14  14    5.69    6.19
   9  14 -15   -0.00    5.04
  -9 -14  15    1.53    4.42
   9  14 -16   -0.00    4.23
  -9 -14  16    1.00    3.48
   9  14 -17   -0.00    4.01
  -9 -14  17   -0.00    4.30
   9  14 -18    3.11    6.29
  -9 -14  18    0.00    4.28
   9  14 -19    0.00    4.89
  -9 -14  19    0.00    3.30
  -9 -14  20   -0.00    4.15
  -9  15   1    2.24    2.63
   9  15  -1    4.91    5.07
  -9 -15   1    6.20    6.42
  -9  15   2    2.66    2.89
   9  15  -2   -0.00    4.62
  -9 -15   2    0.00    5.77
  -9  15   3   -0.00    2.27
   9  15  -3    0.00    4.43
  -9 -15   3    2.48    4.57
  -9  15   4    0.00    2.56
   9  15  -4    1.45    5.08
  -9 -15   4    4.61    6.65
  -9  15   5    2.93    2.92
   9  15  -5    3.34    5.16
  -9 -15   5   -0.00    4.34
  -9  15   6    2.56    3.22
   9  15  -6   15.94    7.76
  -9 -15   6   -0.00    4.52
  -9  15   7    1.62    3.22
   9  15  -7    4.22    5.17
  -9 -15   7    2.75    4.79
  -9  15   8   -0.00    3.30
   9  15  -8    0.99    4.14
  -9 -15   8   -0.00    3.92
   9  15  -9    1.57    4.13
  -9 -15   9   -0.00    3.38
   9  15 -10    0.00    5.51
  -9 -15  10   16.32    7.62
   9  15 -11   -0.00    5.05
  -9 -15  11    5.76    5.79
   9  15 -12    2.46    5.79
  -9 -15  12   -0.00    4.22
   9  15 -13    0.00    4.93
  -9 -15  13   -0.00    5.34
   9  15 -14   -0.00    5.11
  -9 -15  14    5.49    6.02
  -9 -15  15    1.31    5.57
  -9 -15  16   -0.00    4.87
  -9 -15  17    3.52    4.76
  -9  16   1    1.67    2.68
   9  16  -1   -0.00    4.44
  -9  16   2    0.00    2.42
   9  16  -2   -0.00    4.66
  -9  16   3    0.00    2.89
   9  16  -3   -0.00    5.48
   9  16  -4    3.72    6.29
  -9 -16   4    1.74    4.81
   9  16  -5   -0.00    5.55
  -9 -16   5   13.83    6.95
   9  16  -6    6.13    5.24
  -9 -16   6    0.00    4.97
   9  16  -7   -0.00    4.77
  -9 -16   7    5.07    5.15
  -9 -16   8    8.15    5.44
  -8   0   1   -0.00    3.17
  -8   0   1    2.18    3.37
  -8   0   1    0.00    2.97
   8   0  -1    0.79    3.20
   8   0  -1   -0.00    3.41
  -8   0   2  413.71   57.01
  -8   0   2  521.30   57.85
  -8   0   2  479.45   58.37
   8   0  -2  432.57   57.50
   8   0  -2  460.15   57.88
  -8   0   3   -0.00    3.91
   8   0  -3    0.00    3.11
   8   0  -3   -0.00    2.36
  -8   0   4   79.56   14.73
   8   0  -4   73.39   13.99
  -8   0   5   -0.00    3.97
   8   0  -5    1.55    3.05
  -8   0   6   86.53   16.17
   8   0  -6   97.77   16.23
  -8   0   7   -0.00    3.68
   8   0  -7    1.68    3.06
  -8   0   8  220.59   32.49
   8   0  -8  235.06   32.25
  -8   0   9   -0.00    4.04
   8   0  -9   -0.00    3.24
  -8   0  10   -0.00    4.03
   8   0 -10   -0.00    3.51
  -8   0  11    0.40    3.25
  -8   0  12  190.63   29.19
  -8   0  13    0.00    3.93
  -8   0  14   80.72   16.05
   8   0 -15    1.20    3.68
   8   0 -16    1.46    4.41
   8   0 -17   -0.00    4.12
   8   0 -18   91.90   17.82
   8   0 -19   -0.00    3.75
   8   0 -20    9.22    6.35
   8   0 -21    0.00    5.43
  -8   0  22   71.31   14.59
   8   0 -22   28.27   10.30
  -8   0  23   -0.00    5.70
   8   0 -23    1.21    3.90
  -8   0  24   33.75   11.00
   8   0 -24   22.47    9.28
  -8   0  25   -0.00    4.22
   8   0 -25    1.91    4.32
  -8   0  26    2.62    4.76
   8   0 -26    3.80    5.98
  -8   0  27   -0.00    4.48
   8   0 -27   -0.00    5.24
   8   0 -28   57.23   14.61
   8   0 -29    3.27    5.07
   8   0 -30    0.00    5.34
   8   0 -31    0.51    3.00
   8   0 -32   15.86    8.60
   8   0 -33   10.31    7.28
   8   0 -34   23.00   10.33
   8   0 -35   -0.00    4.48
  -8   1   1   86.68   13.77
  -8   1   1   92.11   13.80
  -8   1   1   62.52   13.09
   8  -1  -1   75.30   13.64
   8   1  -1   81.80   14.55
   8   1  -1   87.24   14.71
  -8  -1   1   69.91   13.65
  -8  -1   1   64.72   13.75
  -8   1   2    0.00    3.07
  -8   1   2    1.92    3.30
   8  -1  -2    0.00    3.74
   8  -1  -2    0.00    2.70
   8   1  -2    0.04    2.91
   8   1  -2    0.90    3.27
  -8  -1   2    1.83    3.37
  -8  -1   2    1.45    4.18
  -8   1   3    1.72    3.36
  -8   1   3    5.94    3.77
   8  -1  -3    6.20    4.01
   8  -1  -3    4.43    3.51
   8   1  -3    0.00    3.10
   8   1  -3    8.25    4.39
  -8  -1   3    3.73    3.94
  -8  -1   3    2.25    4.31
  -8   1   4   38.49    8.23
  -8   1   4   38.08    8.86
   8  -1  -4   20.72    7.06
   8   1  -4   17.46    6.64
  -8  -1   4   37.99    9.04
  -8   1   5    7.33    4.05
  -8   1   5    8.78    4.47
   8  -1  -5   12.53    5.24
   8   1  -5    9.95    4.88
  -8  -1   5   15.85    6.68
  -8   1   6   81.74   14.98
   8  -1  -6   81.94   14.63
   8   1  -6   75.76   14.78
  -8  -1   6   88.73   15.78
  -8   1   7    7.83    5.48
   8  -1  -7   11.59    5.32
   8   1  -7    8.65    5.18
  -8  -1   7    8.71    4.98
  -8   1   8    3.93    4.29
   8  -1  -8    4.08    4.20
   8   1  -8    3.37    3.75
  -8  -1   8    2.58    4.48
  -8   1   9    9.55    5.28
   8  -1  -9   14.32    5.85
   8   1  -9    6.52    5.26
  -8  -1   9   13.31    5.90
  -8   1  10  133.61   22.78
   8  -1 -10  162.96   23.20
  -8  -1  10  136.56   23.23
   8  -1 -11   10.53    5.77
  -8  -1  11   17.53    6.89
  -8  -1  12   26.75    8.73
  -8  -1  13    0.00    4.83
   8   1 -14   43.47   11.71
  -8  -1  14   85.21   15.61
   8  -1 -15   69.61   13.71
   8   1 -15   70.82   14.22
  -8  -1  15   44.59   12.77
   8  -1 -16   74.22   16.51
   8   1 -16  100.12   17.69
  -8  -1  16  111.32   19.67
   8  -1 -17    3.36    4.67
   8   1 -17   -0.00    4.55
  -8  -1  17    5.79    5.21
   8  -1 -18   12.27    7.00
   8   1 -18    9.20    6.27
  -8  -1  18   21.05    8.55
  -8   1  19    9.24    7.44
   8  -1 -19    2.97    5.11
   8   1 -19    7.77    5.87
  -8   1  20   21.89    8.22
   8  -1 -20   13.46    7.34
   8   1 -20    0.00    5.72
  -8   1  21   -0.00    4.02
   8  -1 -21   -0.00    5.50
   8   1 -21    8.93    6.67
  -8   1  22   48.78   13.24
   8  -1 -22   65.71   14.61
   8   1 -22   60.00   13.96
  -8   1  23   -0.00    4.67
   8  -1 -23    0.69    2.83
   8   1 -23   -0.00    4.86
  -8   1  24   20.11    8.68
   8  -1 -24    9.48    6.79
   8   1 -24    9.49    7.51
  -8   1  25    1.69    6.43
   8  -1 -25    0.00    4.14
   8   1 -25    2.77    5.75
  -8   1  26    5.73    6.17
   8  -1 -26   13.09    6.89
   8   1 -26   24.48    9.17
  -8  -1  26   28.44   10.00
  -8   1  27   -0.00    5.07
   8  -1 -27    6.99    6.47
   8   1 -27   -0.00    3.90
  -8   1  28   -0.00    4.53
   8  -1 -28    7.90    6.62
   8   1 -28    3.88    5.55
  -8   1  29    6.43    6.70
   8  -1 -29    4.73    5.96
   8   1 -29    0.00    4.98
   8  -1 -30    0.60    5.40
   8   1 -30   -0.00    6.02
   8  -1 -31    0.00    5.96
   8   1 -31    0.06    5.09
   8  -1 -32    7.97    7.45
   8   1 -32    8.55    7.02
   8  -1 -33   13.53    8.10
   8   1 -33    3.32    5.25
   8  -1 -34    8.89    7.31
   8   1 -34    1.76    7.09
   8  -1 -35    1.30    6.80
   8   1 -35   -0.00    4.39
  -8   2   1    5.50    3.41
  -8   2   1   -0.00    3.04
   8  -2  -1    0.00    2.52
   8  -2  -1    0.10    2.54
   8   2  -1    0.90    3.33
   8   2  -1    0.00    2.89
  -8  -2   1    2.73    3.99
  -8  -2   1    0.58    4.71
  -8   2   2   63.72   11.60
  -8   2   2   61.98   12.38
   8  -2  -2   89.53   13.09
   8  -2  -2   63.74   11.55
   8   2  -2   58.86   12.45
   8   2  -2   67.76   13.26
  -8  -2   2   52.06   11.78
  -8  -2   2   79.31   14.16
  -8   2   3   15.00    4.89
  -8   2   3   20.08    6.08
   8  -2  -3   13.48    5.20
   8   2  -3   10.76    5.36
   8   2  -3   17.85    6.22
  -8  -2   3    7.95    4.97
  -8  -2   3    6.47    5.13
  -8   2   4   29.05    8.00
  -8   2   4   40.40    9.68
   8  -2  -4   47.48    9.58
   8   2  -4   36.90    9.54
   8   2  -4   43.43    9.67
  -8  -2   4   37.53    9.12
  -8  -2   4   45.10   10.57
  -8   2   5   10.21    4.97
  -8   2   5   21.52    6.88
   8  -2  -5   12.10    5.15
   8   2  -5    9.89    5.47
  -8  -2   5    2.50    3.77
  -8   2   6   83.39   13.65
  -8   2   6   74.45   13.88
   8  -2  -6   72.17   13.13
   8   2  -6   61.60   13.31
  -8  -2   6   61.30   13.74
   8  -2  -7   32.99    8.05
   8   2  -7   24.94    8.06
  -8  -2   7   26.81    8.67
   8  -2  -8  121.87   17.79
  -8  -2   8   79.23   16.79
   8  -2  -9   24.23    7.16
  -8  -2   9   11.09    5.83
   8  -2 -10    3.36    4.25
  -8  -2  10    0.00    4.00
   8  -2 -11    5.17    4.39
  -8  -2  11   -0.00    3.71
   8  -2 -12   55.66   12.27
  -8  -2  12   58.58   13.32
   8   2 -13   35.01    9.46
  -8  -2  13   23.99    8.92
   8   2 -14   53.51   11.56
  -8  -2  14   23.78    9.39
   8   2 -15   29.54    9.63
  -8  -2  15   45.82   12.23
  -8   2  16   26.72    9.57
   8  -2 -16   33.10    9.65
   8   2 -16   34.00    9.94
  -8  -2  16   21.20    8.75
  -8   2  17   12.66    7.35
   8  -2 -17    7.71    6.00
   8   2 -17   31.83    9.10
  -8  -2  17   24.48    9.28
  -8   2  18  196.43   28.92
   8  -2 -18  159.81   27.39
   8   2 -18  161.52   27.18
  -8  -2  18  194.49   29.85
  -8   2  19    0.25    4.44
   8  -2 -19    2.67    5.54
   8   2 -19   -0.00    5.23
  -8  -2  19    4.24    5.63
  -8   2  20    0.20    4.54
   8  -2 -20    4.24    6.10
   8   2 -20    4.91    6.27
  -8  -2  20    2.55    5.56
  -8   2  21    4.53    4.78
   8  -2 -21    0.00    4.60
   8   2 -21   -0.00    5.76
  -8  -2  21    0.32    5.15
  -8   2  22   43.41   11.52
   8  -2 -22   35.74   10.89
   8   2 -22   19.61    8.58
  -8   2  23    3.48    5.69
   8  -2 -23    0.00    4.30
   8   2 -23    1.41    4.15
  -8   2  24    2.00    5.14
   8  -2 -24    4.85    5.48
   8   2 -24   14.79    6.67
  -8   2  25    0.00    4.01
   8  -2 -25    3.19    5.53
   8   2 -25    1.73    5.49
  -8   2  26   -0.00    4.17
   8  -2 -26    0.00    5.96
   8   2 -26    0.93    5.19
  -8   2  27    2.07    5.64
   8  -2 -27   -0.00    4.45
   8   2 -27    0.95    4.22
  -8   2  28    5.33    6.87
   8  -2 -28   14.54    8.74
   8   2 -28   18.18    8.17
  -8   2  29    0.00    5.14
   8  -2 -29    5.69    6.32
   8   2 -29    0.00    5.68
  -8   2  30    0.78    4.95
   8  -2 -30    5.47    6.34
   8   2 -30    4.12    4.48
   8  -2 -31   -0.00    5.82
   8   2 -31    5.23    4.76
   8  -2 -32    6.27    6.85
   8   2 -32   11.39    7.39
   8  -2 -33    2.43    5.85
   8   2 -33    0.00    3.92
   8  -2 -34    8.09    7.94
   8   2 -34    2.45    5.68
   8  -2 -35    1.01    5.43
   8   2 -35    3.01    6.61
  -8   3   1   96.22   15.05
   8  -3  -1   88.98   15.16
   8  -3  -1  110.33   15.24
   8   3  -1  100.47   17.30
   8   3  -1  102.59   17.54
  -8  -3   1   83.16   15.92
  -8  -3   1   86.35   16.77
  -8   3   2   -0.00    2.32
   8  -3  -2    1.85    2.58
   8  -3  -2    2.80    3.16
   8   3  -2    4.87    4.75
   8   3  -2   -0.00    3.95
  -8  -3   2    9.91    4.82
  -8  -3   2    3.35    4.73
  -8   3   3   41.34    8.84
   8  -3  -3   34.18    8.22
   8  -3  -3   41.03    8.10
   8   3  -3   46.35   10.43
   8   3  -3   37.56    9.55
  -8  -3   3   40.51    9.79
  -8  -3   3   31.12    9.55
  -8   3   4  148.74   18.44
   8  -3  -4   99.10   16.51
   8   3  -4  116.56   18.70
   8   3  -4   90.82   17.43
  -8  -3   4   88.49   17.17
  -8  -3   4   95.28   18.23
  -8   3   5   20.47    6.33
   8  -3  -5   13.64    5.38
  -8  -3   5   19.36    7.44
  -8   3   6   43.32    9.73
   8  -3  -6   43.77    9.52
  -8  -3   6   44.45   11.23
  -8   3   7   23.55    7.51
   8  -3  -7   20.21    6.70
  -8  -3   7   16.15    6.78
   8  -3  -8    5.62    4.51
  -8  -3   8    1.71    3.73
   8  -3  -9    1.03    3.44
  -8  -3   9   -0.00    4.59
   8  -3 -10  119.96   18.60
  -8  -3  10   91.98   18.72
   8  -3 -11   71.09   15.00
   8   3 -11   90.40   16.74
  -8  -3  11  111.30   18.30
  -8   3  12    8.91    5.45
   8  -3 -12    1.75    3.28
   8   3 -12    7.42    4.94
  -8  -3  12    0.79    4.54
  -8   3  13   10.05    5.24
   8   3 -13    6.45    5.45
  -8  -3  13    6.72    6.16
  -8   3  14   31.64    9.10
   8   3 -14   29.49    8.97
  -8  -3  14   23.51    9.19
  -8   3  15   26.45    8.39
   8   3 -15   29.29    9.43
  -8  -3  15   22.10    8.72
  -8   3  16   84.68   16.07
   8  -3 -16   83.74   16.44
   8   3 -16   62.97   14.87
  -8  -3  16   84.84   17.39
  -8   3  17   -0.00    4.06
   8  -3 -17   -0.00    4.79
   8   3 -17   -0.00    4.29
  -8  -3  17    3.76    5.85
  -8   3  18    1.76    3.88
   8  -3 -18    1.62    4.45
   8   3 -18    4.23    4.67
  -8  -3  18    3.77    6.85
  -8   3  19    6.20    5.56
   8  -3 -19   19.36    8.29
   8   3 -19    5.09    6.09
  -8  -3  19   12.61    7.51
  -8   3  20  112.21   20.23
   8  -3 -20   91.05   19.12
   8   3 -20  102.16   19.38
  -8  -3  20  117.67   21.94
  -8   3  21   13.98    6.74
   8  -3 -21    9.73    6.63
   8   3 -21   14.15    7.89
  -8  -3  21   20.55    9.48
  -8   3  22    8.25    5.62
   8  -3 -22   20.13    8.50
   8   3 -22   17.10    8.54
  -8  -3  22   16.41    8.27
  -8   3  23   -0.00    4.68
   8  -3 -23    0.51    4.16
   8   3 -23    4.93    5.23
  -8   3  24    5.72    5.74
   8  -3 -24   28.44    9.47
   8   3 -24   30.61    9.94
  -8   3  25   26.91    9.35
   8  -3 -25   14.80    7.53
   8   3 -25   10.09    7.24
  -8   3  26   16.56    7.82
   8  -3 -26    6.12    7.99
   8   3 -26   12.35    8.03
  -8   3  27    2.67    5.09
   8  -3 -27   -0.00    4.83
   8   3 -27   -0.00    5.61
  -8   3  28    1.59    4.34
   8  -3 -28    2.61    5.90
   8   3 -28    1.93    5.12
  -8   3  29   -0.00    4.23
   8  -3 -29    6.47    6.22
   8   3 -29   -0.00    5.11
  -8   3  30   36.90   12.12
   8  -3 -30   12.11    7.57
   8   3 -30   25.00    9.63
  -8   3  31    4.38    6.71
   8  -3 -31    2.68    5.82
   8   3 -31    0.87    5.42
   8  -3 -32    8.19    8.02
   8   3 -32    3.14    5.35
   8  -3 -33    2.53    6.20
   8   3 -33   -0.00    3.97
   8  -3 -34    0.34    6.47
   8   3 -34    5.12    6.79
   8  -3 -35    0.00    7.03
   8   3 -35    0.00    5.88
  -8   4   1   64.47   11.79
   8  -4  -1   62.48   11.73
   8  -4  -1   77.87   11.53
   8   4  -1   86.38   15.48
  -8  -4   1   63.94   13.88
  -8   4   2   19.83    5.93
   8  -4  -2   41.15    7.65
   8  -4  -2   14.57    4.84
   8   4  -2   35.04    8.95
  -8  -4   2   20.00    7.39
  -8   4   3   31.40    7.44
   8  -4  -3   24.25    6.50
   8  -4  -3   24.91    5.77
   8   4  -3   23.45    8.03
  -8  -4   3   21.08    7.70
  -8   4   4  187.21   22.89
   8  -4  -4  137.72   21.29
   8   4  -4  133.25   23.17
  -8  -4   4  134.96   23.51
  -8   4   5   19.13    6.03
   8  -4  -5   13.86    4.79
   8   4  -5   10.05    5.46
  -8  -4   5   10.16    5.69
  -8   4   6   58.84   11.17
   8  -4  -6   44.48    9.77
  -8  -4   6   33.27   10.32
  -8   4   7  107.86   17.14
   8  -4  -7  101.10   16.51
  -8  -4   7   88.24   17.95
  -8   4   8   41.89    9.84
   8  -4  -8   43.34    9.76
  -8  -4   8   42.40   11.38
  -8   4   9    4.73    4.51
   8  -4  -9    4.74    4.39
   8   4  -9   13.68    5.89
  -8  -4   9    3.14    4.56
  -8   4  10    3.06    3.64
   8  -4 -10    7.83    4.98
   8   4 -10    2.04    4.02
  -8  -4  10    5.51    5.49
  -8   4  11   16.73    6.95
   8  -4 -11    6.60    5.09
   8   4 -11   15.37    6.62
  -8  -4  11    8.08    6.39
  -8   4  12   83.66   16.82
   8  -4 -12  104.64   17.91
   8   4 -12  104.95   18.40
  -8  -4  12  106.29   19.32
  -8   4  13   13.08    6.94
   8  -4 -13   23.41    7.45
   8   4 -13    7.43    5.98
  -8  -4  13   12.17    6.55
  -8   4  14   50.66   11.67
   8   4 -14   46.69   11.59
  -8  -4  14   38.57   11.67
  -8   4  15    4.39    4.64
   8   4 -15    0.84    4.03
  -8  -4  15    0.00    4.34
  -8   4  16   23.54    7.54
   8  -4 -16   14.42    6.91
   8   4 -16   14.13    7.71
  -8  -4  16   10.92    7.31
  -8   4  17   17.45    7.96
   8  -4 -17   19.50    8.31
   8   4 -17   18.01    7.85
  -8  -4  17   33.63   10.45
  -8   4  18   86.90   17.61
   8  -4 -18   93.31   18.27
   8   4 -18  103.49   18.84
  -8  -4  18   91.36   19.33
  -8   4  19    4.17    5.17
   8  -4 -19    7.47    5.77
   8   4 -19    2.77    5.49
  -8  -4  19    8.53    6.34
  -8   4  20   27.31    9.32
   8  -4 -20   36.66   10.62
   8   4 -20   19.70    7.94
  -8  -4  20   18.50    9.04
  -8   4  21   -0.00    4.06
   8  -4 -21   -0.00    5.48
   8   4 -21   -0.00    3.72
  -8   4  22   18.48    8.49
   8  -4 -22   26.17    9.81
   8   4 -22   23.21    9.15
  -8   4  23   17.27    8.43
   8  -4 -23   27.51    9.67
   8   4 -23   14.05    7.63
  -8   4  24    1.87    4.70
   8  -4 -24   17.68    8.34
   8   4 -24   12.03    6.67
  -8   4  25   -0.00    3.98
   8  -4 -25    3.37    5.89
   8   4 -25    6.43    5.65
  -8   4  26   -0.00    4.09
   8  -4 -26    6.11    6.26
   8   4 -26    6.61    6.18
  -8   4  27    3.21    5.40
   8  -4 -27    0.73    4.14
   8   4 -27    0.79    5.16
  -8   4  28   13.54    7.81
   8  -4 -28    7.44    7.25
   8   4 -28   14.97    8.36
  -8   4  29    7.26    6.65
   8  -4 -29   -0.00    6.23
   8   4 -29    2.20    4.67
  -8   4  30    4.52    5.48
   8  -4 -30   -0.00    5.42
   8   4 -30    3.89    5.69
  -8   4  31   -0.00    4.02
   8  -4 -31   -0.00    6.07
   8   4 -31    3.68    6.20
  -8   4  32    3.64    6.03
   8  -4 -32   11.00    8.39
   8   4 -32    7.64    6.71
   8  -4 -33    4.59    6.90
   8   4 -33    0.09    6.40
   8  -4 -34   11.76    8.24
   8   4 -34   14.29    8.43
   8  -4 -35   -0.00    6.09
   8   4 -35    0.71    5.17
  -8   5   1   31.54    7.31
   8  -5  -1   29.02    6.70
   8  -5  -1   37.67    6.14
   8   5  -1   11.42    7.04
  -8  -5   1   32.83    9.57
  -8   5   2   34.03    7.44
   8  -5  -2   33.29    7.00
   8  -5  -2   27.27    5.54
   8   5  -2    9.10    6.51
  -8  -5   2   28.13    8.94
  -8   5   3   81.25   13.47
   8  -5  -3   72.32   12.55
   8  -5  -3   75.73   11.50
   8   5  -3   56.27   14.06
  -8  -5   3   80.32   15.65
  -8   5   4   18.08    6.16
   8  -5  -4   22.34    5.96
   8   5  -4   16.31    7.43
   8   5  -4   16.54    6.75
  -8  -5   4   23.17    7.60
  -8  -5   4   15.00    7.42
  -8   5   5   68.33   12.27
  -8   5   5   41.90   10.27
   8  -5  -5   67.46   11.69
   8   5  -5   78.35   14.39
   8   5  -5   56.09   12.67
  -8  -5   5   72.55   13.43
  -8  -5   5   54.11   13.14
  -8   5   6  100.66   15.88
  -8   5   6   87.82   14.75
   8  -5  -6  102.78   15.39
   8   5  -6   69.31   15.46
  -8  -5   6   78.47   15.85
  -8  -5   6   72.42   15.97
  -8   5   7    6.32    4.20
  -8   5   7   -0.00    2.65
   8  -5  -7    0.00    2.99
   8   5  -7    3.22    5.34
  -8  -5   7    9.90    6.00
  -8  -5   7   -0.00    3.59
  -8   5   8    7.01    4.81
  -8   5   8    8.86    4.85
   8  -5  -8   11.50    5.37
   8   5  -8    4.45    4.36
  -8  -5   8    3.69    4.04
  -8  -5   8    2.59    4.31
  -8   5   9   24.74    6.66
   8  -5  -9   13.70    5.55
   8   5  -9    6.29    5.75
  -8  -5   9    0.00    4.40
  -8   5  10  280.23   34.31
   8  -5 -10  204.81   32.64
   8   5 -10  273.98   35.76
  -8  -5  10  215.73   35.02
  -8   5  11   29.33    7.56
   8  -5 -11    2.66    4.92
   8   5 -11   47.15   10.38
  -8  -5  11   33.13   10.25
  -8   5  12    4.36    4.02
   8  -5 -12    1.43    4.14
   8   5 -12    1.91    4.61
  -8  -5  12    0.00    4.68
  -8   5  13    3.33    3.50
   8  -5 -13    2.44    4.31
   8   5 -13   -0.00    3.39
  -8  -5  13   -0.00    4.73
  -8   5  14   17.73    6.47
   8   5 -14   14.68    6.95
  -8  -5  14    5.37    6.50
  -8   5  15   28.84    8.35
   8   5 -15   12.61    7.14
  -8  -5  15    6.84    6.40
  -8   5  16   94.15   16.26
   8  -5 -16   63.09   14.90
   8   5 -16   89.22   16.99
  -8  -5  16   62.06   16.13
  -8   5  17   13.72    6.42
   8  -5 -17   11.69    7.19
   8   5 -17   19.43    7.26
  -8  -5  17    0.00    4.84
  -8   5  18    1.54    4.44
   8  -5 -18    4.41    5.68
   8   5 -18    1.09    4.66
  -8  -5  18    1.64    5.11
  -8   5  19   14.79    7.89
   8  -5 -19   23.50    8.97
   8   5 -19   30.16    9.68
  -8   5  20   36.26   10.34
   8  -5 -20   36.84   11.11
   8   5 -20   26.27    9.45
  -8   5  21   22.86    8.79
   8  -5 -21   23.34    9.21
   8   5 -21   38.57   10.72
  -8   5  22   15.35    7.00
   8  -5 -22   21.05    8.57
   8   5 -22    5.32    4.97
  -8   5  23   -0.00    4.34
   8  -5 -23    0.94    5.04
   8   5 -23    2.66    4.44
  -8   5  24    7.19    5.62
   8  -5 -24    0.00    5.56
   8   5 -24   15.56    6.77
  -8   5  25   21.40    8.57
   8  -5 -25    5.70    5.62
   8   5 -25   16.88    7.26
  -8   5  26   13.79    7.40
   8  -5 -26   12.02    7.56
   8   5 -26   13.13    6.71
  -8   5  27    0.00    5.90
   8  -5 -27    5.51    6.36
   8   5 -27    0.00    4.64
  -8   5  28    0.11    4.71
   8  -5 -28   -0.00    6.27
   8   5 -28    2.37    6.13
  -8   5  29    6.31    5.61
   8  -5 -29    4.64    7.67
   8   5 -29    0.00    4.80
  -8   5  30    4.60    5.60
   8  -5 -30   14.97    8.27
   8   5 -30    0.00    5.38
  -8   5  31    2.21    6.34
   8  -5 -31   -0.00    5.18
   8   5 -31    0.00    5.39
  -8   5  32    1.91    5.98
   8  -5 -32    7.23    7.26
   8   5 -32    0.00    5.66
  -8   5  33    5.46    5.99
   8  -5 -33    2.60    5.55
   8   5 -33    1.19    4.53
   8  -5 -34   -0.00    5.79
   8   5 -34    5.65    5.22
  -8   6   1  113.83   15.66
  -8   6   1   79.72   14.14
   8  -6  -1   92.89   14.35
   8  -6  -1   90.51   12.22
   8   6  -1   96.18   18.15
  -8  -6   1  114.00   18.03
  -8   6   2   93.34   14.66
  -8   6   2   76.36   13.52
   8  -6  -2   68.96   13.07
   8  -6  -2  102.38   12.33
   8   6  -2   97.04   17.87
  -8  -6   2  122.32   18.25
  -8  -6   2   60.03   15.54
  -8   6   3   98.49   16.23
  -8   6   3  121.37   16.63
   8  -6  -3   89.10   15.27
   8   6  -3   98.85   19.03
  -8  -6   3  145.57   20.07
  -8  -6   3   76.44   17.83
  -8   6   4   34.51    8.40
  -8   6   4   24.67    7.27
   8  -6  -4   41.46    8.35
   8   6  -4   27.61    9.06
   8   6  -4   48.90   11.48
  -8  -6   4   32.11    9.90
  -8  -6   4   33.46   10.02
  -8   6   5   30.16    7.51
  -8   6   5   21.88    6.29
   8  -6  -5   19.04    5.92
   8   6  -5   12.06    6.53
   8   6  -5   22.81    8.09
  -8  -6   5   12.95    6.05
  -8  -6   5   34.31    9.75
  -8   6   6   34.73    8.80
  -8   6   6   40.16    8.91
   8  -6  -6   36.98    8.32
   8   6  -6   28.81    9.25
   8   6  -6   43.12   10.50
  -8  -6   6   34.64    9.43
  -8  -6   6   41.32   11.70
  -8   6   7   37.69    9.03
  -8   6   7   27.02    7.30
   8  -6  -7   22.19    7.10
   8   6  -7   29.33    8.94
  -8  -6   7   42.60    9.93
  -8  -6   7   29.62    9.66
  -8   6   8   32.02    8.52
  -8   6   8   45.32    9.02
   8  -6  -8   26.62    7.48
   8   6  -8   21.49    8.00
  -8  -6   8   27.76    9.07
  -8  -6   8   23.85    8.62
  -8   6   9   -0.00    2.67
   8  -6  -9    2.71    3.87
   8   6  -9    0.64    3.45
  -8  -6   9    0.95    4.49
  -8  -6   9    0.00    4.41
  -8   6  10    5.65    4.35
   8  -6 -10    9.24    5.50
   8   6 -10    5.97    5.19
  -8  -6  10    7.98    6.13
  -8   6  11    7.38    4.86
   8  -6 -11   12.26    5.53
   8   6 -11   13.67    7.05
  -8  -6  11   32.61    9.83
  -8   6  12   17.15    6.95
   8  -6 -12   24.06    8.29
   8   6 -12   28.12    8.85
  -8  -6  12   26.22    9.74
  -8   6  13   14.46    6.19
   8  -6 -13    6.41    5.34
   8   6 -13   29.08    8.96
  -8  -6  13   10.37    6.71
  -8   6  14   40.52   10.21
   8   6 -14   45.90   11.48
  -8  -6  14   39.20   11.53
  -8   6  15   20.14    7.35
   8   6 -15   31.28    9.31
  -8  -6  15   20.17    9.16
  -8   6  16    6.26    5.24
   8  -6 -16    7.14    5.52
   8   6 -16   13.31    6.63
  -8  -6  16    3.65    5.67
  -8   6  17   54.59   13.37
   8  -6 -17   77.33   15.53
   8   6 -17   77.50   15.74
  -8   6  18   25.20    8.34
   8  -6 -18   18.66    8.35
   8   6 -18   21.40    8.83
  -8   6  19    6.91    6.16
   8  -6 -19   20.62    8.23
   8   6 -19   13.22    7.11
  -8   6  20   -0.00    4.63
   8  -6 -20    1.26    5.13
   8   6 -20    1.19    3.91
  -8   6  21   -0.00    5.28
   8  -6 -21   -0.00    5.76
   8   6 -21   -0.00    4.81
  -8   6  22   12.88    6.70
   8  -6 -22    2.76    6.18
   8   6 -22   10.15    6.14
  -8   6  23   21.45    9.60
   8  -6 -23   33.56   11.21
   8   6 -23   25.40    9.49
  -8   6  24    0.00    4.65
   8  -6 -24    9.64    6.94
   8   6 -24    5.50    5.44
  -8   6  25   15.04    7.48
   8  -6 -25    9.65    6.91
   8   6 -25   12.04    7.07
  -8   6  26    0.28    4.26
   8  -6 -26    0.26    4.77
   8   6 -26    0.00    4.65
  -8   6  27    5.42    6.81
   8  -6 -27    8.70    7.29
   8   6 -27    8.18    6.44
  -8   6  28   17.55    7.97
   8  -6 -28   -0.00    6.59
   8   6 -28   15.41    7.73
  -8   6  29    8.36    6.95
   8  -6 -29   16.98    8.76
   8   6 -29    8.14    6.57
  -8   6  30    0.77    3.64
   8  -6 -30    2.22    4.95
   8   6 -30    0.04    4.06
  -8   6  31    7.29    7.60
   8  -6 -31   -0.00    7.08
   8   6 -31    0.07    4.32
  -8   6  32    1.89    5.53
   8  -6 -32   10.78    8.20
   8   6 -32    7.55    5.99
  -8   6  33    3.58    5.54
   8  -6 -33    0.31    7.07
   8   6 -33    5.05    5.87
   8  -6 -34    1.77    6.69
   8   6 -34   -0.00    4.35
  -8   7   1   88.20   13.40
   8   7  -1   69.94   16.30
  -8  -7   1   82.37   16.02
  -8   7   2   -0.00    2.90
   8  -7  -2    0.00    2.73
   8  -7  -2    0.59    1.15
   8   7  -2    2.60    3.58
  -8  -7   2    1.94    4.29
  -8   7   3   20.62    6.16
   8  -7  -3   39.09    7.41
   8   7  -3   32.69    9.64
  -8  -7   3   30.75    9.02
  -8  -7   3   25.94    9.45
  -8   7   4   -0.00    2.53
   8  -7  -4    2.22    3.27
   8   7  -4    2.52    4.28
  -8  -7   4   -0.00    3.13
  -8  -7   4    2.76    3.97
  -8   7   5   58.80   11.75
   8  -7  -5   70.60   12.34
   8   7  -5   75.36   14.77
   8   7  -5   66.91   14.94
  -8  -7   5   90.23   15.69
  -8  -7   5   70.65   15.53
  -8   7   6   16.70    5.61
   8  -7  -6   22.07    6.42
   8   7  -6   16.01    7.26
   8   7  -6   13.43    6.77
  -8  -7   6   15.14    7.04
  -8  -7   6   10.46    6.72
  -8   7   7    0.84    3.39
  -8   7   7    2.69    3.27
   8  -7  -7   -0.00    2.91
   8   7  -7    6.83    4.71
   8   7  -7   -0.00    4.06
  -8  -7   7    6.93    5.61
  -8  -7   7    3.16    4.61
  -8   7   8    2.80    3.75
  -8   7   8   -0.00    3.14
   8  -7  -8   -0.00    2.86
   8   7  -8    1.58    4.11
  -8  -7   8    0.59    3.80
  -8  -7   8   -0.00    3.55
  -8   7   9   71.05   12.23
   8  -7  -9   72.91   12.84
   8   7  -9   45.67   12.06
  -8  -7   9   45.71   11.87
  -8  -7   9   51.63   13.85
  -8   7  10    8.35    4.55
   8  -7 -10   20.57    7.15
   8   7 -10   11.14    6.29
  -8  -7  10   11.31    6.69
  -8  -7  10    7.90    6.11
  -8   7  11   41.29   10.32
   8  -7 -11   56.95   12.17
   8   7 -11   70.25   14.46
  -8  -7  11   57.91   12.87
  -8  -7  11   59.21   13.87
  -8   7  12    0.49    3.36
   8  -7 -12    1.53    4.06
   8   7 -12    0.55    3.85
  -8  -7  12    0.00    4.98
  -8   7  13   19.79    7.52
   8   7 -13   26.11    8.69
  -8   7  14   15.82    6.09
   8   7 -14   20.70    8.21
  -8   7  15   70.43   14.27
   8   7 -15   79.78   16.17
  -8   7  16    2.70    4.08
   8  -7 -16    2.25    5.51
   8   7 -16    7.68    6.16
  -8   7  17    8.35    5.69
   8  -7 -17   10.50    5.96
   8   7 -17    7.80    5.68
  -8   7  18    0.69    4.33
   8  -7 -18    1.35    5.12
   8   7 -18    1.85    4.75
  -8   7  19    0.00    3.86
   8  -7 -19    2.96    6.07
   8   7 -19    3.12    4.68
  -8   7  20   18.55    7.08
   8  -7 -20    4.43    5.42
   8   7 -20    0.00    4.57
  -8   7  21   34.60    9.87
   8  -7 -21   28.78   10.59
   8   7 -21   19.36    8.15
  -8   7  22    4.68    5.34
   8  -7 -22    1.72    5.00
   8   7 -22   -0.00    4.44
  -8   7  23   -0.00    3.44
   8  -7 -23    0.00    5.02
   8   7 -23   -0.00    4.96
  -8   7  24    3.52    5.56
   8  -7 -24   -0.00    3.62
   8   7 -24    5.11    5.31
  -8   7  25   13.77    6.84
   8  -7 -25   12.31    8.34
   8   7 -25   13.68    7.38
  -8   7  26   13.51    6.78
   8  -7 -26    6.65    7.13
   8   7 -26    6.65    6.29
  -8   7  27   18.69    7.98
   8  -7 -27   10.59    7.55
   8   7 -27    8.80    6.13
  -8   7  28   -0.00    5.43
   8  -7 -28    1.79    5.59
   8   7 -28   -0.00    4.13
  -8   7  29    2.01    5.69
   8  -7 -29    7.98    8.44
   8   7 -29    3.84    4.94
  -8   7  30    2.92    5.12
   8  -7 -30    4.48    5.83
   8   7 -30   -0.00    5.09
  -8   7  31   11.80    7.27
   8  -7 -31   13.97    8.40
   8   7 -31    7.45    6.71
  -8   7  32    4.18    5.81
   8  -7 -32    0.00    6.89
   8   7 -32    0.31    4.45
  -8   7  33    1.47    5.09
   8  -7 -33   -0.00    5.10
   8   7 -33   -0.00    3.87
  -8   7  34    2.23    4.59
   8   8  -1   96.42   19.04
  -8  -8   1   95.44   17.76
  -8   8   2   -0.00    2.53
   8   8  -2    1.62    3.89
  -8  -8   2   -0.00    3.39
  -8   8   3   26.02    6.63
  -8  -8   3   32.09    9.32
  -8   8   4   19.66    5.97
  -8  -8   4   32.32    9.32
  -8   8   5    1.52    3.35
  -8  -8   5    7.11    5.86
  -8  -8   5    0.55    3.93
  -8   8   6    3.57    3.52
   8  -8  -6    0.00    3.11
  -8  -8   6    0.00    4.21
  -8  -8   6    7.03    6.13
  -8   8   7  117.34   18.25
   8   8  -7  117.00   21.19
  -8  -8   7  115.96   20.55
  -8  -8   7  122.72   22.00
  -8   8   8    4.58    4.37
   8  -8  -8    8.52    4.70
   8   8  -8   16.47    7.30
  -8  -8   8    7.89    5.27
  -8  -8   8    0.00    4.89
  -8   8   9   17.28    5.97
   8  -8  -9   13.88    5.85
   8   8  -9   10.40    6.31
  -8  -8   9    8.67    5.89
  -8   8  10   13.39    5.79
   8  -8 -10    6.70    5.33
   8   8 -10   15.86    6.90
  -8  -8  10   13.30    6.28
  -8   8  11    3.40    3.96
   8  -8 -11    1.64    3.72
   8   8 -11   -0.00    4.63
  -8  -8  11   -0.00    3.49
  -8   8  12   -0.00    3.52
   8  -8 -12    3.96    4.99
   8   8 -12    4.03    6.54
  -8  -8  12    4.43    5.21
  -8   8  13   36.18    9.74
   8   8 -13   39.08   11.40
  -8  -8  13   71.73   13.63
  -8   8  14    0.01    3.19
   8   8 -14   -0.00    3.76
  -8   8  15   23.44    7.24
   8  -8 -15   10.91    6.21
   8   8 -15    5.44    5.30
  -8   8  16    0.00    4.13
   8  -8 -16   -0.00    5.06
   8   8 -16    4.46    4.62
  -8   8  17   17.59    7.01
   8  -8 -17   23.69    9.54
   8   8 -17   16.72    7.76
  -8   8  18    5.94    5.09
   8  -8 -18    5.02    5.67
   8   8 -18    2.21    5.06
  -8   8  19    7.02    5.43
   8  -8 -19    4.65    5.76
   8   8 -19   18.82    7.47
  -8   8  20   -0.00    4.07
   8  -8 -20   -0.00    6.38
   8   8 -20    2.36    4.70
  -8   8  21    2.01    4.88
   8  -8 -21   -0.00    5.33
   8   8 -21   10.49    6.21
  -8   8  22   -0.00    4.75
   8  -8 -22    3.78    6.04
   8   8 -22    1.52    5.00
  -8   8  23   23.15    8.38
   8  -8 -23    0.00    6.00
   8   8 -23   25.62    9.17
  -8   8  24    6.23    5.93
   8  -8 -24    3.36    6.77
   8   8 -24    6.79    5.13
  -8   8  25   16.99    7.67
   8  -8 -25   14.04    8.63
   8   8 -25    4.86    5.72
  -8   8  26   -0.00    4.55
   8  -8 -26    4.53    5.08
   8   8 -26    0.00    4.23
  -8   8  27    0.00    4.87
   8  -8 -27   11.04    7.91
   8   8 -27   22.50    8.50
  -8   8  28   -0.00    4.32
   8  -8 -28   -0.00    5.00
   8   8 -28   10.44    7.25
  -8   8  29    4.20    5.16
   8  -8 -29    2.61    6.21
   8   8 -29    7.89    6.37
  -8   8  30   -0.00    4.53
   8  -8 -30   -0.00    6.08
   8   8 -30    4.84    5.60
  -8   8  31    2.86    5.97
   8  -8 -31   -0.00    6.86
   8   8 -31    1.21    4.76
  -8   8  32    5.76    6.30
   8  -8 -32    0.00    6.73
   8   8 -32    0.02    4.96
  -8   8  33    4.61    6.32
   8  -8 -33   11.63    8.03
   8   8 -33    5.99    6.17
  -8   8  34    3.17    5.70
  -8   8  35   10.28    7.98
  -8   9   1  103.02   15.52
  -8  -9   1  113.59   19.77
  -8   9   2    2.89    2.90
  -8  -9   2    0.53    4.81
  -8   9   3   41.68    8.05
   8   9  -3   25.50    9.83
  -8  -9   3   42.25   10.94
  -8   9   4   10.77    4.34
   8   9  -4    4.65    5.50
  -8  -9   4   11.28    7.58
  -8   9   5   51.33   10.59
   8   9  -5   57.74   14.36
  -8  -9   5   98.72   16.17
  -8   9   6    3.27    3.65
   8   9  -6    0.00    4.00
  -8  -9   6    3.35    4.48
  -8   9   7    1.25    3.78
   8   9  -7   -0.00    4.27
  -8  -9   7   14.73    6.36
  -8   9   8   -0.00    2.86
   8   9  -8    5.65    4.56
   8   9  -8   -0.00    4.80
  -8  -9   8   -0.00    3.85
  -8   9   9   15.37    5.46
   8   9  -9   10.66    6.20
   8   9  -9    8.71    5.76
  -8  -9   9   10.71    6.39
  -8   9  10    8.86    4.97
   8   9 -10    4.15    5.30
  -8  -9  10    8.44    5.47
  -8   9  11   97.34   17.04
   8   9 -11   85.17   18.18
  -8  -9  11  115.71   19.61
  -8   9  12    0.41    2.80
   8  -9 -12   -0.00    4.00
   8   9 -12    0.82    4.03
  -8  -9  12    0.00    4.28
  -8   9  13    1.02    4.41
   8   9 -13    0.00    2.98
  -8  -9  13    1.89    5.02
  -8   9  14    9.86    6.04
   8   9 -14    4.96    6.02
  -8  -9  14    9.61    5.81
  -8   9  15   64.43   13.20
   8  -9 -15   53.33   13.80
   8   9 -15   66.91   15.63
  -8  -9  15   81.92   15.85
  -8   9  16   -0.00    3.93
   8  -9 -16    1.34    5.24
   8   9 -16    2.02    5.15
  -8   9  17    1.19    3.81
   8  -9 -17    1.55    4.27
   8   9 -17    0.00    4.64
  -8   9  18    6.87    5.17
   8  -9 -18   12.27    7.92
   8   9 -18    4.27    5.25
  -8   9  19   20.47    7.44
   8  -9 -19    5.85    6.50
   8   9 -19   19.76    8.01
  -8   9  20   -0.00    4.47
   8  -9 -20   -0.00    4.90
   8   9 -20    4.78    5.25
  -8   9  21   15.81    7.16
   8  -9 -21   21.04    9.07
   8   9 -21   18.53    8.41
  -8   9  22    0.00    3.29
   8  -9 -22   -0.00    4.65
   8   9 -22    0.00    4.56
  -8   9  23   -0.00    3.92
   8  -9 -23    0.05    5.63
   8   9 -23   -0.00    4.40
  -8   9  24   -0.00    4.24
   8  -9 -24    5.56    6.19
   8   9 -24    1.11    5.62
  -8   9  25    3.30    5.50
   8  -9 -25   18.20    8.50
   8   9 -25   20.31    8.51
  -8   9  26    3.91    4.05
   8  -9 -26    5.37    7.00
   8   9 -26   -0.00    4.44
  -8   9  27    2.57    3.95
   8  -9 -27   -0.00    6.34
   8   9 -27    3.99    5.15
  -8   9  28   -0.00    3.98
   8  -9 -28   -0.00    5.98
   8   9 -28   -0.00    3.88
  -8   9  29    0.63    4.97
   8  -9 -29    0.00    5.71
   8   9 -29   -0.00    3.68
  -8   9  30    5.32    5.74
   8  -9 -30   -0.00    5.54
   8   9 -30    0.00    4.70
  -8   9  31    1.65    5.38
   8  -9 -31    0.00    5.59
   8   9 -31    0.93    5.32
  -8   9  32   -0.00    3.94
   8  -9 -32   -0.00    7.10
   8   9 -32   -0.00    4.51
  -8   9  33   -0.00    5.05
  -8  10   1   33.03    6.57
   8  10  -1   23.77    8.86
  -8 -10   1   29.20    9.39
  -8  10   2    1.82    2.46
   8  10  -2   -0.00    4.55
  -8 -10   2   -0.00    4.35
  -8  10   3   57.20    9.68
   8  10  -3   33.04   11.36
  -8 -10   3   53.80   12.72
  -8  10   4   12.79    4.73
   8  10  -4   20.49    8.52
  -8 -10   4   35.69    9.86
  -8  10   5   10.46    4.80
   8  10  -5    0.00    4.37
  -8 -10   5    6.72    5.24
  -8  10   6    0.00    2.88
   8  10  -6    3.68    5.33
  -8 -10   6    0.22    4.16
  -8  10   7   62.10   11.97
   8  10  -7   59.96   14.87
  -8 -10   7   89.16   16.06
  -8  10   8    1.18    3.24
   8  10  -8    0.00    4.12
  -8 -10   8   -0.00    3.87
  -8  10   9    6.95    4.60
   8  10  -9    5.64    4.99
  -8 -10   9   25.02    8.37
  -8  10  10    4.67    3.84
   8  10 -10    4.43    5.31
   8  10 -10   -0.00    4.73
  -8 -10  10   -0.00    4.11
  -8  10  11   10.08    4.95
   8  10 -11   11.49    6.71
  -8 -10  11    4.63    5.55
  -8  10  12    2.03    3.23
   8  10 -12    1.79    5.00
  -8 -10  12    3.31    4.56
  -8  10  13   32.43    9.18
   8  10 -13   68.64   14.13
  -8 -10  13   37.05   10.81
  -8  10  14   -0.00    3.28
   8  10 -14    3.80    5.20
  -8 -10  14   -0.00    3.94
  -8  10  15    1.57    3.54
   8  10 -15   12.25    7.12
  -8 -10  15    3.62    4.73
  -8  10  16   -0.00    4.46
   8  10 -16    0.29    3.78
  -8 -10  16    0.00    4.80
  -8  10  17   50.93   11.08
   8  10 -17   24.03    8.98
  -8 -10  17   21.24    9.21
  -8  10  18    2.26    4.48
   8 -10 -18    1.79    4.05
   8  10 -18    1.97    5.13
  -8  10  19   23.49    8.58
   8 -10 -19   12.01    7.75
   8  10 -19   24.78    9.04
  -8  10  20    0.00    4.57
   8 -10 -20   -0.00    4.58
   8  10 -20    0.67    4.69
  -8  10  21   13.77    6.95
   8 -10 -21    2.89    6.26
   8  10 -21   12.82    7.38
  -8  10  22    4.19    4.92
   8 -10 -22    3.57    6.92
   8  10 -22    8.62    6.35
  -8  10  23   18.43    7.92
   8 -10 -23   12.94    8.86
   8  10 -23    9.78    7.29
  -8  10  24    0.00    4.54
   8 -10 -24   -0.00    5.50
   8  10 -24    4.78    4.82
  -8  10  25    0.00    4.42
   8 -10 -25    1.60    4.82
   8  10 -25    3.75    5.68
  -8  10  26   -0.00    3.58
   8 -10 -26    1.86    6.24
   8  10 -26    2.08    4.00
  -8  10  27    6.59    6.52
   8 -10 -27   -0.00    6.36
   8  10 -27   18.14    8.83
  -8  10  28   -0.00    4.52
   8 -10 -28   -0.00    6.32
   8  10 -28   -0.00    3.73
  -8  10  29   14.08    7.50
   8 -10 -29    0.00    5.15
   8  10 -29    5.45    5.99
  -8  10  30    0.00    4.92
   8 -10 -30    3.41    6.57
   8  10 -30    2.67    5.03
   8 -10 -31   10.61    7.86
   8  10 -31   -0.00    4.01
  -8  11   1   49.58    9.03
   8  11  -1   44.45   13.12
  -8 -11   1   65.33   14.16
  -8  11   2    8.18    3.81
   8  11  -2   15.05    7.56
  -8 -11   2   10.10    5.82
  -8  11   3    5.98    3.46
   8  11  -3    5.95    4.88
  -8 -11   3    1.53    4.76
  -8  11   4   -0.00    1.66
   8  11  -4   -0.00    4.11
  -8 -11   4    0.00    3.82
  -8  11   5   33.80    7.49
   8  11  -5   18.77    9.03
  -8 -11   5   44.73   11.50
  -8  11   6   -0.00    2.66
   8  11  -6   -0.00    4.36
  -8 -11   6    6.35    4.69
  -8  11   7   -0.00    3.33
   8  11  -7    2.03    4.65
  -8 -11   7    2.98    4.81
  -8  11   8   11.00    4.82
   8  11  -8   11.06    5.87
  -8 -11   8    6.97    5.81
  -8  11   9   20.34    7.01
   8  11  -9   25.85    9.37
  -8 -11   9   41.65   10.73
  -8  11  10   -0.00    3.54
   8  11 -10    0.00    4.21
  -8 -11  10    0.14    2.94
  -8  11  11   34.40    8.37
   8  11 -11   25.70    8.94
  -8 -11  11   15.07    7.80
  -8  11  12    4.88    3.79
   8  11 -12   -0.00    4.63
   8  11 -12    0.80    3.87
  -8 -11  12    0.95    3.78
  -8  11  13    1.22    3.33
   8  11 -13   -0.00    4.29
  -8 -11  13   -0.00    4.06
  -8  11  14    0.00    4.48
   8  11 -14    5.07    5.57
  -8 -11  14    1.05    3.43
  -8  11  15   18.02    7.92
   8  11 -15   70.63   14.44
  -8 -11  15   59.59   12.78
  -8  11  16   -0.00    4.25
   8  11 -16   -0.00    4.02
  -8 -11  16    0.53    3.88
  -8  11  17    5.41    4.41
   8  11 -17    2.04    4.10
  -8 -11  17    6.10    5.45
  -8  11  18   -0.00    4.13
   8  11 -18    2.57    4.70
  -8 -11  18    0.00    4.09
  -8  11  19    3.73    4.65
   8  11 -19   16.42    7.85
  -8 -11  19   14.18    6.98
  -8  11  20    3.24    4.57
   8  11 -20   -0.00    4.37
  -8 -11  20    0.00    5.16
  -8  11  21   14.54    7.30
   8  11 -21    6.26    5.81
  -8  11  22    3.90    4.96
   8  11 -22    1.38    4.69
  -8  11  23    0.00    4.88
   8  11 -23    0.00    4.30
  -8  11  24   -0.00    5.27
   8  11 -24    2.44    5.70
  -8  11  25   17.12    8.45
   8 -11 -25   23.50    9.61
   8  11 -25   19.03    8.88
  -8  11  26    3.75    4.74
   8 -11 -26    0.00    5.98
   8  11 -26    0.00    3.87
  -8  11  27    0.10    5.18
   8 -11 -27   -0.00    5.75
   8  11 -27   -0.00    3.36
   8 -11 -28   -0.00    4.78
   8  11 -28    4.60    5.95
   8 -11 -29   -0.00    5.18
   8  11 -29    4.81    5.51
   8 -11 -30    0.64    5.61
   8  11 -30    1.38    5.20
   8 -11 -31    3.79    6.77
  -8  12   1    0.00    2.21
   8  12  -1    0.00    4.43
  -8 -12   1    3.30    4.69
  -8  12   2    3.54    2.87
   8  12  -2    0.00    4.04
  -8 -12   2   -0.00    4.27
  -8  12   3   53.98    9.53
   8  12  -3   46.37   12.97
  -8 -12   3   41.25   11.98
  -8  12   4    1.26    2.70
   8  12  -4    4.46    4.99
  -8 -12   4    6.86    5.76
  -8  12   5    2.96    2.98
   8  12  -5    0.47    4.99
  -8 -12   5   -0.00    4.01
  -8  12   6    1.86    2.90
   8  12  -6    1.93    4.83
  -8 -12   6    0.00    4.05
  -8  12   7   25.40    7.08
   8  12  -7   30.76   10.25
  -8 -12   7   24.49    9.05
  -8  12   8   -0.00    3.12
   8  12  -8    8.36    6.60
  -8 -12   8   22.83    7.79
  -8  12   9   26.82    7.65
   8  12  -9   15.23    8.15
  -8 -12   9   22.20    8.51
  -8  12  10    7.67    4.58
   8  12 -10   12.07    7.50
  -8 -12  10    2.59    4.52
  -8  12  11    0.00    4.03
   8  12 -11   11.52    6.51
  -8 -12  11    7.97    5.28
  -8  12  12   -0.00    3.78
   8  12 -12    7.50    5.37
  -8 -12  12   -0.00    3.05
  -8  12  13   27.83    8.49
   8  12 -13   30.16    9.73
  -8 -12  13   31.87   10.19
  -8  12  14    2.89    3.09
   8  12 -14    0.00    5.25
  -8 -12  14   -0.00    3.69
  -8  12  15   -0.00    4.17
   8  12 -15    1.24    4.65
  -8 -12  15   -0.00    4.87
  -8  12  16    3.35    3.84
   8  12 -16   -0.00    4.22
  -8 -12  16    0.00    4.47
  -8  12  17    4.66    4.96
   8  12 -17   10.34    6.78
  -8 -12  17    5.00    6.59
  -8  12  18    2.03    3.82
   8  12 -18   -0.00    4.95
  -8 -12  18    5.86    5.58
  -8  12  19   14.78    6.10
   8  12 -19    6.00    5.90
  -8 -12  19   12.86    6.60
  -8  12  20    0.23    3.67
   8  12 -20    0.82    4.66
  -8 -12  20    4.14    5.84
  -8  12  21    3.16    5.21
   8  12 -21    4.30    5.28
  -8 -12  21    0.00    6.59
  -8  12  22    7.40    6.23
   8  12 -22   -0.00    5.31
  -8 -12  22   -0.00    4.97
  -8  12  23    7.00    5.92
   8  12 -23    0.00    5.52
  -8 -12  23   24.03    8.17
  -8  12  24    0.00    4.30
   8  12 -24    0.15    4.39
   8  12 -25    6.58    6.14
   8  12 -26   -0.00    4.25
   8  12 -27    5.87    6.16
   8  12 -28   -0.00    4.83
  -8  13   1    6.28    3.27
   8  13  -1   10.12    6.92
  -8 -13   1   10.45    6.64
  -8  13   2    1.10    2.37
   8  13  -2    1.08    5.11
  -8 -13   2    0.90    4.15
  -8  13   3   -0.00    2.12
   8  13  -3    0.87    5.00
  -8 -13   3   -0.00    4.42
  -8  13   4    4.29    2.96
   8  13  -4   30.02    9.77
  -8 -13   4    7.11    5.94
  -8  13   5   28.15    7.32
   8  13  -5   51.74   12.85
  -8 -13   5   27.15    9.58
  -8  13   6    3.28    3.13
   8  13  -6   -0.00    3.88
  -8 -13   6    4.46    5.22
  -8  13   7    4.74    3.81
   8  13  -7    3.89    5.74
  -8 -13   7    5.25    5.32
  -8  13   8    0.00    2.63
   8  13  -8    2.46    4.69
  -8 -13   8    1.37    3.68
  -8  13   9    9.75    4.77
   8  13  -9   17.54    7.92
  -8 -13   9   11.66    6.23
  -8  13  10    4.70    3.94
   8  13 -10    0.00    3.98
  -8 -13  10    0.00    5.23
  -8  13  11   20.16    6.72
   8  13 -11   21.68    8.60
  -8 -13  11   11.24    6.31
  -8  13  12    0.00    3.78
   8  13 -12    1.18    3.86
  -8 -13  12   -0.00    4.92
  -8  13  13    0.74    3.73
   8  13 -13    3.48    4.40
  -8 -13  13   -0.00    4.52
  -8  13  14    2.03    4.17
   8  13 -14    1.52    4.34
  -8 -13  14    2.76    3.86
  -8  13  15   17.55    6.40
   8  13 -15   12.50    7.59
  -8 -13  15   13.80    6.39
  -8  13  16    1.62    3.64
   8  13 -16   -0.00    4.26
  -8 -13  16    0.00    2.97
  -8  13  17    0.17    3.00
   8  13 -17   -0.00    5.05
  -8 -13  17    6.25    5.70
  -8  13  18    0.69    3.59
   8  13 -18    0.00    4.75
  -8 -13  18    7.41    6.77
  -8  13  19    1.69    4.26
   8  13 -19    4.99    5.78
  -8 -13  19   -0.00    3.76
  -8  13  20    0.00    4.36
   8  13 -20   -0.00    5.26
  -8 -13  20    2.96    5.32
   8  13 -21    8.41    6.64
  -8 -13  21   15.16    7.84
   8  13 -22    1.31    4.15
  -8 -13  22    3.35    4.10
   8  13 -23    2.04    6.12
  -8 -13  23    4.75    6.09
   8  13 -24   -0.00    5.56
  -8 -13  24   -0.00    4.71
   8  13 -25   22.47    9.13
  -8 -13  25    5.56    6.01
   8  13 -26    6.53    7.43
  -8 -13  26   -0.00    4.31
  -8 -13  27    3.22    4.92
  -8  14   1    8.33    3.56
   8  14  -1    6.72    5.40
  -8 -14   1    5.13    5.38
  -8  14   2    8.34    3.80
   8  14  -2    0.50    4.65
  -8 -14   2   21.06    8.55
  -8  14   3    7.89    4.06
   8  14  -3   14.64    8.18
  -8 -14   3   14.31    7.91
  -8  14   4    2.70    2.83
   8  14  -4   -0.00    4.47
  -8 -14   4    0.00    3.45
  -8  14   5   -0.00    2.78
   8  14  -5   -0.00    4.31
  -8 -14   5    1.96    3.83
  -8  14   6   -0.00    2.27
   8  14  -6    0.00    4.84
  -8 -14   6    0.28    3.88
  -8  14   7    9.89    4.86
   8  14  -7   25.00    9.12
  -8 -14   7    6.49    5.31
  -8  14   8    7.64    4.57
   8  14  -8   11.23    7.61
  -8 -14   8   13.79    6.81
  -8  14   9    0.00    3.24
   8  14  -9    5.93    4.77
  -8 -14   9    0.00    4.22
  -8  14  10    1.45    3.36
   8  14 -10    4.63    5.51
  -8 -14  10    3.72    6.44
  -8  14  11    0.87    2.88
   8  14 -11   10.22    7.43
  -8 -14  11    2.96    4.30
  -8  14  12    2.00    3.38
   8  14 -12    0.00    5.64
  -8 -14  12    0.00    4.06
  -8  14  13    6.82    4.32
   8  14 -13   12.01    7.24
  -8 -14  13   13.06    7.49
  -8  14  14    0.00    4.42
   8  14 -14    3.30    5.06
  -8 -14  14    2.09    3.93
  -8  14  15   -0.00    4.10
   8  14 -15    0.00    4.53
  -8 -14  15   -0.00    3.53
  -8  14  16   -0.00    3.26
   8  14 -16   -0.00    3.51
  -8 -14  16   -0.00    5.19
   8  14 -17   -0.00    3.26
  -8 -14  17    0.00    3.69
   8  14 -18    0.00    4.64
  -8 -14  18    3.78    4.18
   8  14 -19    5.69    6.25
  -8 -14  19    7.50    5.39
   8  14 -20   -0.00    4.01
  -8 -14  20   -0.00    4.35
   8  14 -21   -0.00    4.26
  -8 -14  21   -0.00    3.73
   8  14 -22    4.24    5.90
  -8 -14  22   -0.00    4.32
   8  14 -23    7.72    7.08
  -8 -14  23    2.18    4.69
   8  14 -24    1.88    4.74
  -8  15   1    8.10    3.49
   8  15  -1    4.75    5.53
  -8 -15   1   -0.00    4.20
  -8  15   2    0.00    2.67
   8  15  -2   -0.00    3.77
  -8 -15   2   -0.00    3.90
  -8  15   3    0.41    2.90
   8  15  -3    4.26    5.88
  -8 -15   3   -0.00    5.57
  -8  15   4    2.69    2.99
   8  15  -4   17.87    8.03
  -8 -15   4    2.02    5.20
  -8  15   5    6.57    3.99
   8  15  -5   10.99    7.18
  -8 -15   5    9.25    6.46
  -8  15   6   10.45    4.38
   8  15  -6    2.55    5.39
  -8 -15   6    8.20    6.65
  -8  15   7   -0.00    3.03
   8  15  -7    2.53    5.75
  -8 -15   7    4.84    5.58
  -8  15   8   -0.00    2.44
   8  15  -8    3.48    4.86
  -8 -15   8   -0.00    3.55
  -8  15   9    1.17    3.28
   8  15  -9   -0.00    4.55
  -8 -15   9    3.07    5.44
  -8  15  10    9.82    4.70
   8  15 -10    2.57    3.98
  -8 -15  10    2.56    6.15
  -8  15  11    8.86    4.82
   8  15 -11   -0.00    4.61
  -8 -15  11    9.33    6.06
  -8  15  12    3.14    4.01
   8  15 -12    0.00    5.89
  -8 -15  12    4.92    5.38
   8  15 -13   -0.00    4.50
  -8 -15  13    0.77    5.21
   8  15 -14    0.00    4.46
  -8 -15  14   16.07    7.56
   8  15 -15    0.00    4.39
  -8 -15  15    5.95    5.85
  -8 -15  16   -0.00    4.00
  -8 -15  17   -0.00    3.40
  -8 -15  18   -0.00    3.30
  -8 -15  19   -0.00    3.40
  -8  16   1    0.00    2.06
   8  16  -1    0.00    5.42
  -8 -16   1    5.18    6.13
  -8  16   2    3.26    2.80
   8  16  -2    0.00    5.38
  -8 -16   2    7.37    5.96
  -8  16   3    0.00    2.44
   8  16  -3    2.76    4.89
  -8 -16   3   -0.00    4.68
  -8  16   4    3.00    3.32
   8  16  -4   -0.00    4.47
  -8 -16   4    0.12    3.88
  -8  16   5   -0.00    2.74
   8  16  -5    1.84    5.47
  -8 -16   5   -0.00    4.66
  -8  16   6    1.52    2.89
   8  16  -6    1.45    5.28
  -8 -16   6   10.32    6.65
   8  16  -7    4.16    5.27
  -8 -16   7    0.00    5.17
   8  16  -8   11.41    6.81
  -8 -16   8    4.89    4.84
   8  16  -9    3.15    4.84
  -8 -16   9    2.99    5.71
  -8 -16  10   -0.00    4.84
  -8 -16  11   15.68    7.33
  -8 -16  12    4.07    5.93
  -8 -16  13    2.39    5.52
  -8 -16  14    1.86    4.60
  -8 -17   1    2.93    5.14
  -8 -17   2   -0.00    3.68
  -8 -17   3   -0.00    5.04
  -8 -17   4   -0.00    3.90
  -8 -17   5    0.00    5.25
  -8 -17   6   -0.00    4.42
  -8 -17   7   -0.00    3.56
  -8 -17   8    0.79    4.91
  -8 -17   9    2.56    4.71
  -7   0   1  730.43   96.44
  -7   0   1 1294.23   99.37
  -7   0   1  728.00   96.72
   7   0  -1  758.38   96.81
   7   0  -1  735.74   96.56
   7   0  -1  808.61   96.27
  -7   0   2    0.32    2.57
  -7   0   2    1.17    3.31
   7   0  -2   -0.00    3.23
   7   0  -2    2.01    2.98
   7   0  -2   -0.00    2.76
  -7   0   3   12.45    4.91
  -7   0   3   14.77    5.63
   7   0  -3    8.59    4.36
   7   0  -3   13.40    5.35
  -7   0   4   -0.00    3.27
  -7   0   4   -0.00    3.02
   7   0  -4    0.20    2.38
  -7   0   5   37.18    8.18
  -7   0   5   24.75    8.26
   7   0  -5   48.91    9.53
  -7   0   6   -0.00    2.75
  -7   0   6    0.02    3.05
   7   0  -6    0.22    4.20
  -7   0   7  378.95   41.98
  -7   0   7  290.14   41.40
   7   0  -7  285.37   40.80
  -7   0   8    2.68    3.41
   7   0  -8   -0.00    3.37
  -7   0   9   26.91    8.11
   7   0  -9   26.05    7.50
  -7   0  10    0.09    2.35
   7   0 -10    0.84    3.24
  -7   0  11  333.08   42.44
   7   0 -11  289.60   41.02
  -7   0  12   -0.00    2.78
   7   0 -12    2.71    4.25
  -7   0  13  109.19   19.57
   7   0 -13  124.31   19.95
  -7   0  14    0.00    3.87
  -7   0  15    0.00    4.05
  -7   0  16   -0.00    3.27
  -7   0  17  535.52   59.18
   7   0 -17  365.32   55.61
  -7   0  18   -0.00    4.92
   7   0 -18    0.40    5.36
  -7   0  19   13.50    7.48
   7   0 -19    7.59    6.01
  -7   0  20   -0.00    4.81
   7   0 -20   -0.00    4.80
  -7   0  21   21.84    8.76
   7   0 -21   28.74    9.30
  -7   0  22    2.34    4.75
   7   0 -22    2.76    4.78
   7   0 -23   54.54   13.28
   7   0 -24    1.42    4.99
   7   0 -25    1.21    4.69
   7   0 -26   -0.00    3.13
   7   0 -27   86.12   18.77
   7   0 -28    0.59    5.47
   7   0 -29   17.64    9.03
   7   0 -30    0.21    4.81
   7   0 -31   20.15    9.26
   7   0 -32   -0.00    4.32
   7   0 -33   18.80   10.27
   7   0 -34    0.00    6.05
   7   0 -35    0.00    5.13
   7   0 -36   -0.00    5.83
   7   0 -37    0.00    6.09
  -7   1   1    1.94    2.87
  -7   1   1    1.01    2.35
   7  -1  -1    0.00    2.44
   7   1  -1    3.46    3.57
   7   1  -1    0.00    3.33
   7   1  -1    3.81    3.35
  -7  -1   1    2.13    3.22
  -7  -1   1   -0.00    2.33
  -7  -1   1    3.26    4.17
  -7   1   2   49.85    9.46
  -7   1   2   66.41   10.99
   7  -1  -2   45.94    9.41
   7   1  -2   40.19    9.39
   7   1  -2   41.75    9.40
   7   1  -2   60.00   10.58
  -7  -1   2   38.15    9.13
  -7  -1   2   56.24   10.32
  -7  -1   2   41.52    9.93
  -7   1   3  272.84   34.97
  -7   1   3  261.39   35.61
   7  -1  -3  318.92   36.17
   7   1  -3  324.42   37.01
   7   1  -3  301.19   36.34
   7   1  -3  256.77   35.18
  -7  -1   3  213.82   34.29
  -7  -1   3  241.73   35.80
  -7   1   4   -0.00    2.67
  -7   1   4    6.57    4.05
   7  -1  -4    1.37    2.98
   7   1  -4    0.69    3.15
   7   1  -4   -0.00    2.58
  -7  -1   4    0.57    2.43
  -7  -1   4    0.00    3.36
  -7   1   5   61.30   12.48
  -7   1   5   91.46   14.41
   7  -1  -5   59.90   12.60
   7   1  -5   82.08   13.96
   7   1  -5   97.62   14.37
  -7  -1   5   83.82   13.64
  -7  -1   5   74.29   14.19
  -7   1   6    5.30    3.77
  -7   1   6    0.00    3.63
   7  -1  -6    2.66    3.79
   7   1  -6    5.40    4.46
   7   1  -6    5.03    4.47
  -7  -1   6    5.17    4.12
  -7  -1   6    2.96    3.83
  -7   1   7   25.94    7.25
  -7   1   7   24.25    7.43
   7  -1  -7   13.23    5.94
   7   1  -7   36.74    8.46
   7   1  -7   44.52    8.67
  -7  -1   7   36.72    9.07
  -7   1   8   16.64    5.77
  -7   1   8   16.38    6.47
   7  -1  -8   13.28    5.71
   7   1  -8   22.73    6.69
  -7  -1   8   13.74    5.77
  -7   1   9  337.98   42.00
  -7   1   9  304.94   41.81
   7  -1  -9  376.22   42.68
   7   1  -9  297.91   41.76
  -7  -1   9  273.13   41.79
  -7   1  10   34.97    8.57
   7  -1 -10   22.80    7.17
   7   1 -10   16.63    6.65
  -7  -1  10   29.51    8.59
  -7   1  11   88.29   15.85
   7  -1 -11   97.96   16.35
   7   1 -11   86.14   15.70
  -7  -1  11   79.46   15.82
  -7   1  12    2.54    3.72
   7  -1 -12    0.00    3.73
   7   1 -12    4.08    4.38
  -7  -1  12    0.00    3.49
  -7   1  13  217.59   27.69
   7  -1 -13  169.82   25.84
   7   1 -13  152.70   25.24
  -7  -1  13  152.86   25.75
  -7   1  14    2.15    4.53
   7  -1 -14    4.24    4.76
  -7  -1  14    2.14    4.21
  -7   1  15  102.21   19.22
  -7  -1  15  125.56   20.67
  -7   1  16   22.04    8.11
  -7  -1  16    2.84    4.51
  -7   1  17   28.49    9.21
   7   1 -17   34.21    9.59
  -7  -1  17   28.28    9.15
  -7   1  18   -0.00    4.08
   7  -1 -18    3.40    4.89
   7   1 -18    1.94    3.00
  -7  -1  18   -0.00    4.97
   7  -1 -19  187.39   27.67
   7   1 -19  188.75   27.50
  -7  -1  19  134.01   25.96
   7  -1 -20    0.00    4.90
   7   1 -20   -0.00    4.48
  -7  -1  20    1.77    5.23
   7  -1 -21   43.05   11.70
   7   1 -21   50.45   12.31
  -7  -1  21   33.39   11.14
   7  -1 -22    1.62    4.76
   7   1 -22    8.10    4.89
  -7  -1  22    3.52    5.80
   7  -1 -23   12.15    7.42
   7   1 -23   33.42   10.57
  -7  -1  23    9.52    7.08
   7  -1 -24    9.54    7.99
   7   1 -24   13.67    7.03
  -7  -1  24   26.58   10.27
  -7   1  25   84.56   17.33
   7  -1 -25   85.82   17.12
   7   1 -25   58.77   14.80
  -7  -1  25   57.59   15.45
  -7   1  26    5.98    5.30
   7  -1 -26    3.42    6.18
   7   1 -26    0.34    4.04
  -7   1  27   -0.00    3.77
   7  -1 -27   16.28    7.34
   7   1 -27   13.76    7.94
  -7   1  28    1.71    5.76
   7  -1 -28    4.98    5.54
   7   1 -28   -0.00    4.94
  -7   1  29   10.77    7.93
   7  -1 -29   63.63   14.54
   7   1 -29   60.44   13.78
   7  -1 -30    2.26    5.28
   7   1 -30    0.00    4.38
   7  -1 -31   30.46   10.80
   7   1 -31   21.23    9.40
   7  -1 -32    0.00    5.68
   7   1 -32    4.05    5.10
   7  -1 -33   16.37    9.17
   7   1 -33    3.23    5.36
   7  -1 -34    0.00    6.35
   7   1 -34    7.21    6.18
   7  -1 -35   12.99    8.62
   7   1 -35    9.20    7.02
   7  -1 -36    1.83    5.67
   7   1 -36   -0.00    5.79
   7  -1 -37    1.01    5.39
   7   1 -37   -0.00    4.85
  -7   2   1   33.61    7.56
  -7   2   1   39.00    8.45
   7  -2  -1   58.56    9.25
   7  -2  -1   27.85    7.24
   7   2  -1   34.65    8.83
   7   2  -1   39.98    9.29
   7   2  -1   28.14    7.97
  -7  -2   1   34.48    8.35
  -7  -2   1   41.84    8.86
  -7  -2   1   42.29    9.45
  -7   2   2   49.17    9.28
  -7   2   2   53.74   10.35
   7  -2  -2   43.23    9.06
   7  -2  -2   54.40    9.26
   7   2  -2   52.07   10.76
   7   2  -2   61.78   11.54
   7   2  -2   35.67    9.58
  -7  -2   2   53.00   10.69
  -7  -2   2   51.72   10.00
  -7  -2   2   49.45   10.75
  -7   2   3   13.82    4.72
  -7   2   3    2.18    3.10
   7  -2  -3    3.46    3.32
   7   2  -3    5.42    4.57
   7   2  -3    8.64    3.98
   7   2  -3   13.90    4.90
  -7  -2   3    7.77    4.63
  -7  -2   3    9.11    4.58
  -7  -2   3    1.71    4.10
  -7   2   4    9.66    4.32
  -7   2   4    6.53    4.63
   7  -2  -4    8.57    3.93
   7   2  -4    7.05    4.37
   7   2  -4    7.70    4.42
  -7  -2   4    0.70    3.46
  -7   2   5  289.77   36.64
  -7   2   5  251.39   36.41
   7  -2  -5  321.12   37.29
   7   2  -5  289.04   37.83
   7   2  -5  308.93   37.76
  -7  -2   5  229.96   37.01
  -7   2   6   18.95    5.75
  -7   2   6   15.21    5.82
   7  -2  -6   18.41    5.50
   7   2  -6   12.62    5.80
   7   2  -6   14.14    5.54
  -7  -2   6    9.82    5.87
  -7   2   7  272.67   35.11
  -7   2   7  253.48   35.03
   7  -2  -7  243.50   34.60
   7   2  -7  273.40   35.93
   7   2  -7  280.17   35.68
  -7  -2   7  248.10   35.93
  -7   2   8    2.52    4.81
  -7   2   8    5.22    4.76
   7  -2  -8    6.48    3.97
   7   2  -8    0.84    2.70
   7   2  -8    0.43    4.00
  -7  -2   8    0.00    4.13
  -7   2   9   62.77   12.22
  -7   2   9   52.59   12.02
   7  -2  -9   64.09   12.03
   7   2  -9   66.49   12.87
   7   2  -9   69.12   12.84
  -7  -2   9   54.35   12.58
  -7   2  10   23.71    7.25
   7  -2 -10   25.76    7.55
   7   2 -10   13.54    6.22
  -7  -2  10   19.76    7.01
  -7   2  11  123.68   21.22
   7  -2 -11  139.15   21.62
   7   2 -11  124.00   21.30
  -7  -2  11  184.20   24.50
  -7   2  12   34.40    9.66
   7  -2 -12   61.91   11.79
  -7  -2  12   50.09   11.66
  -7   2  13   99.06   17.47
   7  -2 -13  118.72   18.13
  -7  -2  13   77.77   17.11
  -7   2  14    4.45    3.90
   7  -2 -14    0.63    3.76
  -7  -2  14    1.25    3.88
  -7   2  15   28.18    8.92
  -7  -2  15   28.95    9.38
   7   2 -16   84.30   16.96
  -7  -2  16  102.63   18.69
   7   2 -17   68.17   14.28
  -7  -2  17   52.84   13.60
   7  -2 -18   56.30   12.93
   7   2 -18   45.58   11.85
  -7  -2  18   42.23   11.60
   7  -2 -19    0.57    4.07
   7   2 -19    2.62    5.09
  -7  -2  19    6.42    5.88
   7  -2 -20    8.10    6.92
   7   2 -20    3.21    5.94
  -7  -2  20   10.12    6.07
   7  -2 -21   61.44   14.50
   7   2 -21   40.70   13.02
  -7  -2  21  140.52   20.52
  -7   2  22    9.47    6.98
   7  -2 -22    1.27    4.58
   7   2 -22    6.28    6.66
  -7  -2  22   17.04    7.49
  -7   2  23    9.48    7.29
   7  -2 -23   45.64   11.82
   7   2 -23   59.04   13.26
  -7  -2  23   34.49   10.92
  -7   2  24    0.00    4.85
   7  -2 -24    7.66    6.34
   7   2 -24    9.54    5.76
  -7  -2  24    3.88    5.69
  -7   2  25   10.33    6.13
   7  -2 -25   26.40    9.48
   7   2 -25    5.73    4.84
  -7  -2  25   11.32    7.47
  -7   2  26    0.06    3.08
   7  -2 -26   -0.00    4.95
   7   2 -26   -0.00    4.31
  -7   2  27    2.69    5.84
   7  -2 -27   12.26    6.72
   7   2 -27   12.98    7.38
  -7   2  28    4.86    5.96
   7  -2 -28    7.45    6.59
   7   2 -28    0.00    5.30
  -7   2  29    6.30    6.30
   7  -2 -29   14.89    8.92
   7   2 -29    9.37    6.91
  -7   2  30    0.00    5.43
   7  -2 -30   -0.00    4.89
   7   2 -30    0.11    3.69
   7  -2 -31    7.48    8.51
   7   2 -31   10.09    6.55
   7  -2 -32   -0.00    4.64
   7   2 -32    0.33    5.68
   7  -2 -33   40.99   12.96
   7   2 -33   24.29    9.75
   7  -2 -34   -0.00    6.04
   7   2 -34    8.59    5.99
   7  -2 -35    0.12    5.71
   7   2 -35   -0.00    4.77
   7  -2 -36    5.15    5.16
   7   2 -36    5.51    6.95
   7   2 -37   20.06    9.41
  -7   3   1   -0.00    2.60
  -7   3   1    0.63    3.26
   7  -3  -1   -0.00    2.51
   7  -3  -1    2.11    2.35
   7   3  -1    0.28    3.42
   7   3  -1   -0.00    3.32
   7   3  -1    0.87    4.52
  -7  -3   1    1.49    2.88
  -7  -3   1    2.51    3.81
  -7   3   2  152.13   21.32
  -7   3   2  130.00   21.24
   7  -3  -2  169.94   21.89
   7  -3  -2  142.62   20.61
   7   3  -2  153.67   23.20
   7   3  -2  138.96   23.02
   7   3  -2  155.73   22.95
  -7  -3   2  198.48   24.27
  -7  -3   2  163.51   23.88
  -7   3   3   48.49    9.41
  -7   3   3   42.51    9.36
   7  -3  -3   39.70    8.86
   7   3  -3   61.33   11.42
   7   3  -3   48.57   10.47
   7   3  -3   54.67   11.13
  -7  -3   3   40.65    9.95
  -7  -3   3   63.32   11.85
  -7   3   4   10.00    4.56
  -7   3   4    4.89    3.82
   7  -3  -4    4.38    3.38
   7   3  -4   15.67    5.66
   7   3  -4    1.94    3.59
  -7  -3   4   11.30    5.04
  -7  -3   4    9.79    5.27
  -7   3   5  101.89   16.02
  -7   3   5   90.58   15.64
   7  -3  -5  105.44   15.91
   7   3  -5   99.37   17.13
   7   3  -5   90.08   16.36
  -7  -3   5  109.42   17.76
  -7   3   6   29.49    7.11
  -7   3   6   24.91    6.41
   7  -3  -6   16.13    5.92
   7   3  -6   13.71    6.15
   7   3  -6   19.99    6.66
  -7  -3   6   17.10    6.78
  -7   3   7    1.35    3.79
  -7   3   7    2.39    2.82
   7  -3  -7    0.48    2.59
   7   3  -7   -0.00    2.65
   7   3  -7    5.35    3.95
  -7  -3   7    1.04    3.60
  -7   3   8    0.00    2.80
  -7   3   8    0.29    3.93
   7  -3  -8    5.98    3.63
   7   3  -8    0.00    3.58
   7   3  -8    3.78    4.00
  -7  -3   8    0.15    3.74
  -7   3   9  242.22   34.27
  -7   3   9  273.83   34.55
   7  -3  -9  202.47   33.05
   7   3  -9  253.03   34.97
   7   3  -9  291.55   35.55
  -7  -3   9  265.95   35.95
  -7   3  10   96.53   15.84
  -7   3  10  101.47   15.65
   7  -3 -10   65.38   13.77
   7   3 -10   65.16   14.20
   7   3 -10   74.43   14.54
  -7  -3  10  111.41   17.57
  -7   3  11   18.26    6.52
   7  -3 -11    5.05    4.56
   7   3 -11    6.10    4.35
  -7  -3  11    5.68    5.17
  -7   3  12    2.89    5.72
   7  -3 -12    1.00    3.74
   7   3 -12    0.77    3.62
  -7  -3  12    1.97    3.97
   7  -3 -13   82.39   16.01
  -7  -3  13   92.68   17.35
   7  -3 -14  114.96   19.38
  -7  -3  14  106.24   19.88
   7   3 -15  191.83   27.55
  -7  -3  15  157.16   27.50
   7   3 -16   27.23    7.96
  -7  -3  16   10.16    6.65
   7   3 -17   -3.59    5.31
  -7  -3  17   -0.00    5.58
   7  -3 -18   15.08    7.93
   7   3 -18   31.49    9.16
  -7  -3  18   26.35    9.79
  -7   3  19  297.47   45.20
   7  -3 -19  403.85   47.95
   7   3 -19  331.81   45.65
  -7  -3  19  315.66   46.77
  -7   3  20    0.00    4.40
   7  -3 -20   -0.00    4.53
   7   3 -20    0.00    4.20
  -7  -3  20    3.89    5.25
  -7   3  21    0.00    5.06
   7  -3 -21    5.18    5.76
   7   3 -21    6.92    5.84
  -7  -3  21   12.68    7.29
  -7   3  22   -0.00    5.27
   7  -3 -22   -0.00    4.38
   7   3 -22    1.97    4.47
  -7  -3  22    3.39    4.95
  -7   3  23    4.71    5.68
   7  -3 -23   31.49    9.73
   7   3 -23   12.51    7.11
  -7  -3  23   16.76    8.31
  -7   3  24    1.10    4.75
   7  -3 -24    9.30    7.18
   7   3 -24    1.86    4.27
  -7   3  25   19.36    8.50
   7  -3 -25   36.52   11.90
   7   3 -25   25.20    9.37
  -7   3  26    1.05    3.76
   7  -3 -26   -0.00    4.43
   7   3 -26   -0.00    5.32
  -7   3  27    3.21    4.70
   7  -3 -27   -0.00    5.40
   7   3 -27    0.00    2.71
  -7   3  28    3.02    4.69
   7  -3 -28    5.09    5.91
   7   3 -28    5.56    5.44
  -7   3  29   17.23    9.14
   7  -3 -29    8.69    7.35
   7   3 -29   24.10    9.32
  -7   3  30    5.72    5.70
   7  -3 -30    6.02    6.14
   7   3 -30    0.22    5.00
  -7   3  31   22.70    9.56
   7  -3 -31   11.15    7.95
   7   3 -31   12.17    7.82
   7  -3 -32    2.86    5.98
   7   3 -32    2.08    5.15
   7  -3 -33    7.67    7.41
   7   3 -33    0.00    4.44
   7  -3 -34    6.38    7.49
   7   3 -34    4.39    6.24
   7  -3 -35   37.92   12.55
   7   3 -35   16.61    9.04
   7  -3 -36   -0.00    6.71
   7   3 -36   11.15    7.34
   7   3 -37   -0.00    5.75
  -7   4   1   65.94   11.20
  -7   4   1   72.06   11.59
   7  -4  -1   81.86   11.76
   7  -4  -1   58.70   10.08
   7   4  -1   62.31   13.08
   7   4  -1   83.23   13.84
  -7  -4   1   61.87   12.46
  -7  -4   1   61.83   13.12
  -7   4   2  108.03   15.77
  -7   4   2   84.51   15.01
   7  -4  -2   92.37   14.97
   7  -4  -2  112.57   14.75
   7   4  -2  104.12   17.61
   7   4  -2  115.63   18.28
   7   4  -2  112.92   17.83
  -7  -4   2  101.95   17.15
  -7  -4   2   93.35   17.28
  -7   4   3    1.63    3.12
  -7   4   3   17.32    4.79
   7  -4  -3   23.83    5.52
   7   4  -3    2.46    4.28
   7   4  -3   14.62    5.83
   7   4  -3    7.11    4.94
  -7  -4   3   15.08    5.25
  -7  -4   3   10.60    5.81
  -7   4   4   36.41    7.71
  -7   4   4   39.82    7.72
   7  -4  -4   22.91    6.49
   7   4  -4   36.40    8.99
   7   4  -4   25.98    8.26
   7   4  -4   22.45    7.62
  -7  -4   4   42.13    9.28
  -7  -4   4   30.88    8.81
  -7   4   5   78.11   13.33
  -7   4   5   69.63   12.73
   7  -4  -5   82.33   13.10
   7   4  -5   79.44   14.56
   7   4  -5   68.57   13.75
  -7  -4   5   75.75   13.85
  -7   4   6   82.14   13.33
  -7   4   6   57.41   11.74
   7  -4  -6   68.89   12.14
   7   4  -6   75.69   13.82
   7   4  -6   55.76   12.57
  -7  -4   6   76.56   14.37
  -7   4   7   48.03    9.99
  -7   4   7   38.43    9.06
   7  -4  -7   68.30   11.06
   7   4  -7   49.53   10.95
   7   4  -7   35.14    9.74
  -7  -4   7   43.77   10.73
  -7   4   8   71.58   13.01
  -7   4   8   76.97   12.82
   7  -4  -8   69.08   12.64
   7   4  -8   80.27   14.13
   7   4  -8   47.86   12.15
  -7  -4   8   58.05   13.51
  -7   4   9   39.34    9.66
   7  -4  -9   46.34    9.51
   7   4  -9   35.70    9.31
  -7  -4   9   32.55    9.78
  -7   4  10    0.00    3.80
   7  -4 -10   -0.00    3.45
   7   4 -10    2.03    3.83
  -7  -4  10   -0.00    3.85
   7  -4 -11  118.77   19.00
   7   4 -11  111.54   19.27
  -7  -4  11  109.47   19.91
   7  -4 -12  167.88   23.74
   7   4 -12  138.14   23.06
  -7  -4  12  135.01   23.68
   7  -4 -13  131.71   22.21
   7   4 -13  161.80   23.62
  -7  -4  13  126.90   23.06
   7  -4 -14   33.49    8.79
   7   4 -14   25.87    8.52
   7   4 -14   36.06    9.28
  -7  -4  14    2.19    5.60
  -7   4  15   44.06   10.69
   7   4 -15   49.54   11.39
  -7  -4  15   40.27   11.55
  -7   4  16   20.51    7.95
   7   4 -16   41.91   10.16
  -7  -4  16   30.79   10.18
  -7   4  17  159.79   26.07
   7   4 -17  183.52   27.17
  -7  -4  17  161.24   27.66
  -7   4  18   28.68    8.78
   7  -4 -18   13.91    7.79
   7   4 -18   33.53    9.52
  -7  -4  18   15.20    7.98
  -7   4  19   14.85    7.34
   7  -4 -19   18.72    8.00
   7   4 -19   16.25    7.32
  -7  -4  19   15.29    7.98
  -7   4  20   39.37   10.49
   7  -4 -20   14.93    8.53
   7   4 -20   33.46   10.14
  -7  -4  20   26.49   10.28
  -7   4  21   44.57   11.79
   7  -4 -21   20.00   10.07
   7   4 -21   70.86   13.90
  -7  -4  21   47.22   13.02
  -7   4  22   58.03   13.24
   7  -4 -22   35.01   11.87
   7   4 -22   44.96   11.87
  -7   4  23   14.83    7.50
   7  -4 -23   18.60    8.72
   7   4 -23    5.31    6.14
  -7   4  24    6.28    5.94
   7  -4 -24   14.75    8.24
   7   4 -24    8.44    6.96
  -7   4  25    0.00    5.16
   7  -4 -25    4.62    6.18
   7   4 -25    2.60    5.01
  -7   4  26    4.32    6.20
   7  -4 -26   18.42    8.71
   7   4 -26   20.93    8.37
  -7   4  27    5.06    5.70
   7  -4 -27   16.88    8.46
   7   4 -27    2.87    5.78
  -7   4  28   19.43    8.73
   7  -4 -28    6.43    6.84
   7   4 -28    0.00    4.61
  -7   4  29   11.73    7.22
   7  -4 -29   10.37    7.27
   7   4 -29   -0.00    6.99
  -7   4  30    5.41    6.42
   7  -4 -30    2.39    5.39
   7   4 -30   -0.00    5.60
  -7   4  31    5.23    7.03
   7  -4 -31    3.41    5.95
   7   4 -31   11.18    7.45
  -7   4  32   12.78    8.15
   7  -4 -32    0.00    6.51
   7   4 -32    3.43    5.00
   7  -4 -33   16.38    9.71
   7   4 -33   11.22    7.46
   7  -4 -34   -0.00    5.08
   7   4 -34   -0.00    4.57
   7  -4 -35    2.59    6.91
   7   4 -35    0.58    5.67
   7  -4 -36    8.72    8.28
   7   4 -36   -0.00    6.27
  -7   5   1    5.37    3.10
  -7   5   1    3.07    2.94
   7  -5  -1    2.06    2.49
   7  -5  -1    1.63    1.70
   7   5  -1    3.32    4.47
   7   5  -1    0.00    2.95
  -7  -5   1    7.40    4.25
  -7  -5   1    2.58    4.35
  -7   5   2    0.63    2.43
  -7   5   2    1.96    2.80
   7  -5  -2    3.64    2.98
   7  -5  -2   -0.00    1.80
   7   5  -2    3.05    3.81
   7   5  -2    1.94    3.45
  -7  -5   2   -0.00    3.34
  -7  -5   2   -0.00    3.37
  -7   5   3   52.27    9.22
  -7   5   3   40.53    8.26
   7  -5  -3   46.43    8.35
   7   5  -3   18.17    7.71
   7   5  -3   45.00   10.36
   7   5  -3   46.22   10.39
  -7  -5   3   51.68   10.40
  -7  -5   3   31.35    9.47
  -7   5   4  138.85   19.93
  -7   5   4  130.36   19.24
   7  -5  -4  138.13   19.34
   7   5  -4  134.96   21.57
   7   5  -4  118.27   20.93
   7   5  -4  142.11   21.78
  -7  -5   4  127.81   20.97
  -7  -5   4  132.99   21.85
  -7   5   5   33.59    8.32
   7  -5  -5   42.95    8.47
   7   5  -5   39.54    9.78
   7   5  -5   38.44    9.77
  -7  -5   5   39.92   10.62
  -7   5   6    0.00    3.05
   7  -5  -6    2.67    2.96
   7   5  -6    3.00    4.00
  -7  -5   6    4.13    4.62
  -7   5   7    6.64    4.61
   7  -5  -7   22.35    6.20
   7   5  -7   16.57    6.50
  -7  -5   7   29.04    8.46
  -7   5   8   92.64   16.34
   7  -5  -8  111.16   16.44
   7   5  -8   80.57   16.52
  -7  -5   8   94.89   17.70
  -7   5   9  156.05   22.39
   7  -5  -9  150.86   21.89
   7   5  -9  114.99   21.73
  -7  -5   9  148.94   23.80
  -7   5  10   69.12   12.36
   7  -5 -10   41.84   10.34
   7   5 -10   41.09   10.82
  -7  -5  10   51.39   12.46
   7  -5 -11   99.25   18.98
   7   5 -11  185.39   23.25
  -7  -5  11  110.60   20.66
  -7   5  12    3.27    4.56
   7  -5 -12    2.34    3.98
   7   5 -12    0.02    3.07
   7   5 -12    4.40    5.52
  -7  -5  12    2.44    3.60
  -7   5  13   42.08    9.74
   7  -5 -13   34.58    9.90
   7   5 -13   45.05   10.67
   7   5 -13   35.12    9.69
  -7  -5  13   33.61   10.29
  -7   5  14   51.96   11.07
   7  -5 -14   58.99   12.23
   7   5 -14   38.03   10.64
   7   5 -14   40.34   11.39
  -7  -5  14   49.11   12.85
  -7   5  15  172.52   27.35
   7   5 -15  219.99   29.73
   7   5 -15  171.92   28.14
  -7  -5  15  187.24   29.67
  -7   5  16    0.26    3.47
   7   5 -16    0.82    4.00
   7   5 -16    4.66    5.30
  -7  -5  16    0.94    5.65
  -7   5  17    6.68    4.88
   7  -5 -17    9.23    7.00
   7   5 -17    7.86    6.41
  -7  -5  17    3.43    5.23
  -7   5  18    5.54    5.53
   7  -5 -18   -0.00    4.56
   7   5 -18   -0.00    3.93
  -7  -5  18   13.61    7.13
  -7   5  19   45.00   10.77
   7  -5 -19   18.09    8.85
   7   5 -19   41.47   11.01
  -7  -5  19   26.84   10.32
  -7   5  20   32.98   10.22
   7  -5 -20   18.78    9.23
   7   5 -20   47.52   11.85
  -7   5  21   11.15    7.71
   7  -5 -21   13.90    7.28
   7   5 -21   16.45    7.23
  -7   5  22   -0.00    5.48
   7  -5 -22   -0.00    4.95
   7   5 -22    2.42    5.45
  -7   5  23    0.00    4.01
   7  -5 -23    2.79    6.50
   7   5 -23    4.03    4.67
  -7   5  24   15.62    8.13
   7  -5 -24   14.13    8.60
   7   5 -24   28.10    9.04
  -7   5  25   12.30    7.04
   7  -5 -25    4.21    6.71
   7   5 -25   24.01    8.56
  -7   5  26   -0.00    4.07
   7  -5 -26   11.06    7.61
   7   5 -26   17.74    7.17
  -7   5  27    8.16    5.87
   7  -5 -27    3.05    6.14
   7   5 -27   -0.00    3.24
  -7   5  28   -0.00    5.16
   7  -5 -28   -0.00    6.13
   7   5 -28    1.08    5.68
  -7   5  29    0.00    5.23
   7  -5 -29    4.43    6.21
   7   5 -29   11.70    6.89
  -7   5  30    1.77    4.44
   7  -5 -30    5.50    6.28
   7   5 -30   14.76    7.53
  -7   5  31    5.69    6.62
   7  -5 -31    8.59    7.61
   7   5 -31   16.73    8.20
  -7   5  32   -0.00    4.60
   7  -5 -32   -0.00    5.33
   7   5 -32    2.96    4.59
   7  -5 -33   -0.00    6.90
   7   5 -33   -0.00    4.61
   7  -5 -34   11.69    8.46
   7   5 -34    6.28    6.15
   7  -5 -35   -0.00    6.70
   7   5 -35    2.88    5.11
   7   5 -36    7.97    5.74
  -7   6   1   66.55   12.05
  -7   6   1   88.35   12.57
   7  -6  -1   85.87   12.27
   7  -6  -1   72.87    9.81
   7   6  -1   93.46   16.37
   7   6  -1   86.57   15.34
  -7   6   2   70.63   11.73
   7  -6  -2   60.22   10.61
   7  -6  -2   72.82    9.46
   7   6  -2   79.50   14.78
   7   6  -2   46.15   12.05
  -7  -6   2   70.63   14.57
  -7   6   3   37.37    7.72
   7  -6  -3   35.99    7.22
   7  -6  -3   29.97    5.51
   7   6  -3   42.43   10.44
   7   6  -3   21.37    7.84
  -7  -6   3   28.09    9.03
  -7   6   4    9.53    4.56
   7  -6  -4   16.31    4.92
   7   6  -4   12.08    5.96
   7   6  -4   20.32    6.95
  -7  -6   4   17.50    6.82
  -7   6   5   -0.00    2.62
   7  -6  -5    0.34    2.68
   7   6  -5    3.48    4.41
   7   6  -5    6.43    5.50
  -7  -6   5    1.14    3.91
  -7   6   6   91.43   15.13
   7  -6  -6  128.69   16.22
   7   6  -6   77.26   16.15
  -7  -6   6   65.48   15.55
  -7   6   7  153.91   23.20
   7  -6  -7  164.01   23.40
   7   6  -7  159.24   25.28
  -7  -6   7  167.12   26.03
  -7   6   8   53.51   11.52
   7  -6  -8   68.54   12.33
   7   6  -8   57.01   13.40
  -7  -6   8   75.28   14.66
  -7   6   9    1.52    3.49
  -7   6   9   -0.00    3.37
   7  -6  -9    3.39    4.02
   7   6  -9    3.45    4.99
   7   6  -9    0.00    3.68
  -7  -6   9    2.49    4.00
  -7   6  10   95.78   15.69
  -7   6  10   72.12   14.24
   7  -6 -10   89.60   15.73
   7   6 -10   79.80   15.93
   7   6 -10   89.90   16.79
  -7  -6  10   98.48   17.72
  -7   6  11  128.00   19.52
   7  -6 -11  115.14   19.83
   7   6 -11  118.79   20.73
   7   6 -11  128.87   21.39
  -7  -6  11  122.62   21.68
  -7   6  12   10.75    5.22
   7  -6 -12   12.68    6.87
   7   6 -12   15.28    6.51
   7   6 -12   13.46    6.50
  -7  -6  12    6.69    5.64
  -7   6  13   17.82    6.38
   7  -6 -13    6.33    5.14
   7   6 -13    9.56    6.56
   7   6 -13   34.87    9.17
  -7  -6  13   24.21    8.32
  -7   6  14   11.06    5.08
   7  -6 -14   18.17    7.06
   7   6 -14    7.64    5.69
   7   6 -14    5.99    5.37
  -7  -6  14   19.79    8.78
  -7   6  15    2.84    4.48
   7   6 -15    4.77    5.05
   7   6 -15    5.49    6.11
  -7  -6  15    0.12    4.51
  -7   6  16   55.94   12.29
   7   6 -16   62.75   13.79
   7   6 -16   60.92   13.57
  -7  -6  16   55.41   13.91
  -7   6  17   64.56   14.12
   7  -6 -17   59.99   15.03
   7   6 -17   88.86   16.10
  -7   6  18   86.48   16.95
   7  -6 -18  123.13   20.45
   7   6 -18   81.91   17.43
  -7   6  19    6.60    5.02
   7  -6 -19    0.35    4.57
   7   6 -19   -0.00    4.58
  -7   6  20    0.72    4.15
   7  -6 -20    1.00    4.71
   7   6 -20    0.84    3.46
  -7   6  21    3.93    4.97
   7  -6 -21    6.05    6.51
   7   6 -21    0.00    3.94
  -7   6  22   29.28    9.17
   7  -6 -22    5.91    7.84
   7   6 -22   44.74   11.18
  -7   6  23   20.46    7.90
   7  -6 -23   24.61    9.58
   7   6 -23   16.84    7.61
  -7   6  24   17.83    8.43
   7  -6 -24   12.15    8.88
   7   6 -24   24.12    9.07
  -7   6  25    0.00    3.93
   7  -6 -25   -0.00    4.71
   7   6 -25    4.37    5.20
  -7   6  26   18.23    8.04
   7  -6 -26   19.54    9.05
   7   6 -26    6.86    6.56
  -7   6  27    7.37    6.38
   7  -6 -27    6.41    7.20
   7   6 -27    9.51    6.39
  -7   6  28    9.29    6.21
   7  -6 -28    3.60    7.63
   7   6 -28   10.17    6.68
  -7   6  29    5.96    5.75
   7  -6 -29    1.34    6.34
   7   6 -29    4.24    5.19
  -7   6  30    0.00    3.72
   7  -6 -30   -0.00    6.98
   7   6 -30   -0.00    4.43
   7  -6 -31   15.18    9.74
   7   6 -31    7.75    5.93
  -7   6  32    4.39    6.05
   7  -6 -32   20.26   10.61
   7   6 -32    9.28    7.19
  -7   6  33    3.52    5.64
   7  -6 -33    1.72    7.26
   7   6 -33    8.68    6.77
   7  -6 -34    8.00    7.37
   7   6 -34    1.71    5.15
   7  -6 -35   -0.00    5.53
   7   6 -35    0.00    5.11
   7   6 -36   -0.00    4.72
  -7   7   1    4.37    2.82
   7  -7  -1    0.00    2.02
   7   7  -1    0.20    2.99
   7   7  -1   -0.00    3.94
  -7  -7   1    5.20    4.84
  -7   7   2   21.30    5.17
   7  -7  -2   16.69    4.82
   7  -7  -2   21.53    2.75
   7  -7  -2   17.48    2.66
   7   7  -2   28.82    8.99
   7   7  -2   19.06    7.58
  -7  -7   2   16.90    7.16
  -7   7   3    8.81    4.01
   7  -7  -3   14.36    4.43
   7  -7  -3   20.10    3.40
   7   7  -3   14.46    6.41
   7   7  -3   11.24    5.71
  -7  -7   3   12.50    6.33
  -7   7   4  223.21   31.09
   7  -7  -4  233.50   31.29
   7   7  -4  285.56   36.23
   7   7  -4  252.55   35.11
  -7  -7   4  257.05   34.81
  -7  -7   4  225.63   34.90
  -7   7   5  111.37   15.61
  -7   7   5   90.56   14.93
   7  -7  -5   93.86   15.16
   7   7  -5   89.16   17.19
   7   7  -5   98.27   17.97
   7   7  -5   77.08   16.83
  -7  -7   5  118.56   18.36
  -7  -7   5   96.41   18.15
  -7   7   6    5.36    3.87
  -7   7   6    6.21    3.97
   7  -7  -6    9.99    4.45
   7   7  -6   10.74    6.16
   7   7  -6   10.20    5.57
   7   7  -6    5.33    5.45
  -7  -7   6   17.61    6.58
  -7  -7   6    7.49    5.85
  -7   7   7   90.50   14.23
  -7   7   7  102.41   14.67
   7  -7  -7   68.61   13.48
   7   7  -7   87.33   16.11
   7   7  -7   58.73   15.04
  -7  -7   7  112.35   17.29
  -7  -7   7   61.63   15.27
  -7   7   8    8.20    4.70
  -7   7   8   12.43    4.93
   7  -7  -8   16.28    6.21
   7   7  -8   11.12    6.68
   7   7  -8   14.22    6.80
  -7  -7   8   20.31    7.71
  -7  -7   8   23.31    7.84
  -7   7   9   44.32    9.38
  -7   7   9   38.17    8.93
   7  -7  -9   38.34    9.71
   7   7  -9   32.88    9.73
   7   7  -9   37.53   10.57
  -7  -7   9   44.99   10.47
  -7  -7   9   26.68    9.51
  -7   7  10  128.43   17.93
  -7   7  10   91.88   16.58
   7  -7 -10  100.03   17.40
   7   7 -10  116.33   19.38
   7   7 -10  111.48   19.49
  -7  -7  10   67.80   16.50
  -7  -7  10  131.82   20.88
  -7   7  11   36.93    8.79
   7  -7 -11   39.82    9.64
   7   7 -11   38.52   10.32
   7   7 -11   44.40   11.07
  -7  -7  11   26.50    9.36
  -7   7  12    6.86    4.81
   7  -7 -12    8.89    5.68
   7   7 -12    8.44    6.06
   7   7 -12   -0.00    4.61
  -7  -7  12    0.36    4.80
  -7   7  13   21.61    7.39
   7  -7 -13   27.32    8.67
   7   7 -13   38.57   10.01
   7   7 -13   23.21    8.41
  -7  -7  13   30.83    9.55
  -7   7  14  267.97   30.00
   7  -7 -14  161.85   28.19
   7   7 -14  153.62   27.96
  -7   7  15   -0.00    3.41
   7   7 -15   -0.00    4.14
  -7   7  16    6.73    5.04
   7   7 -16    9.40    6.04
  -7   7  17    1.97    3.90
   7  -7 -17   -0.00    6.38
   7   7 -17    2.30    4.44
  -7   7  18    5.78    5.39
   7  -7 -18    1.78    4.20
   7   7 -18   -0.00    4.86
  -7   7  19   -0.00    3.21
   7  -7 -19    9.95    5.78
   7   7 -19    8.89    6.07
  -7   7  20   31.81    9.85
   7  -7 -20   44.73   12.20
   7   7 -20   33.49   10.09
  -7   7  21    0.61    4.29
   7  -7 -21   -0.00    4.89
   7   7 -21    0.00    3.80
  -7   7  22    2.38    5.04
   7  -7 -22    6.23    5.90
   7   7 -22   -0.00    3.11
  -7   7  23    0.00    3.99
   7  -7 -23    0.00    5.80
   7   7 -23    0.00    3.93
  -7   7  24   34.97   10.39
   7  -7 -24   23.72    9.87
   7   7 -24   37.12   10.99
  -7   7  25   12.63    6.49
   7  -7 -25    7.95    7.00
   7   7 -25    2.72    4.95
  -7   7  26   11.10    7.01
   7  -7 -26   15.61    9.61
   7   7 -26   25.28    9.31
  -7   7  27    0.00    3.75
   7  -7 -27    0.00    5.85
   7   7 -27    1.05    4.54
  -7   7  28    2.79    5.47
   7  -7 -28    1.82    7.76
   7   7 -28   -0.00    4.63
  -7   7  29   10.55    6.69
   7  -7 -29    0.35    5.77
   7   7 -29   14.22    7.07
  -7   7  30   20.47    8.59
   7  -7 -30    6.21    7.20
   7   7 -30   19.98    8.78
  -7   7  31    5.73    5.52
   7  -7 -31   -0.00    6.52
   7   7 -31   -0.00    5.66
  -7   7  32   -0.00    4.93
   7  -7 -32    3.49    7.12
   7   7 -32    5.52    6.20
  -7   7  33   -0.00    3.82
   7  -7 -33    0.00    5.94
   7   7 -33    0.00    5.05
  -7   7  34    3.92    5.37
   7  -7 -34    9.57    7.91
   7   7 -34    5.87    5.74
   7   7 -35    0.00    4.99
  -7   8   1   48.56    8.13
   7   8  -1   28.15    9.89
   7   8  -1   47.39   11.59
  -7  -8   1   49.85   11.67
  -7   8   2   88.60   14.69
   7  -8  -2  106.11   15.10
   7   8  -2   95.08   18.83
   7   8  -2  116.07   19.40
  -7  -8   2  146.81   20.47
  -7   8   3   12.29    4.43
   7  -8  -3    8.19    3.61
   7   8  -3    4.34    4.96
   7   8  -3    7.30    5.42
  -7  -8   3    0.00    5.13
  -7   8   4   34.36    6.91
   7  -8  -4   31.51    6.91
   7  -8  -4   24.07    4.05
   7   8  -4   15.71    7.92
   7   8  -4   18.52    7.45
  -7  -8   4   32.53    9.25
  -7   8   5   11.87    4.28
   7  -8  -5   12.42    4.91
   7   8  -5   13.07    6.89
  -7  -8   5    9.62    5.89
  -7  -8   5    2.46    4.72
  -7   8   6   29.23    7.26
   7  -8  -6   46.23    8.79
   7   8  -6   26.34    9.25
   7   8  -6   31.94    9.68
  -7  -8   6   22.76    8.04
  -7  -8   6   57.21   12.13
  -7   8   7    0.23    2.93
   7  -8  -7    1.01    3.68
   7   8  -7   -0.00    4.13
   7   8  -7   -0.00    3.60
  -7  -8   7    2.61    3.83
  -7  -8   7    5.59    5.91
  -7   8   8   97.30   13.57
  -7   8   8   51.09   11.38
   7  -8  -8   64.05   12.76
   7   8  -8   88.23   15.87
   7   8  -8   70.68   15.17
  -7  -8   8   86.73   15.42
  -7  -8   8   49.82   13.80
  -7   8   9    3.77    3.56
  -7   8   9    3.54    3.84
   7  -8  -9    2.24    3.63
   7   8  -9    3.92    4.51
  -7  -8   9    2.93    3.99
  -7  -8   9    5.06    6.05
  -7   8  10   19.21    6.30
   7  -8 -10    9.24    5.39
   7   8 -10   22.44    7.84
  -7  -8  10   21.69    7.70
  -7   8  11    0.00    3.66
   7  -8 -11    6.29    5.71
   7   8 -11   10.37    6.26
  -7  -8  11    0.00    3.87
  -7   8  12  132.54   22.88
   7  -8 -12  222.62   27.37
   7   8 -12  134.68   24.80
  -7  -8  12  178.78   25.86
  -7   8  13   -0.00    3.59
   7  -8 -13   -0.00    4.37
   7   8 -13   -0.00    4.41
  -7   8  14   10.91    5.47
   7   8 -14    6.89    6.01
  -7   8  15    5.38    5.04
   7   8 -15    9.57    5.97
  -7   8  16   87.96   14.49
   7  -8 -16   31.85   11.59
   7   8 -16   80.42   15.23
  -7   8  17   -0.00    3.90
   7  -8 -17    4.69    6.69
   7   8 -17   -0.00    5.16
  -7   8  18   12.72    6.29
   7  -8 -18   11.59    7.67
   7   8 -18   10.06    6.02
  -7   8  19    0.00    5.14
   7  -8 -19    4.50    4.85
  -7   8  20    3.63    4.33
   7  -8 -20    8.10    7.90
   7   8 -20   33.07    9.58
  -7   8  21    3.65    5.95
   7  -8 -21   -0.00    5.09
   7   8 -21    0.00    5.47
  -7   8  22   27.35    8.50
   7  -8 -22    4.43    7.01
   7   8 -22   19.37    8.57
  -7   8  23    9.14    6.39
   7  -8 -23    6.30    6.20
   7   8 -23   33.56    9.86
  -7   8  24    2.90    5.30
   7  -8 -24   11.94    7.61
   7   8 -24    5.30    5.21
  -7   8  25    4.96    5.86
   7  -8 -25    6.72    6.01
   7   8 -25   -0.00    3.97
  -7   8  26   10.47    6.82
   7  -8 -26    2.87    5.14
   7   8 -26   18.06    7.71
  -7   8  27    6.20    5.67
   7  -8 -27    0.23    4.57
   7   8 -27   -0.00    5.14
  -7   8  28   11.00    7.56
   7  -8 -28    8.79    7.68
   7   8 -28   21.69    8.38
  -7   8  29    3.91    5.42
   7  -8 -29    1.40    5.20
   7   8 -29    1.50    3.85
  -7   8  30    0.00    4.91
   7  -8 -30    4.30    7.20
   7   8 -30    3.05    5.03
  -7   8  31    5.59    5.65
   7  -8 -31    3.90    7.10
   7   8 -31    0.51    4.44
  -7   8  32   -0.00    5.83
   7  -8 -32   12.24    9.62
   7   8 -32    8.17    6.42
  -7   8  33   -0.00    4.69
   7  -8 -33    0.69    5.32
   7   8 -33   -0.00    3.93
  -7   8  34   11.76    8.00
   7  -8 -34   -0.00    6.01
   7   8 -34    7.96    6.56
  -7   8  35   -0.00    5.82
   7   8 -35    6.09    5.47
  -7   9   1   -0.00    2.13
   7   9  -1   -0.00    4.18
  -7  -9   1    2.22    5.18
  -7   9   2   42.84    7.83
   7   9  -2   45.30   11.52
  -7  -9   2   31.50    9.48
  -7   9   3    2.74    2.77
  -7  -9   3    0.00    4.01
  -7   9   4   41.11    8.45
  -7  -9   4   61.32   12.72
  -7   9   5    7.05    4.07
   7   9  -5    4.18    4.68
  -7  -9   5    0.00    4.39
  -7   9   6   21.06    6.22
   7   9  -6   27.97    9.20
  -7  -9   6   40.43    9.95
  -7   9   7   14.30    5.36
   7  -9  -7    8.47    5.34
   7   9  -7   26.29    8.18
  -7  -9   7   25.29    8.31
  -7   9   8   41.85    8.62
   7  -9  -8   30.26    9.09
   7   9  -8   29.49    9.54
   7   9  -8   41.13   10.50
  -7  -9   8   32.12    9.99
  -7   9   9    0.00    2.48
   7  -9  -9   -0.00    4.14
   7   9  -9    9.96    6.61
  -7  -9   9   -0.00    4.50
  -7   9  10  159.90   20.79
   7  -9 -10   95.88   19.65
   7   9 -10  119.32   21.96
  -7  -9  10  139.01   22.17
  -7   9  11    2.78    3.81
   7  -9 -11   -0.00    3.46
   7   9 -11   -0.00    4.17
  -7  -9  11   -0.00    3.62
  -7   9  12   -0.00    3.69
   7  -9 -12    0.00    4.01
   7   9 -12    5.22    5.23
  -7  -9  12   -0.00    5.73
  -7   9  13    3.44    3.25
   7  -9 -13   17.80    7.08
   7   9 -13    3.16    5.01
  -7  -9  13    7.18    5.50
  -7   9  14   65.00   12.72
   7   9 -14   60.50   13.90
  -7  -9  14   51.54   12.95
  -7   9  15    4.28    4.33
   7   9 -15    0.86    4.60
  -7   9  16   13.57    6.38
   7  -9 -16    2.66    5.68
   7   9 -16   10.09    6.50
  -7   9  17   -0.00    3.18
   7  -9 -17    2.81    5.22
   7   9 -17    0.97    3.71
  -7   9  18   25.15    8.47
   7  -9 -18   22.04    9.03
   7   9 -18   20.79    8.48
  -7   9  19    0.00    4.98
   7  -9 -19   -0.00    5.19
   7   9 -19    3.65    4.99
  -7   9  20   25.75    8.84
   7  -9 -20   38.84   11.66
   7   9 -20   27.21    9.80
  -7   9  21    0.00    3.91
   7  -9 -21    2.29    5.14
   7   9 -21   -0.00    4.10
  -7   9  22    0.00    3.15
   7  -9 -22   -0.00    5.01
   7   9 -22   -0.00    3.52
  -7   9  23   -0.00    4.84
   7  -9 -23    0.00    6.08
   7   9 -23    0.68    3.89
  -7   9  24   15.00    7.26
   7  -9 -24   23.15   10.14
   7   9 -24    9.72    6.15
  -7   9  25   -0.00    4.64
   7  -9 -25    0.00    4.89
   7   9 -25   -0.00    3.28
  -7   9  26    4.36    6.03
   7  -9 -26    1.56    6.28
   7   9 -26   13.67    7.07
  -7   9  27    0.26    4.56
   7  -9 -27    0.00    6.50
   7   9 -27    0.00    3.76
  -7   9  28    3.32    5.56
   7  -9 -28    0.00    4.72
   7   9 -28   -0.00    4.61
  -7   9  29    2.01    4.56
   7  -9 -29    4.72    5.84
   7   9 -29    0.00    5.88
  -7   9  30   10.47    6.83
   7  -9 -30    8.75    7.99
   7   9 -30    7.59    6.16
  -7   9  31    0.10    5.24
   7  -9 -31    0.55    5.53
   7   9 -31    5.16    5.38
  -7   9  32    0.00    5.52
   7  -9 -32    4.52    7.20
   7   9 -32   -0.00    4.10
  -7   9  33    2.48    6.07
   7  -9 -33   -0.00    6.60
   7   9 -33   -0.00    3.28
  -7   9  34    3.52    5.12
   7   9 -34    1.93    4.56
  -7   9  35    4.47    5.79
  -7  10   1   19.04    4.81
   7  10  -1   13.60    7.20
  -7 -10   1    8.55    6.07
  -7  10   2   51.58    9.06
   7  10  -2   48.20   12.70
  -7 -10   2   52.23   12.20
  -7  10   3    2.13    2.59
   7  10  -3    5.77    4.85
  -7 -10   3    0.00    3.77
  -7  10   4   -0.00    1.64
   7  10  -4    3.16    4.73
  -7 -10   4    2.32    4.07
  -7  10   5    3.15    2.64
   7  10  -5   -0.00    3.57
  -7 -10   5    2.83    4.46
  -7  10   6  124.67   19.38
   7  10  -6  145.86   24.08
  -7 -10   6  141.02   22.93
  -7  10   7    1.18    2.71
   7  10  -7    8.55    5.55
  -7 -10   7   -0.00    4.03
  -7  10   8    2.18    3.13
   7  10  -8    1.34    4.91
  -7 -10   8    5.34    4.55
  -7  10   9    2.68    3.21
   7  10  -9   -0.00    4.27
   7  10  -9    3.05    4.04
  -7 -10   9   -0.00    4.40
  -7  10  10    5.92    3.99
   7  10 -10    5.53    5.54
  -7 -10  10   18.05    6.45
  -7  10  11   -0.00    3.16
   7  10 -11    0.00    5.31
  -7 -10  11    3.52    4.37
  -7  10  12   56.20   11.49
   7  10 -12   40.51   12.00
  -7 -10  12   73.90   14.22
  -7  10  13    1.93    3.69
   7  10 -13    6.05    5.20
  -7 -10  13    0.14    5.21
  -7  10  14    8.36    5.80
   7  10 -14   15.65    7.93
  -7 -10  14    5.39    5.27
  -7  10  15    0.00    3.29
   7 -10 -15   -0.00    5.40
   7  10 -15   -0.00    3.76
  -7 -10  15   -0.00    4.54
  -7  10  16   28.83    9.36
   7 -10 -16   33.23   10.56
   7  10 -16   39.19   11.21
  -7 -10  16   36.27   10.23
  -7  10  17   -0.00    3.77
   7 -10 -17   -0.00    3.45
   7  10 -17   -0.00    4.25
  -7  10  18   42.55   10.37
   7 -10 -18   30.39   10.42
   7  10 -18   25.38    9.58
  -7  10  19   -0.00    4.36
   7 -10 -19    7.27    7.14
   7  10 -19    4.59    5.65
  -7  10  20    5.86    5.68
   7 -10 -20   16.54    8.28
   7  10 -20    2.62    5.47
  -7  10  21    4.63    4.85
   7 -10 -21    4.41    5.72
   7  10 -21    5.52    5.45
  -7  10  22   20.98    8.38
   7 -10 -22   47.66   13.40
   7  10 -22   41.62   11.11
  -7  10  23    0.00    4.94
   7 -10 -23    0.00    6.38
   7  10 -23    0.27    4.80
  -7  10  24    0.09    4.43
   7 -10 -24   -0.00    6.19
   7  10 -24    6.67    6.00
  -7  10  25   -0.00    3.67
   7 -10 -25   -0.00    6.92
   7  10 -25    4.42    4.39
  -7  10  26    7.81    6.66
   7 -10 -26    7.76    7.95
   7  10 -26   12.21    6.98
  -7  10  27    3.58    5.93
   7 -10 -27    1.12    5.52
   7  10 -27   -0.00    3.66
  -7  10  28    2.19    5.16
   7 -10 -28    4.83    7.37
   7  10 -28   14.37    7.62
  -7  10  29    1.57    5.50
   7 -10 -29    3.80    7.83
   7  10 -29   -0.00    4.41
  -7  10  30    5.30    6.50
   7 -10 -30    4.44    6.83
   7  10 -30    4.25    4.88
  -7  10  31    6.61    6.75
   7 -10 -31    2.11    6.28
   7  10 -31    0.48    5.05
  -7  10  32    8.32    7.44
   7 -10 -32    6.48    7.26
   7  10 -32    4.47    6.02
  -7  10  33   -0.00    5.13
   7  10 -33    3.58    5.38
  -7  11   1    1.84    2.48
   7  11  -1    8.35    6.17
  -7 -11   1    1.13    3.15
  -7  11   2    7.75    3.21
   7  11  -2    1.41    3.51
  -7 -11   2    6.25    5.67
  -7  11   3    0.87    2.24
   7  11  -3    0.81    3.90
  -7 -11   3   -0.00    4.57
  -7  11   4   21.34    6.11
   7  11  -4   26.63    9.26
  -7 -11   4   36.30    9.54
  -7  11   5   21.00    5.73
   7  11  -5   18.99    8.27
  -7 -11   5   23.27    8.05
  -7  11   6    1.79    2.81
   7  11  -6   -0.00    3.80
  -7 -11   6    1.83    4.35
  -7  11   7   14.44    5.14
   7  11  -7   24.19    8.41
  -7 -11   7   16.60    7.11
  -7  11   8   25.49    7.08
   7  11  -8   26.67    9.27
  -7 -11   8   23.24    8.35
  -7  11   9    4.16    3.25
   7  11  -9    0.00    5.00
  -7 -11   9    0.50    3.66
  -7  11  10   40.73    8.51
   7  11 -10   14.89    7.96
  -7 -11  10   27.28    8.94
  -7  11  11   -0.00    3.63
   7  11 -11    1.87    4.99
   7  11 -11    3.25    4.50
  -7 -11  11    3.90    4.27
  -7  11  12    2.11    3.15
   7  11 -12    0.32    3.89
  -7 -11  12    2.64    4.23
  -7  11  13    1.55    3.87
   7  11 -13   -0.00    4.09
  -7 -11  13    0.76    3.15
  -7  11  14   31.23    9.10
   7  11 -14   26.09    9.83
  -7 -11  14   49.23   11.46
  -7  11  15    0.90    3.35
   7  11 -15   -0.00    3.53
  -7 -11  15   -0.00    3.79
  -7  11  16    5.36    5.65
   7  11 -16   18.62    7.26
  -7 -11  16   15.00    7.06
  -7  11  17    5.66    4.80
   7  11 -17    0.00    5.06
  -7 -11  17    0.00    5.20
  -7  11  18    4.06    5.33
   7  11 -18   21.20    8.18
  -7 -11  18    8.13    5.77
  -7  11  19    0.00    4.79
   7 -11 -19    4.68    5.85
   7  11 -19    0.00    4.35
  -7 -11  19    7.20    5.25
  -7  11  20   31.61    9.48
   7 -11 -20   33.75   11.18
   7  11 -20   20.21    8.90
  -7  11  21   -0.00    4.04
   7 -11 -21    0.00    4.97
   7  11 -21    0.00    5.54
  -7  11  22    0.56    3.61
   7 -11 -22   -0.00    3.44
   7  11 -22    1.97    4.60
  -7  11  23    1.54    5.23
   7 -11 -23   -0.00    4.90
   7  11 -23    6.56    6.05
  -7  11  24   20.74    8.20
   7 -11 -24    7.63    7.77
   7  11 -24   16.93    7.99
  -7  11  25    1.13    4.26
   7 -11 -25    5.88    7.05
   7  11 -25    0.39    3.86
  -7  11  26    0.00    5.83
   7 -11 -26    6.35    7.06
   7  11 -26    0.00    5.75
  -7  11  27   -0.00    4.83
   7 -11 -27   -0.00    5.07
   7  11 -27   -0.00    4.50
  -7  11  28   -0.00    5.25
   7 -11 -28   -0.00    5.46
   7  11 -28    4.56    5.39
  -7  11  29   -0.00    6.15
   7 -11 -29    0.89    5.56
   7  11 -29    3.15    4.78
  -7  11  30    7.40    7.66
   7 -11 -30    1.67    5.94
   7  11 -30    6.53    6.78
   7 -11 -31   -0.00    6.37
   7  11 -31    0.00    4.98
   7  11 -32    2.17    5.00
  -7  12   1    7.11    3.30
   7  12  -1    0.41    4.80
  -7 -12   1   -0.00    4.79
  -7  12   2   16.21    4.97
   7  12  -2   24.81    8.91
  -7 -12   2   28.77    8.70
  -7  12   3    2.22    2.86
   7  12  -3   -0.00    3.32
  -7 -12   3   -0.00    3.42
  -7  12   4   -0.00    2.34
   7  12  -4    3.87    4.13
  -7 -12   4    6.12    4.99
  -7  12   5    9.65    4.39
   7  12  -5    3.37    5.24
  -7 -12   5    8.02    6.61
  -7  12   6   44.56    9.13
   7  12  -6   37.27   11.21
  -7 -12   6   45.26   11.75
  -7  12   7    2.24    3.16
   7  12  -7   -0.00    4.19
  -7 -12   7    3.45    4.22
  -7  12   8    7.21    4.45
   7  12  -8   17.46    7.81
  -7 -12   8   25.13    8.50
  -7  12   9    1.09    3.34
   7  12  -9    0.71    4.53
  -7 -12   9    0.34    3.50
  -7  12  10    5.07    4.07
   7  12 -10    5.79    5.33
  -7 -12  10   14.51    6.83
  -7  12  11    0.00    3.42
   7  12 -11    2.78    4.65
  -7 -12  11   -0.00    4.02
  -7  12  12   32.19    8.00
   7  12 -12   11.71    6.70
  -7 -12  12   27.04    8.84
  -7  12  13   -0.00    3.75
   7  12 -13    1.82    4.53
  -7 -12  13    0.08    3.56
  -7  12  14    5.91    4.23
   7  12 -14    5.42    4.95
  -7 -12  14    2.48    3.63
  -7  12  15   -0.00    3.65
   7  12 -15    1.81    4.95
  -7 -12  15    2.92    4.74
  -7  12  16   39.48    9.81
   7  12 -16   21.21    9.56
  -7 -12  16   39.93   10.64
  -7  12  17    5.77    5.46
   7  12 -17    0.00    4.88
  -7 -12  17    1.84    3.80
  -7  12  18    0.00    4.50
   7  12 -18   10.39    6.70
  -7 -12  18   14.51    6.99
  -7  12  19   -0.00    4.21
   7  12 -19   -0.00    5.28
  -7 -12  19   -0.00    5.17
  -7  12  20   23.59    7.98
   7  12 -20    6.58    6.37
  -7 -12  20    9.49    6.13
  -7  12  21    0.62    3.82
   7  12 -21   -0.00    5.48
  -7 -12  21    1.43    3.39
  -7  12  22   13.07    7.46
   7  12 -22    8.49    5.88
  -7 -12  22   11.83    6.79
  -7  12  23    0.00    3.68
   7  12 -23    8.22    6.27
  -7  12  24    1.92    5.44
   7  12 -24   -0.00    3.79
  -7  12  25    0.10    3.10
   7  12 -25   -0.00    4.48
  -7  12  26    0.00    4.80
   7  12 -26   16.51    7.91
  -7  12  27   -0.00    4.42
   7 -12 -27   -0.00    5.94
   7  12 -27    7.80    5.54
   7 -12 -28    5.61    6.93
   7  12 -28   20.28    7.81
   7 -12 -29    3.82    6.52
   7  12 -29   -0.00    4.11
   7 -12 -30    0.00    5.85
   7  12 -30   -0.00    6.20
  -7  13   1    0.11    2.06
   7  13  -1    1.24    3.38
  -7 -13   1   -0.00    4.77
  -7  13   2   10.32    4.11
   7  13  -2   21.81    8.62
  -7 -13   2    2.81    4.93
  -7  13   3   22.79    5.69
   7  13  -3   15.07    7.76
  -7 -13   3   14.86    7.83
  -7  13   4   43.94    9.12
   7  13  -4   70.61   14.64
  -7 -13   4   35.25   11.01
  -7  13   5    1.45    2.87
   7  13  -5    5.51    5.22
  -7 -13   5   11.09    6.31
  -7  13   6    0.00    2.22
   7  13  -6    2.28    4.80
  -7 -13   6    0.00    3.95
  -7  13   7    1.92    2.64
   7  13  -7    1.63    4.05
  -7 -13   7    1.70    4.71
  -7  13   8    5.35    4.24
   7  13  -8   10.86    6.89
  -7 -13   8   14.99    7.02
  -7  13   9    7.76    4.41
   7  13  -9   10.22    6.20
  -7 -13   9    9.08    6.46
  -7  13  10   28.27    7.42
   7  13 -10   34.35   10.28
  -7 -13  10   21.49    8.68
  -7  13  11    2.41    3.51
   7  13 -11    4.74    5.12
  -7 -13  11    4.88    4.54
  -7  13  12    0.00    2.92
   7  13 -12    0.00    4.03
  -7 -13  12   -0.00    4.02
  -7  13  13    2.67    3.84
   7  13 -13    1.24    4.56
  -7 -13  13    0.48    2.58
  -7  13  14   28.90    8.66
   7  13 -14   20.84    8.15
  -7 -13  14   38.48   10.91
  -7  13  15    0.16    3.08
  -7 -13  15    4.69    4.50
  -7  13  16   -0.00    4.21
   7  13 -16    0.00    4.97
  -7 -13  16   -0.00    4.38
  -7  13  17    0.70    3.43
   7  13 -17    3.33    5.27
  -7 -13  17   -0.00    4.79
  -7  13  18    1.87    4.67
   7  13 -18    5.00    5.94
  -7 -13  18    1.28    4.69
  -7  13  19   -0.00    3.79
   7  13 -19   -0.00    3.66
  -7 -13  19   -0.00    4.42
  -7  13  20    5.96    6.06
   7  13 -20    9.09    6.03
  -7 -13  20    9.42    6.21
  -7  13  21    1.57    4.07
   7  13 -21   -0.00    4.39
  -7 -13  21    7.28    5.70
  -7  13  22    1.52    4.06
   7  13 -22    4.74    5.16
  -7 -13  22    7.82    6.22
  -7  13  23    3.55    4.92
   7  13 -23    4.60    5.68
  -7 -13  23   -0.00    4.73
   7  13 -24    3.69    4.68
  -7 -13  24    2.90    6.25
   7  13 -25    3.86    5.14
  -7 -13  25   -0.00    3.91
   7  13 -26   12.36    7.66
  -7  14   1    1.37    2.69
   7  14  -1    4.04    4.64
  -7 -14   1   12.67    6.68
  -7  14   2   14.54    4.69
   7  14  -2   13.68    7.28
  -7 -14   2    4.88    5.66
  -7  14   3    4.70    3.32
   7  14  -3   -0.00    4.25
  -7 -14   3    3.64    5.98
  -7  14   4    4.39    3.46
   7  14  -4    5.95    5.81
  -7 -14   4   -0.00    4.95
  -7  14   5    2.08    2.77
   7  14  -5    4.26    5.00
  -7 -14   5   -0.00    3.59
  -7  14   6   26.33    6.77
   7  14  -6   25.91    9.74
  -7 -14   6   20.18    8.16
  -7  14   7   33.95    8.46
   7  14  -7   41.50   12.08
  -7 -14   7   32.22   10.31
  -7  14   8    3.91    3.88
   7  14  -8   13.63    6.73
  -7 -14   8    8.39    6.58
  -7  14   9    3.18    3.87
   7  14  -9    1.90    4.52
  -7 -14   9    5.81    5.48
  -7  14  10    3.92    3.77
   7  14 -10    0.00    5.25
  -7 -14  10   22.41    8.63
  -7  14  11    1.04    3.98
   7  14 -11   -0.00    3.80
  -7 -14  11    8.25    6.38
  -7  14  12   12.22    5.46
   7  14 -12    7.15    5.37
  -7 -14  12   10.27    5.91
  -7  14  13   -0.00    3.61
   7  14 -13    1.55    4.32
  -7 -14  13   -0.00    4.01
  -7  14  14    0.25    3.78
   7  14 -14    3.37    4.46
  -7 -14  14   -0.00    3.70
  -7  14  15    1.93    3.94
   7  14 -15    2.70    4.26
  -7 -14  15    0.00    4.02
  -7  14  16    6.46    5.13
   7  14 -16    0.00    4.56
  -7 -14  16    2.85    3.49
  -7  14  17    1.83    4.59
  -7 -14  17    0.00    3.32
  -7  14  18    3.77    5.10
   7  14 -18    4.61    5.55
  -7 -14  18    0.00    3.13
  -7  14  19    2.32    4.17
   7  14 -19   -0.00    4.61
  -7 -14  19   -0.00    4.18
   7  14 -20    8.29    6.38
  -7 -14  20   -0.00    3.22
   7  14 -21   -0.00    4.27
  -7 -14  21    7.85    5.70
   7  14 -22   11.64    7.73
  -7  15   1   -0.00    2.24
   7  15  -1    0.00    5.46
  -7 -15   1    5.57    5.28
  -7  15   2    2.31    2.71
   7  15  -2   -0.00    4.44
  -7 -15   2   -0.00    4.73
  -7  15   3   15.72    5.09
   7  15  -3   15.55    7.89
  -7 -15   3   25.04   10.15
  -7  15   4   14.02    4.80
   7  15  -4    7.75    6.78
  -7 -15   4    0.00    5.40
  -7  15   5    0.91    2.73
   7  15  -5    2.28    4.55
  -7 -15   5   -0.00    5.28
  -7  15   6    0.00    2.57
   7  15  -6    2.98    4.46
  -7 -15   6   -0.00    4.97
  -7  15   7   -0.00    2.62
   7  15  -7    0.05    3.57
  -7 -15   7   -0.00    4.41
  -7  15   8    8.32    4.43
   7  15  -8    0.06    5.28
  -7 -15   8    4.97    5.14
  -7  15   9    9.79    5.23
   7  15  -9   -0.00    5.24
  -7 -15   9    8.16    6.02
  -7  15  10    2.97    3.90
   7  15 -10    4.25    5.76
  -7 -15  10    0.01    3.20
  -7  15  11    2.18    3.84
   7  15 -11   10.22    6.84
  -7 -15  11   -0.00    5.67
  -7  15  12   -0.00    3.41
   7  15 -12    0.54    4.11
  -7 -15  12    4.25    5.37
  -7  15  13    6.17    4.83
   7  15 -13    1.10    4.01
  -7 -15  13    4.63    4.35
  -7  15  14    1.25    4.20
   7  15 -14   -0.00    3.92
  -7 -15  14   -0.00    4.53
  -7  15  15    0.00    3.69
   7  15 -15    5.15    5.66
  -7 -15  15   12.45    6.92
   7  15 -16    0.00    3.94
  -7 -15  16   -0.00    4.04
   7  15 -17    0.68    4.46
  -7  16   1    1.73    2.63
   7  16  -1    4.73    5.59
  -7 -16   1    4.61    4.72
  -7  16   2   -0.00    2.95
   7  16  -2   -0.00    4.91
  -7 -16   2    1.35    4.51
  -7  16   3    0.00    2.55
   7  16  -3   -0.00    4.66
  -7 -16   3   -0.00    5.07
  -7  16   4    0.22    2.47
   7  16  -4   -0.00    4.21
  -7 -16   4    6.26    5.60
  -7  16   5   -0.00    2.89
   7  16  -5   -0.00    4.67
  -7 -16   5   -0.00    4.54
  -7  16   6    3.47    3.46
   7  16  -6    1.85    3.86
  -7 -16   6   -0.00    4.18
  -7  16   7    0.00    2.55
   7  16  -7    4.75    5.55
  -7 -16   7    5.02    5.52
  -7  16   8    0.37    2.58
   7  16  -8   -0.00    4.22
  -7 -16   8    0.00    4.11
  -7  16   9   -0.00    3.00
   7  16  -9    2.76    5.04
  -7 -16   9    0.91    4.97
   7  16 -10    3.50    4.31
  -7 -16  10   -0.00    3.90
   7  16 -11    4.47    5.52
  -7 -16  11    6.25    5.94
   7  16 -12    3.55    4.87
  -7  17   1    1.01    2.53
   7  17  -1    3.66    5.62
  -7 -17   1   -0.00    3.70
  -7  17   2    0.17    2.45
   7  17  -2    0.59    4.23
  -7 -17   2    0.84    4.07
  -7  17   3    6.11    3.95
  -7 -17   3    0.54    5.13
  -7 -17   4    0.00    4.53
  -7 -17   5    2.40    4.01
  -7 -17   6    0.00    4.79
  -6   0   1   -0.00    3.02
  -6   0   1    0.00    2.75
  -6   0   1    2.85    4.06
   6   0  -1    0.14    3.53
   6   0  -1    1.57    2.93
   6   0  -1    4.75    3.37
  -6   0   2  368.57   44.54
  -6   0   2  302.84   44.40
   6   0  -2  372.56   44.85
   6   0  -2  385.49   44.68
  -6   0   3   -0.00    3.05
  -6   0   3   -0.00    3.48
   6   0  -3    2.83    3.22
   6   0  -3    1.57    3.28
  -6   0   4   13.79    5.14
  -6   0   4   23.02    6.74
   6   0  -4   11.05    5.23
   6   0  -4   27.64    6.21
  -6   0   5    0.95    3.63
  -6   0   5   -0.00    3.20
   6   0  -5    0.00    3.45
   6   0  -5    0.29    2.91
  -6   0   6 1071.08  139.73
  -6   0   6 1118.69  140.73
   6   0  -6 1235.28  140.79
   6   0  -6 1425.96  141.08
  -6   0   7    0.00    3.50
  -6   0   7    0.00    3.87
   6   0  -7    4.64    3.83
   6   0  -7    0.00    3.19
  -6   0   8   24.23    7.04
  -6   0   8   36.17    8.73
   6   0  -8   43.13    8.69
   6   0  -8   28.67    7.18
  -6   0   9   -0.00    3.25
  -6   0   9    1.19    3.03
   6   0  -9    0.58    3.33
   6   0  -9   -0.00    2.92
  -6   0  10  194.49   29.42
  -6   0  10  219.81   30.38
   6   0 -10  234.86   30.47
   6   0 -10  215.05   29.31
  -6   0  11    0.69    3.78
  -6   0  11   -0.00    3.37
   6   0 -11   -0.00    4.82
   6   0 -11    2.67    3.13
  -6   0  12  316.33   42.26
   6   0 -12  339.91   42.36
   6   0 -12  296.89   40.78
  -6   0  13    0.35    2.99
   6   0 -13   -0.00    2.78
   6   0 -13    1.09    3.43
  -6   0  14   72.51   14.70
   6   0 -14   69.44   14.28
   6   0 -14   90.88   14.52
  -6   0  15   -0.00    3.19
   6   0 -15   -0.00    3.23
  -6   0  16  283.79   40.30
   6   0 -16  301.68   40.39
  -6   0  17    2.41    4.25
  -6   0  18  179.34   27.90
  -6   0  19    1.59    3.72
   6   0 -19    1.63    4.20
  -6   0  20    4.96    5.83
   6   0 -20    9.36    5.20
  -6   0  21    0.72    4.45
   6   0 -21    2.69    4.95
  -6   0  22  114.30   22.27
   6   0 -22  152.18   23.84
  -6   0  23   -0.00    5.93
   6   0 -23    1.50    4.81
  -6   0  24   -0.00    4.86
   6   0 -24    2.28    5.43
  -6   0  25   -0.00    3.94
   6   0 -25   -0.00    5.62
  -6   0  26   55.11   14.26
   6   0 -26   55.81   14.08
  -6   0  27    0.10    3.99
   6   0 -27    4.41    5.47
   6   0 -28   59.23   15.16
   6   0 -29    7.37    6.16
   6   0 -30   17.65    9.07
   6   0 -31   -0.00    6.14
   6   0 -32   64.25   16.01
   6   0 -33    9.45    7.74
   6   0 -34    0.85    4.53
   6   0 -35   -0.00    5.90
   6   0 -36   -0.00    4.58
   6   0 -37    1.58    5.39
   6   0 -38    0.00    7.36
  -6   1   1   11.18    4.07
  -6   1   1    6.91    3.92
   6  -1  -1   10.49    4.09
   6  -1  -1    7.08    3.97
   6   1  -1    6.01    4.14
   6   1  -1   20.43    5.64
   6   1  -1    7.88    4.20
  -6  -1   1   10.58    5.00
  -6  -1   1    7.72    3.99
  -6  -1   1    9.57    4.83
  -6   1   2  602.94   70.02
  -6   1   2  620.96   70.84
   6  -1  -2  539.41   69.82
   6  -1  -2  608.33   69.76
   6   1  -2  549.65   70.64
   6   1  -2  568.10   70.77
   6   1  -2  594.09   70.61
  -6  -1   2  574.26   70.29
  -6  -1   2  607.91   71.41
  -6   1   3   48.78    8.81
  -6   1   3   44.28    9.20
   6  -1  -3   47.11    8.94
   6  -1  -3   42.43    8.09
   6   1  -3   28.72    8.03
  -6  -1   3   48.55    9.17
  -6  -1   3   42.33    9.58
  -6   1   4  913.64  103.40
  -6   1   4  796.93  103.31
   6  -1  -4  858.60  103.34
   6  -1  -4  848.15  102.71
   6   1  -4 1076.14  105.30
   6   1  -4 1336.68  106.37
  -6  -1   4  722.41  102.71
  -6  -1   4  731.61  103.53
  -6   1   5  120.39   18.72
  -6   1   5  123.79   19.42
   6  -1  -5  113.08   18.77
   6  -1  -5  144.01   19.19
   6   1  -5  136.54   19.83
   6   1  -5  136.31   19.62
  -6  -1   5  153.26   20.07
  -6  -1   5  126.96   20.07
  -6   1   6   86.23   14.64
  -6   1   6  104.79   15.64
   6  -1  -6   94.52   14.98
   6  -1  -6   83.45   13.95
   6   1  -6   88.72   15.21
   6   1  -6  112.96   15.85
  -6  -1   6   95.40   15.00
  -6  -1   6   75.59   15.21
  -6   1   7  234.05   33.21
  -6   1   7  290.07   34.59
   6  -1  -7  257.03   33.65
   6  -1  -7  254.59   32.89
   6   1  -7  226.09   33.40
   6   1  -7  265.11   33.84
  -6  -1   7  265.59   33.78
  -6  -1   7  240.94   34.27
  -6   1   8  808.92   87.89
  -6   1   8  696.77   87.29
   6  -1  -8  687.84   86.97
   6  -1  -8  663.54   86.00
   6   1  -8  675.58   87.18
   6   1  -8  774.34   87.51
  -6  -1   8  800.77   87.74
  -6  -1   8  741.19   88.31
  -6   1   9    5.78    4.37
  -6   1   9   11.36    5.57
   6  -1  -9    0.00    3.41
   6  -1  -9   15.05    5.01
   6   1  -9    6.12    4.56
   6   1  -9   14.20    5.15
  -6  -1   9    3.14    3.97
  -6  -1   9   13.75    5.83
  -6   1  10  129.77   19.62
  -6   1  10  104.42   18.63
   6  -1 -10  145.02   20.02
   6  -1 -10  117.03   18.10
   6   1 -10  129.11   19.47
   6   1 -10   95.26   17.92
  -6  -1  10  150.52   20.01
  -6  -1  10  127.99   20.03
  -6   1  11   25.28    7.42
  -6   1  11   18.26    6.57
   6  -1 -11   20.32    6.73
   6  -1 -11   17.63    5.55
   6   1 -11   16.71    6.86
   6   1 -11   19.36    6.20
  -6  -1  11   19.58    6.68
  -6   1  12  278.19   39.46
   6   1 -12  296.23   39.89
   6   1 -12  323.53   39.80
  -6  -1  12  292.34   40.28
  -6   1  13   59.93   12.02
   6  -1 -13   56.43   11.75
   6   1 -13   35.53   10.42
   6   1 -13   61.89   11.51
  -6  -1  13   68.83   12.91
  -6   1  14  171.83   25.61
   6  -1 -14  157.42   25.14
   6   1 -14  199.93   26.40
   6   1 -14  151.93   24.26
  -6  -1  14  164.35   25.64
  -6   1  15   15.43    6.80
   6  -1 -15   20.20    6.81
   6   1 -15    8.42    5.44
   6   1 -15    8.65    5.08
  -6  -1  15    6.21    5.37
  -6   1  16    0.00    3.72
   6  -1 -16    4.85    4.73
   6   1 -16    2.91    3.73
  -6  -1  16    0.61    3.57
  -6   1  17    3.18    4.81
  -6  -1  17    4.72    4.89
  -6   1  18  165.80   28.23
  -6  -1  18  225.96   30.56
  -6   1  19   37.11   10.29
   6  -1 -19   39.54   10.97
   6   1 -19   23.54    8.77
  -6  -1  19   40.44   10.59
  -6   1  20    0.52    4.10
   6  -1 -20   -0.00    5.29
   6   1 -20   -0.00    3.46
  -6  -1  20   -0.00    4.13
  -6   1  21    2.10    5.65
   6  -1 -21    2.62    4.95
   6   1 -21   -0.00    3.26
  -6  -1  21    6.59    5.79
  -6   1  22   14.39    7.07
   6  -1 -22    7.42    6.63
   6   1 -22   13.27    7.74
  -6  -1  22    8.73    6.39
  -6   1  23   -0.00    4.19
   6  -1 -23    4.75    5.27
   6   1 -23    0.00    4.98
  -6  -1  23   11.90    7.42
  -6   1  24   52.98   12.65
   6  -1 -24   34.06   11.02
   6   1 -24   26.03   10.02
  -6  -1  24   35.40   11.05
   6  -1 -25    7.18    7.38
   6   1 -25    7.78    5.71
  -6  -1  25    2.32    3.85
   6  -1 -26   -0.00    4.82
   6   1 -26    4.70    5.83
  -6  -1  26   -0.00    4.73
   6  -1 -27    0.09    6.21
   6  -1 -28   60.09   15.72
   6   1 -28   65.77   15.78
   6  -1 -29   -0.00    4.63
   6   1 -29   -0.00    5.47
   6  -1 -30   35.33   11.83
   6   1 -30   27.86   10.52
   6  -1 -31    0.32    4.78
   6   1 -31    0.00    4.48
   6  -1 -32   -0.00    6.63
   6   1 -32   -0.00    4.37
   6  -1 -33    0.48    4.90
   6   1 -33    2.32    5.62
   6  -1 -34   13.60    8.76
   6   1 -34   28.27   10.80
   6  -1 -35    4.09    7.42
   6   1 -35   -0.00    7.58
   6  -1 -36   13.25    8.01
   6   1 -36    0.00    6.27
   6  -1 -37    9.68    7.75
   6   1 -37    5.20    6.96
   6  -1 -38    0.80    6.06
   6   1 -38    8.56    6.60
  -6   2   1    7.50    3.23
  -6   2   1    1.55    2.62
   6  -2  -1    5.62    3.52
   6  -2  -1    9.67    3.59
   6  -2  -1   10.79    3.45
   6   2  -1    2.77    3.65
   6   2  -1    5.18    4.47
   6   2  -1    6.26    4.85
  -6  -2   1    0.00    3.39
  -6  -2   1    0.00    2.83
  -6  -2   1    4.49    3.88
  -6   2   2   24.12    5.58
  -6   2   2   16.64    5.23
   6  -2  -2   23.51    5.46
   6  -2  -2   10.01    3.77
   6   2  -2   13.27    5.78
   6   2  -2   16.31    5.33
   6   2  -2   22.85    6.77
  -6  -2   2   12.74    5.17
  -6  -2   2   11.37    4.48
  -6  -2   2   12.50    6.03
  -6   2   3    4.05    3.52
  -6   2   3    0.68    3.31
   6  -2  -3    2.67    3.07
   6  -2  -3    8.36    3.44
   6   2  -3    0.00    3.51
   6   2  -3    6.47    3.94
  -6  -2   3    5.19    3.79
  -6  -2   3    5.41    4.21
  -6   2   4   45.39    9.86
  -6   2   4   58.90   10.84
   6  -2  -4   50.52    9.62
   6   2  -4   69.94   11.69
   6   2  -4   65.98   11.57
  -6  -2   4   74.16   11.62
  -6  -2   4   59.07   11.70
  -6   2   5   16.52    5.37
  -6   2   5   11.85    4.70
   6  -2  -5   11.80    4.96
   6  -2  -5   12.10    4.15
   6   2  -5    7.18    4.56
   6   2  -5    9.21    4.66
  -6  -2   5    9.18    5.09
  -6  -2   5   10.14    5.25
  -6   2   6  357.89   44.87
  -6   2   6  412.41   45.66
   6  -2  -6  289.30   43.88
   6  -2  -6  377.61   43.94
   6   2  -6  351.93   45.50
   6   2  -6  446.24   46.70
  -6  -2   6  338.89   44.80
  -6  -2   6  301.05   45.16
  -6   2   7   63.36   12.12
  -6   2   7   53.78   11.57
   6  -2  -7   74.36   12.51
   6  -2  -7   61.00   11.10
   6   2  -7   81.18   13.56
   6   2  -7   89.52   13.70
  -6  -2   7   63.46   12.28
  -6  -2   7  102.48   15.08
  -6   2   8   16.15    5.57
  -6   2   8   10.88    5.31
   6  -2  -8   11.45    5.16
   6  -2  -8   11.39    4.08
   6   2  -8    9.80    5.16
   6   2  -8   10.83    5.13
  -6  -2   8   11.42    4.96
  -6  -2   8    7.90    5.23
  -6   2   9    0.00    3.24
  -6   2   9    1.87    3.12
   6  -2  -9   -0.00    3.31
   6  -2  -9    2.16    2.17
   6   2  -9   -0.00    4.06
   6   2  -9    3.82    3.69
  -6  -2   9    2.27    3.21
  -6  -2   9    1.35    4.05
  -6   2  10  212.82   37.78
  -6   2  10  257.51   38.47
   6  -2 -10  338.22   39.94
   6   2 -10  451.56   42.30
   6   2 -10  315.81   39.47
  -6  -2  10  298.11   40.16
  -6   2  11  281.10   36.15
  -6   2  11  205.14   34.18
   6  -2 -11  331.75   36.89
   6   2 -11  282.42   36.09
   6   2 -11  236.33   34.83
  -6  -2  11  263.42   36.27
  -6   2  12  126.42   17.84
   6  -2 -12   85.80   16.37
   6   2 -12   91.86   16.83
   6   2 -12   84.23   16.05
  -6  -2  12  114.17   18.24
  -6   2  13   -0.00    4.21
   6  -2 -13    5.90    3.98
   6   2 -13    5.99    4.96
   6   2 -13    7.07    4.54
  -6  -2  13   11.19    5.28
  -6   2  14  117.36   19.06
   6  -2 -14   98.43   18.37
   6   2 -14  136.53   19.95
   6   2 -14  126.01   19.01
  -6  -2  14   89.27   18.30
  -6   2  15   34.77    8.99
   6  -2 -15   46.84   10.40
   6   2 -15   38.60   10.14
   6   2 -15   20.01    7.54
  -6  -2  15   35.54    9.56
  -6   2  16   80.35   15.14
   6  -2 -16   75.55   15.15
   6   2 -16   92.75   15.50
  -6  -2  16   61.27   14.44
  -6   2  17   17.58    6.64
   6   2 -17   16.70    6.47
  -6  -2  17    8.45    5.97
  -6   2  18   15.56    6.77
   6   2 -18   17.76    6.62
  -6  -2  18   12.22    6.47
  -6   2  19    8.33    5.27
   6  -2 -19   21.03    7.85
   6   2 -19    4.51    5.47
  -6  -2  19    0.00    3.87
  -6   2  20  157.65   27.68
   6  -2 -20  201.03   29.50
   6   2 -20  182.62   28.73
  -6  -2  20  193.29   29.44
  -6   2  21    1.28    4.70
   6  -2 -21   -0.00    5.63
   6   2 -21    1.81    4.62
  -6  -2  21   -0.00    5.14
   6  -2 -22   62.27   14.51
   6   2 -22   57.17   13.54
  -6  -2  22   52.82   13.77
   6  -2 -23    0.00    6.29
   6   2 -23    1.38    4.45
  -6  -2  23    1.28    5.11
   6  -2 -24    5.00    7.34
   6   2 -24    8.65    6.09
  -6  -2  24    0.00    5.33
   6  -2 -25   20.24    8.85
   6   2 -25   15.10    7.17
  -6  -2  25   15.52    7.78
   6  -2 -26   63.65   14.86
   6   2 -26   32.64   10.51
  -6   2  27   -0.00    3.91
   6  -2 -27   17.54    8.43
   6   2 -27    6.88    5.84
  -6   2  28   23.90    9.71
   6  -2 -28   40.27   11.39
   6   2 -28   12.32    6.90
  -6   2  29    0.14    5.18
   6  -2 -29    3.75    6.91
   6   2 -29    2.51    5.19
  -6   2  30   10.36    7.54
   6  -2 -30    4.70    7.06
   6   2 -30   22.58    8.78
   6  -2 -31    2.59    5.81
   6   2 -31    3.07    4.21
   6  -2 -32   12.87    9.85
   6   2 -32   16.33    8.43
   6  -2 -33    0.00    5.61
   6   2 -33   16.02    8.29
   6  -2 -34   -0.00    7.17
   6   2 -34    7.61    7.22
   6  -2 -35    0.39    5.49
   6   2 -35   -0.00    5.40
   6  -2 -36    1.01    6.20
   6   2 -36   27.65    9.86
   6  -2 -37    0.00    5.28
   6   2 -37    2.91    5.55
   6   2 -38   16.09    9.17
  -6   3   1    0.77    2.35
  -6   3   1    6.94    3.43
   6  -3  -1    1.80    2.55
   6  -3  -1    0.37    1.80
   6  -3  -1    2.88    2.43
   6   3  -1    3.41    4.12
   6   3  -1    0.00    3.58
   6   3  -1    3.76    3.57
  -6  -3   1    0.00    3.03
  -6  -3   1    0.00    2.39
  -6  -3   1    4.08    4.31
  -6   3   2  129.97   18.15
  -6   3   2  145.42   18.76
   6  -3  -2  107.61   17.63
   6  -3  -2  120.15   17.05
   6   3  -2  127.49   19.95
   6   3  -2  132.01   19.89
   6   3  -2  126.79   19.69
  -6  -3   2  138.70   19.95
  -6  -3   2  141.31   19.63
  -6  -3   2  142.76   20.57
  -6   3   3  124.19   18.50
  -6   3   3  121.95   18.42
   6  -3  -3  110.33   17.89
   6  -3  -3  118.43   17.31
   6   3  -3  124.16   19.87
   6   3  -3  161.45   20.81
   6   3  -3  123.90   19.71
  -6  -3   3  137.08   19.91
  -6  -3   3  163.32   20.55
  -6  -3   3  175.92   21.76
  -6   3   4   55.79    9.26
  -6   3   4   44.50    8.64
   6  -3  -4   36.58    7.82
   6  -3  -4   38.03    7.31
   6   3  -4   39.46    9.09
   6   3  -4   32.79    8.51
  -6  -3   4   45.74    9.32
  -6  -3   4   34.07    8.80
  -6   3   5    9.60    4.38
  -6   3   5   14.37    5.00
   6  -3  -5   10.94    4.55
   6  -3  -5    8.77    3.66
   6   3  -5    9.57    4.83
   6   3  -5   20.36    6.15
  -6  -3   5   10.00    4.49
  -6  -3   5   10.33    5.14
  -6   3   6   14.72    5.41
  -6   3   6   13.80    5.66
   6  -3  -6   12.52    4.77
   6  -3  -6    4.73    3.19
   6   3  -6    6.95    4.94
   6   3  -6   15.06    5.71
  -6  -3   6   17.60    5.54
  -6  -3   6   16.09    5.85
  -6   3   7   15.34    5.68
  -6   3   7   22.41    5.80
   6  -3  -7    8.44    4.44
   6  -3  -7   21.59    5.10
   6   3  -7   16.02    5.80
   6   3  -7   10.09    5.30
  -6  -3   7   11.85    5.41
  -6  -3   7   11.65    5.98
  -6   3   8  372.99   52.62
  -6   3   8  467.68   53.32
   6  -3  -8  419.83   52.85
   6   3  -8  332.49   52.45
   6   3  -8  724.55   57.62
  -6  -3   8  371.72   53.59
  -6   3   9   83.50   14.40
  -6   3   9   86.82   13.98
   6  -3  -9   82.16   14.13
   6   3  -9   82.09   14.62
  -6  -3   9   58.03   13.72
  -6   3  10   33.89    8.79
  -6   3  10   34.16    8.33
   6  -3 -10   26.26    7.67
   6   3 -10   37.07    9.11
   6   3 -10   36.43    9.20
  -6  -3  10   49.57   10.70
  -6   3  11   15.76    6.47
  -6   3  11    4.87    3.94
   6  -3 -11   18.44    5.94
   6   3 -11    6.69    4.34
   6   3 -11   10.73    5.12
  -6  -3  11    9.56    5.61
  -6   3  12   57.10   13.46
  -6   3  12   94.82   14.79
   6  -3 -12   85.70   14.69
   6   3 -12  108.46   16.06
   6   3 -12   84.83   14.90
  -6  -3  12   45.87   13.09
  -6   3  13  159.80   23.93
   6  -3 -13  170.65   24.78
   6   3 -13  152.33   24.17
   6   3 -13  155.84   24.11
  -6  -3  13  153.02   24.79
  -6   3  14  192.67   27.00
   6  -3 -14  209.87   27.93
   6   3 -14  159.40   26.04
   6   3 -14  152.78   25.76
  -6  -3  14  188.04   27.89
  -6   3  15   20.36    7.37
   6  -3 -15   17.20    6.85
   6   3 -15   30.74    8.36
  -6  -3  15   14.69    7.03
  -6   3  16   31.86    8.76
   6  -3 -16   18.28    7.82
   6   3 -16   14.81    6.54
  -6  -3  16   28.61    8.89
  -6   3  17   71.30   14.46
   6   3 -17   84.99   15.11
  -6  -3  17   61.36   14.64
   6   3 -18   93.56   19.12
   6   3 -18  117.12   19.94
  -6  -3  18  164.75   23.35
   6  -3 -19   36.41   10.68
   6   3 -19   35.63   10.54
   6   3 -19   29.13    9.00
  -6  -3  19   47.70   12.08
   6  -3 -20    0.19    5.29
   6   3 -20    2.59    4.36
   6   3 -20    9.26    5.70
  -6  -3  20    9.56    5.82
   6  -3 -21    1.65    5.69
   6   3 -21   -0.00    5.47
  -6  -3  21    0.37    4.14
   6  -3 -22   70.30   15.53
   6   3 -22   60.68   13.95
  -6  -3  22   54.10   13.77
   6  -3 -23   15.04    7.87
   6   3 -23   11.74    7.62
  -6  -3  23   30.99    9.81
  -6   3  24   79.41   14.87
   6  -3 -24    8.71    7.69
   6   3 -24   65.82   13.40
  -6   3  25   -0.00    4.39
   6  -3 -25    6.26    6.57
   6   3 -25    5.46    5.28
  -6   3  26   -0.00    4.13
   6  -3 -26    0.82    5.03
   6   3 -26    0.17    5.16
  -6   3  27    7.46    6.34
   6  -3 -27    2.90    6.68
   6   3 -27   -0.00    5.36
  -6   3  28   10.88    8.52
   6  -3 -28   35.48   11.21
   6   3 -28   31.48   10.19
  -6   3  29   14.74    8.45
   6  -3 -29    5.29    8.09
   6   3 -29   10.52    6.65
  -6   3  30   32.56   11.97
   6  -3 -30   34.11   11.63
   6   3 -30   17.05    9.21
  -6   3  31    0.00    5.34
   6  -3 -31   -0.00    7.04
   6   3 -31   -0.00    4.99
   6  -3 -32    8.49    6.70
   6   3 -32    1.18    5.44
   6  -3 -33   10.50    7.92
   6   3 -33   14.94    7.88
   6  -3 -34   11.67    8.36
   6   3 -34    5.45    5.97
   6  -3 -35   -0.00    6.27
   6   3 -35   -0.00    5.69
   6  -3 -36   11.91    8.89
   6   3 -36    2.11    5.53
   6  -3 -37    3.87    6.49
   6   3 -37    0.96    5.30
   6   3 -38    6.64    6.52
  -6   4   1  204.61   25.25
  -6   4   1  209.36   25.23
   6  -4  -1  180.51   24.57
   6  -4  -1  208.83   23.71
   6   4  -1  194.47   27.62
   6   4  -1  214.88   27.63
  -6  -4   1  141.48   25.67
  -6  -4   1  186.82   26.64
  -6  -4   1  162.12   26.69
  -6   4   2   12.31    4.24
  -6   4   2   15.70    4.68
   6  -4  -2   14.11    4.25
   6  -4  -2   19.83    3.94
   6   4  -2   13.26    5.23
   6   4  -2    7.97    4.92
   6   4  -2   14.16    5.73
  -6  -4   2   10.55    5.27
  -6  -4   2   14.19    5.18
  -6  -4   2   13.18    5.72
  -6   4   3    3.66    3.30
  -6   4   3    4.15    3.01
   6  -4  -3    5.00    3.08
   6  -4  -3    1.53    1.78
   6   4  -3    1.06    3.50
   6   4  -3    7.51    4.18
   6   4  -3    7.18    4.35
  -6  -4   3    5.26    4.05
  -6  -4   3    9.50    4.47
  -6  -4   3    9.34    4.97
  -6   4   4   18.89    5.35
  -6   4   4    1.43    3.57
   6  -4  -4   16.18    4.78
   6  -4  -4   22.41    4.48
   6   4  -4   23.57    7.19
   6   4  -4   20.17    6.48
  -6  -4   4   10.05    5.00
  -6  -4   4   12.38    5.50
  -6   4   5  272.11   35.00
  -6   4   5  267.94   34.38
   6  -4  -5  271.09   34.44
   6  -4  -5  243.16   32.83
   6   4  -5  306.61   37.09
   6   4  -5  277.77   36.32
  -6  -4   5  270.22   35.98
  -6  -4   5  256.23   36.20
  -6   4   6  259.71   33.84
  -6   4   6  237.80   32.88
   6  -4  -6  221.99   32.71
   6   4  -6  289.14   35.58
   6   4  -6  268.12   35.09
  -6  -4   6  285.02   35.94
  -6   4   7   99.00   14.76
  -6   4   7   64.43   12.45
   6  -4  -7   72.81   13.06
   6   4  -7   99.64   15.51
   6   4  -7   83.68   14.70
  -6  -4   7   70.69   14.41
  -6   4   8    0.00    3.37
  -6   4   8   10.59    4.50
   6  -4  -8   13.38    5.00
   6   4  -8   10.22    5.23
   6   4  -8    1.82    3.76
  -6  -4   8   13.97    6.52
  -6   4   9   55.04   12.00
  -6   4   9   68.66   12.09
   6  -4  -9   57.33   11.68
   6   4  -9   76.85   13.58
   6   4  -9   59.17   12.47
  -6  -4   9   85.14   14.62
  -6   4  10   39.47    9.08
  -6   4  10   38.36    8.48
   6  -4 -10   30.06    8.39
   6   4 -10   48.29   10.28
   6   4 -10   25.23    8.39
  -6  -4  10   23.84    8.54
  -6   4  11  172.42   23.37
  -6   4  11  158.51   22.22
   6  -4 -11  135.55   21.91
   6   4 -11  116.74   21.49
   6   4 -11  152.45   22.74
  -6  -4  11  135.01   22.64
  -6   4  12  100.41   18.41
  -6   4  12  106.50   18.19
   6  -4 -12  109.82   19.09
   6   4 -12  117.46   19.42
   6   4 -12  146.12   20.53
  -6  -4  12  123.60   20.37
  -6   4  13   51.97   10.91
   6  -4 -13   75.11   12.85
   6   4 -13   36.88   10.13
   6   4 -13   35.92   10.11
  -6  -4  13   52.55   12.04
  -6   4  14    0.00    3.30
   6  -4 -14    0.00    3.94
   6   4 -14    0.00    3.55
  -6  -4  14    3.82    4.72
   6  -4 -15  115.93   20.74
   6   4 -15  145.07   21.39
  -6  -4  15  110.14   20.84
   6  -4 -16  156.62   26.23
   6   4 -16  169.59   26.04
  -6  -4  16  180.04   27.54
   6   4 -17    7.76    5.52
   6   4 -17   23.69    7.74
  -6  -4  17    7.41    6.15
   6   4 -18   58.44   13.63
   6   4 -18   78.42   14.62
  -6  -4  18   60.71   14.52
   6  -4 -19  128.65   21.75
   6   4 -19  139.85   21.38
   6   4 -19  100.18   19.34
  -6  -4  19   99.98   20.64
  -6   4  20  130.24   22.65
   6  -4 -20  143.75   24.41
   6   4 -20  170.59   24.63
   6   4 -20  119.95   22.15
  -6  -4  20  132.22   24.21
  -6   4  21    7.87    5.58
   6  -4 -21    4.73    6.78
   6   4 -21    3.73    5.21
   6   4 -21    9.75    5.85
  -6  -4  21    8.16    6.47
  -6   4  22    9.08    5.35
   6  -4 -22   10.15    6.35
   6   4 -22    7.97    5.90
  -6   4  23    0.02    3.96
   6  -4 -23   -0.00    5.50
   6   4 -23    0.00    3.97
  -6   4  24    0.00    3.60
   6  -4 -24    0.00    5.22
   6   4 -24    3.99    5.05
  -6   4  25   11.39    7.05
   6  -4 -25    0.00    5.19
   6   4 -25    6.02    6.06
  -6   4  26   12.47    7.56
   6  -4 -26   16.18    8.39
   6   4 -26   13.81    7.68
  -6   4  27    8.00    6.58
   6  -4 -27   16.21    9.16
   6   4 -27   13.37    7.38
  -6   4  28   14.81    7.79
   6  -4 -28   19.79   10.06
   6   4 -28    8.25    5.97
  -6   4  29    8.53    6.91
   6  -4 -29   -0.00    6.12
   6   4 -29   -0.00    4.98
  -6   4  30   14.50    7.88
   6  -4 -30    9.93    8.08
   6   4 -30    5.62    6.18
  -6   4  31   -0.00    5.32
   6  -4 -31   -0.00    5.68
   6   4 -31    3.00    5.44
   6  -4 -32   10.78    8.49
   6   4 -32   16.75    8.58
   6  -4 -33    0.00    7.31
   6   4 -33    7.88    6.63
   6  -4 -34    8.28    7.19
   6   4 -34   -0.00    4.94
   6  -4 -35    0.14    6.22
   6   4 -35    5.38    6.02
   6  -4 -36   15.71   10.23
   6   4 -36   11.53    7.30
   6  -4 -37    5.20    8.30
   6   4 -37   15.73    7.96
   6   4 -38    2.02    5.21
  -6   5   1    9.43    3.80
  -6   5   1   16.80    4.07
   6  -5  -1    3.46    2.54
   6  -5  -1   11.57    2.69
   6  -5  -1   18.29    2.92
   6   5  -1   10.11    4.90
   6   5  -1   17.96    5.93
  -6  -5   1   13.08    5.51
  -6  -5   1    6.29    4.99
  -6   5   2   96.74   14.37
  -6   5   2   87.92   13.64
   6  -5  -2   98.90   13.90
   6  -5  -2   89.30   12.44
   6  -5  -2   90.45   12.33
   6   5  -2   92.49   16.42
   6   5  -2   96.50   16.32
  -6  -5   2  110.10   16.79
  -6  -5   2  109.42   17.52
  -6   5   3  125.69   18.68
  -6   5   3  123.67   18.12
   6  -5  -3  117.67   17.99
   6  -5  -3  136.01   16.98
   6   5  -3  137.77   20.97
   6   5  -3  161.50   21.87
   6   5  -3  137.50   20.87
  -6  -5   3  155.42   21.27
  -6  -5   3  106.96   20.03
  -6   5   4  127.67   16.94
  -6   5   4  107.38   15.66
   6  -5  -4   97.25   15.53
   6   5  -4  111.26   17.90
   6   5  -4  115.92   18.10
   6   5  -4  109.36   18.02
  -6  -5   4   85.09   16.57
  -6  -5   4  102.41   17.97
  -6   5   5    8.31    4.09
  -6   5   5    0.00    2.30
   6  -5  -5   -0.00    2.29
   6   5  -5    2.55    4.56
   6   5  -5    7.69    4.84
  -6  -5   5    0.00    2.50
  -6  -5   5    1.87    3.75
  -6   5   6   -0.00    2.93
  -6   5   6    2.24    2.71
   6  -5  -6    0.00    2.35
   6   5  -6   -0.00    3.03
   6   5  -6    6.74    5.15
  -6  -5   6    0.00    2.44
  -6  -5   6    3.92    4.31
  -6   5   7   59.16   12.11
  -6   5   7   85.73   13.12
   6  -5  -7   69.08   12.62
   6   5  -7   76.86   14.24
   6   5  -7   74.05   14.14
  -6  -5   7   81.76   14.80
  -6   5   8   43.36    9.65
  -6   5   8   39.45    8.96
   6  -5  -8   45.76   10.04
   6   5  -8   65.61   12.10
   6   5  -8   55.90   11.44
  -6  -5   8   59.69   12.19
  -6   5   9   98.95   15.93
  -6   5   9  104.37   15.50
   6  -5  -9   91.69   15.65
   6   5  -9   75.08   15.60
   6   5  -9   83.95   16.12
  -6  -5   9   96.00   17.04
  -6   5  10   52.84   10.80
  -6   5  10   63.84   11.28
   6  -5 -10   52.50   11.35
   6   5 -10   49.59   11.26
   6   5 -10   53.92   11.97
  -6  -5  10   56.09   12.58
  -6   5  11    0.00    3.20
  -6   5  11    2.20    3.75
   6  -5 -11    8.91    5.10
   6   5 -11    4.77    4.18
   6   5 -11   -0.00    3.67
  -6  -5  11    0.00    4.50
   6  -5 -12    6.47    4.97
   6   5 -12    6.44    5.80
  -6  -5  12    2.14    4.01
   6  -5 -13  357.38   41.29
   6   5 -13  301.17   39.96
  -6  -5  13  225.78   38.79
   6  -5 -14  287.13   40.87
   6   5 -14  308.53   41.06
  -6  -5  14  290.76   41.37
   6  -5 -15    0.00    3.30
   6   5 -15    2.45    4.83
  -6  -5  15    1.18    3.99
   6   5 -16   28.02    8.25
   6   5 -16    8.35    6.24
  -6  -5  16   38.18   10.73
  -6   5  17    5.16    4.60
   6   5 -17    0.98    3.74
   6   5 -17   -0.00    3.82
  -6  -5  17   -0.00    4.37
  -6   5  18  125.83   21.93
   6   5 -18  156.59   23.47
   6   5 -18  140.06   22.94
  -6  -5  18  120.55   22.92
  -6   5  19   44.81   10.43
   6  -5 -19   21.13    9.36
   6   5 -19   25.53    9.17
   6   5 -19   35.76    9.68
  -6  -5  19   38.49   11.26
  -6   5  20    9.68    6.27
   6  -5 -20   27.22    9.50
   6   5 -20   13.11    6.27
  -6   5  21    0.00    4.26
   6  -5 -21    4.71    5.40
   6   5 -21    2.48    4.45
  -6   5  22    0.00    3.86
   6  -5 -22    1.18    5.07
   6   5 -22    0.17    4.81
  -6   5  23   59.39   13.70
   6  -5 -23   41.64   13.04
   6   5 -23   48.08   12.56
  -6   5  24   33.73   10.16
   6  -5 -24   26.20   10.51
   6   5 -24   13.96    8.03
  -6   5  25    3.78    4.56
   6  -5 -25   14.95    9.22
   6   5 -25   14.00    7.23
  -6   5  26   -0.00    4.49
   6  -5 -26    0.00    5.38
   6   5 -26    5.63    6.00
  -6   5  27    0.80    3.53
   6  -5 -27   12.52    8.51
   6   5 -27    0.79    4.51
  -6   5  28   13.92    7.84
   6  -5 -28    7.57    7.66
   6   5 -28    5.53    5.31
  -6   5  29   19.90    8.58
   6  -5 -29   32.21   11.49
   6   5 -29   22.14    8.58
  -6   5  30   21.43    9.03
   6  -5 -30   -0.00    5.57
   6   5 -30   18.05    7.51
  -6   5  31    0.48    3.41
   6  -5 -31    4.47    5.89
   6   5 -31    4.00    6.63
  -6   5  32    3.42    4.99
   6  -5 -32   -0.00    6.29
   6   5 -32    2.49    5.59
   6  -5 -33    3.36    6.05
   6   5 -33    1.79    6.09
   6  -5 -34    0.17    5.21
   6   5 -34    7.50    6.75
   6  -5 -35   -0.00    6.12
   6   5 -35   12.15    7.88
   6  -5 -36    2.66    6.20
   6   5 -36    3.90    5.78
   6   5 -37    2.91    5.07
   6   5 -38    5.77    5.24
  -6   6   1  168.35   19.80
  -6   6   1  145.56   19.15
   6  -6  -1  142.69   18.95
   6  -6  -1  144.10   16.56
   6  -6  -1  137.34   16.54
   6   6  -1  171.97   23.86
   6   6  -1  164.03   23.12
  -6  -6   1  129.00   21.54
  -6   6   2   37.83    6.89
  -6   6   2   31.32    6.38
   6  -6  -2   39.06    6.96
   6  -6  -2   34.10    5.16
   6  -6  -2   36.99    5.14
   6   6  -2   25.35    8.09
   6   6  -2   28.70    8.35
  -6  -6   2   19.36    7.11
  -6  -6   2   42.49   10.01
  -6   6   3    4.03    2.99
  -6   6   3   10.15    3.82
   6  -6  -3    5.85    2.98
   6   6  -3    7.43    4.87
   6   6  -3    6.09    4.31
  -6  -6   3   11.15    5.17
  -6  -6   3    7.33    5.04
  -6   6   4   31.89    6.58
  -6   6   4   25.74    5.74
   6  -6  -4   22.67    5.78
   6   6  -4   27.57    7.80
   6   6  -4   15.25    6.18
   6   6  -4   18.29    6.76
  -6  -6   4   32.82    7.94
  -6  -6   4   15.92    7.04
  -6   6   5  121.72   19.05
  -6   6   5  150.23   19.58
   6  -6  -5  152.07   19.99
   6   6  -5  120.85   21.07
   6   6  -5  119.14   21.14
  -6  -6   5  143.71   21.70
  -6  -6   5  148.16   22.55
  -6   6   6   99.54   13.52
  -6   6   6  103.00   13.49
   6  -6  -6   87.03   13.35
   6   6  -6   85.68   15.06
   6   6  -6   26.41   11.19
  -6  -6   6   88.18   14.67
  -6  -6   6   94.20   15.92
  -6   6   7   65.48   12.04
  -6   6   7   80.23   12.59
   6  -6  -7   67.63   12.63
   6   6  -7   77.56   14.60
   6   6  -7   76.75   14.37
  -6  -6   7   62.03   13.05
  -6  -6   7   75.61   14.56
  -6   6   8   24.72    6.20
   6  -6  -8   13.96    5.59
   6   6  -8   17.49    6.57
   6   6  -8   30.11    8.45
  -6  -6   8    2.57    4.20
  -6  -6   8    6.28    5.35
  -6   6   9  120.92   17.84
   6  -6  -9   98.48   17.86
   6   6  -9  113.58   19.60
  -6  -6   9  121.56   19.92
  -6   6  10  118.29   17.40
   6  -6 -10  136.61   19.22
   6   6 -10   95.46   18.24
  -6  -6  10   77.80   17.30
   6  -6 -11   60.83   12.95
   6   6 -11   59.53   12.86
  -6  -6  11   58.58   13.18
   6  -6 -12   93.12   16.94
   6   6 -12   80.51   16.26
  -6  -6  12   98.97   17.74
  -6   6  13    6.78    4.04
   6  -6 -13    4.61    4.50
   6   6 -13    2.49    3.94
  -6  -6  13    2.98    4.26
  -6   6  14    0.00    2.65
   6  -6 -14    1.87    3.89
   6   6 -14   -0.00    4.00
  -6  -6  14   -0.00    4.40
  -6   6  15   55.23   12.18
   6  -6 -15   68.44   14.34
   6   6 -15   52.55   12.81
   6   6 -15   65.57   13.63
  -6  -6  15   56.42   13.47
  -6   6  16   12.37    5.27
   6   6 -16    6.03    5.15
   6   6 -16    0.00    5.45
  -6  -6  16    6.10    5.16
  -6   6  17   24.78    8.08
   6   6 -17   23.90    7.99
  -6  -6  17   33.50   10.20
  -6   6  18   64.32   13.79
   6  -6 -18   61.78   14.73
   6   6 -18   66.50   14.03
  -6   6  19   25.04    8.02
   6  -6 -19    2.45    5.32
   6   6 -19   22.53    7.49
  -6   6  20    3.15    4.20
   6  -6 -20    0.00    4.20
   6   6 -20    0.01    2.91
  -6   6  21   40.93   10.27
   6  -6 -21    6.95    6.77
   6   6 -21   19.95    8.01
  -6   6  22   20.80    8.08
   6  -6 -22    7.86    7.79
   6   6 -22   10.73    6.05
  -6   6  23   24.25    8.27
   6  -6 -23    6.45    7.01
   6   6 -23   15.44    7.61
  -6   6  24    0.00    3.32
   6  -6 -24    3.78    5.46
   6   6 -24    0.28    4.33
  -6   6  25   -0.00    5.12
   6  -6 -25   21.12    9.46
   6   6 -25   28.60    9.44
  -6   6  26   19.16    8.46
   6  -6 -26   18.13    9.99
   6   6 -26   40.19   10.94
  -6   6  27   21.37    8.20
   6  -6 -27   20.03    9.44
   6   6 -27    9.53    6.55
  -6   6  28    7.95    6.48
   6  -6 -28    8.53    7.24
   6   6 -28    0.00    4.42
  -6   6  29   -0.00    4.24
   6  -6 -29    0.60    6.83
   6   6 -29   -0.00    4.24
  -6   6  30   -0.00    3.73
   6  -6 -30    0.00    6.73
   6   6 -30    2.67    4.79
  -6   6  31    8.17    6.70
   6  -6 -31   11.64    8.55
   6   6 -31    7.62    6.68
  -6   6  32   23.87   10.17
   6  -6 -32   12.60    8.49
   6   6 -32    0.00    5.89
  -6   6  33   19.97    9.23
   6  -6 -33    7.04    6.83
   6   6 -33    2.48    5.69
   6  -6 -34    0.00    7.11
   6   6 -34   -0.00    5.15
   6  -6 -35    2.46    7.89
   6   6 -35    0.00    5.45
   6  -6 -36    0.00    7.07
   6   6 -36   -0.00    5.50
   6   6 -37    6.89    6.23
  -6   7   1   12.27    3.71
  -6   7   1   18.07    4.31
   6  -7  -1   20.05    4.42
   6   7  -1   19.53    7.12
   6   7  -1   12.67    5.75
  -6   7   2    7.65    3.32
  -6   7   2    8.70    3.45
   6  -7  -2   16.60    4.24
   6   7  -2    8.59    5.44
   6   7  -2   15.28    6.81
  -6   7   3  295.71   35.30
  -6   7   3  251.21   34.94
   6  -7  -3  289.35   35.57
   6   7  -3  284.28   39.29
   6   7  -3  316.50   39.71
  -6   7   4   89.42   12.69
  -6   7   4   75.48   12.27
   6  -7  -4   73.49   12.57
   6   7  -4   72.65   14.81
   6   7  -4   94.94   15.95
  -6  -7   4   73.49   15.21
  -6   7   5   27.12    5.86
   6  -7  -5   31.90    6.89
   6   7  -5   25.40    7.45
   6   7  -5   26.02    8.08
  -6  -7   5    4.47    5.08
  -6   7   6   20.00    5.53
   6  -7  -6   27.98    6.74
   6   7  -6   17.24    7.11
  -6  -7   6   18.11    7.49
  -6   7   7   17.34    5.52
   6  -7  -7   35.43    7.45
   6   7  -7    0.36    3.55
  -6  -7   7   20.89    7.11
  -6   7   8   49.17    9.09
   6  -7  -8   45.30    9.66
   6   7  -8   29.18    9.17
  -6  -7   8   39.15   10.63
  -6   7   9  166.60   22.29
   6  -7  -9  128.75   22.42
   6   7  -9  188.79   25.94
  -6  -7   9  134.47   23.70
  -6   7  10    0.28    2.81
  -6   7  10   -0.00    3.58
   6  -7 -10    1.92    3.79
   6   7 -10   -0.00    3.35
  -6  -7  10    5.94    4.86
  -6   7  11    0.58    3.41
  -6   7  11    0.09    2.89
   6  -7 -11    4.00    4.74
   6   7 -11    0.94    3.47
  -6  -7  11    1.75    4.27
  -6   7  12   27.77    7.54
   6  -7 -12   16.95    7.07
   6   7 -12   24.39    8.39
   6   7 -12   11.62    6.30
  -6  -7  12   22.97    8.75
  -6   7  13  131.93   22.78
   6  -7 -13  165.32   25.34
   6   7 -13  144.73   24.61
   6   7 -13  168.40   25.93
  -6  -7  13  199.72   27.50
  -6   7  14    4.77    4.35
   6  -7 -14    4.47    5.36
   6   7 -14    0.00    4.30
   6   7 -14    2.74    4.07
  -6  -7  14    2.03    4.50
  -6   7  15    0.25    3.76
   6  -7 -15   -0.00    4.83
   6   7 -15   -0.00    3.87
  -6   7  16    0.00    3.83
   6   7 -16    0.90    3.14
  -6   7  17    0.97    4.09
   6   7 -17    1.38    3.60
  -6   7  18    0.63    3.23
   6  -7 -18   -0.00    5.08
   6   7 -18    3.45    4.26
  -6   7  19   84.11   16.03
   6  -7 -19   90.48   17.95
   6   7 -19   65.12   14.93
  -6   7  20   11.18    6.37
   6  -7 -20    6.71    6.27
   6   7 -20   10.33    5.96
  -6   7  21    3.00    4.68
   6  -7 -21   -0.00    5.14
   6   7 -21   10.93    5.98
  -6   7  22    2.47    4.41
   6  -7 -22    0.00    4.93
   6   7 -22   15.44    6.94
  -6   7  23   17.12    7.78
   6  -7 -23   29.35   10.33
   6   7 -23   25.40    8.82
  -6   7  24   15.58    6.69
   6  -7 -24   14.44    7.82
   6   7 -24   11.08    6.32
  -6   7  25   12.20    7.42
   6  -7 -25   11.32    7.48
   6   7 -25   41.93   10.76
  -6   7  26   -0.00    4.63
   6  -7 -26    5.29    6.99
   6   7 -26    1.27    4.66
  -6   7  27    2.00    4.67
   6  -7 -27    7.89    7.01
   6   7 -27    3.18    5.07
  -6   7  28   18.33    8.32
   6  -7 -28   13.22    8.18
   6   7 -28    4.70    5.18
  -6   7  29   26.02   10.22
   6  -7 -29   21.63   10.50
   6   7 -29   26.36    9.65
  -6   7  30    0.00    4.70
   6  -7 -30    4.52    6.65
   6   7 -30   -0.00    4.12
  -6   7  31    0.57    5.21
   6  -7 -31    2.58    5.77
   6   7 -31    0.00    5.38
  -6   7  32    8.15    6.78
   6  -7 -32    2.81    6.98
   6   7 -32   -0.00    4.98
  -6   7  33    6.54    6.40
   6  -7 -33   13.17    9.04
   6   7 -33    4.32    5.77
  -6   7  34   -0.00    3.54
   6  -7 -34    5.56    7.67
   6   7 -34    2.28    4.92
   6  -7 -35    5.27    6.03
   6   7 -35   17.96    8.38
   6   7 -36    4.28    5.66
   6   7 -37   11.31    7.13
  -6   8   1  126.04   17.19
   6  -8  -1  131.98   17.60
   6   8  -1  125.96   21.85
   6   8  -1  157.38   22.92
  -6   8   2    8.44    3.07
   6  -8  -2   10.23    3.65
   6   8  -2    7.58    5.58
   6   8  -2    9.56    5.50
  -6   8   3    0.15    2.16
   6  -8  -3    0.81    2.75
   6   8  -3   -0.00    3.73
   6   8  -3   -0.00    4.74
  -6   8   4   -0.00    2.10
   6  -8  -4    0.65    3.01
   6   8  -4    0.31    3.74
   6   8  -4    1.14    3.12
  -6   8   5  280.70   33.39
   6  -8  -5  261.23   34.24
   6   8  -5  226.79   35.86
   6   8  -5  258.05   36.99
  -6   8   6   10.22    3.98
  -6   8   6    1.63    2.90
   6  -8  -6    4.45    3.80
   6   8  -6    7.41    5.46
   6   8  -6    4.94    4.93
  -6  -8   6    0.00    4.97
  -6   8   7  105.11   16.55
  -6   8   7   96.28   16.47
   6  -8  -7  131.29   18.76
   6   8  -7  162.19   22.22
  -6  -8   7  100.77   19.33
  -6   8   8    2.16    2.40
  -6   8   8    3.21    2.99
   6  -8  -8    4.57    4.37
   6   8  -8    5.76    5.04
   6   8  -8   -0.00    4.98
  -6  -8   8    2.12    4.20
  -6   8   9  165.01   21.56
  -6   8   9  142.52   21.07
   6  -8  -9  139.75   22.43
   6   8  -9  117.29   22.29
   6   8  -9  161.62   24.71
  -6  -8   9  142.13   23.15
  -6  -8   9  140.20   23.90
  -6   8  10   34.11    8.28
  -6   8  10   38.20    9.03
   6  -8 -10   42.05   10.78
   6   8 -10   49.54   11.22
   6   8 -10   43.51   11.25
  -6  -8  10   66.08   12.20
  -6  -8  10   43.27   11.10
  -6   8  11   89.60   16.74
   6  -8 -11  106.16   18.94
   6   8 -11  133.29   20.52
  -6  -8  11  132.62   19.97
  -6   8  12   25.09    7.46
   6  -8 -12   15.71    7.75
   6   8 -12   26.88    9.34
  -6   8  13    0.10    2.86
   6  -8 -13    0.00    4.89
   6   8 -13    0.00    3.97
  -6   8  14    1.22    4.34
   6  -8 -14   -0.00    4.57
   6   8 -14    1.53    5.51
  -6   8  15  111.68   18.57
   6   8 -15  102.03   19.24
  -6   8  16    2.81    3.74
   6   8 -16   -0.00    3.33
  -6   8  17   39.12   10.18
   6  -8 -17   45.85   12.59
   6   8 -17   44.48   11.08
  -6   8  18   -0.00    2.97
   6  -8 -18   -0.00    4.58
   6   8 -18    4.54    4.19
  -6   8  19   18.83    7.31
   6  -8 -19    6.08    6.87
   6   8 -19   17.12    7.13
  -6   8  20   -0.00    3.99
   6  -8 -20   -0.00    5.35
   6   8 -20    1.43    4.12
  -6   8  21   16.64    7.73
   6  -8 -21   16.87    8.62
   6   8 -21   18.67    7.79
  -6   8  22    0.00    4.22
   6  -8 -22    2.48    5.99
   6   8 -22    0.42    3.60
  -6   8  23    0.64    4.28
   6  -8 -23    9.01    7.94
   6   8 -23   12.29    5.80
  -6   8  24    1.35    4.56
   6  -8 -24    3.81    6.42
   6   8 -24    0.44    3.15
  -6   8  25   17.19    8.06
   6  -8 -25   23.28   10.82
   6   8 -25   25.70    8.76
  -6   8  26    7.35    6.11
   6  -8 -26    0.00    5.35
   6   8 -26   12.45    7.06
  -6   8  27   27.42   10.44
   6  -8 -27   32.93   11.34
   6   8 -27   19.16    7.99
  -6   8  28   -0.00    4.94
   6  -8 -28    0.00    6.22
   6   8 -28    0.00    3.92
  -6   8  29    1.11    4.81
   6  -8 -29   -0.00    5.67
   6   8 -29    2.56    4.18
  -6   8  30   -0.00    5.59
   6  -8 -30   -0.00    5.85
   6   8 -30    0.67    4.15
  -6   8  31    0.76    4.61
   6  -8 -31    9.62    8.29
   6   8 -31    2.78    5.05
  -6   8  32    0.00    4.96
   6  -8 -32    0.00    6.06
   6   8 -32    4.35    5.25
  -6   8  33   11.24    7.14
   6  -8 -33    2.84    6.07
   6   8 -33    8.94    6.30
  -6   8  34   -0.00    5.43
   6  -8 -34   -0.00    6.56
   6   8 -34   -0.00    4.96
   6   8 -35   12.04    7.78
   6   8 -36    0.00    4.25
   6   8 -37    3.68    5.20
   6   9  -1    6.90    6.37
  -6  -9   1    9.72    5.17
  -6   9   2   12.15    4.03
   6   9  -2   17.72    6.71
  -6  -9   2    9.73    5.41
  -6   9   3  202.54   24.24
   6  -9  -3  166.85   24.10
   6   9  -3  181.71   28.25
  -6  -9   3  165.97   26.88
  -6   9   4   -0.00    2.48
   6  -9  -4   17.52    5.45
   6   9  -4   15.75    7.67
  -6  -9   4   21.02    6.82
  -6   9   5    3.16    2.90
   6  -9  -5    0.67    2.94
  -6  -9   5    2.22    3.21
  -6   9   6    7.73    3.96
   6  -9  -6    7.75    4.52
  -6  -9   6   24.97    7.39
  -6   9   7    9.59    4.72
   6  -9  -7   10.21    5.31
   6   9  -7   13.11    6.08
  -6  -9   7   22.72    7.36
  -6   9   8    1.42    2.93
  -6   9   8    0.74    2.29
   6  -9  -8    2.27    4.20
   6   9  -8    4.73    5.02
  -6  -9   8   -0.00    3.24
  -6   9   9   97.17   14.95
  -6   9   9   93.84   15.26
   6  -9  -9   99.38   16.92
   6   9  -9   75.38   16.56
  -6  -9   9   82.20   16.20
  -6   9  10   13.37    4.82
  -6   9  10    9.00    4.71
   6  -9 -10    5.29    4.86
   6   9 -10    1.29    4.09
  -6  -9  10   10.66    5.26
  -6   9  11    0.00    3.36
   6  -9 -11    3.08    4.95
   6   9 -11    3.85    4.55
  -6  -9  11   -0.00    3.96
  -6   9  12    0.00    3.72
   6  -9 -12    7.82    6.15
   6   9 -12    0.26    3.87
  -6  -9  12    4.85    4.98
  -6   9  13   84.78   15.25
   6  -9 -13   94.91   17.89
   6   9 -13   96.98   17.37
  -6  -9  13   72.49   15.56
  -6   9  14    1.81    4.17
   6   9 -14    8.95    6.53
  -6   9  15   19.74    7.51
   6   9 -15   38.84    9.95
  -6   9  16    9.96    5.80
   6   9 -16   26.77    8.58
  -6   9  17   10.25    5.36
   6  -9 -17    2.76    5.59
   6   9 -17    4.02    5.66
  -6   9  18   -0.00    3.86
   6  -9 -18    2.33    4.92
   6   9 -18   12.20    6.50
  -6   9  19   36.56   10.18
   6  -9 -19   50.42   13.60
   6   9 -19   47.98   11.75
  -6   9  20    3.20    5.04
   6  -9 -20    0.21    4.22
   6   9 -20    3.61    5.12
  -6   9  21   -0.00    3.87
   6  -9 -21    7.50    6.66
   6   9 -21    2.14    4.49
  -6   9  22    4.08    5.84
   6  -9 -22    0.00    5.50
   6   9 -22    2.41    4.01
  -6   9  23   44.12   11.74
   6  -9 -23   62.68   15.55
   6   9 -23   40.81   11.67
  -6   9  24   -0.00    4.14
   6  -9 -24    5.07    5.60
   6   9 -24   -0.00    4.25
  -6   9  25    3.64    5.45
   6  -9 -25   12.45    7.85
   6   9 -25   23.17    8.88
  -6   9  26    0.00    4.23
   6  -9 -26    4.20    6.71
   6   9 -26    0.00    3.89
  -6   9  27   -0.00    5.04
   6  -9 -27    2.63    6.64
   6   9 -27   19.98    7.51
  -6   9  28    0.15    4.60
   6  -9 -28    5.28    6.70
   6   9 -28   -0.00    3.50
  -6   9  29   18.31    8.33
   6  -9 -29   28.12   11.31
   6   9 -29   23.20    8.77
  -6   9  30   -0.00    4.56
   6  -9 -30   -0.00    7.08
   6   9 -30    3.32    5.30
  -6   9  31    5.59    5.62
   6  -9 -31   -0.00    6.82
   6   9 -31   -0.00    5.29
  -6   9  32    9.61    6.82
   6  -9 -32    1.81    5.66
   6   9 -32    1.47    4.81
  -6   9  33    0.76    6.00
   6  -9 -33   -0.00    6.25
   6   9 -33    4.26    4.96
  -6   9  34   -0.00    4.41
   6  -9 -34    3.25    6.57
   6   9 -34   -0.00    4.06
  -6   9  35    2.60    5.28
   6   9 -35    1.16    3.76
   6   9 -36    2.94    4.88
  -6  10   1   36.13    7.07
   6  10  -1   50.36   11.67
  -6 -10   1   35.90   10.09
  -6  10   2   15.55    4.37
   6  10  -2   26.94    8.40
  -6 -10   2    7.73    5.41
  -6  10   3    0.95    1.94
   6  10  -3    0.98    4.83
  -6 -10   3    8.38    5.44
  -6  10   4   12.88    4.39
   6  10  -4    3.19    4.67
  -6 -10   4   15.81    6.90
  -6  10   5   49.84    9.12
   6  10  -5   45.55   11.40
  -6 -10   5   34.25    9.98
  -6  10   6    3.23    3.27
   6  10  -6    3.26    4.03
  -6 -10   6    1.76    3.29
  -6  10   7   29.09    6.78
   6  10  -7   21.71    8.11
  -6 -10   7   25.74    8.22
  -6  10   8    2.63    3.14
   6 -10  -8    0.00    3.86
   6  10  -8    2.59    4.67
  -6 -10   8    4.92    4.19
  -6  10   9    0.00    2.87
   6 -10  -9   -0.00    4.28
   6  10  -9   -0.00    4.82
   6  10  -9   -0.00    4.22
  -6 -10   9    0.90    3.10
  -6  10  10    0.00    3.38
   6 -10 -10    3.89    4.70
   6  10 -10    1.99    4.87
  -6 -10  10   -0.00    3.54
  -6  10  11  138.16   20.41
   6 -10 -11  152.15   23.01
   6  10 -11   89.99   20.08
  -6 -10  11  138.63   21.95
  -6  10  12    0.00    2.64
   6 -10 -12    3.85    5.72
   6  10 -12    2.47    3.74
  -6 -10  12    3.88    5.17
  -6  10  13   13.38    6.37
   6 -10 -13    9.79    6.67
   6  10 -13   11.89    7.09
  -6 -10  13   10.74    6.34
  -6  10  14   15.43    5.83
   6  10 -14    4.73    5.31
  -6 -10  14    3.90    4.52
  -6  10  15   68.42   13.64
   6  10 -15   81.69   16.28
  -6 -10  15   68.82   14.44
  -6  10  16    1.29    3.22
   6 -10 -16   10.55    6.15
   6  10 -16    1.55    4.36
  -6  10  17   36.75    9.61
   6 -10 -17   46.06   12.43
   6  10 -17   19.00    8.47
  -6  10  18    3.51    4.54
   6 -10 -18    8.20    6.64
   6  10 -18   10.92    6.22
  -6  10  19    1.69    3.93
   6 -10 -19    7.29    6.42
   6  10 -19   11.72    6.52
  -6  10  20   -0.00    3.38
   6 -10 -20    2.09    5.24
   6  10 -20    0.80    5.21
  -6  10  21   36.70   10.89
   6 -10 -21   39.31   13.01
   6  10 -21   46.28   11.89
  -6  10  22    2.57    4.36
   6 -10 -22    0.00    5.53
   6  10 -22    0.34    3.74
  -6  10  23   10.56    6.68
   6 -10 -23    5.91    6.57
   6  10 -23    6.46    4.94
  -6  10  24   -0.00    5.57
   6 -10 -24   -0.00    5.06
   6  10 -24   -0.00    3.32
  -6  10  25   13.92    7.89
   6 -10 -25    5.82    7.09
   6  10 -25    0.00    4.97
  -6  10  26   -0.00    5.42
   6 -10 -26   -0.00    5.13
   6  10 -26    1.24    4.68
  -6  10  27    6.67    6.21
   6 -10 -27   20.81   10.68
   6  10 -27   18.52    8.29
  -6  10  28    6.33    6.00
   6 -10 -28    4.64    6.41
   6  10 -28    0.95    3.01
  -6  10  29    1.70    5.46
   6 -10 -29    4.30    7.02
   6  10 -29   17.66    7.87
  -6  10  30    0.00    3.55
   6 -10 -30   -0.00    6.19
   6  10 -30    2.24    4.45
  -6  10  31    0.00    5.58
   6 -10 -31   12.36    8.54
   6  10 -31    0.00    4.83
  -6  10  32    0.19    4.55
   6 -10 -32   -0.00    6.31
   6  10 -32    2.82    5.65
  -6  10  33   11.40    8.16
   6 -10 -33    4.78    6.59
   6  10 -33    5.44    6.32
  -6  10  34    2.60    6.00
   6  10 -34    0.23    3.20
  -6  10  35   -0.00    5.40
   6  10 -35   -0.00    4.36
  -6  11   1   12.43    3.86
   6  11  -1    6.59    4.95
  -6 -11   1    3.57    4.38
  -6  11   2    5.04    2.93
   6  11  -2   -0.00    2.74
  -6 -11   2    0.89    3.59
  -6  11   3   40.03    8.19
   6  11  -3   44.80   11.84
  -6 -11   3   46.00   11.19
  -6  11   4    1.53    2.90
   6  11  -4    0.00    4.65
  -6 -11   4    4.54    4.98
  -6  11   5    5.27    3.31
   6  11  -5    0.17    3.49
  -6 -11   5    3.20    4.12
  -6  11   6    0.18    2.28
   6  11  -6   11.86    5.87
  -6 -11   6    0.45    3.74
  -6  11   7   14.93    5.26
   6  11  -7   17.74    7.72
  -6 -11   7   13.64    6.18
  -6  11   8   13.69    5.13
   6  11  -8   10.67    6.45
  -6 -11   8   17.17    7.05
  -6  11   9   46.23    9.34
   6  11  -9   20.15    8.31
  -6 -11   9   49.02   11.05
  -6  11  10    3.11    3.85
   6  11 -10    2.58    4.63
  -6 -11  10    7.74    4.81
  -6  11  11    3.21    3.14
   6  11 -11   -0.00    3.50
  -6 -11  11   -0.00    3.15
  -6  11  12    6.51    3.98
   6  11 -12   11.98    6.73
  -6 -11  12    0.00    4.20
  -6  11  13   29.64    8.67
   6  11 -13   37.83   10.42
  -6 -11  13   40.91   10.93
  -6  11  14    4.51    4.42
   6  11 -14   -0.00    3.71
  -6 -11  14   -0.00    3.78
  -6  11  15   25.40    8.41
   6 -11 -15   14.61    8.08
   6  11 -15   38.61   10.39
  -6 -11  15   25.45    8.17
  -6  11  16    0.00    3.62
   6 -11 -16    1.18    5.45
   6  11 -16    1.77    4.43
  -6 -11  16    0.00    3.64
  -6  11  17   14.90    6.68
   6 -11 -17   25.79    9.99
   6  11 -17   24.67    8.65
  -6 -11  17   33.87    9.46
  -6  11  18   -0.00    3.39
   6 -11 -18    4.42    4.80
   6  11 -18    2.82    4.45
  -6 -11  18   -0.00    4.86
  -6  11  19   36.69    9.91
   6 -11 -19   19.17    9.29
   6  11 -19   28.03    9.24
  -6  11  20    0.29    4.13
   6 -11 -20    0.00    4.81
   6  11 -20   -0.00    4.44
  -6  11  21    6.99    5.13
   6 -11 -21   -0.00    5.89
   6  11 -21    6.96    5.89
  -6  11  22    0.67    4.41
   6 -11 -22    1.63    4.68
   6  11 -22   -0.00    3.49
  -6  11  23   17.28    7.75
   6 -11 -23   24.95   10.53
   6  11 -23   28.23    9.27
  -6  11  24    3.75    5.20
   6 -11 -24    0.00    5.31
   6  11 -24   -0.00    4.31
  -6  11  25    1.24    4.95
   6 -11 -25    5.58    6.22
   6  11 -25    4.53    5.46
  -6  11  26   -0.00    4.52
   6 -11 -26    5.64    7.31
   6  11 -26   10.85    7.22
  -6  11  27    5.61    6.42
   6 -11 -27    0.20    4.93
   6  11 -27    0.00    4.51
  -6  11  28   -0.00    5.83
   6 -11 -28   -0.00    6.96
   6  11 -28    6.82    6.06
  -6  11  29    7.87    7.02
   6 -11 -29    6.71    6.91
   6  11 -29   12.08    7.21
  -6  11  30   -0.00    5.84
   6 -11 -30    1.29    5.99
   6  11 -30   -0.00    3.93
  -6  11  31    7.71    6.17
   6 -11 -31   -0.00    5.85
   6  11 -31   -0.00    5.72
  -6  11  32   -0.00    5.41
   6 -11 -32    0.54    5.73
   6  11 -32    0.06    4.71
  -6  11  33    6.46    6.07
  -6  12   1   51.76    8.41
   6  12  -1   33.46   10.53
  -6 -12   1   28.81   10.23
  -6  12   2   -0.00    2.26
   6  12  -2   -0.00    4.25
  -6 -12   2   -0.00    4.04
  -6  12   3    0.45    2.81
   6  12  -3    3.53    4.66
  -6 -12   3    3.62    4.31
  -6  12   4    4.01    3.20
   6  12  -4    7.94    5.10
  -6 -12   4    3.41    4.88
  -6  12   5   41.64    8.71
   6  12  -5   43.15   11.64
  -6 -12   5   42.99   11.24
  -6  12   6    0.91    2.29
   6  12  -6    2.87    4.50
  -6 -12   6    0.00    3.91
  -6  12   7   10.78    4.90
   6  12  -7   19.67    7.37
  -6 -12   7   11.37    6.55
  -6  12   8   -0.00    3.15
   6  12  -8    2.64    3.85
  -6 -12   8   -0.00    3.67
  -6  12   9    7.70    4.68
   6  12  -9    3.87    4.33
  -6 -12   9    0.27    4.41
  -6  12  10    3.84    3.55
   6  12 -10   10.60    6.49
  -6 -12  10    0.96    4.01
  -6  12  11   36.25    9.17
   6  12 -11   56.94   12.22
  -6 -12  11   26.54    9.29
  -6  12  12   -0.00    3.03
  -6 -12  12   -0.00    2.98
  -6  12  13   -0.00    4.00
   6  12 -13    4.04    5.09
  -6 -12  13    3.18    3.86
  -6  12  14    3.17    4.05
   6  12 -14    0.65    3.81
  -6 -12  14    3.21    4.78
  -6  12  15   19.58    6.90
   6  12 -15   11.72    6.54
  -6 -12  15   13.68    6.97
  -6  12  16    5.57    4.31
   6  12 -16    5.85    5.43
  -6 -12  16    0.27    3.17
  -6  12  17   13.18    6.38
   6  12 -17   14.57    7.53
  -6 -12  17   13.74    7.25
  -6  12  18    2.19    4.06
   6  12 -18    3.69    5.08
  -6 -12  18    2.03    4.17
  -6  12  19    0.00    4.01
   6  12 -19    1.93    4.19
  -6 -12  19    0.21    3.94
  -6  12  20   10.30    6.35
   6 -12 -20    3.27    5.96
   6  12 -20   -0.00    4.85
  -6 -12  20    1.57    4.47
  -6  12  21   12.60    7.45
   6 -12 -21   20.85    9.60
   6  12 -21   16.08    7.79
  -6 -12  21    9.46    6.30
  -6  12  22    1.64    4.01
   6 -12 -22    1.32    4.41
   6  12 -22    3.37    4.62
  -6  12  23    0.00    4.35
   6 -12 -23    4.54    6.39
   6  12 -23    5.80    6.85
  -6  12  24    4.42    5.08
   6 -12 -24   -0.00    5.63
   6  12 -24   -0.00    4.82
  -6  12  25    6.10    5.66
   6 -12 -25    3.74    6.28
   6  12 -25   13.14    8.13
  -6  12  26    7.59    5.84
   6 -12 -26   -0.00    6.23
   6  12 -26    3.04    4.35
  -6  12  27   11.84    6.43
   6 -12 -27   20.39   10.05
   6  12 -27    7.33    6.94
  -6  12  28   -0.00    4.90
   6 -12 -28    5.18    7.45
   6  12 -28    0.00    4.69
  -6  12  29   -0.00    4.57
   6 -12 -29    3.03    5.29
   6 -12 -30    0.00    6.19
   6 -12 -31    0.73    6.00
  -6  13   1   11.98    3.98
   6  13  -1    7.58    6.10
  -6 -13   1    8.06    6.86
  -6  13   2    7.79    3.47
   6  13  -2   21.14    7.85
  -6 -13   2    0.00    3.98
  -6  13   3   50.31    9.56
   6  13  -3   55.18   13.58
  -6 -13   3   47.83   12.64
  -6  13   4   22.03    5.63
   6  13  -4    4.07    4.82
  -6 -13   4   15.55    6.77
  -6  13   5   11.23    4.72
   6  13  -5   23.25    8.24
  -6 -13   5   17.96    7.28
  -6  13   6   10.32    4.98
   6  13  -6    9.48    6.81
  -6 -13   6   11.17    5.86
  -6  13   7   20.58    6.43
   6  13  -7   14.98    7.09
  -6 -13   7   35.01    9.60
  -6  13   8    9.55    5.42
   6  13  -8    2.29    4.60
  -6 -13   8    7.86    5.96
  -6  13   9   39.77    9.39
   6  13  -9   38.02   10.81
  -6 -13   9   37.04   10.88
  -6  13  10    3.26    4.22
   6  13 -10    7.50    5.57
  -6 -13  10    0.00    3.24
  -6  13  11   -0.00    3.30
   6  13 -11   -0.00    4.04
  -6 -13  11    2.44    3.73
  -6  13  12    9.91    5.43
   6  13 -12   10.09    5.25
  -6 -13  12   10.16    6.01
  -6  13  13   15.83    6.05
   6  13 -13   13.62    6.87
  -6 -13  13   32.85    9.15
  -6  13  14    0.52    3.65
  -6 -13  14    4.37    3.99
  -6  13  15    7.23    5.07
   6  13 -15    8.12    6.43
  -6 -13  15   17.21    6.99
  -6  13  16    1.35    3.13
   6  13 -16    2.87    4.42
  -6 -13  16   -0.00    2.71
  -6  13  17    6.22    6.02
   6  13 -17   11.64    6.95
  -6 -13  17   15.22    7.02
  -6  13  18    2.69    3.87
   6  13 -18    9.43    5.94
  -6 -13  18    7.52    5.57
  -6  13  19    1.04    5.46
   6  13 -19    9.21    5.76
  -6 -13  19   19.84    7.75
  -6  13  20    6.91    5.97
   6  13 -20    2.14    5.08
  -6 -13  20    4.43    4.69
  -6  13  21   -0.00    4.30
   6  13 -21   -0.00    4.08
  -6 -13  21    4.91    4.63
  -6  13  22    0.89    4.48
   6  13 -22    3.97    5.24
  -6 -13  22   -0.00    4.70
  -6  13  23   12.52    7.00
   6  13 -23    8.48    5.91
  -6 -13  23    5.49    5.75
  -6  13  24   -0.00    4.04
   6  13 -24   -0.00    3.59
  -6  13  25    6.12    5.83
  -6  13  26    0.01    3.99
   6 -13 -28   -0.00    6.08
   6 -13 -29   13.30    9.26
   6 -13 -30    0.14    4.99
  -6  14   1   12.16    4.34
   6  14  -1   19.66    7.90
  -6 -14   1   10.44    6.48
  -6  14   2    7.01    3.47
   6  14  -2   -0.00    4.64
  -6 -14   2    2.23    4.60
  -6  14   3   -0.00    2.74
   6  14  -3    0.00    4.18
  -6 -14   3    1.20    4.29
  -6  14   4    8.68    4.19
   6  14  -4   12.31    6.50
  -6 -14   4   10.60    6.46
  -6  14   5   23.09    6.93
   6  14  -5   37.64   10.40
  -6 -14   5   27.46    9.12
  -6  14   6   12.59    5.31
   6  14  -6   17.87    7.72
  -6 -14   6    8.97    6.37
  -6  14   7   17.07    6.15
   6  14  -7   13.95    6.87
  -6 -14   7   31.08    9.25
  -6  14   8    1.75    2.85
   6  14  -8    8.79    6.40
  -6 -14   8   -0.00    3.90
  -6  14   9    4.07    4.17
   6  14  -9    6.28    5.06
  -6 -14   9    2.47    4.47
  -6  14  10    3.76    4.68
   6  14 -10   11.94    6.54
  -6 -14  10   19.24    8.09
  -6  14  11   10.87    5.32
   6  14 -11   12.55    6.12
  -6 -14  11   18.81    7.35
  -6  14  12    3.33    3.84
   6  14 -12    1.90    3.37
  -6 -14  12   -0.00    3.58
  -6  14  13    0.41    3.49
   6  14 -13   -0.00    4.06
  -6 -14  13   -0.00    4.32
  -6  14  14    4.76    4.69
   6  14 -14    1.21    3.18
  -6 -14  14   -0.00    3.30
  -6  14  15    4.45    4.35
   6  14 -15    5.22    5.39
  -6 -14  15    0.00    3.53
  -6  14  16   11.17    5.30
  -6 -14  16    0.26    3.83
  -6  14  17    6.63    5.76
  -6 -14  17   10.81    6.27
  -6  14  18   -0.00    3.46
   6  14 -18   -0.00    4.76
  -6 -14  18    0.00    3.25
  -6  14  19   10.04    6.49
   6  14 -19    0.05    4.66
  -6  14  20   -0.00    5.02
  -6  14  21    6.45    5.50
  -6  14  22    0.00    4.35
  -6  15   1    3.39    2.67
   6  15  -1   -0.00    4.47
  -6 -15   1   -0.00    4.50
  -6  15   2    7.52    3.67
   6  15  -2    0.00    3.82
  -6 -15   2    6.92    5.54
  -6  15   3    9.95    4.04
   6  15  -3    5.28    5.98
  -6 -15   3    6.78    5.67
  -6  15   4    3.40    3.56
   6  15  -4    2.85    4.88
  -6 -15   4    2.42    5.65
  -6  15   5    0.00    2.49
   6  15  -5   -0.00    5.14
  -6 -15   5   -0.00    3.45
  -6  15   6    0.00    2.44
   6  15  -6    3.32    4.23
  -6 -15   6    0.68    4.26
  -6  15   7    0.42    3.18
   6  15  -7    7.87    5.97
  -6 -15   7    0.95    3.91
  -6  15   8    4.08    3.73
   6  15  -8   11.10    6.84
  -6 -15   8    5.11    5.34
  -6  15   9    4.13    3.90
   6  15  -9    0.71    3.71
  -6 -15   9    3.08    4.35
  -6  15  10   -0.00    2.73
   6  15 -10    4.68    4.76
  -6 -15  10    1.03    3.03
  -6  15  11   -0.00    3.03
   6  15 -11    7.39    6.28
  -6 -15  11    5.48    4.74
  -6  15  12   -0.00    3.79
   6  15 -12   -0.00    4.16
  -6 -15  12    7.35    5.52
  -6  15  13   16.26    6.16
   6  15 -13    8.72    6.16
  -6 -15  13    9.05    6.50
  -6  15  14   -0.00    4.27
   6  15 -14    0.00    3.31
  -6  15  15   -0.00    4.53
   6  15 -15    4.76    5.02
  -6  15  16    2.69    3.43
   6  15 -16    4.31    4.48
  -6  15  17    2.92    4.31
   6  15 -17   -0.00    4.43
  -6  16   1    0.00    1.90
   6  16  -1    0.00    4.06
  -6 -16   1    5.25    4.75
  -6  16   2    0.00    2.60
   6  16  -2   12.36    6.42
  -6 -16   2    1.51    4.22
  -6  16   3    1.21    2.37
   6  16  -3   -0.00    3.88
  -6 -16   3    4.09    4.65
  -6  16   4    1.13    2.73
   6  16  -4    1.05    4.47
  -6 -16   4    5.32    5.17
  -6  16   5   -0.00    2.65
   6  16  -5    3.09    4.87
  -6 -16   5    1.83    3.61
  -6  16   6    3.76    3.67
   6  16  -6    3.07    4.88
  -6 -16   6   -0.00    4.30
  -6  16   7   -0.00    2.11
   6  16  -7    0.00    3.54
  -6 -16   7    4.20    4.92
  -6  16   8   -0.00    3.80
   6  16  -8   -0.00    4.42
  -6 -16   8   -0.00    3.20
  -6  16   9    3.24    3.59
   6  16  -9   -0.00    5.33
  -6  16  10   -0.00    3.59
   6  16 -10   -0.00    4.67
  -6  16  11    0.00    3.65
   6  16 -11    0.00    3.39
  -6  16  12    0.00    3.77
   6  16 -12    0.00    4.77
   6  16 -13    0.00    5.26
  -6  17   1    0.00    2.50
   6  17  -1   -0.00    5.54
  -6 -17   1    2.35    4.32
  -6  17   2    0.67    2.91
   6  17  -2   -0.00    4.34
  -6 -17   2   -0.00    4.21
  -6  17   3    7.24    4.00
   6  17  -3    7.22    6.31
  -6 -17   3    7.65    5.88
  -6  17   4    2.06    3.32
   6  17  -4   13.57    6.35
  -6  17   5   -0.00    2.13
   6  17  -5   -0.00    4.34
  -6  17   6   -0.00    2.95
   6  17  -6    3.67    5.05
  -5   0   1    5.99    3.52
  -5   0   1    0.00    2.89
   5   0  -1    4.09    3.42
   5   0  -1    3.07    2.49
   5   0  -1    5.41    3.53
  -5   0   2    2.41    2.70
  -5   0   2    0.44    3.04
   5   0  -2    0.00    2.52
   5   0  -2    1.25    2.91
  -5   0   3  101.73   14.57
  -5   0   3  123.85   15.88
   5   0  -3   68.56   13.84
   5   0  -3  105.19   14.64
  -5   0   4   -0.00    2.82
  -5   0   4   -0.00    3.01
   5   0  -4    0.00    3.08
   5   0  -4   -0.00    2.48
  -5   0   5 2375.14  288.23
  -5   0   5 2528.82  289.15
   5   0  -5 2708.15  289.17
   5   0  -5 2521.68  288.42
  -5   0   6    1.12    3.24
  -5   0   6   -0.00    3.70
   5   0  -6    2.98    3.89
   5   0  -6    8.59    3.88
  -5   0   7   87.75   11.48
  -5   0   7   21.26    8.14
   5   0  -7   77.72   11.23
   5   0  -7   56.49    9.81
  -5   0   8   -0.00    3.74
  -5   0   8    3.48    4.22
   5   0  -8    0.38    3.39
   5   0  -8   -0.00    2.82
  -5   0   9  588.08   70.64
  -5   0   9  514.73   70.20
   5   0  -9  573.03   70.47
   5   0  -9  646.62   70.54
  -5   0  10   -0.00    3.91
  -5   0  10    0.00    3.58
   5   0 -10    0.00    3.15
   5   0 -10    0.00    3.60
  -5   0  11   23.93    7.31
  -5   0  11   38.62    8.69
   5   0 -11   19.29    6.65
   5   0 -11   31.48    7.29
  -5   0  12   -0.00    3.77
  -5   0  12    2.09    4.03
   5   0 -12   -0.00    3.47
   5   0 -12   -0.00    3.35
  -5   0  13   12.18    5.92
  -5   0  13   16.83    6.30
   5   0 -13   13.87    5.96
   5   0 -13   19.07    5.92
  -5   0  14   -0.00    3.51
   5   0 -14    0.91    4.41
   5   0 -14    1.61    3.29
  -5   0  15  155.46   22.25
   5   0 -15  105.68   20.52
   5   0 -15  150.18   21.01
  -5   0  16   -0.00    4.27
   5   0 -16   -0.00    3.29
   5   0 -16    1.71    3.06
  -5   0  17   74.45   14.99
   5   0 -17   93.99   16.33
   5   0 -17   76.12   14.13
  -5   0  18    2.11    4.36
   5   0 -18    1.98    3.20
  -5   0  19  122.28   21.55
   5   0 -19  139.05   21.10
  -5   0  20    2.27    4.78
  -5   0  21  172.47   31.09
   5   0 -21  279.51   34.42
  -5   0  22    0.55    4.62
   5   0 -22    3.66    4.58
  -5   0  23   -0.00    5.13
   5   0 -23   -0.00    3.70
  -5   0  24    3.36    4.95
   5   0 -24    0.00    5.36
  -5   0  25    6.37    6.21
   5   0 -25   19.10    8.75
  -5   0  26    4.34    5.87
   5   0 -26   -0.00    4.69
  -5   0  27   85.30   17.84
   5   0 -27   65.88   16.41
   5   0 -28    0.00    4.26
   5   0 -29    2.51    4.15
   5   0 -30    4.94    5.68
   5   0 -31   31.22   12.57
   5   0 -32    2.27    5.42
   5   0 -33    1.53    6.33
[truncated: 872,990 more chars]
