# Supplementary material for: LED-pump-X-ray-multiprobe crystallography for sub-second timescales
Source: Commun Chem. 2022 Aug 26;5:102. doi: 10.1038/s42004-022-00716-1 (PMC9814726; doi:10.1038/s42004-022-00716-1)
Supplement: Supplementary file 10 — Supplementary Data 1 [file 42004_2022_716_MOESM10_ESM.zip › CIFs/8s_265K/265K_8s_t14_decay.cif]

 data_global

# SUBMISSION DETAILS
 
_publ_contact_author_name       'Hatcher, Lauren'
_publ_contact_author_address
;
School of Chemistry
Cardiff University
Main Building
Park Place 
Cardiff
CF10 3AT
United Kingdom
;
_publ_contact_author_email       'HatcherL1@cardiff.ac.uk'
_publ_requested_category          FM
_publ_section_comment
; 
?
;
_publ_section_references
;
Diamond General Data Aquisition (GDA) software: http://www.opengda.org/

XIA2: Winter, G. (2010) J. Appl. Cryst. 43, 186-190.
POINTLESS: Evans, P. (2006) Acta Cryst. D62, 72-82.
AIMLESS: Evans, P. R. and Murshudov, G. N. (2013) Acta Cryst. D69, 1204-1214.
DIALS: Winter, G., et al. Acta Cryst. (2018) D74, 85-97.
CCP4: Winn, M. D. et al. (2011) Acta Cryst. D67, 235-242.
   
SHELXL: Sheldrick G. M. (2015). Acta Cryst. C71, 3-8.
SHELXT:	Sheldrick, G. M. (2015). Acta Cryst. A71, 3-8.
 
OLEX2: Dolomanov, O.V.; Bourhis, L.J.; Gildea, R.J.; Howard, J.A.K.; Puschmann,
 H., OLEX2: A complete structure solution, refinement and analysis program 
 (2009). J. Appl. Cryst., 42, 339-341.

MERCURY: Macrae, C. F., Bruno, I. J., Chisholm, J. A., Edgington,
P. R., McCabe, P., Pidcock, E., Rodriguez-Monge, L., Taylor, R.,
van de Streek, J. & Wood, P. A. (2008). J. Appl. Cryst. 41, 466-470.
;

####
 
data_265K_8s_t14_decay
 
_audit_creation_method            'SHELXL-2018/3'
_shelx_SHELXL_version_number      '2018/3'
_chemical_name_systematic         
;
Nitro-(N,N,N',N'-tetrabutyldiethylenetriamine)palladium(II)
tetraphenylborate, tetrahydrofuran solvate
;
_chemical_name_common             ?
_chemical_melting_point           ?
_chemical_formula_moiety          
;
C20 H45 N4 O2 Pd, C24 H20 B, C4 H8 O
;
_chemical_formula_sum            'C48 H73 B N4 O3 Pd' 
_chemical_formula_weight          871.31

loop_
 _atom_type_symbol
 _atom_type_description
 _atom_type_scat_dispersion_real
 _atom_type_scat_dispersion_imag
 _atom_type_scat_source
 'C'  'C'   0.0010   0.0010
 'International Tables Vol C Tables 4.2.6.8 and 6.1.1.4'
 'H'  'H'   0.0000   0.0000
 'International Tables Vol C Tables 4.2.6.8 and 6.1.1.4'
 'B'  'B'   0.0000   0.0000
 'International Tables Vol C Tables 4.2.6.8 and 6.1.1.4'
 'N'  'N'   0.0030   0.0020
 'International Tables Vol C Tables 4.2.6.8 and 6.1.1.4'
 'O'  'O'   0.0050   0.0030
 'International Tables Vol C Tables 4.2.6.8 and 6.1.1.4'
 'Pd'  'Pd'  -2.5040   0.6150
 'International Tables Vol C Tables 4.2.6.8 and 6.1.1.4'
 
_space_group_crystal_system       monoclinic
_space_group_IT_number            14
_space_group_name_H-M_alt         'P 21/n'
_space_group_name_Hall            '-P 2yn'
 
_shelx_space_group_comment
;
The symmetry employed for this shelxl refinement is uniquely defined
by the following loop, which should always be used as a source of
symmetry information in preference to the above space-group names.
They are only intended as comments.
;
 
loop_
 _space_group_symop_operation_xyz
 'x, y, z'
 '-x+1/2, y+1/2, -z+1/2'
 '-x, -y, -z'
 'x-1/2, -y-1/2, z-1/2'
 
_cell_length_a                    11.6888(7)
_cell_length_b                    13.5985(9)
_cell_length_c                    30.171(2)
_cell_angle_alpha                 90
_cell_angle_beta                  93.559(6)
_cell_angle_gamma                 90
_cell_volume                      4786.5(5)
_cell_formula_units_Z             4
_cell_measurement_temperature     265(2)
_cell_measurement_reflns_used     7947
_cell_measurement_theta_max       20.5864761049
_cell_measurement_theta_min       1.23635362237
 
_exptl_crystal_description        Plate
_exptl_crystal_colour             Yellow
_exptl_crystal_density_meas       ?
_exptl_crystal_density_method     ?
_exptl_crystal_density_diffrn     1.209          
_exptl_crystal_F_000              1856
_exptl_transmission_factor_min    ?
_exptl_transmission_factor_max    ?
_exptl_crystal_size_max           0.100
_exptl_crystal_size_mid           0.100
_exptl_crystal_size_min           0.050
_exptl_absorpt_coefficient_mu     0.201
_shelx_estimated_absorpt_T_min    0.980
_shelx_estimated_absorpt_T_max    0.990
_exptl_absorpt_correction_T_min   0.996344931542
_exptl_absorpt_correction_T_max   1.0
_exptl_absorpt_correction_type    empirical
_exptl_absorpt_process_details    
;
CCP4 7.0.048: AIMLESS, version 0.5.32 : 29/03/17
Scaling & analysis of unmerged intensities, absorption correction using spherical harmonics
;
_exptl_absorpt_special_details    ?
_diffrn_ambient_temperature       265(2)
_diffrn_radiation_wavelength      0.534
_diffrn_measurement_device_type   'Photon counting pixel array'
_diffrn_radiation_type            Synchrotron
_diffrn_measurement_method        'shutterless scans'
_diffrn_radiation_source          'Diamond Light Source Beamline I19-2'
_diffrn_radiation_monochromator   'Silicon 111'
_diffrn_detector_area_resol_mean  ?
_diffrn_reflns_number             33275
_diffrn_reflns_av_unetI/netI      0.1089
_diffrn_reflns_av_R_equivalents   0.1002
_diffrn_reflns_limit_h_min        -14
_diffrn_reflns_limit_h_max        14
_diffrn_reflns_limit_k_min        -16
_diffrn_reflns_limit_k_max        16
_diffrn_reflns_limit_l_min        -32
_diffrn_reflns_limit_l_max        37
_diffrn_reflns_theta_min          1.234
_diffrn_reflns_theta_max          19.496
_diffrn_reflns_theta_full         18.687
_diffrn_measured_fraction_theta_max   0.990
_diffrn_measured_fraction_theta_full  0.991
_diffrn_reflns_Laue_measured_fraction_max    0.990
_diffrn_reflns_Laue_measured_fraction_full   0.991
_diffrn_reflns_point_group_measured_fraction_max   0.990
_diffrn_reflns_point_group_measured_fraction_full  0.991
_reflns_number_total              9694
_reflns_number_gt                 5433
_reflns_threshold_expression      'I > 2\s(I)'
_reflns_Friedel_coverage          0.000
_reflns_Friedel_fraction_max      .
_reflns_Friedel_fraction_full     .
 
_reflns_special_details
;
 Reflections were merged by SHELXL according to the crystal
 class for the calculation of statistics and refinement.
 
 _reflns_Friedel_fraction is defined as the number of unique
 Friedel pairs measured divided by the number that would be
 possible theoretically, ignoring centric projections and
 systematic absences.
;
 
_computing_data_collection        'Diamond GDA (http://www.opengda.org/)'
_computing_cell_refinement        'DIALS (Winter, 2018)'
_computing_data_reduction         'XIA2 (Winter 2010)'
_computing_structure_solution     'SHELXT (Sheldrick, 2015)'
_computing_structure_refinement   'SHELXL (Sheldrick, 2015)'
_computing_molecular_graphics     'OLEX2 (Dolomanov et al., 2009)'
_computing_publication_material   'MERCURY (Macrae et al., 2008)'
_refine_special_details           ?
_refine_ls_structure_factor_coef  Fsqd
_refine_ls_matrix_type            full
_refine_ls_weighting_scheme       calc
_refine_ls_weighting_details
'w=1/[\s^2^(Fo^2^)+(0.0481P)^2^] where P=(Fo^2^+2Fc^2^)/3'
_atom_sites_solution_primary      ?
_atom_sites_solution_secondary    ?
_atom_sites_solution_hydrogens    geom
_refine_ls_hydrogen_treatment     constr
_refine_ls_extinction_method      none
_refine_ls_extinction_coef        .
_refine_ls_number_reflns          9694
_refine_ls_number_parameters      526
_refine_ls_number_restraints      490
_refine_ls_R_factor_all           0.1073
_refine_ls_R_factor_gt            0.0602
_refine_ls_wR_factor_ref          0.1435
_refine_ls_wR_factor_gt           0.1236
_refine_ls_goodness_of_fit_ref    0.931
_refine_ls_restrained_S_all       0.930
_refine_ls_shift/su_max           0.001
_refine_ls_shift/su_mean          0.000
 
loop_
 _atom_site_label
 _atom_site_type_symbol
 _atom_site_fract_x
 _atom_site_fract_y
 _atom_site_fract_z
 _atom_site_U_iso_or_equiv
 _atom_site_adp_type
 _atom_site_occupancy
 _atom_site_site_symmetry_order  
 _atom_site_calc_flag
 _atom_site_refinement_flags_posn
 _atom_site_refinement_flags_adp
 _atom_site_refinement_flags_occupancy
 _atom_site_disorder_assembly
 _atom_site_disorder_group
Pd1 Pd 0.34009(2) 0.77493(2) 0.34640(2) 0.04632(13) Uani 1 1 d . . . . .
N2 N 0.3464(3) 0.9277(2) 0.33771(10) 0.0547(8) Uani 1 1 d . . . . .
N3 N 0.4545(3) 0.7983(2) 0.39820(10) 0.0466(7) Uani 1 1 d . . . . .
H3 H 0.531490 0.787873 0.387896 0.056 Uiso 1 1 calc R U . . .
N4 N 0.3307(2) 0.6316(2) 0.37126(10) 0.0484(7) Uani 1 1 d . . . . .
C1 C 0.4424(3) 0.9634(3) 0.36965(14) 0.0619(11) Uani 1 1 d . . . . .
H1A H 0.515084 0.957566 0.355978 0.074 Uiso 1 1 calc R U . . .
H1B H 0.430594 1.032127 0.376670 0.074 Uiso 1 1 calc R U . . .
C2 C 0.4454(4) 0.9029(3) 0.41168(13) 0.0596(10) Uani 1 1 d . . . . .
H2A H 0.510714 0.921381 0.431309 0.072 Uiso 1 1 calc R U . . .
H2B H 0.376038 0.913310 0.427118 0.072 Uiso 1 1 calc R U . . .
C3 C 0.4345(3) 0.7229(3) 0.43267(13) 0.0507(9) Uani 1 1 d . . . . .
H3A H 0.365724 0.738257 0.447678 0.061 Uiso 1 1 calc R U . . .
H3B H 0.498869 0.720649 0.454559 0.061 Uiso 1 1 calc R U . . .
C4 C 0.4214(3) 0.6253(3) 0.40874(13) 0.0521(9) Uani 1 1 d . . . . .
H4A H 0.493867 0.606917 0.397109 0.063 Uiso 1 1 calc R U . . .
H4B H 0.400664 0.574895 0.429523 0.063 Uiso 1 1 calc R U . . .
C5 C 0.2322(3) 0.9657(3) 0.35079(15) 0.0654(11) Uani 1 1 d . . . . .
H5A H 0.221518 0.944057 0.380891 0.078 Uiso 1 1 calc R U . . .
H5B H 0.172804 0.934746 0.331688 0.078 Uiso 1 1 calc R U . . .
C6 C 0.2129(4) 1.0766(3) 0.34887(18) 0.0895(15) Uani 1 1 d . . . . .
H6A H 0.271862 1.109206 0.367581 0.107 Uiso 1 1 calc R U . . .
H6B H 0.219174 1.099412 0.318651 0.107 Uiso 1 1 calc R U . . .
C7 C 0.0954(4) 1.1038(4) 0.3643(2) 0.1129(19) Uani 1 1 d . . . . .
H7A H 0.037186 1.064508 0.348365 0.135 Uiso 1 1 calc R U . . .
H7B H 0.092888 1.089306 0.395729 0.135 Uiso 1 1 calc R U . . .
C8 C 0.0704(6) 1.2108(4) 0.3566(3) 0.170(3) Uani 1 1 d . . . . .
H8A H 0.053365 1.221974 0.325425 0.255 Uiso 1 1 calc R U . . .
H8B H 0.136004 1.249129 0.366513 0.255 Uiso 1 1 calc R U . . .
H8C H 0.005767 1.229768 0.372743 0.255 Uiso 1 1 calc R U . . .
C9 C 0.3668(3) 0.9601(3) 0.29149(13) 0.0596(10) Uani 1 1 d . . . . .
H9A H 0.375709 1.031026 0.291534 0.072 Uiso 1 1 calc R U . . .
H9B H 0.299089 0.944686 0.272535 0.072 Uiso 1 1 calc R U . . .
C10 C 0.4687(4) 0.9155(3) 0.27148(14) 0.0692(12) Uani 1 1 d . . . . .
H10A H 0.465122 0.844513 0.274039 0.083 Uiso 1 1 calc R U . . .
H10B H 0.538120 0.937806 0.287694 0.083 Uiso 1 1 calc R U . . .
C11 C 0.4729(4) 0.9437(4) 0.22282(15) 0.0884(15) Uani 1 1 d . . . . .
H11A H 0.408250 0.913959 0.206117 0.106 Uiso 1 1 calc R U . . .
H11B H 0.465265 1.014539 0.220039 0.106 Uiso 1 1 calc R U . . .
C12 C 0.5807(4) 0.9124(5) 0.20323(19) 0.124(2) Uani 1 1 d . . . . .
H12A H 0.578295 0.930950 0.172487 0.186 Uiso 1 1 calc R U . . .
H12B H 0.588591 0.842271 0.205695 0.186 Uiso 1 1 calc R U . . .
H12C H 0.644887 0.943619 0.218856 0.186 Uiso 1 1 calc R U . . .
C13 C 0.2114(3) 0.6241(3) 0.38843(13) 0.0543(10) Uani 1 1 d . . . . .
H13A H 0.203218 0.676223 0.409926 0.065 Uiso 1 1 calc R U . . .
H13B H 0.156045 0.636503 0.363771 0.065 Uiso 1 1 calc R U . . .
C14 C 0.1796(3) 0.5276(3) 0.40992(15) 0.0641(11) Uani 1 1 d . . . . .
H14A H 0.185971 0.474360 0.388830 0.077 Uiso 1 1 calc R U . . .
H14B H 0.232531 0.514591 0.435290 0.077 Uiso 1 1 calc R U . . .
C15 C 0.0593(3) 0.5317(3) 0.42476(17) 0.0758(13) Uani 1 1 d . . . . .
H15A H 0.007518 0.547069 0.399331 0.091 Uiso 1 1 calc R U . . .
H15B H 0.054220 0.584748 0.446058 0.091 Uiso 1 1 calc R U . . .
C16 C 0.0200(4) 0.4370(3) 0.44574(17) 0.0876(15) Uani 1 1 d . . . . .
H16A H 0.022481 0.384329 0.424627 0.131 Uiso 1 1 calc R U . . .
H16B H -0.057100 0.444838 0.454479 0.131 Uiso 1 1 calc R U . . .
H16C H 0.069621 0.421889 0.471378 0.131 Uiso 1 1 calc R U . . .
C17 C 0.3485(3) 0.5505(3) 0.33850(13) 0.0571(10) Uani 1 1 d . . . . .
H17A H 0.352650 0.488349 0.354302 0.069 Uiso 1 1 calc R U . . .
H17B H 0.282330 0.547798 0.317461 0.069 Uiso 1 1 calc R U . . .
C18 C 0.4545(4) 0.5618(3) 0.31321(15) 0.0727(12) Uani 1 1 d . . . . .
H18A H 0.521574 0.562422 0.333826 0.087 Uiso 1 1 calc R U . . .
H18B H 0.451607 0.623880 0.297360 0.087 Uiso 1 1 calc R U . . .
C19 C 0.4642(5) 0.4782(4) 0.28051(19) 0.1099(19) Uani 1 1 d . . . . .
H19A H 0.457934 0.416560 0.296393 0.132 Uiso 1 1 calc R U . . .
H19B H 0.399706 0.481862 0.258743 0.132 Uiso 1 1 calc R U . . .
C20 C 0.5682(5) 0.4761(5) 0.2573(2) 0.143(3) Uani 1 1 d . . . . .
H20A H 0.570991 0.416524 0.240313 0.214 Uiso 1 1 calc R U . . .
H20B H 0.633136 0.478744 0.278358 0.214 Uiso 1 1 calc R U . . .
H20C H 0.569808 0.531660 0.237703 0.214 Uiso 1 1 calc R U . . .
C21 C 0.6571(3) 0.3744(3) 0.42712(13) 0.0492(9) Uani 1 1 d . . . . .
C22 C 0.7092(3) 0.4240(3) 0.39357(15) 0.0646(11) Uani 1 1 d . . . . .
H22 H 0.725947 0.389782 0.368097 0.078 Uiso 1 1 calc R U . . .
C23 C 0.7370(4) 0.5228(3) 0.39676(19) 0.0807(13) Uani 1 1 d . . . . .
H23 H 0.771147 0.553360 0.373373 0.097 Uiso 1 1 calc R U . . .
C24 C 0.7153(4) 0.5763(3) 0.43381(19) 0.0776(13) Uani 1 1 d . . . . .
H24 H 0.736703 0.642023 0.436258 0.093 Uiso 1 1 calc R U . . .
C25 C 0.6610(3) 0.5305(3) 0.46723(17) 0.0701(12) Uani 1 1 d . . . . .
H25 H 0.643836 0.565542 0.492442 0.084 Uiso 1 1 calc R U . . .
C26 C 0.6317(3) 0.4316(3) 0.46328(14) 0.0569(10) Uani 1 1 d . . . . .
H26 H 0.593266 0.402458 0.485955 0.068 Uiso 1 1 calc R U . . .
C27 C 0.7345(3) 0.2016(3) 0.45902(13) 0.0508(9) Uani 1 1 d . . . . .
C28 C 0.8089(4) 0.2504(3) 0.48903(15) 0.0623(11) Uani 1 1 d . . . . .
H28 H 0.803204 0.318462 0.490816 0.075 Uiso 1 1 calc R U . . .
C29 C 0.8918(4) 0.2034(3) 0.51671(17) 0.0792(14) Uani 1 1 d . . . . .
H29 H 0.938970 0.240291 0.536286 0.095 Uiso 1 1 calc R U . . .
C30 C 0.9041(4) 0.1042(4) 0.51532(18) 0.0851(15) Uani 1 1 d . . . . .
H30 H 0.958572 0.072431 0.534012 0.102 Uiso 1 1 calc R U . . .
C31 C 0.8339(4) 0.0516(3) 0.48552(18) 0.0828(14) Uani 1 1 d . . . . .
H31 H 0.841511 -0.016327 0.483825 0.099 Uiso 1 1 calc R U . . .
C32 C 0.7518(3) 0.0995(3) 0.45794(16) 0.0724(13) Uani 1 1 d . . . . .
H32 H 0.706322 0.062180 0.437916 0.087 Uiso 1 1 calc R U . . .
C33 C 0.5057(3) 0.2304(3) 0.44407(13) 0.0486(9) Uani 1 1 d . . . . .
C34 C 0.4793(3) 0.1450(3) 0.46673(13) 0.0510(9) Uani 1 1 d . . . . .
H34 H 0.537766 0.100184 0.473684 0.061 Uiso 1 1 calc R U . . .
C35 C 0.3697(3) 0.1235(3) 0.47949(14) 0.0616(11) Uani 1 1 d . . . . .
H35 H 0.356515 0.065046 0.494334 0.074 Uiso 1 1 calc R U . . .
C36 C 0.2802(4) 0.1886(3) 0.47023(16) 0.0699(12) Uani 1 1 d . . . . .
H36 H 0.206899 0.175131 0.479015 0.084 Uiso 1 1 calc R U . . .
C37 C 0.3027(4) 0.2735(3) 0.44768(18) 0.0761(14) Uani 1 1 d . . . . .
H37 H 0.243975 0.317977 0.440630 0.091 Uiso 1 1 calc R U . . .
C38 C 0.4125(3) 0.2931(3) 0.43544(16) 0.0663(12) Uani 1 1 d . . . . .
H38 H 0.424989 0.351648 0.420540 0.080 Uiso 1 1 calc R U . . .
C39 C 0.6360(4) 0.2137(3) 0.37490(15) 0.0622(10) Uani 1 1 d . . . . .
C40 C 0.5442(4) 0.2204(3) 0.34448(16) 0.0741(13) Uani 1 1 d . . . . .
H40 H 0.474949 0.244311 0.353661 0.089 Uiso 1 1 calc R U . . .
C41 C 0.5512(5) 0.1920(4) 0.29948(17) 0.0909(15) Uani 1 1 d . . . . .
H41 H 0.487341 0.198383 0.279721 0.109 Uiso 1 1 calc R U . . .
C42 C 0.6496(6) 0.1558(4) 0.2852(2) 0.116(2) Uani 1 1 d . . . . .
H42 H 0.653914 0.137379 0.255638 0.139 Uiso 1 1 calc R U . . .
C43 C 0.7426(6) 0.1466(5) 0.3143(2) 0.130(2) Uani 1 1 d . . . . .
H43 H 0.810842 0.121423 0.304687 0.156 Uiso 1 1 calc R U . . .
C44 C 0.7360(5) 0.1744(4) 0.35804(18) 0.1013(17) Uani 1 1 d . . . . .
H44 H 0.800641 0.166745 0.377316 0.122 Uiso 1 1 calc R U . . .
B1 B 0.6332(4) 0.2552(3) 0.42662(17) 0.0527(9) Uani 1 1 d . . . . .
O3 O 0.6862(15) 0.807(3) 0.3648(12) 0.0887(12) Uani 0.543(18) 1 d D . P A 1
C45 C 0.7274(12) 0.7589(16) 0.3271(6) 0.0926(18) Uani 0.543(18) 1 d D . P A 1
H45A H 0.703478 0.794732 0.300314 0.111 Uiso 0.543(18) 1 calc R U P A 1
H45B H 0.696332 0.692835 0.324671 0.111 Uiso 0.543(18) 1 calc R U P A 1
C46 C 0.8543(11) 0.7550(18) 0.3324(7) 0.110(2) Uani 0.543(18) 1 d D . P A 1
H46A H 0.888136 0.784204 0.306934 0.131 Uiso 0.543(18) 1 calc R U P A 1
H46B H 0.880713 0.687564 0.335553 0.131 Uiso 0.543(18) 1 calc R U P A 1
C47 C 0.8851(10) 0.8125(16) 0.3735(4) 0.110(2) Uani 0.543(18) 1 d D . P A 1
H47A H 0.927190 0.771285 0.395095 0.131 Uiso 0.543(18) 1 calc R U P A 1
H47B H 0.933207 0.867845 0.366626 0.131 Uiso 0.543(18) 1 calc R U P A 1
C48 C 0.7809(10) 0.8471(11) 0.3915(4) 0.0926(18) Uani 0.543(18) 1 d D . P A 1
H48A H 0.777642 0.825863 0.422039 0.111 Uiso 0.543(18) 1 calc R U P A 1
H48B H 0.778228 0.918374 0.390696 0.111 Uiso 0.543(18) 1 calc R U P A 1
O3A O 0.6795(17) 0.804(4) 0.3622(15) 0.0887(12) Uani 0.457(18) 1 d D . P A 2
C45A C 0.7417(15) 0.7762(19) 0.3249(7) 0.0926(18) Uani 0.457(18) 1 d D . P A 2
H45C H 0.727370 0.822371 0.300627 0.111 Uiso 0.457(18) 1 calc R U P A 2
H45D H 0.718501 0.711150 0.314644 0.111 Uiso 0.457(18) 1 calc R U P A 2
C46A C 0.8645(13) 0.7767(19) 0.3400(9) 0.110(2) Uani 0.457(18) 1 d D . P A 2
H46C H 0.886136 0.718483 0.357141 0.131 Uiso 0.457(18) 1 calc R U P A 2
H46D H 0.913908 0.783760 0.315559 0.131 Uiso 0.457(18) 1 calc R U P A 2
C47A C 0.8641(12) 0.8660(17) 0.3680(6) 0.110(2) Uani 0.457(18) 1 d D . P A 2
H47C H 0.919181 0.859302 0.393235 0.131 Uiso 0.457(18) 1 calc R U P A 2
H47D H 0.884595 0.923125 0.350965 0.131 Uiso 0.457(18) 1 calc R U P A 2
C48A C 0.7496(13) 0.8770(12) 0.3830(5) 0.0926(18) Uani 0.457(18) 1 d D . P A 2
H48C H 0.750899 0.869490 0.414984 0.111 Uiso 0.457(18) 1 calc R U P A 2
H48D H 0.720047 0.941844 0.375330 0.111 Uiso 0.457(18) 1 calc R U P A 2
O1 O 0.1257(3) 0.7601(2) 0.29824(10) 0.1079(11) Uani 0.932(5) 1 d D . P B 3
O2 O 0.2620(2) 0.72461(19) 0.25902(11) 0.1079(11) Uani 0.932(5) 1 d D . P B 3
N1 N 0.2264(2) 0.74963(12) 0.29378(9) 0.0663(10) Uani 0.932(5) 1 d D . P B 3
O1A O 0.215(2) 0.7565(2) 0.3031(4) 0.1079(11) Uani 0.068(5) 1 d D . P B 4
O2A O 0.3199(16) 0.7159(4) 0.2522(5) 0.1079(11) Uani 0.068(5) 1 d D . P B 4
N1A N 0.2141(15) 0.7299(3) 0.2617(4) 0.0663(10) Uani 0.068(5) 1 d D . P B 4
 
loop_
 _atom_site_aniso_label
 _atom_site_aniso_U_11
 _atom_site_aniso_U_22
 _atom_site_aniso_U_33
 _atom_site_aniso_U_23
 _atom_site_aniso_U_13
 _atom_site_aniso_U_12
Pd1 0.0470(2) 0.0497(2) 0.0420(2) 0.00094(16) 0.00029(16) -0.00203(14)
N2 0.0586(18) 0.0559(19) 0.0491(18) 0.0069(15) -0.0015(14) 0.0015(13)
N3 0.0480(17) 0.0519(15) 0.0396(18) -0.0017(13) 0.0008(14) -0.0050(13)
N4 0.0457(15) 0.0523(17) 0.0471(18) -0.0036(14) 0.0024(12) -0.0018(13)
C1 0.072(2) 0.055(2) 0.057(2) 0.0005(18) -0.0057(19) -0.0066(19)
C2 0.072(3) 0.0535(18) 0.052(2) -0.0031(16) -0.006(2) -0.0028(19)
C3 0.054(2) 0.0589(19) 0.038(2) 0.0054(14) -0.0034(18) -0.0021(17)
C4 0.050(2) 0.0573(19) 0.049(2) 0.0013(17) -0.0010(16) -0.0004(18)
C5 0.068(2) 0.062(2) 0.065(3) -0.003(2) 0.003(2) 0.0093(19)
C6 0.105(3) 0.064(2) 0.099(4) -0.001(3) 0.002(3) 0.020(2)
C7 0.102(3) 0.089(3) 0.146(5) -0.031(4) -0.005(3) 0.033(3)
C8 0.149(6) 0.089(3) 0.265(10) -0.044(5) -0.035(6) 0.046(4)
C9 0.068(3) 0.059(2) 0.051(2) 0.009(2) 0.0004(18) -0.0056(19)
C10 0.069(3) 0.082(3) 0.057(2) 0.006(2) 0.005(2) -0.003(2)
C11 0.092(3) 0.115(4) 0.059(3) 0.008(3) 0.013(2) -0.008(3)
C12 0.107(4) 0.179(6) 0.090(4) -0.006(4) 0.037(3) -0.009(4)
C13 0.0471(18) 0.058(2) 0.057(3) 0.0050(19) 0.0027(18) -0.0009(17)
C14 0.056(2) 0.061(2) 0.077(3) 0.010(2) 0.009(2) -0.0009(18)
C15 0.061(2) 0.076(3) 0.093(4) 0.001(3) 0.023(2) -0.009(2)
C16 0.077(3) 0.085(3) 0.104(4) 0.009(3) 0.027(3) -0.012(2)
C17 0.063(2) 0.057(2) 0.052(3) -0.0086(17) -0.0001(19) -0.0004(18)
C18 0.072(3) 0.081(3) 0.066(3) -0.009(2) 0.013(2) 0.009(2)
C19 0.117(4) 0.112(4) 0.106(4) -0.038(3) 0.041(3) 0.002(3)
C20 0.144(5) 0.167(6) 0.124(6) -0.032(5) 0.067(4) 0.015(4)
C21 0.047(2) 0.0526(17) 0.048(2) 0.0037(15) -0.0042(17) -0.0008(16)
C22 0.058(2) 0.067(2) 0.070(3) 0.015(2) 0.010(2) -0.0031(19)
C23 0.062(3) 0.066(2) 0.115(4) 0.023(2) 0.014(3) -0.003(2)
C24 0.056(3) 0.054(3) 0.120(4) 0.012(2) -0.011(2) -0.004(2)
C25 0.069(3) 0.0526(19) 0.086(3) -0.006(2) -0.013(2) 0.0067(19)
C26 0.068(3) 0.0516(18) 0.050(2) 0.0031(17) -0.005(2) 0.0049(18)
C27 0.0500(19) 0.0506(18) 0.053(2) 0.0025(16) 0.0115(16) 0.0011(15)
C28 0.059(2) 0.059(2) 0.068(3) -0.0024(19) -0.0028(18) 0.0087(17)
C29 0.067(3) 0.086(3) 0.083(3) -0.002(3) -0.012(2) 0.016(2)
C30 0.059(3) 0.085(3) 0.111(4) 0.015(3) -0.002(3) 0.019(2)
C31 0.058(3) 0.064(3) 0.127(4) 0.014(2) 0.006(2) 0.0093(19)
C32 0.058(2) 0.0518(19) 0.107(4) -0.003(2) 0.001(2) 0.0050(18)
C33 0.0538(18) 0.0455(18) 0.046(2) -0.0027(17) -0.0018(17) 0.0017(14)
C34 0.0522(19) 0.053(2) 0.047(3) 0.0051(17) -0.0043(18) 0.0022(16)
C35 0.059(2) 0.063(2) 0.064(3) 0.006(2) 0.005(2) -0.0050(16)
C36 0.052(2) 0.068(2) 0.090(4) 0.001(2) 0.009(2) -0.0032(17)
C37 0.056(2) 0.060(2) 0.113(4) 0.004(2) 0.008(3) 0.0044(19)
C38 0.0580(19) 0.045(2) 0.095(4) 0.011(2) 0.004(2) 0.0030(16)
C39 0.079(2) 0.056(2) 0.052(2) -0.0040(19) 0.0061(17) -0.010(2)
C40 0.096(3) 0.068(3) 0.057(2) 0.006(2) -0.007(2) -0.026(2)
C41 0.141(4) 0.076(3) 0.055(2) 0.005(2) -0.008(3) -0.035(3)
C42 0.173(5) 0.111(5) 0.064(4) -0.014(3) 0.017(3) -0.019(4)
C43 0.158(5) 0.160(6) 0.075(3) -0.031(4) 0.027(3) 0.022(4)
C44 0.101(3) 0.135(5) 0.069(3) -0.021(3) 0.018(3) 0.016(3)
B1 0.057(2) 0.0517(18) 0.049(2) 0.0007(18) 0.0049(18) -0.0012(17)
O3 0.072(2) 0.097(3) 0.098(4) -0.013(2) 0.013(2) -0.005(2)
C45 0.082(2) 0.099(5) 0.098(3) -0.015(3) 0.010(2) -0.004(2)
C46 0.079(2) 0.123(7) 0.127(5) -0.024(4) 0.013(2) -0.007(3)
C47 0.079(2) 0.123(7) 0.127(5) -0.024(4) 0.013(2) -0.007(3)
C48 0.082(2) 0.099(5) 0.098(3) -0.015(3) 0.010(2) -0.004(2)
O3A 0.072(2) 0.097(3) 0.098(4) -0.013(2) 0.013(2) -0.005(2)
C45A 0.082(2) 0.099(5) 0.098(3) -0.015(3) 0.010(2) -0.004(2)
C46A 0.079(2) 0.123(7) 0.127(5) -0.024(4) 0.013(2) -0.007(3)
C47A 0.079(2) 0.123(7) 0.127(5) -0.024(4) 0.013(2) -0.007(3)
C48A 0.082(2) 0.099(5) 0.098(3) -0.015(3) 0.010(2) -0.004(2)
O1 0.0691(18) 0.184(3) 0.0683(17) -0.0251(16) -0.0098(14) 0.0053(16)
O2 0.0691(18) 0.184(3) 0.0683(17) -0.0251(16) -0.0098(14) 0.0053(16)
N1 0.0703(19) 0.069(2) 0.0583(19) 0.0066(17) -0.0051(18) 0.0011(17)
O1A 0.0691(18) 0.184(3) 0.0683(17) -0.0251(16) -0.0098(14) 0.0053(16)
O2A 0.0691(18) 0.184(3) 0.0683(17) -0.0251(16) -0.0098(14) 0.0053(16)
N1A 0.0703(19) 0.069(2) 0.0583(19) 0.0066(17) -0.0051(18) 0.0011(17)
 
_geom_special_details
;
 All esds (except the esd in the dihedral angle between two l.s. planes)
 are estimated using the full covariance matrix.  The cell esds are taken
 into account individually in the estimation of esds in distances, angles
 and torsion angles; correlations between esds in cell parameters are only
 used when they are defined by crystal symmetry.  An approximate (isotropic)
 treatment of cell esds is used for estimating esds involving l.s. planes.
;
 
loop_
 _geom_bond_atom_site_label_1
 _geom_bond_atom_site_label_2
 _geom_bond_distance
 _geom_bond_site_symmetry_2
 _geom_bond_publ_flag
Pd1 O1A 1.92(2) . ?
Pd1 N3 2.018(3) . ?
Pd1 N1 2.036(2) . ?
Pd1 N4 2.094(3) . ?
Pd1 N2 2.096(3) . ?
N2 C9 1.495(5) . ?
N2 C5 1.507(4) . ?
N2 C1 1.513(5) . ?
N3 C2 1.485(4) . ?
N3 C3 1.489(4) . ?
N3 H3 0.9800 . ?
N4 C4 1.504(4) . ?
N4 C17 1.504(5) . ?
N4 C13 1.520(4) . ?
C1 C2 1.510(5) . ?
C1 H1A 0.9700 . ?
C1 H1B 0.9700 . ?
C2 H2A 0.9700 . ?
C2 H2B 0.9700 . ?
C3 C4 1.514(5) . ?
C3 H3A 0.9700 . ?
C3 H3B 0.9700 . ?
C4 H4A 0.9700 . ?
C4 H4B 0.9700 . ?
C5 C6 1.526(5) . ?
C5 H5A 0.9700 . ?
C5 H5B 0.9700 . ?
C6 C7 1.523(6) . ?
C6 H6A 0.9700 . ?
C6 H6B 0.9700 . ?
C7 C8 1.499(7) . ?
C7 H7A 0.9700 . ?
C7 H7B 0.9700 . ?
C8 H8A 0.9600 . ?
C8 H8B 0.9600 . ?
C8 H8C 0.9600 . ?
C9 C10 1.497(5) . ?
C9 H9A 0.9700 . ?
C9 H9B 0.9700 . ?
C10 C11 1.521(6) . ?
C10 H10A 0.9700 . ?
C10 H10B 0.9700 . ?
C11 C12 1.488(6) . ?
C11 H11A 0.9700 . ?
C11 H11B 0.9700 . ?
C12 H12A 0.9600 . ?
C12 H12B 0.9600 . ?
C12 H12C 0.9600 . ?
C13 C14 1.519(5) . ?
C13 H13A 0.9700 . ?
C13 H13B 0.9700 . ?
C14 C15 1.503(5) . ?
C14 H14A 0.9700 . ?
C14 H14B 0.9700 . ?
C15 C16 1.519(6) . ?
C15 H15A 0.9700 . ?
C15 H15B 0.9700 . ?
C16 H16A 0.9600 . ?
C16 H16B 0.9600 . ?
C16 H16C 0.9600 . ?
C17 C18 1.503(5) . ?
C17 H17A 0.9700 . ?
C17 H17B 0.9700 . ?
C18 C19 1.514(6) . ?
C18 H18A 0.9700 . ?
C18 H18B 0.9700 . ?
C19 C20 1.441(7) . ?
C19 H19A 0.9700 . ?
C19 H19B 0.9700 . ?
C20 H20A 0.9600 . ?
C20 H20B 0.9600 . ?
C20 H20C 0.9600 . ?
C21 C26 1.387(5) . ?
C21 C22 1.389(5) . ?
C21 B1 1.644(5) . ?
C22 C23 1.383(6) . ?
C22 H22 0.9300 . ?
C23 C24 1.371(6) . ?
C23 H23 0.9300 . ?
C24 C25 1.373(6) . ?
C24 H24 0.9300 . ?
C25 C26 1.391(5) . ?
C25 H25 0.9300 . ?
C26 H26 0.9300 . ?
C27 C28 1.385(5) . ?
C27 C32 1.403(5) . ?
C27 B1 1.657(6) . ?
C28 C29 1.394(6) . ?
C28 H28 0.9300 . ?
C29 C30 1.358(6) . ?
C29 H29 0.9300 . ?
C30 C31 1.378(6) . ?
C30 H30 0.9300 . ?
C31 C32 1.393(6) . ?
C31 H31 0.9300 . ?
C32 H32 0.9300 . ?
C33 C34 1.392(5) . ?
C33 C38 1.395(5) . ?
C33 B1 1.646(6) . ?
C34 C35 1.391(5) . ?
C34 H34 0.9300 . ?
C35 C36 1.386(5) . ?
C35 H35 0.9300 . ?
C36 C37 1.374(6) . ?
C36 H36 0.9300 . ?
C37 C38 1.383(5) . ?
C37 H37 0.9300 . ?
C38 H38 0.9300 . ?
C39 C40 1.371(6) . ?
C39 C44 1.409(6) . ?
C39 B1 1.662(6) . ?
C40 C41 1.419(6) . ?
C40 H40 0.9300 . ?
C41 C42 1.346(7) . ?
C41 H41 0.9300 . ?
C42 C43 1.361(8) . ?
C42 H42 0.9300 . ?
C43 C44 1.380(7) . ?
C43 H43 0.9300 . ?
C44 H44 0.9300 . ?
O3 C45 1.421(11) . ?
O3 C48 1.436(13) . ?
C45 C46 1.483(11) . ?
C45 H45A 0.9700 . ?
C45 H45B 0.9700 . ?
C46 C47 1.492(13) . ?
C46 H46A 0.9700 . ?
C46 H46B 0.9700 . ?
C47 C48 1.441(10) . ?
C47 H47A 0.9700 . ?
C47 H47B 0.9700 . ?
C48 H48A 0.9700 . ?
C48 H48B 0.9700 . ?
O3A C48A 1.407(18) . ?
O3A C45A 1.429(13) . ?
C45A C46A 1.480(13) . ?
C45A H45C 0.9700 . ?
C45A H45D 0.9700 . ?
C46A C47A 1.478(13) . ?
C46A H46C 0.9700 . ?
C46A H46D 0.9700 . ?
C47A C48A 1.447(12) . ?
C47A H47C 0.9700 . ?
C47A H47D 0.9700 . ?
C48A H48C 0.9700 . ?
C48A H48D 0.9700 . ?
O1 N1 1.2013(10) . ?
O2 N1 1.2012(10) . ?
O1A N1A 1.3001(10) . ?
O2A N1A 1.3001(10) . ?
 
loop_
 _geom_angle_atom_site_label_1
 _geom_angle_atom_site_label_2
 _geom_angle_atom_site_label_3
 _geom_angle
 _geom_angle_site_symmetry_1
 _geom_angle_site_symmetry_3
 _geom_angle_publ_flag
O1A Pd1 N3 171.7(4) . . ?
N3 Pd1 N1 179.07(12) . . ?
O1A Pd1 N4 93.86(10) . . ?
N3 Pd1 N4 85.21(11) . . ?
N1 Pd1 N4 94.34(9) . . ?
O1A Pd1 N2 94.33(11) . . ?
N3 Pd1 N2 85.07(11) . . ?
N1 Pd1 N2 95.52(9) . . ?
N4 Pd1 N2 166.07(12) . . ?
C9 N2 C5 109.8(3) . . ?
C9 N2 C1 110.1(3) . . ?
C5 N2 C1 111.0(3) . . ?
C9 N2 Pd1 114.7(2) . . ?
C5 N2 Pd1 105.6(2) . . ?
C1 N2 Pd1 105.6(2) . . ?
C2 N3 C3 116.8(3) . . ?
C2 N3 Pd1 107.9(2) . . ?
C3 N3 Pd1 107.9(2) . . ?
C2 N3 H3 108.0 . . ?
C3 N3 H3 108.0 . . ?
Pd1 N3 H3 108.0 . . ?
C4 N4 C17 109.4(3) . . ?
C4 N4 C13 111.0(3) . . ?
C17 N4 C13 110.0(3) . . ?
C4 N4 Pd1 105.8(2) . . ?
C17 N4 Pd1 115.8(2) . . ?
C13 N4 Pd1 104.7(2) . . ?
C2 C1 N2 109.7(3) . . ?
C2 C1 H1A 109.7 . . ?
N2 C1 H1A 109.7 . . ?
C2 C1 H1B 109.7 . . ?
N2 C1 H1B 109.7 . . ?
H1A C1 H1B 108.2 . . ?
N3 C2 C1 106.9(3) . . ?
N3 C2 H2A 110.3 . . ?
C1 C2 H2A 110.3 . . ?
N3 C2 H2B 110.3 . . ?
C1 C2 H2B 110.3 . . ?
H2A C2 H2B 108.6 . . ?
N3 C3 C4 106.6(3) . . ?
N3 C3 H3A 110.4 . . ?
C4 C3 H3A 110.4 . . ?
N3 C3 H3B 110.4 . . ?
C4 C3 H3B 110.4 . . ?
H3A C3 H3B 108.6 . . ?
N4 C4 C3 110.8(3) . . ?
N4 C4 H4A 109.5 . . ?
C3 C4 H4A 109.5 . . ?
N4 C4 H4B 109.5 . . ?
C3 C4 H4B 109.5 . . ?
H4A C4 H4B 108.1 . . ?
N2 C5 C6 117.4(4) . . ?
N2 C5 H5A 108.0 . . ?
C6 C5 H5A 108.0 . . ?
N2 C5 H5B 108.0 . . ?
C6 C5 H5B 108.0 . . ?
H5A C5 H5B 107.2 . . ?
C7 C6 C5 111.2(4) . . ?
C7 C6 H6A 109.4 . . ?
C5 C6 H6A 109.4 . . ?
C7 C6 H6B 109.4 . . ?
C5 C6 H6B 109.4 . . ?
H6A C6 H6B 108.0 . . ?
C8 C7 C6 111.0(5) . . ?
C8 C7 H7A 109.4 . . ?
C6 C7 H7A 109.4 . . ?
C8 C7 H7B 109.4 . . ?
C6 C7 H7B 109.4 . . ?
H7A C7 H7B 108.0 . . ?
C7 C8 H8A 109.5 . . ?
C7 C8 H8B 109.5 . . ?
H8A C8 H8B 109.5 . . ?
C7 C8 H8C 109.5 . . ?
H8A C8 H8C 109.5 . . ?
H8B C8 H8C 109.5 . . ?
N2 C9 C10 115.7(3) . . ?
N2 C9 H9A 108.4 . . ?
C10 C9 H9A 108.4 . . ?
N2 C9 H9B 108.4 . . ?
C10 C9 H9B 108.4 . . ?
H9A C9 H9B 107.4 . . ?
C9 C10 C11 111.2(4) . . ?
C9 C10 H10A 109.4 . . ?
C11 C10 H10A 109.4 . . ?
C9 C10 H10B 109.4 . . ?
C11 C10 H10B 109.4 . . ?
H10A C10 H10B 108.0 . . ?
C12 C11 C10 113.0(4) . . ?
C12 C11 H11A 109.0 . . ?
C10 C11 H11A 109.0 . . ?
C12 C11 H11B 109.0 . . ?
C10 C11 H11B 109.0 . . ?
H11A C11 H11B 107.8 . . ?
C11 C12 H12A 109.5 . . ?
C11 C12 H12B 109.5 . . ?
H12A C12 H12B 109.5 . . ?
C11 C12 H12C 109.5 . . ?
H12A C12 H12C 109.5 . . ?
H12B C12 H12C 109.5 . . ?
C14 C13 N4 117.2(3) . . ?
C14 C13 H13A 108.0 . . ?
N4 C13 H13A 108.0 . . ?
C14 C13 H13B 108.0 . . ?
N4 C13 H13B 108.0 . . ?
H13A C13 H13B 107.2 . . ?
C15 C14 C13 110.7(3) . . ?
C15 C14 H14A 109.5 . . ?
C13 C14 H14A 109.5 . . ?
C15 C14 H14B 109.5 . . ?
C13 C14 H14B 109.5 . . ?
H14A C14 H14B 108.1 . . ?
C14 C15 C16 113.9(4) . . ?
C14 C15 H15A 108.8 . . ?
C16 C15 H15A 108.8 . . ?
C14 C15 H15B 108.8 . . ?
C16 C15 H15B 108.8 . . ?
H15A C15 H15B 107.7 . . ?
C15 C16 H16A 109.5 . . ?
C15 C16 H16B 109.5 . . ?
H16A C16 H16B 109.5 . . ?
C15 C16 H16C 109.5 . . ?
H16A C16 H16C 109.5 . . ?
H16B C16 H16C 109.5 . . ?
C18 C17 N4 114.3(3) . . ?
C18 C17 H17A 108.7 . . ?
N4 C17 H17A 108.7 . . ?
C18 C17 H17B 108.7 . . ?
N4 C17 H17B 108.7 . . ?
H17A C17 H17B 107.6 . . ?
C17 C18 C19 110.6(4) . . ?
C17 C18 H18A 109.5 . . ?
C19 C18 H18A 109.5 . . ?
C17 C18 H18B 109.5 . . ?
C19 C18 H18B 109.5 . . ?
H18A C18 H18B 108.1 . . ?
C20 C19 C18 115.5(5) . . ?
C20 C19 H19A 108.4 . . ?
C18 C19 H19A 108.4 . . ?
C20 C19 H19B 108.4 . . ?
C18 C19 H19B 108.4 . . ?
H19A C19 H19B 107.5 . . ?
C19 C20 H20A 109.5 . . ?
C19 C20 H20B 109.5 . . ?
H20A C20 H20B 109.5 . . ?
C19 C20 H20C 109.5 . . ?
H20A C20 H20C 109.5 . . ?
H20B C20 H20C 109.5 . . ?
C26 C21 C22 115.2(4) . . ?
C26 C21 B1 121.0(4) . . ?
C22 C21 B1 123.7(4) . . ?
C23 C22 C21 122.2(5) . . ?
C23 C22 H22 118.9 . . ?
C21 C22 H22 118.9 . . ?
C24 C23 C22 121.1(5) . . ?
C24 C23 H23 119.4 . . ?
C22 C23 H23 119.4 . . ?
C23 C24 C25 118.4(5) . . ?
C23 C24 H24 120.8 . . ?
C25 C24 H24 120.8 . . ?
C24 C25 C26 119.9(5) . . ?
C24 C25 H25 120.1 . . ?
C26 C25 H25 120.1 . . ?
C21 C26 C25 123.1(4) . . ?
C21 C26 H26 118.4 . . ?
C25 C26 H26 118.4 . . ?
C28 C27 C32 113.8(4) . . ?
C28 C27 B1 124.8(3) . . ?
C32 C27 B1 121.3(4) . . ?
C27 C28 C29 123.8(4) . . ?
C27 C28 H28 118.1 . . ?
C29 C28 H28 118.1 . . ?
C30 C29 C28 120.5(5) . . ?
C30 C29 H29 119.7 . . ?
C28 C29 H29 119.7 . . ?
C29 C30 C31 118.4(4) . . ?
C29 C30 H30 120.8 . . ?
C31 C30 H30 120.8 . . ?
C30 C31 C32 120.5(4) . . ?
C30 C31 H31 119.7 . . ?
C32 C31 H31 119.7 . . ?
C31 C32 C27 122.9(4) . . ?
C31 C32 H32 118.5 . . ?
C27 C32 H32 118.5 . . ?
C34 C33 C38 114.0(4) . . ?
C34 C33 B1 124.1(3) . . ?
C38 C33 B1 121.8(3) . . ?
C35 C34 C33 123.2(4) . . ?
C35 C34 H34 118.4 . . ?
C33 C34 H34 118.4 . . ?
C36 C35 C34 120.5(4) . . ?
C36 C35 H35 119.8 . . ?
C34 C35 H35 119.8 . . ?
C37 C36 C35 118.0(4) . . ?
C37 C36 H36 121.0 . . ?
C35 C36 H36 121.0 . . ?
C36 C37 C38 120.3(4) . . ?
C36 C37 H37 119.9 . . ?
C38 C37 H37 119.9 . . ?
C37 C38 C33 124.0(4) . . ?
C37 C38 H38 118.0 . . ?
C33 C38 H38 118.0 . . ?
C40 C39 C44 114.6(4) . . ?
C40 C39 B1 123.1(4) . . ?
C44 C39 B1 122.2(4) . . ?
C39 C40 C41 122.2(5) . . ?
C39 C40 H40 118.9 . . ?
C41 C40 H40 118.9 . . ?
C42 C41 C40 120.5(6) . . ?
C42 C41 H41 119.7 . . ?
C40 C41 H41 119.7 . . ?
C41 C42 C43 119.4(6) . . ?
C41 C42 H42 120.3 . . ?
C43 C42 H42 120.3 . . ?
C42 C43 C44 120.1(6) . . ?
C42 C43 H43 119.9 . . ?
C44 C43 H43 119.9 . . ?
C43 C44 C39 123.1(6) . . ?
C43 C44 H44 118.4 . . ?
C39 C44 H44 118.4 . . ?
C21 B1 C33 110.8(3) . . ?
C21 B1 C27 108.3(3) . . ?
C33 B1 C27 110.4(3) . . ?
C21 B1 C39 109.2(3) . . ?
C33 B1 C39 107.6(3) . . ?
C27 B1 C39 110.5(3) . . ?
C45 O3 C48 109.6(10) . . ?
O3 C45 C46 108.5(11) . . ?
O3 C45 H45A 110.0 . . ?
C46 C45 H45A 110.0 . . ?
O3 C45 H45B 110.0 . . ?
C46 C45 H45B 110.0 . . ?
H45A C45 H45B 108.4 . . ?
C45 C46 C47 104.9(9) . . ?
C45 C46 H46A 110.8 . . ?
C47 C46 H46A 110.8 . . ?
C45 C46 H46B 110.8 . . ?
C47 C46 H46B 110.8 . . ?
H46A C46 H46B 108.8 . . ?
C48 C47 C46 108.6(8) . . ?
C48 C47 H47A 110.0 . . ?
C46 C47 H47A 110.0 . . ?
C48 C47 H47B 110.0 . . ?
C46 C47 H47B 110.0 . . ?
H47A C47 H47B 108.4 . . ?
O3 C48 C47 107.8(9) . . ?
O3 C48 H48A 110.2 . . ?
C47 C48 H48A 110.2 . . ?
O3 C48 H48B 110.2 . . ?
C47 C48 H48B 110.2 . . ?
H48A C48 H48B 108.5 . . ?
C48A O3A C45A 103.2(17) . . ?
O3A C45A C46A 106.6(14) . . ?
O3A C45A H45C 110.4 . . ?
C46A C45A H45C 110.4 . . ?
O3A C45A H45D 110.4 . . ?
C46A C45A H45D 110.4 . . ?
H45C C45A H45D 108.6 . . ?
C47A C46A C45A 98.2(12) . . ?
C47A C46A H46C 112.1 . . ?
C45A C46A H46C 112.1 . . ?
C47A C46A H46D 112.1 . . ?
C45A C46A H46D 112.1 . . ?
H46C C46A H46D 109.8 . . ?
C48A C47A C46A 107.4(10) . . ?
C48A C47A H47C 110.2 . . ?
C46A C47A H47C 110.2 . . ?
C48A C47A H47D 110.2 . . ?
C46A C47A H47D 110.2 . . ?
H47C C47A H47D 108.5 . . ?
O3A C48A C47A 108.2(10) . . ?
O3A C48A H48C 110.1 . . ?
C47A C48A H48C 110.1 . . ?
O3A C48A H48D 110.1 . . ?
C47A C48A H48D 110.1 . . ?
H48C C48A H48D 108.4 . . ?
O1 N1 O2 121.77(15) . . ?
O1 N1 Pd1 119.3(2) . . ?
O2 N1 Pd1 118.9(2) . . ?
N1A O1A Pd1 130.4(11) . . ?
O2A N1A O1A 107.72(12) . . ?
 
loop_
 _geom_torsion_atom_site_label_1
 _geom_torsion_atom_site_label_2
 _geom_torsion_atom_site_label_3
 _geom_torsion_atom_site_label_4
 _geom_torsion
 _geom_torsion_site_symmetry_1
 _geom_torsion_site_symmetry_2
 _geom_torsion_site_symmetry_3
 _geom_torsion_site_symmetry_4
 _geom_torsion_publ_flag
C9 N2 C1 C2 -160.0(3) . . . . ?
C5 N2 C1 C2 78.2(4) . . . . ?
Pd1 N2 C1 C2 -35.7(4) . . . . ?
C3 N3 C2 C1 -167.6(3) . . . . ?
Pd1 N3 C2 C1 -46.0(3) . . . . ?
N2 C1 C2 N3 55.1(4) . . . . ?
C2 N3 C3 C4 167.3(3) . . . . ?
Pd1 N3 C3 C4 45.6(3) . . . . ?
C17 N4 C4 C3 159.1(3) . . . . ?
C13 N4 C4 C3 -79.3(4) . . . . ?
Pd1 N4 C4 C3 33.8(3) . . . . ?
N3 C3 C4 N4 -53.6(4) . . . . ?
C9 N2 C5 C6 -57.4(5) . . . . ?
C1 N2 C5 C6 64.6(5) . . . . ?
Pd1 N2 C5 C6 178.5(3) . . . . ?
N2 C5 C6 C7 -178.3(4) . . . . ?
C5 C6 C7 C8 -172.2(5) . . . . ?
C5 N2 C9 C10 -171.2(3) . . . . ?
C1 N2 C9 C10 66.3(4) . . . . ?
Pd1 N2 C9 C10 -52.6(4) . . . . ?
N2 C9 C10 C11 173.1(4) . . . . ?
C9 C10 C11 C12 172.2(4) . . . . ?
C4 N4 C13 C14 -64.7(4) . . . . ?
C17 N4 C13 C14 56.5(4) . . . . ?
Pd1 N4 C13 C14 -178.5(3) . . . . ?
N4 C13 C14 C15 -179.6(4) . . . . ?
C13 C14 C15 C16 178.7(4) . . . . ?
C4 N4 C17 C18 -68.6(4) . . . . ?
C13 N4 C17 C18 169.2(3) . . . . ?
Pd1 N4 C17 C18 50.8(4) . . . . ?
N4 C17 C18 C19 -178.9(4) . . . . ?
C17 C18 C19 C20 -174.4(5) . . . . ?
C26 C21 C22 C23 2.0(6) . . . . ?
B1 C21 C22 C23 -174.3(4) . . . . ?
C21 C22 C23 C24 0.7(7) . . . . ?
C22 C23 C24 C25 -2.4(7) . . . . ?
C23 C24 C25 C26 1.3(6) . . . . ?
C22 C21 C26 C25 -3.2(5) . . . . ?
B1 C21 C26 C25 173.2(4) . . . . ?
C24 C25 C26 C21 1.6(6) . . . . ?
C32 C27 C28 C29 -1.6(6) . . . . ?
B1 C27 C28 C29 178.4(4) . . . . ?
C27 C28 C29 C30 0.3(8) . . . . ?
C28 C29 C30 C31 0.9(8) . . . . ?
C29 C30 C31 C32 -0.6(8) . . . . ?
C30 C31 C32 C27 -0.8(7) . . . . ?
C28 C27 C32 C31 1.8(6) . . . . ?
B1 C27 C32 C31 -178.2(4) . . . . ?
C38 C33 C34 C35 0.3(6) . . . . ?
B1 C33 C34 C35 -177.1(4) . . . . ?
C33 C34 C35 C36 -0.6(6) . . . . ?
C34 C35 C36 C37 0.9(7) . . . . ?
C35 C36 C37 C38 -1.0(7) . . . . ?
C36 C37 C38 C33 0.8(8) . . . . ?
C34 C33 C38 C37 -0.4(6) . . . . ?
B1 C33 C38 C37 177.1(4) . . . . ?
C44 C39 C40 C41 -1.5(6) . . . . ?
B1 C39 C40 C41 174.7(4) . . . . ?
C39 C40 C41 C42 0.9(7) . . . . ?
C40 C41 C42 C43 0.1(9) . . . . ?
C41 C42 C43 C44 -0.2(10) . . . . ?
C42 C43 C44 C39 -0.5(10) . . . . ?
C40 C39 C44 C43 1.4(8) . . . . ?
B1 C39 C44 C43 -174.9(5) . . . . ?
C26 C21 B1 C33 45.4(5) . . . . ?
C22 C21 B1 C33 -138.5(4) . . . . ?
C26 C21 B1 C27 -75.9(4) . . . . ?
C22 C21 B1 C27 100.2(4) . . . . ?
C26 C21 B1 C39 163.8(4) . . . . ?
C22 C21 B1 C39 -20.1(5) . . . . ?
C34 C33 B1 C21 -148.7(4) . . . . ?
C38 C33 B1 C21 34.1(5) . . . . ?
C34 C33 B1 C27 -28.7(5) . . . . ?
C38 C33 B1 C27 154.1(4) . . . . ?
C34 C33 B1 C39 92.0(4) . . . . ?
C38 C33 B1 C39 -85.3(5) . . . . ?
C28 C27 B1 C21 13.8(6) . . . . ?
C32 C27 B1 C21 -166.1(4) . . . . ?
C28 C27 B1 C33 -107.7(4) . . . . ?
C32 C27 B1 C33 72.4(5) . . . . ?
C28 C27 B1 C39 133.4(4) . . . . ?
C32 C27 B1 C39 -46.5(5) . . . . ?
C40 C39 B1 C21 -81.7(5) . . . . ?
C44 C39 B1 C21 94.2(5) . . . . ?
C40 C39 B1 C33 38.6(5) . . . . ?
C44 C39 B1 C33 -145.5(4) . . . . ?
C40 C39 B1 C27 159.2(4) . . . . ?
C44 C39 B1 C27 -24.9(6) . . . . ?
C48 O3 C45 C46 8(4) . . . . ?
O3 C45 C46 C47 -5(3) . . . . ?
C45 C46 C47 C48 1(2) . . . . ?
C45 O3 C48 C47 -8(4) . . . . ?
C46 C47 C48 O3 4(3) . . . . ?
C48A O3A C45A C46A 38(4) . . . . ?
O3A C45A C46A C47A -40(3) . . . . ?
C45A C46A C47A C48A 27(2) . . . . ?
C45A O3A C48A C47A -20(5) . . . . ?
C46A C47A C48A O3A -5(4) . . . . ?
Pd1 O1A N1A O2A 0.00(3) . . . . ?
 
_refine_diff_density_max    0.449
_refine_diff_density_min   -0.580
_refine_diff_density_rms    0.070

_shelx_res_file
;
TITL shelxt in P 1 21/n 1
    14_decay.res
    created by SHELXL-2018/3 at 22:35:17 on 26-Mar-2020
CELL 0.534 11.6888 13.5985 30.1715 90 93.559 90
ZERR 4 0.000738 0.000898 0.002067 0 0.006171 0
LATT 1
SYMM 0.5-X,0.5+Y,0.5-Z
SFAC C H B N O Pd
DISP B 0 0 4.561
DISP C 0.001 0.001 6.94
DISP H -0 0 0.611
DISP N 0.003 0.002 10.693
DISP O 0.005 0.003 16.398
DISP Pd -2.504 0.615 1934.604
UNIT 192 292 4 16 12 4
DFIX 1.2 0.001 N1 O1 N1 O2
DFIX 1.3 0.001 O1A N1A N1A O2A
DANG 2.1 0.001 O1 O2 O1A O2A
FLAT 0.001 Pd1 O1 O2 N1 O1A O2A N1A
RIGU 0.001 0.002
EADP O3 O3A
EADP C45 C45A C48 C48A
EADP C46 C46A C47 C47A
EADP O1 O1A O2 O2A
EADP N1 N1A

L.S. 20
PLAN  5
SIZE 0.1 0.1 0.05
TEMP -8
BOND $H
list 4
CONF
fmap 2
acta
SHEL 999 0.8
OMIT 10 0 0
OMIT -1 2 3
OMIT 7 12 0
OMIT -2 1 2
REM <olex2.extras>
REM <HklSrc "%.\\14_decay.hkl">
REM </olex2.extras>

WGHT    0.048100
FVAR       0.23505   0.54342   0.93184
PD1   6    0.340094    0.774927    0.346405    11.00000    0.04700    0.04968 =
         0.04198    0.00094    0.00029   -0.00203
N2    4    0.346376    0.927741    0.337711    11.00000    0.05860    0.05591 =
         0.04912    0.00694   -0.00149    0.00152
N3    4    0.454546    0.798311    0.398201    11.00000    0.04802    0.05187 =
         0.03958   -0.00174    0.00077   -0.00502
AFIX  13
H3    2    0.531490    0.787873    0.387896    11.00000   -1.20000
AFIX   0
N4    4    0.330655    0.631592    0.371261    11.00000    0.04570    0.05235 =
         0.04705   -0.00357    0.00236   -0.00177
C1    1    0.442440    0.963410    0.369648    11.00000    0.07192    0.05547 =
         0.05719    0.00053   -0.00572   -0.00662
AFIX  23
H1A   2    0.515084    0.957566    0.355978    11.00000   -1.20000
H1B   2    0.430594    1.032127    0.376670    11.00000   -1.20000
AFIX   0
C2    1    0.445382    0.902913    0.411677    11.00000    0.07183    0.05348 =
         0.05219   -0.00312   -0.00624   -0.00281
AFIX  23
H2A   2    0.510714    0.921381    0.431309    11.00000   -1.20000
H2B   2    0.376038    0.913310    0.427118    11.00000   -1.20000
AFIX   0
C3    1    0.434539    0.722905    0.432668    11.00000    0.05435    0.05889 =
         0.03798    0.00543   -0.00344   -0.00212
AFIX  23
H3A   2    0.365724    0.738257    0.447678    11.00000   -1.20000
H3B   2    0.498869    0.720649    0.454559    11.00000   -1.20000
AFIX   0
C4    1    0.421370    0.625328    0.408742    11.00000    0.04989    0.05726 =
         0.04873    0.00132   -0.00095   -0.00041
AFIX  23
H4A   2    0.493867    0.606917    0.397109    11.00000   -1.20000
H4B   2    0.400664    0.574895    0.429523    11.00000   -1.20000
AFIX   0
C5    1    0.232151    0.965699    0.350789    11.00000    0.06842    0.06248 =
         0.06506   -0.00285    0.00289    0.00933
AFIX  23
H5A   2    0.221518    0.944057    0.380891    11.00000   -1.20000
H5B   2    0.172804    0.934746    0.331688    11.00000   -1.20000
AFIX   0
C6    1    0.212945    1.076629    0.348871    11.00000    0.10487    0.06355 =
         0.09944   -0.00131    0.00216    0.02034
AFIX  23
H6A   2    0.271862    1.109206    0.367581    11.00000   -1.20000
H6B   2    0.219174    1.099412    0.318651    11.00000   -1.20000
AFIX   0
C7    1    0.095447    1.103824    0.364330    11.00000    0.10183    0.08923 =
         0.14590   -0.03059   -0.00524    0.03261
AFIX  23
H7A   2    0.037186    1.064508    0.348365    11.00000   -1.20000
H7B   2    0.092888    1.089306    0.395729    11.00000   -1.20000
AFIX   0
C8    1    0.070392    1.210795    0.356553    11.00000    0.14917    0.08865 =
         0.26534   -0.04416   -0.03512    0.04554
AFIX 137
H8A   2    0.053365    1.221974    0.325425    11.00000   -1.50000
H8B   2    0.136004    1.249129    0.366513    11.00000   -1.50000
H8C   2    0.005767    1.229768    0.372743    11.00000   -1.50000
AFIX   0
C9    1    0.366773    0.960109    0.291493    11.00000    0.06825    0.05931 =
         0.05093    0.00945    0.00038   -0.00556
AFIX  23
H9A   2    0.375709    1.031026    0.291534    11.00000   -1.20000
H9B   2    0.299089    0.944686    0.272535    11.00000   -1.20000
AFIX   0
C10   1    0.468666    0.915536    0.271476    11.00000    0.06889    0.08153 =
         0.05719    0.00593    0.00476   -0.00251
AFIX  23
H10A  2    0.465122    0.844513    0.274039    11.00000   -1.20000
H10B  2    0.538120    0.937806    0.287694    11.00000   -1.20000
AFIX   0
C11   1    0.472853    0.943739    0.222819    11.00000    0.09220    0.11453 =
         0.05938    0.00783    0.01269   -0.00783
AFIX  23
H11A  2    0.408250    0.913959    0.206117    11.00000   -1.20000
H11B  2    0.465265    1.014539    0.220039    11.00000   -1.20000
AFIX   0
C12   1    0.580725    0.912362    0.203226    11.00000    0.10655    0.17886 =
         0.09034   -0.00592    0.03689   -0.00943
AFIX 137
H12A  2    0.578295    0.930950    0.172487    11.00000   -1.50000
H12B  2    0.588591    0.842271    0.205695    11.00000   -1.50000
H12C  2    0.644887    0.943619    0.218856    11.00000   -1.50000
AFIX   0
C13   1    0.211397    0.624054    0.388426    11.00000    0.04708    0.05847 =
         0.05718    0.00496    0.00266   -0.00095
AFIX  23
H13A  2    0.203218    0.676223    0.409926    11.00000   -1.20000
H13B  2    0.156045    0.636503    0.363771    11.00000   -1.20000
AFIX   0
C14   1    0.179638    0.527629    0.409919    11.00000    0.05561    0.06065 =
         0.07652    0.00977    0.00913   -0.00086
AFIX  23
H14A  2    0.185971    0.474360    0.388830    11.00000   -1.20000
H14B  2    0.232531    0.514591    0.435290    11.00000   -1.20000
AFIX   0
C15   1    0.059300    0.531731    0.424761    11.00000    0.06077    0.07595 =
         0.09288    0.00090    0.02342   -0.00891
AFIX  23
H15A  2    0.007518    0.547069    0.399331    11.00000   -1.20000
H15B  2    0.054220    0.584748    0.446058    11.00000   -1.20000
AFIX   0
C16   1    0.019954    0.436975    0.445743    11.00000    0.07694    0.08461 =
         0.10404    0.00887    0.02731   -0.01193
AFIX 137
H16A  2    0.022481    0.384329    0.424627    11.00000   -1.50000
H16B  2   -0.057100    0.444838    0.454479    11.00000   -1.50000
H16C  2    0.069621    0.421889    0.471378    11.00000   -1.50000
AFIX   0
C17   1    0.348465    0.550488    0.338498    11.00000    0.06257    0.05668 =
         0.05171   -0.00856   -0.00012   -0.00041
AFIX  23
H17A  2    0.352650    0.488349    0.354302    11.00000   -1.20000
H17B  2    0.282330    0.547798    0.317461    11.00000   -1.20000
AFIX   0
C18   1    0.454516    0.561781    0.313208    11.00000    0.07211    0.08135 =
         0.06579   -0.00938    0.01334    0.00912
AFIX  23
H18A  2    0.521574    0.562422    0.333826    11.00000   -1.20000
H18B  2    0.451607    0.623880    0.297360    11.00000   -1.20000
AFIX   0
C19   1    0.464211    0.478152    0.280510    11.00000    0.11658    0.11173 =
         0.10566   -0.03822    0.04149    0.00222
AFIX  23
H19A  2    0.457934    0.416560    0.296393    11.00000   -1.20000
H19B  2    0.399706    0.481862    0.258743    11.00000   -1.20000
AFIX   0
C20   1    0.568211    0.476099    0.257284    11.00000    0.14427    0.16658 =
         0.12440   -0.03170    0.06719    0.01531
AFIX 137
H20A  2    0.570991    0.416524    0.240313    11.00000   -1.50000
H20B  2    0.633136    0.478744    0.278358    11.00000   -1.50000
H20C  2    0.569808    0.531660    0.237703    11.00000   -1.50000
AFIX   0

C21   1    0.657085    0.374350    0.427116    11.00000    0.04652    0.05255 =
         0.04776    0.00366   -0.00421   -0.00080
C22   1    0.709198    0.424041    0.393574    11.00000    0.05778    0.06692 =
         0.06998    0.01454    0.01035   -0.00313
AFIX  43
H22   2    0.725947    0.389782    0.368097    11.00000   -1.20000
AFIX   0
C23   1    0.737049    0.522770    0.396764    11.00000    0.06201    0.06571 =
         0.11538    0.02326    0.01438   -0.00328
AFIX  43
H23   2    0.771147    0.553360    0.373373    11.00000   -1.20000
AFIX   0
C24   1    0.715253    0.576294    0.433813    11.00000    0.05645    0.05421 =
         0.12013    0.01187   -0.01057   -0.00384
AFIX  43
H24   2    0.736703    0.642023    0.436258    11.00000   -1.20000
AFIX   0
C25   1    0.660978    0.530503    0.467227    11.00000    0.06938    0.05260 =
         0.08611   -0.00554   -0.01260    0.00670
AFIX  43
H25   2    0.643836    0.565542    0.492442    11.00000   -1.20000
AFIX   0
C26   1    0.631689    0.431588    0.463278    11.00000    0.06793    0.05164 =
         0.05004    0.00305   -0.00459    0.00488
AFIX  43
H26   2    0.593266    0.402458    0.485955    11.00000   -1.20000
AFIX   0
C27   1    0.734515    0.201561    0.459016    11.00000    0.04999    0.05055 =
         0.05286    0.00245    0.01154    0.00108
C28   1    0.808881    0.250380    0.489026    11.00000    0.05924    0.05914 =
         0.06772   -0.00243   -0.00282    0.00872
AFIX  43
H28   2    0.803204    0.318462    0.490816    11.00000   -1.20000
AFIX   0
C29   1    0.891759    0.203379    0.516708    11.00000    0.06701    0.08580 =
         0.08283   -0.00179   -0.01218    0.01638
AFIX  43
H29   2    0.938970    0.240291    0.536286    11.00000   -1.20000
AFIX   0
C30   1    0.904109    0.104158    0.515320    11.00000    0.05863    0.08496 =
         0.11080    0.01504   -0.00225    0.01859
AFIX  43
H30   2    0.958572    0.072431    0.534012    11.00000   -1.20000
AFIX   0
C31   1    0.833935    0.051626    0.485523    11.00000    0.05807    0.06372 =
         0.12665    0.01441    0.00638    0.00928
AFIX  43
H31   2    0.841511   -0.016327    0.483825    11.00000   -1.20000
AFIX   0
C32   1    0.751766    0.099509    0.457937    11.00000    0.05755    0.05178 =
         0.10746   -0.00260    0.00149    0.00505
AFIX  43
H32   2    0.706322    0.062180    0.437916    11.00000   -1.20000
AFIX   0
C33   1    0.505713    0.230418    0.444073    11.00000    0.05377    0.04547 =
         0.04600   -0.00270   -0.00185    0.00167
C34   1    0.479314    0.145029    0.466733    11.00000    0.05219    0.05292 =
         0.04702    0.00509   -0.00428    0.00222
AFIX  43
H34   2    0.537766    0.100184    0.473684    11.00000   -1.20000
AFIX   0
C35   1    0.369741    0.123498    0.479490    11.00000    0.05853    0.06277 =
         0.06377    0.00603    0.00485   -0.00501
AFIX  43
H35   2    0.356515    0.065046    0.494334    11.00000   -1.20000
AFIX   0
C36   1    0.280151    0.188558    0.470230    11.00000    0.05225    0.06813 =
         0.08997    0.00130    0.00865   -0.00320
AFIX  43
H36   2    0.206899    0.175131    0.479015    11.00000   -1.20000
AFIX   0
C37   1    0.302748    0.273499    0.447683    11.00000    0.05607    0.05960 =
         0.11297    0.00377    0.00839    0.00440
AFIX  43
H37   2    0.243975    0.317977    0.440630    11.00000   -1.20000
AFIX   0
C38   1    0.412541    0.293112    0.435436    11.00000    0.05804    0.04545 =
         0.09536    0.01086    0.00371    0.00304
AFIX  43
H38   2    0.424989    0.351648    0.420540    11.00000   -1.20000
AFIX   0
C39   1    0.636030    0.213734    0.374898    11.00000    0.07914    0.05584 =
         0.05176   -0.00403    0.00609   -0.00969
C40   1    0.544164    0.220385    0.344483    11.00000    0.09610    0.06811 =
         0.05658    0.00569   -0.00687   -0.02563
AFIX  43
H40   2    0.474949    0.244311    0.353661    11.00000   -1.20000
AFIX   0
C41   1    0.551198    0.191981    0.299481    11.00000    0.14051    0.07585 =
         0.05472    0.00518   -0.00805   -0.03480
AFIX  43
H41   2    0.487341    0.198383    0.279721    11.00000   -1.20000
AFIX   0
C42   1    0.649572    0.155841    0.285165    11.00000    0.17305    0.11105 =
         0.06404   -0.01394    0.01704   -0.01915
AFIX  43
H42   2    0.653914    0.137379    0.255638    11.00000   -1.20000
AFIX   0
C43   1    0.742648    0.146558    0.314294    11.00000    0.15809    0.15986 =
         0.07503   -0.03116    0.02707    0.02155
AFIX  43
H43   2    0.810842    0.121423    0.304687    11.00000   -1.20000
AFIX   0
C44   1    0.736027    0.174358    0.358038    11.00000    0.10051    0.13550 =
         0.06937   -0.02097    0.01823    0.01610
AFIX  43
H44   2    0.800641    0.166745    0.377316    11.00000   -1.20000
AFIX   0
B1    3    0.633226    0.255190    0.426622    11.00000    0.05747    0.05167 =
         0.04921    0.00074    0.00487   -0.00123

PART 1
O3    5    0.686211    0.806868    0.364799    21.00000    0.07195    0.09733 =
         0.09759   -0.01333    0.01257   -0.00543
C45   1    0.727392    0.758897    0.327104    21.00000    0.08172    0.09900 =
         0.09758   -0.01529    0.00987   -0.00440
AFIX  23
H45A  2    0.703478    0.794732    0.300314    21.00000   -1.20000
H45B  2    0.696332    0.692835    0.324671    21.00000   -1.20000
AFIX   0
C46   1    0.854325    0.754971    0.332371    21.00000    0.07939    0.12293 =
         0.12728   -0.02394    0.01341   -0.00685
AFIX  23
H46A  2    0.888136    0.784204    0.306934    21.00000   -1.20000
H46B  2    0.880713    0.687564    0.335553    21.00000   -1.20000
AFIX   0
C47   1    0.885060    0.812493    0.373508    21.00000    0.07939    0.12293 =
         0.12728   -0.02394    0.01341   -0.00685
AFIX  23
H47A  2    0.927190    0.771285    0.395095    21.00000   -1.20000
H47B  2    0.933207    0.867845    0.366626    21.00000   -1.20000
AFIX   0
C48   1    0.780944    0.847098    0.391453    21.00000    0.08172    0.09900 =
         0.09758   -0.01529    0.00987   -0.00440
AFIX  23
H48A  2    0.777642    0.825863    0.422039    21.00000   -1.20000
H48B  2    0.778228    0.918374    0.390696    21.00000   -1.20000
AFIX   0

SAME 0.02 0.04 O3 > C48
PART 0
PART 2
O3A   5    0.679533    0.804305    0.362156   -21.00000    0.07195    0.09733 =
         0.09759   -0.01333    0.01257   -0.00543
C45A  1    0.741653    0.776225    0.324856   -21.00000    0.08172    0.09900 =
         0.09758   -0.01529    0.00987   -0.00440
AFIX  23
H45C  2    0.727370    0.822371    0.300627   -21.00000   -1.20000
H45D  2    0.718501    0.711150    0.314644   -21.00000   -1.20000
AFIX   0
C46A  1    0.864526    0.776716    0.340040   -21.00000    0.07939    0.12293 =
         0.12728   -0.02394    0.01341   -0.00685
AFIX  23
H46C  2    0.886136    0.718483    0.357141   -21.00000   -1.20000
H46D  2    0.913908    0.783760    0.315559   -21.00000   -1.20000
AFIX   0
C47A  1    0.864137    0.865966    0.368003   -21.00000    0.07939    0.12293 =
         0.12728   -0.02394    0.01341   -0.00685
AFIX  23
H47C  2    0.919181    0.859302    0.393235   -21.00000   -1.20000
H47D  2    0.884595    0.923125    0.350965   -21.00000   -1.20000
AFIX   0
C48A  1    0.749649    0.876992    0.382986   -21.00000    0.08172    0.09900 =
         0.09758   -0.01529    0.00987   -0.00440
AFIX  23
H48C  2    0.750899    0.869490    0.414984   -21.00000   -1.20000
H48D  2    0.720047    0.941844    0.375330   -21.00000   -1.20000
AFIX   0

PART 0
PART 3
O1    5    0.125672    0.760065    0.298245    31.00000    0.06912    0.18440 =
         0.06830   -0.02506   -0.00978    0.00527
O2    5    0.261964    0.724606    0.259021    31.00000    0.06912    0.18440 =
         0.06830   -0.02506   -0.00978    0.00527
N1    4    0.226354    0.749629    0.293776    31.00000    0.07027    0.06913 =
         0.05827    0.00661   -0.00506    0.00105
PART 0
PART 4
O1A   5    0.214715    0.756509    0.303116   -31.00000    0.06912    0.18440 =
         0.06830   -0.02506   -0.00978    0.00527
O2A   5    0.319892    0.715879    0.252217   -31.00000    0.06912    0.18440 =
         0.06830   -0.02506   -0.00978    0.00527
N1A   4    0.214144    0.729927    0.261711   -31.00000    0.07027    0.06913 =
         0.05827    0.00661   -0.00506    0.00105
HKLF 4


REM  shelxt in P 1 21/n 1
REM wR2 = 0.1435, GooF = S = 0.931, Restrained GooF = 0.930 for all data
REM R1 = 0.0602 for 5433 Fo > 4sig(Fo) and 0.1073 for all 9694 data
REM 526 parameters refined using 490 restraints

END

WGHT      0.0481      0.0000

REM Highest difference peak  0.449,  deepest hole -0.580,  1-sigma level  0.070
Q1    1   0.3405  0.6647  0.3476  11.00000  0.05    0.43
Q2    1   0.0421  1.0552  0.3864  11.00000  0.05    0.33
Q3    1   0.1352  0.7649  0.2742  11.00000  0.05    0.33
Q4    1   0.2262  0.7906  0.2506  11.00000  0.05    0.33
Q5    1   0.0787  0.7744  0.3461  11.00000  0.05    0.32
;
_shelx_res_checksum   74321

_shelx_hkl_file
;
  17  -1  -6    0.00    5.42
  16   0  -5   -0.00    4.38
  16   0  -6    0.28    3.66
 -16   0   7    1.01    3.77
  16   0  -7    0.78    2.98
 -16   0   8    3.85    5.33
 -16   0   9   -0.00    5.01
  16   0  -9    1.48    4.54
 -16   0  10    9.89    7.04
  16   0 -10   -0.00    4.76
 -16   0  11    4.05    5.66
  16   0 -11   -0.00    4.43
 -16   0  12    0.00    5.04
  16   0 -12   13.10    6.92
 -16   0  13   -0.00    3.39
  16   0 -13    0.21    4.45
 -16   0  14    3.76    6.13
 -16   0  15    0.02    4.87
  16  -1  -1    0.22    3.05
  16  -1  -2    1.85    4.66
  16  -1  -3    1.47    4.60
  16  -1  -3    0.21    4.65
  16  -1  -4   -0.00    4.28
  16  -1  -4   -0.00    4.08
  16  -1  -5    2.03    5.24
  16  -1  -5   -0.00    4.63
 -16   1   6    6.43    6.20
  16  -1  -6    7.91    5.89
  16  -1  -6   -0.00    3.87
 -16   1   7    1.34    3.47
  16  -1  -7    2.15    4.66
  16  -1  -7    0.19    4.10
 -16   1   8    2.39    4.83
  16  -1  -8    0.00    4.14
  16  -1  -8    0.00    5.31
 -16   1   9   -0.00    4.71
  16  -1  -9    3.02    5.60
  16  -1  -9    0.00    6.02
 -16   1  10    2.11    4.46
  16  -1 -10   -0.00    3.84
  16  -1 -10   -0.00    4.61
  16   1 -10   -0.00    3.49
 -16   1  11    0.00    3.66
  16  -1 -11   -0.00    4.38
  16  -1 -11    0.34    6.25
  16   1 -11   -0.00    3.94
 -16   1  12    4.59    5.32
  16  -1 -12    0.00    4.73
  16  -1 -12    4.98    6.02
  16   1 -12    5.14    5.34
 -16  -1  12    2.57    5.15
 -16   1  13   -0.00    5.51
  16  -1 -13    1.93    4.04
 -16  -1  13    6.38    6.80
 -16   1  14    1.22    5.81
 -16  -1  14    5.24    5.81
 -16  -1  15    3.11    5.60
 -16  -1  16    2.97    5.30
  16  -2  -1   -0.00    3.21
  16  -2  -1    1.63    5.57
  16  -2  -2    2.13    4.31
  16  -2  -2    3.92    5.46
  16  -2  -3   -0.00    3.88
  16  -2  -3   -0.00    5.59
  16  -2  -4    0.00    4.21
  16  -2  -4    3.80    5.48
  16  -2  -5   -0.00    3.98
  16  -2  -5    0.57    4.40
  16  -2  -6    8.60    5.77
  16  -2  -6    4.38    6.42
 -16   2   7   -0.00    4.56
  16  -2  -7   -0.00    3.78
  16  -2  -7    4.15    6.28
 -16   2   8   -0.00    4.64
  16  -2  -8    5.39    5.29
  16  -2  -8   -0.00    4.98
 -16   2   9   -0.00    4.66
  16  -2  -9    3.61    5.02
  16  -2  -9    5.17    6.69
 -16   2  10   -0.00    3.98
  16  -2 -10    1.40    4.48
  16  -2 -10   11.84    7.09
 -16   2  11    2.34    5.08
  16  -2 -11    4.06    5.53
  16  -2 -11    3.66    6.62
 -16   2  12   -0.00    4.13
  16  -2 -12   -0.00    7.14
  16  -2 -13    3.12    8.01
  16  -2 -14    1.45    5.03
  16  -2 -15    6.07    6.59
  16  -2 -16    5.68    6.62
  16  -3  -1    5.30    5.48
  16  -3  -1    0.00    5.48
  16  -3  -2    1.94    4.48
  16  -3  -2    2.99    6.39
  16  -3  -3    3.82    4.74
  16  -3  -3    4.28    5.99
  16  -3  -4    3.92    5.37
  16  -3  -4   -0.00    6.44
  16  -3  -5    0.54    4.90
  16  -3  -5    5.97    5.92
  16  -3  -6    0.00    4.67
  16  -3  -6    2.18    5.15
  16  -3  -7    5.42    5.14
  16  -3  -7    0.73    4.19
 -16   3   8    1.05    5.12
  16  -3  -8    0.07    4.54
  16  -3  -8    0.03    6.40
 -16   3   9    3.06    5.21
  16  -3  -9   -0.00    4.59
  16  -3 -10    2.38    5.53
  16  -3 -11    4.03    5.84
  16  -3 -12    1.18    5.53
  16  -3 -13    0.00    4.90
  16  -3 -14   -0.00    6.68
  16  -3 -15   -0.00    5.70
  16  -4  -1    8.02    5.94
  16  -4  -1    1.13    5.05
  16  -4  -2    3.97    4.89
  16  -4  -2    1.29    5.05
  16  -4  -3   -0.00    4.47
  16  -4  -3    0.00    5.64
  16  -4  -4    2.23    4.53
  16  -4  -5    3.22    6.32
  16  -4  -6    5.47    5.61
  16  -4  -7    3.73    6.11
  16  -4  -8   -0.00    4.59
  16  -4  -9    2.33    5.40
  16  -4 -10    3.00    5.71
  16  -4 -11    1.73    5.56
  16  -4 -12    1.70    6.33
  16  -5  -2   19.82    8.97
  16  -5  -3    3.10    5.92
  16  -5  -4    2.17    5.93
  16  -5  -5    0.00    4.45
  16  -5  -6    4.41    5.28
  16  -5  -7    5.19    7.65
  15   0  -1   -0.00    3.33
  15   0  -1   -0.00    4.69
  15   0  -2   -0.00    2.73
  15   0  -2    1.39    4.49
  15   0  -3   17.82    7.48
  15   0  -3    8.82    6.80
 -15   0   4   -0.00    4.38
  15   0  -4    1.09    4.60
  15   0  -4   -0.00    4.40
 -15   0   5    6.82    6.45
  15   0  -5    6.92    6.55
  15   0  -5   -0.00    4.75
 -15   0   6   -0.00    5.10
  15   0  -6   -0.00    3.92
  15   0  -6   -0.00    5.01
 -15   0   7   -0.00    4.65
  15   0  -7    0.86    4.24
  15   0  -7    0.00    5.28
 -15   0   8    1.19    5.65
  15   0  -8    4.60    5.61
  15   0  -8    0.00    4.29
 -15   0   9   22.60    8.65
  15   0  -9   43.91   11.80
  15   0  -9   15.66    7.88
 -15   0  10    0.04    4.30
  15   0 -10    2.74    4.01
  15   0 -10   -0.00    5.01
 -15   0  11    2.23    4.86
  15   0 -11    0.30    3.43
  15   0 -11   -0.00    3.99
 -15   0  12    1.67    4.69
  15   0 -12   -0.00    5.89
 -15   0  13    6.20    6.11
  15   0 -13    5.11    5.29
 -15   0  14   -0.00    4.77
  15   0 -14   -0.00    5.50
 -15   0  15   -0.00    4.57
  15   0 -15   19.02    9.35
 -15   0  16    0.45    3.31
  15   0 -16   -0.00    5.08
 -15   0  17    1.04    4.21
  15   0 -17   -0.00    5.11
 -15   0  18    1.11    4.14
  15   0 -18   -0.00    5.28
 -15   0  19   12.14    7.45
  15   0 -19   17.28   10.28
  15   0 -20   14.79    8.42
  15   0 -21    0.00    5.29
  15   0 -22   -0.00    6.09
  15   0 -23    1.21    5.28
  15  -1  -1   19.92    7.43
  15  -1  -1   13.08    6.76
  15   1  -1    2.43    5.85
  15  -1  -2    1.85    4.54
  15  -1  -2    0.66    4.33
  15   1  -2    2.91    5.48
  15  -1  -3   13.72    6.83
  15  -1  -3    0.35    4.76
  15   1  -3    6.17    5.83
  15  -1  -4   -0.00    3.86
  15  -1  -4    4.53    6.01
  15   1  -4   -0.00    3.56
 -15   1   5    6.56    6.34
  15  -1  -5   18.07    7.74
  15  -1  -5    5.56    7.26
  15   1  -5   16.65    7.86
  15   1  -5    8.87    7.02
 -15   1   6    5.35    6.00
  15  -1  -6   -0.00    3.70
  15  -1  -6   -0.00    5.19
  15   1  -6    3.48    4.50
  15   1  -6   -0.00    4.43
 -15  -1   6    2.60    4.27
 -15   1   7   10.27    6.65
  15  -1  -7   30.70    9.40
  15  -1  -7    4.16    5.50
  15   1  -7   22.92    8.17
  15   1  -7    8.03    6.16
 -15  -1   7    6.62    5.67
 -15   1   8   -0.00    4.35
  15  -1  -8    0.98    4.98
  15  -1  -8   -0.00    5.45
  15   1  -8   -0.00    3.76
  15   1  -8    1.07    4.23
 -15  -1   8    0.96    3.38
 -15   1   9    1.83    4.83
  15  -1  -9    9.94    6.63
  15  -1  -9    3.17    4.49
  15   1  -9    4.15    5.46
  15   1  -9    5.08    6.94
 -15  -1   9   -0.00    4.99
 -15   1  10    8.84    6.59
  15  -1 -10   -0.00    4.53
  15  -1 -10   -0.00    5.59
  15   1 -10    4.06    5.09
  15   1 -10   -0.00    4.41
 -15  -1  10   -0.00    3.81
 -15   1  11    7.56    6.95
  15  -1 -11   11.40    7.03
  15  -1 -11   14.06    7.63
  15   1 -11    6.92    6.13
 -15  -1  11    6.83    6.23
 -15   1  12    3.84    6.05
  15  -1 -12    0.23    4.20
  15  -1 -12    8.32    7.05
  15   1 -12    7.40    5.78
 -15  -1  12    7.68    6.54
 -15   1  13   -0.00    5.49
  15  -1 -13    4.49    5.85
  15   1 -13    2.12    4.91
 -15  -1  13    0.00    4.65
 -15   1  14   -0.00    6.02
  15  -1 -14    3.22    5.35
  15   1 -14    1.53    5.07
 -15  -1  14    1.98    5.06
 -15   1  15    0.70    5.62
  15  -1 -15    5.31    6.37
  15   1 -15   14.20    8.09
 -15  -1  15    5.40    6.12
 -15   1  16    0.22    3.84
  15  -1 -16    1.59    5.69
  15   1 -16   -0.00    4.97
 -15  -1  16    1.29    4.41
 -15   1  17    9.31    6.93
  15  -1 -17    5.74    6.22
  15   1 -17    7.63    6.80
 -15  -1  17    3.82    4.54
 -15   1  18   -0.00    4.45
  15  -1 -18    6.80    6.91
  15   1 -18   -0.00    5.32
 -15  -1  18    3.63    5.57
  15  -1 -19   -0.00    4.87
  15   1 -19    0.00    5.57
 -15  -1  19   -0.00    4.54
  15  -1 -20    6.31    6.74
  15   1 -20    1.77    5.22
 -15  -1  20    1.35    6.04
  15  -1 -21    0.37    6.43
  15  -2  -1    3.34    4.13
  15  -2  -1   -0.00    5.54
  15   2  -1    0.28    4.76
  15  -2  -2   -0.00    4.18
  15  -2  -2   -0.00    4.83
  15   2  -2    0.11    4.08
  15  -2  -3    9.15    7.01
  15  -2  -3    0.00    5.87
  15   2  -3   32.14   10.06
  15  -2  -4    1.33    4.10
  15  -2  -4    1.26    5.22
  15   2  -4    8.02    5.52
  15  -2  -5   10.58    6.18
  15  -2  -5   -0.00    4.41
  15   2  -5    7.41    6.92
 -15   2   6   -0.00    5.90
  15  -2  -6   -0.00    3.21
  15  -2  -6   -0.00    5.79
  15   2  -6    2.71    4.97
 -15   2   7    1.99    5.08
  15  -2  -7    7.90    6.08
  15  -2  -7    4.78    5.93
  15   2  -7    7.66    5.55
 -15   2   8    5.19    5.59
  15  -2  -8    5.03    5.45
  15   2  -8    3.31    6.24
 -15   2   9    4.74    5.97
  15  -2  -9    4.17    5.43
  15  -2  -9   11.25    7.10
  15   2  -9    7.27    6.28
  15   2  -9    5.12    5.85
 -15   2  10    0.00    3.46
  15  -2 -10    7.11    6.15
  15  -2 -10   16.67    8.59
  15   2 -10    3.30    4.93
  15   2 -10    0.00    4.88
 -15   2  11   -0.00    4.96
  15  -2 -11   -0.00    4.89
  15  -2 -11   -0.00    5.87
  15   2 -11   -0.00    4.84
 -15  -2  11   -0.00    4.38
 -15   2  12    3.16    4.54
  15  -2 -12   -0.00    3.29
  15  -2 -12    4.76    5.85
  15   2 -12   -0.00    3.76
 -15  -2  12   -0.00    4.79
 -15   2  13    6.40    6.05
  15  -2 -13    4.20    4.56
  15  -2 -13   17.80    8.49
  15   2 -13    5.38    5.63
 -15  -2  13    3.14    4.85
 -15   2  14   -0.00    4.45
  15  -2 -14   10.78    7.75
  15   2 -14   10.39    7.34
 -15  -2  14    8.15    5.55
 -15   2  15   15.91    8.34
  15  -2 -15    7.38    7.03
  15   2 -15   16.50    8.24
 -15  -2  15    8.40    6.77
 -15   2  16    2.96    5.82
  15  -2 -16    0.00    4.90
  15   2 -16    5.57    6.95
 -15  -2  16    0.00    4.38
 -15   2  17    8.22    5.92
  15  -2 -17   -0.00    5.55
  15   2 -17    8.68    7.15
 -15  -2  17    1.58    4.77
  15  -2 -18   -0.00    4.61
 -15  -2  18    0.82    5.23
  15  -2 -19    4.17    5.72
 -15  -2  19    7.86    6.91
 -15  -2  20    0.08    4.47
 -15  -2  21   -0.00    3.77
  15  -3  -1    7.60    5.74
  15  -3  -1   23.35    9.10
  15   3  -1   22.33    8.42
  15  -3  -2    0.00    3.75
  15  -3  -2   -0.00    4.40
  15   3  -2    1.41    3.82
  15  -3  -3   -0.00    2.91
  15  -3  -3    0.00    4.04
  15   3  -3    0.00    5.01
  15  -3  -4   -0.00    5.04
  15   3  -4   -0.00    4.34
  15  -3  -5    9.71    6.53
  15  -3  -5    2.64    4.84
  15   3  -5    0.00    5.26
  15  -3  -6    0.00    5.57
  15  -3  -6   -0.00    4.78
  15   3  -6   -0.00    4.27
 -15   3   7    2.81    4.76
  15  -3  -7   10.79    6.81
  15  -3  -7   -0.00    5.49
  15   3  -7    4.87    5.78
 -15   3   8    1.91    4.77
  15  -3  -8    3.16    4.24
  15  -3  -8    8.35    8.11
  15   3  -8    2.09    4.48
 -15   3   9   -0.00    5.37
  15  -3  -9    1.57    4.34
  15  -3  -9    5.53    6.25
  15   3  -9   -0.00    4.72
 -15   3  10    7.75    5.54
  15  -3 -10    0.00    4.44
  15  -3 -10    5.45    6.74
  15   3 -10    3.86    5.20
 -15   3  11    9.99    7.60
  15  -3 -11   11.08    7.73
  15  -3 -11   18.76    9.09
  15   3 -11   19.79    7.70
 -15   3  12    4.52    5.98
  15  -3 -12   -0.00    4.55
  15  -3 -12   17.44    9.64
  15   3 -12    0.00    4.01
 -15   3  13   -0.00    5.05
  15  -3 -13    3.67    5.73
  15  -3 -13    4.80    6.66
  15   3 -13    0.00    4.04
 -15   3  14    0.00    3.65
  15  -3 -14   -0.00    4.09
  15  -3 -14   -0.00    6.36
  15   3 -14    2.35    4.77
 -15   3  15    3.10    6.09
  15  -3 -15   -0.00    4.22
  15  -3 -15   13.24    7.38
  15  -3 -16    0.84    5.51
 -15  -3  17    1.89    5.53
 -15  -3  18   -0.00    4.77
 -15  -3  19    4.21    5.68
 -15  -3  20    0.84    5.14
 -15  -3  21    0.00    5.85
  15  -4  -1   -1.37    4.02
  15  -4  -1   -0.00    6.27
  15   4  -1   -0.00    4.10
  15  -4  -2    2.98    4.60
  15  -4  -2    2.46    5.96
  15   4  -2   -0.00    4.26
  15  -4  -3    4.10    4.89
  15  -4  -3    3.63    5.03
  15   4  -3    0.00    4.36
  15  -4  -4    5.11    5.26
  15  -4  -4   16.06    8.72
  15   4  -4    3.58    4.54
  15  -4  -5    3.27    5.81
  15  -4  -5    4.14    5.51
  15   4  -5    6.35    6.03
  15  -4  -6   -0.00    4.44
  15  -4  -6    3.47    6.12
  15   4  -6   -0.00    4.51
 -15   4   7   13.19    7.54
  15  -4  -7    0.00    4.62
  15  -4  -7    8.30    7.12
  15   4  -7    0.78    5.10
 -15   4   8    3.65    5.03
  15  -4  -8    1.34    3.98
  15  -4  -8   -0.00    5.20
  15   4  -8    0.00    4.31
 -15   4   9   -0.00    5.48
  15  -4  -9   11.30    6.57
  15  -4  -9   -0.00    5.18
  15   4  -9    6.28    6.19
 -15   4  10    1.08    5.44
  15  -4 -10    0.00    5.92
  15   4 -10   -0.00    3.26
 -15   4  11   -0.00    4.99
  15  -4 -11   -0.00    4.31
  15  -4 -11    3.27    6.78
 -15   4  12   18.39    7.95
  15  -4 -12    3.31    5.72
  15  -4 -12    6.20    6.86
 -15   4  13    1.67    5.47
  15  -4 -13   11.66    7.45
  15  -4 -13   -0.00    5.27
  15  -5  -1    7.63    5.96
  15   5  -1    9.50    5.78
  15  -5  -2    4.09    5.62
  15  -5  -2   -0.00    6.07
  15   5  -2   -0.00    5.23
  15  -5  -3    4.84    4.71
  15  -5  -3   -0.00    4.22
  15   5  -3    1.77    4.63
  15  -5  -4    0.49    3.60
  15  -5  -4    0.12    6.55
  15   5  -4    3.30    5.37
  15  -5  -5    8.83    7.56
  15  -5  -6   16.93    8.13
  15  -5  -6   -0.00    5.59
  15  -5  -7    6.54    6.04
  15  -5  -7    4.92    6.36
 -15   5   8   -0.00    5.18
  15  -5  -8   10.53    6.90
  15  -5  -8    2.50    6.21
 -15   5   9   -0.00    4.86
  15  -5  -9    0.00    4.35
  15  -5  -9    2.49    5.25
 -15   5  10    8.12    6.32
  15  -5 -10    2.83    4.48
 -15   5  11   15.64    8.48
  15  -6  -1    5.60    6.26
  15  -6  -2    9.11    6.26
  15  -6  -3    8.55    5.87
  15  -6  -3   15.96    9.08
  15  -6  -4   14.17    7.32
  15  -6  -4    3.50    5.69
  15  -6  -5    8.66    6.74
  14   0  -1    1.37    3.98
  14   0  -1    0.00    6.14
  14   0  -2   34.83    9.88
  14   0  -2   31.88   10.17
 -14   0   3    3.73    4.86
  14   0  -3   -0.00    4.19
  14   0  -3   -0.00    4.60
 -14   0   4   23.83    8.94
  14   0  -4   37.39   10.24
 -14   0   5    2.21    4.16
  14   0  -5   -0.00    4.72
 -14   0   6   12.17    6.93
  14   0  -6    8.94    5.67
  14   0  -6   11.20    7.59
 -14   0   7   -0.00    3.72
  14   0  -7    2.90    4.81
  14   0  -7    5.51    6.80
 -14   0   8    4.79    4.63
  14   0  -8    1.18    3.64
  14   0  -8   10.09    7.52
 -14   0   9   -0.00    4.86
  14   0  -9    3.93    4.18
  14   0  -9    0.00    4.37
 -14   0  10    9.57    5.77
  14   0 -10   -0.00    5.27
 -14   0  11    4.43    5.53
  14   0 -11   -0.00    4.84
 -14   0  12    0.00    4.92
  14   0 -12    0.53    4.54
 -14   0  13    7.97    6.05
  14   0 -13    5.95    6.00
 -14   0  14   12.00    6.62
  14   0 -14   13.58    8.19
 -14   0  15    0.00    4.47
  14   0 -15   -0.00    6.03
 -14   0  16    6.17    6.11
  14   0 -16    0.00    5.01
 -14   0  17    0.49    5.06
  14   0 -17    0.10    5.21
 -14   0  18    7.04    6.19
  14   0 -18    8.12    6.87
 -14   0  19   -0.00    4.01
  14   0 -19   -0.00    4.18
 -14   0  20    4.79    5.65
  14   0 -20    0.28    6.14
 -14   0  21    7.67    6.55
  14   0 -21    1.68    5.96
 -14   0  22    1.34    5.03
  14   0 -22    3.55    6.57
 -14   0  23    1.71    6.27
  14   0 -23    0.00    5.78
  14   0 -24    9.02    8.54
  14  -1  -1    0.79    4.04
  14  -1  -1    5.84    5.23
  14   1  -1   -0.00    4.18
  14   1  -1    1.45    4.91
  14  -1  -2   -0.00    4.49
  14  -1  -2   -0.00    4.89
  14   1  -2    1.52    4.14
  14   1  -2    0.14    4.54
  14  -1  -3    0.00    4.18
  14  -1  -3    0.83    4.99
  14   1  -3   -0.00    4.20
  14   1  -3   -0.00    5.07
 -14  -1   3    2.74    4.17
 -14   1   4    5.79    5.24
  14  -1  -4    7.47    5.78
  14  -1  -4   10.60    7.10
  14   1  -4   10.30    6.17
  14   1  -4    7.55    6.43
 -14  -1   4    6.19    5.20
 -14   1   5    3.26    5.04
  14  -1  -5   -0.00    4.03
  14  -1  -5   -0.00    5.39
  14   1  -5   -0.00    3.73
  14   1  -5   -0.00    5.91
 -14  -1   5   -0.00    3.84
 -14   1   6    9.15    6.39
  14  -1  -6   16.87    8.18
  14  -1  -6   23.43    9.19
  14   1  -6   19.99    7.86
  14   1  -6   10.53    6.99
 -14  -1   6   17.35    7.71
 -14   1   7    1.79    3.39
  14  -1  -7    4.17    4.99
  14  -1  -7    0.75    3.77
  14   1  -7    4.71    5.12
  14   1  -7   -0.00    4.68
 -14  -1   7    2.14    3.99
 -14   1   8    0.55    4.41
  14  -1  -8    0.09    4.00
  14  -1  -8   11.25    7.58
  14   1  -8    0.93    4.47
  14   1  -8    0.00    4.24
 -14  -1   8    4.31    5.11
 -14   1   9   -0.00    4.48
  14  -1  -9    3.97    4.52
  14  -1  -9    3.90    5.11
  14   1  -9    3.03    4.98
 -14  -1   9   -0.00    4.12
 -14   1  10    0.00    4.74
  14  -1 -10   15.15    6.76
  14  -1 -10    5.10    6.43
  14   1 -10   28.57    9.58
 -14  -1  10    0.36    4.70
 -14   1  11   -0.00    3.31
  14  -1 -11    0.11    4.37
  14   1 -11    0.74    3.56
 -14  -1  11    0.74    3.69
 -14   1  12   19.51    8.09
  14  -1 -12   -0.00    5.33
  14   1 -12    6.05    5.96
 -14  -1  12   -0.00    3.20
 -14   1  13   -0.00    4.83
  14  -1 -13   -0.00    4.35
  14   1 -13   -0.00    5.34
 -14  -1  13   -0.00    4.52
 -14   1  14   16.37    7.28
  14  -1 -14   13.92    7.93
  14   1 -14    4.40    5.83
 -14  -1  14    1.60    3.73
 -14   1  15    0.35    4.44
  14  -1 -15    2.38    5.37
  14   1 -15   15.13    8.27
 -14  -1  15    0.00    3.68
 -14   1  16    1.04    4.17
  14  -1 -16    6.45    6.33
  14   1 -16    4.78    6.28
 -14  -1  16    0.67    5.41
 -14   1  17    3.44    4.39
  14  -1 -17   -0.00    5.71
  14   1 -17    1.28    6.03
 -14  -1  17    0.00    5.04
 -14   1  18    9.40    6.70
  14  -1 -18    2.64    5.48
  14   1 -18   -0.00    4.69
 -14   1  19    2.40    5.29
  14  -1 -19    2.41    5.83
  14   1 -19    0.47    5.39
 -14  -1  19   -0.00    4.42
 -14   1  20    8.80    8.18
  14  -1 -20    7.60    5.83
  14   1 -20    3.40    5.63
 -14  -1  20   12.92    7.43
 -14   1  21    6.05    7.03
  14  -1 -21    3.26    6.22
  14   1 -21    7.50    8.00
 -14  -1  21   -0.00    4.39
 -14   1  22   -0.00    5.16
  14  -1 -22    0.00    7.11
  14   1 -22    3.34    5.65
 -14  -1  22    2.73    6.49
  14   1 -23    0.00    5.33
 -14  -1  23    1.85    5.20
  14   1 -24    1.88    5.90
  14   1 -25    0.00    4.44
  14   1 -26    2.47    6.15
  14  -2  -1    2.42    4.16
  14  -2  -1    0.12    4.87
  14   2  -1   -0.00    4.49
  14  -2  -2   28.17    8.82
  14  -2  -2    7.00    6.37
  14   2  -2    8.31    6.39
  14  -2  -3    0.00    4.12
  14  -2  -3   -0.00    4.43
  14   2  -3    2.01    4.34
  14  -2  -4   15.01    7.17
  14  -2  -4   10.56    6.76
  14   2  -4   23.80    9.03
 -14   2   5    0.00    4.70
  14  -2  -5   -0.00    3.88
  14  -2  -5    1.94    5.60
  14   2  -5   13.72    6.32
  14   2  -5   -0.00    4.56
 -14  -2   5    6.59    5.12
 -14   2   6    6.42    6.16
  14  -2  -6    7.48    5.93
  14  -2  -6    0.00    5.35
  14   2  -6    5.66    5.05
  14   2  -6    9.27    6.43
 -14  -2   6    5.09    5.15
 -14   2   7    5.49    5.36
  14  -2  -7    1.66    4.36
  14   2  -7    2.63    5.12
  14   2  -7    5.46    5.40
 -14  -2   7   -0.00    4.15
 -14   2   8   19.08    8.38
  14  -2  -8    9.21    5.87
  14  -2  -8    0.00    4.54
  14   2  -8   10.59    6.04
  14   2  -8    0.00    4.53
 -14  -2   8    9.04    6.58
 -14   2   9    6.73    5.49
  14  -2  -9    3.07    4.45
  14  -2  -9   -0.00    3.77
  14   2  -9    5.44    6.30
 -14  -2   9   11.04    6.10
 -14   2  10    2.77    5.31
  14  -2 -10    4.62    5.57
  14  -2 -10    0.00    5.05
  14   2 -10    0.01    2.77
 -14  -2  10   -0.00    3.53
 -14   2  11   -0.00    4.37
  14  -2 -11    0.17    3.49
  14  -2 -11   -0.00    4.54
  14   2 -11   -0.00    4.23
 -14  -2  11    4.40    5.33
 -14   2  12   21.12    8.27
  14  -2 -12    7.09    7.05
  14   2 -12    9.59    6.67
 -14  -2  12    7.92    5.53
 -14   2  13   10.16    6.94
  14  -2 -13    1.71    5.39
  14   2 -13    3.37    5.29
 -14  -2  13    2.09    4.32
 -14   2  14    0.00    5.35
  14   2 -14   11.70    6.59
 -14  -2  14   18.85    8.94
 -14   2  15   -0.00    5.19
  14  -2 -15   -0.00    5.64
  14   2 -15    6.47    5.84
 -14  -2  15    2.52    4.63
 -14   2  16   -0.00    3.86
  14  -2 -16    3.33    5.63
  14   2 -16    3.69    5.62
 -14  -2  16    1.76    5.53
 -14   2  17    0.48    4.70
  14  -2 -17    6.67    6.18
  14   2 -17    5.52    6.29
 -14  -2  17    1.39    4.37
 -14   2  18    6.03    6.34
  14  -2 -18    0.00    6.17
  14   2 -18    6.22    5.79
 -14  -2  18    7.50    5.81
 -14   2  19   -0.00    5.06
  14  -2 -19    8.75    7.65
  14   2 -19    0.00    4.30
 -14  -2  19   -0.00    4.68
 -14   2  20    0.00    5.02
  14  -2 -20    3.06    5.90
  14   2 -20    2.72    6.81
 -14  -2  20   -0.00    4.62
 -14   2  21   -0.00    4.96
  14   2 -21    4.88    6.15
 -14  -2  21    0.29    4.92
 -14  -2  22    8.04    6.31
  14   2 -23    0.42    5.28
 -14  -2  23   -0.00    4.52
  14   2 -24   13.01    8.23
 -14  -2  24    4.79    5.73
  14   2 -25    1.75    6.46
  14   2 -26    0.00    5.98
  14  -3  -1    3.34    4.05
  14  -3  -1    3.65    6.42
  14   3  -1   -0.00    4.79
  14  -3  -2    0.29    3.29
  14  -3  -2   13.45    7.64
  14   3  -2    0.58    3.90
  14  -3  -3   -0.00    4.27
  14   3  -3    1.15    4.41
  14  -3  -4    1.43    4.23
  14  -3  -4    1.48    4.80
  14   3  -4   -0.00    4.85
 -14   3   5   -0.00    4.50
  14  -3  -5    0.00    3.47
  14  -3  -5   14.05    7.58
  14   3  -5    1.03    3.85
 -14   3   6   31.98    9.83
  14  -3  -6   22.35    8.39
  14  -3  -6    6.32    6.66
  14   3  -6   25.32    9.06
 -14   3   7    5.81    6.57
  14  -3  -7    5.77    5.95
  14  -3  -7   -0.00    3.68
  14   3  -7    0.06    3.46
 -14   3   8   -0.00    4.28
  14  -3  -8   -0.00    4.50
  14  -3  -8    5.25    5.67
  14   3  -8    0.00    3.87
 -14   3   9   -0.00    3.28
  14  -3  -9    2.01    4.29
  14   3  -9   -0.00    4.11
 -14   3  10    9.41    7.02
  14  -3 -10   22.75    8.55
  14  -3 -10   12.31    8.26
  14   3 -10   10.66    7.20
 -14   3  11    9.17    8.17
  14  -3 -11    5.96    5.74
  14  -3 -11    1.06    4.81
  14   3 -11   14.00    7.61
 -14  -3  11    7.85    5.72
 -14   3  12    1.14    4.36
  14  -3 -12   -0.00    3.80
  14  -3 -12    1.12    7.06
  14   3 -12    0.30    4.42
 -14  -3  12   -0.00    3.29
 -14   3  13   -0.00    4.89
  14  -3 -13    0.36    3.92
  14  -3 -13   -0.00    5.67
  14   3 -13    4.91    6.45
 -14  -3  13    7.82    5.80
 -14   3  14    0.00    5.66
  14  -3 -14   -0.00    5.43
  14   3 -14    7.23    7.01
 -14  -3  14    4.93    5.39
 -14   3  15    0.00    4.56
  14  -3 -15    1.84    6.10
  14   3 -15   -0.00    4.74
 -14  -3  15    0.42    4.42
 -14   3  16    6.96    6.90
  14  -3 -16    0.00    6.17
  14   3 -16   20.16    8.75
 -14  -3  16    9.12    7.13
 -14   3  17   -0.00    4.04
  14  -3 -17   -0.00    5.08
  14   3 -17    5.51    7.03
 -14  -3  17   -0.00    4.41
 -14   3  18    2.07    5.23
  14  -3 -18   -0.00    6.28
  14   3 -18    1.44    5.85
 -14  -3  18   -0.00    5.52
 -14   3  19    0.00    5.16
  14   3 -19   -0.00    4.79
 -14  -3  19    3.56    6.16
 -14   3  20    5.46    6.77
  14   3 -20    0.00    5.05
 -14  -3  20   16.07    8.19
  14   3 -21    0.92    4.82
 -14  -3  21    1.42    3.97
  14   3 -22    3.71    5.44
 -14  -3  22    2.67    5.16
  14   3 -23   -0.00    4.50
 -14  -3  23    4.84    5.85
 -14  -3  24   -0.00    5.99
  14  -4  -1    2.52    4.46
  14  -4  -1    5.42    5.75
  14   4  -1    2.79    5.26
  14  -4  -2    2.88    5.45
  14  -4  -2    3.35    5.72
  14   4  -2    0.00    3.18
  14  -4  -3    3.68    3.99
  14  -4  -3   -0.00    5.85
  14   4  -3    5.41    5.29
  14  -4  -4    9.27    6.39
  14  -4  -4    9.85    6.41
  14   4  -4   -0.00    3.61
  14  -4  -5    0.00    4.26
  14  -4  -5   -0.00    4.26
  14   4  -5    2.34    4.03
 -14   4   6    7.12    6.00
  14  -4  -6    2.93    5.20
  14  -4  -6    0.00    4.53
  14   4  -6    0.00    3.42
 -14   4   7    5.69    5.63
  14  -4  -7   10.09    6.04
  14  -4  -7    0.00    3.49
  14   4  -7    0.98    3.68
 -14   4   8   13.45    6.91
  14  -4  -8    3.18    5.29
  14  -4  -8    3.66    5.21
  14   4  -8    2.58    4.83
 -14   4   9    5.25    7.20
  14  -4  -9   22.71    8.51
  14  -4  -9    7.13    6.94
  14   4  -9    0.46    4.20
 -14   4  10   11.21    7.33
  14  -4 -10    4.76    5.39
  14  -4 -10    7.10    6.30
  14   4 -10   13.70    6.88
 -14   4  11   -0.00    6.07
  14  -4 -11   -0.00    3.67
  14   4 -11    0.91    3.58
 -14   4  12   24.04    9.53
  14  -4 -12   22.38    8.72
  14  -4 -12   16.45    8.27
  14   4 -12   10.60    7.36
 -14   4  13   11.43    7.46
  14  -4 -13   29.98    9.37
  14  -4 -13   -0.00    6.20
  14   4 -13    7.36    6.13
 -14   4  14   10.27    7.43
  14  -4 -14   17.46    8.47
  14  -4 -14   20.35   10.06
  14   4 -14    8.31    6.90
 -14   4  15   -0.00    5.12
  14  -4 -15    4.59    6.44
  14   4 -15    0.00    5.23
 -14   4  16    3.15    4.23
 -14   4  17    0.04    5.71
  14   4 -17    2.30    4.24
 -14  -4  17    0.21    4.38
 -14   4  18    1.27    4.42
  14   4 -18    0.00    5.44
 -14  -4  18    1.87    4.89
  14   4 -19    1.29    4.98
 -14  -4  19    3.35    4.86
  14   4 -20   -0.00    4.93
 -14  -4  20    0.00    4.07
  14   4 -21    2.97    5.13
 -14  -4  21   -0.00    3.93
 -14  -4  23   -0.00    4.82
 -14  -4  24    3.75    5.54
  14  -5  -1   19.10    8.29
  14  -5  -1    2.77    5.73
  14   5  -1    4.94    5.45
  14  -5  -2    0.07    3.86
  14  -5  -2   -0.00    5.31
  14   5  -2   -0.00    3.98
  14  -5  -3   -0.00    2.92
  14  -5  -3    1.18    4.83
  14   5  -3    3.95    4.84
  14  -5  -4   -0.00    6.00
  14   5  -4   -0.00    4.72
  14  -5  -5   14.77    6.96
  14  -5  -5   10.81    7.75
  14   5  -5    9.80    6.34
  14  -5  -6    0.96    4.38
  14  -5  -6   20.30    8.34
  14   5  -6    1.18    4.99
 -14   5   7   -0.00    4.37
  14  -5  -7    1.75    4.61
  14  -5  -7    0.00    5.54
  14   5  -7    2.48    4.51
 -14   5   8   14.15    6.74
  14  -5  -8    5.41    5.78
  14  -5  -8   -0.00    5.11
  14   5  -8    3.57    5.06
 -14   5   9    5.31    5.45
  14  -5  -9   24.94    8.39
  14  -5  -9    8.83    6.48
  14   5  -9    6.13    6.12
 -14   5  10   22.57    9.23
  14  -5 -10   30.78   10.20
  14  -5 -10    8.38    7.36
  14   5 -10   18.67    6.87
 -14   5  11   -0.00    4.15
  14  -5 -11   10.66    6.68
  14  -5 -11    0.92    4.96
  14   5 -11    0.00    3.90
 -14   5  12    9.53    6.51
  14  -5 -12   19.51    8.55
  14   5 -12   12.75    6.65
 -14   5  13    3.88    5.33
  14  -5 -13   -0.00    3.33
  14   5 -13   -0.00    4.68
 -14   5  14    3.28    4.78
  14  -5 -14    1.59    4.68
  14   5 -14    1.55    3.38
 -14   5  15   -0.00    5.31
  14  -5 -15    9.82    5.89
  14   5 -15   -0.00    4.45
 -14   5  16    9.05    6.45
  14  -5 -16    8.25    5.83
  14   5 -16    6.37    6.42
 -14   5  17   -0.00    4.67
  14   5 -17   -0.00    4.81
  14   5 -18    4.99    4.83
 -14  -5  24    4.90    5.69
  14  -6  -1   10.57    6.31
  14   6  -1    0.00    3.91
  14  -6  -2    2.00    4.31
  14  -6  -2    0.11    4.90
  14   6  -2    0.61    2.84
  14  -6  -3    4.97    5.05
  14  -6  -3    2.63    6.50
  14   6  -3    0.00    3.74
  14  -6  -4   18.38    7.89
  14  -6  -4   21.46    9.28
  14   6  -4    6.84    5.12
  14  -6  -5    0.68    6.05
  14   6  -5   -0.00    4.13
  14  -6  -6    1.37    5.74
  14  -6  -6    3.83    7.31
  14   6  -6    2.94    4.21
  14  -6  -7    6.44    5.91
  14  -6  -7   10.92    7.47
  14   6  -7    3.94    6.09
 -14   6   8   -0.00    4.42
  14  -6  -8    6.90    6.27
  14   6  -8    0.00    4.48
 -14   6   9    5.53    6.32
  14  -6  -9    6.47    6.26
  14   6  -9    2.40    4.12
 -14   6  10   -0.00    4.69
  14  -6 -10    4.85    4.79
  14   6 -10   -0.00    5.11
 -14   6  11   -0.00    6.41
  14   6 -11   -0.00    4.49
 -14   6  12    1.60    5.50
  14  -6 -12    3.97    5.09
  14   6 -12    0.00    4.83
 -14   6  13   -0.00    5.66
  14  -6 -13   -0.00    4.98
  14   6 -13    5.07    4.97
 -14   6  14    5.92    5.30
  14  -6 -14   17.26    7.81
  14   6 -14   -0.00    4.28
 -14   6  15    1.53    5.04
  14  -7  -1   -0.00    4.13
  14   7  -1    4.85    5.36
  14  -7  -2    0.00    4.49
  14   7  -2    5.56    4.82
  14  -7  -3   -0.00    3.82
  14   7  -3   -0.00    3.76
  14  -7  -4    2.78    4.81
  14   7  -4    5.18    4.13
  14  -7  -5   25.89    8.56
  14   7  -5    1.90    3.56
  14   7  -6    2.30    3.92
  14  -7  -7   -0.00    4.43
  14   7  -7    0.63    3.15
  14  -7  -8    0.00    4.19
  14   7  -8    1.61    4.16
  14  -7  -9    0.00    4.04
  14   7  -9    2.91    4.33
 -14   7  10    0.00    7.19
  14  -7 -10    0.52    4.57
  14   7 -10    4.35    4.48
 -14   7  11   10.13    7.31
  14  -7 -11    7.04    6.13
  14   7 -11    4.86    5.14
 -14   7  12    1.38    5.22
  14  -8  -1    3.95    5.71
  14   8  -1   10.08    5.88
  14  -8  -2    1.81    4.18
  14   8  -2    7.75    5.19
  14  -8  -3   22.36    8.56
  14   8  -3    8.55    5.47
  14  -8  -4    5.88    5.57
  14   8  -4   -0.00    3.25
  14  -8  -5    5.87    5.14
  14   8  -5    1.69    4.02
  14  -8  -6   -0.00    4.21
  14   8  -6    1.30    3.66
  13   0  -1   46.27   11.55
  13   0  -1   49.81   12.51
 -13   0   2    1.12    3.94
  13   0  -2   -0.00    3.82
  13   0  -2    7.23    5.60
 -13   0   3    6.91    5.54
  13   0  -3   19.07    7.41
  13   0  -3   14.46    6.72
 -13   0   4   -0.00    2.78
  13   0  -4    0.80    3.42
  13   0  -4   -0.00    4.30
 -13   0   5   12.39    6.47
  13   0  -5   14.72    6.69
  13   0  -5    8.25    7.16
 -13   0   6   -0.00    4.41
  13   0  -6   -0.00    4.43
  13   0  -6   -0.00    4.16
 -13   0   7   12.27    7.09
  13   0  -7   15.55    7.17
  13   0  -7   20.56    8.03
 -13   0   8    0.35    3.72
  13   0  -8   -0.00    3.82
  13   0  -8    6.57    6.24
 -13   0   9    3.79    5.11
  13   0  -9    6.82    6.09
 -13   0  10    1.66    3.99
  13   0 -10   -0.00    5.41
 -13   0  11   24.96    9.18
 -13   0  12    2.35    3.72
  13   0 -12    3.38    4.76
 -13   0  13   13.65    7.70
  13   0 -13   18.83    8.39
 -13   0  14    0.00    4.53
  13   0 -14    0.24    3.37
 -13   0  15   -0.00    4.46
  13   0 -15   -0.00    4.38
 -13   0  16    4.91    5.61
  13   0 -16   -0.00    4.09
 -13   0  17   17.69    9.24
  13   0 -17   27.57   11.04
 -13   0  18    1.28    4.29
  13   0 -18   -0.00    6.72
 -13   0  19   -0.00    5.29
  13   0 -19   23.79   10.17
 -13   0  20    0.00    5.05
  13   0 -20   -0.00    5.48
 -13   0  21    4.90    4.97
  13   0 -21    1.78    7.34
 -13   0  22    2.54    5.50
  13   0 -22    1.81    5.11
 -13   0  23   17.07    8.08
  13   0 -23   11.03    7.95
 -13   0  24    1.05    5.02
  13   0 -24   -0.00    5.99
 -13   0  25    7.76    6.93
  13   0 -25   -0.00    5.11
 -13   0  26   -0.00    4.70
  13  -1  -1    4.43    4.86
  13  -1  -1    5.02    4.78
  13   1  -1   12.88    6.14
  13   1  -1    5.51    4.93
  13  -1  -2   12.78    6.38
  13  -1  -2   -0.00    4.72
  13   1  -2    6.87    4.97
  13   1  -2    0.00    3.87
 -13  -1   2   10.02    6.42
 -13   1   3    8.57    5.82
  13  -1  -3    0.51    4.02
  13  -1  -3   -0.00    3.93
  13   1  -3    7.15    5.88
  13   1  -3    7.44    5.66
 -13  -1   3    5.49    5.58
 -13   1   4    0.00    4.50
  13  -1  -4    0.00    3.39
  13  -1  -4   -0.00    5.17
  13   1  -4    1.90    3.80
  13   1  -4    3.19    4.65
 -13  -1   4   -0.00    2.62
 -13   1   5   61.72   14.13
  13  -1  -5   59.89   13.78
  13  -1  -5   61.51   14.59
  13   1  -5   63.15   13.68
  13   1  -5   44.37   12.92
 -13  -1   5   63.39   14.05
 -13   1   6    0.00    4.54
  13  -1  -6    0.00    3.87
  13  -1  -6   -0.00    4.85
  13   1  -6   -0.00    2.80
 -13  -1   6    5.86    5.32
 -13   1   7    5.39    5.55
  13  -1  -7    5.46    5.12
  13  -1  -7    3.28    5.88
  13   1  -7    0.00    4.35
  13   1  -7    0.97    3.63
 -13  -1   7    0.00    4.48
 -13   1   8   -0.00    4.30
  13  -1  -8    1.11    3.85
  13  -1  -8    1.35    5.94
  13   1  -8    2.39    4.85
 -13  -1   8    0.69    3.43
 -13   1   9   50.43   11.91
  13  -1  -9   22.10    8.65
  13  -1  -9   14.50    7.67
  13   1  -9   21.26    8.71
 -13  -1   9   13.72    7.26
 -13   1  10    6.37    5.43
  13  -1 -10    0.00    4.40
  13   1 -10    0.00    3.31
 -13  -1  10    1.54    4.05
 -13   1  11    4.60    5.92
  13  -1 -11    8.98    7.15
  13   1 -11    6.26    5.95
 -13  -1  11   15.66    6.73
 -13   1  12    0.12    4.85
  13  -1 -12   -0.00    5.70
 -13  -1  12   -0.00    3.49
 -13   1  13    1.89    5.26
  13  -1 -13    5.23    5.71
  13   1 -13    5.68    5.77
 -13  -1  13   -0.00    4.86
 -13   1  14   -0.00    4.45
  13  -1 -14   -0.09    3.97
  13   1 -14    0.00    4.91
 -13  -1  14   -0.00    3.31
 -13   1  15   24.66    9.39
  13  -1 -15   33.28   11.12
  13   1 -15    8.07    7.57
 -13  -1  15   27.86    9.77
 -13   1  16   -0.00    4.94
  13  -1 -16   -0.00    5.35
  13   1 -16   -0.00    5.10
 -13  -1  16    2.95    5.20
 -13   1  17   -0.00    4.45
  13  -1 -17    0.37    4.20
  13   1 -17   -0.00    4.17
 -13  -1  17    0.14    3.94
 -13   1  18   -0.00    4.96
  13  -1 -18    0.04    6.36
  13   1 -18    7.92    6.17
 -13  -1  18    3.02    5.92
 -13   1  19    8.98    6.52
  13  -1 -19    8.38    6.79
  13   1 -19    1.42    6.19
 -13  -1  19    6.72    5.75
 -13   1  20   -0.00    3.58
  13  -1 -20    4.23    5.93
  13   1 -20    1.16    5.26
 -13  -1  20   -0.00    4.97
 -13   1  21   11.83    7.66
  13  -1 -21    6.64    5.61
 -13  -1  21    6.12    6.05
 -13   1  22    1.09    4.24
  13  -1 -22   -0.00    5.73
  13   1 -22    0.00    5.80
 -13  -1  22   -0.00    3.30
 -13   1  23   -0.00    3.87
  13  -1 -23    0.00    5.37
  13   1 -23   -0.00    3.62
 -13  -1  23   -0.00    3.86
 -13   1  24   -0.00    6.02
  13   1 -24    1.98    6.43
 -13  -1  24    3.82    5.82
 -13   1  25    5.82    6.25
  13   1 -25   -0.00    4.36
 -13  -1  25    6.41    5.86
  13   1 -26   -0.00    5.60
 -13  -1  26   -0.00    6.35
  13   1 -27    0.00    7.22
  13  -2  -1   62.36   12.67
  13  -2  -1   13.72    8.17
  13   2  -1   39.17    9.90
  13   2  -1   19.48    8.15
 -13  -2   1   57.38   11.88
  13  -2  -2    5.16    4.87
  13  -2  -2    7.40    5.51
  13   2  -2    5.84    5.29
  13   2  -2   -0.00    3.50
 -13  -2   2   -0.00    2.80
 -13   2   3    3.61    4.73
  13  -2  -3    3.22    5.41
  13  -2  -3    7.80    5.87
  13   2  -3    9.25    5.74
  13   2  -3    6.22    5.58
 -13  -2   3   14.74    7.08
 -13   2   4   11.66    6.82
  13  -2  -4    9.99    5.19
  13  -2  -4    7.48    6.02
  13   2  -4    7.57    4.84
  13   2  -4    6.63    6.26
 -13  -2   4   11.96    6.17
 -13   2   5    9.33    6.37
  13  -2  -5   -0.00    3.36
  13  -2  -5    1.68    5.00
  13   2  -5    0.39    4.42
  13   2  -5    3.82    5.58
 -13  -2   5    1.79    4.40
 -13   2   6    3.20    5.30
  13  -2  -6    0.00    3.65
  13  -2  -6    0.00    6.19
  13   2  -6    2.09    4.46
  13   2  -6    2.63    5.05
 -13  -2   6    9.30    6.10
 -13   2   7   26.31    9.04
  13  -2  -7   21.87    8.43
  13  -2  -7   24.56    9.57
  13   2  -7   14.98    6.82
 -13  -2   7   16.53    7.46
 -13   2   8    7.80    5.55
  13  -2  -8    7.19    5.13
  13  -2  -8   -0.00    6.39
  13   2  -8    4.42    5.89
 -13  -2   8    0.00    4.54
 -13   2   9   11.70    6.93
  13  -2  -9    5.33    4.49
  13  -2  -9   -0.00    5.13
  13   2  -9   -0.00    4.79
 -13  -2   9    2.63    4.40
 -13   2  10    0.17    4.38
  13  -2 -10    6.79    5.18
  13  -2 -10    0.40    4.97
  13   2 -10    0.00    3.66
 -13  -2  10    0.00    4.33
 -13   2  11   30.18   10.06
  13  -2 -11    2.07    6.38
  13   2 -11   19.59    8.39
 -13  -2  11   16.01    8.27
 -13   2  12    1.20    4.11
  13  -2 -12    0.00    3.89
  13   2 -12    1.01    4.41
 -13  -2  12   -0.00    3.16
 -13   2  13   21.49    8.86
  13  -2 -13    8.20    6.46
  13   2 -13   13.66    7.31
 -13  -2  13    2.42    5.97
 -13   2  14   -0.00    4.59
  13  -2 -14    3.22    5.22
  13   2 -14    1.44    5.09
 -13   2  15   -0.00    3.98
  13  -2 -15   12.19    7.56
  13   2 -15    4.14    5.83
 -13  -2  15    6.48    5.62
 -13   2  16   -0.00    4.51
  13  -2 -16   -0.00    4.30
  13   2 -16   -0.00    5.48
 -13  -2  16    4.57    6.02
 -13   2  17    7.09    5.99
  13  -2 -17    7.01    5.77
  13   2 -17   11.65    7.33
 -13  -2  17    1.49    3.72
 -13   2  18   -0.00    4.81
  13   2 -18    6.80    5.92
 -13  -2  18    6.77    5.17
 -13   2  19    4.67    5.65
  13  -2 -19    4.23    5.84
  13   2 -19    6.82    6.79
 -13  -2  19    5.75    5.79
 -13   2  20    0.00    5.53
  13  -2 -20   -0.00    4.15
  13   2 -20    0.00    5.19
 -13  -2  20   -0.00    3.97
 -13   2  21    5.53    6.38
  13  -2 -21    6.37    6.98
  13   2 -21    2.79    5.54
 -13  -2  21    3.19    4.90
 -13   2  22    6.04    6.75
  13   2 -22    4.63    5.85
 -13  -2  22   -0.00    4.65
 -13   2  23   24.34    9.76
  13   2 -23   12.63    8.08
 -13  -2  23   11.26    7.42
 -13   2  24   -0.00    4.30
  13   2 -24    3.26    5.12
 -13  -2  24   -0.00    3.81
  13   2 -25    0.35    5.21
 -13  -2  25   -0.00    5.27
  13   2 -26   -0.00    5.44
 -13  -2  26    0.00    5.04
  13   2 -27   12.01    7.79
  13   2 -28   -0.00    5.66
  13  -3  -1    6.21    4.92
  13  -3  -1   14.57    7.88
  13   3  -1    0.00    5.54
  13  -3  -2   -0.00    3.66
  13  -3  -2   -0.00    4.34
  13   3  -2    0.72    4.83
  13  -3  -3    7.74    5.29
  13  -3  -3   14.59    7.45
  13   3  -3   11.00    5.68
  13   3  -3    0.00    4.13
 -13   3   4    1.62    4.78
  13  -3  -4    4.31    5.26
  13  -3  -4    5.01    6.34
  13   3  -4    4.40    4.78
  13   3  -4    4.10    3.71
 -13   3   5   24.46    8.69
  13  -3  -5   31.85    9.30
  13  -3  -5   14.11    7.45
  13   3  -5    6.94    5.30
  13   3  -5   36.72    9.88
 -13  -3   5   20.35    7.68
 -13   3   6    3.63    5.77
  13  -3  -6    8.23    5.27
  13  -3  -6    2.35    5.27
  13   3  -6    3.83    4.61
 -13  -3   6    1.84    4.27
  13  -3  -7   -0.00    2.88
  13  -3  -7    3.02    5.04
  13   3  -7   -0.00    4.82
 -13  -3   7    0.00    3.65
 -13   3   8    2.44    4.08
  13  -3  -8    0.09    4.43
  13  -3  -8    5.26    5.90
 -13   3   9   28.69   10.43
  13  -3  -9   19.20    7.53
  13  -3  -9    5.96    7.21
  13   3  -9   10.90    6.78
 -13  -3   9   17.30    7.12
 -13   3  10   -0.00    4.16
  13  -3 -10   17.22    7.12
  13  -3 -10    4.75    7.31
  13   3 -10    4.89    5.29
 -13  -3  10    1.56    4.03
 -13   3  11   12.28    7.00
  13  -3 -11   10.94    6.43
  13  -3 -11   14.54    8.22
  13   3 -11    7.34    6.38
 -13  -3  11    8.54    5.87
 -13   3  12    0.00    4.95
  13  -3 -12   -0.00    5.40
  13   3 -12    2.17    4.34
 -13  -3  12    1.65    4.78
 -13   3  13    7.79    5.71
  13  -3 -13   -0.00    5.00
  13   3 -13    0.00    5.53
 -13  -3  13    0.17    4.52
 -13   3  14    1.61    5.29
  13  -3 -14   -0.00    4.79
  13   3 -14    1.63    5.45
 -13  -3  14   -0.00    4.58
 -13   3  15   25.28    9.06
  13  -3 -15   23.46   10.03
  13   3 -15   32.64   10.68
 -13  -3  15   22.45    9.06
 -13   3  16    0.00    4.58
  13  -3 -16    7.01    6.01
  13   3 -16    0.00    4.62
 -13  -3  16    1.02    4.52
 -13   3  17    2.02    4.31
  13  -3 -17    4.94    5.83
  13   3 -17    0.89    4.50
 -13  -3  17   -0.00    3.43
 -13   3  18   -0.00    5.03
  13  -3 -18   -0.00    4.47
  13   3 -18    2.38    5.65
 -13  -3  18   -0.00    4.60
 -13   3  19   28.25   10.22
  13  -3 -19   22.83    9.59
  13   3 -19   15.29    8.19
 -13  -3  19   16.31    8.10
 -13   3  20    8.71    7.60
  13   3 -20    0.00    4.95
 -13  -3  20   17.14    7.43
 -13   3  21    0.88    4.77
  13   3 -21    2.35    4.90
 -13  -3  21   -0.00    4.61
 -13   3  22   -0.00    5.42
  13   3 -22   -0.00    5.05
 -13  -3  22    0.38    3.82
 -13   3  23   -0.00    4.17
  13   3 -23    3.29    5.37
 -13  -3  23   -0.00    3.94
 -13   3  24    0.00    5.87
  13   3 -24   -0.00    5.60
 -13  -3  24    0.00    3.89
  13   3 -25   15.57    9.00
 -13  -3  25   13.15    8.26
  13   3 -26    0.19    4.96
 -13  -3  26    1.95    5.78
  13   3 -27    2.43    5.60
 -13  -3  27    1.44    5.50
  13   3 -28   -0.00    5.50
  13   3 -29    2.49    6.21
  13  -4  -1   29.94    9.13
  13  -4  -1   19.73    8.14
  13   4  -1   12.14    7.19
  13  -4  -2   -0.00    3.39
  13  -4  -2    0.00    3.86
  13   4  -2   11.34    5.84
  13  -4  -3    2.02    4.82
  13  -4  -3    0.00    4.60
  13   4  -3    3.75    5.51
  13  -4  -4    0.00    5.11
  13  -4  -4    1.25    3.97
  13   4  -4   -0.00    3.32
 -13   4   5    0.45    4.57
  13  -4  -5   13.43    6.23
  13  -4  -5    3.41    5.06
  13   4  -5    0.00    3.37
 -13   4   6    8.16    6.84
  13  -4  -6    6.57    4.80
  13  -4  -6    2.50    5.09
  13   4  -6    7.80    5.88
 -13   4   7   20.17    8.42
  13  -4  -7    7.72    6.05
  13  -4  -7   15.44    8.39
  13   4  -7   14.73    6.65
 -13   4   8   13.30    6.68
  13  -4  -8    0.00    4.63
  13  -4  -8   10.51    6.30
  13   4  -8    1.08    3.52
 -13   4   9    3.01    4.79
  13  -4  -9    3.06    5.09
  13  -4  -9   -0.00    4.97
 -13   4  10    0.00    4.98
  13  -4 -10    3.12    4.60
  13  -4 -10   -0.00    5.41
  13   4 -10    5.75    5.52
 -13  -4  10    3.27    4.90
 -13   4  11    2.16    5.19
  13  -4 -11    7.84    6.64
  13  -4 -11   12.40    7.64
  13   4 -11   14.96    7.58
 -13  -4  11   15.15    7.54
 -13   4  12    1.42    6.04
  13  -4 -12    8.49    6.05
  13  -4 -12   17.02    8.23
  13   4 -12   11.45    7.96
 -13  -4  12    3.94    4.80
 -13   4  13   15.52    7.99
  13  -4 -13   21.93    9.37
  13   4 -13   21.94    7.97
 -13  -4  13   11.72    6.00
 -13   4  14    0.00    4.55
  13  -4 -14   -0.00    6.53
  13   4 -14    2.93    5.00
 -13  -4  14    0.06    4.26
 -13   4  15    0.32    3.52
  13  -4 -15    3.03    6.08
  13   4 -15    0.00    4.67
 -13  -4  15    3.90    4.39
 -13   4  16   14.80    7.07
  13  -4 -16    2.23    6.10
  13   4 -16    8.03    5.70
 -13  -4  16    0.00    5.12
 -13   4  17   -0.00    5.85
  13   4 -17   19.94    8.20
 -13  -4  17    6.04    5.10
 -13   4  18    2.13    4.61
  13   4 -18   -0.00    4.26
 -13   4  19    8.06    7.50
  13   4 -19    0.00    5.60
 -13  -4  19   -0.00    4.53
 -13   4  20    0.71    5.07
  13   4 -20    0.58    5.11
 -13  -4  20    1.47    5.39
 -13   4  21    0.00    5.55
  13   4 -21    2.50    5.50
 -13  -4  21    7.00    7.01
 -13   4  22    6.85    5.93
  13   4 -22   -0.00    5.93
 -13  -4  22    9.21    7.20
  13   4 -23    5.76    6.09
 -13  -4  23    0.00    5.07
  13   4 -24    1.08    4.44
 -13  -4  24    0.91    4.50
  13   4 -25   -0.00    5.60
 -13  -4  25   -0.00    5.26
  13   4 -26    0.94    4.38
 -13  -4  26    4.92    6.50
  13   4 -27    1.92    4.75
 -13  -4  27    8.22    7.20
  13  -5  -1   15.82    7.32
  13  -5  -1    5.46    5.86
  13   5  -1   15.73    5.88
  13  -5  -2    0.00    3.16
  13  -5  -2    0.00    5.64
  13   5  -2    1.89    3.92
  13  -5  -3    0.46    4.61
  13  -5  -3    0.00    5.17
  13   5  -3    8.69    5.54
  13  -5  -4   -0.00    4.73
  13  -5  -4    9.08    6.91
  13   5  -4    6.39    4.58
  13  -5  -5   16.10    7.87
  13  -5  -5   23.78    9.80
  13   5  -5   19.78    8.19
 -13   5   6    4.20    6.21
  13  -5  -6   -0.00    4.66
  13  -5  -6    0.85    5.00
  13   5  -6    0.10    3.15
 -13   5   7    2.04    4.04
  13  -5  -7    0.42    3.93
  13  -5  -7    2.43    5.43
  13   5  -7   -0.00    3.94
 -13   5   8    1.26    4.80
  13  -5  -8   17.85    7.52
  13  -5  -8    6.67    5.60
  13   5  -8    4.52    6.77
 -13   5   9   16.71    8.01
  13  -5  -9   12.91    7.44
  13  -5  -9   25.16   10.67
  13   5  -9   12.36    6.79
 -13   5  10   30.71   10.36
  13  -5 -10   17.01    8.70
  13  -5 -10   12.31    8.55
  13   5 -10   14.13    7.22
 -13   5  11   11.87    7.48
  13  -5 -11   16.52    8.20
  13  -5 -11   20.81    9.24
  13   5 -11    7.56    5.56
 -13   5  12    3.15    4.71
  13  -5 -12   -0.00    4.13
  13  -5 -12    1.47    4.95
  13   5 -12    6.14    5.11
 -13   5  13    1.59    4.76
  13  -5 -13   -0.00    3.95
  13  -5 -13   -0.00    5.23
  13   5 -13   -0.00    3.88
 -13   5  14    0.81    4.44
  13  -5 -14    2.18    3.67
  13   5 -14    5.32    5.38
 -13   5  15   11.49    7.72
  13   5 -15   18.67    7.75
 -13   5  16   -0.00    3.97
  13   5 -16    0.00    3.85
 -13  -5  16    4.53    5.52
 -13   5  17   -0.00    3.71
  13   5 -17    0.00    5.62
 -13  -5  17    1.86    3.62
  13   5 -18    1.45    4.25
 -13  -5  18    8.85    6.71
 -13   5  19    5.31    5.52
  13   5 -19    1.21    3.59
 -13  -5  19    2.09    4.67
 -13   5  20   -0.00    5.08
  13   5 -20    3.72    5.20
 -13  -5  20   11.53    7.20
 -13   5  21    4.36    6.12
  13   5 -21    0.41    4.74
 -13  -5  21    4.84    6.03
  13   5 -22    3.16    5.92
 -13  -5  22   -0.00    5.69
  13   5 -23    0.00    4.53
 -13  -5  23    2.56    5.74
  13   5 -24    5.23    6.22
 -13  -5  24   -0.00    4.24
 -13  -5  25   -0.00    6.54
 -13  -5  27   -0.00    4.46
  13  -6  -1    4.81    4.62
  13   6  -1    4.68    5.05
  13  -6  -2    6.39    5.42
  13  -6  -2    8.14    6.77
  13   6  -2    6.37    4.54
  13  -6  -3    5.11    4.77
  13  -6  -3    3.64    5.86
  13   6  -3   -0.00    4.31
  13  -6  -4   10.49    7.34
  13   6  -4    6.19    4.70
  13  -6  -5    0.32    3.59
  13  -6  -5   -0.00    5.23
  13   6  -5   -0.00    4.61
  13  -6  -6   19.16    8.19
  13  -6  -6    6.25    6.34
  13   6  -6   17.80    7.59
 -13   6   7    8.58    6.91
  13  -6  -7   12.23    7.43
  13  -6  -7   10.50    6.79
  13   6  -7   13.77    6.47
 -13   6   8   35.53   10.24
  13  -6  -8   12.48    7.97
  13  -6  -8    4.59    6.61
  13   6  -8   18.10    8.26
 -13   6   9    8.50    6.84
  13  -6  -9    1.18    5.00
  13  -6  -9    2.87    6.22
  13   6  -9    1.37    4.37
 -13   6  10    7.70    6.61
  13  -6 -10    4.95    7.19
  13   6 -10   -0.00    4.50
 -13   6  11   -0.00    3.75
  13  -6 -11    3.29    4.92
  13   6 -11    2.72    4.05
 -13   6  12    8.61    6.54
  13  -6 -12    7.99    6.80
  13   6 -12    7.99    5.83
 -13   6  13    6.40    7.06
  13  -6 -13   12.78    7.41
  13   6 -13    4.72    5.16
 -13   6  14    0.00    5.26
  13  -6 -14    2.72    4.83
  13   6 -14   -0.00    3.70
 -13   6  15    6.71    6.51
  13  -6 -15    1.34    3.43
  13   6 -15    1.46    4.73
 -13   6  16    8.11    7.25
  13  -6 -16    0.00    4.03
  13   6 -16    0.69    5.01
 -13   6  17    1.20    4.26
  13   6 -17    2.97    5.34
 -13   6  18   -0.00    4.19
  13   6 -18   -0.00    3.88
 -13   6  19    0.00    5.69
  13   6 -19    1.85    5.42
 -13   6  20   -0.00    4.49
  13   6 -20   -0.00    4.16
  13   6 -21    5.54    6.73
  13   6 -22    0.00    3.68
 -13  -6  23    4.64    6.03
 -13  -6  25    0.12    5.08
 -13  -6  26    1.05    5.28
 -13  -6  27   -0.00    6.49
  13  -7  -1    1.33    4.81
  13   7  -1   -0.00    4.01
  13  -7  -2    3.09    4.64
  13   7  -2   -0.00    4.18
  13  -7  -3   -0.00    4.51
  13   7  -3    4.42    4.46
  13  -7  -4   10.27    6.91
  13  -7  -4   14.63    9.36
  13   7  -4   23.83    7.48
  13  -7  -5   14.25    7.05
  13   7  -5    1.25    3.64
  13  -7  -6    3.82    5.09
  13   7  -6    0.00    3.73
  13  -7  -7   -0.00    4.44
  13   7  -7   -0.00    3.48
  13  -7  -8    4.31    5.93
  13   7  -8    0.00    3.38
 -13   7   9   11.13    7.54
  13  -7  -9    4.76    5.77
  13   7  -9    6.57    4.92
 -13   7  10   19.66    8.93
  13  -7 -10   13.29    7.26
  13   7 -10   12.21    6.60
 -13   7  11    4.00    4.61
  13  -7 -11    2.27    3.48
  13   7 -11    3.00    4.58
 -13   7  12    2.55    4.78
  13  -7 -12    0.00    4.00
  13   7 -12   -0.00    4.73
 -13   7  13    3.05    5.46
  13  -7 -13    0.44    4.89
 -13   7  14    4.95    5.53
  13  -7 -14   10.07    6.43
  13   7 -14    0.00    5.45
 -13   7  15    5.20    6.67
  13  -7 -15    2.33    4.58
  13   7 -15    0.00    5.16
 -13   7  16    7.68    5.77
  13  -7 -16   -0.00    4.25
  13   7 -16    5.77    5.47
 -13   7  17    5.54    6.06
  13  -7 -17    2.63    4.58
  13   7 -17   -0.00    4.14
 -13   7  18   -0.00    4.65
  13  -7 -18    5.39    4.72
  13   7 -18   -0.00    4.77
  13   7 -19    3.53    5.91
  13  -8  -1    1.05    4.31
  13   8  -1    0.00    3.60
  13  -8  -2   13.87    7.24
  13   8  -2    4.66    4.23
  13  -8  -3    0.73    4.54
  13   8  -3    1.71    4.01
  13  -8  -4    3.04    4.89
  13   8  -4    2.46    3.98
  13  -8  -5   10.09    6.33
  13   8  -5    5.64    4.59
  13  -8  -6    5.52    5.22
  13   8  -6   17.10    6.52
  13  -8  -7    0.00    3.27
  13   8  -7    0.39    3.92
  13  -8  -8   17.80    7.39
  13   8  -8    6.71    5.55
  13  -8  -9    5.92    5.35
  13   8  -9    0.00    4.12
 -13   8  10    3.15    5.23
  13  -8 -10   -0.00    5.20
  13   8 -10    1.48    3.05
 -13   8  11    5.28    5.13
  13  -8 -11   -0.00    4.80
 -13   8  12   22.81    8.72
  13  -8 -12   -0.00    5.20
  13   8 -12    0.00    5.35
 -13   8  13   -0.00    5.79
  13  -8 -13    4.08    6.20
  13   8 -13    5.91    5.90
 -13   8  14    7.85    5.99
  13  -8 -14    7.67    7.10
  13   8 -14    7.09    4.94
 -13   8  15   -0.00    6.63
  13  -8 -15   -0.00    5.32
  13   8 -15    2.36    4.14
  13  -9  -1   -0.00    5.21
  13   9  -1   -0.00    3.53
  13  -9  -2    3.30    4.28
  13   9  -2   -0.00    2.93
  13  -9  -3   -0.00    4.31
  13   9  -3    1.20    3.47
  13  -9  -4    5.47    6.53
  13   9  -4    2.62    4.57
  13  -9  -5   -0.00    4.95
  13   9  -5    2.51    3.99
  13  -9  -6    7.56    6.38
  13   9  -6    4.49    4.54
  13  -9  -7   -0.00    4.87
  13   9  -7    2.01    4.04
  13  -9  -8    4.29    5.56
  13   9  -8    1.48    3.73
  13  -9  -9    0.09    3.34
  13   9  -9   -0.00    4.45
  13  -9 -10    6.99    5.26
  13   9 -10   15.38    7.29
 -13   9  11    0.46    5.76
  13  -9 -11    0.00    4.00
  13   9 -11    3.01    4.68
 -13   9  12   -0.00    5.98
  13  -9 -12    2.46    4.55
  13   9 -12    5.34    5.34
  13 -10  -1   -0.00    5.51
  13  10  -1   -0.00    2.90
  13 -10  -2    3.17    5.21
  13  10  -2   -0.00    3.04
  13 -10  -3   -0.00    4.19
  13  10  -3   -0.00    3.41
  13 -10  -4    8.81    5.98
  13  10  -4    4.22    3.64
  13 -10  -5    0.00    4.58
  13  10  -5    0.39    2.84
  13  10  -6    3.13    4.03
  13  10  -7    1.58    3.77
  13  11  -1   -0.00    2.42
  13  11  -2   -0.00    3.26
 -12   0   1    0.93    3.17
  12   0  -1    3.57    4.86
  12   0  -1    6.99    5.28
 -12   0   2   14.41    7.00
  12   0  -2   28.35    8.52
  12   0  -2   17.01    7.65
 -12   0   3    5.94    4.67
  12   0  -3   -0.00    3.10
  12   0  -3    3.55    4.81
 -12   0   4    7.61    5.11
  12   0  -4    6.85    5.17
  12   0  -4    2.25    4.54
 -12   0   5    2.61    4.44
  12   0  -5    0.00    3.61
  12   0  -5    2.95    5.39
 -12   0   6   89.65   16.90
  12   0  -6   80.21   15.70
  12   0  -6   71.13   16.13
 -12   0   7   -0.00    3.53
  12   0  -7    2.22    3.61
 -12   0   8    8.86    6.53
  12   0  -8   13.71    6.48
 -12   0   9    2.40    4.27
  12   0  -9    3.29    5.03
 -12   0  10   51.37   12.76
  12   0 -10   59.18   13.89
 -12   0  11    0.65    3.69
  12   0 -11   -0.00    4.51
 -12   0  12   32.44    9.56
  12   0 -12    3.87    5.70
 -12   0  13    7.69    6.21
  12   0 -13    1.89    5.81
 -12   0  14    2.49    5.16
  12   0 -14    2.26    4.75
 -12   0  15    2.62    5.24
  12   0 -15    6.13    5.54
 -12   0  16   14.42    7.71
  12   0 -16   31.71   10.87
  12   0 -17    0.00    5.73
 -12   0  18    0.00    3.64
  12   0 -18   -0.00    6.33
 -12   0  19    2.86    4.50
  12   0 -19   -0.00    5.12
 -12   0  20   13.39    7.18
  12   0 -20    7.34    6.60
 -12   0  21    0.24    3.64
  12   0 -21    2.05    4.29
 -12   0  22    4.47    5.90
  12   0 -22    8.76    6.53
 -12   0  23    3.81    4.79
 -12   0  24   -0.00    4.36
  12   0 -24   -0.00    5.38
 -12   0  25   -0.00    4.70
  12   0 -25   -0.00    4.98
 -12   0  26    9.48    6.68
  12   0 -26    4.15    6.38
 -12   0  27    3.90    5.86
 -12   0  28   21.08    9.01
  12  -1  -1    1.89    3.87
  12  -1  -1   -0.00    4.66
  12   1  -1    0.63    3.64
  12   1  -1    7.05    5.07
 -12  -1   1    0.47    3.56
 -12   1   2   42.96   11.16
  12  -1  -2   45.48   10.70
  12  -1  -2   40.36   11.25
  12   1  -2   31.66    9.31
  12   1  -2   31.97   10.18
 -12  -1   2   32.78    9.87
 -12   1   3    4.23    4.69
  12  -1  -3    3.30    3.90
  12   1  -3    3.36    4.27
  12   1  -3    4.21    4.88
 -12  -1   3    0.00    3.79
 -12   1   4   59.07   13.31
  12  -1  -4   75.00   14.31
  12  -1  -4   36.67   11.48
  12   1  -4   67.65   13.14
  12   1  -4   46.67   12.34
 -12  -1   4   43.26   11.47
 -12   1   5    3.56    4.75
  12  -1  -5    1.08    4.36
  12  -1  -5    3.07    5.89
  12   1  -5    7.10    4.97
  12   1  -5    1.27    4.14
 -12  -1   5   -0.00    4.96
 -12   1   6    1.76    3.54
  12  -1  -6    2.80    4.03
  12  -1  -6    6.66    5.88
  12   1  -6   -0.00    4.06
 -12  -1   6   -0.00    4.66
 -12   1   7    1.50    4.10
  12  -1  -7    5.93    4.74
  12  -1  -7    2.74    4.79
  12   1  -7   -0.00    5.16
 -12  -1   7    5.47    5.60
 -12   1   8   91.72   16.83
  12   1  -8   70.97   15.44
 -12  -1   8   54.60   13.35
 -12   1   9   -0.00    4.49
  12  -1  -9    0.42    4.60
  12   1  -9    0.00    4.68
 -12  -1   9   -0.00    3.60
  12  -1 -10   13.38    7.02
  12   1 -10   17.18    8.08
 -12  -1  10    6.45    4.64
 -12   1  11    1.89    5.13
  12  -1 -11    3.12    4.24
  12   1 -11   -0.00    5.36
 -12  -1  11   -0.00    5.39
 -12   1  12    2.29    4.53
  12  -1 -12    1.14    4.06
  12   1 -12   -0.00    5.44
 -12  -1  12    0.00    4.52
 -12   1  13   -0.00    4.02
  12  -1 -13    3.61    4.68
  12   1 -13   -0.00    4.55
 -12  -1  13    2.78    5.28
 -12   1  14   63.45   14.50
  12  -1 -14   51.95   14.22
  12   1 -14   46.29   13.20
 -12  -1  14   56.72   13.73
 -12   1  15    0.00    5.45
  12  -1 -15    1.74    5.40
  12   1 -15    2.93    5.86
 -12  -1  15   -0.00    3.62
 -12   1  16   -0.00    4.27
  12  -1 -16   -0.00    5.18
  12   1 -16   -0.00    4.65
 -12  -1  16    0.65    3.02
 -12   1  17    0.88    3.50
  12  -1 -17    1.08    5.25
 -12  -1  17   -0.00    4.66
 -12   1  18   24.13    9.19
  12  -1 -18    6.73    7.86
  12   1 -18   10.89    7.17
 -12  -1  18   17.70    7.82
 -12   1  19   -0.00    5.89
  12  -1 -19   -0.00    7.20
  12   1 -19    0.00    4.53
 -12  -1  19   -0.00    4.31
 -12   1  20   10.56    7.14
  12  -1 -20    9.37    7.69
  12   1 -20    7.88    6.70
 -12  -1  20    7.36    7.10
 -12   1  21   -0.00    5.15
  12  -1 -21    1.63    5.07
  12   1 -21    2.85    5.18
 -12  -1  21    0.32    3.64
 -12   1  22    3.58    4.99
  12  -1 -22   -0.00    5.58
  12   1 -22   -0.00    5.56
 -12  -1  22   -0.00    5.50
 -12   1  23    2.14    3.74
  12  -1 -23    2.21    5.58
  12   1 -23   -0.00    5.30
 -12  -1  23    1.96    4.91
  12  -1 -24    6.87    7.45
  12   1 -24   14.45    9.22
 -12  -1  24    8.61    7.23
 -12   1  25   -0.00    4.26
  12   1 -25    1.66    6.15
 -12  -1  25    2.02    5.01
 -12   1  26    2.48    5.25
  12   1 -26    0.39    5.95
 -12  -1  26    6.50    6.15
 -12   1  27    2.76    5.81
  12   1 -27   12.32    7.93
 -12  -1  27    1.31    5.54
 -12   1  28    5.35    6.18
 -12  -1  28    5.81    6.66
  12  -2  -1   15.87    6.76
  12  -2  -1    1.43    4.22
  12   2  -1    6.90    4.47
  12   2  -1   -0.00    3.92
 -12  -2   1    2.35    4.10
  12  -2  -2   13.78    6.85
  12  -2  -2   17.43    7.94
  12   2  -2   41.05    9.93
  12   2  -2   21.35    7.52
 -12  -2   2   25.23    8.34
 -12   2   3   10.37    6.29
  12  -2  -3    0.38    2.76
  12  -2  -3    1.70    4.97
  12   2  -3    9.08    5.33
 -12  -2   3    4.97    4.67
 -12   2   4    0.54    3.78
  12  -2  -4    2.83    4.57
  12  -2  -4   15.15    6.94
  12   2  -4   -0.00    3.08
  12   2  -4    3.76    4.61
 -12  -2   4   13.66    5.82
 -12   2   5    4.11    4.93
  12  -2  -5    5.35    5.19
  12  -2  -5    9.69    5.94
  12   2  -5    0.09    2.60
  12   2  -5    6.73    5.78
 -12  -2   5    4.14    5.07
 -12   2   6   58.24   13.52
  12  -2  -6   57.17   13.12
  12  -2  -6   57.35   13.54
  12   2  -6   46.25   12.08
 -12  -2   6   43.81   11.31
 -12   2   7   12.68    7.62
  12  -2  -7   13.58    6.63
  12  -2  -7   19.68    8.25
  12   2  -7   17.36    7.77
 -12   2   8   10.14    7.09
  12  -2  -8    9.96    5.83
  12  -2  -8    0.00    6.07
  12   2  -8    4.28    5.31
 -12  -2   8   14.69    6.24
 -12   2   9   -0.00    4.41
  12  -2  -9    0.42    4.79
  12   2  -9   -0.00    3.46
 -12  -2   9   -0.00    3.07
 -12   2  10   21.45    8.72
  12  -2 -10   38.71   10.73
  12   2 -10   42.64   10.75
 -12  -2  10   10.42    6.51
 -12   2  11    9.93    6.45
  12  -2 -11   13.91    7.33
  12   2 -11    1.05    5.59
 -12  -2  11    7.95    6.05
 -12   2  12   11.98    6.46
  12  -2 -12   19.44    9.10
  12   2 -12   16.89    9.13
 -12  -2  12    5.65    5.66
 -12   2  13   -0.00    3.78
  12  -2 -13    2.92    5.69
  12   2 -13    1.15    5.21
 -12  -2  13    0.00    3.97
 -12   2  14    0.82    4.11
  12  -2 -14    7.89    5.77
 -12  -2  14    5.80    6.19
 -12   2  15   -0.00    6.20
  12  -2 -15    0.05    4.19
  12   2 -15    3.12    4.15
 -12  -2  15   -0.00    4.43
 -12   2  16   12.90    8.19
  12  -2 -16   19.58    8.91
  12   2 -16    9.37    6.82
 -12  -2  16   18.21    8.05
 -12   2  17   -0.00    4.55
  12  -2 -17    1.41    4.22
  12   2 -17   -0.00    3.99
 -12  -2  17    1.57    4.87
 -12   2  18    3.62    5.25
  12  -2 -18    5.55    7.16
  12   2 -18    8.95    5.94
 -12  -2  18    9.16    6.20
 -12   2  19    6.05    5.48
  12  -2 -19    8.19    7.28
  12   2 -19    0.00    4.95
 -12  -2  19    2.03    4.32
 -12   2  20    3.49    5.56
  12  -2 -20   -0.00    5.74
  12   2 -20    7.19    6.78
 -12  -2  20    9.48    5.96
 -12   2  21    8.90    7.68
  12  -2 -21   -0.00    5.62
  12   2 -21    5.56    5.67
 -12  -2  21    0.00    5.78
 -12   2  22   10.83    7.16
  12  -2 -22   11.75    8.28
  12   2 -22    0.00    4.51
 -12  -2  22   17.03    8.24
 -12   2  23    3.30    5.08
  12   2 -23    9.24    6.81
 -12  -2  23   -0.00    6.13
 -12   2  24   -0.00    5.19
  12   2 -24    3.25    5.07
 -12  -2  24    4.47    6.10
 -12   2  25   11.18    6.82
  12   2 -25   10.54    7.06
 -12  -2  25    0.00    5.42
 -12   2  26   23.63    9.41
 -12  -2  26    0.00    3.96
  12   2 -27    2.15    5.67
 -12  -2  27    1.60    5.87
  12   2 -28   -0.00    4.42
  12   2 -29   -0.00    4.79
 -12  -2  29   -0.00    5.42
  12  -3  -1    7.81    5.27
  12  -3  -1   -0.00    3.83
  12   3  -1    5.59    5.52
  12  -3  -2   21.23    7.79
  12  -3  -2   17.68    8.53
  12   3  -2   21.41    7.65
  12   3  -2   19.16    7.08
 -12   3   3   23.29    8.51
  12  -3  -3    5.92    4.77
  12  -3  -3    1.69    5.25
  12   3  -3   19.01    6.73
  12   3  -3    9.71    6.03
 -12  -3   3   17.92    6.95
 -12   3   4   29.20    9.31
  12  -3  -4   39.54   10.22
  12  -3  -4   17.64    8.77
  12   3  -4   41.28    9.36
  12   3  -4    8.86    6.47
 -12  -3   4   19.84    7.63
 -12   3   5   20.26    8.12
  12  -3  -5    1.81    4.06
  12  -3  -5   11.29    6.77
  12   3  -5   -0.00    4.57
 -12  -3   5    0.00    4.24
 -12   3   6    1.14    4.00
  12  -3  -6    0.00    4.26
  12  -3  -6    3.23    5.43
  12   3  -6   -0.00    4.03
 -12  -3   6    1.91    4.21
 -12   3   7   -0.00    4.13
  12  -3  -7    6.46    5.26
  12  -3  -7    9.46    6.72
  12   3  -7    1.62    4.48
 -12  -3   7   -0.00    3.12
 -12   3   8   59.28   12.63
  12  -3  -8   30.49    9.01
  12  -3  -8   25.35    9.83
  12   3  -8   18.74    7.95
 -12  -3   8   19.95    7.91
 -12   3   9    7.69    5.82
  12  -3  -9    6.62    6.13
  12  -3  -9   14.92    7.75
  12   3  -9   29.81    9.38
 -12  -3   9    9.94    6.51
 -12   3  10   34.12   10.38
  12  -3 -10   39.23   11.79
  12   3 -10   30.73    9.63
 -12  -3  10   17.61    7.68
 -12   3  11   -0.00    5.22
  12  -3 -11    2.83    5.38
  12   3 -11    1.35    4.71
 -12  -3  11    0.66    3.61
 -12   3  12   19.35    7.91
  12  -3 -12    9.43    7.03
  12   3 -12   17.72    7.99
 -12  -3  12   23.38    7.90
 -12   3  13    2.13    4.08
  12  -3 -13    7.85    5.70
  12   3 -13    5.10    4.90
 -12  -3  13    1.78    5.00
 -12   3  14   16.37    8.27
  12  -3 -14   53.06   13.70
  12   3 -14   42.08   10.97
 -12  -3  14   26.95    9.29
 -12   3  15   -0.00    4.49
  12  -3 -15    0.00    4.73
  12   3 -15    8.24    5.49
 -12  -3  15    1.30    4.18
 -12   3  16    0.00    3.93
  12  -3 -16   -0.00    4.90
  12   3 -16    9.56    7.36
 -12  -3  16    1.28    3.92
 -12   3  17    0.19    5.38
  12  -3 -17   -0.00    4.70
  12   3 -17   -3.00    5.26
 -12  -3  17    3.90    4.97
 -12   3  18    2.62    5.70
  12  -3 -18    4.83    5.47
  12   3 -18    2.27    5.63
 -12  -3  18    0.73    4.79
 -12   3  19    0.00    6.59
  12  -3 -19   -0.00    5.02
  12   3 -19    0.00    4.64
 -12  -3  19    0.00    4.57
 -12   3  20   15.08    7.71
  12  -3 -20   -0.00    5.84
  12   3 -20    2.36    6.08
 -12  -3  20    0.13    5.39
 -12   3  21    1.16    4.85
  12   3 -21   -0.00    4.26
 -12  -3  21    1.18    4.07
 -12   3  22   13.31    7.83
  12   3 -22   -3.70    5.34
 -12  -3  22    0.06    5.66
 -12   3  23   12.22    7.69
  12   3 -23   10.54    7.00
 -12  -3  23    3.49    6.69
 -12   3  24   32.00   10.85
  12   3 -24    7.74    7.09
 -12  -3  24   23.96    9.68
 -12   3  25    6.36    6.74
  12   3 -25    4.40    6.54
 -12   3  26   -0.00    5.28
  12   3 -26   10.99    7.06
 -12  -3  26    0.57    4.89
 -12   3  27    0.98    3.53
  12   3 -27    2.26    5.50
 -12  -3  27    2.98    5.27
  12   3 -28    5.16    7.18
 -12  -3  28    8.36    8.09
  12   3 -29    5.83    6.92
 -12  -3  29    0.71    5.80
  12   3 -30    0.00    5.76
  12  -4  -1   27.00    8.30
  12  -4  -1   15.14    7.43
  12   4  -1    7.82    5.41
  12  -4  -2   19.65    7.72
  12  -4  -2   27.66    9.13
  12   4  -2    5.49    4.59
  12  -4  -3    3.62    4.70
  12  -4  -3   -0.00    4.79
  12   4  -3   -0.00    4.39
 -12   4   4    2.80    3.92
  12  -4  -4    2.25    3.61
  12  -4  -4   -0.00    5.13
  12   4  -4    1.50    3.66
 -12   4   5    7.58    5.60
  12  -4  -5   14.22    6.77
  12  -4  -5    2.60    4.98
  12   4  -5    8.08    5.52
 -12  -4   5    4.43    4.31
 -12   4   6   48.37   12.02
  12  -4  -6   26.56    9.07
  12  -4  -6   42.51   11.96
  12   4  -6   26.96    8.91
 -12  -4   6   27.97    8.62
 -12   4   7   22.15    8.82
  12  -4  -7   26.76    9.08
  12  -4  -7   10.79    7.58
  12   4  -7   39.51    9.84
 -12  -4   7   26.09    7.85
 -12   4   8   -0.00    2.74
  12  -4  -8    4.14    5.92
  12  -4  -8    0.00    5.16
  12   4  -8    2.13    4.14
 -12  -4   8    2.43    3.86
 -12   4   9    2.22    4.71
  12  -4  -9    3.90    5.46
  12  -4  -9   13.87    7.12
  12   4  -9   17.82    7.91
 -12  -4   9   12.42    5.96
 -12   4  10    4.60    5.83
  12  -4 -10   25.91    8.60
  12  -4 -10   10.92    8.53
  12   4 -10   14.84    7.05
 -12  -4  10    6.24    5.36
 -12   4  11   21.19    8.76
  12  -4 -11    0.00    2.60
  12  -4 -11   13.43    8.12
  12   4 -11   10.33    6.87
 -12  -4  11    4.99    4.89
 -12   4  12   61.58   13.53
  12  -4 -12   49.38   12.81
  12   4 -12   17.40    8.63
 -12  -4  12   33.22   10.02
 -12   4  13   -0.00    4.85
  12  -4 -13    1.83    5.44
  12   4 -13    0.43    3.67
 -12  -4  13    0.00    4.02
 -12   4  14   -0.00    3.87
  12  -4 -14    6.94    6.89
  12   4 -14    3.84    4.92
 -12  -4  14    5.24    4.96
 -12   4  15    2.04    4.56
  12  -4 -15    3.93    6.90
  12   4 -15    1.75    4.79
 -12  -4  15    5.49    5.33
 -12   4  16   11.09    6.21
  12  -4 -16    2.10    5.73
  12   4 -16   15.32    6.96
 -12  -4  16   16.62    7.96
 -12   4  17   14.01    7.72
  12  -4 -17   16.82    8.30
  12   4 -17    2.99    4.79
 -12  -4  17   17.06    7.66
 -12   4  18   21.07    8.76
  12   4 -18    5.66    6.72
 -12  -4  18   18.73    8.29
 -12   4  19    1.97    5.10
  12   4 -19    2.44    4.55
 -12  -4  19   -0.00    4.51
 -12   4  20    0.00    6.10
  12   4 -20   13.41    7.23
 -12  -4  20    8.30    6.09
 -12   4  21    6.42    6.38
  12   4 -21   13.00    7.60
 -12  -4  21    7.03    6.81
 -12   4  22   10.20    7.35
  12   4 -22   10.51    7.54
 -12  -4  22    9.71    7.14
 -12   4  23   -0.00    3.81
  12   4 -23    5.78    5.59
 -12  -4  23    0.00    4.85
 -12   4  24    5.08    5.82
  12   4 -24    2.16    5.38
 -12  -4  24    7.49    6.39
 -12   4  25    0.56    3.68
  12   4 -25   -0.00    5.42
 -12  -4  25   10.78    7.09
 -12   4  26    9.40    7.88
  12   4 -26    0.00    5.92
 -12  -4  26    4.12    5.85
  12   4 -27    0.00    4.87
 -12  -4  27   13.91    8.13
  12   4 -28   -0.00    5.71
 -12  -4  28   -0.00    4.74
  12   4 -29    0.94    6.12
 -12  -4  29   -0.00    5.60
  12   4 -30   -0.00    4.77
  12   4 -31   -0.00    6.42
  12  -5  -1    0.06    2.68
  12  -5  -1   -0.00    5.73
  12   5  -1   -0.00    3.36
  12  -5  -2   14.36    6.47
  12  -5  -2    6.95    7.24
  12   5  -2   16.96    6.82
  12  -5  -3   18.28    7.11
  12  -5  -3    9.11    6.52
  12   5  -3   12.06    5.63
  12  -5  -4   14.58    6.57
  12  -5  -4   17.88    9.23
  12   5  -4    9.03    5.53
 -12   5   5    9.75    6.19
  12  -5  -5    7.14    4.88
  12  -5  -5    0.48    3.50
  12   5  -5    6.42    5.74
 -12   5   6    5.36    4.96
  12  -5  -6   -0.00    3.68
  12  -5  -6    0.00    4.65
  12   5  -6   -0.00    5.57
 -12   5   7    9.79    6.26
  12  -5  -7    7.50    5.63
  12  -5  -7    1.07    4.73
  12   5  -7   11.94    5.93
 -12   5   8   27.61    9.79
  12  -5  -8   30.82   10.01
  12  -5  -8   32.72   10.77
  12   5  -8   33.71    9.25
 -12   5   9   30.88    9.92
  12  -5  -9   29.21    9.60
  12  -5  -9   21.46    9.49
  12   5  -9   36.59    9.76
 -12   5  10    6.99    6.22
  12  -5 -10    9.84    7.02
  12  -5 -10   10.05    7.61
  12   5 -10   23.59    7.56
 -12  -5  10   14.07    6.46
 -12   5  11   -0.00    4.26
  12  -5 -11   -0.00    3.48
  12  -5 -11    0.55    6.34
  12   5 -11    0.73    4.25
 -12  -5  11   -0.00    4.14
 -12   5  12   -0.00    4.44
  12  -5 -12    2.61    4.39
  12  -5 -12    2.89    5.03
  12   5 -12    3.20    3.99
 -12  -5  12   -0.00    3.06
 -12   5  13   35.16   10.19
  12  -5 -13    7.91    7.29
  12   5 -13    7.14    5.85
 -12  -5  13   27.41    9.01
 -12   5  14   18.93    8.67
  12  -5 -14   27.13   10.33
  12   5 -14    6.94    6.00
 -12  -5  14   14.35    6.78
 -12   5  15    0.78    4.48
  12   5 -15    2.36    5.64
 -12  -5  15    0.61    3.77
  12   5 -16    4.72    5.46
 -12  -5  16    5.62    5.09
 -12   5  17    0.00    4.27
  12   5 -17    2.57    5.14
 -12  -5  17    2.47    4.79
 -12   5  18    0.00    4.57
  12   5 -18   -0.00    2.92
 -12  -5  18   12.90    7.47
 -12   5  19    8.05    6.92
  12   5 -19    6.88    5.38
 -12  -5  19   11.02    7.55
 -12   5  20    6.33    6.44
  12   5 -20   15.32    7.60
 -12  -5  20   -0.00    5.45
 -12   5  21    0.63    4.69
  12   5 -21   -0.00    6.11
 -12  -5  21    4.38    5.51
 -12   5  22    2.88    6.09
  12   5 -22    2.67    4.99
 -12  -5  22    1.07    4.29
 -12   5  23   15.40    8.42
  12   5 -23   -0.00    5.75
 -12  -5  23    7.15    5.67
 -12   5  24    3.06    6.55
  12   5 -24    3.84    6.56
 -12  -5  24    6.36    6.66
 -12   5  25   13.12    8.17
  12   5 -25   10.04    6.96
 -12  -5  25   -0.00    5.04
  12   5 -26    0.31    4.99
 -12  -5  26   -0.00    5.16
  12   5 -27   -0.00    4.99
 -12  -5  27    0.36    4.38
  12   5 -28    1.13    5.32
 -12  -5  28    1.45    6.34
  12   5 -29    0.00    6.45
 -12  -5  29    1.02    5.95
  12   5 -30   -0.00    5.79
  12  -6  -1   29.10    9.40
  12   6  -1   24.68    7.91
  12  -6  -2    6.96    5.87
  12  -6  -2   15.51    7.42
  12   6  -2    5.17    4.34
  12  -6  -3    6.05    5.02
  12  -6  -3    2.17    6.30
  12   6  -3    3.68    4.29
  12  -6  -4   -0.00    3.36
  12  -6  -4    3.14    4.90
  12   6  -4   -0.00    3.44
  12  -6  -5   26.56    9.12
  12  -6  -5   38.33   11.47
  12   6  -5   24.82    8.07
 -12   6   6   15.30    8.59
  12  -6  -6   27.93    9.04
  12  -6  -6   25.11   10.14
  12   6  -6   20.01    6.97
 -12   6   7   12.94    7.36
  12  -6  -7   20.31    7.85
  12  -6  -7    7.41    7.50
  12   6  -7   20.90    7.56
 -12   6   8    7.08    7.63
  12  -6  -8    7.75    5.85
  12  -6  -8   -0.00    4.60
  12   6  -8    1.29    3.64
 -12   6   9    0.00    4.64
  12  -6  -9    4.38    5.65
  12  -6  -9    0.13    3.78
  12   6  -9    7.59    5.50
 -12   6  10   13.78    7.53
  12  -6 -10    2.17    4.29
  12  -6 -10    2.36    6.17
  12   6 -10    1.91    5.07
 -12   6  11   38.32   12.04
  12  -6 -11   46.09   12.44
  12  -6 -11   48.89   14.03
  12   6 -11   43.65   11.25
 -12   6  12    5.95    5.26
  12  -6 -12    5.47    5.94
  12   6 -12    6.76    5.72
 -12   6  13    0.70    3.67
  12  -6 -13    0.34    3.20
  12   6 -13    0.00    4.37
 -12   6  14    0.39    3.90
  12  -6 -14   -0.00    4.86
  12   6 -14    5.93    5.37
 -12   6  15   10.98    6.86
  12   6 -15    6.31    7.01
 -12   6  16   12.69    7.06
  12   6 -16    4.38    5.60
 -12  -6  16    4.30    5.26
 -12   6  17    1.35    4.62
  12   6 -17    9.16    5.70
 -12  -6  17    6.16    5.80
  12   6 -18    2.83    5.03
 -12  -6  18   13.07    7.30
 -12   6  19    1.30    4.99
  12   6 -19   -0.00    4.38
 -12   6  20   -0.00    4.25
  12   6 -20    2.11    5.12
 -12  -6  20    3.08    4.92
 -12   6  21    2.36    5.06
  12   6 -21    5.40    6.09
 -12  -6  21    1.21    5.85
 -12   6  22    3.57    6.22
  12   6 -22    3.14    5.49
 -12  -6  22   16.18    7.97
 -12   6  23    4.07    6.30
  12   6 -23    1.70    3.64
 -12  -6  23    2.42    4.52
 -12   6  24   -0.00    6.77
  12   6 -24    0.64    3.97
 -12  -6  24    0.00    6.05
  12   6 -25   -0.00    4.31
 -12  -6  25    2.83    6.06
  12   6 -26   -0.00    4.16
 -12  -6  26    1.15    4.57
  12   6 -27   19.36    8.91
 -12  -6  27    3.45    6.54
 -12  -6  28   -0.00    4.25
  12  -7  -1   -0.00    4.29
  12   7  -1    9.66    4.91
  12  -7  -2    5.00    5.04
  12   7  -2    1.95    3.77
  12  -7  -3   21.92    8.18
  12  -7  -3   11.02    7.77
  12   7  -3   13.24    6.77
  12  -7  -4   -0.00    3.91
  12  -7  -4    9.68    6.31
  12   7  -4   -0.00    3.95
  12  -7  -5    5.49    5.65
  12  -7  -5    0.00    5.13
  12   7  -5    4.36    4.30
  12  -7  -6    0.00    3.44
  12  -7  -6    4.79    6.59
  12   7  -6   -0.00    3.00
  12  -7  -7    4.48    4.65
  12   7  -7    4.83    3.94
 -12   7   8    3.63    6.25
  12  -7  -8    0.00    5.02
  12   7  -8    7.53    5.21
 -12   7   9   34.24   11.87
  12  -7  -9   45.05   11.74
 -12   7  10   -0.00    4.58
  12  -7 -10   13.22    7.49
  12   7 -10    4.51    4.53
 -12   7  11    5.19    5.11
  12  -7 -11   -0.00    4.28
  12   7 -11    3.57    4.87
 -12   7  12    7.90    7.16
  12  -7 -12    3.72    4.79
  12   7 -12   -0.00    3.95
 -12   7  13    4.50    4.90
  12  -7 -13    4.39    6.27
  12   7 -13    4.97    4.74
 -12   7  14    4.10    6.30
  12  -7 -14    3.64    5.08
  12   7 -14    6.19    5.38
 -12   7  15   28.16   10.14
  12  -7 -15    0.00    5.07
  12   7 -15   19.81    8.20
 -12   7  16    1.11    4.31
  12  -7 -16   -0.00    4.07
  12   7 -16    0.35    4.35
 -12   7  17   -0.00    3.57
  12   7 -17   -0.00    4.07
 -12   7  18    2.55    3.77
 -12   7  19    4.01    5.06
  12   7 -19    7.00    6.16
 -12   7  20   -0.00    4.45
  12   7 -20    1.66    4.49
 -12   7  21    1.96    4.39
  12   7 -21    0.87    4.80
 -12   7  22    0.00    4.41
  12   7 -22    5.14    6.36
  12   7 -23    9.85    6.04
 -12  -7  23    1.78    4.80
  12   7 -24    8.40    6.07
 -12  -7  24   -0.00    5.00
 -12  -7  25   10.19    7.77
 -12  -7  26    0.00    5.82
 -12  -7  27   -0.00    4.41
 -12  -7  28    2.47    5.93
  12  -8  -1   28.70    9.81
  12   8  -1   18.99    6.49
  12  -8  -2    3.67    4.82
  12   8  -2    1.44    3.95
  12  -8  -3    0.00    2.85
  12   8  -3    1.60    3.59
  12  -8  -4    4.22    4.51
  12   8  -4    0.00    4.32
  12  -8  -5   30.00    9.90
  12   8  -5   14.92    6.68
  12  -8  -6    2.39    4.36
  12   8  -6    4.17    4.67
  12  -8  -7   45.00   11.51
  12   8  -7   31.17    9.32
  12  -8  -8   -0.00    5.75
  12   8  -8    0.00    3.97
 -12   8   9   -0.00    5.85
  12  -8  -9    7.53    5.77
  12   8  -9    3.28    4.65
 -12   8  10   -0.00    4.72
  12  -8 -10   11.45    6.74
  12   8 -10   -0.00    4.38
 -12   8  11   10.18    8.36
  12  -8 -11   14.23    7.38
  12   8 -11    5.83    5.74
 -12   8  12    4.59    5.47
  12  -8 -12   -0.00    3.58
  12   8 -12   -0.00    4.50
 -12   8  13    0.64    6.00
  12  -8 -13    6.57    6.25
  12   8 -13    5.48    5.04
 -12   8  14    5.48    5.35
  12  -8 -14   -0.00    4.59
  12   8 -14   -0.00    2.77
 -12   8  15    1.95    5.49
  12  -8 -15    5.95    5.47
  12   8 -15    0.87    4.29
 -12   8  16   -0.00    5.22
  12  -8 -16   -0.00    5.13
  12   8 -16    3.81    5.01
 -12   8  17   18.08    8.56
  12  -8 -17   17.66    8.35
  12   8 -17    8.71    5.59
 -12   8  18    0.00    5.92
  12  -8 -18    0.03    4.27
  12   8 -18   -0.00    4.12
 -12   8  19    0.00    4.30
  12   8 -19   -0.00    4.31
 -12   8  20    0.00    5.10
  12   8 -20    3.15    5.04
 -12   8  21    4.83    6.93
  12   8 -21    9.15    7.02
  12  -9  -1    1.87    4.12
  12   9  -1    1.63    2.99
  12  -9  -2    1.75    4.02
  12   9  -2    4.27    3.04
  12  -9  -3   18.95    8.00
  12   9  -3   21.46    6.48
  12  -9  -4    4.38    5.82
  12   9  -4   -0.00    3.25
  12  -9  -5    8.09    6.06
  12   9  -5    3.45    3.96
  12  -9  -6    2.54    4.54
  12   9  -6   -0.00    4.07
  12  -9  -7    0.00    3.58
  12   9  -7   -0.00    3.29
  12  -9  -8    1.60    4.88
  12   9  -8    0.00    4.21
  12  -9  -9   34.13   11.06
  12   9  -9   38.99    9.99
 -12   9  10    3.63    5.36
  12  -9 -10    2.36    3.96
  12   9 -10    2.72    4.41
 -12   9  11   -0.00    4.86
  12  -9 -11    2.04    4.99
  12   9 -11    0.00    3.97
 -12   9  12   -0.00    5.63
  12  -9 -12   -0.00    4.31
  12   9 -12    2.63    3.99
 -12   9  13    0.00    6.70
  12  -9 -13   10.38    7.81
  12   9 -13    3.12    3.95
 -12   9  14   -0.00    5.08
  12  -9 -14    2.50    5.71
  12   9 -14    3.30    4.19
 -12   9  15    7.89    6.29
  12  -9 -15    2.54    5.54
  12   9 -15   11.08    6.06
 -12   9  16   -0.00    5.89
  12  -9 -16    0.08    5.06
  12   9 -16    0.39    3.98
 -12   9  17    2.09    5.36
  12  -9 -17    3.08    3.93
  12   9 -17   -0.00    4.61
 -12   9  18    2.89    5.26
  12  -9 -18   -0.00    6.15
  12   9 -18   -0.00    3.67
  12 -10  -1    5.67    5.86
  12  10  -1   14.03    4.73
  12 -10  -2   -0.00    4.55
  12  10  -2   -0.00    2.75
  12 -10  -3    0.47    4.25
  12  10  -3    0.58    2.80
  12 -10  -4    4.95    4.99
  12  10  -4    1.68    3.45
  12 -10  -5    9.39    6.76
  12  10  -5   12.96    5.68
  12 -10  -6    3.13    4.64
  12  10  -6    4.62    4.73
  12 -10  -7   17.17    7.81
  12  10  -7   18.07    6.92
  12 -10  -8   -0.00    3.54
  12  10  -8   -0.00    4.24
  12 -10  -9    2.40    4.66
  12  10  -9   10.75    5.32
  12 -10 -10    2.32    4.30
  12  10 -10    1.14    3.65
  12 -10 -11   21.85    8.61
  12  10 -11    9.85    5.41
 -12  10  12    5.14    5.39
  12 -10 -12    0.00    5.00
  12  10 -12   -0.00    4.49
 -12  10  13    4.64    6.55
  12 -10 -13   -0.00    4.46
  12  10 -13    1.08    2.73
 -12  10  14    2.58    5.63
  12 -10 -14    0.00    5.69
  12  10 -14    2.21    4.76
 -12  10  15   -0.00    5.62
  12 -10 -15    7.30    6.15
  12  10 -15    0.00    4.23
  12 -11  -1    0.31    2.49
  12  11  -1   -0.00    2.52
  12 -11  -2    2.63    4.83
  12  11  -2    0.00    2.77
  12 -11  -3    2.19    6.89
  12 -11  -4    2.37    4.46
  12  11  -4    0.91    2.76
  12 -11  -5   17.45    7.50
  12  11  -5    6.87    4.72
  12 -11  -6   -0.00    5.47
  12  11  -6    1.26    3.20
  12 -11  -7   -0.00    3.62
  12  11  -7    0.00    3.38
  12 -11  -8   -0.00    3.75
  12  11  -8    0.07    2.86
  12 -11  -9    5.13    5.98
  12  11  -9   14.38    5.95
  12  11 -10    0.00    3.37
  12 -11 -11   -0.00    4.45
  12  11 -11    1.99    4.18
  12  12  -1    6.57    3.95
  12  12  -3    4.20    3.54
  12  12  -4    0.00    2.96
  12  12  -5    5.66    4.12
  12  12  -6    2.54    3.51
  12  13  -1   -0.00    2.95
 -11   0   1  117.30   21.56
  11   0  -1  190.30   23.71
  11   0  -1  116.07   21.38
 -11   0   2   -0.00    2.68
  11   0  -2   -0.00    4.09
  11   0  -2   -0.00    4.80
 -11   0   3   42.09   10.70
  11   0  -3   31.03    9.08
  11   0  -3   29.14    9.52
 -11   0   4    2.31    3.85
  11   0  -4   -0.00    3.79
  11   0  -4   -0.00    4.92
 -11   0   5  161.77   24.80
  11   0  -5  145.38   23.61
  11   0  -5  161.94   25.26
 -11   0   6    3.57    4.45
  11   0  -6   -0.00    4.79
 -11   0   7    0.00    3.56
  11   0  -7   -0.00    4.14
 -11   0   8    1.25    3.91
  11   0  -8    2.79    3.85
 -11   0   9   29.36    9.52
  11   0  -9   44.00   11.41
 -11   0  10    1.89    5.32
  11   0 -10   -0.00    3.41
 -11   0  11   94.65   16.73
  11   0 -11   58.66   14.81
 -11   0  12    6.14    5.57
  11   0 -12   -0.00    4.66
 -11   0  13    1.86    4.57
  11   0 -13    5.36    6.01
 -11   0  14   -0.00    4.34
  11   0 -14   -0.00    5.73
 -11   0  15   12.98    6.87
  11   0 -15    7.12    6.28
 -11   0  16    3.43    4.91
  11   0 -16    1.56    5.53
 -11   0  17    7.29    6.10
  11   0 -17    5.72    5.88
  11   0 -18   -0.00    3.69
 -11   0  19    7.82    5.82
  11   0 -19    9.48    6.46
 -11   0  20    1.25    3.67
  11   0 -20   -0.00    4.43
 -11   0  21   23.57    9.42
  11   0 -21   25.74    9.79
 -11   0  22    2.55    5.04
  11   0 -22   -0.00    3.72
 -11   0  23    0.20    4.68
  11   0 -23    1.70    5.19
 -11   0  24   -0.00    6.12
  11   0 -24   -0.00    4.06
 -11   0  25   17.23    8.44
  11   0 -25    1.46    5.47
 -11   0  26   -0.00    4.73
  11   0 -26    0.47    3.95
 -11   0  27   14.65    8.18
 -11   0  28   -0.00    6.15
 -11   0  29   -0.00    4.15
 -11   0  30    3.69    5.32
 -11   1   1  111.01   19.28
  11  -1  -1  129.99   19.11
  11  -1  -1   88.40   17.96
  11   1  -1  100.68   18.35
 -11   1   2    2.04    3.71
  11  -1  -2    0.62    3.94
  11  -1  -2    7.54    5.03
  11   1  -2    0.00    4.52
 -11   1   3   56.14   13.11
  11  -1  -3   65.92   13.34
  11  -1  -3   45.16   12.38
  11   1  -3   69.15   13.01
  11   1  -3   39.91   12.08
 -11   1   4   -0.00    4.11
  11  -1  -4    5.11    4.97
  11  -1  -4    0.00    4.99
  11   1  -4    2.40    3.77
  11   1  -4    3.24    4.45
 -11  -1   4    0.43    3.59
 -11   1   5    7.74    6.13
  11  -1  -5    4.75    4.15
  11  -1  -5    3.62    4.92
  11   1  -5    6.82    5.46
 -11  -1   5    0.68    3.99
 -11   1   6   -0.00    3.72
  11  -1  -6    0.88    2.81
  11  -1  -6   -0.00    4.09
  11   1  -6    2.46    4.16
 -11  -1   6   -0.00    3.83
 -11   1   7   77.21   14.72
  11  -1  -7   59.50   13.76
  11   1  -7   57.78   13.67
 -11  -1   7   51.13   12.47
 -11   1   8    2.12    4.84
  11  -1  -8   -0.00    5.29
  11   1  -8    2.10    4.06
 -11  -1   8    9.62    5.63
 -11   1   9   30.37    9.25
  11  -1  -9   36.81   10.74
  11   1  -9   29.24    9.32
 -11  -1   9   38.90   10.71
 -11   1  10   -0.00    4.05
  11  -1 -10   -0.00    3.40
  11   1 -10   -0.00    4.05
 -11  -1  10   -0.00    4.67
 -11   1  11   18.10    7.82
  11  -1 -11   15.98    8.16
  11   1 -11    0.00    5.57
 -11  -1  11   11.14    6.48
 -11   1  12   14.09    6.51
  11  -1 -12    2.05    3.74
  11   1 -12    6.84    5.87
 -11  -1  12    2.93    4.82
 -11   1  13   53.29   12.69
  11  -1 -13   16.71    8.84
  11   1 -13   50.01   12.43
 -11  -1  13   55.11   12.05
 -11   1  14    2.63    5.26
  11  -1 -14   -0.00    5.40
  11   1 -14   -0.00    5.02
 -11  -1  14    2.79    4.18
 -11   1  15   -0.00    4.02
  11  -1 -15   -0.00    4.32
  11   1 -15    0.00    3.70
 -11  -1  15   -0.00    3.56
 -11   1  16    1.89    4.65
  11  -1 -16    0.00    3.47
  11   1 -16    1.56    4.49
 -11  -1  16    0.02    2.94
 -11   1  17   29.70    9.79
  11  -1 -17   26.93   10.40
  11   1 -17   21.38    8.75
 -11  -1  17   18.66    7.87
 -11   1  18    6.49    5.12
  11  -1 -18    5.81    5.80
  11   1 -18   -0.00    4.63
 -11  -1  18    8.66    6.53
 -11   1  19   23.02    8.73
  11  -1 -19    0.00    5.91
  11   1 -19    7.56    5.72
 -11  -1  19    9.18    6.29
 -11   1  20    1.17    5.03
  11  -1 -20    0.34    5.08
  11   1 -20   -0.00    4.74
 -11  -1  20   -0.00    5.23
 -11   1  21    0.64    4.93
  11  -1 -21   -0.00    5.43
  11   1 -21   -0.00    4.16
 -11  -1  21    0.00    4.16
 -11   1  22   -0.00    3.82
  11  -1 -22    1.53    5.03
  11   1 -22   -0.00    4.78
 -11  -1  22   -0.00    4.65
 -11   1  23   50.60   12.19
  11  -1 -23   31.37   11.12
  11   1 -23   21.28    9.98
 -11  -1  23   33.48   10.58
 -11   1  24   -0.00    4.59
  11  -1 -24    4.59    6.35
  11   1 -24   -0.00    4.83
 -11  -1  24    2.02    5.96
 -11   1  25    2.81    5.75
  11  -1 -25    7.94    7.21
  11   1 -25    2.94    5.92
 -11   1  26    0.00    5.58
  11   1 -26    0.48    4.87
 -11  -1  26    2.46    4.66
 -11   1  27    0.00    4.15
  11   1 -27    0.59    5.07
 -11  -1  27    4.14    6.14
 -11   1  28   -0.00    5.60
  11   1 -28    2.75    5.06
 -11  -1  28    3.29    6.30
 -11   1  29   11.75    7.66
 -11  -1  29   13.58    7.65
 -11   1  30   -0.00    5.67
 -11  -1  30    0.38    3.76
  11  -2  -1   32.06    9.14
  11  -2  -1   15.76    7.64
  11   2  -1   39.62    9.91
 -11   2   2   -0.00    3.35
  11  -2  -2    2.58    4.35
  11  -2  -2    5.94    5.74
  11   2  -2    0.46    4.53
 -11   2   3   12.93    7.04
  11  -2  -3   13.07    5.66
  11  -2  -3    4.29    5.60
  11   2  -3   22.87    7.35
 -11   2   4   10.99    6.08
  11  -2  -4   12.31    5.72
  11  -2  -4    1.93    3.15
  11   2  -4    0.00    3.93
 -11   2   5   64.07   14.03
  11  -2  -5   59.15   13.23
  11  -2  -5   66.60   14.83
  11   2  -5   58.84   13.25
 -11   2   6   34.14    9.15
  11  -2  -6   30.18    8.42
  11  -2  -6    4.92    5.65
  11   2  -6   20.97    7.78
 -11  -2   6    9.29    5.63
 -11   2   7   29.24    9.20
  11  -2  -7   21.34    7.48
  11  -2  -7   14.40    7.55
  11   2  -7    9.68    6.05
 -11  -2   7    4.73    4.85
 -11   2   8    8.82    6.20
  11  -2  -8   22.12    8.96
  11   2  -8   22.44    8.38
 -11  -2   8   16.81    7.19
 -11   2   9   39.71   10.46
  11  -2  -9   57.60   12.74
  11   2  -9   26.40    9.03
 -11  -2   9   13.46    8.06
 -11   2  10   -0.00    4.73
  11  -2 -10   -0.00    5.36
  11   2 -10   -0.00    3.92
 -11  -2  10   13.77    6.82
 -11   2  11   23.57    8.63
  11  -2 -11   36.08   11.16
 -11  -2  11   37.80   10.34
 -11   2  12    2.00    4.51
  11  -2 -12    0.89    3.30
  11   2 -12    5.35    5.31
 -11  -2  12    1.56    4.24
 -11   2  13   -0.00    3.72
  11  -2 -13   -0.00    4.64
  11   2 -13    0.63    4.10
 -11  -2  13    0.55    2.88
 -11   2  14    2.00    4.96
  11  -2 -14    3.81    5.00
  11   2 -14    4.60    4.87
 -11  -2  14   10.84    5.86
  11   2 -15   24.41    8.42
 -11  -2  15   22.60    8.00
 -11   2  16   15.08    7.05
  11  -2 -16    2.10    6.14
  11   2 -16    0.48    4.64
 -11  -2  16    2.75    4.68
 -11   2  17    6.07    5.59
  11  -2 -17   13.87    7.66
  11   2 -17    6.62    6.92
 -11  -2  17    6.15    4.95
 -11   2  18    3.98    6.49
  11  -2 -18    0.63    4.48
  11   2 -18    0.00    4.87
 -11  -2  18    0.00    4.82
 -11   2  19    8.40    6.45
  11  -2 -19   -0.00    4.72
  11   2 -19    2.18    5.55
 -11  -2  19    4.94    5.44
 -11   2  20    0.00    4.94
  11  -2 -20    2.33    4.38
  11   2 -20    3.28    4.72
 -11  -2  20    4.88    5.52
 -11   2  21   32.21   10.22
  11  -2 -21   20.24   10.16
  11   2 -21    9.47    7.36
 -11  -2  21   25.00    8.88
 -11   2  22    0.25    3.46
  11  -2 -22    2.30    4.27
  11   2 -22    3.91    4.69
 -11  -2  22   -0.00    4.09
 -11   2  23   -0.00    5.15
  11  -2 -23    2.18    4.98
  11   2 -23    1.58    3.88
 -11  -2  23   -0.00    4.99
 -11   2  24   -0.00    4.00
  11   2 -24   -0.00    4.84
 -11  -2  24    4.38    5.71
 -11   2  25    9.98    6.48
  11   2 -25    4.73    5.95
 -11  -2  25   11.87    8.09
 -11   2  26    2.83    4.26
  11   2 -26   -0.00    4.57
 -11  -2  26    6.99    6.12
 -11   2  27   21.13    8.57
  11   2 -27   13.20    8.41
 -11  -2  27   19.38    8.85
 -11   2  28   -0.00    4.24
  11   2 -28    0.00    4.25
 -11  -2  28   -0.00    5.50
 -11   2  29    4.73    5.86
  11   2 -29    0.85    4.91
 -11  -2  29   -0.00    5.42
 -11   2  30   -0.00    6.22
 -11  -2  30    3.66    6.62
 -11  -2  31   14.03    8.55
  11  -3  -1   16.96    6.92
  11  -3  -1   -0.00    4.69
  11   3  -1    9.49    5.07
  11   3  -1   17.64    6.47
 -11  -3   1   14.07    6.33
  11  -3  -2   29.52    8.81
  11  -3  -2   14.61    7.37
  11   3  -2   26.73    7.35
  11   3  -2   16.07    6.62
 -11  -3   2   19.10    6.82
 -11   3   3   74.99   14.57
  11  -3  -3   83.81   14.55
  11  -3  -3   25.85   10.47
  11   3  -3   62.31   12.68
 -11   3   4   21.11    7.75
  11  -3  -4    1.32    4.00
  11  -3  -4   14.61    7.51
 -11   3   5    1.45    3.61
  11  -3  -5    4.13    4.79
  11  -3  -5    7.75    5.70
  11   3  -5    5.55    5.40
 -11   3   6   18.93    7.23
  11  -3  -6    5.32    5.33
  11  -3  -6    7.39    5.97
  11   3  -6   16.14    6.51
 -11   3   7   53.90   12.90
  11  -3  -7   44.70   11.72
  11  -3  -7   50.88   13.47
  11   3  -7   57.34   12.56
 -11   3   8    3.50    5.40
  11  -3  -8    0.00    3.30
  11  -3  -8    7.59    6.26
  11   3  -8    2.99    4.69
 -11  -3   8    6.75    5.35
 -11   3   9   12.48    7.78
  11  -3  -9   21.23    8.43
  11   3  -9   17.36    7.64
 -11  -3   9   11.14    5.71
 -11   3  10    6.55    4.73
  11  -3 -10    7.20    6.54
  11   3 -10    0.81    3.49
 -11  -3  10    4.93    4.64
  11  -3 -11    7.95    6.01
  11   3 -11    9.69    6.29
 -11  -3  11    8.59    5.37
 -11   3  12    9.03    5.66
  11  -3 -12    5.88    5.58
  11   3 -12    1.49    4.37
 -11  -3  12   12.52    6.44
 -11   3  13   11.11    6.54
  11  -3 -13    9.25    7.71
  11   3 -13   26.98    8.58
 -11  -3  13   18.35    7.49
 -11   3  14    0.00    2.70
  11  -3 -14    0.54    4.61
  11   3 -14    0.00    3.55
 -11  -3  14    2.78    4.29
 -11   3  15    2.76    5.69
  11  -3 -15   -0.00    4.97
  11   3 -15    8.68    5.69
 -11  -3  15    1.07    4.34
 -11   3  16   -0.00    4.86
  11  -3 -16   -0.00    4.42
  11   3 -16   -0.00    3.61
 -11  -3  16    0.00    4.11
 -11   3  17   21.56    8.29
  11  -3 -17   12.88    7.92
  11   3 -17    0.19    4.12
 -11  -3  17   10.75    6.24
 -11   3  18   -0.00    5.41
  11  -3 -18    0.73    4.96
  11   3 -18    4.48    4.86
 -11  -3  18    0.00    5.14
 -11   3  19   22.14    8.84
  11  -3 -19    8.92    8.34
  11   3 -19    5.27    6.03
 -11  -3  19   25.12    8.87
 -11   3  20    2.60    4.54
  11  -3 -20    9.97    6.72
  11   3 -20    2.38    5.11
 -11   3  21    0.44    5.09
  11  -3 -21    2.65    6.58
  11   3 -21   -0.00    4.74
 -11  -3  21    3.73    4.84
 -11   3  22    8.63    6.43
  11   3 -22   10.28    6.59
 -11  -3  22   15.36    7.68
 -11   3  23   25.42   10.22
  11   3 -23   33.50   11.46
 -11  -3  23   48.93   12.32
 -11   3  24    5.61    6.97
  11   3 -24   11.61    7.64
 -11  -3  24    7.37    7.49
 -11   3  25    6.37    5.98
  11   3 -25   14.63    7.52
 -11  -3  25    3.02    5.55
 -11   3  26    0.77    3.44
  11   3 -26    6.60    7.11
 -11  -3  26   -0.00    5.76
 -11   3  27   19.99    8.27
  11   3 -27    7.35    7.71
 -11  -3  27   36.34   10.77
 -11   3  28   14.09    7.44
  11   3 -28    0.00    4.89
 -11  -3  28    3.22    6.42
 -11   3  29   13.34    7.15
  11   3 -29    6.71    6.77
 -11  -3  29   12.35    7.94
  11   3 -30    0.00    6.05
 -11  -3  30    0.33    5.54
 -11  -3  31    1.50    4.77
  11  -4  -1   43.93   10.97
  11  -4  -1   53.57   12.98
  11   4  -1   34.28    9.17
  11   4  -1   38.10    9.76
 -11  -4   1   41.20    9.80
  11  -4  -2    3.94    3.69
  11  -4  -2   -0.00    4.84
  11   4  -2   -0.00    2.47
  11   4  -2    4.54    4.49
 -11  -4   2   -0.00    3.58
 -11   4   3    2.74    4.86
  11  -4  -3    7.80    5.86
  11  -4  -3    0.00    5.20
  11   4  -3    7.68    5.32
 -11  -4   3    4.95    4.54
 -11   4   4    2.13    4.23
  11  -4  -4   15.74    6.44
  11  -4  -4    5.62    5.45
  11   4  -4   -0.00    4.21
 -11  -4   4    7.69    5.32
 -11   4   5   58.43   14.11
  11  -4  -5   74.92   15.00
  11  -4  -5   53.20   14.20
  11   4  -5   71.17   13.70
 -11   4   6   13.57    6.38
  11  -4  -6   19.10    7.74
  11  -4  -6    2.36    5.18
  11   4  -6   15.00    6.66
 -11   4   7   19.30    7.72
  11  -4  -7   20.89    7.40
  11  -4  -7    5.48    5.79
  11   4  -7    1.66    3.81
 -11   4   8    4.71    5.51
  11  -4  -8    7.10    5.61
  11  -4  -8   -0.00    4.85
  11   4  -8   -0.00    2.69
 -11   4   9   35.87   11.05
  11  -4  -9   49.66   11.64
  11  -4  -9   32.33   10.86
  11   4  -9   38.07    9.86
 -11  -4   9   33.12   10.14
 -11   4  10    5.14    5.12
  11  -4 -10    1.55    5.57
  11   4 -10    6.74    5.19
 -11  -4  10    5.58    4.68
 -11   4  11   20.50    8.54
  11  -4 -11   48.99   12.78
  11   4 -11   31.78    9.23
 -11  -4  11   26.75    8.81
 -11   4  12    0.00    3.47
  11  -4 -12    1.68    5.84
  11   4 -12    3.97    4.87
 -11  -4  12    0.93    3.60
 -11   4  13   -0.00    5.11
  11  -4 -13   -0.00    5.20
  11   4 -13    2.74    4.51
 -11  -4  13   -0.00    4.52
 -11   4  14    8.36    6.17
  11  -4 -14   16.71    8.58
  11   4 -14    4.45    4.50
 -11  -4  14   -0.00    3.97
 -11   4  15    8.73    6.52
  11  -4 -15   15.39    7.63
  11   4 -15   22.04    8.84
 -11  -4  15   16.50    7.65
 -11   4  16    5.08    5.26
  11  -4 -16   17.38    7.65
  11   4 -16    2.08    4.82
 -11  -4  16   16.64    7.52
 -11   4  17   -0.00    4.76
  11  -4 -17    0.00    4.47
  11   4 -17   -0.00    4.80
 -11  -4  17    8.01    7.20
 -11   4  18   -0.00    3.63
  11  -4 -18   -0.00    5.93
  11   4 -18   -0.00    3.50
  11   4 -19    3.07    5.72
 -11  -4  19    3.01    4.99
 -11   4  20    0.00    6.55
  11   4 -20    0.93    5.39
 -11  -4  20    6.07    5.85
 -11   4  21   21.00    9.60
  11   4 -21    1.70    5.43
 -11  -4  21   19.10    8.88
 -11   4  22    8.79    6.08
  11   4 -22   10.62    6.54
 -11  -4  22    4.35    5.38
 -11   4  23   -0.00    4.39
  11   4 -23    6.95    6.24
 -11  -4  23    0.09    3.77
 -11   4  24    6.82    7.16
  11   4 -24    0.06    5.05
 -11  -4  24    4.62    6.12
 -11   4  25   17.94    9.55
  11   4 -25    5.50    7.04
 -11  -4  25   14.66    8.00
 -11   4  26   17.60    8.40
  11   4 -26    1.87    4.67
 -11  -4  26    3.27    5.60
 -11   4  27    8.90    6.57
  11   4 -27   -0.00    5.75
 -11  -4  27    9.04    7.69
 -11   4  28    3.53    4.65
  11   4 -28    1.14    4.17
 -11  -4  28   -0.00    4.56
 -11   4  29    2.59    5.32
  11   4 -29    1.46    4.66
 -11  -4  29    7.00    5.93
  11   4 -30    3.69    6.09
 -11  -4  30    0.00    7.24
  11   4 -31    3.94    6.76
  11   4 -32    0.00    6.39
  11  -5  -1    3.22    4.13
  11  -5  -1    0.00    4.87
  11   5  -1    0.00    3.52
  11  -5  -2   65.43   12.92
  11  -5  -2   28.54   10.07
  11   5  -2   38.49    9.55
  11  -5  -3   50.24   11.69
  11  -5  -3   27.56   10.26
  11   5  -3   33.99    9.14
 -11   5   4   11.06    7.27
  11  -5  -4   -0.00    4.22
  11   5  -4    9.54    5.44
 -11   5   5    0.00    3.72
  11  -5  -5    1.65    4.26
  11  -5  -5    3.47    4.82
  11   5  -5    2.80    3.49
 -11  -5   5    4.30    4.07
 -11   5   6    4.75    5.40
  11  -5  -6   10.62    6.38
  11  -5  -6    9.00    6.88
  11   5  -6    9.80    5.14
 -11  -5   6    9.27    5.80
 -11   5   7   36.19   10.75
  11  -5  -7   27.91    9.48
  11  -5  -7   39.55   11.31
  11   5  -7   38.06    9.97
 -11   5   8   15.80    7.11
  11  -5  -8    4.63    5.00
  11  -5  -8    8.43    6.24
  11   5  -8    4.60    5.32
 -11   5   9   52.49   11.48
  11  -5  -9   48.22   11.11
  11  -5  -9   11.12    7.66
  11   5  -9   27.36    8.96
 -11   5  10    0.94    3.92
  11  -5 -10   -0.00    3.77
  11  -5 -10   -0.00    4.36
  11   5 -10    0.00    3.11
 -11  -5  10    0.00    4.26
 -11   5  11   10.66    5.85
  11  -5 -11   15.46    6.96
  11  -5 -11   24.09    9.00
  11   5 -11    5.33    6.00
 -11  -5  11    7.78    5.53
 -11   5  12   38.19   10.21
  11  -5 -12   14.10    8.14
  11   5 -12   19.53    7.88
 -11  -5  12   16.74    7.10
 -11   5  13   41.98   11.13
  11  -5 -13   12.06    7.71
  11   5 -13   37.51   10.17
 -11  -5  13   27.81    9.21
 -11   5  14    3.91    5.43
  11  -5 -14    6.31    6.43
  11   5 -14    0.00    4.96
 -11  -5  14    3.68    4.63
 -11   5  15    0.00    3.99
  11  -5 -15    6.94    7.13
  11   5 -15   -0.00    3.38
 -11  -5  15   -0.00    3.73
 -11   5  16    4.76    5.13
  11   5 -16   -0.00    5.55
 -11  -5  16    6.19    5.79
 -11   5  17    3.75    5.31
  11   5 -17    4.84    5.52
 -11  -5  17   -0.00    4.75
 -11   5  18   19.62    7.87
  11   5 -18    7.27    6.52
 -11  -5  18   15.24    7.56
 -11   5  19   30.47   10.73
 -11  -5  19   12.68    7.51
 -11   5  20   -0.00    5.46
  11   5 -20   -0.00    5.29
 -11  -5  20    2.23    4.90
 -11   5  21   -0.00    4.45
  11   5 -21    2.07    3.85
 -11  -5  21    3.05    5.83
 -11   5  22    1.76    4.68
  11   5 -22    3.15    4.66
 -11  -5  22    0.65    4.95
 -11   5  23   23.29    9.28
  11   5 -23    8.04    6.84
 -11  -5  23   35.84   10.71
 -11   5  24    6.73    6.48
  11   5 -24    3.13    5.81
 -11  -5  24    0.00    4.85
 -11   5  25    1.92    6.18
  11   5 -25   10.38    6.26
 -11  -5  25    0.00    5.50
 -11   5  26   -0.00    4.66
  11   5 -26    0.00    4.98
 -11  -5  26    1.34    5.42
 -11   5  27    9.53    8.22
  11   5 -27    2.16    5.12
 -11   5  28   10.13    6.74
  11   5 -28   11.71    7.20
 -11  -5  28    9.67    6.80
  11   5 -29    4.17    6.19
 -11  -5  29    3.69    4.74
  11   5 -30    0.00    5.67
 -11  -5  30   -0.00    6.90
  11   5 -31    7.59    6.62
  11   5 -32   10.69    8.07
  11   5 -33    3.15    4.93
  11  -6  -1   37.94   10.02
  11  -6  -1    7.47    7.15
  11   6  -1   17.58    6.13
  11  -6  -2    4.42    4.18
  11  -6  -2   14.95    7.88
  11   6  -2    2.36    3.57
  11  -6  -3   -0.00    3.62
  11  -6  -3    5.39    6.11
  11   6  -3    9.01    5.11
  11  -6  -4   37.50   10.29
  11  -6  -4   30.50   10.22
  11   6  -4   29.14    8.10
 -11   6   5    5.98    5.82
  11  -6  -5   41.82   10.46
  11  -6  -5   22.55    9.86
  11   6  -5   27.20    7.52
 -11   6   6   14.51    7.28
  11  -6  -6   22.92    8.38
  11  -6  -6   20.32    8.87
  11   6  -6   18.42    6.93
 -11   6   7   17.09    7.56
  11  -6  -7    8.86    5.61
  11  -6  -7    6.85    6.29
  11   6  -7    2.52    4.37
 -11   6   8    8.22    6.23
  11  -6  -8   16.23    7.52
  11  -6  -8    6.36    6.11
  11   6  -8    1.18    4.78
 -11   6   9    9.58    7.17
  11  -6  -9    7.14    5.88
  11  -6  -9    0.00    5.16
  11   6  -9    0.20    4.12
  11  -6 -10   17.90    8.14
  11  -6 -10    9.10    7.39
  11   6 -10   18.16    7.52
 -11  -6  10   24.19    7.64
 -11   6  11    8.94    6.18
  11  -6 -11   11.99    6.23
  11  -6 -11    6.30    6.34
  11   6 -11    3.10    4.86
 -11  -6  11    4.41    4.44
 -11   6  12    0.00    4.52
  11  -6 -12   -0.00    4.08
  11   6 -12    7.28    5.84
 -11  -6  12    7.58    5.51
 -11   6  13   10.44    6.35
  11   6 -13    2.97    5.46
 -11  -6  13   11.89    6.62
 -11   6  14    9.47    6.46
  11   6 -14   10.88    6.87
 -11  -6  14   11.30    6.92
 -11   6  15   23.13    9.06
  11   6 -16   19.69    7.82
 -11  -6  16    9.09    5.78
 -11   6  17    2.77    5.03
  11   6 -17   -0.00    4.56
 -11  -6  17    4.40    4.72
 -11   6  18   -0.00    4.38
  11   6 -18    0.78    3.90
 -11  -6  18    4.99    4.83
 -11   6  19    7.71    6.81
  11   6 -19   10.49    7.34
 -11  -6  19    0.00    4.05
 -11   6  20    1.22    5.91
  11   6 -20    5.78    5.91
 -11  -6  20    3.71    5.07
 -11   6  21    5.78    6.08
  11   6 -21    6.96    5.63
 -11  -6  21   11.81    7.00
 -11   6  22    0.00    5.53
  11   6 -22    6.48    6.61
 -11  -6  22   -0.00    5.24
 -11   6  23    2.33    4.44
  11   6 -23    7.06    5.68
 -11  -6  23   -0.00    4.00
 -11   6  24   -0.00    3.96
  11   6 -24    4.40    5.52
 -11   6  25    6.12    6.77
  11   6 -25    0.53    5.40
 -11  -6  25   11.08    7.42
 -11   6  26    7.99    6.65
  11   6 -26    4.53    5.51
 -11  -6  26   14.61    7.83
 -11   6  27   -0.00    5.41
  11   6 -27   -0.00    5.19
 -11  -6  27    7.77    6.82
  11   6 -28   -0.00    5.55
 -11  -6  28    9.10    7.29
  11   6 -29   -0.00    5.05
 -11  -6  29   -0.00    5.70
  11   6 -30   -0.00    5.69
 -11  -6  30    2.70    6.04
  11   6 -31    3.28    6.73
  11  -7  -1   12.93    6.92
  11   7  -1   13.57    5.44
  11  -7  -2   42.82   11.39
  11   7  -2   30.81    8.29
  11  -7  -3    4.97    4.13
  11  -7  -3    5.64    5.38
  11   7  -3    0.00    3.04
  11  -7  -4   18.09    7.64
  11  -7  -4   19.18    9.01
  11   7  -4   16.07    6.25
  11  -7  -5   10.93    5.51
  11  -7  -5   -0.00    5.87
  11   7  -5    0.00    2.89
  11  -7  -6   19.66    7.62
  11  -7  -6    6.81    6.35
  11   7  -6   16.06    6.51
 -11   7   7   -0.00    5.02
  11  -7  -7    2.60    4.46
  11  -7  -7   -0.00    6.22
  11   7  -7   -0.00    3.73
 -11   7   8   37.46   11.61
  11  -7  -8   51.66   12.54
  11   7  -8   37.03   10.10
 -11   7   9   34.68   10.32
  11  -7  -9   32.92   10.19
  11   7  -9   16.56    6.76
 -11   7  10    0.01    3.53
  11  -7 -10    3.81    4.92
  11   7 -10    1.10    3.63
 -11   7  11   -0.00    4.75
  11  -7 -11    1.72    4.90
  11   7 -11    0.61    4.13
 -11   7  12   29.90    9.47
  11  -7 -12   31.44    9.95
  11   7 -12   13.95    7.10
 -11   7  13   11.22    6.60
  11  -7 -13    7.99    6.07
  11   7 -13    5.58    4.84
 -11   7  14    7.68    5.71
  11  -7 -14    6.81    5.72
  11   7 -14    4.04    4.68
 -11   7  15    8.45    5.84
  11   7 -15    0.00    5.05
 -11   7  16   -0.00    4.97
  11   7 -16    1.00    4.02
 -11  -7  16    3.90    5.19
 -11   7  17    6.17    6.00
  11   7 -17    1.71    4.13
 -11  -7  17    5.83    5.74
 -11   7  18   12.98    7.68
  11   7 -18   17.30    8.03
 -11  -7  18   19.86    8.24
 -11   7  19    0.00    4.29
  11   7 -19    1.36    4.37
 -11  -7  19    0.00    4.51
 -11   7  20    0.00    4.97
  11   7 -20    0.00    4.79
 -11  -7  20    2.76    4.63
 -11   7  21   -0.00    4.99
  11   7 -21    1.56    4.12
 -11  -7  21   -0.00    4.66
 -11   7  22    0.00    5.14
  11   7 -22    2.42    5.23
 -11  -7  22    1.04    4.69
 -11   7  23   -0.00    5.43
  11   7 -23   -0.00    4.78
 -11  -7  23    0.00    5.05
 -11   7  24    2.82    5.46
  11   7 -24    1.85    4.91
 -11  -7  24    1.10    4.07
 -11   7  25    2.57    5.45
  11   7 -25   -0.00    4.75
 -11  -7  25    4.74    7.14
 -11   7  26    5.66    6.35
  11   7 -26    0.00    4.93
 -11  -7  26    3.12    4.95
  11   7 -27    0.72    4.19
 -11  -7  27    3.35    5.21
  11   7 -28    7.84    6.17
 -11  -7  28    1.82    5.61
  11   7 -29   -0.00    4.70
 -11  -7  29    6.66    7.80
 -11  -7  30    0.00    6.32
  11  -8  -1    2.31    3.81
  11   8  -1   -0.00    2.58
  11  -8  -2    4.06    4.23
  11   8  -2   10.87    5.39
  11  -8  -3   -0.00    2.31
  11   8  -3   -0.00    2.71
  11  -8  -4   58.48   13.65
  11  -8  -5   -0.00    4.62
  11   8  -5    9.06    5.33
  11  -8  -6   23.69    8.16
  11   8  -6   20.52    7.16
  11  -8  -7    7.28    5.91
  11   8  -7    4.18    4.48
 -11   8   8    4.28    5.78
  11  -8  -8    4.62    5.51
  11   8  -8    0.00    3.22
 -11   8   9   -0.00    4.29
  11  -8  -9    2.37    4.58
 -11   8  10   42.90   11.83
  11  -8 -10   40.98   10.60
  11   8 -10   18.18    7.19
 -11   8  11    0.25    5.13
  11  -8 -11    0.66    5.33
  11   8 -11    4.93    4.53
 -11   8  12    4.44    4.89
  11  -8 -12    4.56    5.45
  11   8 -12    3.97    4.42
 -11   8  13   26.41    9.33
  11  -8 -13    0.00    4.68
  11   8 -13   -0.00    3.66
 -11   8  14    0.35    4.43
  11  -8 -14    1.00    3.30
  11   8 -14    1.77    3.54
 -11   8  15   18.95    8.15
  11  -8 -15   12.02    6.20
  11   8 -15   12.25    6.36
 -11   8  16   19.75    8.34
  11  -8 -16   17.95    7.79
  11   8 -16   16.52    6.81
 -11   8  17    3.17    4.29
  11   8 -17   -0.00    4.82
 -11   8  18    3.56    5.59
  11   8 -18    3.43    4.32
 -11   8  19    0.09    5.39
  11   8 -19   -0.00    4.77
 -11   8  20    2.54    5.47
  11   8 -20    6.25    5.67
 -11   8  21    0.00    3.84
  11   8 -21    0.33    4.17
 -11   8  22   13.12    8.35
 -11   8  23    2.55    5.30
  11   8 -23    0.00    3.40
 -11  -8  23   -0.00    4.88
 -11   8  24   -0.00    5.33
  11   8 -24   -0.00    4.30
 -11  -8  24    1.01    5.54
  11   8 -25   -0.00    5.24
 -11  -8  25   -0.00    5.39
  11   8 -26   21.87    8.88
 -11  -8  26    6.66    6.29
 -11  -8  27   10.19    7.55
 -11  -8  28    4.02    5.45
 -11  -8  29   13.55    8.36
  11  -9  -1   -0.00    4.91
  11   9  -1    0.33    2.77
  11  -9  -2   57.07   13.24
  11   9  -2   27.98    7.79
  11  -9  -3    1.10    4.05
  11   9  -3   -0.00    4.11
  11  -9  -4   15.87    7.74
  11   9  -4    6.55    4.09
  11  -9  -5   -0.00    3.23
  11   9  -5   -0.00    3.52
  11  -9  -6    6.01    5.48
  11   9  -6   14.99    5.85
  11  -9  -7    2.85    4.10
  11  -9  -8   41.40   11.01
  11   9  -8   24.46    7.52
  11  -9  -9    0.00    5.18
  11   9  -9   -0.00    2.74
 -11   9  10   -0.00    5.07
  11  -9 -10    0.00    5.38
  11   9 -10   -0.00    3.71
 -11   9  11    0.50    5.49
  11  -9 -11    0.29    3.91
  11   9 -11   -0.00    3.99
 -11   9  12   11.86    7.77
  11  -9 -12   26.06    8.90
  11   9 -12   15.01    6.47
 -11   9  13    0.00    3.90
  11  -9 -13    6.25    5.87
  11   9 -13   10.78    5.37
 -11   9  14   10.37    6.74
  11  -9 -14   11.85    7.84
  11   9 -14    4.59    4.75
 -11   9  15    2.13    4.89
  11  -9 -15    3.09    4.41
  11   9 -15   10.57    5.24
 -11   9  16   -0.00    4.58
  11  -9 -16    0.00    4.91
 -11   9  17    1.68    4.63
  11  -9 -17   -0.00    4.79
  11   9 -17   -0.00    3.74
 -11   9  18   11.03    7.26
  11  -9 -18   29.92    9.70
  11   9 -18   19.72    8.23
 -11   9  19    7.26    6.50
  11  -9 -19    2.82    5.37
  11   9 -19    3.73    4.84
 -11   9  20    2.32    4.57
  11   9 -20   -0.00    4.36
 -11   9  21    1.20    4.99
  11   9 -21    2.96    3.62
 -11   9  22    7.99    7.09
  11   9 -22    4.71    5.23
 -11   9  23    0.68    4.88
  11   9 -23   -0.00    3.98
  11 -10  -1   -0.00    4.45
  11  10  -1    0.60    2.93
  11  10  -2    0.12    3.04
  11 -10  -3    4.26    5.64
  11  10  -3    1.74    3.45
  11 -10  -4    8.72    6.71
  11  10  -4   10.30    5.16
  11 -10  -5    3.30    5.09
  11  10  -5   -0.00    2.60
  11 -10  -6   12.08    6.98
  11  10  -6   20.66    6.54
  11 -10  -7    1.68    4.55
  11  10  -7    7.53    3.88
  11 -10  -8    3.81    3.85
  11  10  -8    6.78    4.53
  11 -10  -9    1.53    4.43
  11  10  -9    1.39    3.26
  11 -10 -10   14.58    7.21
  11  10 -10   20.57    6.85
 -11  10  11    0.00    4.69
  11 -10 -11    6.13    6.28
  11  10 -11    2.61    4.37
 -11  10  12    1.05    4.51
  11 -10 -12    1.41    4.82
 -11  10  13    1.93    5.90
  11 -10 -13    5.58    5.96
  11  10 -13   -0.00    2.70
 -11  10  14   25.20    9.66
  11  10 -14    5.18    4.39
 -11  10  15   -0.00    5.36
  11 -10 -15    3.17    6.26
  11  10 -15   -0.00    3.03
 -11  10  16   19.33    8.57
  11 -10 -16    7.91    6.17
  11  10 -16    5.35    5.11
 -11  10  17    3.91    6.32
  11 -10 -17    2.55    4.81
  11  10 -17   -0.00    3.18
 -11  10  18   -0.00    4.08
  11 -10 -18   -0.00    4.84
  11  10 -18   -0.00    3.41
 -11  10  19    8.32    7.01
  11 -10 -19    5.91    5.15
  11  10 -19   -0.00    3.98
 -11  10  20    4.76    5.08
  11 -10 -20   12.94    7.55
  11  10 -20    6.30    6.29
 -11  10  21   -0.00    5.30
  11 -10 -21   -0.00    3.26
  11 -11  -1    5.59    6.09
  11  11  -1   -0.00    3.23
  11 -11  -2    8.83    7.49
  11  11  -2   10.29    4.60
  11 -11  -3   -0.00    6.26
  11  11  -3    0.03    2.51
  11 -11  -4   10.62    6.76
  11  11  -4    0.00    2.83
  11 -11  -5    3.92    5.28
  11  11  -5   -0.00    2.88
  11 -11  -6    0.45    4.33
  11  11  -6    1.85    2.80
  11 -11  -7    2.41    4.58
  11  11  -7    2.56    3.06
  11 -11  -8   30.65   10.07
  11  11  -8   30.98    8.35
  11 -11  -9   -0.00    2.95
  11  11  -9    0.00    3.01
  11 -11 -10    3.94    4.92
  11  11 -10    0.08    3.12
  11 -11 -11    0.17    4.07
  11  11 -11    2.10    3.34
  11 -11 -12    4.09    5.73
  11  11 -12   21.99    6.98
 -11  11  13    5.95    4.49
  11 -11 -13    0.72    3.79
  11  11 -13    0.66    3.87
 -11  11  14    7.30    6.72
  11 -11 -14    3.88    5.58
  11  11 -14    0.00    3.67
 -11  11  15    0.53    5.12
  11 -11 -15    0.00    5.05
  11  11 -15   -0.00    3.15
 -11  11  16    2.82    3.85
  11 -11 -16    2.71    3.65
  11  11 -16   -0.00    3.40
 -11  11  17    1.99    5.50
  11 -11 -17   -0.00    4.06
 -11  11  18    4.72    6.43
  11 -11 -18    9.13    7.23
  11 -12  -1   -0.00    5.58
  11  12  -1    0.13    2.95
  11 -12  -2   -0.00    4.89
  11  12  -2    0.70    3.34
  11 -12  -3   -0.00    2.82
  11  12  -3   -0.00    2.32
  11 -12  -4   21.73    9.13
  11  12  -4   11.70    5.05
  11 -12  -5   -0.00    4.62
  11  12  -5    0.91    2.35
  11 -12  -6   10.95    6.46
  11  12  -6    4.08    3.43
  11 -12  -7    2.47    5.25
  11  12  -7    7.30    4.34
  11 -12  -8    4.26    4.52
  11  12  -8   -0.00    2.88
  11 -12  -9    3.49    4.74
  11  12  -9    0.00    3.31
  11 -12 -10   17.61    8.33
  11  12 -10    3.17    3.70
  11  12 -11   -0.00    2.59
  11 -12 -12    4.03    5.74
  11  12 -12    0.63    3.80
  11 -12 -13    0.00    4.00
  11 -12 -14    1.91    4.56
  11 -12 -15    2.62    4.33
  11 -13  -1   -0.00    4.40
  11  13  -1    5.01    3.48
  11 -13  -2    2.33    4.55
  11  13  -2    1.32    2.58
  11 -13  -3    0.04    4.28
  11  13  -3   -0.00    2.65
  11 -13  -4    0.05    3.51
  11  13  -4    0.00    2.52
  11 -13  -5    0.00    4.30
  11  13  -5   -0.00    2.02
  11 -13  -6    0.96    5.26
  11  13  -6    0.53    2.48
  11 -13  -7   -0.00    4.49
  11  13  -7   -0.00    2.54
  11 -13  -8    2.45    5.05
  11  13  -8    7.93    4.18
  11 -13  -9   -0.00    4.82
  11  14  -1    1.10    2.46
  11  14  -2    0.38    2.41
  11  14  -3    1.12    2.45
  10   0  -1    0.35    4.52
  10   0  -2   38.28   10.56
  10   0  -3    0.69    4.57
  10   0  -4  159.38   24.45
  10   0  -5   -0.00    3.90
  10   0  -6   25.91    8.66
 -10   0   7   -0.00    4.55
  10   0  -7   -0.00    4.00
 -10   0   8   17.43    7.15
  10   0  -8   15.92    7.17
 -10   0   9    0.60    3.54
  10   0  -9   -0.00    4.05
 -10   0  10  152.94   23.90
  10   0 -10  141.50   24.01
 -10   0  11    0.00    3.48
  10   0 -11    1.38    5.39
 -10   0  12    1.58    4.13
  10   0 -12    1.04    4.15
 -10   0  13   -0.00    3.90
  10   0 -13   -0.00    4.03
 -10   0  14   37.42   10.42
  10   0 -14   30.58    9.95
 -10   0  15   -0.00    4.46
  10   0 -15    1.59    3.71
 -10   0  16   52.24   12.03
  10   0 -16   26.98    9.91
 -10   0  17    0.00    5.14
  10   0 -17    3.00    4.92
 -10   0  18   25.56    8.96
  10   0 -18   19.93    9.21
 -10   0  19    0.21    4.31
  10   0 -19   -0.00    3.57
 -10   0  20   80.77   15.76
  10   0 -20   49.18   13.75
 -10   0  21   -0.00    4.59
  10   0 -21   -4.11    6.09
 -10   0  22   -0.00    5.04
  10   0 -22    3.53    5.61
  10   0 -23   -0.00    3.55
 -10   0  24    9.06    7.01
  10   0 -24   11.48    7.03
 -10   0  25   -0.00    5.02
  10   0 -25    2.08    4.57
 -10   0  26   40.63   11.60
  10   0 -26   33.74   12.08
 -10   0  27   -0.00    4.03
  10   0 -27   -0.00    5.41
 -10   0  28    2.22    4.99
 -10   0  29   -0.00    5.81
 -10   0  30   11.88    7.06
 -10   0  31   -0.00    5.23
 -10   0  32    0.00    6.34
  10  -1  -1   -0.00    4.54
  10   1  -1   -0.00    3.42
  10   1  -1    0.27    3.82
 -10  -1   1    1.49    4.43
  10  -1  -2  190.83   26.15
  10   1  -2  137.08   22.95
  10   1  -2  149.89   23.54
 -10  -1   2  179.41   24.74
  10  -1  -3    0.00    4.34
  10   1  -3   13.55    6.01
  10   1  -3    7.82    5.51
 -10  -1   3   14.20    6.17
 -10   1   4    3.08    4.47
  10  -1  -4    2.64    4.10
  10  -1  -4   -0.00    4.55
  10   1  -4    9.32    5.61
 -10   1   5   14.32    7.30
  10  -1  -5   12.35    5.97
  10  -1  -5   12.74    6.40
  10   1  -5   12.35    5.84
 -10   1   6   82.23   16.18
  10  -1  -6   72.60   15.82
  10   1  -6  118.57   18.07
  10  -1  -7   -0.00    4.39
  10   1  -7    3.21    4.74
 -10   1   8   56.44   12.18
  10  -1  -8   44.33   12.35
  10   1  -8   58.43   13.00
 -10   1   9    5.21    4.32
  10  -1  -9   -0.00    3.07
  10   1  -9   -0.00    3.68
 -10  -1   9    1.78    4.20
 -10   1  10   -0.00    4.00
  10  -1 -10   -0.00    3.20
  10   1 -10   -0.00    3.91
 -10  -1  10   -0.00    4.14
 -10   1  11    8.14    6.07
  10  -1 -11   20.67    7.83
  10   1 -11    6.15    5.39
 -10  -1  11   36.97    9.24
 -10   1  12   85.72   17.66
  10  -1 -12  118.91   20.23
  10   1 -12  117.66   19.56
 -10  -1  12   89.39   17.55
 -10   1  13   -0.00    3.76
  10  -1 -13   -0.00    5.63
  10   1 -13    5.40    5.46
 -10  -1  13    0.19    3.48
 -10   1  14    9.30    6.47
  10  -1 -14   18.89    8.48
  10   1 -14   15.81    7.48
 -10  -1  14   16.21    6.97
 -10   1  15    6.20    5.03
  10  -1 -15    1.31    5.48
  10   1 -15   -0.00    4.21
 -10  -1  15    5.45    4.93
 -10   1  16   43.97   11.23
  10  -1 -16   35.78   11.35
  10   1 -16   21.80    9.32
 -10  -1  16   34.85    9.98
  10   1 -17    0.84    4.09
 -10  -1  17    0.00    5.89
 -10   1  18   42.13   10.55
  10  -1 -18   29.50   10.17
  10   1 -18   13.67    8.27
 -10  -1  18   40.60   10.30
 -10   1  19    0.00    4.94
  10  -1 -19    6.30    6.29
  10   1 -19    1.15    3.77
 -10  -1  19    4.33    4.93
 -10   1  20    0.00    5.21
  10  -1 -20    0.00    4.05
  10   1 -20    0.15    4.17
 -10  -1  20   -0.00    4.71
 -10   1  21    2.20    4.99
  10  -1 -21   -0.00    6.20
  10   1 -21    3.74    4.99
 -10  -1  21    0.18    4.97
 -10   1  22   75.28   15.54
  10  -1 -22   60.74   15.42
  10   1 -22   35.58   12.97
 -10  -1  22   78.64   16.35
 -10   1  23   -0.00    5.32
  10  -1 -23    2.55    5.71
  10   1 -23   -0.00    4.52
 -10  -1  23    4.50    4.54
 -10   1  24    0.00    4.52
  10  -1 -24   11.08    7.47
  10   1 -24   12.86    8.08
 -10  -1  24    7.37    6.41
 -10   1  25   -0.00    4.62
  10  -1 -25    1.57    4.29
  10   1 -25   -0.00    4.68
 -10  -1  25   -0.00    5.44
 -10   1  26   10.67    7.46
  10   1 -26   -0.00    3.99
 -10  -1  26   18.45    8.62
 -10   1  27   -0.00    5.58
  10   1 -27   -0.00    4.08
 -10  -1  27   -0.00    4.83
 -10   1  28   14.19    8.15
  10   1 -28    2.34    6.09
 -10  -1  28   18.70    8.67
 -10   1  29   -0.00    3.45
 -10  -1  29   -0.00    5.78
 -10   1  30    2.05    5.17
 -10  -1  30   -0.00    5.35
 -10   1  31    1.40    4.89
 -10  -1  31    2.85    7.04
 -10   1  32    7.69    6.42
 -10  -1  32   20.25    9.66
 -10   2   1    0.51    4.14
  10  -2  -1    3.31    3.90
  10  -2  -1    1.26    4.21
  10   2  -1    2.11    3.27
  10   2  -1    4.65    3.47
 -10  -2   1    2.18    3.46
 -10   2   2   -0.00    3.70
  10  -2  -2    0.34    3.64
  10  -2  -2    4.03    5.21
  10   2  -2    0.00    2.93
  10   2  -2    3.24    4.05
 -10  -2   2   -0.00    3.67
 -10   2   3    2.82    4.15
  10  -2  -3   -0.00    3.93
  10  -2  -3   -0.00    4.91
  10   2  -3   -0.00    3.44
 -10  -2   3    2.46    4.03
 -10   2   4  220.50   26.78
  10  -2  -4  150.63   23.83
  10  -2  -4  133.07   24.02
 -10  -2   4  135.89   22.84
 -10   2   5   34.15    9.74
  10  -2  -5   50.51   10.78
  10  -2  -5   31.77    9.96
  10   2  -5   41.53   10.30
 -10  -2   5   21.36    7.51
 -10   2   6   45.14   10.85
  10  -2  -6   48.13   10.59
  10  -2  -6   25.65    9.42
  10   2  -6   34.35    9.23
 -10   2   7    2.96    4.53
  10  -2  -7    3.47    4.51
  10   2  -7    3.20    4.66
 -10   2   8   17.37    7.86
  10  -2  -8    4.29    5.15
  10   2  -8   13.97    6.38
 -10   2   9    1.36    4.51
  10  -2  -9    8.98    6.42
  10   2  -9    0.00    4.17
 -10   2  10   70.32   15.02
  10  -2 -10   86.84   16.78
  10   2 -10  105.57   16.72
 -10  -2  10   58.06   13.71
 -10   2  11   10.27    6.29
  10  -2 -11   18.05    7.31
  10   2 -11    2.78    4.82
 -10  -2  11   13.27    6.49
 -10   2  12    3.33    5.60
  10  -2 -12    5.06    4.83
  10   2 -12    0.77    3.71
 -10  -2  12   -0.00    3.74
 -10   2  13    1.93    4.60
  10  -2 -13    3.45    5.22
  10   2 -13   -0.00    3.58
 -10  -2  13    2.04    3.67
 -10   2  14   32.37   10.06
  10  -2 -14   25.33    9.83
  10   2 -14   36.88   10.50
 -10  -2  14   46.25   11.01
 -10   2  15   19.16    7.35
  10  -2 -15    6.01    5.42
  10   2 -15   14.60    7.13
 -10  -2  15   27.50    8.60
 -10   2  16   14.06    7.47
  10  -2 -16    8.22    6.38
  10   2 -16   20.29    8.52
 -10  -2  16    3.29    5.28
 -10   2  17   -0.00    4.09
  10  -2 -17    3.12    5.78
  10   2 -17   -0.00    4.06
 -10  -2  17    1.95    4.42
 -10   2  18   -0.00    4.82
  10  -2 -18    0.00    5.55
  10   2 -18    0.00    4.24
 -10   2  19    7.68    6.57
  10  -2 -19    0.00    5.80
  10   2 -19    5.72    6.67
 -10  -2  19    3.95    5.99
 -10   2  20   59.39   13.28
  10  -2 -20   42.73   13.65
  10   2 -20   48.90   13.50
 -10  -2  20   55.49   13.51
 -10   2  21    4.86    5.12
  10  -2 -21    9.76    7.39
  10   2 -21    9.67    6.82
 -10  -2  21    5.94    5.97
 -10   2  22    0.00    4.65
  10  -2 -22   -0.00    5.09
  10   2 -22    6.12    6.59
 -10  -2  22   17.41    7.27
 -10   2  23    9.34    5.93
  10  -2 -23    3.41    5.10
  10   2 -23   -0.00    4.57
 -10  -2  23   -0.00    5.42
 -10   2  24   15.16    8.05
  10   2 -24   20.48    9.18
 -10  -2  24   48.56   12.56
 -10   2  25    9.49    5.91
  10   2 -25    8.06    7.27
 -10  -2  25   12.26    6.84
 -10   2  26   16.63    7.77
  10   2 -26    7.82    6.28
 -10  -2  26   19.99    8.94
 -10   2  27   -0.00    6.36
  10   2 -27    7.51    6.59
 -10  -2  27    0.00    4.12
 -10   2  28    1.62    5.36
  10   2 -28    6.27    6.42
 -10  -2  28    9.28    7.20
 -10   2  29    5.60    6.00
  10   2 -29    0.37    4.27
 -10  -2  29   -0.00    6.31
 -10   2  30    0.85    6.12
 -10  -2  30    0.00    5.51
 -10  -2  31    0.59    3.52
 -10   2  32    1.43    5.06
 -10  -2  32    0.00    5.31
  10  -3  -1   14.01    5.96
  10  -3  -1    5.90    6.35
  10   3  -1    3.50    3.79
  10   3  -1   14.85    5.85
 -10  -3   1    8.89    4.80
 -10   3   2   81.18   16.70
  10  -3  -2  113.43   17.87
  10  -3  -2   69.87   16.00
  10   3  -2   87.28   15.06
  10   3  -2  112.61   17.22
 -10  -3   2   98.10   16.18
 -10   3   3   48.65   12.03
  10  -3  -3   95.09   15.28
  10  -3  -3   42.19   11.92
  10   3  -3   55.75   11.70
 -10  -3   3   52.03   11.48
 -10   3   4    1.37    3.66
  10  -3  -4   -0.00    3.14
  10  -3  -4   -0.00    4.93
  10   3  -4   -0.00    3.98
 -10  -3   4   -0.00    2.94
 -10   3   5   14.87    7.43
  10  -3  -5    3.84    5.15
  10  -3  -5   11.28    6.20
  10   3  -5    9.37    5.46
 -10  -3   5    0.00    3.64
 -10   3   6   42.11   10.06
  10  -3  -6   32.16    8.93
  10  -3  -6   32.26   10.75
  10   3  -6   29.64    8.62
 -10  -3   6   20.12    7.85
 -10   3   7   22.28    8.23
  10  -3  -7   24.28    8.06
  10  -3  -7   13.62    7.48
  10   3  -7   19.76    7.09
 -10  -3   7   11.84    6.57
 -10   3   8   79.70   14.80
  10  -3  -8   32.63   11.26
  10   3  -8   70.73   13.53
 -10   3   9   10.51    6.78
  10  -3  -9    9.30    7.85
  10   3  -9   17.34    6.50
 -10   3  10    5.52    4.65
  10  -3 -10   -0.00    4.82
  10   3 -10    0.09    3.68
 -10   3  11    4.09    5.85
  10  -3 -11    3.17    5.81
  10   3 -11    9.22    6.24
 -10  -3  11    1.32    4.26
 -10   3  12   22.17    8.99
  10  -3 -12   26.11    9.38
  10   3 -12   47.26   11.39
 -10  -3  12   43.36   10.56
 -10   3  13   -0.00    3.37
  10  -3 -13    4.52    5.03
  10   3 -13    6.02    4.81
 -10  -3  13    0.00    4.58
 -10   3  14    4.22    5.81
  10  -3 -14    0.00    3.63
  10   3 -14   -0.00    4.04
 -10  -3  14    6.85    5.89
 -10   3  15   -0.00    3.83
  10  -3 -15    3.10    5.30
  10   3 -15    4.33    5.29
 -10  -3  15    5.04    5.33
 -10   3  16   27.55    9.81
  10  -3 -16   10.92    7.85
  10   3 -16   19.48    8.10
 -10   3  17   20.11    8.95
  10  -3 -17    8.03    6.09
  10   3 -17   18.32    8.20
 -10  -3  17   12.85    7.05
 -10   3  18   29.38   10.08
  10  -3 -18   25.67   10.12
  10   3 -18   31.74   10.50
 -10  -3  18   46.30   11.58
 -10   3  19    3.59    5.02
  10  -3 -19   12.83    6.92
  10   3 -19    3.47    5.38
 -10  -3  19   10.87    6.68
 -10   3  20    2.87    4.61
  10  -3 -20    3.30    4.81
  10   3 -20   -0.00    4.52
 -10  -3  20   -0.00    4.98
 -10   3  21    3.00    4.64
  10  -3 -21   -0.00    5.95
  10   3 -21    0.70    4.95
 -10  -3  21    9.68    6.54
  10   3 -22   15.19    8.60
 -10  -3  22   67.48   14.29
 -10   3  23    4.70    6.45
  10   3 -23    0.35    2.72
 -10  -3  23   12.23    6.76
 -10   3  24   -0.00    4.67
  10   3 -24    5.61    5.43
 -10  -3  24    2.83    4.74
 -10   3  25   -0.00    4.72
  10   3 -25    5.24    5.67
 -10  -3  25    1.21    5.75
 -10   3  26   15.05    8.09
  10   3 -26   -0.00    4.48
 -10   3  27   -0.00    5.87
  10   3 -27    6.25    6.49
 -10  -3  27    0.64    5.11
 -10   3  28   13.58    8.30
  10   3 -28    8.92    7.26
 -10  -3  28   17.82    9.43
 -10   3  29   -0.00    6.24
  10   3 -29    0.00    4.21
 -10  -3  29    3.24    5.14
 -10   3  30   -0.00    5.60
  10   3 -30    1.88    4.91
 -10  -3  30    0.00    6.36
 -10   3  31    3.16    5.34
  10   3 -31    0.75    4.69
 -10  -3  31   -0.00    6.06
 -10  -3  32    6.33    7.50
  10  -4  -1    1.04    3.67
  10  -4  -1    8.00    5.56
  10   4  -1   -0.00    2.41
  10   4  -1    3.24    3.15
 -10  -4   1    5.28    4.85
  10  -4  -2   -0.00    3.78
  10  -4  -2   -0.00    4.60
  10   4  -2    1.00    3.15
 -10  -4   2    4.93    4.47
 -10   4   3    5.02    4.84
  10  -4  -3    2.15    3.15
  10  -4  -3   15.67    7.74
  10   4  -3   10.53    5.34
 -10  -4   3   18.66    6.08
 -10   4   4  105.38   18.41
  10  -4  -4  138.75   19.68
  10  -4  -4   73.16   16.91
  10   4  -4   91.90   16.34
 -10  -4   4   83.20   15.50
 -10   4   5   38.64   11.37
  10  -4  -5   51.40   11.75
  10  -4  -5   42.67   11.85
  10   4  -5   35.60    9.34
 -10  -4   5   55.71   11.17
 -10   4   6   29.78   10.07
  10  -4  -6   77.61   13.80
  10   4  -6   45.94   10.88
 -10  -4   6   38.35    9.94
 -10   4   7    1.97    4.88
  10  -4  -7    5.62    5.23
  10   4  -7   -0.00    3.25
 -10  -4   7    0.00    4.05
 -10   4   8   66.72   14.80
  10  -4  -8   89.12   15.81
  10   4  -8   76.82   14.43
 -10  -4   8   60.19   13.49
 -10   4   9    7.06    5.98
  10   4  -9    7.01    4.79
 -10   4  10   27.31    8.98
  10   4 -10   12.86    6.76
  10   4 -11    6.51    5.39
 -10   4  12    3.26    4.85
  10   4 -12    1.39    4.86
 -10  -4  12   -0.00    4.71
 -10   4  13   -0.00    4.53
  10   4 -13    0.00    4.12
 -10  -4  13   -0.00    4.67
 -10   4  14   38.82   10.78
  10   4 -14   30.13   10.07
 -10  -4  14   19.60    8.60
 -10   4  15    4.54    5.37
  10  -4 -15   17.87    8.71
  10   4 -15   12.60    7.83
 -10  -4  15   21.84    7.35
 -10   4  16   18.41    8.89
  10  -4 -16   17.62    8.16
  10   4 -16   14.85    7.53
 -10  -4  16   13.05    7.03
 -10   4  17    4.86    5.67
  10  -4 -17    0.38    3.83
  10   4 -17    4.81    5.23
 -10  -4  17    6.53    6.00
 -10   4  18    0.00    4.90
  10  -4 -18    2.24    4.76
  10   4 -18   -0.00    4.13
 -10  -4  18    6.34    6.51
 -10   4  19    7.36    6.04
  10  -4 -19   10.96    7.03
  10   4 -19    8.07    6.14
 -10  -4  19   10.13    6.68
 -10   4  20   29.31    9.50
  10   4 -20   31.23   10.38
 -10  -4  20   27.90   10.19
 -10   4  21   12.10    7.49
  10   4 -21    8.82    6.57
 -10  -4  21   22.10    8.50
 -10   4  22    0.00    4.97
  10   4 -22    3.51    5.19
 -10  -4  22   14.98    8.09
 -10   4  23   11.58    7.86
  10   4 -23   11.59    7.50
 -10  -4  23   18.30    8.16
 -10   4  24   33.70   10.99
  10   4 -24   16.83    8.31
 -10  -4  24   12.75    7.82
  10   4 -25    6.97    7.51
 -10  -4  25   33.01    9.93
 -10   4  26    3.90    4.87
  10   4 -26    7.61    5.91
 -10  -4  26    4.42    5.84
 -10   4  27    0.94    5.14
  10   4 -27    4.19    4.60
 -10  -4  27    2.50    6.16
 -10   4  28    0.00    6.06
  10   4 -28    5.28    6.51
 -10  -4  28    5.30    6.05
 -10   4  29    0.17    5.76
  10   4 -29    3.30    6.53
 -10  -4  29    7.26    6.36
 -10   4  30    6.83    6.09
  10   4 -30    6.24    6.87
 -10  -4  30    4.93    6.96
 -10   4  31   -0.00    5.25
  10   4 -31    6.13    7.61
 -10  -4  31    2.41    6.32
  10   4 -32   -0.00    5.12
 -10  -4  32    9.03    7.41
  10  -5  -1   67.39   13.48
  10  -5  -1   55.67   13.47
  10   5  -1   66.81   11.14
  10   5  -1   60.03   11.25
 -10  -5   1   36.71    9.70
  10  -5  -2  249.10   31.74
  10  -5  -2  195.77   31.37
  10   5  -2  183.30   27.93
 -10  -5   2  222.23   28.88
  10  -5  -3   20.42    7.56
  10   5  -3   22.39    7.06
 -10  -5   3   27.76    7.40
 -10   5   4    2.61    4.63
 -10   5   4    1.54    4.30
  10  -5  -4   -0.00    2.89
  10   5  -4   -0.00    3.45
 -10  -5   4    2.96    3.60
 -10   5   5    6.08    6.13
 -10   5   5    0.00    5.37
  10  -5  -5    7.13    5.79
  10   5  -5    2.51    3.41
 -10  -5   5    7.92    4.73
 -10   5   6   59.17   12.88
 -10   5   6   44.66   11.98
  10  -5  -6   27.96   10.56
  10   5  -6   36.13    9.48
 -10  -5   6   37.52    9.47
 -10   5   7   55.08   12.72
 -10   5   7   77.59   15.39
  10  -5  -7   52.57   12.43
  10   5  -7   40.09   10.43
 -10  -5   7   40.98   10.23
 -10   5   8   21.72    8.40
 -10   5   8   35.86   10.28
  10  -5  -8   17.43    7.50
  10   5  -8   28.10    8.38
 -10  -5   8   26.39    8.32
 -10   5   9    0.00    3.28
  10  -5  -9    0.79    3.92
  10   5  -9   -0.00    4.37
 -10   5  10    1.51    3.33
  10   5 -10    2.04    4.22
 -10   5  11   27.30    9.08
  10   5 -11    8.06    5.32
 -10   5  12   67.94   13.56
  10   5 -12   41.21   10.36
 -10  -5  12   25.83    8.90
 -10   5  13   14.60    7.00
  10   5 -13   26.62    8.51
 -10  -5  13   19.09    7.67
 -10   5  14   -0.00    4.49
  10   5 -14    0.00    3.45
 -10  -5  14    7.78    5.94
 -10   5  15    3.19    5.75
  10   5 -15    9.67    6.39
 -10  -5  15    2.56    4.57
 -10   5  16    1.73    4.24
  10   5 -16    5.18    5.37
 -10  -5  16    4.73    4.82
 -10   5  17   27.44    9.89
  10   5 -17   42.96   11.56
 -10  -5  17   55.46   12.51
 -10   5  18   23.63    8.85
  10   5 -18   13.97    7.64
 -10  -5  18   36.73   10.28
  10   5 -19    3.62    4.86
 -10  -5  19    0.00    5.16
 -10   5  20    3.44    5.43
  10   5 -20    0.58    4.21
 -10   5  21   10.46    6.96
  10   5 -21    3.41    4.86
 -10  -5  21   10.36    6.89
 -10   5  22   26.60    9.70
 -10  -5  22   21.51    9.07
 -10   5  23   12.91    7.16
  10   5 -23   15.02    8.24
 -10  -5  23   -0.00    5.60
 -10   5  24   -0.00    4.31
  10   5 -24   -0.00    4.79
 -10  -5  24    0.56    4.39
 -10   5  25    0.00    4.36
  10   5 -25    3.48    6.52
 -10  -5  25   -0.00    7.33
 -10   5  26   -0.00    4.22
  10   5 -26    6.31    5.61
 -10  -5  26    2.78    6.24
 -10   5  27   13.35    7.67
  10   5 -27    0.00    4.77
 -10  -5  27   22.91    8.71
 -10   5  28    5.88    6.20
  10   5 -28   -0.00    4.71
 -10  -5  28   11.98    8.98
  10   5 -29   -0.00    5.35
 -10  -5  29   11.01    7.63
 -10   5  30   -0.00    4.38
  10   5 -30    3.71    6.21
 -10  -5  30    2.69    6.01
  10   5 -31   -0.00    6.25
 -10  -5  31    6.63    7.95
  10   5 -32    3.13    6.10
 -10  -5  32   11.74    8.66
  10   5 -33    6.33    6.87
  10  -6  -1   -0.00    3.12
  10  -6  -1   -0.00    5.04
  10   6  -1    0.00    3.42
  10  -6  -2    3.35    4.42
  10   6  -2   10.76    5.04
 -10   6   3    8.78    6.93
  10  -6  -3   10.87    6.09
  10   6  -3   19.53    6.12
 -10   6   4    4.08    5.60
  10  -6  -4   25.58    8.42
  10   6  -4   26.55    7.22
 -10   6   5   25.28    8.63
 -10   6   5   16.54    7.93
  10  -6  -5   31.99    9.39
  10   6  -5   28.78    7.93
 -10  -6   5   15.25    6.13
 -10   6   6   49.65   12.20
 -10   6   6   48.68   12.84
  10  -6  -6   46.62   11.42
  10   6  -6   19.15    7.81
 -10  -6   6   45.14    9.81
 -10   6   7    5.37    6.10
 -10   6   7    0.00    3.89
  10  -6  -7    0.15    4.60
  10   6  -7    0.86    3.48
 -10  -6   7    0.93    3.54
 -10   6   8    2.81    5.34
 -10   6   8    8.54    6.46
  10  -6  -8    5.88    5.32
  10   6  -8    4.60    4.80
 -10  -6   8    6.44    4.64
 -10   6   9   48.11   12.16
  10  -6  -9   42.51   11.68
  10   6  -9   33.34    9.79
 -10  -6   9   52.77   10.98
 -10   6  10   31.02    9.77
  10  -6 -10   31.86    9.65
  10   6 -10   17.23    7.09
 -10   6  11   21.39    7.84
  10  -6 -11    0.68    4.05
  10   6 -11    3.88    4.90
 -10   6  12    2.31    4.71
  10   6 -12    0.00    3.20
 -10   6  13   19.52    8.09
  10   6 -13   25.16    8.18
 -10  -6  13   24.37    8.55
 -10   6  14    2.80    4.93
  10   6 -14   10.27    6.19
 -10  -6  14    5.71    5.18
 -10   6  15   22.14    9.20
  10   6 -15   21.52    7.96
 -10  -6  15   35.38    9.82
 -10   6  16    2.71    5.23
  10   6 -16    3.16    3.60
 -10  -6  16    4.27    5.00
 -10   6  17   10.20    6.71
  10   6 -17    4.95    5.13
 -10  -6  17   -0.00    4.53
 -10   6  18    2.26    5.12
  10   6 -18   12.74    6.73
 -10  -6  18   10.48    5.88
 -10   6  19   10.74    7.64
  10   6 -19   12.06    6.60
 -10  -6  19   12.32    6.90
 -10   6  20    9.51    7.48
  10   6 -20   14.01    7.51
 -10  -6  20   12.81    6.59
 -10   6  21    0.00    6.49
  10   6 -21   10.28    7.54
 -10  -6  21    5.26    6.11
 -10   6  22    3.87    5.09
  10   6 -22    0.00    4.34
 -10  -6  22    0.00    5.73
 -10   6  23    9.54    7.31
 -10  -6  23    7.36    6.21
 -10   6  24    0.00    5.81
  10   6 -24   -0.00    3.21
 -10  -6  24    7.48    6.94
 -10   6  25    8.25    7.39
  10   6 -25    4.96    5.65
 -10  -6  25   -0.00    4.19
 -10   6  26   11.94    7.37
  10   6 -26    1.95    5.68
 -10  -6  26   13.58    8.18
 -10   6  27    3.90    4.72
  10   6 -27    0.58    4.95
 -10  -6  27    2.37    6.68
 -10   6  28    2.60    6.98
  10   6 -28    0.19    4.26
 -10  -6  28   -0.00    5.86
 -10   6  29    0.00    5.29
  10   6 -29    6.31    5.61
 -10  -6  29   10.79    8.10
 -10   6  30    0.95    4.33
  10   6 -30    1.97    4.67
 -10  -6  30    3.44    7.02
  10   6 -31    3.51    5.52
 -10  -6  31    3.45    5.55
  10   6 -32    3.56    4.98
  10  -7  -1  101.27   17.30
  10   7  -1   64.28   12.39
 -10   7   2    3.49    5.38
  10  -7  -2    4.74    5.13
  10   7  -2    1.08    3.15
 -10   7   3   21.70    9.08
  10  -7  -3   15.81    7.04
  10   7  -3   17.56    6.01
 -10   7   4    4.72    5.90
  10  -7  -4    0.04    3.57
  10   7  -4    2.92    3.71
 -10   7   5   35.07   11.41
  10  -7  -5   54.72   11.77
  10   7  -5   29.80    8.42
 -10   7   6   14.47    7.99
 -10   7   6    3.63    4.75
  10  -7  -6    2.39    4.29
  10   7  -6    4.38    5.12
 -10   7   7   24.03    9.58
  10  -7  -7   32.52    9.73
 -10   7   8    7.66    6.78
  10  -7  -8   21.08    8.41
  10   7  -8   13.93    6.08
 -10   7   9    3.86    4.53
  10  -7  -9   -0.00    4.61
  10   7  -9    1.69    4.19
 -10   7  10    1.89    5.16
  10  -7 -10   -0.00    3.77
  10   7 -10   -0.00    2.96
 -10   7  11   21.44    7.93
  10  -7 -11   22.62    8.14
  10   7 -11    0.00    4.59
 -10   7  12    4.56    6.14
  10  -7 -12   17.80    6.97
  10   7 -12    0.00    4.39
 -10   7  13   47.99   12.34
  10  -7 -13   67.41   13.18
  10   7 -13   31.14    9.67
 -10  -7  13   29.59    9.75
 -10   7  14   -0.00    3.90
  10   7 -14   -0.00    3.79
 -10  -7  14   -0.00    3.78
 -10   7  15    2.30    4.71
  10   7 -15   -0.00    3.26
 -10  -7  15    0.77    4.15
 -10   7  16    4.47    5.88
  10   7 -16    8.64    4.99
 -10   7  17   34.93   10.22
  10   7 -17   15.79    7.05
 -10  -7  17   17.43    7.76
 -10   7  18    1.32    4.16
  10   7 -18    3.83    3.91
 -10  -7  18    4.50    4.81
 -10   7  19   11.19    6.21
  10   7 -19    5.42    4.95
 -10  -7  19    3.78    5.14
 -10   7  20    0.92    5.02
  10   7 -20   -0.00    4.74
 -10  -7  20    8.26    6.32
 -10   7  21    0.00    6.20
  10   7 -21    5.62    5.82
 -10  -7  21    9.35    7.33
 -10   7  22    2.44    4.86
  10   7 -22    0.00    5.12
 -10  -7  22    1.17    4.52
 -10   7  23   11.95    8.18
  10   7 -23   18.45    8.26
 -10  -7  23   19.54    9.48
 -10   7  24    1.60    6.39
  10   7 -24   -0.00    4.08
 -10  -7  24    1.29    5.08
 -10   7  25   -0.00    3.12
  10   7 -25    2.39    5.04
 -10  -7  25    2.87    4.66
 -10   7  26   -0.00    5.18
  10   7 -26   -0.00    5.56
 -10  -7  26   -0.00    4.71
 -10   7  27   10.01    7.60
  10   7 -27   22.45    8.89
 -10  -7  27   16.18    9.72
 -10   7  28    7.65    7.83
  10   7 -28    3.14    5.32
 -10  -7  28    8.44    7.50
 -10   7  29    1.48    5.63
  10   7 -29    3.16    5.71
 -10  -7  29   13.75    8.10
  10   7 -30    4.53    5.47
 -10  -7  30    1.72    6.93
  10   7 -31   -0.00    4.90
 -10  -7  31    2.27    6.16
  10   7 -32    6.21    6.74
  10   7 -33   -0.00    5.14
  10  -8  -1    1.78    4.25
  10   8  -1   10.36    4.58
  10  -8  -2    1.90    3.18
  10   8  -2    4.09    3.60
  10  -8  -3   41.44   10.98
  10   8  -3   41.64    9.16
  10  -8  -4   24.35    8.33
  10   8  -4   12.86    5.75
  10  -8  -5   72.61   14.37
  10   8  -5   48.24   10.35
  10  -8  -6    8.69    5.54
  10   8  -6    0.00    2.95
 -10   8   7    3.06    5.63
 -10   8   7    8.14    6.35
  10  -8  -7    0.00    4.17
  10   8  -7    7.06    5.17
 -10   8   8    1.25    5.65
 -10   8   8    1.18    5.46
  10  -8  -8    5.26    5.06
  10   8  -8   -0.00    2.81
 -10   8   9   15.09    7.01
 -10   8   9   11.17    7.19
  10  -8  -9    8.26    5.99
  10   8  -9   15.21    6.13
 -10   8  10    2.14    5.47
 -10   8  10    7.76    6.84
  10  -8 -10    5.87    5.35
  10   8 -10    0.00    3.79
 -10   8  11   28.44    9.92
  10  -8 -11   34.39   10.40
  10   8 -11   27.15    8.16
 -10   8  12   11.07    6.42
  10  -8 -12    0.00    4.31
  10   8 -12    0.45    3.91
 -10   8  13    2.37    4.48
  10  -8 -13    7.22    5.89
  10   8 -13    3.51    4.24
 -10   8  14    2.50    5.24
  10  -8 -14    3.86    4.30
  10   8 -14    6.72    4.60
 -10   8  15   55.80   13.14
  10  -8 -15   34.51   10.53
  10   8 -15   25.72    8.65
 -10   8  16    1.33    3.44
  10   8 -16    1.16    3.89
 -10   8  17    2.07    4.65
  10   8 -17    2.73    4.23
 -10  -8  17    1.84    4.56
 -10   8  18    0.00    5.25
  10   8 -18    0.00    3.62
 -10  -8  18    0.34    5.29
 -10   8  19   18.16    8.14
  10   8 -19   12.33    6.84
 -10  -8  19   29.94    9.92
 -10   8  20   -0.00    4.67
  10   8 -20    1.82    4.30
 -10  -8  20    5.98    6.70
 -10   8  21   -0.00    4.77
  10   8 -21    4.36    4.82
 -10  -8  21    7.74    6.85
 -10   8  22    0.00    5.55
  10   8 -22    6.34    5.41
 -10  -8  22   10.47    6.60
 -10   8  23   11.72    8.05
  10   8 -23   16.73    8.14
 -10  -8  23    7.28    7.58
 -10   8  24   -0.00    5.42
  10   8 -24    1.74    5.72
 -10  -8  24    6.08    6.11
 -10   8  25    6.44    6.21
  10   8 -25    0.00    5.06
 -10  -8  25    6.73    7.03
 -10   8  26    2.28    6.15
  10   8 -26   -0.00    4.95
 -10   8  27    6.26    6.18
  10   8 -27   -0.00    5.18
 -10  -8  27   -0.00    4.86
  10   8 -28   -0.00    5.36
 -10  -8  28   -0.00    5.69
  10   8 -29    4.85    6.04
 -10  -8  29   10.56    7.53
  10   8 -30   -0.00    5.12
 -10  -8  30   -0.00    6.67
 -10  -8  31   -0.00    4.64
 -10   9   1   30.25   11.36
  10  -9  -1   25.88    9.32
  10   9  -1   43.66    8.78
 -10   9   2   13.42    7.26
  10  -9  -2    3.50    5.09
  10   9  -2    6.52    4.04
 -10   9   3   60.21   14.07
  10  -9  -3   48.79   12.73
 -10   9   4    0.34    4.18
  10  -9  -4    0.00    4.07
  10   9  -4    1.69    3.20
 -10   9   5    1.58    4.68
  10  -9  -5    8.27    5.84
  10   9  -5   -0.00    2.73
 -10   9   6   -0.00    4.26
  10  -9  -6    3.60    4.77
  10   9  -6    1.42    3.18
  10  -9  -7   59.24   13.30
  10   9  -7   43.96   10.26
 -10   9   8    4.46    6.17
  10  -9  -8   10.29    6.16
  10   9  -8    7.68    5.05
 -10   9   9   21.07    8.43
 -10   9   9   -0.00    3.71
  10  -9  -9    5.01    5.40
  10   9  -9    2.94    3.10
 -10   9  10    0.95    7.30
 -10   9  10    1.92    5.70
  10  -9 -10    0.00    3.70
  10   9 -10    6.25    4.85
 -10   9  11   24.83   10.04
 -10   9  11    7.43    6.63
  10  -9 -11   24.20    9.10
  10   9 -11   13.33    6.26
 -10   9  12    0.00    5.12
  10  -9 -12   -0.00    5.03
  10   9 -12   -0.00    3.40
 -10   9  13    5.80    5.66
  10  -9 -13    0.00    4.48
  10   9 -13    4.31    5.28
 -10   9  14    5.22    5.65
  10  -9 -14    1.53    4.65
  10   9 -14    0.88    3.38
 -10   9  15    1.77    4.58
  10  -9 -15    3.18    5.11
  10   9 -15    1.95    4.19
 -10   9  16    0.00    4.23
  10  -9 -16    4.35    5.07
  10   9 -16   -0.00    4.00
 -10   9  17   38.66   11.85
  10  -9 -17   34.56   10.93
  10   9 -17   38.67   10.76
 -10   9  18    4.17    5.24
  10   9 -18    3.67    4.76
 -10   9  19    0.00    4.45
  10   9 -19    1.47    4.66
 -10   9  20   -0.00    4.25
  10   9 -20    3.59    4.15
 -10   9  21   -0.00    5.83
  10   9 -21    2.73    4.26
 -10   9  22    1.63    3.68
  10   9 -22    6.69    5.05
 -10   9  23    7.80    5.90
  10   9 -23   11.23    6.78
 -10   9  24   -0.00    4.87
  10   9 -24    0.00    6.66
 -10  -9  24    5.31    6.29
 -10   9  25    3.89    4.30
  10   9 -25    0.00    4.50
 -10  -9  25    7.12    6.13
 -10   9  26    5.02    4.96
  10   9 -26    3.27    5.53
 -10  -9  26    1.66    5.73
  10   9 -27   11.99    8.07
 -10  -9  27    8.68    7.09
 -10  -9  28    0.39    4.98
 -10  -9  29    8.79    6.82
 -10  -9  30    1.43    4.58
 -10  10   1   22.04    8.58
  10 -10  -1    0.01    5.53
  10  10  -1    6.77    3.96
 -10  10   2    2.92    5.06
  10 -10  -2    5.47    4.95
  10  10  -2    2.93    2.87
  10 -10  -3    6.79    6.47
  10  10  -3   13.28    4.64
 -10  10   4   -0.00    4.99
  10 -10  -4    3.51    4.95
  10  10  -4    0.59    2.25
 -10  10   5   39.33   12.10
  10 -10  -5   57.57   13.14
  10  10  -5   36.99    8.82
 -10  10   6    2.34    4.20
  10 -10  -6   -0.00    4.34
  10  10  -6    1.88    3.18
 -10  10   7    2.53    4.00
  10 -10  -7    8.30    5.82
  10  10  -7   -0.00    3.29
 -10  10   8   -0.00    4.25
  10 -10  -8    5.37    4.71
  10  10  -8    0.09    2.91
 -10  10   9   24.88   10.29
  10 -10  -9   29.88    9.55
  10  10  -9   31.49    8.17
 -10  10  10   -0.00    5.88
 -10  10  10    0.00    4.83
  10 -10 -10    2.96    4.96
  10  10 -10    1.74    3.43
 -10  10  11    5.96    5.86
 -10  10  11    1.85    4.95
  10 -10 -11    5.48    5.04
  10  10 -11    0.00    3.22
 -10  10  12   -0.00    5.49
 -10  10  12   11.48    7.38
  10 -10 -12   -0.00    4.12
  10  10 -12    0.00    4.24
 -10  10  13   11.83    7.39
 -10  10  13   33.97   11.42
  10  10 -13   25.53    8.44
 -10  10  14    1.49    4.70
  10 -10 -14    7.46    5.68
  10  10 -14    5.55    4.08
 -10  10  15   16.54    7.97
  10 -10 -15   10.29    6.92
  10  10 -15   17.51    7.28
 -10  10  16    6.72    5.85
  10 -10 -16    0.00    4.93
  10  10 -16    4.17    4.94
 -10  10  17    0.05    3.89
  10 -10 -17    2.27    3.35
  10  10 -17    1.38    3.33
 -10  10  18   -0.00    4.62
  10 -10 -18    1.13    4.10
 -10  10  19   13.80    7.82
  10 -10 -19   15.94    7.32
 -10  10  20   -0.00    4.33
  10  10 -20    3.44    4.57
 -10  10  21   12.08    7.29
  10  10 -21   12.71    6.30
 -10  10  22    0.00    4.77
  10  10 -22   -0.00    3.94
 -10  10  23    2.81    5.24
  10  10 -23   -0.00    4.28
 -10  10  24    6.29    6.05
  10  10 -24   -0.00    4.85
 -10  10  25   10.81    6.95
 -10  11   1   12.03    7.18
  10 -11  -1    8.35    5.76
  10  11  -1    6.23    3.28
 -10  11   2    0.99    5.15
  10 -11  -2    2.57    5.18
  10  11  -2    0.42    2.22
 -10  11   3   12.29    9.28
  10  11  -3   22.15    5.98
 -10  11   4    2.26    4.58
  10 -11  -4   -0.00    4.31
  10  11  -4    7.91    3.69
 -10  11   5    0.00    4.57
  10 -11  -5   13.09    6.72
  10  11  -5    4.95    3.38
 -10  11   6    3.84    5.42
  10 -11  -6    3.90    4.61
  10  11  -6    3.23    3.36
 -10  11   7   29.88   11.54
  10 -11  -7   71.04   14.50
  10  11  -7   38.10    9.13
 -10  11   8    2.38    4.77
  10 -11  -8    6.67    4.75
  10  11  -8    3.84    4.11
  10 -11  -9   -0.00    4.45
  10  11  -9   -0.00    3.97
 -10  11  10    1.01    4.46
  10 -11 -10    1.70    4.83
  10  11 -10   -0.00    3.44
 -10  11  11   20.14    9.31
  10 -11 -11   16.24    7.94
  10  11 -11    7.01    5.59
 -10  11  12    2.57    5.98
 -10  11  12   -0.00    5.47
  10 -11 -12    1.47    5.21
  10  11 -12    2.89    3.41
 -10  11  13    6.86    6.20
 -10  11  13    5.61    6.44
  10 -11 -13   12.29    6.39
  10  11 -13    4.82    4.56
 -10  11  14   -0.00    4.72
 -10  11  14   -0.00    4.67
  10 -11 -14    3.59    4.72
  10  11 -14   -0.00    3.39
 -10  11  15    3.80    4.61
  10  11 -15    5.09    4.05
 -10  11  16    3.47    6.64
  10 -11 -16   11.70    6.85
  10  11 -16    0.00    4.48
 -10  11  17    5.88    5.78
  10 -11 -17   11.62    7.08
  10  11 -17    1.80    4.26
 -10  11  18    0.16    5.02
  10 -11 -18    2.43    4.53
  10  11 -18    0.32    3.27
 -10  11  19    2.26    4.50
  10 -11 -19    1.71    4.37
  10  11 -19    5.78    5.13
 -10  11  20   -0.00    5.02
  10 -11 -20    6.19    5.40
  10  11 -20   -0.00    3.00
 -10  11  21   10.09    7.35
  10 -11 -21   -0.00    4.26
  10  11 -21    3.38    4.54
 -10  11  22   -0.00    4.76
  10 -11 -22   -0.00    5.00
 -10  11  23    0.67    5.20
 -10  12   1    8.02    6.16
  10 -12  -1    4.74    5.87
  10  12  -1    1.16    2.25
 -10  12   2    4.95    5.22
  10 -12  -2   -0.00    4.92
 -10  12   3   12.29    7.66
  10 -12  -3    3.49    6.50
  10  12  -3    9.04    3.98
 -10  12   4    1.45    5.25
  10 -12  -4   -0.00    4.56
  10  12  -4    2.80    3.23
 -10  12   5   11.84    7.66
  10 -12  -5    6.54    5.35
  10  12  -5   19.28    5.87
 -10  12   6    2.03    4.50
  10 -12  -6   -0.00    3.95
  10  12  -6   -0.00    3.16
 -10  12   7    1.92    4.86
  10 -12  -7   -0.00    3.86
  10  12  -7   -0.00    3.00
 -10  12   8   -0.00    3.72
  10 -12  -8    9.95    6.20
 -10  12   9    7.83    6.25
  10 -12  -9   19.01    8.09
  10  12  -9   18.37    6.38
 -10  12  10   -0.00    3.84
  10 -12 -10   -0.00    4.59
  10  12 -10    0.00    2.77
 -10  12  11    1.54    6.17
  10 -12 -11    0.00    6.04
  10  12 -11    6.04    4.35
 -10  12  12   -0.00    4.20
  10 -12 -12   -0.00    2.58
  10  12 -12    0.10    3.30
 -10  12  13    1.74    4.49
  10 -12 -13    5.12    5.09
  10  12 -13    0.00    3.25
 -10  12  14    0.00    5.23
 -10  12  14    5.34    5.56
  10 -12 -14    2.60    5.06
  10  12 -14   -0.00    3.66
 -10  12  15   23.21    9.17
 -10  12  15   17.87    8.87
  10 -12 -15   15.08    7.97
  10  12 -15   14.40    7.26
 -10  12  16   -0.00    5.01
 -10  12  16    7.92    6.06
  10 -12 -16    3.37    5.38
  10  12 -16   -0.00    4.26
 -10  12  17   -0.00    5.20
  10 -12 -17   -0.00    4.56
  10  12 -17   -0.00    3.52
 -10  12  18    0.83    4.81
  10 -12 -18    6.89    6.40
 -10  12  19    4.60    6.88
  10 -12 -19    1.95    5.83
 -10  12  20   -0.00    5.15
  10 -12 -20    2.56    6.00
  10 -12 -21   -0.00    5.36
 -10  13   1    3.66    7.06
  10 -13  -1    3.52    4.22
  10  13  -1   11.06    3.79
 -10  13   2    4.59    6.36
  10 -13  -2    2.42    5.44
  10  13  -2    3.68    2.95
 -10  13   3    5.56    6.71
  10 -13  -3    7.50    6.19
  10  13  -3    7.27    4.08
 -10  13   4   -0.00    4.75
  10 -13  -4    9.50    7.15
  10  13  -4    1.53    3.38
 -10  13   5    3.76    6.18
  10 -13  -5    0.00    5.03
  10  13  -5    2.15    3.35
 -10  13   6   -0.00    3.86
  10  13  -6    1.68    2.93
 -10  13   7    2.89    4.84
  10 -13  -7   16.97    7.74
  10  13  -7    6.68    3.99
 -10  13   8    0.00    4.18
  10 -13  -8   -0.00    4.26
  10  13  -8    2.66    3.29
 -10  13   9    3.05    5.18
  10 -13  -9    0.77    4.10
  10  13  -9   -0.00    2.51
 -10  13  10   -0.00    4.29
  10 -13 -10    2.96    4.25
  10  13 -10   -0.00    3.53
 -10  13  11   -0.00    4.79
  10 -13 -11    0.00    4.59
  10  13 -11    5.46    4.30
 -10  13  12    2.17    5.11
  10 -13 -12    9.39    6.17
  10  13 -12   12.17    5.93
 -10  13  13   12.01    8.71
  10 -13 -13   24.82    8.79
  10  13 -13    6.33    4.73
 -10  13  14   -0.00    6.05
  10 -13 -14    0.00    4.04
 -10  13  15    0.51    5.01
  10 -13 -15    3.31    4.55
 -10  13  16    5.51    6.52
  10 -13 -16    1.36    4.16
 -10  13  17   -0.00    4.95
 -10  13  17    1.73    4.72
  10 -13 -17    0.00    5.28
 -10  13  18   -0.00    5.21
  10 -13 -18   -0.00    5.36
 -10  14   1    0.36    3.56
  10 -14  -1    2.23    4.67
  10  14  -1    2.14    3.01
 -10  14   2   -0.00    4.76
  10 -14  -2    0.54    3.48
  10  14  -2    1.25    2.73
 -10  14   3    2.66    5.00
  10 -14  -3    0.00    3.93
  10  14  -3    5.20    4.08
 -10  14   4    0.00    4.10
  10 -14  -4    0.00    4.58
  10  14  -4    2.63    2.62
 -10  14   5    5.53    8.37
  10 -14  -5    0.00    4.53
  10  14  -5    2.63    2.94
 -10  14   6   -0.00    5.50
  10 -14  -6    1.67    4.36
  10  14  -6    7.05    3.96
  10 -14  -7    4.52    6.14
  10  14  -7   -0.00    2.58
 -10  14   8    0.00    3.65
  10 -14  -8   -0.00    5.31
  10  14  -8    3.97    3.28
 -10  14   9    5.52    6.51
  10 -14  -9    4.77    6.31
  10  14  -9    4.41    3.52
 -10  14  10    1.99    4.99
  10 -14 -10    0.00    4.84
 -10  14  11    6.43    6.21
  10 -14 -11   15.96    6.96
 -10  14  12    6.60    6.34
  10 -14 -12    0.00    4.22
 -10  14  13    1.74    4.19
  10 -14 -13    0.00    4.69
 -10  14  14   -0.00    5.03
 -10  14  15    8.87    6.86
 -10  14  16   -0.00    3.86
 -10  14  17   -0.00    4.53
 -10  15   1    3.38    6.39
  10  15  -1    6.46    3.40
 -10  15   2   -0.00    5.35
 -10  15   3    0.00    4.40
  10  15  -3    0.26    2.08
 -10  15   4    0.21    4.13
  10  15  -4    0.18    2.17
 -10  15   5    6.15    7.00
 -10  15   6    4.35    5.63
 -10  15   7   -0.00    5.19
 -10  15   8    7.15    7.03
 -10  15   9    2.33    4.53
 -10  15  10    7.42    5.55
 -10  15  11    0.00    4.66
 -10  15  12    4.76    5.50
 -10  16   2    0.94    5.00
 -10  16   3    3.92    6.42
  -9   0   1    5.41    5.10
  -9   0   1    6.57    4.73
   9   0  -1   13.40    5.79
  -9   0   2   -0.00    3.41
  -9   0   2   -0.00    2.75
   9   0  -2    1.48    3.40
  -9   0   3  164.03   23.26
  -9   0   3  152.95   23.21
   9   0  -3  142.36   21.99
  -9   0   4    0.00    4.28
  -9   0   4   -0.00    3.19
  -9   0   5   30.49    8.27
  -9   0   6    2.33    3.75
  -9   0  12    0.05    3.29
  -9   0  13  128.37   20.53
   9   0 -13  113.58   20.48
  -9   0  14    1.15    4.54
   9   0 -14   -0.00    4.63
  -9   0  15   45.01   10.92
   9   0 -15   34.96   11.04
  -9   0  16   -0.00    4.78
   9   0 -16   -0.00    3.65
  -9   0  17   21.71    8.68
   9   0 -17   18.08    7.94
  -9   0  18   -0.00    2.91
   9   0 -18    5.47    5.60
  -9   0  19   68.70   13.17
   9   0 -19    9.69    6.66
  -9   0  20   -0.00    4.77
   9   0 -20    3.18    4.66
  -9   0  21   10.19    7.49
   9   0 -21    8.04    6.27
  -9   0  22    2.73    5.54
   9   0 -22    0.00    4.05
  -9   0  23   45.32   12.16
   9   0 -23   32.57   11.41
  -9   0  24    2.33    5.18
   9   0 -24   -0.00    4.06
  -9   0  25   43.86   12.23
   9   0 -25   40.94   13.14
  -9   0  26   -0.00    6.11
   9   0 -26   -0.00    4.42
  -9   0  27   -0.00    5.26
   9   0 -27    0.24    5.42
  -9   0  28   -0.00    5.27
  -9   0  29   23.78   10.14
  -9   0  30   -0.00    4.71
  -9   0  31    2.59    5.81
  -9   0  32   -0.00    6.28
  -9   0  34    4.61    6.20
  -9   1   1  365.62   48.10
  -9   1   1  419.79   49.32
   9   1  -1  371.58   47.23
  -9   1   2    1.73    3.07
  -9   1   2    6.64    5.52
   9  -1  -2    9.17    4.51
   9   1  -2    3.61    3.47
  -9  -1   2    2.05    3.86
  -9  -1   2    3.81    3.98
  -9   1   3   -0.00    3.57
  -9   1   3    0.86    4.04
   9  -1  -3    1.68    3.59
  -9  -1   3    0.00    2.40
  -9  -1   3   -0.00    3.48
  -9   1   4   58.58   13.14
  -9   1   4   77.32   14.25
   9  -1  -4   64.62   12.80
  -9  -1   4   73.03   13.18
  -9  -1   4   74.99   13.50
  -9  -1   5  143.47   21.77
  -9  -1   6    1.13    4.42
  -9  -1   8    0.79    3.86
   9   1  -9   14.51    6.52
  -9   1  10   -0.00    4.35
   9   1 -10   -0.00    4.19
  -9   1  11  141.85   21.19
   9   1 -11   98.43   18.88
  -9   1  12    0.00    4.52
   9   1 -12    3.16    4.48
  -9   1  13    4.83    4.63
   9   1 -13    4.09    5.33
  -9  -1  13    9.46    5.07
  -9   1  14    1.20    4.65
   9   1 -14    4.47    4.89
  -9  -1  14    0.00    4.63
  -9   1  15  113.06   17.81
   9   1 -15   61.99   15.52
  -9  -1  15   96.46   17.31
  -9   1  16   29.71    8.82
   9   1 -16   19.02    8.03
  -9  -1  16   16.06    7.83
  -9   1  17   70.40   13.60
   9  -1 -17   81.84   15.94
   9   1 -17   27.54   10.91
  -9  -1  17   52.80   12.59
  -9   1  18    0.00    4.40
   9  -1 -18    1.62    4.23
   9   1 -18   -0.00    4.09
  -9  -1  18   -0.00    3.85
  -9   1  19    0.19    5.21
   9  -1 -19    4.97    6.03
   9   1 -19    2.03    4.90
  -9  -1  19    1.60    5.28
  -9   1  20    2.22    4.79
   9  -1 -20    4.74    5.10
   9   1 -20    1.92    5.01
  -9  -1  20    4.02    5.06
  -9   1  21   93.15   17.87
   9  -1 -21   80.52   18.05
   9   1 -21   75.58   17.51
  -9  -1  21   97.87   18.10
  -9   1  22    2.70    5.56
   9  -1 -22    0.39    4.14
   9   1 -22    3.18    4.83
  -9  -1  22    2.52    5.69
  -9   1  23    1.77    4.60
   9  -1 -23   11.46    7.18
   9   1 -23    7.10    6.08
  -9  -1  23   10.42    7.21
  -9   1  24    1.07    4.66
   9  -1 -24   -0.00    4.58
   9   1 -24    0.71    4.62
  -9  -1  24    4.29    6.39
  -9   1  25   -0.00    5.30
   9  -1 -25    4.46    5.55
   9   1 -25    4.02    6.20
  -9  -1  25   10.37    7.52
  -9   1  26   -0.00    4.40
   9  -1 -26    1.22    4.43
   9   1 -26    5.87    5.95
  -9  -1  26   -0.00    5.26
  -9   1  27   27.35    9.94
   9   1 -27   15.30    8.78
  -9  -1  27   42.86   11.18
  -9   1  28    1.17    5.17
   9   1 -28    1.81    6.22
  -9  -1  28    1.76    4.50
  -9   1  29    1.76    6.18
  -9  -1  29    2.56    5.09
  -9   1  30   -0.00    4.78
  -9  -1  30   -0.00    4.62
  -9   1  31   -0.00    5.21
  -9  -1  31    4.80    5.70
  -9   1  32    4.66    5.07
  -9  -1  32   -0.00    6.04
  -9   1  33    9.62    7.03
  -9  -1  33    8.64    6.76
  -9   1  34   -0.00    6.35
  -9  -1  34   -0.00    5.47
  -9   2   1   33.74    9.54
   9   2  -1   51.22    9.88
   9   2  -1   46.35    9.59
   9   2  -1   45.67   10.10
  -9  -2   1   41.52    9.46
  -9   2   2    7.83    4.84
   9   2  -2    0.00    3.36
   9   2  -2    1.60    4.57
  -9  -2   2    3.10    3.90
  -9   2   3  127.13   21.47
   9   2  -3  139.43   20.89
  -9   2   4    6.66    5.03
   9   2  -4    4.39    4.29
  -9  -2   4    8.27    4.77
  -9   2   5   42.86    9.81
   9   2  -5   11.86    5.72
  -9  -2   5   20.64    6.66
   9   2  -6    0.81    3.59
  -9  -2   6    1.03    3.34
   9   2  -7   76.87   13.79
  -9  -2   7   56.06   12.16
  -9   2   8   33.73    9.04
   9   2  -8   30.97    8.51
  -9  -2   8   29.82    8.90
  -9   2   9   25.81    8.95
   9   2  -9   25.79    8.35
  -9  -2   9   52.04   10.71
  -9   2  10    1.77    4.05
   9   2 -10    0.68    3.83
  -9   2  11    2.04    4.78
   9   2 -11   -0.00    3.32
  -9   2  12   22.05    7.63
   9   2 -12    4.20    4.89
  -9   2  13   27.34    9.41
   9   2 -13   32.51    9.73
  -9  -2  13   31.41    9.33
  -9   2  14   39.38   10.53
   9   2 -14   19.61    7.67
  -9  -2  14   26.10    8.88
  -9   2  15   25.13    8.83
   9   2 -15    7.91    7.22
  -9  -2  15   31.67    9.19
  -9   2  16    0.39    3.66
   9   2 -16    0.00    4.38
  -9  -2  16   -0.00    4.20
  -9   2  17   49.69   12.03
   9   2 -17   42.26   12.15
  -9  -2  17   71.32   14.05
  -9   2  18   -0.00    4.78
   9   2 -18   -0.00    5.97
  -9  -2  18    0.66    4.18
  -9   2  19  101.38   20.13
   9   2 -19  122.67   22.17
  -9  -2  19  157.29   23.50
  -9   2  20    7.30    5.32
   9   2 -20   11.48    6.85
  -9  -2  20    9.32    6.10
  -9   2  21    4.20    6.22
   9  -2 -21    4.48    5.03
  -9  -2  21   11.40    6.72
  -9   2  22    5.98    5.87
   9  -2 -22    1.82    5.28
   9   2 -22    9.53    7.34
  -9  -2  22    6.56    7.13
  -9   2  23   96.29   16.13
   9  -2 -23   30.99   11.44
   9   2 -23   28.79   11.19
  -9  -2  23   80.68   15.28
  -9   2  24    0.00    6.53
   9  -2 -24    6.40    6.17
   9   2 -24    1.43    3.45
  -9  -2  24    1.82    5.38
   9   2 -25    0.00    4.98
  -9  -2  25    9.14    6.54
  -9   2  26   -0.00    4.65
   9   2 -26    5.58    5.88
  -9  -2  26    0.71    4.14
  -9   2  27    4.00    5.20
   9   2 -27    5.97    6.98
  -9  -2  27    0.61    4.54
  -9   2  28   -0.00    5.65
   9   2 -28    6.84    6.41
  -9  -2  28   -0.00    4.73
  -9   2  29    8.08    5.94
   9   2 -29    7.83    6.56
  -9  -2  29    9.78    7.35
  -9   2  30    0.42    5.18
   9   2 -30    3.53    5.02
  -9  -2  30    4.22    6.00
  -9   2  31    0.00    6.37
  -9  -2  31    3.33    5.82
  -9   2  32   -0.00    5.87
  -9  -2  32    4.21    4.58
  -9   2  33    5.83    6.83
  -9  -2  33    9.30    7.50
  -9   2  34    1.90    5.04
  -9  -2  34   -0.00    6.63
  -9   3   1  195.09   29.47
   9   3  -1  186.91   26.68
   9   3  -1  233.27   27.30
   9   3  -1  258.65   28.95
  -9  -3   1  160.85   26.32
  -9   3   2   39.18   10.71
   9   3  -2   49.94    9.61
   9   3  -2   38.19    9.31
  -9  -3   2   40.40    9.19
  -9   3   3    5.70    4.35
   9   3  -3   -0.00    2.96
   9   3  -3    0.00    3.80
  -9  -3   3   -0.00    2.79
  -9   3   4    4.57    4.52
   9  -3  -4   12.37    6.14
   9   3  -4    1.78    4.62
   9   3  -4    0.44    3.12
  -9  -3   4    3.41    3.54
  -9   3   5   68.28   13.30
  -9   3   5   47.54   12.35
   9  -3  -5   77.94   13.58
   9  -3  -5   53.80   12.61
   9   3  -5   45.41   10.65
  -9   3   6   43.52   10.49
   9  -3  -6   29.87    8.73
   9  -3  -6   40.37   10.53
   9   3  -6   22.70    7.62
  -9  -3   6   43.44    9.91
  -9   3   7   25.57    8.43
   9  -3  -7   41.67   10.93
   9   3  -7   25.82    7.85
  -9  -3   7   23.39    7.28
  -9   3   8    2.93    4.21
   9  -3  -8    1.56    4.14
   9   3  -8    3.44    4.61
  -9  -3   8    0.00    3.69
  -9   3   9    4.34    4.30
   9  -3  -9   10.55    6.40
   9   3  -9    4.85    4.65
  -9  -3   9   10.55    5.59
  -9   3  10    7.87    5.96
   9  -3 -10    4.19    5.26
   9   3 -10    1.76    4.03
  -9  -3  10    3.59    3.66
  -9   3  11  154.51   24.42
   9  -3 -11  136.26   24.50
   9   3 -11  160.95   24.25
  -9   3  12   27.72    9.99
   9  -3 -12   26.52   10.27
   9   3 -12   66.37   12.86
  -9   3  13    9.53    6.31
   9  -3 -13   30.24   10.02
   9   3 -13    3.47    4.91
  -9   3  14    5.54    4.47
   9   3 -14    2.52    4.96
  -9  -3  14    0.26    4.57
  -9   3  15   76.27   16.24
   9   3 -15   73.85   16.25
  -9  -3  15  107.89   17.54
  -9   3  16   27.85    9.00
   9   3 -16    5.11    5.48
  -9  -3  16    9.34    6.26
  -9   3  17   58.17   13.09
   9   3 -17   47.37   12.29
  -9  -3  17   35.97   10.86
  -9   3  18    2.34    5.20
   9   3 -18   -0.00    3.93
  -9  -3  18    0.58    4.12
  -9   3  19    0.40    3.69
   9   3 -19    4.92    4.43
  -9  -3  19    0.00    3.98
  -9   3  20   11.07    6.53
   9   3 -20    6.27    5.21
  -9  -3  20   15.44    6.85
  -9   3  21   34.42   11.48
   9   3 -21   71.27   15.20
  -9  -3  21   61.24   13.56
  -9   3  22   11.89    6.50
   9   3 -22   20.10    9.19
  -9  -3  22    6.56    6.15
  -9   3  23   20.19    8.34
   9   3 -23    9.56    6.83
  -9  -3  23   18.12    7.86
  -9   3  24    0.00    5.10
   9   3 -24    2.07    5.60
  -9  -3  24    6.00    6.77
  -9   3  25    7.50    6.51
   9   3 -25   14.36    8.09
  -9  -3  25   22.21    9.11
  -9   3  26    0.95    4.94
   9   3 -26    0.04    5.15
  -9  -3  26    3.74    5.99
  -9   3  27    7.81    6.99
   9   3 -27   10.55    6.89
  -9  -3  27    6.46    5.31
  -9   3  28    3.07    6.43
   9   3 -28    0.00    5.58
  -9  -3  28    0.24    5.32
  -9   3  29   -0.00    5.71
   9   3 -29    1.80    4.08
  -9  -3  29    2.88    5.63
  -9   3  30    1.05    5.57
   9   3 -30    7.95    6.24
  -9  -3  30   -0.00    6.03
  -9   3  31   16.05    8.09
   9   3 -31   17.97    8.86
  -9  -3  31   14.33    8.45
  -9   3  32    0.34    5.70
  -9  -3  32   -0.00    5.91
  -9   3  33    2.28    5.29
  -9  -3  33   11.63    9.46
  -9  -3  34   -0.00    4.65
  -9   4   1    0.00    3.53
   9  -4  -1    6.17    4.39
   9   4  -1    3.62    3.77
   9   4  -1    3.91    3.74
  -9  -4   1    4.40    3.34
  -9   4   2   62.02   13.89
  -9   4   2   63.92   13.78
   9  -4  -2   65.17   13.22
   9  -4  -2   66.99   14.35
   9   4  -2   68.50   12.01
   9   4  -2   83.56   12.99
  -9  -4   2   42.20   10.06
  -9   4   3   66.74   13.52
  -9   4   3   48.33   12.04
   9  -4  -3   46.88   11.48
   9  -4  -3   56.18   12.75
   9   4  -3   58.06   10.91
   9   4  -3   54.73   10.32
  -9  -4   3   42.91   10.23
  -9   4   4   47.46   12.47
  -9   4   4   64.05   14.22
   9  -4  -4   90.55   15.49
   9  -4  -4   58.72   13.44
   9   4  -4   72.75   12.42
   9   4  -4   47.06   11.20
  -9  -4   4   93.41   14.24
  -9   4   5  105.07   18.43
  -9   4   5  105.63   19.21
   9  -4  -5  113.05   18.86
   9  -4  -5   86.36   17.78
   9   4  -5  154.89   18.78
   9   4  -5   69.22   15.47
  -9  -4   5  122.06   17.69
  -9   4   6   -0.00    3.19
  -9   4   6    7.55    6.08
   9  -4  -6    2.99    3.43
   9  -4  -6    0.00    4.92
   9   4  -6    1.04    4.16
  -9  -4   6    4.02    3.79
  -9   4   7   54.97   13.31
   9  -4  -7   93.45   14.93
   9  -4  -7   79.19   15.33
   9   4  -7   52.50   12.18
  -9  -4   7   60.06   12.56
  -9   4   8   98.69   17.74
   9  -4  -8   95.04   18.35
   9   4  -8   86.56   16.11
  -9  -4   8   99.43   16.20
  -9   4   9   57.11   13.78
   9  -4  -9   74.46   15.80
   9   4  -9   87.98   15.30
  -9  -4   9   71.53   13.32
  -9   4  10    1.45    3.53
   9  -4 -10   -0.00    4.66
   9   4 -10   -0.00    3.30
  -9  -4  10    0.83    3.53
  -9   4  11    8.28    6.02
   9  -4 -11    6.29    6.13
   9   4 -11   12.12    5.35
  -9   4  12   -0.00    4.65
   9  -4 -12    1.44    5.80
   9   4 -12    0.30    4.28
  -9   4  13   30.14    9.77
   9  -4 -13   18.51    9.38
   9   4 -13   52.82   11.21
  -9   4  14   13.49    7.70
   9  -4 -14    5.50    6.64
   9   4 -14    4.61    4.67
  -9  -4  14   17.86    6.88
  -9   4  15   17.10    8.05
   9  -4 -15   37.94   12.12
   9   4 -15   37.45   10.16
  -9  -4  15   61.53   12.39
  -9   4  16   -0.00    4.59
   9  -4 -16   -0.00    5.06
   9   4 -16    0.00    4.02
  -9  -4  16    0.18    3.95
  -9   4  17   22.05    8.55
   9  -4 -17   35.01   11.87
   9   4 -17   29.91   10.13
  -9   4  18   89.59   16.35
   9  -4 -18   62.26   15.37
   9   4 -18   56.00   14.15
  -9  -4  18   69.86   14.39
  -9   4  19   84.70   16.15
   9   4 -19   56.73   14.13
  -9  -4  19   46.16   13.12
  -9   4  20    9.73    6.09
   9   4 -20    1.16    4.30
  -9  -4  20    0.00    5.21
  -9   4  21   10.75    7.47
   9   4 -21    2.05    5.11
  -9  -4  21   -0.00    4.60
  -9   4  22   11.74    6.20
   9   4 -22    4.74    6.66
  -9  -4  22    0.16    4.47
  -9   4  23   51.14   11.99
   9   4 -23   24.53    9.75
  -9  -4  23   25.88    9.98
  -9   4  24   27.03    8.78
   9   4 -24    7.13    6.09
  -9  -4  24   18.68    8.93
  -9   4  25    1.97    4.73
   9   4 -25    2.20    5.94
  -9  -4  25    0.00    6.38
  -9   4  26    1.31    5.17
   9   4 -26    0.00    4.87
  -9  -4  26   -0.00    6.91
  -9   4  27    4.01    6.27
   9   4 -27   -0.00    5.79
  -9  -4  27    0.00    5.34
  -9   4  28   -0.00    5.41
   9   4 -28    2.08    4.89
  -9  -4  28    1.90    5.45
  -9   4  29   14.07    8.18
   9   4 -29   20.94   10.16
  -9  -4  29   28.27   11.27
  -9   4  30    0.00    4.79
   9   4 -30   -0.00    5.24
  -9  -4  30    7.68    7.47
  -9   4  31    4.86    6.28
   9   4 -31   -0.00    5.51
  -9  -4  31    0.00    6.02
  -9   4  32    0.00    5.92
   9   4 -32   -0.00    4.50
  -9  -4  32    6.31    6.21
  -9   4  33    5.99    7.34
  -9  -4  33    4.49    7.57
  -9   5   1  101.79   19.59
   9  -5  -1  144.30   20.95
   9  -5  -1  110.96   20.24
   9   5  -1  116.92   17.61
   9   5  -1  127.01   17.84
  -9  -5   1  105.05   17.24
  -9   5   2   59.02   14.33
   9  -5  -2   79.67   14.48
   9  -5  -2   50.98   13.68
   9   5  -2   76.63   13.19
   9   5  -2   83.21   12.95
  -9  -5   2   68.00   12.02
  -9   5   3   12.03    6.10
  -9   5   3   12.99    6.97
   9  -5  -3    4.95    5.06
   9  -5  -3    7.93    6.32
   9   5  -3   10.64    5.14
   9   5  -3   17.13    5.94
  -9  -5   3   16.84    5.41
  -9   5   4   84.54   15.66
  -9   5   4   60.96   14.69
   9  -5  -4   90.09   15.20
   9  -5  -4   79.39   15.98
   9   5  -4   78.32   13.74
   9   5  -4   63.48   12.71
  -9  -5   4   61.04   12.35
  -9   5   5   30.69    9.39
  -9   5   5   39.83   10.75
   9  -5  -5   45.67   11.05
   9  -5  -5   28.86   10.15
   9   5  -5   41.06    9.84
   9   5  -5   42.66    9.71
  -9  -5   5   35.95    8.79
  -9   5   6   42.06   11.07
  -9   5   6   49.13   12.62
   9  -5  -6   43.69   11.28
   9  -5  -6   45.08   12.34
   9   5  -6   57.78   11.34
  -9  -5   6   51.46   10.39
  -9   5   7  102.38   17.66
   9  -5  -7   74.56   15.78
   9  -5  -7   64.53   15.94
   9   5  -7  114.28   16.76
  -9  -5   7   94.36   15.24
  -9   5   8    0.63    4.36
   9  -5  -8    1.73    3.78
   9  -5  -8    8.56    5.93
   9   5  -8    1.98    3.51
  -9  -5   8    1.03    3.67
  -9   5   9   -0.00    3.40
   9  -5  -9   -0.00    4.31
   9   5  -9    0.37    3.65
  -9  -5   9   -0.00    3.66
  -9   5  10    1.60    4.57
   9  -5 -10    6.69    7.04
   9   5 -10    8.74    5.41
  -9  -5  10    1.21    3.92
  -9   5  11   72.29   14.40
   9  -5 -11   55.94   14.20
   9   5 -11   74.31   13.55
  -9  -5  11   43.26   11.30
  -9   5  12   14.02    7.23
   9  -5 -12   51.02   12.24
   9   5 -12   30.25    8.93
  -9   5  13   -0.00    5.44
   9  -5 -13    1.50    4.69
   9   5 -13    4.70    4.81
  -9   5  14   20.52    8.11
   9  -5 -14   14.07    7.83
   9   5 -14   18.87    7.21
  -9  -5  14   27.19    8.56
  -9   5  15   24.50    9.29
   9  -5 -15   28.16    9.82
   9   5 -15    2.16    3.98
  -9   5  16   17.49    8.28
   9  -5 -16   27.14   10.32
   9   5 -16   16.98    7.16
  -9  -5  16   29.39    8.82
  -9   5  17   46.24   12.18
   9  -5 -17   33.86   12.38
   9   5 -17   51.50   12.43
  -9  -5  17   47.64   11.73
  -9   5  18   16.20    7.50
   9   5 -18    4.30    4.56
  -9  -5  18    5.23    5.54
  -9   5  19    7.64    6.62
   9   5 -19    0.57    3.84
  -9  -5  19   -0.00    4.71
  -9   5  20    9.52    5.96
   9   5 -20    1.31    5.04
  -9  -5  20   -0.00    5.40
  -9   5  21   25.55    9.34
   9   5 -21   23.35    8.70
  -9  -5  21   36.54   10.74
  -9   5  22   49.05   12.00
   9   5 -22   34.18   10.55
  -9  -5  22   19.80    9.50
  -9   5  23   11.25    7.18
   9   5 -23    5.03    5.88
  -9  -5  23    5.85    7.27
  -9   5  24    0.00    4.73
   9   5 -24   -0.00    3.56
  -9  -5  24    1.78    5.98
   9   5 -25    1.67    4.87
  -9  -5  25    0.00    5.67
  -9   5  26   26.37    8.51
   9   5 -26   16.29    7.66
  -9  -5  26    6.24    6.90
  -9   5  27    5.60    5.96
   9   5 -27    7.06    6.23
  -9   5  28   16.97    7.84
   9   5 -28    3.03    5.30
  -9  -5  28    6.20    6.38
  -9   5  29   -0.00    4.59
   9   5 -29   -0.00    5.53
  -9  -5  29    4.73    5.99
  -9   5  30    6.33    5.45
   9   5 -30    2.33    5.11
  -9  -5  30    7.48    7.10
  -9   5  31    0.00    5.82
   9   5 -31   -0.00    4.84
  -9  -5  31    5.84    6.16
  -9   5  32   10.53    6.92
   9   5 -32    2.99    5.81
  -9  -5  32   13.84    8.19
  -9   5  33    5.94    6.11
   9   5 -33    4.75    5.14
  -9  -5  33    1.98    5.49
  -9   6   1   -0.00    4.38
   9  -6  -1   -0.00    2.80
   9  -6  -1    4.00    6.12
   9   6  -1   -0.00    2.98
  -9  -6   1   -0.00    2.39
  -9   6   2  115.68   21.56
   9  -6  -2  145.05   21.92
   9  -6  -2  111.02   20.98
   9   6  -2  166.35   20.30
  -9  -6   2  109.84   18.05
  -9   6   3   36.18   11.04
   9  -6  -3   45.60   10.93
   9  -6  -3   41.15   11.15
   9   6  -3   35.86    8.74
  -9  -6   3   29.77    7.84
  -9   6   4   37.72   10.53
  -9   6   4   24.56    9.55
   9  -6  -4   31.70    9.36
   9  -6  -4   15.81    8.33
   9   6  -4   26.92    7.58
  -9  -6   4   46.12    9.01
  -9   6   5    8.94    6.51
  -9   6   5   30.47    9.43
   9  -6  -5   35.78    9.81
   9  -6  -5   13.68    7.56
   9   6  -5   16.31    6.31
  -9  -6   5   29.43    7.15
  -9   6   6   16.83    7.63
  -9   6   6   13.57    7.14
   9  -6  -6    6.18    5.93
   9  -6  -6    5.62    5.88
   9   6  -6   11.04    5.46
  -9  -6   6   14.83    5.23
  -9   6   7   15.30    8.65
  -9   6   7   36.83   11.09
   9  -6  -7   45.96   10.33
   9  -6  -7   33.77   10.46
   9   6  -7   32.72    8.29
  -9  -6   7   26.72    7.66
   9  -6  -8   83.70   15.91
   9  -6  -8   56.54   15.43
   9   6  -8   82.67   14.60
  -9  -6   8   91.20   14.89
  -9   6   9    9.12    6.45
   9  -6  -9   18.11    7.05
   9  -6  -9   10.46    7.00
   9   6  -9    7.52    4.65
  -9  -6   9   19.65    6.81
  -9   6  10   -0.00    3.81
   9  -6 -10   -0.00    3.94
   9  -6 -10   -0.00    4.40
   9   6 -10    1.23    3.89
  -9  -6  10    2.51    4.17
  -9   6  11    0.25    3.73
   9  -6 -11   -0.00    5.07
   9   6 -11   -0.00    4.14
  -9  -6  11   -0.00    3.08
  -9   6  12   29.60    9.45
   9  -6 -12   30.98   10.64
   9   6 -12   25.48    8.25
   9  -6 -13   17.30    8.54
   9   6 -13   29.38    8.64
  -9   6  14   30.08    9.98
   9  -6 -14   44.39   12.52
   9   6 -14   60.60   11.84
  -9  -6  14   34.22    9.81
  -9   6  15   21.41    8.40
   9  -6 -15   21.42    8.68
   9   6 -15    4.87    4.86
  -9  -6  15   12.49    6.64
  -9   6  16   12.59    7.09
   9   6 -16    3.03    5.07
  -9  -6  16    3.35    5.02
  -9   6  17   12.95    7.08
   9   6 -17   11.17    6.01
  -9  -6  17    8.38    6.26
  -9   6  18   41.99   11.54
   9   6 -18   23.00    9.17
  -9  -6  18   31.51   10.05
  -9   6  19   13.16    8.46
   9   6 -19   11.28    6.71
  -9  -6  19   13.72    8.35
  -9   6  20    8.47    7.12
   9   6 -20    9.98    5.66
  -9  -6  20   10.72    7.07
  -9   6  21    0.00    5.56
   9   6 -21    9.07    5.48
  -9  -6  21   -0.00    5.67
  -9   6  22   -0.00    4.29
   9   6 -22   -0.00    3.42
  -9  -6  22    3.75    4.70
  -9   6  23   24.24    8.77
   9   6 -23    7.33    6.87
  -9  -6  23   22.66    9.65
  -9   6  24    2.37    4.64
   9   6 -24   13.48    7.33
  -9  -6  24    9.40    6.85
  -9   6  25   15.29    7.79
   9   6 -25    8.75    6.36
  -9  -6  25   22.76    9.58
  -9   6  26   -0.00    5.28
   9   6 -26    3.09    6.16
  -9  -6  26   13.17    7.73
  -9   6  27    1.45    4.58
   9   6 -27    0.24    4.77
  -9  -6  27   -0.00    5.45
  -9   6  28    8.66    7.03
   9   6 -28   -0.00    4.38
  -9  -6  28    8.02    6.68
   9   6 -29   -0.00    4.34
  -9  -6  29    7.58    7.37
  -9   6  30    4.17    4.76
   9   6 -30   -0.00    3.97
  -9  -6  30   18.29    8.37
  -9   6  31    1.41    5.71
   9   6 -31    0.35    5.23
  -9  -6  31    4.03    6.49
  -9   6  32    3.60    5.98
   9   6 -32   -0.00    5.62
  -9  -6  32    2.89    5.47
   9   6 -33   -0.00    4.89
  -9  -6  33    3.63    6.62
   9   6 -34    0.00    5.00
  -9   7   1    9.72    6.36
   9  -7  -1   10.89    6.35
   9   7  -1   10.87    4.51
  -9   7   2   17.60    7.28
   9  -7  -2   27.88    8.42
   9   7  -2   16.40    5.77
  -9   7   3   -0.00    4.74
   9  -7  -3    1.79    3.91
   9  -7  -3    1.72    3.91
   9   7  -3   -0.00    3.23
  -9   7   4   18.55    8.93
   9  -7  -4   52.81   10.98
   9  -7  -4   33.64   10.54
   9   7  -4   22.00    6.67
  -9   7   5    6.77    5.82
  -9   7   5   11.86    6.91
   9  -7  -5   24.73    7.99
   9  -7  -5   15.90    7.71
   9   7  -5    7.33    4.43
  -9   7   6   71.31   14.10
  -9   7   6   63.27   14.13
   9  -7  -6   38.62   11.16
   9   7  -6   47.22   10.24
  -9  -7   6   47.11    9.88
  -9   7   7   10.33    6.81
  -9   7   7    3.16    5.19
   9  -7  -7    9.90    5.67
   9  -7  -7    4.07    5.19
   9   7  -7    8.97    4.79
  -9  -7   7    8.79    4.99
  -9   7   8    0.00    3.37
   9  -7  -8    4.70    5.16
   9  -7  -8   -0.00    4.81
   9   7  -8   -0.00    3.34
  -9  -7   8    0.17    3.12
  -9   7   9   14.69    7.79
   9  -7  -9   19.95    8.10
   9  -7  -9   16.57    7.80
   9   7  -9   38.76    8.18
  -9  -7   9    8.63    5.30
  -9   7  10   34.06    9.85
   9  -7 -10   40.67   10.29
   9  -7 -10   27.27    9.69
   9   7 -10   21.34    7.17
  -9  -7  10   24.70    8.21
  -9   7  11   18.65    7.57
   9  -7 -11   24.44    8.90
   9  -7 -11   14.45    8.16
   9   7 -11   13.00    6.23
  -9  -7  11   13.37    6.31
  -9   7  12   78.86   16.05
   9  -7 -12   91.83   16.42
   9   7 -12   65.77   13.79
  -9   7  13    0.00    4.33
   9   7 -13    0.00    3.45
  -9   7  14    6.55    5.72
   9   7 -14    4.15    4.52
  -9  -7  14    8.87    5.70
   9   7 -15    0.00    5.18
  -9  -7  15    2.21    4.79
  -9   7  16   42.71   11.44
   9   7 -16   43.39   11.11
  -9  -7  16   51.82   12.68
  -9   7  17    3.93    5.18
   9   7 -17    0.00    4.50
  -9  -7  17    0.46    4.40
  -9   7  18    2.86    4.81
   9   7 -18    2.85    4.20
  -9  -7  18    5.71    6.53
  -9   7  19   -0.00    4.07
   9   7 -19    4.52    5.66
  -9  -7  19   -0.00    5.24
  -9   7  20    1.83    5.27
   9   7 -20    0.00    4.72
  -9  -7  20   18.79    7.55
  -9   7  21    6.32    5.85
   9   7 -21    7.89    6.30
  -9  -7  21   13.55    7.46
   9   7 -22   22.97    9.65
  -9  -7  22   52.34   13.19
  -9   7  23    4.01    5.12
   9   7 -23    0.00    5.04
  -9  -7  23    7.96    6.53
  -9   7  24   -0.00    5.88
   9   7 -24   -0.00    6.09
  -9  -7  24    1.41    6.22
  -9   7  25    5.24    5.66
   9   7 -25    0.00    6.67
  -9  -7  25   -0.00    5.05
  -9   7  26   16.47    8.45
   9   7 -26   24.82    9.27
  -9  -7  26   25.50    9.96
  -9   7  27    0.00    5.64
   9   7 -27    7.08    6.67
  -9  -7  27    8.93    7.21
  -9   7  28    0.00    6.35
   9   7 -28    4.75    5.68
  -9  -7  28    8.78    7.28
  -9   7  29    1.06    3.81
   9   7 -29    1.80    5.44
  -9  -7  29    0.29    4.88
  -9   7  30    5.42    6.82
   9   7 -30   -0.00    5.28
  -9  -7  30    0.00    5.85
  -9   7  31    2.30    5.79
   9   7 -31    4.10    6.44
  -9  -7  31   -0.00    4.68
   9   7 -32    8.64    7.74
  -9  -7  32    0.20    5.54
   9   7 -33   -0.00    5.50
   9   7 -34   10.68    7.14
   9  -8  -1   34.57   10.28
   9   8  -1    9.86    4.69
   9  -8  -2   22.80    7.49
   9   8  -2   14.39    4.92
   9  -8  -3    0.66    3.13
   9   8  -3    0.08    2.15
   9  -8  -4   -0.00    2.80
   9   8  -4   61.84    9.20
   9  -8  -5   -0.00    4.90
   9  -8  -5   -0.00    4.58
   9   8  -5   -0.00    2.59
   9  -8  -6    0.59    4.23
   9  -8  -6   11.82    7.28
   9   8  -6    3.55    3.23
  -9   8   7    3.58    5.74
   9  -8  -7   -0.00    3.42
   9   8  -7    7.22    3.92
  -9   8   8   72.07   16.60
  -9   8   8   97.24   18.50
   9  -8  -8   93.71   16.77
   9   8  -8   82.42   14.44
  -9   8   9    0.00    5.17
  -9   8   9   13.56    6.81
   9  -8  -9   11.25    6.62
   9   8  -9    6.66    4.76
  -9   8  10   20.38    8.63
   9  -8 -10   28.36    9.32
   9   8 -10   18.75    6.64
  -9   8  11    3.71    4.64
   9  -8 -11    0.00    4.60
   9   8 -11    6.72    4.76
  -9  -8  11    9.92    5.26
  -9   8  12   16.56    7.69
   9  -8 -12   16.25    7.14
   9   8 -12   25.05    7.94
  -9   8  13    0.00    4.60
   9  -8 -13    2.23    4.64
   9   8 -13   -0.00    4.20
  -9   8  14   26.87    9.97
   9  -8 -14   26.82    8.72
   9   8 -14   33.83    8.99
  -9  -8  14   13.32    7.31
  -9   8  15   -0.00    4.61
   9   8 -15    0.64    3.31
  -9  -8  15   -0.00    4.05
  -9   8  16    3.91    4.36
  -9  -8  16    1.77    4.68
  -9   8  17    4.32    5.10
   9   8 -17    1.92    3.54
  -9   8  18   26.65    9.64
   9   8 -18   26.52    8.89
  -9  -8  18   28.92    9.78
  -9   8  19    9.30    6.54
   9   8 -19    0.00    4.55
  -9  -8  19    5.63    5.49
  -9   8  20    5.45    5.63
   9   8 -20    9.08    6.14
  -9  -8  20   24.82    9.58
  -9   8  21    0.00    3.75
   9   8 -21   -0.00    4.12
  -9  -8  21    2.55    5.04
  -9   8  22    6.77    5.58
   9   8 -22    2.69    3.73
  -9  -8  22    0.00    4.99
  -9   8  23    2.77    5.04
   9   8 -23   -0.00    3.92
  -9  -8  23   -0.00    4.59
  -9   8  24    3.42    4.65
   9   8 -24    4.61    6.29
  -9  -8  24    3.34    5.09
  -9   8  25    0.43    5.95
   9   8 -25    1.39    5.12
  -9  -8  25    1.98    4.74
  -9   8  26   13.18    8.31
   9   8 -26    7.17    6.03
  -9  -8  26    0.00    6.51
  -9   8  27    1.43    4.26
   9   8 -27   -0.00    4.98
  -9  -8  27   -0.00    4.21
  -9   8  28    6.24    5.77
   9   8 -28    5.93    6.52
  -9  -8  28    1.84    5.25
  -9   8  29   -0.00    4.21
  -9  -8  29   -0.00    5.34
  -9   8  30    0.00    5.84
   9   8 -30   22.11    9.86
  -9  -8  30   14.54    7.95
   9   8 -31   -0.00    4.49
  -9  -8  31    0.00    5.66
   9   8 -32    1.50    5.28
  -9  -8  32   11.96    7.92
   9   8 -33    3.01    6.61
  -9   9   1    5.96    5.14
   9  -9  -1    9.24    5.72
   9   9  -1    9.89    4.00
  -9   9   2   31.79   10.13
   9  -9  -2   40.63   11.19
   9   9  -2   36.48    7.80
  -9   9   3   -0.00    2.81
   9  -9  -3   -0.00    2.89
  -9   9   4   12.66    6.91
   9  -9  -4   10.04    6.15
   9   9  -4   10.61    4.51
  -9   9   5    1.55    3.70
   9  -9  -5    8.82    6.03
   9   9  -5    4.27    3.22
  -9   9   6   57.27   14.43
   9  -9  -6   86.62   15.93
   9   9  -6   58.46   11.51
  -9   9   7   -0.00    4.79
   9  -9  -7    2.37    4.02
   9   9  -7    0.00    3.22
  -9   9   8   -0.00    4.46
  -9   9   8    8.38    5.75
   9  -9  -8    4.05    4.41
   9   9  -8   -0.00    2.99
  -9   9   9    5.66    5.79
  -9   9   9   -0.00    4.42
   9  -9  -9    3.14    4.24
   9   9  -9    3.28    3.94
  -9   9  10    6.86    5.92
  -9   9  10    5.52    5.80
   9  -9 -10   14.09    6.07
   9   9 -10    6.43    3.78
  -9   9  11    1.81    5.33
   9  -9 -11   -0.00    4.42
   9   9 -11   -0.00    3.52
  -9   9  12   49.36   12.79
   9  -9 -12   37.72   11.95
   9   9 -12   63.69   12.29
  -9   9  13    3.39    4.88
   9  -9 -13   -0.00    4.35
   9   9 -13    1.23    3.15
  -9   9  14    3.61    4.64
   9  -9 -14   -0.00    3.64
   9   9 -14   -0.00    4.19
  -9   9  15    7.50    5.57
   9  -9 -15    0.00    3.37
   9   9 -15    2.31    3.62
  -9   9  16   44.08   12.11
   9  -9 -16   53.54   12.28
   9   9 -16   28.19    8.92
  -9   9  17    2.84    5.12
   9   9 -17   -0.00    3.73
  -9  -9  17    0.78    4.44
  -9   9  18    0.00    4.90
   9   9 -18   -0.00    4.02
  -9  -9  18    1.33    4.40
  -9   9  19   -0.00    4.32
   9   9 -19    4.52    5.26
  -9  -9  19    2.07    4.93
  -9   9  20    1.74    5.04
   9   9 -20   10.92    5.83
  -9  -9  20   19.63    8.50
  -9   9  21   -0.00    3.88
   9   9 -21    4.63    5.07
  -9  -9  21    0.85    3.66
  -9   9  22   17.31    8.00
   9   9 -22   17.01    8.03
  -9  -9  22   26.19   10.39
  -9   9  23    0.89    4.84
   9   9 -23    3.95    5.15
  -9  -9  23    0.00    3.85
  -9   9  24    0.37    3.99
   9   9 -24    2.88    4.74
  -9  -9  24   -0.00    4.73
  -9   9  25    1.82    4.21
   9   9 -25    0.33    3.62
  -9  -9  25   -0.00    5.98
  -9   9  26   11.90    8.01
   9   9 -26   22.93    9.59
  -9  -9  26   22.04   10.06
  -9   9  27    1.05    5.75
   9   9 -27   -0.00    4.94
  -9  -9  27    0.17    4.58
  -9   9  28    6.93    6.65
   9   9 -28    5.09    5.83
  -9  -9  28    0.00    5.19
  -9   9  29    0.18    4.92
   9   9 -29    3.66    6.09
  -9  -9  29   -0.00    5.37
   9   9 -30   -0.00    3.99
  -9  -9  30    2.26    4.64
  -9  -9  31   -0.00    5.02
  -9  10   1   -0.00    4.70
   9 -10  -1    5.32    5.73
  -9  10   2   28.65    9.94
   9 -10  -2   12.56    6.82
   9  10  -2   30.17    6.39
  -9  10   3    1.37    4.73
   9 -10  -3    7.20    6.15
   9  10  -3   -0.00    2.01
  -9  10   4   56.34   14.24
   9 -10  -4   57.83   13.79
   9  10  -4   63.75   11.09
  -9  10   5    2.08    3.85
   9 -10  -5    1.51    4.65
   9  10  -5   -0.00    2.92
  -9  10   6    0.00    3.64
   9 -10  -6    0.00    4.28
   9 -10  -7    3.14    3.69
   9  10  -7    4.37    3.77
  -9  10   8   23.69    9.65
   9 -10  -8   28.58    9.12
   9  10  -8   26.61    7.40
  -9  10   9    1.74    4.90
   9 -10  -9   20.40    7.82
   9  10  -9    1.86    3.03
  -9  10  10    9.28    6.37
  -9  10  10    3.87    5.04
   9 -10 -10   14.17    7.51
   9  10 -10   11.67    5.29
  -9  10  11    8.62    6.95
  -9  10  11    5.65    5.96
   9 -10 -11   10.23    6.60
   9  10 -11    7.86    4.65
  -9  10  12    5.41    6.09
   9 -10 -12   13.08    6.69
   9  10 -12    6.94    4.65
  -9  10  13    0.00    4.62
   9 -10 -13    2.95    4.34
   9  10 -13    4.25    4.10
  -9  10  14   26.92    9.72
   9 -10 -14   34.22   10.88
   9  10 -14   22.51    7.66
  -9  10  15    6.17    5.67
   9 -10 -15    1.10    4.33
   9  10 -15    1.46    2.92
  -9  10  16    7.39    5.39
   9 -10 -16   -0.00    4.79
   9  10 -16   -0.00    4.33
  -9  10  17    0.00    4.31
   9 -10 -17    2.14    4.32
   9  10 -17   -0.00    3.12
  -9  10  18   27.75    9.99
   9 -10 -18   19.35    7.94
   9  10 -18   28.16    8.76
  -9  10  19   -0.00    4.48
   9  10 -19   -0.00    4.47
  -9  10  20   10.35    6.62
   9  10 -20    7.72    5.42
  -9  10  21   -0.00    4.43
   9  10 -21    2.54    5.13
  -9  10  22    4.33    4.80
   9  10 -22    1.51    4.62
  -9  10  23   -0.00    4.25
   9  10 -23    0.00    4.04
  -9  10  24    4.63    4.88
   9  10 -24    4.63    5.31
  -9  10  25    4.73    5.03
   9  10 -25   -0.00    5.67
  -9 -10  25    5.70    5.92
  -9  10  26    0.00    3.52
   9  10 -26    4.94    5.07
  -9 -10  26    2.52    5.71
  -9  10  27   10.21    6.26
   9  10 -27   -0.00    4.31
  -9 -10  27    1.25    4.57
  -9  10  28   13.83    7.41
  -9 -10  28   17.31    8.88
  -9 -10  29    2.46    6.35
  -9 -10  30    0.00    5.11
  -9 -10  31   -0.00    5.61
  -9  11   1   -0.00    4.37
   9 -11  -1   -0.00    3.50
   9  11  -1   -0.00    2.72
  -9  11   2   19.13    9.06
   9 -11  -2   20.25    8.67
   9  11  -2   48.63    8.44
  -9  11   3   -0.00    4.91
  -9  11   4   18.97    7.99
   9 -11  -4   19.60    8.68
   9  11  -4   19.92    6.16
  -9  11   5   -0.00    4.62
   9 -11  -5   -0.00    4.61
   9  11  -5    0.25    2.28
  -9  11   6   20.67    8.59
   9 -11  -6   31.06    9.69
   9  11  -6   20.99    6.24
  -9  11   7    3.51    4.70
   9 -11  -7    0.00    4.19
   9  11  -7    2.33    3.07
  -9  11   8    3.12    4.55
   9 -11  -8   -0.00    4.51
   9  11  -8    0.25    2.40
  -9  11   9    3.60    5.83
   9 -11  -9    6.83    5.39
   9  11  -9    8.56    4.59
  -9  11  10   26.48    9.64
   9 -11 -10   10.94    6.53
   9  11 -10   15.08    5.51
  -9  11  11    3.99    5.32
   9 -11 -11    1.51    4.58
   9  11 -11    3.42    3.59
  -9  11  12   13.65    7.86
  -9  11  12    6.60    6.57
   9 -11 -12   21.66    8.60
   9  11 -12    9.11    5.19
  -9  11  13   -0.00    4.25
  -9  11  13    2.62    5.00
   9 -11 -13    7.07    5.85
   9  11 -13    0.68    3.45
  -9  11  14   -0.00    3.91
   9 -11 -14   12.90    6.34
   9  11 -14    5.41    4.64
  -9  11  15    1.80    5.07
   9 -11 -15    0.35    4.86
   9  11 -15   -0.00    3.84
  -9  11  16   53.19   12.89
   9 -11 -16   35.10   10.95
   9  11 -16   12.40    6.22
  -9  11  17   -0.00    3.99
   9 -11 -17   -0.00    4.61
   9  11 -17   -0.00    3.80
  -9  11  18    6.76    5.66
   9 -11 -18   -0.00    3.68
   9  11 -18    5.16    4.87
  -9  11  19    2.26    4.68
   9 -11 -19   -0.00    3.97
   9  11 -19    0.00    3.72
  -9  11  20    9.85    6.39
   9 -11 -20   20.18    8.27
   9  11 -20    3.74    4.16
  -9  11  21    3.01    4.67
   9 -11 -21    4.76    5.86
   9  11 -21    7.86    5.96
  -9  11  22   16.85    7.85
   9  11 -22   -0.00    4.42
  -9  11  23   -0.00    4.97
   9  11 -23    3.86    4.49
  -9  11  24    7.31    5.93
   9  11 -24   -0.00    4.00
  -9  11  25    3.56    5.10
  -9  12   1   11.31    6.53
   9 -12  -1    7.85    5.89
   9  12  -1   -0.00    1.94
  -9  12   2    5.74    5.95
   9 -12  -2    5.63    5.33
   9  12  -2    2.87    2.45
  -9  12   3   -0.00    4.89
   9 -12  -3    1.78    5.02
   9  12  -3    0.01    2.16
  -9  12   4    1.07    6.33
   9 -12  -4    5.98    6.33
   9  12  -4   19.00    5.51
  -9  12   5    1.15    4.89
   9 -12  -5   -0.00    2.93
   9  12  -5    0.96    2.69
  -9  12   6    0.00    4.03
   9 -12  -6    0.00    4.48
   9  12  -6    0.00    2.11
  -9  12   7   -0.00    4.45
   9 -12  -7   -0.00    3.78
   9  12  -7    3.36    3.66
  -9  12   8   30.46   10.42
   9 -12  -8   23.35    9.06
   9  12  -8   30.13    7.67
  -9  12   9    3.28    5.14
   9 -12  -9    3.63    5.69
   9  12  -9    2.89    3.00
  -9  12  10    6.97    6.33
   9  12 -10   -0.00    2.18
  -9  12  11    2.05    5.36
   9 -12 -11    0.78    3.80
   9  12 -11    1.46    2.41
  -9  12  12    1.74    3.92
   9 -12 -12    0.17    3.41
   9  12 -12    3.98    3.63
  -9  12  13   -0.00    4.67
   9 -12 -13   -0.00    4.66
   9  12 -13    0.22    3.33
  -9  12  14   17.31    7.89
  -9  12  14    8.95    7.00
   9 -12 -14   29.80    9.55
   9  12 -14   11.80    5.28
  -9  12  15    8.45    7.40
   9 -12 -15    8.68    5.70
   9  12 -15   -0.00    4.34
  -9  12  16    1.85    5.22
   9 -12 -16    0.00    4.38
   9  12 -16    0.11    3.52
  -9  12  17   -0.00    4.59
   9 -12 -17    3.55    4.61
   9  12 -17   -0.00    3.71
  -9  12  18   10.42    7.89
   9 -12 -18    2.78    4.98
   9  12 -18    1.86    4.78
  -9  12  19    4.81    5.66
   9 -12 -19    1.74    5.53
   9  12 -19   -0.00    2.60
  -9  12  20    4.62    5.59
   9 -12 -20    4.91    5.01
   9  12 -20    0.00    4.49
  -9  12  21   -0.00    4.61
   9 -12 -21   -0.00    4.19
   9  12 -21    5.72    5.44
  -9  12  22   -0.00    4.35
   9 -12 -22   -0.00    3.65
  -9  12  23    0.00    4.86
   9 -12 -23    8.12    5.77
  -9  12  24   13.91    7.80
   9 -12 -24   22.20    8.46
  -9  12  25    0.20    4.34
  -9  13   1    9.52    7.41
   9 -13  -1    5.46    5.26
   9  13  -1    7.34    3.35
  -9  13   2   -0.00    4.71
   9 -13  -2    1.30    4.49
   9  13  -2    2.42    2.76
  -9  13   3   -0.00    4.25
   9 -13  -3   -0.00    4.01
   9  13  -3    0.40    2.01
  -9  13   4   -0.00    5.35
   9 -13  -4    0.07    4.01
   9  13  -4    1.96    2.85
  -9  13   5    0.00    4.25
   9 -13  -5    0.31    3.73
  -9  13   6   18.76    8.16
   9 -13  -6    7.96    5.74
   9  13  -6   21.78    5.92
  -9  13   7    6.76    5.86
   9 -13  -7   10.58    7.17
   9  13  -7    0.75    2.55
  -9  13   8    1.36    3.42
   9 -13  -8    9.77    6.31
   9  13  -8    3.19    3.21
  -9  13   9    4.80    5.18
   9 -13  -9    4.06    4.72
   9  13  -9    2.35    3.67
  -9  13  10   12.36    7.64
   9 -13 -10   10.35    6.54
   9  13 -10   12.48    5.01
  -9  13  11    4.42    5.54
   9 -13 -11   -0.00    3.87
   9  13 -11   -0.00    2.84
  -9  13  12    2.45    4.47
   9  13 -12    9.60    5.43
  -9  13  13    6.73    6.53
   9 -13 -13    1.06    4.42
   9  13 -13    1.38    2.98
  -9  13  14   -0.00    4.65
   9 -13 -14   -0.00    3.95
   9  13 -14   -0.00    2.40
  -9  13  15   -0.00    4.88
   9 -13 -15   -0.00    3.92
   9  13 -15   -0.00    2.92
  -9  13  16    4.08    6.63
  -9  13  16   11.48    7.23
   9 -13 -16    0.00    5.11
   9  13 -16    4.79    4.79
  -9  13  17    3.34    5.24
   9 -13 -17   -0.00    4.40
   9  13 -17    0.47    3.32
  -9  13  18    8.16    7.71
   9 -13 -18    3.11    5.49
  -9  13  19    0.26    4.59
  -9  13  20   13.04    7.49
   9 -13 -20    0.88    4.07
  -9  13  21    0.00    5.82
   9 -13 -21    2.19    5.52
  -9  13  22   12.87    7.61
   9 -13 -22    4.20    5.83
   9 -13 -23   -0.00    4.47
   9 -14  -1    0.00    3.27
   9  14  -1    0.62    2.52
  -9  14   2    7.62    6.16
   9 -14  -2    6.39    5.26
  -9  14   3   -0.00    4.94
   9 -14  -3    2.73    4.36
   9  14  -3    6.26    3.38
  -9  14   4    0.00    5.48
   9 -14  -4    5.39    6.48
   9  14  -4   12.02    4.56
  -9  14   5   -0.00    5.18
   9 -14  -5    0.00    3.92
   9  14  -5   -0.00    2.49
  -9  14   6   -0.00    4.27
   9 -14  -6    1.10    4.32
   9  14  -6    1.70    2.91
  -9  14   7    0.30    3.88
   9 -14  -7    1.93    5.50
   9  14  -7    4.12    3.34
  -9  14   8   -0.00    4.22
   9 -14  -8   10.88    6.95
   9  14  -8   -0.00    2.64
  -9  14   9   10.97    7.43
   9 -14  -9    5.94    6.07
   9  14  -9    0.15    3.21
  -9  14  10    7.45    6.13
   9 -14 -10    5.48    6.21
   9  14 -10   10.16    4.74
  -9  14  11    0.00    4.80
   9 -14 -11    1.75    4.91
   9  14 -11    2.69    3.82
  -9  14  12    0.00    4.23
   9 -14 -12   -0.00    4.36
   9  14 -12    0.24    2.75
  -9  14  13    2.63    5.69
   9 -14 -13   -0.00    3.77
   9  14 -13    1.08    3.47
  -9  14  14    1.24    5.20
   9 -14 -14   13.61    6.74
  -9  14  15    2.15    4.49
   9 -14 -15   -0.00    5.25
  -9  14  16    1.99    5.05
   9 -14 -16    2.73    4.30
  -9  14  17    0.50    4.27
   9 -14 -17   -0.00    4.64
  -9  14  18    6.52    6.03
   9 -14 -18   -0.00    4.38
  -9  14  19    0.78    4.64
   9 -14 -19    2.32    5.71
  -9  14  20    7.05    6.47
   9 -14 -20    3.22    4.98
  -9  15   1    0.00    5.99
   9 -15  -1   -0.00    4.70
   9  15  -1    0.00    2.10
   9 -15  -2    1.45    4.35
   9  15  -2    1.99    2.58
  -9  15   3    0.60    4.48
   9 -15  -3   -0.00    4.48
   9  15  -3   -0.00    2.60
  -9  15   4   -0.00    4.14
   9 -15  -4    0.06    4.44
   9  15  -4    0.04    2.65
  -9  15   5    0.00    4.54
   9 -15  -5    1.73    4.71
   9  15  -5   -0.00    2.38
  -9  15   6    0.00    4.61
   9 -15  -6    4.73    5.32
   9  15  -6    7.52    4.13
  -9  15   7   -0.00    4.36
   9 -15  -7    1.84    5.12
   9  15  -7    0.00    2.26
  -9  15   8   -0.00    4.51
   9 -15  -8    5.16    6.36
   9  15  -8   -0.00    2.87
  -9  15   9    1.88    3.96
   9 -15  -9   -0.00    5.24
  -9  15  10   -0.00    4.51
   9 -15 -10    6.22    5.42
  -9  15  11    2.54    5.35
   9 -15 -11    9.41    7.61
  -9  15  12    5.14    6.03
   9 -15 -12    5.47    6.16
  -9  15  13   -0.00    5.15
   9 -15 -13    3.44    4.99
  -9  15  14    8.87    6.92
   9 -15 -14   10.50    6.62
   9 -15 -15    0.97    4.32
   9 -15 -16    1.44    4.69
  -9  16   1    3.08    5.24
   9  16  -1   -0.00    1.93
  -9  16   2    3.68    5.59
   9  16  -2    2.78    2.45
  -9  16   3    7.99    6.88
   9 -16  -3    3.70    6.26
   9  16  -3    1.46    2.27
  -9  16   4   -0.00    4.66
   9 -16  -4   -0.00    5.30
  -9  16   5    0.00    4.85
   9 -16  -5   -0.00    4.97
  -9  16   6    0.89    4.82
   9 -16  -6   -0.00    5.44
  -9  16   7   12.71    7.62
   9 -16  -7    0.00    4.66
   9 -16  -8   -0.00    5.73
  -8   0   1    1.18    2.78
   8   0  -1   -0.00    2.55
   8   0  -1    6.26    4.08
   8   0  -1   -0.00    3.71
  -8   0   2  481.15   57.20
  -8   0   2  529.95   58.01
   8   0  -2  431.58   56.10
   8   0  -2  486.81   56.27
   8   0  -2  448.93   57.18
  -8   0   3    2.25    3.15
  -8   0   3   -0.00    2.99
   8   0  -3    0.21    3.12
  -8   0   4   77.91   13.70
   8   0  -4   72.28   13.93
  -8   0   5    0.39    3.04
   8   0  -5   -0.00    3.85
  -8   0   6  109.13   17.11
   8   0  -6   83.00   15.90
  -8   0   7    0.35    3.32
   8   0  -7   -0.00    3.22
  -8   0   8  254.80   33.05
   8   0  -8  226.68   32.76
  -8   0   9    0.01    3.15
   8   0  -9    0.00    3.29
  -8   0  10    2.08    3.48
   8   0 -10    2.74    3.42
   8   0 -11   -0.00    3.81
   8   0 -12  180.54   27.43
   8   0 -13    3.92    5.27
   8   0 -14   81.25   16.41
  -8   0  15   -0.00    3.62
  -8   0  16    2.08    4.88
  -8   0  17    4.87    5.20
  -8   0  18  121.54   20.83
  -8   0  19    5.69    5.78
  -8   0  20   15.93    7.61
  -8   0  21   -0.00    4.77
  -8   0  22   64.87   14.26
   8   0 -22   39.44   12.38
  -8   0  23   -0.00    4.81
   8   0 -23    1.70    5.42
   8   0 -24   25.02    9.76
  -8   0  25   -0.00    3.25
   8   0 -25   -0.00    3.61
  -8   0  26   -0.00    4.87
   8   0 -26    6.96    6.09
  -8   0  27   -0.00    5.83
   8   0 -27    3.43    5.15
  -8   0  28   38.31   11.45
  -8   0  29    3.47    5.77
  -8   0  30    9.52    6.87
  -8   0  31    1.53    5.89
  -8   0  32    1.18    4.93
  -8   0  33    1.51    6.63
  -8   0  34    0.00    6.20
  -8   0  35    0.00    5.48
  -8   1   1   81.68   14.07
  -8   1   1   79.32   14.12
   8  -1  -1   82.68   14.06
   8  -1  -1   71.60   13.76
   8   1  -1   76.87   12.99
   8   1  -1   75.36   12.70
   8   1  -1   62.57   12.95
  -8  -1   1   87.68   13.91
  -8   1   2    3.87    4.05
  -8   1   2    7.96    4.45
   8  -1  -2    2.13    3.22
   8  -1  -2    4.19    4.54
   8   1  -2    1.20    2.77
   8   1  -2    2.90    3.42
  -8  -1   2    0.99    3.07
  -8  -1   2    5.19    3.41
  -8   1   3    7.64    4.40
  -8   1   3    7.12    4.04
   8  -1  -3    4.47    3.64
   8  -1  -3    3.22    4.06
   8   1  -3    2.15    3.18
   8   1  -3    3.14    3.17
  -8  -1   3    1.06    2.72
  -8  -1   3    4.24    3.10
  -8   1   4   20.82    7.08
   8  -1  -4   21.89    7.53
   8   1  -4   39.08    8.28
   8   1  -4   40.78    9.46
  -8  -1   4   33.32    8.13
  -8   1   5   11.98    5.27
   8  -1  -5    3.20    4.64
   8   1  -5    4.63    3.95
   8   1  -5    0.00    2.59
  -8  -1   5   11.37    4.91
  -8   1   6   93.66   15.85
   8  -1  -6   69.15   15.29
   8   1  -6   72.14   14.56
  -8  -1   6  130.48   17.22
  -8   1   7    3.51    4.08
   8   1  -7    4.38    4.10
  -8  -1   7   13.46    5.74
  -8   1   8    1.05    3.26
   8  -1  -8    0.95    3.96
   8   1  -8    3.61    4.37
  -8  -1   8    2.11    4.25
  -8   1   9   14.01    6.22
   8  -1  -9   19.55    7.77
   8   1  -9   18.98    7.23
  -8  -1   9   21.34    6.86
   8  -1 -10  122.99   22.33
   8   1 -10  161.36   23.68
  -8  -1  10  165.43   22.88
   8  -1 -11    5.15    6.58
  -8  -1  11    6.08    4.31
   8  -1 -12   10.92    6.36
   8  -1 -13   -0.00    3.75
  -8   1  14   70.16   14.92
   8  -1 -14  104.90   17.92
  -8   1  15   53.94   12.46
   8  -1 -15   53.57   13.12
  -8  -1  15   60.16   12.70
  -8   1  16   53.74   13.80
   8  -1 -16   96.97   17.33
  -8  -1  16   97.59   16.61
  -8   1  17    0.00    5.26
   8  -1 -17   -0.00    4.89
  -8  -1  17   -0.00    4.14
  -8   1  18    4.54    5.03
   8  -1 -18    8.83    7.37
  -8  -1  18    6.61    6.42
  -8   1  19    9.78    7.06
   8   1 -19   17.39    8.08
  -8  -1  19   16.75    7.70
  -8   1  20   19.73    8.87
   8   1 -20   26.56    9.70
  -8  -1  20   19.31    8.47
  -8   1  21   -0.00    2.76
   8   1 -21    0.84    3.82
  -8  -1  21    0.34    4.40
  -8   1  22   91.65   16.74
   8   1 -22   36.98   13.09
  -8  -1  22  102.09   17.07
  -8   1  23   -0.00    4.22
   8   1 -23    3.60    5.26
  -8  -1  23    2.20    5.69
  -8   1  24    6.22    5.69
   8   1 -24   14.39    7.56
  -8  -1  24    0.67    4.28
  -8   1  25   -0.00    4.79
   8   1 -25   -0.00    4.14
  -8  -1  25    0.06    5.10
  -8   1  26   18.70    7.79
   8  -1 -26    9.14    6.89
   8   1 -26    1.59    5.60
  -8  -1  26   13.78    7.21
  -8   1  27    6.30    6.06
   8   1 -27    2.10    4.99
  -8  -1  27    1.99    5.68
  -8   1  28    0.00    5.89
   8   1 -28   -0.00    3.83
  -8  -1  28    6.44    6.55
   8   1 -29   -3.56    5.23
  -8  -1  29   -0.00    4.67
  -8   1  30   17.04    8.11
  -8  -1  30   14.42    8.56
  -8   1  31    0.25    4.91
  -8  -1  31    0.00    5.28
  -8   1  32   20.73    7.90
  -8  -1  32   17.85    9.19
  -8   1  33    0.46    5.57
  -8  -1  33   -0.00    6.66
  -8   1  34    3.19    6.27
  -8  -1  34   10.03    7.60
  -8   1  35   -0.00    4.95
  -8  -1  35    5.21    6.47
  -8   2   1    1.01    3.52
  -8   2   1   -0.00    2.72
   8  -2  -1   -0.00    3.03
   8  -2  -1    0.00    4.17
   8   2  -1   -0.00    2.88
   8   2  -1    2.77    3.72
  -8  -2   1   -0.00    2.00
  -8  -2   1    0.46    2.55
  -8   2   2   63.60   12.08
  -8   2   2   44.81   11.20
   8  -2  -2   51.49   11.27
   8  -2  -2   69.60   12.90
   8   2  -2   58.29   10.64
   8   2  -2   77.27   12.38
  -8  -2   2   41.55    9.71
  -8  -2   2   68.73   11.29
  -8   2   3    7.05    4.36
  -8   2   3   20.20    6.81
   8  -2  -3    5.86    4.25
   8  -2  -3   15.76    6.73
   8   2  -3   16.82    5.08
   8   2  -3   19.14    5.96
  -8  -2   3    5.64    4.01
  -8   2   4   40.62    9.66
  -8   2   4   37.39    9.41
   8  -2  -4   30.87    8.40
   8  -2  -4   40.43   10.01
   8   2  -4   52.52    9.42
   8   2  -4   36.79    9.27
  -8  -2   4   39.24    9.13
  -8   2   5    9.80    5.51
   8  -2  -5   15.39    6.33
   8   2  -5   14.79    5.60
   8   2  -5   11.58    4.96
  -8  -2   5    6.63    4.77
  -8   2   6   83.15   15.07
   8  -2  -6   92.43   16.42
   8   2  -6   80.32   14.63
  -8  -2   6   85.82   14.74
  -8   2   7   27.25    9.07
   8  -2  -7   33.45    9.88
  -8  -2   7   55.26   10.31
   8  -2  -8  127.85   21.23
  -8  -2   8  130.76   19.55
   8  -2  -9    7.39    5.35
  -8  -2   9   15.19    5.52
   8  -2 -10    0.95    4.11
  -8  -2  10    0.00    4.21
   8  -2 -11    4.98    5.12
  -8  -2  11    2.23    4.74
   8  -2 -12   48.64   12.12
  -8  -2  12   62.44   12.25
  -8   2  13   25.27    8.89
   8  -2 -13   54.79   12.25
   8  -2 -14   25.57    9.67
  -8   2  15   30.10    8.90
   8  -2 -15   19.34    8.01
  -8   2  16   12.77    7.06
   8  -2 -16   37.24   10.47
   8   2 -16   16.52    7.63
  -8  -2  16   31.10    9.06
  -8   2  17   19.28    8.02
   8  -2 -17   26.62    9.40
   8   2 -17    0.33    4.68
  -8  -2  17   27.44    8.90
  -8   2  18  211.64   28.99
   8  -2 -18  218.64   30.78
   8   2 -18  133.81   26.81
  -8  -2  18  208.16   28.85
  -8   2  19    4.13    5.68
   8  -2 -19   -0.00    5.36
   8   2 -19    3.22    5.24
  -8  -2  19    0.81    4.47
  -8   2  20    0.00    4.98
   8  -2 -20    5.66    6.42
   8   2 -20    4.61    4.87
  -8  -2  20    4.31    6.06
  -8   2  21    8.71    6.02
   8  -2 -21    0.00    5.82
   8   2 -21    0.16    4.53
  -8  -2  21   -0.00    3.67
  -8   2  22   36.19   10.20
   8   2 -22   17.57    8.47
  -8  -2  22   27.80    9.76
  -8   2  23    1.57    4.43
   8   2 -23    3.91    5.58
  -8  -2  23   -0.00    4.75
  -8   2  24    8.75    6.24
   8   2 -24   20.77    9.08
  -8  -2  24   12.28    7.19
  -8   2  25   -0.00    4.94
   8   2 -25   -0.00    4.24
  -8  -2  25    0.00    6.71
  -8   2  26    4.09    5.63
   8   2 -26    2.85    5.35
  -8  -2  26   -0.00    5.69
  -8   2  27    0.00    6.32
   8   2 -27   -0.00    4.23
  -8  -2  27   -0.00    5.81
  -8   2  28   17.86    8.92
   8   2 -28   29.81   10.68
  -8  -2  28   23.36    9.29
  -8   2  29   11.17    6.74
   8   2 -29   12.27    7.89
  -8  -2  29    0.00    5.04
  -8   2  30    6.62    6.13
   8   2 -30   10.60    8.13
  -8  -2  30    5.40    6.98
  -8   2  31    0.11    4.59
  -8  -2  31   -0.00    6.49
  -8   2  32   14.83    8.24
  -8  -2  32    3.60    6.21
  -8   2  33    6.64    6.31
  -8  -2  33    2.75    6.51
  -8   2  34    6.67    6.07
  -8  -2  34    8.54    7.40
  -8   2  35    2.77    5.26
  -8  -2  35   -0.00    7.32
  -8   3   1   72.02   14.99
  -8   3   1   97.49   16.67
   8  -3  -1  105.80   16.49
   8  -3  -1   86.54   16.16
   8   3  -1   90.09   13.84
  -8  -3   1   91.80   14.62
  -8  -3   1   94.98   13.85
  -8   3   2    3.48    3.68
  -8   3   2   -0.00    3.32
   8  -3  -2    3.51    3.23
   8  -3  -2    0.96    4.12
   8   3  -2    1.27    2.81
  -8  -3   2    1.10    3.10
  -8  -3   2    8.90    3.52
  -8   3   3   50.42   11.25
  -8   3   3   40.66   10.42
   8  -3  -3   62.36   11.96
   8  -3  -3   48.13   10.99
   8   3  -3   50.34   10.01
  -8  -3   3   42.17    9.35
  -8  -3   3   44.28    8.91
  -8   3   4  105.99   18.94
  -8   3   4  127.49   20.52
   8  -3  -4  119.45   19.32
   8  -3  -4  140.77   21.02
   8   3  -4  127.24   18.54
  -8  -3   4  118.83   18.34
   8  -3  -5   15.83    6.80
   8   3  -5   14.05    5.20
  -8  -3   5    9.80    4.70
   8  -3  -6   45.54   11.15
   8   3  -6   45.62    9.83
  -8  -3   6   40.95    9.48
   8  -3  -7   10.47    5.99
   8   3  -7   18.31    6.01
  -8  -3   7   22.48    6.87
   8  -3  -8    3.45    5.11
  -8  -3   8    0.00    3.45
   8  -3  -9    0.00    3.89
  -8  -3   9    4.46    4.67
   8  -3 -10   90.50   17.71
  -8  -3  10  103.02   16.99
   8  -3 -11  133.24   20.68
  -8  -3  11   86.72   16.69
  -8   3  12    2.20    4.20
   8  -3 -12   -0.00    4.52
   8   3 -12    0.01    4.26
  -8  -3  12    2.64    3.74
  -8   3  13    7.07    4.62
   8  -3 -13    4.73    5.80
   8   3 -13    6.51    4.90
  -8   3  14   24.75    8.53
   8  -3 -14   27.82    9.08
   8   3 -14   17.94    7.55
  -8   3  15   43.80   11.03
   8  -3 -15   40.17   11.21
   8   3 -15   32.32    9.42
  -8   3  16  112.41   18.90
   8  -3 -16  100.03   19.73
   8   3 -16   88.69   17.88
  -8  -3  16  108.11   18.51
  -8   3  17    1.67    4.45
   8  -3 -17    4.17    5.04
   8   3 -17    0.00    5.45
  -8  -3  17    2.86    5.59
  -8   3  18    0.37    2.85
   8  -3 -18    3.22    5.47
   8   3 -18    0.00    3.82
  -8  -3  18    1.76    4.74
  -8   3  19    5.42    5.76
   8  -3 -19    9.37    6.91
   8   3 -19   12.59    6.74
  -8  -3  19   13.08    7.13
  -8   3  20  103.93   19.96
   8  -3 -20  104.43   20.99
   8   3 -20  108.22   20.37
  -8  -3  20  161.85   23.38
  -8   3  21   11.30    6.31
   8  -3 -21    8.05    6.62
   8   3 -21   12.28    7.30
  -8  -3  21   13.02    7.61
  -8   3  22   27.27    8.97
   8  -3 -22   17.81    9.01
   8   3 -22   20.79    8.62
  -8  -3  22   11.05    7.69
  -8   3  23    4.18    5.35
   8   3 -23    9.05    6.55
  -8  -3  23    0.00    5.34
  -8   3  24   18.47    9.32
   8   3 -24   55.15   13.16
  -8  -3  24   24.72   10.34
  -8   3  25    8.38    6.04
  -8  -3  25   22.21    9.84
  -8   3  26   13.44    7.21
  -8   3  27   -0.00    4.88
  -8  -3  27   -0.00    5.61
  -8   3  28   -0.00    5.14
   8   3 -28    0.05    2.48
  -8  -3  28    0.00    6.80
  -8   3  29    7.50    5.95
  -8  -3  29    2.63    6.18
  -8   3  30    5.73    7.15
  -8  -3  30   11.96    7.90
  -8   3  31    0.61    4.85
  -8  -3  31    2.57    6.97
  -8   3  32    2.89    6.38
  -8  -3  32    8.15    7.79
  -8   3  33   -0.00    6.30
  -8  -3  33    2.62    6.34
  -8   3  34    0.00    5.42
  -8  -3  34    1.12    5.52
  -8   3  35    2.54    5.88
  -8  -3  35   -0.00    7.21
  -8   4   1   85.64   15.28
   8  -4  -1   85.85   15.44
   8   4  -1   85.75   12.84
  -8  -4   1   66.34   11.59
  -8  -4   1   62.33   10.74
  -8   4   2   27.78    8.43
   8  -4  -2   22.69    8.00
   8   4  -2   17.60    5.75
  -8  -4   2   24.36    6.28
  -8   4   3   13.11    6.08
   8  -4  -3    9.55    5.67
   8   4  -3   16.98    5.37
  -8  -4   3   14.86    5.24
  -8  -4   3   27.97    5.91
  -8   4   4  144.94   22.36
   8  -4  -4  114.74   21.19
   8   4  -4  136.97   19.77
  -8  -4   4  146.43   20.12
  -8   4   5   12.31    6.42
   8  -4  -5   21.65    7.28
   8   4  -5    7.86    4.77
  -8  -4   5   11.82    4.98
   8  -4  -6   38.46   10.41
   8   4  -6   49.00   10.13
  -8  -4   6   37.45    8.65
   8  -4  -7   85.51   16.97
   8   4  -7   94.85   16.11
  -8  -4   7  102.90   15.86
   8  -4  -8   25.28    9.00
   8   4  -8   44.30   10.01
  -8  -4   8   44.88    9.54
  -8   4   9    6.45    4.44
   8  -4  -9    6.11    5.77
   8   4  -9    6.58    4.46
  -8  -4   9    3.30    4.36
  -8   4  10   -0.00    3.74
   8  -4 -10   11.75    7.09
   8   4 -10    4.27    3.85
  -8  -4  10    7.18    4.96
  -8   4  11    2.45    4.86
   8  -4 -11   18.48    7.47
   8   4 -11    8.77    5.15
  -8  -4  11    4.75    5.02
  -8   4  12   77.47   16.62
   8  -4 -12   78.02   17.21
   8   4 -12  121.42   17.92
  -8  -4  12  102.61   17.25
  -8   4  13    4.30    5.39
   8  -4 -13   11.87    6.32
   8   4 -13    5.45    4.53
  -8  -4  13   29.72    8.02
  -8   4  14   60.70   14.16
   8  -4 -14   66.16   15.15
   8   4 -14   59.40   12.73
  -8   4  15   -0.00    4.66
   8  -4 -15    0.00    4.57
  -8   4  16    5.32    6.22
   8  -4 -16   11.09    7.25
   8   4 -16   38.02    8.98
  -8  -4  16   17.15    8.05
  -8   4  17   35.58   10.43
   8  -4 -17   27.43    9.62
   8   4 -17   26.68    8.86
  -8  -4  17   27.62    9.80
  -8   4  18   99.11   18.24
   8  -4 -18   73.15   17.22
   8   4 -18   81.51   16.62
  -8  -4  18  125.75   20.27
  -8   4  19    6.83    6.01
   8  -4 -19    6.06    6.28
   8   4 -19    3.64    4.07
  -8  -4  19    8.87    7.43
  -8   4  20   12.51    6.66
   8  -4 -20   27.05    9.49
   8   4 -20   19.00    7.67
  -8  -4  20   23.97    9.36
  -8   4  21    0.53    4.12
   8   4 -21   -0.00    3.29
  -8   4  22   19.86    8.51
   8   4 -22   13.48    6.86
  -8  -4  22   31.42   10.17
  -8   4  23   17.81    8.14
   8   4 -23   15.28    7.86
  -8  -4  23   21.34    9.06
  -8   4  24   19.16    8.03
   8   4 -24    4.06    5.67
  -8  -4  24   12.90    7.58
  -8   4  25    0.35    5.59
   8   4 -25   -0.00    4.10
  -8  -4  25   -0.00    5.96
  -8   4  26   -0.00    3.73
   8   4 -26    1.11    4.43
  -8  -4  26   -0.00    4.46
  -8   4  27    4.54    5.01
   8   4 -27   -0.00    4.17
  -8  -4  27    1.17    5.38
  -8   4  28   22.34    8.82
   8   4 -28   13.27    7.24
  -8  -4  28   21.51    9.72
   8   4 -29    3.74    6.31
  -8  -4  29    9.82    7.91
  -8   4  30   -0.00    5.16
   8   4 -30   -0.00    4.48
  -8  -4  30   -0.00    6.40
  -8   4  31   10.52    6.63
   8   4 -31   -0.00    4.22
  -8  -4  31    1.86    5.40
  -8   4  32    8.58    7.82
   8   4 -32    0.49    4.69
  -8  -4  32   19.89    9.15
  -8   4  33    2.94    5.49
  -8  -4  33   11.47    7.73
  -8   4  34    4.11    6.77
  -8  -4  34   30.12   11.34
  -8   4  35    3.52    5.39
  -8  -4  35   -0.00    5.58
  -8   5   1   22.11    8.38
   8  -5  -1   14.04    7.68
   8   5  -1   32.50    7.56
  -8  -5   1   47.06    8.01
  -8  -5   1   29.13    5.57
  -8   5   2   38.07   10.40
   8  -5  -2   25.22    8.87
   8   5  -2   51.99    9.27
  -8  -5   2   25.16    6.80
  -8  -5   2   29.95    6.08
  -8   5   3   55.23   13.92
   8  -5  -3   68.21   14.83
   8   5  -3   89.78   14.10
  -8  -5   3   76.77   13.01
  -8  -5   3   95.92   12.46
  -8   5   4   13.48    6.77
  -8   5   4   15.03    6.87
   8  -5  -4    7.11    5.54
   8  -5  -4    5.14    5.04
   8   5  -4   17.08    5.74
  -8  -5   4   11.96    4.83
  -8   5   5   62.54   13.05
  -8   5   5   52.58   12.73
   8  -5  -5   56.42   12.25
   8  -5  -5   42.76   11.96
   8   5  -5   50.98   10.82
   8   5  -5   45.76   10.13
  -8  -5   5   74.77   11.34
  -8   5   6   89.20   16.79
   8  -5  -6   99.81   17.09
   8  -5  -6   92.72   17.48
   8   5  -6  113.92   17.08
   8   5  -6   80.67   14.74
  -8  -5   6   99.79   15.42
  -8   5   7    0.00    3.61
   8  -5  -7    1.44    2.97
   8  -5  -7    8.48    5.65
   8   5  -7    0.94    3.85
   8   5  -7    0.70    2.83
  -8   5   8    1.71    4.04
   8  -5  -8    4.88    5.26
   8   5  -8    5.55    5.05
   8   5  -8    6.17    3.71
  -8  -5   8    3.48    4.32
  -8   5   9    4.57    4.21
   8  -5  -9    5.98    6.79
   8   5  -9   10.13    4.78
  -8  -5   9   10.86    5.20
   8  -5 -10  231.10   31.62
  -8  -5  10  182.21   27.67
  -8   5  11   25.74    9.02
   8  -5 -11   44.47   11.61
   8   5 -11   35.82    8.81
  -8  -5  11   41.76    9.63
  -8   5  12    0.00    3.44
   8  -5 -12    5.51    5.36
   8   5 -12   -0.00    2.90
  -8  -5  12    2.08    3.94
  -8   5  13    3.17    5.50
   8  -5 -13   -0.00    5.55
   8   5 -13   -0.00    4.02
  -8  -5  13   -0.00    4.56
  -8   5  14    2.65    4.93
   8  -5 -14   15.41    7.34
   8   5 -14   12.43    6.16
  -8   5  15   20.09    7.90
   8  -5 -15   20.19    8.38
   8   5 -15   21.80    7.99
  -8   5  16   68.30   14.43
   8  -5 -16   49.34   13.59
   8   5 -16   74.03   14.26
  -8  -5  16   65.42   14.38
  -8   5  17   14.61    7.14
   8  -5 -17   23.33    9.60
   8   5 -17    9.13    5.37
  -8  -5  17   14.04    7.49
  -8   5  18    7.53    6.13
   8  -5 -18    2.44    5.24
   8   5 -18    0.00    4.93
  -8  -5  18   13.60    7.21
  -8   5  19   21.89    8.57
   8   5 -19   13.87    7.35
  -8  -5  19   22.32    8.55
  -8   5  20   39.83   11.15
   8   5 -20   38.06   11.05
  -8  -5  20   32.94   10.76
  -8   5  21   33.89   10.35
   8   5 -21   30.75   10.09
  -8  -5  21   35.07   10.82
  -8   5  22   40.79   10.16
   8   5 -22   23.01    9.02
  -8  -5  22   18.72    8.74
  -8   5  23    2.75    4.19
   8   5 -23    3.29    5.18
  -8  -5  23   -0.00    4.85
  -8   5  24    4.06    5.59
   8   5 -24    6.34    6.45
  -8  -5  24    3.22    5.69
  -8   5  25   10.13    6.13
   8   5 -25   10.08    6.65
  -8  -5  25   15.64    8.03
  -8   5  26   11.09    7.22
   8   5 -26    9.92    6.23
  -8  -5  26    5.72    6.14
  -8   5  27   -0.00    3.95
   8   5 -27    6.28    6.77
  -8  -5  27    4.81    5.69
  -8   5  28    0.00    4.29
   8   5 -28    1.07    4.73
  -8  -5  28   -0.00    5.53
  -8   5  29    6.18    6.09
   8   5 -29    3.19    6.12
  -8  -5  29    7.41    6.98
  -8   5  30    7.94    7.85
   8   5 -30    0.73    6.35
  -8  -5  30    9.23    7.35
  -8   5  31    4.57    6.25
   8   5 -31   10.86    8.05
  -8  -5  31    4.86    7.86
  -8   5  32    5.89    6.33
   8   5 -32   -0.00    5.58
  -8  -5  32    9.96    7.16
  -8   5  33    4.44    5.81
   8   5 -33    6.34    7.56
  -8  -5  33    2.64    6.11
  -8   5  34   -0.00    5.94
  -8  -5  34   -0.00    5.80
  -8   6   1   83.03   17.35
   8  -6  -1   99.73   17.60
   8  -6  -1  119.13   18.94
   8   6  -1  117.66   16.30
   8   6  -1   92.16   14.93
  -8  -6   1   94.25   14.69
  -8  -6   1  103.07   12.78
  -8   6   2   55.79   14.50
   8  -6  -2   77.91   15.11
   8  -6  -2   70.38   15.37
   8   6  -2   87.33   14.23
   8   6  -2   93.94   13.84
  -8  -6   2   74.54   12.81
  -8  -6   2  100.21   11.59
  -8   6   3  160.65   23.20
   8  -6  -3  104.91   19.41
   8  -6  -3  118.45   20.88
   8   6  -3  139.93   19.26
   8   6  -3  120.61   17.75
  -8  -6   3  109.07   17.22
  -8   6   4   29.66    9.65
  -8   6   4   51.06   11.86
   8  -6  -4   43.51   10.36
   8  -6  -4   41.06   11.00
   8   6  -4   38.62    9.01
   8   6  -4   34.52    8.31
  -8  -6   4   49.96    8.85
  -8   6   5   10.52    6.19
  -8   6   5   19.49    7.86
   8  -6  -5   13.79    6.57
   8   6  -5   21.45    6.40
   8   6  -5   28.48    6.73
  -8  -6   5   12.27    5.11
  -8   6   6   27.39    9.21
  -8   6   6   24.74    9.02
   8  -6  -6   34.96    9.50
   8  -6  -6   43.92   11.28
   8   6  -6   28.21    8.08
   8   6  -6   30.57    7.62
  -8  -6   6   50.35    9.42
  -8   6   7   31.18    9.68
   8  -6  -7   18.15    6.89
   8  -6  -7   22.71    8.64
   8   6  -7   30.32    7.98
   8   6  -7   35.33    7.85
  -8  -6   7   15.80    6.25
  -8   6   8   25.52    8.30
   8  -6  -8   29.10    8.29
   8  -6  -8   38.32   10.68
   8   6  -8   17.73    6.97
   8   6  -8   11.66    5.37
  -8  -6   8   20.18    6.67
  -8   6   9   -0.00    3.56
   8  -6  -9   -0.00    3.66
   8  -6  -9   -0.00    4.26
   8   6  -9    0.11    3.05
  -8  -6   9    3.41    3.89
  -8   6  10    6.67    5.35
   8  -6 -10   15.30    7.08
   8   6 -10    7.06    4.81
  -8  -6  10   11.41    5.50
  -8   6  11   21.38    8.38
   8  -6 -11   25.88    9.64
   8   6 -11   24.65    7.75
  -8  -6  11   33.51    8.77
  -8   6  12   22.26    7.99
   8  -6 -12   24.98    9.26
   8   6 -12    9.88    6.24
  -8  -6  12   23.54    8.44
  -8   6  13   10.08    6.48
   8  -6 -13    8.92    6.59
   8   6 -13   12.88    6.36
  -8  -6  13   25.60    9.01
  -8   6  14   46.85   11.37
   8  -6 -14   33.72   11.25
   8   6 -14   30.51    9.22
  -8   6  15   23.13    8.00
   8  -6 -15   27.69    9.40
   8   6 -15   10.00    6.76
  -8   6  16    0.00    4.98
   8  -6 -16    0.00    5.18
   8   6 -16    0.00    4.96
  -8  -6  16    0.00    4.61
  -8   6  17   76.75   16.18
   8   6 -17   69.66   14.69
  -8  -6  17   69.37   15.28
  -8   6  18   34.14   10.19
  -8  -6  18   31.78   10.26
  -8   6  19   17.49    7.82
   8   6 -19   13.25    7.08
  -8  -6  19   17.12    8.17
  -8   6  20    7.93    5.87
   8   6 -20   -0.00    4.07
  -8  -6  20    5.68    5.55
  -8   6  21    1.98    4.56
   8   6 -21    3.57    4.81
  -8  -6  21   -0.00    3.90
  -8   6  22   -0.00    4.43
   8   6 -22   18.65    7.71
  -8  -6  22   12.51    7.09
  -8   6  23   16.87    8.31
   8   6 -23   15.31    7.66
  -8  -6  23   10.57    6.97
  -8   6  24   -0.00    6.07
   8   6 -24    1.44    5.54
  -8  -6  24    3.23    6.14
  -8   6  25   10.65    6.68
   8   6 -25   11.87    7.03
  -8  -6  25    8.63    7.04
  -8   6  26    2.26    3.77
  -8  -6  26   -0.00    4.90
  -8   6  27   23.45    8.91
  -8  -6  27   10.48    7.40
  -8   6  28   16.67    7.74
   8   6 -28   -0.00    5.24
  -8  -6  28    7.40    6.47
  -8   6  29   16.86    8.04
   8   6 -29    0.00    5.57
  -8  -6  29    2.73    6.07
  -8   6  30    0.00    4.76
   8   6 -30   -0.00    5.37
  -8  -6  30   -0.00    5.47
  -8   6  31    2.85    4.39
   8   6 -31    0.00    4.83
  -8  -6  31    3.44    5.78
  -8   6  32   -0.00    4.52
   8   6 -32    0.95    6.06
  -8  -6  32    0.91    6.13
  -8   6  33   13.54    8.88
   8   6 -33   11.90    8.98
  -8  -6  33   15.46    8.19
  -8   6  34    5.61    6.31
  -8  -6  34    0.00    4.38
  -8   7   1   71.02   14.97
   8  -7  -1   78.07   14.94
   8   7  -1   78.81   12.26
  -8   7   2    0.00    4.18
   8  -7  -2   -0.00    2.26
   8   7  -2    1.56    2.83
  -8  -7   2    0.27    2.48
  -8  -7   2    1.01    1.15
  -8   7   3   31.70    9.74
   8  -7  -3   18.98    7.47
   8  -7  -3   32.88    9.41
   8   7  -3   27.37    6.52
  -8  -7   3   22.05    5.88
  -8   7   4    0.00    3.58
   8  -7  -4    3.02    3.91
   8  -7  -4    0.20    3.41
   8   7  -4    2.14    2.53
  -8  -7   4    1.90    2.69
  -8   7   5   55.68   13.88
  -8   7   5   81.11   15.87
   8  -7  -5   80.23   14.97
   8  -7  -5   60.13   14.34
   8   7  -5   84.22   12.77
  -8   7   6   31.28    9.53
  -8   7   6    6.41    6.33
   8  -7  -6   18.97    7.08
   8  -7  -6   17.52    8.74
   8   7  -6   17.95    5.69
  -8  -7   6   14.24    5.57
  -8   7   7    4.68    4.39
  -8   7   7    0.97    4.32
   8  -7  -7    1.58    3.10
   8   7  -7    4.15    3.75
   8   7  -7    5.64    4.37
  -8  -7   7   -0.00    3.61
  -8   7   8    6.47    5.17
   8  -7  -8   -0.00    4.85
   8  -7  -8    2.08    4.43
   8   7  -8   -0.00    2.87
   8   7  -8   -0.00    3.28
  -8   7   9   56.36   12.61
   8  -7  -9   49.85   12.47
   8  -7  -9   37.67   11.63
   8   7  -9   57.74   11.67
  -8  -7   9   62.27   11.46
  -8   7  10    0.00    4.18
   8  -7 -10   25.57    7.89
   8  -7 -10   12.46    7.44
   8   7 -10   14.84    5.58
  -8  -7  10    5.60    5.03
  -8   7  11   51.64   12.48
   8  -7 -11   70.87   13.53
   8  -7 -11   46.12   12.82
   8   7 -11   59.45   11.70
  -8  -7  11   39.36   11.25
  -8   7  12    4.81    4.83
   8  -7 -12    0.00    5.73
   8   7 -12    0.60    3.26
  -8  -7  12   -0.00    4.40
  -8   7  13    9.33    6.75
   8   7 -13   13.87    5.78
  -8   7  14   21.99    7.66
   8   7 -14   18.64    7.54
  -8   7  15   86.78   16.33
   8   7 -15   63.46   14.04
  -8   7  16    9.72    6.43
   8   7 -16    3.23    4.55
  -8  -7  16    8.01    5.71
  -8   7  17    2.38    3.90
   8   7 -17   15.61    6.49
  -8  -7  17   14.10    6.73
  -8   7  18   -0.00    4.24
   8   7 -18    0.35    3.60
  -8  -7  18   -0.00    4.55
  -8   7  19    2.30    6.06
   8   7 -19   -0.00    4.24
  -8  -7  19    4.45    5.02
  -8   7  20   26.51    9.06
   8   7 -20   12.54    6.79
  -8  -7  20   12.20    6.82
  -8   7  21   15.67    7.69
   8   7 -21   27.74    9.11
  -8  -7  21   23.33    9.53
  -8   7  22   -0.00    3.73
   8   7 -22    0.89    4.50
  -8  -7  22    0.00    5.10
  -8   7  23    4.28    5.32
   8   7 -23    4.94    4.70
  -8  -7  23   -0.00    5.52
  -8   7  24    1.02    5.40
   8   7 -24   -0.00    4.17
  -8  -7  24   -0.00    5.24
  -8   7  25   10.42    7.15
   8   7 -25   12.61    7.02
  -8  -7  25   31.50   10.04
  -8   7  26    0.00    3.65
   8   7 -26   -0.00    5.59
  -8  -7  26    8.79    6.84
  -8   7  27   25.11    8.98
   8   7 -27    7.60    6.85
  -8  -7  27   13.47    8.69
  -8   7  28   -0.00    4.52
   8   7 -28   -0.00    4.29
  -8  -7  28   -0.00    5.27
  -8   7  29    0.70    4.89
   8   7 -29   -0.00    4.82
  -8  -7  29    1.17    4.44
  -8   7  30    8.00    6.50
   8   7 -30    0.00    6.20
  -8  -7  30    0.00    6.45
  -8   7  31   11.35    7.22
   8   7 -31    7.23    6.29
  -8  -7  31    1.22    5.43
  -8   7  32   -0.00    4.54
   8   7 -32    2.14    5.47
  -8  -7  32   -0.00    4.51
  -8   7  33    5.78    5.62
   8   7 -33    0.00    5.57
  -8  -7  33    4.03    8.14
   8   7 -34    1.97    5.69
  -8   8   1  103.35   19.62
   8  -8  -1   78.11   18.05
   8   8  -1  144.64   16.67
  -8   8   2    0.36    3.44
   8  -8  -2   -0.00    3.84
   8   8  -2    0.30    2.55
   8  -8  -3   44.68   10.31
   8   8  -3   18.03    5.75
   8  -8  -4   17.51    6.97
   8   8  -4   18.16    5.67
   8  -8  -5    8.09    4.61
   8  -8  -5    4.22    5.45
   8   8  -5    5.55    3.72
  -8   8   6   -0.00    5.69
   8  -8  -6   -0.00    3.13
   8  -8  -6    0.00    4.30
   8   8  -6    1.21    2.46
  -8  -8   6    5.14    3.76
  -8   8   7   92.38   20.12
   8  -8  -7  153.58   21.97
   8  -8  -7   85.28   19.93
   8   8  -7  123.92   18.95
  -8  -8   7  181.62   20.45
  -8   8   8    3.62    5.03
   8  -8  -8   19.46    7.25
   8  -8  -8    7.68    6.10
   8   8  -8    0.00    2.95
  -8  -8   8    6.28    4.88
  -8   8   9   21.62    7.75
   8  -8  -9    5.13    5.41
   8   8  -9   13.31    5.51
  -8  -8   9   11.98    5.95
  -8   8  10   14.76    7.58
   8  -8 -10   12.54    6.75
   8   8 -10    8.36    4.97
  -8  -8  10   12.66    6.51
  -8   8  11    2.85    4.54
   8  -8 -11    0.00    3.70
   8   8 -11    1.00    3.63
  -8  -8  11    5.43    5.08
  -8   8  12    1.19    4.34
   8  -8 -12    0.00    3.46
   8   8 -12   -0.00    3.61
  -8  -8  12    6.72    5.74
  -8   8  13   33.94    9.98
   8   8 -13   35.98    9.23
  -8   8  14   -0.00    4.08
   8   8 -14    0.79    3.02
  -8   8  15    5.67    6.03
   8   8 -15    7.12    5.02
  -8  -8  15   25.52    7.99
  -8   8  16    4.44    5.30
   8   8 -16    7.38    5.60
  -8  -8  16    5.75    4.75
  -8   8  17   20.94    8.20
   8   8 -17   21.23    7.69
  -8  -8  17   64.83   13.28
  -8   8  18    1.88    5.03
   8   8 -18    2.43    4.33
  -8  -8  18    9.80    6.82
  -8   8  19    9.14    5.80
   8   8 -19    8.36    5.72
  -8  -8  19   12.05    7.09
  -8   8  20   -0.00    4.71
   8   8 -20    2.46    4.98
  -8  -8  20    1.04    4.89
  -8   8  21    1.16    3.88
   8   8 -21   -0.00    3.99
  -8  -8  21    2.34    4.07
  -8   8  22   -0.00    3.74
   8   8 -22   -0.00    4.70
   8   8 -23   31.68   10.53
  -8  -8  23   40.74   12.24
  -8   8  24    5.45    4.88
   8   8 -24    0.88    3.76
  -8  -8  24    6.07    6.55
  -8   8  25   19.28    8.56
   8   8 -25   10.65    7.65
  -8  -8  25   13.51    7.40
  -8   8  26    1.33    4.77
   8   8 -26   -0.00    4.60
  -8  -8  26   -0.00    4.37
  -8   8  27   21.17    8.15
   8   8 -27    0.00    5.97
  -8  -8  27    7.18    7.80
  -8   8  28    6.84    6.34
   8   8 -28   -0.00    4.68
  -8  -8  28   -0.00    5.77
  -8   8  29   12.39    8.02
   8   8 -29   -0.00    5.08
  -8  -8  29   24.32   10.75
  -8   8  30   -0.00    6.09
   8   8 -30    2.48    5.73
  -8  -8  30    0.42    4.89
  -8   8  31    0.00    4.73
   8   8 -31    0.00    4.54
  -8  -8  31    1.91    6.77
  -8   8  32   11.12    7.15
   8   8 -32    4.77    6.15
  -8  -8  32    1.72    6.37
  -8   8  33   -0.00    5.57
   8   8 -33    4.31    5.63
  -8  -8  33    3.61    6.96
   8   8 -34   -0.00    5.77
   8   8 -35    3.76    6.40
   8  -9  -1   76.46   17.36
   8   9  -1  126.00   15.84
   8  -9  -2    3.32    3.94
  -8   9   3   40.34   11.25
   8  -9  -3   30.25    9.52
   8   9  -3   45.40    8.49
  -8   9   4    5.41    5.01
   8  -9  -4    9.07    5.24
   8   9  -4    5.24    3.46
  -8   9   5   53.27   13.25
   8   9  -5   44.30    9.18
  -8   9   6    1.78    5.01
   8  -9  -6   -0.00    4.19
   8   9  -6    0.00    3.06
  -8   9   7   14.15    7.34
   8  -9  -7    4.01    3.39
   8   9  -7    5.65    4.42
  -8   9   8    0.00    5.25
  -8   9   8   -0.00    5.16
   8  -9  -8   -0.00    4.39
   8   9  -8    2.05    2.50
  -8   9   9   15.11    6.87
  -8   9   9   13.26    6.92
   8  -9  -9   15.28    7.46
   8   9  -9   16.54    5.74
  -8   9  10    2.94    4.54
   8  -9 -10   13.02    6.68
   8   9 -10    7.07    4.47
  -8   9  11  121.57   19.97
   8  -9 -11   96.42   18.40
   8   9 -11   78.15   15.21
  -8   9  12   -0.00    4.14
   8  -9 -12   -0.00    4.38
   8   9 -12    0.45    3.31
  -8  -9  12    1.26    4.99
  -8   9  13   -0.00    3.96
   8  -9 -13    1.83    3.88
  -8   9  14    6.30    5.24
   8  -9 -14    5.37    5.48
  -8   9  15   58.67   14.15
   8  -9 -15   82.90   15.43
  -8  -9  15   55.62   13.58
  -8   9  16    4.58    4.77
   8   9 -16   -0.00    3.40
  -8  -9  16   -0.00    4.56
  -8   9  17    6.56    5.20
  -8  -9  17    3.87    4.89
  -8   9  18   13.51    7.10
  -8  -9  18    8.00    5.57
  -8   9  19   14.94    7.52
  -8  -9  19   23.57    9.11
  -8   9  20    2.16    4.19
   8   9 -20    4.17    4.90
  -8  -9  20   -0.00    4.29
  -8   9  21   13.32    7.04
   8   9 -21   28.58    8.72
  -8  -9  21    1.90    5.99
  -8   9  22   -0.00    4.82
   8   9 -22   -0.00    4.54
  -8  -9  22   -0.00    5.56
  -8   9  23    3.06    4.52
   8   9 -23   -0.00    4.00
  -8  -9  23    0.00    4.57
  -8   9  24    0.03    3.88
   8   9 -24    2.37    5.07
  -8  -9  24    0.00    4.05
  -8   9  25   18.28    8.16
   8   9 -25   14.89    8.23
  -8  -9  25   18.20   10.00
  -8   9  26    1.27    4.54
   8   9 -26    3.03    5.00
  -8  -9  26    0.00    5.73
  -8   9  27    0.00    4.45
   8   9 -27   -0.00    5.26
  -8  -9  27   12.65    7.99
  -8   9  28   -0.00    3.42
   8   9 -28    1.27    4.21
  -8  -9  28    1.28    5.39
  -8   9  29    0.86    5.19
   8   9 -29   -0.00    3.99
  -8  -9  29    6.51    5.96
  -8   9  30   -0.00    5.03
   8   9 -30    5.10    5.71
  -8  -9  30   -0.00    6.92
  -8   9  31    1.11    4.60
   8   9 -31   -0.00    6.05
  -8  -9  31    4.41    7.58
  -8   9  32    0.00    6.00
   8   9 -32   -0.00    4.67
  -8  -9  32    2.88    6.73
   8   9 -33    4.28    6.48
   8   9 -34    0.00    5.27
  -8  10   1   26.97   10.05
   8 -10  -1   44.69   10.98
   8  10  -1   19.19    5.27
   8 -10  -2    2.47    4.02
   8  10  -2    1.18    2.14
  -8  10   3   34.17   11.47
   8 -10  -3   76.07   14.40
   8  10  -3   55.21    9.77
  -8  10   4   12.21    6.16
   8 -10  -4    6.92    5.80
   8  10  -4   10.44    4.38
  -8  10   5    1.57    4.00
   8 -10  -5    7.50    5.88
  -8  10   6    2.94    4.41
   8 -10  -6    0.00    4.30
   8  10  -6    3.35    3.06
  -8  10   7   95.94   18.54
   8 -10  -7   83.59   16.54
   8  10  -7   81.08   13.70
  -8  10   8    3.06    5.19
   8 -10  -8    3.28    3.98
   8  10  -8   -0.00    3.47
  -8  10   9    1.91    4.91
  -8  10   9   12.49    7.36
   8 -10  -9   15.85    7.66
   8  10  -9    9.50    4.23
  -8  10  10    0.00    5.24
  -8  10  10    0.00    4.83
   8 -10 -10    0.99    3.29
   8  10 -10    0.00    3.47
  -8  10  11    0.00    4.38
   8 -10 -11   -0.00    4.29
   8  10 -11    8.02    4.14
  -8  10  12    3.34    4.97
   8 -10 -12   -0.00    4.20
   8  10 -12   -0.00    2.59
  -8  10  13   49.36   13.03
   8 -10 -13   53.15   13.07
   8  10 -13   55.08   11.23
  -8  10  14   -0.00    4.64
   8 -10 -14   -0.00    4.75
   8  10 -14    6.66    4.44
  -8  10  15    2.00    4.47
   8 -10 -15    6.16    5.29
   8  10 -15    5.44    3.57
  -8  10  16    0.54    4.16
   8 -10 -16   -0.00    3.64
   8  10 -16    0.00    4.32
  -8  10  17   33.91   10.61
   8 -10 -17   34.17   10.43
   8  10 -17   43.61   10.10
  -8  10  18   -0.00    4.15
   8  10 -18   -0.00    3.41
  -8 -10  18   -0.00    5.50
  -8  10  19   21.73    8.48
   8  10 -19   17.75    6.98
  -8 -10  19   11.78    6.95
  -8  10  20   -0.00    5.25
   8  10 -20    4.46    4.76
  -8 -10  20    3.05    5.37
   8  10 -21    5.60    4.70
  -8 -10  21   13.74    7.66
  -8  10  22   -0.00    3.69
   8  10 -22   -0.00    3.84
  -8 -10  22    9.07    6.50
  -8  10  23    0.00    3.95
   8  10 -23   16.82    7.30
  -8 -10  23   13.16    7.21
  -8  10  24    1.31    3.80
   8  10 -24   -0.00    3.81
  -8 -10  24    4.58    5.56
  -8  10  25   -0.00    4.49
   8  10 -25   -0.00    3.32
  -8 -10  25    3.07    5.96
  -8  10  26   -0.00    5.41
   8  10 -26   -0.00    4.25
  -8 -10  26   -0.00    6.36
  -8  10  27    5.76    5.58
   8  10 -27    1.26    4.76
  -8 -10  27   -0.00    4.82
  -8  10  28    6.81    6.13
   8  10 -28    0.12    4.76
  -8 -10  28   -0.00    4.16
  -8  10  29    6.48    6.21
   8  10 -29   -0.00    5.94
  -8 -10  29   13.67    8.39
  -8  10  30   -0.00    4.36
   8  10 -30    0.96    5.17
  -8 -10  30   -0.00    6.94
   8  10 -31    0.00    5.69
  -8 -10  31   -0.00    5.33
  -8  11   1   39.26   11.77
   8 -11  -1   37.58   11.10
  -8  11   2    5.48    5.51
   8 -11  -2    0.00    5.26
   8  11  -2    9.56    3.79
  -8  11   3    6.83    5.88
   8  11  -3    8.85    3.74
  -8  11   4    1.75    3.84
   8 -11  -4    2.79    4.53
   8  11  -4    0.00    2.82
  -8  11   5   30.25   10.36
   8 -11  -5   47.80   11.91
   8  11  -5   46.80    8.99
  -8  11   6    2.17    4.39
   8 -11  -6   -0.00    4.12
   8  11  -6   -0.00    2.65
  -8  11   7    3.47    5.01
   8 -11  -7    2.55    4.18
   8  11  -7    2.35    2.71
  -8  11   8    3.85    5.15
   8  11  -8    0.00    3.07
  -8  11   9   49.96   12.40
   8 -11  -9   26.95    9.23
   8  11  -9   19.53    6.49
  -8  11  10   -0.00    4.16
   8 -11 -10    3.34    4.24
   8  11 -10    0.61    2.70
  -8  11  11   11.46    6.98
  -8  11  11   23.34    9.09
   8 -11 -11   14.48    8.07
   8  11 -11   18.97    6.07
  -8  11  12    0.43    4.45
  -8  11  12    2.49    5.48
   8 -11 -12    4.90    4.65
   8  11 -12    2.22    3.56
  -8  11  13   -0.00    4.21
   8 -11 -13    0.00    4.33
   8  11 -13    1.60    3.08
  -8  11  14    1.44    4.11
   8 -11 -14    4.57    5.27
   8  11 -14    2.73    4.07
  -8  11  15   23.16    9.43
   8 -11 -15   36.36   10.55
   8  11 -15   23.18    8.01
  -8  11  16    3.05    4.93
   8 -11 -16    0.16    3.79
   8  11 -16    1.62    4.05
  -8  11  17   -0.00    3.09
   8 -11 -17    0.05    4.35
   8  11 -17   -0.00    3.02
  -8  11  18   -0.00    3.90
   8 -11 -18   -0.00    4.85
   8  11 -18    4.91    4.49
  -8  11  19    4.21    5.36
   8 -11 -19    5.29    5.07
   8  11 -19    9.12    5.46
  -8  11  20    6.45    6.06
   8 -11 -20   -0.00    3.29
   8  11 -20    0.00    4.37
  -8  11  21    5.25    5.93
   8  11 -21    8.47    5.92
  -8  11  22    7.37    6.59
   8  11 -22    0.71    3.43
  -8  11  23    5.65    5.73
   8  11 -23    2.95    4.00
  -8  11  24    0.72    4.78
   8  11 -24    1.77    4.42
  -8  11  25   18.67    8.15
   8  11 -25   23.57    8.83
  -8 -11  25   12.97    9.51
  -8  11  26    1.35    4.51
   8  11 -26    5.22    5.49
  -8 -11  26   -0.00    5.27
  -8  11  27   -0.00    4.58
   8  11 -27    3.47    5.03
  -8 -11  27   -0.00    7.00
  -8  11  28    6.88    5.75
  -8 -11  28   -0.00    5.71
  -8  11  29    2.22    4.72
  -8 -11  29    0.00    7.59
  -8  11  30    0.00    4.70
  -8 -11  30   -0.00    6.13
  -8 -11  31   -0.00    5.16
  -8  12   1    4.41    6.15
   8 -12  -1    2.33    5.27
   8  12  -1    4.77    2.69
  -8  12   2    0.00    5.02
   8 -12  -2    2.25    4.44
   8  12  -2    2.95    2.37
  -8  12   3   55.72   14.09
   8 -12  -3   41.66   11.99
   8  12  -3   49.47    9.10
  -8  12   4    4.22    5.27
   8 -12  -4   -0.00    4.87
   8  12  -4    0.34    2.24
  -8  12   5    1.18    4.43
   8 -12  -5   -0.00    4.46
   8  12  -5    3.09    2.69
  -8  12   6   -0.00    3.97
   8 -12  -6    3.15    4.38
   8  12  -6    0.79    2.32
  -8  12   7   24.30   10.02
   8 -12  -7   51.17   12.05
   8  12  -7   28.12    7.28
  -8  12   8    3.68    5.59
   8 -12  -8   13.70    7.38
   8  12  -8   10.63    5.10
  -8  12   9   20.29    9.05
   8 -12  -9   18.27    7.58
   8  12  -9   27.70    7.26
  -8  12  10    6.34    6.02
   8 -12 -10    7.46    5.58
   8  12 -10   12.39    5.16
  -8  12  11    6.26    6.20
   8 -12 -11   13.48    6.72
   8  12 -11   13.02    5.61
  -8  12  12    6.05    5.92
   8 -12 -12   -0.00    3.87
   8  12 -12   -0.00    2.81
  -8  12  13   42.98   11.48
  -8  12  13   36.73   11.72
   8 -12 -13   28.31    9.23
   8  12 -13   15.60    6.73
  -8  12  14    5.63    6.04
   8 -12 -14   -0.00    3.99
   8  12 -14   -0.00    3.18
  -8  12  15    3.30    4.84
   8 -12 -15    1.82    5.51
   8  12 -15   -0.00    4.12
  -8  12  16    0.29    4.31
   8 -12 -16   -0.00    4.96
   8  12 -16   -0.00    3.74
  -8  12  17    0.00    4.78
   8 -12 -17    5.30    5.41
   8  12 -17    5.70    4.10
  -8  12  18    0.00    3.84
   8 -12 -18    3.54    5.47
   8  12 -18    0.00    3.58
  -8  12  19    8.79    6.61
   8 -12 -19   26.98   10.01
   8  12 -19   11.88    6.53
  -8  12  20   -0.00    4.14
   8 -12 -20    2.94    4.59
   8  12 -20    6.04    4.74
  -8  12  21    0.00    4.23
   8 -12 -21    9.01    5.85
   8  12 -21    3.87    4.49
  -8  12  22   -0.00    4.04
   8 -12 -22    6.63    5.91
   8  12 -22    4.25    4.51
  -8  12  23    5.02    5.61
   8 -12 -23   11.98    6.51
   8  12 -23    3.82    5.48
  -8  12  24   -8.61    7.15
   8  12 -24   -0.00    4.65
  -8  12  25    0.00    5.28
  -8  12  26    7.96    6.23
  -8  12  27   -0.00    3.87
  -8  13   1   16.14    8.13
   8 -13  -1    5.08    5.90
   8  13  -1   20.41    4.96
  -8  13   2    3.15    4.79
   8 -13  -2    4.10    4.60
   8  13  -2    0.71    1.83
  -8  13   3    0.35    4.75
   8 -13  -3    0.85    4.08
   8  13  -3    0.00    1.78
  -8  13   4   15.92    7.51
   8 -13  -4   16.39    7.88
   8  13  -4    7.75    3.42
  -8  13   5   40.54   11.21
   8 -13  -5   18.79    8.75
   8  13  -5   35.74    7.61
  -8  13   6   -0.00    3.73
   8  13  -6    1.82    2.56
  -8  13   7    2.53    5.36
   8 -13  -7    0.94    3.87
   8  13  -7    9.21    3.92
  -8  13   8    2.26    3.96
   8 -13  -8    5.30    5.22
   8  13  -8   -0.00    2.12
  -8  13   9   13.47    7.57
   8 -13  -9   17.99    7.32
   8  13  -9    6.37    4.43
  -8  13  10    4.16    5.19
   8 -13 -10   -0.00    4.03
   8  13 -10    2.73    3.35
  -8  13  11   12.99    7.02
   8 -13 -11   11.60    6.54
   8  13 -11   17.95    6.23
  -8  13  12    1.09    4.29
   8 -13 -12   -0.00    3.69
   8  13 -12    1.20    3.01
  -8  13  13   -0.00    4.47
   8 -13 -13    6.88    5.11
   8  13 -13    0.46    3.30
  -8  13  14    0.57    3.94
   8 -13 -14    1.55    3.64
   8  13 -14   -0.00    2.94
  -8  13  15   16.70    8.05
   8 -13 -15   11.39    6.98
   8  13 -15   22.46    7.00
  -8  13  16   -0.00    5.51
   8 -13 -16    6.29    5.42
   8  13 -16   -0.00    2.41
  -8  13  17    4.59    4.96
   8 -13 -17    5.08    6.59
   8  13 -17    0.52    3.57
  -8  13  18   -0.00    6.27
   8 -13 -18    0.70    3.59
   8  13 -18    0.00    4.01
  -8  13  19    4.40    5.56
   8 -13 -19    1.98    4.68
   8  13 -19    5.97    4.85
  -8  13  20    1.89    4.71
   8 -13 -20    0.68    4.49
   8  13 -20    1.29    3.97
  -8  13  21   12.82    7.02
   8 -13 -21    4.31    5.68
  -8  13  22   -0.00    4.34
   8 -13 -22    5.48    5.58
  -8  13  23    0.53    4.14
   8 -13 -23    3.88    4.45
  -8  13  24    0.00    5.43
   8 -13 -24   -0.00    4.40
  -8  13  25    9.99    7.42
   8 -13 -25   23.76    8.77
  -8  13  26    0.00    4.88
   8 -13 -26    2.07    4.85
  -8  14   1   18.71    8.59
   8 -14  -1    1.69    5.47
   8  14  -1   18.23    4.62
  -8  14   2   22.83    9.49
   8  14  -2   13.29    4.37
  -8  14   3   15.04    8.19
   8 -14  -3    1.37    4.95
   8  14  -3    9.08    3.62
  -8  14   4   -0.00    4.37
   8 -14  -4    4.92    5.05
   8  14  -4    4.21    2.96
  -8  14   5    0.11    4.92
   8 -14  -5    2.74    4.80
   8  14  -5    1.16    2.33
  -8  14   6    0.08    3.80
   8 -14  -6    1.85    4.08
   8  14  -6    5.86    3.41
  -8  14   7   12.89    6.58
   8 -14  -7    2.88    5.17
   8  14  -7    2.67    2.63
  -8  14   8   12.96    7.83
   8 -14  -8   14.48    7.42
   8  14  -8    8.39    4.34
  -8  14   9    0.91    4.91
   8 -14  -9   10.99    7.04
   8  14  -9    0.39    2.91
  -8  14  10    0.42    3.96
   8 -14 -10    0.64    3.13
   8  14 -10   -0.00    2.47
  -8  14  11   -0.00    4.36
   8 -14 -11    6.55    5.66
   8  14 -11   -0.00    3.42
  -8  14  12    0.00    4.95
   8 -14 -12   10.16    5.73
   8  14 -12    6.30    3.80
  -8  14  13   -0.00    4.84
   8 -14 -13    7.54    5.77
   8  14 -13   15.21    5.58
  -8  14  14   -0.00    5.19
   8  14 -14    0.15    2.54
  -8  14  15    9.52    7.01
   8 -14 -15    0.76    4.22
   8  14 -15    4.81    3.88
  -8  14  16   -0.00    4.33
   8 -14 -16    3.61    4.06
   8  14 -16   -0.00    3.37
  -8  14  17    9.82    6.75
   8 -14 -17   -0.00    3.17
  -8  14  18    4.69    5.45
   8 -14 -18    4.97    6.22
  -8  14  19    5.95    6.64
   8 -14 -19    3.97    5.03
  -8  14  20    6.31    6.59
   8 -14 -20   -0.00    5.60
  -8  14  21    1.63    4.17
   8 -14 -21    4.01    5.35
  -8  14  22    3.87    5.23
   8 -14 -22    1.33    5.69
  -8  14  23    0.00    5.01
   8 -14 -23    1.83    4.29
  -8  14  24    2.82    5.35
  -8  15   1   -0.00    4.44
   8 -15  -1   -0.00    5.83
   8  15  -1    3.43    2.55
  -8  15   2   -0.00    5.18
   8 -15  -2   -0.00    4.85
   8  15  -2   -0.00    1.64
  -8  15   3    1.64    5.12
   8 -15  -3   -0.00    3.86
   8  15  -3   -0.00    2.11
  -8  15   4    3.87    5.05
   8 -15  -4   -0.00    3.85
   8  15  -4    6.83    3.43
  -8  15   5    0.00    5.12
   8 -15  -5    4.43    5.40
   8  15  -5   11.09    4.34
  -8  15   6   11.25    6.80
   8 -15  -6   -0.00    3.53
   8  15  -6    3.15    2.86
  -8  15   7   -0.00    4.28
   8 -15  -7    1.65    5.10
   8  15  -7   -0.00    2.11
  -8  15   8   -0.00    4.10
   8 -15  -8    0.14    4.29
   8  15  -8    0.25    2.42
  -8  15   9   -0.00    4.43
   8 -15  -9    1.92    5.16
   8  15  -9   -0.00    2.61
  -8  15  10    0.90    5.56
   8 -15 -10   -0.00    3.14
   8  15 -10    3.20    3.58
  -8  15  11    5.22    5.38
   8 -15 -11    0.00    5.07
   8  15 -11    0.44    3.05
  -8  15  12    0.00    4.38
   8 -15 -12    4.11    5.15
   8  15 -12    0.00    3.02
  -8  15  13    0.07    4.28
   8 -15 -13    0.00    3.46
  -8  15  14   -0.00    5.29
   8 -15 -14    2.93    4.25
  -8  15  15    0.00    5.16
   8 -15 -15    6.79    6.09
   8 -15 -16   -0.00    3.95
   8 -15 -17    2.88    5.43
   8 -15 -18    5.63    5.14
   8 -15 -19    0.78    4.12
  -8  16   1    0.84    5.47
   8 -16  -1    8.97    6.92
   8  16  -1    2.51    2.49
  -8  16   2   -0.00    5.38
   8 -16  -2    0.00    5.78
   8  16  -2    3.79    2.73
  -8  16   3    0.67    4.25
   8 -16  -3   -0.00    3.95
   8  16  -3    2.84    2.99
  -8  16   4   -0.00    4.40
   8 -16  -4    3.69    4.83
   8  16  -4    0.12    1.69
  -8  16   5   -0.00    3.25
   8 -16  -5   -0.00    4.86
   8  16  -5   -0.00    2.11
  -8  16   6   -0.00    3.85
   8 -16  -6   -0.00    3.62
   8  16  -6    1.39    2.20
  -8  16   7    6.47    6.76
   8 -16  -7    0.00    3.92
  -8  16   8   15.83    7.97
   8 -16  -8   11.81    6.91
  -8  16   9    0.77    4.00
   8 -16  -9    3.16    5.23
   8 -16 -10   -0.00    3.84
   8 -16 -11    1.29    4.78
   8 -16 -12    4.10    5.09
   8 -16 -13    1.78    4.27
   8 -16 -14    0.00    3.47
   8 -17  -1    2.35    4.71
   8 -17  -2    1.42    4.65
   8 -17  -3    1.19    4.42
   8 -17  -4    1.19    4.69
   8 -17  -5    0.37    4.31
   8 -17  -6    1.38    4.67
   8 -17  -7    2.78    5.71
   8 -17  -8   -0.00    3.51
   8 -17  -9   -0.00    3.96
  -7   0   1  834.22   92.12
  -7   0   1  791.67   91.86
  -7   0   1  849.46   91.82
   7   0  -1  804.63   91.37
   7   0  -1  735.30   91.82
  -7   0   2   -0.00    3.01
  -7   0   2    2.04    2.82
  -7   0   2    0.45    3.02
   7   0  -2    0.00    2.96
   7   0  -2    1.69    3.21
  -7   0   3    9.05    4.38
  -7   0   3   11.98    4.64
   7   0  -3    7.88    4.43
   7   0  -3   16.19    5.87
  -7   0   4    1.10    2.49
   7   0  -4    0.90    3.14
   7   0  -4    0.13    3.40
  -7   0   5   46.80    9.57
   7   0  -5   35.22    8.28
   7   0  -5   28.17    8.24
  -7   0   6    1.62    3.92
   7   0  -6    0.74    3.48
   7   0  -6   -0.00    2.60
  -7   0   7  322.06   39.34
   7   0  -7  293.39   38.01
  -7   0   8   -0.00    3.88
   7   0  -8    0.23    3.02
  -7   0   9   13.60    5.57
   7   0  -9   23.30    7.49
  -7   0  10   -0.00    4.11
   7   0 -10   -0.00    3.49
  -7   0  11  312.93   40.39
   7   0 -11  317.53   41.43
  -7   0  12    5.21    4.46
   7   0 -12    2.20    3.91
  -7   0  13  124.06   20.30
   7   0 -13  125.96   20.69
   7   0 -14   -0.00    4.36
   7   0 -15   -0.00    4.04
   7   0 -16    5.92    4.90
  -7   0  17  600.83   70.61
   7   0 -17  546.46   70.80
  -7   0  18   -0.00    5.31
   7   0 -18    0.77    4.38
  -7   0  19   32.69    9.10
   7   0 -19   26.17    9.42
  -7   0  20   -0.00    4.95
   7   0 -20    2.44    5.36
  -7   0  21   17.47    7.33
   7   0 -21   19.61    8.67
  -7   0  22    0.00    3.93
   7   0 -22   -0.00    4.56
  -7   0  23   43.45   11.72
  -7   0  24   -0.00    3.90
  -7   0  25    5.71    4.35
  -7   0  26   -0.00    6.06
  -7   0  27   66.35   16.04
  -7   0  28   -0.00    5.16
  -7   0  29   13.20    8.17
  -7   0  30    9.46    6.69
  -7   0  31   15.75    8.94
  -7   0  32    4.12    6.60
  -7   0  33   31.95   11.54
  -7   0  34    4.35    6.68
  -7   0  35   -0.00    5.37
  -7   0  36   -0.00    5.97
  -7   0  37    0.00    6.33
  -7   1   1    3.14    3.72
  -7   1   1    0.59    2.91
  -7   1   1    1.83    3.14
   7  -1  -1    0.00    2.45
   7  -1  -1   -0.00    2.53
   7  -1  -1    4.83    4.03
   7   1  -1    1.71    2.97
   7   1  -1    0.00    3.46
  -7  -1   1    5.89    3.94
  -7   1   2   50.08   10.40
  -7   1   2   49.60   10.38
  -7   1   2   46.46    9.68
   7  -1  -2   71.21   11.15
   7  -1  -2   53.73   10.21
   7  -1  -2   34.47    9.54
   7   1  -2   54.37    9.79
   7   1  -2   51.73   10.44
  -7  -1   2   57.84    9.97
  -7   1   3  256.67   35.02
  -7   1   3  266.03   34.65
   7  -1  -3  287.03   34.56
   7  -1  -3  249.90   35.09
   7   1  -3  307.65   34.71
   7   1  -3  268.23   34.79
  -7  -1   3  273.06   34.57
  -7   1   4   -0.00    2.86
  -7   1   4    0.42    2.94
   7  -1  -4    1.37    3.34
   7  -1  -4    2.72    3.94
   7   1  -4    0.00    2.73
   7   1  -4    0.84    2.66
  -7  -1   4   -0.00    2.81
  -7   1   5   73.38   13.46
  -7   1   5   82.37   13.66
   7  -1  -5   81.21   13.37
   7  -1  -5   98.62   15.48
   7   1  -5   64.47   12.15
   7   1  -5   76.79   13.59
  -7  -1   5   80.87   13.62
  -7   1   6    0.45    3.45
  -7   1   6    2.25    3.44
   7  -1  -6    4.22    3.80
   7  -1  -6    0.00    3.23
   7   1  -6    3.88    3.66
   7   1  -6    0.59    2.94
  -7  -1   6   -0.00    3.21
  -7   1   7   34.48    8.46
  -7   1   7   24.83    7.39
   7  -1  -7   34.41    8.67
   7   1  -7   40.05    8.71
   7   1  -7   23.75    7.54
  -7  -1   7   43.56    8.75
  -7   1   8   12.77    5.77
   7  -1  -8   20.39    6.70
   7   1  -8   21.79    6.59
   7   1  -8   16.12    6.06
  -7  -1   8   18.03    6.25
  -7   1   9  361.36   44.29
   7  -1  -9  322.27   43.88
   7   1  -9  389.15   45.02
  -7  -1   9  319.84   42.68
   7  -1 -10   33.16    8.89
   7   1 -10   29.96    8.22
  -7  -1  10   20.94    7.27
  -7   1  11  104.68   16.97
   7  -1 -11  124.09   18.70
   7   1 -11   69.93   15.85
  -7  -1  11  119.49   17.81
  -7   1  12    1.11    3.89
   7  -1 -12    2.63    3.96
   7   1 -12   -0.00    3.61
  -7  -1  12   -0.00    3.38
  -7   1  13  153.25   24.80
   7  -1 -13  202.07   27.62
   7   1 -13  182.77   26.75
  -7  -1  13  176.49   25.81
   7  -1 -14    0.00    3.95
   7   1 -14    6.95    5.42
  -7  -1  14    0.00    4.09
   7  -1 -15  110.56   19.57
   7   1 -15  110.74   19.51
   7  -1 -16   55.90   12.61
   7   1 -16   41.49   11.04
  -7   1  17   35.61    9.95
   7  -1 -17   27.21    9.44
   7   1 -17   36.66   10.41
  -7   1  18   -0.00    3.61
   7  -1 -18   -0.00    4.85
   7   1 -18   -0.00    4.88
  -7  -1  18    4.19    4.70
  -7   1  19  190.44   27.37
   7  -1 -19  215.03   29.43
  -7  -1  19  131.69   25.16
  -7   1  20    1.89    4.27
   7  -1 -20   10.19    6.13
  -7  -1  20   -0.00    5.33
  -7   1  21   78.42   15.71
   7  -1 -21   58.09   14.98
  -7  -1  21   69.17   15.28
  -7   1  22   -0.00    4.91
   7  -1 -22    8.62    6.12
  -7  -1  22    0.99    4.66
  -7   1  23   35.12   10.59
   7  -1 -23   28.52   10.71
  -7  -1  23   33.07   11.03
  -7   1  24   37.98   10.56
   7  -1 -24   14.07    9.02
  -7  -1  24   38.23   11.84
  -7   1  25   57.03   13.92
   7  -1 -25   75.62   16.78
   7   1 -25   68.87   15.84
  -7  -1  25   64.26   15.66
  -7   1  26    0.56    4.45
   7   1 -26   -0.00    6.28
  -7  -1  26    0.00    5.56
  -7   1  27    8.62    6.84
   7   1 -27    1.68    5.31
  -7  -1  27    6.47    6.03
  -7   1  28    0.09    3.51
   7   1 -28    2.38    4.83
  -7  -1  28   -0.00    2.81
  -7   1  29   49.02   13.40
   7   1 -29   64.12   15.82
  -7  -1  29   50.31   14.43
  -7   1  30    3.60    5.28
  -7  -1  30    3.58    5.76
  -7   1  31   19.64    9.80
  -7  -1  31   71.55   15.85
  -7   1  32    0.00    5.78
  -7  -1  32   -0.00    5.52
  -7   1  33    6.78    5.89
  -7  -1  33    9.29    8.48
  -7   1  34   -0.00    4.41
  -7  -1  34    0.92    5.71
  -7   1  35   33.38   11.23
  -7  -1  35   18.41   10.47
  -7   1  36    5.58    6.50
  -7  -1  36    2.77    6.95
  -7   1  37    8.57    7.00
  -7  -1  37    0.44    5.07
  -7   2   1   39.97    9.02
  -7   2   1   51.01    9.53
   7  -2  -1   44.65    9.46
   7  -2  -1   28.68    7.86
   7  -2  -1   38.16    9.09
   7   2  -1   45.03    8.27
   7   2  -1   38.68    8.19
  -7  -2   1   28.49    7.33
  -7  -2   1   41.08    7.92
  -7   2   2   54.56   10.57
  -7   2   2   41.74    9.43
   7  -2  -2   30.95    8.60
   7  -2  -2   40.48    8.82
   7  -2  -2   56.83   10.69
   7   2  -2   41.68    8.48
   7   2  -2   41.22    8.76
  -7  -2   2   34.57    8.04
  -7  -2   2   65.40    9.71
  -7   2   3    9.87    5.24
  -7   2   3    9.51    4.67
  -7   2   3   12.71    5.15
   7  -2  -3    0.00    2.88
   7  -2  -3    6.76    3.79
   7  -2  -3    4.00    4.23
   7   2  -3   11.98    4.29
   7   2  -3    8.69    4.65
  -7  -2   3   13.71    4.79
  -7   2   4    2.78    4.10
  -7   2   4    8.60    4.65
   7  -2  -4   13.07    5.40
   7   2  -4    3.37    3.38
   7   2  -4    6.42    4.30
  -7  -2   4    6.20    4.07
  -7   2   5  360.91   39.15
  -7   2   5  294.29   37.75
   7  -2  -5  277.42   38.12
   7   2  -5  298.90   37.36
   7   2  -5  272.60   37.04
  -7  -2   5  280.97   36.90
  -7   2   6   17.07    6.24
  -7   2   6   19.07    6.63
   7  -2  -6   16.69    6.93
   7   2  -6   17.27    6.11
   7   2  -6   19.65    6.14
  -7  -2   6   26.69    6.46
  -7   2   7  310.72   38.88
  -7   2   7  323.23   38.65
   7  -2  -7  271.28   38.50
   7   2  -7  371.97   38.88
   7   2  -7  251.53   37.08
  -7  -2   7  270.04   36.73
  -7   2   8    4.77    4.11
  -7   2   8   11.42    4.97
   7  -2  -8    1.83    4.57
   7   2  -8    5.39    4.47
   7   2  -8    6.68    4.49
  -7  -2   8   15.52    5.29
  -7   2   9   82.82   13.90
  -7   2   9   56.97   12.14
   7  -2  -9   41.64   11.42
   7   2  -9  101.19   14.84
   7   2  -9   66.02   13.07
  -7  -2   9   73.96   12.72
  -7   2  10   21.79    7.33
   7  -2 -10   13.11    6.34
   7   2 -10   22.53    6.99
  -7  -2  10   13.26    5.78
  -7   2  11  144.00   21.58
   7  -2 -11  158.38   22.78
   7   2 -11  104.45   20.00
  -7  -2  11  145.52   21.16
  -7   2  12   44.74   10.55
   7  -2 -12   29.51    9.49
   7   2 -12   45.98   10.28
  -7  -2  12   34.66    9.09
   7  -2 -13   88.47   16.58
   7   2 -13   89.30   16.21
   7  -2 -14    5.69    5.29
   7   2 -14    4.72    5.15
  -7  -2  14    3.46    4.74
   7  -2 -15   26.92    9.34
   7   2 -15   47.56   10.52
  -7   2  16  112.39   18.54
   7  -2 -16   88.82   18.27
  -7   2  17   69.18   14.79
   7  -2 -17   91.00   17.12
  -7   2  18   61.86   13.56
   7  -2 -18   51.88   13.03
  -7  -2  18   50.93   12.75
  -7   2  19   -0.00    3.60
   7  -2 -19   -0.00    5.23
  -7  -2  19    2.87    4.73
  -7   2  20    0.00    3.95
   7  -2 -20    9.99    6.86
  -7  -2  20   19.33    8.99
  -7   2  21   69.30   13.89
   7  -2 -21   20.17    9.37
  -7  -2  21   53.30   13.00
  -7   2  22    0.03    3.78
   7  -2 -22   10.81    7.14
  -7  -2  22    6.98    7.12
  -7   2  23   75.97   14.77
   7  -2 -23   74.06   15.53
   7   2 -23   30.59   10.61
  -7  -2  23   45.76   12.99
  -7   2  24    0.26    4.04
   7  -2 -24    4.66    5.89
   7   2 -24    6.65    5.99
  -7  -2  24    4.98    6.58
  -7   2  25   10.64    7.19
   7  -2 -25   -0.00    4.92
   7   2 -25   16.10    8.62
  -7  -2  25   11.73    7.89
  -7   2  26   -0.00    4.36
   7   2 -26    2.52    4.84
  -7  -2  26    8.71    7.27
  -7   2  27   19.78    8.58
   7   2 -27   17.75    8.30
  -7  -2  27   26.49   10.38
  -7   2  28   11.89    7.20
   7   2 -28    1.49    4.47
  -7  -2  28    0.00    6.84
  -7   2  29    3.05    5.81
   7   2 -29   17.63    7.82
  -7  -2  29   16.33    8.92
  -7   2  30   -0.00    5.36
   7   2 -30    4.07    5.59
  -7  -2  30    2.07    6.05
  -7   2  31   16.20    7.96
  -7  -2  31    0.00    5.64
  -7   2  32    0.06    4.37
  -7  -2  32    0.00    6.29
  -7   2  33   13.71    7.39
  -7  -2  33   13.15    8.27
  -7   2  34   -0.00    4.94
  -7  -2  34    6.38    6.92
  -7   2  35   -0.00    5.14
  -7  -2  35   17.85    9.13
  -7   2  36   -0.00    6.03
  -7  -2  36    0.00    5.31
  -7   2  37    3.20    5.79
  -7   3   1    2.13    3.51
  -7   3   1   -0.00    3.23
  -7   3   1    1.37    3.42
   7  -3  -1    0.85    2.83
   7  -3  -1   -0.00    3.39
   7   3  -1   -0.00    2.66
   7   3  -1   -0.00    2.61
  -7  -3   1    0.15    2.05
  -7  -3   1   -0.00    1.49
  -7   3   2  160.36   23.54
  -7   3   2  160.52   23.67
  -7   3   2  135.67   22.43
   7  -3  -2  195.11   24.70
   7  -3  -2  182.48   24.48
   7   3  -2  150.17   21.52
   7   3  -2  189.66   22.72
  -7  -3   2  157.68   22.03
  -7  -3   2  149.30   20.94
  -7   3   3   64.10   12.45
  -7   3   3   59.61   11.54
   7  -3  -3   68.10   11.99
   7   3  -3   62.07   10.78
   7   3  -3   49.32   10.41
  -7  -3   3   51.70   10.11
  -7   3   4   10.40    5.70
  -7   3   4    5.89    4.83
   7  -3  -4   15.36    5.51
   7  -3  -4    5.06    4.38
   7   3  -4    3.45    3.70
   7   3  -4    5.07    3.84
  -7  -3   4    0.00    3.18
  -7   3   5  102.48   17.30
  -7   3   5  108.08   17.08
   7  -3  -5  121.15   18.51
   7   3  -5  104.65   16.04
   7   3  -5  100.56   16.15
  -7  -3   5   95.00   15.39
  -7   3   6   22.08    6.57
   7  -3  -6   14.44    6.29
   7   3  -6    5.68    4.23
   7   3  -6   17.90    5.73
  -7  -3   6   15.33    5.41
  -7   3   7    2.67    4.07
  -7   3   7    3.07    4.33
   7  -3  -7    4.90    4.97
   7   3  -7   -0.00    2.65
   7   3  -7    0.70    2.89
  -7  -3   7    1.03    3.18
  -7   3   8    0.00    4.17
  -7   3   8    0.15    3.56
   7  -3  -8    0.00    4.53
   7   3  -8    1.54    3.53
   7   3  -8    3.26    3.82
  -7  -3   8    2.74    3.49
  -7   3   9  292.61   37.83
  -7   3   9  299.24   37.63
   7  -3  -9  229.36   36.69
   7   3  -9  311.94   37.56
   7   3  -9  306.64   37.02
  -7  -3   9  257.58   35.77
  -7   3  10   88.73   15.95
  -7   3  10   87.23   15.72
   7  -3 -10   86.15   16.46
   7   3 -10   96.14   16.32
   7   3 -10   78.27   14.86
  -7  -3  10   99.56   15.95
  -7   3  11    4.03    4.59
   7  -3 -11   11.72    6.24
   7   3 -11   13.77    5.74
  -7  -3  11    5.74    3.92
  -7   3  12    6.91    4.69
   7  -3 -12   -0.00    4.39
   7   3 -12   -0.00    3.01
  -7  -3  12    1.96    3.38
   7  -3 -13  103.36   18.69
  -7  -3  13  105.25   17.68
   7  -3 -14  163.36   23.35
  -7  -3  14  109.50   20.23
  -7   3  15  194.44   27.77
   7  -3 -15  186.50   28.92
  -7   3  16   20.46    7.29
   7  -3 -16   28.55    9.50
  -7   3  17    0.00    4.02
   7  -3 -17    4.03    4.77
  -7   3  18   18.67    8.00
   7  -3 -18   32.94   10.03
  -7  -3  18   29.39    9.63
  -7   3  19  393.80   46.75
   7  -3 -19  351.33   47.13
   7   3 -19  283.10   43.98
  -7  -3  19  375.29   47.20
  -7   3  20    1.31    4.70
   7  -3 -20   -0.00    4.54
   7   3 -20   -0.00    3.49
  -7  -3  20   -0.00    4.30
  -7   3  21   22.36    8.04
   7  -3 -21   11.33    6.74
   7   3 -21    8.64    6.31
  -7  -3  21    4.44    5.97
  -7   3  22    2.04    3.91
   7  -3 -22   -0.00    5.02
   7   3 -22    0.48    4.16
  -7  -3  22   -0.00    4.94
  -7   3  23   18.93    7.69
   7  -3 -23    0.00    5.10
   7   3 -23   13.32    7.35
  -7  -3  23   17.92    8.76
  -7   3  24   12.18    6.82
   7   3 -24   16.82    7.92
  -7  -3  24    3.66    5.53
  -7   3  25   40.28   11.19
   7   3 -25   24.88    9.53
  -7  -3  25   29.22   10.55
  -7   3  26    2.21    4.76
   7   3 -26   -0.00    4.56
  -7  -3  26   -0.00    5.80
  -7   3  27    0.11    3.66
   7   3 -27    5.51    6.92
  -7  -3  27    0.89    4.97
  -7   3  28    2.27    5.07
   7   3 -28   -0.00    4.25
  -7  -3  28    4.89    6.45
  -7   3  29   13.57    7.53
   7   3 -29    7.66    7.71
  -7  -3  29   12.01    7.59
  -7   3  30    4.00    6.18
   7   3 -30    2.40    5.22
  -7  -3  30   -0.00    5.71
  -7   3  31   12.77    9.56
   7   3 -31    7.45    7.22
  -7  -3  31   27.58   10.47
  -7   3  32   -0.00    4.62
  -7  -3  32   -0.00    5.22
  -7   3  33   20.16    8.55
  -7  -3  33   13.55    7.98
  -7   3  34    9.85    8.75
  -7  -3  34   11.20    8.28
  -7   3  35   19.74    9.77
  -7  -3  35   24.78   10.08
  -7   3  36    0.70    5.07
  -7  -3  36    2.37    6.79
  -7   4   1   57.76   12.36
  -7   4   1   70.83   12.69
   7  -4  -1   60.65   11.99
   7  -4  -1   75.58   13.36
   7   4  -1   55.05    9.93
   7   4  -1   56.73   10.24
  -7  -4   1   63.17   10.31
  -7  -4   1   55.01    9.13
  -7   4   2  110.66   17.82
  -7   4   2  132.84   19.26
  -7   4   2  105.95   17.62
   7  -4  -2   80.03   16.08
   7  -4  -2  109.42   18.07
   7   4  -2  113.12   15.93
   7   4  -2  120.39   16.40
  -7  -4   2  131.81   16.42
  -7  -4   2   88.41   14.24
  -7   4   3   16.68    6.30
  -7   4   3   13.21    6.22
  -7   4   3   13.45    5.81
   7  -4  -3   13.98    5.92
   7  -4  -3    9.85    5.61
   7   4  -3   17.81    5.63
   7   4  -3   13.97    5.16
  -7  -4   3   21.16    5.31
  -7   4   4   20.39    7.11
  -7   4   4   39.09    9.41
  -7   4   4   19.67    6.83
   7  -4  -4   23.44    7.05
   7  -4  -4   18.32    7.40
   7   4  -4   46.77    8.53
   7   4  -4   26.44    6.55
  -7  -4   4   21.47    5.83
  -7   4   5   66.72   13.94
  -7   4   5   94.21   15.30
   7  -4  -5  100.10   15.23
   7  -4  -5  110.98   16.75
   7   4  -5   82.28   13.85
   7   4  -5   78.84   13.15
  -7  -4   5   59.94   12.18
  -7   4   6   89.16   14.56
  -7   4   6   74.82   13.65
   7  -4  -6   85.28   14.74
   7   4  -6   80.03   13.04
   7   4  -6   47.21   10.90
  -7  -4   6   58.19   11.39
  -7   4   7   47.49   10.67
  -7   4   7   74.99   12.66
   7  -4  -7   57.30   11.92
   7   4  -7   43.77   10.12
   7   4  -7   44.86    9.52
  -7  -4   7   38.28    9.21
  -7   4   8   76.49   13.50
  -7   4   8   67.40   13.39
   7  -4  -8   73.13   14.20
   7   4  -8   83.98   13.88
   7   4  -8   57.42   11.73
  -7  -4   8   58.83   11.96
  -7   4   9   32.13    8.99
   7  -4  -9   31.28    9.21
   7   4  -9   46.19   10.06
  -7   4  10    1.12    4.07
   7  -4 -10   -0.00    3.83
   7   4 -10    0.00    4.04
  -7  -4  10    0.00    3.83
  -7   4  11  181.56   23.99
   7  -4 -11  137.50   22.81
  -7  -4  11  118.94   20.35
  -7   4  12  136.25   24.17
   7  -4 -12  170.28   26.17
  -7  -4  12  194.64   25.70
  -7   4  13  162.29   24.60
   7  -4 -13  153.89   25.14
  -7  -4  13  152.55   24.12
  -7   4  14   29.58    9.66
  -7   4  14   36.24   10.32
   7  -4 -14   53.91   12.33
  -7  -4  14   45.10   11.01
  -7   4  15   68.56   13.77
   7  -4 -15   82.49   15.97
   7   4 -15   50.88   11.99
  -7   4  16   28.59    9.11
   7  -4 -16   28.78    9.65
   7   4 -16   36.20    9.85
  -7   4  17  152.30   25.21
   7  -4 -17  173.94   27.63
   7   4 -17  190.91   27.04
  -7   4  18   19.83    7.50
   7  -4 -18   29.87   10.18
   7   4 -18   23.71    8.79
  -7  -4  18   33.44   10.21
  -7   4  19   25.20    8.63
   7  -4 -19   20.59    9.51
   7   4 -19   14.26    7.51
  -7  -4  19   28.46    9.23
  -7   4  20   23.01    8.99
   7  -4 -20   35.17   11.32
   7   4 -20   36.96   10.19
  -7  -4  20   48.13   12.24
  -7   4  21   49.02   11.95
   7  -4 -21   46.19   12.74
   7   4 -21   48.86   12.12
  -7  -4  21   32.29   10.57
  -7   4  22   61.73   13.41
   7   4 -22   30.83   11.36
  -7  -4  22   74.68   15.35
  -7   4  23    9.67    6.57
   7   4 -23   18.01    7.55
  -7  -4  23   25.69    9.79
   7   4 -24   11.17    7.19
  -7  -4  24    8.74    6.64
  -7   4  25    5.52    5.68
   7   4 -25    3.81    5.55
  -7  -4  25   10.36    6.77
  -7   4  26   36.42   10.08
   7   4 -26    8.58    6.92
  -7  -4  26   12.98    7.40
  -7   4  27    8.68    6.70
   7   4 -27    5.25    6.72
  -7  -4  27   15.42    8.68
  -7   4  28    0.00    5.10
   7   4 -28    2.02    5.63
  -7  -4  28    8.13    6.58
  -7   4  29    5.37    5.44
   7   4 -29    7.24    6.46
  -7  -4  29   15.76    8.77
  -7   4  30    0.30    5.20
   7   4 -30    1.54    4.78
  -7  -4  30    5.14    7.77
  -7   4  31    0.00    5.63
   7   4 -31    1.45    6.18
  -7  -4  31    4.51    5.41
  -7   4  32    4.93    6.10
   7   4 -32    6.36    5.69
  -7  -4  32   16.81    9.20
  -7   4  33   17.93    8.76
  -7  -4  33   12.00    8.46
  -7   4  34   -0.00    4.92
  -7  -4  34    3.41    4.45
  -7   4  35    2.27    5.74
  -7  -4  35    4.87    7.39
  -7   4  36   11.61    7.59
  -7  -4  36    6.51    6.26
  -7   5   1    5.63    4.48
  -7   5   1    2.28    3.63
   7  -5  -1   11.26    4.94
   7  -5  -1    4.42    3.77
   7   5  -1    2.30    2.63
   7   5  -1    0.00    2.65
  -7  -5   1   -0.00    2.06
  -7  -5   1    0.00    1.46
  -7   5   2    5.14    4.03
   7  -5  -2    1.01    4.32
   7  -5  -2   -0.00    4.20
   7   5  -2   -0.00    2.99
   7   5  -2    0.23    2.41
  -7  -5   2    1.45    2.33
  -7  -5   2    1.27    1.79
  -7   5   3   81.12   13.61
  -7   5   3   51.96   11.54
  -7   5   3   45.29   10.96
   7  -5  -3   39.94    9.94
   7  -5  -3   44.31   10.86
   7   5  -3   52.64    9.90
   7   5  -3   42.65    8.89
  -7  -5   3   53.02    9.11
  -7   5   4  130.48   20.34
  -7   5   4  124.31   20.62
  -7   5   4  164.37   21.77
   7  -5  -4  103.17   19.45
   7  -5  -4  123.91   20.55
   7   5  -4  113.93   18.29
   7   5  -4  114.43   17.64
  -7  -5   4  146.62   18.44
  -7   5   5   33.89    9.28
   7  -5  -5   25.86    9.19
   7   5  -5   39.88    8.80
   7   5  -5   43.61    8.46
  -7  -5   5   45.88    8.72
  -7   5   6    0.98    3.86
   7  -5  -6    1.65    3.81
   7   5  -6    1.46    3.04
  -7  -5   6    4.54    4.05
  -7   5   7   24.59    7.76
   7  -5  -7    0.00    4.17
   7   5  -7   31.26    7.69
  -7  -5   7   16.18    5.61
  -7   5   8   76.40   15.23
   7  -5  -8   87.56   16.34
   7   5  -8   95.13   15.28
  -7  -5   8   83.39   14.05
  -7   5   9  170.50   25.66
   7  -5  -9  166.71   26.26
   7   5  -9  182.93   25.17
  -7  -5   9  167.69   24.25
  -7   5  10   45.30   11.17
   7  -5 -10   37.94   10.80
   7   5 -10   43.44   10.34
  -7  -5  10   52.93   10.88
  -7   5  11   33.31   11.14
   7  -5 -11  104.09   16.72
  -7  -5  11  109.85   16.03
  -7   5  12    2.11    4.01
  -7   5  12    1.55    4.35
   7  -5 -12    0.00    3.96
  -7  -5  12   -0.00    3.89
  -7   5  13   22.80    9.28
  -7   5  13   52.60   12.16
   7  -5 -13   57.67   12.46
   7   5 -13   40.16    9.75
  -7  -5  13   43.12   10.75
  -7   5  14   40.23   11.31
  -7   5  14   57.10   12.72
   7  -5 -14   43.91   11.89
   7   5 -14   41.20   10.60
  -7  -5  14   58.71   12.99
  -7   5  15  228.26   30.67
  -7   5  15  196.05   30.03
   7  -5 -15  201.95   31.02
   7   5 -15  188.52   28.76
  -7   5  16    0.68    4.19
  -7   5  16    6.43    6.00
   7  -5 -16    3.18    6.18
   7   5 -16    1.10    3.11
  -7   5  17   13.66    6.35
   7  -5 -17   10.16    6.17
   7   5 -17   10.33    5.59
  -7   5  18    0.80    4.65
   7  -5 -18   11.64    6.86
   7   5 -18   -0.00    3.84
  -7  -5  18    0.00    5.77
   7  -5 -19   41.75   11.73
   7   5 -19   31.67    9.99
  -7  -5  19   55.04   12.63
  -7   5  20   62.17   12.43
   7   5 -20   32.36   10.74
  -7  -5  20   51.39   12.62
  -7   5  21    8.38    6.08
   7   5 -21   16.39    7.34
  -7  -5  21   23.81    8.81
  -7   5  22    0.00    4.40
   7   5 -22    3.67    4.63
  -7  -5  22   -0.00    4.81
  -7   5  23    4.55    4.57
   7   5 -23    3.97    5.48
  -7  -5  23    6.17    6.77
  -7   5  24   21.32    8.16
   7   5 -24   11.90    7.19
  -7   5  25   13.38    7.00
   7   5 -25    9.50    7.37
  -7  -5  25   17.89    8.65
  -7   5  26   10.07    6.57
   7   5 -26   -0.00    5.26
  -7  -5  26   16.00    8.35
  -7   5  27   -0.00    5.84
   7   5 -27   -0.00    4.16
  -7  -5  27   -0.00    4.72
  -7   5  28    0.22    2.74
   7   5 -28    1.42    5.35
  -7  -5  28    2.25    5.97
   7   5 -29   -0.00    4.24
  -7  -5  29   24.47   10.34
  -7   5  30    9.45    6.09
   7   5 -30    8.69    6.51
  -7  -5  30   11.89    7.95
  -7   5  31   23.64    9.01
   7   5 -31    9.74    7.56
  -7  -5  31   23.57   10.51
  -7   5  32    0.46    3.80
  -7  -5  32    8.46    7.84
  -7   5  33   -0.00    4.44
  -7  -5  33   -0.00    5.63
  -7   5  34    3.13    5.94
  -7  -5  34    1.76    6.16
  -7   5  35    7.79    6.35
  -7  -5  35    7.69    7.55
  -7   5  36    5.16    6.54
  -7   6   1   92.06   15.96
  -7   6   1   74.89   14.53
   7   6  -1   72.53   11.86
  -7  -6   1   81.54   11.96
  -7   6   2   82.41   14.56
  -7   6   2   33.25   10.71
   7  -6  -2   74.61   13.83
   7   6  -2   54.68   10.23
  -7  -6   2   67.41   10.24
  -7  -6   2   67.48    8.65
  -7   6   3   31.93    9.34
  -7   6   3   42.44   10.13
   7  -6  -3   31.30    9.29
   7   6  -3   46.22    8.62
  -7  -6   3   38.03    7.56
  -7  -6   3   35.22    6.14
  -7   6   4   21.47    7.39
  -7   6   4    5.02    4.46
   7  -6  -4   14.96    6.59
   7   6  -4   14.35    5.17
  -7  -6   4    9.06    4.11
  -7   6   5    1.34    3.54
  -7   6   5    4.29    4.43
   7   6  -5   -0.00    2.55
  -7  -6   5   -0.00    2.89
  -7   6   6   58.45   14.00
   7  -6  -6   83.37   16.03
   7   6  -6  101.98   14.89
  -7   6   7  116.94   22.65
   7  -6  -7  193.89   26.17
  -7  -6   7  172.90   22.34
  -7   6   8   41.65   11.72
   7  -6  -8   70.14   14.19
   7   6  -8   69.80   12.55
  -7  -6   8   85.47   13.37
  -7   6   9    4.54    3.77
  -7   6   9   -0.00    3.86
   7  -6  -9    5.21    5.09
   7   6  -9    4.32    4.21
   7   6  -9    2.12    2.92
  -7  -6   9    2.13    4.21
  -7   6  10   66.79   15.41
  -7   6  10   86.20   16.79
   7  -6 -10   90.31   17.93
   7   6 -10  106.57   16.56
   7   6 -10   88.32   15.24
  -7  -6  10  116.89   17.57
  -7   6  11  134.84   20.85
  -7   6  11  118.39   20.74
   7  -6 -11  132.53   21.89
   7   6 -11  141.54   20.18
  -7  -6  11  107.98   19.49
  -7   6  12    3.63    4.75
  -7   6  12    8.32    7.09
   7  -6 -12   43.02   10.13
   7   6 -12   17.29    6.14
  -7  -6  12    8.89    5.86
  -7   6  13   12.75    6.20
  -7   6  13   11.86    7.02
   7  -6 -13   32.39    9.45
   7   6 -13   13.19    5.57
  -7  -6  13   21.56    7.89
  -7   6  14   11.30    6.65
  -7   6  14   18.83    7.90
   7  -6 -14    9.90    6.54
   7   6 -14   17.61    7.05
  -7  -6  14   28.14    8.42
  -7   6  15    5.51    5.43
  -7   6  15   -0.00    4.41
   7  -6 -15   -0.00    4.54
   7   6 -15    0.00    3.71
  -7   6  16   73.52   14.38
  -7   6  16   47.50   12.44
   7  -6 -16   55.13   14.10
   7   6 -16   48.84   11.86
  -7   6  17   80.61   15.57
   7   6 -17   46.09   12.12
  -7  -6  17   79.52   15.27
  -7   6  18   96.65   18.67
   7   6 -18  108.08   18.69
  -7   6  19   14.95    7.34
   7   6 -19    7.68    5.43
  -7  -6  19    8.32    7.61
  -7   6  20    1.69    4.74
   7   6 -20   -0.00    5.13
  -7  -6  20    1.56    4.73
  -7   6  21    7.55    5.84
   7   6 -21   -0.00    3.87
  -7  -6  21    4.78    5.82
  -7   6  22   64.97   13.11
   7   6 -22   26.43    9.72
  -7  -6  22   10.47    7.81
  -7   6  23   25.18    8.82
   7   6 -23   29.85    9.69
  -7  -6  23   19.57    9.27
  -7   6  24   13.20    6.68
   7   6 -24   11.52    6.62
  -7  -6  24    9.70    7.84
  -7   6  25   -0.00    4.43
   7   6 -25    7.86    5.96
  -7  -6  25   -0.00    4.99
  -7   6  26   31.38    9.87
   7   6 -26   22.30    8.89
  -7  -6  26   27.59   10.59
  -7   6  27    9.66    7.43
   7   6 -27    6.50    5.76
  -7  -6  27    4.33    6.39
  -7   6  28   35.07   10.51
   7   6 -28   11.19    7.33
  -7  -6  28   24.35   10.44
  -7   6  29    1.82    5.35
   7   6 -29    2.33    4.80
  -7  -6  29  -17.07   11.18
  -7   6  30    9.50    6.54
   7   6 -30   -0.00    5.43
  -7  -6  30   -0.00    5.63
  -7   6  31   10.94    6.93
  -7  -6  31    5.73    7.33
  -7   6  32   24.49    9.24
   7   6 -32   16.94    8.60
  -7  -6  32    7.46    6.89
  -7   6  33   10.84    7.01
   7   6 -33    6.90    7.02
  -7  -6  33    0.09    5.43
  -7   6  34    0.00    5.67
  -7  -6  34    4.68    6.64
  -7   6  35   -0.00    4.91
  -7  -6  35   -0.00    5.52
  -7   7   1    2.67    4.46
  -7   7   1    4.10    4.86
   7  -7  -1    0.30    3.51
   7   7  -1    0.00    2.51
  -7   7   2   18.69    7.33
  -7   7   2   25.01    8.83
   7  -7  -2   24.18    7.87
   7   7  -2   27.70    6.11
  -7  -7   2   26.30    5.80
  -7   7   3   25.04    7.85
  -7   7   3    1.66    3.99
   7  -7  -3   11.52    5.92
   7  -7  -3   15.49    7.49
   7   7  -3   10.85    4.35
  -7  -7   3    7.72    4.02
  -7  -7   3   18.97    3.18
  -7   7   4  245.08   36.65
  -7   7   4  278.19   37.30
   7  -7  -4  313.77   37.34
   7  -7  -4  194.90   34.98
   7   7  -4  299.99   34.30
  -7  -7   4  280.26   33.62
  -7   7   5   82.15   16.52
  -7   7   5   97.89   17.54
  -7   7   5   85.38   16.81
   7  -7  -5   90.56   16.44
   7  -7  -5   74.83   16.05
   7   7  -5   97.38   14.76
   7   7  -5   92.26   14.30
  -7  -7   5  101.48   14.24
  -7   7   6    7.90    6.45
  -7   7   6    6.80    5.21
  -7   7   6    0.96    4.03
   7  -7  -6   14.70    6.17
   7  -7  -6   11.53    6.82
   7   7  -6    8.81    4.44
   7   7  -6    8.31    3.88
  -7  -7   6    4.70    4.22
  -7   7   7  106.20   17.72
  -7   7   7   91.72   17.33
   7  -7  -7   99.05   17.27
   7   7  -7  108.06   15.63
   7   7  -7   86.84   14.38
  -7  -7   7   69.98   14.17
  -7   7   8   20.12    7.27
  -7   7   8   26.22    8.09
   7  -7  -8   17.08    6.85
   7  -7  -8    8.77    6.52
   7   7  -8   22.44    5.68
   7   7  -8   16.45    5.83
  -7  -7   8    9.98    5.72
  -7   7   9   30.38    8.94
  -7   7   9   23.57    8.75
   7  -7  -9   40.49    9.83
   7  -7  -9   23.62    9.01
   7   7  -9   35.65    7.98
   7   7  -9   43.61    9.09
  -7  -7   9   50.61   10.43
  -7   7  10  110.47   18.58
  -7   7  10  117.02   18.96
   7  -7 -10  100.48   17.51
   7  -7 -10   79.69   17.94
   7   7 -10  108.55   15.85
   7   7 -10   83.12   15.43
  -7  -7  10  100.31   16.97
  -7   7  11   33.43    9.56
  -7   7  11   45.10   11.37
   7  -7 -11   36.50   11.11
   7   7 -11   22.36    7.33
  -7  -7  11   36.63    9.35
  -7   7  12   -0.00    3.49
  -7   7  12    3.50    5.21
   7  -7 -12    3.17    4.92
   7   7 -12    0.19    2.73
  -7  -7  12    5.93    5.28
  -7   7  13   16.05    7.66
  -7   7  13   33.64   10.02
   7  -7 -13   17.05    7.87
  -7  -7  13   24.44    7.90
  -7   7  14  177.17   27.39
  -7  -7  14  188.20   27.77
  -7   7  15    1.29    3.04
   7   7 -15    3.20    3.88
  -7   7  16    4.67    5.49
   7   7 -16    0.00    3.18
  -7   7  17    0.67    3.36
   7   7 -17    0.20    3.17
  -7  -7  17    3.49    4.62
  -7  -7  18    3.93    5.48
  -7   7  19    0.00    5.27
  -7  -7  19   -0.00    4.15
  -7   7  20   30.90    9.73
   7   7 -20   21.78    8.40
  -7  -7  20   41.96   11.87
  -7   7  21    5.87    5.11
   7   7 -21    3.01    4.62
  -7  -7  21    4.01    5.11
  -7   7  22    1.84    4.77
   7   7 -22    0.68    4.45
  -7  -7  22   -0.00    4.77
  -7   7  23    0.00    4.85
   7   7 -23    2.50    4.50
  -7  -7  23    4.44    5.74
  -7   7  24   25.59    9.84
   7   7 -24   50.54   12.30
  -7  -7  24   32.18   11.17
  -7   7  25    5.83    5.54
   7   7 -25    0.64    4.15
  -7  -7  25    4.08    5.81
   7   7 -26   15.68    7.88
  -7  -7  26    5.59    5.72
  -7   7  27    2.88    5.59
   7   7 -27   -0.00    5.46
  -7  -7  27    1.99    5.87
  -7   7  28   -0.00    5.54
   7   7 -28    6.83    6.41
  -7  -7  28   -0.00    4.73
  -7   7  29   11.14    6.59
   7   7 -29    2.20    5.74
  -7  -7  29   -0.00    5.39
  -7   7  30   14.02    7.68
   7   7 -30   14.17    7.73
  -7  -7  30   13.17    8.70
  -7   7  31    2.26    5.85
   7   7 -31    0.18    4.77
  -7  -7  31    4.11    6.73
  -7   7  32    4.50    4.84
   7   7 -32    3.00    5.99
  -7  -7  32    5.79    6.42
  -7   7  33    1.15    4.84
   7   7 -33    1.31    4.32
  -7  -7  33    0.00    5.92
  -7   7  34   -0.00    5.85
   7   7 -34   -0.00    6.11
  -7  -7  34   10.36    8.20
  -7   7  35   -0.00    4.93
  -7   8   1   53.65   12.21
  -7   8   1   61.22   13.07
   7  -8  -1   55.75   12.26
   7   8  -1   49.26    8.79
  -7   8   2  101.58   18.77
  -7   8   2  121.71   19.59
   7  -8  -2  128.34   19.54
   7   8  -2   84.38   14.42
  -7  -8   2  121.83   15.43
  -7   8   3    1.23    3.50
  -7   8   3   12.14    5.97
   7  -8  -3    4.00    4.34
   7   8  -3    9.84    3.95
  -7  -8   3    4.27    3.28
  -7   8   4   19.37    7.83
  -7   8   4   25.87    8.86
   7  -8  -4   34.11    9.14
  -7  -8   4   36.11    7.26
  -7   8   5   10.70    6.41
   7  -8  -5   18.58    6.60
   7  -8  -5    7.44    6.11
   7   8  -5   10.83    4.56
  -7  -8   5   11.00    4.91
  -7   8   6   40.70   10.11
  -7   8   6   32.38   10.00
   7  -8  -6   30.82    8.93
   7  -8  -6   25.42    9.13
   7   8  -6   22.08    6.04
  -7  -8   6   26.64    7.35
  -7   8   7    1.83    4.29
  -7   8   7    3.57    4.65
   7  -8  -7    0.00    4.61
   7  -8  -7    0.00    5.02
   7   8  -7    6.46    3.47
  -7  -8   7    2.68    3.21
  -7   8   8   79.74   15.10
  -7   8   8   69.24   14.66
   7  -8  -8   72.24   14.33
   7  -8  -8   68.36   14.74
   7   8  -8   58.48   11.43
   7   8  -8   61.88   11.59
  -7  -8   8   78.65   13.62
  -7   8   9    6.14    5.71
   7  -8  -9    7.96    5.11
   7  -8  -9   12.29    7.14
   7   8  -9    7.81    4.31
  -7  -8   9    3.60    3.70
  -7   8  10   15.09    6.95
   7  -8 -10   15.70    6.89
   7   8 -10   13.39    6.38
  -7  -8  10   15.31    6.47
  -7   8  11    8.96    6.12
   7  -8 -11    1.79    3.65
   7   8 -11    2.58    4.54
  -7  -8  11    4.07    5.06
  -7   8  12  167.85   22.88
   7  -8 -12  177.60   22.59
   7   8 -12  169.15   20.68
  -7  -8  12   55.63   16.95
  -7   8  13    1.88    4.08
   7   8 -13    0.01    2.85
  -7  -8  13   -0.00    4.09
  -7   8  14   14.70    6.73
   7   8 -14   10.41    4.90
  -7   8  15   10.77    5.59
   7   8 -15    3.24    3.41
  -7   8  16   70.73   15.12
   7   8 -16   93.58   15.80
  -7  -8  16   73.21   15.93
  -7   8  17   -0.00    4.88
   7   8 -17    1.45    3.64
  -7  -8  17    2.63    4.77
  -7   8  18    7.67    5.81
   7   8 -18   19.44    7.02
  -7  -8  18   18.94    8.52
   7   8 -19    3.03    4.79
  -7  -8  19    0.21    4.54
  -7   8  20    3.37    4.70
   7   8 -20   16.86    6.59
  -7  -8  20   16.47    8.80
   7   8 -21    0.70    5.02
  -7  -8  21    0.77    4.82
  -7   8  22   24.23    9.17
   7   8 -22   16.85    6.98
  -7  -8  22   11.66    8.41
  -7   8  23    8.12    6.74
   7   8 -23    6.72    5.18
  -7  -8  23   25.18   10.20
  -7   8  24   22.32    8.14
   7   8 -24   15.45    7.35
  -7  -8  24    0.00    4.94
  -7   8  25    2.01    5.51
   7   8 -25   -0.00    4.66
  -7  -8  25   -0.00    5.99
  -7   8  26   13.42    7.87
   7   8 -26    9.70    5.88
  -7  -8  26   -0.00    5.46
  -7   8  27    0.94    5.89
   7   8 -27    0.00    4.69
  -7  -8  27    8.17    7.65
  -7   8  28   21.71    8.67
   7   8 -28   15.85    7.80
  -7  -8  28   13.22    8.91
  -7   8  29    0.00    4.24
   7   8 -29    5.28    4.41
  -7  -8  29   -0.00    5.80
  -7   8  30   -0.00    4.17
   7   8 -30    0.00    4.28
  -7  -8  30    0.00    7.06
   7   8 -31    0.47    5.40
  -7  -8  31    0.45    5.11
  -7   8  32    6.54    6.65
   7   8 -32    5.87    6.19
  -7  -8  32    8.81    8.83
  -7   8  33   -0.00    4.09
   7   8 -33   -0.00    5.18
  -7  -8  33    3.47    7.75
  -7   8  34    0.99    5.40
   7   8 -34   -0.00    6.40
  -7  -8  34   10.06    8.24
  -7   8  35   -0.00    4.33
   7   8 -35   -0.00    4.78
  -7   9   1    6.01    5.52
   7  -9  -1    5.24    4.95
   7   9  -1    1.94    2.56
  -7   9   2   47.22   11.29
   7  -9  -2   30.39    9.65
   7   9  -2   37.27    7.31
   7  -9  -3   -0.00    3.08
   7   9  -3    3.33    2.41
   7  -9  -4   73.92   13.54
   7   9  -4   47.15    9.21
  -7   9   5   -0.00    4.13
   7  -9  -5    5.95    4.30
   7   9  -5    0.00    2.63
  -7   9   6   21.13    8.54
   7  -9  -6   29.18    8.84
   7   9  -6   27.13    6.61
  -7   9   7   19.29    8.12
   7  -9  -7   15.01    6.89
   7   9  -7   18.58    5.72
  -7  -9   7   21.25    6.89
  -7   9   8   27.28    9.03
  -7   9   8   32.69   10.30
   7  -9  -8   30.26    9.42
   7   9  -8   46.44    8.85
  -7  -9   8   23.91    7.62
  -7   9   9    0.82    4.84
   7  -9  -9   -0.00    4.16
   7   9  -9    3.23    3.37
  -7  -9   9    8.74    4.95
  -7   9  10  124.39   22.56
   7  -9 -10  134.25   23.14
   7   9 -10  128.02   20.20
  -7  -9  10  181.69   23.92
  -7   9  11    0.19    4.83
   7  -9 -11   -0.00    4.24
   7   9 -11    8.06    3.97
  -7  -9  11    3.22    5.38
  -7   9  12    0.00    4.05
   7  -9 -12   -0.00    3.92
   7   9 -12    2.35    4.23
  -7  -9  12    1.79    4.38
  -7   9  13   10.58    6.60
   7  -9 -13    0.87    4.29
   7   9 -13    9.74    5.38
  -7  -9  13   18.23    7.39
  -7   9  14   86.19   16.08
   7  -9 -14   81.68   15.28
   7   9 -14   56.34   12.76
  -7   9  15    0.80    4.06
   7   9 -15    3.17    2.87
  -7   9  16    5.96    5.00
   7   9 -16   26.13    7.93
  -7  -9  16    4.84    6.09
   7   9 -17    3.54    3.76
  -7  -9  17    3.19    5.32
  -7   9  18   11.76    6.89
   7   9 -18   27.54    8.55
  -7  -9  18   16.18    8.09
  -7   9  19   -0.00    3.96
   7   9 -19    4.13    4.84
  -7  -9  19    3.25    5.52
  -7   9  20   12.47    7.23
   7   9 -20   34.32    9.32
  -7  -9  20   20.52    9.18
  -7   9  21    0.00    4.38
   7   9 -21    2.60    3.77
  -7  -9  21    0.10    4.04
  -7   9  22    2.09    4.36
   7   9 -22    0.46    3.35
  -7  -9  22    0.10    4.67
  -7   9  23    0.55    3.55
   7   9 -23    0.37    3.96
  -7  -9  23    0.00    4.97
  -7   9  24   22.43    9.21
   7   9 -24   21.46    8.71
  -7  -9  24   11.24    8.24
  -7   9  25    1.49    4.50
   7   9 -25    3.21    5.58
  -7  -9  25   -0.00    5.56
  -7   9  26    8.59    6.09
   7   9 -26    6.60    5.64
  -7  -9  26    3.88    6.78
  -7   9  27    5.13    5.38
   7   9 -27    4.52    4.94
  -7  -9  27   -0.00    6.41
  -7   9  28   -0.00    3.85
   7   9 -28    0.70    3.48
  -7  -9  28    0.00    6.17
  -7   9  29    3.16    4.41
   7   9 -29    0.00    3.36
  -7  -9  29    1.92    4.87
  -7   9  30    0.00    5.07
   7   9 -30    8.86    6.07
  -7  -9  30   13.84    8.77
  -7   9  31    2.41    5.55
   7   9 -31    2.79    4.65
  -7  -9  31    4.03    6.87
  -7   9  32    4.03    6.23
   7   9 -32   -0.00    4.93
  -7  -9  32    0.86    5.90
  -7   9  33   -0.00    4.78
   7   9 -33   -0.00    4.75
  -7  -9  33    0.00    6.47
  -7   9  34   18.92    8.82
   7   9 -34   14.02    8.23
   7   9 -35    1.02    5.24
  -7  10   1   18.64    7.80
   7 -10  -1   13.41    6.97
  -7  10   2   62.71   13.01
   7 -10  -2   56.31   12.49
   7  10  -2   35.66    7.37
  -7  10   3   -0.00    3.88
   7 -10  -3   -0.00    4.25
   7  10  -3    0.89    2.11
  -7  10   4   -0.00    3.49
   7 -10  -4    0.00    3.50
   7  10  -4    0.60    1.84
  -7  10   5    1.58    4.03
   7 -10  -5    1.66    4.28
   7  10  -5   -0.00    2.59
  -7  10   6  136.59   23.36
   7 -10  -6  138.45   22.76
   7  10  -6  138.86   19.60
  -7  10   7   -0.00    4.40
   7 -10  -7   -0.00    3.80
   7  10  -7    1.92    2.98
  -7  10   8   11.56    6.18
   7 -10  -8    7.82    5.18
   7  10  -8    4.79    3.52
  -7  10   9    3.74    5.23
  -7  10   9   -0.00    4.68
   7 -10  -9   -0.00    4.15
   7  10  -9   -0.00    2.50
  -7  10  10    3.73    5.24
   7 -10 -10    9.13    6.24
   7  10 -10    7.38    3.92
  -7  10  11    4.61    5.02
   7 -10 -11    0.29    2.78
   7  10 -11    0.00    2.75
  -7  10  12   40.64   11.56
   7 -10 -12   37.37   11.41
   7  10 -12   61.53   11.15
  -7  10  13   -0.00    3.96
   7 -10 -13    0.00    4.89
   7  10 -13    0.37    1.52
  -7  10  14    7.40    5.50
   7 -10 -14    7.23    6.12
   7  10 -14   19.99    6.41
  -7  10  15    0.00    3.97
   7 -10 -15    0.00    3.56
   7  10 -15    0.00    3.35
  -7 -10  15    5.00    6.09
  -7  10  16   47.68   12.00
   7 -10 -16   44.63   11.00
   7  10 -16   35.26    9.46
  -7 -10  16   29.11   10.71
  -7  10  17    2.81    4.23
  -7 -10  17   -0.00    4.92
  -7  10  18   35.32   11.17
   7  10 -18   52.79   11.52
  -7 -10  18   21.88    9.99
  -7  10  19    1.50    3.65
   7  10 -19    4.28    4.75
  -7 -10  19    3.53    5.29
  -7  10  20    0.12    3.36
   7  10 -20    4.38    4.69
  -7 -10  20   -0.00    5.79
  -7  10  21   -0.00    4.51
   7  10 -21    6.33    5.48
  -7 -10  21    8.59    6.20
  -7  10  22   34.12   10.21
   7  10 -22   31.72    9.86
  -7 -10  22   26.85   11.29
  -7  10  23    4.07    5.25
   7  10 -23    0.00    3.46
  -7 -10  23    0.52    5.13
  -7  10  24    2.17    5.01
   7  10 -24    4.70    6.07
  -7 -10  24    1.31    5.74
  -7  10  25    0.00    3.93
   7  10 -25    3.14    5.32
  -7 -10  25   -0.00    6.38
  -7  10  26   -0.00    5.35
   7  10 -26    4.58    4.74
  -7 -10  26   -0.00    6.45
  -7  10  27    1.52    4.77
   7  10 -27    8.69    7.19
  -7 -10  27   -0.00    8.03
  -7  10  28   10.38    6.46
   7  10 -28   -0.00    3.45
  -7 -10  28    3.97    7.08
  -7  10  29   -0.00    3.52
   7  10 -29   -0.00    4.41
  -7 -10  29    6.46    8.01
  -7  10  30    4.35    5.57
   7  10 -30   -0.00    4.40
  -7 -10  30    4.80    6.87
  -7  10  31   -0.00    3.38
   7  10 -31   -0.00    5.36
  -7 -10  31    0.22    5.91
  -7  10  32   16.43    8.88
   7  10 -32    8.01    6.64
  -7 -10  32    0.00    6.07
  -7  10  33    0.00    4.64
   7  10 -33   -0.00    3.93
  -7  11   1    1.32    4.42
   7 -11  -1   -0.00    3.85
   7  11  -1    3.56    2.42
  -7  11   2    0.00    4.64
   7 -11  -2   -0.00    4.15
   7  11  -2    3.41    2.34
  -7  11   3    4.45    4.30
   7 -11  -3    0.63    3.63
   7  11  -3    8.04    3.27
  -7  11   4   26.22    9.10
   7 -11  -4   41.72   10.79
   7  11  -4   24.63    6.09
  -7  11   5   12.00    6.56
   7 -11  -5   26.24    8.49
   7  11  -5   15.56    4.94
  -7  11   6    6.11    5.27
   7 -11  -6    0.00    4.46
   7  11  -6    3.12    2.65
  -7  11   7   19.23    7.96
   7 -11  -7   17.83    7.71
   7  11  -7   21.17    6.10
  -7  11   8    7.66    6.05
   7 -11  -8   -0.00    4.05
   7  11  -8   15.01    5.16
  -7  11   9    0.00    4.44
   7 -11  -9    1.67    3.48
   7  11  -9    0.54    2.33
  -7  11  10   20.14    8.52
   7 -11 -10   37.34   10.39
   7  11 -10   38.03    8.54
  -7  11  11    0.00    4.64
  -7  11  11    7.73    5.84
   7 -11 -11    2.59    5.27
   7  11 -11    7.82    4.00
  -7  11  12   -0.00    3.28
   7 -11 -12   -0.00    5.10
   7  11 -12   -0.00    3.43
  -7  11  13   -0.00    5.74
   7 -11 -13   -0.00    4.24
   7  11 -13   -2.58    3.99
  -7  11  14   24.25    8.89
   7 -11 -14   33.22   10.01
   7  11 -14   18.97    6.93
  -7  11  15    0.36    4.45
   7 -11 -15   -0.00    4.66
   7  11 -15    2.83    2.69
   7 -11 -16    6.99    5.60
   7  11 -16   19.46    7.04
  -7  11  17   -0.00    3.47
   7 -11 -17   -0.00    3.66
   7  11 -17   -0.00    3.59
  -7  11  18   12.13    7.18
   7 -11 -18   18.11    7.55
   7  11 -18    4.34    4.45
  -7  11  19    3.20    4.30
   7 -11 -19   -0.00    3.09
   7  11 -19   -0.00    3.55
  -7 -11  19    0.00    4.07
  -7  11  20   16.80    8.23
   7  11 -20   13.10    6.70
  -7 -11  20   30.04   10.38
  -7  11  21   -0.00    4.84
   7  11 -21   -0.00    4.58
  -7 -11  21    1.78    6.43
  -7  11  22   -0.00    4.01
   7  11 -22    5.86    4.89
  -7 -11  22   -0.00    6.16
  -7  11  23   -0.00    4.14
   7  11 -23   -0.00    3.79
  -7 -11  23   -0.00    5.73
  -7  11  24   30.62    9.43
   7  11 -24   15.54    8.03
  -7 -11  24   19.30    9.74
  -7  11  25    7.48    5.53
   7  11 -25    9.19    6.22
  -7 -11  25    0.60    4.93
  -7  11  26    4.09    4.78
   7  11 -26    3.07    4.99
  -7 -11  26   -0.00    6.14
  -7  11  27    0.00    4.04
   7  11 -27    1.44    4.15
  -7 -11  27    3.59    6.42
  -7  11  28   -0.00    4.85
   7  11 -28   -0.00    4.19
  -7 -11  28   -0.00    5.15
  -7  11  29    8.78    6.62
   7  11 -29   -0.00    4.26
  -7 -11  29    1.79    6.88
  -7  11  30    3.26    5.69
   7  11 -30    0.00    4.24
  -7 -11  30   22.13   10.83
  -7  11  31   -0.00    4.84
  -7  11  32    2.53    5.49
  -7  12   1   -0.00    5.09
   7 -12  -1    4.25    4.67
   7  12  -1    0.80    2.08
  -7  12   2   16.51    9.13
   7 -12  -2    3.73    4.93
   7  12  -2   30.79    5.95
  -7  12   3    2.05    4.53
   7 -12  -3    0.00    5.01
   7  12  -3    1.32    2.35
  -7  12   4    5.61    4.14
   7 -12  -4    2.56    3.64
   7  12  -4   -0.00    2.65
  -7  12   5    0.88    3.59
   7 -12  -5   13.83    6.72
  -7  12   6   51.51   12.55
   7 -12  -6   34.18   10.53
  -7  12   7   -0.00    3.91
   7 -12  -7    0.44    4.83
   7  12  -7    2.02    2.87
  -7  12   8    7.10    5.92
   7 -12  -8    5.72    5.44
   7  12  -8    9.63    4.39
  -7  12   9   -0.00    4.26
   7 -12  -9    1.27    3.74
   7  12  -9    0.17    2.51
  -7  12  10   15.67    7.53
   7 -12 -10   11.38    5.96
   7  12 -10    7.64    4.58
  -7  12  11    3.65    4.85
   7 -12 -11   -0.00    3.02
   7  12 -11    1.71    3.28
  -7  12  12   29.43   10.15
   7 -12 -12   37.36   10.30
   7  12 -12   30.37    8.29
  -7  12  13   -0.00    3.95
   7 -12 -13    0.00    5.13
   7  12 -13   -0.00    2.78
  -7  12  14    5.53    6.08
   7 -12 -14    7.03    5.88
   7  12 -14   -0.00    3.47
  -7  12  15   -0.00    4.57
   7 -12 -15    0.00    4.48
   7  12 -15   -0.00    3.10
  -7  12  16   51.64   12.33
   7 -12 -16   17.97    8.23
   7  12 -16   20.65    7.02
  -7  12  17   -0.00    4.18
   7 -12 -17    0.67    5.24
   7  12 -17    4.23    3.79
  -7  12  18    6.87    5.65
   7 -12 -18    7.69    5.76
   7  12 -18    6.72    4.97
  -7  12  19   -0.00    4.56
   7 -12 -19    0.23    3.34
   7  12 -19   -0.00    3.21
  -7  12  20    3.29    4.81
   7 -12 -20    3.56    4.64
   7  12 -20   11.98    6.79
  -7  12  21   -0.00    4.30
   7 -12 -21    0.00    3.64
   7  12 -21    2.50    4.07
  -7  12  22    0.00    4.94
   7 -12 -22    8.57    5.31
   7  12 -22   15.85    6.62
  -7  12  23    2.88    4.30
   7  12 -23    3.72    3.66
  -7  12  24    5.96    6.68
   7  12 -24    4.22    3.93
  -7  12  25   -0.00    3.80
   7  12 -25    4.24    5.14
  -7  12  26    6.75    6.68
   7  12 -26    0.00    4.98
  -7  12  27    5.71    5.68
   7  12 -27    9.56    6.17
  -7 -12  27   10.49    8.27
  -7  12  28   14.42    7.61
  -7 -12  28    0.00    6.04
  -7  12  29    9.70    6.18
  -7 -12  29    2.73    6.43
  -7  12  30    3.42    4.44
  -7 -12  30   -0.00    5.31
  -7  13   1   -0.00    5.75
   7 -13  -1    0.29    4.10
   7  13  -1   -0.00    2.43
  -7  13   2    3.82    5.69
   7 -13  -2    3.51    5.34
   7  13  -2   16.11    4.57
  -7  13   3    5.54    5.40
   7 -13  -3    9.92    6.21
   7  13  -3    8.05    3.68
  -7  13   4   32.08   11.86
   7 -13  -4   64.74   14.48
   7  13  -4   70.99   10.91
  -7  13   5   11.87    7.08
   7 -13  -5    6.63    5.66
   7  13  -5   13.69    4.75
  -7  13   6    3.92    4.63
   7 -13  -6   -0.00    3.40
   7  13  -6    3.02    3.23
  -7  13   7    2.83    4.41
   7 -13  -7    7.31    5.27
   7  13  -7    0.00    1.95
  -7  13   8   16.82    7.60
   7 -13  -8    7.39    5.28
   7  13  -8    9.07    4.21
  -7  13   9    2.03    4.70
   7 -13  -9    4.59    4.51
   7  13  -9   12.08    4.96
  -7  13  10   16.95    7.75
   7 -13 -10   23.16    8.51
   7  13 -10   20.71    6.70
  -7  13  11    1.09    4.20
   7 -13 -11    7.84    6.00
  -7  13  12   -0.00    3.87
   7 -13 -12    1.00    3.71
   7  13 -12    0.32    2.25
  -7  13  13    4.97    4.84
   7 -13 -13    0.54    3.47
   7  13 -13    1.73    3.19
  -7  13  14   24.61    9.54
   7 -13 -14    4.18    5.36
   7  13 -14   21.84    6.74
  -7  13  15    1.06    3.35
   7 -13 -15    1.93    3.95
   7  13 -15    1.34    3.04
  -7  13  16   -0.00    5.69
   7 -13 -16    0.02    3.81
   7  13 -16    2.60    3.87
  -7  13  17   -0.00    4.77
   7 -13 -17   -0.00    4.12
   7  13 -17    0.00    3.39
  -7  13  18   -0.00    3.44
   7 -13 -18   -0.00    4.54
   7  13 -18    0.00    4.15
  -7  13  19   -4.90    5.63
   7 -13 -19   -0.00    5.16
   7  13 -19   -0.00    3.88
  -7  13  20    6.58    7.23
   7 -13 -20    6.76    6.10
   7  13 -20   15.88    7.37
  -7  13  21    4.97    5.40
   7 -13 -21    2.48    4.49
   7  13 -21    4.52    5.08
  -7  13  22    2.12    4.08
   7 -13 -22    8.75    5.33
   7  13 -22   -0.00    3.59
  -7  13  23   -0.00    4.69
   7 -13 -23    2.89    4.30
   7  13 -23   -0.00    3.27
  -7  13  24    6.85    5.89
   7 -13 -24    6.84    5.97
  -7  13  25   -0.00    4.18
   7 -13 -25   -0.00    3.98
  -7  13  26    0.23    4.78
  -7  13  27   -0.00    4.60
  -7  14   1    6.68    5.94
   7 -14  -1    6.25    5.24
   7  14  -1    3.00    2.70
  -7  14   2   12.95    6.98
   7 -14  -2    1.04    3.92
   7  14  -2    2.60    3.03
  -7  14   3   -0.00    3.76
   7 -14  -3   12.82    6.70
   7  14  -3    5.16    3.54
  -7  14   4   -0.00    4.54
   7 -14  -4   -0.00    3.96
   7  14  -4    2.49    3.13
  -7  14   5    0.61    3.41
   7 -14  -5    1.10    3.69
   7  14  -5    0.00    2.14
  -7  14   6   29.33    9.55
   7 -14  -6    1.34    6.20
   7  14  -6   28.50    6.62
  -7  14   7   32.05    9.75
   7 -14  -7   17.13    8.15
   7  14  -7   19.70    6.49
  -7  14   8   17.27    7.48
   7  14  -8    4.62    4.50
  -7  14   9    1.55    4.26
   7 -14  -9    0.42    3.83
   7  14  -9    1.62    3.17
  -7  14  10   20.03    8.17
   7 -14 -10   17.00    7.22
   7  14 -10    9.42    5.15
  -7  14  11    0.88    5.32
   7 -14 -11    2.33    5.01
   7  14 -11    2.84    3.54
  -7  14  12   13.89    7.05
   7 -14 -12    7.53    5.91
   7  14 -12   18.98    6.39
  -7  14  13    2.49    4.83
   7 -14 -13   -0.00    2.57
   7  14 -13    1.89    3.26
  -7  14  14    2.36    4.29
   7 -14 -14   -0.00    3.46
  -7  14  15    5.58    4.96
   7 -14 -15   -0.00    3.43
   7  14 -15    0.41    2.37
  -7  14  16    0.00    4.35
   7 -14 -16    0.48    4.18
   7  14 -16    0.16    3.92
   7 -14 -17    4.45    4.65
   7  14 -17    1.56    3.23
  -7  14  18    4.72    5.36
   7 -14 -18   -0.00    5.66
   7  14 -18   -0.00    3.56
  -7  14  19    1.36    5.68
   7 -14 -19   -0.00    4.71
   7  14 -19   -0.00    3.98
  -7  14  20    0.89    4.62
   7 -14 -20    8.18    5.65
  -7  14  21   13.03    7.02
   7 -14 -21    2.29    5.30
  -7  14  22   12.79    7.37
  -7  15   1    2.43    6.25
   7 -15  -1    0.00    5.49
  -7  15   2    0.01    4.60
   7 -15  -2   -0.00    4.37
   7  15  -2   -0.00    2.26
  -7  15   3   10.26    7.22
   7 -15  -3    5.47    5.80
   7  15  -3   17.75    5.30
  -7  15   4   11.84    6.90
   7 -15  -4    4.71    5.19
   7  15  -4    4.87    3.59
  -7  15   5   -0.00    4.69
   7 -15  -5    2.30    3.77
   7  15  -5    1.63    3.21
  -7  15   6   -0.00    5.18
   7 -15  -6    1.04    4.23
   7  15  -6    4.83    3.60
  -7  15   7    2.41    4.23
   7 -15  -7   -0.00    4.89
   7  15  -7    0.00    2.71
  -7  15   8   15.04    7.23
   7 -15  -8    3.24    4.88
   7  15  -8    8.57    4.74
  -7  15   9    2.57    4.62
   7 -15  -9    0.04    3.43
   7  15  -9    4.86    4.74
  -7  15  10   -0.00    4.38
   7 -15 -10   14.66    6.74
   7  15 -10    9.23    4.83
  -7  15  11    3.88    5.02
   7 -15 -11    1.62    4.01
   7  15 -11    3.20    4.18
  -7  15  12   -0.00    3.48
   7 -15 -12    1.64    3.65
   7  15 -12    2.01    3.20
  -7  15  13   -0.00    5.27
   7 -15 -13    3.47    4.78
   7  15 -13    0.00    4.50
  -7  15  14    5.11    6.02
   7 -15 -14    6.14    5.29
   7  15 -14    2.03    4.23
  -7  15  15    7.98    6.00
   7 -15 -15   -0.00    4.79
   7  15 -15    4.52    4.53
  -7  15  16    0.00    3.52
   7 -15 -16    0.94    3.85
  -7  15  17   -0.00    4.63
  -7  16   1   10.23    6.97
   7 -16  -1    4.83    6.06
   7  16  -1    1.43    2.58
  -7  16   2    1.91    4.75
   7 -16  -2    2.01    5.53
   7  16  -2    2.33    2.77
  -7  16   3    2.09    6.29
   7 -16  -3   -0.00    4.40
  -7  16   4   -0.00    3.87
   7 -16  -4   -0.00    4.21
   7  16  -4    1.04    2.71
  -7  16   5   12.44    7.50
   7 -16  -5    1.28    4.32
   7  16  -5    0.00    2.21
  -7  16   6    4.19    4.87
   7 -16  -6    1.98    4.95
   7  16  -6    6.21    3.94
  -7  16   7    5.18    6.35
   7 -16  -7   -0.00    3.75
   7  16  -7    0.00    3.23
  -7  16   8   -0.00    4.13
   7 -16  -8    0.00    4.16
   7  16  -8    0.00    3.38
  -7  16   9    5.77    5.24
   7 -16  -9    7.92    5.79
   7  16  -9   -0.00    3.30
  -7  16  10    3.43    3.98
   7 -16 -10    0.89    3.87
  -7  16  11   16.51    7.28
   7 -16 -11    1.24    4.48
  -7  16  12   -0.00    3.85
  -7  17   1    4.88    5.68
   7 -17  -1    2.75    5.87
   7  17  -1    3.05    3.04
  -7  17   2   -0.00    5.06
   7 -17  -2    0.96    4.58
   7  17  -2   -0.00    2.34
   7 -17  -3    0.00    4.68
   7  17  -3    3.82    3.32
   7 -17  -4    3.82    6.04
   7 -17  -5   -0.00    4.67
   7 -17  -6    0.49    4.53
  -6   0   1   -0.00    2.84
  -6   0   1   -0.00    2.49
  -6   0   1   -0.00    3.20
   6   0  -1    0.00    2.64
   6   0  -1   -0.00    3.53
  -6   0   2  338.26   40.69
  -6   0   2  419.04   41.84
   6   0  -2  319.21   39.91
   6   0  -2  284.88   40.56
  -6   0   3    0.00    3.14
  -6   0   3   -0.00    3.13
   6   0  -3   -0.00    3.24
   6   0  -3   -0.00    2.87
  -6   0   4   17.55    6.03
  -6   0   4   29.38    6.61
   6   0  -4   13.58    5.51
   6   0  -4   19.96    6.30
  -6   0   5    1.52    3.44
  -6   0   5    1.13    3.04
   6   0  -5    9.94    4.55
   6   0  -5    1.59    2.95
  -6   0   6 1244.52  148.56
  -6   0   6 1269.76  147.97
   6   0  -6 1560.85  149.35
   6   0  -6 1290.13  149.03
  -6   0   7    1.99    3.42
  -6   0   7    0.00    3.04
   6   0  -7    1.26    4.12
   6   0  -7    1.05    3.68
  -6   0   8   35.29    8.17
  -6   0   8   40.60    8.32
   6   0  -8   49.39    9.60
   6   0  -8   25.45    7.96
  -6   0   9    0.35    3.68
  -6   0   9    0.00    2.57
   6   0  -9   -0.00    2.73
  -6   0  10  199.16   26.98
  -6   0  10  241.86   27.34
   6   0 -10  183.79   26.44
   6   0 -10  157.22   26.13
  -6   0  11   -0.00    4.47
  -6   0  11   -0.00    3.13
   6   0 -11    3.05    3.72
   6   0 -11   -0.00    2.89
  -6   0  12  314.99   38.83
  -6   0  12  317.42   38.22
   6   0 -12  256.40   37.99
  -6   0  13    2.62    4.00
  -6   0  13    3.62    3.55
   6   0 -13    0.00    3.30
  -6   0  14   84.40   15.66
  -6   0  14   91.06   15.49
   6   0 -14   97.73   16.78
  -6   0  15    3.23    3.71
  -6   0  16  289.39   37.01
   6   0 -16  261.49   37.35
   6   0 -17    2.75    4.29
   6   0 -18  213.23   31.29
  -6   0  19    2.80    4.37
   6   0 -19    3.23    5.47
  -6   0  20    0.00    4.22
   6   0 -20   -0.00    4.40
  -6   0  21   -0.00    4.71
   6   0 -21   -0.00    4.17
  -6   0  22  147.13   23.91
   6   0 -22  125.47   23.22
  -6   0  23    2.83    5.14
   6   0 -23   -0.00    3.97
   6   0 -24    0.00    5.10
  -6   0  25   -0.00    4.54
   6   0 -25    0.14    3.76
  -6   0  26   65.60   14.67
   6   0 -26   42.42   13.07
  -6   0  27    3.55    5.93
   6   0 -27    4.60    6.01
  -6   0  28   37.56   12.36
  -6   0  29   -0.00    4.68
  -6   0  30   14.94    9.13
  -6   0  31   -0.00    5.76
  -6   0  32   71.41   17.11
  -6   0  33   -0.00    5.29
  -6   0  34   -0.00    5.26
  -6   0  35   -0.00    5.40
  -6   0  36   21.83   10.69
  -6   0  37   -0.00    5.71
  -6   0  38    5.76    7.41
  -6   1   1    8.86    4.83
  -6   1   1   13.93    4.72
  -6   1   1   12.51    4.98
   6  -1  -1   13.57    4.73
   6  -1  -1    7.22    4.10
   6  -1  -1    2.67    3.53
   6   1  -1    6.53    3.71
   6   1  -1    5.25    3.77
  -6  -1   1   14.09    4.47
  -6  -1   1    9.62    4.27
  -6   1   2  506.61   67.31
  -6   1   2  597.04   68.38
  -6   1   2  609.29   67.93
   6  -1  -2  610.58   67.96
   6   1  -2  587.58   67.22
   6   1  -2  557.37   67.33
  -6  -1   2  596.19   67.44
  -6  -1   2  620.06   67.25
  -6   1   3   57.94    9.81
  -6   1   3   44.67    8.93
   6  -1  -3   32.20    8.02
   6  -1  -3   39.64    9.07
   6   1  -3   45.45    8.62
   6   1  -3   37.79    8.67
  -6  -1   3   42.39    8.61
  -6  -1   3   42.16    8.06
  -6   1   4  894.86   97.68
   6  -1  -4  798.22   96.29
   6  -1  -4  915.27   98.59
   6   1  -4  949.01   97.53
   6   1  -4  796.94   96.73
  -6  -1   4  761.03   96.25
  -6  -1   4  930.91   96.99
  -6   1   5  150.94   20.11
  -6   1   5  139.13   19.11
   6  -1  -5  139.82   19.12
   6  -1  -5  120.50   19.08
   6   1  -5  110.89   17.59
   6   1  -5  129.84   18.92
  -6  -1   5  119.67   18.41
  -6  -1   5  133.31   17.98
  -6   1   6   83.20   15.18
  -6   1   6  118.89   16.39
   6  -1  -6  103.52   15.46
   6  -1  -6   75.93   15.17
   6   1  -6  108.62   15.85
  -6  -1   6   86.50   14.67
  -6  -1   6  116.95   15.35
  -6   1   7  269.42   34.82
  -6   1   7  303.46   35.28
   6  -1  -7  257.24   34.20
   6  -1  -7  249.91   34.79
   6   1  -7  254.13   34.26
   6   1  -7  282.87   35.13
  -6  -1   7  307.35   34.90
  -6  -1   7  253.14   33.62
  -6   1   8  733.87   89.44
  -6   1   8  820.23   89.67
   6  -1  -8  695.04   88.10
   6   1  -8  880.42   89.89
   6   1  -8  781.01   89.77
  -6  -1   8  737.25   88.98
  -6  -1   8  821.44   89.15
  -6   1   9    0.98    3.39
  -6   1   9    7.74    4.73
   6  -1  -9    7.87    4.58
   6  -1  -9   11.13    4.85
   6   1  -9   15.37    5.30
   6   1  -9    6.27    4.90
  -6  -1   9   13.19    5.83
  -6  -1   9    7.36    4.20
  -6   1  10  126.73   20.19
  -6   1  10  158.99   21.34
   6  -1 -10  131.68   20.65
   6  -1 -10  134.05   21.16
   6   1 -10  158.94   21.81
   6   1 -10  121.41   20.46
  -6  -1  10  139.40   20.89
  -6  -1  10  150.99   20.40
  -6   1  11   12.31    5.82
  -6   1  11   25.21    6.43
   6  -1 -11   11.61    5.67
   6   1 -11   19.01    6.89
   6   1 -11   14.23    6.05
  -6  -1  11   14.63    5.85
  -6  -1  11   13.67    5.52
  -6   1  12  340.73   42.60
  -6   1  12  327.03   41.55
   6  -1 -12  386.78   44.31
   6   1 -12  261.82   41.20
  -6  -1  12  374.81   42.62
  -6   1  13   46.40   11.04
  -6   1  13   62.41   11.55
   6  -1 -13   66.51   12.75
   6   1 -13   37.00   10.25
  -6  -1  13   67.31   12.09
  -6   1  14  213.08   28.95
  -6   1  14  216.33   28.62
   6  -1 -14  180.15   28.54
   6   1 -14  251.26   30.50
  -6  -1  14  170.79   27.60
  -6   1  15   16.04    6.69
  -6   1  15   20.57    6.92
   6  -1 -15   20.02    7.39
   6   1 -15   10.63    6.46
  -6  -1  15   16.37    6.65
  -6   1  16    5.30    3.84
   6  -1 -16   -0.00    4.01
   6   1 -16   11.50    5.91
  -6  -1  16    5.67    4.97
   6  -1 -17    4.89    4.87
   6   1 -17    0.38    4.16
   6  -1 -18  263.07   36.06
   6   1 -18  237.71   35.03
  -6   1  19   34.95    9.71
   6  -1 -19   59.47   12.60
   6   1 -19   26.02    9.30
  -6  -1  19   50.16   12.27
  -6   1  20    2.96    4.52
   6  -1 -20   -0.00    4.26
   6   1 -20    0.00    4.66
  -6  -1  20   -0.00    6.64
  -6   1  21    4.36    5.77
   6  -1 -21   17.85    7.54
   6   1 -21    4.83    5.04
  -6  -1  21    5.77    6.41
  -6   1  22    3.37    4.67
   6   1 -22   12.70    6.37
  -6  -1  22   10.13    6.66
  -6   1  23   10.11    7.43
   6  -1 -23    6.08    5.76
   6   1 -23   13.97    6.64
  -6  -1  23    3.75    6.92
  -6   1  24   34.63   10.42
   6  -1 -24   12.88    7.60
   6   1 -24   31.93    9.86
  -6  -1  24   33.73   10.73
  -6   1  25    5.72    6.24
   6  -1 -25    4.20    4.75
  -6  -1  25    0.00    3.97
  -6   1  26    0.00    6.74
   6  -1 -26    0.00    4.22
  -6  -1  26    9.34    7.13
  -6  -1  27   -0.00    6.74
  -6   1  28   38.28   12.23
  -6  -1  28   51.23   14.80
  -6   1  29    4.37    7.00
  -6  -1  29   -0.00    5.08
  -6   1  30   24.56    9.99
  -6  -1  30   16.57    8.77
  -6   1  31    2.97    6.17
  -6  -1  31   -0.00    5.34
  -6   1  32   14.90    8.88
  -6  -1  32    1.16    4.87
  -6   1  33   -0.00    4.25
  -6  -1  33    0.61    5.69
  -6   1  34   28.15   10.63
  -6  -1  34   18.78    9.65
  -6   1  35   -0.00    5.49
  -6  -1  35   -0.00    6.16
  -6   1  36    2.05    6.08
  -6  -1  36   -0.00    6.49
  -6   1  37    4.50    6.16
  -6  -1  37   -0.00    3.73
  -6   1  38    6.41    7.32
  -6  -1  38    0.00    6.14
  -6   2   1    4.80    3.66
  -6   2   1    3.62    4.08
  -6   2   1    3.84    3.79
   6  -2  -1    6.41    3.63
   6  -2  -1    6.79    4.59
   6  -2  -1    5.58    4.33
   6   2  -1    6.14    3.59
   6   2  -1    9.45    3.81
  -6  -2   1    0.00    2.64
  -6  -2   1    4.07    2.74
  -6  -2   1    5.58    2.94
  -6   2   2   14.06    5.39
  -6   2   2   15.40    5.57
  -6   2   2   18.28    5.69
   6  -2  -2   15.32    5.07
   6  -2  -2   19.12    5.65
   6  -2  -2   12.46    5.80
   6   2  -2   23.78    5.55
   6   2  -2   13.25    4.72
  -6  -2   2   10.83    4.25
  -6  -2   2   17.59    4.64
  -6   2   3    1.75    3.71
  -6   2   3    6.37    4.15
   6  -2  -3    5.61    4.30
   6  -2  -3    0.30    3.62
   6   2  -3    5.80    3.40
   6   2  -3    5.95    4.25
  -6  -2   3    8.04    3.82
  -6  -2   3    3.19    2.94
  -6   2   4   65.81   11.86
   6  -2  -4   48.36   10.11
   6  -2  -4   59.32   11.90
   6   2  -4   63.15   10.92
   6   2  -4   74.72   11.67
  -6  -2   4   70.47   10.85
  -6  -2   4   56.26    9.84
  -6   2   5   19.11    6.13
  -6   2   5   21.65    6.35
   6  -2  -5   15.09    5.41
   6  -2  -5    7.03    4.68
   6   2  -5   11.66    4.69
   6   2  -5    6.90    4.05
  -6  -2   5    9.76    4.33
  -6  -2   5    9.48    4.16
  -6   2   6  355.41   45.26
  -6   2   6  497.70   47.27
   6  -2  -6  329.48   43.88
   6  -2  -6  401.03   46.41
   6   2  -6  363.24   44.24
   6   2  -6  398.14   45.32
  -6  -2   6  342.40   43.82
  -6  -2   6  319.59   42.90
  -6   2   7   44.35   10.47
  -6   2   7   67.84   11.91
   6  -2  -7   67.58   11.14
   6   2  -7   59.97   10.71
   6   2  -7   34.47    9.19
  -6  -2   7   68.72   11.17
  -6  -2   7   55.94    9.78
  -6   2   8   14.07    5.55
  -6   2   8   12.46    5.44
   6  -2  -8   12.39    5.74
   6  -2  -8   10.40    5.46
   6   2  -8   25.48    6.83
   6   2  -8   16.82    5.83
  -6  -2   8   13.48    5.54
  -6  -2   8   13.08    4.50
  -6   2   9    6.58    5.02
  -6   2   9    0.00    3.35
   6  -2  -9    0.49    2.94
   6  -2  -9    2.68    3.48
   6   2  -9    1.80    3.96
   6   2  -9    2.16    3.34
  -6  -2   9    1.75    2.94
  -6  -2   9   -0.00    2.24
  -6   2  10  330.80   38.27
   6  -2 -10  344.75   39.39
   6   2 -10  287.58   37.49
   6   2 -10  274.51   37.01
  -6  -2  10  244.65   35.95
  -6   2  11  253.42   35.90
  -6   2  11  299.23   37.08
   6  -2 -11  293.04   37.46
   6   2 -11  265.45   36.75
   6   2 -11  258.39   36.20
  -6  -2  11  333.11   37.33
  -6   2  12  117.90   17.91
  -6   2  12  116.11   18.11
   6  -2 -12  100.11   17.78
   6   2 -12  101.97   17.55
  -6  -2  12  107.62   17.88
  -6   2  13   19.80    7.00
  -6   2  13   11.98    5.44
   6  -2 -13   11.14    5.97
   6   2 -13    9.43    5.45
  -6  -2  13   18.19    7.16
  -6   2  14  108.06   17.82
  -6   2  14  112.36   17.64
   6  -2 -14   87.20   17.56
   6   2 -14   97.64   17.23
  -6  -2  14  142.09   20.12
  -6   2  15   30.28    9.34
  -6   2  15   48.74   10.51
   6  -2 -15   35.43    9.63
   6   2 -15   30.66    8.90
  -6  -2  15   38.94    9.73
  -6   2  16   58.64   12.74
   6  -2 -16   96.32   16.23
   6   2 -16   58.66   12.83
  -6  -2  16   73.51   14.39
   6   2 -17   28.68    8.55
  -6   2  18   38.15    8.89
   6  -2 -18   10.11    6.67
   6   2 -18   12.79    6.10
  -6   2  19   29.86    8.76
   6  -2 -19    9.48    6.68
   6   2 -19   13.02    6.50
  -6  -2  19   17.93    7.54
  -6   2  20  208.71   28.42
   6  -2 -20  178.50   28.59
   6   2 -20  181.49   27.73
  -6  -2  20  155.40   27.17
  -6   2  21    3.72    5.66
   6  -2 -21    0.00    4.61
   6   2 -21    7.37    5.72
  -6  -2  21    1.67    5.48
  -6   2  22   37.24   10.45
   6  -2 -22   42.89   11.72
  -6  -2  22   31.74   10.77
  -6   2  23    0.00    4.35
   6  -2 -23    8.47    7.48
  -6  -2  23    6.94    6.20
  -6   2  24   23.18    7.78
   6  -2 -24    8.39    6.32
  -6  -2  24   13.36    7.02
  -6   2  25   18.30    7.88
   6  -2 -25   26.21   10.09
  -6  -2  25   25.09    9.47
  -6   2  26   72.81   15.10
  -6  -2  26   36.80   12.28
  -6   2  27   12.62    7.39
   6   2 -27    2.34    4.39
  -6  -2  27    9.39    7.58
  -6   2  28   16.70    8.55
   6   2 -28   33.95   11.10
  -6  -2  28   34.07   11.14
  -6   2  29    3.97    6.20
   6   2 -29    0.00    5.42
  -6  -2  29    0.90    6.96
  -6   2  30   27.80    9.37
   6   2 -30    2.87    5.51
  -6  -2  30    4.45    6.64
  -6   2  31   -0.00    5.85
  -6  -2  31    2.67    5.29
  -6   2  32   13.18    7.70
  -6  -2  32   22.99   10.10
  -6   2  33   -0.00    5.59
  -6  -2  33    8.89    8.26
  -6   2  34    0.26    5.02
  -6  -2  34    0.00    6.12
  -6   2  35   -0.00    4.89
  -6  -2  35    0.32    6.16
  -6   2  36   20.63    9.54
  -6  -2  36   12.96    9.10
  -6   2  37   -0.00    6.11
  -6  -2  37    4.29    5.70
  -6   2  38    9.04    7.43
  -6   3   1    3.67    4.02
  -6   3   1    0.47    2.92
  -6   3   1    9.97    5.25
   6  -3  -1    2.50    3.31
   6  -3  -1   -0.00    2.61
   6  -3  -1    0.12    2.89
   6   3  -1    1.70    3.09
   6   3  -1    6.42    3.03
  -6  -3   1    3.51    2.83
  -6  -3   1    1.34    2.09
  -6  -3   1    0.00    1.86
  -6   3   2  131.46   20.88
  -6   3   2  143.37   21.38
  -6   3   2  168.01   22.15
   6  -3  -2  144.67   21.18
   6  -3  -2  169.85   21.85
   6  -3  -2  135.92   21.24
   6   3  -2  148.63   19.89
  -6  -3   2  142.56   19.50
  -6  -3   2  145.32   18.53
  -6   3   3  138.18   20.55
  -6   3   3  156.70   21.10
   6  -3  -3  161.01   21.02
   6  -3  -3  175.38   21.24
   6  -3  -3  178.17   22.31
   6   3  -3  134.97   19.16
   6   3  -3  121.13   18.90
  -6  -3   3  114.89   18.21
  -6  -3   3  139.93   18.09
  -6   3   4   50.83    9.77
  -6   3   4   33.70    8.52
   6  -3  -4   42.26    8.88
   6  -3  -4   34.82    9.03
   6   3  -4   41.46    8.50
   6   3  -4   40.55    8.29
  -6  -3   4   50.90    8.60
  -6  -3   4   43.85    7.67
  -6   3   5    8.38    4.69
  -6   3   5   15.06    5.24
   6  -3  -5   10.15    4.76
   6  -3  -5   11.33    5.56
   6   3  -5   14.65    5.22
   6   3  -5   22.64    5.72
  -6  -3   5    9.69    4.21
  -6  -3   5    6.67    3.53
  -6   3   6    3.19    3.67
  -6   3   6   12.31    5.48
   6  -3  -6    9.76    4.54
   6  -3  -6   16.96    6.27
   6   3  -6    9.86    4.96
   6   3  -6   20.23    5.64
  -6  -3   6   16.97    5.24
  -6  -3   6   22.26    4.97
  -6   3   7   21.30    6.78
  -6   3   7   12.18    5.76
   6  -3  -7   19.56    6.13
   6  -3  -7   24.48    7.56
   6   3  -7   20.15    6.39
   6   3  -7   19.42    5.68
  -6  -3   7   17.62    5.97
  -6   3   8  341.64   47.28
   6  -3  -8  396.40   48.49
   6   3  -8  441.81   48.20
   6   3  -8  425.66   47.01
  -6  -3   8  333.21   45.52
  -6   3   9   73.76   13.22
   6  -3  -9   62.25   13.32
   6   3  -9   75.52   13.33
   6   3  -9   60.73   11.54
  -6  -3   9   71.12   12.42
  -6   3  10   27.81    8.31
  -6   3  10   27.84    8.04
   6  -3 -10   40.82    9.36
   6   3 -10   35.28    8.75
   6   3 -10   29.63    7.89
  -6  -3  10   37.08    9.10
  -6   3  11   13.34    5.19
  -6   3  11   11.26    5.51
   6  -3 -11   11.38    5.76
   6   3 -11   13.80    5.92
   6   3 -11   21.21    6.51
  -6  -3  11   11.19    5.62
  -6   3  12   87.86   14.61
   6  -3 -12   81.30   14.62
   6   3 -12   66.61   13.76
   6   3 -12   57.88   12.24
  -6  -3  12   69.32   13.49
  -6   3  13  149.92   22.21
  -6   3  13  136.38   22.19
   6  -3 -13  120.16   21.98
   6   3 -13  166.86   22.77
  -6  -3  13  167.94   23.44
  -6   3  14  209.04   28.56
  -6   3  14  189.22   28.48
   6  -3 -14  190.24   29.17
   6   3 -14  208.58   28.79
  -6  -3  14  215.90   29.63
   6  -3 -15   13.96    6.90
   6   3 -15   36.30    9.06
  -6  -3  15   19.60    7.63
  -6   3  16   26.30    7.92
   6  -3 -16   22.48    8.10
   6   3 -16   25.93    8.06
  -6  -3  16   29.50    8.91
  -6   3  17   86.68   14.80
   6  -3 -17   62.58   14.18
   6   3 -17   64.49   13.78
  -6   3  18  129.37   22.97
  -6   3  18  153.34   23.71
   6  -3 -18  185.74   26.19
  -6   3  19   73.22   13.91
  -6   3  19   32.41   10.46
   6  -3 -19   56.66   13.27
  -6  -3  19   58.17   13.16
  -6   3  20   10.22    6.25
  -6   3  20    2.21    4.04
   6  -3 -20    7.91    5.80
  -6  -3  20    4.16    5.08
  -6   3  21    2.57    4.64
   6  -3 -21   -0.00    4.48
  -6  -3  21    1.15    5.29
  -6   3  22   56.54   14.09
   6  -3 -22   69.02   15.30
  -6  -3  22   60.49   13.87
  -6   3  23   15.18    7.48
  -6   3  24   61.21   14.78
   6   3 -24   72.47   16.18
  -6  -3  24  104.50   19.42
  -6   3  25    1.14    4.58
   6   3 -25    0.08    4.66
  -6  -3  25   -0.00    5.76
  -6   3  26    0.00    4.11
   6   3 -26    3.67    5.02
  -6  -3  26    4.86    6.89
  -6   3  27    4.08    4.95
   6   3 -27    6.90    6.73
  -6  -3  27   -0.00    5.99
  -6   3  28   33.15   10.58
   6   3 -28   31.98   11.11
  -6  -3  28   36.98   12.18
  -6   3  29   16.70    7.99
   6   3 -29    7.63    6.89
  -6  -3  29    0.51    6.54
  -6   3  30   42.61   11.72
   6   3 -30   33.93   12.92
  -6  -3  30   43.62   13.20
  -6   3  31    2.03    5.85
   6   3 -31    2.51    4.11
  -6  -3  31    4.70    6.10
  -6   3  32    4.20    5.17
  -6  -3  32   10.21    7.44
  -6   3  33   16.47    8.07
  -6  -3  33    9.62    8.72
  -6   3  34   17.88    8.06
  -6  -3  34   22.17   10.78
  -6   3  35    2.63    5.41
  -6  -3  35   -0.00    6.96
  -6   3  36    3.59    6.07
  -6  -3  36   -0.00    6.42
  -6   3  37    0.86    5.26
  -6   3  38   13.83    8.04
  -6   4   1  302.60   30.55
  -6   4   1  192.24   28.01
  -6   4   1  213.86   28.05
   6  -4  -1  193.83   27.26
   6  -4  -1  215.08   27.35
   6  -4  -1  161.45   26.85
   6   4  -1  192.29   25.25
  -6  -4   1  163.04   24.59
  -6  -4   1  242.20   24.55
  -6   4   2   13.64    5.78
  -6   4   2   17.00    5.91
  -6   4   2   12.58    5.62
   6  -4  -2   11.90    5.08
   6  -4  -2   28.04    6.68
   6  -4  -2    5.63    5.03
   6   4  -2   12.66    4.35
   6   4  -2   20.61    5.10
  -6  -4   2   16.12    4.24
  -6   4   3    4.26    4.33
  -6   4   3   10.45    4.81
  -6   4   3    1.51    4.21
   6  -4  -3    4.19    4.15
   6  -4  -3    4.03    3.72
   6  -4  -3    3.90    3.88
   6   4  -3   13.12    4.15
   6   4  -3    4.67    2.87
  -6  -4   3    9.87    3.94
  -6  -4   3    7.42    2.69
  -6   4   4   16.15    6.52
  -6   4   4   10.82    5.39
   6  -4  -4   11.53    5.05
   6  -4  -4   17.73    6.21
   6   4  -4   21.55    5.65
   6   4  -4   24.46    5.69
  -6  -4   4   17.49    5.09
  -6  -4   4   15.45    3.86
  -6   4   5  256.74   34.89
  -6   4   5  257.13   34.95
   6  -4  -5  287.66   35.19
   6  -4  -5  275.31   35.74
   6   4  -5  295.76   34.55
   6   4  -5  268.68   33.16
  -6  -4   5  270.24   33.40
  -6  -4   5  252.49   31.78
  -6   4   6  307.46   36.99
  -6   4   6  340.18   37.54
   6  -4  -6  215.48   35.06
   6   4  -6  291.74   35.46
   6   4  -6  258.56   33.98
  -6   4   7   79.88   14.15
  -6   4   7  102.30   15.43
   6  -4  -7   93.31   15.59
   6   4  -7   85.86   14.37
   6   4  -7   63.56   12.41
  -6  -4   7   77.42   13.00
  -6   4   8    5.80    3.89
  -6   4   8    5.58    4.90
   6  -4  -8    7.22    5.22
   6   4  -8    9.45    4.75
   6   4  -8    9.96    4.92
  -6  -4   8   12.83    5.61
  -6   4   9   70.09   13.34
  -6   4   9   57.64   12.83
   6  -4  -9   81.99   14.60
   6   4  -9   73.25   13.03
   6   4  -9   74.20   12.71
  -6  -4   9   66.10   12.90
  -6   4  10   44.82    9.74
   6  -4 -10   27.21    8.81
   6   4 -10   26.31    7.78
   6   4 -10   27.98    7.43
  -6  -4  10   22.48    7.45
  -6   4  11  179.27   23.93
  -6   4  11  175.98   23.92
   6  -4 -11  147.08   23.34
   6   4 -11  129.57   21.80
   6   4 -11  124.78   21.27
  -6  -4  11  173.26   23.46
  -6   4  12  134.26   19.76
  -6   4  12  105.87   18.45
   6  -4 -12  116.30   19.70
   6   4 -12   92.39   17.52
   6   4 -12  104.47   17.66
  -6  -4  12  135.03   19.38
  -6   4  13   44.39   11.12
  -6   4  13   86.33   14.21
   6  -4 -13   39.23   10.90
   6   4 -13   47.81   11.04
  -6  -4  13   61.11   12.14
  -6   4  14    4.34    4.58
   6  -4 -14   -0.00    2.96
   6   4 -14   -0.00    3.51
  -6  -4  14    2.34    5.09
  -6   4  15  111.58   19.42
   6  -4 -15  113.99   19.92
  -6  -4  15  118.93   19.86
  -6   4  16  193.54   26.84
   6  -4 -16  161.29   26.34
  -6  -4  16  163.63   25.94
  -6   4  17   14.28    6.77
   6  -4 -17    8.47    6.09
  -6   4  18   60.46   13.08
  -6   4  18   70.43   13.80
   6  -4 -18   67.11   14.72
  -6   4  19  109.58   19.65
  -6   4  19  115.97   19.81
   6  -4 -19  123.59   21.20
  -6  -4  19  126.59   21.82
  -6   4  20  113.82   21.84
  -6   4  20  149.82   23.66
   6  -4 -20  172.65   25.65
   6   4 -20  132.82   22.86
  -6  -4  20  149.08   24.45
  -6   4  21   20.28    7.85
  -6   4  21    9.04    5.77
   6  -4 -21   11.74    7.38
   6   4 -21    7.83    6.22
  -6  -4  21   13.64    7.85
  -6   4  22    5.41    5.43
   6   4 -22    1.62    3.49
  -6  -4  22    0.00    5.72
  -6   4  23    1.23    4.39
   6   4 -23   -0.00    4.13
  -6  -4  23   -0.00    5.63
  -6   4  24    6.94    5.56
   6   4 -24    4.21    4.91
  -6  -4  24    0.00    5.92
  -6   4  25    0.00    4.94
   6   4 -25    2.99    5.65
  -6  -4  25    5.91    6.30
  -6   4  26   11.81    6.58
   6   4 -26   17.00    7.84
  -6  -4  26   22.26    9.97
  -6   4  27   21.03    8.62
   6   4 -27   10.12    7.10
  -6  -4  27   21.89    9.87
  -6   4  28   43.33   11.89
   6   4 -28   22.66    9.86
  -6  -4  28   42.00   12.70
  -6   4  29    4.73    6.29
   6   4 -29    0.98    4.69
  -6  -4  29   -0.00    5.37
  -6   4  30   13.01    8.00
   6   4 -30   16.73    8.14
  -6  -4  30   14.08    9.15
  -6   4  31    0.18    4.92
   6   4 -31    0.63    4.43
  -6  -4  31    1.82    6.72
  -6   4  32    0.00    6.49
  -6  -4  32   39.49   12.53
  -6   4  33    6.28    5.42
  -6  -4  33    9.91   10.01
  -6   4  34    2.25    6.25
  -6  -4  34    0.00    6.37
  -6   4  35    0.86    5.75
  -6  -4  35    2.46    5.83
  -6  -4  36    0.00    7.56
  -6   4  37   -0.00    4.75
  -6  -4  37    0.00    7.12
  -6   4  38    7.49    6.19
  -6   5   1   15.09    6.08
  -6   5   1   13.03    5.72
   6  -5  -1   22.97    6.51
   6  -5  -1    8.79    4.78
   6   5  -1   20.67    5.16
   6   5  -1   15.51    4.00
  -6  -5   1   12.58    3.81
  -6  -5   1   13.77    3.00
  -6  -5   1   19.63    3.34
  -6   5   2  162.81   19.40
  -6   5   2  126.11   18.09
  -6   5   2  109.21   16.94
   6  -5  -2   94.34   15.97
   6  -5  -2   94.95   16.45
   6   5  -2   90.38   14.36
   6   5  -2   86.02   13.48
  -6  -5   2   99.18   13.84
  -6  -5   2  100.52   12.78
  -6  -5   2   88.93   12.33
  -6   5   3  139.42   21.04
  -6   5   3  128.22   20.84
  -6   5   3  128.46   20.49
   6  -5  -3  156.92   21.15
   6  -5  -3  123.60   20.56
   6   5  -3  132.80   19.04
   6   5  -3  119.32   17.94
  -6  -5   3  144.72   18.49
  -6  -5   3  141.25   16.83
  -6   5   4  108.67   18.12
  -6   5   4  116.28   18.73
  -6   5   4  125.26   19.32
   6  -5  -4  120.02   18.64
   6  -5  -4   96.09   17.90
   6   5  -4  112.61   16.62
   6   5  -4  114.49   16.33
  -6  -5   4  119.78   16.40
  -6   5   5   -0.00    3.26
  -6   5   5    0.93    3.79
   6  -5  -5    4.58    3.50
   6  -5  -5    4.59    4.74
   6   5  -5    3.72    3.56
   6   5  -5    4.51    2.70
  -6  -5   5    3.38    2.94
  -6   5   6   -0.00    3.53
  -6   5   6   -0.00    3.20
   6  -5  -6    6.43    4.03
   6  -5  -6    3.15    3.69
   6   5  -6    3.32    3.28
   6   5  -6    4.34    3.23
  -6  -5   6    2.85    3.14
  -6   5   7   69.00   12.62
  -6   5   7   62.14   12.28
   6  -5  -7   44.09   11.07
   6   5  -7   49.52   10.53
   6   5  -7   51.69   10.35
  -6  -5   7   74.19   12.08
  -6   5   8   57.38   11.49
  -6   5   8   56.95   11.50
   6  -5  -8   54.15   11.57
   6   5  -8   41.58    9.67
   6   5  -8   41.38    9.02
  -6  -5   8   49.17    9.96
  -6   5   9  101.64   17.17
  -6   5   9  127.82   18.60
   6  -5  -9   84.32   16.80
   6   5  -9  129.83   17.86
   6   5  -9   94.93   15.70
  -6  -5   9   88.82   15.92
  -6   5  10   73.91   12.90
  -6   5  10   29.04    9.29
   6  -5 -10   51.45   11.52
   6   5 -10   58.30   11.05
   6   5 -10   45.83   10.04
  -6  -5  10   50.54   10.55
  -6   5  11    1.32    3.89
  -6   5  11    2.12    3.66
   6  -5 -11    3.35    4.13
   6   5 -11    0.96    3.42
   6   5 -11    5.99    4.12
  -6  -5  11    0.00    3.26
  -6   5  12   10.66    5.85
   6  -5 -12    5.42    4.61
  -6  -5  12    6.24    4.22
  -6   5  13  289.42   33.50
   6  -5 -13  303.50   34.39
  -6  -5  13  145.52   29.12
  -6   5  14  348.56   43.89
   6  -5 -14  324.51   43.98
  -6  -5  14  313.78   43.22
  -6   5  15    2.01    4.03
   6  -5 -15    2.16    5.12
  -6  -5  15   -0.00    4.02
  -6   5  16   23.08    7.96
  -6   5  16   20.65    7.92
   6  -5 -16    7.91    6.39
  -6   5  17   -0.00    4.00
  -6   5  17    1.63    4.90
   6  -5 -17   -0.00    4.42
   6   5 -17   -0.00    3.61
  -6   5  18  152.32   22.17
  -6   5  18  144.87   22.93
   6  -5 -18  117.50   21.72
   6   5 -18  116.89   20.96
  -6   5  19   33.44    9.27
  -6   5  19   29.14    8.86
   6  -5 -19   40.29   11.14
   6   5 -19   38.48   10.05
  -6  -5  19   13.71    7.72
  -6   5  20    4.91    5.68
   6   5 -20   24.50    8.12
  -6  -5  20   31.78   10.24
  -6   5  21    2.36    5.37
   6   5 -21    0.00    5.53
  -6  -5  21    2.74    5.50
  -6   5  22    1.85    4.52
   6   5 -22    2.92    3.92
  -6  -5  22    0.00    5.59
  -6   5  23   53.92   12.55
   6   5 -23   26.54    9.78
  -6  -5  23   62.81   14.47
  -6   5  24   35.51    9.97
   6   5 -24   24.15    8.92
  -6  -5  24   19.74   10.20
  -6   5  25   17.04    7.39
   6   5 -25    1.33    4.61
  -6  -5  25    7.79    6.95
  -6   5  26    3.27    4.90
   6   5 -26    3.41    5.29
  -6  -5  26   -0.00    6.81
  -6   5  27    0.00    4.24
   6   5 -27   -0.00    3.67
  -6  -5  27    4.66    6.96
  -6   5  28   28.45    9.13
   6   5 -28   15.79    7.54
  -6  -5  28   -0.00    6.74
  -6   5  29   20.75    9.09
   6   5 -29   27.32    9.97
  -6  -5  29   30.63   11.58
  -6   5  30   25.69    8.79
   6   5 -30    6.20    6.44
  -6  -5  30   12.91    8.86
  -6   5  31    7.58    5.57
   6   5 -31   -0.00    4.83
  -6  -5  31   -0.00    5.42
  -6   5  32    4.86    5.91
   6   5 -32   11.00    7.08
  -6  -5  32    2.73    5.53
  -6   5  33   28.60   10.27
  -6  -5  33    8.90    8.06
  -6   5  34   13.72    7.34
  -6  -5  34   10.25    7.86
  -6   5  35   11.29    7.46
  -6  -5  35   12.11    9.54
  -6   5  36    2.19    5.62
  -6  -5  36    2.80    6.75
  -6   5  37   -0.00    4.98
  -6   5  38    2.09    6.09
  -6   6   1  174.89   25.19
  -6   6   1  188.76   25.04
   6  -6  -1  179.36   24.65
   6   6  -1  184.95   21.72
   6   6  -1  156.99   20.99
  -6  -6   1  133.04   20.20
  -6  -6   1  165.15   18.38
  -6  -6   1  170.58   18.34
  -6   6   2   44.31   10.08
  -6   6   2   41.94    9.59
   6  -6  -2   30.66    8.41
   6  -6  -2   45.22    9.89
   6   6  -2   28.11    6.54
   6   6  -2   33.45    6.77
  -6  -6   2   45.97    7.22
  -6  -6   2   32.90    5.12
  -6  -6   2   33.90    5.06
  -6   6   3    1.39    3.39
  -6   6   3    6.71    4.56
  -6   6   3   12.16    5.83
   6  -6  -3    8.39    4.98
   6  -6  -3    1.37    3.31
   6   6  -3    6.56    3.36
   6   6  -3    4.89    2.47
  -6  -6   3   10.65    3.97
  -6   6   4   20.02    7.15
  -6   6   4   29.87    8.37
  -6   6   4   28.75    8.12
   6  -6  -4    9.45    5.32
   6  -6  -4   21.06    7.49
   6   6  -4   27.61    6.24
   6   6  -4   22.46    5.79
  -6  -6   4   25.81    6.01
  -6   6   5  125.37   23.15
  -6   6   5  194.89   25.79
   6  -6  -5  187.53   25.06
   6  -6  -5  163.54   24.87
   6   6  -5  159.15   22.13
   6   6  -5  159.25   21.72
  -6  -6   5  174.58   22.61
  -6   6   6   72.58   15.81
  -6   6   6  138.92   19.21
   6  -6  -6   76.05   15.71
   6  -6  -6   81.55   16.75
   6   6  -6  130.09   16.84
   6   6  -6  106.83   15.17
  -6  -6   6  134.30   17.08
  -6   6   7   63.21   13.25
  -6   6   7   69.90   13.97
   6  -6  -7   50.91   12.21
   6  -6  -7   74.52   14.47
   6   6  -7   87.95   13.46
   6   6  -7   86.32   12.61
  -6  -6   7   87.52   13.57
  -6   6   8   28.38    7.76
  -6   6   8   23.96    7.56
   6  -6  -8   10.78    6.14
   6   6  -8   26.87    6.73
  -6  -6   8   17.86    6.15
  -6   6   9  111.54   18.86
   6   6  -9  120.88   18.00
  -6  -6   9  107.98   17.81
  -6   6  10   89.65   16.38
   6  -6 -10   85.22   16.44
   6   6 -10   93.39   15.41
  -6   6  11   71.06   14.68
   6  -6 -11   68.09   14.66
   6   6 -11   87.04   13.56
  -6  -6  11   79.68   14.99
  -6   6  12  107.24   18.11
   6  -6 -12   72.39   15.98
  -6  -6  12  102.86   17.47
  -6   6  13    5.59    5.61
   6  -6 -13    2.79    4.45
   6   6 -13   -0.00    3.29
  -6  -6  13    6.02    5.68
  -6   6  14    0.00    4.16
   6  -6 -14    0.84    3.29
   6   6 -14   -0.00    3.59
  -6  -6  14   -0.00    5.42
  -6   6  15   58.30   12.89
  -6   6  15   70.45   14.18
   6  -6 -15   33.70   11.40
   6   6 -15   59.62   12.18
  -6  -6  15   66.21   13.95
  -6   6  16   12.26    5.84
  -6   6  16    7.51    5.71
   6  -6 -16    7.08    6.17
   6   6 -16    4.92    4.83
  -6   6  17   13.72    8.03
   6  -6 -17   38.80   10.66
   6   6 -17   27.84    8.08
  -6   6  18   84.70   14.33
   6   6 -18   36.20    9.99
  -6  -6  18   19.08    9.46
  -6   6  19   29.24    8.69
   6   6 -19   12.27    6.33
  -6  -6  19   20.54    9.08
  -6   6  20    3.70    4.78
   6   6 -20    2.26    4.28
  -6  -6  20    3.86    4.75
  -6   6  21   17.44    7.55
   6   6 -21   29.98    9.23
  -6  -6  21   30.84   10.45
  -6   6  22   19.88    8.02
   6   6 -22   24.92    8.22
  -6  -6  22    9.17    7.35
  -6   6  23   44.39   10.34
   6   6 -23   17.77    7.41
  -6  -6  23    6.03    6.49
  -6   6  24    0.75    4.47
   6   6 -24    2.79    4.96
  -6  -6  24   -0.00    6.50
  -6   6  25   20.31    8.62
   6   6 -25   10.11    6.79
  -6  -6  25   36.80   11.69
  -6   6  26   43.04   11.31
  -6  -6  26   26.82   11.41
  -6   6  27   21.19    8.82
   6   6 -27   20.86    8.75
  -6  -6  27   28.07   10.45
  -6   6  28    0.00    4.55
   6   6 -28    0.00    4.50
  -6  -6  28    4.90    6.61
  -6   6  29   -0.00    4.98
   6   6 -29    1.23    5.67
  -6  -6  29   -0.00    5.94
  -6   6  30    5.15    5.06
   6   6 -30   -0.00    2.92
  -6  -6  30    1.18    5.54
  -6   6  31   21.04    8.62
   6   6 -31   10.82    7.67
  -6  -6  31    3.11    6.65
  -6   6  32    3.68    5.98
   6   6 -32   14.24    7.75
  -6  -6  32   -0.00    5.90
  -6   6  33   10.64    7.05
   6   6 -33   16.69    9.34
  -6  -6  33   15.33    9.14
  -6   6  34    0.00    5.62
  -6  -6  34    0.32    6.19
  -6   6  35    3.95    6.05
  -6  -6  35    0.00    5.87
  -6   6  36    3.58    6.11
  -6  -6  36    3.53    6.37
  -6   6  37    6.65    6.24
  -6   7   1   16.07    6.68
  -6   7   1    8.99    5.32
   6   7  -1   12.61    3.51
   6   7  -1   17.32    4.11
  -6  -7   1   11.03    3.66
  -6   7   2   29.13    8.38
  -6   7   2   24.37    7.27
   6   7  -2   11.03    3.73
   6   7  -2   13.76    3.93
  -6   7   3  350.37   39.01
  -6   7   3  226.26   35.53
   6   7  -3  277.08   32.88
   6   7  -3  261.26   32.83
  -6  -7   3  280.76   33.24
  -6   7   4   72.62   15.23
  -6   7   4  129.87   18.50
   6  -7  -4   69.51   14.88
   6   7  -4  105.09   13.68
   6   7  -4  100.57   13.63
  -6  -7   4   73.13   13.23
  -6   7   5   21.58    8.06
  -6   7   5   37.61    9.36
   6  -7  -5   25.72    8.35
   6   7  -5   32.84    6.68
  -6  -7   5   21.96    6.28
  -6   7   6   18.00    7.16
   6  -7  -6   14.72    6.49
   6   7  -6   20.39    5.46
  -6  -7   6   18.51    5.64
  -6   7   7   30.79    8.49
   6  -7  -7   31.73    8.75
   6   7  -7   20.61    5.90
  -6  -7   7   10.33    5.16
  -6   7   8   64.40   12.71
   6  -7  -8   42.50   11.20
   6   7  -8   39.89    9.04
  -6  -7   8   65.19   11.75
  -6   7   9  140.99   23.46
   6  -7  -9  126.20   22.89
   6   7  -9  185.08   22.27
  -6  -7   9  147.34   22.60
  -6   7  10   -0.00    4.55
   6  -7 -10    4.32    5.02
   6   7 -10   -0.00    2.63
   6   7 -10    1.86    3.03
  -6  -7  10   -0.00    3.05
  -6   7  11   -0.00    4.32
   6  -7 -11    2.03    3.66
   6   7 -11    3.78    3.86
   6   7 -11   -0.00    2.25
  -6  -7  11    5.23    4.82
  -6   7  12   13.85    6.49
  -6   7  12   23.09    8.01
   6  -7 -12   17.34    7.50
   6   7 -12   22.31    6.47
  -6  -7  12   15.33    7.33
  -6   7  13  150.07   24.96
  -6   7  13  146.45   25.49
   6  -7 -13  204.26   28.06
   6   7 -13  180.85   24.99
  -6  -7  13  182.34   26.85
  -6   7  14    3.46    5.33
  -6   7  14    3.60    4.44
   6  -7 -14    9.82    6.46
   6   7 -14    7.70    4.92
  -6  -7  14    7.37    6.08
  -6   7  15    0.00    4.28
   6   7 -15    0.00    3.84
  -6  -7  15    3.04    4.53
  -6   7  16   -0.00    4.67
   6   7 -16    5.81    4.35
  -6   7  17    0.00    4.71
   6   7 -17    1.47    4.13
  -6   7  18    0.00    4.61
   6   7 -18    7.72    4.89
  -6  -7  18   -0.00    2.65
  -6   7  19   97.53   17.46
   6   7 -19   63.88   14.62
  -6  -7  19   89.18   18.00
  -6   7  20    7.87    5.67
   6   7 -20    3.62    4.65
  -6  -7  20    5.83    6.26
  -6   7  21    5.75    6.23
   6   7 -21    6.81    5.62
  -6  -7  21    0.00    4.56
  -6   7  22   -0.00    4.05
   6   7 -22    3.63    4.39
  -6  -7  22    2.87    5.71
  -6   7  23   34.17   10.09
   6   7 -23   16.01    7.12
  -6  -7  23   37.68   11.67
  -6   7  24    2.44    4.70
   6   7 -24   -0.00    4.64
  -6  -7  24   10.93    8.32
  -6   7  25   17.34    7.40
   6   7 -25   24.22    9.04
  -6  -7  25   14.45    8.17
  -6   7  26   11.05    6.32
   6   7 -26   -0.00    4.50
  -6  -7  26    0.02    5.83
  -6   7  27    0.00    4.38
   6   7 -27    4.54    4.73
  -6  -7  27   -0.00    5.36
  -6   7  28   23.67    8.61
   6   7 -28   10.34    7.36
  -6  -7  28   24.38   10.56
  -6   7  29   37.46   10.54
   6   7 -29   19.39    9.17
  -6   7  30    7.73    6.29
   6   7 -30    5.97    5.67
  -6  -7  30   -0.00    6.55
  -6   7  31    0.58    5.02
   6   7 -31   -0.00    2.97
  -6  -7  31    7.01    8.04
  -6   7  32    2.94    5.21
   6   7 -32   -0.00    5.59
  -6  -7  32   -0.00    6.12
  -6   7  33    1.80    4.87
   6   7 -33    0.28    4.96
  -6  -7  33    5.45    7.39
  -6   7  34    1.02    4.54
   6   7 -34    0.00    6.27
  -6  -7  34    0.69    8.39
  -6   7  35    0.98    5.84
  -6  -7  35   23.71   10.68
  -6   7  36   -0.00    4.85
  -6   7  37    0.00    6.77
  -6   8   1  159.53   25.96
  -6   8   1  149.65   25.68
   6   8  -1  222.07   22.73
  -6  -8   1  165.74   22.11
  -6   8   2    9.84    5.87
  -6   8   2   11.86    5.76
   6   8  -2    8.04    3.22
  -6  -8   2    5.86    3.41
  -6   8   3   -0.00    4.14
  -6   8   3    1.90    4.52
   6   8  -3   -0.00    2.65
  -6  -8   3    2.01    2.74
  -6   8   4    1.05    3.37
  -6   8   4    3.31    5.01
   6   8  -4    2.95    2.76
  -6  -8   4    2.12    2.86
  -6   8   5  228.67   35.94
  -6   8   5  280.83   37.48
   6   8  -5  301.15   33.51
  -6  -8   5  260.85   33.90
  -6   8   6    1.25    5.09
  -6   8   6    9.88    6.66
   6  -8  -6    9.73    5.40
   6   8  -6   12.25    4.38
   6   8  -6    5.72    3.55
  -6  -8   6    7.70    4.41
  -6   8   7  105.25   19.95
   6  -8  -7  105.61   19.45
   6   8  -7  131.34   17.47
   6   8  -7  106.53   17.07
  -6  -8   7  148.28   19.85
  -6   8   8    5.65    4.53
  -6   8   8    5.98    4.83
   6  -8  -8    2.42    3.99
   6   8  -8    2.32    2.97
   6   8  -8   -0.00    2.40
  -6  -8   8    5.89    4.33
  -6   8   9  144.06   23.55
  -6   8   9  155.97   24.45
   6  -8  -9  150.08   23.67
   6  -8  -9  115.83   22.73
   6   8  -9  185.83   22.25
   6   8  -9  148.06   21.53
  -6  -8   9  173.96   23.99
  -6   8  10   33.79    9.43
  -6   8  10   42.83   11.00
   6  -8 -10   45.02   10.33
   6  -8 -10   35.57   10.69
   6   8 -10   39.77    8.54
   6   8 -10   46.89    9.45
  -6  -8  10   40.32   10.54
  -6   8  11  132.59   19.19
   6  -8 -11   99.73   17.04
   6   8 -11   73.68   14.82
  -6  -8  11  111.48   18.34
  -6   8  12   22.05    7.67
   6   8 -12   22.28    6.97
  -6  -8  12   27.98    9.05
  -6   8  13    0.00    3.49
   6   8 -13   11.33    5.08
  -6  -8  13   10.83    6.12
  -6   8  14    0.00    2.80
   6   8 -14    1.00    3.76
  -6  -8  14    9.50    6.26
  -6   8  15  103.51   17.78
   6   8 -15   91.95   16.40
  -6   8  16    0.00    3.06
   6   8 -16    3.92    3.91
  -6   8  17   47.45   11.74
   6   8 -17   36.18    9.86
  -6  -8  17   43.41   12.51
  -6   8  18   -0.00    4.47
   6   8 -18   -0.00    3.43
  -6  -8  18    1.32    3.74
  -6   8  19    4.65    6.22
   6   8 -19   10.00    5.47
  -6  -8  19   36.55   11.08
  -6   8  20    7.32    5.45
   6   8 -20    0.00    4.20
  -6  -8  20    6.66    6.89
  -6   8  21   17.18    7.60
   6   8 -21   34.29    9.54
  -6  -8  21   14.87    8.64
  -6   8  22    1.61    4.83
   6   8 -22    8.67    5.15
  -6  -8  22    0.81    6.03
  -6   8  23   10.57    6.18
   6   8 -23    4.24    5.28
  -6  -8  23   10.82    8.38
  -6   8  24   -0.00    5.53
   6   8 -24    1.08    3.42
  -6  -8  24    1.10    5.32
  -6   8  25   17.73    7.93
   6   8 -25   13.44    7.09
  -6  -8  25   27.30    9.95
  -6   8  26   17.53    8.45
   6   8 -26    4.83    5.30
  -6  -8  26   12.53    8.29
  -6   8  27   47.56   12.06
   6   8 -27   26.43    9.91
  -6  -8  27   24.17   10.53
  -6   8  28    2.08    4.24
   6   8 -28    0.00    4.26
  -6  -8  28    8.25    7.74
  -6   8  29    2.83    4.42
   6   8 -29   -0.00    3.71
  -6  -8  29    1.04    6.04
  -6   8  30    0.00    4.83
   6   8 -30    2.45    4.51
  -6  -8  30   -0.00    7.79
  -6   8  31   13.11    6.79
   6   8 -31    9.96    7.01
  -6  -8  31   16.33    8.90
  -6   8  32    4.98    6.04
   6   8 -32   -0.00    4.51
  -6  -8  32    2.75    6.48
  -6   8  33    3.30    4.96
   6   8 -33    5.88    5.89
  -6  -8  33   15.82   10.57
  -6   8  34   -0.00    4.61
   6   8 -34   -0.00    4.73
  -6  -8  34   -0.00    5.78
  -6   8  35    3.85    4.91
  -6   8  36    3.38    4.69
  -6   8  37   -0.00    5.49
   6  -9  -1    0.00    4.70
  -6   9   2    5.51    5.83
   6  -9  -2   14.37    6.98
   6   9  -2    9.94    3.54
  -6   9   3  149.05   26.09
   6  -9  -3  177.55   26.76
   6   9  -3  196.96   23.31
  -6  -9   3  179.87   23.44
  -6   9   4    8.93    6.91
   6  -9  -4    5.37    4.43
   6   9  -4   22.02    5.16
  -6  -9   4   15.39    5.03
   6  -9  -5   -0.00    2.58
  -6  -9   5    1.38    3.52
   6  -9  -6   13.78    6.32
   6   9  -6   13.12    4.61
  -6  -9   6   22.85    6.58
  -6   9   7   23.77    8.08
  -6   9   7   14.99    6.72
   6  -9  -7    9.79    5.67
   6   9  -7   21.49    5.74
  -6  -9   7   22.95    7.32
  -6   9   8    3.32    4.70
   6  -9  -8   -0.00    4.02
   6   9  -8    0.00    2.62
   6   9  -8   -0.00    2.74
  -6  -9   8    2.21    3.48
  -6   9   9  114.66   19.52
   6  -9  -9  104.04   18.58
   6   9  -9   88.97   15.68
   6   9  -9  119.26   17.27
  -6  -9   9  121.49   19.05
  -6   9  10    4.94    4.48
   6  -9 -10   -0.00    3.56
   6   9 -10    8.07    4.21
   6   9 -10    2.91    3.22
  -6  -9  10   12.36    6.26
  -6   9  11    2.10    4.71
   6  -9 -11    3.57    4.83
   6   9 -11   -0.00    3.07
  -6  -9  11    0.00    5.15
  -6   9  12    4.16    5.07
   6  -9 -12    5.03    4.74
   6   9 -12    4.79    3.18
  -6  -9  12   -0.00    3.72
  -6   9  13  100.34   17.91
   6  -9 -13   88.37   16.91
   6   9 -13  101.09   16.76
  -6  -9  13  108.43   19.08
  -6   9  14    7.20    5.68
   6   9 -14    9.91    4.93
  -6   9  15   35.45   10.04
   6   9 -15   35.28    8.88
   6   9 -16   18.61    6.76
  -6   9  17    4.29    4.62
   6   9 -17    3.35    4.52
  -6  -9  17   15.48    7.22
  -6   9  18   -0.00    3.13
   6   9 -18    1.89    3.82
  -6  -9  18    4.36    4.68
  -6   9  19   26.19    9.22
   6   9 -19   34.87    9.85
  -6  -9  19   47.11   12.77
  -6   9  20    1.12    3.83
   6   9 -20    2.32    4.16
  -6  -9  20   -0.00    6.15
  -6   9  21   -0.00    3.89
   6   9 -21    0.00    3.45
  -6  -9  21   -0.00    5.06
  -6   9  22    4.32    5.12
   6   9 -22    2.04    3.78
  -6  -9  22   -0.00    5.49
  -6   9  23   42.15   11.81
   6   9 -23   59.42   12.83
  -6  -9  23   35.19   12.14
  -6   9  24    3.52    4.90
   6   9 -24   -0.00    3.73
  -6  -9  24   -0.00    5.22
  -6   9  25   24.80    8.90
   6   9 -25   14.26    7.65
  -6  -9  25   34.23   12.39
  -6   9  26   14.28    7.30
   6   9 -26    0.68    4.36
  -6  -9  26    0.00    6.07
  -6   9  27    0.31    5.32
   6   9 -27    4.06    4.88
  -6  -9  27   -0.00    4.16
  -6   9  28   -0.00    4.88
   6   9 -28    4.60    5.61
  -6  -9  28   12.75    9.24
  -6   9  29   12.60    7.65
   6   9 -29    6.26    5.90
  -6  -9  29   22.47   11.01
  -6   9  30    2.99    5.47
   6   9 -30    0.00    4.40
  -6  -9  30    7.90    8.77
  -6   9  31   12.70    7.38
   6   9 -31    0.56    4.81
  -6  -9  31    4.86    7.41
  -6   9  32    0.73    5.44
   6   9 -32    5.63    5.97
  -6  -9  32    0.64    6.42
   6   9 -33    3.95    5.77
  -6  -9  33   -0.00    5.88
  -6   9  34   -0.00    4.78
   6   9 -34   -0.00    5.18
  -6  -9  34    7.51    8.44
  -6   9  35    9.03    5.94
   6   9 -35   -0.00    4.82
  -6   9  36   -0.00    4.10
  -6  10   1   17.74    7.73
   6 -10  -1   15.51    7.14
   6  10  -1   43.23    6.67
  -6  10   2    9.26    5.64
   6 -10  -2    6.96    5.31
   6  10  -2   11.92    3.77
  -6  10   3    0.90    3.29
   6 -10  -3    4.09    4.79
   6  10  -3    0.00    1.70
  -6  10   4    7.45    5.03
   6 -10  -4   12.86    6.41
   6  10  -4   12.04    4.15
  -6  10   5   52.42   12.28
   6 -10  -5   42.68   11.05
   6  10  -5   40.81    8.38
  -6  10   6    4.42    4.81
   6 -10  -6   -0.00    3.43
   6  10  -6    2.38    2.71
  -6  10   7   23.76    8.08
   6 -10  -7   27.32    8.58
   6  10  -7   22.98    6.69
  -6  10   8    0.10    3.20
   6 -10  -8    0.00    3.85
   6  10  -8   -0.00    2.36
  -6 -10   8    4.22    4.04
  -6  10   9   -0.00    4.09
   6 -10  -9   -0.00    3.71
   6  10  -9    0.30    2.24
  -6 -10   9    0.43    3.14
  -6  10  10    5.12    5.56
   6 -10 -10    9.27    5.83
   6  10 -10    3.69    4.45
  -6 -10  10    8.76    6.00
  -6  10  11  129.92   21.43
   6 -10 -11  103.73   19.96
   6  10 -11  130.98   19.31
  -6 -10  11  130.12   21.42
  -6  10  12    0.00    3.83
   6 -10 -12   -0.00    3.64
   6  10 -12    0.14    3.38
  -6 -10  12   -0.00    3.85
  -6  10  13   10.62    6.63
   6 -10 -13    5.69    4.56
   6  10 -13   20.50    6.94
  -6 -10  13   13.06    6.94
  -6  10  14   10.82    5.34
   6 -10 -14    1.34    4.21
   6  10 -14    2.63    4.24
  -6  10  15   71.02   15.06
   6 -10 -15   74.75   14.34
   6  10 -15   56.77   12.52
  -6  10  16   -0.00    3.58
   6  10 -16    1.11    3.06
  -6 -10  16    7.44    6.28
  -6  10  17   27.71    9.12
   6  10 -17   23.44    7.92
  -6 -10  17   54.51   13.24
  -6  10  18   12.75    6.70
   6  10 -18    2.63    4.19
  -6 -10  18    9.38    6.29
  -6  10  19    7.35    5.62
   6  10 -19    1.85    2.86
  -6 -10  19    1.55    4.71
  -6  10  20    2.23    3.81
   6  10 -20    2.25    3.28
  -6 -10  20    8.97    6.77
  -6  10  21   45.74   11.83
   6  10 -21   61.57   13.33
  -6 -10  21   47.03   14.06
  -6  10  22    1.32    4.22
   6  10 -22   -0.00    3.86
  -6 -10  22   -0.00    4.93
  -6  10  23    3.30    3.97
   6  10 -23    2.14    4.58
  -6 -10  23    3.17    5.45
  -6  10  24   -0.00    3.70
   6  10 -24   -0.00    3.60
  -6 -10  24    0.00    5.40
  -6  10  25    2.15    4.87
   6  10 -25    7.18    5.01
  -6 -10  25   21.03    9.51
  -6  10  26    3.02    4.57
   6  10 -26    0.54    2.41
  -6 -10  26    0.27    4.31
  -6  10  27    7.23    5.61
   6  10 -27    6.15    5.76
  -6 -10  27    4.78    8.64
  -6  10  28    1.21    4.45
   6  10 -28   -0.00    4.27
  -6 -10  28    0.34    6.46
  -6  10  29    2.22    4.47
   6  10 -29   -0.00    3.50
  -6 -10  29    2.52    6.37
  -6  10  30    3.93    4.84
   6  10 -30    2.34    4.93
  -6 -10  30   -0.00    7.44
  -6  10  31    3.94    6.21
   6  10 -31    3.08    5.88
  -6 -10  31   17.93    9.64
  -6  10  32    1.68    5.98
   6  10 -32   -0.00    4.57
  -6 -10  32    3.82    6.47
  -6  10  33   -0.00    4.70
   6  10 -33    7.81    6.72
  -6 -10  33   11.28    8.44
  -6  10  34    0.02    5.85
   6  10 -34   -0.00    5.19
  -6  10  35    0.00    4.31
   6  10 -35   10.59    6.91
  -6  11   1   10.74    6.13
   6 -11  -1    1.49    3.75
   6  11  -1    4.79    2.92
  -6  11   2   -0.00    4.71
   6 -11  -2   -0.00    3.79
   6  11  -2   -0.00    2.30
  -6  11   3   34.70   10.17
   6 -11  -3   35.00   10.48
   6  11  -3   52.44    8.73
  -6  11   4    0.12    3.85
   6 -11  -4    1.11    3.84
  -6  11   5    0.00    3.98
   6 -11  -5    1.76    4.38
   6  11  -5    4.86    3.47
  -6  11   6    0.00    3.53
   6 -11  -6    5.72    5.15
   6  11  -6    1.57    3.24
  -6  11   7   10.65    6.04
   6 -11  -7    6.05    5.08
   6  11  -7   14.37    4.88
  -6  11   8   28.91    9.20
   6  11  -8   26.79    7.04
  -6  11   9   37.54   10.72
   6 -11  -9   38.34   10.26
   6  11  -9   43.32    9.33
  -6  11  10   -0.00    3.77
   6 -11 -10   -0.00    3.37
   6  11 -10    0.00    2.80
  -6  11  11    5.46    5.63
   6 -11 -11   -0.00    4.36
   6  11 -11    3.92    3.52
  -6  11  12    9.02    5.10
   6 -11 -12    8.31    6.53
   6  11 -12    0.00    3.53
  -6  11  13   61.68   12.52
   6 -11 -13   27.80    9.51
   6  11 -13   29.83    8.78
  -6  11  14    0.15    3.96
   6 -11 -14    1.21    3.90
   6  11 -14    0.43    4.21
  -6  11  15   24.99    8.55
   6 -11 -15    9.26    6.11
   6  11 -15   15.17    6.64
  -6 -11  15   25.10    9.85
  -6  11  16    0.67    4.21
   6 -11 -16   -0.00    4.02
  -6 -11  16   -0.00    5.25
  -6  11  17   22.46    8.37
   6 -11 -17   15.20    6.92
   6  11 -17    3.81    5.09
  -6 -11  17   15.49    8.58
  -6  11  18   -0.00    4.66
   6 -11 -18   -0.00    3.77
   6  11 -18   -0.00    3.08
  -6 -11  18    8.26    5.90
  -6  11  19   20.53    8.31
   6  11 -19    7.53    5.43
  -6 -11  19   26.30   10.01
  -6  11  20   -0.00    3.87
   6  11 -20   -0.00    2.89
  -6 -11  20   -0.00    5.55
  -6  11  21    0.38    4.27
   6  11 -21    2.49    3.42
  -6 -11  21   -0.00    5.90
  -6  11  22   -0.00    3.77
   6  11 -22    0.00    3.51
  -6 -11  22    8.59    6.41
  -6  11  23    9.09    6.63
   6  11 -23   23.22    8.06
  -6 -11  23   20.46    9.26
  -6  11  24    2.29    4.20
   6  11 -24   -0.00    3.12
  -6 -11  24   -0.00    5.64
  -6  11  25    0.39    4.52
   6  11 -25    0.73    3.44
  -6 -11  25    3.47    6.71
  -6  11  26    4.91    5.19
   6  11 -26   -0.00    2.48
  -6 -11  26   -0.00    7.13
  -6  11  27   -0.00    4.70
   6  11 -27   -0.00    4.08
  -6 -11  27    1.59    5.53
  -6  11  28    3.25    4.99
   6  11 -28   -0.00    3.64
  -6 -11  28    5.45    6.16
  -6  11  29   14.05    7.83
   6  11 -29    0.00    2.71
  -6 -11  29    7.69    8.48
  -6  11  30    4.55    5.94
   6  11 -30    6.23    5.99
  -6 -11  30    1.55    4.93
  -6  11  31   -0.00    4.99
   6  11 -31    1.88    4.33
  -6 -11  31    2.13    5.53
  -6  11  32   -0.00    5.07
   6  11 -32    1.20    4.15
  -6 -11  32   -0.00    6.22
   6  11 -33    3.90    6.20
  -6  12   1   31.78   10.29
   6 -12  -1   18.67    8.70
   6  12  -1   48.07    7.77
  -6  12   2    0.00    4.18
   6 -12  -2   -0.00    3.88
   6  12  -2    1.82    2.69
  -6  12   3   -0.00    4.06
   6 -12  -3   -0.00    4.09
   6  12  -3    1.15    2.39
  -6  12   4   -0.00    3.88
   6 -12  -4    0.08    3.75
   6  12  -4   -0.00    2.08
  -6  12   5   61.62   13.49
   6  12  -5   44.96    9.30
  -6  12   6    0.23    3.91
   6 -12  -6   -0.00    3.28
   6  12  -6    1.98    3.67
  -6  12   7    0.00    4.08
   6 -12  -7    4.01    4.25
   6  12  -7    8.75    4.10
  -6  12   8    0.91    4.35
   6 -12  -8    0.52    3.93
   6  12  -8   -0.00    3.01
  -6  12   9    0.00    3.41
   6 -12  -9   16.31    6.91
   6  12  -9    6.26    4.86
  -6  12  10   11.23    6.56
   6 -12 -10    2.81    4.06
   6  12 -10   -0.00    2.71
  -6  12  11   33.04    9.57
   6 -12 -11   21.40    7.96
   6  12 -11   29.36    7.71
   6 -12 -12    3.06    4.25
   6  12 -12    1.30    3.22
  -6  12  13    4.21    5.39
   6 -12 -13    7.90    5.43
   6  12 -13    6.70    4.28
  -6  12  14   -0.00    4.13
   6 -12 -14    3.86    4.82
   6  12 -14   -0.00    3.75
  -6  12  15   15.75    7.20
   6  12 -15   21.68    7.21
  -6  12  16   -0.00    4.79
   6 -12 -16    8.74    5.83
   6  12 -16    0.00    4.66
  -6  12  17    7.39    5.22
   6 -12 -17   17.11    7.07
   6  12 -17    0.00    3.99
   6 -12 -18   -0.00    3.79
   6  12 -18    6.21    5.21
  -6  12  19   -0.00    3.14
   6 -12 -19   -0.00    3.62
   6  12 -19    1.43    3.13
  -6  12  20    3.00    4.01
   6 -12 -20    5.30    4.72
   6  12 -20    6.24    4.08
  -6 -12  20   -0.00    5.77
  -6  12  21   19.47    8.62
   6 -12 -21   21.66    8.20
   6  12 -21   21.29    8.13
  -6 -12  21   24.77   10.20
  -6  12  22   -0.00    5.04
   6  12 -22   -0.00    4.34
  -6 -12  22    2.75    6.27
  -6  12  23    8.05    5.74
   6  12 -23    2.13    3.98
  -6 -12  23    0.30    5.58
  -6  12  24    1.45    4.30
   6  12 -24   -0.00    2.07
  -6 -12  24   -0.00    6.31
   6  12 -25    6.83    4.90
  -6 -12  25    5.37    7.45
  -6  12  26    0.51    4.52
   6  12 -26   -0.00    4.96
  -6 -12  26    4.27    7.04
  -6  12  27    5.00    5.67
   6  12 -27    6.53    5.68
  -6 -12  27   15.71   10.21
  -6  12  28    4.30    5.02
   6  12 -28    6.24    5.83
  -6 -12  28    1.72    5.85
   6  12 -29   -0.00    3.16
  -6 -12  29    0.00    6.28
  -6 -12  30    0.71    5.68
  -6 -12  31    6.73    8.55
  -6  13   1    7.69    6.41
   6 -13  -1    2.64    4.65
  -6  13   2   -0.00    3.36
   6 -13  -2   -0.00    4.37
   6  13  -2   10.25    3.58
  -6  13   3   65.57   14.27
   6 -13  -3   45.67   12.09
   6  13  -3   54.58    9.81
  -6  13   4   31.11   10.17
   6 -13  -4    6.10    6.25
   6  13  -4   14.29    4.72
  -6  13   5   13.02    6.61
   6 -13  -5    3.27    5.06
   6  13  -5    8.26    3.70
  -6  13   6   -0.00    3.40
   6 -13  -6    4.05    4.39
   6  13  -6    2.00    2.78
  -6  13   7   35.19   10.03
   6 -13  -7   18.38    7.04
   6  13  -7    3.29    4.02
  -6  13   8    7.27    6.00
   6 -13  -8    5.62    5.15
   6  13  -8    6.44    4.17
  -6  13   9   60.73   13.37
   6 -13  -9   45.09   11.51
   6  13  -9   30.71    8.79
  -6  13  10   13.30    7.24
   6 -13 -10    0.00    3.25
   6  13 -10    4.03    4.03
  -6  13  11    1.15    4.54
   6 -13 -11   -0.00    3.78
   6  13 -11    1.23    3.07
  -6  13  12   12.24    6.36
   6 -13 -12    8.95    5.19
   6  13 -12    5.63    4.89
  -6  13  13   16.39    7.40
   6 -13 -13   11.92    6.58
   6  13 -13   32.95    8.33
   6 -13 -14    4.91    4.59
   6  13 -14    2.82    3.53
  -6  13  15    4.27    6.25
   6 -13 -15    3.85    4.74
   6  13 -15    4.93    4.87
  -6  13  16   -0.00    4.54
   6 -13 -16    0.80    5.59
   6  13 -16    0.66    2.87
  -6  13  17   10.08    5.73
   6 -13 -17    4.88    4.87
   6  13 -17    0.00    4.92
  -6  13  18   -0.00    4.59
   6 -13 -18    4.99    5.36
   6  13 -18    0.00    3.55
  -6  13  19   22.17    8.37
   6 -13 -19    4.80    5.95
   6  13 -19   17.12    8.29
  -6  13  20    5.00    6.09
   6 -13 -20   -0.00    4.77
   6  13 -20    2.19    3.77
  -6  13  21    1.88    4.14
   6 -13 -21    4.04    4.60
   6  13 -21    1.50    2.99
  -6  13  22    7.56    5.62
   6 -13 -22    5.61    5.08
   6  13 -22    1.49    3.69
  -6  13  23    9.71    6.72
   6  13 -23   -0.00    4.31
  -6  13  24    1.83    4.94
   6  13 -24    0.14    4.12
   6  13 -25   13.72    6.48
   6  13 -26   -0.00    3.69
  -6 -13  28    2.78    6.72
  -6 -13  29    8.71    8.30
  -6 -13  30    1.72    7.28
  -6  14   1   19.75    8.13
   6 -14  -1    4.17    5.48
   6  14  -1   17.42    5.00
  -6  14   2    4.19    6.25
   6 -14  -2    0.28    4.53
   6  14  -2    4.81    3.03
  -6  14   3   -0.00    4.56
   6 -14  -3    0.31    4.13
   6  14  -3    0.00    2.17
  -6  14   4   11.49    6.82
   6 -14  -4    7.67    5.77
   6  14  -4    3.85    2.94
  -6  14   5   28.91   10.16
   6 -14  -5   16.36    7.82
   6  14  -5   29.76    7.20
  -6  14   6   25.83    8.32
   6 -14  -6    1.55    4.32
   6  14  -6   21.11    5.99
  -6  14   7    8.40    6.26
   6 -14  -7   19.48    8.41
   6  14  -7   22.98    6.32
  -6  14   8   -0.00    3.91
   6 -14  -8    2.45    4.37
   6  14  -8    0.00    3.79
  -6  14   9   10.70    6.34
   6 -14  -9   11.64    6.39
   6  14  -9    8.22    5.01
   6 -14 -10    5.17    5.21
   6  14 -10   -0.00    3.16
  -6  14  11    7.80    6.55
   6 -14 -11    8.58    5.93
   6  14 -11   11.59    5.40
  -6  14  12   -0.00    3.84
   6 -14 -12    9.74    5.68
   6  14 -12   -0.00    3.20
  -6  14  13    0.42    3.90
   6 -14 -13    2.09    3.71
   6  14 -13    0.47    2.58
  -6  14  14   -0.00    4.24
   6 -14 -14    2.01    4.03
   6  14 -14   -0.00    4.03
  -6  14  15    4.61    3.90
   6 -14 -15    3.76    4.62
   6  14 -15    0.00    3.42
   6 -14 -16    3.31    3.75
   6  14 -16   10.20    5.13
   6 -14 -17    1.63    3.70
   6  14 -17    3.59    4.22
  -6  14  18    5.97    5.29
   6 -14 -18   -0.00    4.33
   6  14 -18    2.90    4.35
  -6  14  19    0.00    4.35
   6  14 -19   -0.00    3.23
  -6  14  20   -0.00    4.33
   6  14 -20    5.05    4.91
   6  14 -21    8.11    5.62
   6  14 -22    3.42    4.19
  -6  15   1   -0.00    5.09
   6 -15  -1   -0.00    5.11
   6  15  -1    1.10    2.02
  -6  15   2    8.44    5.47
   6 -15  -2    8.37    6.73
   6  15  -2    2.68    3.02
  -6  15   3    4.95    6.44
   6 -15  -3    4.77    5.55
   6  15  -3    8.97    4.26
  -6  15   4    2.37    4.53
   6 -15  -4    0.70    3.38
   6  15  -4    1.61    2.52
  -6  15   5    0.28    4.20
   6 -15  -5   -0.00    4.78
   6  15  -5    0.11    2.42
  -6  15   6    6.53    6.99
   6 -15  -6    2.19    4.46
   6  15  -6   -0.00    3.14
  -6  15   7   -0.00    4.02
   6 -15  -7    2.40    5.10
   6  15  -7    0.00    2.93
  -6  15   8    5.38    5.25
   6 -15  -8   -0.00    4.20
   6  15  -8    4.01    3.54
  -6  15   9    1.70    4.39
   6 -15  -9    0.37    3.61
   6  15  -9    4.67    3.80
  -6  15  10    5.80    6.01
   6 -15 -10    4.48    4.29
   6  15 -10    4.81    3.95
  -6  15  11    0.00    4.48
   6 -15 -11   -0.00    4.64
   6  15 -11    3.22    3.42
  -6  15  12   -0.00    3.96
   6 -15 -12   11.13    6.99
   6  15 -12   -0.00    3.01
  -6  15  13    1.45    4.92
   6 -15 -13   10.55    6.07
   6  15 -13   11.49    5.82
  -6  15  14   13.28    7.41
   6  15 -14    0.77    2.97
  -6  15  15    2.22    3.58
   6  15 -15    0.00    3.36
  -6  15  16    3.76    5.84
   6  15 -16   -0.00    4.49
  -6  15  17    2.05    4.41
   6  15 -17    4.55    3.74
  -6  16   1    3.01    4.82
   6 -16  -1    4.60    6.05
   6  16  -1    5.82    3.50
  -6  16   2    6.40    5.85
   6 -16  -2    4.07    5.49
   6  16  -2    4.08    3.14
  -6  16   3    3.75    4.91
   6 -16  -3    0.29    4.18
   6  16  -3    0.80    2.46
  -6  16   4    0.00    4.21
   6 -16  -4   -0.00    4.44
  -6  16   5    7.90    6.39
   6 -16  -5    2.24    4.00
   6  16  -5    4.61    3.51
  -6  16   6    7.76    6.63
   6 -16  -6    5.09    5.56
   6  16  -6    0.00    3.18
  -6  16   7   -0.00    5.52
   6 -16  -7   -0.00    4.30
   6  16  -7   -0.00    3.08
   6 -16  -8   -0.00    4.60
   6  16  -8    1.08    2.56
  -6  16   9    0.91    3.74
   6  16  -9    0.00    3.27
  -6  16  10    1.04    3.96
   6  16 -10    2.33    4.18
  -6  16  11   -0.00    4.18
   6  16 -11    6.94    4.48
  -6  16  12    0.00    2.84
   6  16 -12    1.38    3.87
  -6  16  13   -0.00    3.34
  -6  16  14   -0.00    4.63
  -6  17   1    2.54    5.29
   6 -17  -1   -0.00    4.86
   6  17  -1    0.90    2.83
  -6  17   2    4.75    5.90
   6 -17  -2    0.15    4.05
   6  17  -2   -0.00    2.94
  -6  17   3    5.04    5.30
   6 -17  -3    0.92    5.22
   6  17  -3    0.03    2.53
  -6  17   4    4.13    5.00
   6  17  -4    2.69    3.51
  -6  17   5    0.63    4.50
   6  17  -5   -0.00    2.45
  -6  17   6   -0.00    4.13
   6  17  -6    0.03    2.20
  -5   0   1    0.00    2.97
  -5   0   1    5.53    3.05
  -5   0   1    5.33    3.72
   5   0  -1    4.12    2.82
   5   0  -1    7.08    3.71
  -5   0   2    0.65    2.73
  -5   0   2   -0.00    3.09
   5   0  -2    0.64    2.72
   5   0  -2    0.58    2.24
  -5   0   3   75.43   13.55
  -5   0   3  111.15   14.49
   5   0  -3  109.30   14.09
   5   0  -3   82.33   13.73
  -5   0   4    0.00    3.00
  -5   0   4   -0.00    3.42
   5   0  -4    0.55    3.41
  -5   0   5 2860.54  301.45
  -5   0   5 2701.53  299.82
   5   0  -5 2705.15  300.34
   5   0  -5 2758.85  300.37
  -5   0   6    1.04    4.03
  -5   0   6   -0.00    3.29
   5   0  -6   -0.00    3.46
   5   0  -6   -0.00    4.26
  -5   0   7   48.57   11.53
  -5   0   7  109.68   13.64
   5   0  -7  102.10   14.18
   5   0  -7   82.63   13.57
  -5   0   8    2.43    3.91
  -5   0   8   -0.00    2.38
   5   0  -8    6.87    4.25
   5   0  -8    1.76    3.99
  -5   0   9  670.61   74.02
  -5   0   9  681.36   73.58
   5   0  -9  598.01   73.21
   5   0  -9  591.20   73.76
  -5   0  10    5.20    4.41
  -5   0  10   -0.00    3.27
   5   0 -10   -0.00    3.69
   5   0 -10    2.27    4.45
  -5   0  11   24.14    7.11
   5   0 -11   31.81    8.28
   5   0 -11   32.59    8.40
  -5   0  12    2.75    4.20
  -5   0  12   -0.00    3.32
   5   0 -12   -0.00    4.00
   5   0 -12   -0.00    3.50
  -5   0  13   10.57    4.81
  -5   0  13   14.07    5.28
   5   0 -13    3.61    4.19
   5   0 -13    8.23    5.07
  -5   0  14   -0.00    4.33
  -5   0  14    1.93    3.22
   5   0 -14    3.27    3.97
  -5   0  15  152.64   23.28
  -5   0  15  152.72   21.53
   5   0 -15  138.15   22.36
  -5   0  16   -0.00    4.23
  -5   0  16   -0.00    2.97
   5   0 -16   -0.00    3.22
  -5   0  17   95.64   18.01
  -5   0  17  112.31   17.42
   5   0 -17  103.04   18.03
  -5   0  18    3.23    3.66
   5   0 -18    0.53    3.75
  -5   0  19  137.74   21.30
   5   0 -19  136.52   22.62
   5   0 -20    1.79    4.25
  -5   0  21  266.54   36.17
   5   0 -21  233.78   35.31
  -5   0  22    1.86    5.57
   5   0 -22    1.64    4.82
  -5   0  23    1.23    4.40
  -5   0  24    0.74    3.77
   5   0 -24   -0.00    3.78
  -5   0  25   14.60    7.72
   5   0 -25   26.86    9.10
  -5   0  26    5.05    6.53
   5   0 -26    0.00    3.49
  -5   0  27   73.77   16.15
   5   0 -27   60.51   14.92
  -5   0  28   -0.00    5.48
  -5   0  29    4.39    5.44
  -5   0  30    4.04    6.26
  -5   0  31   46.36   13.76
  -5   0  32    7.52    6.20
  -5   0  33    0.37    5.59
  -5   0  34    4.89    5.53
  -5   0  35   12.31    8.70
  -5   0  36   -0.00    6.51
  -5   0  37    6.96    7.04
  -5   0  38    8.43    6.77
  -5   0  39   -0.00    6.60
  -5   1   1  434.70   54.40
  -5   1   1  493.83   55.06
  -5   1   1  528.53   55.22
   5  -1  -1  420.64   53.97
   5  -1  -1  482.07   54.76
   5  -1  -1  447.36   54.87
   5   1  -1  517.13   53.99
   5   1  -1  468.88   54.28
  -5  -1   1  405.36   53.39
  -5  -1   1  523.56   54.48
  -5   1   2    8.73    4.06
  -5   1   2    4.72    3.61
   5  -1  -2    0.00    2.95
   5  -1  -2    2.60    4.09
   5   1  -2    5.13    3.45
   5   1  -2    2.68    3.61
  -5  -1   2    0.00    2.66
  -5  -1   2    7.21    3.65
  -5   1   3  584.10   62.42
  -5   1   3  530.02   61.83
   5  -1  -3  500.26   61.17
   5  -1  -3  575.63   62.96
   5   1  -3  498.57   61.03
   5   1  -3  538.69   61.68
  -5  -1   3  510.06   61.27
  -5  -1   3  568.50   61.37
  -5   1   4   13.98    5.13
  -5   1   4   13.15    4.79
   5  -1  -4    7.73    4.24
   5  -1  -4    6.65    4.89
   5   1  -4   13.94    4.59
  -5  -1   4   20.36    5.28
  -5  -1   4   13.98    4.55
  -5   1   5   97.25   14.72
  -5   1   5   90.21   14.58
   5  -1  -5  104.25   14.81
   5  -1  -5   85.44   14.73
   5   1  -5   89.62   14.09
   5   1  -5  128.39   15.92
  -5  -1   5   73.35   13.38
  -5  -1   5  108.32   14.36
  -5   1   6  715.55   77.10
   5  -1  -6  673.58   76.28
   5  -1  -6  630.77   76.76
   5   1  -6  673.83   76.37
   5   1  -6  648.44   76.49
  -5  -1   6  617.78   75.87
  -5  -1   6  704.13   76.02
  -5   1   7  515.17   71.20
  -5   1   7  699.45   73.29
   5  -1  -7  755.04   72.95
   5  -1  -7  584.78   72.56
   5   1  -7  606.42   71.96
   5   1  -7  656.27   73.19
  -5  -1   7  608.52   72.02
  -5  -1   7  643.62   72.01
  -5   1   8    3.64    3.95
  -5   1   8    0.00    2.91
   5  -1  -8   -0.00    3.30
   5  -1  -8   -0.00    4.46
   5   1  -8    2.07    3.36
   5   1  -8    0.40    3.01
  -5  -1   8   -0.00    3.58
  -5  -1   8    0.26    3.08
  -5   1   9   57.36   10.34
  -5   1   9   54.13    9.97
   5  -1  -9   42.91    9.31
   5  -1  -9   45.41    9.78
   5   1  -9   32.32    8.85
   5   1  -9   45.85    9.50
  -5  -1   9   30.18    8.01
  -5  -1   9   58.84    9.65
  -5   1  10   -0.00    3.13
  -5   1  10    1.31    4.06
   5  -1 -10    1.82    3.84
   5  -1 -10    4.78    4.41
   5   1 -10    2.26    4.04
   5   1 -10    5.65    4.82
  -5  -1  10    4.20    5.06
  -5  -1  10   -0.00    2.49
  -5   1  11  170.04   25.81
  -5   1  11  190.42   25.67
   5  -1 -11  167.10   25.63
   5  -1 -11  211.97   27.54
   5   1 -11  199.91   26.91
   5   1 -11  194.78   26.53
  -5  -1  11  182.84   26.22
  -5  -1  11  216.26   25.81
  -5   1  12   13.23    6.28
  -5   1  12   30.27    7.20
   5  -1 -12   15.32    6.14
   5  -1 -12   11.54    5.61
   5   1 -12   26.45    7.62
   5   1 -12   13.89    6.44
  -5  -1  12   18.54    6.76
  -5  -1  12   13.89    5.02
  -5   1  13  452.61   58.21
  -5   1  13  552.67   59.28
   5  -1 -13  481.06   58.90
   5  -1 -13  358.95   57.36
   5   1 -13  647.27   61.62
   5   1 -13  605.48   60.06
  -5  -1  13  492.47   59.61
  -5  -1  13  422.37   56.68
  -5   1  14    0.00    2.64
  -5   1  14    0.00    3.35
   5  -1 -14    8.21    4.93
   5   1 -14    2.55    3.55
  -5  -1  14    1.60    4.30
  -5  -1  14    0.00    2.68
  -5   1  15   51.70   10.65
  -5   1  15   44.37    9.84
   5  -1 -15   55.27   11.44
   5   1 -15   45.58   10.41
  -5  -1  15   30.90    9.85
  -5  -1  15   48.03    9.73
  -5   1  16    7.70    3.92
  -5   1  16   -0.00    3.41
   5  -1 -16    0.00    3.94
   5   1 -16    2.03    3.47
  -5  -1  16    6.53    5.75
  -5  -1  16    2.84    3.40
  -5   1  17   21.46    7.44
  -5   1  17   15.25    6.27
   5  -1 -17   31.68    8.56
   5   1 -17   16.94    6.35
  -5  -1  17   19.21    7.16
  -5   1  18    2.11    3.74
   5  -1 -18    5.59    4.61
   5   1 -18    9.21    5.35
  -5  -1  18   10.98    5.88
  -5   1  19  201.58   27.93
   5  -1 -19  214.03   30.06
   5   1 -19  178.08   28.13
  -5   1  20    6.19    4.64
   5  -1 -20    0.00    3.56
   5   1 -20    3.65    4.38
  -5   1  21    6.84    6.98
  -5   1  21    4.61    3.91
   5  -1 -21    4.62    4.87
   5   1 -21    7.76    5.09
  -5  -1  21    7.81    7.20
  -5   1  22   22.63    7.75
   5  -1 -22   15.31    7.61
   5   1 -22   16.63    7.21
  -5  -1  22   14.95    7.98
  -5   1  23   57.05   13.90
   5  -1 -23   45.44   12.36
   5   1 -23   37.76   11.26
  -5  -1  23   61.07   13.32
  -5   1  24   18.67    8.05
   5  -1 -24   13.62    7.51
   5   1 -24    0.00    5.09
  -5  -1  24    3.61    6.44
  -5   1  25   21.20    9.68
   5  -1 -25   20.65    9.14
   5   1 -25   29.40    9.89
  -5  -1  25   26.90    9.71
  -5   1  26    9.12    6.98
   5  -1 -26    9.67    7.04
   5   1 -26    2.13    5.73
  -5  -1  26    7.62    7.25
  -5   1  27   94.19   19.37
   5   1 -27   79.75   17.98
  -5  -1  27  121.62   20.20
  -5   1  28    4.90    7.32
   5   1 -28    1.82    5.77
  -5   1  29   68.81   16.38
  -5   1  30    9.86    6.72
  -5   1  31   -0.00    5.23
  -5   1  32    0.00    6.47
  -5   1  33   32.81   12.77
  -5  -1  33   47.16   13.46
  -5   1  34   -0.00    4.72
  -5  -1  34   -0.00    6.18
  -5   1  35   13.78    8.62
  -5  -1  35    0.28    5.83
  -5   1  36   11.94    7.21
  -5  -1  36   11.37    8.85
  -5   1  37   16.32    8.72
  -5  -1  37   12.85    8.11
  -5   1  38    4.03    6.30
  -5  -1  38   -0.00    5.78
  -5   1  39    0.00    6.97
  -5  -1  39    5.06    6.85
  -5   2   1    4.64    4.13
  -5   2   1    3.50    3.73
  -5   2   1    1.45    3.24
   5  -2  -1    6.25    3.69
   5  -2  -1    5.83    3.58
   5  -2  -1    5.48    5.26
   5   2  -1    5.60    3.10
   5   2  -1    0.00    2.76
  -5  -2   1    3.91    2.95
  -5  -2   1    7.81    3.10
  -5  -2   1    7.53    2.95
  -5   2   2   24.89    6.67
  -5   2   2   20.60    6.08
   5  -2  -2   23.98    5.92
   5  -2  -2   21.68    6.00
   5  -2  -2   14.01    5.85
   5   2  -2   22.59    5.06
   5   2  -2   18.49    5.26
  -5  -2   2   15.08    4.90
  -5  -2   2   16.60    4.32
  -5   2   3  165.89   23.81
  -5   2   3  193.10   24.31
   5  -2  -3  170.08   23.40
   5  -2  -3  162.32   23.98
   5   2  -3  158.73   22.66
   5   2  -3  169.62   22.91
  -5  -2   3  180.36   22.63
  -5  -2   3  233.22   23.32
  -5   2   4   50.99   10.31
  -5   2   4   49.73   10.23
   5  -2  -4   64.78   10.64
   5  -2  -4   66.19   11.47
   5   2  -4   58.98   10.07
   5   2  -4   66.52   10.47
  -5  -2   4   56.17    9.75
  -5  -2   4   64.24    9.72
  -5   2   5  602.59   75.72
  -5   2   5  683.03   76.08
   5  -2  -5  635.97   75.06
   5  -2  -5  692.93   76.77
   5   2  -5  634.89   74.87
   5   2  -5  668.38   75.28
  -5  -2   5  583.43   74.41
  -5  -2   5  803.62   75.55
  -5   2   6    0.00    3.59
  -5   2   6    4.18    4.47
   5  -2  -6    7.21    4.36
   5   2  -6    7.17    4.70
   5   2  -6    5.10    3.47
  -5  -2   6    8.41    4.40
  -5  -2   6    8.94    3.87
  -5   2   7  125.86   17.91
  -5   2   7   99.56   16.86
   5  -2  -7  139.27   17.82
   5  -2  -7  108.61   17.44
   5   2  -7  130.50   17.71
   5   2  -7  106.03   16.63
  -5  -2   7  101.71   16.10
  -5  -2   7  114.49   15.85
  -5   2   8   14.53    5.37
  -5   2   8   16.22    6.02
   5  -2  -8    4.45    4.36
   5  -2  -8   14.51    5.54
   5   2  -8    9.89    5.16
   5   2  -8   10.78    4.68
  -5  -2   8    4.94    4.00
  -5  -2   8    7.97    3.76
  -5   2   9  603.79   74.75
   5  -2  -9  581.41   74.25
   5  -2  -9  693.31   76.75
   5   2  -9  589.21   75.20
   5   2  -9  715.64   75.51
  -5  -2   9  785.88   76.89
  -5  -2   9  637.91   74.04
  -5   2  10    3.76    4.38
  -5   2  10    1.89    3.69
   5  -2 -10    2.56    3.48
   5  -2 -10    6.00    4.89
   5   2 -10    3.86    4.60
   5   2 -10    0.00    2.91
  -5  -2  10    8.11    5.19
  -5  -2  10    2.40    2.54
  -5   2  11    0.00    2.96
  -5   2  11    0.54    3.51
   5  -2 -11    5.59    4.05
   5  -2 -11    6.87    4.78
   5   2 -11    5.22    4.80
   5   2 -11   10.74    4.53
  -5  -2  11    2.80    4.26
  -5  -2  11    5.85    3.06
  -5   2  12  104.60   15.75
  -5   2  12   84.61   14.86
[truncated: 837,784 more chars]
