# Supplementary material for: LED-pump-X-ray-multiprobe crystallography for sub-second timescales
Source: Commun Chem. 2022 Aug 26;5:102. doi: 10.1038/s42004-022-00716-1 (PMC9814726; doi:10.1038/s42004-022-00716-1)
Supplement: Supplementary file 10 — Supplementary Data 1 [file 42004_2022_716_MOESM10_ESM.zip › CIFs/8s_265K/265K_8s_t15_decay.cif]

 data_global

# SUBMISSION DETAILS
 
_publ_contact_author_name       'Hatcher, Lauren'
_publ_contact_author_address
;
School of Chemistry
Cardiff University
Main Building
Park Place 
Cardiff
CF10 3AT
United Kingdom
;
_publ_contact_author_email       'HatcherL1@cardiff.ac.uk'
_publ_requested_category          FM
_publ_section_comment
; 
?
;
_publ_section_references
;
Diamond General Data Aquisition (GDA) software: http://www.opengda.org/

XIA2: Winter, G. (2010) J. Appl. Cryst. 43, 186-190.
POINTLESS: Evans, P. (2006) Acta Cryst. D62, 72-82.
AIMLESS: Evans, P. R. and Murshudov, G. N. (2013) Acta Cryst. D69, 1204-1214.
DIALS: Winter, G., et al. Acta Cryst. (2018) D74, 85-97.
CCP4: Winn, M. D. et al. (2011) Acta Cryst. D67, 235-242.
   
SHELXL: Sheldrick G. M. (2015). Acta Cryst. C71, 3-8.
SHELXT:	Sheldrick, G. M. (2015). Acta Cryst. A71, 3-8.
 
OLEX2: Dolomanov, O.V.; Bourhis, L.J.; Gildea, R.J.; Howard, J.A.K.; Puschmann,
 H., OLEX2: A complete structure solution, refinement and analysis program 
 (2009). J. Appl. Cryst., 42, 339-341.

MERCURY: Macrae, C. F., Bruno, I. J., Chisholm, J. A., Edgington,
P. R., McCabe, P., Pidcock, E., Rodriguez-Monge, L., Taylor, R.,
van de Streek, J. & Wood, P. A. (2008). J. Appl. Cryst. 41, 466-470.
;

####
 
data_265K_8s_t15_decay
 
_audit_creation_method            'SHELXL-2018/3'
_shelx_SHELXL_version_number      '2018/3'
_chemical_name_systematic         
;
Nitro-(N,N,N',N'-tetrabutyldiethylenetriamine)palladium(II)
tetraphenylborate, tetrahydrofuran solvate
;
_chemical_name_common             ?
_chemical_melting_point           ?
_chemical_formula_moiety          
;
C20 H45 N4 O2 Pd, C24 H20 B, C4 H8 O
;
_chemical_formula_sum            'C48 H73 B N4 O3 Pd' 
_chemical_formula_weight          871.31

loop_
 _atom_type_symbol
 _atom_type_description
 _atom_type_scat_dispersion_real
 _atom_type_scat_dispersion_imag
 _atom_type_scat_source
 'C'  'C'   0.0010   0.0010
 'International Tables Vol C Tables 4.2.6.8 and 6.1.1.4'
 'H'  'H'   0.0000   0.0000
 'International Tables Vol C Tables 4.2.6.8 and 6.1.1.4'
 'B'  'B'   0.0000   0.0000
 'International Tables Vol C Tables 4.2.6.8 and 6.1.1.4'
 'N'  'N'   0.0030   0.0020
 'International Tables Vol C Tables 4.2.6.8 and 6.1.1.4'
 'O'  'O'   0.0050   0.0030
 'International Tables Vol C Tables 4.2.6.8 and 6.1.1.4'
 'Pd'  'Pd'  -2.5040   0.6150
 'International Tables Vol C Tables 4.2.6.8 and 6.1.1.4'
 
_space_group_crystal_system       monoclinic
_space_group_IT_number            14
_space_group_name_H-M_alt         'P 21/n'
_space_group_name_Hall            '-P 2yn'
 
_shelx_space_group_comment
;
The symmetry employed for this shelxl refinement is uniquely defined
by the following loop, which should always be used as a source of
symmetry information in preference to the above space-group names.
They are only intended as comments.
;
 
loop_
 _space_group_symop_operation_xyz
 'x, y, z'
 '-x+1/2, y+1/2, -z+1/2'
 '-x, -y, -z'
 'x-1/2, -y-1/2, z-1/2'
 
_cell_length_a                    11.6698(4)
_cell_length_b                    13.5706(4)
_cell_length_c                    30.1538(10)
_cell_angle_alpha                 90
_cell_angle_beta                  93.695(3)
_cell_angle_gamma                 90
_cell_volume                      4765.4(3)
_cell_formula_units_Z             4
_cell_measurement_temperature     265(2)
_cell_measurement_reflns_used     7729
_cell_measurement_theta_max       21.2705859754
_cell_measurement_theta_min       1.37288163409
 
_exptl_crystal_description        Plate
_exptl_crystal_colour             Yellow
_exptl_crystal_density_meas       ?
_exptl_crystal_density_method     ?
_exptl_crystal_density_diffrn     1.214          
_exptl_crystal_F_000              1856
_exptl_transmission_factor_min    ?
_exptl_transmission_factor_max    ?
_exptl_crystal_size_max           0.100
_exptl_crystal_size_mid           0.100
_exptl_crystal_size_min           0.050
_exptl_absorpt_coefficient_mu     0.202
_shelx_estimated_absorpt_T_min    0.980
_shelx_estimated_absorpt_T_max    0.990
_exptl_absorpt_correction_T_min   0.99574358933
_exptl_absorpt_correction_T_max   1.0
_exptl_absorpt_correction_type    empirical
_exptl_absorpt_process_details    
;
CCP4 7.0.048: AIMLESS, version 0.5.32 : 29/03/17
Scaling & analysis of unmerged intensities, absorption correction using spherical harmonics
;
_exptl_absorpt_special_details    ?
_diffrn_ambient_temperature       265(2)
_diffrn_radiation_wavelength      0.534
_diffrn_measurement_device_type   'Photon counting pixel array'
_diffrn_radiation_type            Synchrotron
_diffrn_measurement_method        'shutterless scans'
_diffrn_radiation_source          'Diamond Light Source Beamline I19-2'
_diffrn_radiation_monochromator   'Silicon 111'
_diffrn_detector_area_resol_mean  ?
_diffrn_reflns_number             34229
_diffrn_reflns_av_unetI/netI      0.1101
_diffrn_reflns_av_R_equivalents   0.1016
_diffrn_reflns_limit_h_min        -14
_diffrn_reflns_limit_h_max        14
_diffrn_reflns_limit_k_min        -16
_diffrn_reflns_limit_k_max        16
_diffrn_reflns_limit_l_min        -32
_diffrn_reflns_limit_l_max        37
_diffrn_reflns_theta_min          1.378
_diffrn_reflns_theta_max          19.493
_diffrn_reflns_theta_full         18.687
_diffrn_measured_fraction_theta_max   0.995
_diffrn_measured_fraction_theta_full  0.995
_diffrn_reflns_Laue_measured_fraction_max    0.995
_diffrn_reflns_Laue_measured_fraction_full   0.995
_diffrn_reflns_point_group_measured_fraction_max   0.995
_diffrn_reflns_point_group_measured_fraction_full  0.995
_reflns_number_total              9698
_reflns_number_gt                 5481
_reflns_threshold_expression      'I > 2\s(I)'
_reflns_Friedel_coverage          0.000
_reflns_Friedel_fraction_max      .
_reflns_Friedel_fraction_full     .
 
_reflns_special_details
;
 Reflections were merged by SHELXL according to the crystal
 class for the calculation of statistics and refinement.
 
 _reflns_Friedel_fraction is defined as the number of unique
 Friedel pairs measured divided by the number that would be
 possible theoretically, ignoring centric projections and
 systematic absences.
;
 
_computing_data_collection        'Diamond GDA (http://www.opengda.org/)'
_computing_cell_refinement        'DIALS (Winter, 2018)'
_computing_data_reduction         'XIA2 (Winter 2010)'
_computing_structure_solution     'SHELXT (Sheldrick, 2015)'
_computing_structure_refinement   'SHELXL (Sheldrick, 2015)'
_computing_molecular_graphics     'OLEX2 (Dolomanov et al., 2009)'
_computing_publication_material   'MERCURY (Macrae et al., 2008)'
_refine_special_details           ?
_refine_ls_structure_factor_coef  Fsqd
_refine_ls_matrix_type            full
_refine_ls_weighting_scheme       calc
_refine_ls_weighting_details
'w=1/[\s^2^(Fo^2^)+(0.0449P)^2^] where P=(Fo^2^+2Fc^2^)/3'
_atom_sites_solution_primary      ?
_atom_sites_solution_secondary    ?
_atom_sites_solution_hydrogens    geom
_refine_ls_hydrogen_treatment     constr
_refine_ls_extinction_method      none
_refine_ls_extinction_coef        .
_refine_ls_number_reflns          9698
_refine_ls_number_parameters      526
_refine_ls_number_restraints      490
_refine_ls_R_factor_all           0.1040
_refine_ls_R_factor_gt            0.0593
_refine_ls_wR_factor_ref          0.1394
_refine_ls_wR_factor_gt           0.1207
_refine_ls_goodness_of_fit_ref    0.922
_refine_ls_restrained_S_all       0.921
_refine_ls_shift/su_max           0.001
_refine_ls_shift/su_mean          0.000
 
loop_
 _atom_site_label
 _atom_site_type_symbol
 _atom_site_fract_x
 _atom_site_fract_y
 _atom_site_fract_z
 _atom_site_U_iso_or_equiv
 _atom_site_adp_type
 _atom_site_occupancy
 _atom_site_site_symmetry_order  
 _atom_site_calc_flag
 _atom_site_refinement_flags_posn
 _atom_site_refinement_flags_adp
 _atom_site_refinement_flags_occupancy
 _atom_site_disorder_assembly
 _atom_site_disorder_group
Pd1 Pd 0.34013(2) 0.77495(2) 0.34639(2) 0.04491(13) Uani 1 1 d . . . . .
N2 N 0.3473(2) 0.9278(2) 0.33766(10) 0.0531(8) Uani 1 1 d . . . . .
N3 N 0.4546(3) 0.7979(2) 0.39833(10) 0.0460(7) Uani 1 1 d . . . . .
H3 H 0.531630 0.787418 0.388089 0.055 Uiso 1 1 calc R U . . .
N4 N 0.3303(2) 0.6316(2) 0.37121(10) 0.0469(7) Uani 1 1 d . . . . .
C1 C 0.4424(3) 0.9635(3) 0.36955(14) 0.0616(11) Uani 1 1 d . . . . .
H1A H 0.430314 1.032336 0.376461 0.074 Uiso 1 1 calc R U . . .
H1B H 0.515286 0.957620 0.356040 0.074 Uiso 1 1 calc R U . . .
C2 C 0.4452(3) 0.9033(3) 0.41157(13) 0.0592(10) Uani 1 1 d . . . . .
H2A H 0.510482 0.922046 0.431286 0.071 Uiso 1 1 calc R U . . .
H2B H 0.375598 0.913849 0.426880 0.071 Uiso 1 1 calc R U . . .
C3 C 0.4348(3) 0.7228(2) 0.43258(12) 0.0489(9) Uani 1 1 d . . . . .
H3A H 0.365837 0.738243 0.447536 0.059 Uiso 1 1 calc R U . . .
H3B H 0.499218 0.720771 0.454549 0.059 Uiso 1 1 calc R U . . .
C4 C 0.4217(3) 0.6254(3) 0.40899(13) 0.0515(9) Uani 1 1 d . . . . .
H4A H 0.401000 0.575049 0.429862 0.062 Uiso 1 1 calc R U . . .
H4B H 0.494356 0.606822 0.397439 0.062 Uiso 1 1 calc R U . . .
C5 C 0.2324(3) 0.9656(3) 0.35087(15) 0.0639(11) Uani 1 1 d . . . . .
H5A H 0.222375 0.944487 0.381119 0.077 Uiso 1 1 calc R U . . .
H5B H 0.172756 0.934014 0.331977 0.077 Uiso 1 1 calc R U . . .
C6 C 0.2130(4) 1.0769(3) 0.34845(17) 0.0869(15) Uani 1 1 d . . . . .
H6A H 0.272690 1.110084 0.366711 0.104 Uiso 1 1 calc R U . . .
H6B H 0.217957 1.099008 0.318033 0.104 Uiso 1 1 calc R U . . .
C7 C 0.0965(4) 1.1042(4) 0.3643(2) 0.1085(18) Uani 1 1 d . . . . .
H7A H 0.037775 1.064344 0.348834 0.130 Uiso 1 1 calc R U . . .
H7B H 0.095362 1.090253 0.395861 0.130 Uiso 1 1 calc R U . . .
C8 C 0.0704(6) 1.2110(4) 0.3563(3) 0.168(3) Uani 1 1 d . . . . .
H8A H 0.036617 1.219456 0.326702 0.252 Uiso 1 1 calc R U . . .
H8B H 0.140078 1.248541 0.359860 0.252 Uiso 1 1 calc R U . . .
H8C H 0.017641 1.233411 0.377314 0.252 Uiso 1 1 calc R U . . .
C9 C 0.3664(3) 0.9609(3) 0.29119(13) 0.0580(10) Uani 1 1 d . . . . .
H9A H 0.298396 0.945272 0.272284 0.070 Uiso 1 1 calc R U . . .
H9B H 0.375287 1.031930 0.291243 0.070 Uiso 1 1 calc R U . . .
C10 C 0.4686(3) 0.9158(3) 0.27133(14) 0.0685(11) Uani 1 1 d . . . . .
H10A H 0.465440 0.844751 0.274355 0.082 Uiso 1 1 calc R U . . .
H10B H 0.538200 0.938890 0.287355 0.082 Uiso 1 1 calc R U . . .
C11 C 0.4720(4) 0.9426(4) 0.22257(15) 0.0849(14) Uani 1 1 d . . . . .
H11A H 0.407784 0.911304 0.206055 0.102 Uiso 1 1 calc R U . . .
H11B H 0.462922 1.013301 0.219304 0.102 Uiso 1 1 calc R U . . .
C12 C 0.5812(4) 0.9119(5) 0.20307(18) 0.121(2) Uani 1 1 d . . . . .
H12A H 0.577468 0.928149 0.172028 0.182 Uiso 1 1 calc R U . . .
H12B H 0.591342 0.842060 0.206624 0.182 Uiso 1 1 calc R U . . .
H12C H 0.644687 0.945724 0.218048 0.182 Uiso 1 1 calc R U . . .
C13 C 0.2118(3) 0.6242(3) 0.38867(13) 0.0528(10) Uani 1 1 d . . . . .
H13A H 0.204538 0.676451 0.410264 0.063 Uiso 1 1 calc R U . . .
H13B H 0.155961 0.637196 0.364144 0.063 Uiso 1 1 calc R U . . .
C14 C 0.1793(3) 0.5285(3) 0.41005(14) 0.0612(11) Uani 1 1 d . . . . .
H14A H 0.186101 0.475136 0.388986 0.073 Uiso 1 1 calc R U . . .
H14B H 0.232261 0.515519 0.435502 0.073 Uiso 1 1 calc R U . . .
C15 C 0.0594(3) 0.5310(3) 0.42482(16) 0.0726(13) Uani 1 1 d . . . . .
H15A H 0.007504 0.546028 0.399287 0.087 Uiso 1 1 calc R U . . .
H15B H 0.053798 0.584263 0.446002 0.087 Uiso 1 1 calc R U . . .
C16 C 0.0194(4) 0.4372(3) 0.44581(17) 0.0825(14) Uani 1 1 d . . . . .
H16A H 0.021621 0.384187 0.424826 0.124 Uiso 1 1 calc R U . . .
H16B H -0.057815 0.445709 0.454390 0.124 Uiso 1 1 calc R U . . .
H16C H 0.068859 0.422155 0.471590 0.124 Uiso 1 1 calc R U . . .
C17 C 0.3491(3) 0.5503(3) 0.33866(13) 0.0563(10) Uani 1 1 d . . . . .
H17A H 0.354556 0.488346 0.354725 0.068 Uiso 1 1 calc R U . . .
H17B H 0.282370 0.546437 0.317824 0.068 Uiso 1 1 calc R U . . .
C18 C 0.4537(3) 0.5615(3) 0.31296(14) 0.0696(12) Uani 1 1 d . . . . .
H18A H 0.521330 0.562855 0.333406 0.083 Uiso 1 1 calc R U . . .
H18B H 0.449746 0.623700 0.297073 0.083 Uiso 1 1 calc R U . . .
C19 C 0.4646(5) 0.4781(4) 0.28011(19) 0.1079(19) Uani 1 1 d . . . . .
H19A H 0.457707 0.416240 0.295840 0.129 Uiso 1 1 calc R U . . .
H19B H 0.400479 0.482042 0.258040 0.129 Uiso 1 1 calc R U . . .
C20 C 0.5686(5) 0.4758(5) 0.2574(2) 0.137(2) Uani 1 1 d . . . . .
H20A H 0.563365 0.425285 0.235099 0.206 Uiso 1 1 calc R U . . .
H20B H 0.632107 0.461996 0.278348 0.206 Uiso 1 1 calc R U . . .
H20C H 0.580069 0.538472 0.243667 0.206 Uiso 1 1 calc R U . . .
C21 C 0.6563(3) 0.3744(3) 0.42724(13) 0.0476(8) Uani 1 1 d . . . . .
C22 C 0.7087(3) 0.4242(3) 0.39360(14) 0.0615(11) Uani 1 1 d . . . . .
H22 H 0.724928 0.389786 0.368081 0.074 Uiso 1 1 calc R U . . .
C23 C 0.7375(4) 0.5226(3) 0.39669(18) 0.0787(13) Uani 1 1 d . . . . .
H23 H 0.772243 0.552973 0.373402 0.094 Uiso 1 1 calc R U . . .
C24 C 0.7153(3) 0.5761(3) 0.43376(18) 0.0736(12) Uani 1 1 d . . . . .
H24 H 0.736860 0.641924 0.436246 0.088 Uiso 1 1 calc R U . . .
C25 C 0.6607(3) 0.5307(3) 0.46700(16) 0.0658(11) Uani 1 1 d . . . . .
H25 H 0.642999 0.566345 0.492010 0.079 Uiso 1 1 calc R U . . .
C26 C 0.6318(3) 0.4321(3) 0.46353(14) 0.0565(10) Uani 1 1 d . . . . .
H26 H 0.594349 0.403140 0.486494 0.068 Uiso 1 1 calc R U . . .
C27 C 0.7344(3) 0.2020(3) 0.45922(13) 0.0501(9) Uani 1 1 d . . . . .
C28 C 0.8094(3) 0.2507(3) 0.48901(15) 0.0606(11) Uani 1 1 d . . . . .
H28 H 0.804919 0.319047 0.490511 0.073 Uiso 1 1 calc R U . . .
C29 C 0.8912(4) 0.2030(3) 0.51686(17) 0.0791(14) Uani 1 1 d . . . . .
H29 H 0.938194 0.239632 0.536729 0.095 Uiso 1 1 calc R U . . .
C30 C 0.9033(4) 0.1042(4) 0.51543(17) 0.0821(14) Uani 1 1 d . . . . .
H30 H 0.957841 0.072338 0.534190 0.099 Uiso 1 1 calc R U . . .
C31 C 0.8335(4) 0.0518(3) 0.48571(18) 0.0836(14) Uani 1 1 d . . . . .
H31 H 0.840996 -0.016265 0.484070 0.100 Uiso 1 1 calc R U . . .
C32 C 0.7517(3) 0.0995(3) 0.45808(16) 0.0717(13) Uani 1 1 d . . . . .
H32 H 0.706355 0.062067 0.437936 0.086 Uiso 1 1 calc R U . . .
C33 C 0.5054(3) 0.2307(2) 0.44400(13) 0.0482(9) Uani 1 1 d . . . . .
C34 C 0.4790(3) 0.1456(2) 0.46653(13) 0.0498(9) Uani 1 1 d . . . . .
H34 H 0.537621 0.100687 0.473388 0.060 Uiso 1 1 calc R U . . .
C35 C 0.3695(3) 0.1235(3) 0.47952(14) 0.0596(11) Uani 1 1 d . . . . .
H35 H 0.356551 0.065030 0.494497 0.071 Uiso 1 1 calc R U . . .
C36 C 0.2804(3) 0.1883(3) 0.47017(16) 0.0678(12) Uani 1 1 d . . . . .
H36 H 0.207045 0.174636 0.478823 0.081 Uiso 1 1 calc R U . . .
C37 C 0.3027(4) 0.2736(3) 0.44773(17) 0.0737(13) Uani 1 1 d . . . . .
H37 H 0.243626 0.318037 0.440724 0.088 Uiso 1 1 calc R U . . .
C38 C 0.4125(3) 0.2935(3) 0.43552(16) 0.0679(12) Uani 1 1 d . . . . .
H38 H 0.424935 0.352408 0.420790 0.081 Uiso 1 1 calc R U . . .
C39 C 0.6370(4) 0.2133(3) 0.37485(14) 0.0606(10) Uani 1 1 d . . . . .
C40 C 0.5449(4) 0.2206(3) 0.34404(15) 0.0731(12) Uani 1 1 d . . . . .
H40 H 0.476085 0.245666 0.353189 0.088 Uiso 1 1 calc R U . . .
C41 C 0.5501(5) 0.1918(4) 0.29930(17) 0.0895(15) Uani 1 1 d . . . . .
H41 H 0.485809 0.197783 0.279598 0.107 Uiso 1 1 calc R U . . .
C42 C 0.6489(6) 0.1554(4) 0.2853(2) 0.115(2) Uani 1 1 d . . . . .
H42 H 0.653022 0.136352 0.255851 0.138 Uiso 1 1 calc R U . . .
C43 C 0.7431(6) 0.1466(5) 0.3144(2) 0.127(2) Uani 1 1 d . . . . .
H43 H 0.811314 0.121244 0.304765 0.152 Uiso 1 1 calc R U . . .
C44 C 0.7368(5) 0.1755(4) 0.35816(18) 0.1019(17) Uani 1 1 d . . . . .
H44 H 0.801989 0.169403 0.377368 0.122 Uiso 1 1 calc R U . . .
B1 B 0.6330(4) 0.2552(3) 0.42644(17) 0.0519(9) Uani 1 1 d . . . . .
O3 O 0.6851(15) 0.811(3) 0.3634(12) 0.086(2) Uani 0.518(17) 1 d D . P A 1
C45 C 0.7265(11) 0.7566(14) 0.3268(5) 0.0882(17) Uani 0.518(17) 1 d D . P A 1
H45A H 0.701486 0.787612 0.298822 0.106 Uiso 0.518(17) 1 calc R U P A 1
H45B H 0.696630 0.689858 0.326729 0.106 Uiso 0.518(17) 1 calc R U P A 1
C46 C 0.8523(11) 0.7550(18) 0.3320(7) 0.1067(19) Uani 0.518(17) 1 d D . P A 1
H46A H 0.884873 0.785636 0.306644 0.128 Uiso 0.518(17) 1 calc R U P A 1
H46B H 0.880019 0.687680 0.334498 0.128 Uiso 0.518(17) 1 calc R U P A 1
C47 C 0.8854(9) 0.8105(15) 0.3731(4) 0.1067(19) Uani 0.518(17) 1 d D . P A 1
H47A H 0.927106 0.768083 0.394403 0.128 Uiso 0.518(17) 1 calc R U P A 1
H47B H 0.934465 0.865548 0.366442 0.128 Uiso 0.518(17) 1 calc R U P A 1
C48 C 0.7818(10) 0.8459(11) 0.3913(4) 0.0882(17) Uani 0.518(17) 1 d D . P A 1
H48A H 0.776837 0.821397 0.421318 0.106 Uiso 0.518(17) 1 calc R U P A 1
H48B H 0.782019 0.917324 0.392212 0.106 Uiso 0.518(17) 1 calc R U P A 1
O3A O 0.6813(16) 0.799(3) 0.3640(13) 0.086(2) Uani 0.482(17) 1 d D . P A 2
C45A C 0.7416(13) 0.7770(16) 0.3251(6) 0.0882(17) Uani 0.482(17) 1 d D . P A 2
H45C H 0.727361 0.827257 0.302555 0.106 Uiso 0.482(17) 1 calc R U P A 2
H45D H 0.717081 0.713797 0.312810 0.106 Uiso 0.482(17) 1 calc R U P A 2
C46A C 0.8650(12) 0.7742(17) 0.3401(8) 0.1067(19) Uani 0.482(17) 1 d D . P A 2
H46C H 0.884748 0.716084 0.357693 0.128 Uiso 0.482(17) 1 calc R U P A 2
H46D H 0.914449 0.778988 0.315531 0.128 Uiso 0.482(17) 1 calc R U P A 2
C47A C 0.8668(10) 0.8644(15) 0.3671(5) 0.1067(19) Uani 0.482(17) 1 d D . P A 2
H47C H 0.923485 0.858865 0.391959 0.128 Uiso 0.482(17) 1 calc R U P A 2
H47D H 0.885914 0.920943 0.349336 0.128 Uiso 0.482(17) 1 calc R U P A 2
C48A C 0.7525(11) 0.8758(11) 0.3831(5) 0.0882(17) Uani 0.482(17) 1 d D . P A 2
H48C H 0.755976 0.871263 0.415227 0.106 Uiso 0.482(17) 1 calc R U P A 2
H48D H 0.721227 0.939746 0.374449 0.106 Uiso 0.482(17) 1 calc R U P A 2
O1 O 0.1253(3) 0.7602(2) 0.29813(10) 0.1060(10) Uani 0.943(5) 1 d D . P B 3
O2 O 0.2618(2) 0.72470(18) 0.25897(10) 0.1060(10) Uani 0.943(5) 1 d D . P B 3
N1 N 0.2261(2) 0.74972(12) 0.29370(9) 0.0653(10) Uani 0.943(5) 1 d D . P B 3
O1A O 0.216(2) 0.7565(2) 0.3030(4) 0.1060(10) Uani 0.057(5) 1 d D . P B 4
O2A O 0.3253(17) 0.7164(4) 0.2535(5) 0.1060(10) Uani 0.057(5) 1 d D . P B 4
N1A N 0.2184(15) 0.7297(3) 0.2617(4) 0.0653(10) Uani 0.057(5) 1 d D . P B 4
 
loop_
 _atom_site_aniso_label
 _atom_site_aniso_U_11
 _atom_site_aniso_U_22
 _atom_site_aniso_U_33
 _atom_site_aniso_U_23
 _atom_site_aniso_U_13
 _atom_site_aniso_U_12
Pd1 0.0449(2) 0.0480(2) 0.0415(2) 0.00110(15) 0.00018(15) -0.00178(14)
N2 0.0564(17) 0.0525(18) 0.0500(18) 0.0058(14) -0.0009(14) 0.0007(13)
N3 0.0472(17) 0.0505(15) 0.0398(18) 0.0008(12) -0.0005(14) -0.0030(13)
N4 0.0442(15) 0.0489(16) 0.0476(18) -0.0002(13) 0.0028(12) -0.0028(13)
C1 0.071(2) 0.052(2) 0.060(2) 0.0023(18) -0.0061(19) -0.0098(19)
C2 0.072(3) 0.0530(17) 0.052(2) -0.0030(16) -0.003(2) -0.0044(19)
C3 0.055(2) 0.0537(18) 0.038(2) 0.0025(13) -0.0004(18) 0.0022(17)
C4 0.051(2) 0.0521(18) 0.050(2) 0.0014(17) -0.0027(16) 0.0024(17)
C5 0.065(2) 0.061(2) 0.065(3) -0.004(2) 0.003(2) 0.0088(18)
C6 0.103(3) 0.064(2) 0.093(4) 0.000(3) 0.003(3) 0.023(2)
C7 0.103(3) 0.089(3) 0.132(5) -0.031(3) -0.004(3) 0.034(3)
C8 0.150(6) 0.092(4) 0.256(10) -0.036(5) -0.034(6) 0.047(4)
C9 0.064(2) 0.057(2) 0.052(2) 0.0106(19) -0.0019(18) -0.0015(18)
C10 0.068(3) 0.076(3) 0.062(2) 0.008(2) 0.005(2) 0.000(2)
C11 0.091(3) 0.104(4) 0.062(3) 0.006(3) 0.015(2) -0.008(3)
C12 0.100(4) 0.177(6) 0.090(4) -0.009(4) 0.034(3) -0.007(4)
C13 0.0450(18) 0.057(2) 0.057(3) 0.0076(19) 0.0047(17) -0.0008(16)
C14 0.057(2) 0.060(2) 0.067(3) 0.010(2) 0.011(2) -0.0030(18)
C15 0.060(2) 0.073(3) 0.088(4) 0.002(2) 0.022(2) -0.010(2)
C16 0.073(3) 0.075(3) 0.103(4) 0.008(3) 0.026(3) -0.010(2)
C17 0.058(2) 0.052(2) 0.059(3) -0.0071(17) 0.0054(19) -0.0013(17)
C18 0.064(2) 0.085(3) 0.061(3) -0.010(2) 0.012(2) 0.006(2)
C19 0.113(4) 0.110(4) 0.105(4) -0.038(3) 0.043(3) -0.001(3)
C20 0.141(5) 0.154(6) 0.125(5) -0.033(4) 0.069(4) 0.010(4)
C21 0.045(2) 0.0489(16) 0.047(2) 0.0053(14) -0.0079(16) -0.0013(15)
C22 0.057(2) 0.064(2) 0.064(3) 0.0108(19) 0.007(2) -0.0053(19)
C23 0.064(3) 0.063(2) 0.110(4) 0.019(2) 0.011(3) -0.009(2)
C24 0.058(3) 0.048(2) 0.114(3) 0.0141(19) -0.008(2) -0.0037(19)
C25 0.063(3) 0.0480(18) 0.084(3) -0.001(2) -0.013(2) 0.0027(17)
C26 0.070(3) 0.0481(17) 0.050(2) 0.0042(16) -0.005(2) 0.0016(17)
C27 0.0451(19) 0.0485(17) 0.058(2) 0.0018(16) 0.0126(15) 0.0043(14)
C28 0.056(2) 0.056(2) 0.069(3) -0.0034(19) 0.0010(18) 0.0077(16)
C29 0.070(3) 0.081(2) 0.085(3) -0.005(2) -0.012(2) 0.018(2)
C30 0.058(3) 0.080(2) 0.108(4) 0.014(3) 0.002(2) 0.020(2)
C31 0.061(3) 0.063(3) 0.127(4) 0.011(2) 0.006(2) 0.0135(19)
C32 0.054(2) 0.0494(18) 0.111(4) -0.005(2) 0.002(2) 0.0041(17)
C33 0.0523(17) 0.0413(17) 0.050(2) -0.0015(16) -0.0024(17) 0.0007(13)
C34 0.0523(19) 0.0452(18) 0.051(3) 0.0014(17) -0.0043(18) -0.0007(15)
C35 0.0554(19) 0.060(2) 0.063(3) 0.010(2) 0.000(2) -0.0058(15)
C36 0.050(2) 0.065(2) 0.089(4) 0.003(2) 0.004(2) -0.0034(16)
C37 0.055(2) 0.060(2) 0.106(4) 0.008(2) 0.001(2) 0.0054(19)
C38 0.0564(19) 0.051(2) 0.096(4) 0.014(2) 0.001(2) 0.0037(16)
C39 0.079(2) 0.053(2) 0.051(2) 0.0019(18) 0.0074(17) -0.0092(19)
C40 0.097(3) 0.064(3) 0.056(2) 0.006(2) -0.007(2) -0.017(2)
C41 0.141(4) 0.072(3) 0.053(2) 0.005(2) -0.008(3) -0.030(3)
C42 0.173(5) 0.103(4) 0.070(4) -0.012(3) 0.020(3) -0.017(4)
C43 0.158(5) 0.146(5) 0.079(3) -0.031(4) 0.029(3) 0.020(4)
C44 0.099(3) 0.134(4) 0.075(3) -0.024(3) 0.019(3) 0.011(3)
B1 0.0547(19) 0.0472(18) 0.054(2) -0.0005(17) 0.0016(18) -0.0014(16)
O3 0.069(2) 0.090(7) 0.099(3) -0.011(4) 0.0144(17) -0.0085(17)
C45 0.077(2) 0.090(5) 0.098(3) -0.012(3) 0.0111(19) -0.0073(19)
C46 0.074(2) 0.116(6) 0.131(5) -0.025(3) 0.015(2) -0.010(3)
C47 0.074(2) 0.116(6) 0.131(5) -0.025(3) 0.015(2) -0.010(3)
C48 0.077(2) 0.090(5) 0.098(3) -0.012(3) 0.0111(19) -0.0073(19)
O3A 0.069(2) 0.090(7) 0.099(3) -0.011(4) 0.0144(17) -0.0085(17)
C45A 0.077(2) 0.090(5) 0.098(3) -0.012(3) 0.0111(19) -0.0073(19)
C46A 0.074(2) 0.116(6) 0.131(5) -0.025(3) 0.015(2) -0.010(3)
C47A 0.074(2) 0.116(6) 0.131(5) -0.025(3) 0.015(2) -0.010(3)
C48A 0.077(2) 0.090(5) 0.098(3) -0.012(3) 0.0111(19) -0.0073(19)
O1 0.0662(17) 0.181(3) 0.0698(16) -0.0251(16) -0.0064(14) 0.0019(15)
O2 0.0662(17) 0.181(3) 0.0698(16) -0.0251(16) -0.0064(14) 0.0019(15)
N1 0.0677(18) 0.069(2) 0.0586(19) 0.0081(17) -0.0008(17) -0.0013(17)
O1A 0.0662(17) 0.181(3) 0.0698(16) -0.0251(16) -0.0064(14) 0.0019(15)
O2A 0.0662(17) 0.181(3) 0.0698(16) -0.0251(16) -0.0064(14) 0.0019(15)
N1A 0.0677(18) 0.069(2) 0.0586(19) 0.0081(17) -0.0008(17) -0.0013(17)
 
_geom_special_details
;
 All esds (except the esd in the dihedral angle between two l.s. planes)
 are estimated using the full covariance matrix.  The cell esds are taken
 into account individually in the estimation of esds in distances, angles
 and torsion angles; correlations between esds in cell parameters are only
 used when they are defined by crystal symmetry.  An approximate (isotropic)
 treatment of cell esds is used for estimating esds involving l.s. planes.
;
 
loop_
 _geom_bond_atom_site_label_1
 _geom_bond_atom_site_label_2
 _geom_bond_distance
 _geom_bond_site_symmetry_2
 _geom_bond_publ_flag
Pd1 O1A 1.91(2) . ?
Pd1 N3 2.016(3) . ?
Pd1 N1 2.034(2) . ?
Pd1 N4 2.091(3) . ?
Pd1 N2 2.093(3) . ?
N2 C1 1.501(4) . ?
N2 C9 1.502(5) . ?
N2 C5 1.513(4) . ?
N3 C3 1.479(4) . ?
N3 C2 1.491(4) . ?
N3 H3 0.9800 . ?
N4 C17 1.502(4) . ?
N4 C4 1.512(4) . ?
N4 C13 1.514(4) . ?
C1 C2 1.506(5) . ?
C1 H1A 0.9700 . ?
C1 H1B 0.9700 . ?
C2 H2A 0.9700 . ?
C2 H2B 0.9700 . ?
C3 C4 1.505(5) . ?
C3 H3A 0.9700 . ?
C3 H3B 0.9700 . ?
C4 H4A 0.9700 . ?
C4 H4B 0.9700 . ?
C5 C6 1.529(5) . ?
C5 H5A 0.9700 . ?
C5 H5B 0.9700 . ?
C6 C7 1.516(6) . ?
C6 H6A 0.9700 . ?
C6 H6B 0.9700 . ?
C7 C8 1.497(7) . ?
C7 H7A 0.9700 . ?
C7 H7B 0.9700 . ?
C8 H8A 0.9600 . ?
C8 H8B 0.9600 . ?
C8 H8C 0.9600 . ?
C9 C10 1.499(5) . ?
C9 H9A 0.9700 . ?
C9 H9B 0.9700 . ?
C10 C11 1.517(6) . ?
C10 H10A 0.9700 . ?
C10 H10B 0.9700 . ?
C11 C12 1.496(6) . ?
C11 H11A 0.9700 . ?
C11 H11B 0.9700 . ?
C12 H12A 0.9600 . ?
C12 H12B 0.9600 . ?
C12 H12C 0.9600 . ?
C13 C14 1.509(5) . ?
C13 H13A 0.9700 . ?
C13 H13B 0.9700 . ?
C14 C15 1.496(5) . ?
C14 H14A 0.9700 . ?
C14 H14B 0.9700 . ?
C15 C16 1.508(5) . ?
C15 H15A 0.9700 . ?
C15 H15B 0.9700 . ?
C16 H16A 0.9600 . ?
C16 H16B 0.9600 . ?
C16 H16C 0.9600 . ?
C17 C18 1.495(5) . ?
C17 H17A 0.9700 . ?
C17 H17B 0.9700 . ?
C18 C19 1.515(6) . ?
C18 H18A 0.9700 . ?
C18 H18B 0.9700 . ?
C19 C20 1.431(6) . ?
C19 H19A 0.9700 . ?
C19 H19B 0.9700 . ?
C20 H20A 0.9600 . ?
C20 H20B 0.9600 . ?
C20 H20C 0.9600 . ?
C21 C26 1.391(5) . ?
C21 C22 1.393(5) . ?
C21 B1 1.640(5) . ?
C22 C23 1.378(5) . ?
C22 H22 0.9300 . ?
C23 C24 1.372(6) . ?
C23 H23 0.9300 . ?
C24 C25 1.368(6) . ?
C24 H24 0.9300 . ?
C25 C26 1.382(5) . ?
C25 H25 0.9300 . ?
C26 H26 0.9300 . ?
C27 C28 1.382(5) . ?
C27 C32 1.407(5) . ?
C27 B1 1.657(6) . ?
C28 C29 1.390(6) . ?
C28 H28 0.9300 . ?
C29 C30 1.349(6) . ?
C29 H29 0.9300 . ?
C30 C31 1.371(6) . ?
C30 H30 0.9300 . ?
C31 C32 1.385(5) . ?
C31 H31 0.9300 . ?
C32 H32 0.9300 . ?
C33 C34 1.385(5) . ?
C33 C38 1.390(5) . ?
C33 B1 1.647(6) . ?
C34 C35 1.393(5) . ?
C34 H34 0.9300 . ?
C35 C36 1.376(5) . ?
C35 H35 0.9300 . ?
C36 C37 1.374(5) . ?
C36 H36 0.9300 . ?
C37 C38 1.383(5) . ?
C37 H37 0.9300 . ?
C38 H38 0.9300 . ?
C39 C40 1.378(6) . ?
C39 C44 1.396(6) . ?
C39 B1 1.660(6) . ?
C40 C41 1.410(6) . ?
C40 H40 0.9300 . ?
C41 C42 1.346(7) . ?
C41 H41 0.9300 . ?
C42 C43 1.366(8) . ?
C42 H42 0.9300 . ?
C43 C44 1.384(7) . ?
C43 H43 0.9300 . ?
C44 H44 0.9300 . ?
O3 C48 1.440(15) . ?
O3 C45 1.441(12) . ?
C45 C46 1.467(11) . ?
C45 H45A 0.9700 . ?
C45 H45B 0.9700 . ?
C46 C47 1.480(13) . ?
C46 H46A 0.9700 . ?
C46 H46B 0.9700 . ?
C47 C48 1.441(10) . ?
C47 H47A 0.9700 . ?
C47 H47B 0.9700 . ?
C48 H48A 0.9700 . ?
C48 H48B 0.9700 . ?
O3A C48A 1.425(18) . ?
O3A C45A 1.439(15) . ?
C45A C46A 1.482(12) . ?
C45A H45C 0.9700 . ?
C45A H45D 0.9700 . ?
C46A C47A 1.470(13) . ?
C46A H46C 0.9700 . ?
C46A H46D 0.9700 . ?
C47A C48A 1.455(11) . ?
C47A H47C 0.9700 . ?
C47A H47D 0.9700 . ?
C48A H48C 0.9700 . ?
C48A H48D 0.9700 . ?
O1 N1 1.2011(10) . ?
O2 N1 1.2007(10) . ?
O1A N1A 1.3001(10) . ?
O2A N1A 1.3001(10) . ?
 
loop_
 _geom_angle_atom_site_label_1
 _geom_angle_atom_site_label_2
 _geom_angle_atom_site_label_3
 _geom_angle
 _geom_angle_site_symmetry_1
 _geom_angle_site_symmetry_3
 _geom_angle_publ_flag
O1A Pd1 N3 171.9(5) . . ?
N3 Pd1 N1 179.04(11) . . ?
O1A Pd1 N4 93.80(10) . . ?
N3 Pd1 N4 85.09(11) . . ?
N1 Pd1 N4 94.28(9) . . ?
O1A Pd1 N2 94.50(11) . . ?
N3 Pd1 N2 85.13(11) . . ?
N1 Pd1 N2 95.61(9) . . ?
N4 Pd1 N2 166.14(12) . . ?
C1 N2 C9 110.7(3) . . ?
C1 N2 C5 110.7(3) . . ?
C9 N2 C5 109.4(3) . . ?
C1 N2 Pd1 105.8(2) . . ?
C9 N2 Pd1 115.0(2) . . ?
C5 N2 Pd1 105.1(2) . . ?
C3 N3 C2 117.1(3) . . ?
C3 N3 Pd1 108.1(2) . . ?
C2 N3 Pd1 107.4(2) . . ?
C3 N3 H3 107.9 . . ?
C2 N3 H3 107.9 . . ?
Pd1 N3 H3 107.9 . . ?
C17 N4 C4 109.0(3) . . ?
C17 N4 C13 110.7(3) . . ?
C4 N4 C13 110.5(3) . . ?
C17 N4 Pd1 115.8(2) . . ?
C4 N4 Pd1 105.6(2) . . ?
C13 N4 Pd1 104.97(19) . . ?
N2 C1 C2 109.8(3) . . ?
N2 C1 H1A 109.7 . . ?
C2 C1 H1A 109.7 . . ?
N2 C1 H1B 109.7 . . ?
C2 C1 H1B 109.7 . . ?
H1A C1 H1B 108.2 . . ?
N3 C2 C1 107.0(3) . . ?
N3 C2 H2A 110.3 . . ?
C1 C2 H2A 110.3 . . ?
N3 C2 H2B 110.3 . . ?
C1 C2 H2B 110.3 . . ?
H2A C2 H2B 108.6 . . ?
N3 C3 C4 106.9(3) . . ?
N3 C3 H3A 110.3 . . ?
C4 C3 H3A 110.3 . . ?
N3 C3 H3B 110.3 . . ?
C4 C3 H3B 110.3 . . ?
H3A C3 H3B 108.6 . . ?
C3 C4 N4 110.6(3) . . ?
C3 C4 H4A 109.5 . . ?
N4 C4 H4A 109.5 . . ?
C3 C4 H4B 109.5 . . ?
N4 C4 H4B 109.5 . . ?
H4A C4 H4B 108.1 . . ?
N2 C5 C6 116.9(3) . . ?
N2 C5 H5A 108.1 . . ?
C6 C5 H5A 108.1 . . ?
N2 C5 H5B 108.1 . . ?
C6 C5 H5B 108.1 . . ?
H5A C5 H5B 107.3 . . ?
C7 C6 C5 111.0(4) . . ?
C7 C6 H6A 109.4 . . ?
C5 C6 H6A 109.4 . . ?
C7 C6 H6B 109.4 . . ?
C5 C6 H6B 109.4 . . ?
H6A C6 H6B 108.0 . . ?
C8 C7 C6 111.3(5) . . ?
C8 C7 H7A 109.4 . . ?
C6 C7 H7A 109.4 . . ?
C8 C7 H7B 109.4 . . ?
C6 C7 H7B 109.4 . . ?
H7A C7 H7B 108.0 . . ?
C7 C8 H8A 109.5 . . ?
C7 C8 H8B 109.5 . . ?
H8A C8 H8B 109.5 . . ?
C7 C8 H8C 109.5 . . ?
H8A C8 H8C 109.5 . . ?
H8B C8 H8C 109.5 . . ?
C10 C9 N2 114.9(3) . . ?
C10 C9 H9A 108.5 . . ?
N2 C9 H9A 108.5 . . ?
C10 C9 H9B 108.5 . . ?
N2 C9 H9B 108.5 . . ?
H9A C9 H9B 107.5 . . ?
C9 C10 C11 111.2(4) . . ?
C9 C10 H10A 109.4 . . ?
C11 C10 H10A 109.4 . . ?
C9 C10 H10B 109.4 . . ?
C11 C10 H10B 109.4 . . ?
H10A C10 H10B 108.0 . . ?
C12 C11 C10 113.0(4) . . ?
C12 C11 H11A 109.0 . . ?
C10 C11 H11A 109.0 . . ?
C12 C11 H11B 109.0 . . ?
C10 C11 H11B 109.0 . . ?
H11A C11 H11B 107.8 . . ?
C11 C12 H12A 109.5 . . ?
C11 C12 H12B 109.5 . . ?
H12A C12 H12B 109.5 . . ?
C11 C12 H12C 109.5 . . ?
H12A C12 H12C 109.5 . . ?
H12B C12 H12C 109.5 . . ?
C14 C13 N4 117.8(3) . . ?
C14 C13 H13A 107.9 . . ?
N4 C13 H13A 107.9 . . ?
C14 C13 H13B 107.9 . . ?
N4 C13 H13B 107.9 . . ?
H13A C13 H13B 107.2 . . ?
C15 C14 C13 111.9(3) . . ?
C15 C14 H14A 109.2 . . ?
C13 C14 H14A 109.2 . . ?
C15 C14 H14B 109.2 . . ?
C13 C14 H14B 109.2 . . ?
H14A C14 H14B 107.9 . . ?
C14 C15 C16 115.3(4) . . ?
C14 C15 H15A 108.5 . . ?
C16 C15 H15A 108.5 . . ?
C14 C15 H15B 108.5 . . ?
C16 C15 H15B 108.5 . . ?
H15A C15 H15B 107.5 . . ?
C15 C16 H16A 109.5 . . ?
C15 C16 H16B 109.5 . . ?
H16A C16 H16B 109.5 . . ?
C15 C16 H16C 109.5 . . ?
H16A C16 H16C 109.5 . . ?
H16B C16 H16C 109.5 . . ?
C18 C17 N4 115.0(3) . . ?
C18 C17 H17A 108.5 . . ?
N4 C17 H17A 108.5 . . ?
C18 C17 H17B 108.5 . . ?
N4 C17 H17B 108.5 . . ?
H17A C17 H17B 107.5 . . ?
C17 C18 C19 111.6(4) . . ?
C17 C18 H18A 109.3 . . ?
C19 C18 H18A 109.3 . . ?
C17 C18 H18B 109.3 . . ?
C19 C18 H18B 109.3 . . ?
H18A C18 H18B 108.0 . . ?
C20 C19 C18 116.0(5) . . ?
C20 C19 H19A 108.3 . . ?
C18 C19 H19A 108.3 . . ?
C20 C19 H19B 108.3 . . ?
C18 C19 H19B 108.3 . . ?
H19A C19 H19B 107.4 . . ?
C19 C20 H20A 109.5 . . ?
C19 C20 H20B 109.5 . . ?
H20A C20 H20B 109.5 . . ?
C19 C20 H20C 109.5 . . ?
H20A C20 H20C 109.5 . . ?
H20B C20 H20C 109.5 . . ?
C26 C21 C22 114.9(4) . . ?
C26 C21 B1 121.7(4) . . ?
C22 C21 B1 123.3(4) . . ?
C23 C22 C21 122.5(4) . . ?
C23 C22 H22 118.7 . . ?
C21 C22 H22 118.7 . . ?
C24 C23 C22 120.7(5) . . ?
C24 C23 H23 119.7 . . ?
C22 C23 H23 119.7 . . ?
C25 C24 C23 118.7(4) . . ?
C25 C24 H24 120.7 . . ?
C23 C24 H24 120.7 . . ?
C24 C25 C26 120.2(5) . . ?
C24 C25 H25 119.9 . . ?
C26 C25 H25 119.9 . . ?
C25 C26 C21 123.0(4) . . ?
C25 C26 H26 118.5 . . ?
C21 C26 H26 118.5 . . ?
C28 C27 C32 113.8(3) . . ?
C28 C27 B1 125.2(3) . . ?
C32 C27 B1 121.0(3) . . ?
C27 C28 C29 123.4(4) . . ?
C27 C28 H28 118.3 . . ?
C29 C28 H28 118.3 . . ?
C30 C29 C28 120.9(5) . . ?
C30 C29 H29 119.6 . . ?
C28 C29 H29 119.6 . . ?
C29 C30 C31 118.5(4) . . ?
C29 C30 H30 120.8 . . ?
C31 C30 H30 120.8 . . ?
C30 C31 C32 120.6(4) . . ?
C30 C31 H31 119.7 . . ?
C32 C31 H31 119.7 . . ?
C31 C32 C27 122.7(4) . . ?
C31 C32 H32 118.6 . . ?
C27 C32 H32 118.6 . . ?
C34 C33 C38 114.0(4) . . ?
C34 C33 B1 124.1(3) . . ?
C38 C33 B1 121.9(3) . . ?
C33 C34 C35 123.7(3) . . ?
C33 C34 H34 118.1 . . ?
C35 C34 H34 118.1 . . ?
C36 C35 C34 119.9(4) . . ?
C36 C35 H35 120.0 . . ?
C34 C35 H35 120.0 . . ?
C37 C36 C35 118.4(4) . . ?
C37 C36 H36 120.8 . . ?
C35 C36 H36 120.8 . . ?
C36 C37 C38 120.3(4) . . ?
C36 C37 H37 119.9 . . ?
C38 C37 H37 119.9 . . ?
C37 C38 C33 123.8(4) . . ?
C37 C38 H38 118.1 . . ?
C33 C38 H38 118.1 . . ?
C40 C39 C44 114.6(4) . . ?
C40 C39 B1 122.7(4) . . ?
C44 C39 B1 122.5(4) . . ?
C39 C40 C41 123.0(5) . . ?
C39 C40 H40 118.5 . . ?
C41 C40 H40 118.5 . . ?
C42 C41 C40 119.5(6) . . ?
C42 C41 H41 120.3 . . ?
C40 C41 H41 120.3 . . ?
C41 C42 C43 120.1(6) . . ?
C41 C42 H42 119.9 . . ?
C43 C42 H42 119.9 . . ?
C42 C43 C44 119.7(6) . . ?
C42 C43 H43 120.1 . . ?
C44 C43 H43 120.1 . . ?
C43 C44 C39 123.1(6) . . ?
C43 C44 H44 118.5 . . ?
C39 C44 H44 118.5 . . ?
C21 B1 C33 110.3(3) . . ?
C21 B1 C27 108.0(3) . . ?
C33 B1 C27 110.2(3) . . ?
C21 B1 C39 109.7(3) . . ?
C33 B1 C39 108.2(3) . . ?
C27 B1 C39 110.4(3) . . ?
C48 O3 C45 109.1(12) . . ?
O3 C45 C46 107.9(10) . . ?
O3 C45 H45A 110.1 . . ?
C46 C45 H45A 110.1 . . ?
O3 C45 H45B 110.1 . . ?
C46 C45 H45B 110.1 . . ?
H45A C45 H45B 108.4 . . ?
C45 C46 C47 106.8(9) . . ?
C45 C46 H46A 110.4 . . ?
C47 C46 H46A 110.4 . . ?
C45 C46 H46B 110.4 . . ?
C47 C46 H46B 110.4 . . ?
H46A C46 H46B 108.6 . . ?
C48 C47 C46 107.9(9) . . ?
C48 C47 H47A 110.1 . . ?
C46 C47 H47A 110.1 . . ?
C48 C47 H47B 110.1 . . ?
C46 C47 H47B 110.1 . . ?
H47A C47 H47B 108.4 . . ?
O3 C48 C47 108.3(9) . . ?
O3 C48 H48A 110.0 . . ?
C47 C48 H48A 110.0 . . ?
O3 C48 H48B 110.0 . . ?
C47 C48 H48B 110.0 . . ?
H48A C48 H48B 108.4 . . ?
C48A O3A C45A 100.4(16) . . ?
O3A C45A C46A 105.9(14) . . ?
O3A C45A H45C 110.6 . . ?
C46A C45A H45C 110.6 . . ?
O3A C45A H45D 110.6 . . ?
C46A C45A H45D 110.6 . . ?
H45C C45A H45D 108.7 . . ?
C47A C46A C45A 97.3(11) . . ?
C47A C46A H46C 112.3 . . ?
C45A C46A H46C 112.3 . . ?
C47A C46A H46D 112.3 . . ?
C45A C46A H46D 112.3 . . ?
H46C C46A H46D 109.9 . . ?
C48A C47A C46A 106.9(9) . . ?
C48A C47A H47C 110.3 . . ?
C46A C47A H47C 110.3 . . ?
C48A C47A H47D 110.3 . . ?
C46A C47A H47D 110.3 . . ?
H47C C47A H47D 108.6 . . ?
O3A C48A C47A 108.2(10) . . ?
O3A C48A H48C 110.1 . . ?
C47A C48A H48C 110.1 . . ?
O3A C48A H48D 110.1 . . ?
C47A C48A H48D 110.1 . . ?
H48C C48A H48D 108.4 . . ?
O2 N1 O1 121.83(15) . . ?
O2 N1 Pd1 118.9(2) . . ?
O1 N1 Pd1 119.3(2) . . ?
N1A O1A Pd1 128.9(11) . . ?
O2A N1A O1A 107.72(12) . . ?
 
loop_
 _geom_torsion_atom_site_label_1
 _geom_torsion_atom_site_label_2
 _geom_torsion_atom_site_label_3
 _geom_torsion_atom_site_label_4
 _geom_torsion
 _geom_torsion_site_symmetry_1
 _geom_torsion_site_symmetry_2
 _geom_torsion_site_symmetry_3
 _geom_torsion_site_symmetry_4
 _geom_torsion_publ_flag
C9 N2 C1 C2 -160.8(3) . . . . ?
C5 N2 C1 C2 77.8(4) . . . . ?
Pd1 N2 C1 C2 -35.5(4) . . . . ?
C3 N3 C2 C1 -167.7(3) . . . . ?
Pd1 N3 C2 C1 -45.9(3) . . . . ?
N2 C1 C2 N3 55.0(4) . . . . ?
C2 N3 C3 C4 167.2(3) . . . . ?
Pd1 N3 C3 C4 45.7(3) . . . . ?
N3 C3 C4 N4 -53.5(4) . . . . ?
C17 N4 C4 C3 158.8(3) . . . . ?
C13 N4 C4 C3 -79.3(4) . . . . ?
Pd1 N4 C4 C3 33.7(3) . . . . ?
C1 N2 C5 C6 65.4(4) . . . . ?
C9 N2 C5 C6 -56.8(4) . . . . ?
Pd1 N2 C5 C6 179.2(3) . . . . ?
N2 C5 C6 C7 -177.7(4) . . . . ?
C5 C6 C7 C8 -172.3(5) . . . . ?
C1 N2 C9 C10 66.7(4) . . . . ?
C5 N2 C9 C10 -171.1(3) . . . . ?
Pd1 N2 C9 C10 -53.2(4) . . . . ?
N2 C9 C10 C11 172.3(3) . . . . ?
C9 C10 C11 C12 171.5(4) . . . . ?
C17 N4 C13 C14 55.7(4) . . . . ?
C4 N4 C13 C14 -65.2(4) . . . . ?
Pd1 N4 C13 C14 -178.6(3) . . . . ?
N4 C13 C14 C15 -178.8(3) . . . . ?
C13 C14 C15 C16 178.9(4) . . . . ?
C4 N4 C17 C18 -69.4(4) . . . . ?
C13 N4 C17 C18 168.8(3) . . . . ?
Pd1 N4 C17 C18 49.5(4) . . . . ?
N4 C17 C18 C19 -178.5(4) . . . . ?
C17 C18 C19 C20 -173.1(5) . . . . ?
C26 C21 C22 C23 2.0(5) . . . . ?
B1 C21 C22 C23 -173.7(4) . . . . ?
C21 C22 C23 C24 0.1(6) . . . . ?
C22 C23 C24 C25 -2.1(6) . . . . ?
C23 C24 C25 C26 1.8(6) . . . . ?
C24 C25 C26 C21 0.4(6) . . . . ?
C22 C21 C26 C25 -2.3(5) . . . . ?
B1 C21 C26 C25 173.6(3) . . . . ?
C32 C27 C28 C29 -2.8(6) . . . . ?
B1 C27 C28 C29 178.1(4) . . . . ?
C27 C28 C29 C30 1.5(7) . . . . ?
C28 C29 C30 C31 0.3(8) . . . . ?
C29 C30 C31 C32 -0.5(8) . . . . ?
C30 C31 C32 C27 -1.0(7) . . . . ?
C28 C27 C32 C31 2.5(6) . . . . ?
B1 C27 C32 C31 -178.3(4) . . . . ?
C38 C33 C34 C35 0.4(6) . . . . ?
B1 C33 C34 C35 -177.0(4) . . . . ?
C33 C34 C35 C36 -0.3(6) . . . . ?
C34 C35 C36 C37 0.4(6) . . . . ?
C35 C36 C37 C38 -0.8(7) . . . . ?
C36 C37 C38 C33 1.0(8) . . . . ?
C34 C33 C38 C37 -0.8(6) . . . . ?
B1 C33 C38 C37 176.7(4) . . . . ?
C44 C39 C40 C41 0.4(6) . . . . ?
B1 C39 C40 C41 175.2(4) . . . . ?
C39 C40 C41 C42 -0.1(7) . . . . ?
C40 C41 C42 C43 0.1(9) . . . . ?
C41 C42 C43 C44 -0.3(10) . . . . ?
C42 C43 C44 C39 0.5(10) . . . . ?
C40 C39 C44 C43 -0.6(8) . . . . ?
B1 C39 C44 C43 -175.5(5) . . . . ?
C26 C21 B1 C33 45.7(5) . . . . ?
C22 C21 B1 C33 -138.8(4) . . . . ?
C26 C21 B1 C27 -74.9(4) . . . . ?
C22 C21 B1 C27 100.6(4) . . . . ?
C26 C21 B1 C39 164.8(4) . . . . ?
C22 C21 B1 C39 -19.8(5) . . . . ?
C34 C33 B1 C21 -148.6(4) . . . . ?
C38 C33 B1 C21 34.2(5) . . . . ?
C34 C33 B1 C27 -29.3(5) . . . . ?
C38 C33 B1 C27 153.4(4) . . . . ?
C34 C33 B1 C39 91.4(4) . . . . ?
C38 C33 B1 C39 -85.8(4) . . . . ?
C28 C27 B1 C21 12.6(6) . . . . ?
C32 C27 B1 C21 -166.4(4) . . . . ?
C28 C27 B1 C33 -108.0(4) . . . . ?
C32 C27 B1 C33 73.0(5) . . . . ?
C28 C27 B1 C39 132.6(4) . . . . ?
C32 C27 B1 C39 -46.5(5) . . . . ?
C40 C39 B1 C21 -81.2(5) . . . . ?
C44 C39 B1 C21 93.3(5) . . . . ?
C40 C39 B1 C33 39.2(5) . . . . ?
C44 C39 B1 C33 -146.3(4) . . . . ?
C40 C39 B1 C27 159.9(3) . . . . ?
C44 C39 B1 C27 -25.6(5) . . . . ?
C48 O3 C45 C46 1(4) . . . . ?
O3 C45 C46 C47 0(3) . . . . ?
C45 C46 C47 C48 -1(2) . . . . ?
C45 O3 C48 C47 -2(4) . . . . ?
C46 C47 C48 O3 2(3) . . . . ?
C48A O3A C45A C46A 44(4) . . . . ?
O3A C45A C46A C47A -45(3) . . . . ?
C45A C46A C47A C48A 29(2) . . . . ?
C45A O3A C48A C47A -24(4) . . . . ?
C46A C47A C48A O3A -4(3) . . . . ?
Pd1 O1A N1A O2A 0.00(3) . . . . ?
 
_refine_diff_density_max    0.496
_refine_diff_density_min   -0.501
_refine_diff_density_rms    0.070

_shelx_res_file
;
TITL shelxt in P 1 21/n 1
    15_decay.res
    created by SHELXL-2018/3 at 22:39:42 on 26-Mar-2020
CELL 0.534 11.6698 13.5706 30.1538 90 93.695 90
ZERR 4 0.000353 0.000438 0.001 0 0.002953 0
LATT 1
SYMM 0.5-X,0.5+Y,0.5-Z
SFAC C H B N O Pd
DISP B 0 0 4.561
DISP C 0.001 0.001 6.94
DISP H -0 0 0.611
DISP N 0.003 0.002 10.693
DISP O 0.005 0.003 16.398
DISP Pd -2.504 0.615 1934.604
UNIT 192 292 4 16 12 4
DFIX 1.2 0.001 N1 O1 N1 O2
DFIX 1.3 0.001 O1A N1A N1A O2A
DANG 2.1 0.001 O1 O2 O1A O2A
FLAT 0.001 Pd1 O1 O2 N1 O1A O2A N1A
RIGU 0.001 0.002
EADP O3 O3A
EADP C45 C45A C48 C48A
EADP C46 C46A C47 C47A
EADP O1 O1A O2 O2A
EADP N1 N1A

L.S. 20
PLAN  5
SIZE 0.1 0.1 0.05
TEMP -8
BOND $H
list 4
CONF
fmap 2
acta
SHEL 999 0.8
OMIT 10 0 0
OMIT -1 2 3
OMIT 7 12 0
OMIT -2 1 2
REM <olex2.extras>
REM <HklSrc "%.\\15_decay.hkl">
REM </olex2.extras>

WGHT    0.044900
FVAR       0.22859   0.51826   0.94262
PD1   6    0.340134    0.774946    0.346393    11.00000    0.04491    0.04799 =
         0.04150    0.00110    0.00018   -0.00178
N2    4    0.347272    0.927767    0.337661    11.00000    0.05638    0.05249 =
         0.04997    0.00579   -0.00088    0.00072
N3    4    0.454557    0.797878    0.398335    11.00000    0.04719    0.05052 =
         0.03975    0.00078   -0.00051   -0.00305
AFIX  13
H3    2    0.531630    0.787418    0.388089    11.00000   -1.20000
AFIX   0
N4    4    0.330292    0.631562    0.371211    11.00000    0.04422    0.04887 =
         0.04755   -0.00015    0.00280   -0.00277
C1    1    0.442368    0.963451    0.369547    11.00000    0.07092    0.05208 =
         0.06042    0.00230   -0.00610   -0.00977
AFIX  23
H1A   2    0.430314    1.032336    0.376461    11.00000   -1.20000
H1B   2    0.515286    0.957620    0.356040    11.00000   -1.20000
AFIX   0
C2    1    0.445159    0.903302    0.411569    11.00000    0.07158    0.05297 =
         0.05231   -0.00302   -0.00286   -0.00438
AFIX  23
H2A   2    0.510482    0.922046    0.431286    11.00000   -1.20000
H2B   2    0.375598    0.913849    0.426880    11.00000   -1.20000
AFIX   0
C3    1    0.434772    0.722838    0.432583    11.00000    0.05507    0.05367 =
         0.03758    0.00251   -0.00040    0.00217
AFIX  23
H3A   2    0.365837    0.738243    0.447536    11.00000   -1.20000
H3B   2    0.499218    0.720771    0.454549    11.00000   -1.20000
AFIX   0
C4    1    0.421748    0.625389    0.408994    11.00000    0.05101    0.05212 =
         0.05049    0.00138   -0.00265    0.00245
AFIX  23
H4A   2    0.401000    0.575049    0.429862    11.00000   -1.20000
H4B   2    0.494356    0.606822    0.397439    11.00000   -1.20000
AFIX   0
C5    1    0.232374    0.965561    0.350873    11.00000    0.06549    0.06129 =
         0.06483   -0.00412    0.00283    0.00878
AFIX  23
H5A   2    0.222375    0.944487    0.381119    11.00000   -1.20000
H5B   2    0.172756    0.934014    0.331977    11.00000   -1.20000
AFIX   0
C6    1    0.213023    1.076948    0.348448    11.00000    0.10343    0.06392 =
         0.09290   -0.00033    0.00257    0.02307
AFIX  23
H6A   2    0.272690    1.110084    0.366711    11.00000   -1.20000
H6B   2    0.217957    1.099008    0.318033    11.00000   -1.20000
AFIX   0
C7    1    0.096548    1.104234    0.364346    11.00000    0.10302    0.08911 =
         0.13185   -0.03069   -0.00368    0.03353
AFIX  23
H7A   2    0.037775    1.064344    0.348834    11.00000   -1.20000
H7B   2    0.095362    1.090253    0.395861    11.00000   -1.20000
AFIX   0
C8    1    0.070374    1.210983    0.356337    11.00000    0.15004    0.09170 =
         0.25593   -0.03575   -0.03406    0.04699
AFIX 137
H8A   2    0.036617    1.219456    0.326702    11.00000   -1.50000
H8B   2    0.140078    1.248541    0.359860    11.00000   -1.50000
H8C   2    0.017641    1.233411    0.377314    11.00000   -1.50000
AFIX   0
C9    1    0.366384    0.960862    0.291188    11.00000    0.06395    0.05735 =
         0.05202    0.01055   -0.00189   -0.00153
AFIX  23
H9A   2    0.298396    0.945272    0.272284    11.00000   -1.20000
H9B   2    0.375287    1.031930    0.291243    11.00000   -1.20000
AFIX   0
C10   1    0.468569    0.915845    0.271333    11.00000    0.06753    0.07641 =
         0.06167    0.00765    0.00547   -0.00046
AFIX  23
H10A  2    0.465440    0.844751    0.274355    11.00000   -1.20000
H10B  2    0.538200    0.938890    0.287355    11.00000   -1.20000
AFIX   0
C11   1    0.471966    0.942568    0.222570    11.00000    0.09062    0.10358 =
         0.06176    0.00581    0.01528   -0.00789
AFIX  23
H11A  2    0.407784    0.911304    0.206055    11.00000   -1.20000
H11B  2    0.462922    1.013301    0.219304    11.00000   -1.20000
AFIX   0
C12   1    0.581151    0.911875    0.203070    11.00000    0.10009    0.17702 =
         0.09014   -0.00892    0.03417   -0.00740
AFIX 137
H12A  2    0.577468    0.928149    0.172028    11.00000   -1.50000
H12B  2    0.591342    0.842060    0.206624    11.00000   -1.50000
H12C  2    0.644687    0.945724    0.218048    11.00000   -1.50000
AFIX   0
C13   1    0.211827    0.624211    0.388671    11.00000    0.04504    0.05670 =
         0.05684    0.00764    0.00468   -0.00078
AFIX  23
H13A  2    0.204538    0.676451    0.410264    11.00000   -1.20000
H13B  2    0.155961    0.637196    0.364144    11.00000   -1.20000
AFIX   0
C14   1    0.179292    0.528504    0.410053    11.00000    0.05698    0.06010 =
         0.06737    0.00963    0.01112   -0.00303
AFIX  23
H14A  2    0.186101    0.475136    0.388986    11.00000   -1.20000
H14B  2    0.232261    0.515519    0.435502    11.00000   -1.20000
AFIX   0
C15   1    0.059389    0.530965    0.424816    11.00000    0.05970    0.07277 =
         0.08770    0.00198    0.02247   -0.01000
AFIX  23
H15A  2    0.007504    0.546028    0.399287    11.00000   -1.20000
H15B  2    0.053798    0.584263    0.446002    11.00000   -1.20000
AFIX   0
C16   1    0.019377    0.437236    0.445814    11.00000    0.07313    0.07458 =
         0.10254    0.00754    0.02578   -0.00968
AFIX 137
H16A  2    0.021621    0.384187    0.424826    11.00000   -1.50000
H16B  2   -0.057815    0.445709    0.454390    11.00000   -1.50000
H16C  2    0.068859    0.422155    0.471590    11.00000   -1.50000
AFIX   0
C17   1    0.349098    0.550273    0.338663    11.00000    0.05800    0.05213 =
         0.05909   -0.00715    0.00544   -0.00128
AFIX  23
H17A  2    0.354556    0.488346    0.354725    11.00000   -1.20000
H17B  2    0.282370    0.546437    0.317824    11.00000   -1.20000
AFIX   0
C18   1    0.453683    0.561514    0.312959    11.00000    0.06382    0.08535 =
         0.06056   -0.00961    0.01200    0.00629
AFIX  23
H18A  2    0.521330    0.562855    0.333406    11.00000   -1.20000
H18B  2    0.449746    0.623700    0.297073    11.00000   -1.20000
AFIX   0
C19   1    0.464570    0.478092    0.280108    11.00000    0.11326    0.11023 =
         0.10485   -0.03766    0.04325   -0.00093
AFIX  23
H19A  2    0.457707    0.416240    0.295840    11.00000   -1.20000
H19B  2    0.400479    0.482042    0.258040    11.00000   -1.20000
AFIX   0
C20   1    0.568591    0.475770    0.257439    11.00000    0.14067    0.15433 =
         0.12478   -0.03320    0.06866    0.01006
AFIX 137
H20A  2    0.563365    0.425285    0.235099    11.00000   -1.50000
H20B  2    0.632107    0.461996    0.278348    11.00000   -1.50000
H20C  2    0.580069    0.538472    0.243667    11.00000   -1.50000
AFIX   0

C21   1    0.656336    0.374357    0.427244    11.00000    0.04540    0.04891 =
         0.04703    0.00527   -0.00795   -0.00129
C22   1    0.708722    0.424206    0.393602    11.00000    0.05740    0.06381 =
         0.06378    0.01077    0.00741   -0.00532
AFIX  43
H22   2    0.724928    0.389786    0.368081    11.00000   -1.20000
AFIX   0
C23   1    0.737451    0.522568    0.396688    11.00000    0.06388    0.06284 =
         0.11014    0.01904    0.01056   -0.00896
AFIX  43
H23   2    0.772243    0.552973    0.373402    11.00000   -1.20000
AFIX   0
C24   1    0.715250    0.576092    0.433762    11.00000    0.05773    0.04764 =
         0.11354    0.01409   -0.00806   -0.00372
AFIX  43
H24   2    0.736860    0.641924    0.436246    11.00000   -1.20000
AFIX   0
C25   1    0.660708    0.530738    0.467003    11.00000    0.06274    0.04798 =
         0.08438   -0.00089   -0.01282    0.00273
AFIX  43
H25   2    0.642999    0.566345    0.492010    11.00000   -1.20000
AFIX   0
C26   1    0.631842    0.432148    0.463531    11.00000    0.07012    0.04813 =
         0.05020    0.00418   -0.00526    0.00161
AFIX  43
H26   2    0.594349    0.403140    0.486494    11.00000   -1.20000
AFIX   0
C27   1    0.734414    0.201974    0.459216    11.00000    0.04513    0.04846 =
         0.05785    0.00181    0.01256    0.00425
C28   1    0.809401    0.250719    0.489008    11.00000    0.05643    0.05602 =
         0.06894   -0.00343    0.00098    0.00772
AFIX  43
H28   2    0.804919    0.319047    0.490511    11.00000   -1.20000
AFIX   0
C29   1    0.891206    0.202975    0.516856    11.00000    0.06952    0.08088 =
         0.08469   -0.00509   -0.01202    0.01791
AFIX  43
H29   2    0.938194    0.239632    0.536729    11.00000   -1.20000
AFIX   0
C30   1    0.903333    0.104187    0.515435    11.00000    0.05779    0.07990 =
         0.10828    0.01423    0.00219    0.01958
AFIX  43
H30   2    0.957841    0.072338    0.534190    11.00000   -1.20000
AFIX   0
C31   1    0.833456    0.051838    0.485707    11.00000    0.06091    0.06261 =
         0.12716    0.01150    0.00556    0.01348
AFIX  43
H31   2    0.840996   -0.016265    0.484070    11.00000   -1.20000
AFIX   0
C32   1    0.751701    0.099454    0.458078    11.00000    0.05438    0.04938 =
         0.11103   -0.00465    0.00206    0.00411
AFIX  43
H32   2    0.706355    0.062067    0.437936    11.00000   -1.20000
AFIX   0
C33   1    0.505408    0.230704    0.444000    11.00000    0.05227    0.04134 =
         0.05040   -0.00146   -0.00241    0.00075
C34   1    0.478959    0.145618    0.466535    11.00000    0.05226    0.04517 =
         0.05100    0.00140   -0.00427   -0.00072
AFIX  43
H34   2    0.537621    0.100687    0.473388    11.00000   -1.20000
AFIX   0
C35   1    0.369468    0.123497    0.479523    11.00000    0.05537    0.05975 =
         0.06310    0.01014   -0.00026   -0.00576
AFIX  43
H35   2    0.356551    0.065030    0.494497    11.00000   -1.20000
AFIX   0
C36   1    0.280449    0.188267    0.470168    11.00000    0.04997    0.06476 =
         0.08868    0.00306    0.00403   -0.00337
AFIX  43
H36   2    0.207045    0.174636    0.478823    11.00000   -1.20000
AFIX   0
C37   1    0.302668    0.273560    0.447731    11.00000    0.05451    0.05983 =
         0.10636    0.00787    0.00132    0.00539
AFIX  43
H37   2    0.243626    0.318037    0.440724    11.00000   -1.20000
AFIX   0
C38   1    0.412515    0.293537    0.435522    11.00000    0.05637    0.05092 =
         0.09581    0.01412    0.00106    0.00374
AFIX  43
H38   2    0.424935    0.352408    0.420790    11.00000   -1.20000
AFIX   0
C39   1    0.636962    0.213315    0.374846    11.00000    0.07894    0.05268 =
         0.05074    0.00191    0.00738   -0.00924
C40   1    0.544872    0.220583    0.344040    11.00000    0.09741    0.06406 =
         0.05642    0.00600   -0.00658   -0.01720
AFIX  43
H40   2    0.476085    0.245666    0.353189    11.00000   -1.20000
AFIX   0
C41   1    0.550091    0.191760    0.299299    11.00000    0.14117    0.07225 =
         0.05316    0.00548   -0.00847   -0.03049
AFIX  43
H41   2    0.485809    0.197783    0.279598    11.00000   -1.20000
AFIX   0
C42   1    0.648901    0.155444    0.285327    11.00000    0.17328    0.10348 =
         0.07009   -0.01159    0.01964   -0.01704
AFIX  43
H42   2    0.653022    0.136352    0.255851    11.00000   -1.20000
AFIX   0
C43   1    0.743146    0.146588    0.314379    11.00000    0.15790    0.14630 =
         0.07898   -0.03097    0.02927    0.02036
AFIX  43
H43   2    0.811314    0.121244    0.304765    11.00000   -1.20000
AFIX   0
C44   1    0.736754    0.175479    0.358162    11.00000    0.09863    0.13419 =
         0.07457   -0.02378    0.01942    0.01112
AFIX  43
H44   2    0.801989    0.169403    0.377368    11.00000   -1.20000
AFIX   0
B1    3    0.633045    0.255202    0.426443    11.00000    0.05471    0.04718 =
         0.05371   -0.00047    0.00159   -0.00136

PART 1
O3    5    0.685149    0.811401    0.363401    21.00000    0.06902    0.09034 =
         0.09943   -0.01090    0.01445   -0.00851
C45   1    0.726540    0.756550    0.326756    21.00000    0.07676    0.09008 =
         0.09848   -0.01232    0.01115   -0.00732
AFIX  23
H45A  2    0.701486    0.787612    0.298822    21.00000   -1.20000
H45B  2    0.696630    0.689858    0.326729    21.00000   -1.20000
AFIX   0
C46   1    0.852337    0.754980    0.332035    21.00000    0.07423    0.11564 =
         0.13136   -0.02528    0.01507   -0.00993
AFIX  23
H46A  2    0.884873    0.785636    0.306644    21.00000   -1.20000
H46B  2    0.880019    0.687680    0.334498    21.00000   -1.20000
AFIX   0
C47   1    0.885370    0.810537    0.373115    21.00000    0.07423    0.11564 =
         0.13136   -0.02528    0.01507   -0.00993
AFIX  23
H47A  2    0.927106    0.768083    0.394403    21.00000   -1.20000
H47B  2    0.934465    0.865548    0.366442    21.00000   -1.20000
AFIX   0
C48   1    0.781760    0.845876    0.391277    21.00000    0.07676    0.09008 =
         0.09848   -0.01232    0.01115   -0.00732
AFIX  23
H48A  2    0.776837    0.821397    0.421318    21.00000   -1.20000
H48B  2    0.782019    0.917324    0.392212    21.00000   -1.20000
AFIX   0

SAME 0.02 0.04 O3 > C48
PART 0
PART 2
O3A   5    0.681274    0.799493    0.364011   -21.00000    0.06902    0.09034 =
         0.09943   -0.01090    0.01445   -0.00851
C45A  1    0.741617    0.776980    0.325103   -21.00000    0.07676    0.09008 =
         0.09848   -0.01232    0.01115   -0.00732
AFIX  23
H45C  2    0.727361    0.827257    0.302555   -21.00000   -1.20000
H45D  2    0.717081    0.713797    0.312810   -21.00000   -1.20000
AFIX   0
C46A  1    0.865002    0.774198    0.340094   -21.00000    0.07423    0.11564 =
         0.13136   -0.02528    0.01507   -0.00993
AFIX  23
H46C  2    0.884748    0.716084    0.357693   -21.00000   -1.20000
H46D  2    0.914449    0.778988    0.315531   -21.00000   -1.20000
AFIX   0
C47A  1    0.866771    0.864437    0.367119   -21.00000    0.07423    0.11564 =
         0.13136   -0.02528    0.01507   -0.00993
AFIX  23
H47C  2    0.923485    0.858865    0.391959   -21.00000   -1.20000
H47D  2    0.885914    0.920943    0.349336   -21.00000   -1.20000
AFIX   0
C48A  1    0.752451    0.875809    0.383065   -21.00000    0.07676    0.09008 =
         0.09848   -0.01232    0.01115   -0.00732
AFIX  23
H48C  2    0.755976    0.871263    0.415227   -21.00000   -1.20000
H48D  2    0.721227    0.939746    0.374449   -21.00000   -1.20000
AFIX   0

PART 0
PART 3
O1    5    0.125305    0.760212    0.298127    31.00000    0.06624    0.18068 =
         0.06981   -0.02507   -0.00642    0.00191
O2    5    0.261785    0.724697    0.258969    31.00000    0.06624    0.18068 =
         0.06981   -0.02507   -0.00642    0.00191
N1    4    0.226124    0.749725    0.293703    31.00000    0.06768    0.06890 =
         0.05862    0.00806   -0.00084   -0.00134
PART 0
PART 4
O1A   5    0.215565    0.756500    0.302999   -31.00000    0.06624    0.18068 =
         0.06981   -0.02507   -0.00642    0.00191
O2A   5    0.325341    0.716379    0.253523   -31.00000    0.06624    0.18068 =
         0.06981   -0.02507   -0.00642    0.00191
N1A   4    0.218404    0.729732    0.261687   -31.00000    0.06768    0.06890 =
         0.05862    0.00806   -0.00084   -0.00134
HKLF 4


REM  shelxt in P 1 21/n 1
REM wR2 = 0.1394, GooF = S = 0.922, Restrained GooF = 0.921 for all data
REM R1 = 0.0593 for 5481 Fo > 4sig(Fo) and 0.1040 for all 9698 data
REM 526 parameters refined using 490 restraints

END

WGHT      0.0450      0.0000

REM Highest difference peak  0.496,  deepest hole -0.501,  1-sigma level  0.070
Q1    1   0.3390  0.6752  0.3469  11.00000  0.05    0.50
Q2    1   0.2259  0.7756  0.2897  11.00000  0.05    0.34
Q3    1   0.2029  0.6814  0.2675  11.00000  0.05    0.34
Q4    1   0.1351  0.7141  0.2815  11.00000  0.05    0.34
Q5    1   0.6168  0.3191  0.4255  11.00000  0.05    0.33
;
_shelx_res_checksum   85940

_shelx_hkl_file
;
  17  -1  -6   -0.00    3.90
  16   0  -5    0.38    4.06
  16   0  -6    7.49    5.82
 -16   0   7    3.62    5.25
  16   0  -7    0.00    3.87
 -16   0   8    8.31    5.84
  16   0  -8    2.63    4.56
 -16   0   9   -0.00    4.69
  16   0  -9    4.99    5.83
 -16   0  10    3.67    5.81
  16   0 -10    4.58    5.68
 -16   0  11    0.00    4.75
  16   0 -11   -0.00    3.51
 -16   0  12    0.00    4.18
  16   0 -12    2.55    4.33
 -16   0  13   -0.00    3.83
  16   0 -13   -0.00    4.66
 -16   0  14   -0.00    4.58
  16   0 -14    1.29    4.43
 -16   0  15    1.68    4.86
  16  -1  -1    1.10    3.61
  16  -1  -2   10.67    6.78
  16  -1  -2    9.17    7.05
  16  -1  -3    0.00    4.21
  16  -1  -3   -0.00    4.92
  16  -1  -4   -0.00    4.01
  16  -1  -4   -0.00    5.38
  16  -1  -5   -0.00    3.69
  16  -1  -5   -0.00    5.39
  16  -1  -6   12.53    6.38
  16  -1  -6    0.00    5.03
 -16   1   7   -0.00    4.43
  16  -1  -7    0.98    4.44
  16  -1  -7    0.29    5.43
 -16   1   8    2.79    6.34
  16  -1  -8    5.62    5.18
  16  -1  -8    9.57    7.02
 -16   1   9   -0.00    4.24
  16  -1  -9   -0.00    3.83
  16  -1  -9    1.59    6.81
 -16   1  10    0.75    3.76
  16  -1 -10    7.00    5.77
  16  -1 -10    8.31    6.61
  16   1 -10    1.43    3.89
 -16   1  11   -0.00    4.44
  16  -1 -11    0.08    3.53
  16  -1 -11    2.33    5.48
  16   1 -11    1.29    4.59
 -16   1  12    8.86    6.89
  16  -1 -12   -0.00    4.29
  16  -1 -12    5.38    6.22
  16   1 -12    2.63    4.67
 -16  -1  12    6.04    5.08
 -16   1  13    1.93    4.73
  16  -1 -13    1.43    3.83
  16   1 -13    2.81    4.11
 -16  -1  13   -0.00    4.67
 -16  -1  14    0.00    3.84
 -16  -1  15    0.98    4.39
 -16  -1  16    3.28    4.91
  16  -2  -1   -0.00    4.23
  16  -2  -1    1.05    5.79
  16  -2  -2    4.26    4.64
  16  -2  -2    1.94    5.45
  16  -2  -3    2.15    4.66
  16  -2  -3    1.03    4.69
  16  -2  -4    1.91    4.42
  16  -2  -4    2.12    5.19
  16  -2  -5    6.42    5.61
  16  -2  -5    7.09    6.05
  16  -2  -6    0.00    4.46
  16  -2  -6   -0.00    4.02
 -16   2   7    4.06    6.70
  16  -2  -7   -0.00    3.19
  16  -2  -7   -0.00    3.68
 -16   2   8    4.11    6.20
  16  -2  -8    0.00    4.66
  16  -2  -8   -0.00    4.22
 -16   2   9   -0.00    4.29
  16  -2  -9   -0.00    4.67
  16  -2  -9   -0.00    5.45
 -16   2  10    8.00    6.47
  16  -2 -10    0.00    5.17
  16  -2 -10    7.63    6.51
 -16   2  11    6.37    5.93
  16  -2 -11    9.62    6.06
  16  -2 -11    1.95    5.72
 -16   2  12   -0.00    3.98
  16  -2 -12   -0.00    4.15
  16  -2 -13   -0.00    4.66
  16  -2 -14    2.05    6.98
  16  -2 -15   -0.00    5.71
  16  -2 -16    9.14    8.11
  16  -3  -1   -0.00    3.42
  16  -3  -1    0.00    5.80
  16  -3  -2    0.68    5.07
  16  -3  -2    3.99    6.69
  16  -3  -3    5.67    5.21
  16  -3  -3    6.91    6.45
  16  -3  -4   -0.00    3.39
  16  -3  -4   -0.00    7.10
  16  -3  -5    2.71    4.94
  16  -3  -5    0.00    5.11
  16  -3  -6    6.25    6.17
  16  -3  -6    6.22    6.09
  16  -3  -7   -0.00    4.43
  16  -3  -7    0.33    4.77
 -16   3   8    5.66    6.29
  16  -3  -8    3.63    4.49
  16  -3  -8    3.13    6.05
 -16   3   9    2.78    5.33
  16  -3  -9    0.00    5.36
  16  -3 -10   -0.00    4.91
  16  -3 -11   -0.00    4.46
  16  -3 -12   -0.00    5.42
  16  -3 -13   -0.00    5.13
  16  -3 -14   -0.00    4.54
  16  -3 -15    3.15    6.82
  16  -4  -1    5.01    5.27
  16  -4  -1    0.77    5.08
  16  -4  -2    1.68    4.31
  16  -4  -2    0.00    6.31
  16  -4  -3   -0.00    4.36
  16  -4  -3   -0.00    5.58
  16  -4  -4    5.26    5.51
  16  -4  -4   -0.00    4.99
  16  -4  -5    2.31    5.54
  16  -4  -6    0.00    4.61
  16  -4  -7   -0.00    4.45
  16  -4  -8    7.37    7.70
  16  -4  -9   18.72    8.60
  16  -4 -10   15.00    7.58
  16  -4 -11    0.00    5.81
  16  -5  -3    3.53    7.27
  16  -5  -4   -0.00    6.05
  16  -5  -5    0.00    5.18
  16  -5  -6    0.00    6.58
  16  -5  -7   -0.00    5.81
  15   0  -1    4.71    4.62
  15   0  -1   -0.00    5.36
  15   0  -2    0.21    3.60
  15   0  -2    0.68    3.97
  15   0  -3   24.71    8.93
  15   0  -3   10.93    6.58
  15   0  -4    2.47    4.62
  15   0  -4   -0.00    4.95
 -15   0   5   12.85    7.23
  15   0  -5    2.49    4.01
  15   0  -5    6.88    7.04
 -15   0   6    2.77    4.46
  15   0  -6   -0.00    3.77
  15   0  -6    2.03    6.11
 -15   0   7    0.00    5.01
  15   0  -7    5.64    4.86
  15   0  -7    4.80    6.13
 -15   0   8   -0.00    4.62
  15   0  -8   -0.00    3.68
  15   0  -8   -0.00    5.55
 -15   0   9   20.56    9.01
  15   0  -9   37.11   10.95
  15   0  -9   25.96    9.50
 -15   0  10   -0.00    4.28
  15   0 -10    2.84    4.47
  15   0 -10    3.39    5.42
 -15   0  11   -0.00    3.59
  15   0 -11    0.38    3.66
  15   0 -11    0.00    4.89
 -15   0  12   -0.00    4.39
  15   0 -12   -0.00    3.54
  15   0 -12   -0.00    5.45
 -15   0  13    8.90    7.37
  15   0 -13   14.21    8.22
 -15   0  14    4.50    5.46
  15   0 -14    3.08    5.54
 -15   0  15   29.68    9.66
  15   0 -15   14.11    9.62
 -15   0  16    0.00    4.59
  15   0 -16    0.30    4.46
 -15   0  17   -0.00    5.57
  15   0 -17   -0.00    5.10
 -15   0  18   -0.00    4.40
  15   0 -18    1.28    5.70
 -15   0  19    5.39    6.51
  15   0 -19    8.96    8.24
  15   0 -20    1.09    5.02
  15   0 -21    2.59    5.49
  15   0 -22    1.51    4.90
  15   0 -23    2.84    5.72
  15  -1  -1    5.83    5.40
  15  -1  -1   12.69    8.49
  15   1  -1   19.65    9.04
  15  -1  -2    8.63    6.37
  15  -1  -2    0.00    5.01
  15   1  -2    3.35    4.52
  15  -1  -3    6.10    5.56
  15  -1  -3   -0.00    1.99
  15   1  -3    8.79    6.58
  15  -1  -4   -0.00    3.49
  15  -1  -4    5.46    6.01
  15   1  -4    1.91    4.12
  15   1  -4   -0.00    4.76
 -15   1   5    4.19    5.16
  15  -1  -5    7.32    5.53
  15  -1  -5   16.52    8.63
  15   1  -5    7.79    5.83
  15   1  -5   18.01    7.76
 -15   1   6    4.94    5.90
  15  -1  -6    0.32    4.41
  15  -1  -6    4.68    6.35
  15   1  -6    1.87    4.28
  15   1  -6   -0.00    4.75
 -15  -1   6   -0.00    4.89
 -15   1   7    4.03    5.62
  15  -1  -7   16.42    7.52
  15  -1  -7   12.16    7.16
  15   1  -7   15.64    7.27
  15   1  -7    3.08    4.74
 -15  -1   7    8.48    5.84
 -15   1   8    4.50    5.12
  15  -1  -8    3.50    4.48
  15  -1  -8    1.42    5.45
  15   1  -8   -0.00    4.35
  15   1  -8    5.21    6.03
 -15  -1   8    1.06    4.27
 -15   1   9    0.00    4.54
  15  -1  -9   -0.00    3.68
  15  -1  -9    1.59    5.06
  15   1  -9    0.25    3.90
  15   1  -9   -0.00    4.23
 -15  -1   9   -0.00    3.92
 -15   1  10    0.00    4.69
  15  -1 -10    0.00    4.17
  15  -1 -10   -0.00    4.91
  15   1 -10   -0.00    3.24
  15   1 -10    8.94    6.05
 -15  -1  10   -0.00    3.53
 -15   1  11    6.71    5.72
  15  -1 -11   13.15    6.98
  15  -1 -11   22.97    9.01
  15   1 -11    9.24    5.66
  15   1 -11    2.31    5.13
 -15  -1  11    3.38    6.11
 -15   1  12   -0.00    4.13
  15  -1 -12    4.68    5.07
  15  -1 -12   -0.00    4.28
  15   1 -12    1.72    4.79
 -15  -1  12   -0.00    3.87
 -15   1  13    3.30    6.20
  15  -1 -13    1.49    4.09
  15  -1 -13    6.04    7.21
  15   1 -13    0.00    3.44
 -15  -1  13    2.57    4.35
 -15   1  14    1.80    4.66
  15  -1 -14   -0.00    4.79
  15   1 -14   -0.00    3.55
 -15  -1  14   -0.00    4.96
 -15   1  15    5.74    6.84
  15  -1 -15   -0.00    5.64
  15   1 -15    5.61    6.68
 -15  -1  15   -0.00    4.98
 -15   1  16   -0.00    5.10
  15  -1 -16    0.58    4.52
  15   1 -16    5.53    6.13
 -15  -1  16   -0.00    5.60
 -15   1  17    0.00    4.76
  15  -1 -17    1.47    5.59
  15   1 -17    0.79    5.74
 -15  -1  17    0.00    4.24
 -15   1  18    0.00    3.82
  15  -1 -18   -0.00    5.36
  15   1 -18    6.51    6.83
 -15  -1  18    0.25    4.37
  15  -1 -19    0.00    5.20
  15   1 -19    5.47    7.81
 -15  -1  19    0.00    4.17
  15  -1 -20    0.38    4.66
  15   1 -20    1.25    5.08
 -15  -1  20    0.00    5.54
  15  -1 -21    4.08    7.37
  15  -2  -1   -0.00    4.13
  15  -2  -1   -0.00    5.18
  15   2  -1   -0.00    4.89
  15  -2  -2   -0.00    3.38
  15  -2  -2    0.00    5.15
  15   2  -2    3.81    4.46
  15  -2  -3    8.61    5.58
  15  -2  -3   23.36    9.38
  15   2  -3    2.02    4.72
  15  -2  -4   -0.00    4.22
  15  -2  -4   -0.00    6.71
  15   2  -4   -0.00    4.26
  15  -2  -5    8.40    5.29
  15  -2  -5    7.77    6.11
  15   2  -5    4.67    5.11
 -15   2   6   -0.00    4.65
  15  -2  -6   -0.00    3.56
  15  -2  -6    6.08    6.19
  15   2  -6    2.16    4.74
 -15   2   7   10.40    7.19
  15  -2  -7   15.57    7.32
  15  -2  -7    4.92    5.19
  15   2  -7    0.40    4.81
 -15   2   8    0.00    4.67
  15  -2  -8    2.60    3.50
  15  -2  -8   -0.00    5.01
  15   2  -8    3.06    4.80
 -15   2   9   10.91    6.96
  15  -2  -9    8.40    6.62
  15  -2  -9   23.01    9.08
  15   2  -9    9.51    6.93
 -15   2  10    6.84    6.04
  15  -2 -10    5.63    4.96
  15  -2 -10    7.51    7.27
  15   2 -10   -0.00    3.44
  15   2 -10    8.86    6.95
 -15   2  11    5.77    4.79
  15  -2 -11   -0.00    3.74
  15  -2 -11    2.31    4.94
  15   2 -11    2.18    6.53
 -15  -2  11    0.67    4.75
 -15   2  12    0.00    3.79
  15  -2 -12   -0.00    4.05
  15  -2 -12    3.47    6.10
  15   2 -12    0.01    4.70
 -15  -2  12   -0.00    4.96
 -15   2  13    5.00    5.34
  15  -2 -13    1.10    4.29
  15  -2 -13    7.75    6.89
  15   2 -13    1.79    5.81
 -15  -2  13   -0.00    3.70
 -15   2  14    6.99    6.11
  15  -2 -14    4.38    5.33
  15  -2 -14    4.25    6.29
  15   2 -14    7.86    7.41
 -15  -2  14    4.47    5.72
 -15   2  15    7.17    6.66
  15  -2 -15    1.73    6.07
  15   2 -15    0.00    5.65
 -15  -2  15   13.69    8.17
 -15   2  16    3.13    6.14
  15  -2 -16    2.19    5.41
  15   2 -16    0.36    4.24
 -15  -2  16    6.15    5.58
 -15   2  17    5.01    6.17
  15  -2 -17   -0.00    4.35
  15   2 -17   -0.00    5.24
 -15  -2  17   13.57    8.04
  15  -2 -18    5.54    7.26
 -15  -2  18    4.11    5.41
  15  -2 -19    2.69    5.97
 -15  -2  19    2.40    5.58
 -15  -2  20   -0.00    3.97
 -15  -2  21   -0.00    5.53
  15  -3  -1    4.91    5.13
  15  -3  -1   13.55    8.24
  15   3  -1   12.13    7.33
  15  -3  -2    1.21    3.85
  15  -3  -2    3.30    5.87
  15   3  -2   -0.00    3.64
  15  -3  -3    3.55    5.25
  15  -3  -3    3.17    5.42
  15   3  -3    0.65    4.62
  15  -3  -4    0.00    4.57
  15  -3  -4   -0.00    5.30
  15   3  -4    1.52    4.01
  15  -3  -5    2.02    4.53
  15  -3  -5    2.62    4.16
  15   3  -5    0.00    5.66
  15  -3  -6   -0.00    4.14
  15  -3  -6   -0.00    4.62
  15   3  -6    6.24    5.27
 -15   3   7    3.80    4.70
  15  -3  -7   16.14    7.45
  15  -3  -7    3.71    5.73
  15   3  -7    3.22    5.55
 -15   3   8   14.83    7.53
  15  -3  -8    6.44    5.57
  15  -3  -8    1.65    6.01
  15   3  -8    1.20    4.90
 -15   3   9   10.39    7.68
  15  -3  -9    3.32    5.03
  15  -3  -9   -0.00    5.09
  15   3  -9   -0.00    3.91
 -15   3  10    1.72    4.58
  15  -3 -10    8.25    6.19
  15  -3 -10   -0.00    5.00
  15   3 -10    4.86    5.48
 -15   3  11   22.22    9.17
  15  -3 -11   24.28    9.08
  15  -3 -11    7.83    7.59
  15   3 -11   20.43    9.13
 -15   3  12    4.84    5.95
  15  -3 -12    2.12    4.14
  15  -3 -12   -0.00    4.65
  15   3 -12    0.00    4.54
 -15   3  13   -0.00    3.76
  15  -3 -13   -0.00    4.36
  15  -3 -13    4.14    6.61
  15   3 -13    0.00    4.49
 -15   3  14    5.78    6.03
  15  -3 -14   -0.00    5.48
  15  -3 -14    0.90    5.79
  15   3 -14   -0.00    4.86
 -15   3  15   18.73    8.36
  15  -3 -15    6.03    5.51
  15  -3 -15   15.16    9.25
  15  -3 -16    4.18    5.89
 -15  -3  17    5.68    5.96
 -15  -3  18    1.43    5.60
 -15  -3  19   -0.00    5.97
 -15  -3  20   15.81    8.41
 -15  -3  21    7.05    6.99
  15  -4  -1   -0.00    4.21
  15  -4  -1    1.03    5.04
  15   4  -1   -0.00    3.60
  15  -4  -2    1.50    4.72
  15  -4  -2    5.07    8.11
  15   4  -2   -0.00    3.23
  15  -4  -3    0.25    5.11
  15  -4  -3    2.94    5.77
  15   4  -3   -0.00    3.64
  15  -4  -4    6.88    5.93
  15  -4  -4    3.46    5.45
  15   4  -4    1.08    4.77
  15  -4  -5   19.39    8.64
  15  -4  -5   13.63    8.09
  15   4  -5    8.60    6.00
  15  -4  -6    0.43    3.71
  15  -4  -6    1.63    4.81
  15   4  -6   -0.00    3.35
  15  -4  -7    0.00    3.75
  15  -4  -7    8.83    7.57
  15   4  -7   -0.00    4.73
 -15   4   8   -0.00    4.84
  15  -4  -8    0.00    3.96
  15  -4  -8   -0.00    7.45
  15   4  -8    0.00    4.47
 -15   4   9   14.25    7.39
  15  -4  -9    6.22    5.40
  15  -4  -9   13.40    7.95
  15   4  -9    5.28    5.62
 -15   4  10    0.00    5.29
  15  -4 -10    1.75    3.71
  15  -4 -10    3.17    5.91
  15   4 -10    9.39    6.05
 -15   4  11    0.00    4.69
  15  -4 -11    5.66    5.39
  15  -4 -11    2.56    5.26
 -15   4  12   -0.00    4.98
  15  -4 -12    2.62    4.87
  15  -4 -12    7.76    7.16
 -15   4  13    6.21    6.65
  15  -4 -13    3.99    5.05
  15  -4 -13    1.88    6.64
  15  -5  -1   11.34    7.15
  15   5  -1    6.09    5.80
  15  -5  -2    6.03    5.12
  15  -5  -2    1.82    5.19
  15   5  -2    1.95    4.29
  15  -5  -3    0.00    3.92
  15  -5  -3    1.63    4.89
  15   5  -3   -0.00    4.05
  15  -5  -4   -0.00    4.32
  15  -5  -4    2.57    5.74
  15   5  -4   -0.00    4.67
  15  -5  -5    1.17    4.74
  15  -5  -5    4.03    5.73
  15  -5  -6    5.87    5.08
  15  -5  -6    4.05    5.66
  15  -5  -7   11.78    6.63
  15  -5  -7    1.42    4.87
  15  -5  -8    0.00    3.83
  15  -5  -8   -0.00    6.90
 -15   5   9   -0.00    4.08
  15  -5  -9   -0.00    4.45
  15  -5  -9    5.10    5.76
 -15   5  10    0.00    4.67
  15  -5 -10    2.83    4.72
  15  -6  -1   11.16    6.55
  15  -6  -2    2.84    4.81
  15  -6  -3    6.27    5.74
  15  -6  -3   15.92    9.18
  15  -6  -4    4.86    5.58
  15  -6  -4   16.76    9.19
  15  -6  -5    3.59    5.08
  15  -6  -5   -0.00    5.22
  15  -6  -6    0.00    4.10
  14   0  -1   -0.00    3.94
  14   0  -1    1.73    5.29
  14   0  -2   33.98    9.86
  14   0  -2   25.31    8.74
 -14   0   3    1.55    3.96
  14   0  -3   -0.00    3.68
  14   0  -3   -0.00    4.23
 -14   0   4   23.81    8.74
  14   0  -4   24.17    8.48
  14   0  -4   21.67    8.51
 -14   0   5   -0.00    3.98
  14   0  -5   -0.00    2.71
  14   0  -5    2.06    5.24
 -14   0   6   23.31    8.79
  14   0  -6   14.18    6.05
  14   0  -6    0.00    5.90
 -14   0   7    2.58    4.92
  14   0  -7    1.90    3.97
  14   0  -7    2.54    5.42
 -14   0   8    5.16    5.73
  14   0  -8    3.00    4.83
  14   0  -8    4.48    6.04
 -14   0   9    1.30    4.27
  14   0  -9   -0.00    3.88
  14   0  -9    1.81    3.30
 -14   0  10    6.72    5.14
  14   0 -10    2.62    4.14
  14   0 -10    6.19    6.18
 -14   0  11    3.62    4.96
  14   0 -11    0.00    3.99
 -14   0  12    9.61    6.38
  14   0 -12    5.27    5.35
 -14   0  13    2.16    4.48
  14   0 -13    1.73    5.50
 -14   0  14   15.95    8.59
  14   0 -14   18.62    9.06
 -14   0  15    6.44    5.44
  14   0 -15    1.77    5.38
 -14   0  16    3.33    4.90
  14   0 -16   11.53    7.67
 -14   0  17   -0.00    5.73
  14   0 -17   -0.00    4.84
 -14   0  18   12.55    6.89
  14   0 -18    1.57    5.44
 -14   0  19    1.25    4.45
  14   0 -19    0.39    4.99
 -14   0  20    4.83    6.50
  14   0 -20   -0.00    4.99
 -14   0  21   -0.00    5.62
  14   0 -21   -0.00    4.56
 -14   0  22   -0.00    4.86
  14   0 -22    0.00    5.58
 -14   0  23   -0.00    6.58
  14   0 -23   -0.00    6.03
  14   0 -24    4.40    6.80
  14  -1  -1   -0.00    4.80
  14  -1  -1    0.00    4.56
  14   1  -1    0.59    3.11
  14   1  -1    0.92    4.90
  14  -1  -2    2.58    4.46
  14  -1  -2    0.00    4.31
  14   1  -2    7.58    5.36
  14   1  -2   -0.00    4.33
  14  -1  -3    5.17    4.75
  14  -1  -3   -0.00    3.89
  14   1  -3    1.40    3.48
  14   1  -3    0.00    5.16
 -14  -1   3   -0.00    4.36
 -14   1   4    0.00    4.54
  14  -1  -4    2.77    4.50
  14  -1  -4    0.02    4.25
  14   1  -4    2.67    4.11
  14   1  -4    4.00    5.90
 -14  -1   4   -0.00    4.63
 -14   1   5    1.44    4.67
  14  -1  -5    1.41    4.04
  14  -1  -5    1.85    5.17
  14   1  -5    1.89    4.38
  14   1  -5    1.56    5.26
 -14  -1   5    0.78    4.63
 -14   1   6   21.03    8.13
  14  -1  -6   19.87    7.80
  14  -1  -6    5.01    7.10
  14   1  -6   22.48    8.01
  14   1  -6   13.48    7.14
 -14  -1   6   17.08    7.42
 -14   1   7    0.91    3.95
  14  -1  -7    1.06    3.31
  14  -1  -7   -0.00    4.77
  14   1  -7    4.77    4.63
  14   1  -7    0.51    3.68
 -14  -1   7    5.56    4.73
 -14   1   8   -0.00    4.93
  14  -1  -8   -0.00    3.28
  14  -1  -8   -0.00    4.70
  14   1  -8   -0.00    3.88
  14   1  -8    3.07    4.73
 -14  -1   8    2.08    3.91
 -14   1   9    1.50    4.39
  14  -1  -9    2.01    3.30
  14  -1  -9   -0.00    4.27
  14   1  -9   -0.00    3.69
  14   1  -9    9.05    5.99
 -14  -1   9    1.69    6.12
 -14   1  10    6.27    5.88
  14  -1 -10   12.20    6.24
  14  -1 -10   13.88    8.35
  14   1 -10   17.20    8.04
 -14  -1  10   12.39    7.16
 -14   1  11    3.32    5.08
  14  -1 -11    0.46    3.28
  14  -1 -11    4.93    5.64
  14   1 -11    0.00    3.78
 -14  -1  11    2.59    4.96
 -14   1  12    7.69    5.60
  14  -1 -12   -0.00    5.91
  14   1 -12    5.38    6.39
 -14  -1  12    2.46    4.21
 -14   1  13   -0.00    4.63
  14  -1 -13    0.00    5.14
  14   1 -13    3.27    5.95
 -14  -1  13   -0.00    4.50
 -14   1  14    5.47    6.07
  14  -1 -14    3.69    5.88
  14   1 -14   -0.00    4.02
 -14  -1  14    0.00    3.99
 -14   1  15    1.20    4.49
  14  -1 -15    3.53    6.35
  14   1 -15   -0.00    5.69
 -14  -1  15   -0.00    3.74
 -14   1  16    9.92    6.66
  14  -1 -16    3.53    5.44
  14   1 -16    8.36    6.82
 -14  -1  16   13.20    7.06
 -14   1  17   -0.00    4.15
  14  -1 -17    4.72    7.30
  14   1 -17    4.33    7.43
 -14  -1  17   -0.00    4.91
 -14   1  18    0.00    4.59
  14  -1 -18   -0.00    4.38
  14   1 -18    0.00    5.81
 -14  -1  18   -0.00    4.43
 -14   1  19    2.13    5.53
  14  -1 -19   -0.00    4.51
  14   1 -19   -0.00    5.17
 -14  -1  19   -0.00    3.01
 -14   1  20    4.00    5.06
  14  -1 -20    2.37    6.14
  14   1 -20   24.42   10.15
 -14  -1  20    7.22    7.00
 -14   1  21   -0.00    4.62
  14  -1 -21    3.21    6.38
  14   1 -21   -0.00    4.60
 -14  -1  21    0.00    5.05
 -14   1  22    0.94    4.95
  14  -1 -22    0.00    6.17
  14   1 -22    3.46    6.27
 -14  -1  22    1.60    5.17
  14   1 -23   -0.00    5.52
 -14  -1  23    0.00    6.29
  14   1 -24    1.02    6.59
  14   1 -25    1.47    4.55
  14   1 -26    2.94    6.00
  14  -2  -1    1.29    3.58
  14  -2  -1   -0.00    4.61
  14   2  -1   -0.00    4.10
  14  -2  -2   25.86    9.52
  14  -2  -2   26.21   10.18
  14   2  -2   19.59    8.34
  14  -2  -3    3.59    4.74
  14  -2  -3    2.71    5.58
  14   2  -3    4.45    4.97
  14  -2  -4    7.66    5.92
  14  -2  -4    2.66    5.94
  14   2  -4    7.39    5.16
  14   2  -4   17.39    8.23
 -14   2   5   -0.00    4.49
  14  -2  -5    4.04    4.67
  14  -2  -5    2.58    4.42
  14   2  -5    4.79    4.57
  14   2  -5    1.35    4.71
 -14   2   6    7.59    5.69
  14  -2  -6    0.29    3.86
  14  -2  -6   13.45    7.67
  14   2  -6    6.71    4.62
  14   2  -6    5.15    5.71
 -14  -2   6    8.22    5.92
 -14   2   7    0.23    4.47
  14  -2  -7    4.68    5.02
  14  -2  -7    0.00    5.65
  14   2  -7   -0.00    3.92
  14   2  -7    0.77    4.22
 -14  -2   7    1.31    3.84
 -14   2   8    6.28    5.45
  14  -2  -8   11.96    6.20
  14  -2  -8    1.06    4.87
  14   2  -8    4.63    5.49
  14   2  -8    5.77    5.12
 -14  -2   8    0.00    4.96
 -14   2   9    4.43    5.03
  14  -2  -9    0.59    4.06
  14  -2  -9   -0.00    4.52
  14   2  -9   -0.00    6.25
 -14  -2   9    2.07    3.45
 -14   2  10    0.91    4.21
  14  -2 -10    4.75    4.56
  14  -2 -10    0.25    3.40
  14   2 -10    0.00    4.30
 -14  -2  10   -0.00    4.12
 -14   2  11   -0.00    4.33
  14  -2 -11   -0.00    3.41
  14  -2 -11    2.08    4.16
  14   2 -11    0.00    4.61
 -14  -2  11    4.37    5.48
 -14   2  12   22.42    8.53
  14  -2 -12   20.15    8.47
  14  -2 -12    0.00    5.67
  14   2 -12   21.56    8.54
 -14  -2  12   13.10    7.50
 -14   2  13    6.78    6.15
  14  -2 -13   11.68    7.70
  14   2 -13   -0.00    4.43
 -14  -2  13    0.00    4.57
 -14   2  14    0.92    3.72
  14  -2 -14    6.32    5.47
  14   2 -14   11.68    7.16
 -14  -2  14    9.12    7.82
 -14   2  15    5.64    5.74
  14  -2 -15   -0.00    3.66
  14   2 -15   -0.00    5.20
 -14  -2  15   -0.00    4.13
 -14   2  16    1.12    4.74
  14  -2 -16   -0.00    5.03
  14   2 -16    1.83    5.20
 -14  -2  16    1.93    4.47
 -14   2  17    0.30    3.93
  14  -2 -17   -0.00    4.51
  14   2 -17   -0.00    4.99
 -14  -2  17    4.81    5.31
 -14   2  18   10.70    6.93
  14  -2 -18    9.27    7.42
  14   2 -18    1.68    5.13
 -14  -2  18    1.80    4.91
 -14   2  19    2.76    4.92
  14  -2 -19   -0.00    5.69
  14   2 -19   -0.00    4.95
 -14  -2  19    0.00    5.37
 -14   2  20    0.51    5.14
  14  -2 -20   -0.00    6.02
  14   2 -20   -0.00    5.44
 -14  -2  20   -0.00    4.23
 -14   2  21    3.78    5.14
  14   2 -21   -0.00    5.61
 -14  -2  21    2.23    4.45
  14   2 -22    0.00    5.30
 -14  -2  22    6.33    5.87
  14   2 -23    5.49    6.81
 -14  -2  23    3.86    6.95
  14   2 -24   13.45    8.38
 -14  -2  24    2.64    5.96
  14   2 -25    2.34    6.14
  14   2 -26    0.00    5.87
  14  -3  -1   -0.00    4.09
  14  -3  -1    0.74    6.11
  14   3  -1    1.56    4.85
  14  -3  -2    1.43    4.60
  14  -3  -2   -0.00    5.26
  14   3  -2   -0.00    4.07
  14  -3  -3   -0.00    4.49
  14  -3  -3   -0.00    4.88
  14   3  -3    3.22    4.37
  14  -3  -4    3.24    4.07
  14  -3  -4    2.34    6.01
  14   3  -4    4.71    5.83
  14  -3  -5    4.58    4.99
  14  -3  -5    3.35    5.76
  14   3  -5    3.59    5.16
 -14   3   6   33.99   11.37
  14  -3  -6   45.85   11.62
  14  -3  -6   22.38    9.92
  14   3  -6   27.07   10.09
 -14   3   7    5.66    5.77
  14  -3  -7    5.41    5.39
  14  -3  -7    4.82    5.55
  14   3  -7    0.73    3.39
 -14   3   8    1.94    5.29
  14  -3  -8   -0.00    4.07
  14  -3  -8    2.16    6.06
  14   3  -8    2.89    4.84
 -14   3   9   -0.00    3.46
  14  -3  -9    1.38    3.22
  14  -3  -9   -0.00    5.16
  14   3  -9    6.00    5.64
 -14   3  10    0.00    4.67
  14  -3 -10    2.60    4.48
  14  -3 -10   28.81   10.58
  14   3 -10    5.73    6.20
 -14   3  11    1.49    4.14
  14  -3 -11   17.97    7.47
  14  -3 -11    6.04    6.83
  14   3 -11    7.13    6.64
 -14  -3  11   11.42    7.00
 -14   3  12   -0.00    3.48
  14  -3 -12   -0.00    4.19
  14  -3 -12    1.26    6.72
  14   3 -12   -0.00    5.12
 -14  -3  12   13.17    6.93
 -14   3  13   -0.00    4.46
  14  -3 -13    0.00    3.69
  14  -3 -13    1.38    4.56
  14   3 -13    1.21    5.52
 -14  -3  13    1.45    5.47
 -14   3  14   -0.00    4.76
  14  -3 -14   -0.00    4.76
  14   3 -14   -0.00    5.97
 -14  -3  14   -0.00    5.53
 -14   3  15    0.00    3.71
  14  -3 -15   -0.00    4.77
  14   3 -15    7.98    6.58
 -14  -3  15    8.74    5.84
 -14   3  16    8.82    6.63
  14  -3 -16    0.00    6.36
  14   3 -16    0.00    5.55
 -14  -3  16   19.41    8.14
 -14   3  17    0.37    5.60
  14  -3 -17   -0.00    4.96
  14   3 -17    0.01    3.59
 -14  -3  17   -0.00    5.16
 -14   3  18   -0.00    4.74
  14  -3 -18   -0.00    5.60
  14   3 -18    0.00    5.51
 -14  -3  18    2.32    5.92
 -14   3  19    4.35    4.71
  14   3 -19   -0.00    5.53
 -14  -3  19    0.16    4.88
 -14   3  20   22.34    9.50
  14   3 -20   12.07    8.04
 -14  -3  20   13.17    9.14
  14   3 -21   -0.00    4.05
 -14  -3  21   -0.00    5.81
  14   3 -22   -0.00    6.17
 -14  -3  22    4.45    6.69
  14   3 -23    8.69    7.01
 -14  -3  23    3.44    4.76
 -14  -3  24   10.84    7.41
  14  -4  -1    7.42    5.46
  14  -4  -1    3.88    5.95
  14   4  -1    2.77    4.07
  14  -4  -2    7.55    5.81
  14  -4  -2   -0.00    4.79
  14   4  -2    4.13    4.44
  14  -4  -3    0.88    3.90
  14  -4  -3    1.66    6.08
  14   4  -3    6.16    5.29
  14  -4  -4    5.87    5.74
  14  -4  -4    5.61    5.70
  14   4  -4    1.04    2.98
  14  -4  -5   -0.00    4.10
  14  -4  -5    1.84    5.87
  14   4  -5    2.33    4.62
 -14   4   6    0.40    4.93
  14  -4  -6    6.25    4.85
  14  -4  -6    0.47    4.37
  14   4  -6   -0.00    4.20
 -14   4   7   -0.00    4.22
  14  -4  -7    3.92    5.12
  14  -4  -7    3.20    5.37
  14   4  -7   10.32    5.97
 -14   4   8    3.94    5.26
  14  -4  -8   -0.00    4.61
  14  -4  -8   -0.00    4.90
  14   4  -8    0.00    5.54
 -14   4   9    9.44    6.07
  14  -4  -9   15.94    6.83
  14  -4  -9   -0.00    4.82
  14   4  -9    5.82    6.85
 -14   4  10   11.05    6.63
  14  -4 -10    8.78    6.01
  14  -4 -10   14.90    8.92
  14   4 -10    8.54    5.93
 -14   4  11   -0.00    4.72
  14  -4 -11   -0.00    5.02
  14  -4 -11    2.41    5.20
  14   4 -11   -0.00    4.18
 -14   4  12    0.00    3.84
  14  -4 -12   16.64    7.24
  14  -4 -12   10.12    7.84
  14   4 -12    8.22    6.18
 -14   4  13   28.99   10.05
  14  -4 -13   13.99    7.42
  14  -4 -13   26.89   11.26
  14   4 -13   14.32    7.67
 -14   4  14   26.59    9.53
  14  -4 -14   30.04    9.50
  14  -4 -14   -0.00    6.45
  14   4 -14    0.00    6.39
 -14   4  15   -0.00    4.89
  14  -4 -15    2.13    4.91
  14  -4 -15   -0.00    4.87
  14   4 -15    6.37    5.77
 -14   4  16    0.00    3.32
  14   4 -16   -0.00    5.63
 -14   4  17    1.62    4.88
  14   4 -17   -0.00    4.58
 -14  -4  17   -0.00    5.79
 -14   4  18    7.95    6.45
  14   4 -18    4.52    5.82
 -14  -4  18   -0.00    4.31
  14   4 -19   -0.00    4.60
 -14  -4  19    4.21    6.28
  14   4 -20    1.05    5.13
 -14  -4  20   -0.00    4.80
  14   4 -21    1.56    5.36
 -14  -4  21   -0.00    4.68
 -14  -4  22    0.00    4.20
 -14  -4  23    1.33    4.69
 -14  -4  24    8.97    6.93
  14  -5  -1   20.77    7.97
  14  -5  -1   18.62    9.00
  14   5  -1    3.61    5.12
  14  -5  -2    2.01    3.64
  14  -5  -2    0.00    4.69
  14   5  -2    0.12    3.13
  14  -5  -3    4.12    5.58
  14  -5  -3   -0.00    6.34
  14   5  -3    3.64    5.01
  14  -5  -4    0.76    4.34
  14  -5  -4   -0.00    4.65
  14   5  -4    3.84    4.31
  14  -5  -5    4.82    5.79
  14  -5  -5    0.00    5.83
  14   5  -5   11.11    6.03
  14  -5  -6    1.97    4.79
  14  -5  -6    1.34    5.52
  14   5  -6    5.17    5.49
 -14   5   7    0.29    4.31
  14  -5  -7   -0.00    3.58
  14  -5  -7    4.28    5.70
  14   5  -7   -0.00    4.73
 -14   5   8   -0.00    4.53
  14  -5  -8    3.01    4.69
  14  -5  -8    5.87    6.74
  14   5  -8    0.27    5.26
 -14   5   9    4.88    6.10
  14  -5  -9    5.88    6.42
  14  -5  -9    1.09    5.71
  14   5  -9   12.72    7.19
 -14   5  10    9.13    7.30
  14  -5 -10   27.20    9.47
  14  -5 -10    5.95    6.34
  14   5 -10   18.65    7.67
 -14   5  11    3.49    5.05
  14  -5 -11    4.11    4.97
  14  -5 -11    0.00    5.84
  14   5 -11   -0.00    4.91
 -14   5  12    0.00    4.61
  14  -5 -12    3.19    4.94
  14   5 -12    2.93    4.57
 -14   5  13   -0.00    3.95
  14  -5 -13    8.77    6.14
  14   5 -13   -0.00    4.94
 -14   5  14   11.30    7.35
  14  -5 -14   -0.00    4.92
  14   5 -14    3.64    6.02
 -14   5  15    1.63    4.30
  14  -5 -15   -0.00    4.16
  14   5 -15   -0.00    4.59
 -14   5  16    9.35    7.88
  14  -5 -16   21.71    8.86
  14   5 -16   15.07    8.30
 -14   5  17   -0.00    5.07
  14   5 -17    2.45    6.35
  14   5 -18    0.86    5.49
 -14  -5  24    2.05    5.42
  14  -6  -1   14.75    6.84
  14   6  -1    7.66    5.40
  14  -6  -2    9.61    6.67
  14   6  -2    6.47    4.59
  14  -6  -3   -0.00    5.62
  14  -6  -3    9.16    7.06
  14   6  -3   -0.00    5.04
  14  -6  -4   12.17    6.85
  14  -6  -4    3.16    6.24
  14   6  -4   12.70    6.75
  14  -6  -5    0.00    4.17
  14  -6  -5    0.83    6.62
  14   6  -5    3.86    4.84
  14  -6  -6    6.99    6.09
  14  -6  -6    7.95    6.38
  14   6  -6    0.00    4.09
  14  -6  -7   10.76    6.64
  14  -6  -7   14.76    8.00
  14   6  -7   -0.00    3.98
  14  -6  -8    0.80    5.06
  14   6  -8    0.00    4.59
 -14   6   9   -0.00    5.11
  14  -6  -9    0.00    4.65
  14   6  -9    2.88    4.76
 -14   6  10    0.00    4.95
  14  -6 -10    2.09    4.60
  14   6 -10    6.21    4.98
 -14   6  11    5.26    6.00
  14  -6 -11   -0.00    4.01
  14   6 -11    3.50    4.48
 -14   6  12   12.23    8.58
  14  -6 -12    1.78    4.84
  14   6 -12    0.00    5.54
 -14   6  13   -0.00    4.64
  14  -6 -13   -0.00    5.76
  14   6 -13    0.00    3.41
 -14   6  14    2.96    6.10
  14  -6 -14   -0.00    3.83
  14   6 -14    3.39    4.49
  14  -7  -1    9.06    6.06
  14   7  -1    0.00    4.35
  14  -7  -2    8.64    5.94
  14   7  -2   -0.00    4.22
  14  -7  -3   -0.00    4.41
  14   7  -3   -0.00    4.13
  14  -7  -4    4.99    5.47
  14   7  -4    4.49    4.66
  14  -7  -5   12.18    7.76
  14   7  -5   15.09    5.86
  14  -7  -6    0.00    4.92
  14   7  -6   -0.00    4.84
  14  -7  -7    5.01    4.79
  14   7  -7    0.00    4.36
  14  -7  -8   -0.00    4.25
  14   7  -8    0.00    4.65
  14  -7  -9    6.48    7.03
  14   7  -9    4.02    5.01
 -14   7  10   -0.00    4.18
  14  -7 -10   -0.00    4.67
  14   7 -10    4.98    5.17
 -14   7  11    5.87    6.49
  14  -7 -11   12.64    7.71
  14   7 -11    2.13    5.19
  14  -8  -1   10.67    6.43
  14   8  -1    6.14    4.90
  14  -8  -2    1.69    4.35
  14   8  -2    1.45    4.02
  14  -8  -3    7.66    6.12
  14   8  -3    7.23    5.04
  14  -8  -4    3.05    4.94
  14   8  -4   -0.00    4.22
  14  -8  -5    0.77    3.92
  14   8  -5    0.00    4.00
  14  -8  -6   -0.00    3.90
  14   8  -6    2.04    4.37
  13   0  -1   41.15   10.85
  13   0  -1   47.39   12.19
 -13   0   2    0.33    3.75
  13   0  -2   -0.00    4.14
  13   0  -2   -0.00    4.33
 -13   0   3    5.26    5.57
  13   0  -3   15.11    6.71
  13   0  -3    8.87    5.74
 -13   0   4   -0.00    4.13
  13   0  -4    0.23    3.70
  13   0  -4   -0.00    4.84
 -13   0   5    4.00    4.71
  13   0  -5    3.96    4.55
  13   0  -5    5.21    5.27
 -13   0   6    0.77    5.06
  13   0  -6   -0.00    3.36
  13   0  -6    4.14    4.17
 -13   0   7   24.11    8.45
  13   0  -7    9.90    5.80
  13   0  -7   21.04    8.92
 -13   0   8    3.04    4.14
  13   0  -8   -0.00    3.10
  13   0  -8    0.00    5.93
 -13   0   9   11.73    6.06
  13   0  -9    5.00    6.13
 -13   0  10    7.31    5.52
  13   0 -10    2.18    4.09
 -13   0  11   34.73   10.44
 -13   0  12    5.34    5.18
  13   0 -12    1.78    4.21
 -13   0  13   19.23    8.43
  13   0 -13   26.91    9.96
 -13   0  14    6.23    6.70
  13   0 -14   -0.00    4.33
 -13   0  15    0.75    4.13
  13   0 -15   -0.00    4.19
 -13   0  16   -0.00    5.17
  13   0 -16   -0.00    4.40
 -13   0  17   12.72    7.49
  13   0 -17   14.30    7.99
 -13   0  18   -0.00    4.10
  13   0 -18    4.19    6.93
 -13   0  19    9.13    6.78
  13   0 -19   14.26    9.20
 -13   0  20    0.16    4.69
  13   0 -20   -0.00    4.51
 -13   0  21    6.20    5.71
  13   0 -21    0.00    5.27
 -13   0  22    5.86    5.82
  13   0 -22    0.16    4.16
 -13   0  23   12.18    7.72
  13   0 -23   12.66    8.04
 -13   0  24    2.66    5.37
  13   0 -24   -0.00    3.46
 -13   0  25    1.83    5.18
  13   0 -25    0.58    5.85
 -13   0  26    3.24    4.80
  13  -1  -1    1.21    3.99
  13  -1  -1    1.42    4.36
  13   1  -1    3.14    3.83
  13   1  -1    6.21    5.86
  13  -1  -2    6.06    5.15
  13  -1  -2    0.00    5.05
  13   1  -2    0.00    3.87
  13   1  -2   -0.00    3.86
 -13  -1   2   -0.00    3.03
 -13   1   3   -0.00    4.79
  13  -1  -3   15.71    7.14
  13  -1  -3    8.17    5.72
  13   1  -3   -0.00    3.18
  13   1  -3    8.89    6.17
 -13  -1   3   12.90    6.46
 -13   1   4    0.00    5.60
  13  -1  -4   -0.00    3.84
  13  -1  -4    0.00    4.18
  13   1  -4    2.34    3.99
  13   1  -4   -0.00    4.85
 -13  -1   4    0.00    3.22
 -13   1   5   70.32   15.37
  13  -1  -5   75.94   14.95
  13  -1  -5   50.90   13.84
  13   1  -5   65.36   13.95
  13   1  -5   63.66   14.63
 -13  -1   5   48.81   12.92
 -13   1   6   -0.00    4.18
  13  -1  -6    0.74    3.60
  13  -1  -6    5.85    6.65
  13   1  -6    6.42    4.98
  13   1  -6   -0.00    5.21
 -13  -1   6    2.80    4.11
 -13   1   7   -0.00    4.00
  13  -1  -7    3.49    4.51
  13  -1  -7    2.85    4.83
  13   1  -7    3.13    4.00
  13   1  -7    5.22    5.14
 -13  -1   7    1.03    3.91
 -13   1   8    2.16    4.61
  13  -1  -8   -0.00    2.77
  13  -1  -8    1.15    4.54
  13   1  -8   -0.00    4.37
 -13  -1   8    0.80    3.31
 -13   1   9   25.29    9.18
  13  -1  -9   33.89    9.39
  13  -1  -9   39.79   11.73
  13   1  -9   29.50   10.67
 -13  -1   9   11.84    6.78
 -13   1  10    0.66    4.16
  13  -1 -10   -0.00    4.48
  13   1 -10    2.61    4.25
 -13  -1  10   -0.00    3.62
 -13   1  11    5.04    5.41
  13  -1 -11    5.63    5.72
  13   1 -11   11.67    6.89
 -13  -1  11    7.10    5.69
 -13   1  12   -0.00    4.41
  13  -1 -12    5.18    5.02
  13   1 -12    1.71    4.96
 -13  -1  12   -0.00    4.97
 -13   1  13    2.29    5.27
  13  -1 -13    2.43    5.53
  13   1 -13    1.56    5.07
 -13  -1  13    3.60    4.95
 -13   1  14    8.62    5.88
  13  -1 -14    1.02    4.74
  13   1 -14    3.64    5.25
 -13  -1  14   -0.00    4.13
 -13   1  15   31.01   10.84
  13  -1 -15   46.39   13.35
  13   1 -15   24.36    9.84
 -13  -1  15   50.75   12.91
 -13   1  16    3.39    4.19
  13  -1 -16   -0.00    4.97
  13   1 -16   -0.00    5.24
 -13  -1  16   -0.00    4.41
 -13   1  17    1.57    3.87
  13  -1 -17   -0.00    5.76
  13   1 -17    2.08    4.74
 -13  -1  17   -0.00    4.85
 -13   1  18   -6.06    6.37
  13  -1 -18    2.09    5.38
  13   1 -18    3.93    6.18
 -13  -1  18    0.42    3.92
 -13   1  19   26.72    9.64
  13  -1 -19    7.80    7.62
  13   1 -19   18.26    8.97
 -13  -1  19   12.01    7.12
 -13   1  20   -0.00    5.34
  13  -1 -20   -0.00    6.21
  13   1 -20   -0.00    6.29
 -13  -1  20   -0.00    5.18
 -13   1  21   15.67    7.71
  13  -1 -21    8.17    7.67
  13   1 -21    8.14    6.41
 -13  -1  21    0.00    5.32
 -13   1  22   -0.00    4.72
  13  -1 -22    2.06    6.63
  13   1 -22   -0.00    5.25
 -13  -1  22   -0.00    4.13
 -13   1  23   -0.00    4.62
  13  -1 -23   -1.36    6.13
  13   1 -23    4.29    5.30
 -13  -1  23    0.00    5.32
 -13   1  24    2.22    4.48
  13   1 -24    0.39    5.44
 -13  -1  24    3.83    6.21
 -13   1  25    4.96    6.24
  13   1 -25   -0.00    4.31
 -13  -1  25   -0.00    4.98
  13   1 -26    0.00    6.51
 -13  -1  26    5.80    6.54
  13   1 -27    6.14    6.96
  13  -2  -1    3.62    5.11
  13  -2  -1   29.46    9.17
  13   2  -1   30.43    8.66
  13   2  -1   30.70    9.43
  13  -2  -2   -0.00    3.33
  13  -2  -2   -0.00    4.85
  13   2  -2    8.03    4.86
  13   2  -2    0.56    4.73
 -13  -2   2   -0.00    3.01
  13  -2  -3   13.93    6.18
  13  -2  -3   -0.00    5.27
  13   2  -3   11.87    5.87
  13   2  -3   15.48    7.26
 -13  -2   3   -0.00    3.34
 -13   2   4    5.17    5.44
  13  -2  -4    3.06    4.44
  13  -2  -4    6.65    5.70
  13   2  -4   22.82    7.33
  13   2  -4    0.00    4.69
 -13  -2   4    0.08    3.72
 -13   2   5    1.43    5.00
  13  -2  -5   -2.39    4.42
  13  -2  -5    1.34    6.57
  13   2  -5    2.80    3.66
  13   2  -5   -0.00    4.58
 -13  -2   5    0.87    3.22
 -13   2   6   -0.00    4.03
  13  -2  -6    3.74    4.03
  13  -2  -6    2.11    4.33
  13   2  -6    0.41    2.94
  13   2  -6    2.52    4.98
 -13  -2   6    9.99    6.11
 -13   2   7   47.75   11.55
  13  -2  -7   38.25   10.28
  13  -2  -7   24.12   10.01
  13   2  -7   12.61    7.30
 -13  -2   7   34.06    9.53
 -13   2   8    0.00    4.80
  13  -2  -8   10.20    5.32
  13  -2  -8    2.96    4.30
  13   2  -8    0.00    5.40
 -13  -2   8    2.07    3.98
 -13   2   9    8.02    5.82
  13  -2  -9    4.91    4.69
  13  -2  -9    1.36    4.38
  13   2  -9    2.43    5.48
 -13  -2   9   -0.00    3.23
 -13   2  10   -0.00    4.36
  13  -2 -10   -0.00    4.11
  13  -2 -10    2.98    4.77
  13   2 -10    3.82    5.46
 -13  -2  10   -0.00    4.49
 -13   2  11   20.80    8.45
  13  -2 -11   11.29    7.77
  13   2 -11   20.10    8.47
 -13  -2  11   27.55    9.58
 -13   2  12    3.84    4.70
  13  -2 -12   -0.00    4.61
  13   2 -12    2.48    4.88
 -13  -2  12    1.78    4.05
 -13   2  13   13.67    7.41
  13  -2 -13    6.31    6.40
  13   2 -13   22.11    8.44
 -13  -2  13   17.89    7.43
 -13   2  14    8.80    6.71
  13  -2 -14    2.01    6.11
  13   2 -14    2.09    5.32
 -13  -2  14    2.64    4.59
 -13   2  15    0.00    5.23
  13  -2 -15   11.79    8.37
  13   2 -15    0.00    5.15
 -13  -2  15    1.71    4.30
 -13   2  16    1.87    4.28
  13  -2 -16    3.01    4.99
  13   2 -16    6.16    6.72
 -13  -2  16    5.16    5.43
 -13   2  17   11.05    7.06
  13  -2 -17    8.08    6.71
  13   2 -17   13.81    7.30
 -13  -2  17    5.55    5.42
 -13   2  18   -0.00    5.30
  13   2 -18   -0.00    5.73
 -13  -2  18    2.21    4.05
 -13   2  19   -0.00    6.22
  13  -2 -19    4.34    5.72
  13   2 -19    1.34    5.54
 -13  -2  19    0.00    5.12
 -13   2  20    0.00    5.22
  13  -2 -20    2.66    5.70
  13   2 -20    4.36    5.59
 -13  -2  20    2.68    5.28
 -13   2  21    8.63    6.61
  13  -2 -21    4.78    6.10
  13   2 -21    0.00    6.11
 -13  -2  21    9.45    7.09
 -13   2  22    5.44    6.34
  13   2 -22    1.06    6.00
 -13  -2  22   -0.00    5.05
 -13   2  23   16.09    9.12
  13   2 -23   11.44    7.24
 -13  -2  23    6.06    6.37
 -13   2  24    9.07    6.92
  13   2 -24   -0.00    4.09
 -13  -2  24   -0.00    4.64
  13   2 -25   -0.00    5.99
 -13  -2  25    1.98    4.68
  13   2 -26    1.65    6.70
 -13  -2  26   -0.00    3.87
  13   2 -27    2.73    6.50
  13   2 -28    0.58    5.51
  13  -3  -1    3.95    5.34
  13  -3  -1    6.86    6.70
  13   3  -1    5.22    5.53
  13  -3  -2   -0.00    5.35
  13  -3  -2    0.24    4.67
  13   3  -2    0.00    4.27
  13  -3  -3    5.42    5.13
  13  -3  -3    2.52    5.51
  13   3  -3    5.59    5.77
 -13   3   4    5.37    5.56
  13  -3  -4    2.80    4.18
  13  -3  -4    0.00    4.45
  13   3  -4    0.40    3.24
  13   3  -4    4.78    5.29
 -13   3   5   17.45    8.31
  13  -3  -5   26.05    9.11
  13  -3  -5   18.49    8.47
  13   3  -5   27.02    8.24
  13   3  -5   38.38   10.33
 -13  -3   5   19.72    7.92
 -13   3   6    1.16    4.17
  13  -3  -6    0.75    3.98
  13  -3  -6    3.59    5.40
  13   3  -6   -0.00    3.04
  13   3  -6    5.99    5.18
 -13  -3   6    5.45    5.28
  13  -3  -7    0.58    2.96
  13  -3  -7   -0.00    4.80
  13   3  -7    0.19    4.64
 -13  -3   7    0.44    3.92
 -13   3   8   -0.00    4.66
  13  -3  -8    1.09    3.88
  13  -3  -8   -0.00    4.79
  13   3  -8    2.57    5.37
 -13  -3   8   -0.00    3.45
 -13   3   9   12.57    8.15
  13  -3  -9   13.09    6.82
  13  -3  -9   25.31    9.24
  13   3  -9    8.21    6.36
 -13  -3   9   17.89    7.70
 -13   3  10    4.12    5.36
  13  -3 -10    4.79    5.21
  13  -3 -10    0.00    6.89
  13   3 -10    8.25    6.28
 -13  -3  10   11.68    6.33
 -13   3  11   15.94    7.50
  13  -3 -11   27.07    8.28
  13  -3 -11    5.91    6.97
  13   3 -11   -0.00    4.01
 -13  -3  11   11.49    6.13
 -13   3  12    3.76    4.72
  13  -3 -12   -0.00    4.04
  13   3 -12    1.39    4.22
 -13  -3  12    0.29    4.24
 -13   3  13   -0.00    4.45
  13  -3 -13    6.64    6.27
  13   3 -13    5.32    5.67
 -13  -3  13   15.50    7.18
 -13   3  14    0.00    5.63
  13  -3 -14    7.79    6.58
  13   3 -14    0.00    3.98
 -13  -3  14   -0.00    5.20
 -13   3  15   24.41    9.33
  13  -3 -15   15.13    8.13
  13   3 -15   20.52    9.88
 -13  -3  15   19.93    8.64
 -13   3  16   10.81    7.14
  13  -3 -16    5.79    6.16
  13   3 -16    0.00    4.56
 -13  -3  16    8.81    5.94
 -13   3  17   -0.00    4.28
  13  -3 -17   -0.00    6.77
  13   3 -17    0.02    3.32
 -13  -3  17    2.78    5.40
 -13   3  18   -0.00    5.45
  13  -3 -18    2.75    4.93
  13   3 -18    5.54    5.72
 -13  -3  18    0.00    4.49
 -13   3  19   17.74    8.17
  13  -3 -19    3.46    6.23
  13   3 -19   11.09    7.87
 -13  -3  19    7.49    6.84
 -13   3  20    9.17    6.84
  13   3 -20    9.55    6.90
 -13  -3  20    0.00    5.36
 -13   3  21    3.37    5.44
  13   3 -21   10.21    6.69
 -13  -3  21    3.09    4.94
 -13   3  22    2.08    4.89
  13   3 -22    9.79    6.55
 -13  -3  22   -0.00    5.02
 -13   3  23    3.97    6.54
  13   3 -23    0.72    5.52
 -13  -3  23    0.32    5.46
 -13   3  24    4.21    6.47
  13   3 -24    0.00    4.30
 -13  -3  24   -0.00    5.52
  13   3 -25    6.67    7.79
 -13  -3  25   27.73    9.65
  13   3 -26    2.42    4.96
 -13  -3  26    2.21    4.92
  13   3 -27   -0.00    5.25
  13   3 -28    0.44    5.73
  13   3 -29    0.93    5.07
  13  -4  -1   31.39    9.89
  13  -4  -1   17.14    8.09
  13   4  -1   20.17    8.02
  13  -4  -2   26.37    8.37
  13  -4  -2   17.78    7.97
  13   4  -2    6.55    5.15
  13  -4  -3    0.00    4.93
  13  -4  -3    5.23    5.30
  13   4  -3    9.31    4.94
  13  -4  -4   -0.00    3.13
  13  -4  -4    1.49    5.09
  13   4  -4    2.85    4.55
 -13   4   5    1.84    4.75
  13  -4  -5    4.88    5.10
  13  -4  -5    0.64    4.73
  13   4  -5    0.00    3.81
 -13   4   6    0.00    5.40
  13  -4  -6   -0.00    3.88
  13  -4  -6    4.44    5.05
  13   4  -6    7.83    6.60
 -13   4   7   34.53   10.62
  13  -4  -7   34.03   10.04
  13  -4  -7   16.99   10.53
  13   4  -7   18.93    8.47
 -13   4   8    9.98    6.49
  13  -4  -8    8.39    5.63
  13  -4  -8    7.97    5.77
  13   4  -8    2.45    4.96
 -13   4   9    5.57    5.55
  13  -4  -9    5.61    4.90
  13  -4  -9    0.46    4.33
 -13   4  10    2.40    4.90
  13  -4 -10    1.64    3.39
  13  -4 -10   -0.00    5.93
  13   4 -10    6.20    6.91
 -13  -4  10    3.92    4.74
 -13   4  11    6.85    5.74
  13  -4 -11   11.05    6.35
  13  -4 -11    9.34    7.69
  13   4 -11    9.60    6.13
 -13  -4  11   11.59    6.25
 -13   4  12    5.85    6.36
  13  -4 -12    8.11    6.17
  13  -4 -12    3.15    6.37
  13   4 -12   15.72    8.08
 -13  -4  12   16.70    7.34
 -13   4  13   11.60    6.79
  13  -4 -13   21.01    8.42
  13  -4 -13   13.04    8.71
  13   4 -13   13.17    7.39
 -13  -4  13    5.47    5.33
 -13   4  14    2.96    5.34
  13  -4 -14    5.15    5.50
  13   4 -14   -0.00    4.02
 -13  -4  14    0.95    4.52
 -13   4  15    1.76    5.39
  13  -4 -15   -0.00    4.49
  13   4 -15   -0.00    5.21
 -13  -4  15   -0.00    4.44
 -13   4  16   15.25    7.52
  13  -4 -16    4.76    7.12
  13   4 -16    1.92    4.34
 -13  -4  16    6.51    5.38
 -13   4  17   14.72    7.90
  13   4 -17    0.00    5.91
 -13  -4  17    3.47    4.48
 -13   4  18   -0.00    5.25
  13   4 -18   -0.00    4.08
 -13  -4  18   -0.00    4.06
 -13   4  19    0.00    4.60
  13   4 -19    8.70    6.64
 -13  -4  19    3.71    5.33
 -13   4  20   -0.00    5.12
  13   4 -20    2.49    4.92
 -13  -4  20   -0.00    5.65
 -13   4  21    3.75    5.73
  13   4 -21    1.05    6.57
 -13  -4  21    4.82    5.34
 -13   4  22   15.74    8.28
  13   4 -22    3.19    5.91
 -13  -4  22    2.30    4.44
  13   4 -23    6.49    5.90
 -13  -4  23    4.85    6.15
  13   4 -24    1.04    6.10
 -13  -4  24   -0.00    4.55
  13   4 -25   -0.00    4.52
 -13  -4  25    0.00    4.14
  13   4 -26    0.00    5.19
 -13  -4  26   -0.00    4.17
  13   4 -27    6.44    6.67
 -13  -4  27    9.01    7.17
  13  -5  -1    9.26    6.14
  13  -5  -1   10.91    7.81
  13   5  -1   17.51    6.64
  13  -5  -2    9.32    6.37
  13  -5  -2    6.18    6.11
  13   5  -2    9.17    5.62
  13  -5  -3    0.24    3.59
  13  -5  -3    8.96    6.13
  13   5  -3   -0.00    4.70
  13  -5  -4    2.83    5.60
  13  -5  -4    0.00    4.83
  13   5  -4    0.00    4.16
  13  -5  -5   18.77    7.69
  13  -5  -5   10.24    8.16
  13   5  -5    9.14    5.83
 -13   5   6   10.84    6.35
  13  -5  -6    7.54    5.28
  13  -5  -6    5.42    6.21
  13   5  -6    6.55    6.12
 -13   5   7    0.12    4.26
  13  -5  -7   -0.00    3.92
  13  -5  -7    1.66    5.64
  13   5  -7   -0.00    4.45
 -13   5   8    0.00    5.79
  13  -5  -8    0.00    4.33
  13  -5  -8    0.64    4.20
  13   5  -8    4.62    5.07
 -13   5   9    7.11    6.97
  13  -5  -9   14.21    7.36
  13  -5  -9    3.93    6.22
  13   5  -9   11.83    7.05
 -13   5  10   23.96    9.28
  13  -5 -10   14.51    8.21
  13  -5 -10   12.25    7.96
  13   5 -10    6.85    5.39
 -13   5  11    9.87    6.07
  13  -5 -11   14.68    6.99
  13  -5 -11    0.00    4.71
  13   5 -11   12.88    6.82
 -13   5  12   10.15    5.98
  13  -5 -12    0.75    4.72
  13  -5 -12    5.40    6.07
  13   5 -12   -0.00    4.20
 -13   5  13   -0.00    5.67
  13  -5 -13    6.97    5.54
  13  -5 -13   -0.00    5.48
  13   5 -13    4.93    4.56
 -13   5  14    3.41    5.94
  13  -5 -14    4.75    5.33
  13   5 -14    3.44    5.56
 -13   5  15   20.58    9.43
  13   5 -15   13.21    7.11
 -13   5  16    0.00    4.99
  13   5 -16    4.28    4.97
 -13  -5  16    6.88    6.14
 -13   5  17    0.46    4.11
  13   5 -17    2.03    4.42
 -13  -5  17    3.80    4.54
 -13   5  18    1.48    4.61
  13   5 -18    2.45    4.80
 -13  -5  18   -0.00    3.72
 -13   5  19    7.09    6.30
  13   5 -19    1.76    3.78
 -13  -5  19   -0.00    5.33
 -13   5  20   -0.00    4.78
  13   5 -20    3.09    5.03
 -13  -5  20    3.12    5.15
 -13   5  21   -0.00    4.98
  13   5 -21    2.64    5.50
 -13  -5  21    0.91    5.40
  13   5 -22    4.45    5.89
 -13  -5  22    2.49    4.41
  13   5 -23    1.49    6.37
 -13  -5  23    0.43    3.83
  13   5 -24    1.28    5.57
 -13  -5  24    0.31    4.62
 -13  -5  25    9.83    6.97
 -13  -5  26    7.11    6.23
 -13  -5  27    0.00    6.34
  13  -6  -1   13.68    6.56
  13   6  -1    7.51    5.09
  13  -6  -2    8.63    5.65
  13  -6  -2    7.60    5.99
  13   6  -2    3.58    3.68
  13  -6  -3    1.20    4.64
  13  -6  -3   -0.00    5.36
  13   6  -3    0.00    4.45
  13  -6  -4   17.88    7.28
  13  -6  -4   20.11    8.63
  13   6  -4    6.00    5.14
  13  -6  -5   -0.00    3.88
  13  -6  -5    3.11    5.47
  13   6  -5   -0.00    4.74
  13  -6  -6   19.48    8.63
  13  -6  -6   16.76    8.44
  13   6  -6   18.60    7.96
  13  -6  -7    0.00    4.35
  13  -6  -7    5.47    6.02
  13   6  -7   16.03    6.15
 -13   6   8    0.00    5.64
  13  -6  -8   11.17    6.30
  13  -6  -8   -0.00    5.32
  13   6  -8    5.98    5.22
 -13   6   9   -0.00    4.00
  13  -6  -9    3.44    4.91
  13  -6  -9    5.58    7.47
  13   6  -9    1.34    4.72
 -13   6  10    0.00    5.55
  13  -6 -10   11.64    6.83
  13   6 -10    7.01    5.59
 -13   6  11    5.35    6.07
  13  -6 -11    0.47    5.02
  13   6 -11    9.90    5.70
 -13   6  12   11.28    7.21
  13  -6 -12   20.69    8.21
  13   6 -12    8.90    6.93
 -13   6  13    8.95    6.95
  13  -6 -13   19.05    8.17
  13   6 -13   17.47    7.32
 -13   6  14    0.02    5.75
  13  -6 -14   -0.00    3.19
  13   6 -14    0.00    4.05
 -13   6  15   -0.00    4.54
  13  -6 -15    1.99    4.55
  13   6 -15    4.81    5.86
 -13   6  16    4.41    5.40
  13  -6 -16   16.44    7.58
  13   6 -16    1.94    5.82
 -13   6  17    0.00    3.91
  13   6 -17   -0.00    4.81
 -13   6  18    3.29    5.00
  13   6 -18    0.00    4.41
 -13   6  19   11.02    7.40
  13   6 -19    0.00    4.97
 -13   6  20    1.09    5.10
  13   6 -20    3.22    5.39
  13   6 -21    7.62    6.51
  13   6 -22    0.00    4.62
 -13  -6  23    2.88    5.27
 -13  -6  24   -0.00    5.85
 -13  -6  25    4.18    5.09
 -13  -6  26    2.62    5.71
  13  -7  -1    2.22    4.75
  13   7  -1    1.82    3.79
  13  -7  -2   -0.00    4.02
  13   7  -2   -0.00    4.18
  13  -7  -3    3.22    5.14
  13   7  -3    1.49    4.18
  13  -7  -4   39.85   11.17
  13  -7  -4   25.92   10.83
  13   7  -4   24.00    8.02
  13  -7  -5   12.58    6.87
  13   7  -5    2.63    4.33
  13  -7  -6   10.11    6.21
  13   7  -6   -0.00    4.58
  13  -7  -7    0.00    4.67
  13   7  -7   -0.00    3.54
  13  -7  -8    6.87    5.62
  13   7  -8    4.45    4.57
 -13   7   9    7.13    6.42
  13  -7  -9   11.68    6.89
  13   7  -9    9.06    6.33
 -13   7  10   16.26    7.91
  13  -7 -10    8.22    5.98
  13   7 -10   11.63    6.66
 -13   7  11   -0.00    4.68
  13  -7 -11    0.33    4.26
  13   7 -11    0.23    5.14
 -13   7  12   -0.00    5.66
  13  -7 -12    1.10    5.59
  13   7 -12    2.02    4.87
 -13   7  13    7.11    6.30
  13  -7 -13   -0.00    4.57
  13   7 -13    3.77    5.07
 -13   7  14    9.09    7.20
  13  -7 -14   -0.00    5.67
  13   7 -14   -0.00    4.03
 -13   7  15   -0.00    4.93
  13  -7 -15    2.96    5.36
  13   7 -15    1.91    5.37
 -13   7  16   -0.00    4.21
  13  -7 -16    0.00    4.66
  13   7 -16    2.63    6.05
 -13   7  17    3.25    5.82
  13  -7 -17    2.27    5.33
  13   7 -17    3.63    5.24
 -13   7  18    0.00    3.86
  13  -7 -18    0.00    4.71
  13   7 -18    5.23    5.37
  13   7 -19   -0.00    5.45
  13  -8  -1    2.05    4.87
  13   8  -1    1.42    3.60
  13  -8  -2    3.22    5.31
  13   8  -2   16.77    6.38
  13  -8  -3   -0.00    5.20
  13   8  -3    0.00    3.62
  13  -8  -4    6.50    5.56
  13   8  -4    4.08    4.47
  13  -8  -5   -0.00    3.79
  13   8  -5    0.00    4.07
  13  -8  -6   20.26    8.30
  13   8  -6   10.34    6.57
  13  -8  -7    5.89    6.43
  13   8  -7   -0.00    4.94
  13  -8  -8    3.85    6.71
  13   8  -8   13.92    6.62
  13  -8  -9    4.28    5.58
  13   8  -9    0.44    4.05
 -13   8  10    0.49    4.23
  13  -8 -10   -0.00    4.25
  13   8 -10    1.82    3.74
 -13   8  11    3.48    4.75
  13  -8 -11    1.83    4.41
  13   8 -11   -0.00    4.86
 -13   8  12   20.62    8.56
  13  -8 -12    9.58    6.23
  13   8 -12    3.63    5.08
 -13   8  13    5.13    5.47
  13  -8 -13   -0.00    3.73
  13   8 -13    3.78    4.62
 -13   8  14   -0.00    4.39
  13  -8 -14    1.97    4.79
  13   8 -14    5.20    5.04
 -13   8  15    0.00    4.56
  13  -8 -15    3.66    5.79
  13   8 -15    0.59    3.70
  13  -9  -1   -0.00    4.67
  13   9  -1    0.00    2.80
  13  -9  -2    6.27    4.92
  13   9  -2    1.99    3.62
  13  -9  -3    3.56    5.21
  13   9  -3    0.00    3.89
  13  -9  -4   18.00    7.35
  13   9  -4    1.39    3.55
  13  -9  -5   -0.00    4.20
  13   9  -5   -0.00    3.74
  13  -9  -6    2.18    5.29
  13   9  -6    0.87    3.18
  13  -9  -7   -0.00    4.40
  13   9  -7    5.29    4.83
  13  -9  -8    7.04    5.74
  13   9  -8    5.30    5.01
  13  -9  -9    0.00    4.07
  13   9  -9   -0.00    4.65
  13  -9 -10    4.20    5.67
  13   9 -10   16.00    7.07
  13  -9 -11    3.49    6.39
  13   9 -11   -0.00    4.46
 -13   9  12    0.00    4.70
  13  -9 -12    2.35    5.98
  13   9 -12   -0.00    4.75
  13 -10  -1   -0.00    6.24
  13  10  -1   -0.00    2.75
  13 -10  -2    2.13    4.99
  13  10  -2    4.21    4.45
  13 -10  -3    3.88    5.53
  13  10  -3    0.00    3.33
  13 -10  -4   17.13    7.60
  13  10  -4    3.99    3.75
  13 -10  -5    7.18    5.61
  13  10  -5   -0.00    3.26
  13  10  -6    5.33    4.49
  13  10  -7    6.36    5.32
  13  10  -8    4.05    3.86
  13  11  -1   -0.00    3.11
  13  11  -2    2.05    3.85
  12   0  -1   -0.00    3.45
  12   0  -1    1.11    4.73
 -12   0   2   39.52   10.08
  12   0  -2   20.54    7.50
  12   0  -2   17.04    7.60
 -12   0   3   -0.00    3.85
  12   0  -3    0.73    3.25
  12   0  -3   -0.00    5.66
 -12   0   4    7.39    5.39
  12   0  -4    4.04    4.13
  12   0  -4    0.00    3.98
 -12   0   5    4.21    4.91
  12   0  -5   -0.00    3.70
  12   0  -5    0.08    3.85
 -12   0   6   57.92   14.48
  12   0  -6  103.25   16.86
  12   0  -6   74.83   16.21
 -12   0   7    0.84    4.02
  12   0  -7    2.25    5.45
 -12   0   8   12.04    6.24
  12   0  -8    4.39    5.65
 -12   0   9    6.98    5.62
  12   0  -9    3.78    5.46
 -12   0  10   34.30   10.66
  12   0 -10   58.97   13.51
 -12   0  11   -0.00    3.41
  12   0 -11   -0.00    5.56
 -12   0  12   37.76   11.57
  12   0 -12   54.78   13.00
 -12   0  13   -0.00    2.78
  12   0 -13    0.96    4.99
 -12   0  14   -0.00    4.06
  12   0 -14    0.24    3.58
 -12   0  15    2.59    5.38
  12   0 -15   -0.00    4.95
 -12   0  16   23.98    9.23
  12   0 -16   21.86    9.40
  12   0 -17    5.84    6.68
 -12   0  18   11.19    6.38
  12   0 -18    7.58    6.33
 -12   0  19   -0.00    4.04
  12   0 -19    7.16    6.34
 -12   0  20    5.67    5.89
  12   0 -20    7.43    6.92
 -12   0  21    1.82    4.48
  12   0 -21    1.00    4.57
 -12   0  22   12.41    7.27
  12   0 -22   13.71    8.71
 -12   0  23    4.02    5.11
 -12   0  24    2.61    5.34
  12   0 -24    0.00    5.91
 -12   0  25    4.57    5.10
  12   0 -25   -0.00    4.54
 -12   0  26    6.01    6.25
  12   0 -26    5.43    5.93
 -12   0  27   -0.00    3.66
 -12   0  28    0.60    4.84
  12  -1  -1   -0.00    3.73
  12  -1  -1   -0.00    3.30
  12   1  -1    5.29    4.52
  12   1  -1    0.00    4.69
 -12  -1   1   -0.00    3.25
 -12   1   2   39.46   10.41
  12  -1  -2   42.74   10.79
  12  -1  -2   34.90   10.24
  12   1  -2   26.13    8.77
  12   1  -2   36.84   10.31
 -12  -1   2   31.99    9.56
 -12   1   3   -0.00    4.55
  12  -1  -3    4.04    4.53
  12  -1  -3    2.59    5.04
  12   1  -3    1.18    3.17
  12   1  -3    2.99    5.12
 -12  -1   3    7.31    5.28
 -12   1   4   48.44   11.94
  12  -1  -4   72.66   13.89
  12  -1  -4   39.61   11.66
  12   1  -4   65.33   12.71
  12   1  -4   17.53    9.18
 -12  -1   4   66.40   13.01
 -12   1   5    0.66    4.08
  12  -1  -5    4.38    3.84
  12  -1  -5    0.00    4.61
  12   1  -5   -0.00    2.79
  12   1  -5    3.06    4.70
 -12  -1   5   -0.00    3.18
 -12   1   6   -0.00    3.96
  12  -1  -6   -0.00    3.33
  12  -1  -6   -0.00    2.85
  12   1  -6    1.98    3.85
  12   1  -6    0.05    4.70
 -12  -1   6    1.11    3.34
 -12   1   7   -0.00    3.96
  12  -1  -7    0.70    3.52
  12  -1  -7    8.52    5.59
  12   1  -7    1.61    4.62
 -12  -1   7   -0.00    4.73
 -12   1   8   63.70   14.18
  12  -1  -8   40.24   12.68
  12   1  -8   66.72   15.03
 -12  -1   8   77.10   15.08
 -12   1   9    1.36    3.56
  12  -1  -9    6.58    5.30
  12   1  -9    2.95    4.81
 -12  -1   9    7.48    6.51
 -12   1  10   16.75    7.39
  12  -1 -10   26.26    9.61
  12   1 -10   14.35    7.72
 -12  -1  10   17.32    7.31
 -12   1  11   -0.00    4.08
  12  -1 -11    4.93    5.96
  12   1 -11   -0.00    3.81
 -12  -1  11    0.00    4.83
 -12   1  12    8.51    5.94
  12  -1 -12    1.45    4.81
  12   1 -12   10.78    6.32
 -12  -1  12    6.77    4.96
 -12   1  13   -0.00    4.64
  12  -1 -13   15.99    7.97
  12   1 -13    4.86    5.39
 -12  -1  13   -0.00    5.01
 -12   1  14   56.33   13.45
  12  -1 -14   58.05   15.04
  12   1 -14   35.50   12.11
 -12  -1  14   54.64   13.60
 -12   1  15    3.45    5.17
  12  -1 -15    0.00    4.43
  12   1 -15    2.92    4.81
 -12  -1  15    1.98    3.64
 -12   1  16    0.82    4.07
  12  -1 -16    0.85    4.17
  12   1 -16    5.26    4.77
 -12  -1  16   -0.00    4.75
 -12   1  17    0.04    4.16
  12  -1 -17    0.75    4.27
  12   1 -17   -0.00    4.73
 -12  -1  17   -0.00    4.98
 -12   1  18   28.26    9.49
  12  -1 -18   30.03   10.84
  12   1 -18   14.22    8.24
 -12  -1  18    6.26    6.24
 -12   1  19   -0.00    4.75
  12  -1 -19    5.17    5.96
  12   1 -19    0.30    5.30
 -12  -1  19    8.94    6.08
 -12   1  20   20.58    8.37
  12  -1 -20    0.00    6.07
  12   1 -20    8.84    6.58
 -12  -1  20   18.52    8.23
 -12   1  21    0.91    3.60
  12  -1 -21   -0.00    5.72
  12   1 -21    4.74    5.65
 -12  -1  21   -0.00    3.34
 -12   1  22    0.00    4.83
  12  -1 -22    6.84    6.52
  12   1 -22   -0.00    4.30
 -12  -1  22    6.64    5.64
 -12   1  23   -0.00    4.50
  12  -1 -23    7.11    6.47
  12   1 -23   -0.00    4.17
 -12  -1  23    4.23    5.07
 -12   1  24    7.32    6.62
  12  -1 -24    4.78    6.52
  12   1 -24   -0.00    6.33
 -12  -1  24   10.93    6.73
 -12   1  25   -0.00    4.48
  12   1 -25    0.00    4.99
 -12  -1  25   -0.00    5.31
 -12   1  26    0.00    4.97
  12   1 -26    7.53    6.06
 -12  -1  26    1.69    4.56
 -12   1  27    9.65    6.48
  12   1 -27    2.57    5.74
 -12  -1  27    2.39    4.77
 -12   1  28   12.64    7.38
 -12  -1  28    4.70    6.00
  12  -2  -1   23.13    7.35
  12  -2  -1    2.26    4.25
  12   2  -1    3.98    4.12
  12   2  -1    1.63    3.58
 -12  -2   1    0.00    3.71
  12  -2  -2   41.43    9.90
  12  -2  -2   20.58    8.62
  12   2  -2   44.95    9.82
  12   2  -2   12.47    6.89
 -12  -2   2   27.47    8.60
 -12   2   3    3.74    4.44
  12  -2  -3   -0.00    3.39
  12  -2  -3    5.24    5.64
  12   2  -3    5.80    4.50
  12   2  -3    3.72    4.50
 -12  -2   3    2.59    4.27
 -12   2   4   -0.00    4.85
  12  -2  -4   10.94    5.72
  12  -2  -4    3.72    5.17
  12   2  -4   10.86    5.73
  12   2  -4    6.68    5.23
 -12  -2   4    6.65    4.87
 -12   2   5    3.68    5.09
  12  -2  -5    9.92    6.06
  12  -2  -5    2.65    5.70
  12   2  -5    5.95    4.88
  12   2  -5    5.57    5.60
 -12  -2   5    4.26    4.11
 -12   2   6   52.31   12.46
  12  -2  -6   30.16    9.26
  12  -2  -6   41.44   11.83
  12   2  -6   34.78   10.24
 -12  -2   6   20.44    8.97
 -12   2   7   25.77    8.78
  12  -2  -7   13.72    6.35
  12  -2  -7   23.27   10.23
  12   2  -7   17.44    8.21
 -12  -2   7   18.52    7.76
 -12   2   8   13.67    6.69
  12  -2  -8    3.44    4.61
  12  -2  -8    8.76    6.07
  12   2  -8    3.46    4.84
 -12  -2   8    3.79    4.73
 -12   2   9    0.00    3.97
  12  -2  -9    5.68    5.59
  12   2  -9   -0.00    4.86
 -12  -2   9    2.65    4.61
 -12   2  10   42.24   11.35
  12  -2 -10   20.82    9.72
  12   2 -10   30.21   10.07
 -12  -2  10   23.74    8.67
 -12   2  11   21.68    8.48
  12  -2 -11   14.95    7.62
  12   2 -11    0.00    6.08
 -12  -2  11   11.69    6.79
 -12   2  12   56.57   12.81
  12  -2 -12   22.22    9.77
  12   2 -12   23.08    9.17
 -12  -2  12   29.22    9.24
 -12   2  13    0.00    4.68
  12  -2 -13    1.66    6.85
  12   2 -13   -0.00    4.18
 -12  -2  13   -0.00    3.10
 -12   2  14    0.58    4.60
  12  -2 -14   -0.00    4.41
  12   2 -14   -0.00    5.31
 -12  -2  14   -0.00    2.71
 -12   2  15    0.00    5.27
  12  -2 -15    0.00    5.43
  12   2 -15    2.67    5.73
 -12  -2  15    5.14    5.17
 -12   2  16   20.84    8.24
  12  -2 -16   29.69   10.86
  12   2 -16    8.31    6.86
 -12  -2  16   28.44    9.17
 -12   2  17    3.08    4.64
  12  -2 -17    0.02    3.58
  12   2 -17   -0.00    4.18
 -12  -2  17   -0.00    5.56
 -12   2  18   16.64    7.64
  12  -2 -18    7.11    6.51
  12   2 -18    2.06    5.42
 -12  -2  18    0.19    3.53
 -12   2  19   -0.00    5.67
  12  -2 -19    6.49    7.02
  12   2 -19    0.00    4.43
 -12  -2  19    0.00    4.54
 -12   2  20    1.62    4.16
  12  -2 -20    0.00    4.77
  12   2 -20    1.59    4.69
 -12  -2  20   -0.00    4.82
 -12   2  21    5.56    5.46
  12  -2 -21    7.07    6.05
  12   2 -21    9.51    7.67
 -12  -2  21    1.03    5.40
 -12   2  22   13.73    7.03
  12  -2 -22   14.03    8.56
  12   2 -22   25.73    9.59
 -12  -2  22    5.51    5.67
 -12   2  23   -0.00    4.71
  12   2 -23    1.05    4.95
 -12  -2  23    7.50    5.32
 -12   2  24    2.60    4.91
  12   2 -24    4.99    5.38
 -12  -2  24    6.48    5.80
 -12   2  25    3.17    5.37
  12   2 -25    0.00    5.04
 -12  -2  25    0.00    4.61
 -12   2  26   12.60    8.69
  12   2 -26   10.69    8.77
 -12  -2  26   31.97   10.71
 -12   2  27    3.20    5.28
  12   2 -27    1.13    4.68
 -12  -2  27    2.47    6.63
  12   2 -28    5.35    7.29
 -12  -2  28    1.36    6.01
  12   2 -29   -0.00    6.88
 -12  -2  29    2.94    5.06
  12  -3  -1    0.98    3.52
  12  -3  -1    2.55    4.46
  12   3  -1   -0.00    4.14
  12  -3  -2   25.42    8.23
  12  -3  -2   22.00    9.21
  12   3  -2   30.13    8.14
  12   3  -2   22.89    8.23
  12  -3  -3   14.93    6.54
  12  -3  -3   10.32    6.77
  12   3  -3   17.81    6.51
  12   3  -3   14.01    6.77
 -12  -3   3   11.86    6.13
 -12   3   4   24.10    9.16
  12  -3  -4   47.92   10.90
  12  -3  -4   18.69    8.43
  12   3  -4   27.87    8.07
  12   3  -4   34.34    9.41
 -12  -3   4   23.34    7.90
 -12   3   5    3.43    5.15
  12  -3  -5   14.93    6.70
  12  -3  -5   12.58    7.73
  12   3  -5    6.18    5.67
 -12  -3   5   11.09    5.71
 -12   3   6   -0.00    3.96
  12  -3  -6   -0.00    3.90
  12  -3  -6   -0.00    4.52
  12   3  -6    0.62    3.75
 -12  -3   6   -0.00    3.43
 -12   3   7    3.88    4.80
  12  -3  -7    2.45    4.80
  12  -3  -7    0.00    6.41
  12   3  -7    0.00    4.91
 -12  -3   7   -0.00    3.67
 -12   3   8   31.35   10.07
  12  -3  -8   33.76    9.63
  12  -3  -8   30.03   11.19
  12   3  -8   26.88    9.22
 -12  -3   8   30.40    9.33
 -12   3   9   11.51    6.43
  12  -3  -9   10.77    5.73
  12  -3  -9    2.16    6.23
  12   3  -9    0.00    5.47
 -12  -3   9    9.88    6.21
 -12   3  10   28.42   10.06
  12  -3 -10   29.98    8.98
  12  -3 -10    9.46    7.30
  12   3 -10   41.40   10.60
 -12  -3  10   31.52    9.87
 -12   3  11    2.18    5.41
  12  -3 -11    1.48    4.87
  12   3 -11    7.41    5.96
 -12  -3  11   -0.00    3.69
 -12   3  12   17.61    8.14
  12  -3 -12    7.92    6.45
  12   3 -12   14.86    7.56
 -12  -3  12   10.95    6.43
 -12   3  13    6.29    5.08
  12  -3 -13   10.92    7.21
  12   3 -13    0.00    5.82
 -12  -3  13    0.00    4.67
 -12   3  14   24.03    9.60
  12  -3 -14   28.45   11.40
  12   3 -14   25.29    9.44
 -12  -3  14   29.59    9.89
 -12   3  15    0.00    4.68
  12  -3 -15    2.32    4.44
  12   3 -15    4.20    5.85
 -12  -3  15    6.35    5.48
 -12   3  16   -0.00    3.93
  12  -3 -16   -0.00    4.07
  12   3 -16   -0.00    5.45
 -12  -3  16    1.32    4.86
 -12   3  17    1.82    5.82
  12  -3 -17    0.00    6.24
  12   3 -17    0.43    4.07
 -12  -3  17   -0.00    5.17
 -12   3  18    5.53    6.74
  12  -3 -18   12.38    7.26
  12   3 -18    0.00    4.90
 -12  -3  18    0.32    3.85
 -12   3  19    4.20    5.85
  12  -3 -19    2.66    6.16
  12   3 -19    6.52    5.73
 -12  -3  19   18.44    8.11
 -12   3  20    0.00    4.65
  12  -3 -20    5.32    5.64
  12   3 -20    3.94    5.16
 -12  -3  20    7.41    6.13
 -12   3  21    1.03    5.63
  12   3 -21    3.55    5.21
 -12  -3  21    1.98    5.69
 -12   3  22   -0.00    6.22
  12   3 -22    5.42    6.61
 -12  -3  22    6.79    5.90
 -12   3  23    3.94    6.02
  12   3 -23   -0.00    3.81
 -12  -3  23    8.51    7.13
 -12   3  24   20.68    9.16
  12   3 -24   12.15    8.50
 -12  -3  24   24.62    9.28
 -12   3  25   -0.00    6.26
  12   3 -25    2.93    5.88
 -12  -3  25    0.32    4.47
 -12   3  26    0.00    5.42
  12   3 -26    2.42    5.85
 -12  -3  26    2.93    4.88
 -12   3  27    0.00    5.16
  12   3 -27    2.81    5.80
 -12  -3  27    1.56    4.06
  12   3 -28    4.88    6.70
 -12  -3  28    7.87    5.67
  12   3 -29    8.58    7.64
 -12  -3  29    9.48    6.73
  12   3 -30   -0.00    6.04
  12  -4  -1   26.24    8.60
  12  -4  -1   15.85    7.23
  12   4  -1   11.98    5.81
  12  -4  -2    2.93    3.98
  12  -4  -2   19.66    7.94
  12   4  -2    0.00    3.43
  12  -4  -3    1.34    4.16
  12  -4  -3    6.23    5.06
  12   4  -3    8.36    5.35
 -12   4   4    0.72    4.58
  12  -4  -4    1.68    4.83
  12  -4  -4    4.64    5.32
  12   4  -4    2.04    4.00
 -12   4   5    0.59    4.15
  12  -4  -5   12.91    5.99
  12  -4  -5    0.00    4.69
  12   4  -5    8.42    5.97
 -12  -4   5    7.95    5.04
 -12   4   6   53.24   12.33
  12  -4  -6   29.99    9.84
  12  -4  -6   14.64    8.87
  12   4  -6   45.35   10.83
 -12  -4   6   45.38   10.94
 -12   4   7   30.23    9.54
  12  -4  -7   20.33    8.37
  12  -4  -7   14.55    8.03
  12   4  -7   27.71   10.06
 -12  -4   7   27.81    8.34
 -12   4   8   -0.00    3.46
  12  -4  -8   -0.00    5.54
  12  -4  -8   -0.00    5.06
  12   4  -8   -0.00    4.29
 -12  -4   8    1.64    3.71
 -12   4   9    8.09    6.36
  12  -4  -9   10.80    6.34
  12  -4  -9    1.14    4.87
  12   4  -9    4.98    5.66
 -12  -4   9    7.71    5.05
 -12   4  10   11.45    6.59
  12  -4 -10   22.40    7.98
  12  -4 -10    7.97    6.79
  12   4 -10   12.35    7.34
 -12  -4  10    5.68    5.85
 -12   4  11    9.85    6.58
  12  -4 -11    3.70    4.81
  12  -4 -11    1.20    5.52
  12   4 -11   11.66    7.05
 -12  -4  11   11.66    6.17
 -12   4  12   21.24    9.46
  12  -4 -12   34.71   11.49
  12   4 -12   25.13    9.98
 -12  -4  12   44.98   11.36
 -12   4  13    0.00    4.98
  12  -4 -13   -0.00    6.24
  12   4 -13    5.46    4.88
 -12  -4  13   -0.00    3.05
 -12   4  14   -0.00    4.82
  12  -4 -14   -0.00    5.11
  12   4 -14    0.89    3.72
 -12  -4  14    2.34    4.03
 -12   4  15    0.00    5.35
  12  -4 -15    1.27    4.13
  12   4 -15    6.56    5.45
 -12  -4  15    2.09    4.80
 -12   4  16   10.53    6.84
  12  -4 -16   17.79    9.21
  12   4 -16   10.09    7.02
 -12  -4  16   20.52    8.03
 -12   4  17   34.55   10.49
  12  -4 -17    8.85    7.10
  12   4 -17   41.44   10.98
 -12  -4  17   13.90    7.35
 -12   4  18   15.42    7.87
  12   4 -18    9.58    7.14
 -12  -4  18    8.05    6.19
 -12   4  19    1.09    5.31
  12   4 -19   -0.00    4.39
 -12  -4  19    3.02    5.26
 -12   4  20    7.00    5.16
  12   4 -20    6.77    6.22
 -12  -4  20    6.97    6.08
 -12   4  21    4.90    5.68
  12   4 -21    4.09    7.08
 -12  -4  21   14.21    7.22
 -12   4  22   16.58    8.98
  12   4 -22   12.53    7.84
 -12  -4  22    6.97    6.56
 -12   4  23    2.05    4.82
  12   4 -23    8.77    6.18
 -12  -4  23    4.70    6.65
 -12   4  24   -0.00    5.48
  12   4 -24    0.90    5.16
 -12  -4  24    1.64    4.70
 -12   4  25   -0.00    7.06
  12   4 -25    1.66    4.69
 -12  -4  25   -0.00    5.02
 -12   4  26    3.88    6.30
  12   4 -26    0.00    5.80
 -12  -4  26   10.04    7.07
  12   4 -27    7.57    6.67
 -12  -4  27   -0.00    4.65
  12   4 -28   -0.00    5.62
 -12  -4  28    5.82    6.41
  12   4 -29    0.69    4.11
 -12  -4  29    3.84    5.32
  12   4 -30    0.98    5.45
  12   4 -31    0.12    4.69
  12  -5  -1    2.90    3.87
  12  -5  -1   -0.00    4.51
  12   5  -1   -0.00    3.12
  12  -5  -2    7.00    5.30
  12  -5  -2    9.94    7.85
  12   5  -2    0.00    3.96
  12  -5  -3   12.17    6.91
  12  -5  -3    9.79    6.48
  12   5  -3   12.66    6.36
  12  -5  -4   16.57    6.97
  12  -5  -4   12.47    7.15
  12   5  -4    4.55    4.55
 -12   5   5    0.00    3.70
  12  -5  -5    0.00    5.23
  12  -5  -5   -0.00    5.40
  12   5  -5    6.87    5.25
 -12   5   6   -0.00    5.20
  12  -5  -6    2.57    4.76
  12  -5  -6   -0.00    5.36
  12   5  -6   -0.00    4.19
 -12   5   7    8.05    6.69
  12  -5  -7    3.14    4.42
  12  -5  -7    0.00    4.79
  12   5  -7    9.88    5.64
 -12   5   8   33.50   10.35
  12  -5  -8   23.96    8.45
  12  -5  -8   18.13    8.67
  12   5  -8   36.42    9.89
 -12   5   9   27.11    9.99
  12  -5  -9   18.05    8.16
  12  -5  -9   16.85    9.16
  12   5  -9   21.95    8.20
 -12   5  10    4.66    5.96
  12  -5 -10   13.03    7.43
  12  -5 -10   26.05    9.73
  12   5 -10   17.91    7.70
 -12  -5  10    5.64    5.28
 -12   5  11   -0.00    4.60
  12  -5 -11    0.40    4.10
  12  -5 -11   -0.00    5.24
  12   5 -11    1.02    4.24
 -12  -5  11    1.79    4.39
 -12   5  12   -0.00    4.38
  12  -5 -12    0.58    4.31
  12  -5 -12    0.00    5.79
  12   5 -12    0.00    3.84
 -12  -5  12    1.84    3.71
 -12   5  13   27.85    9.92
  12  -5 -13   30.36   10.61
  12   5 -13   39.37   10.68
 -12  -5  13   24.30    8.86
 -12   5  14   14.24    8.14
  12  -5 -14    9.90    8.13
  12   5 -14    3.48    5.86
 -12  -5  14   22.30    7.99
 -12   5  15    5.02    4.97
  12   5 -15    1.93    5.03
 -12  -5  15    2.48    4.20
 -12   5  16    9.40    6.31
  12   5 -16    6.38    6.69
 -12  -5  16    1.75    4.18
 -12   5  17   -0.00    4.37
  12   5 -17    6.52    5.89
 -12  -5  17   -0.00    3.83
 -12   5  18   16.23    8.23
  12   5 -18    5.97    5.90
 -12  -5  18   18.10    7.74
 -12   5  19   10.33    6.77
  12   5 -19    5.61    5.20
 -12  -5  19   -0.00    4.20
 -12   5  20    2.99    6.07
  12   5 -20    6.57    6.51
 -12  -5  20   12.29    7.07
 -12   5  21    2.63    5.12
  12   5 -21   -0.00    4.97
 -12  -5  21    4.69    5.42
 -12   5  22   -0.00    5.79
  12   5 -22    2.06    5.11
 -12  -5  22   -0.00    5.19
 -12   5  23    7.29    6.23
  12   5 -23   -0.00    5.76
 -12  -5  23    6.84    5.39
 -12   5  24   10.83    7.17
  12   5 -24    0.00    4.57
 -12  -5  24    3.98    6.00
 -12   5  25    9.59    7.99
  12   5 -25   -0.00    6.21
 -12  -5  25    1.96    6.16
  12   5 -26   -0.00    6.24
 -12  -5  26    2.68    6.60
  12   5 -27    0.00    4.55
 -12  -5  27    0.00    4.87
  12   5 -28    4.91    6.43
 -12  -5  28    0.79    6.00
  12   5 -29    8.80    8.02
 -12  -5  29   -0.00    5.15
  12   5 -30    7.31    6.54
  12  -6  -1   25.42    9.21
  12   6  -1   18.16    6.66
  12  -6  -2   -0.00    5.24
  12  -6  -2    9.03    7.03
  12   6  -2   13.90    5.87
  12  -6  -3    2.91    5.63
  12  -6  -3   15.06    8.05
  12   6  -3    0.22    4.49
  12  -6  -4   -0.00    3.77
  12  -6  -4   -0.00    4.60
  12   6  -4   -0.00    2.25
  12  -6  -5   33.30   10.42
  12  -6  -5   40.04   12.20
  12   6  -5   34.35    9.45
  12  -6  -6   28.77    9.64
  12  -6  -6   23.52   10.24
  12   6  -6   20.75    7.17
 -12   6   7   21.23    7.77
  12  -6  -7   23.37    8.58
  12  -6  -7    7.00    6.91
  12   6  -7    0.00    4.44
 -12   6   8    2.73    5.65
  12  -6  -8    4.59    5.72
  12  -6  -8    5.30    6.10
  12   6  -8    7.00    5.75
 -12   6   9    2.11    4.50
  12  -6  -9    0.00    4.96
  12  -6  -9    5.37    5.78
  12   6  -9    1.98    4.55
 -12   6  10    0.00    4.14
  12  -6 -10    5.02    4.54
  12  -6 -10    7.19    7.25
  12   6 -10    5.77    4.60
 -12   6  11   54.83   13.26
  12  -6 -11   46.68   11.84
  12  -6 -11   33.37   11.80
  12   6 -11   16.61    8.15
 -12   6  12    7.25    6.40
  12  -6 -12    4.01    5.15
  12   6 -12    0.00    4.97
 -12   6  13    4.21    4.95
  12  -6 -13   -0.00    4.44
  12   6 -13    6.13    5.10
 -12   6  14    0.00    3.30
  12  -6 -14    1.60    5.37
  12   6 -14   -0.00    3.98
 -12   6  15    4.28    5.97
  12   6 -15    0.29    5.49
 -12   6  16    3.47    5.53
  12   6 -16    0.00    3.43
 -12  -6  16    0.00    4.37
 -12   6  17    0.00    5.60
  12   6 -17   16.08    7.05
 -12  -6  17    4.96    4.95
 -12   6  18    0.00    4.57
  12   6 -18    7.05    6.16
 -12  -6  18    0.00    4.41
 -12   6  19   -0.00    2.80
  12   6 -19   -0.00    4.51
 -12  -6  19    5.56    5.52
 -12   6  20    1.56    5.33
  12   6 -20    1.37    5.65
 -12  -6  20    0.00    5.20
 -12   6  21    0.00    4.32
  12   6 -21    0.00    4.29
 -12  -6  21    6.17    5.91
 -12   6  22   -0.00    6.54
  12   6 -22    7.62    6.00
 -12  -6  22    4.70    5.60
 -12   6  23    5.48    6.28
  12   6 -23   -0.00    4.21
 -12  -6  23    1.83    4.87
 -12   6  24   16.23    7.40
  12   6 -24   -0.00    5.01
 -12  -6  24    3.11    6.05
  12   6 -25    2.19    5.32
 -12  -6  25    2.20    6.49
  12   6 -26    0.00    3.70
 -12  -6  26    1.46    4.16
  12   6 -27   -0.00    5.69
 -12  -6  27    6.82    7.11
 -12  -6  28   -0.00    5.28
  12  -7  -1   11.22    6.45
  12   7  -1    7.83    4.51
  12  -7  -2    2.43    5.63
  12   7  -2    7.69    4.72
  12  -7  -3   18.11    8.46
  12  -7  -3    9.67    8.61
  12   7  -3   19.67    7.00
  12  -7  -4   14.04    7.00
  12  -7  -4    5.87    5.86
  12   7  -4    7.97    5.25
  12  -7  -5   -0.00    3.83
  12  -7  -5    0.94    5.12
  12   7  -5    6.43    5.25
  12  -7  -6    8.17    6.94
  12  -7  -6    5.04    6.19
  12   7  -6   -0.00    3.75
  12  -7  -7    1.74    4.50
  12   7  -7   -0.00    3.38
 -12   7   8    9.21    6.06
  12  -7  -8    6.48    6.68
  12   7  -8    2.96    4.97
 -12   7   9   16.13    8.19
  12  -7  -9   40.64   11.26
  12   7  -9   28.52    9.17
 -12   7  10    7.26    6.01
  12  -7 -10   -0.00    4.36
  12   7 -10   -0.00    3.50
 -12   7  11   -0.00    4.28
  12  -7 -11    0.73    3.87
  12   7 -11   -0.00    4.00
 -12   7  12    0.00    4.63
  12  -7 -12    1.07    4.42
  12   7 -12   -0.00    4.09
 -12   7  13    7.41    5.81
  12  -7 -13   10.93    6.43
  12   7 -13    1.23    4.22
 -12   7  14    2.56    4.87
  12  -7 -14   13.00    6.95
  12   7 -14    4.74    6.16
 -12   7  15    4.71    5.29
  12  -7 -15   12.56    6.61
  12   7 -15    1.76    5.07
 -12   7  16   -0.00    4.22
  12  -7 -16    0.00    4.57
  12   7 -16   -0.00    3.56
 -12   7  17    0.97    4.74
  12   7 -17    0.00    5.93
 -12   7  18    6.27    6.91
  12   7 -18    2.80    5.21
 -12   7  19    5.03    8.18
  12   7 -19   12.60    7.45
 -12   7  20    0.00    5.40
  12   7 -20    0.49    4.70
 -12   7  21    4.58    5.26
  12   7 -21    0.72    6.45
 -12   7  22    0.00    4.62
  12   7 -22   -0.00    5.48
  12   7 -23   -0.00    4.69
 -12  -7  23   -0.00    3.46
  12   7 -24   10.18    7.56
 -12  -7  24    5.14    5.80
 -12  -7  25    3.60    5.43
 -12  -7  26    0.00    4.52
 -12  -7  27   -0.00    5.03
 -12  -7  28    6.75    6.92
  12  -8  -1   28.97   10.22
  12   8  -1   23.76    7.38
  12  -8  -2    4.30    5.28
  12   8  -2    3.24    3.99
  12  -8  -3    5.68    5.50
  12   8  -3    5.63    4.87
  12  -8  -4    0.89    3.95
  12   8  -4   -0.00    3.40
  12  -8  -5   23.75    9.06
  12   8  -5   13.96    6.29
  12  -8  -6    4.85    5.47
  12   8  -6    0.17    3.16
  12  -8  -7   46.58   11.67
  12   8  -7   17.95    7.50
  12  -8  -8   -0.00    3.91
  12   8  -8    1.18    3.56
 -12   8   9    3.21    5.15
  12  -8  -9    4.04    4.21
  12   8  -9    2.60    4.45
 -12   8  10    4.56    5.42
  12  -8 -10    0.59    4.10
  12   8 -10    0.00    4.23
 -12   8  11    9.13    6.32
  12  -8 -11    3.95    5.01
  12   8 -11    2.44    5.29
 -12   8  12    4.05    5.32
  12  -8 -12    0.00    4.98
  12   8 -12    7.35    5.62
 -12   8  13    3.13    4.31
  12  -8 -13    9.29    6.65
  12   8 -13    2.92    4.40
 -12   8  14   -0.00    5.70
  12  -8 -14    3.42    5.59
  12   8 -14    3.97    4.38
 -12   8  15    0.00    5.32
  12  -8 -15   19.08    7.78
  12   8 -15    5.05    5.35
 -12   8  16   -0.00    4.96
  12  -8 -16    1.68    4.41
  12   8 -16   -0.00    4.19
 -12   8  17    8.33    7.76
  12  -8 -17   36.65   10.40
  12   8 -17   17.41    8.39
 -12   8  18    8.64    6.55
  12  -8 -18    4.89    4.74
  12   8 -18    2.36    4.30
 -12   8  19    1.98    4.91
  12   8 -19    2.39    5.02
 -12   8  20   -0.00    5.28
  12   8 -20    2.64    4.48
  12   8 -21   11.14    7.15
  12  -9  -1    0.14    3.53
  12   9  -1   -0.00    3.05
  12  -9  -2    0.00    4.65
  12   9  -2    0.53    2.39
  12  -9  -3   44.57   11.39
  12   9  -3   10.87    5.00
  12  -9  -4    7.45    6.63
  12   9  -4    0.00    3.98
  12  -9  -5    0.00    5.20
  12   9  -5    3.68    4.23
  12  -9  -6    0.00    5.36
  12   9  -6   -0.00    3.85
  12  -9  -7    4.02    4.08
  12   9  -7    8.62    4.79
  12  -9  -8    3.18    5.16
  12   9  -8    2.98    4.30
  12  -9  -9   23.34    9.03
  12   9  -9   20.34    7.69
  12  -9 -10    0.00    4.21
  12   9 -10    2.70    3.33
 -12   9  11    2.60    5.99
  12  -9 -11   -0.00    5.04
  12   9 -11   -0.00    3.46
 -12   9  12    0.63    4.78
  12  -9 -12   -0.00    4.44
  12   9 -12    0.98    4.13
 -12   9  13   18.70    8.47
  12  -9 -13   24.71    9.04
  12   9 -13    3.37    4.73
 -12   9  14    0.04    4.64
  12  -9 -14    0.96    5.19
  12   9 -14    3.37    4.95
 -12   9  15    9.93    7.44
  12  -9 -15   11.05    6.34
  12   9 -15   18.86    7.64
 -12   9  16    3.87    6.58
  12  -9 -16   -0.00    5.17
  12   9 -16    2.84    5.64
 -12   9  17    1.75    4.49
  12  -9 -17    1.85    4.40
  12   9 -17    7.07    5.71
 -12   9  18    1.23    4.07
  12  -9 -18   -0.00    4.91
  12   9 -18    0.00    3.93
  12 -10  -1    8.33    6.70
  12  10  -1   11.37    4.68
  12 -10  -2    0.11    3.86
  12  10  -2    0.00    3.60
  12 -10  -3    3.65    5.56
  12  10  -3   -0.00    2.85
  12 -10  -4   -0.00    4.58
  12  10  -4   -0.00    2.94
  12 -10  -5    2.00    6.70
  12  10  -5   10.48    5.32
  12 -10  -6    0.00    3.93
  12  10  -6    0.23    3.75
  12 -10  -7   32.55    9.94
  12  10  -7    0.00    4.42
  12 -10  -8   -0.00    4.25
  12  10  -8   -0.00    3.49
  12 -10  -9   17.17    7.62
  12  10  -9    6.42    4.20
  12 -10 -10   -0.00    5.42
  12  10 -10    0.00    3.43
  12 -10 -11    7.93    6.58
  12  10 -11    9.66    5.53
 -12  10  12    1.96    5.20
  12 -10 -12    7.61    6.10
  12  10 -12    0.00    4.33
 -12  10  13    4.33    6.14
  12 -10 -13    8.00    5.93
  12  10 -13   -0.00    3.16
 -12  10  14   -0.00    5.33
  12 -10 -14   -0.00    4.89
  12  10 -14    1.89    5.21
 -12  10  15   -0.00    4.43
  12 -10 -15    7.42    6.06
  12  10 -15   -0.00    3.36
  12 -10 -16    1.91    5.25
  12 -11  -1   -0.00    3.57
  12  11  -1    0.51    3.00
  12 -11  -2   -0.00    5.28
  12  11  -2    2.78    3.54
  12 -11  -3   14.17    7.45
  12  11  -3    5.32    4.18
  12 -11  -4    0.42    4.78
  12  11  -4   -0.00    2.68
  12 -11  -5    6.84    5.58
  12  11  -5    5.89    4.23
  12 -11  -6   -0.00    5.40
  12  11  -6    0.36    3.83
  12 -11  -7    2.62    5.36
  12  11  -7    0.63    3.27
  12 -11  -8    0.00    4.73
  12  11  -8    0.00    4.51
  12 -11  -9   18.84    8.31
  12  11  -9    8.41    5.27
  12 -11 -10    0.00    5.90
  12  11 -10    1.59    3.74
  12 -11 -11    3.67    4.87
  12  11 -11    2.37    4.48
  12  12  -1   10.10    4.82
  12  12  -2   -0.00    3.43
  12  12  -3    1.20    2.93
  12  12  -4   -0.00    2.94
  12  12  -5    1.81    4.00
  12  12  -6   -0.00    2.88
  12  13  -1    1.16    3.30
  12  13  -2   -0.00    2.82
 -11   0   1  165.81   24.25
  11   0  -1  128.79   22.12
  11   0  -1  130.52   22.75
 -11   0   2    2.06    3.29
  11   0  -2    0.01    2.82
  11   0  -2   -0.00    3.70
 -11   0   3   29.41    8.98
  11   0  -3   32.65    9.06
  11   0  -3   37.66   10.52
 -11   0   4   -0.00    3.58
  11   0  -4   -0.00    3.17
  11   0  -4    0.32    3.02
 -11   0   5  115.13   20.53
  11   0  -5  135.30   21.03
  11   0  -5  110.31   20.87
 -11   0   6    9.23    5.47
  11   0  -6    3.53    4.58
 -11   0   7    2.94    4.20
  11   0  -7    0.00    5.29
 -11   0   8   -0.00    4.09
  11   0  -8   -0.00    3.97
 -11   0   9   44.99   11.23
  11   0  -9   19.39    8.54
 -11   0  10    0.61    4.46
  11   0 -10   -0.00    4.57
 -11   0  11   97.52   17.16
  11   0 -11   56.73   14.91
 -11   0  12   -0.00    4.27
  11   0 -12    1.34    4.86
 -11   0  13    6.56    5.87
  11   0 -13    6.48    6.42
 -11   0  14   -0.00    3.06
  11   0 -14   -0.00    5.53
 -11   0  15   13.61    8.01
  11   0 -15   28.99    9.63
 -11   0  16   -0.00    4.58
  11   0 -16    4.86    6.15
 -11   0  17    8.35    6.97
  11   0 -17    0.00    5.17
 -11   0  18    0.20    4.29
  11   0 -18   -0.00    5.84
 -11   0  19    5.45    5.59
  11   0 -19   28.43   10.15
 -11   0  20    0.00    4.21
  11   0 -20    1.58    5.28
 -11   0  21   18.02    8.55
  11   0 -21   32.53   11.17
 -11   0  22    0.00    4.53
  11   0 -22    3.17    6.28
 -11   0  23    2.24    5.21
  11   0 -23    0.00    4.99
 -11   0  24    3.53    5.44
  11   0 -24    0.00    4.37
 -11   0  25   17.89    8.41
  11   0 -25    2.72    5.47
 -11   0  26   -0.00    4.92
  11   0 -26    1.91    5.68
 -11   0  27   16.93    8.60
 -11   0  28    7.39    5.94
 -11   0  29   -0.00    4.87
 -11   0  30    1.70    4.82
 -11   1   1  135.46   21.27
  11  -1  -1  130.33   20.31
  11  -1  -1  110.91   19.98
  11   1  -1   87.12   18.38
 -11   1   2    1.76    3.16
  11  -1  -2    0.00    3.66
  11  -1  -2    1.49    3.75
  11   1  -2    4.95    5.34
 -11   1   3   71.03   13.94
  11  -1  -3   47.20   11.75
  11  -1  -3   49.00   12.42
  11   1  -3   66.72   12.66
  11   1  -3   43.75   11.48
 -11   1   4   -0.00    3.97
  11  -1  -4    0.70    2.93
  11  -1  -4   -0.00    3.57
  11   1  -4    3.44    4.14
  11   1  -4    0.57    4.18
 -11  -1   4    0.53    4.07
 -11   1   5    6.20    4.60
  11  -1  -5    7.05    5.14
  11  -1  -5    4.70    5.03
  11   1  -5    3.35    5.25
 -11  -1   5    0.82    4.53
 -11   1   6    7.02    5.11
  11  -1  -6    0.23    3.48
  11  -1  -6    6.35    5.64
  11   1  -6    3.92    4.50
 -11  -1   6   -0.00    3.23
 -11   1   7   73.25   14.95
  11  -1  -7   44.73   13.42
  11   1  -7   82.17   15.70
 -11  -1   7   90.55   15.85
 -11   1   8    1.81    4.28
  11  -1  -8    2.96    5.08
  11   1  -8    8.21    5.27
 -11  -1   8    5.54    5.01
 -11   1   9   39.75   10.56
  11  -1  -9   23.05    8.94
  11   1  -9   26.01    9.06
 -11  -1   9   31.32    9.61
 -11   1  10    0.00    3.59
  11  -1 -10   -0.00    4.15
  11   1 -10    0.73    4.46
 -11  -1  10   -0.00    3.90
 -11   1  11    4.24    5.34
  11  -1 -11   13.17    6.72
  11   1 -11   16.43    7.47
 -11  -1  11    7.13    5.12
 -11   1  12   -0.00    4.26
  11  -1 -12    8.08    6.10
  11   1 -12    7.58    6.35
 -11  -1  12    7.65    6.21
 -11   1  13   34.66   10.29
  11  -1 -13   29.61   10.17
  11   1 -13   33.99   10.48
 -11  -1  13   15.64    7.89
 -11   1  14   -0.00    3.83
  11  -1 -14    5.43    4.91
  11   1 -14    0.57    4.35
 -11  -1  14    1.41    4.84
 -11   1  15    0.00    5.21
  11  -1 -15    3.26    5.11
  11   1 -15   -0.00    5.38
 -11  -1  15    1.65    4.76
 -11   1  16    0.00    4.01
  11  -1 -16   -0.00    4.68
  11   1 -16   -0.00    4.96
 -11  -1  16    5.06    5.68
 -11   1  17   13.09    8.02
  11  -1 -17   33.58   11.03
  11   1 -17   27.15   10.11
 -11  -1  17   17.56    7.75
 -11   1  18   -0.00    4.65
  11  -1 -18    2.06    5.66
  11   1 -18    1.91    6.31
 -11  -1  18   -0.00    5.12
 -11   1  19    9.76    6.38
  11  -1 -19    5.65    5.84
  11   1 -19   15.53    7.37
 -11  -1  19    8.29    5.92
 -11   1  20    7.63    6.89
  11  -1 -20    0.06    3.72
  11   1 -20   -0.00    5.76
 -11  -1  20   -0.00    4.91
 -11   1  21    2.00    4.64
  11  -1 -21   -0.00    4.99
  11   1 -21    6.70    5.67
 -11  -1  21    0.00    5.04
 -11   1  22    5.62    5.89
  11  -1 -22    0.22    4.84
  11   1 -22    3.50    5.77
 -11  -1  22   -0.00    4.78
 -11   1  23   35.64   11.04
  11  -1 -23   24.30   10.53
  11   1 -23   13.60    8.35
 -11  -1  23   23.80    9.35
 -11   1  24   -0.00    5.05
  11  -1 -24    0.01    5.26
  11   1 -24   -0.00    5.29
 -11  -1  24    2.33    5.27
 -11   1  25   13.18    7.98
  11  -1 -25    3.07    5.95
  11   1 -25   10.62    7.71
 -11  -1  25   20.08    8.35
 -11   1  26   -0.00    4.94
  11   1 -26    2.75    4.78
 -11  -1  26   -0.00    5.65
 -11   1  27    8.29    7.07
  11   1 -27    7.99    7.29
 -11  -1  27    0.00    5.28
 -11   1  28   -0.00    4.89
  11   1 -28    1.15    4.99
 -11  -1  28    0.51    5.31
 -11   1  29   25.11    9.33
 -11  -1  29    0.00    5.00
 -11   1  30    1.38    5.55
 -11  -1  30   -0.00    6.12
  11  -2  -1   50.14   11.03
  11  -2  -1   24.82    9.70
  11   2  -1   32.85    9.86
 -11   2   2    3.49    4.16
  11  -2  -2    0.00    3.81
  11  -2  -2    2.24    4.27
  11   2  -2    0.00    4.60
 -11   2   3   12.56    6.73
  11  -2  -3   18.65    6.99
  11  -2  -3   20.00    7.68
  11   2  -3    7.18    5.60
 -11   2   4    6.70    4.64
  11  -2  -4    3.47    4.17
  11  -2  -4   20.47    7.63
  11   2  -4    2.71    4.58
 -11   2   5   33.64   10.70
  11  -2  -5   46.37   11.51
  11  -2  -5   77.37   14.94
  11   2  -5   63.55   13.16
 -11   2   6   24.02    8.16
  11  -2  -6   17.41    7.05
  11  -2  -6   23.61    9.41
  11   2  -6   29.28    8.85
 -11  -2   6   22.18    7.51
 -11   2   7   23.90    8.76
  11  -2  -7   12.57    6.27
  11  -2  -7   10.08    7.15
  11   2  -7   17.53    8.23
 -11  -2   7   22.19    7.68
 -11   2   8   26.65    8.53
  11  -2  -8   10.20    6.83
  11   2  -8   15.74    7.45
 -11  -2   8   14.40    6.54
 -11   2   9   27.81    9.82
  11  -2  -9   39.10   11.19
  11   2  -9   35.83   10.07
 -11  -2   9   37.68    9.81
 -11   2  10    4.45    4.96
  11  -2 -10    0.75    3.46
  11   2 -10    4.14    4.37
 -11  -2  10   -0.00    2.85
 -11   2  11   40.44   11.11
  11  -2 -11   28.73   10.66
  11   2 -11   37.90   11.11
 -11  -2  11   46.25   11.53
 -11   2  12   -0.00    4.71
  11  -2 -12    4.30    5.28
  11   2 -12    1.88    5.12
 -11  -2  12    5.19    5.50
 -11   2  13   -0.00    4.94
  11  -2 -13   -0.00    4.21
  11   2 -13    0.72    4.47
 -11  -2  13    1.49    4.89
 -11   2  14    0.00    5.60
  11  -2 -14   -0.00    4.85
  11   2 -14    6.74    6.43
 -11  -2  14   12.08    5.88
 -11   2  15   14.04    7.97
  11  -2 -15   33.14   10.97
  11   2 -15   20.95    8.81
 -11  -2  15   23.94    8.73
 -11   2  16   18.58    7.88
  11  -2 -16    8.35    6.97
  11   2 -16    8.37    5.88
 -11  -2  16    6.03    5.34
 -11   2  17   11.52    6.29
  11  -2 -17    2.22    5.14
  11   2 -17    0.00    4.70
 -11  -2  17    0.00    4.06
 -11   2  18   -0.00    4.25
  11  -2 -18    1.90    4.26
  11   2 -18   -0.00    3.60
 -11  -2  18    1.04    4.74
 -11   2  19    8.74    6.60
  11  -2 -19    9.73    7.33
  11   2 -19    8.83    6.64
 -11  -2  19    3.31    5.66
 -11   2  20    0.00    4.83
  11  -2 -20   -0.00    4.09
  11   2 -20    2.51    5.00
 -11  -2  20   -0.00    3.98
 -11   2  21   27.08    9.31
  11  -2 -21   21.80   10.07
  11   2 -21   10.12    8.00
 -11  -2  21   18.79    8.30
 -11   2  22    1.49    4.52
  11  -2 -22    0.00    4.83
  11   2 -22    5.28    5.74
 -11  -2  22    0.00    4.09
 -11   2  23    2.55    4.81
  11  -2 -23    0.00    5.77
  11   2 -23    0.67    3.97
 -11  -2  23   -0.00    4.45
 -11   2  24    4.01    4.99
  11   2 -24   -0.00    4.49
 -11  -2  24   -0.00    3.68
 -11   2  25    8.13    6.03
  11   2 -25   12.98    8.48
 -11  -2  25   10.23    7.12
 -11   2  26    1.99    4.65
  11   2 -26    4.72    6.43
 -11  -2  26    0.45    4.44
 -11   2  27   16.38    8.41
  11   2 -27    7.23    7.89
 -11  -2  27   23.12    8.94
 -11   2  28    0.00    5.35
  11   2 -28    0.00    5.61
 -11  -2  28    0.00    5.28
 -11   2  29    3.37    4.86
  11   2 -29   -0.00    5.42
 -11  -2  29   -0.00    4.96
 -11   2  30   11.76    6.81
 -11  -2  30    4.32    6.14
 -11  -2  31    8.94    7.05
  11  -3  -1   21.96    7.07
  11  -3  -1    2.87    5.32
  11   3  -1   18.21    6.35
  11   3  -1    7.59    5.04
 -11  -3   1   11.86    5.83
  11  -3  -2   20.99    7.80
  11  -3  -2   30.65    9.57
  11   3  -2   17.98    6.72
  11   3  -2   19.20    6.68
 -11  -3   2   21.19    7.39
 -11   3   3   75.59   15.12
  11  -3  -3   82.81   15.17
  11  -3  -3   45.44   13.02
  11   3  -3   61.98   13.80
 -11   3   4   20.38    7.66
  11  -3  -4   11.15    6.09
  11  -3  -4    7.78    7.19
  11   3  -4   14.98    6.04
 -11   3   5    0.00    3.34
  11  -3  -5    1.25    3.37
  11  -3  -5    4.33    5.24
  11   3  -5    6.49    4.97
 -11   3   6   18.70    7.80
  11  -3  -6   14.53    6.40
  11  -3  -6   16.16    7.94
  11   3  -6   15.00    6.68
 -11   3   7   65.22   14.70
  11  -3  -7   62.24   13.63
  11  -3  -7   61.99   14.71
  11   3  -7   62.50   14.14
 -11   3   8    0.06    3.37
  11  -3  -8   10.77    5.80
  11  -3  -8    4.55    6.45
  11   3  -8    3.78    4.56
 -11  -3   8   -0.00    3.85
 -11   3   9   13.38    6.70
  11  -3  -9    8.58    7.13
  11   3  -9    7.59    5.68
 -11  -3   9   15.56    6.52
 -11   3  10    3.21    5.14
  11  -3 -10    0.00    4.67
  11   3 -10    4.07    3.52
 -11  -3  10    2.33    4.87
 -11   3  11    8.77    6.25
  11  -3 -11    3.39    5.44
  11   3 -11    0.00    5.21
 -11  -3  11   14.06    5.87
 -11   3  12   -0.00    4.82
  11  -3 -12   23.76    9.69
  11   3 -12    3.76    5.92
 -11  -3  12    3.59    5.34
 -11   3  13   34.25    9.95
  11  -3 -13    6.90    7.63
  11   3 -13   27.04    8.37
 -11  -3  13   14.96    6.91
 -11   3  14    7.04    5.35
  11  -3 -14    1.89    5.55
  11   3 -14   -0.00    4.08
 -11  -3  14   -0.00    5.00
 -11   3  15    1.24    4.39
  11  -3 -15   -0.00    4.21
  11   3 -15    4.63    4.49
 -11  -3  15    0.00    3.99
 -11   3  16   -0.00    4.02
  11  -3 -16   -0.00    4.04
  11   3 -16    0.64    4.49
 -11  -3  16    1.56    4.67
 -11   3  17   17.62    8.27
  11  -3 -17   11.24    6.56
  11   3 -17    7.02    6.20
 -11  -3  17    9.88    6.39
 -11   3  18    8.44    6.53
  11  -3 -18   21.56    9.02
  11   3 -18   10.25    6.73
 -11  -3  18    5.77    5.06
 -11   3  19   17.54    8.10
  11  -3 -19   28.01   10.92
  11   3 -19   25.11    9.17
 -11  -3  19    8.15    6.65
 -11   3  20    3.16    6.17
  11  -3 -20    9.98    7.21
  11   3 -20    2.19    5.85
 -11  -3  20   19.52    8.56
 -11   3  21    0.00    4.04
  11  -3 -21    2.54    5.14
  11   3 -21   -0.00    3.73
 -11  -3  21   -0.00    4.56
 -11   3  22    6.79    5.33
  11   3 -22    7.96    7.06
 -11  -3  22    0.00    5.15
 -11   3  23   32.65   11.89
  11   3 -23   27.34   10.15
 -11  -3  23   42.24   12.03
 -11   3  24   10.59    6.95
  11   3 -24    7.48    6.30
 -11  -3  24    3.76    4.97
 -11   3  25    6.05    5.61
  11   3 -25   -0.00    5.15
 -11  -3  25    1.63    4.42
 -11   3  26   -0.00    6.37
  11   3 -26   -0.00    4.71
 -11  -3  26   -0.00    5.13
 -11   3  27   16.58    8.58
  11   3 -27   31.84   11.13
 -11  -3  27    8.30    6.97
 -11   3  28    1.79    4.11
  11   3 -28    4.49    6.91
 -11  -3  28   10.54    7.60
 -11   3  29    6.70    5.26
  11   3 -29    1.80    5.54
 -11  -3  29    2.05    5.05
  11   3 -30    0.11    4.46
 -11  -3  30    0.00    6.08
 -11  -3  31   -0.00    4.81
  11  -4  -1   54.00   12.56
  11   4  -1   35.52    8.93
  11   4  -1   49.38   10.79
 -11  -4   1   28.68    8.91
  11  -4  -2   -0.00    4.11
  11  -4  -2    1.10    5.42
  11   4  -2    0.92    3.29
  11   4  -2   -0.00    3.89
 -11  -4   2    2.93    4.21
  11  -4  -3   11.13    6.10
  11  -4  -3    3.33    5.34
  11   4  -3    9.04    5.70
 -11  -4   3    7.23    5.39
 -11   4   4    8.68    7.00
  11  -4  -4   17.72    6.77
  11  -4  -4    1.35    4.06
  11   4  -4   10.49    5.35
 -11  -4   4   17.86    6.52
 -11   4   5   50.25   12.67
  11  -4  -5   57.40   12.85
  11  -4  -5   34.13   11.71
  11   4  -5   64.18   12.67
 -11   4   6   17.32    7.42
  11  -4  -6   13.26    6.48
  11  -4  -6   26.38    9.31
  11   4  -6   11.98    6.28
 -11   4   7   11.75    6.37
  11  -4  -7    9.83    7.36
  11  -4  -7   18.99    8.59
  11   4  -7   25.93    8.06
 -11   4   8    5.03    5.05
  11  -4  -8    3.79    4.26
  11  -4  -8   -0.00    5.16
  11   4  -8    2.61    5.36
 -11   4   9   41.22   11.07
  11  -4  -9   32.32   10.32
  11  -4  -9   39.53   11.99
  11   4  -9   50.96   11.63
 -11  -4   9   39.27   10.58
 -11   4  10    7.70    5.48
  11  -4 -10   -0.00    2.42
  11  -4 -10   13.11    7.54
  11   4 -10   10.52    6.64
 -11  -4  10    7.60    5.47
 -11   4  11   39.25   11.16
  11  -4 -11   28.15   11.15
  11   4 -11   32.56   10.07
 -11  -4  11   41.11   10.16
 -11   4  12   -0.00    6.15
  11  -4 -12   -0.00    3.55
  11   4 -12    6.12    4.85
 -11  -4  12   -0.00    3.52
 -11   4  13    0.00    4.03
  11  -4 -13    5.74    6.23
  11   4 -13    0.00    4.11
 -11  -4  13   -0.00    3.64
 -11   4  14    0.00    5.26
  11  -4 -14    7.69    6.40
  11   4 -14   17.06    7.10
 -11  -4  14    4.55    5.00
 -11   4  15    5.42    7.11
  11  -4 -15   14.37    8.06
  11   4 -15   36.28   10.00
 -11  -4  15   27.98    8.74
 -11   4  16    4.08    6.25
  11  -4 -16    0.00    5.55
  11   4 -16    8.44    6.68
 -11  -4  16    9.60    6.11
 -11   4  17   -0.00    4.05
  11  -4 -17   -0.00    6.00
  11   4 -17   -0.00    3.12
 -11  -4  17    0.02    3.84
 -11   4  18   -0.00    5.55
  11  -4 -18    3.32    6.01
  11   4 -18    2.88    4.52
 -11  -4  18    0.00    3.29
 -11   4  19    1.47    4.31
  11   4 -19    2.63    5.50
 -11  -4  19    0.00    3.80
 -11   4  20    7.29    5.97
  11   4 -20    1.27    5.28
 -11  -4  20    0.00    5.24
 -11   4  21   18.15    8.35
  11   4 -21   11.78    7.90
 -11  -4  21   32.19    9.93
 -11   4  22    2.60    5.14
  11   4 -22   -0.00    4.86
 -11  -4  22    5.23    6.15
 -11   4  23   -0.00    4.42
  11   4 -23    1.28    4.77
 -11  -4  23    3.61    4.70
 -11   4  24    9.86    7.05
  11   4 -24    3.16    6.29
 -11  -4  24    0.00    4.14
 -11   4  25    7.41    7.30
  11   4 -25   19.15    9.26
 -11  -4  25   13.78    7.71
 -11   4  26   18.69    8.08
  11   4 -26    5.22    6.02
 -11  -4  26    8.50    7.41
 -11   4  27   12.21    7.00
  11   4 -27   -0.00    5.07
 -11  -4  27   14.58    7.84
 -11   4  28   -0.00    3.94
  11   4 -28    3.19    5.98
 -11  -4  28    0.00    6.06
 -11   4  29   -0.00    6.30
  11   4 -29    5.17    6.68
 -11  -4  29   -0.00    4.46
  11   4 -30    1.92    5.38
 -11  -4  30   -0.00    5.92
  11   4 -31   -0.00    5.40
  11   4 -32    8.46    7.60
  11  -5  -1    3.74    4.54
  11  -5  -1    0.48    4.11
  11   5  -1    6.85    4.40
  11  -5  -2   50.48   12.22
  11  -5  -2   35.44   11.60
  11   5  -2   41.12   10.52
  11  -5  -3   56.57   12.38
  11  -5  -3   29.84   10.68
  11   5  -3   38.35   10.30
  11  -5  -4   10.55    5.99
  11  -5  -4   14.15    7.04
  11   5  -4    6.88    4.85
 -11   5   5    0.00    4.26
  11  -5  -5   -0.00    3.88
  11  -5  -5    7.50    5.66
  11   5  -5    1.47    2.78
 -11  -5   5    2.29    3.97
 -11   5   6   29.56    9.36
  11  -5  -6   20.83    7.98
  11  -5  -6   22.33    9.62
  11   5  -6    6.79    5.82
 -11  -5   6   26.30    7.54
 -11   5   7   34.48   10.25
  11  -5  -7   37.06   10.58
  11  -5  -7   26.50   10.52
  11   5  -7   30.09    9.53
 -11   5   8   12.63    6.92
  11  -5  -8    6.28    5.45
  11  -5  -8   13.00    7.26
  11   5  -8   11.36    7.15
 -11   5   9   25.48    9.37
  11  -5  -9   30.21    9.32
  11  -5  -9   40.86   12.16
  11   5  -9   15.00    7.20
 -11   5  10    9.96    5.86
  11  -5 -10    0.32    3.53
  11  -5 -10    4.49    6.54
  11   5 -10   -0.00    3.36
 -11  -5  10   -0.00    3.92
 -11   5  11    0.00    5.43
  11  -5 -11    4.94    4.55
  11  -5 -11    3.05    5.61
  11   5 -11    2.81    3.87
 -11  -5  11    1.69    3.51
 -11   5  12   34.22    9.97
  11  -5 -12   26.06   10.36
  11   5 -12   23.59    8.42
 -11  -5  12   23.26    8.04
 -11   5  13   18.54    8.63
  11  -5 -13   40.33   12.30
  11   5 -13   24.03    8.62
 -11  -5  13   28.45    8.90
 -11   5  14    6.55    6.18
  11  -5 -14    6.54    5.90
  11   5 -14    9.47    6.36
 -11  -5  14   -0.00    4.11
 -11   5  15    2.15    4.36
  11  -5 -15    0.21    4.22
  11   5 -15    0.00    4.18
 -11  -5  15   -0.00    3.76
 -11   5  16    4.99    4.96
  11  -5 -16    1.72    5.74
  11   5 -16    3.45    5.02
 -11  -5  16   -0.00    4.37
 -11   5  17    8.98    6.09
  11   5 -17    4.98    5.58
 -11  -5  17    5.11    5.22
 -11   5  18   19.85    8.45
  11   5 -18    5.08    5.40
 -11  -5  18   19.45    7.86
 -11   5  19   19.33    8.64
  11   5 -19    8.54    6.39
 -11  -5  19   12.12    6.90
 -11   5  20    2.24    5.06
  11   5 -20    5.05    6.13
 -11  -5  20    3.02    5.16
 -11   5  21    0.22    4.30
  11   5 -21    3.83    6.33
 -11  -5  21    2.05    4.42
 -11   5  22    3.86    5.55
  11   5 -22   -0.00    5.59
 -11  -5  22    5.04    5.00
 -11   5  23   17.16    9.02
  11   5 -23   39.73   11.41
 -11  -5  23   17.30    9.08
 -11   5  24    4.07    5.63
  11   5 -24    0.00    5.16
 -11  -5  24    3.60    4.78
 -11   5  25    5.65    5.66
  11   5 -25   -0.00    6.49
 -11  -5  25    3.09    5.26
 -11   5  26   -0.00    5.05
  11   5 -26    1.12    5.86
 -11  -5  26   -0.00    4.73
 -11   5  27    0.00    4.41
  11   5 -27    7.79    7.02
 -11  -5  27    2.38    5.77
 -11   5  28    7.34    6.19
  11   5 -28   11.69    8.17
 -11  -5  28    6.03    7.04
  11   5 -29   -0.00    4.98
 -11  -5  29   13.73    8.30
  11   5 -30    0.42    5.48
 -11  -5  30    0.00    4.63
  11   5 -31   -0.00    5.24
  11   5 -32   11.01    7.56
  11   5 -33    0.17    5.22
  11  -6  -1   31.11    9.46
  11  -6  -1   30.03   10.16
  11   6  -1   19.64    7.26
  11  -6  -2    0.57    3.73
  11  -6  -2    0.86    4.81
  11   6  -2    2.88    4.10
  11  -6  -3   -0.00    3.98
  11  -6  -3    5.22    6.47
  11   6  -3    5.44    4.57
  11  -6  -4   36.63   10.25
  11  -6  -4   23.40    9.66
  11   6  -4   30.58    8.95
  11  -6  -5   28.60    9.14
  11  -6  -5   21.22    8.75
  11   6  -5   25.48    7.81
 -11   6   6   20.58    8.87
  11  -6  -6   23.17    8.72
  11  -6  -6   32.42   10.58
  11   6  -6   25.94    7.99
 -11   6   7    7.54    5.95
  11  -6  -7    8.27    6.19
  11  -6  -7    6.87    6.39
  11   6  -7    7.01    5.83
 -11   6   8    7.68    5.39
  11  -6  -8   23.38    8.48
  11  -6  -8    7.01    6.36
  11   6  -8   14.91    5.78
 -11   6   9    8.82    6.85
  11  -6  -9    4.60    5.57
  11  -6  -9    5.88    6.15
  11   6  -9    7.92    4.81
 -11   6  10   18.63    8.18
  11  -6 -10   20.78    8.21
  11  -6 -10   14.70    8.76
  11   6 -10   24.72    8.28
 -11  -6  10   21.91    7.30
 -11   6  11    8.72    6.86
  11  -6 -11    8.67    6.02
  11  -6 -11   20.46    8.61
  11   6 -11    8.14    5.24
 -11  -6  11    8.46    5.90
 -11   6  12   10.82    6.84
  11  -6 -12    0.00    4.62
  11  -6 -12    3.86    6.08
  11   6 -12    7.38    5.82
 -11  -6  12   -0.00    3.71
 -11   6  13    5.46    7.17
  11  -6 -13    7.42    5.88
  11   6 -13   11.15    6.52
 -11  -6  13    0.00    3.75
 -11   6  14   16.65    8.18
  11   6 -14   12.13    6.96
 -11  -6  14   12.71    6.38
 -11   6  15   13.14    6.96
  11   6 -15    0.00    5.23
 -11  -6  15   22.04    8.07
 -11   6  16   18.01    9.36
  11   6 -16   26.29    8.38
 -11  -6  16    9.18    6.39
 -11   6  17    0.00    4.97
  11   6 -17    0.00    4.88
 -11  -6  17    0.00    3.62
 -11   6  18   -0.00    5.27
  11   6 -18   -0.00    3.68
 -11  -6  18   -0.00    3.33
 -11   6  19    3.45    5.18
  11   6 -19   10.20    6.84
 -11  -6  19    7.77    5.18
 -11   6  20    0.00    4.95
  11   6 -20    4.15    4.49
 -11  -6  20    0.00    3.20
 -11   6  21   17.97    7.51
  11   6 -21   12.56    6.86
 -11  -6  21    6.91    6.29
 -11   6  22    5.15    6.58
  11   6 -22    9.95    7.80
 -11  -6  22    8.68    6.38
 -11   6  23    3.82    5.77
  11   6 -23   -0.00    5.98
 -11  -6  23    0.00    3.88
 -11   6  24    7.14    6.38
  11   6 -24    5.67    6.56
 -11  -6  24    3.31    5.38
 -11   6  25    1.27    5.11
  11   6 -25    4.48    6.71
 -11  -6  25   15.40    7.76
 -11   6  26   10.02    7.08
  11   6 -26    1.77    5.10
 -11  -6  26   12.18    7.78
 -11   6  27    5.70    6.47
  11   6 -27   -0.00    5.56
 -11  -6  27    2.66    5.32
  11   6 -28    6.92    6.43
 -11  -6  28   -0.00    6.14
  11   6 -29    5.38    7.36
 -11  -6  29    0.00    4.92
  11   6 -30    0.00    5.31
 -11  -6  30    2.97    5.99
  11   6 -31    4.40    6.11
  11  -7  -1   24.45    8.62
  11   7  -1    9.32    4.99
  11  -7  -2   33.87    9.78
  11   7  -2   16.55    6.42
  11  -7  -3    3.38    4.90
  11  -7  -3    5.21    6.01
  11   7  -3    2.69    3.82
  11  -7  -4   33.80    9.53
  11  -7  -4   16.88    7.87
  11   7  -4   13.94    6.37
  11  -7  -5    2.28    4.49
  11  -7  -5   -0.00    5.41
  11   7  -5    1.09    3.18
  11  -7  -6   17.87    7.06
  11  -7  -6    0.00    4.90
  11   7  -6   13.97    5.74
 -11   7   7   -0.00    5.16
  11  -7  -7    0.00    4.27
  11  -7  -7   -0.00    4.91
  11   7  -7   -0.00    3.38
 -11   7   8   29.62   10.47
  11  -7  -8   78.48   14.44
  11  -7  -8   39.09   12.56
  11   7  -8   25.85    9.38
 -11   7   9   19.35    8.58
  11  -7  -9   32.28    9.92
  11   7  -9   18.48    6.93
 -11   7  10    0.00    4.58
  11  -7 -10   -0.00    4.60
  11   7 -10   -0.00    3.29
 -11   7  11    1.09    3.88
  11  -7 -11   -0.00    4.44
  11   7 -11    0.23    3.95
 -11   7  12   20.31    9.04
  11  -7 -12   42.70   10.99
  11   7 -12   15.41    7.23
 -11   7  13   12.12    6.93
  11  -7 -13   10.74    6.11
  11   7 -13    5.78    5.02
 -11   7  14    4.19    4.30
  11  -7 -14    9.90    5.94
  11   7 -14    7.59    5.78
 -11   7  15    8.16    5.17
  11   7 -15    3.08    4.94
 -11   7  16    3.39    5.24
  11   7 -16    4.82    4.48
 -11  -7  16   -0.00    4.36
 -11   7  17    5.68    5.31
  11   7 -17    5.52    4.94
 -11  -7  17   10.48    6.49
 -11   7  18   19.56    8.58
  11   7 -18   15.71    8.14
 -11  -7  18   12.91    6.59
 -11   7  19    4.14    4.62
  11   7 -19    0.00    5.76
 -11  -7  19   -0.00    5.10
 -11   7  20    0.00    5.33
  11   7 -20    0.00    5.39
 -11  -7  20    0.06    3.77
 -11   7  21    0.52    4.90
  11   7 -21    2.93    5.83
 -11  -7  21    7.66    5.85
 -11   7  22    7.57    6.92
  11   7 -22    5.29    5.64
 -11  -7  22   12.07    7.48
 -11   7  23   -0.00    4.61
  11   7 -23    1.26    4.84
 -11  -7  23    8.10    6.11
 -11   7  24    1.48    4.79
  11   7 -24   -0.00    5.86
 -11  -7  24   -0.00    4.83
 -11   7  25    0.49    3.76
  11   7 -25   -0.00    5.27
 -11  -7  25    8.26    6.63
 -11   7  26   -0.00    5.10
  11   7 -26   -0.00    5.06
 -11  -7  26    1.25    5.27
  11   7 -27   -0.00    4.07
 -11  -7  27   -0.00    3.87
  11   7 -28    7.66    6.60
 -11  -7  28    6.27    6.25
  11   7 -29    0.94    5.47
 -11  -7  29   -0.00    5.19
 -11  -7  30    6.68    6.69
  11  -8  -1    4.82    4.36
  11   8  -1   -0.00    2.88
  11  -8  -2    6.48    5.66
  11   8  -2    4.38    4.16
  11  -8  -3    2.31    4.27
  11   8  -3    0.00    3.83
  11  -8  -4   50.12   12.45
  11   8  -4   38.62    9.76
  11  -8  -5   -0.00    3.55
  11   8  -5    0.00    3.78
  11  -8  -6   26.07    9.40
  11   8  -6   23.75    7.43
  11  -8  -7    1.53    4.51
  11   8  -7    0.86    3.30
 -11   8   8   -0.00    3.54
  11  -8  -8   -0.00    5.52
  11   8  -8   -0.00    3.80
 -11   8   9    6.45    6.07
  11  -8  -9    6.33    6.43
  11   8  -9    8.69    5.32
 -11   8  10   25.25    9.96
  11  -8 -10   16.55    7.86
  11   8 -10   46.89   10.17
 -11   8  11    0.00    4.74
  11  -8 -11   -0.00    3.73
  11   8 -11    3.24    4.65
 -11   8  12    7.62    6.28
  11  -8 -12    0.00    4.37
  11   8 -12   -0.00    4.00
 -11   8  13    2.98    5.51
  11  -8 -13   14.38    7.04
  11   8 -13    1.24    3.49
 -11   8  14   -0.00    3.89
  11  -8 -14    4.52    4.63
  11   8 -14    1.87    4.18
 -11   8  15    8.33    5.77
  11  -8 -15   22.14    8.34
  11   8 -15    4.84    5.17
 -11   8  16    9.57    6.01
  11  -8 -16   14.69    6.86
  11   8 -16    9.33    6.14
 -11   8  17   -0.00    4.22
  11  -8 -17   -0.00    3.12
  11   8 -17   -0.00    4.87
 -11   8  18    2.89    5.26
  11   8 -18    3.38    4.61
 -11   8  19    4.52    5.34
  11   8 -19    0.93    4.40
 -11   8  20   21.40    9.02
  11   8 -20   12.57    8.20
 -11   8  21    6.18    6.34
  11   8 -21    4.26    5.02
 -11   8  22   13.19    8.05
  11   8 -22   27.54    9.31
 -11   8  23    3.33    5.11
  11   8 -23    4.11    5.33
 -11  -8  23   -0.00    4.17
 -11   8  24    0.00    5.46
  11   8 -24   -0.00    4.13
 -11  -8  24    3.14    6.96
  11   8 -25    2.95    5.67
 -11  -8  25    2.24    5.44
  11   8 -26   12.79    7.09
 -11  -8  26   12.32    7.65
 -11  -8  27    2.76    4.98
 -11  -8  28    3.11    5.35
 -11  -8  29    6.08    7.24
  11  -9  -1    3.23    5.56
  11   9  -1    0.45    2.80
  11  -9  -2   40.27   11.04
  11   9  -2   29.09    7.93
  11  -9  -3   -0.00    4.67
  11   9  -3   -0.00    3.55
  11  -9  -4   19.23    8.37
  11   9  -4    4.20    4.29
  11  -9  -5    4.76    6.15
  11   9  -5   -0.00    3.01
  11  -9  -6    4.54    4.67
  11   9  -6    8.84    4.50
  11  -9  -7   -0.00    3.91
  11   9  -7    0.42    3.39
  11  -9  -8   36.54   10.80
  11   9  -8   32.04    8.88
  11  -9  -9    3.54    4.85
  11   9  -9    5.24    4.63
 -11   9  10   -0.00    4.66
  11  -9 -10   -0.00    5.28
  11   9 -10    3.67    4.01
 -11   9  11   -0.00    4.82
  11  -9 -11    0.00    5.65
  11   9 -11    0.80    3.76
 -11   9  12    0.00    4.48
  11  -9 -12    5.69    5.21
  11   9 -12   16.39    6.81
 -11   9  13    8.25    6.73
  11  -9 -13    6.49    5.67
  11   9 -13    5.66    5.27
 -11   9  14    7.17    6.01
  11  -9 -14   15.59    7.80
  11   9 -14    8.65    5.47
 -11   9  15   11.09    7.46
  11  -9 -15   -0.00    3.81
  11   9 -15    3.01    4.14
 -11   9  16   -0.00    5.28
  11  -9 -16    2.41    3.88
  11   9 -16    4.43    5.64
 -11   9  17    3.30    5.39
  11  -9 -17   -0.00    4.94
  11   9 -17   -0.00    3.52
 -11   9  18   35.13   11.22
  11  -9 -18   16.66    8.02
  11   9 -18   14.49    7.17
 -11   9  19    4.53    6.01
  11  -9 -19    0.67    4.05
  11   9 -19    4.03    4.11
 -11   9  20    2.76    4.24
  11   9 -20    3.30    4.86
 -11   9  21   -0.00    4.74
  11   9 -21   -0.00    4.25
 -11   9  22   21.46    8.32
  11   9 -22    1.91    4.96
 -11   9  23   -0.00    6.00
  11   9 -23    5.92    5.76
  11 -10  -1    2.36    4.69
  11  10  -1    0.41    2.08
  11 -10  -2    0.45    3.91
  11  10  -2    4.71    4.19
  11 -10  -3    0.23    4.29
  11  10  -3    1.63    3.42
  11 -10  -4    6.40    6.55
  11  10  -4   10.84    5.10
  11 -10  -5    0.00    3.69
  11  10  -5    3.29    4.05
  11 -10  -6   23.63    8.68
  11  10  -6    9.67    5.53
  11 -10  -7    0.26    3.21
  11  10  -7    0.00    2.89
  11 -10  -8   10.85    6.97
  11  10  -8   -0.00    3.85
  11 -10  -9   -0.00    3.26
  11  10  -9   -0.00    3.30
  11 -10 -10   21.13    9.02
  11  10 -10   21.29    7.57
  11 -10 -11    2.84    5.35
  11  10 -11   -0.00    3.59
 -11  10  12   -0.00    6.05
  11 -10 -12    8.02    6.03
  11  10 -12   -0.00    3.97
 -11  10  13    0.00    4.82
  11 -10 -13   -0.00    4.16
  11  10 -13    2.73    3.77
 -11  10  14    0.00    5.27
  11 -10 -14    7.91    6.35
  11  10 -14   15.50    6.34
 -11  10  15    0.00    6.30
  11 -10 -15    5.54    6.18
  11  10 -15   -0.00    3.65
 -11  10  16   10.51    7.38
  11 -10 -16   27.98    9.59
  11  10 -16   23.35    8.11
 -11  10  17    1.72    5.73
  11 -10 -17    1.62    5.06
  11  10 -17   -0.00    4.05
 -11  10  18   -0.00    6.21
  11 -10 -18   -0.00    4.57
  11  10 -18    0.29    4.87
 -11  10  19    1.64    4.88
  11 -10 -19   -0.00    3.88
  11  10 -19   -0.00    4.63
 -11  10  20    4.63    6.50
  11 -10 -20   15.35    7.51
  11  10 -20   17.37    6.89
 -11  10  21    6.42    6.56
  11 -10 -21   -0.00    3.32
  11 -11  -1    5.51    5.22
  11  11  -1    1.80    3.14
  11 -11  -2    5.21    5.95
  11  11  -2   11.81    4.91
  11 -11  -3    4.18    4.42
  11  11  -3    1.10    2.86
  11 -11  -4    5.76    5.13
  11  11  -4    3.60    3.75
  11 -11  -5    2.76    5.13
  11  11  -5    0.00    3.02
  11 -11  -6   -0.00    5.01
  11  11  -6    3.17    3.76
  11 -11  -7    1.78    5.58
  11  11  -7   -0.00    2.64
  11 -11  -8   18.92    8.36
  11  11  -8   23.50    7.92
  11 -11  -9    0.00    4.38
  11  11  -9   -0.00    3.11
  11 -11 -10    0.00    3.50
  11  11 -10    0.00    2.87
  11 -11 -11   -0.00    5.08
  11  11 -11    1.20    2.65
  11 -11 -12   22.75    8.65
  11  11 -12   16.51    6.82
 -11  11  13   -0.00    4.76
  11 -11 -13    2.07    4.98
  11  11 -13    1.96    4.14
 -11  11  14    2.04    5.70
  11 -11 -14   14.28    7.44
  11  11 -14   11.33    6.34
 -11  11  15   -0.00    4.72
  11 -11 -15   -0.00    3.52
  11  11 -15   -0.00    3.95
 -11  11  16   -0.00    4.59
  11 -11 -16   -0.00    4.06
  11  11 -16   -0.00    4.53
 -11  11  17   -0.00    5.06
  11 -11 -17    3.20    4.10
 -11  11  18    0.00    6.55
  11 -11 -18    9.82    6.48
  11 -12  -1    4.23    5.59
  11  12  -1    0.36    2.68
  11 -12  -2    7.29    6.16
  11  12  -2    9.77    4.76
  11 -12  -3    2.38    4.05
  11  12  -3    0.00    3.02
  11 -12  -4   19.77    9.16
  11  12  -4   11.83    4.96
  11 -12  -5    0.00    3.76
  11  12  -5   -0.00    2.83
  11 -12  -6    0.00    4.13
  11  12  -6   12.94    4.96
  11 -12  -7    1.85    4.64
  11  12  -7    1.80    2.97
  11 -12  -8    0.15    4.70
  11  12  -8    0.49    3.02
  11 -12  -9    4.85    4.69
  11  12  -9   -0.00    3.77
  11 -12 -10   12.48    6.88
  11  12 -10    9.79    5.06
  11 -12 -11    1.03    3.59
  11  12 -11    0.39    3.67
  11 -12 -12   16.75    7.63
  11  12 -12    3.33    3.63
  11 -12 -13   -0.00    4.74
  11 -12 -14    3.73    7.29
  11 -12 -15   -0.00    4.91
  11 -13  -1    6.62    5.87
  11  13  -1    3.80    3.68
  11 -13  -2   -0.00    4.31
  11  13  -2    2.39    3.62
  11 -13  -3    0.00    5.30
  11  13  -3    3.88    3.55
  11 -13  -4    6.07    5.98
  11  13  -4    5.35    3.78
  11 -13  -5   -0.00    5.35
  11  13  -5   -0.00    2.90
  11 -13  -6    6.51    5.62
  11  13  -6    2.17    3.33
  11 -13  -7   -0.00    4.55
  11  13  -7    1.51    2.80
  11 -13  -8   14.74    8.07
  11  13  -8   21.86    7.04
  11 -13  -9    2.17    4.02
  11  14  -1    0.00    2.33
  11  14  -2    3.95    3.44
  11  14  -3    0.43    2.33
  11  14  -4    7.64    3.76
  10   0  -1    0.00    4.60
  10   0  -2   18.79    7.18
  10   0  -3    2.92    4.41
  10   0  -4  125.22   21.29
  10   0  -5    0.00    4.17
  10   0  -6   26.60    8.51
 -10   0   7   -0.00    2.53
  10   0  -7   -0.00    4.38
 -10   0   8   11.17    5.89
  10   0  -8    8.25    5.60
 -10   0   9   -0.00    5.31
  10   0  -9    0.29    3.26
 -10   0  10  145.92   23.12
  10   0 -10  124.96   23.05
 -10   0  11    4.35    4.59
  10   0 -11    0.00    5.34
 -10   0  12    5.74    5.42
  10   0 -12   -0.00    4.29
 -10   0  13    5.91    5.03
  10   0 -13    0.34    4.88
 -10   0  14   12.86    6.37
  10   0 -14   18.00    8.04
 -10   0  15   -0.00    3.92
  10   0 -15   -0.00    4.15
 -10   0  16   49.65   12.90
  10   0 -16   65.51   14.80
 -10   0  17    6.13    4.74
  10   0 -17   -0.00    4.06
 -10   0  18   29.17    9.73
  10   0 -18   31.24   10.35
 -10   0  19   -0.00    4.78
  10   0 -19   -0.00    5.59
 -10   0  20   59.01   14.68
  10   0 -20   58.32   14.88
 -10   0  21    3.31    5.23
  10   0 -21   -0.00    6.11
 -10   0  22   -0.00    4.73
  10   0 -22    9.40    6.84
 -10   0  23   -0.00    4.83
  10   0 -23    1.47    6.02
 -10   0  24   17.51    8.22
  10   0 -24    4.06    6.69
 -10   0  25   -0.00    5.40
  10   0 -25    2.46    5.88
 -10   0  26   39.10   11.77
  10   0 -26   16.85    9.31
 -10   0  27    2.60    6.06
  10   0 -27   -0.00    5.80
 -10   0  28   17.35    8.12
 -10   0  29    0.98    5.28
 -10   0  30   15.27    8.69
 -10   0  31   -0.00    5.97
 -10   0  32   19.30    9.01
  10  -1  -1    1.04    3.89
  10   1  -1    0.56    3.00
  10   1  -1    1.67    4.36
 -10  -1   1    1.04    3.55
  10  -1  -2  169.92   26.66
  10   1  -2  150.71   24.56
  10   1  -2  154.20   25.46
 -10  -1   2  199.40   26.47
  10  -1  -3   20.75    7.33
  10   1  -3   11.17    5.56
  10   1  -3   12.64    6.04
 -10  -1   3   23.33    7.16
 -10   1   4    6.34    4.55
  10  -1  -4    6.57    4.30
  10  -1  -4    0.67    4.44
  10   1  -4    0.20    4.11
 -10   1   5   19.03    7.54
  10  -1  -5   15.52    6.46
  10  -1  -5   12.89    6.89
  10   1  -5   26.38    8.08
 -10   1   6  107.45   18.25
  10  -1  -6   81.56   17.69
 -10   1   7   -0.00    4.46
  10  -1  -7    1.32    4.38
  10   1  -7    0.00    3.96
 -10   1   8   89.09   15.55
  10  -1  -8   48.21   13.36
  10   1  -8   58.45   13.50
 -10   1   9   -0.00    3.56
  10  -1  -9    0.94    4.59
  10   1  -9   -0.00    3.97
 -10  -1   9    2.75    4.24
 -10   1  10    4.55    4.68
  10  -1 -10   -0.00    4.58
  10   1 -10    0.40    5.02
 -10  -1  10    1.55    4.25
 -10   1  11   18.35    7.28
  10  -1 -11   13.27    6.88
  10   1 -11   12.09    6.30
 -10  -1  11   12.85    6.44
 -10   1  12   87.71   18.00
  10  -1 -12  101.30   19.62
  10   1 -12   98.97   18.86
 -10  -1  12  110.45   19.22
 -10   1  13   -0.00    4.39
  10  -1 -13   -0.00    4.72
  10   1 -13    3.08    4.67
 -10  -1  13    1.46    4.24
 -10   1  14   12.18    6.61
  10  -1 -14   14.95    7.32
  10   1 -14   13.34    7.18
 -10  -1  14   14.89    7.18
 -10   1  15    0.07    3.63
  10  -1 -15   -0.00    4.79
  10   1 -15    2.26    4.29
 -10  -1  15   -0.00    3.57
 -10   1  16   14.85    7.65
  10  -1 -16   20.55    9.13
  10   1 -16   22.32    8.62
 -10  -1  16   28.88    8.78
 -10   1  17   -0.00    4.35
  10  -1 -17    2.52    4.69
  10   1 -17    2.06    4.56
 -10  -1  17   -0.00    4.09
 -10   1  18   52.14   12.10
  10  -1 -18   18.16    8.88
  10   1 -18   25.64   10.13
 -10  -1  18   39.63   10.79
 -10   1  19    6.85    5.34
  10  -1 -19    0.70    4.89
  10   1 -19    6.92    5.50
 -10  -1  19   -0.00    4.61
 -10   1  20    3.21    4.96
  10  -1 -20   -0.00    5.60
  10   1 -20   -0.00    4.35
 -10  -1  20    0.66    3.85
 -10   1  21   -0.00    4.51
  10  -1 -21   -0.00    4.42
  10   1 -21    0.71    4.35
 -10  -1  21    3.51    5.27
 -10   1  22   94.23   18.36
  10  -1 -22   62.26   17.63
  10   1 -22   74.22   17.60
 -10  -1  22  107.97   19.42
 -10   1  23   -0.00    5.08
  10  -1 -23    0.27    4.66
  10   1 -23    3.10    5.59
 -10  -1  23    3.69    4.83
 -10   1  24   14.85    7.65
  10  -1 -24    6.67    6.16
  10   1 -24    0.00    5.86
 -10  -1  24    5.73    5.52
 -10   1  25    8.36    6.26
  10  -1 -25   -0.00    5.50
  10   1 -25    0.00    5.50
 -10  -1  25   -0.00    5.44
  10   1 -26   12.02    7.27
 -10  -1  26    3.09    4.90
 -10   1  27    5.44    5.46
  10   1 -27   -0.00    5.27
 -10  -1  27   -0.00    4.05
 -10   1  28   10.67    7.60
  10   1 -28   10.19    7.11
 -10  -1  28   16.67    7.95
 -10   1  29    0.00    4.08
 -10  -1  29    0.52    4.06
 -10   1  30    1.23    6.18
 -10  -1  30   -0.00    3.54
 -10   1  31    6.89    6.93
 -10  -1  31    7.98    7.06
 -10   1  32   13.31    8.40
 -10  -1  32   14.91    8.08
 -10   2   1    0.00    3.13
  10  -2  -1    5.22    4.71
  10  -2  -1    6.50    5.57
  10   2  -1    4.21    3.76
  10   2  -1    2.16    3.79
 -10  -2   1    2.50    4.07
 -10   2   2    1.47    3.50
  10  -2  -2    0.10    3.33
  10  -2  -2   -0.00    4.47
  10   2  -2   -0.00    3.08
  10   2  -2    1.20    3.76
 -10  -2   2    2.48    3.99
 -10   2   3   -0.00    3.19
  10  -2  -3   -0.00    2.97
  10  -2  -3   -0.00    5.13
  10   2  -3   -0.00    3.81
 -10  -2   3   -0.00    3.56
 -10   2   4  114.06   24.17
  10  -2  -4  158.05   25.44
  10  -2  -4  166.21   26.65
  10   2  -4  197.73   26.71
 -10  -2   4  221.32   27.09
 -10   2   5   45.33   11.39
  10  -2  -5   44.76   10.78
  10  -2  -5   57.40   12.95
  10   2  -5   37.76   10.98
 -10  -2   5   42.18   10.36
 -10   2   6   33.83   10.50
  10  -2  -6   62.47   12.32
  10  -2  -6   46.10   12.40
  10   2  -6   61.59   12.56
 -10   2   7    3.49    4.17
  10  -2  -7    8.56    6.36
  10   2  -7    6.57    4.99
 -10   2   8   23.62    7.82
  10  -2  -8   10.36    6.29
  10   2  -8    6.54    5.48
 -10   2   9    8.17    6.00
  10  -2  -9    7.02    5.51
  10   2  -9    5.40    5.01
 -10   2  10   64.94   14.62
  10  -2 -10  110.81   18.33
  10   2 -10   67.89   14.68
 -10  -2  10   53.69   13.20
 -10   2  11   22.41    8.25
  10  -2 -11   14.66    7.66
  10   2 -11   22.86    8.25
 -10  -2  11   18.14    7.57
 -10   2  12   -0.00    5.00
  10  -2 -12   -0.00    4.45
  10   2 -12    2.50    4.00
 -10  -2  12    2.91    4.31
 -10   2  13    0.00    4.41
  10  -2 -13    0.00    4.47
  10   2 -13    2.55    4.02
 -10  -2  13   -0.00    3.47
 -10   2  14   22.29    8.80
  10  -2 -14   46.73   11.82
  10   2 -14   22.15    8.37
 -10  -2  14   24.62    8.40
 -10   2  15   20.70    8.23
  10  -2 -15   11.64    7.52
  10   2 -15   10.87    6.83
 -10  -2  15   19.41    7.60
 -10   2  16    9.78    6.15
  10  -2 -16    9.92    7.03
  10   2 -16   11.73    7.21
 -10  -2  16   20.25    7.72
 -10   2  17   -0.00    4.60
  10  -2 -17   -0.00    4.37
  10   2 -17   -0.00    5.12
 -10  -2  17    2.71    4.00
 -10   2  18   13.71    6.93
  10  -2 -18   10.04    7.61
  10   2 -18    3.62    5.31
 -10  -2  18    7.45    5.89
 -10   2  19   13.96    6.98
  10  -2 -19   -0.00    3.45
  10   2 -19   -0.00    4.33
 -10  -2  19    3.47    5.27
 -10   2  20   35.81   11.57
  10  -2 -20   61.35   15.37
  10   2 -20   55.12   13.93
 -10  -2  20   65.50   14.27
 -10   2  21    0.00    4.78
  10  -2 -21    1.42    5.72
  10   2 -21   -0.00    4.86
 -10  -2  21    7.60    5.93
 -10   2  22    5.71    5.51
  10  -2 -22    2.11    5.15
  10   2 -22    6.75    6.21
 -10  -2  22   -0.00    4.62
 -10   2  23    0.52    4.16
  10  -2 -23   -0.00    5.85
  10   2 -23    2.55    5.15
 -10  -2  23   -0.00    3.97
 -10   2  24   19.03    8.83
  10   2 -24   20.06    9.73
 -10  -2  24   17.77    8.59
 -10   2  25    0.00    4.67
  10   2 -25    0.00    5.49
 -10  -2  25    4.74    5.33
 -10   2  26   42.84   11.95
  10   2 -26    3.62    6.14
 -10  -2  26   31.72   10.34
 -10   2  27    0.00    6.43
  10   2 -27    2.76    4.61
 -10  -2  27   -0.00    5.45
 -10   2  28   -0.00    4.59
  10   2 -28    6.88    7.29
 -10  -2  28   -0.00    5.72
 -10   2  29   -0.00    6.56
  10   2 -29   -0.00    5.57
 -10  -2  29   -0.00    6.39
 -10   2  30   13.93    8.21
 -10  -2  30    5.08    5.33
 -10   2  31    0.01    2.52
 -10  -2  31   -0.00    5.89
 -10   2  32   -0.00    5.16
 -10  -2  32   10.06    6.33
  10  -3  -1   14.50    6.08
  10  -3  -1    5.86    5.88
  10   3  -1   15.41    5.44
  10   3  -1    9.47    5.58
 -10  -3   1   16.06    6.06
 -10   3   2   91.76   17.79
  10  -3  -2  103.53   17.91
  10  -3  -2  108.29   18.79
  10   3  -2   80.25   15.46
  10   3  -2   98.45   17.01
 -10  -3   2  100.91   16.85
 -10   3   3   77.91   14.40
  10  -3  -3   49.29   12.08
  10  -3  -3   32.62   11.25
  10   3  -3   72.11   13.51
 -10  -3   3   52.60   11.46
 -10   3   4    1.90    3.83
  10  -3  -4   -0.00    3.52
  10  -3  -4   -0.00    4.38
  10   3  -4    0.00    4.81
 -10  -3   4   -0.00    3.02
 -10   3   5    0.00    4.83
  10  -3  -5    4.13    3.93
  10  -3  -5    6.32    5.25
  10   3  -5   11.22    6.13
 -10  -3   5   10.75    4.96
 -10   3   6   24.52    8.43
  10  -3  -6   28.19    8.65
  10  -3  -6   42.20   11.33
  10   3  -6   32.14    9.30
 -10  -3   6   32.61    8.89
 -10   3   7    6.14    5.42
  10  -3  -7   10.71    5.61
  10  -3  -7    4.99    5.15
  10   3  -7   27.05    7.78
 -10  -3   7   25.24    8.29
 -10   3   8   91.91   16.35
  10  -3  -8   51.68   13.86
  10   3  -8   68.08   14.55
 -10   3   9    5.73    5.78
  10  -3  -9   10.32    6.27
  10   3  -9    6.76    5.67
 -10   3  10    3.05    4.41
  10  -3 -10    2.07    5.51
  10   3 -10    4.81    4.46
 -10   3  11   -0.00    5.02
  10  -3 -11    6.70    5.84
  10   3 -11   20.88    7.66
 -10  -3  11    8.19    5.25
 -10   3  12   53.62   12.20
  10  -3 -12   36.49   11.31
  10   3 -12   45.49   11.49
 -10  -3  12   25.47    8.90
 -10   3  13    0.70    4.02
  10  -3 -13    7.37    6.76
  10   3 -13    1.10    3.95
 -10  -3  13    3.98    4.84
 -10   3  14    3.41    5.47
  10  -3 -14    1.67    5.93
  10   3 -14    4.11    4.31
 -10  -3  14    8.65    5.79
 -10   3  15   12.80    7.04
  10  -3 -15   -0.00    4.72
  10   3 -15    2.19    4.75
 -10  -3  15    3.62    5.14
 -10   3  16   36.60   10.20
  10  -3 -16   41.58   12.36
  10   3 -16   36.67   10.52
 -10  -3  16   16.75    8.23
 -10   3  17   14.56    7.46
  10  -3 -17   19.56    8.59
  10   3 -17   11.96    7.38
 -10  -3  17   28.84    9.04
 -10   3  18   31.30    9.29
  10  -3 -18   13.99    7.69
  10   3 -18   15.66    7.78
 -10  -3  18    9.81    7.03
 -10   3  19    0.00    5.19
  10  -3 -19    8.50    6.65
  10   3 -19    4.03    6.10
 -10  -3  19    3.81    4.20
 -10   3  20   -0.00    3.29
  10  -3 -20   -0.00    5.13
  10   3 -20    0.00    5.34
 -10  -3  20    0.46    3.17
 -10   3  21   -0.00    4.94
  10  -3 -21    8.93    7.08
  10   3 -21    5.83    6.59
 -10  -3  21    8.05    6.10
 -10   3  22   41.94   11.99
  10   3 -22   45.54   12.73
 -10  -3  22   40.28   11.72
 -10   3  23    4.67    5.72
  10   3 -23   -0.00    5.43
 -10  -3  23    9.23    6.42
 -10   3  24    1.24    4.24
  10   3 -24    3.63    5.63
 -10  -3  24    0.14    3.33
 -10   3  25    2.57    5.16
  10   3 -25    0.45    4.38
 -10  -3  25    0.10    4.74
 -10   3  26    2.80    5.36
  10   3 -26    6.73    6.35
 -10  -3  26   11.43    8.35
 -10   3  27   12.36    8.17
  10   3 -27   18.66    8.38
 -10  -3  27    0.00    4.63
 -10   3  28    7.50    6.30
  10   3 -28    5.19    6.62
 -10  -3  28    7.54    7.16
 -10   3  29    1.50    6.36
  10   3 -29    0.00    4.32
 -10  -3  29    6.58    6.21
 -10   3  30   -0.00    3.72
  10   3 -30   -0.00    6.27
 -10  -3  30    2.66    4.21
 -10   3  31    0.00    6.43
  10   3 -31   -0.00    4.53
 -10  -3  31   -0.00    4.93
 -10  -3  32    5.56    5.79
  10  -4  -1    4.41    4.03
  10  -4  -1    0.23    4.54
  10   4  -1    0.00    2.63
  10   4  -1   -0.00    3.48
 -10  -4   1    6.95    4.51
  10  -4  -2    0.00    4.37
  10  -4  -2    2.25    4.34
  10   4  -2    4.08    3.42
 -10  -4   2    0.00    2.77
 -10   4   3    8.34    5.31
  10  -4  -3   15.84    6.88
  10  -4  -3   11.40    7.00
  10   4  -3    2.65    4.45
 -10  -4   3   -0.00    2.98
 -10   4   4   76.60   16.60
  10  -4  -4  116.30   18.53
  10  -4  -4   74.30   16.91
  10   4  -4   94.22   16.36
 -10  -4   4   87.98   15.65
 -10   4   5   36.60   11.62
  10  -4  -5   64.79   12.64
  10  -4  -5   47.98   12.04
  10   4  -5   42.01   10.74
 -10  -4   5   44.17   10.27
 -10   4   6   54.66   11.98
  10  -4  -6   32.74    9.91
  10   4  -6   44.19   10.13
 -10  -4   6   31.64    8.86
 -10   4   7    7.05    5.07
  10  -4  -7   -0.00    3.13
  10   4  -7    0.00    4.53
 -10  -4   7    0.00    4.03
 -10   4   8   72.89   15.11
  10  -4  -8   80.59   15.27
  10   4  -8   75.82   14.61
 -10  -4   8   54.22   12.99
 -10   4   9    3.48    5.36
  10   4  -9    5.34    4.83
 -10   4  10   30.80   10.16
  10   4 -10   27.02    8.77
 -10   4  11    1.69    4.36
  10   4 -11   15.57    6.47
 -10   4  12    0.00    4.76
  10   4 -12    0.82    4.27
 -10  -4  12    0.86    3.42
 -10   4  13   -0.00    4.89
  10   4 -13   -0.00    3.99
 -10  -4  13    0.78    4.28
 -10   4  14   32.51   10.13
  10   4 -14   29.30    9.73
 -10  -4  14   19.11    8.16
 -10   4  15   14.15    7.62
  10  -4 -15    8.99    8.42
  10   4 -15   12.05    7.47
 -10  -4  15   22.44    7.75
 -10   4  16   18.52    8.16
  10  -4 -16   11.63    7.96
  10   4 -16   12.07    6.67
 -10  -4  16   13.41    6.43
 -10   4  17    7.93    6.57
  10  -4 -17    6.08    6.02
  10   4 -17    1.78    5.07
 -10  -4  17    0.00    3.87
 -10   4  18    2.39    5.32
  10  -4 -18    0.06    4.60
  10   4 -18    3.56    5.02
 -10  -4  18   12.60    6.31
 -10   4  19    5.07    5.09
  10  -4 -19   14.14    8.43
  10   4 -19    6.58    6.08
 -10  -4  19    5.98    5.21
 -10   4  20   41.85   11.31
  10   4 -20   26.15    9.40
 -10  -4  20   17.87    7.92
 -10   4  21    9.21    7.63
  10   4 -21   20.16    8.32
 -10  -4  21    8.98    6.74
 -10   4  22    0.48    3.23
  10   4 -22    4.11    5.45
 -10  -4  22    4.09    5.46
 -10   4  23    0.18    3.58
  10   4 -23    9.40    6.45
 -10  -4  23   -0.00    4.62
 -10   4  24   11.46    8.11
  10   4 -24    9.49    7.82
 -10  -4  24   18.51    8.54
 -10   4  25   20.48    8.79
  10   4 -25    7.27    6.78
 -10  -4  25   15.13    8.16
 -10   4  26   10.50    6.74
  10   4 -26   12.59    7.42
 -10  -4  26    0.00    6.02
 -10   4  27   -0.00    3.90
  10   4 -27    3.68    5.69
 -10  -4  27    0.00    4.56
 -10   4  28    5.38    5.94
  10   4 -28    1.28    5.79
 -10  -4  28    9.00    7.31
 -10   4  29    0.00    5.64
  10   4 -29    8.24    7.70
 -10  -4  29    5.21    6.82
 -10   4  30    0.00    5.37
  10   4 -30    0.00    4.37
 -10  -4  30    2.08    6.11
 -10   4  31    8.19    7.10
  10   4 -31    1.77    5.73
 -10  -4  31    1.73    6.42
  10   4 -32    4.05    6.28
 -10  -4  32   14.14    7.88
  10  -5  -1   53.04   12.65
  10  -5  -1   71.84   15.11
  10   5  -1   58.13   10.84
  10   5  -1   64.71   12.02
 -10  -5   1   40.28    9.93
  10  -5  -2  228.45   33.23
  10  -5  -2  235.75   34.55
  10   5  -2  211.58   30.96
 -10  -5   2  220.80   30.87
  10  -5  -3   35.24    9.73
  10   5  -3    9.84    5.11
 -10  -5   3   17.21    6.29
 -10   5   4    0.00    4.93
 -10   5   4    0.00    4.41
  10  -5  -4    1.93    4.45
  10   5  -4    2.37    3.75
 -10  -5   4    0.78    3.71
 -10   5   5    1.31    4.10
 -10   5   5    1.19    4.63
  10  -5  -5   -0.00    4.41
  10   5  -5    2.44    3.77
 -10  -5   5    1.05    3.15
 -10   5   6   41.79   11.90
 -10   5   6   36.63   11.53
  10  -5  -6   32.42   10.15
  10   5  -6   48.79   10.79
 -10  -5   6   49.49   10.71
 -10   5   7   48.39   12.42
 -10   5   7   41.10   11.85
  10  -5  -7   73.26   14.01
  10   5  -7   41.90   10.39
 -10  -5   7   48.53   10.93
 -10   5   8   56.51   12.16
 -10   5   8   21.51    8.90
  10  -5  -8   25.16    8.70
  10   5  -8   28.78    8.55
 -10  -5   8   25.29    8.07
 -10   5   9    0.72    4.41
  10  -5  -9    1.25    3.26
  10   5  -9    4.29    5.28
 -10   5  10    2.19    5.17
  10  -5 -10    1.66    3.86
  10   5 -10   -0.00    2.72
 -10   5  11    8.69    5.82
  10   5 -11   11.29    6.75
 -10   5  12   31.24   10.23
  10   5 -12   39.17   10.53
 -10  -5  12   26.21    8.92
 -10   5  13   35.61   10.56
  10   5 -13   12.98    6.31
 -10  -5  13   25.80    8.17
 -10   5  14    2.27    5.14
  10   5 -14    4.17    4.88
 -10  -5  14    4.42    4.54
 -10   5  15    0.00    4.28
  10   5 -15    2.17    3.58
 -10  -5  15    1.26    4.89
 -10   5  16   10.53    6.74
  10   5 -16    9.00    6.62
 -10  -5  16    3.99    4.26
 -10   5  17   34.00   10.82
  10   5 -17   54.35   12.26
 -10  -5  17   27.57    9.16
 -10   5  18   19.97    8.95
  10   5 -18   16.52    7.67
 -10  -5  18   22.94    8.34
 -10   5  19    0.00    5.79
  10   5 -19   -0.00    4.52
 -10  -5  19    0.00    3.73
 -10   5  20    4.78    5.09
  10   5 -20    0.00    5.50
 -10  -5  20    1.88    5.44
 -10   5  21    7.59    5.58
  10   5 -21   15.05    7.22
 -10  -5  21    6.95    6.65
 -10   5  22   27.75   10.08
 -10  -5  22   21.00    9.78
 -10   5  23    6.33    5.24
  10   5 -23    3.54    6.03
 -10  -5  23    3.57    6.66
 -10   5  24   -0.00    4.35
  10   5 -24    1.24    4.99
 -10  -5  24   -0.00    5.10
 -10   5  25   -0.00    6.05
  10   5 -25   -0.00    4.90
 -10  -5  25    1.75    5.22
 -10   5  26   -0.00    3.80
  10   5 -26   -0.00    4.95
 -10  -5  26   13.88    7.32
 -10   5  27   26.70    9.09
  10   5 -27    7.28    6.72
 -10  -5  27   15.77    8.42
 -10   5  28   10.36    7.11
  10   5 -28   12.29    7.21
 -10  -5  28    2.93    5.35
 -10   5  29    4.98    6.79
  10   5 -29    3.86    5.69
 -10  -5  29    1.38    4.88
 -10   5  30   -0.00    5.46
  10   5 -30   -0.00    5.21
 -10  -5  30    8.98    7.15
  10   5 -31    0.00    5.91
 -10  -5  31    1.03    6.28
  10   5 -32   -0.00    4.99
 -10  -5  32   -0.00    5.48
  10   5 -33    1.76    6.05
  10  -6  -1    1.43    4.33
  10  -6  -1   -0.00    5.26
  10   6  -1    3.14    3.83
  10  -6  -2    2.54    4.86
  10   6  -2    3.62    4.13
 -10   6   3   11.38    6.38
  10  -6  -3   27.87    8.75
  10   6  -3   13.23    5.65
 -10   6   4   33.02   10.30
  10  -6  -4   21.96    7.96
  10   6  -4    9.52    5.29
 -10   6   5   23.11    8.85
 -10   6   5   23.02    9.37
  10  -6  -5   31.26   10.00
  10   6  -5   28.63    7.89
 -10  -6   5   15.88    5.90
 -10   6   6   45.91   11.61
 -10   6   6   26.34   10.39
  10  -6  -6   53.04   11.75
  10   6  -6   26.46    8.39
 -10  -6   6   36.90    9.24
 -10   6   7   -0.00    4.26
 -10   6   7    5.40    5.36
  10  -6  -7   -0.00    4.25
  10   6  -7    1.05    3.03
 -10  -6   7    2.19    3.81
 -10   6   8   -0.00    4.55
 -10   6   8    5.81    6.18
  10  -6  -8    2.58    4.43
  10   6  -8    1.29    4.23
 -10  -6   8    4.82    4.83
 -10   6   9   42.87   11.90
 -10   6   9   55.90   13.88
  10  -6  -9   65.55   13.88
  10   6  -9   66.28   12.59
 -10  -6   9   44.20   10.93
 -10   6  10   53.08   12.35
  10  -6 -10   55.86   12.42
  10   6 -10   21.30    8.28
 -10   6  11   -0.00    3.77
  10  -6 -11   -0.00    4.28
  10   6 -11    5.16    4.86
 -10   6  12    0.00    3.52
  10   6 -12    4.80    4.72
 -10   6  13    8.05    6.18
  10   6 -13   12.71    6.33
 -10  -6  13   17.25    6.90
 -10   6  14    1.65    4.25
  10   6 -14   -0.00    4.98
 -10  -6  14   12.78    5.78
 -10   6  15   30.91    9.51
  10   6 -15   36.62    9.94
 -10  -6  15   16.12    7.52
 -10   6  16    7.80    6.10
  10   6 -16    7.58    5.98
 -10  -6  16    7.85    5.41
 -10   6  17    0.73    4.72
  10   6 -17    6.95    5.24
 -10  -6  17   -0.00    3.62
 -10   6  18   -0.00    6.01
  10   6 -18    3.34    5.43
 -10  -6  18    3.17    4.08
 -10   6  19   13.44    7.44
  10   6 -19    0.00    5.57
 -10  -6  19   18.74    7.76
 -10   6  20   19.17    8.25
  10   6 -20    8.95    6.67
 -10  -6  20    8.43    6.79
 -10   6  21    8.02    6.74
  10   6 -21    1.63    5.46
 -10  -6  21    8.33    6.43
 -10   6  22    7.12    5.95
  10   6 -22    2.86    4.64
 -10  -6  22    0.44    5.07
 -10   6  23    1.15    5.01
  10   6 -23    4.62    5.52
 -10  -6  23    7.42    7.01
 -10   6  24    6.49    5.54
  10   6 -24    5.72    5.67
 -10  -6  24    0.21    5.78
 -10   6  25    0.00    5.21
  10   6 -25    1.55    5.44
 -10  -6  25    8.00    7.05
 -10   6  26    0.00    5.48
  10   6 -26   -0.00    4.08
 -10  -6  26   12.91    7.37
 -10   6  27   -0.00    5.23
  10   6 -27    6.38    6.24
 -10  -6  27    3.72    5.87
 -10   6  28   -0.00    5.57
  10   6 -28    0.23    5.12
 -10  -6  28   -0.00    6.41
 -10   6  29    3.05    5.23
  10   6 -29    1.98    5.53
 -10  -6  29   -0.00    5.31
 -10   6  30    0.00    5.15
  10   6 -30    6.05    5.72
 -10  -6  30   11.96    7.48
  10   6 -31   14.44    8.72
 -10  -6  31    0.00    4.92
  10   6 -32   -0.00    4.90
  10   6 -33    5.03    5.94
  10   6 -34    0.60    4.98
  10  -7  -1  103.35   19.03
  10   7  -1   88.98   15.38
 -10   7   2    5.46    5.71
  10  -7  -2    2.34    4.51
  10   7  -2    2.17    3.58
 -10   7   3   31.10   10.38
  10  -7  -3   27.25    9.43
  10   7  -3   20.92    6.93
 -10   7   4    1.69    5.59
  10  -7  -4    1.52    3.92
  10   7  -4    0.00    3.32
 -10   7   5   36.02   11.59
  10  -7  -5   37.69   11.01
  10   7  -5   42.03    9.56
 -10   7   6    1.81    4.29
 -10   7   6   15.28    7.55
  10  -7  -6    4.85    5.36
  10   7  -6    6.43    4.48
 -10   7   7   34.68   11.29
  10  -7  -7   46.72   12.06
  10   7  -7   39.49    9.84
 -10   7   8   15.98    7.34
  10  -7  -8    0.00    4.14
  10   7  -8    9.51    5.79
 -10   7   9   -0.00    3.26
  10  -7  -9    2.30    3.38
  10   7  -9   -0.00    3.65
 -10   7  10   -0.00    4.34
  10  -7 -10    1.80    3.86
  10   7 -10    5.19    4.62
 -10   7  11   26.86    8.52
  10  -7 -11    0.00    3.76
  10   7 -11   17.63    6.85
 -10   7  12    5.21    5.18
  10  -7 -12    5.19    5.03
  10   7 -12    7.05    5.04
 -10   7  13   38.16   10.98
  10  -7 -13   47.83   11.42
  10   7 -13   21.64    8.34
 -10  -7  13   26.93    9.08
 -10   7  14    0.00    5.73
  10   7 -14    0.52    5.16
 -10  -7  14    1.57    4.12
 -10   7  15   -0.00    4.09
  10   7 -15   -0.00    3.88
 -10  -7  15   -0.00    3.49
 -10   7  16   -0.00    5.09
  10   7 -16    1.13    4.42
 -10  -7  16   -0.00    4.45
 -10   7  17   40.69   11.93
  10   7 -17   38.13   10.62
 -10  -7  17   24.22    9.33
 -10   7  18    1.04    4.85
  10   7 -18    7.27    5.87
 -10  -7  18    4.64    5.96
 -10   7  19    0.00    5.56
  10   7 -19    7.41    4.94
 -10  -7  19    0.00    3.26
 -10   7  20    1.66    4.20
  10   7 -20   -0.00    3.75
 -10  -7  20   -0.00    6.17
 -10   7  21    7.49    6.36
  10   7 -21    5.95    6.00
 -10  -7  21    0.87    5.40
 -10   7  22   -0.00    5.77
  10   7 -22    0.33    4.41
 -10  -7  22    3.81    5.85
 -10   7  23    8.65    6.28
  10   7 -23    3.78    6.35
 -10  -7  23   24.58    9.65
 -10   7  24   -0.00    5.35
  10   7 -24    5.93    5.76
 -10  -7  24    0.52    3.99
 -10   7  25    5.75    6.74
  10   7 -25    3.02    4.52
 -10  -7  25    0.00    5.10
 -10   7  26    7.14    6.38
  10   7 -26    0.00    6.22
 -10  -7  26   -0.00    4.84
 -10   7  27   13.26    7.97
  10   7 -27    9.54    7.94
 -10  -7  27    7.84    7.59
 -10   7  28    2.69    4.11
  10   7 -28    0.00    5.22
 -10  -7  28    4.39    7.46
 -10   7  29    5.17    6.15
  10   7 -29   -0.00    4.68
 -10  -7  29    0.76    4.72
  10   7 -30    0.21    3.93
 -10  -7  30    4.29    6.45
  10   7 -31   -0.00    6.00
 -10  -7  31    5.40    6.98
  10   7 -32    0.00    6.02
  10   7 -33   -0.00    5.24
  10  -8  -1   -0.00    4.37
  10   8  -1    9.81    4.59
  10  -8  -2   -0.00    4.25
  10   8  -2    3.50    3.49
  10  -8  -3   26.74    9.35
  10   8  -3   30.26    7.77
  10  -8  -4   27.22    8.79
  10   8  -4   15.88    5.85
  10  -8  -5   78.25   14.80
  10   8  -5   44.18   10.53
 -10   8   6   10.62    6.80
  10  -8  -6    3.42    5.54
  10   8  -6    3.86    4.01
 -10   8   7    0.00    4.23
  10  -8  -7    5.55    5.59
  10   8  -7   -0.00    3.41
 -10   8   8    6.08    6.07
 -10   8   8    4.93    5.79
  10  -8  -8   -0.00    3.72
  10   8  -8    0.32    4.04
 -10   8   9   12.47    7.96
 -10   8   9   18.16    7.85
  10  -8  -9    2.02    4.95
  10   8  -9    6.69    4.54
 -10   8  10    8.92    6.10
 -10   8  10    6.42    6.27
  10  -8 -10    4.34    6.26
  10   8 -10    4.69    4.32
 -10   8  11   21.38    8.63
 -10   8  11   33.58   10.44
  10  -8 -11    9.93    7.76
  10   8 -11   27.57    8.30
 -10   8  12    1.47    4.27
  10  -8 -12    0.98    4.45
  10   8 -12   -0.00    3.18
 -10   8  13    7.12    6.26
  10  -8 -13   -0.00    3.73
  10   8 -13    1.37    4.02
 -10   8  14    2.32    4.75
  10  -8 -14    1.28    4.41
  10   8 -14   -0.00    3.75
 -10   8  15   33.67   10.27
  10  -8 -15   28.43    9.46
  10   8 -15    5.29    5.81
 -10   8  16    0.16    4.60
  10   8 -16   -0.00    3.94
 -10   8  17    0.00    3.66
  10   8 -17    6.52    5.09
 -10  -8  17    5.66    5.53
 -10   8  18    0.00    5.10
  10   8 -18   -0.00    3.70
 -10  -8  18   -0.00    3.33
 -10   8  19   11.69    7.44
  10   8 -19   21.83    8.04
 -10  -8  19   18.97    8.17
 -10   8  20    0.00    4.38
  10   8 -20    6.56    4.45
 -10  -8  20    1.75    4.09
 -10   8  21    9.95    6.78
  10   8 -21   11.47    6.83
 -10  -8  21    4.78    5.97
 -10   8  22    6.11    6.91
  10   8 -22    7.22    6.05
 -10  -8  22    1.74    5.38
 -10   8  23    3.85    5.78
  10   8 -23    1.40    4.85
 -10  -8  23    8.63    7.05
 -10   8  24    3.54    6.83
  10   8 -24    4.49    5.82
 -10  -8  24    1.25    5.04
 -10   8  25    0.00    6.21
  10   8 -25   18.25    7.91
 -10  -8  25    7.94    6.70
 -10   8  26    2.30    5.74
  10   8 -26   -0.00    4.43
 -10  -8  26    2.50    5.11
 -10   8  27    7.46    6.41
  10   8 -27    5.58    5.43
 -10  -8  27    2.20    5.08
 -10   8  28   -0.00    5.24
  10   8 -28   -0.00    4.90
 -10  -8  28   -0.00    5.80
  10   8 -29    1.47    4.89
 -10  -8  29    0.00    5.84
  10   8 -30    1.98    5.02
 -10  -8  30   -0.00    5.51
 -10  -8  31   -0.00    6.61
 -10   9   1   20.69    9.23
  10  -9  -1   33.93   10.39
  10   9  -1   43.55    8.61
 -10   9   2    0.00    4.18
  10  -9  -2    3.73    4.62
  10   9  -2    6.77    4.17
 -10   9   3   30.86   10.89
  10  -9  -3   42.13   11.13
  10   9  -3   33.68    8.35
 -10   9   4   -0.00    3.64
  10  -9  -4    6.02    5.32
  10   9  -4    0.00    3.10
 -10   9   5    6.14    6.15
  10  -9  -5    0.00    4.41
  10   9  -5    2.72    3.71
 -10   9   6    2.81    5.34
  10  -9  -6    0.00    4.81
  10   9  -6   -0.00    3.33
 -10   9   7   43.53   12.96
  10  -9  -7   59.26   13.56
  10   9  -7   39.43    9.83
 -10   9   8   10.22    7.68
  10  -9  -8   11.45    6.43
  10   9  -8    4.01    4.83
 -10   9   9    0.00    5.58
 -10   9   9    0.44    4.73
  10  -9  -9    3.86    4.77
  10   9  -9    4.86    4.63
 -10   9  10    7.43    6.58
 -10   9  10   10.83    7.21
  10  -9 -10    6.57    5.80
  10   9 -10   17.11    6.18
 -10   9  11   15.71    8.24
 -10   9  11   16.37    7.90
  10  -9 -11   19.16    8.01
  10   9 -11   22.39    7.23
 -10   9  12   -0.00    3.69
 -10   9  12    5.55    5.34
  10  -9 -12    3.61    4.78
  10   9 -12   -0.00    4.32
 -10   9  13   13.92    7.54
  10  -9 -13    6.26    5.97
  10   9 -13    6.20    5.70
 -10   9  14   -0.00    5.25
  10  -9 -14    0.00    3.68
  10   9 -14    0.94    3.90
 -10   9  15    0.12    3.38
  10  -9 -15   10.68    6.52
  10   9 -15    1.84    4.83
 -10   9  16    0.88    5.98
  10  -9 -16    0.00    4.28
  10   9 -16   -0.00    4.22
 -10   9  17   39.00   11.83
  10  -9 -17   47.30   12.35
  10   9 -17   28.57   10.00
 -10   9  18    2.83    5.58
  10   9 -18    3.72    4.55
 -10   9  19    4.37    4.82
  10   9 -19    6.47    5.11
 -10   9  20    1.15    4.83
  10   9 -20   -0.00    4.30
 -10   9  21    8.46    7.04
  10   9 -21    1.83    4.80
 -10   9  22    2.52    5.50
  10   9 -22    1.88    5.00
 -10   9  23   11.08    7.34
  10   9 -23   11.25    6.31
 -10   9  24   -0.00    4.49
  10   9 -24   -0.00    5.18
 -10  -9  24    2.44    5.08
 -10   9  25    0.00    5.22
  10   9 -25    1.37    3.84
 -10  -9  25    0.16    3.18
 -10   9  26    0.52    5.74
  10   9 -26   -0.00    5.18
 -10  -9  26    4.06    5.64
  10   9 -27   10.75    8.24
 -10  -9  27    1.15    5.15
 -10  -9  28    0.00    4.76
 -10  -9  29   13.55    8.15
 -10  -9  30   -0.00    5.47
 -10  10   1    7.27    6.13
  10 -10  -1    9.33    5.89
  10  10  -1    8.10    4.59
 -10  10   2   -0.00    3.83
  10 -10  -2   -0.00    4.41
  10  10  -2    0.99    3.14
 -10  10   3   17.14    8.38
  10 -10  -3   10.10    6.66
  10  10  -3   14.41    5.08
 -10  10   4    4.64    5.21
  10 -10  -4   -0.00    3.92
  10  10  -4    1.57    2.75
 -10  10   5   51.73   13.67
  10 -10  -5   49.73   12.72
  10  10  -5   31.13    8.13
 -10  10   6    1.80    5.50
  10 -10  -6    4.51    4.91
  10  10  -6    0.00    3.61
 -10  10   7   -0.00    4.80
  10 -10  -7    8.28    6.17
  10  10  -7    4.04    3.99
 -10  10   8   -0.00    5.01
  10 -10  -8    4.31    4.54
  10  10  -8    0.94    3.59
 -10  10   9   27.48   10.03
  10 -10  -9   42.92   11.19
  10  10  -9    8.44    5.45
 -10  10  10    1.32    4.25
  10 -10 -10    2.75    5.14
  10  10 -10   -0.00    3.45
 -10  10  11    3.91    5.73
 -10  10  11    0.41    5.03
  10 -10 -11   11.63    6.73
  10  10 -11   -0.00    3.44
 -10  10  12   -0.00    3.56
 -10  10  12   -0.00    4.38
  10 -10 -12   -0.00    4.69
  10  10 -12    0.00    2.72
 -10  10  13   17.17    8.67
 -10  10  13   20.75    8.87
  10 -10 -13   36.01   10.42
  10  10 -13   12.54    6.89
 -10  10  14    7.06    6.18
  10 -10 -14    0.00    4.20
  10  10 -14   -0.00    3.49
 -10  10  15    7.40    6.92
  10 -10 -15   20.18    8.49
  10  10 -15   12.66    7.09
 -10  10  16    4.44    5.42
  10 -10 -16    3.69    3.62
  10  10 -16    0.00    4.98
 -10  10  17    0.00    5.29
  10 -10 -17    3.62    4.35
  10  10 -17    0.00    4.38
 -10  10  18   -0.00    5.37
  10 -10 -18    3.21    4.43
  10  10 -18   -0.00    4.87
 -10  10  19   12.92    7.08
  10 -10 -19   12.21    6.44
  10  10 -19    6.00    6.23
 -10  10  20   -0.00    3.79
  10 -10 -20    0.33    4.21
  10  10 -20   -0.00    4.51
 -10  10  21    9.56    6.44
  10  10 -21   10.92    5.74
 -10  10  22   10.84    7.09
  10  10 -22    4.47    6.43
 -10  10  23    4.41    5.84
  10  10 -23   12.18    6.56
 -10  10  24   -0.00    4.46
  10  10 -24   -0.00    5.88
 -10  10  25   -0.00    5.20
 -10  11   1   17.66    8.90
  10 -11  -1   34.46    9.91
  10  11  -1   14.81    5.15
 -10  11   2   -0.00    3.00
  10 -11  -2   -0.00    4.20
  10  11  -2   -0.00    2.04
 -10  11   3    5.46    6.42
  10 -11  -3   11.44    6.87
  10  11  -3   22.33    5.82
 -10  11   4   -0.00    5.82
  10 -11  -4   -0.00    3.73
  10  11  -4    3.11    3.43
 -10  11   5    2.46    4.34
  10 -11  -5   10.01    6.46
  10  11  -5    0.00    2.90
 -10  11   6    3.89    5.57
  10 -11  -6    5.64    5.11
  10  11  -6   -0.00    2.88
 -10  11   7   48.78   13.52
  10 -11  -7   39.70   11.67
  10  11  -7   39.49    9.17
 -10  11   8    8.15    5.82
  10 -11  -8    7.93    5.49
  10  11  -8    2.81    3.73
 -10  11   9   -0.00    5.17
  10 -11  -9    3.74    4.74
  10  11  -9    1.04    3.43
 -10  11  10   -8.04    7.59
  10 -11 -10   -0.00    4.61
  10  11 -10    1.42    3.62
 -10  11  11   27.75   10.25
  10 -11 -11   13.34    7.80
  10  11 -11   18.41    6.77
 -10  11  12    8.56    6.66
  10 -11 -12    2.37    4.64
  10  11 -12   -0.00    4.41
 -10  11  13    3.64    5.71
 -10  11  13   10.94    6.82
  10 -11 -13    4.98    5.66
  10  11 -13    0.00    3.52
 -10  11  14    2.51    4.69
 -10  11  14   -0.00    3.65
  10 -11 -14    1.28    3.87
  10  11 -14    1.86    4.15
 -10  11  15    4.59    5.23
  10 -11 -15   -0.00    3.98
  10  11 -15    0.00    4.84
 -10  11  16   -0.00    3.75
  10 -11 -16    3.07    4.45
  10  11 -16    0.89    3.58
 -10  11  17    9.09    6.53
  10 -11 -17    8.11    5.84
  10  11 -17   35.93    9.45
 -10  11  18   -0.00    4.46
  10 -11 -18    3.00    5.00
  10  11 -18   -0.00    4.24
 -10  11  19   -0.00    5.15
  10 -11 -19    3.00    4.96
  10  11 -19    0.98    4.34
 -10  11  20   -0.00    4.32
  10 -11 -20   -0.00    2.93
  10  11 -20    0.71    3.95
 -10  11  21    0.00    6.15
  10 -11 -21    5.79    5.54
  10  11 -21    6.01    4.79
 -10  11  22    6.21    6.41
  10 -11 -22    0.35    4.06
 -10  11  23   15.82    7.88
  10 -11 -23    5.27    5.00
 -10  12   1    4.52    5.43
  10 -12  -1   -0.00    5.07
  10  12  -1    2.57    2.68
 -10  12   2   -0.00    4.75
  10 -12  -2   -0.00    4.00
  10  12  -2   -0.00    1.81
 -10  12   3    1.99    4.96
  10 -12  -3   10.79    6.70
  10  12  -3   11.16    4.19
 -10  12   4    4.08    5.62
  10 -12  -4    8.24    5.64
  10  12  -4    0.91    2.25
 -10  12   5    0.00    4.88
  10 -12  -5   14.74    7.48
  10  12  -5    6.88    4.07
 -10  12   6   -0.00    4.78
  10 -12  -6    0.00    4.11
  10  12  -6   -0.00    2.71
 -10  12   7    0.02    4.63
  10 -12  -7    1.06    4.90
  10  12  -7   -0.00    2.95
 -10  12   8   -0.00    4.72
  10 -12  -8    9.45    6.24
  10  12  -8   -0.00    3.32
 -10  12   9   17.20    8.93
  10 -12  -9   20.82    9.15
  10  12  -9   34.94    8.81
 -10  12  10   -0.00    4.75
  10 -12 -10    1.13    4.68
  10  12 -10   -0.00    4.23
 -10  12  11    9.66    6.18
  10 -12 -11   -0.00    5.36
  10  12 -11    5.80    4.09
 -10  12  12    0.92    5.56
  10 -12 -12    0.00    5.17
  10  12 -12    1.73    3.52
 -10  12  13    4.37    5.66
  10 -12 -13    2.32    5.03
  10  12 -13    0.00    3.56
 -10  12  14    1.86    5.77
  10 -12 -14    0.55    3.80
  10  12 -14   -0.00    4.08
 -10  12  15   26.03    9.44
 -10  12  15   23.40    9.18
  10 -12 -15    0.00    5.30
  10  12 -15   24.57    7.97
 -10  12  16    5.09    5.97
 -10  12  16   -0.00    4.57
  10 -12 -16    6.80    5.67
  10  12 -16    0.00    4.70
 -10  12  17    1.16    4.40
  10 -12 -17   11.46    5.91
  10  12 -17    5.18    4.26
 -10  12  18    5.69    5.05
  10 -12 -18    4.16    5.03
 -10  12  19   12.64    8.01
  10 -12 -19    6.09    5.82
 -10  12  20    2.85    5.06
  10 -12 -20    0.00    2.55
  10 -12 -21    2.39    4.86
 -10  13   1    4.62    7.14
  10 -13  -1   13.00    6.96
  10  13  -1    3.23    2.76
 -10  13   2    0.10    4.76
  10 -13  -2    3.85    6.22
  10  13  -2    2.10    2.72
 -10  13   3   13.39    7.29
  10 -13  -3    4.17    5.71
  10  13  -3    0.00    2.36
 -10  13   4    5.49    5.25
  10 -13  -4    2.28    4.00
  10  13  -4    2.47    3.13
 -10  13   5   -0.00    4.53
  10 -13  -5   10.25    6.34
  10  13  -5    5.39    3.80
 -10  13   6    3.91    5.90
  10 -13  -6   -0.00    4.19
  10  13  -6    0.00    2.15
 -10  13   7    0.00    5.15
  10 -13  -7   16.08    7.37
  10  13  -7    7.09    4.03
 -10  13   8    5.45    6.07
  10 -13  -8   -0.00    4.72
  10  13  -8    1.66    3.21
 -10  13   9    8.10    6.44
  10 -13  -9    0.00    5.14
  10  13  -9   -0.00    2.59
 -10  13  10   -0.00    4.23
  10 -13 -10    1.50    3.81
  10  13 -10    0.11    3.32
 -10  13  11   -0.00    5.88
  10 -13 -11    1.57    4.79
  10  13 -11    2.45    3.17
 -10  13  12   12.62    7.55
  10 -13 -12    6.71    5.87
  10  13 -12   16.21    6.72
 -10  13  13    5.65    6.39
  10 -13 -13    8.07    6.16
  10  13 -13   10.28    5.41
 -10  13  14    4.23    6.67
  10 -13 -14   -0.00    4.66
 -10  13  15    0.09    4.33
  10 -13 -15   -0.00    3.71
 -10  13  16    1.16    4.23
  10 -13 -16    1.10    4.98
 -10  13  17    0.00    5.61
 -10  13  17    5.51    5.64
  10 -13 -17    4.68    6.52
 -10  13  18    6.78    7.09
  10 -13 -18    0.00    4.34
 -10  14   1   -0.00    4.24
  10 -14  -1    0.64    3.60
  10  14  -1    0.29    2.15
 -10  14   2   -0.00    4.70
  10 -14  -2   -0.00    5.67
  10  14  -2    0.65    1.98
 -10  14   3   -0.00    5.11
  10 -14  -3    2.00    3.54
  10  14  -3    3.91    3.27
 -10  14   4   -0.00    6.16
  10 -14  -4    1.14    6.01
  10  14  -4    0.00    3.13
 -10  14   5    2.76    5.87
  10 -14  -5    4.54    5.25
  10  14  -5    2.19    2.92
 -10  14   6   10.06    6.85
  10 -14  -6    0.00    4.33
  10  14  -6    2.11    3.37
 -10  14   7    1.56    6.64
  10 -14  -7    1.88    4.22
  10  14  -7   -0.00    2.79
 -10  14   8   -0.00    3.59
  10 -14  -8    4.63    4.93
  10  14  -8   -0.00    3.76
 -10  14   9    0.00    3.74
  10 -14  -9    2.39    5.52
  10  14  -9   -0.00    2.26
 -10  14  10    0.30    5.09
  10 -14 -10   -0.00    4.24
 -10  14  11    5.57    5.95
  10 -14 -11    3.28    4.95
 -10  14  12   -0.00    6.83
  10 -14 -12   -0.00    4.68
 -10  14  13    0.00    5.41
  10 -14 -13    3.92    4.61
 -10  14  14    0.19    4.10
 -10  14  15    7.44    6.62
 -10  14  16   -0.00    4.56
 -10  14  17    0.00    5.18
 -10  15   1    2.48    5.82
  10  15  -1    0.64    2.35
 -10  15   2    0.77    4.54
  10  15  -2    2.12    2.95
 -10  15   3    4.26    5.43
  10  15  -3   -0.00    2.64
 -10  15   4   11.94    7.23
  10  15  -4    3.84    3.13
 -10  15   5   -0.00    3.62
 -10  15   6    2.00    4.76
 -10  15   7    5.59    6.11
 -10  15   8    1.73    4.94
 -10  15   9   -0.00    5.17
 -10  15  10   -0.00    5.38
 -10  15  11    0.00    3.99
 -10  16   2    4.02    4.97
 -10  16   3    5.12    5.74
  -9   0   1   11.05    5.95
  -9   0   1    5.42    4.84
   9   0  -1    5.93    4.70
  -9   0   2    0.00    3.76
  -9   0   2   -0.00    3.42
   9   0  -2   -0.00    2.90
  -9   0   3  146.16   22.78
  -9   0   3  153.25   23.18
   9   0  -3  139.87   22.12
  -9   0   4    3.30    3.78
  -9   0   4   -0.00    3.66
  -9   0   5   40.01    9.80
  -9   0   6    1.16    3.44
  -9   0  12    2.64    4.47
  -9   0  13  131.86   22.76
   9   0 -13  144.49   23.88
  -9   0  14    2.55    4.68
   9   0 -14   -0.00    4.75
  -9   0  15   58.40   12.47
   9   0 -15   31.91   10.86
  -9   0  16    4.31    5.18
   9   0 -16    1.32    5.01
  -9   0  17   22.55    8.45
   9   0 -17   18.99    7.98
  -9   0  18   -0.00    5.38
   9   0 -18   -0.00    5.12
  -9   0  19   96.62   19.03
   9   0 -19  111.60   20.73
  -9   0  20    1.81    4.91
   9   0 -20    4.55    5.70
  -9   0  21    8.82    7.00
   9   0 -21    8.17    6.41
  -9   0  22   -0.00    5.08
   9   0 -22   -0.00    5.38
  -9   0  23   52.91   13.53
   9   0 -23   30.57   11.08
  -9   0  24   -0.00    4.03
   9   0 -24    3.20    4.95
  -9   0  25   37.79   11.46
   9   0 -25   26.59   10.68
  -9   0  26    1.04    4.71
   9   0 -26   -0.00    5.09
  -9   0  27    1.90    4.78
   9   0 -27   -0.00    5.90
  -9   0  28   -0.00    4.78
  -9   0  29   21.65    9.39
  -9   0  30   -0.00    5.47
  -9   0  31    8.38    7.08
  -9   0  32   -0.00    5.16
  -9   0  33    2.29    5.01
  -9   0  34   12.23    7.16
  -9   1   1  395.37   52.29
  -9   1   1  407.46   52.68
   9  -1  -1  462.60   52.77
   9   1  -1  387.10   51.00
  -9  -1   1  361.49   50.98
  -9   1   2   11.32    5.32
  -9   1   2    4.29    3.97
   9  -1  -2    9.25    4.71
   9   1  -2    1.36    2.54
  -9  -1   2    5.37    4.35
  -9  -1   2    3.81    4.24
  -9   1   3   -0.00    3.41
  -9   1   3   -0.00    2.80
   9  -1  -3    2.55    3.46
  -9  -1   3    0.00    3.08
  -9  -1   3    0.00    3.47
  -9   1   4   59.15   13.00
  -9   1   4   58.65   13.31
   9  -1  -4   69.04   12.92
  -9  -1   4   70.87   13.19
  -9  -1   4   64.87   12.63
  -9   1   5  162.55   22.36
  -9  -1   5  105.66   19.66
  -9  -1   6    2.01    3.63
  -9  -1   7   56.27   11.93
  -9  -1   8    1.99    4.55
   9   1  -9    9.62    6.58
  -9   1  10   -0.00    3.89
   9   1 -10    1.38    4.15
  -9   1  11  106.46   19.66
   9   1 -11  121.40   20.60
  -9   1  12    0.00    3.93
   9   1 -12    1.63    3.54
  -9   1  13    9.33    5.19
   9   1 -13    7.17    5.52
  -9  -1  13    7.05    5.06
  -9   1  14   -0.00    3.73
   9   1 -14    2.59    4.52
  -9  -1  14   -0.00    4.18
  -9   1  15   92.28   17.98
   9   1 -15   92.41   18.31
  -9  -1  15  117.16   19.51
  -9   1  16   19.09    7.52
   9   1 -16   19.75    8.22
  -9  -1  16   18.39    7.94
  -9   1  17   57.99   13.07
   9  -1 -17   34.29   11.50
   9   1 -17   36.18   11.67
  -9  -1  17   81.04   14.59
  -9   1  18    1.70    5.34
   9  -1 -18   13.98    7.69
   9   1 -18    3.36    5.61
  -9  -1  18    3.32    4.04
  -9   1  19    6.78    5.24
   9  -1 -19   10.19    6.79
   9   1 -19    2.33    5.30
  -9  -1  19    4.38    4.87
  -9   1  20   12.48    6.83
   9  -1 -20    3.45    5.95
   9   1 -20    8.88    6.52
  -9  -1  20    8.99    6.25
  -9   1  21   91.14   17.35
   9  -1 -21   87.14   17.92
   9   1 -21   60.85   16.01
  -9  -1  21   67.44   15.73
  -9   1  22   -0.00    4.01
   9  -1 -22    7.07    5.69
   9   1 -22    2.35    5.24
  -9  -1  22    3.85    5.03
  -9   1  23   18.50    7.98
   9  -1 -23    3.53    6.15
   9   1 -23   10.30    7.51
  -9  -1  23   14.53    6.95
  -9   1  24   -0.00    4.17
   9  -1 -24   -0.00    4.92
   9   1 -24   -0.00    4.79
  -9  -1  24    1.36    4.39
  -9   1  25    5.21    5.46
   9  -1 -25    8.36    6.38
   9   1 -25    4.44    5.08
  -9  -1  25    5.31    6.27
  -9   1  26    4.03    5.73
   9  -1 -26    2.90    5.52
   9   1 -26    1.12    5.45
  -9  -1  26    4.55    5.22
  -9   1  27   37.53   10.48
   9   1 -27   25.90   10.11
  -9  -1  27   -0.00    5.44
  -9   1  28    0.00    4.76
   9   1 -28   -0.00    4.45
  -9  -1  28   -0.00    4.52
  -9   1  29    3.95    6.36
  -9  -1  29    6.16    5.80
  -9   1  30    1.31    4.27
  -9  -1  30    0.09    4.65
  -9   1  31    6.36    5.82
  -9  -1  31    2.48    6.25
  -9   1  32   -0.00    5.38
  -9  -1  32    0.07    4.82
  -9   1  33    4.97    5.87
  -9  -1  33    0.00    7.88
  -9   1  34    0.00    5.50
  -9  -1  34   -0.00    5.60
  -9   2   1   51.55   11.14
   9   2  -1   25.44    7.75
   9   2  -1   47.83    9.55
   9   2  -1   40.78    9.79
  -9  -2   1   48.49    9.80
  -9   2   2    9.48    5.21
   9   2  -2    9.84    4.34
   9   2  -2    3.12    5.17
  -9  -2   2    9.12    4.55
  -9   2   3  132.79   23.24
   9   2  -3  136.27   22.41
  -9  -2   3  175.18   23.33
  -9   2   4    5.41    5.10
   9   2  -4    8.73    4.89
  -9  -2   4    2.34    4.17
  -9   2   5   15.90    6.55
   9   2  -5   17.42    7.10
  -9  -2   5   10.80    4.95
   9   2  -6    0.37    2.97
  -9  -2   6    1.58    3.89
   9   2  -7   74.87   13.90
  -9  -2   7   57.46   12.47
  -9   2   8   26.98    8.77
   9   2  -8   37.55    9.32
  -9  -2   8   29.21    8.66
  -9   2   9   36.34    9.88
   9   2  -9   33.01    9.44
  -9  -2   9   30.50    9.03
  -9   2  10    3.84    4.86
   9   2 -10    1.79    3.40
  -9   2  11   -0.00    3.77
   9   2 -11    0.31    3.57
  -9   2  12   13.37    6.31
   9   2 -12   12.81    6.34
  -9   2  13   40.50   10.93
   9   2 -13   39.43   11.14
  -9  -2  13   48.05   11.27
  -9   2  14   28.66    9.47
   9   2 -14   21.10    8.18
  -9  -2  14   42.64   10.65
  -9   2  15   28.59    8.90
   9   2 -15   14.92    7.35
  -9  -2  15   18.03    7.92
  -9   2  16   -0.00    3.25
   9   2 -16   -0.00    3.88
  -9  -2  16    1.51    4.42
  -9   2  17   41.88   12.16
   9   2 -17   67.67   14.54
  -9  -2  17   49.84   12.53
  -9   2  18    0.78    4.55
   9   2 -18    0.64    4.32
  -9  -2  18    3.96    4.59
  -9   2  19  123.81   23.00
   9   2 -19  157.95   24.91
  -9  -2  19  121.38   22.99
  -9   2  20   14.20    7.60
   9   2 -20    2.37    5.61
  -9  -2  20    4.27    5.32
  -9   2  21    9.63    6.19
   9  -2 -21    3.58    6.98
   9   2 -21    0.00    5.10
  -9  -2  21    6.40    5.47
  -9   2  22   11.55    6.56
   9  -2 -22    0.00    6.03
   9   2 -22    9.11    7.35
  -9  -2  22   11.42    6.11
  -9   2  23   34.42   10.67
   9  -2 -23   23.85    9.76
   9   2 -23   60.76   13.53
  -9  -2  23    0.02    4.98
  -9   2  24    2.16    4.17
   9  -2 -24    4.43    6.39
   9   2 -24    4.18    5.35
  -9  -2  24    6.90    6.03
  -9   2  25   13.05    7.30
   9   2 -25    6.86    6.68
  -9  -2  25   18.00    7.58
  -9   2  26    3.78    4.97
   9   2 -26    4.68    5.56
  -9  -2  26   -0.00    4.76
  -9   2  27    3.86    4.81
   9   2 -27    4.35    6.17
  -9  -2  27    3.21    5.23
  -9   2  28   -0.00    5.13
   9   2 -28   -0.00    4.73
  -9  -2  28    1.33    4.89
  -9   2  29    6.12    7.16
   9   2 -29    3.39    5.85
  -9  -2  29   17.10    8.94
  -9   2  30    0.00    4.97
   9   2 -30   -0.00    5.73
  -9  -2  30    6.40    6.85
  -9   2  31    3.56    6.18
  -9  -2  31   10.04    7.74
  -9   2  32    4.94    5.28
  -9  -2  32   -0.00    5.51
  -9   2  33    6.73    6.69
  -9  -2  33    0.00    6.03
  -9   2  34   -0.00    4.78
  -9  -2  34   -0.00    5.91
  -9   3   1  217.17   27.97
   9   3  -1  193.76   24.11
   9   3  -1  178.69   23.74
   9   3  -1   90.14   21.91
  -9  -3   1  201.76   24.77
  -9   3   2   37.69   10.00
   9   3  -2   40.06    8.85
   9   3  -2   50.05   10.26
  -9  -3   2   24.69    7.45
  -9   3   3    0.78    3.48
   9   3  -3   -0.00    3.32
   9   3  -3    0.03    2.29
  -9  -3   3    2.18    2.66
  -9   3   4    9.50    5.09
   9  -3  -4   -0.00    3.77
   9   3  -4    1.48    3.08
   9   3  -4    1.39    3.67
  -9  -3   4    2.15    3.19
  -9   3   5   72.34   13.53
  -9   3   5   47.01   11.87
   9  -3  -5   55.13   12.10
   9  -3  -5   53.42   12.58
   9   3  -5   66.77   12.14
  -9  -3   5   44.58   10.83
  -9   3   6   34.42    9.81
   9  -3  -6   49.07   11.04
   9  -3  -6   47.44   11.67
   9   3  -6   43.15   10.42
  -9  -3   6   41.19   10.22
  -9   3   7   23.06    8.34
   9  -3  -7   27.61    9.60
   9   3  -7   37.28    8.96
  -9  -3   7   30.00    8.43
  -9   3   8   -0.00    4.09
   9  -3  -8    3.00    4.03
   9   3  -8    0.00    4.08
  -9  -3   8    1.65    3.82
  -9   3   9   14.67    6.90
   9  -3  -9    7.64    6.43
   9   3  -9   15.15    6.39
  -9  -3   9   17.39    6.40
  -9   3  10    1.99    5.33
   9  -3 -10    4.27    5.00
   9   3 -10    1.34    3.66
  -9  -3  10    5.14    4.35
  -9   3  11  179.90   26.45
   9  -3 -11  139.43   25.30
   9   3 -11  150.46   24.74
  -9   3  12   24.33    9.36
   9  -3 -12   42.35   12.14
   9   3 -12   61.29   12.67
  -9   3  13    7.78    6.99
   9  -3 -13    9.52    7.21
   9   3 -13   12.67    6.39
  -9   3  14   -0.00    4.04
   9   3 -14   -0.00    3.70
  -9  -3  14    5.76    5.12
  -9   3  15   76.18   15.77
   9   3 -15   64.02   14.83
  -9  -3  15   91.47   16.38
  -9   3  16   15.98    7.15
   9   3 -16   13.74    7.52
  -9  -3  16   10.90    6.17
  -9   3  17   59.86   13.68
   9   3 -17   43.12   12.02
  -9  -3  17   64.14   13.52
  -9   3  18    5.24    5.35
   9   3 -18    0.81    4.43
  -9  -3  18    5.35    4.69
  -9   3  19    2.19    4.44
   9   3 -19   -0.00    4.51
  -9  -3  19   -0.00    4.85
  -9   3  20   11.53    6.14
   9   3 -20    4.19    5.83
  -9  -3  20   30.23    9.15
  -9   3  21   47.13   12.57
   9   3 -21   46.15   13.15
  -9  -3  21   57.85   13.37
  -9   3  22    6.72    5.71
   9   3 -22    0.00    5.88
  -9  -3  22    9.88    6.91
  -9   3  23   17.29    8.14
   9   3 -23   27.88   10.10
  -9  -3  23   17.58    8.58
  -9   3  24    2.23    4.43
   9   3 -24    4.33    5.49
  -9  -3  24   -0.00    6.00
  -9   3  25   10.51    7.20
   9   3 -25   14.81    7.91
  -9  -3  25   21.20    8.89
  -9   3  26    6.08    5.64
   9   3 -26    3.91    5.40
  -9  -3  26    6.23    6.21
  -9   3  27   10.41    7.58
   9   3 -27   -0.00    5.10
  -9  -3  27    0.00    5.18
  -9   3  28   -0.00    4.29
   9   3 -28    1.88    5.51
  -9  -3  28    6.04    7.14
  -9   3  29    6.03    6.22
   9   3 -29   -0.00    4.55
  -9  -3  29    3.02    6.23
  -9   3  30   -0.00    5.31
   9   3 -30   -0.00    4.40
  -9  -3  30    0.00    5.44
  -9   3  31   24.81    9.72
   9   3 -31   17.20    9.05
  -9  -3  31    8.30    7.38
  -9   3  32    0.00    3.89
  -9  -3  32    0.00    5.67
  -9   3  33    7.72    6.99
  -9  -3  33   10.13    8.59
  -9  -3  34   10.75    8.65
  -9   4   1    5.45    5.69
   9  -4  -1    1.59    4.46
   9   4  -1    6.69    4.14
   9   4  -1    8.46    4.95
  -9  -4   1    1.49    2.94
  -9   4   2   60.33   13.09
  -9   4   2   45.89   12.21
   9  -4  -2   75.70   13.64
   9  -4  -2   52.77   12.99
   9   4  -2   51.42   10.70
   9   4  -2   58.22   11.34
  -9  -4   2   51.43   10.72
  -9   4   3   43.58   11.53
  -9   4   3   56.28   12.90
   9  -4  -3   45.70   11.53
   9  -4  -3   53.45   12.85
   9   4  -3   65.69   11.55
   9   4  -3   51.72   10.90
  -9  -4   3   48.42   10.61
  -9   4   4   79.83   15.10
  -9   4   4   89.00   16.56
   9  -4  -4   62.91   13.84
   9  -4  -4   81.68   15.67
   9   4  -4   65.67   12.86
   9   4  -4   57.91   12.63
  -9  -4   4   75.95   13.41
  -9   4   5   78.89   15.92
  -9   4   5   71.66   15.81
   9  -4  -5   99.76   16.69
   9  -4  -5   57.43   14.95
   9   4  -5  112.56   16.51
   9   4  -5   73.61   14.59
  -9  -4   5  103.47   15.85
  -9   4   6    0.55    2.40
  -9   4   6    3.11    4.31
   9  -4  -6    0.00    2.92
   9  -4  -6   -0.00    4.49
   9   4  -6    2.43    3.85
  -9  -4   6    5.36    4.05
  -9   4   7   78.35   15.50
   9  -4  -7   69.60   14.12
   9  -4  -7   95.79   17.24
   9   4  -7   56.62   13.06
  -9  -4   7   77.28   14.11
  -9   4   8  109.65   19.21
   9  -4  -8  111.54   20.12
   9   4  -8   77.17   16.40
  -9  -4   8  118.91   18.26
  -9   4   9   76.09   15.81
   9  -4  -9   94.82   17.59
   9   4  -9   62.17   14.02
  -9  -4   9   81.85   14.75
  -9   4  10    2.39    3.79
   9  -4 -10   -0.00    5.14
   9   4 -10   -0.00    3.18
  -9  -4  10    0.85    3.01
  -9   4  11    8.00    6.11
   9  -4 -11   11.75    6.73
   9   4 -11    9.11    5.42
  -9   4  12    2.17    5.03
   9  -4 -12   -0.00    4.65
   9   4 -12    0.00    4.63
  -9   4  13   40.73   11.41
   9  -4 -13   39.14   11.58
   9   4 -13   37.49   10.30
  -9   4  14   10.18    6.19
   9  -4 -14   17.04    8.11
   9   4 -14    4.76    5.57
  -9  -4  14   19.61    7.62
  -9   4  15   20.03    7.88
   9  -4 -15   30.96   10.59
   9   4 -15   18.80    7.69
  -9  -4  15   25.88    8.43
  -9   4  16    4.17    5.04
   9  -4 -16    5.01    6.06
   9   4 -16    0.00    4.79
  -9  -4  16   -0.00    3.89
  -9   4  17   30.89    9.91
   9  -4 -17   24.62    9.66
   9   4 -17   18.37    8.52
  -9  -4  17   34.67    9.71
  -9   4  18   76.77   15.83
   9  -4 -18   38.94   13.81
   9   4 -18   85.83   16.38
  -9  -4  18   66.31   14.58
  -9   4  19   96.97   18.17
   9   4 -19   68.06   16.45
  -9  -4  19   80.55   17.22
  -9   4  20    0.16    4.78
   9   4 -20    6.62    5.41
  -9  -4  20    2.91    5.73
  -9   4  21    4.05    5.60
   9   4 -21    6.36    5.46
  -9  -4  21    4.48    5.40
  -9   4  22    1.86    4.57
   9   4 -22    7.55    5.71
  -9  -4  22   13.52    7.71
  -9   4  23   40.20   11.55
   9   4 -23   32.03   11.52
  -9  -4  23   60.49   14.15
  -9   4  24   26.98    9.20
   9   4 -24   12.70    7.39
  -9  -4  24   13.87    8.21
  -9   4  25   10.28    6.01
   9   4 -25   -0.00    5.86
  -9  -4  25    0.00    5.76
  -9   4  26   -0.00    5.05
   9   4 -26   -0.00    4.33
  -9  -4  26   -0.00    5.08
  -9   4  27    2.50    5.02
   9   4 -27    2.35    5.02
  -9  -4  27    0.00    5.39
  -9   4  28    6.38    7.23
   9   4 -28   15.70    7.95
  -9  -4  28    7.89    7.25
  -9   4  29   33.30   10.75
   9   4 -29   16.53    9.17
  -9  -4  29   16.16    9.50
  -9   4  30    2.98    5.27
   9   4 -30    0.72    4.87
  -9  -4  30   -0.00    5.87
  -9   4  31    9.13    6.90
   9   4 -31    4.14    6.44
  -9  -4  31    0.53    6.12
  -9   4  32   -0.00    4.51
   9   4 -32    0.00    4.10
  -9  -4  32   -0.00    3.84
  -9   4  33   12.40    7.93
  -9  -4  33    0.00    4.71
  -9   5   1  142.18   22.06
   9  -5  -1   54.84   16.50
   9  -5  -1  128.91   21.38
   9   5  -1  134.33   18.21
   9   5  -1  130.56   18.26
  -9  -5   1  121.57   17.60
  -9   5   2   68.25   14.70
   9  -5  -2   73.83   14.33
   9  -5  -2   66.64   14.66
   9   5  -2   79.55   12.94
   9   5  -2   47.33   10.96
  -9  -5   2   58.03   11.37
  -9   5   3   11.98    6.06
  -9   5   3   15.74    7.38
   9  -5  -3    9.20    6.17
   9  -5  -3    6.90    5.30
   9   5  -3   14.47    5.90
   9   5  -3   13.99    5.52
  -9  -5   3    9.46    4.70
  -9   5   4   71.96   15.27
  -9   5   4   77.42   16.11
   9  -5  -4   87.83   16.08
   9  -5  -4   52.51   14.05
   9   5  -4   74.61   13.87
   9   5  -4   81.40   13.58
  -9  -5   4   77.34   13.74
  -9   5   5   28.16    9.26
  -9   5   5   50.34   11.70
   9  -5  -5   47.76   10.64
   9  -5  -5   29.92   10.25
   9   5  -5   56.37   10.61
   9   5  -5   29.46    8.51
  -9  -5   5   26.37    7.94
  -9   5   6   37.84   10.64
  -9   5   6   53.03   12.34
   9  -5  -6   34.06    9.95
   9  -5  -6   38.07   11.03
   9   5  -6   48.09   10.81
   9   5  -6   41.82   10.01
  -9  -5   6   51.00   10.22
  -9   5   7   97.30   17.63
  -9   5   7  105.23   18.31
   9  -5  -7   80.77   16.37
   9  -5  -7   88.37   17.73
   9   5  -7   63.18   14.32
  -9  -5   7  110.29   16.45
  -9   5   8    6.40    5.13
   9  -5  -8    2.61    4.03
   9  -5  -8    2.47    4.60
   9   5  -8    0.00    3.51
  -9  -5   8    2.76    3.96
  -9   5   9   -0.00    4.85
   9  -5  -9   -0.00    3.78
   9  -5  -9    0.00    4.41
   9   5  -9    3.70    4.65
  -9  -5   9    1.69    4.31
  -9   5  10    1.24    4.26
   9  -5 -10    5.84    5.84
   9   5 -10    4.64    4.74
  -9  -5  10   -0.00    3.98
  -9   5  11   58.48   13.72
   9  -5 -11   43.36   12.87
   9   5 -11   62.38   12.96
  -9  -5  11   73.05   13.59
  -9   5  12   45.79   11.78
   9  -5 -12   17.31    8.63
   9   5 -12   46.46   10.59
  -9   5  13   -0.00    3.98
   9  -5 -13    2.73    5.35
   9   5 -13   -0.00    3.88
  -9   5  14   25.98    9.47
   9  -5 -14   21.34    8.90
   9   5 -14   21.19    8.44
  -9  -5  14   29.07    8.83
  -9   5  15   20.99    8.33
   9  -5 -15   15.31    8.57
   9   5 -15    1.52    4.27
  -9  -5  15   27.40    8.37
  -9   5  16   44.42   12.05
   9  -5 -16   30.74   11.21
   9   5 -16   47.75   11.22
  -9  -5  16   31.21   10.35
  -9   5  17   38.49   11.23
   9  -5 -17   25.75   10.67
   9   5 -17   37.52   10.73
  -9  -5  17   36.93   10.87
  -9   5  18    3.29    4.63
   9   5 -18   -0.00    4.44
  -9  -5  18   -0.00    4.58
  -9   5  19   -0.00    4.25
   9   5 -19    0.00    4.00
  -9  -5  19   -0.00    4.52
  -9   5  20   14.69    8.07
   9   5 -20    8.34    6.04
  -9  -5  20    0.00    5.56
  -9   5  21   27.06    9.78
   9   5 -21   28.13    9.92
  -9  -5  21   36.58   11.27
  -9   5  22   26.78   10.12
   9   5 -22   43.28   11.91
  -9  -5  22   47.72   12.54
  -9   5  23   11.11    6.49
   9   5 -23    9.70    6.65
  -9  -5  23   12.79    7.17
  -9   5  24   -0.00    3.90
   9   5 -24    6.39    6.98
  -9  -5  24   -0.00    4.37
  -9   5  25    0.26    4.35
   9   5 -25    3.12    6.12
  -9  -5  25    8.03    6.07
  -9   5  26   34.32   10.80
   9   5 -26   21.34    8.68
  -9  -5  26   18.77    8.45
  -9   5  27   17.99    8.01
   9   5 -27   21.49    8.78
  -9  -5  27    4.81    8.06
  -9   5  28    0.00    4.44
   9   5 -28    4.43    5.67
  -9  -5  28    6.13    6.59
  -9   5  29    1.41    4.75
   9   5 -29    0.00    5.06
  -9  -5  29    0.00    4.48
  -9   5  30    0.32    4.83
   9   5 -30    6.16    6.34
  -9  -5  30    3.34    5.53
  -9   5  31   -0.00    5.96
   9   5 -31    1.28    5.27
  -9  -5  31   -0.00    5.79
  -9   5  32    0.00    4.56
   9   5 -32    0.43    4.42
  -9  -5  32    6.72    6.23
  -9   5  33    2.30    5.60
   9   5 -33    0.00    4.74
  -9  -5  33    6.30    6.24
  -9   6   1    0.00    4.31
   9  -6  -1   -0.00    4.43
   9  -6  -1   -0.00    4.91
   9   6  -1   -0.00    3.35
  -9  -6   1    1.10    2.49
  -9   6   2  105.73   20.69
   9  -6  -2  184.57   23.41
   9  -6  -2   93.18   20.18
  -9  -6   2  106.27   17.36
  -9   6   3   45.68   11.44
   9  -6  -3   40.45    9.99
   9  -6  -3   40.68   11.03
   9   6  -3   11.58    5.87
  -9  -6   3   26.65    6.88
  -9   6   4   31.55    9.55
  -9   6   4   29.18    9.50
   9  -6  -4   30.67    9.19
   9  -6  -4   41.57   11.31
   9   6  -4   23.79    7.33
  -9  -6   4   23.20    7.00
  -9   6   5   69.60   13.19
  -9   6   5   36.54   10.73
   9  -6  -5   35.87    9.78
   9  -6  -5   13.60    7.73
   9   6  -5   30.45    8.04
  -9  -6   5   28.59    7.66
  -9   6   6    6.18    5.77
  -9   6   6    8.16    5.81
   9  -6  -6    3.86    4.40
   9  -6  -6    7.20    5.79
   9   6  -6   13.00    5.48
  -9  -6   6   10.77    4.96
  -9   6   7   24.48    8.79
  -9   6   7   24.87    9.20
   9  -6  -7   13.87    7.32
   9  -6  -7   38.64   11.09
   9   6  -7   29.47    7.98
  -9  -6   7   35.99    8.40
  -9   6   8   68.96   14.97
   9  -6  -8   88.56   16.10
   9  -6  -8   68.02   16.04
   9   6  -8   84.77   14.88
  -9  -6   8   71.33   13.95
  -9   6   9   29.21    9.07
   9  -6  -9   18.09    7.56
   9  -6  -9    6.81    6.08
   9   6  -9   22.57    6.90
  -9  -6   9   19.38    6.59
  -9   6  10    2.51    4.14
   9  -6 -10    0.07    3.89
   9  -6 -10   -0.00    4.74
   9   6 -10   -0.00    4.43
  -9  -6  10   -0.00    3.27
  -9   6  11   -0.00    4.17
   9  -6 -11    0.00    4.13
   9   6 -11    1.00    3.57
  -9  -6  11    0.07    3.06
  -9   6  12   39.78   11.99
   9  -6 -12   37.15   11.77
   9   6 -12   47.44   10.83
  -9   6  13   40.03   10.59
   9  -6 -13   24.57   10.11
   9   6 -13   21.30    7.79
  -9   6  14   47.76   12.68
   9  -6 -14   37.66   13.00
   9   6 -14   59.76   12.78
  -9  -6  14   54.26   12.17
  -9   6  15    0.00    4.50
   9  -6 -15    3.57    5.88
   9   6 -15    8.37    5.69
  -9  -6  15   21.08    8.68
  -9   6  16    6.17    5.69
   9   6 -16    4.36    4.34
  -9  -6  16    0.07    3.91
  -9   6  17   19.33    8.32
   9   6 -17    7.38    5.89
  -9  -6  17   16.92    8.21
  -9   6  18   66.34   14.35
   9   6 -18   44.54   11.59
  -9  -6  18   32.72   10.84
  -9   6  19   23.51    8.91
   9   6 -19    0.00    3.99
  -9  -6  19   10.78    6.64
  -9   6  20   25.91    9.33
   9   6 -20    5.70    5.60
  -9  -6  20   15.71    7.72
  -9   6  21    6.22    5.23
   9   6 -21    3.11    5.65
  -9  -6  21    8.11    6.17
  -9   6  22   -0.00    4.98
   9   6 -22    3.47    5.24
  -9  -6  22   -0.00    5.00
  -9   6  23    8.27    7.51
   9   6 -23   11.62    7.20
  -9  -6  23    5.16    6.41
  -9   6  24   11.27    6.63
   9   6 -24   10.29    6.75
  -9  -6  24   14.45    8.20
  -9   6  25    9.46    7.18
   9   6 -25    3.64    4.44
  -9  -6  25   12.34    7.91
  -9   6  26   11.71    6.72
   9   6 -26    1.56    4.76
  -9  -6  26   -0.00    4.49
  -9   6  27   -0.00    3.83
   9   6 -27   -0.00    3.30
  -9  -6  27    2.05    5.46
  -9   6  28   14.38    7.38
   9   6 -28   11.90    7.44
  -9  -6  28    1.94    5.81
  -9   6  29   14.97    8.29
   9   6 -29    0.00    4.57
  -9  -6  29    0.00    6.10
  -9   6  30   15.35    8.26
   9   6 -30   -0.00    4.41
  -9  -6  30    5.44    7.59
  -9   6  31    4.89    6.07
   9   6 -31    6.76    6.95
  -9  -6  31    0.00    5.53
  -9   6  32   -0.00    5.47
   9   6 -32    5.40    6.61
  -9  -6  32   -0.00    6.56
   9   6 -33    0.00    5.21
  -9  -6  33    3.40    6.56
   9   6 -34    0.00    3.62
  -9   7   1   16.39    8.08
   9  -7  -1    7.58    5.84
   9   7  -1   21.93    5.86
  -9   7   2   10.22    6.31
   9  -7  -2   12.71    6.85
   9   7  -2    3.98    3.75
  -9   7   3   -0.00    3.97
   9  -7  -3    0.09    2.24
   9  -7  -3    0.00    4.05
   9   7  -3    3.49    3.24
  -9   7   4   11.74    7.43
   9  -7  -4   27.92    8.74
   9  -7  -4   18.10    8.43
   9   7  -4   24.72    6.74
  -9   7   5    3.88    5.33
   9  -7  -5   12.73    6.30
   9  -7  -5   10.60    7.21
   9   7  -5   12.47    5.08
  -9   7   6   51.31   13.02
  -9   7   6   59.78   14.04
   9  -7  -6   68.05   13.99
   9   7  -6   48.48   10.80
  -9  -7   6   62.04   11.65
  -9   7   7    5.67    4.35
  -9   7   7   14.20    7.28
   9  -7  -7   12.13    6.02
   9  -7  -7    4.06    5.66
   9   7  -7   10.11    5.28
  -9  -7   7    8.78    4.83
  -9   7   8    0.00    4.00
   9  -7  -8    3.81    4.61
   9  -7  -8   -0.00    5.20
   9   7  -8   -0.00    3.15
  -9  -7   8    1.04    2.92
  -9   7   9   24.20    8.63
   9  -7  -9   15.54    7.01
   9  -7  -9   25.93    9.90
   9   7  -9   19.73    6.77
  -9  -7   9   38.07    9.03
  -9   7  10   15.52    7.87
   9  -7 -10   26.44    8.12
   9  -7 -10   25.25    9.18
   9   7 -10   12.58    6.04
  -9  -7  10    7.71    5.18
  -9   7  11   13.88    7.68
   9  -7 -11   10.96    6.19
   9  -7 -11   19.55    8.68
   9   7 -11   26.50    7.69
  -9  -7  11   22.21    7.17
  -9   7  12   47.27   12.62
   9  -7 -12   54.18   12.54
   9   7 -12   50.13   11.74
  -9   7  13    1.03    4.60
   9   7 -13    4.09    4.50
  -9   7  14    0.60    5.50
   9   7 -14    6.42    4.75
  -9  -7  14    4.79    4.12
  -9   7  15    2.68    4.71
   9   7 -15    9.24    5.68
  -9  -7  15   15.46    7.59
  -9   7  16   60.53   14.07
   9   7 -16   41.14   11.60
  -9  -7  16   64.32   13.86
  -9   7  17    1.73    4.85
   9   7 -17    1.20    3.12
  -9  -7  17   -0.00    4.21
  -9   7  18    2.97    5.72
   9   7 -18    0.00    5.12
  -9  -7  18    2.63    6.04
  -9   7  19    2.78    6.22
   9   7 -19   -0.00    5.11
  -9  -7  19   -0.00    4.42
  -9   7  20    0.00    4.73
   9   7 -20   10.98    7.02
  -9  -7  20   16.23    7.93
  -9   7  21   19.50    8.02
   9   7 -21   20.86    8.28
  -9  -7  21    6.44    6.56
  -9   7  22   27.55    9.31
   9   7 -22   16.30    7.65
  -9  -7  22   25.78    9.55
  -9   7  23    2.04    4.14
   9   7 -23    4.83    6.23
  -9  -7  23   -0.00    4.15
  -9   7  24    0.88    4.62
   9   7 -24   -0.00    6.17
  -9  -7  24   -0.00    4.96
  -9   7  25    2.12    4.97
   9   7 -25    3.64    5.53
  -9  -7  25    1.59    6.65
  -9   7  26   21.88    9.13
   9   7 -26   17.12    8.42
  -9  -7  26   28.74   10.42
  -9   7  27   10.33    7.01
   9   7 -27   13.91    7.81
  -9  -7  27   14.41    8.03
  -9   7  28    2.50    5.73
   9   7 -28    0.49    3.79
  -9  -7  28   -0.00    6.07
  -9   7  29    5.15    5.33
   9   7 -29    0.00    4.15
  -9  -7  29   -0.00    4.52
  -9   7  30    3.08    6.49
   9   7 -30    0.00    6.80
  -9  -7  30    0.76    5.44
  -9   7  31   15.40    8.33
   9   7 -31   -0.00    6.46
  -9  -7  31    6.54    7.29
   9   7 -32    0.00    6.32
  -9  -7  32   12.02    7.63
   9   7 -33   -0.00    4.34
   9   7 -34    5.28    7.64
   9  -8  -1   23.01    8.45
   9   8  -1   15.28    5.34
   9  -8  -2   21.33    9.03
   9   8  -2   41.47    8.19
   9  -8  -3    1.94    3.96
   9   8  -3   -0.00    3.41
   9  -8  -4   92.53   16.89
   9   8  -4   63.95   12.38
   9  -8  -5    4.08    5.94
   9  -8  -5   -0.00    4.35
   9   8  -5    4.92    4.14
   9  -8  -6    1.13    4.74
   9  -8  -6    9.31    6.38
   9   8  -6    0.00    3.31
  -9   8   7    0.56    4.86
   9  -8  -7    5.54    5.70
   9   8  -7   10.16    4.57
  -9   8   8   78.24   16.99
  -9   8   8   71.19   16.63
   9  -8  -8   89.39   17.19
   9   8  -8   88.18   15.13
  -9   8   9    9.81    6.56
  -9   8   9   11.07    6.37
   9  -8  -9   10.69    6.19
   9   8  -9   14.37    5.88
  -9   8  10   22.20    9.16
   9  -8 -10   28.50    9.55
  -9   8  11    3.44    4.60
   9  -8 -11    5.80    5.33
   9   8 -11    3.43    3.92
  -9  -8  11   -0.00    3.15
  -9   8  12   24.16    9.03
   9  -8 -12   27.37    8.66
   9   8 -12   11.87    6.13
  -9   8  13    2.71    5.00
   9  -8 -13    0.00    4.06
   9   8 -13   -0.00    4.53
  -9   8  14   19.68    8.55
   9  -8 -14   25.16    8.51
   9   8 -14   37.82    9.48
  -9  -8  14   21.55    7.97
  -9   8  15   -0.00    4.18
   9   8 -15    2.57    4.17
  -9  -8  15    2.86    4.33
  -9   8  16   -0.00    5.23
   9   8 -16    4.74    4.07
  -9  -8  16    2.37    5.21
  -9   8  17    4.39    4.33
   9   8 -17    1.90    4.26
  -9  -8  17    8.26    6.44
  -9   8  18   22.84    8.74
   9   8 -18   31.98    9.82
  -9  -8  18   34.35   10.29
  -9   8  19    0.19    3.60
   9   8 -19    1.23    5.11
  -9  -8  19    7.32    5.74
  -9   8  20    6.58    5.75
   9   8 -20   16.28    7.91
  -9  -8  20   20.47    8.42
  -9   8  21    6.20    5.82
   9   8 -21   -0.00    4.16
  -9  -8  21    4.13    6.17
  -9   8  22    0.00    5.47
   9   8 -22    2.04    4.62
  -9  -8  22   12.23    7.47
  -9   8  23    5.09    5.14
   9   8 -23   -0.00    4.43
  -9  -8  23    3.77    4.78
  -9   8  24    5.67    5.80
   9   8 -24    9.41    7.20
  -9  -8  24   11.24    7.32
  -9   8  25    7.34    6.22
   9   8 -25    4.68    4.98
  -9  -8  25    3.43    6.16
  -9   8  26    5.68    5.75
   9   8 -26    7.95    7.50
  -9  -8  26   -0.00    6.46
  -9   8  27   -0.00    3.78
   9   8 -27   -0.00    5.09
  -9  -8  27   -0.00    4.45
  -9   8  28   12.23    8.01
   9   8 -28   -0.00    4.97
  -9  -8  28   -0.00    4.71
  -9   8  29    2.04    4.55
   9   8 -29    1.74    6.23
  -9  -8  29   -0.00    5.35
  -9   8  30   -0.00    6.52
   9   8 -30    9.71    7.30
  -9  -8  30   10.91    7.44
   9   8 -31    0.00    4.95
  -9  -8  31    0.18    4.12
   9   8 -32    1.18    5.67
  -9  -8  32    1.03    4.90
   9   8 -33   -0.00    5.61
  -9   9   1   16.44    7.45
   9  -9  -1    6.80    5.22
   9   9  -1    4.99    3.10
  -9   9   2   37.00   11.63
   9  -9  -2   42.61   10.98
   9   9  -2   35.55    7.99
  -9   9   3    5.16    4.98
   9  -9  -3    2.73    4.14
   9   9  -3    2.38    2.84
  -9   9   4   12.48    7.55
   9  -9  -4   13.67    6.95
   9   9  -4    8.40    4.37
  -9   9   5    4.03    5.29
   9  -9  -5    7.60    6.16
   9   9  -5    8.02    4.45
  -9   9   6   93.56   19.08
   9  -9  -6  102.72   18.29
   9   9  -6   80.48   14.78
  -9   9   7    2.57    4.91
   9  -9  -7    0.00    3.89
   9   9  -7    0.00    3.73
  -9   9   8    1.61    4.78
   9  -9  -8    3.94    5.62
   9   9  -8    0.00    3.43
  -9   9   9   -0.00    5.05
  -9   9   9   -0.00    3.93
   9  -9  -9    4.87    5.10
   9   9  -9    0.00    3.71
  -9   9  10    5.36    5.44
  -9   9  10    6.46    5.61
   9  -9 -10   11.39    6.30
   9   9 -10    6.86    4.49
  -9   9  11    5.19    5.71
   9  -9 -11   -0.00    4.70
   9   9 -11   -0.00    4.19
  -9   9  12   50.97   13.16
   9  -9 -12   58.33   13.10
   9   9 -12   44.89   10.83
  -9   9  13    2.51    4.94
   9  -9 -13    0.00    3.50
   9   9 -13    0.00    3.45
  -9   9  14   -0.00    4.49
   9  -9 -14    1.60    4.86
   9   9 -14    1.18    4.91
  -9   9  15   -0.00    5.21
   9  -9 -15    1.09    3.08
   9   9 -15    0.00    3.56
  -9   9  16   37.29   11.19
   9  -9 -16   47.11   11.37
   9   9 -16   24.78    8.47
  -9   9  17    0.58    5.06
   9   9 -17   -0.00    3.67
  -9  -9  17    0.00    4.47
  -9   9  18    1.29    4.67
   9   9 -18   -0.00    3.50
  -9  -9  18    4.06    5.97
  -9   9  19    2.40    4.63
   9   9 -19   -0.00    4.87
  -9  -9  19   -0.00    5.71
  -9   9  20    3.90    4.64
   9   9 -20    7.68    5.54
  -9  -9  20   12.92    7.84
  -9   9  21    4.94    5.65
   9   9 -21   -0.00    3.81
  -9  -9  21   -0.00    4.80
  -9   9  22   25.70    9.68
   9   9 -22   17.62    8.39
  -9  -9  22   32.79   10.75
  -9   9  23    0.13    3.33
   9   9 -23    0.00    4.35
  -9  -9  23    4.63    6.15
  -9   9  24   -0.00    4.69
   9   9 -24    1.50    5.66
  -9  -9  24    1.36    5.69
  -9   9  25    4.20    5.99
   9   9 -25   -0.00    5.73
  -9  -9  25   -0.00    5.30
  -9   9  26   34.94   11.19
   9   9 -26   30.83   10.31
  -9  -9  26    8.01    7.73
  -9   9  27    4.37    5.11
   9   9 -27    6.30    5.81
  -9  -9  27    0.52    5.25
  -9   9  28    2.60    5.30
   9   9 -28    0.27    3.60
  -9  -9  28    0.00    5.78
  -9   9  29   -0.00    4.85
   9   9 -29    0.00    5.56
  -9  -9  29    6.57    6.46
   9   9 -30   -0.00    5.31
  -9  -9  30    2.17    7.12
  -9  -9  31    7.29    6.81
  -9  10   1    0.93    4.54
   9 -10  -1    2.45    4.98
   9  10  -1    1.16    1.92
  -9  10   2   16.64    8.00
   9 -10  -2   28.34    9.19
   9  10  -2   23.99    6.26
  -9  10   3    0.00    4.19
   9 -10  -3   11.08    6.15
   9  10  -3    9.21    4.00
  -9  10   4   58.28   14.29
   9 -10  -4   80.35   15.16
   9  10  -4   47.04   10.22
  -9  10   5    3.22    4.41
   9 -10  -5   -0.00    4.20
   9  10  -5   -0.00    2.21
  -9  10   6   -0.00    3.70
   9 -10  -6    0.00    5.00
   9  10  -6    3.39    4.05
  -9  10   7    9.91    6.52
   9 -10  -7    8.21    5.82
   9  10  -7    0.00    3.42
  -9  10   8    8.83    7.50
   9 -10  -8   24.41    9.25
   9  10  -8   18.59    6.29
  -9  10   9   10.00    6.73
   9 -10  -9   10.73    6.28
   9  10  -9    5.41    4.19
  -9  10  10    4.74    6.39
  -9  10  10   16.45    7.75
   9 -10 -10    0.76    4.33
   9  10 -10    8.60    4.61
  -9  10  11    9.31    6.46
  -9  10  11    0.00    3.44
   9 -10 -11    8.75    5.68
   9  10 -11   12.94    5.72
  -9  10  12    7.21    6.23
  -9  10  12    0.86    4.21
   9 -10 -12    7.98    5.33
   9  10 -12    7.50    4.70
  -9  10  13    0.00    5.10
   9 -10 -13    1.52    3.63
   9  10 -13   -0.00    3.83
  -9  10  14   24.64    9.29
   9 -10 -14   25.26    9.00
   9  10 -14   30.15    8.49
  -9  10  15    4.00    5.04
   9 -10 -15   -0.00    4.80
   9  10 -15   -0.00    3.35
  -9  10  16    0.89    2.36
   9 -10 -16    0.00    3.58
   9  10 -16    3.80    4.40
  -9  10  17   -0.00    5.82
   9 -10 -17   -0.00    3.71
   9  10 -17   -0.00    4.16
  -9  10  18   33.11   10.47
   9 -10 -18   27.76    9.41
   9  10 -18   34.46    9.60
  -9  10  19   -0.00    5.04
   9  10 -19   -0.00    3.71
  -9  10  20   14.01    7.27
   9  10 -20    4.49    5.19
  -9  10  21    4.48    6.12
   9  10 -21   -0.00    4.49
  -9  10  22    0.00    4.28
   9  10 -22   18.06    7.57
  -9  10  23    1.96    4.09
   9  10 -23    5.79    6.27
  -9  10  24    3.92    5.57
   9  10 -24    8.65    7.06
  -9 -10  24    0.00    4.76
  -9  10  25    0.45    4.23
   9  10 -25   -0.00    5.09
  -9 -10  25    1.55    6.43
  -9  10  26    2.69    5.29
   9  10 -26    3.37    5.67
  -9 -10  26    5.71    7.58
  -9  10  27   -0.00    4.78
   9  10 -27   -0.00    4.82
  -9 -10  27   -0.00    5.36
  -9  10  28    8.05    7.50
  -9 -10  28    6.22    6.09
  -9 -10  29    5.86    6.29
  -9 -10  30   -0.00    7.01
  -9 -10  31   -0.00    6.82
  -9  11   1    0.00    5.61
   9 -11  -1    0.00    3.71
   9  11  -1    1.70    2.51
  -9  11   2   37.50   11.12
   9 -11  -2   25.85    9.54
   9  11  -2   26.20    6.55
  -9  11   3   -0.00    4.49
   9 -11  -3    4.46    4.91
   9  11  -3   -0.00    2.19
  -9  11   4   15.15    8.58
   9 -11  -4   19.38    7.73
   9  11  -4   22.24    6.39
  -9  11   5   -0.00    4.98
   9 -11  -5    0.00    2.89
   9  11  -5    2.72    3.34
  -9  11   6    8.93    6.98
   9 -11  -6   22.70    8.58
   9  11  -6   25.04    6.60
  -9  11   7    0.00    4.13
   9 -11  -7    6.93    5.65
   9  11  -7    0.31    3.01
  -9  11   8    2.86    3.80
   9 -11  -8    0.00    3.67
   9  11  -8    3.10    3.82
  -9  11   9   -0.00    5.73
   9 -11  -9    4.08    4.70
   9  11  -9    0.00    3.52
  -9  11  10   19.93    9.15
   9 -11 -10   24.79    8.88
   9  11 -10   10.48    5.19
  -9  11  11   -0.00    3.67
   9 -11 -11    0.78    4.04
   9  11 -11    2.31    3.56
  -9  11  12    4.14    5.82
  -9  11  12   12.57    6.85
   9 -11 -12    0.98    4.29
   9  11 -12    7.06    5.57
  -9  11  13    9.34    6.80
  -9  11  13   -0.00    4.54
   9 -11 -13    7.97    5.85
   9  11 -13    0.26    4.32
  -9  11  14    5.39    5.41
   9 -11 -14   -0.00    3.65
   9  11 -14    4.58    4.75
  -9  11  15    0.00    4.63
   9 -11 -15    0.80    4.31
   9  11 -15    0.00    3.21
  -9  11  16   29.60   10.42
   9 -11 -16   43.48   11.83
   9  11 -16   44.84   10.80
  -9  11  17    2.76    5.50
   9 -11 -17   -0.00    3.76
   9  11 -17    0.94    4.05
  -9  11  18    0.00    4.74
   9 -11 -18    1.65    3.66
   9  11 -18    0.66    3.99
  -9  11  19   -0.00    4.28
   9 -11 -19    6.43    5.22
   9  11 -19    1.04    4.05
  -9  11  20   11.71    7.45
   9 -11 -20    5.39    5.68
   9  11 -20   20.15    7.37
  -9  11  21   -0.00    4.94
   9 -11 -21    1.89    3.56
   9  11 -21    5.61    5.61
  -9  11  22    0.00    4.60
   9  11 -22    1.74    4.44
  -9  11  23    0.36    4.87
   9  11 -23    2.19    3.75
  -9  11  24   -0.00    3.89
   9  11 -24    0.00    3.63
  -9  11  25    0.00    4.35
  -9  11  26   20.77    9.56
  -9  12   1   12.06    7.04
   9 -12  -1    5.93    5.98
   9  12  -1    4.28    2.91
  -9  12   2    0.93    5.81
   9 -12  -2    5.90    6.31
   9  12  -2    0.00    2.65
  -9  12   3    0.00    4.92
   9 -12  -3   -0.00    5.19
   9  12  -3    2.15    2.18
  -9  12   4   26.01    9.81
   9 -12  -4   44.18   11.38
   9  12  -4    8.82    4.23
  -9  12   5    8.27    6.45
   9 -12  -5    1.57    4.12
   9  12  -5    1.86    3.05
  -9  12   6   -0.00    3.70
   9 -12  -6    2.97    4.83
   9  12  -6   -0.00    2.79
  -9  12   7    5.87    4.98
   9 -12  -7    5.23    5.90
   9  12  -7    1.28    3.54
  -9  12   8   25.62    9.99
   9 -12  -8   28.14    9.78
   9  12  -8   29.98    7.77
  -9  12   9   -0.00    5.50
   9 -12  -9    0.00    3.56
   9  12  -9    0.22    3.19
  -9  12  10    6.09    5.65
   9 -12 -10    1.95    4.52
   9  12 -10    8.99    5.09
  -9  12  11    0.91    4.81
   9 -12 -11   -0.00    3.79
   9  12 -11    0.01    3.50
  -9  12  12    4.62    5.32
   9 -12 -12   13.83    6.54
   9  12 -12    3.62    4.15
  -9  12  13    0.00    4.56
   9 -12 -13    0.31    4.41
   9  12 -13   -0.00    1.64
  -9  12  14   20.41    8.89
  -9  12  14    4.88    5.19
   9 -12 -14   14.16    7.35
   9  12 -14   16.20    6.95
  -9  12  15   -0.00    4.44
  -9  12  15    1.47    4.59
   9 -12 -15    1.39    4.57
   9  12 -15   -0.00    3.40
  -9  12  16   -0.00    4.45
   9 -12 -16    2.06    5.64
   9  12 -16    1.06    4.56
  -9  12  17    3.02    5.13
   9 -12 -17    1.47    4.52
   9  12 -17   -0.00    4.05
  -9  12  18   10.40    7.12
   9 -12 -18    4.86    4.46
   9  12 -18    9.67    5.76
  -9  12  19    4.31    5.38
   9 -12 -19    1.08    3.71
   9  12 -19   -0.00    3.72
  -9  12  20   12.70    8.16
   9 -12 -20   17.08    7.85
   9  12 -20    0.00    4.40
  -9  12  21   -0.00    5.01
   9 -12 -21   -0.00    3.94
   9  12 -21    0.61    3.94
  -9  12  22   -0.00    3.50
   9 -12 -22   -0.00    3.96
  -9  12  23    0.11    5.15
   9 -12 -23   -0.00    4.67
  -9  12  24   17.04    8.85
   9 -12 -24   21.36    8.54
  -9  12  25    0.83    4.43
  -9  13   1    8.42    6.95
   9 -13  -1   10.71    6.63
   9  13  -1    6.50    3.30
  -9  13   2    1.84    4.59
   9 -13  -2    3.96    4.71
   9  13  -2    0.81    2.28
  -9  13   3   -0.00    4.54
   9 -13  -3   -0.00    5.11
   9  13  -3   -0.00    2.25
  -9  13   4   -0.00    4.20
   9 -13  -4   -0.00    5.39
   9  13  -4    2.51    2.88
  -9  13   5    0.40    4.67
   9 -13  -5    0.00    4.82
   9  13  -5    2.46    2.84
  -9  13   6   -0.00    5.25
   9 -13  -6    2.78    4.46
   9  13  -6   23.82    6.05
  -9  13   7   -0.00    3.34
   9 -13  -7    1.44    3.85
   9  13  -7    0.00    2.96
  -9  13   8    6.85    6.24
   9 -13  -8    0.75    4.05
   9  13  -8    3.46    3.66
  -9  13   9    7.81    5.59
   9 -13  -9    2.80    3.88
   9  13  -9    0.00    3.31
  -9  13  10    0.00    4.79
   9 -13 -10    9.10    6.84
   9  13 -10    9.26    5.66
  -9  13  11    0.00    4.93
   9 -13 -11   -0.00    3.20
   9  13 -11    4.98    3.85
  -9  13  12    7.95    6.66
   9 -13 -12    0.00    3.60
   9  13 -12   15.87    6.32
  -9  13  13   -0.00    5.14
   9 -13 -13    0.00    3.96
   9  13 -13   -0.00    3.30
  -9  13  14   -0.00    3.81
   9 -13 -14    0.00    3.79
   9  13 -14    3.08    3.15
  -9  13  15    1.37    4.28
   9 -13 -15    0.56    3.74
   9  13 -15    2.01    4.01
  -9  13  16   11.99    6.94
  -9  13  16   -0.00    4.56
   9 -13 -16   15.42    7.67
   9  13 -16    7.56    5.19
  -9  13  17   -0.00    4.52
   9 -13 -17    1.37    4.99
   9  13 -17    5.40    4.41
  -9  13  18    5.52    5.54
   9 -13 -18    7.02    6.16
  -9  13  19   -0.00    4.89
   9 -13 -19   -0.00    3.50
  -9  13  20    7.59    6.67
   9 -13 -20    0.62    2.33
  -9  13  21    3.71    5.70
   9 -13 -21    4.20    5.13
  -9  13  22    5.92    6.36
   9 -13 -22    5.12    5.42
   9 -13 -23    0.11    4.24
  -9  14   1    0.22    4.32
   9 -14  -1   -0.00    3.80
   9  14  -1    1.20    2.68
  -9  14   2    0.00    4.59
   9 -14  -2    2.97    4.54
   9  14  -2    6.74    3.50
  -9  14   3    0.00    5.61
   9 -14  -3   13.07    7.52
   9  14  -3    6.18    3.68
  -9  14   4   11.03    6.76
   9 -14  -4   16.62    7.85
   9  14  -4   12.23    4.49
  -9  14   5   -0.00    4.37
   9 -14  -5    1.97    6.39
   9  14  -5    0.00    2.56
  -9  14   6    0.56    3.69
   9 -14  -6    2.73    5.08
   9  14  -6    5.31    3.45
  -9  14   7    5.52    6.43
   9 -14  -7    7.18    6.65
   9  14  -7    3.15    3.31
  -9  14   8   10.56    6.63
   9 -14  -8    6.16    6.21
   9  14  -8    1.52    3.80
  -9  14   9    0.00    5.25
   9 -14  -9    7.00    5.67
   9  14  -9    6.69    4.47
  -9  14  10    5.97    5.74
   9 -14 -10    3.67    5.04
   9  14 -10    5.36    5.02
  -9  14  11    0.00    4.48
   9 -14 -11   -0.00    4.61
   9  14 -11   -0.00    3.16
  -9  14  12    8.59    7.13
   9 -14 -12    2.04    4.97
   9  14 -12   -0.00    3.14
  -9  14  13   -0.00    3.36
   9 -14 -13    2.69    5.45
   9  14 -13    0.00    3.62
  -9  14  14    8.00    7.56
   9 -14 -14    0.00    4.48
  -9  14  15   -0.00    4.13
   9 -14 -15    0.00    5.50
  -9  14  16   -0.00    5.40
   9 -14 -16   -0.00    3.37
  -9  14  17    1.42    4.16
   9 -14 -17    1.22    3.74
  -9  14  18    2.11    5.50
   9 -14 -18    1.71    5.09
  -9  14  19    5.72    6.12
   9 -14 -19    0.00    3.56
   9 -14 -20    0.00    3.69
  -9  15   1    2.45    5.80
   9 -15  -1    5.51    6.27
   9  15  -1    2.60    2.70
  -9  15   2   10.75    6.72
   9 -15  -2    0.00    5.53
   9  15  -2    1.45    2.52
  -9  15   3   -0.00    4.90
   9 -15  -3   -0.00    5.31
   9  15  -3    0.00    2.48
  -9  15   4    4.79    5.27
   9 -15  -4    1.51    5.14
   9  15  -4   -0.00    2.42
  -9  15   5    0.00    5.52
   9 -15  -5    6.72    6.05
   9  15  -5   -0.00    2.69
  -9  15   6   16.80    8.57
   9 -15  -6    6.00    6.19
   9  15  -6    8.99    4.44
  -9  15   7   -0.00    4.89
   9 -15  -7    8.06    7.36
   9  15  -7   -0.00    3.14
  -9  15   8    2.12    3.70
   9 -15  -8   -0.00    4.70
   9  15  -8    0.83    3.84
  -9  15   9   -0.00    4.12
   9 -15  -9   -0.00    5.20
  -9  15  10   12.33    6.71
   9 -15 -10   -0.00    4.07
  -9  15  11   -0.00    4.29
   9 -15 -11    6.78    5.82
  -9  15  12    0.99    4.05
   9 -15 -12    0.00    3.40
  -9  15  13    3.34    5.12
   9 -15 -13    3.05    5.69
  -9  15  14    0.26    3.87
   9 -15 -14    0.58    4.26
   9 -15 -15    3.61    6.21
   9 -15 -16    0.00    3.11
   9 -15 -17    1.59    4.26
  -9  16   1    1.43    5.49
   9  16  -1    3.29    2.63
  -9  16   2   -0.00    4.88
   9  16  -2    0.00    2.39
  -9  16   3    4.24    6.35
   9  16  -3    1.86    2.99
  -9  16   4    1.82    5.75
   9 -16  -4    1.61    4.69
  -9  16   5    3.49    5.34
   9 -16  -5    8.57    6.67
  -9  16   6    4.68    6.43
   9 -16  -6   -0.00    4.94
  -9  16   7    1.75    5.81
   9 -16  -7    3.68    4.99
   9 -16  -8    2.53    5.79
  -8   0   1    0.00    3.16
  -8   0   1    0.97    2.66
   8   0  -1   -0.00    2.76
   8   0  -1   -0.00    3.03
   8   0  -1    0.00    4.00
  -8   0   2  448.78   59.54
  -8   0   2  467.47   59.90
   8   0  -2  479.01   59.66
   8   0  -2  498.49   59.42
   8   0  -2  479.56   60.31
  -8   0   3   -0.00    2.46
  -8   0   3    0.96    2.99
   8   0  -3    2.17    3.74
  -8   0   4  103.24   16.26
   8   0  -4   76.64   15.44
  -8   0   5    0.15    2.52
   8   0  -5    4.57    4.40
  -8   0   6   85.75   14.62
   8   0  -6   67.68   14.27
  -8   0   7    0.39    3.27
   8   0  -7   -0.00    3.56
  -8   0   8  208.73   31.69
   8   0  -8  249.07   33.33
  -8   0   9   -0.00    3.73
   8   0  -9    0.00    3.93
  -8   0  10    1.98    2.76
   8   0 -10    2.87    3.79
   8   0 -11    0.19    3.22
   8   0 -12  178.45   27.78
   8   0 -13   -0.00    3.58
   8   0 -14   84.45   16.67
  -8   0  15    3.83    4.65
  -8   0  16    2.21    4.05
  -8   0  17   -0.00    3.56
  -8   0  18  127.17   22.31
  -8   0  19   -0.00    4.78
  -8   0  20   25.49    8.80
  -8   0  21    1.26    4.14
  -8   0  22   49.64   13.07
   8   0 -22   45.22   12.78
  -8   0  23    4.67    5.34
   8   0 -23   -0.00    4.86
  -8   0  24   49.35   12.58
   8   0 -24   38.98   12.35
  -8   0  25    1.23    3.82
   8   0 -25    2.25    4.91
  -8   0  26   -0.00    4.59
   8   0 -26    1.84    6.07
  -8   0  27    2.81    4.67
   8   0 -27    0.04    5.49
  -8   0  28   43.00   13.09
  -8   0  29    1.37    6.31
  -8   0  30    5.70    5.91
  -8   0  31   -0.00    4.99
  -8   0  32   13.36    8.27
  -8   0  33   -0.00    4.62
  -8   0  34   15.63    9.21
  -8   0  35    0.00    5.66
  -8   1   1   85.54   14.37
  -8   1   1   59.12   13.03
   8  -1  -1   67.37   13.17
   8  -1  -1   72.85   14.05
   8   1  -1   68.62   12.65
   8   1  -1   81.55   13.09
   8   1  -1   70.05   13.34
  -8  -1   1   88.31   14.09
  -8   1   2    0.00    3.12
  -8   1   2    6.03    4.39
   8  -1  -2    1.95    3.54
   8  -1  -2    2.66    3.87
   8   1  -2    7.11    3.97
   8   1  -2   -0.00    3.04
  -8  -1   2    2.74    3.65
  -8  -1   2    0.97    2.11
  -8   1   3    2.74    3.20
  -8   1   3   -0.00    2.55
   8  -1  -3    3.05    3.47
   8  -1  -3   -0.00    3.04
   8   1  -3   -0.00    2.96
   8   1  -3    1.22    3.08
  -8  -1   3    0.00    2.68
  -8  -1   3    3.77    3.00
  -8   1   4   24.71    7.79
   8  -1  -4   35.62    9.21
   8   1  -4   40.89    8.31
   8   1  -4   24.82    7.71
  -8  -1   4   25.94    7.61
  -8   1   5    7.53    4.71
   8  -1  -5   10.83    5.80
   8   1  -5    9.98    4.57
   8   1  -5    0.00    3.62
  -8  -1   5    7.30    4.25
  -8   1   6   80.99   15.34
   8  -1  -6   92.50   16.21
   8   1  -6   64.18   14.45
  -8  -1   6   99.85   15.78
  -8   1   7    5.09    4.70
   8  -1  -7    8.52    5.17
   8   1  -7   15.19    6.22
  -8  -1   7    5.87    4.28
  -8   1   8    0.00    2.87
   8  -1  -8    0.59    3.68
   8   1  -8    4.07    4.41
  -8  -1   8   -0.00    3.66
  -8   1   9   22.67    7.50
   8  -1  -9   22.99    7.85
   8   1  -9   16.93    7.06
  -8  -1   9   17.19    6.48
   8  -1 -10  108.34   21.39
   8   1 -10  165.99   23.29
  -8  -1  10  138.36   21.69
   8  -1 -11    8.01    6.26
  -8  -1  11    7.09    4.91
   8  -1 -12    5.84    4.75
   8  -1 -13   -0.00    3.80
  -8   1  14   63.21   13.09
   8  -1 -14   44.57   12.09
  -8   1  15   39.17   11.21
   8  -1 -15   35.46   10.67
  -8  -1  15   47.56   11.05
  -8   1  16   87.22   17.08
   8  -1 -16   94.80   18.35
  -8  -1  16   81.98   16.89
  -8   1  17    6.76    6.31
   8  -1 -17   -0.00    5.03
  -8  -1  17    2.54    4.29
  -8   1  18    6.01    4.95
   8  -1 -18    3.02    6.43
  -8  -1  18    5.09    5.03
  -8   1  19   15.46    7.04
   8   1 -19   10.42    8.00
  -8  -1  19    8.59    6.46
  -8   1  20   22.98    8.76
   8   1 -20   13.74    6.90
  -8  -1  20   20.69    9.26
  -8   1  21   -0.00    4.16
   8   1 -21    3.19    5.38
  -8  -1  21   -0.00    3.81
  -8   1  22  105.08   18.80
   8   1 -22   62.27   16.61
  -8  -1  22   92.66   18.07
  -8   1  23    2.36    4.63
   8   1 -23   -0.00    4.14
  -8  -1  23    0.13    4.46
  -8   1  24   -0.00    4.02
   8   1 -24    9.42    7.83
  -8  -1  24    3.38    5.89
  -8   1  25    0.91    5.12
   8   1 -25    6.01    6.18
  -8  -1  25    3.60    5.24
  -8   1  26    6.05    5.93
   8  -1 -26   13.84    8.08
   8   1 -26   23.52    9.67
  -8  -1  26   19.79    8.86
  -8   1  27   10.95    6.53
   8   1 -27   -0.00    4.60
  -8  -1  27    5.17    6.46
  -8   1  28   -0.00    4.13
   8   1 -28    6.54    6.33
  -8  -1  28    2.24    5.41
  -8   1  29    0.00    4.41
   8   1 -29   -0.00    6.02
  -8  -1  29   -0.00    4.30
  -8   1  30   -0.00    3.89
  -8  -1  30   20.41    9.21
  -8   1  31    3.15    4.41
  -8  -1  31    0.00    6.21
  -8   1  32   26.73    9.98
  -8  -1  32   15.80    8.79
  -8   1  33   -0.00    5.19
  -8  -1  33    1.97    7.13
  -8   1  34   -0.00    4.89
  -8  -1  34    0.00    5.16
  -8   1  35    2.72    4.94
  -8  -1  35    3.72    7.91
  -8   2   1   -0.00    4.09
  -8   2   1    0.00    2.92
   8  -2  -1   -0.00    3.11
   8  -2  -1    1.79    4.14
   8   2  -1   -0.00    2.63
   8   2  -1   -0.00    2.97
  -8  -2   1    1.60    2.67
  -8  -2   1   -0.00    2.56
  -8   2   2   43.53   11.64
  -8   2   2   72.76   13.54
   8  -2  -2   68.07   12.73
   8  -2  -2   56.07   12.51
   8   2  -2   59.97   11.42
   8   2  -2   64.56   12.28
  -8  -2   2   88.75   13.07
  -8  -2   2   64.48   11.58
  -8   2   3    5.57    4.08
  -8   2   3    0.00    3.03
   8  -2  -3   12.20    5.01
   8  -2  -3   23.43    7.31
   8   2  -3   10.76    4.42
   8   2  -3   19.32    6.31
  -8  -2   3   10.07    4.23
  -8   2   4   49.65   10.26
  -8   2   4   28.61    8.32
   8  -2  -4   36.66    8.88
   8  -2  -4   36.54    9.78
   8   2  -4   28.67    8.02
   8   2  -4   41.79    9.57
  -8  -2   4   33.40    8.23
  -8   2   5    8.69    5.30
   8  -2  -5    8.62    5.02
   8   2  -5    5.26    4.65
   8   2  -5    5.01    5.15
  -8  -2   5   13.99    5.36
  -8   2   6   96.79   16.36
   8  -2  -6   79.70   15.95
   8   2  -6   92.12   14.98
   8   2  -6   80.08   15.10
  -8  -2   6   78.52   14.81
  -8   2   7   29.93    8.63
   8  -2  -7   25.86    8.76
  -8  -2   7   36.17    8.57
   8  -2  -8   99.64   18.56
  -8  -2   8  107.48   17.61
   8  -2  -9   16.84    6.66
  -8  -2   9    7.24    4.70
   8  -2 -10   -0.00    3.18
  -8  -2  10    0.75    2.90
   8  -2 -11    6.86    4.75
  -8  -2  11    1.63    3.05
   8  -2 -12   35.93   10.81
  -8  -2  12   52.52   11.17
  -8   2  13   36.87   10.40
   8  -2 -13   50.31   12.39
  -8   2  14   38.24    9.67
   8  -2 -14   20.13    8.70
  -8   2  15   45.15   10.78
   8  -2 -15   36.85   11.14
  -8   2  16   16.65    7.68
   8  -2 -16   23.01    8.77
   8   2 -16   17.17    8.22
  -8  -2  16   29.71    8.96
  -8   2  17   24.77    8.74
   8  -2 -17   31.87   10.52
   8   2 -17   14.65    7.81
  -8  -2  17   29.12    9.27
  -8   2  18  199.48   31.45
   8  -2 -18  203.33   32.83
   8   2 -18  236.07   32.98
  -8  -2  18  196.61   31.36
  -8   2  19    0.00    5.22
   8  -2 -19    4.53    5.64
   8   2 -19    0.45    4.28
  -8  -2  19   10.19    5.94
  -8   2  20    4.06    5.40
   8  -2 -20    3.74    4.81
   8   2 -20    2.70    5.26
  -8  -2  20    0.30    4.17
  -8   2  21   10.34    5.61
   8  -2 -21   -0.00    5.12
   8   2 -21   -0.00    4.46
  -8  -2  21    1.89    5.21
  -8   2  22   14.61    7.58
   8   2 -22   16.55    7.51
  -8  -2  22   18.72    8.07
  -8   2  23   -0.00    5.17
   8   2 -23    0.00    5.01
  -8  -2  23   -0.00    7.10
  -8   2  24    2.83    4.98
   8   2 -24   15.83    8.02
  -8  -2  24    4.96    5.16
  -8   2  25   -0.00    4.46
   8   2 -25   -0.00    4.97
  -8  -2  25    3.90    5.30
  -8   2  26    1.96    4.10
   8   2 -26    8.31    6.93
  -8  -2  26    3.79    6.38
  -8   2  27   -0.00    5.17
   8   2 -27    0.00    4.22
  -8  -2  27   -0.00    5.25
  -8   2  28   21.76    9.21
   8   2 -28   23.99    9.98
  -8  -2  28    7.89    7.45
  -8   2  29    5.05    6.68
   8   2 -29    2.02    5.41
  -8  -2  29    5.40    6.72
  -8   2  30   15.15    7.37
   8   2 -30   19.98    9.13
  -8  -2  30   10.18    8.05
  -8   2  31   -0.00    4.21
  -8  -2  31    2.18    5.40
  -8   2  32   14.87    7.86
  -8  -2  32   17.13    8.35
  -8   2  33   -0.00    4.94
  -8  -2  33    3.80    4.32
  -8   2  34   23.30    9.29
  -8  -2  34    6.13    6.14
  -8   2  35    8.99    7.10
  -8  -2  35    1.39    5.97
  -8   3   1   87.21   16.18
  -8   3   1   69.63   15.26
   8  -3  -1  125.28   17.59
   8  -3  -1   62.54   14.70
   8   3  -1   87.62   14.35
  -8  -3   1  107.08   15.34
  -8  -3   1  101.49   14.48
  -8   3   2   -0.00    4.16
  -8   3   2   10.55    4.97
   8  -3  -2    0.00    3.94
   8  -3  -2    3.17    4.64
   8   3  -2    0.19    2.35
  -8  -3   2    2.06    2.97
  -8  -3   2    2.72    2.76
  -8   3   3   39.15    9.92
  -8   3   3   37.89   10.11
   8  -3  -3   55.23   11.23
   8  -3  -3   34.16    9.88
   8   3  -3   60.25   10.19
  -8  -3   3   45.44    9.58
  -8  -3   3   36.77    8.37
  -8   3   4  125.67   20.07
  -8   3   4  110.24   19.60
   8  -3  -4  141.71   20.29
   8  -3  -4   87.79   18.80
   8   3  -4  120.44   18.26
  -8  -3   4  127.68   18.70
   8  -3  -5    9.69    6.53
   8   3  -5   11.82    5.21
  -8  -3   5    9.67    4.90
   8  -3  -6   32.43    9.61
   8   3  -6   42.69    9.45
  -8  -3   6   41.93    9.38
   8  -3  -7   21.67    7.45
   8   3  -7   21.90    7.33
  -8  -3   7   23.65    6.92
   8  -3  -8    5.74    4.42
  -8  -3   8    5.32    4.64
   8  -3  -9    1.81    4.71
  -8  -3   9    3.44    4.23
   8  -3 -10   91.44   18.41
  -8  -3  10  106.78   17.47
  -8   3  11   97.63   17.81
   8  -3 -11   87.13   17.29
  -8  -3  11   83.41   15.67
  -8   3  12    1.03    4.22
   8  -3 -12    1.62    3.83
   8   3 -12    0.64    3.73
  -8  -3  12    1.13    4.01
  -8   3  13   12.84    6.29
   8  -3 -13    1.01    3.78
   8   3 -13    2.12    4.58
  -8   3  14   31.48    8.88
   8  -3 -14   29.84    9.69
   8   3 -14   18.08    8.02
  -8   3  15   41.26   10.87
   8  -3 -15   30.73   10.54
   8   3 -15   35.27   10.24
  -8   3  16   91.72   17.30
   8  -3 -16  104.27   19.18
   8   3 -16   76.04   16.45
  -8  -3  16   81.31   16.24
  -8   3  17    1.77    3.84
   8  -3 -17    2.58    4.92
   8   3 -17    1.71    4.55
  -8  -3  17   -0.00    4.70
  -8   3  18    0.00    4.12
   8  -3 -18    3.41    5.01
   8   3 -18    0.00    4.05
  -8  -3  18    1.85    5.24
  -8   3  19   21.56    8.81
   8  -3 -19   15.66    8.31
   8   3 -19   22.12    8.99
  -8  -3  19   17.66    8.52
  -8   3  20   93.83   19.01
   8  -3 -20  105.09   20.46
   8   3 -20  101.43   19.60
  -8  -3  20  105.57   19.67
  -8   3  21    6.78    6.45
   8  -3 -21   -0.00    4.98
   8   3 -21   10.61    7.07
  -8  -3  21   18.54    7.68
  -8   3  22   15.29    7.09
   8  -3 -22   12.40    8.11
   8   3 -22   10.45    7.19
  -8  -3  22   10.91    7.18
  -8   3  23    4.17    5.55
   8   3 -23    0.00    5.61
  -8  -3  23    4.23    5.11
  -8   3  24   30.53   10.07
   8   3 -24   14.10    7.80
  -8  -3  24   34.96   10.86
  -8   3  25    9.59    6.40
   8   3 -25   18.48    8.48
  -8  -3  25    6.35    6.82
  -8   3  26   -0.00    4.69
   8   3 -26   -0.00    4.73
  -8  -3  26    0.00    6.17
  -8   3  27    4.77    4.76
   8   3 -27   -0.00    4.08
  -8  -3  27    0.00    4.31
  -8   3  28    1.11    5.14
   8   3 -28    2.05    4.95
  -8  -3  28   11.77    6.91
  -8   3  29   -0.00    3.66
   8   3 -29    0.95    4.35
  -8  -3  29    1.07    4.35
  -8   3  30   13.02    8.09
   8   3 -30   12.25    7.98
  -8  -3  30   10.16    7.39
  -8   3  31    0.14    4.42
   8   3 -31   -0.00    4.37
  -8  -3  31    2.40    5.83
  -8   3  32   13.06    7.38
  -8  -3  32    8.05    7.11
  -8   3  33   -0.00    4.26
  -8  -3  33   -0.00    6.03
  -8   3  34   -0.00    5.26
  -8  -3  34    4.34    5.73
  -8   3  35    2.79    5.55
  -8  -3  35    2.64    5.87
  -8   4   1   51.80   13.69
   8  -4  -1   76.55   14.90
   8   4  -1   73.51   12.64
  -8  -4   1   77.14   12.62
  -8  -4   1   85.78   12.04
  -8   4   2   29.21    8.59
   8  -4  -2   41.15    9.96
   8   4  -2   14.57    5.58
  -8  -4   2   20.35    6.12
  -8  -4   2   32.80    6.46
  -8   4   3   15.09    6.84
   8  -4  -3   21.34    7.53
   8   4  -3   24.76    6.73
  -8  -4   3   11.46    5.00
  -8  -4   3   24.47    5.46
  -8   4   4  162.81   23.84
   8  -4  -4  153.84   23.74
   8   4  -4  145.80   21.29
  -8  -4   4  120.17   20.36
  -8   4   5    7.31    5.04
   8  -4  -5   13.81    6.53
   8   4  -5   15.15    5.45
  -8  -4   5   15.26    5.22
   8  -4  -6   40.28   10.96
   8   4  -6   42.56    9.80
  -8  -4   6   47.34    9.86
   8  -4  -7  110.70   18.84
   8   4  -7  119.55   17.37
  -8  -4   7   71.36   14.62
   8  -4  -8   24.51    8.47
   8   4  -8   26.43    7.85
  -8  -4   8   27.04    7.75
  -8   4   9   20.10    7.26
   8  -4  -9   17.06    7.42
   8   4  -9    5.36    4.61
  -8  -4   9    6.77    4.71
  -8   4  10    6.05    4.84
   8  -4 -10    3.59    4.39
   8   4 -10    8.54    4.94
  -8  -4  10    0.00    3.39
  -8   4  11    4.86    4.77
   8  -4 -11   19.10    7.72
   8   4 -11    5.97    5.48
  -8  -4  11    7.86    5.56
  -8   4  12  107.04   19.50
   8  -4 -12   99.24   19.92
   8   4 -12  104.72   18.52
  -8  -4  12  127.96   19.73
  -8   4  13   20.09    7.81
   8  -4 -13   19.79    8.48
   8   4 -13   27.71    8.76
  -8  -4  13   17.95    7.62
  -8   4  14   42.00   11.10
   8  -4 -14   59.47   13.44
   8   4 -14   29.27    9.23
  -8   4  15    7.06    5.38
   8  -4 -15   -0.00    4.65
   8   4 -15    0.90    5.30
  -8   4  16   14.41    7.82
   8  -4 -16   17.01    8.12
   8   4 -16   20.68    7.66
  -8  -4  16   16.73    8.05
  -8   4  17   11.70    6.60
   8  -4 -17   23.31    8.59
   8   4 -17   17.73    7.45
  -8  -4  17   21.03    8.22
  -8   4  18   78.72   17.07
   8  -4 -18  106.52   20.32
   8   4 -18  100.62   18.07
  -8  -4  18   81.11   17.11
  -8   4  19   -0.00    4.88
   8  -4 -19   11.54    7.23
   8   4 -19   11.55    6.71
  -8  -4  19   19.07    8.00
  -8   4  20   26.99    8.82
   8  -4 -20   13.59    8.25
   8   4 -20   25.83    8.87
  -8  -4  20   24.59    9.09
  -8   4  21    0.00    4.50
   8   4 -21    0.00    3.79
  -8  -4  21   11.50    6.90
  -8   4  22   16.52    7.83
   8   4 -22   15.68    7.75
  -8  -4  22   20.10    8.31
  -8   4  23   22.40    8.78
   8   4 -23    7.97    5.68
  -8  -4  23    6.15    6.29
  -8   4  24   11.67    6.49
   8   4 -24    0.00    5.10
  -8  -4  24   19.14    8.54
  -8   4  25    2.31    4.79
   8   4 -25    0.00    5.31
  -8  -4  25    0.87    5.39
  -8   4  26   -0.00    5.15
   8   4 -26   -0.00    3.86
  -8  -4  26   -0.00    5.38
  -8   4  27    4.59    5.02
   8   4 -27    4.16    5.04
  -8  -4  27    0.61    4.73
  -8   4  28   12.56    7.72
   8   4 -28    7.66    6.65
  -8  -4  28   12.22    8.36
  -8   4  29    8.85    6.63
   8   4 -29    1.05    4.48
  -8  -4  29   -0.00    5.83
  -8   4  30    1.25    4.67
   8   4 -30    2.47    6.19
  -8  -4  30   -0.00    5.12
  -8   4  31   -0.00    4.28
   8   4 -31    0.02    4.16
  -8  -4  31   -0.00    5.53
  -8   4  32   16.44    8.72
   8   4 -32    5.72    5.43
  -8  -4  32   20.66    9.71
  -8   4  33   18.08    9.19
  -8  -4  33   17.01    9.43
  -8   4  34   12.47    8.06
  -8  -4  34    6.47    6.96
  -8   4  35    6.08    6.91
  -8  -4  35    3.36    7.76
  -8   5   1   25.77    8.76
   8  -5  -1   35.59    9.96
   8   5  -1   29.31    7.43
  -8  -5   1   42.47    7.99
  -8  -5   1   33.04    6.15
  -8   5   2   35.47    9.71
   8  -5  -2   24.36    8.72
   8   5  -2   39.39    8.04
  -8  -5   2   28.05    6.91
  -8  -5   2   29.61    6.09
  -8   5   3   84.79   16.05
   8  -5  -3   73.63   15.46
   8   5  -3   90.06   14.16
  -8  -5   3   79.71   13.21
  -8  -5   3   69.11   11.68
  -8   5   4   13.93    5.86
  -8   5   4    5.08    4.34
   8  -5  -4   10.15    5.48
   8  -5  -4   12.07    6.07
   8   5  -4   18.96    5.80
  -8  -5   4    7.06    4.28
  -8   5   5   56.60   12.22
  -8   5   5   48.49   11.73
   8  -5  -5   45.51   10.86
   8  -5  -5   55.57   12.57
   8   5  -5   63.45   11.18
   8   5  -5   40.18    9.76
  -8  -5   5   42.76    9.66
  -8   5   6  106.20   17.37
   8  -5  -6   71.39   15.41
   8  -5  -6   95.03   17.52
   8   5  -6   83.65   15.09
   8   5  -6   81.57   14.68
  -8  -5   6   86.14   14.78
  -8   5   7    4.85    4.40
   8  -5  -7    0.00    2.98
   8  -5  -7   -0.00    4.08
   8   5  -7    2.76    4.31
   8   5  -7   12.44    4.66
  -8  -5   7    2.52    3.12
  -8   5   8   19.36    7.28
   8  -5  -8    0.00    3.42
   8  -5  -8    5.02    5.65
   8   5  -8    6.98    5.32
   8   5  -8   10.85    4.95
  -8  -5   8   18.29    6.24
  -8   5   9    8.84    6.18
   8  -5  -9   22.97    8.45
   8   5  -9   11.38    5.24
  -8  -5   9   13.57    5.90
  -8   5  10  301.22   36.17
   8  -5 -10  202.30   33.99
   8   5 -10  271.18   33.76
  -8  -5  10  191.25   31.73
  -8   5  11   45.70   10.56
   8  -5 -11   24.46    8.98
   8   5 -11   31.87    8.35
  -8  -5  11    0.20    4.28
  -8   5  12    0.00    3.42
   8  -5 -12   -0.00    4.00
   8   5 -12    0.00    4.05
  -8  -5  12    0.95    4.64
  -8   5  13    4.09    5.49
   8  -5 -13    3.04    4.44
   8   5 -13   -0.00    3.60
  -8  -5  13   -0.00    3.25
  -8   5  14    4.60    4.73
   8  -5 -14   19.55    8.00
   8   5 -14   10.13    5.12
  -8   5  15   24.48    9.07
   8  -5 -15   13.69    7.70
   8   5 -15   14.69    6.81
  -8   5  16   86.54   16.29
   8  -5 -16   40.22   13.24
   8   5 -16   76.85   14.95
  -8  -5  16   74.80   15.11
  -8   5  17    6.82    5.41
   8  -5 -17    7.76    6.19
   8   5 -17   17.97    6.90
  -8  -5  17   18.87    7.51
  -8   5  18    0.00    3.90
   8  -5 -18    4.89    5.64
   8   5 -18   12.59    6.44
  -8  -5  18    2.67    4.66
  -8   5  19   18.30    7.72
   8   5 -19   15.83    7.77
  -8  -5  19   12.19    7.90
  -8   5  20   24.11    9.00
   8   5 -20   30.07    9.67
  -8  -5  20   38.31   10.81
  -8   5  21   16.33    7.97
   8   5 -21   30.94    9.71
  -8  -5  21   63.41   13.68
  -8   5  22    2.13    3.74
   8   5 -22   26.68    8.89
  -8  -5  22   27.48   10.19
  -8   5  23   -0.00    3.79
   8   5 -23   -0.00    3.94
  -8  -5  23    1.82    5.84
  -8   5  24   10.28    6.82
   8   5 -24   17.12    8.07
  -8  -5  24   12.05    8.32
  -8   5  25   19.40    8.79
   8   5 -25    8.34    6.38
  -8  -5  25   18.26    8.38
  -8   5  26   16.77    8.06
   8   5 -26    7.35    6.20
  -8  -5  26   21.17    9.75
  -8   5  27    5.36    5.17
   8   5 -27   -0.00    4.20
  -8  -5  27   -0.00    5.45
  -8   5  28   -0.00    5.10
   8   5 -28   -0.00    5.57
  -8  -5  28   -0.00    5.57
  -8   5  29   -0.00    4.94
   8   5 -29    4.35    5.37
  -8  -5  29   10.04    7.93
  -8   5  30    0.00    5.14
   8   5 -30   15.22    7.99
  -8  -5  30   20.65    9.19
  -8   5  31    0.00    4.69
   8   5 -31    2.90    5.74
  -8  -5  31   19.24   10.25
  -8   5  32   34.15   10.11
   8   5 -32    6.63    6.84
  -8  -5  32   -0.00    5.05
  -8   5  33   -0.00    5.00
   8   5 -33    2.27    4.82
  -8  -5  33   -0.00    4.85
  -8   5  34    1.87    4.30
  -8  -5  34    4.73    6.98
  -8   6   1   93.02   18.88
   8  -6  -1   99.07   18.01
   8   6  -1  107.65   16.32
   8   6  -1   98.58   15.65
  -8  -6   1   97.83   15.46
  -8  -6   1  110.39   13.53
  -8   6   2   80.40   16.80
   8  -6  -2   85.98   16.36
   8  -6  -2   94.30   17.67
   8   6  -2   94.02   14.69
   8   6  -2   95.77   14.27
  -8  -6   2   79.89   13.44
  -8  -6   2   79.92   11.78
  -8   6   3  135.08   20.84
   8  -6  -3  121.03   19.34
   8  -6  -3  139.95   21.26
   8   6  -3   91.73   16.31
   8   6  -3  100.54   16.11
  -8  -6   3   87.84   15.53
  -8   6   4   23.57    9.03
  -8   6   4   19.98    8.96
   8  -6  -4   40.15   10.40
   8  -6  -4   44.88   10.97
   8   6  -4   41.41    9.02
   8   6  -4   30.56    7.61
  -8  -6   4   32.70    7.54
  -8   6   5   14.88    7.33
  -8   6   5    8.09    5.78
   8  -6  -5   19.25    7.07
   8  -6  -5   21.30    8.00
   8   6  -5   25.16    7.00
   8   6  -5   30.52    7.18
  -8  -6   5   19.92    6.07
  -8   6   6   29.78    8.99
  -8   6   6   20.72    8.28
   8  -6  -6   51.32   10.81
   8  -6  -6   37.93   10.56
   8   6  -6   38.08    8.94
   8   6  -6   35.45    8.22
  -8  -6   6   32.94    8.04
  -8   6   7   28.92    8.90
   8  -6  -7   24.34    8.15
   8  -6  -7   40.14   10.46
   8   6  -7   27.56    8.22
   8   6  -7   32.80    7.91
  -8  -6   7   27.72    7.37
  -8   6   8   16.49    7.74
   8  -6  -8   32.29    9.13
   8  -6  -8   29.31    9.64
   8   6  -8   55.96   10.48
   8   6  -8   28.68    7.82
  -8  -6   8   25.65    7.40
  -8   6   9   -0.00    4.44
   8  -6  -9    0.66    2.78
   8  -6  -9   -0.00    4.23
   8   6  -9    1.12    3.12
  -8  -6   9    0.00    3.41
  -8   6  10   14.21    7.06
   8  -6 -10    1.71    4.74
   8   6 -10    8.75    4.77
  -8  -6  10    4.28    4.61
  -8   6  11   22.33    8.47
   8  -6 -11   31.16    9.63
   8   6 -11   16.04    6.84
  -8  -6  11   14.35    6.30
  -8   6  12   40.02   10.48
   8  -6 -12   19.37    8.40
   8   6 -12   24.47    7.79
  -8  -6  12   24.04    7.84
  -8   6  13   23.07    8.69
   8  -6 -13   24.12    9.12
   8   6 -13   21.05    7.68
  -8  -6  13    4.61    5.08
  -8   6  14   38.79   10.33
   8  -6 -14   24.69    9.54
   8   6 -14   22.47    8.01
  -8   6  15   28.66    8.96
   8  -6 -15   24.79    9.72
   8   6 -15   11.79    6.36
  -8   6  16    0.00    5.81
   8  -6 -16   17.47    8.39
   8   6 -16    0.00    5.19
  -8  -6  16    6.02    5.60
  -8   6  17   63.55   14.63
   8   6 -17   51.06   12.38
  -8  -6  17   64.62   14.14
  -8   6  18   25.27    9.33
   8   6 -18   21.01    7.76
  -8  -6  18   23.92    9.45
  -8   6  19    5.92    5.92
   8   6 -19   12.91    6.72
  -8  -6  19    7.56    6.72
  -8   6  20    0.00    4.26
   8   6 -20   -0.00    4.93
  -8  -6  20    1.34    5.65
  -8   6  21   -0.00    4.08
   8   6 -21   -0.00    4.46
  -8  -6  21    6.00    5.48
  -8   6  22   14.76    7.54
   8   6 -22   11.03    8.25
  -8  -6  22    9.59    7.17
  -8   6  23   42.13   11.19
   8   6 -23    9.31    7.59
  -8  -6  23   34.34   11.15
  -8   6  24    6.27    5.53
   8   6 -24   11.76    6.32
  -8  -6  24    9.25    7.20
  -8   6  25   20.77    7.92
   8   6 -25    5.51    5.71
  -8  -6  25   15.34    8.83
  -8   6  26   -0.00    4.30
   8   6 -26    1.60    4.36
  -8  -6  26   -0.00    5.47
  -8   6  27   13.80    7.13
   8   6 -27    9.81    7.68
  -8  -6  27    7.31    7.09
  -8   6  28   -0.00    3.74
   8   6 -28    9.91    6.88
  -8  -6  28    1.68    4.30
  -8   6  29    3.79    5.22
   8   6 -29   13.58    7.79
  -8  -6  29    9.26    6.90
  -8   6  30    6.73    4.94
   8   6 -30    2.36    5.91
  -8  -6  30    0.00    6.71
  -8   6  31    4.71    5.36
   8   6 -31    0.97    6.52
  -8  -6  31   -0.00    4.95
  -8   6  32    3.73    5.20
   8   6 -32   -0.00    3.26
  -8  -6  32   -0.00    7.15
  -8   6  33    7.32    6.76
   8   6 -33    5.61    6.56
  -8  -6  33   20.12    9.08
  -8   6  34    1.63    5.20
  -8  -6  34   15.83    8.54
  -8   7   1   91.27   16.40
   8  -7  -1  100.44   15.78
   8   7  -1   42.36    9.78
  -8   7   2    0.00    4.15
   8  -7  -2    0.20    2.77
   8   7  -2    2.81    3.05
  -8  -7   2    0.04    2.25
  -8  -7   2    0.00    0.96
  -8   7   3   35.49   10.11
   8  -7  -3   30.49    9.23
   8  -7  -3   26.51    9.25
   8   7  -3   35.40    7.72
  -8  -7   3   27.20    6.76
  -8   7   4   -0.00    4.37
   8  -7  -4   -0.00    4.10
   8  -7  -4    2.08    5.29
   8   7  -4    0.70    2.42
  -8  -7   4    0.00    2.45
  -8   7   5   63.56   14.45
  -8   7   5   74.74   15.39
   8  -7  -5   74.83   14.98
   8  -7  -5   58.53   14.38
   8   7  -5   67.14   12.32
  -8  -7   5   75.81   12.61
  -8   7   6   19.10    7.78
  -8   7   6   10.23    5.95
   8  -7  -6   19.56    7.31
   8  -7  -6   34.70   10.55
   8   7  -6   14.21    5.76
  -8  -7   6   26.77    6.56
  -8   7   7   -0.00    3.24
  -8   7   7   -0.00    3.54
   8  -7  -7   -0.00    4.02
   8  -7  -7   -0.00    4.18
   8   7  -7    2.56    3.60
  -8  -7   7   -0.00    3.04
  -8   7   8    3.25    5.23
   8  -7  -8   -0.00    4.14
   8  -7  -8   -0.00    4.34
   8   7  -8   -0.00    3.18
   8   7  -8   -0.00    2.69
  -8  -7   8    0.01    3.58
  -8   7   9   52.46   12.61
   8  -7  -9   56.55   12.21
   8  -7  -9   44.35   12.25
   8   7  -9   53.88   10.77
  -8  -7   9   35.91    9.75
  -8   7  10   16.35    6.94
   8  -7 -10    7.53    5.21
   8  -7 -10   20.54    8.07
   8   7 -10   10.57    5.38
  -8  -7  10   11.48    5.49
  -8   7  11   61.91   13.10
   8  -7 -11   49.88   12.03
   8  -7 -11   39.04   12.08
   8   7 -11   44.63   10.53
  -8  -7  11   53.17   11.78
  -8   7  12    9.26    6.14
   8  -7 -12    7.41    6.21
   8   7 -12    0.00    4.47
  -8  -7  12    3.06    4.77
  -8   7  13   26.61    8.72
   8   7 -13   20.10    7.22
  -8   7  14   21.60    8.68
   8   7 -14   25.14    8.22
  -8   7  15   83.78   16.20
   8   7 -15   59.89   13.49
  -8   7  16   15.75    6.91
   8   7 -16    9.15    5.50
  -8  -7  16   15.77    7.58
  -8   7  17    3.69    5.17
   8   7 -17    8.42    5.54
  -8  -7  17   17.70    7.56
  -8   7  18    3.64    5.13
   8   7 -18    0.10    4.52
  -8  -7  18    7.13    6.10
  -8   7  19    4.16    5.61
   8   7 -19    3.26    4.27
  -8  -7  19    2.40    5.23
  -8   7  20    5.40    5.48
   8   7 -20   10.72    6.09
  -8  -7  20    5.52    6.07
  -8   7  21   32.94   10.78
   8   7 -21   41.16   10.99
  -8  -7  21   37.90   11.60
  -8   7  22   -0.00    4.07
   8   7 -22    1.90    5.03
  -8  -7  22   -0.00    5.08
  -8   7  23   -0.00    3.30
   8   7 -23    6.56    6.33
  -8  -7  23   -0.00    4.73
  -8   7  24    3.12    4.93
   8   7 -24    0.00    5.38
  -8  -7  24    3.01    5.47
  -8   7  25   18.19    8.43
   8   7 -25   14.99    7.28
  -8  -7  25    7.67    6.86
  -8   7  26   -0.00    4.86
   8   7 -26    6.87    5.92
  -8  -7  26   10.24    6.55
  -8   7  27    9.17    6.32
   8   7 -27   12.28    7.12
  -8  -7  27   14.46    8.70
  -8   7  28    2.22    5.59
   8   7 -28    1.88    5.16
  -8  -7  28   -0.00    5.42
  -8   7  29   12.55    7.50
   8   7 -29    4.56    6.41
  -8  -7  29    9.63    8.62
  -8   7  30    3.86    4.89
   8   7 -30    3.80    5.57
  -8  -7  30   12.13    8.76
  -8   7  31   16.86    8.23
   8   7 -31   16.06    7.79
  -8  -7  31   13.36    8.16
  -8   7  32    3.51    5.28
   8   7 -32    6.81    7.18
  -8  -7  32    2.41    6.98
  -8   7  33    0.86    4.38
   8   7 -33    6.65    7.08
  -8  -7  33    4.92    6.64
   8   7 -34   -0.00    4.59
  -8   8   1   94.30   18.12
   8  -8  -1   72.33   15.55
  -8   8   2    2.72    4.28
   8  -8  -2   -0.00    4.41
   8   8  -2    0.29    2.01
   8  -8  -3   50.75   11.14
   8   8  -3   23.50    6.65
   8  -8  -4   14.89    7.41
   8   8  -4   17.42    5.56
   8  -8  -5    0.00    4.69
   8  -8  -5    5.29    5.83
   8   8  -5    3.30    3.52
   8  -8  -6    7.07    4.69
   8  -8  -6    0.82    3.14
   8   8  -6   -0.00    2.86
  -8   8   7  111.33   20.75
   8  -8  -7  118.12   20.82
   8  -8  -7  114.58   21.80
   8   8  -7  121.60   18.59
  -8   8   8    1.72    5.28
   8  -8  -8    2.93    4.15
   8  -8  -8    2.58    4.50
   8   8  -8    1.38    3.00
  -8  -8   8    4.28    3.51
  -8   8   9    0.76    5.14
   8  -8  -9    5.93    5.09
   8   8  -9   19.83    6.15
  -8  -8   9   17.37    6.43
  -8   8  10   12.01    7.12
   8  -8 -10   21.43    7.77
   8   8 -10   14.47    6.42
  -8  -8  10   15.14    6.62
  -8   8  11    3.22    5.12
   8  -8 -11   -0.00    3.72
   8   8 -11    0.00    4.02
  -8  -8  11    9.90    5.05
  -8   8  12    0.22    4.75
   8  -8 -12   -0.00    3.68
   8   8 -12   -0.00    2.99
  -8  -8  12    3.56    5.24
  -8   8  13   24.66    9.90
   8  -8 -13   63.04   12.77
   8   8 -13   43.58   10.03
  -8   8  14    1.06    3.67
   8   8 -14    3.31    4.29
  -8   8  15    5.47    4.98
   8   8 -15   16.69    6.75
  -8  -8  15    8.98    6.41
  -8   8  16    0.00    4.82
   8   8 -16    4.95    5.20
  -8  -8  16    2.96    4.67
  -8   8  17   33.96   10.74
   8   8 -17   28.83    8.64
  -8  -8  17   26.16    9.73
  -8   8  18    3.45    5.27
   8   8 -18    7.11    5.10
  -8  -8  18    5.79    6.37
  -8   8  19   10.51    6.08
   8   8 -19   12.65    6.50
  -8  -8  19    7.01    5.39
  -8   8  20    4.14    5.29
   8   8 -20   -0.00    4.15
  -8  -8  20   -0.00    5.09
  -8   8  21    6.50    6.50
   8   8 -21   -0.00    3.95
  -8  -8  21    8.54    6.49
  -8   8  22   -0.00    4.63
   8   8 -22    0.00    5.41
  -8  -8  22    0.96    4.90
  -8   8  23   25.80    9.33
   8   8 -23   24.57    9.37
  -8  -8  23    1.56    6.68
  -8   8  24    0.00    5.34
   8   8 -24    4.97    5.08
  -8  -8  24    5.65    6.56
  -8   8  25    5.14    6.47
   8   8 -25    3.91    6.29
  -8  -8  25    4.81    6.38
  -8   8  26   -0.00    5.64
   8   8 -26    0.00    5.71
  -8  -8  26   -0.00    4.25
  -8   8  27   10.51    7.22
   8   8 -27   12.74    7.45
  -8  -8  27    7.80    7.01
  -8   8  28    3.49    5.37
   8   8 -28   -0.00    4.70
  -8  -8  28   -0.00    4.78
  -8   8  29    3.31    6.17
   8   8 -29   12.96    7.95
  -8  -8  29   10.66    7.02
  -8   8  30    5.45    4.99
   8   8 -30    2.63    5.41
  -8  -8  30    1.33    4.81
  -8   8  31    2.67    5.33
   8   8 -31    0.00    6.12
  -8  -8  31    7.44    6.72
  -8   8  32   -0.00    4.36
   8   8 -32    7.84    7.29
  -8  -8  32    1.50    6.21
  -8   8  33    1.16    5.18
   8   8 -33   -0.00    5.38
  -8  -8  33    2.86    6.38
   8   8 -34    1.26    4.54
   8   8 -35   -0.00    5.46
   8  -9  -1  108.48   19.26
   8   9  -1   97.80   15.02
   8  -9  -2    0.97    4.39
   8   9  -2    1.42    2.55
  -8   9   3   32.65   10.93
   8  -9  -3   51.81   11.67
   8   9  -3   35.68    7.65
  -8   9   4    8.03    5.96
   8  -9  -4    6.36    5.57
   8   9  -4    7.76    4.30
  -8   9   5   64.18   14.96
   8  -9  -5  129.69   18.12
   8   9  -5   44.66   10.40
  -8   9   6    0.00    4.91
   8  -9  -6    0.00    3.68
   8   9  -6    0.76    3.32
  -8   9   7    5.27    5.71
   8  -9  -7    0.00    3.80
   8   9  -7   10.03    4.65
  -8   9   8   -0.00    4.29
  -8   9   8   -0.00    4.06
   8  -9  -8    2.10    4.70
   8   9  -8   -0.00    2.82
  -8   9   9    9.48    6.12
  -8   9   9    5.00    5.40
   8  -9  -9   13.98    6.97
   8   9  -9    4.71    3.84
  -8   9  10    4.27    4.25
   8  -9 -10    2.69    4.58
   8   9 -10    5.54    4.25
  -8   9  11   91.29   18.12
   8  -9 -11  110.66   18.84
   8   9 -11   80.99   15.61
  -8   9  12   -0.00    4.34
   8  -9 -12   -0.00    3.28
   8   9 -12    0.00    2.45
  -8  -9  12    0.95    4.36
  -8   9  13    3.24    4.68
   8  -9 -13   -0.00    3.89
   8   9 -13    1.93    3.21
  -8   9  14    2.41    4.53
   8  -9 -14    6.61    5.30
   8   9 -14    0.78    3.41
  -8   9  15   79.13   17.08
   8  -9 -15   77.03   16.20
   8   9 -15   91.58   16.35
  -8  -9  15   79.29   16.45
  -8   9  16   -0.00    4.02
   8   9 -16    6.10    4.67
  -8  -9  16   -0.00    3.91
  -8   9  17    3.85    4.40
   8   9 -17   -0.00    4.73
  -8  -9  17    0.00    4.76
  -8   9  18   17.62    7.70
   8   9 -18    0.00    3.50
  -8  -9  18   12.78    6.93
  -8   9  19   35.60   10.08
   8   9 -19   11.98    6.06
  -8  -9  19    7.25    6.05
  -8   9  20    0.00    4.28
   8   9 -20   -0.00    4.52
  -8  -9  20    1.24    4.12
  -8   9  21   10.06    6.83
   8   9 -21   15.88    6.88
  -8  -9  21   26.13    9.59
  -8   9  22   17.00    7.56
   8   9 -22    7.26    6.13
  -8  -9  22    4.95    5.48
  -8   9  23   -0.00    4.56
   8   9 -23    2.16    3.38
  -8  -9  23    0.00    5.45
  -8   9  24   -0.00    4.69
   8   9 -24    1.18    3.96
  -8  -9  24    2.37    6.03
  -8   9  25   18.26    8.25
   8   9 -25   12.21    7.43
  -8  -9  25   24.45    9.80
  -8   9  26    2.39    4.81
   8   9 -26    0.00    4.57
  -8  -9  26   -0.00    5.67
  -8   9  27    0.28    4.28
   8   9 -27    4.88    5.64
  -8  -9  27    6.19    5.74
  -8   9  28    3.53    4.95
   8   9 -28    0.71    5.69
  -8  -9  28   -0.00    4.58
  -8   9  29   -0.00    4.59
   8   9 -29   -0.00    5.90
  -8  -9  29    3.13    5.40
  -8   9  30    4.96    5.65
   8   9 -30    1.76    5.49
  -8  -9  30    0.00    5.24
  -8   9  31    5.83    6.22
   8   9 -31    3.00    5.63
  -8  -9  31    5.94    6.26
  -8   9  32    2.44    5.31
   8   9 -32    5.47    5.50
  -8  -9  32    0.64    5.49
   8   9 -33    3.21    5.19
  -8  10   1    6.65    7.35
   8 -10  -1   27.48    9.16
   8  10  -1   28.89    6.02
  -8  10   2    1.95    4.26
   8 -10  -2    8.09    4.71
   8  10  -2    2.44    2.73
  -8  10   3   39.79   11.82
   8 -10  -3   54.72   12.52
   8  10  -3   45.88    8.99
  -8  10   4   10.12    7.25
   8 -10  -4   28.56    8.74
   8  10  -4    7.08    3.72
  -8  10   5    5.41    5.46
   8 -10  -5    6.55    4.96
   8  10  -5   12.05    4.91
  -8  10   6   -0.00    4.93
   8 -10  -6    2.88    4.80
   8  10  -6    2.27    3.34
  -8  10   7   68.31   15.51
   8 -10  -7   78.28   15.66
   8  10  -7   62.67   12.09
  -8  10   8   -0.00    3.42
   8 -10  -8   -0.00    3.27
   8  10  -8   -0.00    2.50
  -8  10   9    4.86    5.03
   8 -10  -9    7.57    5.86
   8  10  -9    6.90    4.44
  -8  10  10   -0.00    4.48
  -8  10  10    2.75    4.30
   8 -10 -10    1.74    3.62
   8  10 -10   -0.00    3.18
  -8  10  11   11.85    6.68
   8 -10 -11   10.08    6.06
   8  10 -11    6.81    5.20
  -8  10  12   -0.00    4.69
   8 -10 -12    0.57    4.32
   8  10 -12    3.28    3.33
  -8  10  13   57.60   13.63
   8 -10 -13   52.67   12.84
   8  10 -13   51.56   11.81
  -8  10  14   -0.00    4.59
   8 -10 -14    0.00    3.09
   8  10 -14    1.24    2.98
  -8  10  15    4.52    4.69
   8 -10 -15   12.44    6.27
   8  10 -15    6.81    4.31
  -8  10  16    2.77    3.97
   8 -10 -16    0.65    4.42
   8  10 -16    0.00    3.91
  -8  10  17   66.70   14.45
   8 -10 -17   34.84   11.29
   8  10 -17   54.01   11.98
  -8  10  18    0.11    3.48
   8  10 -18    2.12    4.57
  -8 -10  18   -0.00    3.27
  -8  10  19   19.59    7.69
   8  10 -19   13.50    7.29
  -8 -10  19   16.52    8.08
  -8  10  20    3.75    5.76
   8  10 -20   15.46    7.18
  -8 -10  20    3.83    4.18
  -8  10  21   15.27    7.46
   8  10 -21    8.05    6.66
  -8 -10  21   21.76    8.40
  -8  10  22    2.78    4.94
   8  10 -22    0.00    4.47
  -8 -10  22   -0.00    5.07
  -8  10  23    4.81    5.03
   8  10 -23    7.41    5.88
  -8 -10  23   24.01    9.48
  -8  10  24   -0.00    5.03
   8  10 -24   -0.00    5.59
  -8 -10  24    0.81    4.72
  -8  10  25    3.57    5.04
   8  10 -25   -0.00    4.97
  -8 -10  25    0.00    4.54
  -8  10  26    1.04    4.34
   8  10 -26    0.00    4.79
  -8 -10  26    3.26    5.75
  -8  10  27    6.39    5.71
   8  10 -27    8.30    6.91
  -8 -10  27    5.55    6.87
  -8  10  28    3.67    4.91
   8  10 -28    2.23    5.04
  -8 -10  28    0.00    6.91
  -8  10  29   31.03   10.38
   8  10 -29   21.85    9.58
  -8 -10  29   19.50    9.34
  -8  10  30    0.62    5.05
   8  10 -30   -0.00    5.42
  -8 -10  30   -0.00    4.45
  -8  10  31    0.46    5.54
  -8 -10  31    4.53    5.80
  -8  11   1   34.52   11.11
   8 -11  -1   65.54   13.68
   8  11  -1   44.33    8.37
  -8  11   2    8.82    7.28
   8 -11  -2   21.83    7.80
   8  11  -2    9.40    3.90
  -8  11   3    8.13    6.75
   8 -11  -3   11.31    5.97
   8  11  -3   12.76    4.32
  -8  11   4   -0.00    3.24
   8 -11  -4    5.84    5.74
   8  11  -4    3.13    2.79
  -8  11   5   25.23    9.27
   8 -11  -5   21.17    8.39
   8  11  -5   27.93    6.85
  -8  11   6    3.84    5.09
   8 -11  -6    5.49    4.62
   8  11  -6    2.92    3.26
  -8  11   7    7.95    6.12
   8 -11  -7    0.00    3.93
   8  11  -7    3.47    3.64
  -8  11   8   15.11    7.48
   8 -11  -8   13.10    6.35
   8  11  -8   10.15    4.74
  -8  11   9   30.42   10.10
   8 -11  -9   32.46    9.22
   8  11  -9   12.90    5.47
  -8  11  10    8.29    5.49
   8 -11 -10    1.45    4.00
   8  11 -10    2.52    3.46
  -8  11  11   17.92    7.95
   8 -11 -11   28.87    9.63
   8  11 -11   23.76    7.25
  -8  11  12   -0.00    3.64
  -8  11  12    8.52    5.52
   8 -11 -12   -0.00    3.23
   8  11 -12    0.64    2.71
  -8  11  13    6.43    5.10
   8 -11 -13    1.85    4.09
   8  11 -13    6.72    4.21
  -8  11  14   -0.00    4.22
   8 -11 -14   -0.00    3.84
   8  11 -14    5.98    4.74
  -8  11  15   44.36   12.60
   8 -11 -15   83.01   15.37
   8  11 -15   36.13   10.05
  -8  11  16    3.66    5.79
   8 -11 -16   -0.00    3.92
   8  11 -16    2.19    3.26
  -8  11  17    3.37    5.01
   8 -11 -17    2.74    5.59
   8  11 -17   13.31    5.99
  -8  11  18   -0.00    4.94
   8 -11 -18   -0.00    3.48
   8  11 -18    2.00    4.29
  -8  11  19    9.26    6.60
   8 -11 -19   14.60    6.56
   8  11 -19   11.82    6.09
  -8  11  20   -0.00    4.78
   8 -11 -20    2.68    4.55
   8  11 -20    4.63    5.33
  -8  11  21    0.95    4.54
   8  11 -21    9.83    7.06
  -8  11  22   -0.00    4.74
   8  11 -22    0.00    3.58
  -8  11  23   -0.00    4.30
   8  11 -23   -0.00    4.63
  -8  11  24    8.27    6.27
   8  11 -24   -0.00    4.27
  -8  11  25   22.06    9.12
   8  11 -25   12.90    7.37
  -8 -11  25   29.68   11.28
  -8  11  26    4.17    5.06
   8  11 -26    3.26    4.40
  -8 -11  26    4.33    6.06
  -8  11  27    4.57    6.07
   8  11 -27    1.52    4.36
  -8 -11  27    1.97    4.72
  -8  11  28    3.72    5.36
  -8 -11  28   -0.00    4.75
  -8  11  29    2.80    5.42
  -8 -11  29    0.52    5.08
  -8  11  30    0.05    4.61
  -8 -11  30    0.00    6.86
  -8 -11  31    3.72    5.90
  -8  12   1   -0.00    4.73
   8 -12  -1    0.00    4.62
   8  12  -1   -0.00    2.29
  -8  12   2   -0.00    5.23
   8 -12  -2    4.63    5.34
   8  12  -2    3.25    2.52
  -8  12   3   35.70   11.66
   8 -12  -3   41.48   11.98
   8  12  -3   52.85    9.35
  -8  12   4    2.90    4.29
   8 -12  -4   -0.00    4.38
   8  12  -4   -0.00    2.49
  -8  12   5    0.80    4.66
   8 -12  -5    0.00    3.96
   8  12  -5   -0.00    2.67
  -8  12   6    0.35    3.77
   8 -12  -6    2.63    4.24
   8  12  -6    1.42    2.29
  -8  12   7   16.48    8.46
   8 -12  -7   48.52   11.65
   8  12  -7   32.09    7.68
  -8  12   8    6.67    6.51
   8 -12  -8   10.04    5.72
   8  12  -8    7.90    4.73
  -8  12   9   14.17    7.98
   8 -12  -9   22.00    8.32
   8  12  -9    9.53    5.07
  -8  12  10   11.40    7.08
   8 -12 -10    1.99    4.93
   8  12 -10    4.91    3.93
  -8  12  11    7.19    5.73
   8 -12 -11    8.13    5.58
   8  12 -11   -0.00    3.30
  -8  12  12    0.03    3.05
   8 -12 -12    1.25    3.95
   8  12 -12    0.00    3.18
  -8  12  13    8.13    6.88
   8 -12 -13   18.37    7.68
   8  12 -13   13.68    5.69
  -8  12  14    1.98    4.77
   8 -12 -14    2.71    4.82
   8  12 -14   -0.00    3.69
  -8  12  15   -0.00    4.39
   8 -12 -15    0.23    3.05
   8  12 -15   -0.00    4.23
  -8  12  16    1.74    4.65
   8 -12 -16   -0.00    4.17
   8  12 -16   -0.00    4.03
  -8  12  17   22.25    8.45
   8 -12 -17   15.07    7.35
   8  12 -17   11.78    6.63
  -8  12  18    3.56    4.60
   8 -12 -18    3.37    4.89
   8  12 -18   14.72    6.22
  -8  12  19   18.99    8.31
   8 -12 -19   25.70    8.90
   8  12 -19   13.97    6.73
  -8  12  20   -0.00    4.28
   8 -12 -20    0.85    4.23
   8  12 -20    0.02    3.69
  -8  12  21   16.22    7.51
   8 -12 -21   -0.00    3.61
   8  12 -21   -0.00    4.15
  -8  12  22   -0.00    4.46
   8 -12 -22    0.00    4.92
   8  12 -22   -0.00    3.73
  -8  12  23   20.48    8.71
   8 -12 -23   14.57    6.71
   8  12 -23    8.94    5.92
  -8  12  24   -0.00    5.56
   8  12 -24   -0.00    4.00
  -8  12  25    6.12    5.68
  -8  12  26    2.26    4.13
  -8  12  27    0.00    4.70
  -8  12  28   -0.00    4.32
  -8  13   1   13.00    8.49
   8 -13  -1   14.93    7.47
   8  13  -1   10.54    4.10
  -8  13   2    2.50    4.73
   8 -13  -2    1.48    4.24
   8  13  -2    0.00    2.34
  -8  13   3   -0.00    3.42
   8 -13  -3    2.51    5.06
   8  13  -3    0.57    2.33
  -8  13   4    4.46    5.03
   8 -13  -4   26.79    9.40
   8  13  -4   11.78    4.77
  -8  13   5   25.13   10.12
   8 -13  -5   27.47    9.25
   8  13  -5   31.81    7.48
  -8  13   6    4.04    5.15
   8 -13  -6    3.87    4.42
   8  13  -6    6.37    4.25
  -8  13   7    9.73    6.21
   8 -13  -7    2.93    5.35
   8  13  -7    0.03    2.87
  -8  13   8    0.00    4.79
   8 -13  -8    3.50    4.46
   8  13  -8    2.33    3.13
  -8  13   9   32.53   10.25
   8 -13  -9    8.27    5.58
   8  13  -9    7.55    4.77
  -8  13  10    0.00    5.28
   8 -13 -10    1.51    4.70
   8  13 -10    6.86    4.26
  -8  13  11   15.97    7.77
   8 -13 -11   15.13    7.36
   8  13 -11    5.29    4.96
  -8  13  12   -0.00    5.42
   8 -13 -12   -0.00    3.57
   8  13 -12    0.33    3.07
  -8  13  13   -0.00    3.46
   8 -13 -13    2.04    5.73
   8  13 -13    0.07    2.87
  -8  13  14   -0.00    5.39
   8 -13 -14    4.64    4.72
   8  13 -14    0.00    2.98
  -8  13  15    9.77    5.75
   8 -13 -15   13.45    7.04
   8  13 -15    3.16    4.37
  -8  13  16   -0.00    4.71
   8 -13 -16   -0.00    4.45
   8  13 -16    8.19    5.78
  -8  13  17    0.00    3.49
   8 -13 -17    0.59    4.40
   8  13 -17    1.43    3.63
  -8  13  18   -0.00    4.26
   8 -13 -18    2.33    4.83
   8  13 -18   -0.00    3.86
  -8  13  19    0.93    3.86
   8 -13 -19    2.32    3.85
   8  13 -19   -0.00    3.68
  -8  13  20    9.75    6.89
   8 -13 -20    0.00    3.70
   8  13 -20   -0.00    3.17
  -8  13  21    0.00    4.75
   8 -13 -21    6.09    5.89
  -8  13  22    0.00    4.73
   8 -13 -22    4.99    4.82
  -8  13  23    2.31    5.27
   8 -13 -23    6.97    5.77
  -8  13  24    4.60    6.67
   8 -13 -24    1.05    3.73
  -8  13  25    7.90    6.95
   8 -13 -25    0.00    5.33
  -8  13  26   -0.00    5.18
   8 -13 -26    7.32    6.00
   8 -13 -27    1.38    3.53
  -8  14   1    0.70    4.72
   8 -14  -1   24.96    9.02
   8  14  -1   18.30    4.97
  -8  14   2    6.89    6.40
   8 -14  -2   19.24    7.66
   8  14  -2    7.19    3.66
  -8  14   3    4.69    6.71
   8 -14  -3    6.77    6.09
   8  14  -3   10.03    4.06
  -8  14   4   -0.00    4.67
   8 -14  -4   -0.00    3.58
   8  14  -4   -0.00    2.76
  -8  14   5    1.76    5.16
   8 -14  -5   -0.00    4.90
   8  14  -5    0.92    3.13
  -8  14   6   -0.00    3.93
   8 -14  -6   13.35    7.04
   8  14  -6    0.98    2.49
  -8  14   7    6.78    6.40
   8 -14  -7    9.53    6.31
   8  14  -7    4.23    3.78
  -8  14   8   11.17    7.78
   8 -14  -8   14.70    7.52
   8  14  -8   14.30    5.94
  -8  14   9    6.24    5.26
   8 -14  -9   11.10    6.54
   8  14  -9    1.39    3.64
  -8  14  10    1.55    3.75
   8 -14 -10   -0.00    3.25
   8  14 -10    1.48    3.22
  -8  14  11    3.10    5.61
   8 -14 -11    0.44    2.60
   8  14 -11   -0.00    3.42
  -8  14  12    5.64    6.38
   8 -14 -12    5.89    5.24
   8  14 -12    3.39    4.01
  -8  14  13    6.56    6.29
   8 -14 -13    8.97    6.45
   8  14 -13   11.16    5.16
  -8  14  14    1.89    4.27
   8 -14 -14   -0.00    3.31
   8  14 -14    1.75    3.62
  -8  14  15    4.78    4.83
   8 -14 -15   -0.00    3.68
   8  14 -15   -0.00    3.59
  -8  14  16    0.00    3.64
   8 -14 -16    0.00    4.06
   8  14 -16    0.00    3.23
  -8  14  17    3.30    4.97
   8 -14 -17    0.00    3.32
  -8  14  18    4.23    5.37
   8 -14 -18    4.18    5.05
  -8  14  19    0.00    4.60
   8 -14 -19   -0.00    4.47
  -8  14  20    5.69    5.87
   8 -14 -20    4.07    4.90
  -8  14  21    2.74    4.77
   8 -14 -21    1.40    4.09
  -8  14  22    2.61    5.92
   8 -14 -22    1.06    4.16
  -8  14  23    0.00    4.67
   8 -14 -23    4.60    4.78
  -8  14  24    4.87    5.77
  -8  15   1    2.20    5.85
   8 -15  -1    5.25    5.72
   8  15  -1    1.39    2.73
  -8  15   2    0.10    4.37
   8 -15  -2    1.55    4.55
   8  15  -2    0.00    2.22
  -8  15   3    5.03    5.83
   8 -15  -3    2.15    5.32
   8  15  -3    0.85    2.58
  -8  15   4   -0.00    3.68
   8 -15  -4    8.36    6.20
   8  15  -4    0.00    2.50
  -8  15   5   11.76    7.85
   8 -15  -5   10.74    7.18
   8  15  -5    3.04    3.29
  -8  15   6    7.98    6.50
   8 -15  -6    0.00    4.90
   8  15  -6    4.92    3.65
  -8  15   7   -0.00    3.33
   8 -15  -7   -0.00    4.99
   8  15  -7    1.11    2.79
  -8  15   8    1.80    5.29
   8 -15  -8    0.00    4.31
   8  15  -8    0.00    2.80
  -8  15   9    3.50    5.93
   8 -15  -9    2.40    5.20
   8  15  -9   -0.00    3.02
  -8  15  10   13.31    7.91
   8 -15 -10   -0.00    4.83
   8  15 -10    5.94    4.51
  -8  15  11    0.73    4.57
   8 -15 -11    3.70    4.76
   8  15 -11    0.00    3.11
  -8  15  12    5.58    6.68
   8 -15 -12    8.97    6.03
   8  15 -12    3.22    4.77
  -8  15  13   -0.00    4.29
   8 -15 -13    2.17    4.38
  -8  15  14   -0.00    6.79
   8 -15 -14   12.80    6.88
  -8  15  15    0.00    4.71
   8 -15 -15   12.17    6.87
   8 -15 -16    6.03    5.13
   8 -15 -17    0.00    3.92
   8 -15 -18   -0.00    3.88
   8 -15 -19   -0.00    4.71
  -8  16   1    0.00    4.34
   8 -16  -1    0.00    3.99
   8  16  -1    0.00    2.18
  -8  16   2    4.44    5.43
   8 -16  -2    9.68    5.66
   8  16  -2    2.89    2.93
  -8  16   3    1.07    5.72
   8 -16  -3   -0.00    4.56
   8  16  -3    0.87    2.69
  -8  16   4    7.54    6.42
   8 -16  -4    5.23    5.77
   8  16  -4    0.68    2.89
  -8  16   5   -0.00    5.13
   8 -16  -5    1.22    4.31
   8  16  -5    1.65    2.78
  -8  16   6    3.54    5.79
   8 -16  -6    1.82    4.02
   8  16  -6    0.00    3.23
  -8  16   7   -0.00    4.98
   8 -16  -7    0.00    5.26
  -8  16   8    7.70    7.19
   8 -16  -8    6.61    6.20
  -8  16   9    0.00    4.67
   8 -16  -9   -0.00    5.67
   8 -16 -10   -0.00    5.58
   8 -16 -11    0.20    4.86
   8 -16 -12    4.30    5.70
   8 -16 -13   -0.00    4.12
   8 -16 -14    9.91    6.45
   8 -17  -1    1.20    5.21
   8 -17  -2   -0.00    4.73
   8 -17  -3   -0.00    4.38
   8 -17  -4    2.65    5.89
   8 -17  -5   -0.00    4.79
   8 -17  -6    3.87    6.11
   8 -17  -7   -0.00    4.37
   8 -17  -8   -0.00    5.03
   8 -17  -9    5.38    5.85
  -7   0   1  785.19   98.13
  -7   0   1  782.75   98.09
  -7   0   1  790.87   97.43
   7   0  -1  784.43   97.97
   7   0  -1 1334.14  100.80
   7   0  -1  649.16   97.46
  -7   0   2    0.00    2.76
  -7   0   2   -0.00    2.91
  -7   0   2    0.42    2.54
   7   0  -2   -0.00    2.06
   7   0  -2   -0.00    2.95
  -7   0   3   10.20    4.26
  -7   0   3   12.84    5.15
   7   0  -3    7.61    4.05
   7   0  -3   16.80    5.96
  -7   0   4    0.00    2.85
   7   0  -4    0.00    3.40
   7   0  -4    0.77    3.10
  -7   0   5   41.56    8.80
   7   0  -5   45.58    8.82
   7   0  -5   27.20    8.38
  -7   0   6   -0.00    3.86
   7   0  -6    0.48    2.98
   7   0  -6    0.85    3.45
  -7   0   7  268.91   39.26
   7   0  -7  348.41   40.13
   7   0  -7  287.10   40.06
  -7   0   8    1.45    3.50
   7   0  -8    0.75    3.45
  -7   0   9   13.53    5.86
   7   0  -9   14.64    6.12
  -7   0  10    1.09    3.92
   7   0 -10   -0.00    3.52
  -7   0  11  360.69   43.90
   7   0 -11  290.60   43.08
  -7   0  12    1.23    2.83
   7   0 -12   -0.00    3.26
  -7   0  13  121.91   20.23
   7   0 -13  121.66   20.76
   7   0 -14   -0.00    3.92
   7   0 -15    0.00    4.58
   7   0 -16   -0.00    3.60
  -7   0  17  498.69   67.85
   7   0 -17  573.63   69.69
  -7   0  18    0.00    4.16
   7   0 -18    0.00    4.89
  -7   0  19   24.33    9.05
   7   0 -19   46.34   11.61
  -7   0  20    0.00    4.49
   7   0 -20   -0.00    4.74
  -7   0  21   21.71    8.52
   7   0 -21    8.32    6.58
  -7   0  22    2.30    4.51
   7   0 -22    0.54    4.62
  -7   0  23   44.18   11.96
  -7   0  24   -0.00    5.55
  -7   0  25   -0.00    4.54
  -7   0  26   -0.00    3.96
  -7   0  27   78.98   16.98
  -7   0  28   -0.00    5.65
  -7   0  29    8.31    7.18
  -7   0  30    0.56    5.76
  -7   0  31   27.01   10.97
  -7   0  32    2.93    5.93
  -7   0  33   30.97   10.71
  -7   0  34   -0.00    5.65
  -7   0  35   -0.00    7.06
  -7   0  36   -0.00    6.48
  -7   0  37   15.86    8.57
  -7   1   1    0.00    3.36
  -7   1   1   -0.00    2.98
  -7   1   1    3.48    3.43
   7  -1  -1    0.00    2.87
   7  -1  -1    2.67    2.94
   7  -1  -1    1.85    2.66
   7   1  -1    3.46    2.70
   7   1  -1    0.00    2.68
  -7  -1   1    0.97    2.70
  -7   1   2   64.66   11.37
  -7   1   2   55.28   10.78
  -7   1   2   49.42   10.14
   7  -1  -2   63.89   10.96
   7  -1  -2   57.00   10.58
   7  -1  -2   53.28   11.32
   7   1  -2   39.76    9.22
   7   1  -2   55.62   10.96
  -7  -1   2   48.77   10.12
  -7   1   3  284.82   38.05
  -7   1   3  347.23   39.17
  -7   1   3  291.26   37.65
   7  -1  -3  302.07   37.60
   7  -1  -3  272.75   38.18
   7   1  -3  269.52   36.62
   7   1  -3  246.85   37.12
  -7  -1   3  288.06   37.38
  -7   1   4   -0.00    3.01
  -7   1   4   -0.00    2.89
   7  -1  -4    0.00    2.19
   7  -1  -4    0.39    2.87
   7   1  -4   -0.00    2.64
   7   1  -4    2.05    3.36
  -7  -1   4    0.66    2.64
  -7   1   5   55.81   12.47
  -7   1   5   97.19   14.29
   7  -1  -5   79.61   13.30
   7  -1  -5   66.44   13.87
   7   1  -5   82.44   13.13
   7   1  -5   61.77   12.86
  -7  -1   5   79.78   13.47
  -7   1   6   -0.00    3.00
  -7   1   6    6.11    3.85
   7  -1  -6    1.51    2.99
   7  -1  -6    1.42    4.01
   7   1  -6    3.82    3.68
   7   1  -6    1.46    2.98
  -7  -1   6    2.69    3.72
  -7   1   7   33.09    8.54
  -7   1   7   42.78    8.61
   7  -1  -7   40.93    9.19
   7   1  -7   39.91    8.31
   7   1  -7   37.17    8.63
  -7  -1   7   10.99    5.49
  -7   1   8   25.22    7.31
   7  -1  -8   16.97    6.49
   7   1  -8   16.73    5.87
   7   1  -8   15.54    6.10
  -7  -1   8   17.12    6.31
  -7   1   9  337.75   40.91
   7  -1  -9  277.80   40.37
   7   1  -9  321.10   40.15
   7   1  -9  312.88   40.49
  -7  -1   9  254.88   39.04
  -7   1  10   27.54    7.57
   7  -1 -10   23.53    7.72
   7   1 -10   18.68    7.08
  -7  -1  10   25.55    7.48
  -7   1  11   92.69   16.68
   7  -1 -11  106.48   17.98
   7   1 -11   89.53   16.93
  -7  -1  11  100.58   17.04
  -7   1  12    0.00    3.34
   7  -1 -12    2.99    3.39
   7   1 -12   -0.00    3.20
  -7  -1  12    1.04    3.78
  -7   1  13  173.64   26.06
   7  -1 -13  119.49   24.74
   7   1 -13  235.59   28.31
  -7  -1  13  179.51   26.16
   7  -1 -14    2.48    3.74
   7   1 -14    5.45    5.02
  -7  -1  14    8.59    5.15
   7  -1 -15  139.56   21.82
   7   1 -15  102.36   19.92
   7  -1 -16    9.60    6.64
   7   1 -16   29.92    8.69
  -7   1  17   60.19   11.95
   7  -1 -17   17.14    8.59
   7   1 -17   40.06   10.59
  -7   1  18    0.00    5.34
   7  -1 -18    0.00    4.19
   7   1 -18   -0.00    3.83
  -7  -1  18    8.53    5.76
  -7   1  19  188.15   29.37
   7  -1 -19  208.59   31.08
  -7  -1  19  178.51   29.00
  -7   1  20    3.81    5.72
   7  -1 -20    3.91    5.14
  -7  -1  20    3.79    6.36
  -7   1  21   82.75   16.14
   7  -1 -21   70.71   16.20
  -7  -1  21   61.73   14.95
  -7   1  22    0.00    5.18
   7  -1 -22   -0.00    6.02
  -7  -1  22    0.00    4.48
  -7   1  23   59.82   13.21
   7  -1 -23   44.86   12.96
  -7  -1  23   51.86   13.13
  -7   1  24   24.96    9.32
   7  -1 -24   20.76    9.94
  -7  -1  24   37.05   11.02
  -7   1  25   55.18   14.12
   7  -1 -25   80.84   16.97
   7   1 -25   43.00   13.87
  -7  -1  25   64.23   15.29
  -7   1  26    1.52    5.15
   7   1 -26    0.00    4.42
  -7  -1  26    5.75    5.58
  -7   1  27    0.00    5.20
   7   1 -27    0.00    5.29
  -7  -1  27    1.01    5.29
  -7   1  28    2.24    5.05
   7   1 -28   -0.00    5.38
  -7  -1  28    0.73    4.55
  -7   1  29   29.25   10.98
   7   1 -29   46.12   13.43
  -7  -1  29   48.71   13.14
  -7   1  30    0.00    4.84
  -7  -1  30    4.16    5.82
  -7   1  31   39.29   12.77
  -7  -1  31   41.97   12.62
  -7   1  32   -0.00    4.53
  -7  -1  32    6.02    5.93
  -7   1  33    2.39    6.13
  -7  -1  33   -0.00    6.37
  -7   1  34    3.17    6.01
  -7  -1  34   -0.00    5.89
  -7   1  35   28.13   10.52
  -7  -1  35   15.71    9.02
  -7   1  36   -0.00    6.37
  -7  -1  36   -0.00    5.34
  -7   1  37    0.00    7.16
  -7  -1  37    9.22    7.41
  -7   2   1   23.60    7.48
  -7   2   1   37.19    8.68
  -7   2   1   39.05    8.98
   7  -2  -1   28.64    7.89
   7  -2  -1   33.23    7.92
   7  -2  -1   44.16    9.50
   7   2  -1   36.94    7.61
   7   2  -1   41.11    8.35
  -7  -2   1   30.97    7.30
  -7  -2   1   33.09    7.20
  -7   2   2   48.11   10.32
  -7   2   2   37.09    9.66
  -7   2   2   44.92   10.18
   7  -2  -2   35.83    9.14
   7  -2  -2   60.68   10.58
   7  -2  -2   55.51   11.07
   7   2  -2   52.46    9.52
   7   2  -2   51.37    9.86
  -7  -2   2   42.38    8.94
  -7  -2   2   57.66    9.61
  -7   2   3    8.60    4.42
  -7   2   3    0.00    2.87
  -7   2   3    0.00    2.67
   7  -2  -3    0.00    2.54
   7  -2  -3    5.58    3.73
   7  -2  -3    0.82    2.77
   7   2  -3    2.26    2.85
   7   2  -3    1.87    3.19
  -7  -2   3    1.75    3.07
  -7   2   4   10.31    4.69
  -7   2   4    6.37    4.36
   7  -2  -4    8.05    4.99
   7   2  -4    7.06    3.81
   7   2  -4    0.00    3.72
  -7  -2   4    5.74    3.79
  -7   2   5  303.86   38.11
  -7   2   5  306.81   37.76
   7  -2  -5  224.39   36.91
   7   2  -5  288.84   36.54
   7   2  -5  263.67   36.62
  -7  -2   5  286.17   36.69
  -7   2   6   14.18    6.38
  -7   2   6   17.47    5.97
   7  -2  -6   12.92    6.61
   7   2  -6   17.47    5.83
   7   2  -6   18.54    6.13
  -7  -2   6   16.40    5.41
  -7   2   7  295.75   37.40
  -7   2   7  287.32   36.87
   7  -2  -7  240.49   36.69
   7   2  -7  241.90   35.48
   7   2  -7  279.85   36.55
  -7  -2   7  279.68   36.21
  -7   2   8    2.27    3.23
  -7   2   8    2.51    3.51
   7  -2  -8    9.49    5.67
   7   2  -8   -0.00    3.63
   7   2  -8    0.00    3.32
  -7  -2   8   -0.00    2.86
  -7   2   9   76.08   14.15
  -7   2   9   70.09   13.81
   7  -2  -9   61.07   14.06
   7   2  -9   92.79   14.85
   7   2  -9   76.80   14.22
  -7  -2   9   73.99   13.64
  -7   2  10   17.36    6.35
   7  -2 -10    8.87    5.76
   7   2 -10   24.55    7.32
  -7  -2  10   17.74    6.37
  -7   2  11  151.84   24.83
   7  -2 -11  168.52   26.22
   7   2 -11  161.10   25.08
  -7  -2  11  189.09   25.71
   7  -2 -12   65.49   12.82
   7   2 -12   41.68   10.56
  -7  -2  12   41.50   10.25
   7  -2 -13   93.00   17.01
   7   2 -13   77.50   15.55
  -7  -2  13   84.40   15.79
   7  -2 -14    8.26    5.03
   7   2 -14    3.97    3.83
  -7  -2  14    1.90    3.84
   7  -2 -15   28.75    9.15
   7   2 -15   26.86    8.85
  -7   2  16   80.65   16.60
   7  -2 -16  102.45   18.52
  -7   2  17   57.45   13.96
   7  -2 -17   92.14   16.76
  -7   2  18   46.50   11.66
   7  -2 -18   39.59   11.71
  -7  -2  18   55.80   12.63
  -7   2  19   -0.00    3.65
   7  -2 -19    1.50    4.27
  -7  -2  19    2.17    5.11
  -7   2  20    6.26    5.74
   7  -2 -20    6.20    5.91
  -7  -2  20    9.01    6.71
  -7   2  21   69.06   15.60
   7  -2 -21  115.97   19.61
  -7  -2  21   68.76   16.21
  -7   2  22   15.32    7.10
   7  -2 -22   13.19    7.78
   7   2 -22   11.09    7.33
  -7  -2  22   14.92    7.38
  -7   2  23   39.54   10.46
   7  -2 -23   41.03   11.53
   7   2 -23    0.00    5.31
  -7  -2  23   65.25   13.32
  -7   2  24    6.10    5.11
   7  -2 -24   -0.00    3.72
   7   2 -24   -0.00    4.97
  -7  -2  24    3.37    5.26
  -7   2  25   21.76    8.87
   7  -2 -25   27.91   10.58
   7   2 -25   15.44    8.47
  -7  -2  25   19.67    8.33
  -7   2  26    0.00    4.76
   7   2 -26   -0.00    3.73
  -7  -2  26   -0.00    5.91
  -7   2  27   22.79    9.25
   7   2 -27   13.42    7.40
  -7  -2  27   39.04   12.06
  -7   2  28    0.00    5.49
   7   2 -28    5.96    6.49
  -7  -2  28    1.50    5.79
  -7   2  29   23.37    9.69
   7   2 -29    5.04    6.23
  -7  -2  29    5.34    7.15
  -7   2  30    0.00    4.77
   7   2 -30    0.46    4.81
  -7  -2  30    7.65    6.81
  -7   2  31    8.44    7.00
  -7  -2  31    7.12    7.49
  -7   2  32   -0.00    4.34
  -7  -2  32    1.41    5.40
  -7   2  33   11.41    8.09
  -7  -2  33    6.09    8.32
  -7   2  34    5.40    6.14
  -7  -2  34    7.19    7.31
  -7   2  35    8.02    6.27
  -7  -2  35   -0.00    6.14
  -7   2  36    2.20    5.40
  -7  -2  36    2.77    5.76
  -7   2  37   17.83    8.86
  -7   3   1   -0.00    3.04
  -7   3   1    0.21    3.19
  -7   3   1   -0.00    3.53
   7  -3  -1   -0.00    3.11
   7  -3  -1    0.84    3.38
   7   3  -1    0.56    2.71
   7   3  -1    2.83    2.91
  -7  -3   1    1.04    2.42
  -7  -3   1   -0.00    2.11
  -7   3   2  173.64   23.97
  -7   3   2  154.02   23.55
  -7   3   2  147.01   22.86
   7  -3  -2  146.09   22.82
   7  -3  -2  172.06   24.23
   7   3  -2  137.21   21.09
   7   3  -2  169.69   22.31
  -7  -3   2  145.79   21.52
  -7  -3   2  152.53   20.99
  -7   3   3   32.08    9.29
  -7   3   3   45.35   10.21
  -7   3   3   60.15   10.88
   7  -3  -3   32.73    8.78
   7  -3  -3   55.50   11.18
   7   3  -3   42.67    8.79
   7   3  -3   49.66    9.43
  -7  -3   3   42.12    8.77
  -7   3   4   15.17    5.81
  -7   3   4   11.44    5.11
   7  -3  -4   10.89    4.83
   7  -3  -4    4.53    4.19
   7   3  -4    9.32    4.61
   7   3  -4    6.96    4.33
  -7  -3   4   11.38    4.64
  -7   3   5   85.27   16.17
  -7   3   5   98.54   16.52
   7  -3  -5  124.57   18.33
   7   3  -5   92.07   15.37
   7   3  -5  121.78   16.56
  -7  -3   5   72.14   14.38
  -7   3   6   21.81    6.90
  -7   3   6   21.17    6.72
   7  -3  -6   18.00    6.58
   7   3  -6   22.32    6.39
   7   3  -6   17.34    5.92
  -7  -3   6   17.97    5.56
  -7   3   7    0.00    3.55
  -7   3   7    2.11    3.58
   7  -3  -7    3.62    4.49
   7   3  -7    0.00    3.36
   7   3  -7    2.60    3.05
  -7  -3   7    0.10    2.52
  -7   3   8    0.00    3.55
  -7   3   8   -0.00    3.27
   7  -3  -8    6.26    5.11
   7   3  -8   -0.00    3.13
   7   3  -8    6.31    4.56
  -7  -3   8    2.60    3.30
  -7   3   9  229.69   33.20
  -7   3   9  259.24   33.62
   7  -3  -9  222.92   33.63
   7   3  -9  267.02   33.48
   7   3  -9  229.75   32.45
  -7  -3   9  208.89   31.73
  -7   3  10   76.23   15.20
  -7   3  10   79.42   15.06
   7  -3 -10   75.34   15.58
   7   3 -10   91.91   15.80
   7   3 -10   92.79   15.45
  -7  -3  10   77.80   14.53
  -7   3  11   12.28    5.73
   7  -3 -11   20.07    7.48
   7   3 -11   11.75    5.45
  -7  -3  11    5.22    4.30
  -7   3  12   -0.00    3.13
   7  -3 -12    6.39    4.89
   7   3 -12    0.60    4.23
  -7  -3  12    0.32    3.40
   7  -3 -13   61.34   14.30
  -7  -3  13   83.48   14.99
   7  -3 -14  126.09   22.08
  -7  -3  14  124.92   20.91
  -7   3  15  175.98   28.93
   7  -3 -15  228.27   31.90
  -7   3  16   17.46    7.11
   7  -3 -16   17.17    7.80
  -7   3  17    3.98    5.80
   7  -3 -17   -0.00    3.44
  -7   3  18   23.31    8.65
   7  -3 -18   29.16   10.08
  -7  -3  18   23.07    8.54
  -7   3  19  366.08   46.69
   7  -3 -19  350.36   47.79
   7   3 -19  324.76   46.00
  -7  -3  19  294.30   45.52
  -7   3  20    0.00    4.71
   7  -3 -20   -0.00    4.24
   7   3 -20    8.24    6.15
  -7  -3  20   -0.00    4.94
  -7   3  21   12.94    7.25
   7  -3 -21    4.33    6.03
   7   3 -21    8.79    6.28
  -7  -3  21   14.45    7.28
  -7   3  22   -0.00    4.53
   7  -3 -22    3.71    4.52
   7   3 -22    1.45    4.57
  -7  -3  22   -0.00    4.79
  -7   3  23   21.09    7.83
   7  -3 -23    9.30    7.40
   7   3 -23   18.21    8.27
  -7  -3  23   19.48    8.81
  -7   3  24    6.10    5.93
   7   3 -24    6.47    5.50
  -7  -3  24    5.61    6.33
  -7   3  25   30.57    9.87
   7   3 -25   10.79    7.11
  -7  -3  25   23.20    9.18
  -7   3  26    2.05    4.46
   7   3 -26    0.74    3.81
  -7  -3  26   -0.00    5.78
  -7   3  27    6.30    5.70
   7   3 -27    4.50    5.47
  -7  -3  27    1.62    6.25
  -7   3  28    1.84    4.99
   7   3 -28   -0.00    3.63
  -7  -3  28    6.71    6.55
  -7   3  29   16.89    7.84
   7   3 -29   23.71    9.85
  -7  -3  29   30.45   10.40
  -7   3  30    0.55    4.45
   7   3 -30    0.00    4.71
  -7  -3  30    4.51    7.48
  -7   3  31    7.81    6.23
   7   3 -31    8.91    7.51
  -7  -3  31   10.51    8.73
  -7   3  32    4.85    6.07
  -7  -3  32    7.30    7.66
  -7   3  33    9.33    6.58
  -7  -3  33   -0.00    6.11
  -7   3  34    0.00    6.57
  -7  -3  34   17.43    8.83
  -7   3  35   19.73    9.09
  -7  -3  35   12.51   10.10
  -7   3  36    7.61    6.27
  -7  -3  36    1.56    6.19
  -7   3  37   -0.00    5.80
  -7   4   1   57.15   12.30
  -7   4   1   55.96   11.75
   7  -4  -1   36.76   10.71
   7  -4  -1   62.42   12.46
   7   4  -1   64.70   10.60
   7   4  -1   62.48   10.60
  -7  -4   1   68.02   10.71
  -7  -4   1   65.48    9.71
  -7   4   2   81.00   16.73
  -7   4   2  109.14   18.38
  -7   4   2  109.49   17.98
   7  -4  -2   94.02   16.91
   7  -4  -2   90.76   17.19
   7   4  -2  119.90   16.23
   7   4  -2   95.55   15.56
  -7  -4   2  105.87   15.64
  -7  -4   2  113.81   14.99
  -7   4   3   17.68    6.84
  -7   4   3    9.05    5.08
  -7   4   3   14.83    6.18
   7  -4  -3   10.81    5.67
   7  -4  -3    4.72    4.61
   7   4  -3   -0.00    3.28
   7   4  -3   12.74    4.44
  -7  -4   3   11.44    4.20
  -7   4   4   30.28    8.35
  -7   4   4   38.21    9.38
  -7   4   4   29.87    8.47
   7  -4  -4   52.35   10.29
   7  -4  -4   26.04    8.35
   7   4  -4   35.64    7.92
   7   4  -4   38.48    8.10
  -7  -4   4   31.74    7.37
  -7   4   5   83.45   15.60
  -7   4   5   80.64   15.43
   7  -4  -5   99.07   16.06
   7   4  -5  100.72   15.44
   7   4  -5  101.60   15.09
  -7  -4   5   74.25   14.03
  -7   4   6   57.96   12.45
  -7   4   6   44.30   11.39
   7  -4  -6   60.44   12.81
   7   4  -6   74.40   12.33
   7   4  -6   54.28   11.00
  -7  -4   6   70.77   11.66
  -7   4   7   50.32   11.38
  -7   4   7   57.23   11.93
   7  -4  -7   47.73   11.49
   7   4  -7   56.99   11.12
   7   4  -7   47.53   10.18
  -7  -4   7   56.76   10.72
  -7   4   8   55.58   12.63
  -7   4   8   76.83   14.16
   7  -4  -8   81.10   15.00
   7   4  -8   69.33   13.00
   7   4  -8   54.19   11.61
  -7  -4   8   70.15   12.60
  -7   4   9   26.44    8.73
   7  -4  -9   34.50    9.99
   7   4  -9   44.02    9.96
  -7  -4   9   56.43   10.30
  -7   4  10    0.28    3.25
   7  -4 -10    4.62    5.15
   7   4 -10    1.30    3.57
  -7  -4  10    0.00    3.47
  -7   4  11  157.36   22.93
   7  -4 -11  153.74   23.64
  -7  -4  11  110.57   20.43
  -7   4  12  161.89   25.70
   7  -4 -12  169.89   26.87
  -7  -4  12  169.48   25.51
  -7   4  13  178.52   26.12
   7  -4 -13  148.02   25.86
  -7  -4  13  160.89   24.90
  -7   4  14   35.15    9.59
  -7   4  14   40.44   10.01
   7  -4 -14    2.34    5.12
  -7  -4  14   41.42    9.50
  -7   4  15   40.55   11.20
   7  -4 -15   46.23   12.63
   7   4 -15   61.60   12.21
  -7   4  16   29.95    9.45
   7  -4 -16   42.04   11.09
   7   4 -16   25.28    8.49
  -7   4  17  146.37   25.99
   7  -4 -17  218.08   29.92
   7   4 -17  162.80   26.32
  -7   4  18   24.24    9.01
   7  -4 -18   24.19    9.34
   7   4 -18   42.33   10.57
  -7  -4  18   35.83   10.46
  -7   4  19   21.44    8.38
   7  -4 -19   13.07    7.49
   7   4 -19   21.21    8.91
  -7  -4  19   24.81    8.83
  -7   4  20   41.32   10.93
   7  -4 -20   20.24    9.99
   7   4 -20   35.28   10.46
  -7  -4  20   39.44   11.11
  -7   4  21   30.38   10.18
   7  -4 -21   64.79   14.43
   7   4 -21   42.73   11.62
  -7  -4  21   38.42   11.36
  -7   4  22   35.28   11.32
   7   4 -22   45.59   11.81
  -7  -4  22   44.74   12.26
  -7   4  23   13.09    6.45
   7   4 -23    7.19    5.97
  -7  -4  23    4.27    5.91
  -7   4  24   10.13    7.46
   7   4 -24    1.28    5.24
  -7  -4  24    0.00    5.37
  -7   4  25    1.36    4.33
   7   4 -25    0.40    4.57
  -7  -4  25   -0.00    4.75
  -7   4  26   19.13    8.54
   7   4 -26   18.99    8.40
  -7  -4  26   23.65    9.24
  -7   4  27   17.48    8.96
   7   4 -27   17.43    8.18
  -7  -4  27   18.90    9.96
  -7   4  28    7.60    6.91
   7   4 -28   19.75    8.67
  -7  -4  28    2.18    4.99
  -7   4  29   15.28    7.80
   7   4 -29    5.12    6.36
  -7  -4  29   15.71    8.72
  -7   4  30    3.42    5.25
   7   4 -30   -0.00    5.10
  -7  -4  30   -0.00    5.24
  -7   4  31   24.55    9.04
   7   4 -31    4.19    6.17
  -7  -4  31    8.31    6.97
  -7   4  32   11.21    7.14
   7   4 -32    0.00    6.16
  -7  -4  32    5.79    7.69
  -7   4  33   19.07    8.79
  -7  -4  33   21.89   10.13
  -7   4  34    2.20    4.50
  -7  -4  34   -0.00    5.36
  -7   4  35   -0.00    4.55
  -7  -4  35   -0.00    5.10
  -7   4  36    3.42    4.72
  -7  -4  36    8.42    7.88
  -7   5   1    6.44    5.13
  -7   5   1   -0.00    3.90
   7  -5  -1   -0.00    2.49
   7  -5  -1    0.26    3.85
   7   5  -1    4.26    3.32
   7   5  -1    1.94    2.69
  -7  -5   1    1.93    2.59
  -7  -5   1    2.39    1.71
  -7   5   2    2.39    4.18
  -7   5   2    0.47    3.33
   7  -5  -2    2.16    4.16
   7  -5  -2   -0.00    2.92
   7   5  -2    1.22    2.69
   7   5  -2   -0.00    2.54
  -7  -5   2    0.00    2.05
  -7  -5   2    0.68    1.61
  -7   5   3   52.45   10.59
  -7   5   3   37.16    9.95
  -7   5   3   46.04   10.27
   7  -5  -3   52.37   10.62
   7  -5  -3   34.82    9.68
   7   5  -3   40.67    8.62
   7   5  -3   41.25    8.41
  -7  -5   3   28.82    7.25
  -7   5   4  135.76   20.85
  -7   5   4  124.47   20.40
  -7   5   4  139.29   20.66
   7  -5  -4  104.30   19.11
   7  -5  -4  109.74   19.74
   7   5  -4  142.10   18.96
   7   5  -4  104.13   17.34
  -7  -5   4  108.10   17.23
  -7   5   5   55.95   10.98
  -7   5   5   52.47   10.40
   7  -5  -5   39.17    9.50
   7   5  -5   32.71    7.58
   7   5  -5    7.00    4.88
  -7  -5   5   36.31    7.37
  -7   5   6    0.00    3.55
   7  -5  -6    0.00    3.74
   7   5  -6    4.69    3.93
  -7  -5   6    2.86    2.77
  -7   5   7   11.53    5.48
   7  -5  -7   23.43    7.85
   7   5  -7    8.76    4.89
  -7  -5   7   10.40    4.88
  -7   5   8   78.08   16.18
   7  -5  -8   82.86   16.82
   7   5  -8  109.49   17.09
  -7  -5   8   99.65   15.78
  -7   5   9  158.12   24.85
   7  -5  -9  131.16   24.49
   7   5  -9  208.84   25.75
  -7  -5   9  148.00   23.26
  -7   5  10   49.11   11.49
   7  -5 -10   61.92   12.96
   7   5 -10   52.76   11.43
  -7  -5  10   40.69   10.09
  -7   5  11  193.28   24.42
   7  -5 -11  116.13   22.08
  -7  -5  11  112.15   20.29
  -7   5  12    4.47    5.76
  -7   5  12    0.00    4.47
   7  -5 -12    2.12    3.80
   7   5 -12    4.93    4.64
  -7  -5  12   11.10    5.50
  -7   5  13   69.32   13.51
  -7   5  13   65.10   13.08
   7  -5 -13   59.85   13.69
   7   5 -13   51.82   11.62
  -7  -5  13   39.08   10.91
  -7   5  14   43.65   11.55
  -7   5  14   53.08   12.49
   7  -5 -14   51.16   13.12
   7   5 -14   57.62   11.83
  -7  -5  14   53.41   12.35
  -7   5  15  181.89   28.31
  -7   5  15  207.91   29.28
   7  -5 -15  164.55   28.69
   7   5 -15  175.64   27.38
  -7   5  16    0.00    3.79
  -7   5  16   -0.00    4.33
   7  -5 -16   -0.00    4.66
   7   5 -16    0.00    3.89
  -7   5  17   11.45    6.57
   7  -5 -17    1.73    5.64
   7   5 -17    6.38    5.15
  -7   5  18    4.10    4.36
   7  -5 -18    0.29    4.72
   7   5 -18    7.77    5.66
  -7  -5  18    0.20    4.05
  -7   5  19   38.29   10.76
   7  -5 -19   43.83   12.41
   7   5 -19   35.07   10.07
  -7  -5  19   38.38   12.01
  -7   5  20   33.19    9.89
   7   5 -20   17.73    8.19
  -7  -5  20   39.66   11.07
  -7   5  21   13.30    6.49
   7   5 -21   19.48    8.83
  -7  -5  21    4.44    6.30
  -7   5  22    1.31    4.09
   7   5 -22    2.02    5.40
  -7  -5  22   -0.00    5.12
  -7   5  23    2.34    4.14
   7   5 -23    2.05    3.93
  -7  -5  23    4.79    6.37
  -7   5  24    9.91    6.65
   7   5 -24   11.25    7.43
  -7  -5  24   12.13    8.57
  -7   5  25    9.95    6.39
   7   5 -25   16.47    7.30
  -7  -5  25    5.63    6.83
  -7   5  26   16.08    8.00
   7   5 -26    2.98    5.74
  -7  -5  26    6.99    6.28
  -7   5  27    4.20    5.65
   7   5 -27    0.00    5.42
  -7  -5  27    0.00    4.08
  -7   5  28    4.80    4.77
   7   5 -28    0.47    5.00
  -7  -5  28    0.00    5.02
  -7   5  29    9.74    6.24
   7   5 -29    7.97    6.57
  -7  -5  29   10.57    7.87
  -7   5  30    9.54    6.88
   7   5 -30   11.35    7.06
  -7  -5  30   16.92    9.25
  -7   5  31   25.33    9.05
   7   5 -31   14.49    8.39
  -7  -5  31    8.72    8.37
  -7   5  32   -0.00    4.49
   7   5 -32    0.00    5.17
  -7  -5  32    7.74    7.21
  -7   5  33    4.84    5.52
  -7  -5  33    5.91    7.27
  -7   5  34   12.70    6.95
  -7  -5  34    0.00    6.37
  -7   5  35   16.61    8.29
  -7  -5  35    3.31    6.56
  -7   5  36    0.00    4.56
  -7   6   1   79.52   15.41
  -7   6   1   90.56   15.47
   7   6  -1   63.20   11.70
   7   6  -1   69.80   11.62
  -7  -6   1   87.64   12.06
  -7  -6   1   70.46    9.40
  -7   6   2   82.45   15.27
  -7   6   2   55.77   13.27
   7  -6  -2   63.01   14.24
   7   6  -2   65.01   11.53
  -7  -6   2   65.03   10.95
  -7  -6   2   69.41    9.42
  -7   6   3   40.70   10.43
  -7   6   3   35.22    9.48
   7  -6  -3   22.49    8.13
   7   6  -3   34.72    7.56
  -7  -6   3   36.33    7.23
  -7  -6   3   28.59    5.48
  -7   6   4   15.30    6.69
  -7   6   4   10.30    5.77
   7  -6  -4   21.35    7.34
   7   6  -4   14.84    5.52
  -7  -6   4   18.37    5.25
  -7   6   5    0.30    4.25
  -7   6   5    0.01    4.29
   7  -6  -5    2.01    4.81
   7   6  -5   -0.00    3.47
  -7  -6   5   -0.00    2.56
  -7   6   6   72.27   15.64
   7  -6  -6   77.65   16.18
   7   6  -6   79.54   14.38
  -7  -6   6  112.28   15.40
  -7   6   7  209.93   29.32
   7  -6  -7  182.31   28.68
   7   6  -7  187.52   26.72
  -7  -6   7  175.96   26.12
  -7   6   8   42.37   11.68
   7  -6  -8   56.62   13.08
   7   6  -8   87.07   13.24
  -7  -6   8   56.42   11.57
  -7   6   9    0.00    4.44
  -7   6   9    4.90    5.22
   7  -6  -9   11.48    6.22
   7   6  -9    0.00    2.67
   7   6  -9    6.51    3.81
  -7  -6   9    7.98    5.13
  -7   6  10   77.44   15.74
  -7   6  10   97.62   17.21
   7  -6 -10   86.38   17.11
   7   6 -10   67.71   14.18
   7   6 -10   88.45   15.18
  -7  -6  10  100.66   16.25
  -7   6  11  134.35   21.41
  -7   6  11  128.06   21.31
   7  -6 -11  112.92   21.38
   7   6 -11  100.55   18.72
  -7  -6  11  146.98   21.17
  -7   6  12    6.79    6.06
  -7   6  12   13.39    6.56
   7  -6 -12   16.18    7.21
   7   6 -12   12.23    5.32
  -7  -6  12   15.24    7.03
  -7   6  13   11.97    6.84
  -7   6  13   24.80    8.41
   7  -6 -13   11.18    7.02
   7   6 -13   15.07    6.22
  -7  -6  13    7.72    5.94
  -7   6  14   38.35    9.60
  -7   6  14    1.06    4.56
   7  -6 -14   13.06    7.17
   7   6 -14   24.77    7.49
  -7  -6  14   12.15    6.69
  -7   6  15    0.97    3.98
  -7   6  15    2.95    5.23
   7  -6 -15    0.63    4.96
   7   6 -15    0.00    3.77
  -7   6  16   57.87   13.10
  -7   6  16   42.96   12.40
   7  -6 -16   58.42   14.01
   7   6 -16   61.49   12.91
  -7   6  17   97.25   17.21
   7   6 -17   67.61   14.75
  -7  -6  17   70.66   16.09
  -7   6  18  117.65   20.47
   7   6 -18   82.54   18.27
  -7  -6  18  152.99   23.15
  -7   6  19    7.52    6.24
   7   6 -19    6.34    5.36
  -7  -6  19    4.70    5.05
  -7   6  20   17.40    7.22
   7   6 -20   -0.00    4.31
  -7  -6  20    5.62    5.26
  -7   6  21    0.94    2.92
   7   6 -21    9.65    6.96
  -7  -6  21    6.69    6.52
  -7   6  22   52.23   12.27
   7   6 -22   28.39    9.97
  -7  -6  22   29.32   10.31
  -7   6  23   29.57    9.31
   7   6 -23   12.09    6.84
  -7  -6  23   16.76    8.24
  -7   6  24   18.29    7.88
   7   6 -24    5.21    5.48
  -7  -6  24   25.63    9.79
  -7   6  25    0.00    4.89
   7   6 -25    6.03    5.29
  -7  -6  25   -0.00    4.48
  -7   6  26    6.62    5.91
   7   6 -26   23.44    9.63
  -7  -6  26   16.10    9.11
  -7   6  27    9.47    6.07
   7   6 -27    8.29    6.21
  -7  -6  27    7.22    6.93
  -7   6  28   25.21    9.60
   7   6 -28   16.35    8.58
  -7  -6  28   38.04   11.62
  -7   6  29    6.14    5.26
   7   6 -29   -0.00    4.49
  -7  -6  29    2.23    5.67
  -7   6  30   -0.00    4.48
   7   6 -30   -0.00    4.73
  -7  -6  30    2.65    6.21
  -7   6  31    1.88    4.54
  -7  -6  31   -0.00    5.75
  -7   6  32    2.73    4.64
   7   6 -32    8.18    7.44
  -7  -6  32   13.24    8.18
  -7   6  33    2.45    5.15
   7   6 -33    0.00    4.90
  -7  -6  33    5.92    6.24
  -7   6  34    9.16    6.74
  -7  -6  34    0.23    7.73
  -7   6  35   -0.00    4.13
  -7  -6  35   -0.00    5.79
  -7   6  36    1.85    3.95
  -7   7   1   11.22    5.95
  -7   7   1    7.71    5.22
   7  -7  -1    1.46    4.23
   7   7  -1    4.61    3.00
  -7  -7   1    6.05    2.98
  -7   7   2   20.28    7.93
  -7   7   2   38.84    9.60
   7  -7  -2   40.46    9.38
   7   7  -2   22.02    5.37
  -7  -7   2   27.66    5.66
  -7  -7   2   18.30    2.66
  -7  -7   2   18.26    2.65
  -7   7   3    5.82    5.59
  -7   7   3   13.31    6.54
   7  -7  -3   23.63    7.30
   7   7  -3   12.67    4.16
  -7  -7   3   14.57    4.28
  -7  -7   3    8.14    2.43
  -7   7   4  250.27   36.71
  -7   7   4  299.31   37.93
   7  -7  -4  307.93   37.43
   7  -7  -4  231.66   36.65
   7   7  -4  251.74   33.19
  -7  -7   4  230.29   32.74
  -7   7   5   92.42   17.06
  -7   7   5  100.96   17.63
  -7   7   5   99.23   17.68
   7  -7  -5  119.82   17.92
   7  -7  -5   74.15   16.44
   7   7  -5   92.36   14.50
   7   7  -5   58.42   13.27
  -7  -7   5  102.31   14.76
  -7   7   6   15.28    6.67
  -7   7   6    7.25    5.99
  -7   7   6   11.96    6.40
   7  -7  -6   15.35    6.63
   7  -7  -6    6.01    5.14
   7   7  -6    5.12    3.93
   7   7  -6    7.31    4.13
  -7  -7   6    6.29    3.83
  -7   7   7   69.95   14.70
  -7   7   7   91.54   16.65
   7  -7  -7   85.66   15.58
   7  -7  -7   72.73   15.42
   7   7  -7  100.91   14.37
   7   7  -7   71.49   12.85
  -7  -7   7   58.20   12.44
  -7   7   8   19.25    7.71
  -7   7   8   12.92    6.66
   7  -7  -8   15.23    6.38
   7  -7  -8   19.04    7.59
   7   7  -8    0.00    3.32
   7   7  -8   19.01    5.91
  -7  -7   8   17.58    6.60
  -7   7   9   31.03    9.21
  -7   7   9   38.22   10.31
   7  -7  -9   71.10   12.35
   7  -7  -9   29.03    9.85
   7   7  -9   30.71    8.09
   7   7  -9   36.85    8.66
  -7  -7   9   36.75    9.29
  -7   7  10  136.22   20.97
  -7   7  10  129.42   21.04
   7  -7 -10   97.94   18.86
   7  -7 -10   90.12   19.23
   7   7 -10  133.49   19.04
   7   7 -10  116.40   18.19
  -7  -7  10   96.48   18.16
  -7   7  11   25.93    8.80
  -7   7  11   33.03   10.03
   7  -7 -11   31.91    9.96
   7   7 -11   39.64    8.55
  -7  -7  11   14.49    6.74
  -7   7  12    3.52    4.94
  -7   7  12    6.51    5.57
   7  -7 -12    4.67    5.55
   7   7 -12    7.17    4.73
  -7  -7  12    0.00    3.28
  -7   7  13   12.79    6.93
  -7   7  13   23.95    9.17
   7  -7 -13   40.21   10.54
   7   7 -13   28.81    8.20
  -7  -7  13   21.14    7.96
  -7   7  14  120.22   26.73
   7   7 -14  280.45   30.44
  -7  -7  14  223.31   30.51
  -7   7  15   -0.00    4.94
   7   7 -15    1.86    3.15
  -7   7  16    6.95    5.68
   7   7 -16    3.91    4.66
  -7   7  17    1.21    4.21
   7   7 -17    3.40    4.96
  -7  -7  17   -0.00    5.15
  -7   7  18   15.39    7.15
   7   7 -18   13.13    6.81
  -7  -7  18    8.83    6.26
  -7   7  19    4.34    4.60
   7   7 -19    1.58    3.36
  -7  -7  19    5.95    5.24
  -7   7  20   28.25   10.19
   7   7 -20   28.80    9.89
  -7  -7  20   52.62   13.02
  -7   7  21    4.18    5.29
   7   7 -21    3.27    4.32
  -7  -7  21   12.40    6.56
  -7   7  22    6.11    5.26
   7   7 -22    0.86    4.18
  -7  -7  22    0.00    4.49
  -7   7  23    8.01    5.66
   7   7 -23    0.14    4.95
  -7  -7  23   12.23    7.17
  -7   7  24   49.31   12.42
   7   7 -24   43.93   11.55
  -7  -7  24   27.91   10.64
  -7   7  25    0.48    4.11
   7   7 -25    2.83    4.62
  -7  -7  25    5.64    6.06
  -7   7  26   11.33    7.97
   7   7 -26   13.48    7.28
  -7  -7  26   27.33   10.13
  -7   7  27    2.32    4.93
   7   7 -27    1.66    4.63
  -7  -7  27   -0.00    5.17
  -7   7  28    5.84    5.63
   7   7 -28    5.81    6.36
  -7  -7  28    4.65    5.81
  -7   7  29    5.12    5.07
   7   7 -29   18.14    8.50
  -7  -7  29   10.71    7.41
  -7   7  30   11.81    7.28
   7   7 -30   14.01    7.99
  -7  -7  30   16.71    8.45
  -7   7  31    1.37    5.53
   7   7 -31    9.75    7.94
  -7  -7  31    0.00    6.24
  -7   7  32    7.84    5.93
   7   7 -32   -0.00    5.20
  -7  -7  32    0.00    5.47
  -7   7  33    0.81    4.42
   7   7 -33    1.21    5.08
  -7  -7  33    0.00    5.55
  -7   7  34    3.58    6.05
   7   7 -34   -0.00    4.62
  -7  -7  34    1.64    6.34
  -7   7  35    0.38    4.64
  -7   8   1   33.42   10.67
  -7   8   1   37.91   10.80
   7  -8  -1   71.33   12.88
   7   8  -1   41.21    7.79
  -7   8   2   90.36   19.06
  -7   8   2  135.71   21.22
   7  -8  -2  129.23   20.43
   7   8  -2  112.43   16.16
  -7  -8   2  105.68   15.84
  -7   8   3   12.15    6.74
  -7   8   3   10.10    6.15
   7  -8  -3   22.67    7.59
   7   8  -3   13.07    4.40
  -7  -8   3    9.88    4.02
  -7   8   4   17.90    7.69
  -7   8   4   21.22    8.04
   7  -8  -4   16.47    7.11
   7   8  -4   44.11    7.59
  -7  -8   4   17.87    5.79
  -7  -8   4   29.82    4.36
  -7   8   5    9.15    6.17
   7  -8  -5   21.23    7.12
   7  -8  -5   10.99    6.54
   7   8  -5    8.25    4.20
  -7  -8   5   13.50    4.96
  -7   8   6   36.20    9.96
  -7   8   6   38.43    9.95
   7  -8  -6   31.24    9.60
   7  -8  -6   31.23    9.71
   7   8  -6   21.61    6.54
  -7  -8   6   36.11    8.07
  -7   8   7    0.00    3.27
  -7   8   7    0.00    3.90
   7  -8  -7    0.00    4.07
   7  -8  -7    0.00    4.97
   7   8  -7    1.70    2.61
  -7  -8   7    1.90    3.36
  -7   8   8   71.55   14.98
  -7   8   8   91.78   16.91
   7  -8  -8   82.32   15.30
   7  -8  -8   83.50   16.45
   7   8  -8   74.07   12.96
   7   8  -8   60.21   12.30
  -7  -8   8   70.17   13.60
  -7   8   9   10.15    6.79
   7  -8  -9    0.00    4.32
   7  -8  -9    2.00    4.74
   7   8  -9   12.29    4.64
   7   8  -9    0.00    4.01
  -7  -8   9    1.43    3.85
  -7   8  10   14.29    6.58
   7  -8 -10   11.18    6.25
   7   8 -10   16.55    6.55
  -7  -8  10   26.03    8.04
  -7   8  11   11.45    6.02
   7  -8 -11    6.83    4.84
   7   8 -11    1.03    3.57
  -7  -8  11    6.21    5.38
  -7   8  12  126.17   24.45
   7  -8 -12  165.89   25.39
   7   8 -12  152.24   23.60
  -7  -8  12  204.94   26.95
  -7   8  13    0.98    3.69
   7   8 -13    2.79    3.66
  -7  -8  13    1.40    4.68
  -7   8  14    0.42    4.09
   7   8 -14    5.63    4.28
  -7   8  15    1.95    4.89
   7   8 -15   -0.00    3.31
  -7   8  16   95.26   17.48
   7   8 -16   73.33   15.14
  -7  -8  16   89.15   17.76
  -7   8  17    2.54    3.88
   7   8 -17    0.00    4.21
  -7  -8  17    0.21    5.06
  -7   8  18    9.64    5.95
   7   8 -18   12.52    6.34
  -7  -8  18   12.89    7.36
   7   8 -19   -0.00    4.20
  -7  -8  19   -0.00    3.59
  -7   8  20    7.24    6.19
   7   8 -20    7.37    5.72
  -7  -8  20   18.88    7.88
  -7   8  21    3.20    4.83
   7   8 -21   -0.00    3.46
  -7  -8  21    6.90    5.76
  -7   8  22   32.39    9.86
   7   8 -22   15.88    7.11
  -7  -8  22    4.94    5.57
  -7   8  23    5.58    5.97
   7   8 -23   38.11    9.97
  -7  -8  23   11.01    7.81
  -7   8  24    9.62    6.82
   7   8 -24    3.64    4.93
  -7  -8  24    5.39    6.78
  -7   8  25    0.00    3.70
   7   8 -25    0.00    4.97
  -7  -8  25    1.46    5.33
  -7   8  26   10.84    7.19
   7   8 -26   23.85    8.79
  -7  -8  26   15.64    9.64
  -7   8  27    3.48    6.12
   7   8 -27   -0.00    5.18
  -7  -8  27   10.59    7.38
  -7   8  28   22.67    9.26
   7   8 -28   13.82    7.86
  -7  -8  28   15.54    9.20
  -7   8  29   -0.00    4.36
   7   8 -29   -0.00    4.58
  -7  -8  29   -0.00    4.64
  -7   8  30   -0.00    4.86
   7   8 -30    0.37    4.84
  -7  -8  30    5.40    5.81
  -7   8  31    4.26    4.97
   7   8 -31   -0.00    4.99
  -7  -8  31    0.57    5.43
  -7   8  32   11.08    7.04
   7   8 -32    7.89    6.02
  -7  -8  32   10.87    8.10
  -7   8  33   -0.00    4.88
   7   8 -33   -0.00    4.68
  -7  -8  33    0.64    5.40
  -7   8  34   -0.00    5.04
   7   8 -34    2.99    7.15
  -7  -8  34    8.21    6.86
  -7   8  35    2.33    5.49
   7   8 -35    3.41    5.27
  -7   9   1    0.00    4.57
   7  -9  -1    4.08    4.19
   7   9  -1    0.00    2.14
  -7   9   2   37.54   10.65
   7  -9  -2   31.30    9.52
   7   9  -2   40.29    7.65
   7  -9  -3    7.11    5.16
   7   9  -3    1.14    2.50
   7  -9  -4   69.31   13.72
   7   9  -4   51.66    9.93
  -7   9   5    9.30    6.42
   7  -9  -5   -0.00    3.04
   7   9  -5    2.95    3.21
  -7   9   6   42.02   10.66
   7  -9  -6   23.37    8.33
   7   9  -6   27.40    6.85
  -7   9   7   17.30    7.59
   7  -9  -7    9.82    6.48
   7   9  -7   18.31    5.79
  -7  -9   7   20.49    6.66
  -7   9   8   37.53   10.23
  -7   9   8   23.24    8.57
   7  -9  -8   36.35    9.65
   7   9  -8   25.18    7.14
  -7  -9   8   22.76    7.76
  -7   9   9   -0.00    4.48
   7  -9  -9   -0.00    2.98
   7   9  -9    0.00    3.19
  -7  -9   9    5.54    4.85
  -7   9  10  110.82   19.04
   7  -9 -10  106.13   18.23
   7   9 -10  110.77   16.45
  -7  -9  10   56.62   14.59
  -7   9  11   -0.00    3.96
   7  -9 -11    5.77    5.01
   7   9 -11    2.15    3.07
  -7  -9  11    0.00    4.13
  -7   9  12    3.11    4.00
   7  -9 -12    7.13    4.80
   7   9 -12    2.21    3.88
  -7  -9  12    1.53    4.98
  -7   9  13   10.54    6.23
   7  -9 -13    5.31    5.01
   7   9 -13    8.10    4.72
  -7  -9  13    0.00    4.07
  -7   9  14   44.17   11.86
   7  -9 -14   61.35   12.96
   7   9 -14   52.71   11.69
  -7   9  15   -0.00    4.20
   7   9 -15    1.13    3.57
  -7   9  16   13.85    7.04
   7   9 -16   16.00    6.80
  -7  -9  16   14.50    6.97
  -7   9  17   -0.00    3.66
   7   9 -17    1.41    2.89
  -7  -9  17    1.27    4.50
  -7   9  18   19.91    8.58
   7   9 -18   32.77    8.90
  -7  -9  18   33.65   10.65
  -7   9  19   -0.00    4.08
   7   9 -19    0.00    3.35
  -7  -9  19    1.86    4.96
  -7   9  20   17.66    7.98
   7   9 -20   23.24    8.22
  -7  -9  20   10.66    8.04
  -7   9  21    1.34    4.35
   7   9 -21    5.06    4.64
  -7  -9  21   -0.00    5.35
  -7   9  22    0.00    4.13
   7   9 -22    7.62    5.83
  -7  -9  22    2.82    5.44
  -7   9  23    0.00    4.25
   7   9 -23    1.64    4.85
  -7  -9  23   -0.00    6.22
  -7   9  24   17.75    8.10
   7   9 -24   26.77    9.58
  -7  -9  24   27.54   10.30
  -7   9  25    0.00    4.11
   7   9 -25    0.26    5.44
  -7  -9  25   -0.00    5.52
  -7   9  26   10.99    6.66
   7   9 -26   -0.00    4.27
  -7  -9  26    4.48    6.89
  -7   9  27    1.65    5.31
   7   9 -27    0.28    6.01
  -7  -9  27   -0.00    7.16
  -7   9  28   -0.00    4.81
   7   9 -28    0.11    5.00
  -7  -9  28   -0.00    5.17
  -7   9  29   -0.00    4.38
   7   9 -29   -0.00    5.28
  -7  -9  29    3.10    6.54
  -7   9  30    2.71    4.42
   7   9 -30    9.00    7.14
  -7  -9  30   16.41    8.87
  -7   9  31    0.87    3.38
   7   9 -31   -0.00    5.27
  -7  -9  31   -0.00    7.54
  -7   9  32    8.81    6.68
   7   9 -32    1.37    6.29
  -7  -9  32    4.95    7.25
  -7   9  33   -0.00    3.66
   7   9 -33   -0.00    4.58
  -7  -9  33    1.99    6.02
  -7   9  34    0.00    5.44
   7   9 -34    6.02    7.05
   7   9 -35   -0.00    5.42
  -7  10   1   28.54    9.17
   7 -10  -1   12.16    6.53
   7  10  -1   20.59    4.96
  -7  10   2   76.93   15.54
   7 -10  -2   56.94   13.20
   7  10  -2   58.21   10.17
  -7  10   3    0.00    3.41
   7 -10  -3    2.09    3.64
   7  10  -3   -0.00    2.13
  -7  10   4    2.10    4.27
   7 -10  -4    0.10    3.15
   7  10  -4    2.45    2.75
  -7  10   5    0.00    3.58
   7 -10  -5    0.24    4.19
   7  10  -5   -0.00    3.00
  -7  10   6  175.47   25.61
   7 -10  -6  116.08   22.26
   7  10  -6  136.92   20.23
  -7  10   7    0.00    3.31
   7 -10  -7    3.19    4.41
   7  10  -7    1.95    3.28
  -7  10   8   13.59    6.38
   7 -10  -8    5.28    4.89
   7  10  -8    8.50    4.26
  -7  10   9   -0.00    4.24
  -7  10   9   -0.00    3.29
   7 -10  -9    4.76    4.46
   7  10  -9    1.07    3.16
  -7  10  10    0.00    3.34
   7 -10 -10    4.39    5.27
   7  10 -10    0.00    3.01
  -7  10  11    2.24    4.73
   7 -10 -11    4.63    4.40
   7  10 -11   -0.00    3.25
  -7  10  12   48.93   12.49
   7 -10 -12   53.82   12.50
   7  10 -12   49.93   11.05
  -7  10  13    0.00    4.02
   7 -10 -13    1.94    3.91
   7  10 -13    2.51    3.28
  -7  10  14    8.14    6.14
   7 -10 -14   14.06    6.38
   7  10 -14   11.31    5.39
  -7  10  15   -0.00    5.12
   7 -10 -15    3.48    4.15
   7  10 -15   -2.31    3.74
  -7 -10  15    0.58    4.25
  -7  10  16   39.01   10.95
   7 -10 -16   41.38   10.58
   7  10 -16   26.14    8.78
  -7 -10  16   51.58   12.53
  -7  10  17    1.44    3.40
   7  10 -17    0.00    3.77
  -7 -10  17   -0.00    4.03
  -7  10  18   45.48   11.92
   7  10 -18   43.83   10.64
  -7 -10  18   22.99    9.89
  -7  10  19   15.92    6.72
   7  10 -19    4.90    4.36
  -7 -10  19    0.00    5.93
  -7  10  20   -0.00    4.18
   7  10 -20    2.77    4.10
  -7 -10  20    2.76    4.66
  -7  10  21    1.69    4.35
   7  10 -21    4.64    4.48
  -7 -10  21    2.72    6.10
  -7  10  22   64.73   13.95
   7  10 -22   34.31   10.70
  -7 -10  22   50.92   14.75
  -7  10  23    0.00    3.52
   7  10 -23   11.91    6.64
  -7 -10  23    0.00    4.61
  -7  10  24   -0.00    4.72
   7  10 -24    1.09    3.21
  -7 -10  24   -0.00    5.59
  -7  10  25   -0.00    4.40
   7  10 -25    8.82    5.86
  -7 -10  25   -0.00    4.87
  -7  10  26    8.21    6.20
   7  10 -26    0.00    5.66
  -7 -10  26   22.18    9.87
  -7  10  27   -0.00    5.02
   7  10 -27    2.82    5.76
  -7 -10  27   -0.00    5.51
  -7  10  28    7.46    6.16
   7  10 -28    1.86    4.46
  -7 -10  28   10.14    8.15
  -7  10  29    1.81    4.90
   7  10 -29   -0.00    5.40
  -7 -10  29   -0.00    4.29
  -7  10  30    4.26    5.28
   7  10 -30    0.08    4.52
  -7 -10  30    7.04    7.51
  -7  10  31    2.53    5.32
   7  10 -31    2.77    5.54
  -7 -10  31    2.24    5.06
  -7  10  32    1.62    5.52
   7  10 -32   -0.00    3.75
  -7 -10  32   -0.00    5.41
  -7  10  33    0.00    4.46
   7  10 -33    1.92    4.85
  -7  11   1   -0.00    3.83
   7 -11  -1   -0.00    4.52
   7  11  -1   -0.00    1.77
  -7  11   2   13.09    6.95
   7 -11  -2    3.56    5.02
   7  11  -2    5.14    2.90
  -7  11   3    3.03    5.19
   7 -11  -3   12.88    6.74
   7  11  -3   10.61    4.01
  -7  11   4   37.38   11.31
   7 -11  -4   62.15   12.94
   7  11  -4   43.08    8.72
  -7  11   5   22.64    8.77
   7 -11  -5   22.53    7.91
   7  11  -5   14.12    5.25
  -7  11   6    2.18    4.76
   7 -11  -6   -0.00    3.85
   7  11  -6    3.01    3.37
  -7  11   7   16.70    8.35
   7 -11  -7   14.58    6.59
   7  11  -7   17.91    5.80
  -7  11   8   26.77   10.05
   7 -11  -8   25.64    8.71
   7  11  -8   19.06    6.05
  -7  11   9    0.71    4.39
   7 -11  -9    0.31    3.00
   7  11  -9    6.04    4.02
  -7  11  10   24.75    8.58
   7 -11 -10   16.53    7.80
   7  11 -10   35.15    7.96
  -7  11  11   -0.00    3.94
  -7  11  11    3.13    4.11
   7 -11 -11   13.56    6.19
   7  11 -11   -0.00    3.22
  -7  11  12    1.18    4.13
   7 -11 -12   -0.00    5.00
   7  11 -12    1.07    3.61
  -7  11  13    3.59    4.92
   7 -11 -13    0.36    2.51
   7  11 -13   -0.00    4.26
  -7  11  14   20.95    8.49
   7 -11 -14   22.78    8.52
   7  11 -14   31.42    8.62
  -7  11  15   -0.00    4.52
   7 -11 -15   -0.00    4.06
   7  11 -15    0.00    3.31
  -7  11  16    8.08    6.16
   7 -11 -16    8.41    5.52
   7  11 -16    8.44    5.80
  -7  11  17   -0.00    4.77
   7 -11 -17    6.70    5.09
   7  11 -17   -0.00    2.33
  -7  11  18    8.11    6.33
   7 -11 -18   -0.00    3.43
   7  11 -18   13.66    6.30
  -7  11  19    0.50    3.58
   7 -11 -19    0.00    3.00
   7  11 -19    1.98    4.05
  -7 -11  19    4.44    6.01
  -7  11  20    6.41    5.56
   7  11 -20   17.78    7.65
  -7 -11  20   20.27    8.67
  -7  11  21   -0.00    4.16
   7  11 -21    2.13    4.00
  -7 -11  21    5.77    6.74
  -7  11  22   -0.00    4.38
   7  11 -22   -0.00    3.67
  -7 -11  22   -0.00    4.90
  -7  11  23   -0.00    4.16
   7  11 -23   -0.00    4.61
  -7 -11  23   -0.00    4.46
  -7  11  24   24.79    9.17
   7  11 -24   17.86    7.62
  -7 -11  24   13.81    8.96
  -7  11  25   -0.00    5.06
   7  11 -25    0.16    4.11
  -7 -11  25    3.77    7.26
  -7  11  26    2.31    6.06
   7  11 -26    3.12    5.80
  -7 -11  26    7.28    6.44
  -7  11  27    3.47    5.02
   7  11 -27    3.09    4.67
  -7 -11  27    1.40    6.56
  -7  11  28    0.80    4.82
   7  11 -28    1.73    5.55
  -7 -11  28    0.75    5.85
  -7  11  29    0.00    4.50
   7  11 -29    1.13    4.65
  -7 -11  29   -0.00    5.18
  -7  11  30   11.82    7.36
   7  11 -30    1.55    6.12
  -7 -11  30    0.00    5.02
  -7  11  31    5.25    5.64
  -7 -11  31    2.58    7.18
  -7  11  32    4.56    5.83
  -7  12   1    0.00    4.24
   7 -12  -1    2.46    4.33
   7  12  -1    1.91    2.62
  -7  12   2   17.78    8.32
   7 -12  -2   35.63    9.90
   7  12  -2   29.95    6.52
  -7  12   3    2.20    4.48
   7 -12  -3    0.00    4.40
   7  12  -3    1.97    2.66
  -7  12   4    0.00    3.95
   7 -12  -4    0.32    3.57
   7  12  -4   -0.00    2.18
  -7  12   5    3.15    4.40
   7 -12  -5    3.79    4.43
   7  12  -5    7.12    4.30
  -7  12   6   39.61   11.48
   7 -12  -6   40.79   11.00
   7  12  -6   45.00    9.28
  -7  12   7    0.25    4.20
   7 -12  -7    3.44    4.41
   7  12  -7    0.00    2.62
  -7  12   8    8.17    6.20
   7 -12  -8   11.17    6.42
   7  12  -8    8.61    4.34
  -7  12   9   -0.00    4.54
   7 -12  -9    1.18    3.78
   7  12  -9    1.20    3.12
  -7  12  10   11.48    6.39
   7 -12 -10   11.18    5.89
   7  12 -10   10.78    5.58
  -7  12  11    4.24    4.67
   7 -12 -11    5.29    5.06
   7  12 -11    1.28    4.33
  -7  12  12   26.67    9.15
   7 -12 -12   23.74    8.95
   7  12 -12   22.77    7.65
  -7  12  13   -0.00    4.09
   7 -12 -13   -0.00    3.59
   7  12 -13   -0.00    3.19
  -7  12  14    3.83    5.13
   7 -12 -14    9.94    6.14
   7  12 -14    1.30    3.72
  -7  12  15   -0.00    4.17
   7 -12 -15   -0.00    4.18
   7  12 -15   -0.00    2.94
  -7  12  16   45.23   12.03
   7 -12 -16   22.37    8.66
   7  12 -16   30.12    8.54
  -7  12  17    6.24    6.09
   7 -12 -17    4.85    5.09
   7  12 -17    6.12    5.01
  -7  12  18    5.27    5.48
   7 -12 -18    7.40    5.71
   7  12 -18    7.51    5.62
  -7  12  19    9.22    6.40
   7 -12 -19    0.00    4.46
   7  12 -19   -0.00    3.49
  -7  12  20   17.80    8.38
   7 -12 -20   20.16    7.78
   7  12 -20    6.10    5.63
  -7  12  21    2.98    5.03
   7 -12 -21   -0.00    2.84
   7  12 -21   -0.00    4.49
  -7  12  22   14.12    7.48
   7 -12 -22   11.35    6.09
   7  12 -22    5.66    5.39
  -7  12  23   -0.00    4.59
   7  12 -23    1.67    3.83
  -7  12  24    0.00    4.76
   7  12 -24    1.59    4.32
  -7  12  25    2.52    4.91
   7  12 -25   -0.00    4.39
  -7  12  26    1.91    4.45
   7  12 -26    5.00    5.44
  -7  12  27    3.21    5.25
   7  12 -27    0.00    3.48
  -7 -12  27   -0.00    6.80
  -7  12  28   12.23    7.17
  -7 -12  28   18.59    9.82
  -7  12  29    0.94    3.35
  -7 -12  29    5.21    6.21
  -7  12  30    5.89    5.69
  -7 -12  30   -0.00    5.66
  -7  13   1   -0.00    5.80
   7 -13  -1   -0.00    4.60
   7  13  -1    2.25    2.55
  -7  13   2    0.00    6.07
   7 -13  -2   16.96    7.33
   7  13  -2    5.62    3.08
  -7  13   3    6.47    5.72
   7 -13  -3   22.48    8.10
   7  13  -3   12.27    4.21
  -7  13   4   43.90   13.06
   7 -13  -4   59.88   14.24
   7  13  -4   62.36   10.81
  -7  13   5    4.08    5.05
   7 -13  -5   12.35    6.83
   7  13  -5   10.66    4.64
  -7  13   6    5.10    5.61
   7 -13  -6    3.21    4.53
   7  13  -6    2.71    3.01
  -7  13   7    1.79    4.50
   7 -13  -7    4.14    4.69
   7  13  -7    0.00    2.56
  -7  13   8   12.91    7.03
   7 -13  -8   11.24    6.31
   7  13  -8    7.80    4.76
  -7  13   9    3.30    5.35
   7 -13  -9    6.53    5.29
   7  13  -9    5.91    4.05
  -7  13  10   46.61   11.89
   7 -13 -10   21.54    9.19
   7  13 -10   33.82    8.58
  -7  13  11    7.51    5.70
   7 -13 -11    3.96    4.69
   7  13 -11    5.01    4.48
  -7  13  12    3.63    4.53
   7 -13 -12   -0.00    3.49
   7  13 -12   -0.00    3.17
  -7  13  13    6.72    5.76
   7 -13 -13    2.40    4.46
   7  13 -13    4.00    3.70
  -7  13  14   12.60    6.82
   7 -13 -14   11.17    6.99
   7  13 -14   36.26    9.20
   7 -13 -15   -0.00    2.94
   7  13 -15   -0.00    3.70
  -7  13  16   -0.00    3.82
   7 -13 -16   -0.00    3.75
   7  13 -16    0.50    3.39
  -7  13  17   -0.00    4.57
   7 -13 -17    2.11    4.53
   7  13 -17   -0.00    3.18
  -7  13  18   -0.00    3.67
   7 -13 -18   -0.00    3.83
   7  13 -18   -0.00    4.37
  -7  13  19    7.51    5.77
   7 -13 -19   -0.00    2.77
   7  13 -19    1.52    4.08
  -7  13  20    5.39    5.66
   7 -13 -20    7.07    5.29
   7  13 -20    9.44    6.57
  -7  13  21    4.93    5.32
   7 -13 -21    0.18    4.29
   7  13 -21    0.00    4.79
  -7  13  22   -0.00    4.40
   7 -13 -22    0.00    4.03
   7  13 -22   -0.00    3.40
  -7  13  23   -0.00    4.52
   7 -13 -23   17.88    7.37
   7  13 -23    0.00    4.68
  -7  13  24    4.78    5.22
   7 -13 -24    7.55    6.06
  -7  13  25    3.12    5.00
   7 -13 -25   -0.00    4.10
  -7  13  26    4.05    5.35
  -7  14   1    1.14    5.24
   7 -14  -1    6.94    5.39
   7  14  -1    4.22    2.95
  -7  14   2   35.27   10.33
   7 -14  -2   24.99    8.88
   7  14  -2   17.25    5.33
  -7  14   3   -0.00    5.36
   7 -14  -3    3.48    5.56
   7  14  -3    3.91    3.38
  -7  14   4   -0.00    4.54
   7 -14  -4   -0.00    3.00
   7  14  -4   -0.00    2.88
  -7  14   5    1.00    4.01
   7 -14  -5    1.73    4.90
   7  14  -5    3.06    3.11
  -7  14   6   30.42   10.46
   7 -14  -6   46.41   11.65
   7  14  -6   18.72    6.29
  -7  14   7   27.07    9.48
   7 -14  -7   28.77    9.21
   7  14  -7   17.26    6.38
  -7  14   8   11.79    7.16
   7 -14  -8    7.13    6.19
   7  14  -8    6.55    4.52
  -7  14   9    3.81    4.53
   7 -14  -9   -0.00    4.81
   7  14  -9    3.91    3.40
  -7  14  10   27.08    9.16
   7 -14 -10    7.23    6.00
   7  14 -10    5.94    4.44
  -7  14  11   -0.00    5.74
   7 -14 -11    0.00    4.26
   7  14 -11    1.85    3.86
  -7  14  12    7.88    5.36
   7 -14 -12   12.89    6.80
   7  14 -12   14.09    5.96
  -7  14  13   -0.00    3.62
   7 -14 -13    4.41    5.04
   7  14 -13   -0.00    2.74
  -7  14  14    1.02    4.14
   7 -14 -14    3.11    4.43
   7  14 -14    0.00    4.86
  -7  14  15   -0.00    3.54
   7 -14 -15    1.83    3.60
   7  14 -15    1.73    3.59
  -7  14  16    9.88    6.13
   7 -14 -16   -0.00    3.60
   7  14 -16    0.00    3.84
   7 -14 -17   14.43    6.71
   7  14 -17    5.95    5.90
  -7  14  18    1.13    4.06
   7 -14 -18    3.25    4.87
   7  14 -18    0.00    3.93
  -7  14  19    0.31    3.75
   7 -14 -19   -0.00    5.41
   7  14 -19    0.00    3.71
  -7  14  20    0.49    3.32
   7 -14 -20    4.23    4.86
  -7  14  21    1.73    4.99
   7 -14 -21    2.64    3.68
  -7  14  22    7.61    6.01
  -7  15   1    0.91    5.40
   7 -15  -1    1.65    4.44
   7  15  -1    1.99    2.46
  -7  15   2   -0.00    5.44
   7 -15  -2   -0.00    3.62
   7  15  -2   -0.00    2.25
  -7  15   3   12.42    7.66
   7 -15  -3    5.37    6.41
   7  15  -3    7.76    4.33
  -7  15   4    3.56    5.94
   7 -15  -4    4.87    5.89
   7  15  -4   10.77    4.22
  -7  15   5   -0.00    4.60
   7 -15  -5    0.81    4.83
   7  15  -5    2.64    3.03
  -7  15   6    1.01    4.42
   7 -15  -6    0.50    4.56
   7  15  -6    0.48    2.81
  -7  15   7   -0.00    4.26
   7 -15  -7   -0.00    4.60
   7  15  -7   -0.00    3.13
  -7  15   8    6.25    6.30
   7 -15  -8   12.84    6.61
   7  15  -8   13.45    5.26
  -7  15   9    1.59    4.32
   7 -15  -9    0.14    4.64
   7  15  -9    3.25    4.14
  -7  15  10    8.64    6.22
   7 -15 -10   -0.00    3.14
   7  15 -10    5.45    4.36
  -7  15  11    3.54    4.62
   7 -15 -11    4.73    5.41
   7  15 -11    3.88    3.48
  -7  15  12    1.46    3.57
   7 -15 -12   -0.00    3.10
   7  15 -12   -0.00    4.18
  -7  15  13    1.39    4.51
   7 -15 -13    2.67    3.95
   7  15 -13    2.72    3.22
  -7  15  14   -0.00    4.92
   7 -15 -14    2.76    4.42
   7  15 -14   -0.00    3.85
  -7  15  15   14.67    7.24
   7 -15 -15    5.55    4.90
   7  15 -15    0.00    3.39
  -7  15  16   -0.00    4.32
   7 -15 -16    0.72    4.96
  -7  15  17    4.83    6.14
  -7  16   1    8.77    6.28
   7 -16  -1   11.72    7.09
   7  16  -1    4.32    3.20
  -7  16   2    4.70    5.47
   7 -16  -2    0.00    4.90
   7  16  -2    1.02    2.06
  -7  16   3    3.43    5.46
   7 -16  -3    0.00    4.84
   7  16  -3   -0.00    2.93
  -7  16   4    3.78    4.58
   7 -16  -4    0.00    3.33
   7  16  -4    1.19    3.06
  -7  16   5    1.75    3.50
   7 -16  -5    5.04    5.65
   7  16  -5    4.44    3.51
  -7  16   6   -0.00    4.17
   7 -16  -6   -0.00    4.50
   7  16  -6   15.69    5.22
  -7  16   7   -0.00    4.53
   7 -16  -7   -0.00    4.20
   7  16  -7    0.00    3.57
  -7  16   8   -0.00    4.94
   7 -16  -8   -0.00    4.54
   7  16  -8    4.16    4.06
  -7  16   9   -0.00    3.86
   7 -16  -9    5.56    5.41
   7  16  -9    0.26    2.57
  -7  16  10   -0.00    4.49
   7 -16 -10    6.98    6.16
  -7  16  11    5.09    5.51
   7 -16 -11   -0.00    4.38
  -7  16  12   -0.00    4.32
  -7  17   1    0.00    4.66
   7 -17  -1   -0.00    4.07
   7  17  -1    0.00    2.98
  -7  17   2    0.00    4.13
   7 -17  -2    0.00    3.40
   7  17  -2    1.38    2.91
   7 -17  -3   -0.00    3.63
   7  17  -3   10.51    4.44
   7 -17  -4    0.00    5.37
   7 -17  -5    2.59    4.76
   7 -17  -6    1.87    4.10
  -6   0   1    3.30    3.35
  -6   0   1    0.00    2.72
  -6   0   1    2.14    3.35
   6   0  -1    0.00    2.52
   6   0  -1   -0.00    2.91
   6   0  -1    3.54    4.17
  -6   0   2  384.87   44.89
  -6   0   2  323.73   43.77
   6   0  -2  375.52   44.29
   6   0  -2  327.86   44.48
  -6   0   3   -0.00    3.31
  -6   0   3    0.85    3.68
   6   0  -3   -0.00    2.49
   6   0  -3   -0.00    2.97
  -6   0   4   15.24    5.44
  -6   0   4   24.57    5.96
   6   0  -4    9.49    4.46
   6   0  -4   16.39    5.88
  -6   0   5    0.57    3.09
  -6   0   5    0.91    3.10
   6   0  -5   -0.00    3.73
   6   0  -5    0.76    3.20
  -6   0   6 1153.59  137.48
  -6   0   6 1247.39  137.41
   6   0  -6 1204.64  137.29
   6   0  -6 1062.08  137.48
  -6   0   7    0.49    3.21
  -6   0   7    1.20    3.40
   6   0  -7   -0.00    3.25
   6   0  -7    3.15    4.27
  -6   0   8   42.72    8.95
  -6   0   8   34.22    8.07
   6   0  -8   34.07    8.26
   6   0  -8   28.87    8.31
  -6   0   9    1.22    3.07
  -6   0   9   -0.00    2.86
   6   0  -9    1.50    3.97
   6   0  -9   -0.00    2.78
  -6   0  10  158.78   26.20
  -6   0  10  228.50   27.32
   6   0 -10  154.88   26.02
   6   0 -10  237.25   28.76
  -6   0  11   -0.00    3.85
  -6   0  11    1.95    3.06
   6   0 -11   -0.00    3.67
   6   0 -11    1.18    3.53
  -6   0  12  302.73   42.80
  -6   0  12  355.39   43.05
   6   0 -12  322.03   43.63
  -6   0  13    0.00    3.51
  -6   0  13    2.82    3.28
   6   0 -13    0.50    3.41
  -6   0  14   70.24   14.43
  -6   0  14   96.55   14.95
   6   0 -14   72.37   14.92
  -6   0  15    9.23    5.53
   6   0 -15    1.17    3.50
  -6   0  16  262.03   38.60
   6   0 -16  303.98   40.03
   6   0 -17    1.57    3.75
   6   0 -18  165.32   26.58
  -6   0  19   -0.00    5.31
   6   0 -19    1.82    4.42
  -6   0  20    2.98    5.28
   6   0 -20   -0.00    4.28
  -6   0  21    5.82    5.09
   6   0 -21   -0.00    4.60
  -6   0  22  133.99   23.10
   6   0 -22  123.94   22.71
  -6   0  23    0.00    5.72
   6   0 -23    0.00    4.96
  -6   0  24    7.71    6.26
   6   0 -24    0.00    5.57
  -6   0  25   -0.00    5.99
   6   0 -25    0.64    5.43
  -6   0  26   56.94   13.81
   6   0 -26   43.49   13.46
  -6   0  27   -0.00    5.37
   6   0 -27    0.61    3.74
  -6   0  28   52.06   13.70
  -6   0  29    0.79    6.29
  -6   0  30   19.30    8.58
  -6   0  31    2.33    5.25
  -6   0  32   95.63   20.34
  -6   0  33   -0.00    3.37
  -6   0  34    0.86    5.24
  -6   0  35    7.05    6.31
  -6   0  36   17.54    8.75
  -6   0  37    7.06    6.56
  -6   0  38   25.42   10.92
  -6   1   1    5.41    3.67
  -6   1   1   13.16    4.79
  -6   1   1    8.65    4.26
   6  -1  -1    8.05    4.67
   6  -1  -1    4.35    3.34
   6  -1  -1   10.28    4.93
   6   1  -1   13.38    4.24
   6   1  -1    7.54    4.33
  -6  -1   1    9.64    4.09
  -6  -1   1   11.68    4.13
  -6   1   2  559.38   72.43
  -6   1   2  527.91   72.32
  -6   1   2  597.67   72.41
   6  -1  -2  627.37   72.45
   6  -1  -2  609.86   73.25
   6   1  -2  657.15   72.11
   6   1  -2  561.25   72.11
  -6  -1   2  597.38   72.04
  -6  -1   2  632.60   71.71
  -6   1   3   33.51    8.03
   6  -1  -3   22.75    7.13
   6  -1  -3   50.00    9.74
   6   1  -3   47.32    8.46
   6   1  -3   29.28    7.72
  -6  -1   3   56.64    9.23
  -6  -1   3   42.70    8.06
  -6   1   4  924.56  105.26
  -6   1   4 1404.28  107.68
   6  -1  -4  750.50  103.70
   6  -1  -4  813.28  104.97
   6   1  -4  911.69  104.20
   6   1  -4  877.98  104.68
  -6  -1   4  839.39  104.13
  -6  -1   4  783.05  103.27
  -6   1   5  110.88   18.89
  -6   1   5  126.53   19.10
   6  -1  -5  144.77   19.50
   6  -1  -5  128.18   19.88
   6   1  -5  129.56   18.76
   6   1  -5  138.84   19.72
  -6  -1   5  101.65   18.18
  -6  -1   5  149.01   19.00
  -6   1   6  102.07   16.69
  -6   1   6   84.30   15.69
   6  -1  -6  110.67   16.31
   6  -1  -6  101.88   17.13
   6   1  -6  105.45   16.20
   6   1  -6  124.19   17.23
  -6  -1   6   89.99   15.60
  -6  -1   6  100.40   15.35
  -6   1   7  244.11   34.52
  -6   1   7  248.83   34.32
   6  -1  -7  310.10   35.21
   6  -1  -7  247.65   35.16
   6   1  -7  216.85   33.60
   6   1  -7  242.63   34.44
  -6  -1   7  267.00   34.53
  -6  -1   7  308.66   34.50
  -6   1   8  711.20   89.55
  -6   1   8  741.85   89.42
   6  -1  -8  789.34   89.68
   6  -1  -8  730.24   90.31
   6   1  -8  874.90   90.39
   6   1  -8  715.24   89.57
  -6  -1   8  661.52   88.84
  -6  -1   8  735.65   88.62
  -6   1   9    6.73    4.70
  -6   1   9    8.42    4.25
   6  -1  -9    8.86    4.44
   6  -1  -9    8.02    4.96
   6   1  -9    7.68    4.48
   6   1  -9   -0.00    4.32
  -6  -1   9    4.94    4.22
  -6  -1   9    0.00    3.51
  -6   1  10  130.55   20.61
  -6   1  10  122.79   20.07
   6  -1 -10  144.50   21.02
   6  -1 -10  138.56   21.54
   6   1 -10  122.09   20.40
   6   1 -10  115.70   20.19
  -6  -1  10  159.99   21.62
  -6  -1  10  149.55   20.30
  -6   1  11   16.39    6.17
  -6   1  11   20.22    6.20
   6  -1 -11   15.16    5.91
   6   1 -11   31.47    8.10
   6   1 -11   22.38    7.17
  -6  -1  11    7.73    5.02
  -6  -1  11   20.49    6.02
  -6   1  12  309.71   41.25
  -6   1  12  328.13   41.15
   6  -1 -12  281.12   41.31
   6   1 -12  311.12   41.41
  -6   1  13   54.34   12.21
  -6   1  13   73.19   12.80
   6  -1 -13   51.21   12.20
   6   1 -13   67.69   13.06
  -6  -1  13   59.98   12.31
  -6   1  14  154.07   23.49
  -6   1  14  121.14   21.81
   6  -1 -14  125.90   22.92
   6   1 -14  167.25   24.16
  -6  -1  14  202.45   25.36
  -6   1  15    6.20    3.69
  -6   1  15   11.65    5.59
   6  -1 -15    6.57    4.61
   6   1 -15    6.40    4.85
  -6  -1  15    5.03    4.79
  -6   1  16   -0.00    3.26
   6  -1 -16    3.06    4.62
   6   1 -16    2.92    3.82
  -6  -1  16    3.88    5.03
   6  -1 -17    2.02    4.89
   6   1 -17    3.71    4.37
   6  -1 -18  249.25   34.94
   6   1 -18  215.62   33.52
  -6   1  19   60.48   12.39
   6  -1 -19   35.48   10.89
   6   1 -19   36.08   10.49
  -6  -1  19   37.93   10.95
  -6   1  20   -0.00    5.74
   6  -1 -20    0.02    4.66
   6   1 -20   -0.00    3.63
  -6  -1  20    0.00    4.49
  -6   1  21    7.46    6.66
   6  -1 -21    3.66    5.17
   6   1 -21    0.00    4.67
  -6  -1  21    1.86    4.65
  -6   1  22   14.64    6.83
   6  -1 -22   21.61    8.93
   6   1 -22   10.75    7.26
  -6  -1  22   13.75    7.27
  -6   1  23    2.15    4.66
   6  -1 -23    7.46    6.22
   6   1 -23   -0.00    4.47
  -6  -1  23    1.57    5.97
  -6   1  24   21.72    8.69
   6  -1 -24   44.43   11.92
   6   1 -24   36.77   10.95
  -6  -1  24   22.28    9.41
  -6   1  25    0.82    4.85
   6  -1 -25   -0.00    4.97
  -6  -1  25    0.00    6.49
  -6   1  26    8.88    5.79
   6  -1 -26    7.14    6.29
  -6  -1  26    6.58    5.97
  -6  -1  27    3.34    5.93
  -6   1  28   91.50   16.78
  -6  -1  28   25.12   11.25
  -6   1  29    7.57    5.83
  -6  -1  29    0.00    5.45
  -6   1  30   25.93   10.43
  -6  -1  30   45.98   12.56
  -6   1  31   -0.00    5.14
  -6  -1  31   -0.00    4.43
  -6   1  32    3.42    6.19
  -6  -1  32   -0.00    4.77
  -6   1  33    0.37    5.69
  -6  -1  33    5.56    7.37
  -6   1  34   32.27   11.76
  -6  -1  34   37.75   12.79
  -6   1  35    3.66    5.71
  -6  -1  35    3.12    6.96
  -6   1  36    5.01    6.37
  -6  -1  36    7.23    6.48
  -6   1  37    5.11    6.33
  -6  -1  37   -0.00    3.75
  -6   1  38    4.28    6.57
  -6  -1  38   25.59   10.23
  -6   2   1    8.66    4.24
  -6   2   1    3.98    3.97
  -6   2   1    0.00    3.82
   6  -2  -1    3.72    3.53
   6  -2  -1    7.68    4.14
   6  -2  -1    6.43    4.17
   6   2  -1    5.37    3.19
   6   2  -1    0.72    2.43
  -6  -2   1   10.56    3.94
  -6  -2   1    5.24    2.96
  -6  -2   1    4.93    3.17
  -6   2   2   23.46    6.45
  -6   2   2   16.56    5.61
  -6   2   2   14.31    5.69
   6  -2  -2   25.76    6.54
   6  -2  -2   17.15    5.72
   6  -2  -2    7.89    5.98
   6   2  -2   13.53    4.54
   6   2  -2   20.79    5.49
  -6  -2   2   16.77    5.12
  -6  -2   2   12.18    3.98
  -6   2   3    9.98    4.80
  -6   2   3    6.37    4.38
   6  -2  -3    7.00    3.89
   6  -2  -3    2.52    4.47
   6   2  -3    0.00    2.72
   6   2  -3    6.08    4.10
  -6  -2   3   10.95    4.35
  -6  -2   3    2.16    2.43
  -6   2   4   87.03   13.44
  -6   2   4   65.00   11.93
   6  -2  -4   51.42   11.05
   6  -2  -4   62.03   12.48
   6   2  -4   58.95   11.10
   6   2  -4   72.29   12.00
  -6  -2   4   76.20   11.23
  -6   2   5   12.74    5.42
  -6   2   5   20.90    6.13
   6  -2  -5    0.00    3.61
   6  -2  -5   11.66    5.34
   6   2  -5   10.24    4.32
   6   2  -5   12.14    5.16
  -6  -2   5   10.50    4.24
  -6  -2   5   11.93    4.39
  -6   2   6  358.97   45.50
  -6   2   6  477.65   47.05
   6  -2  -6  318.78   44.33
   6  -2  -6  343.82   45.79
   6   2  -6  328.96   44.27
   6   2  -6  326.13   44.42
  -6  -2   6  324.55   44.13
  -6  -2   6  370.27   43.80
  -6   2   7   54.58   11.47
  -6   2   7   52.04   11.01
   6  -2  -7   55.18   11.12
   6  -2  -7  103.29   14.58
   6   2  -7   63.12   11.42
   6   2  -7   53.84   10.96
  -6  -2   7   55.71   10.74
  -6  -2   7   52.35   10.01
  -6   2   8    9.84    5.03
  -6   2   8   10.14    5.16
   6  -2  -8    4.94    4.21
   6  -2  -8    9.64    5.23
   6   2  -8   10.74    5.20
   6   2  -8   11.52    5.12
  -6  -2   8   14.55    4.93
  -6  -2   8    9.64    3.88
  -6   2   9    0.00    3.32
  -6   2   9    0.00    3.37
   6  -2  -9   -0.00    3.02
   6  -2  -9    0.00    3.17
   6   2  -9    1.68    3.52
   6   2  -9    3.09    3.72
  -6  -2   9    4.11    3.57
  -6  -2   9   -0.00    2.55
  -6   2  10  486.02   43.22
  -6   2  10  296.27   39.57
   6  -2 -10  324.85   41.06
   6   2 -10  236.84   38.56
   6   2 -10  277.34   39.19
  -6  -2  10  264.67   38.97
  -6   2  11  264.51   37.11
  -6   2  11  206.11   35.58
   6  -2 -11  302.29   38.48
   6   2 -11  334.78   38.60
   6   2 -11  292.79   37.38
  -6  -2  11  282.34   37.25
  -6   2  12  105.64   16.90
  -6   2  12  103.65   16.69
   6  -2 -12  109.39   17.77
   6   2 -12   82.95   15.99
  -6  -2  12   73.06   15.37
  -6   2  13   18.95    6.66
  -6   2  13   17.81    5.97
   6  -2 -13    6.79    4.55
   6   2 -13    4.69    4.59
  -6  -2  13    5.77    4.90
  -6   2  14   72.99   15.40
  -6   2  14   92.70   16.22
   6  -2 -14   78.79   16.35
   6   2 -14  115.98   17.63
  -6  -2  14  106.69   17.46
  -6   2  15   38.82   10.37
  -6   2  15   39.29    9.79
   6  -2 -15   30.25    9.45
   6   2 -15   41.28    9.99
  -6  -2  15   48.66   10.75
  -6   2  16   57.41   12.68
   6  -2 -16   67.02   14.24
   6   2 -16   73.85   14.21
  -6  -2  16   66.44   13.79
  -6   2  17   28.49    7.96
   6  -2 -17   14.83    6.95
   6   2 -17   12.46    6.06
  -6   2  18   21.39    7.69
   6  -2 -18   24.80    8.49
   6   2 -18   19.42    8.11
  -6   2  19   20.62    7.14
   6  -2 -19   11.09    6.66
   6   2 -19   18.47    7.24
  -6  -2  19   16.19    7.16
  -6   2  20  163.55   25.55
   6  -2 -20  137.78   25.30
   6   2 -20  148.26   25.16
  -6  -2  20  167.12   26.17
  -6   2  21    3.22    4.77
   6  -2 -21    2.58    4.45
   6   2 -21   -0.00    4.59
  -6  -2  21    1.71    5.07
  -6   2  22   33.87   10.44
   6  -2 -22   29.77   10.54
  -6  -2  22   33.78   10.47
  -6   2  23    7.05    5.81
   6  -2 -23    3.36    5.88
  -6  -2  23   -0.00    5.51
  -6   2  24    5.39    6.88
   6  -2 -24   10.51    6.64
  -6  -2  24    6.14    5.50
  -6   2  25    6.48    6.63
   6  -2 -25   19.96    8.52
  -6  -2  25   13.20    7.22
  -6   2  26   40.24   11.90
  -6  -2  26   53.51   13.64
  -6   2  27   12.68    7.19
   6   2 -27   -0.00    4.52
  -6  -2  27    8.86    6.92
  -6   2  28   18.97    8.85
   6   2 -28   16.25    8.54
  -6  -2  28   22.71    9.84
  -6   2  29    0.92    4.58
   6   2 -29    0.00    5.01
  -6  -2  29   -0.00    5.75
  -6   2  30    8.73    6.42
   6   2 -30   11.22    7.94
  -6  -2  30   11.45    8.10
  -6   2  31   -0.00    5.13
  -6  -2  31   -0.00    5.28
  -6   2  32   34.27   11.88
  -6  -2  32   28.84   10.72
  -6   2  33   -0.00    6.01
  -6  -2  33    5.95    6.29
  -6   2  34   -0.00    5.12
  -6  -2  34    0.00    6.02
  -6   2  35    0.41    5.11
  -6  -2  35    5.79    6.21
  -6   2  36   18.22    9.80
  -6  -2  36   24.48   10.50
  -6   2  37    3.73    6.37
  -6  -2  37    1.27    5.69
  -6   2  38   15.47    8.53
  -6   3   1    0.74    3.32
  -6   3   1    0.00    3.31
  -6   3   1    0.02    3.35
   6  -3  -1    3.98    4.01
   6  -3  -1    7.73    4.15
   6  -3  -1    4.23    4.29
   6   3  -1    3.76    2.82
   6   3  -1    0.00    2.59
  -6  -3   1    5.28    3.27
  -6  -3   1    6.17    2.85
  -6  -3   1    2.06    2.01
  -6   3   2  148.25   20.76
  -6   3   2  116.67   19.74
  -6   3   2  143.12   20.51
   6  -3  -2  125.75   19.73
   6  -3  -2  105.37   18.90
   6  -3  -2  127.05   20.33
   6   3  -2  153.24   19.05
   6   3  -2  151.89   19.22
  -6  -3   2  111.93   18.10
  -6  -3   2  142.41   17.82
  -6   3   3  151.67   20.72
  -6   3   3  130.37   19.98
  -6   3   3  133.59   20.06
   6  -3  -3  153.79   20.42
   6  -3  -3  127.89   19.40
   6  -3  -3  141.38   20.68
   6   3  -3  132.38   18.68
   6   3  -3  117.19   18.25
  -6  -3   3   90.66   17.38
  -6  -3   3  148.68   17.88
  -6   3   4   50.41   10.07
  -6   3   4   64.82   10.91
   6  -3  -4   34.50    8.80
   6  -3  -4   30.95    8.97
   6   3  -4   39.28    8.49
   6   3  -4   36.40    8.35
  -6  -3   4   53.73    9.06
  -6  -3   4   49.03    8.05
  -6   3   5    9.95    5.20
  -6   3   5    7.77    4.64
   6  -3  -5   13.08    5.23
   6  -3  -5   13.78    6.04
   6   3  -5   17.34    5.15
   6   3  -5   10.89    4.73
  -6  -3   5   11.87    4.83
  -6  -3   5   15.96    4.45
  -6   3   6    9.82    4.71
  -6   3   6   12.00    5.19
   6  -3  -6   10.06    4.85
   6  -3  -6   20.41    6.61
   6   3  -6   17.51    5.86
   6   3  -6   13.81    5.02
  -6  -3   6    6.31    3.99
  -6  -3   6   19.92    4.74
  -6   3   7   16.44    6.49
  -6   3   7   16.34    6.08
   6  -3  -7   12.15    5.73
   6  -3  -7   21.76    7.25
   6   3  -7   13.35    5.51
   6   3  -7   24.47    6.30
  -6  -3   7   16.33    5.69
  -6  -3   7   17.09    5.00
  -6   3   8  318.02   54.34
  -6   3   8  735.11   59.66
   6  -3  -8  401.05   56.07
   6   3  -8  442.71   55.39
   6   3  -8  476.62   55.42
  -6  -3   8  415.95   54.76
  -6   3   9   80.27   13.85
   6  -3  -9   48.60   12.53
   6   3  -9   86.50   13.94
   6   3  -9   72.53   12.74
  -6  -3   9   63.49   12.40
  -6   3  10   44.07    9.76
  -6   3  10   31.56    8.78
   6  -3 -10   44.25   10.18
   6   3 -10   38.93    9.09
   6   3 -10   25.84    8.00
  -6  -3  10   29.81    8.15
  -6   3  11   15.66    5.94
  -6   3  11    8.77    5.18
   6  -3 -11   13.50    6.14
   6   3 -11   11.95    5.83
   6   3 -11   11.12    5.04
  -6  -3  11   12.47    5.81
  -6   3  12  101.76   15.86
  -6   3  12   72.32   14.43
   6  -3 -12   70.94   14.88
   6   3 -12  101.35   16.15
   6   3 -12   76.59   14.33
  -6  -3  12   65.48   14.05
  -6   3  13  151.84   21.32
  -6   3  13  104.23   19.27
   6  -3 -13  103.40   19.85
   6   3 -13  138.00   20.41
  -6  -3  13  114.99   19.64
  -6   3  14  160.04   25.19
  -6   3  14  164.65   25.19
   6  -3 -14  171.36   26.37
   6   3 -14  166.21   25.16
  -6  -3  14  164.37   25.48
  -6   3  15   44.05    9.90
   6  -3 -15   25.41    8.23
   6   3 -15   10.32    6.10
  -6  -3  15   19.94    7.46
  -6   3  16   16.09    6.85
   6  -3 -16   48.85   10.91
   6   3 -16   12.64    6.89
  -6  -3  16   18.90    7.34
  -6   3  17   92.63   15.68
   6  -3 -17   50.96   13.51
   6   3 -17   80.90   15.09
  -6   3  18  110.05   20.78
  -6   3  18  145.54   22.07
   6  -3 -18  130.40   22.43
  -6   3  19   57.82   13.08
  -6   3  19   57.42   12.64
   6  -3 -19   57.83   13.60
  -6  -3  19   47.04   12.60
  -6   3  20    6.44    5.12
  -6   3  20    1.05    4.84
   6  -3 -20    9.03    6.52
  -6  -3  20   13.59    7.15
  -6   3  21    1.05    4.14
   6  -3 -21   -0.00    4.87
  -6  -3  21    1.68    5.14
  -6   3  22   38.75   11.41
   6  -3 -22   49.17   12.70
  -6  -3  22   50.04   13.21
  -6   3  23   14.41    7.77
   6  -3 -23   32.35   10.00
  -6  -3  23    9.79    6.87
  -6   3  24   81.66   15.88
   6   3 -24   47.46   13.34
  -6   3  25    6.09    5.68
   6   3 -25    0.00    4.75
  -6  -3  25    3.70    5.62
  -6   3  26    2.54    5.28
   6   3 -26    2.51    4.88
  -6  -3  26    0.00    4.03
  -6   3  27    2.49    4.82
   6   3 -27    4.36    5.66
  -6  -3  27    9.31    6.66
  -6   3  28   48.55   12.43
   6   3 -28   18.95    9.95
  -6  -3  28   37.88   12.01
  -6   3  29    4.40    4.71
   6   3 -29    8.96    7.19
  -6  -3  29   17.26    8.62
  -6   3  30   34.57   11.30
   6   3 -30   33.02   12.80
  -6  -3  30   36.96   12.00
  -6   3  31    0.55    5.38
   6   3 -31   -0.00    4.86
  -6  -3  31    0.45    4.53
  -6   3  32    0.00    5.30
  -6  -3  32    7.00    7.54
  -6   3  33   17.81    8.48
  -6  -3  33   14.15    8.27
  -6   3  34   26.78   10.23
  -6  -3  34   17.25    9.47
  -6   3  35    2.40    4.83
  -6  -3  35   -0.00    5.99
  -6   3  36    0.00    5.45
  -6  -3  36    5.05    7.37
  -6   3  37    3.07    6.08
  -6  -3  37   -0.00    6.66
  -6   3  38    0.74    5.52
  -6   4   1  149.05   25.58
  -6   4   1  214.11   27.13
   6  -4  -1  124.99   24.64
   6  -4  -1  212.49   26.59
   6  -4  -1  214.90   27.50
   6   4  -1  202.46   24.53
   6   4  -1  187.31   24.19
  -6  -4   1  174.55   23.78
  -6  -4   1  187.78   22.78
  -6   4   2    9.33    5.31
  -6   4   2   13.79    6.00
  -6   4   2   23.12    7.02
   6  -4  -2   20.65    6.33
   6  -4  -2    9.55    5.15
   6  -4  -2   19.50    6.43
   6   4  -2   14.28    4.91
   6   4  -2   15.69    4.70
  -6  -4   2   20.35    5.06
  -6  -4   2   27.89    4.68
  -6   4   3    4.67    3.66
  -6   4   3   11.53    5.09
  -6   4   3    2.32    3.59
   6  -4  -3    0.00    2.99
   6  -4  -3    7.89    4.51
   6  -4  -3    3.77    3.86
   6   4  -3    5.98    3.53
   6   4  -3    5.42    3.06
  -6  -4   3    8.41    3.73
  -6  -4   3    0.52    1.65
  -6   4   4    6.46    4.21
  -6   4   4   23.20    6.59
   6  -4  -4   15.69    5.87
   6  -4  -4   17.69    6.14
   6   4  -4   22.28    5.59
   6   4  -4    0.96    3.02
  -6  -4   4   13.78    4.34
  -6  -4   4   17.29    4.01
  -6   4   5  306.33   36.92
  -6   4   5  267.41   36.05
   6  -4  -5  275.99   35.89
   6  -4  -5  278.11   36.73
   6   4  -5  266.84   34.86
   6   4  -5  269.74   34.40
  -6  -4   5  249.46   34.02
  -6  -4   5  242.26   32.81
  -6   4   6  271.32   34.96
  -6   4   6  260.26   34.70
   6  -4  -6  261.83   35.22
   6   4  -6  253.30   33.47
   6   4  -6  228.30   32.46
  -6  -4   6  242.45   32.76
  -6   4   7   73.27   13.88
  -6   4   7   51.63   12.84
   6  -4  -7   71.91   14.15
   6   4  -7   92.44   14.33
   6   4  -7   75.46   12.89
  -6  -4   7   99.61   14.08
  -6   4   8    0.00    3.74
  -6   4   8   12.63    5.22
   6  -4  -8    8.51    5.39
   6   4  -8   11.04    5.15
   6   4  -8   13.75    5.09
  -6  -4   8   11.33    4.59
  -6   4   9   55.32   12.10
  -6   4   9   63.08   12.80
   6  -4  -9   55.68   12.64
   6   4  -9   76.57   13.09
   6   4  -9   59.06   11.35
  -6  -4   9   62.53   11.84
  -6   4  10   34.06    8.45
  -6   4  10   28.61    8.31
   6  -4 -10   45.31   10.03
   6   4 -10   31.25    8.35
   6   4 -10   23.87    7.23
  -6  -4  10   21.43    7.17
  -6   4  11  118.50   21.60
  -6   4  11  132.69   22.17
   6  -4 -11  135.93   22.90
   6   4 -11  159.68   22.99
   6   4 -11  169.91   22.69
  -6  -4  11  145.99   22.31
  -6   4  12  125.82   19.88
  -6   4  12  103.38   18.84
   6  -4 -12  124.44   20.41
   6   4 -12  104.63   18.74
   6   4 -12  111.68   18.44
  -6  -4  12  122.71   19.50
  -6   4  13   42.68   10.56
  -6   4  13   38.93   10.53
   6  -4 -13   76.70   14.04
   6   4 -13   42.58   10.44
  -6  -4  13   60.66   11.91
  -6   4  14   -0.00    3.42
   6  -4 -14   -0.00    4.58
   6   4 -14   -0.00    3.47
  -6  -4  14    3.87    4.13
  -6   4  15  139.43   22.01
   6  -4 -15  112.60   21.70
  -6  -4  15  140.13   22.42
  -6   4  16  171.24   25.69
   6  -4 -16  161.49   26.38
  -6  -4  16  148.13   25.32
  -6   4  17   16.24    7.22
  -6   4  17   20.72    7.88
   6  -4 -17   18.02    7.85
  -6   4  18   65.64   13.76
  -6   4  18   59.70   13.46
   6  -4 -18   63.72   14.33
  -6   4  19  112.86   20.44
  -6   4  19  143.25   21.50
   6  -4 -19   99.51   20.23
  -6  -4  19  102.70   20.42
  -6   4  20  108.09   21.47
  -6   4  20  152.18   23.44
   6  -4 -20  155.57   24.74
   6   4 -20  121.00   22.10
  -6  -4  20  136.76   23.47
  -6   4  21    8.12    5.76
  -6   4  21   21.22    7.99
   6  -4 -21   15.30    7.62
   6   4 -21    9.93    6.22
  -6  -4  21    0.00    4.66
  -6   4  22    7.70    5.64
   6   4 -22   18.12    7.22
  -6  -4  22   15.23    7.67
  -6   4  23   -0.00    4.70
   6   4 -23    4.10    4.88
  -6  -4  23    8.47    7.40
  -6   4  24    0.00    4.27
   6   4 -24    4.38    4.32
  -6  -4  24    1.82    6.05
  -6   4  25    5.79    6.40
   6   4 -25   -0.00    5.21
  -6  -4  25    0.00    5.00
  -6   4  26   27.52    9.17
   6   4 -26   16.63    9.24
  -6  -4  26   19.73    8.77
  -6   4  27   11.41    6.88
   6   4 -27   28.78    9.64
  -6  -4  27   29.08   10.92
  -6   4  28   20.98    8.83
   6   4 -28    9.65    7.16
  -6  -4  28   20.94    9.26
  -6   4  29   -0.00    5.91
   6   4 -29    1.86    4.31
  -6  -4  29    7.28    7.00
  -6   4  30    7.87    6.18
   6   4 -30    7.10    6.20
  -6  -4  30   24.32    9.74
  -6   4  31    0.00    4.60
   6   4 -31   10.03    7.01
  -6  -4  31    5.90    5.99
  -6   4  32   17.69    8.68
  -6  -4  32   36.49   12.75
  -6   4  33    1.68    4.74
  -6  -4  33   17.06    8.87
  -6   4  34    1.19    4.40
  -6  -4  34   -0.00    6.78
  -6   4  35    2.92    4.28
  -6  -4  35   -0.00    6.64
  -6   4  36    3.39    5.83
  -6  -4  36    5.34    6.97
  -6   4  37    6.05    6.77
  -6  -4  37    0.00    6.03
  -6   4  38   -0.00    4.50
  -6   5   1   17.36    6.30
  -6   5   1   15.08    6.00
   6  -5  -1   17.42    5.95
   6  -5  -1   13.91    6.27
   6   5  -1   11.41    4.37
   6   5  -1   15.40    4.05
  -6  -5   1    9.39    3.67
  -6  -5   1   10.31    2.76
  -6  -5   1   17.03    3.00
  -6   5   2  118.94   18.14
  -6   5   2  107.48   17.39
   6  -5  -2  114.37   17.38
   6  -5  -2   75.33   16.26
   6   5  -2  110.85   15.26
   6   5  -2   84.53   14.07
  -6  -5   2   86.44   14.02
  -6  -5   2  104.45   13.37
  -6  -5   2  103.09   13.10
  -6   5   3  139.66   21.28
  -6   5   3  170.67   22.57
  -6   5   3   94.01   19.51
   6  -5  -3  121.29   20.16
   6  -5  -3  134.20   21.21
   6   5  -3  133.69   19.20
   6   5  -3  150.10   19.03
  -6  -5   3  138.02   18.67
  -6  -5   3  129.48   17.11
  -6   5   4  131.58   18.86
  -6   5   4   78.91   16.82
  -6   5   4  130.37   19.09
   6  -5  -4  102.56   17.43
   6  -5  -4   91.84   17.51
   6   5  -4  127.07   17.23
   6   5  -4  104.13   15.80
  -6  -5   4  104.96   15.69
  -6   5   5    0.00    2.58
  -6   5   5    3.99    4.35
   6  -5  -5    8.31    4.32
   6  -5  -5    2.41    4.06
   6   5  -5    4.99    3.70
   6   5  -5    1.79    2.51
  -6  -5   5    3.64    3.34
  -6   5   6    0.00    3.08
  -6   5   6    3.47    4.52
   6  -5  -6    1.83    3.15
   6  -5  -6    2.91    3.97
   6   5  -6    1.19    3.10
   6   5  -6    2.12    2.77
  -6  -5   6    3.05    3.38
  -6   5   7   70.53   13.89
  -6   5   7   82.82   14.54
   6  -5  -7   75.47   14.17
   6   5  -7   50.75   11.65
   6   5  -7   75.09   12.49
  -6  -5   7   83.54   13.15
  -6   5   8   62.91   12.16
  -6   5   8   59.37   12.01
   6  -5  -8   78.02   13.69
   6   5  -8   48.85   10.60
   6   5  -8   39.39    9.47
  -6  -5   8   60.48   11.11
  -6   5   9  124.02   18.10
  -6   5   9   94.19   16.98
   6  -5  -9   80.43   16.51
   6   5  -9   78.65   15.26
   6   5  -9  106.14   15.96
  -6  -5   9   91.10   15.93
  -6   5  10   48.84   11.04
  -6   5  10   43.17   10.91
   6  -5 -10   70.92   13.46
   6   5 -10   37.81    9.84
   6   5 -10   70.33   11.43
  -6  -5  10   49.55   10.79
  -6   5  11    0.00    3.09
  -6   5  11    4.37    5.12
   6  -5 -11    0.00    3.54
   6   5 -11   -0.00    3.23
   6   5 -11    3.62    3.92
  -6  -5  11    2.93    4.15
  -6   5  12    7.08    5.06
   6  -5 -12   -0.00    4.82
  -6  -5  12    3.41    4.22
  -6   5  13  254.63   37.12
   6  -5 -13  242.26   37.44
  -6  -5  13  302.44   38.23
  -6   5  14  323.11   40.41
   6  -5 -14  305.93   40.69
  -6  -5  14  230.88   38.40
  -6   5  15    0.14    4.17
   6  -5 -15   -0.00    4.50
  -6  -5  15    1.91    4.13
  -6   5  16   13.28    6.22
  -6   5  16   12.98    6.62
   6  -5 -16   27.79    8.84
  -6   5  17    0.00    3.88
  -6   5  17    8.63    5.29
   6  -5 -17   -0.00    3.16
   6   5 -17    1.94    4.03
  -6   5  18  146.62   23.02
  -6   5  18  144.93   23.25
   6  -5 -18  136.59   23.93
   6   5 -18  115.69   21.90
  -6   5  19   19.54    7.88
  -6   5  19   10.00    6.55
   6  -5 -19   23.94    9.47
   6   5 -19   18.78    7.65
  -6  -5  19   25.12    9.11
  -6   5  20   11.19    6.76
   6   5 -20   26.76    9.21
  -6  -5  20    5.47    6.60
  -6   5  21    0.00    4.27
   6   5 -21    4.69    5.69
  -6  -5  21    0.00    2.99
  -6   5  22    1.44    4.16
   6   5 -22   -0.00    4.12
  -6  -5  22    0.00    4.74
  -6   5  23   60.57   13.20
   6   5 -23   48.51   13.17
  -6  -5  23   41.06   12.82
  -6   5  24   13.24    7.42
   6   5 -24   22.55    8.73
  -6  -5  24   13.89    8.10
  -6   5  25   13.76    7.08
   6   5 -25    9.03    6.17
  -6  -5  25    7.26    6.40
  -6   5  26   -0.00    4.31
   6   5 -26    0.00    4.22
  -6  -5  26   -0.00    5.34
  -6   5  27    1.86    4.49
   6   5 -27   -0.00    5.22
  -6  -5  27   -0.00    6.29
  -6   5  28   11.69    6.74
   6   5 -28    8.67    7.12
  -6  -5  28   27.29   11.26
  -6   5  29   12.73    7.54
   6   5 -29   19.06    8.54
  -6  -5  29    9.80    8.09
  -6   5  30   13.68    6.99
   6   5 -30   10.04    7.29
  -6  -5  30    7.37    7.05
  -6   5  31   -0.00    4.39
   6   5 -31   -0.00    3.74
  -6  -5  31   16.13    9.25
  -6   5  32    2.55    5.19
   6   5 -32    0.04    5.18
  -6  -5  32    4.87    6.43
  -6   5  33    6.43    6.05
  -6  -5  33   21.77    9.44
  -6   5  34    7.37    6.84
  -6  -5  34    7.04    7.32
  -6   5  35   14.23    7.88
  -6  -5  35   14.94    9.76
  -6   5  36   10.37    6.40
  -6  -5  36    0.00    5.17
  -6   5  37    0.00    4.74
  -6   5  38    6.69    6.48
  -6   6   1  151.00   22.93
  -6   6   1  134.68   21.94
   6  -6  -1   99.02   20.38
   6   6  -1  163.35   19.58
   6   6  -1  152.04   19.14
  -6  -6   1  142.02   18.78
  -6  -6   1  145.98   16.36
  -6  -6   1  134.40   16.31
  -6   6   2   38.22    9.29
  -6   6   2   32.67    8.85
   6  -6  -2   16.09    6.99
   6  -6  -2   41.68   10.41
   6   6  -2   42.91    7.19
   6   6  -2   33.48    6.60
  -6  -6   2   37.50    6.72
  -6  -6   2   30.66    4.97
  -6  -6   2   28.90    4.72
  -6   6   3    4.90    4.02
  -6   6   3   16.12    6.28
   6  -6  -3   14.88    5.87
   6  -6  -3   12.94    5.97
   6   6  -3    7.22    3.16
   6   6  -3    5.34    3.10
  -6  -6   3    8.75    3.56
  -6   6   4   25.16    7.87
  -6   6   4    9.48    5.43
  -6   6   4   25.10    7.97
   6  -6  -4   25.29    7.13
   6  -6  -4   26.47    8.08
   6   6  -4   23.67    5.76
   6   6  -4   27.92    6.08
  -6  -6   4   15.85    5.01
  -6   6   5  126.86   19.29
  -6   6   5   40.01   15.11
  -6   6   5  160.35   21.08
   6  -6  -5  125.91   19.06
   6  -6  -5  141.51   20.53
   6   6  -5  117.78   16.74
   6   6  -5  160.49   17.70
  -6  -6   5  121.95   16.96
  -6   6   6  111.09   17.95
   6  -6  -6   86.98   16.41
   6  -6  -6  117.82   18.85
   6   6  -6   70.03   14.39
   6   6  -6  126.03   16.18
  -6  -6   6  109.91   16.14
  -6   6   7   70.92   13.75
  -6   6   7   59.98   13.18
   6  -6  -7   65.14   13.13
   6  -6  -7   74.64   14.28
   6   6  -7   56.41   11.54
   6   6  -7   91.14   12.93
  -6  -6   7   72.27   12.64
  -6   6   8   20.54    6.94
  -6   6   8   10.79    6.38
   6  -6  -8   17.88    6.20
   6  -6  -8   15.32    6.67
   6   6  -8   19.84    5.98
  -6  -6   8   23.42    6.74
  -6   6   9  101.71   19.11
   6  -6  -9  124.29   20.26
   6   6  -9  116.10   18.01
  -6  -6   9  116.07   18.82
  -6   6  10   81.02   16.89
   6  -6 -10   82.08   17.16
   6   6 -10   87.27   15.73
  -6  -6  10  160.64   19.79
  -6   6  11   60.71   12.91
   6  -6 -11   66.62   13.76
  -6  -6  11   50.75   11.96
  -6   6  12   80.10   15.69
   6  -6 -12   58.59   14.48
  -6  -6  12  112.12   17.20
  -6   6  13    3.62    4.76
   6  -6 -13    7.90    5.03
   6   6 -13    0.51    2.95
  -6  -6  13    5.45    5.16
  -6   6  14    2.16    4.75
   6  -6 -14    2.85    4.72
   6   6 -14    1.20    2.49
  -6  -6  14    0.60    3.49
  -6   6  15   37.38   11.36
  -6   6  15   81.98   15.00
   6  -6 -15   72.58   14.72
   6   6 -15   81.92   13.98
  -6  -6  15   52.34   12.96
  -6   6  16    0.00    4.60
  -6   6  16    3.77    4.77
   6  -6 -16    6.42    5.94
   6   6 -16   12.24    5.49
  -6   6  17   14.20    6.53
   6  -6 -17   17.69    7.77
   6   6 -17   25.11    7.85
  -6   6  18   45.23   11.71
   6   6 -18   62.40   12.98
  -6  -6  18   44.18   12.85
  -6   6  19   18.45    7.30
   6   6 -19   10.09    6.42
  -6  -6  19   27.11    9.40
  -6   6  20    1.91    3.94
   6   6 -20    0.00    4.98
  -6  -6  20    0.00    5.45
  -6   6  21   31.18    9.21
   6   6 -21   39.39   10.42
  -6  -6  21   13.82    8.03
  -6   6  22    9.55    6.46
   6   6 -22    2.52    6.19
  -6  -6  22   28.12   10.10
  -6   6  23   18.95    7.84
   6   6 -23   26.99    9.32
  -6  -6  23   31.27   10.87
  -6   6  24   -0.00    3.31
   6   6 -24    0.00    4.57
  -6  -6  24    1.24    5.78
  -6   6  25   22.91    7.92
   6   6 -25    0.00    3.44
  -6  -6  25   35.75   11.12
  -6   6  26   33.37   10.24
   6   6 -26   18.86    8.70
  -6  -6  26   36.17   11.90
  -6   6  27   28.30    9.41
   6   6 -27    9.19    6.37
  -6  -6  27   15.30    8.16
  -6   6  28   13.94    6.83
   6   6 -28    2.92    5.82
  -6  -6  28    1.84    7.00
  -6   6  29   -0.00    4.88
   6   6 -29   -0.00    4.67
  -6  -6  29    2.02    5.30
  -6   6  30   -0.00    4.17
   6   6 -30   -0.00    5.35
  -6  -6  30    2.81    6.04
  -6   6  31   13.09    7.63
   6   6 -31   32.45   10.70
  -6  -6  31   14.13    9.12
  -6   6  32    0.43    4.51
   6   6 -32   18.94    9.25
  -6  -6  32    5.78    7.35
  -6   6  33   15.05    7.46
   6   6 -33    0.00    6.10
  -6  -6  33   11.73    9.06
  -6   6  34   -0.00    4.84
  -6  -6  34    6.66    8.24
  -6   6  35    5.31    5.27
  -6  -6  35    1.37    6.41
  -6   6  36    0.09    4.37
  -6  -6  36    4.50    7.68
  -6   6  37    1.86    4.84
  -6   7   1    7.96    5.24
  -6   7   1    2.75    4.21
   6   7  -1    8.89    3.08
   6   7  -1   13.14    3.71
  -6  -7   1   15.26    3.68
  -6   7   2   13.83    6.37
  -6   7   2   20.22    7.33
   6   7  -2   14.27    4.03
   6   7  -2    9.33    3.75
  -6  -7   2   15.46    4.27
  -6   7   3  281.08   38.23
  -6   7   3  246.74   37.18
   6   7  -3  343.51   34.89
   6   7  -3  246.24   33.83
  -6  -7   3  244.49   33.91
  -6   7   4   90.25   16.12
  -6   7   4   72.45   15.29
   6  -7  -4   89.44   16.50
   6   7  -4   79.02   12.79
   6   7  -4   91.66   13.24
  -6  -7   4   80.93   13.15
  -6   7   5   28.73    8.39
  -6   7   5   34.30    9.33
   6  -7  -5   36.55    9.50
   6   7  -5   24.70    6.18
  -6  -7   5   28.10    6.93
  -6   7   6   14.76    6.83
   6  -7  -6   20.95    7.57
   6   7  -6   17.32    5.27
  -6  -7   6   32.96    7.31
  -6   7   7    4.16    5.06
   6  -7  -7   35.15    8.96
   6   7  -7   21.20    5.62
  -6  -7   7   16.15    5.70
  -6   7   8   39.79   10.47
   6  -7  -8   33.80    9.81
   6   7  -8   41.62    8.62
  -6  -7   8   39.87    9.22
  -6   7   9  140.02   23.43
   6  -7  -9  127.64   22.69
   6   7  -9  154.60   21.35
  -6  -7   9  141.78   22.19
  -6   7  10    0.00    3.87
   6  -7 -10    2.97    3.99
   6   7 -10    1.94    2.93
   6   7 -10   -0.00    2.84
  -6  -7  10    0.45    3.46
  -6   7  11   -0.00    3.90
   6  -7 -11    6.26    4.80
   6   7 -11    0.37    2.81
   6   7 -11   -0.00    2.63
  -6  -7  11    2.03    3.59
  -6   7  12   29.92    9.03
  -6   7  12   23.11    7.75
   6  -7 -12   16.42    7.58
   6   7 -12   18.46    6.38
  -6  -7  12   12.58    6.46
  -6   7  13  191.21   27.14
  -6   7  13  152.80   26.25
   6  -7 -13  175.18   27.53
   6   7 -13  156.14   24.60
  -6  -7  13  167.88   26.54
  -6   7  14   -0.00    4.88
  -6   7  14   -0.00    4.14
   6  -7 -14    0.00    4.25
   6   7 -14    3.97    3.63
  -6  -7  14    0.00    4.84
  -6   7  15    0.81    3.65
   6   7 -15    0.73    3.84
  -6  -7  15   -0.00    4.62
  -6   7  16    0.00    3.63
   6   7 -16    1.14    3.65
  -6   7  17    5.38    4.74
   6   7 -17    1.70    4.61
  -6   7  18   11.35    6.44
   6   7 -18    2.89    3.97
  -6  -7  18    0.00    5.34
  -6   7  19   93.00   17.79
   6   7 -19   90.10   17.15
  -6  -7  19   93.80   18.95
  -6   7  20   15.67    7.64
   6   7 -20    8.34    6.13
  -6  -7  20   17.74    8.51
  -6   7  21    4.51    5.46
   6   7 -21    7.96    5.51
  -6  -7  21    3.46    5.95
  -6   7  22    3.44    5.28
   6   7 -22    4.39    5.35
  -6  -7  22    4.89    5.33
  -6   7  23   20.73    7.89
   6   7 -23    4.76    6.00
  -6  -7  23   23.48    9.41
  -6   7  24    9.10    5.75
   6   7 -24    7.83    5.74
  -6  -7  24    1.61    5.13
  -6   7  25   43.65   11.29
   6   7 -25   15.47    7.69
  -6  -7  25   21.63    9.91
  -6   7  26   -0.00    3.50
   6   7 -26   -0.00    4.74
  -6  -7  26    5.90    6.58
  -6   7  27   -0.00    4.51
   6   7 -27    4.02    4.92
  -6  -7  27    0.00    6.13
  -6   7  28    8.79    6.07
   6   7 -28    9.13    7.45
  -6  -7  28    4.05    5.89
  -6   7  29   25.02    8.88
   6   7 -29   19.35    8.87
  -6  -7  29   33.12   11.30
  -6   7  30   -0.00    4.96
   6   7 -30    1.21    4.84
  -6  -7  30    0.09    5.39
  -6   7  31    5.23    6.23
   6   7 -31    5.22    6.19
  -6  -7  31    8.42    6.98
  -6   7  32   -0.00    3.88
   6   7 -32    0.00    4.01
  -6  -7  32    2.51    5.41
  -6   7  33    2.97    5.45
   6   7 -33    5.61    6.27
  -6  -7  33    8.96    8.19
  -6   7  34    5.89    6.76
   6   7 -34    3.46    5.86
  -6  -7  34   -0.00    5.36
  -6   7  35   13.24    7.53
  -6  -7  35    8.61    8.62
  -6   7  36   -0.00    4.63
  -6   7  37    6.66    6.41
  -6   8   1  147.49   23.11
  -6   8   1  146.63   22.81
   6   8  -1  144.80   18.05
  -6  -8   1  121.26   17.93
  -6   8   2    9.62    5.68
  -6   8   2   11.42    6.08
   6   8  -2   13.05    3.57
  -6  -8   2    3.54    2.95
  -6   8   3   -0.00    3.44
  -6   8   3    1.12    3.60
   6   8  -3    1.43    2.61
  -6  -8   3   -0.00    3.05
  -6   8   4    9.04    5.48
  -6   8   4    0.00    3.22
   6   8  -4    0.06    2.71
  -6  -8   4    0.00    2.40
  -6   8   5  207.66   33.77
  -6   8   5  238.01   34.85
   6   8  -5  291.66   31.79
  -6  -8   5  212.61   31.50
  -6   8   6    1.14    3.97
  -6   8   6    4.20    5.05
   6  -8  -6    6.46    5.32
   6   8  -6    4.14    3.16
   6   8  -6    4.17    3.90
  -6  -8   6    6.71    3.90
  -6   8   7   95.96   18.27
   6  -8  -7  117.29   19.57
   6   8  -7  106.79   15.77
   6   8  -7   94.33   15.57
  -6  -8   7   95.82   16.58
  -6   8   8    0.00    4.36
  -6   8   8    2.02    4.83
   6  -8  -8    0.00    4.29
   6   8  -8    2.52    3.25
   6   8  -8    4.17    3.41
  -6  -8   8    0.00    3.14
  -6   8   9  145.13   23.71
  -6   8   9  139.84   24.28
   6  -8  -9  179.16   24.74
   6  -8  -9  120.18   23.29
   6   8  -9  146.20   21.53
   6   8  -9  169.40   22.48
  -6  -8   9  142.31   22.91
  -6   8  10   40.02   10.73
  -6   8  10   46.97   12.01
   6  -8 -10   37.54   10.04
   6  -8 -10   39.76   11.12
   6   8 -10   62.69   10.63
   6   8 -10   49.24    9.97
  -6  -8  10   30.71    9.62
  -6   8  11  128.85   21.29
   6  -8 -11  159.30   21.81
   6   8 -11  109.42   18.87
  -6  -8  11  108.63   20.14
  -6   8  12   18.81    7.54
   6   8 -12   29.26    7.78
  -6  -8  12   21.04    7.94
  -6   8  13   11.79    5.50
   6   8 -13    9.14    4.73
  -6  -8  13   -0.00    3.71
  -6   8  14    0.23    4.45
   6   8 -14    1.05    4.50
  -6  -8  14    8.23    6.10
  -6   8  15  108.52   19.65
   6   8 -15  105.01   18.20
  -6   8  16    4.32    4.33
   6   8 -16   -0.00    3.04
  -6   8  17   46.26   11.69
   6   8 -17   39.00   10.11
  -6  -8  17   35.77   11.36
  -6   8  18    2.04    3.72
   6   8 -18   -0.00    3.41
  -6  -8  18   -0.00    4.07
  -6   8  19   21.14    7.99
   6   8 -19   26.06    7.95
  -6  -8  19    3.29    6.21
  -6   8  20    7.59    5.53
   6   8 -20   -0.00    4.52
  -6  -8  20    8.47    7.89
  -6   8  21   12.77    7.46
   6   8 -21   13.80    7.01
  -6  -8  21   21.70    9.32
  -6   8  22    0.35    4.72
   6   8 -22    1.79    4.20
  -6  -8  22   -0.00    5.19
  -6   8  23   14.03    7.20
   6   8 -23   20.21    7.86
  -6  -8  23   19.93   10.32
  -6   8  24   -0.00    5.07
   6   8 -24    1.64    3.07
  -6  -8  24   -0.00    6.89
  -6   8  25   18.49    7.95
   6   8 -25    5.19    5.00
  -6  -8  25   25.14   10.17
  -6   8  26    7.44    6.51
   6   8 -26    4.14    4.95
  -6  -8  26    0.54    4.53
  -6   8  27   37.42   10.63
   6   8 -27   14.34    7.57
  -6  -8  27   33.94   12.28
  -6   8  28   -0.00    4.76
   6   8 -28    4.21    5.87
  -6  -8  28    4.68    6.31
  -6   8  29   -0.00    3.44
   6   8 -29    0.68    5.58
  -6  -8  29    1.60    6.32
  -6   8  30   -0.00    4.14
   6   8 -30    2.20    5.09
  -6  -8  30    3.94    6.39
  -6   8  31    4.90    5.82
   6   8 -31    9.69    6.66
  -6  -8  31    2.37    7.70
  -6   8  32    0.00    4.76
   6   8 -32    4.30    6.67
  -6  -8  32    9.10    7.38
  -6   8  33   12.64    7.32
   6   8 -33    9.47    7.24
  -6  -8  33    8.37    8.37
  -6   8  34    6.73    5.74
   6   8 -34    5.78    6.93
  -6  -8  34   -0.00    6.13
  -6   8  35    9.81    6.27
  -6   8  36    1.34    4.01
  -6   8  37    3.28    5.72
  -6   9   1   17.55    7.44
   6  -9  -1    0.00    3.86
  -6   9   2   12.39    5.99
   6  -9  -2   20.25    6.96
   6   9  -2   10.54    3.98
  -6   9   3  185.88   28.91
   6  -9  -3  204.68   28.70
   6   9  -3  178.74   24.59
  -6  -9   3  185.57   25.09
  -6   9   4    0.00    5.20
   6  -9  -4   11.09    5.71
   6   9  -4    0.00    2.24
  -6  -9   4   15.11    4.66
   6  -9  -5    2.38    3.17
   6   9  -5    1.03    2.93
  -6  -9   5    1.98    3.29
   6  -9  -6   12.90    6.44
   6   9  -6   20.48    5.71
  -6  -9   6    6.26    4.73
  -6   9   7   13.72    6.38
   6  -9  -7   18.93    6.84
   6   9  -7   12.38    5.08
  -6  -9   7   14.79    6.23
  -6   9   8   -0.00    3.72
   6  -9  -8   -0.00    4.21
   6   9  -8   -0.00    2.73
   6   9  -8   -0.00    3.04
  -6  -9   8   -0.00    3.56
  -6   9   9  105.98   19.00
   6  -9  -9  128.89   19.89
   6   9  -9  109.80   16.84
   6   9  -9   88.86   16.45
  -6  -9   9  111.09   18.69
  -6   9  10    5.11    4.72
   6  -9 -10   10.54    5.55
   6   9 -10    2.15    3.54
   6   9 -10    9.62    4.62
  -6  -9  10    3.37    4.39
  -6   9  11    1.55    3.69
   6  -9 -11    0.81    3.44
   6   9 -11    4.28    3.91
  -6  -9  11    0.59    4.44
  -6   9  12   -0.00    4.34
   6  -9 -12    0.00    3.21
   6   9 -12    3.84    4.10
  -6  -9  12   10.13    5.64
  -6   9  13   70.48   16.62
   6  -9 -13  103.71   18.06
   6   9 -13  107.95   17.44
  -6  -9  13  123.60   20.07
  -6   9  14    9.36    5.78
   6   9 -14    2.47    3.58
  -6   9  15   36.89   10.39
   6   9 -15   32.81    9.05
  -6   9  16   22.82    7.90
   6   9 -16   12.81    6.24
  -6   9  17    2.54    3.60
   6   9 -17    7.18    4.36
  -6  -9  17   -0.00    4.98
  -6   9  18    4.13    5.26
   6   9 -18    2.84    4.39
  -6  -9  18   -0.00    5.48
  -6   9  19   38.30   10.34
   6   9 -19   23.68    8.18
  -6  -9  19   18.32    9.23
  -6   9  20    4.72    5.56
   6   9 -20    5.85    6.10
  -6  -9  20    8.16    6.98
  -6   9  21    1.94    4.34
   6   9 -21    7.47    5.02
  -6  -9  21   -0.00    4.76
  -6   9  22   -0.00    3.70
   6   9 -22    4.89    4.62
  -6  -9  22   -0.00    5.03
  -6   9  23   23.59    9.16
   6   9 -23   25.68    9.13
  -6  -9  23   86.54   17.40
  -6   9  24   -0.00    2.47
   6   9 -24   -0.00    3.56
  -6  -9  24   -0.00    6.37
  -6   9  25    8.56    7.03
   6   9 -25    7.23    6.07
  -6  -9  25   15.33    8.68
  -6   9  26    3.97    5.15
   6   9 -26    2.89    4.52
  -6  -9  26    9.98    7.59
  -6   9  27    2.38    5.07
   6   9 -27    0.00    5.11
  -6  -9  27    4.14    7.10
  -6   9  28    7.86    6.21
   6   9 -28    5.12    6.86
  -6  -9  28   13.63    8.44
  -6   9  29   12.40    7.11
   6   9 -29   21.02    8.74
  -6  -9  29   12.69    8.97
  -6   9  30   11.53    7.26
   6   9 -30    0.00    3.74
  -6  -9  30    2.76    6.65
  -6   9  31    6.10    5.76
   6   9 -31    3.51    5.68
  -6  -9  31    8.85    8.07
  -6   9  32   10.60    6.62
   6   9 -32    6.57    7.30
  -6  -9  32    9.86    8.75
  -6   9  33    8.56    5.94
   6   9 -33    1.40    5.06
  -6  -9  33    8.02    7.75
  -6   9  34    0.00    3.92
   6   9 -34    6.61    5.62
  -6  -9  34   -0.00    6.65
  -6   9  35   -0.00    3.93
   6   9 -35   -0.00    6.10
  -6   9  36   -0.00    4.51
  -6  10   1   58.08   12.21
   6 -10  -1   41.20   10.44
   6  10  -1   28.33    6.35
  -6  10   2   24.06    8.10
   6 -10  -2   32.02    8.99
   6  10  -2    8.33    3.68
  -6  10   3    1.25    3.62
   6 -10  -3    0.15    3.29
   6  10  -3    0.00    1.89
  -6  10   4   22.96    7.81
   6 -10  -4   19.73    6.86
   6  10  -4    6.17    3.85
  -6  10   5   47.67   11.81
   6 -10  -5   35.70   10.38
   6  10  -5   56.24    9.60
  -6  10   6    4.94    4.48
   6 -10  -6    3.28    4.10
   6  10  -6    6.88    3.86
  -6  10   7   23.85    8.62
   6 -10  -7   35.23    9.54
   6  10  -7   24.68    6.96
  -6  10   8    2.17    4.08
   6 -10  -8    3.27    3.86
   6  10  -8    1.81    2.74
  -6 -10   8   -0.00    3.62
  -6  10   9   -0.00    4.38
  -6  10   9   -0.00    3.92
   6 -10  -9   -0.00    3.87
   6  10  -9    4.48    3.64
  -6 -10   9   -0.00    3.09
  -6  10  10    5.18    5.04
   6 -10 -10   -0.00    3.67
   6  10 -10    5.13    3.86
  -6 -10  10    5.80    6.22
  -6  10  11  125.21   21.46
   6 -10 -11  143.24   21.82
   6  10 -11   93.33   18.22
  -6 -10  11  149.32   22.62
  -6  10  12    0.61    4.00
   6 -10 -12    2.15    4.52
   6  10 -12   -0.00    2.33
  -6 -10  12    0.09    4.63
  -6  10  13   10.35    6.00
   6 -10 -13    7.64    5.58
   6  10 -13   13.57    5.97
  -6 -10  13   10.58    7.10
  -6  10  14    3.03    4.97
   6 -10 -14    3.94    4.56
   6  10 -14    9.73    5.45
  -6  10  15   63.26   14.06
   6 -10 -15   53.87   12.86
   6  10 -15   66.75   13.15
  -6  10  16    1.38    4.23
   6  10 -16    0.00    3.25
  -6 -10  16    7.51    6.61
  -6  10  17   40.63   10.70
   6  10 -17   41.59   10.32
  -6 -10  17   28.31   10.65
  -6  10  18    5.41    5.16
   6  10 -18    6.99    5.54
  -6 -10  18    5.99    6.10
  -6  10  19    6.25    5.63
   6  10 -19   11.10    6.14
  -6 -10  19    6.41    6.69
  -6  10  20    1.13    3.77
   6  10 -20   -0.00    2.84
  -6 -10  20    2.25    6.01
  -6  10  21   51.05   13.01
   6  10 -21   45.81   12.48
  -6 -10  21   68.39   15.90
  -6  10  22    4.63    4.52
   6  10 -22   10.34    5.74
  -6 -10  22    0.00    5.60
  -6  10  23   10.99    6.47
   6  10 -23    7.40    5.19
  -6 -10  23    0.00    5.39
  -6  10  24    0.85    3.98
   6  10 -24    0.00    4.48
  -6 -10  24    3.29    6.19
  -6  10  25   13.98    7.28
   6  10 -25   10.66    7.19
  -6 -10  25   21.72   10.07
  -6  10  26   -0.00    3.51
   6  10 -26   -0.00    4.41
  -6 -10  26    6.84    6.88
  -6  10  27    0.00    5.99
   6  10 -27    8.65    6.34
  -6 -10  27   10.07    8.28
  -6  10  28   -0.00    4.26
   6  10 -28    1.26    4.59
  -6 -10  28    0.08    5.74
  -6  10  29    0.00    5.52
   6  10 -29    0.53    5.38
  -6 -10  29    2.00    5.58
  -6  10  30    2.75    5.18
   6  10 -30    3.88    5.76
  -6 -10  30    0.00    5.14
  -6  10  31    2.06    5.60
   6  10 -31   -0.00    5.40
  -6 -10  31    0.00    5.94
  -6  10  32    1.06    5.55
   6  10 -32   -0.00    5.31
  -6 -10  32   -0.00    6.91
  -6  10  33    4.47    6.25
   6  10 -33    0.00    6.16
  -6 -10  33    2.63    6.41
  -6  10  34    0.70    5.10
   6  10 -34   -0.00    6.37
  -6  10  35    4.20    5.96
   6  10 -35    3.54    6.96
  -6  11   1    5.71    5.39
   6 -11  -1    9.42    5.29
   6  11  -1    7.16    3.26
  -6  11   2   -0.00    4.67
   6 -11  -2    0.03    4.57
   6  11  -2    2.95    2.61
  -6  11   3   31.88   10.20
   6 -11  -3   39.06   10.49
   6  11  -3   45.27    8.31
  -6  11   4    5.69    5.36
   6 -11  -4    2.82    4.63
   6  11  -4    1.96    2.58
  -6  11   5    6.39    5.84
   6 -11  -5   -0.00    3.66
   6  11  -5    4.49    3.11
  -6  11   6    7.46    5.10
   6 -11  -6    2.62    3.82
   6  11  -6    0.78    2.51
  -6  11   7    7.80    5.27
   6 -11  -7    8.56    5.22
   6  11  -7    8.31    4.30
  -6  11   8   11.33    6.38
   6 -11  -8    9.25    6.11
   6  11  -8   16.22    5.57
  -6  11   9   31.99    9.91
   6 -11  -9   69.82   13.43
   6  11  -9   48.20   10.09
  -6  11  10   -0.00    4.64
   6 -11 -10    0.44    3.55
   6  11 -10    4.38    4.18
  -6  11  11   -0.00    3.51
   6 -11 -11   -0.00    4.43
   6  11 -11    0.02    2.87
  -6  11  12    3.11    4.32
   6 -11 -12    0.74    4.08
   6  11 -12   10.98    4.74
  -6  11  13   25.43    9.11
   6 -11 -13   43.44   10.78
   6  11 -13   26.32    8.35
  -6  11  14   -0.00    4.61
   6 -11 -14    1.88    3.68
   6  11 -14    0.96    4.23
  -6  11  15   26.54    8.93
   6 -11 -15   31.10    8.97
   6  11 -15   19.33    7.57
  -6 -11  15   29.04   10.37
  -6  11  16    0.00    4.63
   6 -11 -16   -0.00    3.40
   6  11 -16    2.27    3.36
  -6 -11  16    6.63    6.59
  -6  11  17   26.20    8.84
   6 -11 -17   25.19    8.27
   6  11 -17   11.32    6.47
  -6 -11  17   31.24   10.46
  -6  11  18    1.50    4.01
   6 -11 -18   -0.00    3.57
   6  11 -18    1.18    3.09
  -6 -11  18    3.98    5.51
  -6  11  19   35.11   10.35
   6  11 -19   26.41    8.98
  -6 -11  19   63.13   14.94
  -6  11  20   -0.00    4.23
   6  11 -20   -0.00    3.13
  -6 -11  20    0.54    4.42
  -6  11  21    0.00    3.79
   6  11 -21    0.00    3.12
  -6 -11  21    9.51    8.02
  -6  11  22   -0.00    3.95
   6  11 -22   -0.00    3.76
  -6 -11  22    3.88    5.96
  -6  11  23   30.55    9.93
   6  11 -23   16.64    7.99
  -6 -11  23   35.83   11.77
  -6  11  24    3.74    4.53
   6  11 -24    0.76    4.70
  -6 -11  24    2.50    5.74
  -6  11  25    6.58    5.76
   6  11 -25   11.54    7.29
  -6 -11  25   17.99    9.20
  -6  11  26    1.00    4.76
   6  11 -26   -0.00    4.19
  -6 -11  26    4.22    6.47
  -6  11  27    4.85    5.74
   6  11 -27    2.65    5.61
  -6 -11  27    0.00    6.04
  -6  11  28    1.27    4.11
   6  11 -28    0.00    4.95
  -6 -11  28   -0.00    6.87
  -6  11  29   13.80    7.83
   6  11 -29   17.73    8.92
  -6 -11  29   -0.00    6.56
  -6  11  30   -0.00    4.46
   6  11 -30    4.20    5.91
  -6 -11  30   -0.00    7.55
  -6  11  31    0.00    5.38
   6  11 -31    4.08    5.25
  -6 -11  31   -0.00    5.05
  -6  11  32   -0.00    5.64
   6  11 -32    0.89    5.48
  -6 -11  32    4.88    6.56
   6  11 -33    4.89    6.68
  -6  12   1   44.76   12.92
   6 -12  -1   55.32   13.65
   6  12  -1   68.09   10.45
  -6  12   2   -0.00    3.77
   6 -12  -2   -0.00    4.35
   6  12  -2    1.45    2.68
  -6  12   3    0.00    4.41
   6 -12  -3    2.02    4.86
   6  12  -3    4.16    3.01
  -6  12   4   -0.00    4.46
   6 -12  -4    3.12    4.18
   6  12  -4    2.15    2.80
  -6  12   5   52.80   13.06
   6 -12  -5   50.47   12.11
   6  12  -5   50.17    9.91
  -6  12   6    3.42    4.53
   6 -12  -6    3.30    4.11
   6  12  -6   -0.00    3.28
  -6  12   7   13.80    6.96
   6 -12  -7   16.56    6.87
   6  12  -7   10.56    4.54
  -6  12   8   -0.00    5.00
   6 -12  -8   -0.00    2.90
   6  12  -8   -0.00    2.77
  -6  12   9    3.42    4.89
   6 -12  -9   12.17    6.41
   6  12  -9    8.01    4.63
  -6  12  10    2.39    4.46
   6 -12 -10   -0.00    4.16
   6  12 -10    0.00    3.70
  -6  12  11   46.53   11.59
   6 -12 -11   31.98   10.06
   6  12 -11   33.79    8.78
   6 -12 -12   -0.00    3.31
   6  12 -12    1.09    3.61
  -6  12  13   -0.00    4.17
   6 -12 -13    9.43    5.05
   6  12 -13    2.29    3.59
  -6  12  14   -0.00    4.32
   6 -12 -14    0.00    2.98
   6  12 -14    1.62    3.78
  -6  12  15   26.62    9.33
   6 -12 -15   26.01    8.71
   6  12 -15   28.29    8.58
  -6  12  16    4.71    5.12
   6 -12 -16    9.50    5.63
   6  12 -16    0.84    3.35
  -6  12  17    3.61    4.65
   6 -12 -17    5.19    5.33
   6  12 -17    5.47    5.36
  -6  12  18    4.30    4.66
   6 -12 -18   -0.00    2.92
   6  12 -18   -0.00    3.68
  -6  12  19    0.00    4.56
   6 -12 -19    1.42    3.86
   6  12 -19    0.00    5.24
  -6  12  20    0.00    3.97
   6 -12 -20    0.00    4.29
   6  12 -20    5.66    4.90
  -6 -12  20    0.00    6.54
  -6  12  21   18.14    8.02
   6 -12 -21   33.41    9.26
   6  12 -21   11.31    6.62
  -6 -12  21   10.81    7.90
  -6  12  22    3.68    5.16
   6  12 -22    0.00    4.23
  -6 -12  22    0.68    4.16
  -6  12  23   -0.00    5.10
   6  12 -23    9.56    5.31
  -6 -12  23    4.10    6.24
  -6  12  24   -0.00    5.13
   6  12 -24   11.29    6.03
  -6 -12  24   -0.00    6.32
  -6  12  25    9.70    6.60
   6  12 -25   14.90    7.26
  -6 -12  25    5.09    7.39
  -6  12  26    5.70    5.19
   6  12 -26    3.70    4.96
  -6 -12  26   -0.00    4.98
  -6  12  27    8.85    6.04
   6  12 -27    5.80    5.36
  -6 -12  27    5.64    7.42
  -6  12  28    1.80    5.49
   6  12 -28    4.34    5.44
  -6 -12  28    0.00    6.53
   6  12 -29    7.81    6.43
  -6 -12  29    1.25    6.42
  -6 -12  30    0.00    7.68
  -6 -12  31   -0.00    6.85
  -6  13   1   14.49    7.16
   6 -13  -1   12.85    6.95
   6  13  -1   21.04    5.36
  -6  13   2    6.44    4.98
   6 -13  -2   -0.00    4.34
   6  13  -2    6.31    3.39
  -6  13   3   47.22   13.07
   6 -13  -3   70.42   14.96
   6  13  -3   64.53   11.10
  -6  13   4   13.70    7.49
   6 -13  -4    6.86    5.77
   6  13  -4   12.71    4.53
  -6  13   5    7.31    5.58
   6 -13  -5    4.39    5.72
   6  13  -5    9.79    4.31
  -6  13   6    6.67    5.01
   6 -13  -6    0.00    4.33
   6  13  -6    1.17    3.75
  -6  13   7   28.28    9.17
   6 -13  -7   20.95    8.04
   6  13  -7   12.66    5.55
  -6  13   8   28.61    8.83
   6 -13  -8   12.42    6.59
   6  13  -8    6.26    4.26
  -6  13   9   38.76   11.22
   6 -13  -9   42.41   11.44
   6  13  -9   48.36   10.41
  -6  13  10   12.72    6.81
   6 -13 -10    4.85    4.64
   6  13 -10    7.49    4.92
  -6  13  11    4.03    4.47
   6 -13 -11   -0.00    3.84
   6  13 -11    0.00    3.27
  -6  13  12    6.11    6.16
   6 -13 -12    8.93    6.10
   6  13 -12   11.73    6.03
  -6  13  13   18.56    6.98
   6 -13 -13    2.75    4.35
   6  13 -13    3.60    3.59
   6 -13 -14   -0.00    3.53
   6  13 -14    0.00    3.72
  -6  13  15    3.21    4.51
   6 -13 -15    7.50    6.07
   6  13 -15   12.20    6.12
  -6  13  16   -0.00    3.10
   6 -13 -16   -0.00    3.26
   6  13 -16   -0.00    4.18
  -6  13  17    5.82    5.49
   6 -13 -17    2.89    4.31
   6  13 -17    5.55    5.83
  -6  13  18    1.77    4.12
   6 -13 -18    0.73    2.98
   6  13 -18    7.64    5.06
  -6  13  19   15.29    7.29
   6 -13 -19   26.33    8.47
   6  13 -19   13.79    6.82
  -6  13  20    0.28    5.01
   6 -13 -20    3.25    4.35
   6  13 -20   -0.00    3.41
  -6  13  21    3.78    5.14
   6 -13 -21    3.23    4.70
   6  13 -21    3.60    4.58
  -6  13  22   -0.00    4.68
   6 -13 -22    6.99    5.30
   6  13 -22   -0.00    4.32
  -6  13  23    6.59    6.06
   6  13 -23    1.71    4.11
  -6  13  24   -0.00    3.97
   6  13 -24   -0.00    3.92
   6  13 -25    4.77    5.82
   6  13 -26    4.25    4.57
  -6 -13  28    8.31    8.10
  -6 -13  29    9.88    8.50
  -6 -13  30   -0.00    5.43
  -6  14   1   21.18    8.68
   6 -14  -1    4.95    6.63
   6  14  -1   26.90    6.02
  -6  14   2    0.00    3.29
   6 -14  -2    4.57    5.53
   6  14  -2    3.63    2.69
  -6  14   3   -0.00    4.40
   6 -14  -3   -0.00    3.88
   6  14  -3   -0.00    2.69
  -6  14   4   -0.00    4.07
   6 -14  -4    5.42    5.67
   6  14  -4   14.81    4.93
  -6  14   5   35.45   10.60
   6 -14  -5   30.95    9.61
   6  14  -5   26.64    7.29
  -6  14   6   16.95    7.42
   6 -14  -6   16.47    7.10
   6  14  -6   11.76    5.07
  -6  14   7    0.68    3.65
   6 -14  -7   21.24    7.73
   6  14  -7   10.95    4.80
  -6  14   8    4.56    5.00
   6 -14  -8    4.21    5.14
   6  14  -8    3.81    4.05
  -6  14   9    5.58    5.41
   6 -14  -9    4.79    4.72
   6  14  -9   13.73    5.96
  -6  14  10   -0.00    4.75
   6 -14 -10    5.52    5.24
   6  14 -10    2.45    3.93
  -6  14  11    6.51    6.61
   6 -14 -11    8.33    5.64
   6  14 -11    4.75    4.15
  -6  14  12    7.42    5.87
   6 -14 -12    7.71    4.84
   6  14 -12    0.00    3.42
  -6  14  13   -0.00    4.13
   6 -14 -13    3.19    3.88
   6  14 -13   -0.00    3.79
  -6  14  14   -0.00    2.83
   6 -14 -14    3.14    3.87
   6  14 -14   -0.00    3.58
  -6  14  15    0.85    4.41
   6 -14 -15   -0.00    4.03
   6  14 -15    3.98    4.57
   6 -14 -16    4.00    4.39
   6  14 -16    9.04    5.34
   6 -14 -17   -0.00    4.40
   6  14 -17    0.00    4.85
  -6  14  18    1.69    4.24
   6 -14 -18   -0.00    2.96
   6  14 -18    3.69    3.36
  -6  14  19    1.91    4.26
   6  14 -19    4.26    4.55
   6  14 -20   -0.00    4.64
   6  14 -21   -0.00    4.39
   6  14 -22    0.01    3.54
  -6  15   1    0.00    3.72
   6 -15  -1    0.80    4.44
   6  15  -1    2.49    2.62
  -6  15   2   12.46    7.25
   6 -15  -2    1.12    4.99
   6  15  -2   13.96    4.56
  -6  15   3   20.63    7.90
   6 -15  -3    3.95    5.60
   6  15  -3    6.87    3.65
  -6  15   4   -0.00    4.92
   6 -15  -4   -0.00    4.00
   6  15  -4    2.08    2.84
  -6  15   5   -0.00    3.51
   6 -15  -5   -0.00    4.10
   6  15  -5    0.00    2.39
  -6  15   6    0.60    4.91
   6 -15  -6    2.49    4.40
   6  15  -6   -0.00    3.30
  -6  15   7    5.14    5.56
   6 -15  -7   -0.00    3.96
   6  15  -7   10.30    4.98
  -6  15   8    0.00    4.73
   6 -15  -8    4.17    5.50
   6  15  -8    1.70    4.31
  -6  15   9    0.41    3.97
   6 -15  -9    4.53    5.83
   6  15  -9    1.96    3.87
  -6  15  10    1.11    3.38
   6 -15 -10    4.86    5.19
   6  15 -10   -0.00    3.19
  -6  15  11    0.00    4.70
   6 -15 -11    0.47    3.02
   6  15 -11    0.79    3.06
  -6  15  12    0.65    3.72
   6 -15 -12    5.10    5.11
   6  15 -12    3.32    3.74
  -6  15  13   -0.00    4.75
   6 -15 -13    7.65    6.34
   6  15 -13   11.52    5.29
  -6  15  14    0.00    4.09
   6  15 -14    2.52    3.00
  -6  15  15   -0.00    4.67
   6  15 -15    1.22    3.69
  -6  15  16   -0.00    3.37
   6  15 -16   -0.00    4.17
  -6  15  17    0.94    3.77
   6  15 -17   -0.00    2.93
  -6  16   1    8.24    6.17
   6 -16  -1    1.19    3.88
   6  16  -1    7.57    3.45
  -6  16   2    8.31    6.09
   6 -16  -2    4.28    5.15
   6  16  -2    2.86    3.10
  -6  16   3    2.96    4.45
   6 -16  -3    3.04    4.34
   6  16  -3    0.56    2.99
  -6  16   4    7.05    6.06
   6 -16  -4   -0.00    3.97
   6  16  -4   -0.00    2.23
  -6  16   5   -0.00    3.36
   6 -16  -5    2.54    4.42
   6  16  -5   -0.00    2.84
  -6  16   6    1.33    4.02
   6 -16  -6    4.28    5.34
   6  16  -6    3.36    3.39
  -6  16   7   -0.00    4.76
   6 -16  -7   -0.00    3.97
   6  16  -7    0.00    2.37
  -6  16   8    9.61    6.59
   6 -16  -8    1.47    4.65
   6  16  -8    0.37    3.32
  -6  16   9    0.32    3.56
   6  16  -9    0.32    2.84
  -6  16  10    1.89    5.19
   6  16 -10    0.00    3.09
  -6  16  11    3.92    5.51
   6  16 -11    1.54    4.05
  -6  16  12   -0.00    3.66
   6  16 -12    0.90    4.25
  -6  16  13   -0.00    5.17
  -6  17   1    2.60    5.63
   6 -17  -1   -0.00    4.17
   6  17  -1    0.00    2.12
  -6  17   2   11.30    6.74
   6 -17  -2    4.14    4.45
   6  17  -2    2.42    3.36
  -6  17   3   13.15    7.55
   6 -17  -3   20.37    8.04
   6  17  -3    8.91    4.65
  -6  17   4    1.83    5.41
   6  17  -4    1.17    3.29
  -6  17   5    1.63    4.66
   6  17  -5    1.16    2.30
  -6  17   6   -0.00    4.30
   6  17  -6    3.49    3.67
  -5   0   1    2.72    3.56
  -5   0   1    1.85    2.61
  -5   0   1    2.12    3.30
   5   0  -1    2.96    2.68
   5   0  -1    4.76    3.65
  -5   0   2   -0.00    2.61
  -5   0   2    0.99    3.01
   5   0  -2    0.82    2.31
   5   0  -2    0.00    3.14
  -5   0   3   81.97   13.59
  -5   0   3  108.22   14.13
   5   0  -3   77.99   13.05
   5   0  -3   80.52   13.75
  -5   0   4    1.31    2.88
  -5   0   4    0.00    2.88
   5   0  -4    5.12    3.21
   5   0  -4    0.44    2.60
  -5   0   5 2692.74  281.23
  -5   0   5 2516.19  280.53
   5   0  -5 2039.28  279.59
   5   0  -5 2687.82  281.63
  -5   0   6    2.57    2.69
  -5   0   6    2.22    2.93
   5   0  -6    2.95    3.56
   5   0  -6    2.54    3.42
  -5   0   7   64.51   12.63
  -5   0   7   74.26   12.81
   5   0  -7  104.01   14.02
  -5   0   8   -0.00    4.15
  -5   0   8   -0.00    2.70
   5   0  -8    3.66    3.90
   5   0  -8   -0.00    3.38
  -5   0   9  672.82   72.99
  -5   0   9  641.55   72.22
   5   0  -9  641.12   72.74
   5   0  -9  454.24   71.37
  -5   0  10    0.00    3.45
  -5   0  10   -0.00    2.55
   5   0 -10    0.93    4.20
   5   0 -10    2.06    3.73
  -5   0  11   33.29    8.29
  -5   0  11   23.96    6.68
   5   0 -11   24.19    7.40
   5   0 -11   27.22    7.91
  -5   0  12    1.61    3.61
  -5   0  12    3.06    3.84
   5   0 -12   -0.00    3.59
   5   0 -12    2.28    3.40
  -5   0  13   23.13    7.19
  -5   0  13   15.47    5.71
   5   0 -13   14.22    5.86
   5   0 -13   11.36    5.76
  -5   0  14    0.00    3.77
  -5   0  14    0.00    3.29
   5   0 -14    5.60    4.55
  -5   0  15  170.54   23.84
  -5   0  15  143.54   21.76
   5   0 -15  126.75   22.17
  -5   0  16   -0.00    3.87
  -5   0  16    1.02    3.46
   5   0 -16    1.86    3.71
  -5   0  17   95.55   18.19
  -5   0  17  124.69   18.26
   5   0 -17   92.89   17.76
  -5   0  18   -0.00    3.31
   5   0 -18    0.01    3.35
  -5   0  19  149.39   23.74
   5   0 -19  168.22   25.84
   5   0 -20   -0.00    4.33
  -5   0  21  223.66   34.01
   5   0 -21  231.07   34.22
  -5   0  22    3.28    5.23
   5   0 -22   -0.00    4.73
  -5   0  23    2.50    4.25
   5   0 -23    0.81    5.57
  -5   0  24    0.00    4.90
   5   0 -24    1.01    4.06
  -5   0  25   32.81    9.62
   5   0 -25    1.77    4.70
  -5   0  26   -0.00    4.96
   5   0 -26    0.00    4.19
  -5   0  27   45.06   12.81
   5   0 -27   60.11   14.82
  -5   0  28    5.16    5.99
  -5   0  29   -0.00    5.22
  -5   0  30    3.50    5.71
[truncated: 872,613 more chars]
