# Supplementary material for: LED-pump-X-ray-multiprobe crystallography for sub-second timescales
Source: Commun Chem. 2022 Aug 26;5:102. doi: 10.1038/s42004-022-00716-1 (PMC9814726; doi:10.1038/s42004-022-00716-1)
Supplement: Supplementary file 10 — Supplementary Data 1 [file 42004_2022_716_MOESM10_ESM.zip › CIFs/8s_265K/265K_8s_t16_decay.cif]

 data_global

# SUBMISSION DETAILS
 
_publ_contact_author_name       'Hatcher, Lauren'
_publ_contact_author_address
;
School of Chemistry
Cardiff University
Main Building
Park Place 
Cardiff
CF10 3AT
United Kingdom
;
_publ_contact_author_email       'HatcherL1@cardiff.ac.uk'
_publ_requested_category          FM
_publ_section_comment
; 
?
;
_publ_section_references
;
Diamond General Data Aquisition (GDA) software: http://www.opengda.org/

XIA2: Winter, G. (2010) J. Appl. Cryst. 43, 186-190.
POINTLESS: Evans, P. (2006) Acta Cryst. D62, 72-82.
AIMLESS: Evans, P. R. and Murshudov, G. N. (2013) Acta Cryst. D69, 1204-1214.
DIALS: Winter, G., et al. Acta Cryst. (2018) D74, 85-97.
CCP4: Winn, M. D. et al. (2011) Acta Cryst. D67, 235-242.
   
SHELXL: Sheldrick G. M. (2015). Acta Cryst. C71, 3-8.
SHELXT:	Sheldrick, G. M. (2015). Acta Cryst. A71, 3-8.
 
OLEX2: Dolomanov, O.V.; Bourhis, L.J.; Gildea, R.J.; Howard, J.A.K.; Puschmann,
 H., OLEX2: A complete structure solution, refinement and analysis program 
 (2009). J. Appl. Cryst., 42, 339-341.

MERCURY: Macrae, C. F., Bruno, I. J., Chisholm, J. A., Edgington,
P. R., McCabe, P., Pidcock, E., Rodriguez-Monge, L., Taylor, R.,
van de Streek, J. & Wood, P. A. (2008). J. Appl. Cryst. 41, 466-470.
;

####
 
data_265K_8s_t16_decay
 
_audit_creation_method            'SHELXL-2018/3'
_shelx_SHELXL_version_number      '2018/3'
_chemical_name_systematic         
;
Nitro-(N,N,N',N'-tetrabutyldiethylenetriamine)palladium(II)
tetraphenylborate, tetrahydrofuran solvate
;
_chemical_name_common             ?
_chemical_melting_point           ?
_chemical_formula_moiety          
;
C20 H45 N4 O2 Pd, C24 H20 B, C4 H8 O
;
_chemical_formula_sum            'C48 H73 B N4 O3 Pd' 
_chemical_formula_weight          871.31

loop_
 _atom_type_symbol
 _atom_type_description
 _atom_type_scat_dispersion_real
 _atom_type_scat_dispersion_imag
 _atom_type_scat_source
 'C'  'C'   0.0010   0.0010
 'International Tables Vol C Tables 4.2.6.8 and 6.1.1.4'
 'H'  'H'   0.0000   0.0000
 'International Tables Vol C Tables 4.2.6.8 and 6.1.1.4'
 'B'  'B'   0.0000   0.0000
 'International Tables Vol C Tables 4.2.6.8 and 6.1.1.4'
 'N'  'N'   0.0030   0.0020
 'International Tables Vol C Tables 4.2.6.8 and 6.1.1.4'
 'O'  'O'   0.0050   0.0030
 'International Tables Vol C Tables 4.2.6.8 and 6.1.1.4'
 'Pd'  'Pd'  -2.5040   0.6150
 'International Tables Vol C Tables 4.2.6.8 and 6.1.1.4'
 
_space_group_crystal_system       monoclinic
_space_group_IT_number            14
_space_group_name_H-M_alt         'P 21/n'
_space_group_name_Hall            '-P 2yn'
 
_shelx_space_group_comment
;
The symmetry employed for this shelxl refinement is uniquely defined
by the following loop, which should always be used as a source of
symmetry information in preference to the above space-group names.
They are only intended as comments.
;
 
loop_
 _space_group_symop_operation_xyz
 'x, y, z'
 '-x+1/2, y+1/2, -z+1/2'
 '-x, -y, -z'
 'x-1/2, -y-1/2, z-1/2'
 
_cell_length_a                    11.6851(8)
_cell_length_b                    13.5965(10)
_cell_length_c                    30.177(2)
_cell_angle_alpha                 90
_cell_angle_beta                  93.548(7)
_cell_angle_gamma                 90
_cell_volume                      4785.1(6)
_cell_formula_units_Z             4
_cell_measurement_temperature     265(2)
_cell_measurement_reflns_used     7877
_cell_measurement_theta_max       21.7481290041
_cell_measurement_theta_min       1.23699166068
 
_exptl_crystal_description        Plate
_exptl_crystal_colour             Yellow
_exptl_crystal_density_meas       ?
_exptl_crystal_density_method     ?
_exptl_crystal_density_diffrn     1.209          
_exptl_crystal_F_000              1856
_exptl_transmission_factor_min    ?
_exptl_transmission_factor_max    ?
_exptl_crystal_size_max           0.100
_exptl_crystal_size_mid           0.100
_exptl_crystal_size_min           0.050
_exptl_absorpt_coefficient_mu     0.201
_shelx_estimated_absorpt_T_min    0.980
_shelx_estimated_absorpt_T_max    0.990
_exptl_absorpt_correction_T_min   0.996261185617
_exptl_absorpt_correction_T_max   1.0
_exptl_absorpt_correction_type    empirical
_exptl_absorpt_process_details    
;
CCP4 7.0.048: AIMLESS, version 0.5.32 : 29/03/17
Scaling & analysis of unmerged intensities, absorption correction using spherical harmonics
;
_exptl_absorpt_special_details    ?
_diffrn_ambient_temperature       265(2)
_diffrn_radiation_wavelength      0.534
_diffrn_measurement_device_type   'Photon counting pixel array'
_diffrn_radiation_type            Synchrotron
_diffrn_measurement_method        'shutterless scans'
_diffrn_radiation_source          'Diamond Light Source Beamline I19-2'
_diffrn_radiation_monochromator   'Silicon 111'
_diffrn_detector_area_resol_mean  ?
_diffrn_reflns_number             33315
_diffrn_reflns_av_unetI/netI      0.1085
_diffrn_reflns_av_R_equivalents   0.1000
_diffrn_reflns_limit_h_min        -14
_diffrn_reflns_limit_h_max        14
_diffrn_reflns_limit_k_min        -16
_diffrn_reflns_limit_k_max        16
_diffrn_reflns_limit_l_min        -32
_diffrn_reflns_limit_l_max        37
_diffrn_reflns_theta_min          1.235
_diffrn_reflns_theta_max          19.495
_diffrn_reflns_theta_full         18.687
_diffrn_measured_fraction_theta_max   0.990
_diffrn_measured_fraction_theta_full  0.991
_diffrn_reflns_Laue_measured_fraction_max    0.990
_diffrn_reflns_Laue_measured_fraction_full   0.991
_diffrn_reflns_point_group_measured_fraction_max   0.990
_diffrn_reflns_point_group_measured_fraction_full  0.991
_reflns_number_total              9691
_reflns_number_gt                 5461
_reflns_threshold_expression      'I > 2\s(I)'
_reflns_Friedel_coverage          0.000
_reflns_Friedel_fraction_max      .
_reflns_Friedel_fraction_full     .
 
_reflns_special_details
;
 Reflections were merged by SHELXL according to the crystal
 class for the calculation of statistics and refinement.
 
 _reflns_Friedel_fraction is defined as the number of unique
 Friedel pairs measured divided by the number that would be
 possible theoretically, ignoring centric projections and
 systematic absences.
;
 
_computing_data_collection        'Diamond GDA (http://www.opengda.org/)'
_computing_cell_refinement        'DIALS (Winter, 2018)'
_computing_data_reduction         'XIA2 (Winter 2010)'
_computing_structure_solution     'SHELXT (Sheldrick, 2015)'
_computing_structure_refinement   'SHELXL (Sheldrick, 2015)'
_computing_molecular_graphics     'OLEX2 (Dolomanov et al., 2009)'
_computing_publication_material   'MERCURY (Macrae et al., 2008)'
_refine_special_details           ?
_refine_ls_structure_factor_coef  Fsqd
_refine_ls_matrix_type            full
_refine_ls_weighting_scheme       calc
_refine_ls_weighting_details
'w=1/[\s^2^(Fo^2^)+(0.0494P)^2^] where P=(Fo^2^+2Fc^2^)/3'
_atom_sites_solution_primary      ?
_atom_sites_solution_secondary    ?
_atom_sites_solution_hydrogens    geom
_refine_ls_hydrogen_treatment     constr
_refine_ls_extinction_method      none
_refine_ls_extinction_coef        .
_refine_ls_number_reflns          9691
_refine_ls_number_parameters      526
_refine_ls_number_restraints      490
_refine_ls_R_factor_all           0.1062
_refine_ls_R_factor_gt            0.0602
_refine_ls_wR_factor_ref          0.1437
_refine_ls_wR_factor_gt           0.1232
_refine_ls_goodness_of_fit_ref    0.925
_refine_ls_restrained_S_all       0.925
_refine_ls_shift/su_max           0.001
_refine_ls_shift/su_mean          0.000
 
loop_
 _atom_site_label
 _atom_site_type_symbol
 _atom_site_fract_x
 _atom_site_fract_y
 _atom_site_fract_z
 _atom_site_U_iso_or_equiv
 _atom_site_adp_type
 _atom_site_occupancy
 _atom_site_site_symmetry_order  
 _atom_site_calc_flag
 _atom_site_refinement_flags_posn
 _atom_site_refinement_flags_adp
 _atom_site_refinement_flags_occupancy
 _atom_site_disorder_assembly
 _atom_site_disorder_group
Pd1 Pd 0.34009(2) 0.77496(2) 0.34636(2) 0.04569(13) Uani 1 1 d . . . . .
N2 N 0.3468(3) 0.9272(2) 0.33740(10) 0.0544(8) Uani 1 1 d . . . . .
N3 N 0.4548(3) 0.7985(2) 0.39807(10) 0.0471(7) Uani 1 1 d . . . . .
H3 H 0.531876 0.788185 0.387810 0.056 Uiso 1 1 calc R U . . .
N4 N 0.3308(2) 0.6314(2) 0.37122(11) 0.0482(7) Uani 1 1 d . . . . .
C1 C 0.4420(3) 0.9634(3) 0.36972(13) 0.0606(11) Uani 1 1 d . . . . .
H1A H 0.515008 0.958285 0.356230 0.073 Uiso 1 1 calc R U . . .
H1B H 0.429257 1.031926 0.376790 0.073 Uiso 1 1 calc R U . . .
C2 C 0.4453(4) 0.9027(3) 0.41171(13) 0.0592(10) Uani 1 1 d . . . . .
H2A H 0.510558 0.921298 0.431340 0.071 Uiso 1 1 calc R U . . .
H2B H 0.375858 0.912795 0.427170 0.071 Uiso 1 1 calc R U . . .
C3 C 0.4343(3) 0.7229(3) 0.43262(13) 0.0510(9) Uani 1 1 d . . . . .
H3A H 0.365133 0.738246 0.447420 0.061 Uiso 1 1 calc R U . . .
H3B H 0.498267 0.720937 0.454683 0.061 Uiso 1 1 calc R U . . .
C4 C 0.4218(3) 0.6252(3) 0.40895(13) 0.0518(9) Uani 1 1 d . . . . .
H4A H 0.494483 0.606810 0.397417 0.062 Uiso 1 1 calc R U . . .
H4B H 0.401026 0.574845 0.429771 0.062 Uiso 1 1 calc R U . . .
C5 C 0.2326(3) 0.9663(3) 0.35074(15) 0.0652(11) Uani 1 1 d . . . . .
H5A H 0.222450 0.945029 0.380936 0.078 Uiso 1 1 calc R U . . .
H5B H 0.172793 0.935191 0.331906 0.078 Uiso 1 1 calc R U . . .
C6 C 0.2134(4) 1.0768(3) 0.34865(17) 0.0859(15) Uani 1 1 d . . . . .
H6A H 0.272460 1.109529 0.367210 0.103 Uiso 1 1 calc R U . . .
H6B H 0.219350 1.099268 0.318377 0.103 Uiso 1 1 calc R U . . .
C7 C 0.0964(4) 1.1043(4) 0.3642(2) 0.114(2) Uani 1 1 d . . . . .
H7A H 0.038012 1.064724 0.348363 0.137 Uiso 1 1 calc R U . . .
H7B H 0.094134 1.089948 0.395584 0.137 Uiso 1 1 calc R U . . .
C8 C 0.0706(6) 1.2110(4) 0.3563(3) 0.169(3) Uani 1 1 d . . . . .
H8A H 0.041097 1.220251 0.326227 0.253 Uiso 1 1 calc R U . . .
H8B H 0.139574 1.248702 0.361541 0.253 Uiso 1 1 calc R U . . .
H8C H 0.014624 1.232386 0.376231 0.253 Uiso 1 1 calc R U . . .
C9 C 0.3657(3) 0.9604(3) 0.29118(14) 0.0610(10) Uani 1 1 d . . . . .
H9A H 0.374636 1.031370 0.291270 0.073 Uiso 1 1 calc R U . . .
H9B H 0.298004 0.944843 0.272284 0.073 Uiso 1 1 calc R U . . .
C10 C 0.4686(4) 0.9151(3) 0.27143(14) 0.0690(12) Uani 1 1 d . . . . .
H10A H 0.464924 0.844120 0.274101 0.083 Uiso 1 1 calc R U . . .
H10B H 0.537952 0.937556 0.287648 0.083 Uiso 1 1 calc R U . . .
C11 C 0.4724(4) 0.9432(4) 0.22276(15) 0.0877(15) Uani 1 1 d . . . . .
H11A H 0.408430 0.912492 0.206070 0.105 Uiso 1 1 calc R U . . .
H11B H 0.463439 1.013917 0.219907 0.105 Uiso 1 1 calc R U . . .
C12 C 0.5814(4) 0.9133(5) 0.20308(18) 0.120(2) Uani 1 1 d . . . . .
H12A H 0.578063 0.930706 0.172201 0.180 Uiso 1 1 calc R U . . .
H12B H 0.591426 0.843463 0.206092 0.180 Uiso 1 1 calc R U . . .
H12C H 0.644865 0.946431 0.218322 0.180 Uiso 1 1 calc R U . . .
C13 C 0.2117(3) 0.6237(3) 0.38851(14) 0.0536(10) Uani 1 1 d . . . . .
H13A H 0.203614 0.675886 0.410004 0.064 Uiso 1 1 calc R U . . .
H13B H 0.156211 0.636216 0.363894 0.064 Uiso 1 1 calc R U . . .
C14 C 0.1798(3) 0.5280(3) 0.40989(15) 0.0644(12) Uani 1 1 d . . . . .
H14A H 0.187024 0.474747 0.388884 0.077 Uiso 1 1 calc R U . . .
H14B H 0.232447 0.515375 0.435361 0.077 Uiso 1 1 calc R U . . .
C15 C 0.0594(3) 0.5304(3) 0.42457(17) 0.0743(13) Uani 1 1 d . . . . .
H15A H 0.007734 0.544683 0.398981 0.089 Uiso 1 1 calc R U . . .
H15B H 0.053201 0.583913 0.445542 0.089 Uiso 1 1 calc R U . . .
C16 C 0.0201(4) 0.4365(3) 0.44595(18) 0.0879(15) Uani 1 1 d . . . . .
H16A H 0.021433 0.383528 0.424934 0.132 Uiso 1 1 calc R U . . .
H16B H -0.056484 0.444977 0.455090 0.132 Uiso 1 1 calc R U . . .
H16C H 0.070557 0.421374 0.471362 0.132 Uiso 1 1 calc R U . . .
C17 C 0.3492(3) 0.5500(3) 0.33861(13) 0.0547(10) Uani 1 1 d . . . . .
H17A H 0.354385 0.488143 0.354605 0.066 Uiso 1 1 calc R U . . .
H17B H 0.282680 0.546456 0.317780 0.066 Uiso 1 1 calc R U . . .
C18 C 0.4541(4) 0.5616(3) 0.31302(15) 0.0715(12) Uani 1 1 d . . . . .
H18A H 0.521587 0.562840 0.333392 0.086 Uiso 1 1 calc R U . . .
H18B H 0.450273 0.623422 0.296984 0.086 Uiso 1 1 calc R U . . .
C19 C 0.4635(5) 0.4769(4) 0.2803(2) 0.112(2) Uani 1 1 d . . . . .
H19A H 0.457600 0.415308 0.296254 0.135 Uiso 1 1 calc R U . . .
H19B H 0.399275 0.480270 0.258429 0.135 Uiso 1 1 calc R U . . .
C20 C 0.5688(5) 0.4762(5) 0.2574(2) 0.143(3) Uani 1 1 d . . . . .
H20A H 0.574041 0.415977 0.241084 0.214 Uiso 1 1 calc R U . . .
H20B H 0.633095 0.481339 0.278702 0.214 Uiso 1 1 calc R U . . .
H20C H 0.569105 0.530914 0.237316 0.214 Uiso 1 1 calc R U . . .
C21 C 0.6571(3) 0.3740(3) 0.42701(14) 0.0497(9) Uani 1 1 d . . . . .
C22 C 0.7091(3) 0.4239(3) 0.39361(15) 0.0642(11) Uani 1 1 d . . . . .
H22 H 0.725406 0.389733 0.368068 0.077 Uiso 1 1 calc R U . . .
C23 C 0.7376(4) 0.5225(3) 0.39675(19) 0.0800(13) Uani 1 1 d . . . . .
H23 H 0.772095 0.553019 0.373436 0.096 Uiso 1 1 calc R U . . .
C24 C 0.7153(4) 0.5760(3) 0.43406(19) 0.0772(13) Uani 1 1 d . . . . .
H24 H 0.737119 0.641649 0.436712 0.093 Uiso 1 1 calc R U . . .
C25 C 0.6607(3) 0.5304(3) 0.46694(16) 0.0685(12) Uani 1 1 d . . . . .
H25 H 0.642918 0.565731 0.491988 0.082 Uiso 1 1 calc R U . . .
C26 C 0.6313(3) 0.4315(3) 0.46338(14) 0.0579(10) Uani 1 1 d . . . . .
H26 H 0.592980 0.402470 0.486123 0.069 Uiso 1 1 calc R U . . .
C27 C 0.7346(3) 0.2014(3) 0.45916(13) 0.0509(9) Uani 1 1 d . . . . .
C28 C 0.8093(3) 0.2510(3) 0.48906(15) 0.0620(11) Uani 1 1 d . . . . .
H28 H 0.804590 0.319223 0.490546 0.074 Uiso 1 1 calc R U . . .
C29 C 0.8908(4) 0.2032(3) 0.51685(17) 0.0796(14) Uani 1 1 d . . . . .
H29 H 0.937434 0.239759 0.536788 0.095 Uiso 1 1 calc R U . . .
C30 C 0.9036(4) 0.1034(4) 0.51533(18) 0.0848(15) Uani 1 1 d . . . . .
H30 H 0.958125 0.071574 0.533944 0.102 Uiso 1 1 calc R U . . .
C31 C 0.8337(4) 0.0515(3) 0.48563(19) 0.0832(14) Uani 1 1 d . . . . .
H31 H 0.841091 -0.016462 0.483901 0.100 Uiso 1 1 calc R U . . .
C32 C 0.7517(3) 0.0996(3) 0.45794(17) 0.0709(13) Uani 1 1 d . . . . .
H32 H 0.706374 0.062460 0.437806 0.085 Uiso 1 1 calc R U . . .
C33 C 0.5054(3) 0.2300(3) 0.44394(13) 0.0478(9) Uani 1 1 d . . . . .
C34 C 0.4792(3) 0.1451(3) 0.46677(13) 0.0516(10) Uani 1 1 d . . . . .
H34 H 0.537898 0.100573 0.473969 0.062 Uiso 1 1 calc R U . . .
C35 C 0.3696(3) 0.1233(3) 0.47942(14) 0.0622(11) Uani 1 1 d . . . . .
H35 H 0.356093 0.064729 0.494120 0.075 Uiso 1 1 calc R U . . .
C36 C 0.2811(4) 0.1884(3) 0.47019(16) 0.0714(12) Uani 1 1 d . . . . .
H36 H 0.207849 0.175068 0.479050 0.086 Uiso 1 1 calc R U . . .
C37 C 0.3030(4) 0.2739(3) 0.44756(18) 0.0762(14) Uani 1 1 d . . . . .
H37 H 0.244057 0.318213 0.440474 0.091 Uiso 1 1 calc R U . . .
C38 C 0.4127(3) 0.2934(3) 0.43548(16) 0.0680(13) Uani 1 1 d . . . . .
H38 H 0.425541 0.352184 0.420842 0.082 Uiso 1 1 calc R U . . .
C39 C 0.6374(4) 0.2131(3) 0.37537(15) 0.0619(10) Uani 1 1 d . . . . .
C40 C 0.5439(4) 0.2204(3) 0.34464(16) 0.0749(13) Uani 1 1 d . . . . .
H40 H 0.474975 0.244637 0.353951 0.090 Uiso 1 1 calc R U . . .
C41 C 0.5503(6) 0.1919(4) 0.29933(18) 0.0924(15) Uani 1 1 d . . . . .
H41 H 0.486468 0.198133 0.279537 0.111 Uiso 1 1 calc R U . . .
C42 C 0.6505(6) 0.1555(4) 0.2853(2) 0.117(2) Uani 1 1 d . . . . .
H42 H 0.655359 0.136781 0.255815 0.141 Uiso 1 1 calc R U . . .
C43 C 0.7437(6) 0.1467(5) 0.3146(2) 0.131(2) Uani 1 1 d . . . . .
H43 H 0.812246 0.121868 0.305155 0.158 Uiso 1 1 calc R U . . .
C44 C 0.7364(5) 0.1744(4) 0.35801(18) 0.1034(18) Uani 1 1 d . . . . .
H44 H 0.801256 0.166953 0.377177 0.124 Uiso 1 1 calc R U . . .
B1 B 0.6336(4) 0.2552(3) 0.42642(17) 0.0533(9) Uani 1 1 d . . . . .
O3 O 0.6865(15) 0.806(3) 0.3643(13) 0.0881(11) Uani 0.54(2) 1 d D . P A 1
C45 C 0.7286(12) 0.7590(16) 0.3264(6) 0.0918(18) Uani 0.54(2) 1 d D . P A 1
H45A H 0.706204 0.795811 0.299741 0.110 Uiso 0.54(2) 1 calc R U P A 1
H45B H 0.696815 0.693235 0.323387 0.110 Uiso 0.54(2) 1 calc R U P A 1
C46 C 0.8554(11) 0.7540(18) 0.3326(7) 0.110(2) Uani 0.54(2) 1 d D . P A 1
H46A H 0.880605 0.686628 0.337220 0.132 Uiso 0.54(2) 1 calc R U P A 1
H46B H 0.890630 0.780199 0.306797 0.132 Uiso 0.54(2) 1 calc R U P A 1
C47 C 0.8853(10) 0.8141(16) 0.3720(5) 0.110(2) Uani 0.54(2) 1 d D . P A 1
H47A H 0.930570 0.775700 0.393740 0.132 Uiso 0.54(2) 1 calc R U P A 1
H47B H 0.930397 0.870484 0.363867 0.132 Uiso 0.54(2) 1 calc R U P A 1
C48 C 0.7816(11) 0.8466(11) 0.3905(4) 0.0918(18) Uani 0.54(2) 1 d D . P A 1
H48A H 0.779670 0.824437 0.421030 0.110 Uiso 0.54(2) 1 calc R U P A 1
H48B H 0.777761 0.917912 0.390247 0.110 Uiso 0.54(2) 1 calc R U P A 1
O3A O 0.6792(18) 0.804(4) 0.3626(15) 0.0881(11) Uani 0.46(2) 1 d D . P A 2
C45A C 0.7411(15) 0.7768(19) 0.3250(7) 0.0918(18) Uani 0.46(2) 1 d D . P A 2
H45C H 0.727897 0.824004 0.301145 0.110 Uiso 0.46(2) 1 calc R U P A 2
H45D H 0.717574 0.712227 0.314283 0.110 Uiso 0.46(2) 1 calc R U P A 2
C46A C 0.8632(14) 0.7763(19) 0.3411(9) 0.110(2) Uani 0.46(2) 1 d D . P A 2
H46C H 0.882964 0.718180 0.358604 0.132 Uiso 0.46(2) 1 calc R U P A 2
H46D H 0.913911 0.781907 0.316976 0.132 Uiso 0.46(2) 1 calc R U P A 2
C47A C 0.8639(12) 0.8645(18) 0.3681(6) 0.110(2) Uani 0.46(2) 1 d D . P A 2
H47C H 0.920080 0.858469 0.393013 0.132 Uiso 0.46(2) 1 calc R U P A 2
H47D H 0.883427 0.921232 0.350647 0.132 Uiso 0.46(2) 1 calc R U P A 2
C48A C 0.7501(13) 0.8761(13) 0.3840(6) 0.0918(18) Uani 0.46(2) 1 d D . P A 2
H48C H 0.752292 0.867158 0.415907 0.110 Uiso 0.46(2) 1 calc R U P A 2
H48D H 0.720846 0.941369 0.376982 0.110 Uiso 0.46(2) 1 calc R U P A 2
O1 O 0.1256(3) 0.7602(2) 0.29821(10) 0.1081(11) Uani 0.947(5) 1 d D . P B 3
O2 O 0.2617(2) 0.72430(19) 0.25892(10) 0.1081(11) Uani 0.947(5) 1 d D . P B 3
N1 N 0.2263(2) 0.74957(12) 0.29370(9) 0.0670(10) Uani 0.947(5) 1 d D . P B 3
O1A O 0.224(2) 0.7562(2) 0.3037(4) 0.1081(11) Uani 0.053(5) 1 d D . P B 4
O2A O 0.3270(17) 0.7150(4) 0.2523(5) 0.1081(11) Uani 0.053(5) 1 d D . P B 4
N1A N 0.2217(16) 0.7295(3) 0.2623(4) 0.0670(10) Uani 0.053(5) 1 d D . P B 4
 
loop_
 _atom_site_aniso_label
 _atom_site_aniso_U_11
 _atom_site_aniso_U_22
 _atom_site_aniso_U_33
 _atom_site_aniso_U_23
 _atom_site_aniso_U_13
 _atom_site_aniso_U_12
Pd1 0.0462(2) 0.0489(2) 0.0416(2) 0.00108(16) 0.00054(15) -0.00194(14)
N2 0.0609(18) 0.0528(19) 0.0489(18) 0.0037(14) -0.0022(14) 0.0010(13)
N3 0.0501(17) 0.0536(15) 0.0372(18) -0.0024(13) 0.0008(14) -0.0049(14)
N4 0.0437(15) 0.0517(17) 0.0490(18) -0.0026(13) 0.0011(12) -0.0019(13)
C1 0.071(2) 0.052(2) 0.058(2) 0.0013(18) -0.0062(19) -0.0066(19)
C2 0.072(3) 0.0517(18) 0.053(2) -0.0016(16) -0.006(2) -0.0025(19)
C3 0.056(2) 0.0580(19) 0.039(2) 0.0020(14) -0.0010(18) -0.0044(17)
C4 0.050(2) 0.0552(19) 0.049(2) 0.0001(17) -0.0026(16) 0.0021(17)
C5 0.069(2) 0.063(2) 0.063(3) -0.004(2) 0.001(2) 0.0079(19)
C6 0.100(3) 0.065(2) 0.092(4) 0.001(3) -0.001(3) 0.020(2)
C7 0.098(3) 0.090(3) 0.154(6) -0.029(4) -0.004(3) 0.032(3)
C8 0.145(6) 0.091(4) 0.264(10) -0.043(5) -0.033(6) 0.045(4)
C9 0.067(3) 0.060(3) 0.056(2) 0.013(2) 0.0035(19) -0.0053(19)
C10 0.066(3) 0.079(3) 0.062(2) 0.007(2) 0.008(2) -0.007(2)
C11 0.089(3) 0.112(4) 0.063(3) 0.010(3) 0.016(2) -0.010(3)
C12 0.099(4) 0.175(6) 0.088(4) -0.006(4) 0.032(3) -0.006(4)
C13 0.0460(18) 0.054(2) 0.061(3) 0.0040(19) 0.0043(18) -0.0005(16)
C14 0.057(2) 0.059(2) 0.078(3) 0.010(2) 0.012(2) -0.0016(18)
C15 0.059(2) 0.071(3) 0.095(4) 0.001(2) 0.021(2) -0.007(2)
C16 0.075(3) 0.076(3) 0.115(4) 0.010(3) 0.027(3) -0.009(2)
C17 0.059(2) 0.053(2) 0.052(2) -0.0057(17) 0.0002(18) -0.0023(18)
C18 0.068(3) 0.084(3) 0.064(3) -0.006(2) 0.013(2) 0.007(2)
C19 0.117(4) 0.112(4) 0.112(5) -0.039(3) 0.045(3) -0.008(3)
C20 0.143(5) 0.157(6) 0.136(6) -0.021(5) 0.073(4) 0.010(4)
C21 0.046(2) 0.0505(17) 0.051(2) 0.0043(15) -0.0039(17) 0.0008(16)
C22 0.053(2) 0.066(2) 0.074(3) 0.013(2) 0.007(2) -0.0064(19)
C23 0.061(3) 0.066(2) 0.114(4) 0.022(2) 0.016(3) -0.010(2)
C24 0.060(3) 0.051(2) 0.119(4) 0.014(2) -0.011(2) 0.000(2)
C25 0.067(3) 0.0526(19) 0.084(3) -0.006(2) -0.016(2) 0.0065(19)
C26 0.066(3) 0.0514(18) 0.055(2) 0.0029(17) -0.004(2) 0.0069(18)
C27 0.0486(19) 0.0513(18) 0.054(2) 0.0014(17) 0.0122(15) 0.0034(15)
C28 0.056(2) 0.062(2) 0.067(3) -0.0052(19) -0.0007(18) 0.0111(17)
C29 0.066(3) 0.085(3) 0.086(3) -0.003(3) -0.016(2) 0.015(2)
C30 0.056(3) 0.083(3) 0.114(4) 0.013(3) 0.000(3) 0.019(2)
C31 0.058(3) 0.060(3) 0.132(4) 0.013(2) 0.007(2) 0.0116(19)
C32 0.050(2) 0.0520(19) 0.111(4) -0.004(2) 0.005(2) 0.0045(17)
C33 0.0517(18) 0.0469(18) 0.044(2) -0.0021(17) -0.0021(17) 0.0006(14)
C34 0.0533(19) 0.0475(19) 0.054(3) 0.0026(17) -0.0003(19) 0.0018(16)
C35 0.059(2) 0.059(2) 0.069(3) 0.009(2) 0.004(2) -0.0061(16)
C36 0.058(2) 0.064(2) 0.092(4) 0.000(2) 0.007(2) -0.0011(17)
C37 0.055(2) 0.059(2) 0.115(4) 0.005(2) 0.006(3) 0.0060(19)
C38 0.0563(19) 0.048(2) 0.099(4) 0.010(2) 0.002(2) 0.0016(16)
C39 0.078(2) 0.057(2) 0.051(2) -0.0013(19) 0.0083(17) -0.010(2)
C40 0.096(3) 0.068(3) 0.060(2) 0.005(2) -0.007(2) -0.018(2)
C41 0.144(4) 0.074(3) 0.058(2) 0.006(2) -0.005(3) -0.034(3)
C42 0.176(5) 0.111(5) 0.066(4) -0.014(4) 0.020(3) -0.018(4)
C43 0.163(5) 0.161(6) 0.074(3) -0.030(4) 0.030(3) 0.023(5)
C44 0.106(3) 0.137(5) 0.069(3) -0.021(3) 0.021(3) 0.021(3)
B1 0.056(2) 0.0523(18) 0.052(2) -0.0007(18) 0.0035(18) -0.0001(17)
O3 0.072(2) 0.094(3) 0.099(3) -0.011(2) 0.015(2) -0.005(2)
C45 0.081(2) 0.095(5) 0.101(3) -0.015(3) 0.013(2) -0.003(2)
C46 0.078(2) 0.122(7) 0.132(5) -0.028(4) 0.016(2) -0.005(3)
C47 0.078(2) 0.122(7) 0.132(5) -0.028(4) 0.016(2) -0.005(3)
C48 0.081(2) 0.095(5) 0.101(3) -0.015(3) 0.013(2) -0.003(2)
O3A 0.072(2) 0.094(3) 0.099(3) -0.011(2) 0.015(2) -0.005(2)
C45A 0.081(2) 0.095(5) 0.101(3) -0.015(3) 0.013(2) -0.003(2)
C46A 0.078(2) 0.122(7) 0.132(5) -0.028(4) 0.016(2) -0.005(3)
C47A 0.078(2) 0.122(7) 0.132(5) -0.028(4) 0.016(2) -0.005(3)
C48A 0.081(2) 0.095(5) 0.101(3) -0.015(3) 0.013(2) -0.003(2)
O1 0.0698(17) 0.183(3) 0.0700(16) -0.0270(16) -0.0099(14) 0.0044(15)
O2 0.0698(17) 0.183(3) 0.0700(16) -0.0270(16) -0.0099(14) 0.0044(15)
N1 0.0696(18) 0.072(2) 0.0578(19) 0.0055(17) -0.0057(18) -0.0021(17)
O1A 0.0698(17) 0.183(3) 0.0700(16) -0.0270(16) -0.0099(14) 0.0044(15)
O2A 0.0698(17) 0.183(3) 0.0700(16) -0.0270(16) -0.0099(14) 0.0044(15)
N1A 0.0696(18) 0.072(2) 0.0578(19) 0.0055(17) -0.0057(18) -0.0021(17)
 
_geom_special_details
;
 All esds (except the esd in the dihedral angle between two l.s. planes)
 are estimated using the full covariance matrix.  The cell esds are taken
 into account individually in the estimation of esds in distances, angles
 and torsion angles; correlations between esds in cell parameters are only
 used when they are defined by crystal symmetry.  An approximate (isotropic)
 treatment of cell esds is used for estimating esds involving l.s. planes.
;
 
loop_
 _geom_bond_atom_site_label_1
 _geom_bond_atom_site_label_2
 _geom_bond_distance
 _geom_bond_site_symmetry_2
 _geom_bond_publ_flag
Pd1 O1A 1.83(2) . ?
Pd1 N3 2.019(3) . ?
Pd1 N1 2.037(2) . ?
Pd1 N2 2.090(3) . ?
Pd1 N4 2.096(3) . ?
N2 C9 1.496(5) . ?
N2 C5 1.514(5) . ?
N2 C1 1.515(5) . ?
N3 C2 1.481(5) . ?
N3 C3 1.494(4) . ?
N3 H3 0.9800 . ?
N4 C17 1.505(5) . ?
N4 C4 1.511(4) . ?
N4 C13 1.520(4) . ?
C1 C2 1.510(5) . ?
C1 H1A 0.9700 . ?
C1 H1B 0.9700 . ?
C2 H2A 0.9700 . ?
C2 H2B 0.9700 . ?
C3 C4 1.512(5) . ?
C3 H3A 0.9700 . ?
C3 H3B 0.9700 . ?
C4 H4A 0.9700 . ?
C4 H4B 0.9700 . ?
C5 C6 1.520(5) . ?
C5 H5A 0.9700 . ?
C5 H5B 0.9700 . ?
C6 C7 1.519(6) . ?
C6 H6A 0.9700 . ?
C6 H6B 0.9700 . ?
C7 C8 1.498(7) . ?
C7 H7A 0.9700 . ?
C7 H7B 0.9700 . ?
C8 H8A 0.9600 . ?
C8 H8B 0.9600 . ?
C8 H8C 0.9600 . ?
C9 C10 1.506(5) . ?
C9 H9A 0.9700 . ?
C9 H9B 0.9700 . ?
C10 C11 1.521(6) . ?
C10 H10A 0.9700 . ?
C10 H10B 0.9700 . ?
C11 C12 1.495(6) . ?
C11 H11A 0.9700 . ?
C11 H11B 0.9700 . ?
C12 H12A 0.9600 . ?
C12 H12B 0.9600 . ?
C12 H12C 0.9600 . ?
C13 C14 1.509(5) . ?
C13 H13A 0.9700 . ?
C13 H13B 0.9700 . ?
C14 C15 1.501(5) . ?
C14 H14A 0.9700 . ?
C14 H14B 0.9700 . ?
C15 C16 1.515(6) . ?
C15 H15A 0.9700 . ?
C15 H15B 0.9700 . ?
C16 H16A 0.9600 . ?
C16 H16B 0.9600 . ?
C16 H16C 0.9600 . ?
C17 C18 1.497(5) . ?
C17 H17A 0.9700 . ?
C17 H17B 0.9700 . ?
C18 C19 1.525(6) . ?
C18 H18A 0.9700 . ?
C18 H18B 0.9700 . ?
C19 C20 1.448(7) . ?
C19 H19A 0.9700 . ?
C19 H19B 0.9700 . ?
C20 H20A 0.9600 . ?
C20 H20B 0.9600 . ?
C20 H20C 0.9600 . ?
C21 C22 1.385(5) . ?
C21 C26 1.395(5) . ?
C21 B1 1.639(6) . ?
C22 C23 1.383(6) . ?
C22 H22 0.9300 . ?
C23 C24 1.379(6) . ?
C23 H23 0.9300 . ?
C24 C25 1.362(6) . ?
C24 H24 0.9300 . ?
C25 C26 1.391(5) . ?
C25 H25 0.9300 . ?
C26 H26 0.9300 . ?
C27 C28 1.391(5) . ?
C27 C32 1.399(5) . ?
C27 B1 1.661(6) . ?
C28 C29 1.391(6) . ?
C28 H28 0.9300 . ?
C29 C30 1.366(6) . ?
C29 H29 0.9300 . ?
C30 C31 1.370(6) . ?
C30 H30 0.9300 . ?
C31 C32 1.395(6) . ?
C31 H31 0.9300 . ?
C32 H32 0.9300 . ?
C33 C34 1.389(5) . ?
C33 C38 1.395(5) . ?
C33 B1 1.655(6) . ?
C34 C35 1.391(5) . ?
C34 H34 0.9300 . ?
C35 C36 1.377(5) . ?
C35 H35 0.9300 . ?
C36 C37 1.380(6) . ?
C36 H36 0.9300 . ?
C37 C38 1.379(6) . ?
C37 H37 0.9300 . ?
C38 H38 0.9300 . ?
C39 C40 1.392(6) . ?
C39 C44 1.402(6) . ?
C39 B1 1.646(7) . ?
C40 C41 1.428(7) . ?
C40 H40 0.9300 . ?
C41 C42 1.362(8) . ?
C41 H41 0.9300 . ?
C42 C43 1.367(8) . ?
C42 H42 0.9300 . ?
C43 C44 1.370(7) . ?
C43 H43 0.9300 . ?
C44 H44 0.9300 . ?
O3 C45 1.426(11) . ?
O3 C48 1.433(13) . ?
C45 C46 1.483(11) . ?
C45 H45A 0.9700 . ?
C45 H45B 0.9700 . ?
C46 C47 1.468(13) . ?
C46 H46A 0.9700 . ?
C46 H46B 0.9700 . ?
C47 C48 1.436(10) . ?
C47 H47A 0.9700 . ?
C47 H47B 0.9700 . ?
C48 H48A 0.9700 . ?
C48 H48B 0.9700 . ?
O3A C48A 1.413(18) . ?
O3A C45A 1.430(14) . ?
C45A C46A 1.479(13) . ?
C45A H45C 0.9700 . ?
C45A H45D 0.9700 . ?
C46A C47A 1.450(13) . ?
C46A H46C 0.9700 . ?
C46A H46D 0.9700 . ?
C47A C48A 1.449(12) . ?
C47A H47C 0.9700 . ?
C47A H47D 0.9700 . ?
C48A H48C 0.9700 . ?
C48A H48D 0.9700 . ?
O1 N1 1.2016(10) . ?
O2 N1 1.2015(10) . ?
O1A N1A 1.3001(10) . ?
O2A N1A 1.3001(10) . ?
 
loop_
 _geom_angle_atom_site_label_1
 _geom_angle_atom_site_label_2
 _geom_angle_atom_site_label_3
 _geom_angle
 _geom_angle_site_symmetry_1
 _geom_angle_site_symmetry_3
 _geom_angle_publ_flag
O1A Pd1 N3 173.7(5) . . ?
N3 Pd1 N1 178.99(12) . . ?
O1A Pd1 N2 94.53(12) . . ?
N3 Pd1 N2 85.08(11) . . ?
N1 Pd1 N2 95.45(9) . . ?
O1A Pd1 N4 94.00(10) . . ?
N3 Pd1 N4 85.29(11) . . ?
N1 Pd1 N4 94.34(9) . . ?
N2 Pd1 N4 166.36(12) . . ?
C9 N2 C5 109.0(3) . . ?
C9 N2 C1 110.9(3) . . ?
C5 N2 C1 109.8(3) . . ?
C9 N2 Pd1 115.4(2) . . ?
C5 N2 Pd1 105.8(2) . . ?
C1 N2 Pd1 105.7(2) . . ?
C2 N3 C3 116.5(3) . . ?
C2 N3 Pd1 108.0(2) . . ?
C3 N3 Pd1 107.6(2) . . ?
C2 N3 H3 108.2 . . ?
C3 N3 H3 108.2 . . ?
Pd1 N3 H3 108.2 . . ?
C17 N4 C4 109.2(3) . . ?
C17 N4 C13 110.1(3) . . ?
C4 N4 C13 110.7(3) . . ?
C17 N4 Pd1 116.0(2) . . ?
C4 N4 Pd1 105.8(2) . . ?
C13 N4 Pd1 104.8(2) . . ?
C2 C1 N2 110.0(3) . . ?
C2 C1 H1A 109.7 . . ?
N2 C1 H1A 109.7 . . ?
C2 C1 H1B 109.7 . . ?
N2 C1 H1B 109.7 . . ?
H1A C1 H1B 108.2 . . ?
N3 C2 C1 106.7(3) . . ?
N3 C2 H2A 110.4 . . ?
C1 C2 H2A 110.4 . . ?
N3 C2 H2B 110.4 . . ?
C1 C2 H2B 110.4 . . ?
H2A C2 H2B 108.6 . . ?
N3 C3 C4 106.9(3) . . ?
N3 C3 H3A 110.3 . . ?
C4 C3 H3A 110.3 . . ?
N3 C3 H3B 110.3 . . ?
C4 C3 H3B 110.3 . . ?
H3A C3 H3B 108.6 . . ?
N4 C4 C3 110.5(3) . . ?
N4 C4 H4A 109.6 . . ?
C3 C4 H4A 109.6 . . ?
N4 C4 H4B 109.6 . . ?
C3 C4 H4B 109.6 . . ?
H4A C4 H4B 108.1 . . ?
N2 C5 C6 117.8(4) . . ?
N2 C5 H5A 107.9 . . ?
C6 C5 H5A 107.9 . . ?
N2 C5 H5B 107.9 . . ?
C6 C5 H5B 107.9 . . ?
H5A C5 H5B 107.2 . . ?
C7 C6 C5 111.3(4) . . ?
C7 C6 H6A 109.4 . . ?
C5 C6 H6A 109.4 . . ?
C7 C6 H6B 109.4 . . ?
C5 C6 H6B 109.4 . . ?
H6A C6 H6B 108.0 . . ?
C8 C7 C6 111.5(5) . . ?
C8 C7 H7A 109.3 . . ?
C6 C7 H7A 109.3 . . ?
C8 C7 H7B 109.3 . . ?
C6 C7 H7B 109.3 . . ?
H7A C7 H7B 108.0 . . ?
C7 C8 H8A 109.5 . . ?
C7 C8 H8B 109.5 . . ?
H8A C8 H8B 109.5 . . ?
C7 C8 H8C 109.5 . . ?
H8A C8 H8C 109.5 . . ?
H8B C8 H8C 109.5 . . ?
N2 C9 C10 114.4(3) . . ?
N2 C9 H9A 108.7 . . ?
C10 C9 H9A 108.7 . . ?
N2 C9 H9B 108.7 . . ?
C10 C9 H9B 108.7 . . ?
H9A C9 H9B 107.6 . . ?
C9 C10 C11 110.6(4) . . ?
C9 C10 H10A 109.5 . . ?
C11 C10 H10A 109.5 . . ?
C9 C10 H10B 109.5 . . ?
C11 C10 H10B 109.5 . . ?
H10A C10 H10B 108.1 . . ?
C12 C11 C10 113.1(4) . . ?
C12 C11 H11A 109.0 . . ?
C10 C11 H11A 109.0 . . ?
C12 C11 H11B 109.0 . . ?
C10 C11 H11B 109.0 . . ?
H11A C11 H11B 107.8 . . ?
C11 C12 H12A 109.5 . . ?
C11 C12 H12B 109.5 . . ?
H12A C12 H12B 109.5 . . ?
C11 C12 H12C 109.5 . . ?
H12A C12 H12C 109.5 . . ?
H12B C12 H12C 109.5 . . ?
C14 C13 N4 117.5(3) . . ?
C14 C13 H13A 107.9 . . ?
N4 C13 H13A 107.9 . . ?
C14 C13 H13B 107.9 . . ?
N4 C13 H13B 107.9 . . ?
H13A C13 H13B 107.2 . . ?
C15 C14 C13 111.6(3) . . ?
C15 C14 H14A 109.3 . . ?
C13 C14 H14A 109.3 . . ?
C15 C14 H14B 109.3 . . ?
C13 C14 H14B 109.3 . . ?
H14A C14 H14B 108.0 . . ?
C14 C15 C16 115.0(4) . . ?
C14 C15 H15A 108.5 . . ?
C16 C15 H15A 108.5 . . ?
C14 C15 H15B 108.5 . . ?
C16 C15 H15B 108.5 . . ?
H15A C15 H15B 107.5 . . ?
C15 C16 H16A 109.5 . . ?
C15 C16 H16B 109.5 . . ?
H16A C16 H16B 109.5 . . ?
C15 C16 H16C 109.5 . . ?
H16A C16 H16C 109.5 . . ?
H16B C16 H16C 109.5 . . ?
C18 C17 N4 114.5(3) . . ?
C18 C17 H17A 108.6 . . ?
N4 C17 H17A 108.6 . . ?
C18 C17 H17B 108.6 . . ?
N4 C17 H17B 108.6 . . ?
H17A C17 H17B 107.6 . . ?
C17 C18 C19 110.5(4) . . ?
C17 C18 H18A 109.6 . . ?
C19 C18 H18A 109.6 . . ?
C17 C18 H18B 109.6 . . ?
C19 C18 H18B 109.6 . . ?
H18A C18 H18B 108.1 . . ?
C20 C19 C18 114.3(5) . . ?
C20 C19 H19A 108.7 . . ?
C18 C19 H19A 108.7 . . ?
C20 C19 H19B 108.7 . . ?
C18 C19 H19B 108.7 . . ?
H19A C19 H19B 107.6 . . ?
C19 C20 H20A 109.5 . . ?
C19 C20 H20B 109.5 . . ?
H20A C20 H20B 109.5 . . ?
C19 C20 H20C 109.5 . . ?
H20A C20 H20C 109.5 . . ?
H20B C20 H20C 109.5 . . ?
C22 C21 C26 115.1(4) . . ?
C22 C21 B1 123.8(4) . . ?
C26 C21 B1 121.1(4) . . ?
C23 C22 C21 122.6(5) . . ?
C23 C22 H22 118.7 . . ?
C21 C22 H22 118.7 . . ?
C24 C23 C22 120.7(5) . . ?
C24 C23 H23 119.6 . . ?
C22 C23 H23 119.6 . . ?
C25 C24 C23 118.4(5) . . ?
C25 C24 H24 120.8 . . ?
C23 C24 H24 120.8 . . ?
C24 C25 C26 120.6(5) . . ?
C24 C25 H25 119.7 . . ?
C26 C25 H25 119.7 . . ?
C25 C26 C21 122.5(4) . . ?
C25 C26 H26 118.7 . . ?
C21 C26 H26 118.7 . . ?
C28 C27 C32 114.3(4) . . ?
C28 C27 B1 124.5(3) . . ?
C32 C27 B1 121.1(4) . . ?
C29 C28 C27 122.9(4) . . ?
C29 C28 H28 118.5 . . ?
C27 C28 H28 118.5 . . ?
C30 C29 C28 121.1(5) . . ?
C30 C29 H29 119.5 . . ?
C28 C29 H29 119.5 . . ?
C29 C30 C31 118.2(4) . . ?
C29 C30 H30 120.9 . . ?
C31 C30 H30 120.9 . . ?
C30 C31 C32 120.7(4) . . ?
C30 C31 H31 119.7 . . ?
C32 C31 H31 119.7 . . ?
C31 C32 C27 122.8(4) . . ?
C31 C32 H32 118.6 . . ?
C27 C32 H32 118.6 . . ?
C34 C33 C38 114.3(4) . . ?
C34 C33 B1 124.2(3) . . ?
C38 C33 B1 121.5(4) . . ?
C33 C34 C35 123.2(4) . . ?
C33 C34 H34 118.4 . . ?
C35 C34 H34 118.4 . . ?
C36 C35 C34 120.1(4) . . ?
C36 C35 H35 120.0 . . ?
C34 C35 H35 120.0 . . ?
C35 C36 C37 118.8(4) . . ?
C35 C36 H36 120.6 . . ?
C37 C36 H36 120.6 . . ?
C38 C37 C36 119.8(4) . . ?
C38 C37 H37 120.1 . . ?
C36 C37 H37 120.1 . . ?
C37 C38 C33 123.8(4) . . ?
C37 C38 H38 118.1 . . ?
C33 C38 H38 118.1 . . ?
C40 C39 C44 114.2(4) . . ?
C40 C39 B1 122.2(4) . . ?
C44 C39 B1 123.4(4) . . ?
C39 C40 C41 122.3(5) . . ?
C39 C40 H40 118.9 . . ?
C41 C40 H40 118.9 . . ?
C42 C41 C40 119.6(6) . . ?
C42 C41 H41 120.2 . . ?
C40 C41 H41 120.2 . . ?
C41 C42 C43 119.8(6) . . ?
C41 C42 H42 120.1 . . ?
C43 C42 H42 120.1 . . ?
C42 C43 C44 120.0(7) . . ?
C42 C43 H43 120.0 . . ?
C44 C43 H43 120.0 . . ?
C43 C44 C39 124.2(6) . . ?
C43 C44 H44 117.9 . . ?
C39 C44 H44 117.9 . . ?
C21 B1 C39 109.8(3) . . ?
C21 B1 C33 110.8(3) . . ?
C39 B1 C33 107.7(3) . . ?
C21 B1 C27 108.3(3) . . ?
C39 B1 C27 110.1(3) . . ?
C33 B1 C27 110.1(3) . . ?
C45 O3 C48 108.8(10) . . ?
O3 C45 C46 108.2(11) . . ?
O3 C45 H45A 110.1 . . ?
C46 C45 H45A 110.1 . . ?
O3 C45 H45B 110.1 . . ?
C46 C45 H45B 110.1 . . ?
H45A C45 H45B 108.4 . . ?
C47 C46 C45 105.2(9) . . ?
C47 C46 H46A 110.7 . . ?
C45 C46 H46A 110.7 . . ?
C47 C46 H46B 110.7 . . ?
C45 C46 H46B 110.7 . . ?
H46A C46 H46B 108.8 . . ?
C48 C47 C46 108.8(8) . . ?
C48 C47 H47A 109.9 . . ?
C46 C47 H47A 109.9 . . ?
C48 C47 H47B 109.9 . . ?
C46 C47 H47B 109.9 . . ?
H47A C47 H47B 108.3 . . ?
O3 C48 C47 108.1(9) . . ?
O3 C48 H48A 110.1 . . ?
C47 C48 H48A 110.1 . . ?
O3 C48 H48B 110.1 . . ?
C47 C48 H48B 110.1 . . ?
H48A C48 H48B 108.4 . . ?
C48A O3A C45A 103.3(17) . . ?
O3A C45A C46A 105.4(15) . . ?
O3A C45A H45C 110.7 . . ?
C46A C45A H45C 110.7 . . ?
O3A C45A H45D 110.7 . . ?
C46A C45A H45D 110.7 . . ?
H45C C45A H45D 108.8 . . ?
C47A C46A C45A 98.7(12) . . ?
C47A C46A H46C 112.0 . . ?
C45A C46A H46C 112.0 . . ?
C47A C46A H46D 112.0 . . ?
C45A C46A H46D 112.0 . . ?
H46C C46A H46D 109.7 . . ?
C48A C47A C46A 107.6(10) . . ?
C48A C47A H47C 110.2 . . ?
C46A C47A H47C 110.2 . . ?
C48A C47A H47D 110.2 . . ?
C46A C47A H47D 110.2 . . ?
H47C C47A H47D 108.5 . . ?
O3A C48A C47A 107.3(10) . . ?
O3A C48A H48C 110.2 . . ?
C47A C48A H48C 110.2 . . ?
O3A C48A H48D 110.2 . . ?
C47A C48A H48D 110.2 . . ?
H48C C48A H48D 108.5 . . ?
O2 N1 O1 121.68(15) . . ?
O2 N1 Pd1 119.1(2) . . ?
O1 N1 Pd1 119.2(2) . . ?
N1A O1A Pd1 133.1(12) . . ?
O1A N1A O2A 107.72(12) . . ?
 
loop_
 _geom_torsion_atom_site_label_1
 _geom_torsion_atom_site_label_2
 _geom_torsion_atom_site_label_3
 _geom_torsion_atom_site_label_4
 _geom_torsion
 _geom_torsion_site_symmetry_1
 _geom_torsion_site_symmetry_2
 _geom_torsion_site_symmetry_3
 _geom_torsion_site_symmetry_4
 _geom_torsion_publ_flag
C9 N2 C1 C2 -160.6(3) . . . . ?
C5 N2 C1 C2 78.8(4) . . . . ?
Pd1 N2 C1 C2 -34.9(4) . . . . ?
C3 N3 C2 C1 -167.2(3) . . . . ?
Pd1 N3 C2 C1 -46.1(3) . . . . ?
N2 C1 C2 N3 54.5(4) . . . . ?
C2 N3 C3 C4 167.4(3) . . . . ?
Pd1 N3 C3 C4 46.1(3) . . . . ?
C17 N4 C4 C3 159.2(3) . . . . ?
C13 N4 C4 C3 -79.4(4) . . . . ?
Pd1 N4 C4 C3 33.7(3) . . . . ?
N3 C3 C4 N4 -53.8(4) . . . . ?
C9 N2 C5 C6 -56.7(5) . . . . ?
C1 N2 C5 C6 65.0(5) . . . . ?
Pd1 N2 C5 C6 178.6(3) . . . . ?
N2 C5 C6 C7 -178.5(4) . . . . ?
C5 C6 C7 C8 -172.2(5) . . . . ?
C5 N2 C9 C10 -171.9(3) . . . . ?
C1 N2 C9 C10 67.0(4) . . . . ?
Pd1 N2 C9 C10 -53.1(4) . . . . ?
N2 C9 C10 C11 173.0(4) . . . . ?
C9 C10 C11 C12 171.3(4) . . . . ?
C17 N4 C13 C14 56.1(4) . . . . ?
C4 N4 C13 C14 -64.8(4) . . . . ?
Pd1 N4 C13 C14 -178.5(3) . . . . ?
N4 C13 C14 C15 -179.0(4) . . . . ?
C13 C14 C15 C16 179.3(4) . . . . ?
C4 N4 C17 C18 -69.4(4) . . . . ?
C13 N4 C17 C18 168.8(3) . . . . ?
Pd1 N4 C17 C18 50.0(4) . . . . ?
N4 C17 C18 C19 -178.8(4) . . . . ?
C17 C18 C19 C20 -173.8(5) . . . . ?
C26 C21 C22 C23 2.5(6) . . . . ?
B1 C21 C22 C23 -173.9(4) . . . . ?
C21 C22 C23 C24 0.2(7) . . . . ?
C22 C23 C24 C25 -2.5(7) . . . . ?
C23 C24 C25 C26 1.9(6) . . . . ?
C24 C25 C26 C21 1.0(6) . . . . ?
C22 C21 C26 C25 -3.1(5) . . . . ?
B1 C21 C26 C25 173.4(4) . . . . ?
C32 C27 C28 C29 -2.7(6) . . . . ?
B1 C27 C28 C29 178.2(4) . . . . ?
C27 C28 C29 C30 1.6(8) . . . . ?
C28 C29 C30 C31 0.0(8) . . . . ?
C29 C30 C31 C32 -0.3(8) . . . . ?
C30 C31 C32 C27 -1.0(8) . . . . ?
C28 C27 C32 C31 2.4(6) . . . . ?
B1 C27 C32 C31 -178.4(4) . . . . ?
C38 C33 C34 C35 1.4(6) . . . . ?
B1 C33 C34 C35 -177.0(4) . . . . ?
C33 C34 C35 C36 -1.4(6) . . . . ?
C34 C35 C36 C37 1.3(7) . . . . ?
C35 C36 C37 C38 -1.3(7) . . . . ?
C36 C37 C38 C33 1.4(8) . . . . ?
C34 C33 C38 C37 -1.4(7) . . . . ?
B1 C33 C38 C37 177.0(4) . . . . ?
C44 C39 C40 C41 -0.9(6) . . . . ?
B1 C39 C40 C41 174.4(4) . . . . ?
C39 C40 C41 C42 0.5(7) . . . . ?
C40 C41 C42 C43 0.0(9) . . . . ?
C41 C42 C43 C44 0.0(10) . . . . ?
C42 C43 C44 C39 -0.5(11) . . . . ?
C40 C39 C44 C43 0.9(8) . . . . ?
B1 C39 C44 C43 -174.3(6) . . . . ?
C22 C21 B1 C39 -19.6(5) . . . . ?
C26 C21 B1 C39 164.2(4) . . . . ?
C22 C21 B1 C33 -138.5(4) . . . . ?
C26 C21 B1 C33 45.3(5) . . . . ?
C22 C21 B1 C27 100.7(4) . . . . ?
C26 C21 B1 C27 -75.5(4) . . . . ?
C40 C39 B1 C21 -81.4(5) . . . . ?
C44 C39 B1 C21 93.4(5) . . . . ?
C40 C39 B1 C33 39.3(5) . . . . ?
C44 C39 B1 C33 -145.9(4) . . . . ?
C40 C39 B1 C27 159.4(4) . . . . ?
C44 C39 B1 C27 -25.8(6) . . . . ?
C34 C33 B1 C21 -148.2(4) . . . . ?
C38 C33 B1 C21 33.6(5) . . . . ?
C34 C33 B1 C39 91.7(5) . . . . ?
C38 C33 B1 C39 -86.5(5) . . . . ?
C34 C33 B1 C27 -28.4(5) . . . . ?
C38 C33 B1 C27 153.4(4) . . . . ?
C28 C27 B1 C21 13.0(6) . . . . ?
C32 C27 B1 C21 -166.1(4) . . . . ?
C28 C27 B1 C39 133.1(4) . . . . ?
C32 C27 B1 C39 -46.0(5) . . . . ?
C28 C27 B1 C33 -108.3(4) . . . . ?
C32 C27 B1 C33 72.6(5) . . . . ?
C48 O3 C45 C46 10(4) . . . . ?
O3 C45 C46 C47 -9(3) . . . . ?
C45 C46 C47 C48 4(2) . . . . ?
C45 O3 C48 C47 -7(4) . . . . ?
C46 C47 C48 O3 1(3) . . . . ?
C48A O3A C45A C46A 38(5) . . . . ?
O3A C45A C46A C47A -41(3) . . . . ?
C45A C46A C47A C48A 29(2) . . . . ?
C45A O3A C48A C47A -19(5) . . . . ?
C46A C47A C48A O3A -7(4) . . . . ?
N2 Pd1 O1A N1A 97.65(17) . . . . ?
N4 Pd1 O1A N1A -93.00(15) . . . . ?
Pd1 O1A N1A O2A 0.00(3) . . . . ?
 
_refine_diff_density_max    0.499
_refine_diff_density_min   -0.494
_refine_diff_density_rms    0.070

_shelx_res_file
;
TITL shelxt in P 1 21/n 1
    16_decay.res
    created by SHELXL-2018/3 at 22:43:58 on 26-Mar-2020
CELL 0.534 11.6851 13.5965 30.1765 90 93.548 90
ZERR 4 0.000804 0.000979 0.002303 0 0.006795 0
LATT 1
SYMM 0.5-X,0.5+Y,0.5-Z
SFAC C H B N O Pd
DISP B 0 0 4.561
DISP C 0.001 0.001 6.94
DISP H -0 0 0.611
DISP N 0.003 0.002 10.693
DISP O 0.005 0.003 16.398
DISP Pd -2.504 0.615 1934.604
UNIT 192 292 4 16 12 4
DFIX 1.2 0.001 N1 O1 N1 O2
DFIX 1.3 0.001 O1A N1A N1A O2A
DANG 2.1 0.001 O1 O2 O1A O2A
FLAT 0.001 Pd1 O1 O2 N1 O1A O2A N1A
RIGU 0.001 0.002
EADP O3 O3A
EADP C45 C45A C48 C48A
EADP C46 C46A C47 C47A
EADP O1 O1A O2 O2A
EADP N1 N1A

L.S. 20
PLAN  5
SIZE 0.1 0.1 0.05
TEMP -8
BOND $H
list 4
CONF
fmap 2
acta
SHEL 999 0.8
OMIT 10 0 0
OMIT -1 2 3
OMIT 7 12 0
OMIT -2 1 2
REM <olex2.extras>
REM <HklSrc "%.\\16_decay.hkl">
REM </olex2.extras>

WGHT    0.049400
FVAR       0.23437   0.54453   0.94720
PD1   6    0.340095    0.774962    0.346359    11.00000    0.04623    0.04893 =
         0.04163    0.00108    0.00054   -0.00194
N2    4    0.346804    0.927211    0.337405    11.00000    0.06087    0.05279 =
         0.04889    0.00374   -0.00222    0.00099
N3    4    0.454848    0.798543    0.398073    11.00000    0.05012    0.05360 =
         0.03724   -0.00241    0.00081   -0.00485
AFIX  13
H3    2    0.531876    0.788185    0.387810    11.00000   -1.20000
AFIX   0
N4    4    0.330821    0.631416    0.371219    11.00000    0.04374    0.05171 =
         0.04905   -0.00259    0.00107   -0.00190
C1    1    0.442022    0.963354    0.369723    11.00000    0.07119    0.05178 =
         0.05758    0.00129   -0.00622   -0.00663
AFIX  23
H1A   2    0.515008    0.958285    0.356230    11.00000   -1.20000
H1B   2    0.429257    1.031926    0.376790    11.00000   -1.20000
AFIX   0
C2    1    0.445260    0.902734    0.411709    11.00000    0.07185    0.05167 =
         0.05278   -0.00158   -0.00640   -0.00254
AFIX  23
H2A   2    0.510558    0.921298    0.431340    11.00000   -1.20000
H2B   2    0.375858    0.912795    0.427170    11.00000   -1.20000
AFIX   0
C3    1    0.434307    0.722914    0.432622    11.00000    0.05564    0.05796 =
         0.03900    0.00205   -0.00099   -0.00444
AFIX  23
H3A   2    0.365133    0.738246    0.447420    11.00000   -1.20000
H3B   2    0.498267    0.720937    0.454683    11.00000   -1.20000
AFIX   0
C4    1    0.421822    0.625170    0.408950    11.00000    0.05021    0.05519 =
         0.04942    0.00008   -0.00259    0.00214
AFIX  23
H4A   2    0.494483    0.606810    0.397417    11.00000   -1.20000
H4B   2    0.401026    0.574845    0.429771    11.00000   -1.20000
AFIX   0
C5    1    0.232613    0.966253    0.350743    11.00000    0.06909    0.06270 =
         0.06349   -0.00363    0.00065    0.00791
AFIX  23
H5A   2    0.222450    0.945029    0.380936    11.00000   -1.20000
H5B   2    0.172793    0.935191    0.331906    11.00000   -1.20000
AFIX   0
C6    1    0.213359    1.076785    0.348652    11.00000    0.10032    0.06502 =
         0.09151    0.00112   -0.00066    0.02037
AFIX  23
H6A   2    0.272460    1.109529    0.367210    11.00000   -1.20000
H6B   2    0.219350    1.099268    0.318377    11.00000   -1.20000
AFIX   0
C7    1    0.096368    1.104259    0.364159    11.00000    0.09845    0.08975 =
         0.15372   -0.02938   -0.00357    0.03197
AFIX  23
H7A   2    0.038012    1.064724    0.348363    11.00000   -1.20000
H7B   2    0.094134    1.089948    0.395584    11.00000   -1.20000
AFIX   0
C8    1    0.070603    1.210977    0.356338    11.00000    0.14527    0.09084 =
         0.26425   -0.04313   -0.03291    0.04539
AFIX 137
H8A   2    0.041097    1.220251    0.326227    11.00000   -1.50000
H8B   2    0.139574    1.248702    0.361541    11.00000   -1.50000
H8C   2    0.014624    1.232386    0.376231    11.00000   -1.50000
AFIX   0
C9    1    0.365743    0.960437    0.291184    11.00000    0.06676    0.06010 =
         0.05616    0.01269    0.00348   -0.00530
AFIX  23
H9A   2    0.374636    1.031370    0.291270    11.00000   -1.20000
H9B   2    0.298004    0.944843    0.272284    11.00000   -1.20000
AFIX   0
C10   1    0.468556    0.915130    0.271432    11.00000    0.06625    0.07935 =
         0.06187    0.00741    0.00797   -0.00651
AFIX  23
H10A  2    0.464924    0.844120    0.274101    11.00000   -1.20000
H10B  2    0.537952    0.937556    0.287648    11.00000   -1.20000
AFIX   0
C11   1    0.472428    0.943234    0.222757    11.00000    0.08895    0.11219 =
         0.06344    0.00971    0.01638   -0.00980
AFIX  23
H11A  2    0.408430    0.912492    0.206070    11.00000   -1.20000
H11B  2    0.463439    1.013917    0.219907    11.00000   -1.20000
AFIX   0
C12   1    0.581448    0.913279    0.203083    11.00000    0.09934    0.17544 =
         0.08802   -0.00585    0.03204   -0.00580
AFIX 137
H12A  2    0.578063    0.930706    0.172201    11.00000   -1.50000
H12B  2    0.591426    0.843463    0.206092    11.00000   -1.50000
H12C  2    0.644865    0.946431    0.218322    11.00000   -1.50000
AFIX   0
C13   1    0.211666    0.623692    0.388505    11.00000    0.04600    0.05358 =
         0.06138    0.00404    0.00426   -0.00048
AFIX  23
H13A  2    0.203614    0.675886    0.410004    11.00000   -1.20000
H13B  2    0.156211    0.636216    0.363894    11.00000   -1.20000
AFIX   0
C14   1    0.179754    0.528044    0.409892    11.00000    0.05730    0.05939 =
         0.07751    0.00975    0.01152   -0.00161
AFIX  23
H14A  2    0.187024    0.474747    0.388884    11.00000   -1.20000
H14B  2    0.232447    0.515375    0.435361    11.00000   -1.20000
AFIX   0
C15   1    0.059406    0.530395    0.424571    11.00000    0.05863    0.07143 =
         0.09482    0.00088    0.02109   -0.00745
AFIX  23
H15A  2    0.007734    0.544683    0.398981    11.00000   -1.20000
H15B  2    0.053201    0.583913    0.445542    11.00000   -1.20000
AFIX   0
C16   1    0.020132    0.436470    0.445946    11.00000    0.07519    0.07629 =
         0.11472    0.01041    0.02674   -0.00863
AFIX 137
H16A  2    0.021433    0.383528    0.424934    11.00000   -1.50000
H16B  2   -0.056484    0.444977    0.455090    11.00000   -1.50000
H16C  2    0.070557    0.421374    0.471362    11.00000   -1.50000
AFIX   0
C17   1    0.349182    0.550024    0.338611    11.00000    0.05927    0.05254 =
         0.05184   -0.00570    0.00016   -0.00232
AFIX  23
H17A  2    0.354385    0.488143    0.354605    11.00000   -1.20000
H17B  2    0.282680    0.546456    0.317780    11.00000   -1.20000
AFIX   0
C18   1    0.454056    0.561561    0.313019    11.00000    0.06768    0.08383 =
         0.06397   -0.00634    0.01266    0.00713
AFIX  23
H18A  2    0.521587    0.562840    0.333392    11.00000   -1.20000
H18B  2    0.450273    0.623422    0.296984    11.00000   -1.20000
AFIX   0
C19   1    0.463544    0.476869    0.280315    11.00000    0.11734    0.11184 =
         0.11203   -0.03887    0.04525   -0.00777
AFIX  23
H19A  2    0.457600    0.415308    0.296254    11.00000   -1.20000
H19B  2    0.399275    0.480270    0.258429    11.00000   -1.20000
AFIX   0
C20   1    0.568809    0.476220    0.257427    11.00000    0.14281    0.15704 =
         0.13638   -0.02109    0.07265    0.00978
AFIX 137
H20A  2    0.574041    0.415977    0.241084    11.00000   -1.50000
H20B  2    0.633095    0.481339    0.278702    11.00000   -1.50000
H20C  2    0.569105    0.530914    0.237316    11.00000   -1.50000
AFIX   0

C21   1    0.657122    0.374021    0.427005    11.00000    0.04644    0.05051 =
         0.05141    0.00430   -0.00387    0.00083
C22   1    0.709058    0.423908    0.393614    11.00000    0.05278    0.06632 =
         0.07400    0.01324    0.00701   -0.00642
AFIX  43
H22   2    0.725406    0.389733    0.368068    11.00000   -1.20000
AFIX   0
C23   1    0.737567    0.522500    0.396746    11.00000    0.06115    0.06636 =
         0.11378    0.02209    0.01577   -0.00962
AFIX  43
H23   2    0.772095    0.553019    0.373436    11.00000   -1.20000
AFIX   0
C24   1    0.715343    0.576018    0.434060    11.00000    0.05967    0.05061 =
         0.11928    0.01376   -0.01101    0.00016
AFIX  43
H24   2    0.737119    0.641649    0.436712    11.00000   -1.20000
AFIX   0
C25   1    0.660720    0.530408    0.466936    11.00000    0.06680    0.05257 =
         0.08360   -0.00613   -0.01563    0.00650
AFIX  43
H25   2    0.642918    0.565731    0.491988    11.00000   -1.20000
AFIX   0
C26   1    0.631312    0.431452    0.463382    11.00000    0.06638    0.05138 =
         0.05494    0.00294   -0.00368    0.00688
AFIX  43
H26   2    0.592980    0.402470    0.486123    11.00000   -1.20000
AFIX   0
C27   1    0.734620    0.201407    0.459157    11.00000    0.04859    0.05133 =
         0.05397    0.00140    0.01223    0.00336
C28   1    0.809341    0.251036    0.489065    11.00000    0.05638    0.06181 =
         0.06714   -0.00516   -0.00066    0.01113
AFIX  43
H28   2    0.804590    0.319223    0.490546    11.00000   -1.20000
AFIX   0
C29   1    0.890839    0.203210    0.516849    11.00000    0.06584    0.08481 =
         0.08550   -0.00347   -0.01587    0.01488
AFIX  43
H29   2    0.937434    0.239759    0.536788    11.00000   -1.20000
AFIX   0
C30   1    0.903566    0.103402    0.515330    11.00000    0.05636    0.08298 =
         0.11444    0.01333    0.00042    0.01854
AFIX  43
H30   2    0.958125    0.071574    0.533944    11.00000   -1.20000
AFIX   0
C31   1    0.833731    0.051515    0.485626    11.00000    0.05790    0.05969 =
         0.13202    0.01309    0.00661    0.01157
AFIX  43
H31   2    0.841091   -0.016462    0.483901    11.00000   -1.20000
AFIX   0
C32   1    0.751673    0.099636    0.457937    11.00000    0.04997    0.05199 =
         0.11085   -0.00392    0.00491    0.00454
AFIX  43
H32   2    0.706374    0.062460    0.437806    11.00000   -1.20000
AFIX   0
C33   1    0.505391    0.230022    0.443935    11.00000    0.05170    0.04688 =
         0.04423   -0.00208   -0.00213    0.00059
C34   1    0.479237    0.145088    0.466774    11.00000    0.05330    0.04751 =
         0.05366    0.00260   -0.00029    0.00184
AFIX  43
H34   2    0.537898    0.100573    0.473969    11.00000   -1.20000
AFIX   0
C35   1    0.369608    0.123315    0.479421    11.00000    0.05910    0.05894 =
         0.06851    0.00857    0.00419   -0.00607
AFIX  43
H35   2    0.356093    0.064729    0.494120    11.00000   -1.20000
AFIX   0
C36   1    0.281073    0.188438    0.470192    11.00000    0.05753    0.06434 =
         0.09249    0.00025    0.00706   -0.00112
AFIX  43
H36   2    0.207849    0.175068    0.479050    11.00000   -1.20000
AFIX   0
C37   1    0.303005    0.273903    0.447558    11.00000    0.05534    0.05873 =
         0.11477    0.00467    0.00618    0.00597
AFIX  43
H37   2    0.244057    0.318213    0.440474    11.00000   -1.20000
AFIX   0
C38   1    0.412660    0.293391    0.435477    11.00000    0.05633    0.04805 =
         0.09925    0.01020    0.00237    0.00158
AFIX  43
H38   2    0.425541    0.352184    0.420842    11.00000   -1.20000
AFIX   0
C39   1    0.637408    0.213131    0.375370    11.00000    0.07757    0.05731 =
         0.05127   -0.00135    0.00827   -0.01002
C40   1    0.543935    0.220393    0.344643    11.00000    0.09554    0.06765 =
         0.06013    0.00517   -0.00677   -0.01832
AFIX  43
H40   2    0.474975    0.244637    0.353951    11.00000   -1.20000
AFIX   0
C41   1    0.550285    0.191904    0.299331    11.00000    0.14352    0.07394 =
         0.05828    0.00615   -0.00495   -0.03403
AFIX  43
H41   2    0.486468    0.198133    0.279537    11.00000   -1.20000
AFIX   0
C42   1    0.650468    0.155526    0.285276    11.00000    0.17582    0.11107 =
         0.06616   -0.01401    0.02001   -0.01840
AFIX  43
H42   2    0.655359    0.136781    0.255815    11.00000   -1.20000
AFIX   0
C43   1    0.743738    0.146689    0.314634    11.00000    0.16267    0.16091 =
         0.07371   -0.03039    0.02988    0.02280
AFIX  43
H43   2    0.812246    0.121868    0.305155    11.00000   -1.20000
AFIX   0
C44   1    0.736395    0.174361    0.358009    11.00000    0.10571    0.13688 =
         0.06941   -0.02063    0.02106    0.02064
AFIX  43
H44   2    0.801256    0.166953    0.377177    11.00000   -1.20000
AFIX   0
B1    3    0.633575    0.255179    0.426415    11.00000    0.05576    0.05227 =
         0.05178   -0.00074    0.00346   -0.00007

PART 1
O3    5    0.686459    0.806386    0.364285    21.00000    0.07211    0.09428 =
         0.09915   -0.01108    0.01519   -0.00452
C45   1    0.728569    0.758981    0.326414    21.00000    0.08068    0.09477 =
         0.10089   -0.01459    0.01293   -0.00269
AFIX  23
H45A  2    0.706204    0.795811    0.299741    21.00000   -1.20000
H45B  2    0.696815    0.693235    0.323387    21.00000   -1.20000
AFIX   0
C46   1    0.855363    0.754008    0.332564    21.00000    0.07830    0.12202 =
         0.13160   -0.02754    0.01635   -0.00501
AFIX  23
H46A  2    0.880605    0.686628    0.337220    21.00000   -1.20000
H46B  2    0.890630    0.780199    0.306797    21.00000   -1.20000
AFIX   0
C47   1    0.885278    0.814147    0.371997    21.00000    0.07830    0.12202 =
         0.13160   -0.02754    0.01635   -0.00501
AFIX  23
H47A  2    0.930570    0.775700    0.393740    21.00000   -1.20000
H47B  2    0.930397    0.870484    0.363867    21.00000   -1.20000
AFIX   0
C48   1    0.781557    0.846646    0.390537    21.00000    0.08068    0.09477 =
         0.10089   -0.01459    0.01293   -0.00269
AFIX  23
H48A  2    0.779670    0.824437    0.421030    21.00000   -1.20000
H48B  2    0.777761    0.917912    0.390247    21.00000   -1.20000
AFIX   0

SAME 0.02 0.04 O3 > C48
PART 0
PART 2
O3A   5    0.679206    0.804052    0.362577   -21.00000    0.07211    0.09428 =
         0.09915   -0.01108    0.01519   -0.00452
C45A  1    0.741072    0.776824    0.325028   -21.00000    0.08068    0.09477 =
         0.10089   -0.01459    0.01293   -0.00269
AFIX  23
H45C  2    0.727897    0.824004    0.301145   -21.00000   -1.20000
H45D  2    0.717574    0.712227    0.314283   -21.00000   -1.20000
AFIX   0
C46A  1    0.863209    0.776288    0.341116   -21.00000    0.07830    0.12202 =
         0.13160   -0.02754    0.01635   -0.00501
AFIX  23
H46C  2    0.882964    0.718180    0.358604   -21.00000   -1.20000
H46D  2    0.913911    0.781907    0.316976   -21.00000   -1.20000
AFIX   0
C47A  1    0.863857    0.864491    0.368135   -21.00000    0.07830    0.12202 =
         0.13160   -0.02754    0.01635   -0.00501
AFIX  23
H47C  2    0.920080    0.858469    0.393013   -21.00000   -1.20000
H47D  2    0.883427    0.921232    0.350647   -21.00000   -1.20000
AFIX   0
C48A  1    0.750116    0.876067    0.383973   -21.00000    0.08068    0.09477 =
         0.10089   -0.01459    0.01293   -0.00269
AFIX  23
H48C  2    0.752292    0.867158    0.415907   -21.00000   -1.20000
H48D  2    0.720846    0.941369    0.376982   -21.00000   -1.20000
AFIX   0

PART 0
PART 3
O1    5    0.125634    0.760237    0.298207    31.00000    0.06980    0.18285 =
         0.06999   -0.02698   -0.00985    0.00439
O2    5    0.261666    0.724302    0.258924    31.00000    0.06980    0.18285 =
         0.06999   -0.02698   -0.00985    0.00439
N1    4    0.226330    0.749570    0.293701    31.00000    0.06957    0.07233 =
         0.05780    0.00550   -0.00574   -0.00210
PART 0
PART 4
O1A   5    0.223770    0.756233    0.303674   -31.00000    0.06980    0.18285 =
         0.06999   -0.02698   -0.00985    0.00439
O2A   5    0.327017    0.714953    0.252259   -31.00000    0.06980    0.18285 =
         0.06999   -0.02698   -0.00985    0.00439
N1A   4    0.221722    0.729539    0.262263   -31.00000    0.06957    0.07233 =
         0.05780    0.00550   -0.00574   -0.00210
HKLF 4


REM  shelxt in P 1 21/n 1
REM wR2 = 0.1437, GooF = S = 0.925, Restrained GooF = 0.925 for all data
REM R1 = 0.0602 for 5461 Fo > 4sig(Fo) and 0.1062 for all 9691 data
REM 526 parameters refined using 490 restraints

END

WGHT      0.0494      0.0000

REM Highest difference peak  0.499,  deepest hole -0.494,  1-sigma level  0.070
Q1    1   0.4757  0.7229  0.4613  11.00000  0.05    0.50
Q2    1   0.1972  0.6779  0.2651  11.00000  0.05    0.35
Q3    1   0.2329  0.7710  0.2894  11.00000  0.05    0.34
Q4    1   0.1433  0.7721  0.2733  11.00000  0.05    0.34
Q5    1   0.3383  0.6699  0.3476  11.00000  0.05    0.32
;
_shelx_res_checksum    9162

_shelx_hkl_file
;
  17  -1  -6    0.78    5.10
  16   0  -5   -0.00    3.46
  16   0  -6    2.36    3.76
 -16   0   7   -0.00    4.34
  16   0  -7   -0.00    2.84
 -16   0   8    1.29    4.19
 -16   0   9   -0.00    5.91
  16   0  -9    0.57    3.96
 -16   0  10    0.23    5.61
  16   0 -10    6.52    5.33
 -16   0  11   -0.00    5.23
  16   0 -11   -0.00    4.64
 -16   0  12   -0.00    6.23
  16   0 -12    0.00    3.53
 -16   0  13    0.30    4.14
  16   0 -13   -0.00    4.59
 -16   0  14    4.70    6.29
 -16   0  15    5.46    5.84
  16  -1  -1   -0.00    3.13
  16  -1  -2   19.40    8.56
  16  -1  -3   -0.00    4.05
  16  -1  -3    0.00    4.25
  16  -1  -4    3.26    4.97
  16  -1  -4   -0.00    4.84
  16  -1  -5    1.39    4.40
  16  -1  -5   -0.00    5.75
 -16   1   6    1.53    4.70
  16  -1  -6    8.89    6.07
  16  -1  -6    7.48    6.78
 -16   1   7    0.00    4.24
  16  -1  -7    3.09    4.63
  16  -1  -7   -0.00    5.18
 -16   1   8    7.77    7.47
  16  -1  -8   17.52    7.96
  16  -1  -8    4.72    5.91
 -16   1   9    0.00    3.85
  16  -1  -9    1.48    4.33
  16  -1  -9   -0.00    4.99
 -16   1  10    1.10    4.36
  16  -1 -10   -0.00    4.34
  16  -1 -10    1.84    4.73
  16   1 -10    1.23    4.34
 -16   1  11    2.65    4.69
  16  -1 -11    1.32    4.31
  16  -1 -11   -0.00    5.41
  16   1 -11    1.13    3.98
 -16   1  12    2.51    5.66
  16  -1 -12    0.00    4.57
  16   1 -12   13.55    7.25
 -16  -1  12   10.62    7.06
 -16   1  13   -0.00    5.56
  16  -1 -13   -0.00    4.63
 -16  -1  13    3.62    5.77
 -16   1  14   -0.00    5.26
 -16  -1  14   -0.00    4.29
 -16  -1  15    2.06    4.36
 -16  -1  16    3.50    5.04
  16  -2  -1    4.44    5.42
  16  -2  -1    0.00    5.21
  16  -2  -2    0.00    3.81
  16  -2  -2   -0.00    4.48
  16  -2  -3    0.00    4.38
  16  -2  -3    2.18    5.56
  16  -2  -4    3.90    4.65
  16  -2  -4    8.76    6.25
  16  -2  -5   -0.00    3.93
  16  -2  -5    5.56    5.90
  16  -2  -6    0.00    4.29
  16  -2  -6    0.00    5.56
 -16   2   7    0.92    5.37
  16  -2  -7   -0.00    3.37
  16  -2  -7   -0.00    6.09
 -16   2   8    0.00    5.43
  16  -2  -8   -0.00    2.56
  16  -2  -8   -0.00    5.41
 -16   2   9   -0.00    4.85
  16  -2  -9   -0.00    3.58
  16  -2  -9    4.77    6.57
 -16   2  10   16.33    7.63
  16  -2 -10   16.03    7.75
  16  -2 -10    1.58    5.09
 -16   2  11    1.25    5.91
  16  -2 -11    3.24    5.03
  16  -2 -11    2.99    5.51
 -16   2  12    4.85    5.46
  16  -2 -12   -0.00    4.73
  16  -2 -13   -0.00    5.24
  16  -2 -14   -0.00    5.18
  16  -2 -15   11.77    8.32
  16  -3  -1   -0.00    4.92
  16  -3  -1    3.65    6.31
  16  -3  -2    5.70    5.23
  16  -3  -2    0.29    4.50
  16  -3  -3   -0.00    4.42
  16  -3  -3    3.07    5.48
  16  -3  -4    0.00    4.78
  16  -3  -4    0.00    6.10
  16  -3  -5   -0.00    4.38
  16  -3  -5    9.17    7.73
  16  -3  -6    2.75    4.89
  16  -3  -6    7.22    6.88
  16  -3  -7    3.15    4.89
  16  -3  -7    0.00    5.20
 -16   3   8   -0.00    5.47
  16  -3  -8   -0.00    4.12
  16  -3  -8   -0.00    6.16
 -16   3   9    0.29    5.07
  16  -3  -9    2.55    5.04
  16  -3 -10    0.00    6.95
  16  -3 -11    9.98    6.71
  16  -3 -12    5.64    6.28
  16  -3 -13    0.00    5.92
  16  -3 -14   -0.00    5.91
  16  -3 -15    1.04    4.40
  16  -4  -1   -0.00    3.92
  16  -4  -1    0.00    6.00
  16  -4  -2    0.00    5.10
  16  -4  -2    0.38    3.73
  16  -4  -3    1.81    4.26
  16  -4  -3   -0.00    5.60
  16  -4  -4    0.00    4.59
  16  -4  -5    5.58    5.47
  16  -4  -6    7.08    8.02
  16  -4  -7    4.99    6.39
  16  -4  -8    9.04    7.31
  16  -4  -9    0.00    6.44
  16  -4 -10   -0.00    5.29
  16  -4 -11   -0.00    5.65
  16  -5  -2    1.57    5.91
  16  -5  -3   -0.00    6.03
  16  -5  -4    0.93    5.70
  16  -5  -5    1.74    5.30
  16  -5  -6   10.43    7.11
  16  -5  -7    0.00    5.70
  15   0  -1    0.86    4.00
  15   0  -1   -0.00    4.46
  15   0  -2   -0.00    4.10
  15   0  -2    0.07    4.06
  15   0  -3   28.35    9.44
  15   0  -3   11.53    6.69
 -15   0   4   -0.00    3.25
  15   0  -4    0.00    4.11
  15   0  -4    0.00    3.66
 -15   0   5   13.06    7.70
  15   0  -5    6.98    5.93
  15   0  -5    7.35    6.72
 -15   0   6   -0.00    4.78
  15   0  -6   -0.00    3.37
  15   0  -6   -0.00    4.39
 -15   0   7    0.00    4.82
  15   0  -7    0.13    3.16
  15   0  -7    3.57    5.84
 -15   0   8    1.81    5.20
  15   0  -8    1.48    4.10
  15   0  -8   -0.00    6.46
 -15   0   9   31.66   10.68
  15   0  -9   25.83    9.62
  15   0  -9   21.40    9.91
 -15   0  10    3.66    4.90
  15   0 -10    0.07    4.19
  15   0 -10    0.00    5.50
 -15   0  11    8.29    6.12
  15   0 -11    0.15    5.05
  15   0 -11    3.92    4.94
 -15   0  12   -0.00    3.84
  15   0 -12   -0.00    5.98
 -15   0  13    3.66    5.22
  15   0 -13   -0.00    5.11
 -15   0  14    3.99    5.11
  15   0 -14   -0.00    4.60
 -15   0  15    1.02    4.00
  15   0 -15   11.70    8.85
 -15   0  16   -0.00    4.48
  15   0 -16    0.33    4.83
 -15   0  17   -0.00    3.67
  15   0 -17    3.11    6.02
 -15   0  18    3.73    5.09
  15   0 -18    3.35    6.35
 -15   0  19   10.94    6.79
  15   0 -19    6.62    7.92
  15   0 -20    1.08    5.72
  15   0 -22    3.60    5.99
  15   0 -23    0.41    5.96
  15  -1  -1   13.20    6.71
  15  -1  -1   13.06    7.17
  15   1  -1    7.36    6.64
  15  -1  -2   -0.00    3.52
  15  -1  -2    9.98    7.01
  15   1  -2   -0.00    6.00
  15  -1  -3    3.70    5.73
  15  -1  -3    3.10    4.67
  15   1  -3   -0.00    5.51
  15  -1  -4   -0.00    3.49
  15  -1  -4    0.00    3.44
  15   1  -4   -0.00    2.90
 -15   1   5   15.10    7.58
  15  -1  -5   31.09    9.03
  15  -1  -5    7.85    6.88
  15   1  -5   22.94    8.19
  15   1  -5    2.63    5.50
 -15   1   6    1.58    4.99
  15  -1  -6    1.24    3.81
  15  -1  -6    0.00    4.58
  15   1  -6    0.31    3.02
  15   1  -6    0.00    5.06
 -15  -1   6    3.15    5.47
 -15   1   7    1.35    5.19
  15  -1  -7    6.00    4.99
  15   1  -7   16.39    7.19
  15   1  -7    0.00    4.89
 -15  -1   7    4.11    6.47
 -15   1   8   -0.00    4.74
  15  -1  -8    1.20    4.35
  15  -1  -8    9.01    5.97
  15   1  -8   13.36    7.05
  15   1  -8   -0.00    5.20
 -15  -1   8   -0.00    4.04
 -15   1   9   -0.00    4.23
  15  -1  -9    0.71    4.91
  15  -1  -9    6.53    5.45
  15   1  -9   -0.00    3.82
  15   1  -9   -0.00    5.99
 -15  -1   9    0.00    4.56
 -15   1  10    2.30    5.45
  15  -1 -10    0.00    5.49
  15  -1 -10    9.28    6.55
  15   1 -10   -0.00    4.28
  15   1 -10   -0.00    5.07
 -15  -1  10    0.87    3.68
 -15   1  11    9.00    7.09
  15  -1 -11   21.60    7.81
  15  -1 -11    4.49    6.76
  15   1 -11   13.53    7.56
 -15  -1  11   12.78    7.12
 -15   1  12    3.40    5.25
  15  -1 -12    0.89    4.63
  15  -1 -12    2.14    5.51
  15   1 -12   -0.00    4.19
 -15  -1  12   -0.00    4.56
 -15   1  13    0.00    4.99
  15  -1 -13    0.00    6.05
  15   1 -13   -0.00    5.67
 -15  -1  13   -0.00    5.04
 -15   1  14    8.25    7.18
  15  -1 -14    8.59    6.76
  15   1 -14    2.44    6.22
 -15  -1  14    0.00    4.74
 -15   1  15    7.19    5.55
  15  -1 -15    0.04    4.58
  15   1 -15   -0.00    6.29
 -15  -1  15    0.00    3.67
 -15   1  16   -0.00    4.96
  15  -1 -16   -0.00    6.20
  15   1 -16    0.04    4.51
 -15  -1  16    6.11    5.94
 -15   1  17   13.82    7.24
  15  -1 -17   10.96    8.31
  15   1 -17   20.82    9.79
 -15  -1  17    9.60    6.97
 -15   1  18    2.65    5.18
  15  -1 -18    7.85    6.81
 -15  -1  18   -0.00    4.25
  15  -1 -19   -0.00    5.98
  15   1 -19   -0.00    5.80
 -15  -1  19   -0.00    4.22
  15  -1 -20   -0.00    7.45
  15   1 -20    5.75    6.16
 -15  -1  20   -0.00    5.29
  15  -1 -21    0.00    7.19
  15  -2  -1    0.98    4.64
  15  -2  -1    0.11    4.98
  15   2  -1    8.77    6.60
  15  -2  -2    3.31    4.25
  15  -2  -2    1.60    6.10
  15   2  -2    1.00    5.12
  15  -2  -3   30.12    9.60
  15  -2  -3   16.74    8.02
  15   2  -3   13.83    7.81
  15  -2  -4    2.55    3.98
  15  -2  -4    2.84    4.91
  15   2  -4    2.29    5.60
  15  -2  -5   14.48    7.48
  15  -2  -5   11.57    7.30
  15   2  -5    0.00    5.78
 -15   2   6    2.02    5.01
  15  -2  -6    0.84    4.36
  15  -2  -6   -0.00    4.78
  15   2  -6   -0.00    4.79
 -15   2   7    0.00    5.01
  15  -2  -7   14.23    7.05
  15  -2  -7   12.01    7.14
  15   2  -7   -0.00    5.35
 -15   2   8   -0.00    4.12
  15  -2  -8   -0.00    3.53
  15  -2  -8   -0.00    4.05
  15   2  -8   -0.00    5.53
 -15   2   9    5.57    5.56
  15  -2  -9    5.84    5.70
  15  -2  -9    9.11    6.38
  15   2  -9   10.23    6.06
  15   2  -9    1.45    5.02
 -15   2  10    5.58    5.61
  15  -2 -10    6.09    5.96
  15  -2 -10   -0.00    4.93
  15   2 -10    2.51    5.16
  15   2 -10    4.49    5.43
 -15   2  11    3.33    5.49
  15  -2 -11   11.84    6.43
  15  -2 -11   -0.00    6.05
  15   2 -11    3.81    6.05
 -15  -2  11    0.56    4.81
 -15   2  12    0.00    5.49
  15  -2 -12    2.10    4.53
  15  -2 -12   -0.00    4.96
  15   2 -12    0.00    5.13
 -15  -2  12    2.01    5.11
 -15   2  13    3.08    6.09
  15  -2 -13    2.94    5.47
  15  -2 -13    8.59    7.12
  15   2 -13    2.24    6.80
 -15  -2  13    1.48    4.76
 -15   2  14    4.56    5.24
  15  -2 -14   13.23    6.59
  15  -2 -14   10.57    7.57
  15   2 -14    3.89    7.61
 -15  -2  14    8.43    6.57
 -15   2  15   15.35    8.00
  15  -2 -15    8.43    7.18
  15   2 -15   18.93    8.01
 -15  -2  15   13.16    7.20
 -15   2  16   -0.00    4.42
  15  -2 -16   -0.00    4.39
  15   2 -16    3.77    6.28
 -15  -2  16    0.00    4.91
 -15   2  17   -0.00    6.74
  15  -2 -17    9.20    8.04
  15   2 -17    7.12    7.13
 -15  -2  17   18.11    8.38
  15  -2 -18    0.29    5.40
 -15  -2  18   -0.00    4.83
  15  -2 -19    4.39    6.02
 -15  -2  19    2.60    6.17
 -15  -2  20    4.43    5.68
 -15  -2  21    3.34    6.20
  15  -3  -1   11.00    6.83
  15  -3  -1    7.71    6.60
  15   3  -1   10.69    7.07
  15  -3  -2    0.23    4.52
  15  -3  -2    7.96    5.78
  15   3  -2    0.84    3.09
  15  -3  -3    7.17    5.36
  15  -3  -3    4.97    6.52
  15   3  -3    4.50    4.64
  15  -3  -4    0.00    4.40
  15   3  -4    0.59    4.93
  15  -3  -5    4.62    5.74
  15  -3  -5    5.83    7.41
  15   3  -5    9.35    7.38
  15  -3  -6   -0.00    4.87
  15  -3  -6    9.86    7.25
  15   3  -6    2.64    4.67
 -15   3   7    7.37    6.47
  15  -3  -7    7.69    5.76
  15  -3  -7   14.06    7.79
  15   3  -7    7.29    5.16
 -15   3   8    1.18    5.88
  15  -3  -8   11.54    6.68
  15  -3  -8    6.11    5.93
  15   3  -8    3.81    5.54
 -15   3   9   -0.00    5.39
  15  -3  -9    0.00    4.41
  15  -3  -9   -0.00    5.93
  15   3  -9   -0.00    4.70
 -15   3  10   -0.00    4.40
  15  -3 -10    9.92    5.88
  15  -3 -10    2.72    4.55
  15   3 -10    4.26    4.78
 -15   3  11   14.63    8.19
  15  -3 -11    5.00    6.82
  15  -3 -11   47.73   13.06
  15   3 -11   23.17    8.62
 -15   3  12    6.71    6.65
  15  -3 -12    6.97    5.69
  15  -3 -12    1.82    5.87
  15   3 -12   -0.00    6.09
 -15   3  13    1.85    5.91
  15  -3 -13    0.00    5.41
  15  -3 -13    4.61    6.59
  15   3 -13    8.32    6.34
 -15   3  14    2.16    5.85
  15  -3 -14   -0.00    6.34
  15  -3 -14   10.93    8.94
  15   3 -14   -0.00    5.19
 -15   3  15    7.25    6.60
  15  -3 -15    2.61    5.16
  15  -3 -15    0.00    5.74
  15  -3 -16    2.26    6.12
 -15  -3  17    3.82    5.26
 -15  -3  18    2.43    5.03
 -15  -3  19    4.79    6.21
 -15  -3  20    0.00    4.63
 -15  -3  21    8.26    6.84
  15  -4  -1    4.69    5.29
  15  -4  -1   -0.00    4.73
  15   4  -1   -0.00    3.48
  15  -4  -2    3.22    5.58
  15  -4  -2   -0.00    5.61
  15   4  -2    0.00    4.02
  15  -4  -3    0.00    5.25
  15  -4  -3   11.73    6.99
  15   4  -3    5.51    5.99
  15  -4  -4   16.26    8.03
  15  -4  -4    0.00    5.75
  15   4  -4   11.95    6.60
  15  -4  -5    0.00    4.56
  15  -4  -5   14.38    8.18
  15   4  -5    9.52    6.74
  15  -4  -6   -0.00    5.02
  15  -4  -6   -0.00    5.24
  15   4  -6    3.75    5.49
 -15   4   7    3.33    5.12
  15  -4  -7   14.64    6.93
  15  -4  -7   -0.00    4.78
  15   4  -7   -0.00    4.48
 -15   4   8    4.44    6.27
  15  -4  -8    3.60    4.66
  15  -4  -8   14.04    8.14
  15   4  -8    2.48    4.60
 -15   4   9    4.52    5.55
  15  -4  -9    4.25    5.51
  15  -4  -9    6.19    5.66
  15   4  -9    4.99    4.83
 -15   4  10    8.19    7.11
  15  -4 -10    0.00    5.89
  15   4 -10    6.17    4.89
 -15   4  11    2.16    5.81
  15  -4 -11    3.75    4.21
  15  -4 -11   -0.00    4.72
 -15   4  12   -0.00    3.87
  15  -4 -12   -0.00    4.46
  15  -4 -12    0.87    5.15
 -15   4  13    8.99    6.61
  15  -4 -13    3.76    4.57
  15  -4 -13    7.58    6.43
  15  -5  -1    6.99    6.73
  15   5  -1    2.17    4.56
  15  -5  -2   -0.00    3.82
  15  -5  -2   -0.00    5.19
  15   5  -2    1.48    3.94
  15  -5  -3    1.37    4.32
  15  -5  -3    0.18    4.81
  15   5  -3    2.96    4.29
  15  -5  -4    1.02    4.04
  15  -5  -4   -0.00    6.45
  15   5  -4    0.79    4.02
  15  -5  -5    0.57    4.99
  15  -5  -6    8.62    7.25
  15  -5  -6    5.27    6.47
  15  -5  -7    0.00    5.10
  15  -5  -7    2.48    7.60
  15  -5  -8    0.49    4.16
  15  -5  -8    8.64    6.36
 -15   5   9   -0.00    5.95
  15  -5  -9    0.00    3.40
  15  -5  -9   -0.00    4.78
 -15   5  10    3.82    4.74
  15  -5 -10    0.00    4.49
 -15   5  11    5.01    6.28
  15  -6  -1    1.90    5.05
  15  -6  -2   13.00    7.70
  15  -6  -3    6.28    6.56
  15  -6  -3    5.72    7.06
  15  -6  -4   23.92    8.68
  15  -6  -4    0.00    4.96
  15  -6  -5   -0.00    4.22
  14   0  -1    0.00    4.18
  14   0  -1    1.14    4.20
  14   0  -2   39.40   10.54
  14   0  -2   25.29    9.64
 -14   0   3    1.10    5.07
  14   0  -3   -0.00    3.18
  14   0  -3   -0.00    4.72
 -14   0   4   22.65    9.34
  14   0  -4   41.03   10.55
 -14   0   5   -0.00    4.64
  14   0  -5   -0.00    4.41
 -14   0   6   14.24    7.76
  14   0  -6   16.17    7.31
  14   0  -6    9.13    6.57
 -14   0   7   -0.00    4.32
  14   0  -7   -0.00    4.85
  14   0  -7    0.00    6.03
 -14   0   8   10.73    6.41
  14   0  -8    7.54    6.43
  14   0  -8    4.05    5.57
 -14   0   9   -0.00    3.92
  14   0  -9   -0.00    4.01
  14   0  -9    1.40    5.14
 -14   0  10   10.54    6.47
  14   0 -10    1.71    5.41
 -14   0  11    0.00    5.19
  14   0 -11    2.58    5.14
 -14   0  12   19.43    8.18
  14   0 -12    6.41    5.83
 -14   0  13    0.90    3.79
  14   0 -13   -0.00    4.85
 -14   0  14   22.50    9.16
  14   0 -14   14.71    8.87
 -14   0  15    0.00    3.81
  14   0 -15    2.93    5.87
 -14   0  16    1.40    5.40
  14   0 -16    6.01    5.92
 -14   0  17    2.49    5.47
  14   0 -17   -0.00    5.52
 -14   0  18    8.00    6.18
  14   0 -18   11.29    8.61
 -14   0  19   -0.00    4.50
  14   0 -19    4.45    6.13
 -14   0  20    2.88    5.56
  14   0 -20    0.00    4.48
 -14   0  21    7.49    6.11
  14   0 -21   -0.00    4.56
 -14   0  22   -0.00    4.80
  14   0 -22    0.00    5.98
 -14   0  23   -0.00    5.01
  14   0 -23   -0.00    5.51
  14   0 -24   15.59    9.14
  14  -1  -1    5.19    5.04
  14  -1  -1   -0.00    5.40
  14   1  -1    0.83    3.54
  14   1  -1   -0.00    5.28
  14  -1  -2    1.74    4.42
  14  -1  -2    2.59    4.87
  14   1  -2   -0.00    3.54
  14   1  -2    1.04    4.04
  14  -1  -3    1.49    4.28
  14  -1  -3    1.94    4.84
  14   1  -3   -0.00    3.49
  14   1  -3   -0.00    3.56
 -14  -1   3   -0.00    3.85
 -14   1   4    8.05    6.29
  14  -1  -4   17.11    6.71
  14  -1  -4    8.80    6.66
  14   1  -4   26.66    8.47
  14   1  -4   10.49    7.51
 -14  -1   4    3.21    4.36
 -14   1   5    2.19    4.93
  14  -1  -5   -0.00    3.59
  14  -1  -5    2.80    4.00
  14   1  -5    2.74    3.46
  14   1  -5    1.44    4.97
 -14  -1   5    0.86    3.94
 -14   1   6    6.61    5.93
  14  -1  -6   18.42    7.68
  14  -1  -6   13.67    7.33
  14   1  -6    9.80    6.24
  14   1  -6   24.51    8.75
 -14  -1   6   15.33    7.82
 -14   1   7   -0.00    4.60
  14  -1  -7   -0.00    4.52
  14  -1  -7    6.00    5.53
  14   1  -7    5.11    4.60
  14   1  -7    4.54    4.77
 -14  -1   7   -0.00    4.61
 -14   1   8    4.75    4.51
  14  -1  -8   -0.00    3.76
  14  -1  -8    0.00    6.31
  14   1  -8    3.33    4.42
  14   1  -8    1.63    4.21
 -14  -1   8    0.00    4.06
 -14   1   9    5.11    5.46
  14  -1  -9   -0.00    4.04
  14  -1  -9    0.35    4.73
  14   1  -9    1.13    3.41
  14   1  -9   -0.00    4.99
 -14  -1   9   -0.00    3.44
 -14   1  10    9.97    7.00
  14  -1 -10   29.30    9.35
  14  -1 -10   11.61    7.50
  14   1 -10   12.75    7.73
 -14  -1  10    8.84    6.46
 -14   1  11   -0.00    4.10
  14  -1 -11   -0.00    4.63
  14   1 -11   -0.00    4.03
 -14  -1  11    1.44    3.85
 -14   1  12    1.72    4.68
  14  -1 -12   17.21    8.18
  14   1 -12    7.45    5.60
 -14  -1  12    1.02    3.42
 -14   1  13   -0.00    5.41
  14  -1 -13    0.65    3.40
  14   1 -13   13.25    7.71
 -14  -1  13   -0.00    3.91
 -14   1  14   -0.00    4.09
  14  -1 -14    2.99    5.70
  14   1 -14    9.65    7.18
 -14  -1  14    5.53    5.66
 -14   1  15    1.74    3.90
  14  -1 -15    0.00    5.47
  14   1 -15    0.48    5.29
 -14  -1  15   -0.00    4.07
 -14   1  16    9.15    7.34
  14  -1 -16    4.34    6.57
  14   1 -16   16.06    8.48
 -14  -1  16    3.39    5.13
 -14   1  17    0.00    5.31
  14  -1 -17    2.83    6.49
  14   1 -17    2.65    4.55
 -14  -1  17    6.71    5.68
 -14   1  18   10.60    6.62
  14  -1 -18   -0.00    5.09
  14   1 -18    1.58    5.87
 -14   1  19    1.73    5.15
  14  -1 -19   -0.00    5.72
  14   1 -19   -0.00    5.17
 -14  -1  19    1.46    5.64
 -14   1  20    5.50    6.82
  14  -1 -20    5.03    6.90
  14   1 -20    0.00    6.44
 -14  -1  20    7.48    6.02
 -14   1  21   -0.00    4.66
  14  -1 -21    0.00    5.49
  14   1 -21   -0.00    4.85
 -14  -1  21   -0.00    5.65
 -14   1  22    0.74    4.98
  14  -1 -22    7.26    6.95
  14   1 -22    0.00    4.89
 -14  -1  22    0.00    5.88
  14   1 -23   12.53    7.72
 -14  -1  23    6.48    6.51
  14   1 -24    0.94    4.82
  14   1 -25    0.00    5.85
  14   1 -26    2.37    4.97
  14  -2  -1    0.00    3.89
  14  -2  -1   -0.00    5.35
  14   2  -1    0.29    4.76
  14  -2  -2   29.14    9.16
  14  -2  -2   15.83    8.47
  14   2  -2   20.69    8.35
  14  -2  -3    3.26    4.18
  14  -2  -3    4.87    5.50
  14   2  -3    2.23    5.22
  14  -2  -4   12.59    7.21
  14  -2  -4   16.64    8.30
  14   2  -4   13.03    7.53
 -14   2   5    2.53    4.31
  14  -2  -5   -0.00    3.37
  14  -2  -5    0.00    5.52
  14   2  -5    6.16    4.68
  14   2  -5   -0.00    4.64
 -14  -2   5    0.00    4.31
 -14   2   6   -0.00    6.23
  14  -2  -6   14.22    6.52
  14  -2  -6    1.23    5.67
  14   2  -6   13.30    6.78
  14   2  -6    7.31    6.13
 -14  -2   6   25.92    8.53
 -14   2   7    0.47    4.99
  14  -2  -7    4.42    5.26
  14  -2  -7    0.00    4.36
  14   2  -7   -0.00    4.21
  14   2  -7   -0.00    5.61
 -14  -2   7    8.17    6.65
 -14   2   8    4.43    4.88
  14  -2  -8   15.95    7.26
  14  -2  -8    2.08    4.44
  14   2  -8    4.49    4.70
  14   2  -8    7.63    6.39
 -14  -2   8    6.69    4.80
 -14   2   9    0.00    5.21
  14  -2  -9   -0.00    3.93
  14  -2  -9   -0.00    4.16
  14   2  -9    0.09    4.08
 -14  -2   9    3.08    5.32
 -14   2  10   -0.00    4.60
  14  -2 -10    1.50    3.98
  14  -2 -10    2.65    5.70
  14   2 -10    8.44    5.75
 -14  -2  10    2.19    4.75
 -14   2  11    0.34    5.29
  14  -2 -11    4.18    4.86
  14  -2 -11   -0.00    5.46
  14   2 -11    6.01    5.83
 -14  -2  11    0.44    4.12
 -14   2  12   10.18    7.32
  14  -2 -12   15.82    7.16
  14  -2 -12   12.88    8.71
  14   2 -12   11.28    6.44
 -14  -2  12    9.77    6.08
 -14   2  13    2.94    5.64
  14  -2 -13    7.22    6.55
  14   2 -13   -0.00    4.60
 -14  -2  13   -0.00    4.23
 -14   2  14   12.55    7.42
  14   2 -14   12.36    7.41
 -14  -2  14    6.08    6.04
 -14   2  15    0.16    4.46
  14  -2 -15    1.40    5.40
  14   2 -15    0.22    4.23
 -14  -2  15   -0.00    4.35
 -14   2  16    1.54    4.79
  14  -2 -16    3.11    6.36
  14   2 -16    0.00    5.00
 -14  -2  16    1.43    4.82
 -14   2  17    1.90    4.47
  14  -2 -17    1.27    5.15
  14   2 -17   -0.00    6.45
 -14  -2  17   -0.00    5.10
 -14   2  18    7.21    6.52
  14  -2 -18    0.00    5.55
  14   2 -18    9.28    6.82
 -14  -2  18   10.49    6.17
 -14   2  19    0.00    4.76
  14  -2 -19    0.00    6.18
  14   2 -19    1.56    3.86
 -14  -2  19   -0.00    3.84
 -14   2  20   -0.00    4.68
  14  -2 -20    0.70    4.66
  14   2 -20    3.37    6.56
 -14  -2  20   -0.00    5.62
 -14   2  21    0.00    6.22
  14   2 -21   -0.00    5.70
 -14  -2  21    0.00    5.67
 -14  -2  22    5.90    5.51
  14   2 -23    0.78    6.36
 -14  -2  23   -0.00    5.61
  14   2 -24    7.97    8.27
 -14  -2  24    6.13    6.27
  14   2 -25   -0.00    5.81
  14   2 -26    2.00    5.50
  14  -3  -1   -0.00    3.60
  14  -3  -1   -0.00    5.51
  14   3  -1   -0.00    4.73
  14  -3  -2    0.84    3.55
  14  -3  -2    3.93    5.21
  14   3  -2    0.13    2.65
  14  -3  -3    8.79    5.74
  14   3  -3    2.93    4.66
  14  -3  -4   -0.00    4.26
  14  -3  -4    0.00    4.76
  14   3  -4   -0.00    5.18
 -14   3   5    6.56    5.99
  14  -3  -5    1.48    3.80
  14  -3  -5    6.33    5.99
  14   3  -5   -0.00    3.87
 -14   3   6   16.27    8.48
  14  -3  -6   26.09    8.98
  14  -3  -6   22.90    9.32
  14   3  -6   27.74    9.31
 -14   3   7    7.58    6.90
  14  -3  -7    0.00    3.57
  14  -3  -7   -0.00    5.80
  14   3  -7    8.53    5.93
 -14   3   8    1.16    4.75
  14  -3  -8    2.97    4.98
  14  -3  -8    1.71    4.77
  14   3  -8    7.22    5.29
 -14   3   9   -0.00    4.93
  14  -3  -9   -0.00    3.36
  14   3  -9   -0.00    5.25
 -14   3  10    8.24    7.07
  14  -3 -10    9.97    6.43
  14  -3 -10   21.10    9.19
  14   3 -10    2.76    5.26
 -14   3  11    7.68    7.11
  14  -3 -11   14.20    6.87
  14  -3 -11    8.65    6.11
  14   3 -11    1.72    5.51
 -14  -3  11    1.30    4.69
 -14   3  12    4.13    4.97
  14  -3 -12    2.11    3.93
  14  -3 -12    0.57    5.65
  14   3 -12    1.94    4.93
 -14  -3  12    1.73    4.59
 -14   3  13   -0.00    5.90
  14  -3 -13    2.49    4.95
  14  -3 -13    1.61    5.98
  14   3 -13    1.97    5.15
 -14  -3  13    0.98    4.48
 -14   3  14    0.00    5.01
  14  -3 -14   -0.00    5.50
  14   3 -14    3.67    6.13
 -14  -3  14    1.76    4.43
 -14   3  15   14.56    8.44
  14  -3 -15    3.04    6.35
  14   3 -15    4.60    5.75
 -14  -3  15    2.79    4.67
 -14   3  16   12.52    8.00
  14  -3 -16   14.58    9.31
  14   3 -16    6.19    6.21
 -14  -3  16    7.34    5.97
 -14   3  17    0.83    4.94
  14  -3 -17   -0.00    5.44
  14   3 -17   -0.00    4.60
 -14  -3  17    2.24    6.14
 -14   3  18   -0.00    4.06
  14  -3 -18   -0.00    6.35
  14   3 -18   14.26    7.75
 -14  -3  18    0.94    4.42
 -14   3  19   -0.00    5.25
  14   3 -19   -0.00    4.69
 -14  -3  19    5.16    6.78
 -14   3  20   15.04    8.33
  14   3 -20    2.37    5.41
 -14  -3  20   19.05    8.79
  14   3 -21    1.09    4.43
 -14  -3  21    4.54    5.16
  14   3 -22   -0.00    4.62
 -14  -3  22    1.18    4.15
  14   3 -23    0.88    3.67
 -14  -3  23    0.00    5.41
 -14  -3  24    6.96    6.88
  14  -4  -1   10.06    6.04
  14  -4  -1   12.89    6.86
  14   4  -1    0.00    5.21
  14  -4  -2    0.00    4.50
  14  -4  -2   11.81    7.37
  14   4  -2    0.00    4.19
  14  -4  -3    3.94    5.71
  14  -4  -3   -0.00    4.02
  14   4  -3    4.07    4.50
  14  -4  -4    3.54    4.61
  14  -4  -4    3.74    5.37
  14   4  -4    1.61    3.44
  14  -4  -5    0.76    5.02
  14  -4  -5    6.28    6.57
  14   4  -5   -0.00    3.89
 -14   4   6   -0.00    4.12
  14  -4  -6    3.98    4.34
  14  -4  -6    7.30    7.97
  14   4  -6   -0.00    4.24
 -14   4   7    5.98    5.98
  14  -4  -7    3.13    4.42
  14  -4  -7   11.62    7.96
  14   4  -7    4.10    5.44
 -14   4   8    4.36    5.53
  14  -4  -8    9.35    6.59
  14  -4  -8    3.37    5.25
  14   4  -8    0.00    4.99
 -14   4   9   -0.00    6.11
  14  -4  -9    4.67    4.06
  14  -4  -9    9.48    7.60
  14   4  -9    0.00    4.70
 -14   4  10   13.31    8.00
  14  -4 -10   16.69    7.61
  14  -4 -10   17.85    8.75
  14   4 -10    0.00    5.12
 -14   4  11    0.00    4.83
  14  -4 -11    4.90    5.42
  14   4 -11    0.00    3.61
 -14   4  12   25.88   10.27
  14  -4 -12    5.23    6.11
  14  -4 -12   16.66    7.87
  14   4 -12   10.66    7.27
 -14   4  13   13.15    7.99
  14  -4 -13   14.46    8.40
  14  -4 -13   27.12   10.23
  14   4 -13   14.53    7.48
 -14   4  14    5.94    6.51
  14  -4 -14   21.76    8.48
  14  -4 -14    3.81    6.10
  14   4 -14   14.73    8.61
 -14   4  15   -0.00    5.90
  14  -4 -15   -0.00    4.60
  14   4 -15   -0.00    5.23
 -14   4  16    3.98    5.17
  14   4 -16    0.00    4.71
 -14   4  17    5.18    6.33
  14   4 -17    0.00    4.31
 -14  -4  17    3.57    5.18
 -14   4  18    4.13    5.83
  14   4 -18   -0.00    5.44
 -14  -4  18    5.23    5.42
 -14   4  19    2.49    6.15
  14   4 -19   -0.00    4.75
 -14  -4  19   -0.00    5.15
  14   4 -20    4.04    5.79
 -14  -4  20   -0.00    4.91
  14   4 -21    6.01    5.28
 -14  -4  21    1.24    5.53
 -14  -4  23    2.49    5.22
 -14  -4  24    0.00    4.58
  14  -5  -1   13.55    7.14
  14  -5  -1   16.63    9.49
  14   5  -1   12.55    7.09
  14  -5  -2    0.80    4.22
  14  -5  -2   -0.00    5.66
  14   5  -2   -0.00    3.05
  14  -5  -3    3.61    5.65
  14  -5  -3    2.19    5.59
  14   5  -3    0.00    3.48
  14  -5  -4   -0.00    3.95
  14   5  -4    0.21    4.86
  14  -5  -5   14.87    7.13
  14  -5  -5   19.34    9.18
  14   5  -5    5.76    5.03
  14  -5  -6    5.85    6.28
  14  -5  -6   11.05    7.32
  14   5  -6    8.06    5.26
 -14   5   7   -0.00    5.03
  14  -5  -7   -0.00    2.72
  14  -5  -7    0.89    4.87
  14   5  -7    2.18    4.63
 -14   5   8    3.94    6.03
  14  -5  -8   -0.00    2.61
  14  -5  -8    3.04    5.26
  14   5  -8    0.80    4.09
 -14   5   9   -0.00    3.73
  14  -5  -9    1.66    2.76
  14  -5  -9    6.05    6.41
  14   5  -9   16.86    7.62
 -14   5  10   23.92    9.45
  14  -5 -10   24.75    9.03
  14  -5 -10   -0.00    5.09
  14   5 -10   15.90    6.84
 -14   5  11    0.70    6.00
  14  -5 -11    6.39    5.76
  14  -5 -11   -0.00    6.03
  14   5 -11    0.00    5.29
 -14   5  12    2.53    5.64
  14  -5 -12   -0.00    5.82
  14   5 -12   11.47    6.50
 -14   5  13   -0.00    5.54
  14  -5 -13    4.16    5.02
  14   5 -13   -0.00    4.38
 -14   5  14    3.13    5.69
  14  -5 -14    2.07    3.87
  14   5 -14   -0.00    4.24
 -14   5  15    5.28    4.84
  14  -5 -15    9.59    7.28
  14   5 -15    0.69    5.16
 -14   5  16   15.61    8.20
  14  -5 -16   14.55    8.33
  14   5 -16   20.14    8.92
 -14   5  17   -0.00    4.44
  14   5 -17   -0.00    3.96
  14   5 -18    7.73    6.88
 -14  -5  24    3.90    7.02
  14  -6  -1   13.26    7.41
  14   6  -1    0.00    4.82
  14  -6  -2   14.85    6.87
  14  -6  -2   -0.00    5.30
  14   6  -2    3.66    4.25
  14  -6  -3   -0.00    5.12
  14  -6  -3   10.84    6.59
  14   6  -3    0.00    2.98
  14  -6  -4   11.88    6.37
  14  -6  -4   11.83    8.01
  14   6  -4   19.51    8.10
  14  -6  -5   -0.00    6.07
  14   6  -5   -0.00    4.95
  14  -6  -6   13.14    6.75
  14  -6  -6    3.52    6.14
  14   6  -6    9.66    5.46
  14  -6  -7    1.08    4.80
  14  -6  -7   10.61    8.28
  14   6  -7    7.51    5.47
 -14   6   8    0.53    4.95
  14  -6  -8    1.03    4.41
  14   6  -8   -0.00    4.91
 -14   6   9    2.12    5.57
  14  -6  -9   -0.00    4.33
  14   6  -9    7.03    7.08
 -14   6  10    1.86    4.09
  14  -6 -10    5.46    5.05
  14   6 -10    0.21    4.59
 -14   6  11    1.33    5.85
  14   6 -11   -0.00    4.66
 -14   6  12   -0.00    5.00
  14  -6 -12    8.67    6.73
  14   6 -12    5.72    6.29
 -14   6  13    3.06    6.18
  14  -6 -13   -0.00    5.49
  14   6 -13    2.83    5.23
 -14   6  14   15.64    8.13
  14  -6 -14    6.46    5.65
  14   6 -14    0.00    3.15
 -14   6  15    3.05    6.92
  14  -7  -1    3.27    5.94
  14   7  -1    8.15    5.24
  14  -7  -2    3.08    5.81
  14   7  -2   -0.00    3.16
  14  -7  -3    1.77    4.00
  14   7  -3    5.41    4.68
  14  -7  -4    1.38    4.04
  14   7  -4    0.00    3.49
  14  -7  -5    3.82    4.97
  14   7  -5   13.74    6.47
  14   7  -6    8.62    6.15
  14  -7  -7    0.00    4.08
  14   7  -7    2.96    4.85
  14  -7  -8    2.82    5.66
  14   7  -8    4.85    5.06
  14  -7  -9   14.70    6.96
  14   7  -9   -0.00    5.63
 -14   7  10   -0.00    5.26
  14  -7 -10    1.02    5.37
  14   7 -10    0.01    3.49
 -14   7  11   12.94    8.05
  14  -7 -11   -0.00    4.06
  14   7 -11    6.32    5.99
 -14   7  12    0.00    4.40
  14  -8  -1    6.68    6.57
  14   8  -1    0.73    3.60
  14  -8  -2    5.73    5.70
  14   8  -2   -0.00    3.53
  14  -8  -3   12.34    7.50
  14   8  -3    6.04    5.42
  14  -8  -4    1.33    4.41
  14   8  -4    2.65    4.09
  14  -8  -5    3.24    4.15
  14   8  -5   -0.00    3.09
  14  -8  -6    6.32    5.90
  14   8  -6    3.61    5.32
  13   0  -1   68.08   14.08
  13   0  -1   61.34   14.17
 -13   0   2    0.31    3.31
  13   0  -2    0.00    3.12
  13   0  -2    8.49    6.04
 -13   0   3   18.34    7.28
  13   0  -3   14.35    6.32
  13   0  -3    1.30    6.00
 -13   0   4    0.63    3.78
  13   0  -4   -0.00    3.72
  13   0  -4   -0.00    3.82
 -13   0   5    7.66    5.59
  13   0  -5    0.86    4.02
  13   0  -5    8.27    5.95
 -13   0   6    3.53    5.89
  13   0  -6    2.20    3.80
  13   0  -6    0.16    3.33
 -13   0   7    1.67    4.32
  13   0  -7   23.92    8.14
  13   0  -7   17.55    7.82
 -13   0   8    1.15    4.89
  13   0  -8    1.50    4.06
  13   0  -8    4.99    5.33
 -13   0   9    8.90    6.63
  13   0  -9    3.59    5.89
 -13   0  10    4.48    5.15
  13   0 -10    3.79    5.35
 -13   0  11   17.36    8.23
 -13   0  12    0.00    3.42
  13   0 -12    2.83    5.61
 -13   0  13   23.77    8.82
  13   0 -13   19.42    9.21
 -13   0  14   -0.00    5.29
  13   0 -14    1.00    4.55
 -13   0  15    6.83    5.09
  13   0 -15   -0.00    3.90
 -13   0  16    0.15    4.78
  13   0 -16    0.68    4.40
 -13   0  17   34.89   11.01
  13   0 -17   22.77    9.78
 -13   0  18   -0.00    5.28
  13   0 -18    0.51    5.48
 -13   0  19    0.00    5.65
  13   0 -19   11.30    7.35
 -13   0  20   -0.00    5.39
  13   0 -20    0.45    4.80
 -13   0  21    0.73    3.77
  13   0 -21   -0.00    5.45
 -13   0  22   -0.00    5.10
  13   0 -22   -0.00    5.76
 -13   0  23    9.18    7.63
  13   0 -23    9.54    7.84
 -13   0  24    0.50    5.45
  13   0 -24   -0.00    4.98
 -13   0  25   -0.00    5.02
  13   0 -25   -0.00    6.38
 -13   0  26   -0.00    5.76
  13  -1  -1    9.48    5.61
  13  -1  -1    8.88    6.31
  13   1  -1    3.94    4.78
  13   1  -1   10.32    6.31
  13  -1  -2    4.49    4.85
  13  -1  -2    0.00    5.13
  13   1  -2    7.21    4.78
  13   1  -2    4.34    5.29
 -13  -1   2    0.41    2.73
 -13   1   3    7.73    5.92
  13  -1  -3    0.00    3.50
  13  -1  -3    0.00    4.86
  13   1  -3    6.35    5.08
  13   1  -3    5.31    5.66
 -13  -1   3    8.68    5.51
 -13   1   4   -0.00    5.03
  13  -1  -4    0.59    3.41
  13  -1  -4    1.95    3.89
  13   1  -4    0.18    3.40
  13   1  -4   10.73    6.35
 -13  -1   4    3.06    3.79
 -13   1   5   73.15   16.34
  13  -1  -5   99.65   17.58
  13  -1  -5   67.74   15.95
  13   1  -5  116.35   18.11
  13   1  -5   80.15   17.09
 -13  -1   5   58.50   15.30
 -13   1   6    1.36    4.08
  13  -1  -6    6.39    4.77
  13  -1  -6    1.95    4.38
  13   1  -6    2.91    4.39
 -13  -1   6   -0.00    3.35
 -13   1   7    1.63    4.87
  13  -1  -7   14.10    6.75
  13  -1  -7   -0.00    4.97
  13   1  -7    2.70    4.10
  13   1  -7   12.91    7.15
 -13  -1   7    2.44    4.70
 -13   1   8   -0.00    3.28
  13  -1  -8   -0.00    2.93
  13  -1  -8    3.62    5.96
  13   1  -8    1.64    4.35
 -13  -1   8   -0.00    3.91
 -13   1   9   24.59    8.93
  13  -1  -9   43.08   10.84
  13  -1  -9   37.40   10.88
  13   1  -9   16.48    8.35
 -13  -1   9   11.91    7.54
 -13   1  10    0.08    4.07
  13  -1 -10   -0.00    5.09
  13   1 -10    0.00    5.20
 -13  -1  10    2.72    4.83
 -13   1  11   10.44    6.12
  13  -1 -11    1.98    5.76
  13   1 -11   15.76    7.70
 -13  -1  11   11.41    6.14
 -13   1  12   -0.00    5.04
  13  -1 -12    0.00    4.39
 -13  -1  12    0.27    4.31
 -13   1  13    4.26    5.22
  13  -1 -13    4.06    5.62
  13   1 -13   -0.00    5.53
 -13  -1  13   -0.00    3.92
 -13   1  14    6.88    5.71
  13  -1 -14   -0.00    4.03
  13   1 -14    0.00    4.59
 -13  -1  14    0.39    4.72
 -13   1  15   24.09    9.41
  13  -1 -15   25.10    9.61
  13   1 -15   32.52   10.93
 -13  -1  15   25.30    9.51
 -13   1  16    0.00    4.14
  13  -1 -16   -0.00    5.37
  13   1 -16   -0.00    4.94
 -13  -1  16    5.49    6.47
 -13   1  17    0.00    3.65
  13  -1 -17    0.00    5.54
  13   1 -17   -0.00    5.53
 -13  -1  17    0.00    3.63
 -13   1  18    4.46    5.22
  13  -1 -18    0.00    4.66
  13   1 -18    2.93    5.29
 -13  -1  18    0.75    3.52
 -13   1  19    7.69    6.13
  13  -1 -19   20.04    9.10
  13   1 -19    4.21    5.62
 -13  -1  19   14.21    7.58
 -13   1  20   -0.00    5.68
  13  -1 -20   -0.00    5.35
  13   1 -20   -0.00    4.90
 -13  -1  20    4.55    5.58
 -13   1  21    3.48    5.59
  13  -1 -21    7.48    6.35
 -13  -1  21    1.54    4.73
 -13   1  22    1.76    5.91
  13  -1 -22    5.26    6.12
  13   1 -22    0.00    5.46
 -13  -1  22    2.88    5.55
 -13   1  23   -0.00    5.72
  13  -1 -23    1.73    5.89
  13   1 -23   -0.00    4.21
 -13  -1  23   -0.00    6.10
 -13   1  24    1.37    4.54
  13   1 -24    1.39    6.00
 -13  -1  24   -0.00    6.21
 -13   1  25    5.13    6.74
  13   1 -25   15.35    8.56
 -13  -1  25   12.18    7.00
  13   1 -26    1.16    5.98
 -13  -1  26   -0.00    6.86
  13   1 -27    0.80    5.94
  13  -2  -1   57.84   12.73
  13  -2  -1   31.10   11.21
  13   2  -1   59.21   11.87
  13   2  -1   35.12   10.57
 -13  -2   1   61.96   13.07
  13  -2  -2    2.56    5.30
  13  -2  -2   -0.00    3.97
  13   2  -2    0.55    2.85
  13   2  -2    1.54    4.75
 -13  -2   2   -0.00    3.63
 -13   2   3   -0.00    4.37
  13  -2  -3    2.89    4.83
  13  -2  -3    1.33    3.85
  13   2  -3    7.25    5.22
  13   2  -3   13.92    6.96
 -13  -2   3   10.27    6.12
 -13   2   4    3.62    5.42
  13  -2  -4    1.00    3.14
  13  -2  -4    0.80    4.49
  13   2  -4    8.12    5.85
  13   2  -4    3.18    5.88
 -13  -2   4    7.14    5.37
 -13   2   5   -0.00    4.57
  13  -2  -5   -0.00    3.21
  13  -2  -5    0.75    4.80
  13   2  -5    4.54    5.26
  13   2  -5   -0.00    4.26
 -13  -2   5    8.53    5.60
 -13   2   6    4.46    5.41
  13  -2  -6   10.85    6.51
  13  -2  -6    3.30    5.73
  13   2  -6   -0.00    4.14
  13   2  -6   10.26    5.49
 -13  -2   6    6.00    5.47
 -13   2   7   12.29    7.42
  13  -2  -7   50.75   11.89
  13  -2  -7   31.25   10.53
  13   2  -7   21.69    8.76
 -13  -2   7   44.63   11.08
 -13   2   8    2.17    4.03
  13  -2  -8    8.92    5.49
  13  -2  -8   10.15    7.33
  13   2  -8    4.94    5.22
 -13  -2   8    3.43    4.68
 -13   2   9   -0.00    4.02
  13  -2  -9    3.95    4.57
  13  -2  -9   11.31    6.81
  13   2  -9    0.00    5.86
 -13  -2   9    2.49    5.02
 -13   2  10   -0.00    2.70
  13  -2 -10    2.75    4.96
  13  -2 -10    0.25    5.24
  13   2 -10    4.79    6.76
 -13  -2  10    1.16    3.51
 -13   2  11   16.75    8.64
  13  -2 -11   27.82   10.69
  13   2 -11   22.43    8.54
 -13  -2  11   27.21    9.24
 -13   2  12    5.60    5.19
  13  -2 -12    6.36    6.23
  13   2 -12    0.00    4.02
 -13  -2  12   -0.00    4.68
 -13   2  13   26.72    9.16
  13  -2 -13   11.73    8.16
  13   2 -13   13.22    6.74
 -13  -2  13   14.26    7.35
 -13   2  14    0.10    4.53
  13  -2 -14    3.25    7.05
  13   2 -14    1.85    4.51
 -13   2  15    4.01    5.73
  13  -2 -15    0.22    5.48
  13   2 -15    8.25    6.34
 -13  -2  15    6.45    5.92
 -13   2  16   -0.00    5.21
  13  -2 -16    0.00    4.24
  13   2 -16    0.00    4.64
 -13  -2  16    0.00    4.53
 -13   2  17   14.43    7.48
  13  -2 -17    2.95    5.67
  13   2 -17    5.47    5.73
 -13  -2  17   -0.00    5.20
 -13   2  18    5.23    5.98
  13   2 -18    4.16    5.88
 -13  -2  18    2.77    5.86
 -13   2  19    9.04    6.65
  13  -2 -19    0.00    4.86
  13   2 -19    0.00    4.19
 -13  -2  19   -0.00    4.92
 -13   2  20   -0.00    4.62
  13  -2 -20   -0.00    5.84
  13   2 -20    6.39    5.24
 -13  -2  20   -0.00    5.27
 -13   2  21    3.98    5.19
  13  -2 -21    6.59    7.43
  13   2 -21    0.00    4.43
 -13  -2  21   -0.00    4.42
 -13   2  22    1.53    5.16
  13   2 -22    2.41    4.88
 -13  -2  22    2.99    5.64
 -13   2  23   19.52    9.06
  13   2 -23    3.34    6.17
 -13  -2  23    5.34    5.94
 -13   2  24   -0.00    3.21
  13   2 -24   -0.00    5.13
 -13  -2  24   -0.00    4.64
  13   2 -25    0.00    5.79
 -13  -2  25    2.54    6.14
  13   2 -26    5.08    6.26
 -13  -2  26    6.91    6.35
  13   2 -27    5.79    7.49
  13   2 -28   -0.00    5.52
  13  -3  -1   -0.00    4.07
  13  -3  -1    2.86    4.97
  13   3  -1    8.92    5.62
  13  -3  -2    1.15    4.59
  13  -3  -2    0.00    4.06
  13   3  -2   -0.00    3.42
  13  -3  -3    7.92    5.44
  13  -3  -3    0.00    5.41
  13   3  -3    6.35    4.64
  13   3  -3   14.45    6.65
 -13   3   4    1.68    5.24
  13  -3  -4    0.24    4.52
  13  -3  -4    9.55    7.44
  13   3  -4    5.49    4.44
  13   3  -4   -0.00    4.05
 -13   3   5   13.73    7.02
  13  -3  -5   29.93    9.13
  13  -3  -5   17.33    8.77
  13   3  -5   25.79    8.40
  13   3  -5   15.99    7.29
 -13  -3   5   19.60    7.99
 -13   3   6    6.97    6.07
  13  -3  -6   13.33    6.48
  13  -3  -6   -0.00    4.93
  13   3  -6   12.98    6.28
  13   3  -6    9.50    5.85
 -13  -3   6   10.27    6.03
  13  -3  -7   -0.00    3.68
  13  -3  -7    3.25    5.44
  13   3  -7    0.00    5.00
 -13  -3   7   -0.00    4.32
 -13   3   8   -0.00    4.87
  13  -3  -8    4.07    4.51
  13  -3  -8   -0.00    5.81
 -13   3   9   15.66    9.23
  13  -3  -9    2.79    5.54
  13  -3  -9   23.38    8.90
  13   3  -9    9.90    6.39
 -13  -3   9    8.49    5.62
 -13   3  10    7.46    6.43
  13  -3 -10   11.16    6.26
  13  -3 -10    2.22    5.12
  13   3 -10   19.93    8.23
 -13  -3  10    0.00    4.91
 -13   3  11    9.45    6.31
  13  -3 -11   18.10    7.56
  13  -3 -11   22.33    9.24
  13   3 -11    7.05    5.72
 -13  -3  11    6.87    5.50
 -13   3  12   -0.00    4.87
  13  -3 -12   -0.00    4.04
  13   3 -12    1.99    3.90
 -13  -3  12   -0.00    4.54
 -13   3  13   -0.00    5.25
  13  -3 -13   20.95    9.39
  13   3 -13    8.21    6.75
 -13  -3  13   -0.00    4.52
 -13   3  14   11.30    7.27
  13  -3 -14    2.70    5.61
  13   3 -14   -0.00    4.57
 -13  -3  14    4.85    5.20
 -13   3  15   10.58    6.72
  13  -3 -15   32.39   11.31
  13   3 -15   17.52    8.39
 -13  -3  15   15.26    8.20
 -13   3  16   -0.00    3.91
  13  -3 -16   17.75    8.92
  13   3 -16   -0.00    4.61
 -13  -3  16    3.49    5.43
 -13   3  17   -0.00    4.34
  13  -3 -17    3.49    6.04
  13   3 -17    2.70    4.59
 -13  -3  17   -0.00    4.88
 -13   3  18    1.17    5.19
  13  -3 -18    3.95    6.13
  13   3 -18   11.16    7.50
 -13  -3  18   -0.00    5.17
 -13   3  19   13.58    7.86
  13  -3 -19    8.25    8.24
  13   3 -19    8.51    6.43
 -13  -3  19    0.60    4.37
 -13   3  20    8.19    6.89
  13   3 -20    0.00    3.90
 -13  -3  20   14.48    7.51
 -13   3  21    4.27    5.79
  13   3 -21    0.89    4.06
 -13  -3  21    2.07    4.31
 -13   3  22    2.58    4.73
  13   3 -22   -0.00    5.12
 -13  -3  22    0.41    5.05
 -13   3  23   -0.00    5.17
  13   3 -23   -0.00    5.31
 -13  -3  23    5.45    5.59
  13   3 -24    5.02    6.92
 -13  -3  24    9.69    6.46
  13   3 -25    5.13    6.70
 -13  -3  25   11.47    7.11
  13   3 -26   -0.00    4.88
 -13  -3  26    6.81    6.29
  13   3 -27   -0.00    6.31
 -13  -3  27    1.70    5.66
  13   3 -29    1.75    5.50
  13  -4  -1   15.78    6.70
  13  -4  -1   19.48    8.45
  13   4  -1    9.36    6.30
  13  -4  -2   13.58    6.58
  13  -4  -2    6.79    5.73
  13   4  -2    0.71    4.31
  13  -4  -3    6.64    5.52
  13  -4  -3    7.98    6.30
  13   4  -3    6.72    5.24
  13  -4  -4    3.43    5.17
  13  -4  -4    1.37    6.03
  13   4  -4    1.59    2.64
 -13   4   5    0.57    4.21
  13  -4  -5    0.59    3.10
  13  -4  -5    2.90    5.41
  13   4  -5   -0.00    4.21
 -13   4   6    8.71    6.36
  13  -4  -6    3.56    4.13
  13  -4  -6   15.14    7.75
  13   4  -6    0.00    5.44
 -13   4   7   20.87    9.17
  13  -4  -7   11.41    6.20
  13  -4  -7    9.55    7.06
  13   4  -7    5.44    5.53
 -13   4   8   10.84    6.64
  13  -4  -8    6.43    5.24
  13  -4  -8    3.27    5.25
  13   4  -8   10.30    6.52
 -13   4   9    8.75    7.12
  13  -4  -9   12.57    7.21
  13  -4  -9    6.30    5.71
 -13   4  10   -0.00    5.00
  13  -4 -10   -0.00    4.21
  13  -4 -10   10.99    6.28
  13   4 -10    0.00    4.34
 -13  -4  10   -0.00    3.83
 -13   4  11   13.03    7.95
  13  -4 -11   28.71    9.41
  13  -4 -11   13.52    7.70
  13   4 -11   14.25    7.28
 -13  -4  11    0.00    3.81
 -13   4  12   21.69   10.02
  13  -4 -12   15.72    8.49
  13  -4 -12   20.83    9.36
  13   4 -12   14.66    8.33
 -13  -4  12   18.16    7.83
 -13   4  13    8.49    6.59
  13  -4 -13   20.78    8.82
  13   4 -13    5.83    6.94
 -13  -4  13   13.08    6.90
 -13   4  14    2.31    5.32
  13  -4 -14    0.00    5.12
  13   4 -14    4.41    5.54
 -13  -4  14    7.83    6.07
 -13   4  15    0.00    4.16
  13  -4 -15   -0.00    5.16
  13   4 -15    7.89    6.42
 -13  -4  15    1.19    4.12
 -13   4  16    0.00    2.89
  13  -4 -16   -0.00    6.05
  13   4 -16    4.31    5.20
 -13  -4  16    4.74    5.11
 -13   4  17   13.60    7.18
  13   4 -17    6.15    7.51
 -13  -4  17   22.40    8.68
 -13   4  18    3.46    5.82
  13   4 -18    6.34    6.72
 -13   4  19    0.00    5.59
  13   4 -19   -0.00    4.23
 -13  -4  19   10.90    6.61
 -13   4  20   -0.00    4.55
  13   4 -20    2.36    4.62
 -13  -4  20   -0.00    4.32
 -13   4  21    6.57    7.07
  13   4 -21    4.22    6.06
 -13  -4  21   11.06    7.56
 -13   4  22    3.60    5.99
  13   4 -22    0.00    6.25
 -13  -4  22    7.69    7.37
  13   4 -23    0.90    5.59
 -13  -4  23   14.14    7.99
  13   4 -24    0.72    5.85
 -13  -4  24    1.54    4.45
  13   4 -25    2.22    6.53
 -13  -4  25   -0.00    4.88
  13   4 -26    0.89    5.22
 -13  -4  26    2.81    6.21
  13   4 -27   -0.00    6.65
 -13  -4  27    6.35    6.83
  13  -5  -1   10.44    6.69
  13  -5  -1    5.70    5.84
  13   5  -1    2.31    3.82
  13  -5  -2    7.41    5.45
  13  -5  -2    0.69    5.33
  13   5  -2    7.11    4.85
  13  -5  -3    0.00    3.77
  13  -5  -3   11.98    7.52
  13   5  -3   -0.00    4.72
  13  -5  -4    2.89    4.58
  13  -5  -4    7.40    6.55
  13   5  -4    8.99    6.00
  13  -5  -5   17.40    8.27
  13  -5  -5   22.05    9.74
  13   5  -5    8.98    5.57
 -13   5   6    8.68    6.27
  13  -5  -6   -0.00    3.60
  13  -5  -6    3.76    5.73
  13   5  -6    2.36    3.78
 -13   5   7   -0.00    4.20
  13  -5  -7   -0.00    3.02
  13  -5  -7    2.14    5.63
  13   5  -7    0.00    3.33
 -13   5   8    0.20    4.21
  13  -5  -8    2.29    4.51
  13  -5  -8    4.17    5.91
  13   5  -8    0.00    3.52
 -13   5   9    6.44    5.91
  13  -5  -9   23.17    8.67
  13  -5  -9   27.58   10.19
  13   5  -9   17.42    7.80
 -13   5  10    9.32    6.73
  13  -5 -10   22.61    8.17
  13  -5 -10   10.94    7.32
  13   5 -10    0.22    4.32
 -13   5  11    7.44    6.04
  13  -5 -11   12.63    7.19
  13  -5 -11   14.14    8.18
  13   5 -11    2.19    4.50
 -13   5  12    6.45    5.64
  13  -5 -12    3.40    4.99
  13   5 -12    0.92    3.94
 -13   5  13    5.81    5.75
  13  -5 -13    3.82    5.28
  13  -5 -13   -0.00    5.97
  13   5 -13    0.00    5.04
 -13   5  14    3.86    5.37
  13  -5 -14    0.00    5.08
  13   5 -14   12.98    7.16
 -13   5  15   21.68    8.97
  13   5 -15   12.24    7.12
 -13   5  16    1.68    5.16
  13   5 -16   -0.00    5.23
 -13  -5  16    2.79    4.65
 -13   5  17    6.20    5.56
  13   5 -17   -0.00    4.67
 -13  -5  17    3.53    4.21
  13   5 -18    3.28    5.84
 -13  -5  18   -0.00    5.04
 -13   5  19    8.87    6.07
  13   5 -19   12.64    8.14
 -13  -5  19   13.87    6.98
 -13   5  20   10.69    7.09
  13   5 -20   10.20    7.47
 -13  -5  20   -0.00    5.00
 -13   5  21    1.36    5.31
  13   5 -21   -0.00    5.11
 -13  -5  21   -0.00    5.08
  13   5 -22    1.23    6.17
 -13  -5  22   -0.00    4.52
  13   5 -23    0.40    6.01
 -13  -5  23    0.00    5.78
  13   5 -24   -0.00    6.22
 -13  -5  24    1.68    5.31
 -13  -5  25   18.19    8.26
 -13  -5  27    1.64    5.43
  13  -6  -1    7.86    6.17
  13   6  -1    0.00    4.02
  13  -6  -2    0.60    4.10
  13  -6  -2    1.22    5.67
  13   6  -2    0.19    3.83
  13  -6  -3    2.28    4.11
  13  -6  -3    8.29    7.19
  13   6  -3    0.00    4.33
  13  -6  -4   17.82    8.89
  13   6  -4    2.99    4.46
  13  -6  -5    3.78    4.93
  13  -6  -5   -0.00    4.62
  13   6  -5    0.00    5.09
  13  -6  -6    8.00    5.96
  13  -6  -6    9.35    6.76
  13   6  -6   11.98    6.17
 -13   6   7    4.99    6.56
  13  -6  -7   16.33    7.57
  13  -6  -7    0.38    5.03
  13   6  -7    1.83    4.42
 -13   6   8   18.11    7.68
  13  -6  -8   15.24    7.73
  13  -6  -8    0.00    5.12
  13   6  -8    8.94    6.51
 -13   6   9   -0.00    4.71
  13  -6  -9    1.27    4.49
  13  -6  -9    0.00    4.80
  13   6  -9   13.97    6.69
 -13   6  10    7.91    6.20
  13  -6 -10   11.75    7.05
  13   6 -10    4.82    5.24
 -13   6  11    4.91    6.70
  13  -6 -11    0.16    4.51
  13   6 -11    0.00    4.04
 -13   6  12    6.65    6.42
  13  -6 -12   14.09    7.15
  13   6 -12    0.00    4.96
 -13   6  13   15.74    8.71
  13  -6 -13   14.68    7.78
  13   6 -13    6.71    5.86
 -13   6  14   -0.00    5.52
  13  -6 -14    3.36    4.70
  13   6 -14    5.35    5.88
 -13   6  15   -0.00    5.73
  13  -6 -15    0.00    5.44
  13   6 -15    3.82    5.78
 -13   6  16    6.73    6.06
  13  -6 -16    2.84    4.16
  13   6 -16    2.56    6.13
 -13   6  17   -0.00    3.35
  13   6 -17    4.31    5.58
 -13   6  18    7.99    7.22
  13   6 -18    0.00    4.56
 -13   6  19    1.25    5.79
  13   6 -19    9.49    6.20
 -13   6  20    0.44    4.88
  13   6 -20    2.43    4.57
  13   6 -21    1.44    5.07
  13   6 -22   -0.00    4.72
 -13  -6  23    8.29    6.22
 -13  -6  24    0.64    4.51
 -13  -6  25   12.29    7.57
 -13  -6  26   -0.00    5.85
 -13  -6  27    0.00    5.85
  13  -7  -1   -0.00    4.79
  13   7  -1   -0.00    4.18
  13  -7  -2   -0.00    3.56
  13   7  -2   -0.00    3.28
  13  -7  -3    1.93    4.09
  13   7  -3    3.68    3.93
  13  -7  -4    7.11    6.91
  13  -7  -4   22.19    9.51
  13   7  -4   13.94    6.43
  13  -7  -5   15.86    7.48
  13   7  -5    6.86    5.69
  13  -7  -6    0.00    4.85
  13   7  -6    6.48    5.55
  13  -7  -7    4.41    4.26
  13   7  -7   -0.00    4.93
  13  -7  -8    2.71    4.86
  13   7  -8    6.38    5.01
 -13   7   9   10.41    7.15
  13  -7  -9   10.36    6.85
  13   7  -9   12.61    6.88
 -13   7  10   13.95    8.40
  13  -7 -10   14.64    7.17
  13   7 -10   23.78    7.42
 -13   7  11   -0.00    6.48
  13  -7 -11    2.09    3.99
  13   7 -11    0.10    2.74
 -13   7  12    1.41    4.47
  13  -7 -12    2.28    4.87
  13   7 -12   -0.00    4.43
 -13   7  13   -0.00    4.31
  13  -7 -13   -0.00    4.00
 -13   7  14    7.53    6.08
  13  -7 -14    4.21    5.41
  13   7 -14    5.88    4.89
 -13   7  15    0.00    5.70
  13  -7 -15    0.00    5.11
  13   7 -15    9.00    6.75
 -13   7  16    5.85    5.61
  13  -7 -16   -0.00    2.78
  13   7 -16    0.98    5.54
 -13   7  17    0.00    4.59
  13  -7 -17   -0.00    4.84
  13   7 -17    0.15    4.10
 -13   7  18   -0.00    5.32
  13  -7 -18    0.59    5.33
  13   7 -18    0.38    5.05
  13   7 -19    0.00    5.17
  13  -8  -1    0.00    5.35
  13   8  -1    4.27    4.28
  13  -8  -2   22.04    8.33
  13   8  -2    5.49    4.83
  13  -8  -3    4.24    4.43
  13   8  -3    1.12    4.09
  13  -8  -4    8.75    6.05
  13   8  -4    0.70    3.22
  13  -8  -5    4.34    4.64
  13   8  -5    4.64    4.68
  13  -8  -6   27.59    9.05
  13   8  -6   15.19    6.70
  13  -8  -7   -0.00    3.99
  13   8  -7    1.60    4.01
  13  -8  -8   36.20   10.05
  13   8  -8    5.40    5.35
  13  -8  -9    0.39    4.13
  13   8  -9    1.28    4.82
 -13   8  10   -0.00    3.94
  13  -8 -10    1.68    3.07
  13   8 -10    3.95    5.20
 -13   8  11   -0.00    5.53
  13  -8 -11   -0.00    5.69
 -13   8  12    4.38    4.52
  13  -8 -12   14.10    7.26
  13   8 -12    3.31    5.21
 -13   8  13    2.62    4.89
  13  -8 -13   -0.00    4.98
  13   8 -13    3.00    5.68
 -13   8  14    0.00    5.07
  13  -8 -14    5.31    5.06
  13   8 -14   22.28    7.76
 -13   8  15   -0.00    5.63
  13  -8 -15    6.85    6.03
  13   8 -15    5.17    3.96
  13  -9  -1    5.17    5.61
  13   9  -1    1.21    3.20
  13  -9  -2    1.26    3.89
  13   9  -2   -0.00    3.01
  13  -9  -3   -0.00    4.04
  13   9  -3    6.14    4.59
  13  -9  -4    0.00    5.69
  13   9  -4   11.85    6.02
  13  -9  -5    2.90    4.98
  13   9  -5    0.72    3.83
  13  -9  -6   11.60    7.11
  13   9  -6    0.00    4.39
  13  -9  -7    2.83    4.39
  13   9  -7    0.00    3.69
  13  -9  -8   13.41    6.76
  13   9  -8    4.68    5.16
  13  -9  -9    3.28    4.39
  13   9  -9   -0.00    5.48
  13  -9 -10   10.93    7.08
  13   9 -10   10.46    5.81
 -13   9  11   -0.00    3.98
  13  -9 -11   -0.00    4.57
  13   9 -11    3.20    4.87
 -13   9  12   -0.00    4.75
  13  -9 -12    0.00    4.33
  13   9 -12   -0.00    3.65
  13 -10  -1    1.16    5.30
  13  10  -1    1.24    3.09
  13 -10  -2    0.87    3.84
  13  10  -2    2.15    3.69
  13 -10  -3    1.39    4.39
  13  10  -3    0.00    3.47
  13 -10  -4   -0.00    5.41
  13  10  -4   -0.00    3.29
  13 -10  -5    0.58    4.26
  13  10  -5    0.00    3.09
  13  10  -6    3.31    4.63
  13  10  -7    3.04    3.72
  13  11  -1    3.36    3.39
  13  11  -2   -0.00    3.19
 -12   0   1    1.82    3.77
  12   0  -1    0.99    3.10
  12   0  -1   -0.00    2.82
 -12   0   2   17.94    7.38
  12   0  -2   11.44    5.46
  12   0  -2   20.20    8.77
 -12   0   3    0.32    3.47
  12   0  -3   -0.00    3.89
  12   0  -3    1.38    4.46
 -12   0   4    1.81    3.72
  12   0  -4    6.59    4.97
  12   0  -4    0.74    4.46
 -12   0   5   -0.00    4.40
  12   0  -5    1.55    3.03
  12   0  -5   -0.00    5.39
 -12   0   6   90.79   17.36
  12   0  -6   98.57   17.65
  12   0  -6   78.38   17.14
 -12   0   7    5.30    5.01
  12   0  -7   -0.00    4.49
 -12   0   8    7.00    5.52
  12   0  -8    9.15    6.60
 -12   0   9   -0.00    3.99
  12   0  -9    0.13    4.24
 -12   0  10   69.33   13.81
  12   0 -10   33.94   11.40
 -12   0  11   -0.00    4.53
  12   0 -11    3.75    5.51
 -12   0  12   26.37    8.98
  12   0 -12    6.52    5.38
 -12   0  13    2.76    4.31
  12   0 -13   -0.00    4.03
 -12   0  14    3.31    6.23
  12   0 -14    0.92    4.61
 -12   0  15   -0.00    4.10
  12   0 -15    0.27    3.56
 -12   0  16   20.85    8.30
  12   0 -16   21.16    9.64
  12   0 -17    2.52    5.80
 -12   0  18    2.25    5.63
  12   0 -18    6.98    6.41
 -12   0  19    1.14    3.29
  12   0 -19   -0.00    4.75
 -12   0  20    6.59    5.26
  12   0 -20    1.35    3.93
 -12   0  21    0.64    4.79
  12   0 -21    2.83    4.64
 -12   0  22   27.04    9.87
  12   0 -22   30.80   11.08
 -12   0  23    0.57    4.32
 -12   0  24   -0.00    3.72
  12   0 -24    3.38    6.57
 -12   0  25   -0.00    4.56
  12   0 -25    0.50    5.48
 -12   0  26   -0.00    5.18
  12   0 -26    2.42    5.61
 -12   0  27    3.01    5.46
 -12   0  28   10.98    7.09
  12  -1  -1   -0.00    3.57
  12  -1  -1   -0.00    5.29
  12   1  -1   -0.00    3.01
  12   1  -1    1.11    4.15
 -12  -1   1   -0.00    4.20
 -12   1   2   24.13    9.65
  12  -1  -2   39.54   10.18
  12  -1  -2   39.25   11.16
  12   1  -2   36.18    9.77
  12   1  -2   48.08   11.41
 -12  -1   2   46.31   11.07
 -12   1   3    2.74    4.42
  12  -1  -3    4.14    4.32
  12   1  -3    0.61    3.97
  12   1  -3    6.48    5.87
 -12  -1   3    4.26    5.02
 -12   1   4   58.36   13.43
  12  -1  -4   72.03   14.46
  12  -1  -4   85.27   15.69
  12   1  -4   57.24   12.72
  12   1  -4   42.49   12.56
 -12  -1   4   53.31   13.35
 -12   1   5    0.72    4.19
  12  -1  -5    3.89    4.21
  12  -1  -5    1.35    4.84
  12   1  -5   10.64    5.44
  12   1  -5    0.00    3.93
 -12  -1   5    8.05    5.72
 -12   1   6    2.10    4.13
  12  -1  -6    0.00    3.50
  12  -1  -6    3.33    4.93
  12   1  -6    5.91    5.35
 -12  -1   6   -0.00    4.22
 -12   1   7    2.56    3.51
  12  -1  -7    2.69    4.16
  12  -1  -7    1.58    4.56
  12   1  -7   -0.00    4.95
 -12  -1   7    6.13    5.95
 -12   1   8   69.30   14.52
  12   1  -8   84.87   15.73
 -12  -1   8   36.89   11.17
 -12   1   9    0.63    4.60
  12  -1  -9   -0.00    3.24
  12   1  -9    0.00    6.19
 -12  -1   9    2.87    4.33
  12  -1 -10   22.76    9.57
  12   1 -10   22.29    9.05
 -12  -1  10   14.37    7.60
 -12   1  11   -0.00    3.38
  12  -1 -11    0.60    4.69
  12   1 -11    0.00    4.59
 -12  -1  11    0.00    4.61
 -12   1  12    0.53    3.60
  12  -1 -12   15.34    7.87
  12   1 -12   -0.00    4.59
 -12  -1  12    0.00    4.48
 -12   1  13    0.00    4.47
  12  -1 -13    7.25    5.60
  12   1 -13   -0.00    5.41
 -12  -1  13    0.70    4.79
 -12   1  14   73.48   15.88
  12  -1 -14   53.22   14.56
  12   1 -14   81.41   16.65
 -12  -1  14   49.94   13.55
 -12   1  15    8.19    6.61
  12  -1 -15    0.18    5.26
  12   1 -15   -0.00    3.69
 -12  -1  15    1.07    4.83
 -12   1  16    0.40    3.35
  12  -1 -16    0.00    4.79
  12   1 -16   -0.00    4.60
 -12  -1  16    2.69    4.33
 -12   1  17    0.62    4.23
  12  -1 -17   -0.00    4.71
 -12  -1  17    0.73    4.22
 -12   1  18   31.15    9.87
  12  -1 -18   15.48    8.01
  12   1 -18    8.59    7.21
 -12  -1  18    7.45    6.40
 -12   1  19   -0.00    4.64
  12  -1 -19    0.00    4.64
  12   1 -19   -0.00    4.75
 -12  -1  19    5.66    6.06
 -12   1  20   17.30    8.40
  12  -1 -20    2.54    6.29
  12   1 -20    0.00    5.17
 -12  -1  20    8.59    7.27
 -12   1  21    0.00    5.05
  12  -1 -21   -0.00    4.90
  12   1 -21    0.92    4.49
 -12  -1  21   -0.00    3.83
 -12   1  22   -0.00    4.99
  12  -1 -22   -0.00    4.22
  12   1 -22    0.00    4.93
 -12  -1  22   -0.00    5.75
 -12   1  23    0.74    4.89
  12  -1 -23   -0.00    5.40
  12   1 -23    3.47    5.88
 -12  -1  23   -0.00    5.99
  12  -1 -24   17.02    9.12
  12   1 -24    8.12    7.01
 -12  -1  24   13.93    8.04
 -12   1  25    3.12    4.69
  12   1 -25   -0.00    4.25
 -12  -1  25    5.61    5.79
 -12   1  26   13.84    6.90
  12   1 -26    0.97    5.65
 -12  -1  26   11.06    7.33
 -12   1  27   16.51    8.72
  12   1 -27    6.30    7.13
 -12  -1  27    4.07    5.81
 -12   1  28    2.50    5.08
 -12  -1  28    5.46    6.79
  12  -2  -1    4.71    4.89
  12  -2  -1   -0.00    4.57
  12   2  -1    5.57    4.51
  12   2  -1    0.00    4.57
 -12  -2   1    6.98    5.18
  12  -2  -2   16.54    7.25
  12  -2  -2   20.81    8.35
  12   2  -2   38.94    9.69
  12   2  -2   28.37    8.70
 -12  -2   2   13.42    7.13
 -12   2   3    0.00    4.85
  12  -2  -3    3.04    4.07
  12  -2  -3    2.79    5.50
  12   2  -3   -0.00    3.34
 -12  -2   3    0.00    3.72
 -12   2   4   12.55    6.65
  12  -2  -4   18.63    7.16
  12  -2  -4    7.08    5.67
  12   2  -4    4.30    4.05
  12   2  -4    4.93    5.11
 -12  -2   4   11.17    5.64
 -12   2   5    3.19    5.08
  12  -2  -5    5.19    5.21
  12  -2  -5    3.42    5.26
  12   2  -5    5.60    5.17
  12   2  -5    4.18    5.35
 -12  -2   5    9.28    5.70
 -12   2   6   36.14   11.58
  12  -2  -6   71.91   13.96
  12  -2  -6   64.30   14.04
  12   2  -6   50.54   12.24
 -12  -2   6   35.69   11.05
 -12   2   7    8.95    6.33
  12  -2  -7   22.92    8.08
  12  -2  -7   16.16    7.58
  12   2  -7   26.44    8.17
 -12   2   8   16.75    7.79
  12  -2  -8    4.44    5.26
  12  -2  -8    4.98    6.91
  12   2  -8    1.06    4.53
 -12  -2   8    9.96    5.48
 -12   2   9    0.37    4.01
  12  -2  -9    2.12    5.46
  12   2  -9   -0.00    3.50
 -12  -2   9    1.01    4.33
 -12   2  10   23.45    9.00
  12  -2 -10   32.23   11.15
  12   2 -10   23.70    8.80
 -12  -2  10   25.53    8.93
 -12   2  11    7.40    5.63
  12  -2 -11    2.67    5.80
  12   2 -11   18.90    7.95
 -12  -2  11   10.81    6.34
 -12   2  12   23.60    8.62
  12  -2 -12   24.41    9.55
  12   2 -12   23.48    9.49
 -12  -2  12   22.01    8.72
 -12   2  13    3.96    4.14
  12  -2 -13   -0.00    4.14
  12   2 -13   -0.00    4.18
 -12  -2  13    0.83    4.33
 -12   2  14    0.00    4.35
  12  -2 -14   -0.00    4.64
 -12  -2  14    2.97    5.81
 -12   2  15    1.19    5.15
  12  -2 -15   -0.00    5.68
  12   2 -15    0.00    4.19
 -12  -2  15    5.35    5.63
 -12   2  16   17.10    8.69
  12  -2 -16   19.15    9.24
  12   2 -16   22.35    8.82
 -12  -2  16   13.43    7.98
 -12   2  17    0.02    4.90
  12  -2 -17    1.48    4.55
  12   2 -17   -0.00    4.92
 -12  -2  17    0.45    4.25
 -12   2  18    8.38    6.34
  12  -2 -18    9.78    6.99
  12   2 -18    4.24    5.82
 -12  -2  18   20.05    7.72
 -12   2  19    5.05    6.40
  12  -2 -19    2.04    4.71
  12   2 -19    0.00    5.00
 -12  -2  19   -0.00    3.79
 -12   2  20    5.52    6.08
  12  -2 -20   10.32    7.64
  12   2 -20    2.19    5.35
 -12  -2  20    4.73    5.54
 -12   2  21    6.47    5.88
  12  -2 -21    2.31    5.94
  12   2 -21   13.04    7.71
 -12  -2  21   15.25    7.92
 -12   2  22   23.63    9.39
  12  -2 -22   39.67   12.23
  12   2 -22    6.70    6.17
 -12  -2  22    8.07    6.43
 -12   2  23   -0.00    5.67
  12   2 -23    0.00    4.52
 -12  -2  23    0.00    5.93
 -12   2  24    6.90    7.08
  12   2 -24    1.97    6.34
 -12  -2  24    2.37    5.20
 -12   2  25    4.39    6.80
  12   2 -25    0.67    5.00
 -12  -2  25    0.42    5.77
 -12   2  26   45.96   13.03
 -12  -2  26   24.38    9.99
  12   2 -27    0.00    6.14
 -12  -2  27   -0.00    5.63
  12   2 -28    0.00    6.58
  12   2 -29   -0.00    3.46
 -12  -2  29   -0.00    4.90
  12  -3  -1    0.00    4.17
  12  -3  -1    1.27    4.17
  12   3  -1   -0.00    4.04
  12  -3  -2   32.30    9.34
  12  -3  -2   25.77    9.73
  12   3  -2   32.73    8.96
  12   3  -2   22.27    8.21
 -12   3   3   13.34    6.77
  12  -3  -3   15.22    6.46
  12  -3  -3    5.41    6.83
  12   3  -3   15.04    6.34
  12   3  -3    5.19    5.32
 -12  -3   3   16.22    7.32
 -12   3   4   36.18   10.72
  12  -3  -4   44.46   10.91
  12  -3  -4   23.96   10.03
  12   3  -4   32.88    9.32
  12   3  -4   30.99    9.61
 -12  -3   4   36.98    9.85
 -12   3   5    2.11    3.78
  12  -3  -5    9.29    5.49
  12  -3  -5    5.72    6.51
  12   3  -5    6.38    5.13
 -12  -3   5   13.62    6.68
 -12   3   6    0.36    3.99
  12  -3  -6   -0.00    4.17
  12  -3  -6    1.34    4.73
  12   3  -6   -0.00    3.67
 -12  -3   6    0.00    3.71
 -12   3   7   -0.00    3.69
  12  -3  -7    5.41    4.53
  12  -3  -7   -0.00    4.90
  12   3  -7    1.02    4.70
 -12  -3   7    5.39    4.11
 -12   3   8   34.45   10.71
  12  -3  -8   14.63    7.99
  12  -3  -8   59.07   13.07
  12   3  -8   18.66    8.44
 -12  -3   8   29.14    9.01
 -12   3   9   22.30    8.74
  12  -3  -9   15.94    7.77
  12  -3  -9   19.71    8.98
  12   3  -9   21.61    8.23
 -12  -3   9   23.71    8.27
 -12   3  10   18.01    9.49
  12  -3 -10   25.46    9.52
  12   3 -10   27.66    9.10
 -12  -3  10   54.70   12.10
 -12   3  11   -0.00    4.23
  12  -3 -11   -0.00    4.46
  12   3 -11   -0.00    4.68
 -12  -3  11   -0.00    4.32
 -12   3  12    7.49    7.64
  12  -3 -12   17.41    8.81
  12   3 -12   13.60    7.12
 -12  -3  12   19.60    8.30
 -12   3  13   -0.00    3.99
  12  -3 -13   -0.00    4.65
  12   3 -13    0.00    5.17
 -12  -3  13    0.00    4.17
 -12   3  14   36.40   10.53
  12  -3 -14   17.89    9.18
  12   3 -14   16.50    7.76
 -12  -3  14   15.71    7.98
 -12   3  15   17.02    8.22
  12  -3 -15   21.36    8.94
  12   3 -15    4.97    4.47
 -12  -3  15    4.05    5.00
 -12   3  16   -0.00    4.61
  12  -3 -16    2.90    4.71
  12   3 -16   -0.00    4.04
 -12  -3  16   -0.00    4.04
 -12   3  17    3.55    5.09
  12  -3 -17    1.47    5.21
  12   3 -17   -0.00    4.28
 -12  -3  17   -0.00    5.20
 -12   3  18    2.61    5.61
  12  -3 -18    5.14    5.96
  12   3 -18    0.18    5.20
 -12  -3  18   -0.00    4.68
 -12   3  19   21.42    9.37
  12  -3 -19    1.99    4.98
  12   3 -19    8.34    6.76
 -12  -3  19   13.15    7.85
 -12   3  20    5.84    7.47
  12  -3 -20    0.00    4.57
  12   3 -20   10.56    6.90
 -12  -3  20    7.43    6.67
 -12   3  21    5.93    6.57
  12   3 -21   -0.00    5.57
 -12  -3  21   -0.00    4.28
 -12   3  22   -0.00    5.75
  12   3 -22    2.81    5.45
 -12  -3  22    0.58    5.39
 -12   3  23    0.00    4.55
  12   3 -23    4.46    7.37
 -12  -3  23   -0.00    4.65
 -12   3  24   27.15    9.96
  12   3 -24    8.14    8.14
 -12  -3  24   16.99    8.09
 -12   3  25    4.26    6.61
  12   3 -25   -0.00    6.29
 -12   3  26    5.55    7.22
  12   3 -26   -0.00    6.12
 -12  -3  26   11.11    7.16
 -12   3  27    1.48    4.89
  12   3 -27    0.40    4.39
 -12  -3  27   -0.00    5.43
  12   3 -28    4.18    7.13
 -12  -3  28   11.72    7.58
  12   3 -29   -0.00    6.93
 -12  -3  29   -0.00    5.83
  12   3 -30    1.71    6.55
  12  -4  -1    7.28    5.98
  12  -4  -1   19.52    8.76
  12   4  -1   13.39    6.49
  12  -4  -2   14.68    6.30
  12  -4  -2    6.20    6.77
  12   4  -2    3.83    4.53
  12  -4  -3    6.81    5.03
  12  -4  -3    0.79    4.48
  12   4  -3    0.69    4.40
 -12   4   4    2.97    4.19
  12  -4  -4    0.64    3.03
  12  -4  -4    3.33    6.68
  12   4  -4    3.37    4.49
 -12   4   5    6.06    7.16
  12  -4  -5    2.56    4.03
  12  -4  -5   10.70    6.37
  12   4  -5    8.24    6.33
 -12  -4   5    4.66    4.43
 -12   4   6   36.47   10.50
  12  -4  -6   10.04    6.14
  12  -4  -6   14.81    8.46
  12   4  -6   18.24    8.68
 -12  -4   6   18.49    6.94
 -12   4   7   32.18   10.26
  12  -4  -7   30.15    9.64
  12  -4  -7   25.06   10.00
  12   4  -7   24.31    8.58
 -12  -4   7   32.83    9.27
 -12   4   8   -0.00    4.01
  12  -4  -8    0.00    3.00
  12  -4  -8    6.29    6.87
  12   4  -8    0.00    4.75
 -12  -4   8   11.75    6.21
 -12   4   9    0.00    5.45
  12  -4  -9    1.63    4.60
  12  -4  -9    6.58    6.85
  12   4  -9    3.67    5.49
 -12  -4   9    9.75    5.78
 -12   4  10   12.49    6.98
  12  -4 -10    0.00    5.73
  12  -4 -10    4.79    6.65
  12   4 -10   29.94    9.07
 -12  -4  10   13.28    6.89
 -12   4  11   14.41    7.53
  12  -4 -11    7.71    5.99
  12  -4 -11   12.44    6.89
  12   4 -11    8.74    6.68
 -12  -4  11    3.63    5.09
 -12   4  12   22.47    8.98
  12  -4 -12   34.38   11.35
  12   4 -12   13.97    8.38
 -12  -4  12   35.45    9.88
 -12   4  13   -0.00    3.57
  12  -4 -13   -0.00    3.85
  12   4 -13    7.34    5.84
 -12  -4  13   -0.00    4.00
 -12   4  14    5.31    6.30
  12  -4 -14   -0.00    5.39
  12   4 -14    0.00    5.00
 -12  -4  14    2.13    4.85
 -12   4  15   -0.00    5.16
  12  -4 -15    0.00    4.27
  12   4 -15    0.79    5.30
 -12  -4  15    9.47    6.07
 -12   4  16    8.45    5.94
  12  -4 -16   12.76    7.88
  12   4 -16    5.29    5.18
 -12  -4  16    7.48    5.71
 -12   4  17   17.24    8.46
  12  -4 -17   21.03    9.23
  12   4 -17    3.46    5.16
 -12  -4  17   40.30   10.65
 -12   4  18    5.65    5.56
  12   4 -18   13.94    7.89
 -12  -4  18   19.79    7.83
 -12   4  19    8.23    6.92
  12   4 -19    7.45    5.88
 -12  -4  19   -0.00    4.99
 -12   4  20    5.03    6.83
  12   4 -20    0.00    4.77
 -12  -4  20    0.00    4.18
 -12   4  21   12.92    7.70
  12   4 -21    9.63    7.20
 -12  -4  21   13.50    7.68
 -12   4  22    8.64    7.06
  12   4 -22   -0.00    5.66
 -12  -4  22    0.00    4.89
 -12   4  23   -0.00    6.29
  12   4 -23    7.48    6.03
 -12  -4  23    1.11    4.20
 -12   4  24   -0.00    4.90
  12   4 -24    2.35    5.23
 -12  -4  24   -0.00    4.29
 -12   4  25    0.56    5.11
  12   4 -25    1.86    4.40
 -12  -4  25    2.58    6.03
 -12   4  26   11.86    7.96
  12   4 -26    1.51    6.17
 -12  -4  26    8.49    6.55
  12   4 -27    3.16    5.39
 -12  -4  27    4.41    6.12
  12   4 -28   -0.00    4.45
 -12  -4  28    5.06    5.51
  12   4 -29   -0.00    5.51
 -12  -4  29   -0.00    6.43
  12   4 -30    4.66    6.86
  12   4 -31   -0.00    4.32
  12  -5  -1   -0.00    4.19
  12  -5  -1   -0.00    5.44
  12   5  -1   -0.00    3.09
  12  -5  -2   10.29    6.19
  12  -5  -2   12.91    7.57
  12   5  -2   13.22    6.46
  12  -5  -3   16.33    7.47
  12  -5  -3   44.52   11.71
  12   5  -3   10.57    5.94
  12  -5  -4   21.52    7.77
  12  -5  -4   10.37    8.06
  12   5  -4   16.84    6.81
 -12   5   5   -0.00    4.85
  12  -5  -5   16.97    6.98
  12  -5  -5    5.89    5.27
  12   5  -5    1.31    4.64
 -12   5   6    1.49    4.37
  12  -5  -6    2.98    4.28
  12  -5  -6   -0.00    5.31
  12   5  -6    2.73    4.77
 -12   5   7    0.00    5.07
  12  -5  -7    4.02    5.22
  12  -5  -7   -0.00    4.18
  12   5  -7    6.65    6.05
 -12   5   8   19.40    8.31
  12  -5  -8   23.76    8.51
  12  -5  -8   38.59   11.94
  12   5  -8    6.23    5.60
 -12   5   9   31.22   10.46
  12  -5  -9   32.22   10.11
  12  -5  -9   26.19   10.17
  12   5  -9   14.83    7.67
 -12   5  10    5.65    7.23
  12  -5 -10   11.24    6.96
  12  -5 -10   15.43    8.75
  12   5 -10    6.16    5.26
 -12  -5  10    4.62    5.36
 -12   5  11    4.20    5.63
  12  -5 -11    8.89    6.59
  12  -5 -11   -0.00    4.04
  12   5 -11   -0.00    5.78
 -12  -5  11    5.82    5.85
 -12   5  12    1.16    4.34
  12  -5 -12   -0.00    4.76
  12  -5 -12    1.02    5.22
  12   5 -12    1.42    4.18
 -12  -5  12   -0.00    3.85
 -12   5  13   14.83    7.93
  12  -5 -13    8.62    7.03
  12   5 -13   34.55   10.44
 -12  -5  13   14.88    7.60
 -12   5  14   25.47    9.93
  12  -5 -14   25.75   10.16
  12   5 -14   26.20    9.06
 -12  -5  14   24.26    8.61
 -12   5  15    1.56    4.51
  12   5 -15    1.23    4.93
 -12  -5  15    6.61    5.91
  12   5 -16    2.40    4.78
 -12  -5  16   -0.00    4.14
 -12   5  17   10.51    6.03
  12   5 -17    0.00    5.23
 -12  -5  17   -0.00    5.29
 -12   5  18    9.11    6.64
  12   5 -18   12.16    6.54
 -12  -5  18   16.34    7.82
 -12   5  19    6.71    6.43
  12   5 -19   -0.00    4.85
 -12  -5  19    1.61    5.31
 -12   5  20   17.47    8.77
  12   5 -20   16.96    7.62
 -12  -5  20    8.02    6.01
 -12   5  21    2.07    5.15
  12   5 -21    5.38    7.02
 -12  -5  21   -0.00    3.29
 -12   5  22    0.21    4.01
  12   5 -22    6.18    6.10
 -12  -5  22    5.54    5.32
 -12   5  23    2.75    6.50
  12   5 -23    2.12    5.08
 -12  -5  23    0.00    5.01
 -12   5  24    9.44    7.31
  12   5 -24   13.64    8.27
 -12  -5  24    8.20    6.96
 -12   5  25   25.00    9.01
  12   5 -25    2.93    6.19
 -12  -5  25    4.79    6.06
  12   5 -26   -0.00    7.31
 -12  -5  26    0.00    5.83
  12   5 -27    6.38    7.05
 -12  -5  27    1.17    5.57
  12   5 -28   -0.00    6.45
 -12  -5  28   -0.00    5.38
  12   5 -29    0.81    5.15
 -12  -5  29    4.12    6.59
  12   5 -30    0.00    5.78
  12  -6  -1   24.63    8.23
  12   6  -1   13.03    6.76
  12  -6  -2    7.49    5.87
  12  -6  -2   11.12    7.03
  12   6  -2   17.45    6.60
  12  -6  -3    4.17    4.39
  12  -6  -3    6.82    6.16
  12   6  -3    1.07    4.15
  12  -6  -4   -0.00    3.72
  12  -6  -4    9.36    6.63
  12   6  -4    0.54    3.99
  12  -6  -5   46.64   11.70
  12  -6  -5   22.93    9.79
  12   6  -5   33.91    9.60
 -12   6   6   29.59    9.99
  12  -6  -6   17.58    7.73
  12  -6  -6    2.66    6.41
  12   6  -6   17.38    7.11
 -12   6   7   16.14    7.59
  12  -6  -7   11.99    7.32
  12  -6  -7   21.15    8.98
  12   6  -7    0.90    4.46
 -12   6   8    6.45    6.21
  12  -6  -8    0.00    4.85
  12  -6  -8    5.34    6.45
  12   6  -8    8.45    5.71
 -12   6   9   10.33    7.50
  12  -6  -9    4.59    4.84
  12  -6  -9   -0.00    4.27
  12   6  -9   -0.00    4.57
 -12   6  10    9.24    6.35
  12  -6 -10    8.79    5.99
  12  -6 -10    7.94    6.41
  12   6 -10    4.76    4.41
 -12   6  11   47.64   12.82
  12  -6 -11   44.37   12.02
  12  -6 -11   14.51    8.64
  12   6 -11   24.28    9.03
 -12   6  12    9.68    6.88
  12  -6 -12   14.33    7.17
  12   6 -12    3.62    6.18
 -12   6  13   -0.00    3.88
  12  -6 -13   -0.00    5.47
  12   6 -13    0.00    5.60
 -12   6  14   -0.00    4.44
  12  -6 -14   -0.00    4.55
  12   6 -14    0.00    3.67
 -12   6  15   11.83    6.77
  12   6 -15    1.18    5.33
 -12   6  16   14.72    7.44
  12   6 -16    5.14    4.92
 -12  -6  16    5.31    5.47
 -12   6  17   10.61    6.36
  12   6 -17    1.98    5.77
 -12  -6  17    8.51    5.67
  12   6 -18    8.19    5.97
 -12  -6  18    7.46    6.39
 -12   6  19    0.00    4.62
  12   6 -19    1.13    3.55
 -12   6  20   -0.00    5.47
  12   6 -20    3.51    5.37
 -12  -6  20   -0.00    4.91
 -12   6  21    8.94    6.44
  12   6 -21   -0.00    5.08
 -12  -6  21    0.00    4.54
 -12   6  22    5.58    5.30
  12   6 -22    4.62    5.66
 -12  -6  22    8.69    7.09
 -12   6  23   -0.00    6.48
  12   6 -23    3.02    4.72
 -12  -6  23    2.27    5.07
 -12   6  24    2.11    5.85
  12   6 -24    1.07    4.80
 -12  -6  24   -0.00    5.40
  12   6 -25   -0.00    4.73
 -12  -6  25    0.64    4.84
  12   6 -26    1.77    4.99
 -12  -6  26    5.51    6.04
  12   6 -27   13.29    7.96
 -12  -6  27   15.24    7.55
 -12  -6  28   12.53    7.06
  12  -7  -1    0.00    4.38
  12   7  -1    3.41    4.20
  12  -7  -2    8.65    5.69
  12   7  -2    7.28    5.33
  12  -7  -3   17.70    7.33
  12  -7  -3   21.95    9.53
  12   7  -3   27.94    7.98
  12  -7  -4    2.52    4.90
  12  -7  -4    3.39    5.94
  12   7  -4    3.75    4.28
  12  -7  -5    7.78    5.75
  12  -7  -5    4.43    6.36
  12   7  -5    1.17    3.51
  12  -7  -6    0.00    3.81
  12  -7  -6    5.48    6.21
  12   7  -6    0.53    3.40
  12  -7  -7    4.76    5.68
  12   7  -7    5.41    4.27
 -12   7   8   13.99    6.98
  12  -7  -8    0.00    4.80
  12   7  -8   11.78    6.14
 -12   7   9   23.40    9.91
  12  -7  -9   34.53   10.66
 -12   7  10    6.24    6.12
  12  -7 -10    3.69    5.55
  12   7 -10    3.34    5.61
 -12   7  11    1.75    4.87
  12  -7 -11    0.24    4.10
  12   7 -11    0.37    4.03
 -12   7  12    3.62    4.48
  12  -7 -12    0.00    5.21
  12   7 -12    4.06    4.46
 -12   7  13    2.78    4.02
  12  -7 -13   -0.00    4.74
  12   7 -13    0.00    3.80
 -12   7  14   12.71    7.37
  12  -7 -14    1.25    4.56
  12   7 -14   13.80    6.79
 -12   7  15   19.91    8.93
  12  -7 -15    3.99    5.94
  12   7 -15   10.23    6.37
 -12   7  16   -0.00    3.70
  12  -7 -16   -0.00    5.22
  12   7 -16   -0.00    5.34
 -12   7  17   -0.00    3.51
  12   7 -17    0.00    6.30
 -12   7  18   -0.00    4.77
 -12   7  19    6.58    5.66
  12   7 -19    9.86    7.12
 -12   7  20    0.00    4.34
  12   7 -20    0.00    4.85
 -12   7  21    4.08    5.74
  12   7 -21    2.26    4.91
 -12   7  22    7.02    6.18
  12   7 -22   -0.00    5.32
  12   7 -23   -0.00    4.64
 -12  -7  23   -0.00    4.44
  12   7 -24    3.37    5.95
 -12  -7  24   11.21    7.23
 -12  -7  25    2.12    4.99
 -12  -7  26   -0.00    5.85
 -12  -7  27   -0.00    4.86
 -12  -7  28    5.97    6.40
  12  -8  -1   10.05    6.02
  12   8  -1   15.74    5.89
  12  -8  -2   -0.00    2.86
  12   8  -2    0.57    2.92
  12  -8  -3   14.24    6.81
  12   8  -3    2.89    3.88
  12  -8  -4    0.00    3.73
  12   8  -4    0.00    3.77
  12  -8  -5    3.64    4.85
  12   8  -5   29.05    8.11
  12  -8  -6   -0.00    4.60
  12   8  -6    4.14    5.07
  12  -8  -7   39.70   10.55
  12   8  -7   11.74    6.63
  12  -8  -8   -0.00    3.80
  12   8  -8   -0.00    3.99
 -12   8   9   -0.00    5.29
  12  -8  -9    3.62    5.59
  12   8  -9    3.55    4.05
 -12   8  10    0.00    6.31
  12  -8 -10   -0.00    5.00
  12   8 -10    7.67    5.46
 -12   8  11    4.12    7.19
  12  -8 -11    8.98    6.37
  12   8 -11    8.07    5.64
 -12   8  12    0.00    5.37
  12  -8 -12   -0.00    4.73
  12   8 -12    8.39    5.35
 -12   8  13    0.00    4.19
  12  -8 -13    7.63    6.25
  12   8 -13    0.00    4.77
 -12   8  14   -0.00    4.79
  12  -8 -14   -0.00    3.67
  12   8 -14    0.00    3.69
 -12   8  15    5.09    6.14
  12  -8 -15    2.09    6.02
  12   8 -15    7.81    5.82
 -12   8  16    2.40    5.18
  12  -8 -16    7.62    6.02
  12   8 -16    0.00    4.23
 -12   8  17   10.62    7.11
  12  -8 -17    7.65    7.13
  12   8 -17   12.29    7.64
 -12   8  18    0.78    4.26
  12  -8 -18    3.69    5.02
  12   8 -18    2.88    4.64
 -12   8  19    0.00    3.43
  12   8 -19    5.51    5.48
 -12   8  20    4.10    6.02
  12   8 -20    1.31    5.04
  12   8 -21   20.82    9.22
  12  -9  -1    3.75    5.08
  12   9  -1    5.65    4.01
  12  -9  -2    6.74    6.61
  12   9  -2    4.59    4.18
  12  -9  -3   21.92    9.40
  12   9  -3   11.73    5.55
  12  -9  -4    0.20    3.63
  12   9  -4   -0.00    4.41
  12  -9  -5    7.43    5.89
  12   9  -5    0.00    3.95
  12  -9  -6   -0.00    3.86
  12   9  -6    2.61    4.31
  12  -9  -7    1.81    4.17
  12   9  -7    0.00    4.40
  12  -9  -8    0.01    2.78
  12   9  -8    0.00    3.97
  12  -9  -9   19.55    8.21
  12   9  -9   22.94    7.68
 -12   9  10    2.56    5.12
  12  -9 -10    0.35    4.77
  12   9 -10   -0.00    4.68
 -12   9  11    0.00    5.49
  12  -9 -11    0.86    4.91
  12   9 -11   -0.00    2.09
 -12   9  12    0.00    4.93
  12  -9 -12    6.54    5.93
  12   9 -12    3.48    4.12
 -12   9  13   11.45    7.91
  12  -9 -13    3.11    4.76
  12   9 -13   17.74    7.00
 -12   9  14   -0.00    4.52
  12  -9 -14    1.16    5.03
  12   9 -14    3.24    4.64
 -12   9  15   12.64    7.70
  12  -9 -15   12.04    7.43
  12   9 -15    1.89    4.92
 -12   9  16    7.47    7.06
  12  -9 -16    1.53    4.95
  12   9 -16    7.91    5.66
 -12   9  17    1.34    5.51
  12  -9 -17    4.22    4.07
  12   9 -17    7.56    6.52
 -12   9  18    1.84    4.81
  12  -9 -18    6.71    6.67
  12   9 -18    7.14    5.38
  12 -10  -1    1.73    4.50
  12  10  -1   10.96    4.61
  12 -10  -2   -0.00    4.46
  12  10  -2    2.53    3.78
  12 -10  -3    3.02    5.06
  12  10  -3    4.61    4.18
  12 -10  -4    0.05    3.77
  12  10  -4   -0.00    3.48
  12 -10  -5    6.52    5.30
  12  10  -5    8.21    4.83
  12 -10  -6   -0.00    4.16
  12  10  -6    3.81    4.25
  12 -10  -7    8.80    7.07
  12  10  -7    5.92    5.27
  12 -10  -8   -0.00    3.80
  12  10  -8    2.33    4.48
  12 -10  -9   10.40    6.99
  12  10  -9    0.00    3.98
  12 -10 -10    3.14    4.91
  12  10 -10    0.00    3.41
  12 -10 -11   15.50    8.20
  12  10 -11    5.44    5.29
 -12  10  12    1.23    5.96
  12 -10 -12    3.88    4.94
  12  10 -12    5.14    5.41
 -12  10  13    7.35    5.72
  12 -10 -13   -0.00    4.48
  12  10 -13    0.00    2.90
 -12  10  14    3.66    5.15
  12 -10 -14   -0.00    5.18
  12  10 -14    0.00    4.12
 -12  10  15   -0.00    5.39
  12 -10 -15    6.32    5.93
  12  10 -15    2.50    4.81
  12 -10 -16    0.00    5.37
  12 -11  -1    1.38    3.70
  12  11  -1   -0.00    2.36
  12 -11  -2    1.28    5.75
  12  11  -2    4.32    3.58
  12 -11  -3    5.84    6.21
  12 -11  -4    0.00    4.92
  12  11  -4   -0.00    2.88
  12 -11  -5    8.44    6.01
  12  11  -5    2.62    3.90
  12 -11  -6    0.82    5.37
  12  11  -6    2.45    3.86
  12 -11  -7    5.77    5.05
  12  11  -7   -0.00    3.00
  12 -11  -8    3.04    4.21
  12  11  -8   -0.00    4.67
  12 -11  -9    6.73    5.65
  12  11  -9   10.20    5.52
  12  11 -10    0.00    3.88
  12 -11 -11    9.62    6.23
  12  11 -11   -0.00    4.14
  12  12  -1    2.41    3.23
  12  12  -3    5.24    4.35
  12  12  -4   -0.00    2.43
  12  12  -5    7.08    4.30
  12  12  -6   -0.00    2.78
  12  13  -1   -0.00    2.47
  12  13  -2    0.00    3.20
 -11   0   1  124.31   20.42
  11   0  -1  113.99   19.05
  11   0  -1  111.69   19.44
 -11   0   2   -0.00    3.36
  11   0  -2    5.42    4.86
  11   0  -2    1.23    4.48
 -11   0   3   43.42   11.20
  11   0  -3   41.42   10.71
  11   0  -3   32.92   10.40
 -11   0   4   -0.00    3.53
  11   0  -4    0.00    3.25
  11   0  -4   -0.00    3.85
 -11   0   5  166.53   24.32
  11   0  -5  158.13   23.64
  11   0  -5  112.54   22.33
 -11   0   6    0.00    4.06
  11   0  -6    4.11    4.73
 -11   0   7   -0.00    3.58
  11   0  -7    4.36    4.29
 -11   0   8    0.62    3.70
  11   0  -8   -0.00    3.81
 -11   0   9   30.73    9.43
  11   0  -9   32.39   10.33
 -11   0  10    0.44    4.62
  11   0 -10    0.53    3.53
 -11   0  11   89.47   17.63
  11   0 -11   91.51   18.21
 -11   0  12    1.06    3.31
  11   0 -12    0.66    4.85
 -11   0  13   -0.00    4.31
  11   0 -13    9.04    6.00
 -11   0  14    1.60    4.08
  11   0 -14    2.10    4.39
 -11   0  15   25.30    9.26
  11   0 -15   12.11    7.15
 -11   0  16   -0.00    5.04
  11   0 -16   -0.00    4.95
 -11   0  17   18.70    8.27
  11   0 -17   10.44    6.41
  11   0 -18    4.25    5.25
 -11   0  19    7.12    5.93
  11   0 -19   24.22    9.20
 -11   0  20   -0.00    4.44
  11   0 -20    1.00    5.19
 -11   0  21   46.08   12.29
  11   0 -21    9.75    6.73
 -11   0  22    1.53    4.32
  11   0 -22   -0.00    4.24
 -11   0  23    0.18    3.96
  11   0 -23    0.72    4.09
 -11   0  24    0.15    4.87
  11   0 -24    0.50    3.99
 -11   0  25    6.12    6.64
  11   0 -25   20.98    9.66
 -11   0  26    0.80    5.24
  11   0 -26    0.00    4.62
 -11   0  27   -0.00    5.04
 -11   0  28   -0.00    3.95
 -11   0  29   -0.00    4.70
 -11   0  30   -0.00    5.22
 -11   1   1  109.59   19.01
  11  -1  -1   96.67   17.85
  11  -1  -1  102.87   19.01
  11   1  -1  118.72   19.19
 -11   1   2    5.39    5.25
  11  -1  -2    0.00    3.02
  11  -1  -2   -0.00    4.18
  11   1  -2    1.35    4.62
 -11   1   3   48.99   12.60
  11  -1  -3   59.08   12.76
  11  -1  -3   71.70   14.21
  11   1  -3   55.88   12.05
  11   1  -3   59.01   13.22
 -11   1   4   -0.00    3.64
  11  -1  -4    1.75    3.44
  11  -1  -4    0.00    4.29
  11   1  -4    0.00    3.29
  11   1  -4    1.46    4.19
 -11  -1   4    0.97    3.94
 -11   1   5   15.08    6.83
  11  -1  -5    2.13    4.73
  11  -1  -5    6.11    4.79
  11   1  -5    5.54    5.05
 -11  -1   5    9.48    5.65
 -11   1   6    3.89    5.41
  11  -1  -6    7.45    4.95
  11  -1  -6    1.21    4.50
  11   1  -6    0.00    4.47
 -11  -1   6    1.21    3.95
 -11   1   7   70.19   14.05
  11  -1  -7   42.50   12.54
  11   1  -7   58.72   13.16
 -11  -1   7   53.66   12.46
 -11   1   8    5.31    4.69
  11  -1  -8    0.00    4.61
  11   1  -8    0.00    4.31
 -11  -1   8    0.00    4.18
 -11   1   9   20.35    8.10
  11  -1  -9   24.93    9.26
  11   1  -9   39.25   10.65
 -11  -1   9   47.20   11.01
 -11   1  10    1.81    4.45
  11  -1 -10   -0.00    4.17
  11   1 -10    1.58    4.75
 -11  -1  10    5.12    4.85
 -11   1  11   13.65    6.78
  11  -1 -11   13.64    7.58
  11   1 -11    7.41    6.03
 -11  -1  11   13.03    6.59
 -11   1  12    7.27    5.95
  11  -1 -12    4.28    4.74
  11   1 -12    2.84    4.40
 -11  -1  12    0.00    4.93
 -11   1  13   82.75   15.40
  11  -1 -13   24.53   10.34
  11   1 -13   47.44   12.12
 -11  -1  13   41.51   11.42
 -11   1  14    1.66    3.44
  11  -1 -14   -0.00    4.74
  11   1 -14    2.24    4.04
 -11  -1  14   -0.00    3.99
 -11   1  15    3.66    4.43
  11  -1 -15    2.14    4.68
  11   1 -15   -0.00    3.74
 -11  -1  15    7.50    5.99
 -11   1  16   -0.00    4.46
  11  -1 -16    0.00    4.97
  11   1 -16    1.74    4.18
 -11  -1  16   -0.00    4.91
 -11   1  17    4.83    5.84
  11  -1 -17   28.41    9.81
  11   1 -17   19.92    8.66
 -11  -1  17   30.44    9.05
 -11   1  18    3.58    6.08
  11  -1 -18    6.67    5.45
  11   1 -18    2.26    5.29
 -11  -1  18   -0.00    5.09
 -11   1  19   12.62    7.18
  11  -1 -19    4.68    5.95
  11   1 -19    6.40    6.33
 -11  -1  19    6.44    6.27
 -11   1  20    3.12    5.89
  11  -1 -20   -0.00    4.28
  11   1 -20    5.80    6.29
 -11  -1  20    4.53    5.86
 -11   1  21    0.00    4.84
  11  -1 -21    0.04    5.74
  11   1 -21    0.13    4.57
 -11  -1  21    0.00    4.33
 -11   1  22   -0.00    4.40
  11  -1 -22    0.30    4.98
  11   1 -22   -0.00    4.36
 -11  -1  22    3.34    5.30
 -11   1  23   39.04   11.79
  11  -1 -23   30.90   11.58
  11   1 -23   21.53   10.29
 -11  -1  23   51.76   13.05
 -11   1  24   -0.00    4.89
  11  -1 -24   -0.00    3.91
  11   1 -24   -0.00    5.16
 -11  -1  24    2.75    5.78
 -11   1  25    5.67    6.46
  11  -1 -25   14.70    8.53
  11   1 -25   -0.00    5.72
 -11   1  26   -0.00    4.13
  11   1 -26   -0.00    4.61
 -11  -1  26   -0.00    5.83
 -11   1  27   -0.00    5.05
  11   1 -27   15.10    9.57
 -11  -1  27   21.82    9.14
 -11   1  28   -0.00    4.70
  11   1 -28    0.00    3.29
 -11  -1  28    0.00    3.78
 -11   1  29    8.66    7.29
 -11  -1  29   12.62    7.15
 -11   1  30    0.00    5.57
 -11  -1  30    2.69    5.69
  11  -2  -1   36.36    9.29
  11  -2  -1    7.18    6.09
  11   2  -1   25.60    8.45
 -11   2   2    0.85    3.79
  11  -2  -2    5.54    4.53
  11  -2  -2   -0.00    3.62
  11   2  -2   -0.00    4.60
 -11   2   3   10.36    6.22
  11  -2  -3    8.74    5.36
  11  -2  -3   11.92    6.59
  11   2  -3   13.37    6.23
 -11   2   4   10.42    5.77
  11  -2  -4    5.21    4.72
  11  -2  -4    7.71    5.54
  11   2  -4    5.60    4.62
 -11   2   5   54.89   13.53
  11  -2  -5   76.71   14.45
  11  -2  -5   52.69   13.85
  11   2  -5   61.31   13.60
 -11   2   6    6.18    5.58
  11  -2  -6   35.81    9.50
  11  -2  -6   35.68   10.07
  11   2  -6   27.73    8.53
 -11  -2   6   17.11    7.11
 -11   2   7   28.69    9.62
  11  -2  -7    9.06    5.94
  11  -2  -7   20.73    8.21
  11   2  -7   18.56    7.22
 -11  -2   7   18.89    7.32
 -11   2   8   13.83    6.73
  11  -2  -8   23.24    9.34
  11   2  -8   13.90    7.64
 -11  -2   8   20.58    7.59
 -11   2   9   47.99   11.70
  11  -2  -9   41.09   11.96
  11   2  -9   23.43    8.97
 -11  -2   9   38.82   10.48
 -11   2  10    3.35    5.02
  11  -2 -10   -0.00    3.81
  11   2 -10    8.38    5.91
 -11  -2  10   11.22    5.96
 -11   2  11   18.82    8.00
  11  -2 -11   36.04   11.08
 -11  -2  11   35.16    9.95
 -11   2  12    5.11    5.08
  11  -2 -12    5.66    5.74
  11   2 -12   -0.00    3.65
 -11  -2  12   -0.00    3.95
 -11   2  13    1.29    4.19
  11  -2 -13    2.71    5.61
  11   2 -13   -0.00    4.18
 -11  -2  13   -0.00    4.26
 -11   2  14    7.13    5.65
  11  -2 -14    1.42    4.94
  11   2 -14    5.95    5.92
 -11  -2  14   -0.00    4.42
  11   2 -15   39.50   11.51
 -11  -2  15   19.28    7.96
 -11   2  16    7.46    6.31
  11  -2 -16   15.27    7.03
  11   2 -16    1.62    4.15
 -11  -2  16    8.80    5.94
 -11   2  17   10.39    7.37
  11  -2 -17   11.70    7.33
  11   2 -17    8.68    6.88
 -11  -2  17    5.79    5.87
 -11   2  18   -0.00    5.51
  11  -2 -18    0.00    4.46
  11   2 -18    3.30    5.00
 -11  -2  18    2.09    4.68
 -11   2  19    8.94    6.82
  11  -2 -19   17.41    8.62
  11   2 -19    8.38    6.94
 -11  -2  19   20.20    8.04
 -11   2  20    2.36    5.89
  11  -2 -20    3.02    5.12
  11   2 -20    3.17    6.60
 -11  -2  20    4.12    5.68
 -11   2  21   52.30   13.22
  11  -2 -21   48.70   13.69
  11   2 -21   34.61   11.32
 -11  -2  21   24.39    9.46
 -11   2  22    0.49    5.09
  11  -2 -22    2.87    5.10
  11   2 -22   -0.00    5.22
 -11  -2  22    8.80    6.11
 -11   2  23    3.63    5.70
  11  -2 -23    0.00    5.28
  11   2 -23   -0.00    5.03
 -11  -2  23    2.95    4.95
 -11   2  24    0.53    4.88
  11   2 -24    0.10    5.46
 -11  -2  24    5.48    5.55
 -11   2  25   12.33    7.34
  11   2 -25    2.09    6.34
 -11  -2  25    7.27    6.18
 -11   2  26    4.07    5.66
  11   2 -26    2.27    6.01
 -11  -2  26    3.46    5.65
 -11   2  27   17.17    8.64
  11   2 -27   12.13    8.98
 -11  -2  27   17.74    8.44
 -11   2  28   -0.00    5.34
  11   2 -28    1.93    5.90
 -11  -2  28    2.37    4.91
 -11   2  29   -0.00    5.11
  11   2 -29    3.96    6.39
 -11  -2  29    0.00    5.69
 -11   2  30   -0.00    5.12
 -11  -2  30    3.33    4.02
 -11  -2  31   23.91   10.39
  11  -3  -1   11.08    6.03
  11  -3  -1    9.79    6.14
  11   3  -1    9.81    5.41
  11   3  -1    7.95    4.88
 -11  -3   1    6.11    4.57
  11  -3  -2   19.03    6.95
  11  -3  -2   15.14    7.34
  11   3  -2   22.35    7.11
  11   3  -2    6.52    6.00
 -11  -3   2   19.54    7.09
 -11   3   3   76.81   14.96
  11  -3  -3   76.91   14.33
  11  -3  -3   34.06   11.66
  11   3  -3   60.56   12.74
 -11   3   4   17.48    7.86
  11  -3  -4   16.18    7.10
  11  -3  -4   18.84    7.80
 -11   3   5    5.27    5.25
  11  -3  -5   15.04    6.54
  11  -3  -5    4.32    5.68
  11   3  -5    0.43    3.53
 -11   3   6   16.31    7.79
  11  -3  -6    7.77    6.13
  11  -3  -6   39.40   10.38
  11   3  -6   16.79    6.30
 -11   3   7   66.46   15.08
  11  -3  -7   65.30   14.61
  11  -3  -7   84.07   16.68
  11   3  -7   67.49   14.57
 -11   3   8    4.15    5.49
  11  -3  -8    3.70    3.24
  11  -3  -8    3.08    5.64
  11   3  -8   19.72    7.05
 -11  -3   8    9.29    5.40
 -11   3   9   44.58   11.16
  11  -3  -9   21.12    8.34
  11   3  -9   11.37    7.15
 -11  -3   9    9.81    5.84
 -11   3  10   12.16    5.99
  11  -3 -10    6.43    5.83
  11   3 -10   -0.00    3.88
 -11  -3  10   -0.00    4.94
  11  -3 -11    7.51    6.43
  11   3 -11    4.15    4.85
 -11  -3  11    8.24    5.86
 -11   3  12    7.20    6.61
  11  -3 -12   22.27    8.89
  11   3 -12   12.90    6.33
 -11  -3  12   11.12    5.96
 -11   3  13   19.01    8.23
  11  -3 -13   31.41   10.80
  11   3 -13   14.50    7.80
 -11  -3  13   30.92    9.57
 -11   3  14    2.71    4.38
  11  -3 -14   -0.00    4.96
  11   3 -14   -0.00    3.41
 -11  -3  14    1.49    4.43
 -11   3  15   -0.00    5.08
  11  -3 -15   -0.00    5.96
  11   3 -15    2.74    4.72
 -11  -3  15    0.65    3.86
 -11   3  16   -0.00    5.58
  11  -3 -16    5.33    6.18
  11   3 -16   -0.00    4.48
 -11  -3  16    6.21    4.64
  11  -3 -17   12.02    7.67
  11   3 -17    1.89    5.77
 -11  -3  17    9.35    5.84
 -11   3  18    3.46    5.40
  11  -3 -18    7.44    7.15
  11   3 -18    0.55    4.71
 -11  -3  18    1.56    4.04
 -11   3  19   15.94    7.96
  11  -3 -19   22.66    9.99
  11   3 -19    7.58    6.82
 -11  -3  19   24.06    8.71
 -11   3  20   10.48    6.14
  11  -3 -20    6.27    6.53
  11   3 -20    5.20    5.29
 -11   3  21   -0.00    5.76
  11  -3 -21    0.00    4.90
  11   3 -21    2.62    5.12
 -11  -3  21   -0.00    4.34
 -11   3  22    6.31    7.37
  11   3 -22   14.45    7.70
 -11  -3  22    0.69    4.95
 -11   3  23   21.29   11.13
  11   3 -23   30.76   11.46
 -11  -3  23   55.33   13.09
 -11   3  24   17.65    8.83
  11   3 -24    7.36    6.39
 -11  -3  24    9.20    7.42
 -11   3  25    3.81    5.45
  11   3 -25    0.34    4.48
 -11  -3  25    5.60    6.23
 -11   3  26   -0.00    5.01
  11   3 -26    1.89    6.54
 -11  -3  26   -0.00    5.47
 -11   3  27   20.29    9.52
  11   3 -27   17.73    9.40
 -11  -3  27   16.58    8.04
 -11   3  28    0.00    5.94
  11   3 -28    0.00    5.85
 -11  -3  28    5.72    6.50
 -11   3  29    3.45    5.71
  11   3 -29   13.68    8.87
 -11  -3  29    7.71    7.68
  11   3 -30   -0.00    6.40
 -11  -3  30    5.52    6.58
 -11  -3  31    3.31    5.01
  11  -4  -1   63.63   12.59
  11  -4  -1   41.73   11.49
  11   4  -1   28.43    8.07
  11   4  -1   33.66    9.24
 -11  -4   1   33.98    9.25
  11  -4  -2   -0.00    3.53
  11  -4  -2    0.00    4.93
  11   4  -2    5.33    4.39
  11   4  -2    2.41    3.77
 -11  -4   2    4.23    4.13
 -11   4   3   12.76    6.75
  11  -4  -3    8.26    6.37
  11  -4  -3   10.22    5.87
  11   4  -3    1.37    4.39
 -11  -4   3    2.65    4.20
 -11   4   4    6.22    6.22
  11  -4  -4    7.88    5.21
  11  -4  -4    6.88    6.56
  11   4  -4   13.78    5.94
 -11  -4   4    5.23    4.52
 -11   4   5   66.73   14.94
  11  -4  -5   77.46   15.28
  11  -4  -5   70.01   15.79
  11   4  -5   70.17   14.17
 -11   4   6   18.14    7.94
  11  -4  -6   30.85    8.99
  11  -4  -6   15.16    8.05
  11   4  -6   16.65    7.01
 -11   4   7   18.79    7.97
  11  -4  -7    0.40    5.80
  11  -4  -7   14.20    7.92
  11   4  -7   17.00    7.95
 -11   4   8   -0.00    4.38
  11  -4  -8    1.81    5.02
  11  -4  -8    2.93    5.39
  11   4  -8    4.78    4.70
 -11   4   9   17.98    8.83
  11  -4  -9   40.73   11.06
  11  -4  -9   47.76   12.30
  11   4  -9   38.15   10.29
 -11  -4   9   36.19    9.95
 -11   4  10    0.79    4.22
  11  -4 -10    7.15    5.82
  11   4 -10    9.90    5.68
 -11  -4  10    4.74    4.98
 -11   4  11   32.43   10.06
  11  -4 -11   39.70   11.47
  11   4 -11   26.67    9.33
 -11  -4  11   19.44    8.54
 -11   4  12   -0.00    4.22
  11  -4 -12    2.86    5.95
  11   4 -12   -0.00    4.43
 -11  -4  12   -0.00    3.40
 -11   4  13   -0.00    4.47
  11  -4 -13   -0.00    5.83
  11   4 -13    6.36    5.35
 -11  -4  13   -0.00    4.17
 -11   4  14    7.52    5.77
  11  -4 -14    7.39    6.70
  11   4 -14    2.63    4.92
 -11  -4  14    0.41    3.94
 -11   4  15   30.05    9.67
  11  -4 -15   17.93    8.84
  11   4 -15    8.93    7.62
 -11  -4  15   18.53    7.82
 -11   4  16   11.17    7.00
  11  -4 -16    9.29    6.77
  11   4 -16   10.47    6.83
 -11  -4  16   10.96    6.91
 -11   4  17    2.91    4.87
  11  -4 -17   10.90    7.10
  11   4 -17    8.42    6.53
 -11  -4  17    3.91    6.57
 -11   4  18    3.99    5.40
  11  -4 -18   -0.00    5.93
  11   4 -18    0.02    4.60
  11   4 -19    2.00    5.65
 -11  -4  19    0.00    4.04
 -11   4  20   13.50    7.43
  11   4 -20   16.04    8.25
 -11  -4  20    6.97    5.95
 -11   4  21    9.39    8.22
  11   4 -21   21.98    8.96
 -11  -4  21   20.64    9.03
 -11   4  22   14.16    7.56
  11   4 -22    2.96    6.35
 -11  -4  22    7.99    6.61
 -11   4  23   -0.00    3.81
  11   4 -23   -0.00    5.44
 -11  -4  23   -0.00    4.85
 -11   4  24    2.29    5.55
  11   4 -24   17.41    8.27
 -11  -4  24    0.00    5.45
 -11   4  25    8.54    8.09
  11   4 -25   10.77    8.15
 -11  -4  25   17.89    8.24
 -11   4  26    0.00    5.16
  11   4 -26    5.48    5.64
 -11  -4  26    7.56    7.14
 -11   4  27    2.95    5.47
  11   4 -27   -0.00    5.81
 -11  -4  27    7.37    7.55
 -11   4  28   -0.00    7.48
  11   4 -28   -0.00    5.32
 -11  -4  28    4.95    6.57
  11   4 -29    1.73    5.11
 -11  -4  29   -0.00    6.30
  11   4 -30    8.76    6.48
 -11  -4  30    5.83    5.76
  11   4 -31    8.43    8.09
  11   4 -32   -0.00    5.54
  11  -5  -1    0.00    3.85
  11  -5  -1   -0.00    5.63
  11   5  -1    3.96    4.27
  11  -5  -2   46.50   11.25
  11  -5  -2   41.68   11.86
  11   5  -2   28.92    8.78
  11  -5  -3   73.07   14.10
  11  -5  -3   39.94   12.34
  11   5  -3   43.10   10.57
 -11   5   4    4.60    4.71
  11  -5  -4    9.28    5.64
  11   5  -4    4.12    3.84
 -11   5   5   -0.00    4.45
  11  -5  -5   -0.00    4.29
  11  -5  -5    5.39    5.18
  11   5  -5    0.00    3.34
 -11  -5   5    0.00    2.88
 -11   5   6   10.46    6.62
  11  -5  -6    8.83    6.21
  11  -5  -6    3.27    6.15
  11   5  -6    6.17    4.48
 -11  -5   6   18.04    6.97
 -11   5   7   28.18    9.42
  11  -5  -7   23.86    9.49
  11  -5  -7   26.39    9.81
  11   5  -7   39.91   10.21
 -11   5   8    7.45    6.64
  11  -5  -8    9.13    6.53
  11  -5  -8    7.62    6.43
  11   5  -8   13.38    6.71
 -11   5   9   29.16    9.36
  11  -5  -9   26.64    9.00
  11  -5  -9   23.94    9.07
  11   5  -9   25.83    8.98
 -11   5  10    0.00    3.90
  11  -5 -10   -0.00    4.22
  11  -5 -10   -0.00    4.18
  11   5 -10    1.34    4.44
 -11  -5  10   -0.00    4.02
 -11   5  11    8.77    6.19
  11  -5 -11    3.55    4.55
  11  -5 -11    1.41    5.66
  11   5 -11    1.40    5.61
 -11  -5  11   13.01    5.94
 -11   5  12   19.19    8.31
  11  -5 -12   19.68    9.41
  11   5 -12   31.03    9.36
 -11  -5  12   24.27    8.22
 -11   5  13   26.13    9.71
  11  -5 -13   24.04   10.43
  11   5 -13   42.86   10.59
 -11  -5  13   42.90   10.94
 -11   5  14    4.28    5.23
  11  -5 -14   -0.00    5.49
  11   5 -14    0.00    5.13
 -11  -5  14    4.98    4.27
 -11   5  15    0.00    4.74
  11  -5 -15   -0.00    4.69
  11   5 -15    0.48    3.14
 -11  -5  15   -0.00    4.30
 -11   5  16   -0.00    4.62
  11   5 -16    0.00    4.17
 -11  -5  16   -0.00    4.94
 -11   5  17   10.23    6.21
  11   5 -17    2.03    4.76
 -11  -5  17    6.74    5.98
 -11   5  18   20.62    9.58
  11   5 -18    8.30    6.64
 -11  -5  18   11.50    6.92
 -11   5  19   19.28    8.42
 -11  -5  19   12.61    7.47
 -11   5  20    2.39    5.72
  11   5 -20    0.53    5.76
 -11  -5  20   -0.00    4.32
 -11   5  21    6.07    6.03
  11   5 -21   -0.00    6.04
 -11  -5  21    0.35    3.71
 -11   5  22   16.39    8.29
  11   5 -22    3.00    5.36
 -11  -5  22    1.45    4.35
 -11   5  23   23.70   10.47
  11   5 -23   18.68    8.39
 -11  -5  23   23.61    9.35
 -11   5  24    0.91    5.63
  11   5 -24    0.25    4.44
 -11  -5  24    0.00    5.42
 -11   5  25    3.29    5.38
  11   5 -25    0.00    4.85
 -11  -5  25   -0.00    3.94
 -11   5  26    6.72    6.63
  11   5 -26    2.76    5.11
 -11  -5  26   -0.00    4.02
 -11   5  27    0.00    5.41
  11   5 -27   10.41    7.35
 -11   5  28    3.78    6.18
  11   5 -28    0.04    3.71
 -11  -5  28    8.79    6.61
  11   5 -29   -0.00    4.92
 -11  -5  29    3.65    5.30
  11   5 -30   -0.00    5.73
 -11  -5  30    0.03    3.39
  11   5 -31    2.43    5.44
  11   5 -32   -0.00    6.57
  11   5 -33    4.54    7.34
  11  -6  -1   36.58    9.85
  11  -6  -1   13.90    8.33
  11   6  -1   30.96    7.94
  11  -6  -2    0.41    3.44
  11  -6  -2    3.54    6.22
  11   6  -2   -0.00    3.66
  11  -6  -3    3.39    4.85
  11  -6  -3   16.62    8.27
  11   6  -3    2.12    3.64
  11  -6  -4   18.23    8.17
  11  -6  -4   30.26   10.55
  11   6  -4   24.76    7.61
 -11   6   5    6.25    5.60
  11  -6  -5   32.27    9.18
  11  -6  -5   11.02    7.23
  11   6  -5   26.21    7.60
 -11   6   6   27.81    9.14
  11  -6  -6   45.45   11.06
  11  -6  -6   14.34    8.32
  11   6  -6    9.69    5.72
 -11   6   7    3.08    5.10
  11  -6  -7   10.61    6.84
  11  -6  -7    0.95    4.13
  11   6  -7    5.20    4.72
 -11   6   8   11.46    7.23
  11  -6  -8   18.80    7.30
  11  -6  -8   16.74    8.19
  11   6  -8   10.96    5.51
 -11   6   9    5.65    6.09
  11  -6  -9   -0.00    4.13
  11  -6  -9   -0.00    4.53
  11   6  -9    0.00    3.12
  11  -6 -10   22.37    8.02
  11  -6 -10   18.50    8.51
  11   6 -10   13.84    7.45
 -11   6  11    9.99    5.96
  11  -6 -11    4.31    5.11
  11  -6 -11    2.91    6.69
  11   6 -11   12.79    6.59
 -11  -6  11    5.19    4.81
 -11   6  12    7.14    6.19
  11  -6 -12   12.75    6.29
  11   6 -12    9.23    5.65
 -11  -6  12    0.16    3.42
 -11   6  13    4.73    4.68
  11   6 -13    2.17    4.79
 -11  -6  13   14.06    6.52
 -11   6  14   30.38    9.56
  11   6 -14   16.03    6.90
 -11  -6  14   12.74    6.90
 -11   6  15   11.81    6.76
 -11   6  16   34.78   10.12
  11   6 -16   25.93    8.86
 -11  -6  16   23.22    8.73
 -11   6  17    9.16    5.94
  11   6 -17    0.88    3.84
 -11  -6  17    6.34    5.21
 -11   6  18    2.51    4.89
  11   6 -18    0.81    4.31
 -11  -6  18    0.00    4.31
 -11   6  19    5.55    6.09
  11   6 -19   15.63    7.63
 -11  -6  19   16.99    7.22
 -11   6  20   -0.00    4.41
  11   6 -20    5.01    6.57
 -11  -6  20    9.37    5.86
 -11   6  21    3.17    5.86
  11   6 -21   12.85    7.03
 -11  -6  21   12.77    7.20
 -11   6  22    6.07    5.47
  11   6 -22    5.61    5.43
 -11  -6  22    0.00    3.92
 -11   6  23   10.22    5.98
  11   6 -23    1.59    4.45
 -11  -6  23   12.10    6.72
 -11   6  24    4.11    6.57
  11   6 -24   12.99    7.37
 -11   6  25    6.18    6.22
  11   6 -25    0.70    4.79
 -11  -6  25    4.99    5.79
 -11   6  26    8.92    6.98
  11   6 -26    0.63    4.76
 -11  -6  26    0.00    3.92
 -11   6  27   -0.00    5.85
  11   6 -27   -0.00    5.21
 -11  -6  27    0.35    4.03
  11   6 -28   -0.00    6.37
 -11  -6  28    5.82    5.86
  11   6 -29    1.70    6.51
 -11  -6  29    2.71    5.49
  11   6 -30    6.92    6.85
 -11  -6  30    5.79    6.18
  11   6 -31   -0.00    5.04
  11  -7  -1   14.64    6.94
  11   7  -1    8.23    4.77
  11  -7  -2   23.79    8.88
  11   7  -2   21.79    6.73
  11  -7  -3   -0.00    4.01
  11  -7  -3    1.72    4.58
  11   7  -3    0.00    3.33
  11  -7  -4   22.05    8.33
  11  -7  -4   26.42   10.35
  11   7  -4   25.16    7.77
  11  -7  -5   -0.00    3.38
  11  -7  -5    0.00    4.63
  11   7  -5    0.16    3.86
  11  -7  -6   12.14    6.78
  11  -7  -6    8.10    7.08
  11   7  -6   10.91    5.76
 -11   7   7    8.16    5.68
  11  -7  -7   -0.00    3.85
  11  -7  -7    5.69    5.98
  11   7  -7    0.39    3.50
 -11   7   8   44.93   12.78
  11  -7  -8   42.22   11.56
  11   7  -8   32.49    9.52
 -11   7   9   31.06    9.86
  11  -7  -9   17.62    8.05
  11   7  -9   32.24    8.67
 -11   7  10    4.08    5.12
  11  -7 -10   -0.00    3.08
  11   7 -10    3.03    3.69
 -11   7  11   -0.00    4.49
  11  -7 -11   -0.00    3.76
  11   7 -11    3.31    4.83
 -11   7  12   36.73   10.47
  11  -7 -12   28.94    9.72
  11   7 -12   17.05    7.92
 -11   7  13   -0.00    4.34
  11  -7 -13    0.92    4.87
  11   7 -13    4.37    5.14
 -11   7  14    4.34    6.11
  11  -7 -14    4.33    6.53
  11   7 -14   13.56    6.08
 -11   7  15   -0.00    4.49
  11   7 -15    0.00    4.41
 -11   7  16   -0.00    4.95
  11   7 -16   -0.00    4.08
 -11  -7  16    0.00    4.02
 -11   7  17    8.17    6.62
  11   7 -17    4.22    5.61
 -11  -7  17    4.28    5.01
 -11   7  18   10.55    6.59
  11   7 -18   20.05    8.67
 -11  -7  18    5.63    5.45
 -11   7  19    8.80    5.93
  11   7 -19    0.15    5.09
 -11  -7  19    7.05    5.95
 -11   7  20    0.00    3.39
  11   7 -20   -0.00    3.62
 -11  -7  20   -0.00    4.88
 -11   7  21   -0.00    5.28
  11   7 -21    6.75    5.84
 -11  -7  21    0.00    4.73
 -11   7  22    4.32    5.69
  11   7 -22    9.67    7.32
 -11  -7  22    5.21    5.09
 -11   7  23   -0.00    4.76
  11   7 -23    0.08    4.54
 -11  -7  23    1.57    4.27
 -11   7  24    4.41    5.54
  11   7 -24    8.44    6.78
 -11  -7  24    1.64    4.60
 -11   7  25   -0.00    6.28
  11   7 -25    6.97    6.01
 -11  -7  25   -0.00    4.47
 -11   7  26   -0.00    6.60
  11   7 -26   -0.00    5.21
 -11  -7  26   -0.00    3.58
  11   7 -27    1.12    4.74
 -11  -7  27    0.04    3.72
  11   7 -28    7.12    6.79
 -11  -7  28    5.28    5.85
  11   7 -29   -0.00    5.60
 -11  -7  29    0.00    5.02
 -11  -7  30    4.79    6.22
  11  -8  -1    5.55    5.25
  11   8  -1   -0.00    2.77
  11  -8  -2   21.52    8.14
  11   8  -2   10.09    5.06
  11  -8  -3   -0.00    3.95
  11   8  -3   -0.00    3.05
  11  -8  -4   35.45   10.35
  11  -8  -5    0.00    4.86
  11   8  -5    3.50    3.70
  11  -8  -6   30.93   10.38
  11   8  -6   36.40    9.49
  11  -8  -7    3.72    4.82
  11   8  -7   -0.00    3.61
 -11   8   8    4.39    6.41
  11  -8  -8    1.98    3.29
  11   8  -8    6.64    4.58
 -11   8   9    4.03    4.95
  11  -8  -9    4.19    5.02
 -11   8  10   13.87    8.12
  11  -8 -10   19.46    7.85
  11   8 -10   22.69    7.22
 -11   8  11    0.00    4.66
  11  -8 -11   -0.00    2.59
  11   8 -11   -0.00    4.89
 -11   8  12   -0.00    4.35
  11  -8 -12    6.26    5.85
  11   8 -12   -0.00    2.32
 -11   8  13    3.64    4.64
  11  -8 -13    0.00    3.99
  11   8 -13    0.51    3.42
 -11   8  14   -0.00    4.81
  11  -8 -14    3.44    5.39
  11   8 -14    1.89    2.82
 -11   8  15   13.20    7.45
  11  -8 -15   14.47    7.53
  11   8 -15   -0.00    4.22
 -11   8  16   18.00    8.37
  11  -8 -16   29.29    9.77
  11   8 -16   15.57    7.39
 -11   8  17    0.00    5.33
  11   8 -17   -0.00    3.95
 -11   8  18    0.00    5.01
  11   8 -18    3.49    5.16
 -11   8  19    7.58    5.72
  11   8 -19    4.64    5.76
 -11   8  20   20.92    8.72
  11   8 -20   10.02    7.15
 -11   8  21   -0.00    3.68
  11   8 -21    3.50    5.84
 -11   8  22   11.01    6.99
 -11   8  23    3.43    5.87
  11   8 -23    0.18    4.17
 -11  -8  23    2.38    5.28
 -11   8  24   -0.00    3.40
  11   8 -24    6.86    4.79
 -11  -8  24   -0.00    4.53
  11   8 -25   11.18    7.06
 -11  -8  25   -0.00    4.22
  11   8 -26   17.76    7.97
 -11  -8  26    0.00    4.51
 -11  -8  27   -0.00    5.27
 -11  -8  28   -0.00    4.66
 -11  -8  29    0.70    6.60
  11  -9  -1    0.00    4.24
  11   9  -1    3.89    3.93
  11  -9  -2   69.90   14.33
  11   9  -2   39.15    9.47
  11  -9  -3   -0.00    4.37
  11   9  -3   -0.00    3.04
  11  -9  -4   22.68    8.48
  11   9  -4   11.86    5.63
  11  -9  -5   -0.00    4.41
  11   9  -5   -0.00    3.08
  11  -9  -6    7.48    5.30
  11   9  -6   10.18    5.17
  11  -9  -7    0.96    4.59
  11  -9  -8   33.17   10.44
  11   9  -8   20.95    7.21
  11  -9  -9   -0.00    4.29
  11   9  -9    0.03    2.89
 -11   9  10    0.47    4.60
  11  -9 -10    4.76    5.63
  11   9 -10   -0.00    4.92
 -11   9  11   -0.00    6.20
  11  -9 -11    6.47    5.69
  11   9 -11    2.99    4.29
 -11   9  12    8.05    6.45
  11  -9 -12   24.91    8.14
  11   9 -12    9.66    5.69
 -11   9  13    0.00    5.42
  11  -9 -13   -0.00    3.94
  11   9 -13   -0.00    4.61
 -11   9  14    5.05    5.35
  11  -9 -14    5.73    5.60
  11   9 -14    2.73    5.28
 -11   9  15    3.69    5.96
  11  -9 -15   -0.00    5.15
  11   9 -15    0.00    4.17
 -11   9  16   -0.00    3.48
  11  -9 -16    2.10    4.56
 -11   9  17    0.12    3.76
  11  -9 -17    0.93    6.27
  11   9 -17    0.00    4.22
 -11   9  18   21.70    9.96
  11  -9 -18   25.95    9.90
  11   9 -18   21.53    8.29
 -11   9  19    0.84    5.97
  11  -9 -19    1.58    3.92
  11   9 -19   -0.00    5.06
 -11   9  20    4.80    6.37
  11   9 -20    0.00    4.07
 -11   9  21   -0.00    3.85
  11   9 -21    1.66    3.87
 -11   9  22   -0.00    4.08
  11   9 -22   15.26    7.00
 -11   9  23    4.29    4.70
  11   9 -23   -0.00    3.14
  11 -10  -1   -0.00    5.08
  11  10  -1    0.00    2.35
  11  10  -2   -0.00    3.05
  11 -10  -3    4.31    5.05
  11  10  -3    1.85    3.56
  11 -10  -4    8.15    6.96
  11  10  -4   21.15    6.27
  11 -10  -5   -0.00    4.22
  11  10  -5   -0.00    2.67
  11 -10  -6   34.30    9.94
  11  10  -6   17.52    6.90
  11 -10  -7    8.01    5.35
  11  10  -7    7.46    4.56
  11 -10  -8   13.93    6.96
  11  10  -8    3.05    3.33
  11 -10  -9    0.68    4.03
  11  10  -9   -0.00    3.51
  11 -10 -10   13.56    6.66
  11  10 -10   14.56    6.04
 -11  10  11   -0.00    5.18
  11 -10 -11   -0.00    4.77
  11  10 -11   -0.00    3.74
 -11  10  12    0.00    4.30
  11 -10 -12    4.95    4.95
  11  10 -12    4.44    4.20
 -11  10  13    0.00    5.74
  11 -10 -13    0.00    4.71
  11  10 -13    3.94    4.09
 -11  10  14   10.66    7.12
  11  10 -14    4.07    4.56
 -11  10  15   -0.00    4.24
  11 -10 -15    1.79    5.25
  11  10 -15    7.82    5.18
 -11  10  16   25.11    8.98
  11 -10 -16   12.19    7.29
  11  10 -16    3.67    5.07
 -11  10  17   -0.00    4.65
  11 -10 -17    2.66    5.40
  11  10 -17   -0.00    3.78
 -11  10  18   -0.00    6.11
  11 -10 -18    5.61    5.33
  11  10 -18   -0.00    3.79
 -11  10  19    0.08    5.59
  11 -10 -19   -0.00    4.58
  11  10 -19    1.07    4.71
 -11  10  20    8.72    6.78
  11 -10 -20   10.13    6.88
  11  10 -20    8.05    6.68
 -11  10  21   -0.00    4.90
  11 -10 -21    2.89    5.68
  11 -11  -1    1.72    4.55
  11  11  -1   -0.00    3.06
  11 -11  -2    0.51    6.07
  11  11  -2   17.48    5.55
  11 -11  -3   -0.00    5.45
  11  11  -3    1.51    2.90
  11 -11  -4   10.00    7.12
  11  11  -4   11.61    5.14
  11 -11  -5    3.80    5.22
  11  11  -5    0.16    2.70
  11 -11  -6    4.91    5.20
  11  11  -6    2.13    3.25
  11 -11  -7    2.61    4.23
  11  11  -7    2.89    3.50
  11 -11  -8   23.64    9.57
  11  11  -8   43.72    9.97
  11 -11  -9   10.52    6.07
  11  11  -9    1.43    3.75
  11 -11 -10    1.09    4.96
  11  11 -10    2.71    4.13
  11 -11 -11    1.24    5.05
  11  11 -11    2.88    3.85
  11 -11 -12   21.05    8.90
  11  11 -12   15.80    6.52
 -11  11  13    1.99    4.93
  11 -11 -13    0.11    4.29
  11  11 -13   -0.00    3.99
 -11  11  14   -0.00    5.05
  11 -11 -14   12.80    6.55
  11  11 -14    6.95    5.54
 -11  11  15    0.88    4.81
  11 -11 -15    0.39    4.71
  11  11 -15    3.39    4.53
 -11  11  16   -0.00    4.49
  11 -11 -16    1.78    3.79
  11  11 -16    6.95    5.76
 -11  11  17    4.79    5.81
  11 -11 -17   -0.00    4.78
 -11  11  18   -0.00    5.84
  11 -11 -18   18.19    8.04
  11 -12  -1   -0.00    3.43
  11  12  -1    0.00    2.00
  11 -12  -2    7.72    5.79
  11  12  -2    1.74    3.07
  11 -12  -3    1.01    5.65
  11  12  -3    2.51    3.27
  11 -12  -4    2.79    5.93
  11  12  -4    0.99    3.09
  11 -12  -5    1.74    4.41
  11  12  -5    2.08    3.14
  11 -12  -6   15.67    7.65
  11  12  -6    7.12    4.20
  11 -12  -7   -0.00    4.44
  11  12  -7    7.49    4.34
  11 -12  -8    5.11    4.94
  11  12  -8    1.51    2.83
  11 -12  -9    8.47    5.88
  11  12  -9   -0.00    3.75
  11 -12 -10   19.47    8.05
  11  12 -10   15.24    6.04
  11  12 -11    4.59    4.60
  11 -12 -12    4.31    4.55
  11  12 -12    8.24    5.63
  11 -12 -13    0.97    3.39
  11 -12 -14    5.47    5.20
  11 -12 -15   -0.00    4.45
  11 -13  -1    0.51    4.28
  11  13  -1    1.33    2.18
  11 -13  -2   -0.00    3.74
  11  13  -2    3.21    2.94
  11 -13  -3    6.98    5.16
  11  13  -3    2.40    2.98
  11 -13  -4    2.28    5.65
  11  13  -4    5.52    4.00
  11 -13  -5    1.89    5.12
  11  13  -5    0.29    2.54
  11 -13  -6    3.41    4.58
  11  13  -6   -0.00    2.61
  11 -13  -7   -0.00    4.58
  11  13  -7    0.00    2.49
  11 -13  -8   20.59    8.87
  11  13  -8    7.14    4.16
  11 -13  -9    0.98    4.40
  11  14  -1    2.81    2.98
  11  14  -2    0.00    2.72
  11  14  -3   -0.00    2.01
  10   0  -1    0.00    4.49
  10   0  -2   12.47    7.53
  10   0  -3    4.90    5.18
  10   0  -4  137.75   22.46
  10   0  -5   -0.00    3.73
  10   0  -6   23.29    8.11
 -10   0   7   -0.00    4.30
  10   0  -7   -0.00    3.11
 -10   0   8   54.02   11.82
  10   0  -8   36.10   10.77
 -10   0   9   -0.00    2.96
  10   0  -9    0.00    4.45
 -10   0  10  172.48   25.41
  10   0 -10  142.13   24.65
 -10   0  11   -0.00    4.70
  10   0 -11    0.00    4.48
 -10   0  12   -0.00    3.61
  10   0 -12   -0.00    3.96
 -10   0  13    2.52    4.99
  10   0 -13   -0.00    4.42
 -10   0  14   15.98    7.55
  10   0 -14    2.03    4.35
 -10   0  15   -0.00    4.33
  10   0 -15    3.18    4.30
 -10   0  16   47.15   11.70
  10   0 -16   38.40   11.81
 -10   0  17   -0.00    4.45
  10   0 -17   -0.00    4.23
 -10   0  18   29.49   10.24
  10   0 -18   25.75    9.75
 -10   0  19   -0.00    4.72
  10   0 -19    3.03    4.79
 -10   0  20   57.26   14.05
  10   0 -20   66.65   15.73
 -10   0  21   -0.00    4.12
  10   0 -21    0.00    4.50
 -10   0  22    3.15    6.71
  10   0 -22    0.00    4.98
  10   0 -23    0.00    4.37
 -10   0  24   11.56    7.66
 -10   0  25   -0.00    3.99
  10   0 -25    0.25    5.36
 -10   0  26   44.46   12.33
  10   0 -26   34.18   12.18
 -10   0  27   -0.00    5.14
  10   0 -27    4.65    6.63
 -10   0  28    4.97    5.43
 -10   0  29   -0.00    4.65
 -10   0  30   15.64    8.83
 -10   0  31    1.99    6.18
 -10   0  32    3.09    4.47
  10  -1  -1    2.59    4.90
  10   1  -1    1.22    3.97
  10   1  -1    1.55    4.05
 -10  -1   1    1.47    4.12
  10  -1  -2  139.73   24.65
  10   1  -2  191.43   25.59
 -10  -1   2  186.34   26.09
  10  -1  -3   12.22    7.02
  10   1  -3    4.18    4.67
  10   1  -3    6.49    5.30
 -10  -1   3    6.80    5.12
 -10   1   4    0.68    4.01
  10  -1  -4    9.85    5.34
  10  -1  -4   -0.00    5.08
  10   1  -4    3.85    4.61
 -10   1   5   19.39    7.44
  10  -1  -5   19.24    7.01
  10  -1  -5   18.30    7.32
  10   1  -5    8.09    5.14
 -10   1   6  108.83   18.11
  10  -1  -6   84.47   17.72
  10   1  -6  103.64   18.41
  10  -1  -7    0.93    3.92
  10   1  -7    3.22    4.81
 -10   1   8   65.72   13.67
  10  -1  -8   65.08   14.55
  10   1  -8   61.39   13.40
 -10   1   9    1.91    4.69
  10  -1  -9    0.00    4.06
  10   1  -9   -0.00    4.00
 -10  -1   9   -0.00    3.71
 -10   1  10   -0.00    3.94
  10  -1 -10    0.00    5.09
  10   1 -10    3.93    4.32
 -10  -1  10   -0.00    3.70
 -10   1  11   36.94    9.73
  10  -1 -11   12.92    7.45
  10   1 -11   11.94    6.12
 -10  -1  11    9.78    5.74
 -10   1  12   71.03   16.13
  10  -1 -12  107.47   19.19
  10   1 -12   89.38   17.64
 -10  -1  12   96.73   17.58
 -10   1  13    0.90    3.49
  10  -1 -13    6.76    5.89
  10   1 -13   -0.00    4.67
 -10  -1  13    1.38    4.40
 -10   1  14    6.39    6.39
  10  -1 -14   29.88    9.77
  10   1 -14   22.12    8.55
 -10  -1  14   24.23    8.60
 -10   1  15    4.26    5.03
  10  -1 -15    0.35    4.77
  10   1 -15   -0.00    3.51
 -10  -1  15    0.00    3.70
 -10   1  16   33.10   10.09
  10  -1 -16   32.57   10.32
  10   1 -16   20.03    8.68
 -10  -1  16   17.35    8.27
 -10   1  17    4.56    4.52
  10   1 -17   -0.00    3.61
 -10  -1  17   -0.00    4.95
 -10   1  18   37.37   10.65
  10  -1 -18   25.70   10.50
  10   1 -18   21.18    9.32
 -10  -1  18   34.98   10.45
 -10   1  19    1.08    5.29
  10  -1 -19   -0.00    4.48
  10   1 -19    4.08    6.16
 -10  -1  19    6.36    5.71
 -10   1  20    0.00    4.80
  10  -1 -20    1.52    5.37
  10   1 -20    0.78    4.35
 -10  -1  20    4.38    5.03
 -10   1  21   -0.00    5.37
  10  -1 -21    0.15    4.19
  10   1 -21   -0.00    5.41
 -10  -1  21    6.50    5.50
 -10   1  22   77.07   18.03
  10  -1 -22  119.10   22.16
  10   1 -22   86.68   19.08
 -10  -1  22  109.17   19.80
 -10   1  23    2.46    6.94
  10  -1 -23   -0.00    6.59
  10   1 -23   -0.00    4.69
 -10  -1  23   -0.00    4.89
 -10   1  24   11.55    7.09
  10  -1 -24    0.65    4.72
  10   1 -24    0.00    6.46
 -10  -1  24   12.03    8.06
 -10   1  25   -0.00    5.27
  10  -1 -25   -0.00    5.15
  10   1 -25   -0.00    5.60
 -10  -1  25    0.00    4.46
 -10   1  26    7.68    6.80
  10   1 -26    8.83    7.71
 -10  -1  26    0.00    6.09
 -10   1  27   -0.00    4.47
  10   1 -27    1.57    5.89
 -10  -1  27    0.00    6.27
 -10   1  28    1.90    4.42
  10   1 -28    7.71    7.53
 -10  -1  28    8.19    7.05
 -10   1  29    3.83    4.38
 -10  -1  29    1.95    4.04
 -10   1  30    0.60    3.99
 -10  -1  30   -0.00    5.37
 -10   1  31    0.77    6.03
 -10  -1  31   -0.00    5.89
 -10   1  32   21.76    9.01
 -10  -1  32    6.92    6.47
 -10   2   1    0.40    3.18
  10  -2  -1    2.38    2.98
  10  -2  -1    0.00    3.92
  10   2  -1    6.43    4.15
  10   2  -1   -0.00    3.30
 -10  -2   1   -0.00    3.18
 -10   2   2   -0.00    3.71
  10  -2  -2    0.64    3.27
  10  -2  -2    2.86    4.75
  10   2  -2   -0.00    3.02
  10   2  -2   -0.00    4.20
 -10  -2   2    4.16    4.34
 -10   2   3    0.16    3.45
  10  -2  -3   -0.00    2.64
  10  -2  -3   -0.00    4.49
  10   2  -3    1.57    4.43
 -10  -2   3   -0.00    3.96
 -10   2   4  140.10   24.67
  10  -2  -4  184.28   25.35
  10  -2  -4  147.06   24.89
 -10  -2   4  180.53   24.86
 -10   2   5   31.82   10.23
  10  -2  -5   39.85   10.39
  10  -2  -5   60.81   12.80
  10   2  -5   43.40   10.78
 -10  -2   5   49.74   10.92
 -10   2   6   40.86   10.84
  10  -2  -6   46.09   10.57
  10  -2  -6   28.53    9.89
  10   2  -6   49.80   11.23
 -10   2   7   10.94    5.87
  10  -2  -7    2.17    4.24
  10   2  -7    1.06    4.18
 -10   2   8   16.84    7.66
  10  -2  -8   17.23    7.81
  10   2  -8   10.17    6.08
 -10   2   9    3.55    4.68
  10  -2  -9    8.46    6.46
  10   2  -9    7.07    5.11
 -10   2  10   92.73   17.16
  10  -2 -10   75.96   16.37
  10   2 -10   72.86   15.58
 -10  -2  10   79.31   15.75
 -10   2  11    9.50    6.17
  10  -2 -11   11.22    6.82
  10   2 -11   10.85    6.54
 -10  -2  11    2.77    4.35
 -10   2  12   -0.00    4.21
  10  -2 -12   -0.00    4.97
  10   2 -12    5.16    4.62
 -10  -2  12    1.63    4.39
 -10   2  13   -0.00    3.06
  10  -2 -13   -0.00    5.52
  10   2 -13    0.00    3.69
 -10  -2  13    0.00    4.20
 -10   2  14   31.13    9.39
  10  -2 -14    6.93    6.60
  10   2 -14   10.06    6.05
 -10  -2  14   29.29    8.63
 -10   2  15   26.29    8.26
  10  -2 -15   20.99    8.70
  10   2 -15   15.14    7.21
 -10  -2  15    9.37    5.62
 -10   2  16    1.06    5.33
  10  -2 -16    2.32    4.84
  10   2 -16    6.49    6.51
 -10  -2  16   18.35    7.11
 -10   2  17    0.01    3.81
  10  -2 -17    0.00    3.60
  10   2 -17    1.84    6.07
 -10  -2  17    1.14    4.58
 -10   2  18    3.82    5.97
  10  -2 -18    2.60    5.07
  10   2 -18    0.00    4.60
 -10   2  19    3.41    5.84
  10  -2 -19   17.25    8.65
  10   2 -19    3.16    6.24
 -10  -2  19   11.24    7.07
 -10   2  20   47.39   12.68
  10  -2 -20   57.25   14.48
  10   2 -20   41.65   12.89
 -10  -2  20   43.15   11.88
 -10   2  21   -0.00    5.36
  10  -2 -21    1.56    5.13
  10   2 -21   12.93    6.84
 -10  -2  21    4.20    5.41
 -10   2  22    3.38    6.98
  10  -2 -22    5.42    6.59
  10   2 -22    1.22    5.71
 -10  -2  22    1.36    4.64
 -10   2  23    1.76    4.18
  10  -2 -23    0.36    4.03
  10   2 -23    9.41    6.77
 -10  -2  23   -0.00    4.22
 -10   2  24   26.31   10.38
  10   2 -24   15.35    9.02
 -10  -2  24   30.72   10.04
 -10   2  25   16.84    8.16
  10   2 -25    0.00    6.50
 -10  -2  25    3.98    4.92
 -10   2  26   21.69   10.12
  10   2 -26   19.54    9.58
 -10  -2  26   19.48    8.35
 -10   2  27    1.68    4.49
  10   2 -27    4.34    6.64
 -10  -2  27   -0.00    4.41
 -10   2  28    0.00    5.52
  10   2 -28    2.46    5.67
 -10  -2  28    4.27    5.47
 -10   2  29    2.03    4.89
  10   2 -29   -0.00    5.75
 -10  -2  29   -0.00    5.80
 -10   2  30    8.78    7.42
 -10  -2  30    0.00    5.22
 -10  -2  31    0.37    3.73
 -10   2  32   -0.00    4.40
 -10  -2  32    2.46    5.20
  10  -3  -1   18.72    6.73
  10  -3  -1   15.11    7.29
  10   3  -1    7.11    4.35
  10   3  -1   18.02    6.30
 -10  -3   1   16.88    6.15
 -10   3   2  138.52   20.14
  10  -3  -2  108.15   18.41
  10  -3  -2   64.20   16.78
  10   3  -2  120.51   17.57
  10   3  -2  122.30   18.15
 -10  -3   2   84.73   16.29
 -10   3   3   65.30   13.78
  10  -3  -3   75.53   14.07
  10  -3  -3   25.51   10.65
  10   3  -3   52.89   11.79
 -10  -3   3   74.98   12.61
 -10   3   4    1.37    4.77
  10  -3  -4   -0.00    3.58
  10  -3  -4    0.07    3.61
  10   3  -4    3.71    4.12
 -10  -3   4   -0.00    3.10
 -10   3   5    3.96    5.49
  10  -3  -5    7.10    5.24
  10  -3  -5    6.41    5.27
  10   3  -5   11.23    6.93
 -10  -3   5    1.75    3.34
 -10   3   6   32.12    9.54
  10  -3  -6   27.69    8.93
  10  -3  -6   17.74    8.47
  10   3  -6   29.69    8.77
 -10  -3   6   35.87    9.48
 -10   3   7   10.50    6.02
  10  -3  -7   20.28    7.75
  10  -3  -7   25.17    9.17
  10   3  -7   17.79    6.85
 -10  -3   7   10.13    5.91
 -10   3   8   80.55   15.71
  10  -3  -8   97.04   17.28
  10   3  -8   52.73   13.09
 -10   3   9   10.23    5.87
  10  -3  -9    0.69    5.74
  10   3  -9    7.34    6.13
 -10   3  10    4.83    4.09
  10  -3 -10   -0.00    4.25
  10   3 -10    2.58    4.43
 -10   3  11   11.82    6.67
  10  -3 -11   13.85    7.28
  10   3 -11   23.19    8.57
 -10  -3  11   13.00    6.07
 -10   3  12   56.86   12.90
  10  -3 -12   25.29   10.45
  10   3 -12   46.39   12.12
 -10  -3  12   41.12   10.68
 -10   3  13   -0.00    4.29
  10  -3 -13   -0.00    4.65
  10   3 -13   -0.00    3.91
 -10  -3  13    5.13    5.58
 -10   3  14    3.26    5.06
  10  -3 -14    4.07    5.41
  10   3 -14    3.87    5.21
 -10  -3  14    5.56    5.14
 -10   3  15    4.98    5.20
  10  -3 -15   14.05    7.51
  10   3 -15    0.00    5.39
 -10  -3  15    0.00    3.47
 -10   3  16   35.51   10.62
  10  -3 -16    6.88    6.88
  10   3 -16   14.60    8.03
 -10   3  17   32.84   10.07
  10  -3 -17   27.38   10.62
  10   3 -17   20.02    8.50
 -10  -3  17   39.91   10.77
 -10   3  18   29.98   10.67
  10  -3 -18   17.37    8.69
  10   3 -18   21.72    9.27
 -10  -3  18   43.89   11.09
 -10   3  19    8.06    6.49
  10  -3 -19    4.67    5.61
  10   3 -19    6.38    5.82
 -10  -3  19    5.46    5.24
 -10   3  20   -0.00    5.30
  10  -3 -20   -0.00    5.21
  10   3 -20   -0.00    6.64
 -10  -3  20   -0.00    4.63
 -10   3  21    6.62    6.30
  10  -3 -21    8.70    7.41
  10   3 -21    5.46    5.47
 -10  -3  21    6.46    5.33
  10   3 -22   29.86   10.66
 -10  -3  22   60.86   13.75
 -10   3  23    0.00    6.11
  10   3 -23    1.78    4.87
 -10  -3  23    5.04    5.31
 -10   3  24   -0.00    4.65
  10   3 -24    1.26    4.55
 -10  -3  24    4.16    4.78
 -10   3  25    1.47    3.40
  10   3 -25    0.00    3.85
 -10  -3  25    3.91    6.03
 -10   3  26   11.88    8.25
  10   3 -26    7.11    6.68
 -10   3  27   20.81    9.36
  10   3 -27    3.36    5.78
 -10  -3  27   35.31   10.55
 -10   3  28    5.67    6.07
  10   3 -28   13.58    8.02
 -10  -3  28   14.68    8.09
 -10   3  29   -0.00    6.86
  10   3 -29   -0.00    5.61
 -10  -3  29    0.63    4.64
 -10   3  30    1.13    4.85
  10   3 -30   -0.00    4.54
 -10  -3  30    5.19    5.93
 -10   3  31   -0.00    5.53
  10   3 -31   -0.00    7.62
 -10  -3  31    7.72    6.45
 -10  -3  32   11.34    7.16
  10  -4  -1    1.39    4.48
  10  -4  -1    1.72    4.16
  10   4  -1   -0.00    2.92
  10   4  -1    5.52    4.45
 -10  -4   1    3.42    4.44
  10  -4  -2    0.00    4.26
  10  -4  -2    1.71    4.58
  10   4  -2   -0.00    3.16
 -10  -4   2    0.33    2.88
 -10   4   3    0.31    3.12
  10  -4  -3   11.31    5.74
  10  -4  -3    6.63    5.75
  10   4  -3    6.84    5.07
 -10  -4   3   26.92    6.90
 -10   4   4   90.43   17.28
  10  -4  -4  109.52   17.90
  10  -4  -4   64.45   15.97
  10   4  -4   90.89   16.06
 -10  -4   4   99.39   15.98
 -10   4   5   38.38   11.64
  10  -4  -5   90.83   15.10
  10  -4  -5   55.26   13.51
  10   4  -5   40.18   10.13
 -10  -4   5   45.38   10.84
 -10   4   6   34.54   10.67
  10  -4  -6   47.71   11.98
  10   4  -6   54.60   11.25
 -10  -4   6   45.43   10.81
 -10   4   7    2.82    4.17
  10  -4  -7    2.54    4.62
  10   4  -7    0.35    3.66
 -10  -4   7    1.41    3.64
 -10   4   8   49.99   13.43
  10  -4  -8   74.14   15.25
  10   4  -8   71.73   14.59
 -10  -4   8   91.49   15.39
 -10   4   9    8.69    5.55
  10   4  -9    5.88    4.98
 -10   4  10   50.88   12.33
  10   4 -10   30.88    9.68
  10   4 -11    0.00    5.39
 -10   4  12    0.00    5.03
  10   4 -12    0.00    3.91
 -10  -4  12    2.33    4.06
 -10   4  13    0.00    4.22
  10   4 -13    0.00    4.45
 -10  -4  13    2.93    4.49
 -10   4  14   31.38    9.75
  10   4 -14   17.44    8.68
 -10  -4  14   20.39    8.27
 -10   4  15   19.29    8.56
  10  -4 -15   13.93    8.31
  10   4 -15   25.12    8.91
 -10  -4  15   18.98    7.48
 -10   4  16   12.18    7.39
  10  -4 -16   22.69    9.05
  10   4 -16   11.29    7.07
 -10  -4  16   20.50    7.72
 -10   4  17    0.47    3.07
  10  -4 -17    1.77    5.00
  10   4 -17   -0.00    3.84
 -10  -4  17    0.00    4.97
 -10   4  18    0.00    5.55
  10  -4 -18    0.11    4.70
  10   4 -18    1.63    4.53
 -10  -4  18    7.57    5.46
 -10   4  19    0.00    4.28
  10  -4 -19   25.60    9.66
  10   4 -19   12.58    7.77
 -10  -4  19    9.09    6.13
 -10   4  20   45.38   12.33
  10   4 -20   28.55   10.42
 -10  -4  20   60.19   13.54
 -10   4  21   14.64    8.15
  10   4 -21   15.54    7.80
 -10  -4  21   20.63    8.55
 -10   4  22    3.57    6.03
  10   4 -22    0.00    4.36
 -10  -4  22    5.66    5.17
 -10   4  23    0.00    5.45
  10   4 -23   31.43   10.10
 -10  -4  23    6.67    6.08
 -10   4  24   14.64    7.39
  10   4 -24   15.52    8.24
 -10  -4  24   35.63   10.51
  10   4 -25    6.20    6.57
 -10  -4  25    5.13    5.63
 -10   4  26    9.80    6.85
  10   4 -26    5.75    6.42
 -10  -4  26    2.11    5.41
 -10   4  27    0.00    5.51
  10   4 -27    4.00    6.74
 -10  -4  27    0.00    4.12
 -10   4  28   11.92    6.74
  10   4 -28    6.28    6.57
 -10  -4  28    4.19    5.80
 -10   4  29    9.56    7.59
  10   4 -29    5.74    5.63
 -10  -4  29    7.64    6.90
 -10   4  30    6.41    6.14
  10   4 -30   11.83    8.56
 -10  -4  30    1.52    5.90
 -10   4  31    1.58    4.76
  10   4 -31   -0.00    3.92
 -10  -4  31    2.30    5.53
  10   4 -32    6.10    6.32
 -10  -4  32    8.24    6.97
  10  -5  -1   58.50   12.52
  10  -5  -1   58.57   13.72
  10   5  -1   42.50    9.38
  10   5  -1   52.26   10.33
 -10  -5   1   38.96    9.54
  10  -5  -2  240.96   31.79
  10  -5  -2  187.15   31.10
  10   5  -2  180.63   28.09
 -10  -5   2  243.72   29.24
  10  -5  -3   21.32    7.58
  10   5  -3   12.85    5.70
 -10  -5   3   18.50    6.06
 -10   5   4    2.92    4.09
 -10   5   4   -0.00    4.75
  10  -5  -4    4.42    5.42
  10   5  -4    1.33    3.23
 -10  -5   4    1.79    3.54
 -10   5   5   -0.00    4.42
 -10   5   5    1.11    5.63
  10  -5  -5    6.02    4.77
  10   5  -5    4.21    4.05
 -10  -5   5   -0.00    3.15
 -10   5   6   48.08   11.79
 -10   5   6   48.03   12.45
  10  -5  -6   30.98    9.66
  10   5  -6   34.40    9.59
 -10  -5   6   31.28    8.85
 -10   5   7   34.12   10.67
 -10   5   7   83.43   15.94
  10  -5  -7   47.13   11.69
  10   5  -7   53.89   11.71
 -10  -5   7   35.03    9.93
 -10   5   8   19.77    8.02
 -10   5   8   22.05    9.99
  10  -5  -8   43.24   10.42
  10   5  -8   19.82    7.74
 -10  -5   8   47.08   10.18
 -10   5   9    3.09    4.82
  10  -5  -9   -0.00    4.77
  10   5  -9    0.60    4.02
 -10   5  10   -0.00    3.62
  10   5 -10    5.92    4.38
 -10   5  11    4.81    5.23
  10   5 -11   11.93    6.43
 -10   5  12   38.90   11.27
  10   5 -12   52.47   11.67
 -10  -5  12   36.51   10.45
 -10   5  13   32.97    9.77
  10   5 -13   20.01    8.23
 -10  -5  13   26.41    8.76
 -10   5  14    0.00    4.44
  10   5 -14    4.32    5.21
 -10  -5  14    1.98    4.31
 -10   5  15    4.19    5.71
  10   5 -15   11.31    5.90
 -10  -5  15    2.44    4.28
 -10   5  16    5.71    5.84
  10   5 -16    6.19    5.60
 -10  -5  16    7.70    5.61
 -10   5  17   26.21    9.48
  10   5 -17   29.38    9.85
 -10  -5  17   16.32    8.18
 -10   5  18   26.69    9.79
  10   5 -18    9.83    7.45
 -10  -5  18    0.00    5.36
  10   5 -19    1.06    3.92
 -10  -5  19   -0.00    3.35
 -10   5  20   -0.00    4.97
  10   5 -20    3.05    4.03
 -10   5  21   10.12    7.58
  10   5 -21    9.74    6.09
 -10  -5  21    2.46    4.57
 -10   5  22   17.57    8.58
 -10  -5  22   31.96   10.18
 -10   5  23    9.64    7.49
  10   5 -23    5.01    6.74
 -10  -5  23    6.71    6.35
 -10   5  24    2.95    5.48
  10   5 -24   -0.00    3.62
 -10  -5  24    2.12    5.16
 -10   5  25   -0.00    6.07
  10   5 -25   -0.00    4.97
 -10  -5  25    7.25    5.98
 -10   5  26    0.48    5.98
  10   5 -26    5.72    6.53
 -10  -5  26    2.59    4.35
 -10   5  27   12.14    7.77
  10   5 -27   13.45    7.59
 -10  -5  27   16.00    7.87
 -10   5  28    4.60    5.96
  10   5 -28   -0.00    4.64
 -10  -5  28   16.62    8.04
  10   5 -29   -0.00    5.50
 -10  -5  29   10.96    7.26
 -10   5  30    4.14    6.52
  10   5 -30   -0.00    4.89
 -10  -5  30    5.13    6.87
  10   5 -31    1.40    5.92
 -10  -5  31    0.00    5.96
  10   5 -32    1.22    5.01
 -10  -5  32   -0.00    4.39
  10   5 -33    2.39    6.08
  10  -6  -1   -0.00    3.78
  10  -6  -1    3.00    5.22
  10   6  -1    0.65    2.57
  10  -6  -2   -0.00    3.21
  10   6  -2    8.43    4.56
 -10   6   3   24.24    9.00
  10  -6  -3   11.76    6.11
  10   6  -3   26.02    7.09
 -10   6   4    5.11    5.49
  10  -6  -4   11.06    5.64
  10   6  -4   12.95    5.83
 -10   6   5   27.47    8.99
 -10   6   5   10.49    7.29
  10  -6  -5   12.61    6.72
  10   6  -5   33.89    8.45
 -10  -6   5   28.01    7.36
 -10   6   6   31.45   10.65
 -10   6   6   37.75   11.85
  10  -6  -6   59.95   12.63
  10   6  -6   26.42    8.48
 -10  -6   6   34.21    8.96
 -10   6   7    2.40    3.92
 -10   6   7    4.40    4.59
  10  -6  -7    0.00    4.44
  10   6  -7    2.58    4.57
 -10  -6   7    0.03    3.34
 -10   6   8    4.86    5.24
 -10   6   8    0.55    5.10
  10  -6  -8    0.00    3.24
  10   6  -8    0.00    4.00
 -10  -6   8   -0.00    3.15
 -10   6   9   69.72   13.87
  10  -6  -9   62.18   13.13
  10   6  -9   24.16    8.14
 -10  -6   9   33.87    9.41
 -10   6  10   39.00   11.32
  10  -6 -10   27.23    9.54
  10   6 -10   34.78    9.40
 -10   6  11   -0.00    3.97
  10  -6 -11   -0.00    4.63
  10   6 -11    9.36    6.59
 -10   6  12    0.00    4.14
  10   6 -12    4.78    4.95
 -10   6  13   26.14    8.58
  10   6 -13   15.43    6.74
 -10  -6  13   13.81    6.75
 -10   6  14    2.26    3.39
  10   6 -14    4.44    5.18
 -10  -6  14    5.86    5.10
 -10   6  15   39.96   10.58
  10   6 -15   -0.00    5.56
 -10  -6  15   35.79    9.54
 -10   6  16   13.93    6.81
  10   6 -16    9.24    6.14
 -10  -6  16    2.99    5.13
 -10   6  17    3.65    5.79
  10   6 -17    4.34    4.58
 -10  -6  17    2.41    4.16
 -10   6  18    8.90    6.46
  10   6 -18    6.66    5.56
 -10  -6  18    2.07    3.83
 -10   6  19    6.52    7.24
  10   6 -19   17.83    7.52
 -10  -6  19   18.54    7.32
 -10   6  20   12.26    7.37
  10   6 -20    7.52    6.03
 -10  -6  20   11.17    6.34
 -10   6  21    0.00    5.33
  10   6 -21   11.04    6.99
 -10  -6  21   10.32    6.60
 -10   6  22    0.04    4.50
  10   6 -22   -0.00    3.99
 -10  -6  22   -0.00    4.79
 -10   6  23    0.00    4.63
 -10  -6  23    2.10    4.41
 -10   6  24    3.72    4.35
 -10  -6  24    4.79    5.84
 -10   6  25   -0.00    5.28
  10   6 -25    9.09    6.11
 -10  -6  25    0.00    4.28
 -10   6  26   20.85    8.52
  10   6 -26    6.66    6.44
 -10  -6  26    4.87    5.82
 -10   6  27    1.83    5.81
  10   6 -27    0.04    3.36
 -10  -6  27    9.83    7.44
 -10   6  28   -0.00    4.74
  10   6 -28    0.00    4.70
 -10  -6  28    0.80    5.09
 -10   6  29    9.52    7.54
  10   6 -29    9.16    7.01
 -10  -6  29    0.30    5.26
  10   6 -30    4.15    5.14
 -10  -6  30    9.81    8.08
  10   6 -31    4.42    5.24
 -10  -6  31   25.45    9.80
  10   6 -32    3.89    5.86
  10  -7  -1   70.39   14.83
  10   7  -1   61.43   11.65
 -10   7   2    6.09    6.09
  10  -7  -2    4.41    4.11
  10   7  -2    6.36    4.31
 -10   7   3   25.56    9.40
  10  -7  -3   23.62    8.39
  10   7  -3   29.28    7.68
 -10   7   4    7.69    6.44
  10  -7  -4    2.25    4.12
  10   7  -4    0.00    2.82
 -10   7   5   65.90   14.79
  10  -7  -5   34.07    9.89
  10   7  -5   40.15    9.83
 -10   7   6    0.00    5.35
 -10   7   6    3.07    5.95
  10  -7  -6   20.06    7.69
  10   7  -6    9.55    5.08
 -10   7   7   38.40   11.69
  10  -7  -7   51.59   12.32
 -10   7   8   21.40    8.19
  10  -7  -8    8.53    5.86
  10   7  -8   21.92    7.10
 -10   7   9    1.26    4.34
  10  -7  -9    0.20    3.07
  10   7  -9    0.00    4.27
 -10   7  10    1.78    3.72
  10  -7 -10    1.74    3.62
  10   7 -10    2.40    5.30
 -10   7  11   12.54    6.12
  10  -7 -11    8.42    6.33
  10   7 -11    6.59    5.67
 -10   7  12    6.34    5.99
  10  -7 -12    9.51    5.82
  10   7 -12    2.06    4.14
 -10   7  13   54.38   13.30
  10  -7 -13   52.12   12.65
  10   7 -13   37.23   11.09
 -10  -7  13   62.88   13.04
 -10   7  14    8.36    5.84
  10   7 -14    0.00    3.68
 -10  -7  14    4.00    4.64
 -10   7  15    3.26    4.36
  10   7 -15   -0.00    4.43
 -10  -7  15   -0.00    3.99
 -10   7  16    7.89    5.55
  10   7 -16    1.56    3.76
 -10   7  17   19.47    8.39
  10   7 -17   28.44    8.65
 -10  -7  17   26.33    8.73
 -10   7  18   -0.00    5.39
  10   7 -18    3.30    4.07
 -10  -7  18   -0.00    4.17
 -10   7  19    1.95    4.83
  10   7 -19    5.67    4.79
 -10  -7  19    0.00    4.36
 -10   7  20    0.00    4.00
  10   7 -20    0.10    3.83
 -10  -7  20    2.56    4.59
 -10   7  21   16.49    7.80
  10   7 -21    0.30    4.52
 -10  -7  21    0.00    5.06
 -10   7  22    8.22    6.94
  10   7 -22    4.09    5.56
 -10  -7  22    0.00    4.10
 -10   7  23   16.74    8.56
  10   7 -23    6.00    7.26
 -10  -7  23   14.11    8.27
 -10   7  24   -0.00    5.21
  10   7 -24   -0.00    4.31
 -10  -7  24    2.23    4.98
 -10   7  25    6.09    6.18
  10   7 -25    2.96    4.98
 -10  -7  25   -0.00    4.32
 -10   7  26    2.01    3.89
  10   7 -26    0.01    5.76
 -10  -7  26    3.08    5.73
 -10   7  27    7.10    6.20
  10   7 -27    3.69    6.51
 -10  -7  27   13.18    8.93
 -10   7  28    4.08    5.74
  10   7 -28   -0.00    5.46
 -10  -7  28   -0.00    4.01
 -10   7  29   -0.00    6.07
  10   7 -29    0.00    5.47
 -10  -7  29    3.64    7.81
  10   7 -30    6.29    5.32
 -10  -7  30   -0.00    6.32
  10   7 -31    8.80    6.60
 -10  -7  31    1.91    6.11
  10   7 -32    4.79    6.47
  10   7 -33    2.25    5.36
  10  -8  -1    2.23    4.50
  10   8  -1    2.55    3.23
  10  -8  -2    2.45    4.66
  10   8  -2    6.53    4.51
  10  -8  -3   26.64    9.06
  10   8  -3   27.78    7.42
  10  -8  -4   13.42    6.95
  10   8  -4   14.43    5.60
  10  -8  -5   60.89   13.26
  10   8  -5   38.76    9.66
  10  -8  -6   16.02    6.53
  10   8  -6   11.71    5.03
 -10   8   7    0.00    4.80
 -10   8   7    3.70    6.03
  10  -8  -7    6.53    5.19
  10   8  -7    3.96    4.99
 -10   8   8   -0.00    5.57
 -10   8   8    5.30    5.65
  10  -8  -8    0.00    4.51
  10   8  -8    1.22    3.43
 -10   8   9   22.70    8.66
 -10   8   9   11.51    7.02
  10  -8  -9   15.66    7.62
  10   8  -9   11.65    5.78
 -10   8  10   14.03    7.75
 -10   8  10    6.24    5.42
  10  -8 -10    2.03    4.50
  10   8 -10    3.48    3.91
 -10   8  11   26.15   10.20
  10  -8 -11   39.12   10.69
  10   8 -11   24.55    8.82
 -10   8  12    2.12    6.17
  10  -8 -12    0.00    3.61
  10   8 -12    1.81    3.60
 -10   8  13   -0.00    5.39
  10  -8 -13   -0.00    6.12
  10   8 -13    5.80    4.12
 -10   8  14    9.24    7.08
  10  -8 -14   -0.00    3.44
  10   8 -14   -0.00    3.07
 -10   8  15   32.11   10.48
  10  -8 -15   27.48   10.27
  10   8 -15   31.31    8.96
 -10   8  16    3.12    4.76
  10   8 -16   -0.00    3.77
 -10   8  17    7.87    5.48
  10   8 -17    0.75    3.77
 -10  -8  17   -0.00    3.39
 -10   8  18    2.91    5.10
  10   8 -18   -0.00    4.93
 -10  -8  18   -0.00    3.77
 -10   8  19   29.85    9.61
  10   8 -19   10.65    6.14
 -10  -8  19   21.10    8.21
 -10   8  20   -0.00    4.89
  10   8 -20    1.76    3.87
 -10  -8  20   -0.00    4.18
 -10   8  21   10.25    7.65
  10   8 -21    4.12    5.12
 -10  -8  21   11.12    6.87
 -10   8  22    2.62    4.93
  10   8 -22    0.20    3.73
 -10  -8  22   -0.00    4.13
 -10   8  23    0.00    4.71
  10   8 -23   -0.00    3.14
 -10  -8  23    0.01    5.30
 -10   8  24    5.67    6.69
  10   8 -24    1.49    5.13
 -10  -8  24   -0.00    6.55
 -10   8  25   21.84    9.35
  10   8 -25    0.00    6.10
 -10  -8  25   19.36    9.84
 -10   8  26   -0.00    4.04
  10   8 -26    7.97    7.46
 -10   8  27    8.89    6.38
  10   8 -27    3.43    5.67
 -10  -8  27    5.70    6.96
 -10   8  28    9.17    7.31
  10   8 -28   -0.00    5.17
 -10  -8  28   -0.00    4.94
  10   8 -29    0.00    5.42
 -10  -8  29    7.01    7.10
  10   8 -30    5.55    5.74
 -10  -8  30   -0.00    5.10
 -10  -8  31    0.00    6.03
 -10   9   1   35.37   11.68
  10  -9  -1   46.51   11.96
  10   9  -1   32.55    7.86
 -10   9   2    3.05    6.12
  10  -9  -2    3.04    4.69
  10   9  -2    1.63    2.77
 -10   9   3   54.17   13.93
  10  -9  -3   22.58    8.99
 -10   9   4    3.25    5.21
  10  -9  -4   -0.00    3.19
  10   9  -4   -0.00    3.02
 -10   9   5    0.00    5.57
  10  -9  -5   -0.00    4.20
  10   9  -5    4.23    4.21
 -10   9   6    4.60    5.81
  10  -9  -6    3.39    5.08
  10   9  -6    0.75    2.86
 -10   9   7   25.20   10.63
  10  -9  -7   56.32   12.23
  10   9  -7   32.69    8.64
 -10   9   8   21.35    9.15
  10  -9  -8    7.26    5.60
  10   9  -8    0.00    4.00
 -10   9   9    8.27    5.89
 -10   9   9    8.63    5.92
  10  -9  -9    0.00    4.67
  10   9  -9   11.00    5.16
 -10   9  10    8.20    5.69
 -10   9  10   12.53    8.18
  10  -9 -10    7.27    6.05
  10   9 -10    2.14    3.43
 -10   9  11   27.76    9.77
 -10   9  11   13.16    8.07
  10  -9 -11   43.06   11.36
  10   9 -11   27.75    7.88
 -10   9  12    0.00    5.62
  10  -9 -12    0.46    4.32
  10   9 -12   -0.00    4.08
 -10   9  13    0.00    4.95
  10  -9 -13    0.84    4.25
  10   9 -13    5.70    5.78
 -10   9  14    3.81    4.97
  10  -9 -14   10.05    5.87
  10   9 -14   -0.00    3.43
 -10   9  15   -0.00    4.76
  10  -9 -15    3.74    4.97
  10   9 -15   -0.00    4.91
 -10   9  16   -0.00    3.51
  10  -9 -16    1.93    4.69
  10   9 -16    2.77    4.16
 -10   9  17   32.26   11.30
  10  -9 -17   41.79   11.71
  10   9 -17   41.84   11.04
 -10   9  18   -0.00    5.88
  10   9 -18    1.21    4.38
 -10   9  19    3.34    5.32
  10   9 -19   -0.00    3.76
 -10   9  20   -0.00    3.92
  10   9 -20   -0.00    3.78
 -10   9  21   17.11    7.73
  10   9 -21    0.00    6.81
 -10   9  22    4.73    6.28
  10   9 -22   -0.00    3.71
 -10   9  23   10.46    7.17
  10   9 -23    6.19    5.36
 -10   9  24    0.00    4.54
  10   9 -24   -0.00    5.11
 -10  -9  24   -0.00    4.33
 -10   9  25   -0.00    4.06
  10   9 -25    1.10    4.17
 -10  -9  25    1.91    5.70
 -10   9  26   -0.00    5.43
  10   9 -26   -0.00    4.45
 -10  -9  26   -0.00    4.13
  10   9 -27    0.00    6.93
 -10  -9  27    7.19    7.68
 -10  -9  28    3.60    6.36
 -10  -9  29    4.10    5.45
 -10  -9  30    2.18    6.37
 -10  10   1    4.64    6.22
  10 -10  -1   10.31    7.55
  10  10  -1   11.63    4.57
 -10  10   2    3.45    5.66
  10 -10  -2   -0.00    3.28
  10  10  -2    0.86    2.96
  10 -10  -3   25.12    8.67
  10  10  -3    4.92    3.88
 -10  10   4    4.47    5.20
  10 -10  -4    0.00    4.22
  10  10  -4   -0.00    2.61
 -10  10   5   28.03   11.94
  10 -10  -5   62.85   13.36
  10  10  -5   37.37    9.06
 -10  10   6    0.00    4.88
  10 -10  -6    5.14    6.04
  10  10  -6    0.91    2.76
 -10  10   7   -0.00    4.61
  10 -10  -7   27.36    8.64
  10  10  -7    9.34    4.66
 -10  10   8   -0.00    5.08
  10 -10  -8   -0.00    2.98
  10  10  -8    0.00    3.04
 -10  10   9   50.47   13.49
  10 -10  -9   35.61   10.60
  10  10  -9   33.84    9.12
 -10  10  10   -0.00    4.13
  10 -10 -10    0.00    3.50
  10  10 -10   -0.00    4.14
 -10  10  11   12.35    7.04
 -10  10  11    3.17    5.96
  10 -10 -11    2.75    5.03
  10  10 -11    6.50    5.88
 -10  10  12   -0.00    4.64
 -10  10  12    0.00    4.13
  10 -10 -12   -0.00    4.73
  10  10 -12    0.62    3.06
 -10  10  13    7.70    6.39
 -10  10  13   21.16    9.08
  10  10 -13   21.21    7.62
 -10  10  14    3.52    5.44
  10 -10 -14    2.87    4.54
  10  10 -14    1.99    4.67
 -10  10  15   19.56    8.59
  10 -10 -15   20.35    8.83
  10  10 -15   16.83    7.03
 -10  10  16   -0.00    5.03
  10 -10 -16    0.00    4.45
  10  10 -16   -0.00    5.22
 -10  10  17    6.32    6.23
  10 -10 -17   -0.00    4.21
  10  10 -17   -0.00    4.36
 -10  10  18   -0.00    4.93
  10 -10 -18   -0.00    5.16
 -10  10  19   14.69    7.24
  10 -10 -19    4.75    5.28
 -10  10  20    2.02    3.95
  10 -10 -20   -0.00    3.81
  10  10 -20    0.00    4.08
 -10  10  21    9.71    6.59
  10  10 -21    8.80    6.45
 -10  10  22    0.00    3.87
  10  10 -22    4.31    5.09
 -10  10  23   -0.00    3.61
  10  10 -23    0.00    4.91
 -10  10  24   -0.00    4.34
  10  10 -24    2.84    4.40
 -10  10  25    3.82    6.10
 -10  11   1    9.07    7.41
  10 -11  -1   13.10    7.32
  10  11  -1   17.39    5.25
 -10  11   2   -0.00    4.00
  10 -11  -2   -0.00    5.52
  10  11  -2   -0.00    2.11
 -10  11   3   13.59    7.72
  10  11  -3   19.70    5.87
 -10  11   4    4.39    5.95
  10 -11  -4    4.45    5.26
  10  11  -4   -0.00    2.11
 -10  11   5    0.00    5.00
  10 -11  -5    3.27    5.29
  10  11  -5    2.19    3.12
 -10  11   6    1.36    5.15
  10 -11  -6    8.39    5.40
  10  11  -6   -0.00    2.83
 -10  11   7   19.53   10.38
  10 -11  -7   51.99   12.76
  10  11  -7   55.87   10.53
 -10  11   8   15.59    8.49
  10 -11  -8   16.75    7.33
  10  11  -8    4.24    4.15
  10 -11  -9    1.80    4.95
  10  11  -9    3.26    3.59
 -10  11  10    5.82    6.39
  10 -11 -10   -0.00    3.50
  10  11 -10   -0.00    4.08
 -10  11  11   30.66   10.93
  10 -11 -11   29.46    9.29
  10  11 -11   11.09    6.16
 -10  11  12    2.17    5.18
 -10  11  12    3.80    6.06
  10 -11 -12    3.62    4.72
  10  11 -12   -0.00    3.24
 -10  11  13    5.35    5.30
 -10  11  13    3.06    5.50
  10 -11 -13    7.97    6.21
  10  11 -13    6.45    4.53
 -10  11  14    0.00    4.69
 -10  11  14    1.57    5.23
  10 -11 -14    6.50    5.65
  10  11 -14    0.80    2.86
 -10  11  15    0.00    4.42
  10  11 -15   -0.00    3.47
 -10  11  16    4.17    5.88
  10 -11 -16    2.21    4.81
  10  11 -16   -0.00    4.19
 -10  11  17    7.69    6.32
  10 -11 -17   -0.00    4.08
  10  11 -17   11.19    6.29
 -10  11  18   -0.00    4.48
  10 -11 -18   -0.00    4.49
  10  11 -18   -0.00    4.56
 -10  11  19    1.75    4.16
  10 -11 -19    3.22    5.53
  10  11 -19    5.04    4.71
 -10  11  20    0.00    3.88
  10 -11 -20    0.86    4.76
  10  11 -20   -0.00    4.28
 -10  11  21    5.77    6.08
  10 -11 -21    1.64    4.35
  10  11 -21    6.03    4.90
 -10  11  22    0.36    4.19
  10 -11 -22    6.18    5.68
 -10  11  23    0.83    4.22
 -10  12   1    2.70    5.62
  10 -12  -1    2.81    5.23
  10  12  -1    1.69    2.54
 -10  12   2   -0.00    4.32
  10 -12  -2   -0.00    5.47
 -10  12   3   10.16    7.41
  10 -12  -3    7.39    5.81
  10  12  -3    6.42    3.55
 -10  12   4    3.41    5.94
  10 -12  -4   -0.00    4.44
  10  12  -4    5.47    3.28
 -10  12   5   16.78    8.21
  10 -12  -5    8.68    6.63
  10  12  -5   12.84    5.15
 -10  12   6    0.00    5.04
  10 -12  -6   -0.00    3.95
  10  12  -6    2.75    4.03
 -10  12   7   -0.00    4.15
  10 -12  -7    0.00    4.44
  10  12  -7   -0.00    3.67
 -10  12   8   18.63    8.18
  10 -12  -8    0.87    5.23
 -10  12   9   10.32    7.79
  10 -12  -9    7.34    6.01
  10  12  -9   13.50    5.63
 -10  12  10    6.80    7.08
  10 -12 -10   -0.00    4.54
  10  12 -10    2.48    3.33
 -10  12  11   13.53    7.91
  10 -12 -11    7.58    5.50
  10  12 -11    6.94    4.60
 -10  12  12   -0.00    5.02
  10 -12 -12   -0.00    3.80
  10  12 -12   -0.00    3.14
 -10  12  13    3.65    6.28
  10 -12 -13    0.79    3.64
  10  12 -13    1.07    3.34
 -10  12  14    1.83    4.28
 -10  12  14    2.01    4.50
  10 -12 -14    7.07    5.59
  10  12 -14    3.29    4.13
 -10  12  15   33.38   10.41
 -10  12  15   24.80   10.36
  10 -12 -15   24.58    9.31
  10  12 -15   15.31    7.52
 -10  12  16    0.00    5.03
 -10  12  16    3.15    5.80
  10 -12 -16    3.53    4.29
  10  12 -16    6.22    5.02
 -10  12  17   -0.00    4.88
  10 -12 -17   -0.00    3.09
  10  12 -17   -0.00    3.57
 -10  12  18   -0.00    5.07
  10 -12 -18   -0.00    3.76
 -10  12  19    4.89    6.92
  10 -12 -19   22.74    8.94
 -10  12  20   -0.00    4.87
  10 -12 -20    0.00    5.11
  10 -12 -21   -0.00    5.33
 -10  13   1   10.45    7.45
  10 -13  -1    0.50    4.16
  10  13  -1    6.24    3.34
 -10  13   2    6.31    7.12
  10 -13  -2    2.88    5.40
  10  13  -2    0.00    2.22
 -10  13   3   13.95    8.50
  10 -13  -3    1.82    4.90
  10  13  -3    7.45    4.14
 -10  13   4    0.77    4.99
  10 -13  -4   -0.00    5.26
  10  13  -4    3.78    3.50
 -10  13   5    0.00    5.75
  10 -13  -5    2.57    4.73
  10  13  -5    2.65    3.85
 -10  13   6    0.00    5.12
  10  13  -6    0.00    2.68
 -10  13   7    5.06    5.25
  10 -13  -7   11.43    7.31
  10  13  -7    7.51    4.32
 -10  13   8   -0.00    5.10
  10 -13  -8   -0.00    4.25
  10  13  -8    2.69    3.33
 -10  13   9    7.63    6.73
  10 -13  -9    4.59    4.59
  10  13  -9    0.00    2.95
 -10  13  10   -0.00    5.23
  10 -13 -10    0.91    3.76
  10  13 -10    0.86    3.20
 -10  13  11    2.52    5.51
  10 -13 -11   -0.00    4.40
  10  13 -11    0.00    3.36
 -10  13  12    5.24    6.70
  10 -13 -12    0.00    3.66
  10  13 -12    0.00    4.17
 -10  13  13    9.06    6.97
  10 -13 -13    9.56    6.37
  10  13 -13   10.57    4.98
 -10  13  14   -0.00    3.74
  10 -13 -14   -0.00    3.69
 -10  13  15    2.31    4.90
  10 -13 -15   -0.00    3.94
 -10  13  16    6.31    6.50
  10 -13 -16   -0.00    4.36
 -10  13  17   10.23    7.09
 -10  13  17   16.98    8.27
  10 -13 -17    3.61    6.09
 -10  13  18   -0.00    3.77
  10 -13 -18    2.81    5.97
 -10  14   1    4.22    5.81
  10 -14  -1   -0.00    4.78
  10  14  -1    0.09    2.80
 -10  14   2   -0.00    5.54
  10 -14  -2   -0.00    4.56
  10  14  -2   -0.00    2.65
 -10  14   3    7.77    7.23
  10 -14  -3    1.95    5.51
  10  14  -3    3.30    3.35
 -10  14   4    3.62    6.20
  10 -14  -4   -0.00    4.22
  10  14  -4   -0.00    2.51
 -10  14   5   16.80    8.66
  10 -14  -5   14.98    7.61
  10  14  -5    1.62    3.26
 -10  14   6   25.02   10.51
  10 -14  -6    6.54    6.42
  10  14  -6    3.97    3.57
  10 -14  -7   -0.00    5.33
  10  14  -7    0.00    2.41
 -10  14   8    9.65    7.05
  10 -14  -8    5.92    6.25
  10  14  -8    2.03    2.51
 -10  14   9    1.33    5.71
  10 -14  -9    0.00    4.59
  10  14  -9    2.77    3.51
 -10  14  10    2.45    5.33
  10 -14 -10    0.59    4.33
 -10  14  11    6.47    6.49
  10 -14 -11    8.38    6.41
 -10  14  12    0.11    4.99
  10 -14 -12   -0.00    4.35
 -10  14  13    9.71    6.71
  10 -14 -13    4.41    5.71
 -10  14  14    2.03    4.56
 -10  14  15    9.29    7.58
 -10  14  16   -0.00    3.83
 -10  14  17   -0.00    4.00
 -10  15   1    0.25    5.25
  10  15  -1    3.38    3.42
 -10  15   2    3.17    6.33
 -10  15   3    0.64    5.76
  10  15  -3    0.00    2.40
 -10  15   4   13.41    7.89
  10  15  -4    0.00    2.48
 -10  15   5   -0.00    4.89
 -10  15   6   13.71    8.39
 -10  15   7    3.63    6.01
 -10  15   8   -0.00    5.99
 -10  15   9   -0.00    5.14
 -10  15  10   -0.00    5.65
 -10  15  11   -0.00    5.86
 -10  15  12    3.12    6.35
 -10  16   2   -0.00    5.34
 -10  16   3    1.48    5.39
  -9   0   1   17.02    6.32
  -9   0   1   12.07    5.67
   9   0  -1   11.10    5.35
  -9   0   2    0.27    3.97
  -9   0   2   -0.00    3.08
   9   0  -2    0.50    2.99
  -9   0   3  150.09   22.58
  -9   0   3  131.75   22.03
   9   0  -3  161.29   22.64
  -9   0   4   -0.00    4.24
  -9   0   4    0.00    3.13
  -9   0   5   33.86    8.74
  -9   0   6   -0.00    3.53
  -9   0  12   -0.00    4.12
  -9   0  13  107.51   18.89
   9   0 -13  105.18   19.50
  -9   0  14   -0.00    3.51
   9   0 -14   -0.00    4.13
  -9   0  15   34.65    9.89
   9   0 -15   41.99   11.87
  -9   0  16   -0.00    4.73
   9   0 -16    1.71    3.74
  -9   0  17   26.05    8.91
   9   0 -17   14.28    7.79
  -9   0  18    2.03    4.75
   9   0 -18    7.28    5.50
  -9   0  19   90.43   15.63
   9   0 -19   14.11    8.48
  -9   0  20    1.21    5.02
   9   0 -20   -0.00    5.80
  -9   0  21    8.01    6.35
   9   0 -21    1.43    6.36
  -9   0  22   -0.00    5.69
   9   0 -22   -0.00    4.87
  -9   0  23   67.98   15.21
   9   0 -23   57.62   15.62
  -9   0  24    1.38    6.71
   9   0 -24    5.17    5.11
  -9   0  25   33.79   11.18
   9   0 -25   22.47   10.26
  -9   0  26    0.19    6.34
   9   0 -26    0.00    6.51
  -9   0  27    0.00    3.82
   9   0 -27   -0.00    4.77
  -9   0  28    3.39    5.34
  -9   0  29   32.17   11.14
  -9   0  30    0.00    5.14
  -9   0  31   14.43    7.93
  -9   0  32    4.04    5.94
  -9   0  34    0.54    3.73
  -9   1   1  367.36   49.16
  -9   1   1  369.99   49.53
   9   1  -1  445.99   49.27
  -9   1   2    4.53    4.54
  -9   1   2    6.01    4.65
   9  -1  -2    3.46    4.03
   9   1  -2    8.72    4.73
  -9  -1   2    7.31    5.08
  -9  -1   2    6.62    4.83
  -9   1   3    2.50    4.38
  -9   1   3   -0.00    3.41
   9  -1  -3    0.00    3.59
  -9  -1   3    0.00    3.05
  -9  -1   3    3.40    3.90
  -9   1   4   55.53   12.66
  -9   1   4   57.87   12.62
   9  -1  -4   60.79   12.72
  -9  -1   4   89.95   13.72
  -9  -1   4   51.74   11.91
  -9  -1   5  124.99   19.74
  -9  -1   6   -0.00    3.56
  -9  -1   8    4.36    3.93
   9   1  -9   21.06    7.82
  -9   1  10   -0.00    4.00
   9   1 -10   -0.00    4.44
  -9   1  11   99.37   17.93
   9   1 -11   95.88   17.93
  -9   1  12    3.94    4.48
   9   1 -12    1.49    4.40
  -9   1  13   12.93    6.03
   9   1 -13   -0.00    4.19
  -9  -1  13   19.15    7.40
  -9   1  14    0.02    4.43
   9   1 -14   -0.00    3.79
  -9  -1  14    4.00    5.19
  -9   1  15   90.35   17.21
   9   1 -15   73.71   16.93
  -9  -1  15  113.44   18.66
  -9   1  16   15.52    7.32
   9   1 -16    9.30    6.75
  -9  -1  16   23.56    8.43
  -9   1  17   68.65   15.06
   9  -1 -17   75.41   16.82
   9   1 -17   58.78   14.45
  -9  -1  17   80.60   15.66
  -9   1  18    2.46    4.58
   9  -1 -18    3.84    5.11
   9   1 -18   -0.00    5.31
  -9  -1  18    1.03    3.76
  -9   1  19    0.00    5.07
   9  -1 -19    5.88    5.64
   9   1 -19    6.79    6.15
  -9  -1  19    0.00    4.63
  -9   1  20    4.39    5.39
   9  -1 -20    4.76    6.12
   9   1 -20   13.06    7.76
  -9  -1  20   27.51    8.96
  -9   1  21   76.04   17.00
   9  -1 -21   65.89   16.78
   9   1 -21   71.60   16.97
  -9  -1  21   98.59   17.66
  -9   1  22   -0.00    5.13
   9  -1 -22   -0.00    4.24
   9   1 -22   -0.00    4.77
  -9  -1  22    0.00    4.53
  -9   1  23    0.00    5.05
   9  -1 -23   11.24    7.38
   9   1 -23    3.51    5.63
  -9  -1  23    6.41    5.37
  -9   1  24   -0.00    4.61
   9  -1 -24    4.72    5.19
   9   1 -24   -0.00    5.33
  -9  -1  24    5.42    4.93
  -9   1  25   14.29    8.18
   9  -1 -25    7.17    7.46
   9   1 -25    0.00    5.65
  -9  -1  25   20.93    8.73
  -9   1  26    5.62    6.45
   9  -1 -26    0.97    4.85
   9   1 -26   -0.00    4.28
  -9  -1  26   -0.00    4.38
  -9   1  27   25.03    9.66
   9   1 -27   17.49    9.45
  -9  -1  27   61.41   13.41
  -9   1  28   -0.00    4.95
   9   1 -28   -0.00    5.82
  -9  -1  28    1.58    3.88
  -9   1  29    1.05    5.07
  -9  -1  29    6.67    6.09
  -9   1  30   -0.00    5.49
  -9  -1  30    0.07    4.30
  -9   1  31   -0.00    6.60
  -9  -1  31   12.37    7.78
  -9   1  32   -0.00    6.06
  -9  -1  32    2.35    5.74
  -9   1  33   11.63    6.50
  -9  -1  33   14.24    7.94
  -9   1  34    0.22    5.56
  -9  -1  34    3.97    6.17
  -9   2   1   60.56   12.29
   9   2  -1   52.08   10.14
   9   2  -1   42.93    9.44
   9   2  -1   42.89   10.05
  -9  -2   1   47.83   10.23
  -9   2   2    3.75    4.01
   9   2  -2    3.03    3.55
   9   2  -2    7.10    4.84
  -9  -2   2    0.00    3.25
  -9   2   3  152.55   22.79
   9   2  -3  120.03   20.10
  -9   2   4    5.91    4.93
   9   2  -4    3.18    4.56
  -9  -2   4    5.07    4.23
  -9   2   5   11.73    6.44
   9   2  -5   41.07    9.10
  -9  -2   5   14.53    5.99
   9   2  -6    4.35    4.44
  -9  -2   6   -0.00    3.24
   9   2  -7   54.07   12.82
  -9  -2   7   89.98   14.71
  -9   2   8   26.56    8.65
   9   2  -8   27.01    8.28
  -9  -2   8   39.12    9.86
  -9   2   9   32.03    9.41
   9   2  -9   36.95   10.20
  -9  -2   9   42.22   10.16
  -9   2  10    0.35    4.11
   9   2 -10    4.45    5.22
  -9   2  11   -0.00    3.75
   9   2 -11    2.16    3.99
  -9   2  12    9.25    5.87
   9   2 -12   11.41    5.99
  -9   2  13   33.33   10.28
   9   2 -13   39.02   10.65
  -9  -2  13   45.58   11.09
  -9   2  14   44.11   11.32
   9   2 -14   26.99    9.74
  -9  -2  14   41.73   10.71
  -9   2  15   22.92    8.06
   9   2 -15   21.75    8.90
  -9  -2  15   20.84    8.12
  -9   2  16   -0.00    5.16
   9   2 -16   -0.00    4.33
  -9  -2  16    5.64    5.31
  -9   2  17   41.84   11.38
   9   2 -17   49.31   12.81
  -9  -2  17   66.39   13.71
  -9   2  18    4.58    5.18
   9   2 -18   -0.00    4.59
  -9  -2  18    4.45    5.67
  -9   2  19  118.74   20.60
   9   2 -19   89.00   19.75
  -9  -2  19  115.50   20.24
  -9   2  20   16.55    8.54
   9   2 -20   21.95    9.00
  -9  -2  20   14.66    7.87
  -9   2  21   12.45    7.16
   9  -2 -21    5.31    5.62
  -9  -2  21    4.06    6.22
  -9   2  22   17.65    7.84
   9  -2 -22    2.86    5.69
   9   2 -22   14.21    8.13
  -9  -2  22   11.92    6.90
  -9   2  23   87.54   16.57
   9  -2 -23   52.82   14.73
   9   2 -23   40.38   12.96
  -9  -2  23   72.91   14.99
  -9   2  24   -0.00    6.31
   9  -2 -24   -0.00    4.83
   9   2 -24   -0.00    5.17
  -9  -2  24    5.15    5.03
   9   2 -25   13.41    8.15
  -9  -2  25   12.06    6.58
  -9   2  26    0.90    4.24
   9   2 -26    0.17    6.10
  -9  -2  26   -0.00    4.63
  -9   2  27    0.97    5.60
   9   2 -27   -0.00    6.08
  -9  -2  27    1.04    5.10
  -9   2  28    1.09    4.63
   9   2 -28   -0.00    4.65
  -9  -2  28    2.84    5.73
  -9   2  29   31.19   10.12
   9   2 -29    2.08    5.42
  -9  -2  29   16.54    8.25
  -9   2  30   -0.00    6.38
   9   2 -30   -0.00    4.65
  -9  -2  30   -0.00    5.32
  -9   2  31    0.25    6.90
  -9  -2  31    0.82    6.49
  -9   2  32   -0.00    5.50
  -9  -2  32    1.60    4.64
  -9   2  33    0.22    4.23
  -9  -2  33   10.09    7.48
  -9   2  34   -0.00    5.23
  -9  -2  34    0.13    5.90
  -9   3   1  189.74   31.20
   9   3  -1  237.33   29.65
   9   3  -1  255.01   29.47
   9   3  -1  274.16   31.14
  -9  -3   1  168.87   28.19
  -9   3   2   30.61    9.85
   9   3  -2   51.95    9.62
   9   3  -2   45.31    9.78
  -9  -3   2   37.52    8.75
  -9   3   3   -0.00    3.57
   9   3  -3   -0.00    3.52
   9   3  -3    2.63    4.38
  -9  -3   3    0.49    2.74
  -9   3   4    7.00    5.10
   9  -3  -4    3.48    5.00
   9   3  -4    3.87    4.13
   9   3  -4    5.43    3.80
  -9  -3   4    4.94    4.18
  -9   3   5   49.40   11.63
  -9   3   5   75.33   14.00
   9  -3  -5   67.37   12.87
   9  -3  -5   39.56   11.04
   9   3  -5   39.65   10.21
  -9   3   6   50.07   11.38
   9  -3  -6   87.83   14.03
   9  -3  -6   33.51   10.31
   9   3  -6   52.17   10.89
  -9  -3   6   30.77    9.22
  -9   3   7   29.06    8.91
   9  -3  -7   33.81    9.80
   9   3  -7   16.53    6.96
  -9  -3   7   34.11    8.50
  -9   3   8    1.22    3.82
   9  -3  -8   -0.00    5.02
   9   3  -8    0.00    4.55
  -9  -3   8    3.51    4.70
  -9   3   9    1.32    3.38
   9  -3  -9   20.20    7.63
   9   3  -9   11.47    6.17
  -9  -3   9    2.64    4.02
  -9   3  10   -0.00    5.02
   9  -3 -10   10.70    6.25
   9   3 -10    4.17    3.87
  -9  -3  10    3.51    4.08
  -9   3  11  163.16   25.39
   9  -3 -11  155.30   26.37
   9   3 -11  161.06   24.89
  -9   3  12   41.62   10.67
   9  -3 -12   16.21    8.72
   9   3 -12   62.62   12.55
  -9   3  13    7.39    6.32
   9  -3 -13   16.33    7.12
   9   3 -13    3.60    5.16
  -9   3  14    0.49    4.97
   9   3 -14    0.00    4.39
  -9  -3  14   -0.00    4.29
  -9   3  15   59.72   13.86
   9   3 -15   59.96   14.33
  -9  -3  15   69.76   14.27
  -9   3  16   16.98    8.08
   9   3 -16   18.67    7.78
  -9  -3  16   13.60    6.73
  -9   3  17   43.00   12.09
   9   3 -17   45.40   12.04
  -9  -3  17   58.85   13.08
  -9   3  18   -0.00    3.35
   9   3 -18    3.18    4.55
  -9  -3  18   -0.00    4.37
  -9   3  19    0.90    3.74
   9   3 -19    4.19    5.14
  -9  -3  19   -0.00    3.43
  -9   3  20   17.37    7.38
   9   3 -20   10.66    6.30
  -9  -3  20   13.68    7.02
  -9   3  21   72.85   15.46
   9   3 -21   61.72   15.34
  -9  -3  21   62.43   14.53
  -9   3  22    7.10    5.72
   9   3 -22   11.25    7.22
  -9  -3  22    4.32    5.37
  -9   3  23   11.57    6.91
   9   3 -23    4.27    5.75
  -9  -3  23   12.88    6.50
  -9   3  24   -0.00    5.19
   9   3 -24    2.71    4.91
  -9  -3  24    0.75    4.09
  -9   3  25   17.48    8.41
   9   3 -25    4.15    6.30
  -9  -3  25    4.61    5.39
  -9   3  26    9.46    7.63
   9   3 -26    1.23    5.00
  -9  -3  26    8.65    6.51
  -9   3  27    7.97    7.12
   9   3 -27    0.56    5.65
  -9  -3  27    4.60    6.19
  -9   3  28   10.37    7.55
   9   3 -28   11.82    7.54
  -9  -3  28   -0.00    4.61
  -9   3  29    2.60    5.81
   9   3 -29    1.13    5.87
  -9  -3  29    0.00    5.63
  -9   3  30    2.35    5.37
   9   3 -30   -0.00    4.87
  -9  -3  30    0.71    5.97
  -9   3  31    5.15    7.18
   9   3 -31    8.76    7.62
  -9  -3  31   15.80    8.57
  -9   3  32    5.51    6.18
  -9  -3  32   -0.00    6.92
  -9   3  33    2.73    5.40
  -9  -3  33    8.50    7.76
  -9  -3  34   -0.00    5.92
  -9   4   1    9.55    5.93
   9  -4  -1    2.63    3.87
   9   4  -1    4.06    3.75
   9   4  -1    1.57    3.37
  -9  -4   1    8.12    4.35
  -9   4   2   65.09   13.21
  -9   4   2   73.96   14.36
   9  -4  -2   69.78   13.00
   9  -4  -2   45.86   12.21
   9   4  -2   75.55   11.91
   9   4  -2   34.25    9.74
  -9  -4   2   46.14   10.16
  -9   4   3   56.97   12.58
  -9   4   3   33.82   11.31
   9  -4  -3   39.84   10.99
   9  -4  -3   62.59   13.44
   9   4  -3   65.20   11.55
   9   4  -3   48.70   10.64
  -9  -4   3   82.93   12.71
  -9   4   4   66.51   13.82
  -9   4   4   83.24   15.62
   9  -4  -4   70.43   13.79
   9  -4  -4   75.08   15.04
   9   4  -4   49.97   11.38
   9   4  -4   54.23   11.72
  -9  -4   4   72.53   13.01
  -9   4   5   79.85   16.59
  -9   4   5   93.97   17.44
   9  -4  -5   86.45   16.12
   9  -4  -5   82.22   16.91
   9   4  -5  141.25   17.58
   9   4  -5   56.06   13.86
  -9  -4   5  102.25   15.94
  -9   4   6   -0.00    3.85
  -9   4   6    0.00    4.57
   9  -4  -6   -0.00    3.09
   9  -4  -6    4.44    4.43
   9   4  -6    1.20    3.18
  -9  -4   6    4.05    3.89
  -9   4   7   78.78   14.84
   9  -4  -7   61.86   13.37
   9  -4  -7   63.62   14.31
   9   4  -7   66.62   12.90
  -9  -4   7   67.69   13.48
  -9   4   8  101.52   18.85
   9  -4  -8  125.58   20.98
   9   4  -8   97.52   17.76
  -9  -4   8  123.29   18.60
  -9   4   9   80.75   15.50
   9  -4  -9   76.85   16.38
   9   4  -9   85.73   15.14
  -9  -4   9   71.23   13.90
  -9   4  10    0.07    4.05
   9  -4 -10   -0.00    4.74
   9   4 -10    0.00    3.58
  -9  -4  10   -0.00    3.77
  -9   4  11    4.30    4.74
   9  -4 -11   10.65    6.70
   9   4 -11    0.98    3.54
  -9   4  12    1.14    5.58
   9  -4 -12    2.33    4.76
   9   4 -12   -0.00    3.80
  -9   4  13   58.91   13.73
   9  -4 -13   50.61   13.40
   9   4 -13   47.93   11.72
  -9   4  14   12.64    7.51
   9  -4 -14   10.70    7.49
   9   4 -14    3.07    5.34
  -9  -4  14    6.59    4.74
  -9   4  15   34.61   10.19
   9  -4 -15   17.44    8.87
   9   4 -15   23.41    8.89
  -9  -4  15   38.37    9.86
  -9   4  16    0.86    4.65
   9  -4 -16    3.74    5.50
   9   4 -16    7.55    5.72
  -9  -4  16   -0.00    3.96
  -9   4  17   36.90   10.89
   9  -4 -17   21.19    9.97
   9   4 -17   18.92    8.30
  -9   4  18  100.87   17.60
   9  -4 -18   63.87   15.75
   9   4 -18   43.94   12.73
  -9  -4  18   60.23   13.67
  -9   4  19   59.87   14.86
   9   4 -19   65.02   14.85
  -9  -4  19   63.59   14.22
  -9   4  20    5.86    6.46
   9   4 -20   -0.00    4.26
  -9  -4  20   -0.00    5.19
  -9   4  21    2.35    5.11
   9   4 -21    5.49    5.35
  -9  -4  21   -0.00    5.03
  -9   4  22    3.15    4.77
   9   4 -22    0.00    5.64
  -9  -4  22   11.12    6.80
  -9   4  23   27.96    9.99
   9   4 -23   24.49    9.87
  -9  -4  23   37.96   11.11
  -9   4  24   18.61    7.84
   9   4 -24    5.45    5.27
  -9  -4  24   17.24    8.52
  -9   4  25    2.95    5.77
   9   4 -25    9.16    7.41
  -9  -4  25    2.95    5.28
  -9   4  26    0.74    5.15
   9   4 -26   -0.00    4.51
  -9  -4  26    3.68    5.13
  -9   4  27   -0.00    3.50
   9   4 -27   -0.00    3.12
  -9  -4  27    1.77    5.52
  -9   4  28   -0.00    5.18
   9   4 -28    1.36    5.07
  -9  -4  28    3.26    5.36
  -9   4  29   22.51    9.60
   9   4 -29    7.64    8.07
  -9  -4  29   31.84   11.14
  -9   4  30    2.76    4.78
   9   4 -30   -0.00    5.34
  -9  -4  30    0.00    6.68
  -9   4  31    7.98    7.53
   9   4 -31    2.51    7.13
  -9  -4  31   19.09    9.52
  -9   4  32   -0.00    6.75
   9   4 -32    3.32    5.24
  -9  -4  32   -0.00    5.11
  -9   4  33   12.67    8.07
  -9  -4  33    0.00    6.29
  -9   5   1  109.11   21.50
   9  -5  -1  248.63   25.94
   9  -5  -1  119.08   21.67
   9   5  -1  133.68   19.51
   9   5  -1  120.09   19.07
  -9  -5   1  120.54   18.67
  -9   5   2   59.54   14.00
   9  -5  -2   86.65   14.67
   9  -5  -2   34.78   12.05
   9   5  -2   74.16   12.76
   9   5  -2   68.91   12.23
  -9  -5   2   64.24   11.44
  -9   5   3   18.28    7.21
  -9   5   3    8.59    5.75
   9  -5  -3   21.36    7.20
   9  -5  -3    5.58    6.21
   9   5  -3   27.93    7.18
   9   5  -3   11.08    5.35
  -9  -5   3   12.59    5.18
  -9   5   4   98.90   16.75
  -9   5   4   81.69   16.81
   9  -5  -4   85.53   15.44
   9  -5  -4   80.60   16.38
   9   5  -4   72.33   13.67
   9   5  -4   49.12   11.96
  -9  -5   4   95.02   14.40
  -9   5   5   36.88    9.98
  -9   5   5   43.39   11.31
   9  -5  -5   38.64    9.90
   9  -5  -5   23.67    8.91
   9   5  -5   49.10   10.21
   9   5  -5   24.86    7.52
  -9  -5   5   21.14    7.27
  -9   5   6   48.85   11.83
  -9   5   6   40.96   11.22
   9  -5  -6   29.21    9.28
   9  -5  -6   28.21   10.13
   9   5  -6   47.69   10.29
  -9  -5   6   61.24   11.19
  -9   5   7   98.80   17.54
   9  -5  -7   90.96   16.89
   9  -5  -7   82.39   16.85
   9   5  -7   99.96   15.68
  -9  -5   7   59.16   13.34
  -9   5   8    2.17    5.78
   9  -5  -8   -0.00    3.94
   9  -5  -8    6.05    5.64
   9   5  -8   -0.00    3.53
  -9  -5   8    5.27    4.64
  -9   5   9    4.40    5.45
   9  -5  -9    0.19    3.47
   9   5  -9   -0.00    4.52
  -9  -5   9    5.46    4.23
  -9   5  10    0.00    3.92
   9  -5 -10   -0.00    5.71
   9   5 -10    0.00    5.03
  -9  -5  10    0.00    3.58
  -9   5  11   60.67   13.32
   9  -5 -11   53.07   13.37
   9   5 -11   67.34   12.95
  -9  -5  11   43.64   11.20
  -9   5  12   49.89   11.39
   9  -5 -12   28.81   10.56
   9   5 -12   39.55   10.39
  -9   5  13   -0.00    3.94
   9  -5 -13    1.24    4.44
   9   5 -13    3.83    4.91
  -9   5  14   28.25    9.01
   9  -5 -14   22.09    8.86
   9   5 -14   18.61    7.73
  -9  -5  14   22.72    8.31
  -9   5  15   12.93    7.42
   9  -5 -15   29.11   10.26
   9   5 -15   28.96    8.72
  -9   5  16   22.98    9.36
   9  -5 -16   40.03   12.11
   9   5 -16   32.63   10.43
  -9  -5  16   38.73   10.12
  -9   5  17   39.72   11.61
   9  -5 -17   42.88   13.09
   9   5 -17   51.63   12.26
  -9  -5  17   35.72   10.73
  -9   5  18    2.45    3.94
   9   5 -18    5.98    4.57
  -9  -5  18    5.53    5.32
  -9   5  19    0.59    3.18
   9   5 -19   -0.00    5.14
  -9  -5  19   -0.00    4.05
  -9   5  20   10.72    6.68
   9   5 -20    0.00    4.63
  -9  -5  20   20.95    8.07
  -9   5  21   29.51   10.12
   9   5 -21   29.05    9.78
  -9  -5  21   15.43    8.21
  -9   5  22   26.97   10.28
   9   5 -22   38.36   11.43
  -9  -5  22   57.14   13.44
  -9   5  23    9.31    7.03
   9   5 -23   -0.00    3.54
  -9  -5  23    6.11    6.60
  -9   5  24    2.51    4.62
   9   5 -24    3.63    4.73
  -9  -5  24    0.00    5.89
   9   5 -25    2.40    4.82
  -9  -5  25    0.00    4.14
  -9   5  26    3.40    6.67
   9   5 -26   10.23    6.74
  -9  -5  26    8.60    7.35
  -9   5  27    8.46    7.07
   9   5 -27    7.81    5.80
  -9  -5  27   15.22    7.18
  -9   5  28    6.93    7.26
   9   5 -28    0.00    3.82
  -9  -5  28    0.00    6.17
  -9   5  29    4.90    6.44
   9   5 -29    0.41    4.90
  -9  -5  29    1.90    6.25
  -9   5  30    0.00    5.03
   9   5 -30    8.71    6.86
  -9  -5  30    0.00    4.58
  -9   5  31   10.41    7.29
   9   5 -31   -0.00    4.65
  -9  -5  31    6.31    5.84
  -9   5  32    2.04    6.13
   9   5 -32    0.10    5.28
  -9  -5  32   17.48    9.20
  -9   5  33   -0.00    5.42
   9   5 -33    5.70    6.51
  -9  -5  33   19.38    8.25
  -9   6   1    4.11    4.76
   9  -6  -1    0.36    4.18
   9  -6  -1    8.02    6.60
   9   6  -1    0.05    2.68
  -9  -6   1    0.00    2.37
  -9   6   2  124.67   22.29
   9  -6  -2  145.12   21.60
   9  -6  -2  101.63   20.65
   9   6  -2  190.53   20.76
  -9  -6   2   97.57   17.47
  -9   6   3   21.61    9.58
   9  -6  -3   16.76    7.00
   9  -6  -3   21.76    8.91
   9   6  -3   28.32    7.58
  -9  -6   3   28.65    7.10
  -9   6   4   33.67   10.17
  -9   6   4   30.64   10.07
   9  -6  -4   42.39   10.39
   9  -6  -4   34.90   10.62
   9   6  -4   29.68    8.06
  -9  -6   4   15.46    6.17
  -9   6   5   14.61    7.24
  -9   6   5   47.01   11.82
   9  -6  -5   47.62   10.77
   9  -6  -5   13.29    7.70
   9   6  -5   33.57    8.12
  -9  -6   5   38.09    8.62
  -9   6   6    8.04    6.04
  -9   6   6    7.18    6.60
   9  -6  -6   13.31    5.73
   9  -6  -6   14.70    7.60
   9   6  -6   12.97    5.92
  -9  -6   6    2.12    3.39
  -9   6   7   26.05    9.09
  -9   6   7   22.45    9.69
   9  -6  -7   35.38    9.97
   9  -6  -7   30.82   10.70
   9   6  -7   41.44    9.25
  -9  -6   7   42.26    9.13
   9  -6  -8   88.87   16.55
   9  -6  -8   82.86   17.85
   9   6  -8   76.22   15.03
  -9  -6   8   94.13   15.79
  -9   6   9    6.39    6.21
   9  -6  -9   18.95    7.12
   9  -6  -9   10.65    6.42
   9   6  -9    5.30    4.37
  -9  -6   9   15.08    6.36
  -9   6  10    1.24    3.93
   9  -6 -10    2.24    3.37
   9  -6 -10    7.42    6.90
   9   6 -10   -0.00    2.48
  -9  -6  10   -0.00    3.16
  -9   6  11   -0.00    3.79
   9  -6 -11   -0.00    5.02
   9   6 -11   -0.00    3.84
  -9  -6  11    0.00    3.50
  -9   6  12   24.74    8.86
   9  -6 -12   44.92   12.51
   9   6 -12   49.69   11.12
   9  -6 -13   25.15    9.23
   9   6 -13   16.26    6.24
  -9   6  14   37.82   11.32
   9  -6 -14   39.20   12.29
   9   6 -14   63.62   12.29
  -9  -6  14   53.80   11.96
  -9   6  15    9.80    5.21
   9  -6 -15   21.32    8.79
   9   6 -15   13.79    6.13
  -9  -6  15   16.92    6.69
  -9   6  16    9.26    6.51
   9   6 -16    5.53    4.68
  -9  -6  16    3.89    4.53
  -9   6  17   16.38    7.98
   9   6 -17   16.19    7.33
  -9  -6  17   21.19    8.49
  -9   6  18   30.98   11.55
   9   6 -18   37.98   11.07
  -9  -6  18   50.40   12.06
  -9   6  19   -0.00    6.57
   9   6 -19   10.86    6.44
  -9  -6  19   22.42    8.79
  -9   6  20    1.74    4.79
   9   6 -20    8.73    5.97
  -9  -6  20   17.02    7.60
  -9   6  21    0.00    4.70
   9   6 -21   -0.00    4.45
  -9  -6  21    5.88    5.93
  -9   6  22    7.64    6.31
   9   6 -22    4.24    4.40
  -9  -6  22    1.38    4.05
  -9   6  23   26.74    9.51
   9   6 -23   14.22    7.98
  -9  -6  23    2.09    5.76
  -9   6  24   11.58    7.89
   9   6 -24   25.29    8.80
  -9  -6  24    6.60    6.23
  -9   6  25    0.00    6.64
   9   6 -25    0.00    4.37
  -9  -6  25   10.09    7.45
  -9   6  26    6.41    6.02
   9   6 -26    0.17    4.62
  -9  -6  26   -0.00    5.58
  -9   6  27   -0.00    4.66
   9   6 -27    0.00    4.95
  -9  -6  27   -0.00    3.55
  -9   6  28   -0.00    4.99
   9   6 -28    4.88    6.18
  -9  -6  28   10.04    7.40
   9   6 -29   11.77    7.55
  -9  -6  29   13.26    8.29
  -9   6  30    1.52    5.86
   9   6 -30    5.30    6.00
  -9  -6  30    5.25    5.63
  -9   6  31    0.00    6.26
   9   6 -31    0.00    6.15
  -9  -6  31    4.19    6.58
  -9   6  32   -0.00    5.30
   9   6 -32    5.86    6.62
  -9  -6  32    0.23    4.33
   9   6 -33    0.00    5.22
  -9  -6  33    0.00    6.95
   9   6 -34    3.08    5.15
  -9   7   1    1.55    5.27
   9  -7  -1   27.76    8.50
   9   7  -1   19.66    5.59
  -9   7   2   21.63    8.45
   9  -7  -2    9.93    5.28
   9   7  -2    5.95    4.15
  -9   7   3    2.99    4.88
   9  -7  -3   -0.00    4.63
   9  -7  -3    0.74    3.91
   9   7  -3    2.29    3.12
  -9   7   4   30.88   10.48
   9  -7  -4   26.79    8.67
   9  -7  -4   21.25    8.98
   9   7  -4   35.26    7.85
  -9   7   5    4.62    4.43
  -9   7   5    1.77    4.99
   9  -7  -5   11.57    5.93
   9  -7  -5   12.93    7.35
   9   7  -5   -0.00    3.44
  -9   7   6   42.74   11.96
  -9   7   6   70.14   15.38
   9  -7  -6   61.14   13.00
   9   7  -6   44.55   10.37
  -9  -7   6   45.57    9.94
  -9   7   7    8.01    5.47
  -9   7   7   11.75    6.43
   9  -7  -7   11.05    6.59
   9  -7  -7    3.88    6.57
   9   7  -7    7.20    5.22
  -9  -7   7    4.31    4.16
  -9   7   8    2.91    4.44
   9  -7  -8    3.85    4.58
   9  -7  -8   -0.00    4.61
   9   7  -8    1.69    3.45
  -9  -7   8    6.72    3.92
  -9   7   9   35.05   10.23
   9  -7  -9   11.02    6.34
   9  -7  -9   11.85    7.70
   9   7  -9   14.37    6.03
  -9  -7   9   24.03    7.38
  -9   7  10   24.61    8.91
   9  -7 -10   31.08    9.23
   9  -7 -10   25.26    9.85
   9   7 -10   21.60    7.27
  -9  -7  10   27.59    8.32
  -9   7  11   14.11    7.96
   9  -7 -11   25.44    8.89
   9  -7 -11   11.12    7.64
   9   7 -11   28.31    7.84
  -9  -7  11   10.62    6.15
  -9   7  12   63.11   14.61
   9  -7 -12   65.69   14.70
   9   7 -12   68.77   13.96
  -9   7  13    4.16    5.00
   9   7 -13    4.11    4.20
  -9   7  14    0.89    3.73
   9   7 -14    1.08    3.72
  -9  -7  14    3.11    4.38
   9   7 -15    1.68    5.39
  -9  -7  15    0.00    4.35
  -9   7  16   73.45   15.00
   9   7 -16   44.39   12.15
  -9  -7  16   64.20   14.17
  -9   7  17    7.55    5.73
   9   7 -17    1.73    4.09
  -9  -7  17    6.52    5.15
  -9   7  18    4.27    5.87
   9   7 -18    1.03    4.62
  -9  -7  18    3.33    5.59
  -9   7  19    3.04    4.55
   9   7 -19    1.88    4.46
  -9  -7  19    8.16    6.53
  -9   7  20    8.05    6.57
   9   7 -20   14.86    7.49
  -9  -7  20   10.56    6.65
  -9   7  21   14.24    7.42
   9   7 -21   16.75    7.38
  -9  -7  21   12.00    6.90
   9   7 -22   12.88    7.94
  -9  -7  22   23.98    9.70
  -9   7  23   -0.00    5.04
   9   7 -23   -0.00    5.22
  -9  -7  23    6.57    6.60
  -9   7  24    1.86    5.82
   9   7 -24   -0.00    4.88
  -9  -7  24    0.05    4.78
  -9   7  25    1.12    4.08
   9   7 -25   -0.00    5.50
  -9  -7  25    1.44    5.48
  -9   7  26   18.18    8.37
   9   7 -26    5.34    6.07
  -9  -7  26   23.45   10.17
  -9   7  27    0.47    4.90
   9   7 -27    7.11    7.01
  -9  -7  27   20.96    9.79
  -9   7  28    7.23    6.04
   9   7 -28   10.38    6.46
  -9  -7  28   -0.00    6.36
  -9   7  29    1.56    5.12
   9   7 -29    3.81    5.17
  -9  -7  29   -0.00    5.80
  -9   7  30   -0.00    5.54
   9   7 -30   10.38    7.86
  -9  -7  30   12.45    8.23
  -9   7  31    4.12    5.95
   9   7 -31   -0.00    6.55
  -9  -7  31    0.00    5.99
   9   7 -32    0.49    5.88
  -9  -7  32    9.53    7.69
   9   7 -33   -0.00    5.55
   9   7 -34    3.63    5.56
   9  -8  -1   14.13    7.20
   9   8  -1   22.62    5.95
   9  -8  -2   26.93    8.81
   9   8  -2   23.99    6.37
   9  -8  -3    0.72    3.57
   9   8  -3   -0.00    3.28
   9   8  -4   42.16    9.48
   9  -8  -5   -0.00    3.77
   9  -8  -5    1.02    4.11
   9   8  -5   -0.00    3.25
   9  -8  -6    7.04    5.34
   9  -8  -6   14.13    8.34
   9   8  -6    3.12    3.36
  -9   8   7   -0.00    4.87
   9  -8  -7    3.04    4.92
   9   8  -7    1.59    2.74
  -9   8   8   80.03   16.21
  -9   8   8   92.98   17.81
   9  -8  -8   60.04   14.26
   9   8  -8   69.08   12.94
  -9   8   9    6.81    4.87
  -9   8   9    6.12    5.57
   9  -8  -9   14.81    6.85
   9   8  -9    9.62    5.49
  -9   8  10   32.19   10.56
   9  -8 -10   30.16    9.45
  -9   8  11   10.69    6.08
   9  -8 -11    5.84    5.14
   9   8 -11    3.74    4.12
  -9  -8  11    5.67    4.50
  -9   8  12   34.38   10.67
   9  -8 -12   18.43    8.22
   9   8 -12   14.10    7.37
  -9   8  13    9.08    5.94
   9  -8 -13    1.42    3.71
   9   8 -13    0.00    4.49
  -9   8  14   39.56   11.37
   9  -8 -14   32.06    9.40
   9   8 -14   14.00    7.25
  -9  -8  14   20.42    8.15
  -9   8  15    0.00    4.54
   9   8 -15   -0.00    4.94
  -9  -8  15   -0.00    4.64
  -9   8  16    0.00    3.82
  -9  -8  16    4.41    5.31
  -9   8  17    0.95    3.73
   9   8 -17    5.56    4.96
  -9   8  18   44.68   11.31
   9   8 -18   20.00    8.02
  -9  -8  18   25.32    9.58
  -9   8  19    4.56    5.14
   9   8 -19    0.00    3.87
  -9  -8  19    4.41    4.78
  -9   8  20   15.43    7.78
   9   8 -20   11.56    6.59
  -9  -8  20    2.41    5.47
  -9   8  21   -0.00    4.54
   9   8 -21   -0.00    3.10
  -9  -8  21   -0.00    4.83
  -9   8  22   12.03    7.40
   9   8 -22    7.65    5.52
  -9  -8  22   11.38    7.25
  -9   8  23    3.36    5.39
   9   8 -23   -0.00    4.05
  -9  -8  23   -0.00    4.66
  -9   8  24   25.77    9.61
   9   8 -24    3.26    5.90
  -9  -8  24    4.62    6.15
  -9   8  25    3.19    4.66
   9   8 -25    0.00    4.44
  -9  -8  25    0.06    4.46
  -9   8  26   11.85    6.97
   9   8 -26    4.48    6.06
  -9  -8  26    7.00    6.93
  -9   8  27   -0.00    4.37
   9   8 -27   -0.00    5.26
  -9  -8  27   -0.00    5.46
  -9   8  28    6.44    7.23
   9   8 -28    8.78    7.83
  -9  -8  28   14.18    7.57
  -9   8  29    3.64    5.21
  -9  -8  29    5.41    6.94
  -9   8  30    0.47    4.00
   9   8 -30    5.13    6.34
  -9  -8  30    8.49    7.31
   9   8 -31   -0.00    5.17
  -9  -8  31    0.72    5.57
   9   8 -32   -0.00    5.86
  -9  -8  32    0.89    5.91
   9   8 -33   -0.00    5.06
  -9   9   1    0.00    4.38
   9  -9  -1   10.07    6.63
   9   9  -1    7.95    3.84
  -9   9   2   47.92   12.84
   9  -9  -2   30.76    9.82
   9   9  -2   42.94    8.75
  -9   9   3   11.77    6.78
   9  -9  -3    2.93    4.65
  -9   9   4    4.05    5.74
   9  -9  -4    9.87    6.63
   9   9  -4   12.10    4.95
  -9   9   5    7.74    5.88
   9  -9  -5    3.78    5.02
   9   9  -5    2.34    3.08
  -9   9   6   80.48   18.25
   9  -9  -6   89.43   17.18
   9   9  -6   87.91   14.62
  -9   9   7   -0.00    3.62
   9  -9  -7   -0.00    4.11
   9   9  -7   -0.00    3.40
  -9   9   8    5.59    6.19
  -9   9   8   -0.00    3.65
   9  -9  -8    3.83    4.12
   9   9  -8   -0.00    3.48
  -9   9   9   -0.00    4.24
  -9   9   9    2.22    3.84
   9  -9  -9    0.64    3.83
   9   9  -9   -0.00    4.77
  -9   9  10   11.28    6.48
  -9   9  10    6.51    5.91
   9  -9 -10   11.57    6.20
   9   9 -10   13.70    5.59
  -9   9  11    3.61    4.41
   9  -9 -11    7.20    5.18
   9   9 -11   -0.00    2.71
  -9   9  12   42.46   12.24
   9  -9 -12   43.59   12.18
   9   9 -12   48.39   10.76
  -9   9  13    0.34    5.03
   9  -9 -13    9.65    5.99
   9   9 -13    0.00    3.12
  -9   9  14    1.35    4.20
   9  -9 -14   -0.00    3.70
   9   9 -14    1.65    3.66
  -9   9  15    2.88    5.01
   9  -9 -15    0.50    4.44
   9   9 -15    5.68    4.44
  -9   9  16   40.71   12.11
   9  -9 -16   59.07   13.19
   9   9 -16   41.89   11.16
  -9   9  17   -0.00    4.38
   9   9 -17   -0.00    2.99
  -9  -9  17   -0.00    4.61
  -9   9  18    4.27    4.91
   9   9 -18    2.22    3.76
  -9  -9  18    9.65    5.71
  -9   9  19    0.81    3.82
   9   9 -19    0.16    4.42
  -9  -9  19    9.84    7.13
  -9   9  20   12.74    7.12
   9   9 -20   21.22    8.21
  -9  -9  20   22.38    9.26
  -9   9  21   -0.00    4.37
   9   9 -21   -0.00    3.40
  -9  -9  21    2.61    5.62
  -9   9  22   13.64    7.20
   9   9 -22   21.35    8.13
  -9  -9  22    9.86    6.85
  -9   9  23    1.52    5.96
   9   9 -23    8.61    6.71
  -9  -9  23   11.47    7.07
  -9   9  24    3.59    5.58
   9   9 -24   -0.00    5.24
  -9  -9  24    1.50    5.87
  -9   9  25    0.00    3.65
   9   9 -25    0.00    3.95
  -9  -9  25   -0.00    4.92
  -9   9  26   19.21    9.43
   9   9 -26   29.10   10.10
  -9  -9  26    4.01    7.20
  -9   9  27    8.23    6.41
   9   9 -27    3.83    5.42
  -9  -9  27    2.70    6.07
  -9   9  28    5.35    6.45
   9   9 -28    3.34    5.25
  -9  -9  28    7.30    7.44
  -9   9  29    0.00    4.60
   9   9 -29    0.00    5.52
  -9  -9  29   -0.00    5.48
   9   9 -30    3.52    5.55
  -9  -9  30    2.58    5.91
  -9  -9  31    0.00    5.67
  -9  10   1    9.77    6.58
   9 -10  -1    4.27    5.23
  -9  10   2    0.00    4.93
   9 -10  -2   25.04    8.97
   9  10  -2   29.41    5.95
  -9  10   3    0.00    5.01
   9 -10  -3    6.87    5.27
   9  10  -3    9.71    4.42
  -9  10   4   28.32   11.05
   9 -10  -4   59.53   13.36
   9  10  -4   46.63    9.28
  -9  10   5   -0.00    5.32
   9 -10  -5    8.33    5.74
   9  10  -5    3.61    3.83
  -9  10   6    0.00    4.88
   9 -10  -6    0.25    3.14
   9 -10  -7    8.56    5.55
   9  10  -7    8.63    4.23
  -9  10   8   32.31   10.88
   9 -10  -8   26.64    9.49
   9  10  -8   29.70    8.10
  -9  10   9   12.11    6.81
   9 -10  -9    0.00    3.76
   9  10  -9    4.85    3.43
  -9  10  10    5.12    5.57
  -9  10  10    8.11    6.41
   9 -10 -10    6.16    5.80
   9  10 -10    7.46    4.07
  -9  10  11   10.96    6.75
  -9  10  11   17.84    8.25
   9 -10 -11    1.56    5.58
   9  10 -11    8.11    4.87
  -9  10  12    3.08    6.16
   9 -10 -12   14.73    7.09
   9  10 -12    6.75    5.15
  -9  10  13   -0.00    4.08
   9 -10 -13    6.30    5.01
   9  10 -13    0.00    3.25
  -9  10  14   29.14   10.68
   9 -10 -14   28.79    9.84
   9  10 -14   28.18    8.41
  -9  10  15   -0.00    5.49
   9 -10 -15   -0.00    2.79
   9  10 -15   -0.00    3.33
  -9  10  16    0.03    3.55
   9 -10 -16    1.21    3.89
   9  10 -16    3.71    4.53
  -9  10  17    0.00    4.36
   9 -10 -17   -0.00    4.22
   9  10 -17   -0.00    3.85
  -9  10  18   16.12    7.93
   9 -10 -18   19.19    8.70
   9  10 -18   20.40    7.90
  -9  10  19   -6.91    6.36
   9  10 -19   -0.00    4.07
  -9  10  20   18.42    7.87
   9  10 -20   15.94    7.25
  -9  10  21   -0.00    3.77
   9  10 -21    1.71    3.33
  -9  10  22   11.13    6.42
   9  10 -22    0.00    4.47
  -9  10  23    2.42    5.38
   9  10 -23   -0.00    3.98
  -9  10  24   12.73    7.24
   9  10 -24   23.38    9.14
  -9  10  25   -0.00    4.53
   9  10 -25    2.15    5.49
  -9 -10  25    0.04    4.98
  -9  10  26    2.88    5.35
   9  10 -26    0.60    5.07
  -9 -10  26    6.38    6.40
  -9  10  27   -0.00    4.36
   9  10 -27    0.22    3.96
  -9 -10  27    2.48    5.76
  -9  10  28    7.01    6.36
  -9 -10  28    8.27    7.39
  -9 -10  29   -0.00    5.39
  -9 -10  30   12.53    9.17
  -9 -10  31    0.34    6.52
  -9  11   1    1.60    4.92
   9 -11  -1    1.09    4.67
   9  11  -1   -0.00    2.42
  -9  11   2   46.19   12.79
   9 -11  -2   19.80    8.50
   9  11  -2   36.12    7.82
  -9  11   3    1.75    5.17
  -9  11   4   19.36    8.93
   9 -11  -4   30.01    9.40
   9  11  -4   12.73    4.90
  -9  11   5    2.93    4.91
   9 -11  -5   -0.00    4.34
   9  11  -5    0.42    2.74
  -9  11   6    9.62    6.89
   9 -11  -6   29.43    9.43
   9  11  -6   25.80    6.69
  -9  11   7    0.00    4.24
   9 -11  -7    0.00    3.95
   9  11  -7   -0.00    2.49
  -9  11   8    5.77    5.31
   9 -11  -8    1.09    4.31
   9  11  -8    0.21    2.01
  -9  11   9    3.23    5.20
   9 -11  -9    0.00    3.91
   9  11  -9    0.40    3.07
  -9  11  10   14.13    8.09
   9 -11 -10   25.01    8.42
   9  11 -10   17.76    6.03
  -9  11  11    6.25    5.87
   9 -11 -11    1.62    4.31
   9  11 -11    6.87    4.15
  -9  11  12   13.82    7.63
  -9  11  12    7.84    5.85
   9 -11 -12   20.25    8.19
   9  11 -12   13.14    5.89
  -9  11  13    0.16    4.15
  -9  11  13   -0.00    4.13
   9 -11 -13    1.64    5.22
   9  11 -13    0.00    4.04
  -9  11  14    5.06    5.51
   9 -11 -14   10.78    6.15
   9  11 -14    1.67    2.99
  -9  11  15    1.04    4.56
   9 -11 -15   -0.00    4.11
   9  11 -15    0.38    3.08
  -9  11  16   42.34   11.86
   9 -11 -16   26.59    9.56
   9  11 -16   23.89    8.20
  -9  11  17   -0.00    3.95
   9 -11 -17    0.37    4.13
   9  11 -17    2.42    3.95
  -9  11  18    4.23    4.57
   9 -11 -18    6.28    6.14
   9  11 -18   -0.00    3.96
  -9  11  19    2.55    4.72
   9 -11 -19   -0.00    4.62
   9  11 -19    0.85    3.72
  -9  11  20   16.58    7.74
   9 -11 -20   12.61    7.69
   9  11 -20    4.86    5.05
  -9  11  21   -0.00    3.99
   9 -11 -21    2.89    5.17
   9  11 -21    0.00    4.04
  -9  11  22    6.10    5.58
   9  11 -22    3.49    4.46
  -9  11  23    0.00    4.28
   9  11 -23   -0.00    3.89
  -9  11  24    0.14    4.42
   9  11 -24   -0.00    5.22
  -9  11  25   -0.00    3.48
  -9  12   1    6.18    6.74
   9 -12  -1   -0.00    4.11
   9  12  -1    3.09    2.78
  -9  12   2    3.04    4.89
   9 -12  -2    4.93    4.65
   9  12  -2    5.01    2.99
  -9  12   3   -0.00    3.97
   9 -12  -3    1.74    4.61
   9  12  -3    0.00    2.71
  -9  12   4   37.01   11.75
   9 -12  -4    7.16    6.72
   9  12  -4   27.23    6.54
  -9  12   5    4.25    5.40
   9 -12  -5    6.24    5.10
   9  12  -5   -0.00    2.17
  -9  12   6    4.05    5.35
   9 -12  -6   -0.00    4.26
   9  12  -6    0.00    2.58
  -9  12   7   -0.00    4.77
   9 -12  -7   -0.00    5.02
   9  12  -7    2.21    3.13
  -9  12   8   30.39   10.89
   9 -12  -8   20.49    8.39
   9  12  -8   14.51    5.56
  -9  12   9    0.00    4.27
   9 -12  -9    2.03    4.97
   9  12  -9    7.74    3.96
  -9  12  10   -0.00    4.92
   9  12 -10   -0.00    2.94
  -9  12  11    2.41    4.70
   9 -12 -11   -0.00    3.48
   9  12 -11    0.98    2.93
  -9  12  12   13.20    7.49
   9 -12 -12   10.59    6.71
   9  12 -12    2.76    3.72
  -9  12  13   -0.00    4.10
   9 -12 -13   -0.00    3.62
   9  12 -13    0.19    3.78
  -9  12  14   16.64    8.28
  -9  12  14    7.50    6.07
   9 -12 -14   24.09    8.99
   9  12 -14   11.01    5.57
  -9  12  15    0.98    4.98
   9 -12 -15    0.00    5.03
   9  12 -15    0.52    3.58
  -9  12  16   -0.00    4.30
   9 -12 -16    0.08    3.92
   9  12 -16    4.55    4.22
  -9  12  17    1.21    4.18
   9 -12 -17    1.93    4.59
   9  12 -17   -0.00    3.80
  -9  12  18   13.52    7.78
   9 -12 -18    5.44    5.58
   9  12 -18    4.63    6.07
  -9  12  19    0.00    4.56
   9 -12 -19   -0.00    3.93
   9  12 -19   -0.00    2.97
  -9  12  20    3.21    5.44
   9 -12 -20    8.53    5.70
   9  12 -20    7.98    4.99
  -9  12  21    3.33    5.41
   9 -12 -21   -0.00    4.79
   9  12 -21    0.64    4.95
  -9  12  22    0.00    4.43
   9 -12 -22   -0.00    4.52
  -9  12  23    0.09    3.61
   9 -12 -23    2.80    6.21
  -9  12  24   15.17    8.50
   9 -12 -24    8.96    6.60
  -9  12  25    1.11    3.68
  -9  13   1   11.38    7.46
   9 -13  -1    0.96    4.15
   9  13  -1    8.78    3.75
  -9  13   2    7.35    6.68
   9 -13  -2    6.59    5.75
   9  13  -2    0.00    2.21
  -9  13   3   -0.00    4.34
   9 -13  -3   -0.00    5.00
   9  13  -3    0.23    2.27
  -9  13   4    1.18    6.01
   9 -13  -4    0.00    4.17
   9  13  -4   -0.00    2.24
  -9  13   5    2.11    4.83
   9 -13  -5    1.45    5.09
  -9  13   6   30.21   10.07
   9 -13  -6    8.08    6.75
   9  13  -6   13.24    5.09
  -9  13   7    2.31    4.29
   9 -13  -7    0.00    3.60
   9  13  -7    5.68    3.76
  -9  13   8    2.97    5.71
   9 -13  -8    6.30    6.32
   9  13  -8    2.81    3.18
  -9  13   9   -0.00    5.34
   9 -13  -9    9.79    5.82
   9  13  -9    1.37    3.36
  -9  13  10    8.15    7.14
   9 -13 -10    7.11    6.16
   9  13 -10    0.00    2.70
  -9  13  11   -0.00    5.16
   9 -13 -11    0.04    3.79
   9  13 -11    0.97    3.21
  -9  13  12    7.87    5.97
   9  13 -12   13.03    5.67
  -9  13  13   -0.00    4.45
   9 -13 -13    3.40    5.40
   9  13 -13   -0.00    3.55
  -9  13  14    1.56    3.81
   9 -13 -14    4.55    4.96
   9  13 -14    0.00    4.33
  -9  13  15    0.00    3.70
   9 -13 -15   -0.00    4.23
   9  13 -15    0.00    4.18
  -9  13  16    9.29    6.81
  -9  13  16   11.32    6.55
   9 -13 -16   13.99    6.96
   9  13 -16    7.57    6.23
  -9  13  17    1.43    4.83
   9 -13 -17    2.87    6.10
   9  13 -17    6.51    5.15
  -9  13  18    0.66    5.29
   9 -13 -18    0.00    4.03
  -9  13  19   -0.00    4.72
   9 -13 -19   -0.00    4.34
  -9  13  20    1.77    5.29
   9 -13 -20    6.21    5.44
  -9  13  21   -0.00    4.46
   9 -13 -21   -0.00    3.49
  -9  13  22    7.92    6.66
   9 -13 -22    4.38    4.78
  -9  13  23    0.07    3.72
   9 -13 -23    1.37    4.72
   9 -14  -1   -0.00    4.16
   9  14  -1   -0.00    2.03
  -9  14   2   -0.00    5.14
   9 -14  -2    5.23    5.76
  -9  14   3   18.93    9.83
   9 -14  -3    4.62    5.89
   9  14  -3    3.30    2.84
  -9  14   4    3.21    5.03
   9 -14  -4    1.19    5.23
   9  14  -4    5.00    3.32
  -9  14   5   -0.00    5.47
   9 -14  -5    2.46    5.26
   9  14  -5   -0.00    2.41
  -9  14   6   -0.00    3.86
   9 -14  -6    1.85    4.08
   9  14  -6    1.92    2.83
  -9  14   7    0.00    3.92
   9 -14  -7    3.57    5.13
   9  14  -7    0.00    2.32
  -9  14   8    2.09    5.56
   9 -14  -8    3.18    5.13
   9  14  -8    5.66    3.98
  -9  14   9   -0.00    4.65
   9 -14  -9    4.95    5.45
   9  14  -9    5.15    3.65
  -9  14  10    6.29    6.13
   9 -14 -10    6.30    5.46
   9  14 -10    2.63    3.67
  -9  14  11    3.73    4.77
   9 -14 -11    8.91    6.59
   9  14 -11    7.13    4.50
  -9  14  12    4.31    5.99
   9 -14 -12    0.23    4.99
   9  14 -12   -0.00    3.77
  -9  14  13   11.03    7.12
   9 -14 -13    7.93    5.95
   9  14 -13    0.00    4.43
  -9  14  14   15.48    8.17
   9 -14 -14   -0.00    4.74
  -9  14  15   -0.00    4.64
   9 -14 -15   -0.00    3.60
  -9  14  16    4.50    4.67
   9 -14 -16   -0.00    5.04
  -9  14  17   -0.00    5.72
   9 -14 -17    5.36    5.24
  -9  14  18   -0.00    4.15
   9 -14 -18    0.00    5.57
  -9  14  19    6.92    6.54
   9 -14 -19    5.39    5.52
  -9  14  20    6.68    6.62
   9 -14 -20    8.12    6.69
  -9  15   1    0.34    4.93
   9 -15  -1    1.88    5.92
   9  15  -1    4.14    2.87
   9 -15  -2    0.18    3.22
   9  15  -2   -0.00    2.00
  -9  15   3   -0.00    5.97
   9 -15  -3    1.94    4.26
   9  15  -3    2.31    2.98
  -9  15   4    4.61    6.50
   9 -15  -4    1.86    5.43
   9  15  -4   -0.00    2.05
  -9  15   5    0.00    3.75
   9 -15  -5    2.35    4.84
   9  15  -5    0.72    2.51
  -9  15   6    6.43    5.94
   9 -15  -6   -0.00    4.04
   9  15  -6    4.42    3.62
  -9  15   7    5.05    6.53
   9 -15  -7    2.19    4.57
   9  15  -7    0.04    2.68
  -9  15   8    0.92    4.98
   9 -15  -8    6.22    5.65
   9  15  -8    0.91    2.34
  -9  15   9   -0.00    3.44
   9 -15  -9   -0.00    4.59
  -9  15  10    4.15    5.71
   9 -15 -10    1.14    4.84
  -9  15  11   10.79    8.36
   9 -15 -11    2.79    5.31
  -9  15  12    0.00    4.40
   9 -15 -12    5.76    6.08
  -9  15  13   -0.00    5.50
   9 -15 -13   -0.00    4.21
  -9  15  14    0.00    4.39
   9 -15 -14   -0.00    3.96
   9 -15 -15   -0.00    4.56
   9 -15 -16    5.55    5.21
  -9  16   1    7.37    7.71
   9  16  -1    1.17    1.96
  -9  16   2    0.63    5.33
   9  16  -2    1.60    2.44
  -9  16   3    0.64    5.26
   9 -16  -3   -0.00    4.11
   9  16  -3    0.00    2.28
  -9  16   4    0.00    5.02
   9 -16  -4   -0.00    4.90
  -9  16   5    0.66    6.31
   9 -16  -5   -0.00    4.23
  -9  16   6    3.03    5.67
   9 -16  -6    0.00    4.76
  -9  16   7    3.20    5.18
   9 -16  -7    7.64    5.94
   9 -16  -8   -0.00    4.87
   9 -16  -9    0.74    4.53
  -8   0   1    0.00    2.24
   8   0  -1    1.48    3.32
   8   0  -1   -0.00    3.44
   8   0  -1    0.81    4.01
  -8   0   2  493.51   57.54
  -8   0   2  482.81   57.60
   8   0  -2  396.99   56.02
   8   0  -2  515.23   56.98
   8   0  -2  512.66   58.79
  -8   0   3    1.09    3.47
  -8   0   3   -0.00    3.12
   8   0  -3    2.20    3.65
  -8   0   4   70.44   13.38
   8   0  -4   86.71   14.93
  -8   0   5    1.43    3.02
   8   0  -5   -0.00    3.06
  -8   0   6   84.62   14.93
   8   0  -6   73.65   14.35
  -8   0   7   -0.00    3.53
   8   0  -7   -0.00    3.30
  -8   0   8  177.47   27.29
   8   0  -8  217.04   29.03
  -8   0   9    1.60    3.34
   8   0  -9    1.57    3.36
  -8   0  10    1.63    4.29
   8   0 -10    7.37    4.65
   8   0 -11    4.58    5.23
   8   0 -12  218.11   31.77
   8   0 -13   -0.00    4.00
   8   0 -14   79.99   16.23
  -8   0  15   -0.00    4.22
  -8   0  16    0.31    4.36
  -8   0  17    0.00    4.89
  -8   0  18  129.61   21.87
  -8   0  19   -0.00    5.12
  -8   0  20    8.12    6.80
  -8   0  21   -5.53    5.33
  -8   0  22   86.14   16.76
   8   0 -22   60.94   15.32
  -8   0  23    7.65    6.04
   8   0 -23   -0.00    4.54
   8   0 -24   45.75   13.38
  -8   0  25   -0.00    4.18
   8   0 -25    7.11    6.86
  -8   0  26    1.21    5.04
   8   0 -26   -0.00    4.44
  -8   0  27    4.43    6.31
   8   0 -27    1.60    4.99
  -8   0  28   53.18   13.76
  -8   0  29    3.48    4.78
  -8   0  30   19.40    8.93
  -8   0  31   -0.00    5.07
  -8   0  32   11.64    7.17
  -8   0  33   -0.00    6.92
  -8   0  34   17.30    9.35
  -8   0  35   -0.00    6.80
  -8   1   1   68.65   13.03
  -8   1   1   64.33   13.14
   8  -1  -1   78.23   13.33
   8  -1  -1   63.13   12.78
   8   1  -1   71.12   12.42
   8   1  -1   77.01   12.52
   8   1  -1   65.60   12.83
  -8  -1   1   65.69   12.54
  -8   1   2    0.00    3.89
  -8   1   2   -0.00    3.39
   8  -1  -2    1.57    3.77
   8  -1  -2   -0.00    3.96
   8   1  -2    1.76    3.20
   8   1  -2    2.35    4.03
  -8  -1   2    0.47    3.17
  -8  -1   2    0.00    2.72
  -8   1   3    0.25    3.28
  -8   1   3    3.72    4.55
   8  -1  -3    2.95    3.63
   8  -1  -3    1.03    4.00
   8   1  -3    4.20    3.31
   8   1  -3    0.00    3.83
  -8  -1   3    1.58    3.04
  -8  -1   3    5.55    3.41
  -8   1   4   25.15    7.86
   8  -1  -4   33.72    9.25
   8   1  -4   34.18    7.89
   8   1  -4   29.20    8.41
  -8  -1   4   37.77    8.38
  -8   1   5   10.66    4.90
   8  -1  -5    9.09    5.54
   8   1  -5   10.24    4.79
   8   1  -5    0.00    3.33
  -8  -1   5    7.26    4.90
  -8   1   6   71.74   14.76
   8  -1  -6  101.63   16.97
   8   1  -6   92.00   15.84
  -8  -1   6   93.40   15.48
  -8   1   7    1.17    3.19
   8   1  -7    8.47    4.55
  -8  -1   7    9.30    4.89
  -8   1   8    0.00    3.51
   8  -1  -8    4.27    4.90
   8   1  -8    5.11    4.01
  -8  -1   8    3.29    4.64
  -8   1   9   15.80    6.61
   8  -1  -9   11.48    6.61
   8   1  -9   10.39    5.27
  -8  -1   9    9.91    5.42
   8  -1 -10  142.25   22.45
   8   1 -10  142.30   22.39
  -8  -1  10  128.66   20.88
   8  -1 -11    8.63    5.92
  -8  -1  11   19.17    6.71
   8  -1 -12    6.17    5.89
   8  -1 -13    5.40    5.54
  -8   1  14   81.97   15.54
   8  -1 -14   79.82   16.65
  -8   1  15   32.86   10.11
   8  -1 -15   40.49   11.53
  -8  -1  15   53.35   11.87
  -8   1  16   93.12   17.45
   8  -1 -16   94.63   18.16
  -8  -1  16   79.73   16.23
  -8   1  17    1.28    4.59
   8  -1 -17    1.75    3.70
  -8  -1  17    3.59    4.88
  -8   1  18    3.95    5.68
   8  -1 -18    2.42    5.74
  -8  -1  18    3.75    4.96
  -8   1  19    4.63    5.11
   8   1 -19    7.97    8.43
  -8  -1  19    9.46    5.67
  -8   1  20   25.86    8.87
   8   1 -20   18.72    8.41
  -8  -1  20   15.54    7.45
  -8   1  21   -0.00    4.67
   8   1 -21   -0.00    4.64
  -8  -1  21    3.38    5.02
  -8   1  22   90.48   16.87
   8   1 -22   60.86   15.49
  -8  -1  22   64.85   14.46
  -8   1  23   -0.00    5.84
   8   1 -23   -0.00    5.10
  -8  -1  23   -0.00    4.27
  -8   1  24    8.42    6.77
   8   1 -24    1.33    6.94
  -8  -1  24    6.19    5.87
  -8   1  25   -0.00    3.99
   8   1 -25   -0.00    5.28
  -8  -1  25    0.00    4.77
  -8   1  26   19.78    8.67
   8  -1 -26   28.06   10.58
   8   1 -26   24.45    9.65
  -8  -1  26   23.87    9.49
  -8   1  27   -0.00    4.63
   8   1 -27    0.07    4.95
  -8  -1  27    0.00    4.48
  -8   1  28   -0.00    6.62
   8   1 -28    0.42    4.73
  -8  -1  28    8.11    6.59
   8   1 -29   -0.00    4.87
  -8  -1  29    2.63    5.48
  -8   1  30   31.04   10.65
  -8  -1  30   30.35   12.08
  -8   1  31    3.67    5.71
  -8  -1  31    3.45    6.36
  -8   1  32   16.63    8.74
  -8  -1  32   32.18   10.97
  -8   1  33   -0.00    4.67
  -8  -1  33   -0.00    6.22
  -8   1  34   -0.00    5.66
  -8  -1  34   -0.00    6.98
  -8   1  35    1.64    5.68
  -8  -1  35    2.50    7.21
  -8   2   1   -0.00    2.92
  -8   2   1   -0.00    2.81
   8  -2  -1    3.25    3.99
   8  -2  -1    0.00    3.41
   8   2  -1   -0.00    2.83
   8   2  -1   -0.00    2.84
  -8  -2   1    2.09    2.89
  -8  -2   1    1.97    2.23
  -8   2   2   48.43   11.82
  -8   2   2   79.21   14.15
   8  -2  -2   66.50   12.48
   8  -2  -2   72.97   13.75
   8   2  -2   57.72   11.02
   8   2  -2   61.83   11.87
  -8  -2   2   73.49   12.00
  -8   2   3    9.15    4.77
  -8   2   3    8.72    5.88
   8  -2  -3   13.54    5.58
   8  -2  -3   17.49    7.30
   8   2  -3   13.67    4.75
   8   2  -3    6.22    5.04
  -8  -2   3    8.90    4.54
  -8   2   4   37.88    9.83
  -8   2   4   55.89   11.31
   8  -2  -4   35.79    9.31
   8  -2  -4   46.95   10.63
   8   2  -4   49.67    9.70
   8   2  -4   52.01   10.49
  -8  -2   4   36.18    9.10
  -8   2   5    3.55    4.91
   8  -2  -5   11.45    5.63
   8   2  -5    7.16    4.12
   8   2  -5    7.98    4.82
  -8  -2   5   11.20    5.24
  -8   2   6   50.91   12.65
   8  -2  -6  117.63   17.59
   8   2  -6   79.90   14.30
  -8  -2   6   86.87   14.33
  -8   2   7   36.11    9.26
   8  -2  -7   21.00    8.02
  -8  -2   7   41.45    9.21
   8  -2  -8  116.74   19.78
  -8  -2   8  114.06   18.24
   8  -2  -9   14.88    6.56
  -8  -2   9   13.33    5.69
   8  -2 -10    2.60    4.43
  -8  -2  10    5.90    4.71
   8  -2 -11    0.00    4.47
  -8  -2  11    1.69    3.58
   8  -2 -12   61.92   14.20
  -8  -2  12   73.39   13.93
  -8   2  13   54.89   11.65
   8  -2 -13   25.75    9.21
   8  -2 -14   30.02    9.82
  -8   2  15   36.00    9.95
   8  -2 -15   30.96    9.86
  -8   2  16   26.79    9.20
   8  -2 -16   34.16   10.75
   8   2 -16   15.11    7.29
  -8  -2  16   43.86   10.66
  -8   2  17   24.56    8.84
   8  -2 -17   29.58   10.56
   8   2 -17   14.56    7.65
  -8  -2  17   27.09    9.18
  -8   2  18  200.82   28.73
   8  -2 -18  208.33   30.62
   8   2 -18  135.54   26.60
  -8  -2  18  200.56   28.15
  -8   2  19    8.66    6.57
   8  -2 -19    5.58    6.54
   8   2 -19    1.02    4.48
  -8  -2  19    0.00    4.58
  -8   2  20    5.14    5.97
   8  -2 -20    2.21    5.01
   8   2 -20   -0.00    4.15
  -8  -2  20   -0.00    3.57
  -8   2  21    0.15    4.01
   8  -2 -21    6.72    6.99
   8   2 -21    3.68    6.36
  -8  -2  21    0.00    3.93
  -8   2  22   29.93   10.49
   8   2 -22   30.78   10.69
  -8  -2  22   25.80    9.19
  -8   2  23    3.54    5.34
   8   2 -23    3.43    5.60
  -8  -2  23    2.87    6.22
  -8   2  24    0.00    4.83
   8   2 -24    0.27    3.65
  -8  -2  24   12.30    8.14
  -8   2  25    2.26    4.70
   8   2 -25    2.10    4.43
  -8  -2  25    0.50    4.61
  -8   2  26    2.28    5.72
   8   2 -26   -0.00    5.85
  -8  -2  26    0.00    6.42
  -8   2  27    2.31    5.60
   8   2 -27    0.00    5.20
  -8  -2  27    1.77    4.90
  -8   2  28   21.89    7.82
   8   2 -28    2.07    6.14
  -8  -2  28   11.78    8.26
  -8   2  29    7.99    6.38
   8   2 -29    0.00    4.25
  -8  -2  29    3.04    6.27
  -8   2  30    0.64    4.52
   8   2 -30   -0.00    5.10
  -8  -2  30   -0.00    5.83
  -8   2  31   -0.00    3.74
  -8  -2  31    9.53    7.15
  -8   2  32    2.58    6.28
  -8  -2  32    4.46    7.26
  -8   2  33    1.89    5.66
  -8  -2  33    8.87    8.26
  -8   2  34    4.85    4.99
  -8  -2  34    6.92    6.76
  -8   2  35   -0.00    5.47
  -8  -2  35   -0.00    5.55
  -8   3   1   95.04   16.08
  -8   3   1   76.95   15.47
   8  -3  -1   94.46   15.82
   8  -3  -1  117.85   17.54
   8   3  -1   80.06   13.45
  -8  -3   1   99.59   14.64
  -8  -3   1   78.11   13.30
  -8   3   2    0.00    3.50
  -8   3   2   -0.00    4.20
   8  -3  -2    1.91    3.50
   8  -3  -2    5.72    5.32
   8   3  -2    3.42    3.27
  -8  -3   2    2.86    3.03
  -8  -3   2    0.93    2.43
  -8   3   3   52.08   11.43
  -8   3   3   48.20   11.17
   8  -3  -3   35.12    9.49
   8  -3  -3   55.50   11.82
   8   3  -3   48.99    9.75
  -8  -3   3   41.89    9.05
  -8  -3   3   41.34    8.72
  -8   3   4  125.89   19.59
  -8   3   4  131.19   20.28
   8  -3  -4  141.68   20.10
   8  -3  -4  123.79   19.75
   8   3  -4  117.81   17.73
  -8  -3   4   85.86   16.51
   8  -3  -5   23.39    7.74
   8   3  -5   14.53    5.74
  -8  -3   5   14.70    5.64
   8  -3  -6   60.33   13.29
   8   3  -6   66.01   12.19
  -8  -3   6   56.03   11.56
   8  -3  -7   26.94    8.50
   8   3  -7   44.38    9.03
  -8  -3   7   14.80    5.95
   8  -3  -8    0.00    4.05
  -8  -3   8    6.64    4.70
   8  -3  -9    0.00    4.00
  -8  -3   9    4.19    4.22
   8  -3 -10  132.48   21.85
  -8  -3  10  122.29   19.87
   8  -3 -11  104.72   19.45
  -8  -3  11  111.52   18.45
  -8   3  12    6.83    6.11
   8  -3 -12   -0.00    4.18
   8   3 -12    5.49    4.69
  -8  -3  12    4.10    4.33
  -8   3  13    4.41    4.10
   8  -3 -13    6.02    6.03
   8   3 -13   11.62    5.50
  -8   3  14   31.66    9.53
   8  -3 -14   23.50    9.28
   8   3 -14   39.77   10.34
  -8   3  15   22.08    8.52
   8  -3 -15   27.85    9.38
   8   3 -15   14.00    7.62
  -8   3  16   80.29   16.17
   8  -3 -16   87.18   17.36
   8   3 -16   54.06   13.96
  -8  -3  16   76.12   14.64
  -8   3  17   -0.00    4.76
   8  -3 -17    1.51    5.12
   8   3 -17    0.00    4.06
  -8  -3  17   -0.00    4.48
  -8   3  18    9.68    6.35
   8  -3 -18    1.99    4.11
   8   3 -18   -0.00    4.39
  -8  -3  18   -0.00    4.53
  -8   3  19   34.48    9.91
   8  -3 -19   14.13    7.82
   8   3 -19   24.70    8.92
  -8  -3  19   18.07    8.00
  -8   3  20  101.11   19.86
   8  -3 -20  115.39   22.15
   8   3 -20   84.90   18.94
  -8  -3  20  140.29   21.66
  -8   3  21   18.03    7.46
   8  -3 -21   13.51    7.64
   8   3 -21    0.00    5.16
  -8  -3  21   11.94    7.30
  -8   3  22   20.01    8.70
   8  -3 -22   16.21    9.38
   8   3 -22    9.76    7.09
  -8  -3  22   23.92    9.23
  -8   3  23    4.87    6.04
   8   3 -23    2.27    5.63
  -8  -3  23    5.45    6.17
  -8   3  24   14.51    7.77
   8   3 -24   18.70    8.81
  -8  -3  24   28.98   10.28
  -8   3  25   22.33    9.14
  -8  -3  25   40.98   12.25
  -8   3  26    8.18    6.13
  -8  -3  26    5.91    5.41
  -8   3  27   -0.00    4.90
  -8  -3  27    7.69    6.34
  -8   3  28    8.96    7.15
   8   3 -28    0.81    3.80
  -8  -3  28    3.07    6.76
  -8   3  29    0.00    5.52
  -8  -3  29    8.46    7.57
  -8   3  30    7.19    5.79
  -8  -3  30    4.54    6.58
  -8   3  31   -0.00    4.41
  -8  -3  31    4.27    5.16
  -8   3  32    7.22    7.05
  -8  -3  32    7.78    6.15
  -8   3  33    1.06    5.73
  -8  -3  33   -0.00    6.19
  -8   3  34    0.03    5.61
  -8  -3  34    3.08    6.53
  -8   3  35    4.82    5.45
  -8  -3  35    1.42    6.74
  -8   4   1   80.29   15.25
   8  -4  -1   69.73   14.46
   8   4  -1   92.46   13.19
  -8  -4   1   72.96   12.26
  -8  -4   1   66.68   11.19
  -8   4   2    5.63    4.66
   8  -4  -2   38.28    9.52
   8   4  -2   30.85    6.89
  -8  -4   2   22.77    6.14
  -8   4   3   18.30    7.55
   8  -4  -3   17.03    7.24
   8   4  -3   37.19    7.88
  -8  -4   3   26.05    6.59
  -8  -4   3   26.77    6.18
  -8   4   4  143.07   23.34
   8  -4  -4  142.80   23.53
   8   4  -4  170.85   22.04
  -8  -4   4  136.13   20.94
  -8   4   5    7.55    5.43
   8  -4  -5    4.88    4.97
   8   4  -5   18.07    5.94
  -8  -4   5   22.51    6.12
   8  -4  -6   44.76   11.24
   8   4  -6   58.90   11.17
  -8  -4   6   41.63    9.48
   8  -4  -7   96.51   17.21
   8   4  -7   91.76   15.54
  -8  -4   7   77.66   14.36
   8  -4  -8   30.97    9.36
   8   4  -8   21.01    7.53
  -8  -4   8   32.23    8.27
  -8   4   9   14.53    6.32
   8  -4  -9   13.87    6.97
   8   4  -9    5.13    4.60
  -8  -4   9   15.84    6.12
  -8   4  10   -0.00    4.18
   8  -4 -10    2.94    4.09
   8   4 -10    2.82    4.39
  -8  -4  10    4.41    4.63
  -8   4  11   -0.00    3.67
   8  -4 -11    3.69    5.32
   8   4 -11    9.82    5.40
  -8  -4  11   14.82    6.17
  -8   4  12   72.15   16.42
   8  -4 -12   95.82   18.65
   8   4 -12   96.32   17.25
  -8  -4  12  122.40   18.17
  -8   4  13    9.99    6.19
   8  -4 -13   15.45    8.28
   8   4 -13   10.94    5.70
  -8  -4  13   30.15    8.30
  -8   4  14   74.82   14.81
   8  -4 -14   49.55   13.39
   8   4 -14   50.43   12.24
  -8   4  15   -0.00    5.15
   8  -4 -15    0.00    3.81
  -8   4  16   25.77    9.36
   8  -4 -16   27.79    9.56
   8   4 -16   13.38    6.61
  -8  -4  16   22.81    8.57
  -8   4  17   24.55    8.33
   8  -4 -17   14.97    8.33
   8   4 -17   15.73    7.29
  -8  -4  17   18.88    8.64
  -8   4  18  105.88   18.27
   8  -4 -18   61.61   15.54
   8   4 -18   77.05   15.44
  -8  -4  18   69.14   15.53
  -8   4  19   13.38    6.91
   8  -4 -19    6.14    6.53
   8   4 -19    6.73    5.72
  -8  -4  19    1.99    5.18
  -8   4  20   34.47    9.91
   8  -4 -20   16.15    7.76
   8   4 -20    7.64    5.83
  -8  -4  20   37.82   10.58
  -8   4  21   10.14    5.91
   8   4 -21   -0.00    3.40
  -8   4  22    7.35    7.17
   8   4 -22    6.21    5.27
  -8  -4  22    3.70    5.84
  -8   4  23   20.01    8.35
   8   4 -23    9.08    6.36
  -8  -4  23   20.67    8.77
  -8   4  24   13.36    6.91
   8   4 -24    4.84    5.56
  -8  -4  24    0.00    5.66
  -8   4  25    0.91    5.62
   8   4 -25    3.96    4.70
  -8  -4  25    2.11    5.58
  -8   4  26    0.65    3.67
   8   4 -26    1.49    5.30
  -8  -4  26    1.99    4.59
  -8   4  27    7.79    6.19
   8   4 -27    0.90    4.49
  -8  -4  27    7.67    7.53
  -8   4  28   19.34    8.22
   8   4 -28    7.36    6.53
  -8  -4  28    6.23    6.24
   8   4 -29    1.77    4.81
  -8  -4  29    7.40    7.30
  -8   4  30   -0.00    4.24
   8   4 -30    0.55    4.26
  -8  -4  30   -0.00    6.16
  -8   4  31    4.30    5.79
   8   4 -31    0.10    4.66
  -8  -4  31    3.48    5.72
  -8   4  32    9.24    6.02
   8   4 -32   -0.00    4.66
  -8  -4  32    6.55    6.23
  -8   4  33    9.15    6.74
  -8  -4  33    2.13    5.66
  -8   4  34   25.82   10.74
  -8  -4  34   13.62    9.21
  -8   4  35    0.00    5.90
  -8  -4  35    6.30    7.81
  -8   5   1   36.37    9.86
   8  -5  -1   22.71    8.26
   8   5  -1   33.76    7.80
  -8  -5   1   36.17    7.44
  -8  -5   1   32.27    5.93
  -8   5   2   42.98   10.80
   8  -5  -2   30.17    9.82
   8   5  -2   29.81    7.66
  -8  -5   2   34.13    7.52
  -8  -5   2   35.32    6.55
  -8   5   3   78.35   16.22
   8  -5  -3   85.00   16.49
   8   5  -3   88.45   14.64
  -8  -5   3  108.17   14.82
  -8  -5   3   76.26   12.35
  -8   5   4   20.89    8.23
  -8   5   4   10.59    6.04
   8  -5  -4    5.93    4.68
   8  -5  -4   22.71    8.29
   8   5  -4   18.90    6.28
  -8  -5   4    5.81    4.30
  -8   5   5   75.53   14.07
  -8   5   5   59.57   13.51
   8  -5  -5   74.59   13.68
   8  -5  -5   54.15   13.27
   8   5  -5   58.40   11.75
   8   5  -5   59.75   11.57
  -8  -5   5   51.15   10.56
  -8   5   6   95.65   18.22
   8  -5  -6  118.33   18.62
   8  -5  -6  107.33   18.86
   8   5  -6  103.04   17.06
   8   5  -6  105.53   16.64
  -8  -5   6   87.02   15.54
  -8   5   7    7.62    5.66
   8  -5  -7    0.00    3.77
   8  -5  -7    8.25    5.20
   8   5  -7    0.00    3.17
   8   5  -7    0.00    3.23
  -8   5   8   11.58    6.23
   8  -5  -8    2.85    4.54
   8   5  -8   15.60    6.62
   8   5  -8    8.37    4.92
  -8  -5   8    9.18    5.03
  -8   5   9   16.12    6.65
   8  -5  -9    5.71    5.90
   8   5  -9    5.63    4.77
  -8  -5   9   15.59    6.22
   8  -5 -10  207.80   31.52
  -8  -5  10  210.01   29.19
  -8   5  11   37.33   10.24
   8  -5 -11   53.16   12.46
   8   5 -11   23.82    8.34
  -8  -5  11   62.61   11.27
  -8   5  12    0.63    3.26
   8  -5 -12   12.46    6.66
   8   5 -12    0.00    3.32
  -8  -5  12    2.48    4.16
  -8   5  13   -0.00    4.29
   8  -5 -13    0.00    3.79
   8   5 -13    2.86    3.51
  -8  -5  13    0.95    4.02
  -8   5  14   11.45    6.76
   8  -5 -14    6.37    6.71
   8   5 -14    4.94    4.53
  -8   5  15   10.99    6.65
   8  -5 -15   29.76    9.81
   8   5 -15   22.28    7.92
  -8   5  16   66.02   14.89
   8  -5 -16   56.64   14.94
   8   5 -16  101.32   16.20
  -8  -5  16   61.29   14.23
  -8   5  17   17.28    7.29
   8  -5 -17   19.10    8.55
   8   5 -17    4.65    4.28
  -8  -5  17   25.78    9.27
  -8   5  18    3.67    4.31
   8  -5 -18    9.79    6.70
   8   5 -18    5.04    5.01
  -8  -5  18    7.67    6.75
  -8   5  19    6.06    6.64
   8   5 -19   21.11    8.47
  -8  -5  19   23.08    9.06
  -8   5  20   28.94    9.92
   8   5 -20   27.35    9.34
  -8  -5  20   23.46    9.72
  -8   5  21   21.58    9.36
   8   5 -21   32.31   10.03
  -8  -5  21   26.97    9.95
  -8   5  22   40.18   10.33
   8   5 -22    8.70    7.36
  -8  -5  22   20.08    9.29
  -8   5  23    3.67    5.28
   8   5 -23    0.23    4.76
  -8  -5  23    7.44    6.34
  -8   5  24   -0.00    4.33
   8   5 -24    4.61    6.12
  -8  -5  24   14.87    7.88
  -8   5  25   21.10    8.66
   8   5 -25    3.89    5.46
  -8  -5  25    1.19    5.55
  -8   5  26   12.69    7.80
   8   5 -26    3.95    5.32
  -8  -5  26   -0.00    4.92
  -8   5  27    3.40    5.05
   8   5 -27    4.87    6.25
  -8  -5  27    4.12    5.58
  -8   5  28   -0.00    5.58
   8   5 -28   -0.00    4.73
  -8  -5  28    4.92    5.75
  -8   5  29   -0.00    4.71
   8   5 -29    7.70    6.48
  -8  -5  29   -0.00    6.63
  -8   5  30   10.77    8.31
   8   5 -30   20.18    9.16
  -8  -5  30    0.00    7.49
  -8   5  31   -0.00    4.98
   8   5 -31    1.90    6.75
  -8  -5  31    0.00    4.14
  -8   5  32    8.83    6.87
   8   5 -32   19.88    9.47
  -8  -5  32   15.44    9.10
  -8   5  33    5.02    5.94
   8   5 -33    1.95    6.95
  -8  -5  33   -0.00    5.39
  -8   5  34   -0.00    4.82
  -8  -5  34   -0.00    5.74
  -8   6   1   87.37   17.71
   8  -6  -1  119.02   18.43
   8  -6  -1  107.09   18.61
   8   6  -1   98.23   15.23
   8   6  -1  107.74   15.17
  -8  -6   1   89.02   14.26
  -8  -6   1   91.77   12.14
  -8   6   2   55.41   15.04
   8  -6  -2  108.35   17.17
   8  -6  -2   88.71   17.04
   8   6  -2   90.47   14.57
   8   6  -2   84.38   13.64
  -8  -6   2   92.20   13.81
  -8  -6   2   94.18   11.95
  -8   6   3  104.78   19.24
   8  -6  -3  114.02   18.34
   8  -6  -3  131.68   20.48
   8   6  -3  125.68   17.24
   8   6  -3   82.96   14.82
  -8  -6   3   85.59   14.98
  -8   6   4   44.38   10.34
  -8   6   4   36.73   10.34
   8  -6  -4   17.21    7.58
   8  -6  -4   26.85    9.40
   8   6  -4   40.58    8.79
   8   6  -4   27.75    7.19
  -8  -6   4   22.59    6.52
  -8   6   5   21.84    8.23
  -8   6   5   10.22    6.38
   8  -6  -5   44.26    9.87
   8   6  -5   22.63    6.67
   8   6  -5   20.55    6.49
  -8  -6   5   22.03    6.38
  -8   6   6   33.80   10.38
  -8   6   6   43.95   11.08
   8  -6  -6   51.08   11.48
   8  -6  -6   28.01    9.75
   8   6  -6   33.56    8.37
   8   6  -6   31.47    8.09
  -8  -6   6   36.65    8.32
  -8   6   7   28.36    9.11
   8  -6  -7   41.17    9.81
   8  -6  -7   29.59    9.69
   8   6  -7   30.93    8.03
   8   6  -7   12.34    5.12
  -8  -6   7   33.95    8.30
  -8   6   8   23.83    8.81
   8  -6  -8   23.27    8.22
   8  -6  -8   39.31   10.92
   8   6  -8   22.96    7.37
   8   6  -8   32.41    7.67
  -8  -6   8   28.73    7.71
  -8   6   9   -0.00    4.28
   8  -6  -9   -0.00    4.61
   8  -6  -9   -0.00    4.47
   8   6  -9    0.68    3.65
  -8  -6   9   -0.00    3.23
  -8   6  10    6.02    4.57
   8  -6 -10    8.10    5.91
   8   6 -10    7.53    4.84
  -8  -6  10   11.56    5.69
  -8   6  11   19.43    7.45
   8  -6 -11   25.39    8.79
   8   6 -11    5.63    4.89
  -8  -6  11   11.94    5.99
  -8   6  12   42.38   10.38
   8  -6 -12   15.97    8.23
   8   6 -12   25.88    7.53
  -8  -6  12   30.30    8.87
  -8   6  13   12.92    6.77
   8  -6 -13   40.09   10.89
   8   6 -13   17.04    7.88
  -8  -6  13   16.45    7.65
  -8   6  14   61.08   13.23
   8  -6 -14   41.64   12.01
   8   6 -14   33.51    9.77
  -8   6  15   30.78    9.48
   8  -6 -15    9.33    7.22
   8   6 -15   21.16    7.63
  -8   6  16   11.69    6.31
   8  -6 -16    4.15    4.93
   8   6 -16   12.05    6.65
  -8  -6  16    4.10    4.48
  -8   6  17   75.27   16.04
   8   6 -17   61.94   14.36
  -8  -6  17   85.32   16.54
  -8   6  18   27.31    9.10
  -8  -6  18   15.35    7.98
  -8   6  19   15.43    8.06
   8   6 -19    9.64    5.85
  -8  -6  19   23.21    8.98
  -8   6  20    3.00    5.80
   8   6 -20    2.64    4.88
  -8  -6  20    0.00    4.20
  -8   6  21    1.47    4.47
   8   6 -21    1.24    3.93
  -8  -6  21    0.00    4.66
  -8   6  22   10.12    7.08
   8   6 -22    3.78    4.73
  -8  -6  22   13.55    7.75
  -8   6  23   24.71    9.68
   8   6 -23   16.70    8.43
  -8  -6  23   27.39   10.19
  -8   6  24   16.17    7.82
   8   6 -24    2.55    5.27
  -8  -6  24    5.69    6.19
  -8   6  25   30.19   10.08
   8   6 -25   12.02    7.99
  -8  -6  25    4.94    6.07
  -8   6  26    1.50    4.15
  -8  -6  26   -0.00    4.70
  -8   6  27   16.44    8.26
  -8  -6  27    6.20    6.64
  -8   6  28    7.65    6.46
   8   6 -28    5.11    6.27
  -8  -6  28    3.30    6.28
  -8   6  29    0.00    5.07
   8   6 -29    1.40    4.56
  -8  -6  29    6.28    6.81
  -8   6  30    5.42    7.21
   8   6 -30    0.36    3.64
  -8  -6  30    0.00    5.01
  -8   6  31    4.15    4.70
   8   6 -31   -0.00    5.47
  -8  -6  31   -0.00    5.38
  -8   6  32    5.08    5.70
   8   6 -32    0.28    5.15
  -8  -6  32    0.00    7.41
  -8   6  33   12.16    8.43
   8   6 -33    1.43    4.93
  -8  -6  33    8.46    8.22
  -8   6  34   11.36    7.17
  -8  -6  34    0.00    7.92
  -8   7   1   83.33   16.51
   8  -7  -1  102.66   16.76
   8   7  -1   68.31   12.14
  -8   7   2    0.79    3.46
   8  -7  -2    0.25    3.05
   8   7  -2   -0.00    2.63
  -8  -7   2    1.29    2.31
  -8  -7   2    0.50    1.15
  -8   7   3   21.64    8.74
   8  -7  -3   38.49    9.87
   8  -7  -3   18.72    8.50
   8   7  -3   29.56    6.94
  -8  -7   3   23.70    6.15
  -8   7   4    1.24    3.93
   8  -7  -4    2.63    4.54
   8  -7  -4   -0.00    4.06
   8   7  -4    3.12    2.95
  -8  -7   4   -0.00    2.46
  -8   7   5   74.04   15.09
  -8   7   5   64.98   15.33
   8  -7  -5   88.12   15.85
   8  -7  -5   69.20   15.28
   8   7  -5   82.48   13.12
  -8  -7   5   78.02   12.97
  -8   7   6   23.89    8.67
  -8   7   6   20.84    8.03
   8  -7  -6   22.45    7.59
   8  -7  -6   17.24    8.62
   8   7  -6   15.60    5.60
  -8  -7   6   20.25    6.53
  -8   7   7   -0.00    4.93
  -8   7   7   -0.00    3.73
   8  -7  -7    0.00    3.38
   8   7  -7   -0.00    2.96
   8   7  -7    3.37    4.06
  -8  -7   7    1.49    3.42
  -8   7   8    0.00    3.54
   8  -7  -8    0.95    3.36
   8  -7  -8    6.11    5.78
   8   7  -8    2.28    3.68
   8   7  -8   -0.00    3.85
  -8   7   9   45.44   11.36
   8  -7  -9   33.59   10.12
   8  -7  -9   28.74   10.45
   8   7  -9   46.65   10.44
  -8  -7   9   41.33    9.42
  -8   7  10   14.24    7.11
   8  -7 -10   13.44    6.74
   8  -7 -10   20.90    8.78
   8   7 -10   13.15    5.65
  -8  -7  10   13.79    5.85
  -8   7  11   52.22   12.35
   8  -7 -11   54.34   12.67
   8  -7 -11   59.45   13.88
   8   7 -11   38.21    9.76
  -8  -7  11   48.56   11.34
  -8   7  12    1.78    3.86
   8  -7 -12   -0.00    5.52
   8   7 -12   -0.00    2.93
  -8  -7  12    0.00    4.64
  -8   7  13   14.64    6.73
   8   7 -13   16.51    6.26
  -8  -7  13    4.34    4.85
  -8   7  14   21.88    8.47
   8   7 -14   16.76    6.86
  -8   7  15   61.30   14.16
   8   7 -15   74.11   14.39
  -8   7  16    9.74    6.83
   8   7 -16   12.92    5.49
  -8  -7  16   10.40    7.04
  -8   7  17    9.29    6.27
   8   7 -17    8.20    5.39
  -8  -7  17    7.90    6.35
  -8   7  18    1.04    4.40
   8   7 -18    0.05    2.77
  -8  -7  18    3.76    5.93
  -8   7  19    0.00    4.66
   8   7 -19    4.78    4.40
  -8  -7  19    8.56    5.71
  -8   7  20   10.32    5.95
   8   7 -20    7.60    5.59
  -8  -7  20    0.00    5.09
  -8   7  21   13.96    7.12
   8   7 -21   36.89   10.60
  -8  -7  21   51.80   12.58
  -8   7  22    5.85    5.55
   8   7 -22    7.94    6.50
  -8  -7  22   -0.00    4.92
  -8   7  23   -0.00    4.79
   8   7 -23    3.58    5.77
  -8  -7  23   -0.00    5.14
  -8   7  24    6.72    5.57
   8   7 -24   -0.00    4.55
  -8  -7  24    0.00    5.26
  -8   7  25   29.16    9.78
   8   7 -25   16.15    8.10
  -8  -7  25   12.69    8.10
  -8   7  26    4.51    5.71
   8   7 -26   14.26    7.25
  -8  -7  26    8.82    6.99
  -8   7  27    5.13    6.13
   8   7 -27    7.57    6.03
  -8  -7  27   19.01    9.14
  -8   7  28    0.34    5.63
   8   7 -28   -0.00    5.19
  -8  -7  28    7.27    7.12
  -8   7  29    0.00    5.32
   8   7 -29   -0.00    4.14
  -8  -7  29    3.56    6.49
  -8   7  30    3.79    6.29
   8   7 -30   -0.00    6.45
  -8  -7  30    4.73    7.51
  -8   7  31   21.55    9.11
   8   7 -31    0.15    4.23
  -8  -7  31    6.13    7.78
  -8   7  32   -0.00    5.54
   8   7 -32    2.29    5.39
  -8  -7  32    6.40    7.11
  -8   7  33    0.94    5.53
   8   7 -33    1.24    6.22
  -8  -7  33    3.91    7.36
   8   7 -34    5.62    7.25
  -8   8   1   80.26   17.88
   8  -8  -1  112.67   18.85
   8   8  -1  104.76   14.55
  -8   8   2   -0.00    4.93
   8  -8  -2    0.03    3.17
   8   8  -2   -0.00    2.32
   8  -8  -3   49.48   11.69
   8   8  -3   49.56    9.41
   8  -8  -4   30.99    8.76
   8   8  -4    5.93    4.47
   8  -8  -5    7.54    4.86
   8  -8  -5    8.32    6.11
   8   8  -5    3.80    4.04
  -8   8   6    1.26    4.51
   8  -8  -6    0.00    3.90
   8  -8  -6    5.85    4.87
   8   8  -6    3.38    3.11
  -8  -8   6    0.00    4.00
  -8   8   7  121.33   21.69
   8  -8  -7  152.44   22.62
   8  -8  -7   96.34   20.96
   8   8  -7  113.49   18.57
  -8  -8   7  161.80   20.14
  -8   8   8    1.02    4.90
   8  -8  -8   10.74    5.76
   8  -8  -8    6.23    5.88
   8   8  -8    6.98    3.84
  -8  -8   8    5.95    4.27
  -8   8   9   15.35    7.50
   8  -8  -9    7.37    6.73
   8   8  -9   16.30    5.97
  -8  -8   9   10.25    5.58
  -8   8  10   13.88    7.88
   8  -8 -10   22.01    7.61
   8   8 -10   12.83    5.52
  -8  -8  10   13.54    6.24
  -8   8  11    0.89    4.84
   8  -8 -11    3.65    3.49
   8   8 -11    3.82    3.96
  -8  -8  11    6.35    5.12
  -8   8  12   -0.00    4.92
   8  -8 -12    0.00    3.95
   8   8 -12    3.52    4.09
  -8  -8  12    1.18    3.44
  -8   8  13   29.03    9.86
   8   8 -13   36.29    9.26
  -8   8  14    3.74    4.45
   8   8 -14    6.72    3.76
  -8   8  15    4.79    4.99
   8   8 -15   14.70    6.32
  -8  -8  15   11.21    6.12
  -8   8  16    5.57    5.95
   8   8 -16    1.33    3.88
  -8  -8  16    1.84    4.39
  -8   8  17   24.94    9.01
   8   8 -17   32.16    9.36
  -8  -8  17   63.22   13.37
  -8   8  18    5.05    5.67
   8   8 -18    4.32    4.71
  -8  -8  18    9.33    6.12
  -8   8  19   10.46    7.26
   8   8 -19   15.74    7.11
  -8  -8  19   15.61    8.04
  -8   8  20   -0.00    3.57
   8   8 -20   -0.00    3.94
  -8  -8  20   -0.00    5.67
  -8   8  21    0.00    4.16
   8   8 -21   -0.00    4.52
  -8  -8  21   11.39    6.53
  -8   8  22   -0.00    3.33
   8   8 -22    3.94    5.10
   8   8 -23   18.55    9.11
  -8  -8  23   26.16   10.77
  -8   8  24    0.00    3.72
   8   8 -24    9.84    6.01
  -8  -8  24   13.78    8.35
  -8   8  25    2.57    4.74
   8   8 -25    5.45    5.45
  -8  -8  25    2.37    7.26
  -8   8  26   -0.00    4.07
   8   8 -26   -0.00    3.90
  -8  -8  26    9.21    7.10
  -8   8  27    6.79    6.83
   8   8 -27    5.04    6.91
  -8  -8  27   17.08    9.36
  -8   8  28    6.18    5.88
   8   8 -28   -0.00    4.57
  -8  -8  28   -0.00    6.37
  -8   8  29   17.63    8.11
   8   8 -29    4.80    5.86
  -8  -8  29    8.02    8.44
  -8   8  30    0.00    4.09
   8   8 -30    4.48    6.19
  -8  -8  30    0.35    7.08
  -8   8  31   -0.00    4.89
   8   8 -31    0.00    5.74
  -8  -8  31   -0.00    7.75
  -8   8  32    0.76    6.35
   8   8 -32    1.29    5.35
  -8  -8  32    0.00    5.77
  -8   8  33    3.62    5.54
   8   8 -33    0.93    5.54
  -8  -8  33    2.08    6.10
   8   8 -34    3.14    5.38
   8   8 -35   -0.00    6.10
   8  -9  -1  121.31   19.76
   8   9  -1   92.94   14.55
   8  -9  -2    2.91    4.78
  -8   9   3   35.12   11.00
   8  -9  -3   65.69   13.00
   8   9  -3   37.82    8.09
  -8   9   4    7.78    6.07
   8  -9  -4    8.04    5.34
   8   9  -4    5.40    3.49
  -8   9   5   63.11   15.09
   8   9  -5   71.00   12.02
  -8   9   6    6.70    5.51
   8  -9  -6    0.53    3.76
   8   9  -6    3.73    3.17
  -8   9   7    4.17    5.27
   8  -9  -7   15.78    7.00
   8   9  -7    3.19    3.82
  -8   9   8    1.09    4.12
  -8   9   8    0.14    2.98
   8  -9  -8   -0.00    4.23
   8   9  -8    0.00    3.25
  -8   9   9    7.25    5.38
  -8   9   9    3.79    4.96
   8  -9  -9    9.29    5.39
   8   9  -9    8.06    4.39
  -8   9  10    0.00    4.53
   8  -9 -10    7.44    5.24
   8   9 -10    1.92    2.90
  -8   9  11  108.95   20.42
   8  -9 -11  127.39   20.85
   8   9 -11   99.43   17.36
  -8   9  12   -0.00    4.33
   8  -9 -12   -0.00    4.10
   8   9 -12    0.00    3.20
  -8  -9  12   -0.00    3.56
  -8   9  13    0.33    4.34
   8  -9 -13   -0.00    5.68
  -8   9  14    0.00    4.16
   8  -9 -14    3.55    4.63
  -8   9  15   72.48   15.67
   8  -9 -15  106.75   18.03
  -8  -9  15   58.72   14.43
  -8   9  16   -0.00    3.54
   8   9 -16    0.02    3.34
  -8  -9  16    0.93    5.57
  -8   9  17    0.00    3.66
  -8  -9  17   -0.00    4.21
  -8   9  18    1.94    4.06
  -8  -9  18   30.86    9.75
  -8   9  19   13.69    7.13
  -8  -9  19   16.00    7.99
  -8   9  20    5.16    5.82
   8   9 -20    3.96    4.53
  -8  -9  20    1.77    5.80
  -8   9  21    9.16    6.58
   8   9 -21   19.45    7.48
  -8  -9  21   12.23    7.79
  -8   9  22    0.00    4.80
   8   9 -22    2.05    4.49
  -8  -9  22    2.10    5.90
  -8   9  23    9.80    6.61
   8   9 -23   -0.00    3.84
  -8  -9  23   -0.00    4.91
  -8   9  24   -0.00    4.84
   8   9 -24    5.56    5.39
  -8  -9  24   -0.00    7.14
  -8   9  25    2.91    5.38
   8   9 -25   15.17    8.05
  -8  -9  25   30.69   11.54
  -8   9  26    1.76    4.45
   8   9 -26   -0.00    5.86
  -8  -9  26   -0.00    7.29
  -8   9  27    1.90    5.03
   8   9 -27   -0.00    4.89
  -8  -9  27    2.30    6.56
  -8   9  28   12.61    7.75
   8   9 -28    1.93    5.17
  -8  -9  28    0.26    4.44
  -8   9  29   -0.00    6.21
   8   9 -29   -0.00    4.88
  -8  -9  29    5.72    7.37
  -8   9  30   -0.00    5.07
   8   9 -30   -0.00    4.80
  -8  -9  30    7.21    7.71
  -8   9  31   10.53    7.42
   8   9 -31    0.00    6.01
  -8  -9  31    3.93    7.66
  -8   9  32    7.28    6.03
   8   9 -32    0.00    4.50
  -8  -9  32    1.90    6.16
   8   9 -33   -0.00    5.53
   8   9 -34   -0.00    5.55
  -8  10   1   30.35   10.26
   8 -10  -1   16.32    7.82
   8  10  -1   34.10    6.76
   8 -10  -2    3.17    4.65
   8  10  -2   -0.00    1.90
  -8  10   3   46.15   12.46
   8 -10  -3   35.66   10.72
   8  10  -3   45.64    8.74
  -8  10   4   15.58    7.41
   8 -10  -4   27.57    8.78
   8  10  -4    9.86    4.26
  -8  10   5    2.84    5.60
   8 -10  -5    4.67    3.79
  -8  10   6   -0.00    3.88
   8 -10  -6    4.37    4.35
   8  10  -6   -0.00    2.74
  -8  10   7   57.27   15.19
   8 -10  -7   71.28   14.61
   8  10  -7   73.50   12.54
  -8  10   8   -0.00    3.49
   8 -10  -8   -0.00    3.36
   8  10  -8   -0.00    3.24
  -8  10   9    8.22    5.70
   8 -10  -9    3.55    4.87
   8  10  -9   17.39    5.55
  -8  10  10   -0.00    3.51
  -8  10  10    0.03    3.65
   8 -10 -10    0.00    4.16
   8  10 -10    0.84    3.37
  -8  10  11    3.15    4.23
   8 -10 -11    6.25    5.64
   8  10 -11    9.08    5.00
  -8  10  12   -0.00    4.93
   8 -10 -12    3.10    3.55
   8  10 -12    0.40    2.95
  -8  10  13   41.60   12.37
   8 -10 -13   86.30   15.45
   8  10 -13   49.34   11.13
  -8  10  14    0.00    4.64
   8 -10 -14    0.92    3.45
   8  10 -14    0.00    2.89
  -8  10  15    3.94    4.77
   8 -10 -15    7.73    5.77
   8  10 -15    0.48    3.27
  -8  10  16    0.28    4.16
   8 -10 -16   -0.00    3.56
   8  10 -16   -0.00    3.34
  -8  10  17   40.69   11.21
   8 -10 -17   37.99   11.48
   8  10 -17   25.22    9.55
  -8  10  18    5.35    5.02
   8  10 -18   -0.00    4.15
  -8 -10  18    6.42    6.69
  -8  10  19   16.96    7.35
   8  10 -19   18.49    7.83
  -8 -10  19   27.65   10.05
  -8  10  20    0.00    3.96
   8  10 -20    1.52    4.17
  -8 -10  20   -0.00    5.55
   8  10 -21    8.27    6.07
  -8 -10  21   14.09    8.49
  -8  10  22   -0.00    4.66
   8  10 -22    1.23    4.63
  -8 -10  22    8.49    7.14
  -8  10  23    5.26    5.94
   8  10 -23    4.48    5.39
  -8 -10  23    7.49    6.93
  -8  10  24    3.66    5.05
   8  10 -24    1.76    4.45
  -8 -10  24    0.93    6.22
  -8  10  25    1.56    4.65
   8  10 -25    4.90    5.97
  -8 -10  25    0.00    6.17
  -8  10  26    0.00    3.96
   8  10 -26    1.74    4.13
  -8 -10  26    0.00    6.49
  -8  10  27    1.60    5.42
   8  10 -27    1.23    2.77
  -8 -10  27    3.39    8.15
  -8  10  28    1.45    5.20
   8  10 -28   -0.00    4.60
  -8 -10  28   -0.00    6.10
  -8  10  29   10.33    7.04
   8  10 -29   12.91    7.60
  -8 -10  29    3.73    7.88
  -8  10  30   -0.00    4.93
   8  10 -30    2.08    5.18
  -8 -10  30    1.49    7.04
   8  10 -31    1.54    4.83
  -8 -10  31    9.26    9.17
  -8  11   1   38.62   11.75
   8 -11  -1   49.74   12.44
  -8  11   2   14.02    7.50
   8 -11  -2    4.80    6.24
   8  11  -2    5.87    2.94
  -8  11   3   11.98    7.21
   8  11  -3   11.89    4.11
  -8  11   4    0.60    3.18
   8 -11  -4   -0.00    4.75
   8  11  -4    0.00    1.73
  -8  11   5    4.22    5.67
   8 -11  -5   29.07    9.09
   8  11  -5   33.31    6.87
  -8  11   6    3.35    4.89
   8 -11  -6    2.10    3.33
   8  11  -6    1.66    3.30
  -8  11   7    7.47    6.03
   8 -11  -7    2.32    4.79
   8  11  -7    3.23    3.44
  -8  11   8   22.63    9.41
   8  11  -8    4.50    4.05
  -8  11   9   25.44    9.42
   8 -11  -9   37.43   10.07
   8  11  -9   22.90    7.15
  -8  11  10    0.00    3.43
   8 -11 -10   -0.00    3.65
   8  11 -10    0.90    2.98
  -8  11  11   26.30    9.43
  -8  11  11   29.04    9.60
   8 -11 -11    9.55    6.15
   8  11 -11   16.13    5.81
  -8  11  12    0.13    3.01
  -8  11  12    0.81    5.09
   8 -11 -12    1.26    4.12
   8  11 -12   -0.00    3.82
  -8  11  13   -0.00    4.06
   8 -11 -13   -0.00    5.71
   8  11 -13   -0.00    3.39
  -8  11  14    0.00    3.67
   8 -11 -14   -0.00    3.51
   8  11 -14    0.00    4.41
  -8  11  15   53.16   13.55
   8 -11 -15   87.25   15.69
   8  11 -15   32.36   10.18
  -8  11  16    9.62    6.53
   8 -11 -16   -0.00    4.69
   8  11 -16    4.62    4.66
  -8  11  17   -0.00    4.43
   8 -11 -17    2.17    4.49
   8  11 -17   -0.00    2.93
  -8  11  18    0.00    3.34
   8 -11 -18    2.09    5.11
   8  11 -18    1.65    4.39
  -8  11  19   12.50    6.92
   8 -11 -19   10.15    6.40
   8  11 -19   16.56    7.38
  -8  11  20   -0.00    3.53
   8 -11 -20   -0.00    4.69
   8  11 -20    0.31    3.85
  -8  11  21    4.57    5.13
   8  11 -21    7.96    6.06
  -8  11  22    1.88    4.60
   8  11 -22   -0.00    4.30
  -8  11  23    1.94    3.90
   8  11 -23    2.63    4.82
  -8  11  24    8.96    6.12
   8  11 -24    4.94    5.98
  -8  11  25   17.56    8.22
   8  11 -25    9.06    6.86
  -8 -11  25   26.35   11.00
  -8  11  26    0.00    4.02
   8  11 -26   -0.00    4.77
  -8 -11  26    0.00    6.17
  -8  11  27    3.34    4.57
   8  11 -27    0.42    4.42
  -8 -11  27   -0.00    6.26
  -8  11  28   -0.00    5.58
  -8 -11  28   -0.00    6.60
  -8  11  29    2.39    5.24
  -8 -11  29    8.11    8.16
  -8  11  30   -0.00    4.95
  -8 -11  30   -0.00    7.33
  -8 -11  31    4.66    6.06
  -8  12   1    2.46    5.88
   8 -12  -1    0.37    3.74
   8  12  -1    1.27    1.98
  -8  12   2    3.08    5.41
   8 -12  -2    1.81    4.37
   8  12  -2    3.72    2.76
  -8  12   3   42.08   12.37
   8 -12  -3   33.52   10.87
   8  12  -3   51.38    9.12
  -8  12   4    5.85    5.96
   8 -12  -4   -0.00    4.44
   8  12  -4    1.43    2.32
  -8  12   5    0.60    3.23
   8 -12  -5   -0.00    3.60
   8  12  -5    0.01    2.19
  -8  12   6   -0.00    5.04
   8 -12  -6   -0.00    4.51
   8  12  -6    1.22    2.67
  -8  12   7   39.84   11.76
   8 -12  -7   39.17   10.60
   8  12  -7   25.75    7.01
  -8  12   8    0.94    4.28
   8 -12  -8    3.30    4.64
   8  12  -8    5.26    4.09
  -8  12   9   20.91    8.54
   8 -12  -9   13.14    7.08
   8  12  -9   15.67    6.32
  -8  12  10    6.82    6.27
   8 -12 -10    2.96    4.87
   8  12 -10    6.54    4.77
  -8  12  11    0.56    3.64
   8 -12 -11    4.75    4.70
   8  12 -11    0.00    3.82
  -8  12  12    1.96    5.79
   8 -12 -12    3.92    4.11
   8  12 -12   -0.00    3.60
  -8  12  13   24.20    9.16
  -8  12  13   32.04   10.46
   8 -12 -13   24.69    9.52
   8  12 -13   23.36    7.88
  -8  12  14    2.70    5.25
   8 -12 -14   -0.00    4.21
   8  12 -14    2.32    4.13
  -8  12  15    4.16    4.93
   8 -12 -15   -0.00    4.38
   8  12 -15   -0.00    3.38
  -8  12  16   -0.00    3.67
   8 -12 -16    0.07    4.43
   8  12 -16   -0.00    3.24
  -8  12  17    0.00    4.77
   8 -12 -17   18.67    8.00
   8  12 -17    4.20    4.48
  -8  12  18    3.89    5.28
   8 -12 -18    3.11    4.94
   8  12 -18    7.06    5.55
  -8  12  19   19.67    9.08
   8 -12 -19   28.12    9.44
   8  12 -19   16.97    8.46
  -8  12  20    0.30    4.41
   8 -12 -20    0.33    4.72
   8  12 -20   -0.00    4.53
  -8  12  21   -0.00    4.67
   8 -12 -21    5.05    5.18
   8  12 -21    3.79    4.71
  -8  12  22    0.00    3.64
   8 -12 -22    0.00    4.44
   8  12 -22    0.00    5.76
  -8  12  23   -0.00    5.04
   8 -12 -23   11.45    7.24
   8  12 -23    6.71    5.86
  -8  12  24   -0.00    4.17
   8  12 -24   -0.00    4.32
  -8  12  25    0.00    4.33
  -8  12  26    2.02    4.21
  -8  12  27    0.44    4.23
  -8  13   1    8.67    6.88
   8 -13  -1   14.25    7.59
   8  13  -1   17.57    4.69
  -8  13   2    1.16    4.77
   8 -13  -2    0.09    4.14
  -8  13   3    0.16    3.91
   8 -13  -3    0.51    3.99
   8  13  -3   -0.00    1.68
  -8  13   4   14.22    7.77
   8 -13  -4    5.63    6.62
   8  13  -4   11.53    4.10
  -8  13   5   47.87   13.53
   8 -13  -5   35.19   11.36
   8  13  -5   45.28    9.09
  -8  13   6   -0.00    4.54
   8  13  -6    4.50    3.20
  -8  13   7    0.00    4.35
   8 -13  -7    0.00    4.38
   8  13  -7    6.59    3.90
  -8  13   8    9.02    6.55
   8 -13  -8   -0.00    4.30
   8  13  -8    3.18    3.24
  -8  13   9   18.80    8.98
   8 -13  -9   13.90    7.71
   8  13  -9   16.33    5.72
  -8  13  10   -0.00    3.46
   8 -13 -10   -0.00    4.81
   8  13 -10    6.22    3.98
  -8  13  11   18.75    8.79
   8 -13 -11   18.70    8.04
   8  13 -11   17.48    6.01
  -8  13  12    5.72    5.99
   8 -13 -12    3.08    4.13
   8  13 -12    8.82    4.74
  -8  13  13    1.85    4.98
   8 -13 -13    0.00    3.19
   8  13 -13   -0.00    3.71
  -8  13  14   -0.00    4.53
   8 -13 -14    0.00    3.74
   8  13 -14    0.00    3.34
  -8  13  15   17.72    8.05
   8 -13 -15   16.01    8.00
   8  13 -15   21.82    7.68
  -8  13  16   -0.00    4.34
   8 -13 -16    7.48    6.46
   8  13 -16    0.00    4.19
  -8  13  17    0.92    3.90
   8 -13 -17    0.52    3.11
   8  13 -17    0.00    3.75
  -8  13  18    0.00    4.21
   8 -13 -18    5.60    5.14
   8  13 -18   -0.00    4.82
  -8  13  19    0.00    4.30
   8 -13 -19    2.83    4.04
   8  13 -19    7.01    5.36
  -8  13  20    4.64    4.85
   8 -13 -20    2.42    5.18
   8  13 -20    2.99    5.09
  -8  13  21   16.60    8.05
   8 -13 -21   14.84    7.53
  -8  13  22    1.59    4.89
   8 -13 -22    4.55    5.78
  -8  13  23    0.00    4.50
   8 -13 -23   -0.00    3.36
  -8  13  24   -0.00    4.13
   8 -13 -24   -0.00    5.62
  -8  13  25   10.30    7.33
   8 -13 -25   13.86    7.69
  -8  13  26    3.55    5.17
   8 -13 -26    2.20    5.08
  -8  14   1   18.85    8.75
   8 -14  -1   18.70    8.86
   8  14  -1   17.98    4.98
  -8  14   2   -0.00    5.10
   8  14  -2   12.30    4.16
  -8  14   3    2.51    4.92
   8 -14  -3    4.52    5.62
   8  14  -3   12.46    4.22
  -8  14   4    0.31    4.88
   8 -14  -4   -0.00    4.14
   8  14  -4    4.21    3.36
  -8  14   5   -0.00    4.76
   8 -14  -5    0.52    3.96
   8  14  -5   -0.00    2.04
  -8  14   6    1.38    4.57
   8 -14  -6   -0.00    4.41
   8  14  -6    0.51    2.72
  -8  14   7   17.48    8.53
   8 -14  -7    8.33    5.82
   8  14  -7    8.51    4.33
  -8  14   8   12.82    7.93
   8 -14  -8   13.71    7.75
   8  14  -8   15.92    5.70
  -8  14   9   -0.00    4.33
   8 -14  -9    8.83    6.20
   8  14  -9    2.35    3.50
  -8  14  10   -0.00    5.07
   8 -14 -10    1.75    5.00
   8  14 -10    4.97    4.00
  -8  14  11    2.83    6.17
   8 -14 -11    1.36    4.59
   8  14 -11    2.56    2.98
  -8  14  12    2.87    4.75
   8 -14 -12    0.00    3.72
   8  14 -12    2.00    3.23
  -8  14  13    7.83    6.37
   8 -14 -13    6.05    5.89
   8  14 -13   10.50    5.02
  -8  14  14    0.00    4.22
   8  14 -14    3.78    4.13
  -8  14  15    5.12    5.93
   8 -14 -15    1.99    3.83
   8  14 -15   -0.00    4.10
  -8  14  16   -0.00    4.43
   8 -14 -16    3.44    4.52
   8  14 -16    3.90    4.60
  -8  14  17   -0.00    3.91
   8 -14 -17   10.96    5.67
  -8  14  18   -0.00    4.72
   8 -14 -18    8.64    6.51
  -8  14  19    4.78    5.81
   8 -14 -19    5.76    5.62
  -8  14  20    2.10    4.60
   8 -14 -20    0.82    4.46
  -8  14  21    2.08    3.66
   8 -14 -21    3.11    4.65
  -8  14  22    0.00    5.60
   8 -14 -22    9.32    6.35
  -8  14  23    4.80    5.88
   8 -14 -23    1.46    4.95
  -8  14  24   -0.00    3.91
  -8  15   1    9.39    7.25
   8 -15  -1    0.00    4.41
   8  15  -1    2.41    2.58
  -8  15   2   -0.00    4.93
   8 -15  -2   -0.00    4.24
   8  15  -2    0.00    2.00
  -8  15   3    2.78    6.15
   8 -15  -3   -0.00    4.40
   8  15  -3    0.86    2.17
  -8  15   4    9.23    6.87
   8 -15  -4   -0.00    4.70
   8  15  -4    0.71    2.42
  -8  15   5   16.45    8.53
   8 -15  -5    4.76    6.17
   8  15  -5    8.41    3.93
  -8  15   6    2.72    5.98
   8 -15  -6   -0.00    4.26
   8  15  -6    6.66    3.73
  -8  15   7   -0.00    4.55
   8 -15  -7    0.00    3.72
   8  15  -7    1.71    2.85
  -8  15   8    6.56    6.18
   8 -15  -8    3.53    5.44
   8  15  -8   -0.00    2.00
  -8  15   9    0.00    6.63
   8 -15  -9   -0.00    4.64
   8  15  -9    3.23    3.08
  -8  15  10   14.79    8.57
   8 -15 -10    8.48    5.80
   8  15 -10    2.31    3.08
  -8  15  11    3.92    5.86
   8 -15 -11    6.56    7.21
   8  15 -11    0.00    2.98
  -8  15  12   -0.00    5.14
   8 -15 -12   -0.00    3.90
   8  15 -12    0.03    2.95
  -8  15  13    9.22    6.39
   8 -15 -13    4.15    4.95
  -8  15  14    0.51    5.10
   8 -15 -14    0.00    4.51
  -8  15  15   10.38    7.38
   8 -15 -15    5.59    5.68
   8 -15 -16   -0.00    5.34
   8 -15 -17    3.57    5.33
   8 -15 -18    0.00    4.14
   8 -15 -19   -0.00    3.86
  -8  16   1   -0.00    5.48
   8 -16  -1    6.33    5.90
   8  16  -1    4.58    2.86
  -8  16   2   -0.00    5.06
   8 -16  -2    2.23    4.66
   8  16  -2    7.04    3.33
  -8  16   3   -0.00    4.13
   8 -16  -3   12.38    6.56
   8  16  -3    0.00    1.64
  -8  16   4    0.13    3.78
   8 -16  -4   -0.00    4.51
   8  16  -4    0.41    1.86
  -8  16   5   -0.00    5.04
   8 -16  -5    1.40    4.91
   8  16  -5   -0.00    2.49
  -8  16   6    0.00    4.33
   8 -16  -6    5.84    6.31
   8  16  -6    1.36    2.50
  -8  16   7   -0.00    4.79
   8 -16  -7    1.32    4.34
  -8  16   8   14.19    7.50
   8 -16  -8    0.80    4.52
  -8  16   9    7.53    5.99
   8 -16  -9    0.19    4.43
   8 -16 -10    0.29    4.19
   8 -16 -11    0.00    4.43
   8 -16 -12    4.06    5.26
   8 -16 -13    0.24    4.49
   8 -16 -14    7.86    6.63
   8 -17  -1   -0.00    5.13
   8 -17  -2   -0.00    5.04
   8 -17  -3    1.50    4.72
   8 -17  -4    1.71    4.96
   8 -17  -5    0.57    4.36
   8 -17  -6   -0.00    4.99
   8 -17  -7   -0.00    4.88
   8 -17  -8    3.13    4.62
   8 -17  -9   -0.00    4.91
  -7   0   1  813.78   95.46
  -7   0   1  797.44   95.42
  -7   0   1  797.97   94.96
   7   0  -1  926.43   95.91
   7   0  -1  875.64   96.99
  -7   0   2    0.89    2.91
  -7   0   2   -0.00    2.97
  -7   0   2    1.72    3.02
   7   0  -2    0.01    2.89
   7   0  -2    0.00    2.63
  -7   0   3   11.93    5.14
  -7   0   3   10.48    4.79
   7   0  -3   16.34    5.09
   7   0  -3   11.62    5.45
  -7   0   4   -0.00    2.43
   7   0  -4    0.00    3.07
   7   0  -4    1.41    3.62
  -7   0   5   45.08    9.50
   7   0  -5   31.60    7.94
   7   0  -5   38.18    9.16
  -7   0   6    1.42    3.98
   7   0  -6   -0.00    3.76
   7   0  -6    2.18    3.01
  -7   0   7  383.01   41.89
   7   0  -7  279.47   39.01
  -7   0   8    0.87    3.55
   7   0  -8   -0.00    3.15
  -7   0   9   24.09    7.65
   7   0  -9   32.69    8.61
  -7   0  10   -0.00    4.65
   7   0 -10   -0.00    3.30
  -7   0  11  291.10   41.02
   7   0 -11  374.97   43.79
  -7   0  12    1.74    4.16
   7   0 -12    3.49    4.50
  -7   0  13  158.53   22.21
   7   0 -13  113.26   20.74
   7   0 -14    0.00    4.56
   7   0 -15    4.47    5.74
   7   0 -16    0.17    4.20
  -7   0  17  551.92   66.25
   7   0 -17  523.04   66.82
  -7   0  18   -0.00    4.04
   7   0 -18    1.39    4.88
  -7   0  19   19.57    8.18
   7   0 -19   33.23   10.31
  -7   0  20   -0.00    4.37
   7   0 -20    0.16    4.22
  -7   0  21   15.37    7.37
   7   0 -21    8.57    6.01
  -7   0  22   -0.00    3.80
   7   0 -22   -0.00    4.21
  -7   0  23   72.57   15.77
  -7   0  24    0.04    4.65
  -7   0  25    3.59    5.78
  -7   0  26   -0.00    6.29
  -7   0  27   95.52   20.00
  -7   0  28   -0.00    5.52
  -7   0  29   14.46    8.58
  -7   0  30   -0.00    4.66
  -7   0  31    5.21    6.76
  -7   0  32    9.12    8.27
  -7   0  33   53.94   15.09
  -7   0  34    3.18    5.76
  -7   0  35   -0.00    5.76
  -7   0  36    1.04    5.98
  -7   0  37    0.00    5.20
  -7   1   1    0.74    2.78
  -7   1   1    1.17    3.59
  -7   1   1   -0.00    2.86
   7  -1  -1    6.06    3.69
   7  -1  -1   -0.00    2.94
   7  -1  -1    3.31    4.13
   7   1  -1    0.71    2.69
   7   1  -1    0.00    3.48
  -7  -1   1    0.49    2.52
  -7   1   2   61.38   11.58
  -7   1   2   54.50   11.12
  -7   1   2   52.91   10.67
   7  -1  -2   78.10   12.05
   7  -1  -2   58.90   10.91
   7  -1  -2   64.18   11.79
   7   1  -2   50.06    9.88
   7   1  -2   39.64    9.86
  -7  -1   2   62.93   10.80
  -7   1   3  299.56   37.44
  -7   1   3  334.70   37.92
   7  -1  -3  265.15   36.25
   7  -1  -3  225.29   36.75
   7   1  -3  324.66   36.73
   7   1  -3  283.45   37.03
  -7  -1   3  339.79   37.65
  -7   1   4    0.09    2.54
  -7   1   4    1.69    2.99
   7  -1  -4    0.13    3.30
   7  -1  -4    1.06    3.73
   7   1  -4   -0.00    2.80
   7   1  -4    2.78    3.60
  -7  -1   4    2.92    3.10
  -7   1   5   52.24   12.20
  -7   1   5   83.54   13.56
   7  -1  -5   71.18   12.93
   7  -1  -5   97.92   15.20
   7   1  -5   82.62   12.97
   7   1  -5   96.28   14.63
  -7  -1   5   70.16   12.91
  -7   1   6    3.74    4.08
  -7   1   6    0.91    3.50
   7  -1  -6   -0.00    2.80
   7  -1  -6    5.09    4.80
   7   1  -6    5.43    3.62
   7   1  -6    0.93    3.53
  -7  -1   6    2.02    3.15
  -7   1   7   28.78    8.43
  -7   1   7   47.10    9.40
   7  -1  -7   40.64    9.55
   7   1  -7   49.01    9.81
   7   1  -7   39.56    9.18
  -7  -1   7   32.98    8.23
  -7   1   8   16.11    6.48
   7  -1  -8   25.34    7.31
   7   1  -8   19.07    6.25
   7   1  -8   20.93    6.96
  -7  -1   8   19.28    6.37
  -7   1   9  334.16   41.00
   7  -1  -9  308.63   40.75
   7   1  -9  320.51   40.53
  -7  -1   9  289.48   39.30
   7  -1 -10   23.34    7.73
   7   1 -10    8.00    5.24
  -7  -1  10   39.79    8.85
  -7   1  11  112.95   18.85
   7  -1 -11  114.36   19.66
   7   1 -11  122.59   19.60
  -7  -1  11  122.99   19.14
  -7   1  12   -0.00    3.63
   7  -1 -12   -0.00    3.94
   7   1 -12    3.77    4.29
  -7  -1  12    0.00    3.16
  -7   1  13  160.23   24.22
   7  -1 -13  167.83   25.63
   7   1 -13  183.23   25.55
  -7  -1  13  143.92   23.60
   7  -1 -14    7.40    6.22
   7   1 -14    0.00    3.90
  -7  -1  14    3.14    4.63
   7  -1 -15  121.18   20.38
   7   1 -15  100.02   18.74
   7  -1 -16   26.81    9.46
   7   1 -16   46.72   11.32
  -7   1  17   39.55   11.01
   7  -1 -17   48.12   12.26
   7   1 -17   31.93    9.78
  -7   1  18    2.90    5.08
   7  -1 -18    0.01    3.71
   7   1 -18   -0.00    5.31
  -7  -1  18    5.57    4.82
  -7   1  19  177.79   26.64
   7  -1 -19  163.44   26.95
  -7  -1  19  168.26   26.25
  -7   1  20   14.06    6.70
   7  -1 -20    5.11    5.92
  -7  -1  20    0.86    6.16
  -7   1  21   68.16   14.48
   7  -1 -21   40.78   13.15
  -7  -1  21   71.00   15.09
  -7   1  22    1.38    4.68
   7  -1 -22   13.74    7.30
  -7  -1  22   -0.00    5.31
  -7   1  23   43.06   11.13
   7  -1 -23   35.68   11.01
  -7  -1  23   26.43   10.39
  -7   1  24   34.03   10.12
   7  -1 -24   23.38   10.07
  -7  -1  24   22.35   10.10
  -7   1  25   60.50   14.29
   7  -1 -25   71.56   16.49
   7   1 -25   58.34   15.70
  -7  -1  25  103.05   18.92
  -7   1  26   -0.00    4.22
   7   1 -26   -0.00    4.05
  -7  -1  26   -0.00    4.76
  -7   1  27    8.05    6.04
   7   1 -27   -0.00    5.08
  -7  -1  27    9.43    6.88
  -7   1  28    4.25    5.14
   7   1 -28   -0.00    5.49
  -7  -1  28    1.04    3.37
  -7   1  29   34.60   10.78
   7   1 -29   39.48   12.65
  -7  -1  29   43.10   13.35
  -7   1  30   -0.00    4.05
  -7  -1  30    4.73    7.14
  -7   1  31   50.59   13.38
  -7  -1  31   23.82    9.83
  -7   1  32    2.51    5.18
  -7  -1  32    7.76    6.92
  -7   1  33    0.00    5.80
  -7  -1  33    1.74    5.52
  -7   1  34   -0.00    6.70
  -7  -1  34    7.07    7.14
  -7   1  35   11.07    8.75
  -7  -1  35   20.25    9.45
  -7   1  36    8.33    7.41
  -7  -1  36    3.66    6.85
  -7   1  37    2.43    6.49
  -7  -1  37    0.00    7.39
  -7   2   1   36.51    8.56
  -7   2   1   31.04    7.73
   7  -2  -1   34.41    8.01
   7  -2  -1   22.05    6.77
   7  -2  -1   33.98    8.33
   7   2  -1   32.30    6.93
   7   2  -1   37.46    8.03
  -7  -2   1   20.35    6.21
  -7  -2   1   38.07    7.27
  -7   2   2   56.01   11.20
  -7   2   2   49.63   10.80
  -7   2   2   60.23   11.04
   7  -2  -2   55.42   11.14
   7  -2  -2   64.28   11.14
   7  -2  -2   52.47   11.02
   7   2  -2   53.84    9.74
   7   2  -2   48.36    9.84
  -7  -2   2   48.09    9.61
  -7  -2   2   57.61    9.99
  -7   2   3    8.98    4.80
  -7   2   3   12.43    5.18
  -7   2   3    6.13    4.39
   7  -2  -3    6.62    4.10
   7  -2  -3    7.41    4.25
   7  -2  -3    9.44    5.33
   7   2  -3    8.03    4.04
   7   2  -3    6.45    3.59
  -7  -2   3   10.45    4.86
  -7   2   4    7.49    4.21
  -7   2   4   12.63    5.15
   7  -2  -4    9.36    4.83
   7   2  -4    3.31    3.85
   7   2  -4    7.28    4.34
  -7  -2   4    3.20    3.24
  -7   2   5  356.16   39.68
  -7   2   5  293.30   38.56
   7  -2  -5  280.51   39.20
   7   2  -5  339.37   38.63
   7   2  -5  261.17   37.53
  -7  -2   5  297.57   38.01
  -7   2   6   10.54    4.99
  -7   2   6   22.86    6.68
   7  -2  -6   20.99    7.01
   7   2  -6   13.70    5.30
   7   2  -6   10.67    5.27
  -7  -2   6   23.90    6.44
  -7   2   7  341.01   39.02
  -7   2   7  285.69   37.28
   7  -2  -7  273.27   37.92
   7   2  -7  307.05   37.18
   7   2  -7  273.26   36.82
  -7  -2   7  270.31   36.34
  -7   2   8    5.42    4.76
  -7   2   8    2.62    3.29
   7  -2  -8   13.44    5.92
   7   2  -8    6.28    4.36
   7   2  -8   16.82    5.89
  -7  -2   8    8.99    4.53
  -7   2   9   76.01   14.20
  -7   2   9   90.73   14.49
   7  -2  -9   56.11   13.04
   7   2  -9   70.60   13.57
   7   2  -9   75.66   14.02
  -7  -2   9   67.95   12.86
  -7   2  10   20.99    7.19
   7  -2 -10   11.50    6.42
   7   2 -10   16.88    6.61
  -7  -2  10   30.11    8.00
  -7   2  11  165.68   23.91
   7  -2 -11  144.66   23.59
   7   2 -11  150.12   23.04
  -7  -2  11  147.78   22.44
  -7   2  12   66.63   12.44
   7  -2 -12   39.64   10.74
   7   2 -12   52.75   11.27
  -7  -2  12   43.90   10.53
   7  -2 -13   73.27   15.42
   7   2 -13   88.61   15.74
   7  -2 -14    3.74    4.85
   7   2 -14    3.64    4.08
  -7  -2  14    0.00    3.88
   7  -2 -15   32.54    9.62
   7   2 -15   20.85    8.54
  -7   2  16   96.57   16.99
   7  -2 -16   76.90   16.88
  -7   2  17  107.17   19.27
   7  -2 -17  119.46   20.98
  -7   2  18   64.27   13.25
   7  -2 -18   41.66   12.31
  -7  -2  18   54.43   12.85
  -7   2  19    0.00    3.96
   7  -2 -19   -0.00    4.74
  -7  -2  19   -0.00    5.01
  -7   2  20    4.30    5.48
   7  -2 -20    7.68    5.86
  -7  -2  20    4.85    6.04
  -7   2  21   67.51   13.54
   7  -2 -21   14.39    8.22
  -7  -2  21   38.62   11.75
  -7   2  22   21.57    8.39
   7  -2 -22   12.51    7.15
  -7  -2  22    9.87    7.50
  -7   2  23   44.87   12.10
   7  -2 -23   48.98   12.95
   7   2 -23   50.45   12.28
  -7  -2  23   26.66   10.08
  -7   2  24    3.76    5.15
   7  -2 -24    5.14    5.81
   7   2 -24    2.05    4.95
  -7  -2  24    0.00    5.99
  -7   2  25   15.04    7.48
   7  -2 -25   14.65    8.72
   7   2 -25    9.70    6.53
  -7  -2  25   16.17    8.77
  -7   2  26    0.00    6.12
   7   2 -26   -0.00    4.32
  -7  -2  26   -0.00    6.63
  -7   2  27   20.25    8.39
   7   2 -27   25.85    9.73
  -7  -2  27   41.50   11.70
  -7   2  28   14.61    7.53
   7   2 -28    1.49    5.20
  -7  -2  28    1.33    6.40
  -7   2  29    9.63    6.93
   7   2 -29    4.02    5.38
  -7  -2  29   12.41    7.67
  -7   2  30    5.64    5.62
   7   2 -30    0.00    5.68
  -7  -2  30    0.93    5.78
  -7   2  31    1.83    5.25
  -7  -2  31   13.89    8.33
  -7   2  32    0.65    4.26
  -7  -2  32    0.67    5.99
  -7   2  33    9.10    7.53
  -7  -2  33   11.81    8.28
  -7   2  34    3.49    5.74
  -7  -2  34    7.95    7.30
  -7   2  35   -0.00    4.59
  -7  -2  35    3.36    6.60
  -7   2  36   -0.00    4.44
  -7  -2  36    7.93    6.84
  -7   2  37    7.28    7.87
  -7   3   1    0.91    3.53
  -7   3   1   -0.00    3.76
  -7   3   1    1.52    3.17
   7  -3  -1    0.00    3.42
   7  -3  -1   -0.00    3.53
   7   3  -1   -0.00    2.72
   7   3  -1    1.49    2.30
  -7  -3   1   -0.00    2.31
  -7  -3   1    0.48    1.86
  -7   3   2  160.21   24.67
  -7   3   2  154.69   24.75
  -7   3   2  162.46   24.35
   7  -3  -2  185.07   25.12
   7  -3  -2  178.30   25.53
   7   3  -2  160.24   22.82
   7   3  -2  200.00   24.26
  -7  -3   2  186.21   23.78
  -7  -3   2  181.85   22.76
  -7   3   3   38.25    9.90
  -7   3   3   52.34   10.40
   7  -3  -3   46.69    9.85
   7   3  -3   61.93    9.87
   7   3  -3   39.37    8.99
  -7  -3   3   44.73    9.05
  -7   3   4    2.39    3.38
  -7   3   4   13.18    5.90
   7  -3  -4    9.88    5.12
   7  -3  -4   12.39    5.69
   7   3  -4    9.52    4.57
   7   3  -4   10.55    4.85
  -7  -3   4    8.27    4.51
  -7   3   5  121.45   18.65
  -7   3   5  119.84   18.57
   7  -3  -5  129.17   19.55
   7   3  -5  132.17   17.92
   7   3  -5   94.83   16.54
  -7  -3   5   99.51   16.38
  -7   3   6   16.27    6.18
   7  -3  -6   17.88    6.87
   7   3  -6   10.19    4.79
   7   3  -6   14.93    5.50
  -7  -3   6   21.19    6.05
  -7   3   7    2.70    3.35
  -7   3   7    1.34    3.41
   7  -3  -7   -2.90    4.34
   7   3  -7    5.18    4.02
   7   3  -7    2.54    3.87
  -7  -3   7   -0.00    3.25
  -7   3   8    1.48    3.88
  -7   3   8   -0.00    3.85
   7  -3  -8    0.00    4.28
   7   3  -8    7.79    4.43
   7   3  -8   -0.00    3.17
  -7  -3   8   -0.00    2.82
  -7   3   9  261.64   35.09
  -7   3   9  243.43   34.05
   7  -3  -9  236.89   34.86
   7   3  -9  256.39   34.31
   7   3  -9  265.64   34.17
  -7  -3   9  272.80   33.92
  -7   3  10   95.68   16.40
  -7   3  10  121.51   17.48
   7  -3 -10   68.04   15.62
   7   3 -10   71.82   15.04
   7   3 -10  106.52   16.61
  -7  -3  10   91.16   15.51
  -7   3  11    7.79    5.01
   7  -3 -11    9.80    6.52
   7   3 -11   12.00    5.91
  -7  -3  11   19.55    6.50
  -7   3  12   -0.00    3.78
   7  -3 -12   -0.00    3.96
   7   3 -12    0.00    4.40
  -7  -3  12    3.69    4.10
   7  -3 -13  112.16   18.61
  -7  -3  13   78.79   15.62
   7  -3 -14  104.81   19.32
  -7  -3  14  108.69   18.34
  -7   3  15  225.87   27.38
   7  -3 -15  124.73   24.41
  -7   3  16   18.55    7.73
   7  -3 -16   27.57    9.54
  -7   3  17    5.61    4.72
   7  -3 -17    0.00    4.72
  -7   3  18   20.14    8.35
   7  -3 -18   15.95    8.36
  -7  -3  18   19.10    7.31
  -7   3  19  472.50   46.83
   7  -3 -19  234.08   41.97
   7   3 -19  271.47   41.39
  -7  -3  19  371.13   44.84
  -7   3  20    4.64    6.16
   7  -3 -20   -0.00    4.78
   7   3 -20   -0.00    3.89
  -7  -3  20   -0.00    4.00
  -7   3  21    8.78    6.71
   7  -3 -21    2.22    4.75
   7   3 -21    4.85    4.66
  -7  -3  21    8.17    6.83
  -7   3  22   -0.00    4.47
   7  -3 -22   -0.00    5.42
   7   3 -22    0.09    4.33
  -7  -3  22    4.30    4.90
  -7   3  23    9.58    7.35
   7  -3 -23   39.21   11.37
   7   3 -23   11.44    6.71
  -7  -3  23   31.84   10.44
  -7   3  24    4.43    5.84
   7   3 -24   12.94    7.45
  -7  -3  24   15.38    8.07
  -7   3  25   26.14    9.20
   7   3 -25   18.28    8.86
  -7  -3  25   28.98   10.48
  -7   3  26   -0.00    5.24
   7   3 -26    6.33    6.19
  -7  -3  26   -0.00    5.39
  -7   3  27    3.56    4.73
   7   3 -27   -0.00    4.64
  -7  -3  27    0.75    5.11
  -7   3  28    5.27    6.22
   7   3 -28    6.15    5.52
  -7  -3  28    4.15    6.35
  -7   3  29   20.98    8.65
   7   3 -29   18.21    8.99
  -7  -3  29    6.99    8.20
  -7   3  30    4.54    6.19
   7   3 -30    4.36    5.46
  -7  -3  30    0.00    5.49
  -7   3  31   12.39    7.73
   7   3 -31    2.05    4.99
  -7  -3  31   22.00    9.78
  -7   3  32   16.16    7.82
  -7  -3  32    1.19    5.38
  -7   3  33   16.50    9.04
  -7  -3  33   12.37    7.80
  -7   3  34    7.66    6.99
  -7  -3  34    8.95    7.38
  -7   3  35   27.28   10.14
  -7  -3  35   17.31    9.41
  -7   3  36    0.00    5.21
  -7  -3  36   15.65    9.85
  -7   4   1   69.89   13.44
  -7   4   1   72.77   13.32
   7  -4  -1   63.67   12.49
   7  -4  -1   58.61   12.34
   7   4  -1   50.84   10.00
   7   4  -1   61.91   10.76
  -7  -4   1   68.18   10.89
  -7  -4   1   67.63    9.88
  -7   4   2  146.37   20.29
  -7   4   2   91.73   18.41
  -7   4   2  116.02   18.77
   7  -4  -2  126.71   19.13
   7  -4  -2  129.11   19.93
   7   4  -2  111.23   16.78
   7   4  -2   95.44   16.36
  -7  -4   2  124.84   17.18
  -7  -4   2  144.25   16.64
  -7   4   3    7.95    5.11
  -7   4   3   16.88    6.74
  -7   4   3   14.94    5.95
   7  -4  -3   15.40    5.61
   7  -4  -3    8.67    5.51
   7   4  -3   19.99    5.79
   7   4  -3    5.31    4.00
  -7  -4   3    4.20    3.01
  -7   4   4   27.66    8.31
  -7   4   4   27.50    8.23
  -7   4   4   30.14    8.18
   7  -4  -4   36.17    8.43
   7  -4  -4   26.30    8.19
   7   4  -4   33.53    7.51
   7   4  -4   38.26    7.88
  -7  -4   4   22.53    6.26
  -7   4   5   80.76   15.30
  -7   4   5   97.96   16.34
   7  -4  -5   83.55   15.39
   7  -4  -5   87.64   15.99
   7   4  -5   92.12   15.15
   7   4  -5   93.82   14.77
  -7  -4   5  100.33   14.72
  -7   4   6   60.38   13.36
  -7   4   6   82.96   14.72
   7  -4  -6   71.16   14.23
   7   4  -6   74.13   13.29
   7   4  -6   70.69   12.86
  -7  -4   6   81.63   13.14
  -7   4   7   43.51   10.87
  -7   4   7   41.80   10.93
   7  -4  -7   58.79   12.76
   7   4  -7   72.83   12.37
   7   4  -7   56.12   11.00
  -7  -4   7   57.51   10.77
  -7   4   8   77.33   13.64
  -7   4   8   56.14   12.65
   7  -4  -8   56.32   13.26
   7   4  -8   96.76   14.53
   7   4  -8   52.39   11.63
  -7  -4   8   64.57   12.02
  -7   4   9   42.56   10.73
   7  -4  -9   41.88   10.87
   7   4  -9   47.55   10.48
  -7   4  10    1.15    3.59
   7  -4 -10   -2.85    4.09
   7   4 -10    0.52    3.46
  -7  -4  10    0.88    3.16
  -7   4  11  137.34   20.92
   7  -4 -11   98.34   19.89
  -7  -4  11  139.19   20.04
  -7   4  12  153.93   23.26
   7  -4 -12  128.66   23.13
  -7  -4  12  156.48   22.99
  -7   4  13  152.20   24.36
   7  -4 -13  139.69   24.30
  -7  -4  13  180.21   24.95
  -7   4  14   52.13   12.00
  -7   4  14   44.32   10.92
   7  -4 -14   32.15   10.44
  -7  -4  14   50.36   11.43
  -7   4  15   74.61   14.43
   7  -4 -15   86.59   16.07
   7   4 -15   42.77   11.43
  -7   4  16   17.80    7.89
   7  -4 -16   24.58    9.34
   7   4 -16   26.53    8.52
  -7   4  17  161.94   26.78
   7  -4 -17  181.89   29.04
   7   4 -17  207.89   28.59
  -7   4  18   15.47    7.67
   7  -4 -18   27.95    9.31
   7   4 -18   35.34   10.04
  -7  -4  18   32.75    9.97
  -7   4  19   34.76    9.52
   7  -4 -19    9.82    8.22
   7   4 -19   15.51    8.54
  -7  -4  19   34.29   10.29
  -7   4  20   33.77   10.32
   7  -4 -20   36.17   11.52
   7   4 -20   45.58   11.59
  -7  -4  20   44.96   12.07
  -7   4  21   30.38   10.54
   7  -4 -21   53.16   13.36
   7   4 -21   43.82   11.83
  -7  -4  21   43.01   12.05
  -7   4  22   63.36   13.95
   7   4 -22   42.09   12.44
  -7  -4  22   74.67   15.50
  -7   4  23   14.08    6.98
   7   4 -23    2.08    5.08
  -7  -4  23   12.97    7.80
   7   4 -24    4.45    5.52
  -7  -4  24   -0.00    5.76
  -7   4  25    0.01    5.15
   7   4 -25   -0.00    3.90
  -7  -4  25    7.62    6.86
  -7   4  26   15.45    7.48
   7   4 -26   -0.00    5.14
  -7  -4  26    3.34    5.91
  -7   4  27    6.71    7.28
   7   4 -27    6.07    6.03
  -7  -4  27   26.92   10.89
  -7   4  28    9.17    6.67
   7   4 -28    6.95    7.27
  -7  -4  28    8.87    7.34
  -7   4  29   10.51    6.45
   7   4 -29    0.12    5.21
  -7  -4  29   10.45    7.91
  -7   4  30    4.33    6.21
   7   4 -30    5.38    6.28
  -7  -4  30    1.24    5.24
  -7   4  31   16.76    8.46
   7   4 -31    3.26    5.87
  -7  -4  31    8.80    8.47
  -7   4  32   -0.00    5.63
   7   4 -32    4.85    5.81
  -7  -4  32   10.53    8.20
  -7   4  33   18.91    8.33
  -7  -4  33    4.63    9.16
  -7   4  34    1.43    4.87
  -7  -4  34    6.48    6.24
  -7   4  35    4.84    6.38
  -7  -4  35   -0.00    6.42
  -7   4  36    6.77    6.27
  -7  -4  36    0.00    6.58
  -7   5   1    1.05    3.32
  -7   5   1    0.00    3.08
   7  -5  -1    4.03    3.79
   7  -5  -1    3.93    4.28
   7   5  -1    4.70    3.41
   7   5  -1    5.27    3.45
  -7  -5   1    2.32    2.25
  -7  -5   1    1.65    1.66
  -7   5   2    0.00    4.65
   7  -5  -2    1.43    3.92
   7  -5  -2    3.34    4.78
   7   5  -2    3.26    3.38
   7   5  -2    0.00    2.72
  -7  -5   2    2.06    2.84
  -7  -5   2   -0.00    2.01
  -7   5   3   46.23   10.88
  -7   5   3   35.63   10.17
  -7   5   3   39.10   10.03
   7  -5  -3   54.06   11.06
   7  -5  -3   45.47   10.85
   7   5  -3   43.42    9.06
   7   5  -3   60.37    9.73
  -7  -5   3   39.22    8.20
  -7   5   4  110.75   20.75
  -7   5   4  151.73   22.69
  -7   5   4  144.64   22.09
   7  -5  -4  144.84   21.78
   7  -5  -4  166.08   23.38
   7   5  -4  170.94   21.33
   7   5  -4  134.54   19.70
  -7  -5   4  123.49   18.92
  -7   5   5   42.11   10.20
   7  -5  -5   16.01    7.73
   7   5  -5   33.80    8.26
   7   5  -5   48.45    8.40
  -7  -5   5   33.26    7.56
  -7   5   6    1.98    5.07
   7  -5  -6    0.28    4.12
   7   5  -6    5.67    3.88
  -7  -5   6    5.37    3.60
  -7   5   7   28.87    8.12
   7  -5  -7    1.15    3.71
   7   5  -7   26.05    6.68
  -7  -5   7   20.74    5.84
  -7   5   8   81.07   16.18
   7  -5  -8   90.49   16.84
   7   5  -8   93.18   15.61
  -7  -5   8  106.49   15.70
  -7   5   9  121.57   22.23
   7  -5  -9  144.12   23.81
   7   5  -9  178.38   23.06
  -7  -5   9  151.39   21.79
  -7   5  10   19.94    8.10
   7  -5 -10   36.28   10.26
   7   5 -10   37.20    9.37
  -7  -5  10   28.75    8.33
   7  -5 -11   92.09   18.11
  -7  -5  11  101.91   17.16
  -7   5  12   -0.00    3.93
  -7   5  12    0.16    3.79
   7  -5 -12   -0.00    3.46
   7   5 -12    2.87    3.35
  -7  -5  12   -0.00    3.76
  -7   5  13   45.72   11.07
  -7   5  13   46.19   11.84
   7  -5 -13   55.15   13.01
   7   5 -13   44.75   10.65
  -7  -5  13   35.74   10.27
  -7   5  14   67.82   13.44
  -7   5  14   37.46   11.15
   7  -5 -14   40.86   11.65
   7   5 -14   53.38   11.52
  -7  -5  14   49.48   11.59
  -7   5  15  205.35   30.01
  -7   5  15  206.47   30.02
   7  -5 -15  174.27   29.62
   7   5 -15  207.83   29.14
  -7   5  16    0.00    4.68
  -7   5  16   -0.00    4.61
   7  -5 -16    1.34    4.95
   7   5 -16    2.01    3.59
  -7   5  17    9.28    5.88
   7  -5 -17    8.81    5.96
   7   5 -17    6.43    4.77
  -7   5  18    5.78    5.59
   7  -5 -18   -0.00    4.77
   7   5 -18    3.23    4.12
  -7  -5  18    1.51    5.25
   7  -5 -19   28.06   10.44
   7   5 -19   33.66   10.01
  -7  -5  19   24.35    9.17
  -7   5  20   56.65   12.61
   7   5 -20   34.70   11.32
  -7  -5  20   55.57   13.34
  -7   5  21    5.98    5.78
   7   5 -21   11.17    6.79
  -7  -5  21   10.60    7.51
  -7   5  22    1.24    4.77
   7   5 -22    0.35    4.85
  -7  -5  22    0.00    4.99
  -7   5  23    2.19    4.93
   7   5 -23    3.30    4.97
  -7  -5  23   23.52    9.18
  -7   5  24   12.25    6.90
   7   5 -24   14.25    7.18
  -7   5  25   19.86    8.13
   7   5 -25   10.77    7.28
  -7  -5  25   10.61    8.78
  -7   5  26    0.50    5.37
   7   5 -26    6.94    6.51
  -7  -5  26   32.18   11.39
  -7   5  27    5.99    5.82
   7   5 -27   -0.00    4.66
  -7  -5  27   -0.00    4.10
  -7   5  28   10.14    6.65
   7   5 -28    4.33    4.78
  -7  -5  28    3.55    7.66
   7   5 -29   15.22    7.97
  -7  -5  29   20.18    9.72
  -7   5  30    8.41    5.88
   7   5 -30    5.29    6.08
  -7  -5  30   28.69   12.03
  -7   5  31   18.79    8.21
   7   5 -31    3.51    6.07
  -7  -5  31    0.00    6.57
  -7   5  32    1.15    4.87
  -7  -5  32    5.31    7.49
  -7   5  33    0.00    3.73
  -7  -5  33   -0.00    6.28
  -7   5  34   15.16    8.22
  -7  -5  34   23.07   11.32
  -7   5  35    9.12    6.72
  -7  -5  35   21.01   10.85
  -7   5  36    6.35    6.49
  -7   6   1   78.57   15.52
  -7   6   1   88.29   15.58
   7   6  -1   67.55   11.77
  -7  -6   1   82.38   11.99
  -7   6   2   81.32   15.14
  -7   6   2   69.42   14.08
   7  -6  -2   57.08   13.11
   7   6  -2   59.29   10.80
  -7  -6   2   62.55   10.52
  -7  -6   2   77.07    9.49
  -7   6   3   51.10   11.34
  -7   6   3   51.17   11.19
   7  -6  -3   35.40    9.77
   7   6  -3   49.14    8.71
  -7  -6   3   23.96    6.63
  -7  -6   3   40.55    6.40
  -7   6   4   16.05    6.61
  -7   6   4   26.11    8.00
   7  -6  -4   20.40    7.65
   7   6  -4    8.65    4.21
  -7  -6   4   12.95    4.77
  -7   6   5    7.92    5.60
  -7   6   5    1.07    3.97
   7   6  -5    3.10    3.02
  -7  -6   5   -0.00    3.05
  -7   6   6   67.63   14.40
   7  -6  -6   82.93   15.78
   7   6  -6   80.53   13.76
  -7   6   7  127.54   22.82
   7  -6  -7  131.45   23.27
  -7  -6   7  190.56   22.54
  -7   6   8   48.52   12.63
   7  -6  -8   92.66   16.06
   7   6  -8   74.04   13.08
  -7  -6   8   68.80   12.54
  -7   6   9    3.22    3.74
  -7   6   9    6.12    4.59
   7  -6  -9    0.00    4.08
   7   6  -9    4.49    4.25
   7   6  -9    3.16    3.76
  -7  -6   9    2.53    4.41
  -7   6  10   77.99   15.89
  -7   6  10   98.74   17.89
   7  -6 -10  101.85   18.23
   7   6 -10   97.01   16.42
   7   6 -10   80.60   14.84
  -7  -6  10  103.84   16.60
  -7   6  11  138.18   21.54
  -7   6  11  126.82   21.70
   7  -6 -11  113.31   20.89
   7   6 -11  131.77   19.89
  -7  -6  11  126.72   20.26
  -7   6  12    1.38    5.51
  -7   6  12   18.12    7.89
   7  -6 -12    8.60    7.40
   7   6 -12   13.12    5.52
  -7  -6  12   18.39    6.66
  -7   6  13   14.86    6.64
  -7   6  13   10.55    6.36
   7  -6 -13    8.89    6.65
   7   6 -13   22.18    6.65
  -7  -6  13   13.85    6.46
  -7   6  14    9.50    6.03
  -7   6  14   11.16    6.44
   7  -6 -14   19.66    8.28
   7   6 -14   12.88    6.17
  -7  -6  14   19.71    7.70
  -7   6  15   -0.00    4.81
  -7   6  15    0.00    4.66
   7  -6 -15    7.87    5.71
   7   6 -15    2.70    3.76
  -7   6  16   53.49   12.77
  -7   6  16   46.27   13.24
   7  -6 -16   74.29   16.04
   7   6 -16   65.50   13.15
  -7   6  17   57.86   14.34
   7   6 -17   96.58   16.39
  -7  -6  17   89.68   16.87
  -7   6  18   91.07   17.30
   7   6 -18   76.95   15.74
  -7   6  19    6.65    5.80
   7   6 -19    7.06    5.53
  -7  -6  19    6.74    5.95
  -7   6  20   -0.00    4.49
   7   6 -20   -0.00    4.88
  -7  -6  20    2.18    6.02
  -7   6  21    0.46    4.01
   7   6 -21   -0.00    4.30
  -7  -6  21    2.04    5.81
  -7   6  22   41.38   11.93
   7   6 -22   39.24   11.24
  -7  -6  22   29.35   11.09
  -7   6  23   23.06    9.14
   7   6 -23   20.08    8.06
  -7  -6  23   17.13    9.14
  -7   6  24   20.44    8.03
   7   6 -24    0.58    4.39
  -7  -6  24    7.80    7.51
  -7   6  25   -0.00    4.54
   7   6 -25    0.93    4.33
  -7  -6  25   -0.00    5.92
  -7   6  26   32.93    9.98
   7   6 -26   17.27    8.89
  -7  -6  26   22.23   10.51
  -7   6  27    8.93    6.86
   7   6 -27    1.03    4.89
  -7  -6  27    5.34    7.52
  -7   6  28   22.42    9.24
   7   6 -28   13.19    7.93
  -7  -6  28   15.68    9.50
  -7   6  29    4.05    5.65
   7   6 -29    9.17    6.95
  -7  -6  29   17.61    9.56
  -7   6  30   -0.00    4.20
   7   6 -30    3.39    5.79
  -7  -6  30   -0.00    5.55
  -7   6  31    0.08    5.02
  -7  -6  31    3.35    5.70
  -7   6  32   20.42    8.36
   7   6 -32   -0.00    4.50
  -7  -6  32   18.72    9.50
  -7   6  33    4.33    6.19
   7   6 -33    3.24    5.86
  -7  -6  33    6.85    7.45
  -7   6  34    5.49    5.77
  -7  -6  34   12.13    9.21
  -7   6  35   -0.00    5.24
  -7  -6  35    5.33    7.17
  -7   7   1    0.00    4.47
  -7   7   1   -0.00    4.10
   7  -7  -1    0.98    3.93
   7   7  -1    7.57    3.38
  -7  -7   1    1.43    2.16
  -7   7   2    4.77    4.78
  -7   7   2   34.38    9.68
   7  -7  -2    7.02    5.15
   7   7  -2   19.26    5.19
  -7  -7   2   35.56    6.13
  -7   7   3    9.58    6.13
  -7   7   3   14.24    7.03
   7  -7  -3   14.80    6.03
   7  -7  -3   20.86    8.04
   7   7  -3   17.09    5.30
  -7  -7   3   11.47    4.46
  -7  -7   3   19.64    3.47
  -7   7   4  247.54   35.99
  -7   7   4  289.76   36.72
   7  -7  -4  210.36   33.61
   7  -7  -4  224.59   35.09
   7   7  -4  277.76   32.71
  -7  -7   4  277.76   32.29
  -7   7   5  107.78   18.28
  -7   7   5   88.33   17.90
  -7   7   5   95.31   18.09
   7  -7  -5   79.60   16.44
   7  -7  -5   93.26   18.24
   7   7  -5  121.80   16.25
   7   7  -5   90.95   14.90
  -7  -7   5  122.69   15.93
  -7   7   6    9.57    6.13
  -7   7   6    9.16    5.69
  -7   7   6    0.00    4.03
   7  -7  -6   10.20    6.19
   7  -7  -6    2.37    4.56
   7   7  -6    6.48    4.31
   7   7  -6    4.56    3.19
  -7  -7   6   11.15    4.75
  -7   7   7   81.97   15.99
  -7   7   7   82.11   16.10
   7  -7  -7   81.56   15.67
   7   7  -7   91.73   14.64
   7   7  -7   86.18   14.02
  -7  -7   7   89.06   14.75
  -7   7   8   10.85    6.70
  -7   7   8   23.58    8.04
   7  -7  -8   12.27    5.94
   7  -7  -8   21.33    8.34
   7   7  -8   22.74    6.02
   7   7  -8   10.15    4.64
  -7  -7   8   11.14    5.28
  -7   7   9   31.66    9.81
  -7   7   9   58.85   12.70
   7  -7  -9   39.22   10.66
   7  -7  -9   27.42    9.82
   7   7  -9   38.32    8.80
   7   7  -9   41.95    9.07
  -7  -7   9   43.35    9.55
  -7   7  10  145.72   21.74
  -7   7  10  122.68   21.45
   7  -7 -10  106.30   19.82
   7  -7 -10  120.37   21.64
   7   7 -10  127.16   18.54
   7   7 -10  103.52   18.19
  -7  -7  10  140.23   20.38
  -7   7  11   24.89    7.94
  -7   7  11   37.85   10.45
   7  -7 -11   33.70   10.56
   7   7 -11    9.28    5.55
  -7  -7  11   54.56   10.69
  -7   7  12   -0.00    3.62
  -7   7  12   -0.00    4.65
   7  -7 -12   -0.00    4.51
   7   7 -12    2.67    3.07
  -7  -7  12    6.30    5.16
  -7   7  13   49.35   11.07
  -7   7  13   19.76    8.75
   7  -7 -13   44.74   11.91
  -7  -7  13   19.25    8.07
  -7   7  14  160.08   26.42
  -7  -7  14  195.52   27.89
  -7   7  15   -0.00    4.59
   7   7 -15    1.92    3.65
  -7   7  16    6.97    5.79
   7   7 -16    9.24    5.68
  -7   7  17    3.23    5.05
   7   7 -17   -0.00    3.28
  -7  -7  17    1.92    4.90
  -7  -7  18    2.76    5.85
  -7   7  19    0.00    4.76
  -7  -7  19    7.81    7.15
  -7   7  20   38.96   10.98
   7   7 -20   25.70    9.00
  -7  -7  20   35.30   11.51
  -7   7  21    4.25    5.23
   7   7 -21   -0.00    4.31
  -7  -7  21    0.53    5.05
  -7   7  22    6.07    5.23
   7   7 -22   -0.00    3.98
  -7  -7  22    5.55    6.48
  -7   7  23   12.19    7.22
   7   7 -23    5.00    5.41
  -7  -7  23    1.91    5.75
  -7   7  24   44.23   12.35
   7   7 -24   25.49    9.92
  -7  -7  24   32.12   11.74
  -7   7  25    0.00    3.98
   7   7 -25    0.87    4.33
  -7  -7  25    0.00    6.79
   7   7 -26   11.33    7.07
  -7  -7  26    9.71    8.12
  -7   7  27    3.20    5.38
   7   7 -27    0.00    5.01
  -7  -7  27    2.43    5.83
  -7   7  28    2.39    4.94
   7   7 -28   -0.00    3.88
  -7  -7  28   -0.00    7.50
  -7   7  29   -0.00    4.16
   7   7 -29    3.28    6.39
  -7  -7  29    3.96    5.87
  -7   7  30    6.75    7.44
   7   7 -30   27.33    9.81
  -7  -7  30   23.49   10.49
  -7   7  31    1.94    5.13
   7   7 -31    1.87    4.78
  -7  -7  31    0.00    6.01
  -7   7  32    4.56    6.38
   7   7 -32    2.47    5.80
  -7  -7  32    7.99    8.08
  -7   7  33   -0.00    5.84
   7   7 -33    3.40    5.70
  -7  -7  33    1.86    6.88
  -7   7  34    0.00    5.35
   7   7 -34   -0.00    6.18
  -7  -7  34   -0.00    6.98
  -7   7  35   -0.00    4.93
  -7   8   1   37.93   10.98
  -7   8   1   36.43   10.58
   7  -8  -1   60.54   12.40
   7   8  -1   49.85    8.31
  -7   8   2  124.03   20.35
  -7   8   2  114.18   19.37
   7  -8  -2   86.90   17.51
   7   8  -2   92.57   14.66
  -7  -8   2  122.49   15.47
  -7   8   3   -0.00    4.32
  -7   8   3   11.00    6.77
   7  -8  -3    9.65    5.71
   7   8  -3    4.62    3.11
  -7  -8   3    9.99    4.20
  -7   8   4   35.93   10.43
  -7   8   4   14.49    8.02
   7  -8  -4   41.40    9.94
  -7  -8   4   40.66    7.46
  -7   8   5   12.79    7.08
   7  -8  -5   15.75    6.83
   7  -8  -5   10.81    7.27
   7   8  -5    9.49    4.29
  -7  -8   5   24.58    5.97
  -7   8   6   32.01    9.12
  -7   8   6   27.96    9.33
   7  -8  -6   27.97    8.62
   7  -8  -6   33.42   10.11
   7   8  -6   19.48    6.24
  -7  -8   6   30.74    7.52
  -7   8   7   -0.00    3.45
  -7   8   7    2.84    4.89
   7  -8  -7    0.42    4.00
   7  -8  -7    3.61    4.99
   7   8  -7    2.00    2.62
   7   8  -7   -0.00    2.61
  -7  -8   7   -0.00    2.52
  -7   8   8   90.47   16.67
  -7   8   8   98.00   17.27
   7  -8  -8   97.72   16.56
   7  -8  -8   90.22   17.02
   7   8  -8   75.23   13.03
   7   8  -8   55.81   12.12
  -7  -8   8   83.54   14.48
  -7   8   9    7.77    5.56
   7  -8  -9    1.32    4.10
   7  -8  -9    1.37    4.61
   7   8  -9    8.02    4.35
  -7  -8   9    9.73    4.99
  -7   8  10   24.98    8.33
   7  -8 -10   10.12    6.84
   7   8 -10   19.14    6.54
  -7  -8  10   15.53    6.55
  -7   8  11    7.96    6.86
   7  -8 -11    3.37    4.49
   7   8 -11    0.00    3.98
  -7  -8  11    8.66    5.55
  -7   8  12  144.92   22.28
   7  -8 -12  171.62   23.13
   7   8 -12  160.31   20.83
  -7  -8  12   69.62   18.03
  -7   8  13    5.52    5.66
   7   8 -13    0.68    3.28
  -7  -8  13    2.38    4.88
  -7   8  14   16.38    6.94
   7   8 -14   16.30    6.29
  -7   8  15   -0.00    4.49
   7   8 -15   -0.00    3.53
  -7   8  16   89.00   16.71
   7   8 -16   76.68   14.99
  -7  -8  16   77.05   16.65
  -7   8  17   -0.00    3.77
   7   8 -17    0.59    3.27
  -7  -8  17    4.82    5.78
  -7   8  18    9.74    6.55
   7   8 -18   22.51    8.33
  -7  -8  18   34.22   10.32
   7   8 -19    1.71    4.37
  -7  -8  19    3.84    5.84
  -7   8  20   25.60    9.21
   7   8 -20   11.12    6.14
  -7  -8  20   12.41    8.99
   7   8 -21   -0.00    4.14
  -7  -8  21   -5.15    6.08
  -7   8  22   15.12    7.87
   7   8 -22   18.96    7.35
  -7  -8  22   12.47    9.11
  -7   8  23   13.77    7.45
   7   8 -23    5.42    5.12
  -7  -8  23   32.65   11.51
  -7   8  24   10.12    6.72
   7   8 -24    6.37    5.72
  -7  -8  24    7.44    7.21
  -7   8  25    0.00    4.65
   7   8 -25    2.34    4.66
  -7  -8  25    5.83    6.61
  -7   8  26    3.52    6.73
   7   8 -26    6.83    7.02
  -7  -8  26   34.05   11.87
  -7   8  27    0.14    4.73
   7   8 -27    3.19    5.93
  -7  -8  27    7.24    6.68
  -7   8  28    3.41    6.48
   7   8 -28   25.38    9.47
  -7  -8  28   32.15   12.31
  -7   8  29    0.64    5.91
   7   8 -29    2.46    5.06
  -7  -8  29    0.02    5.80
  -7   8  30    0.00    5.03
   7   8 -30   -0.00    5.34
  -7  -8  30   -0.00    5.61
   7   8 -31    8.51    6.82
  -7  -8  31    5.62    7.60
  -7   8  32    9.25    7.34
   7   8 -32    1.90    6.06
  -7  -8  32   -0.00    6.68
  -7   8  33   -0.00    4.88
   7   8 -33    2.74    5.74
  -7  -8  33   -0.00    8.16
  -7   8  34    3.59    5.39
   7   8 -34    1.56    6.15
  -7  -8  34   -0.00    6.70
  -7   8  35    2.48    5.69
   7   8 -35   -0.00    5.19
  -7   9   1   -0.00    4.29
   7  -9  -1    3.43    4.32
   7   9  -1   -0.00    1.83
  -7   9   2   40.42   10.79
   7  -9  -2   38.30   10.22
   7   9  -2   37.15    7.37
   7  -9  -3   13.75    6.23
   7   9  -3    1.40    2.03
   7  -9  -4   63.50   12.94
   7   9  -4   49.78    9.54
  -7   9   5    6.60    5.64
   7  -9  -5    0.00    3.72
   7   9  -5    5.11    3.32
  -7   9   6   18.98    8.04
   7  -9  -6   36.43    9.57
   7   9  -6   34.80    7.55
  -7   9   7   17.48    7.86
   7  -9  -7   18.46    7.40
   7   9  -7   27.24    6.96
  -7  -9   7   16.37    6.15
  -7   9   8   42.91   10.89
  -7   9   8   26.17    9.17
   7  -9  -8   24.87    8.82
   7   9  -8   50.84    9.40
  -7  -9   8   27.69    8.22
  -7   9   9    4.90    5.23
   7  -9  -9    0.96    3.93
   7   9  -9    0.85    1.81
  -7  -9   9    2.21    4.39
  -7   9  10  123.64   22.78
   7  -9 -10  144.04   22.78
   7   9 -10  122.06   20.41
  -7  -9  10  214.49   25.53
  -7   9  11    0.00    4.30
   7  -9 -11   -0.00    4.11
   7   9 -11   -0.00    3.27
  -7  -9  11   -0.00    4.92
  -7   9  12    5.07    5.00
   7  -9 -12    3.71    4.98
   7   9 -12    3.79    4.87
  -7  -9  12    3.38    5.62
  -7   9  13    7.93    5.41
   7  -9 -13    8.00    5.38
   7   9 -13   10.52    5.27
  -7  -9  13    0.00    4.06
  -7   9  14   76.75   15.67
   7  -9 -14   85.28   15.86
   7   9 -14   60.30   13.47
  -7   9  15    0.91    3.68
   7   9 -15   -0.00    2.65
  -7   9  16   14.13    6.91
   7   9 -16   21.69    6.74
  -7  -9  16    1.36    4.57
   7   9 -17   -0.00    4.03
  -7  -9  17   -0.00    4.68
  -7   9  18   19.78    8.16
   7   9 -18   32.98    9.43
  -7  -9  18   13.02    7.96
  -7   9  19    0.25    4.12
   7   9 -19    6.73    4.56
  -7  -9  19    0.95    4.65
  -7   9  20   21.18    9.14
   7   9 -20   46.99   11.23
  -7  -9  20   19.11    9.88
  -7   9  21    0.82    3.98
   7   9 -21    5.30    4.97
  -7  -9  21    9.25    7.12
  -7   9  22   -0.00    3.85
   7   9 -22    1.02    4.53
  -7  -9  22    0.98    4.09
  -7   9  23    4.20    5.01
   7   9 -23   -0.00    4.93
  -7  -9  23   -0.00    5.09
  -7   9  24   28.04    9.67
   7   9 -24   24.91    9.34
  -7  -9  24   21.06   10.69
  -7   9  25   -0.00    6.02
   7   9 -25    4.33    5.24
  -7  -9  25    2.70    5.47
  -7   9  26    4.43    5.55
   7   9 -26   10.84    7.53
  -7  -9  26    2.00    6.83
  -7   9  27    0.00    4.39
   7   9 -27    3.79    5.04
  -7  -9  27    3.64    7.28
  -7   9  28   -0.00    3.94
   7   9 -28    1.67    4.76
  -7  -9  28    5.49    5.94
  -7   9  29    0.00    4.29
   7   9 -29   -0.00    5.66
  -7  -9  29    7.40    7.33
  -7   9  30   11.33    7.79
   7   9 -30   13.03    7.86
  -7  -9  30   11.64    9.73
  -7   9  31   -0.00    4.85
   7   9 -31    0.29    4.28
  -7  -9  31   -0.00    5.86
  -7   9  32    3.66    5.37
  -7  -9  32    8.27    8.26
  -7   9  33    0.15    4.63
   7   9 -33   -0.00    5.66
  -7  -9  33   -0.00    5.80
  -7   9  34   -0.00    4.64
   7   9 -34    2.87    6.32
   7   9 -35   -0.00    5.69
  -7  10   1   12.13    6.77
   7 -10  -1    3.31    4.39
  -7  10   2   52.95   13.58
   7 -10  -2   67.22   13.48
   7  10  -2   40.64    8.00
  -7  10   3   -0.00    3.65
   7 -10  -3    1.56    3.80
   7  10  -3    1.33    2.13
  -7  10   4   -0.00    3.58
   7 -10  -4    1.10    3.86
   7  10  -4    1.78    2.89
  -7  10   5   -0.00    4.70
   7 -10  -5    6.50    5.75
   7  10  -5   -0.00    1.90
  -7  10   6  138.42   23.27
   7 -10  -6  119.55   21.30
   7  10  -6  132.62   18.92
  -7  10   7    1.66    4.62
   7 -10  -7    6.39    5.05
   7  10  -7    0.53    2.90
  -7  10   8    4.27    5.19
   7 -10  -8   13.09    6.57
   7  10  -8   12.35    4.88
  -7  10   9    0.68    3.69
  -7  10   9    0.85    5.08
   7 -10  -9   -0.00    3.09
   7  10  -9    1.98    2.60
  -7  10  10   16.89    7.51
   7 -10 -10    6.29    5.28
   7  10 -10    6.01    4.85
  -7  10  11    0.93    4.42
   7 -10 -11    3.98    4.32
   7  10 -11    3.96    3.61
  -7  10  12   54.60   13.50
   7 -10 -12   48.24   11.81
   7  10 -12   57.18   11.43
  -7  10  13    2.43    3.96
   7 -10 -13    4.04    5.48
   7  10 -13    0.39    3.50
  -7  10  14    7.79    5.38
   7 -10 -14    7.17    4.80
   7  10 -14    5.73    3.98
  -7  10  15    3.98    4.78
   7 -10 -15   -0.00    4.51
   7  10 -15    0.00    3.21
  -7 -10  15   -0.00    5.34
  -7  10  16   51.22   12.52
   7 -10 -16   43.32   11.81
   7  10 -16   38.53   10.50
  -7 -10  16   46.54   12.71
  -7  10  17    2.40    3.88
   7  10 -17    3.44    3.82
  -7 -10  17   -0.00    4.57
  -7  10  18   32.82   10.16
   7  10 -18   52.83   11.66
  -7 -10  18   26.12   10.63
  -7  10  19    4.23    4.27
   7  10 -19    3.89    5.00
  -7 -10  19    6.34    5.87
  -7  10  20   -0.00    4.43
   7  10 -20    1.47    4.01
  -7 -10  20    1.80    5.58
  -7  10  21    2.96    4.56
   7  10 -21    8.02    5.82
  -7 -10  21    6.12    6.38
  -7  10  22   24.13    9.21
   7  10 -22   34.92   10.00
  -7 -10  22   61.99   15.31
  -7  10  23    7.75    5.71
   7  10 -23   -0.00    3.43
  -7 -10  23    0.00    6.31
  -7  10  24    5.89    5.73
   7  10 -24    0.00    3.92
  -7 -10  24    1.81    5.85
  -7  10  25    1.11    4.53
   7  10 -25    0.19    3.98
  -7 -10  25    0.00    5.29
  -7  10  26    9.04    6.89
   7  10 -26   12.69    7.89
  -7 -10  26   -0.00    5.75
  -7  10  27   -0.00    4.31
   7  10 -27    3.71    6.17
  -7 -10  27    5.08    6.11
  -7  10  28   16.72    8.12
   7  10 -28   14.49    7.85
  -7 -10  28   15.49    9.60
  -7  10  29    4.07    5.50
   7  10 -29    0.00    5.70
  -7 -10  29    4.80    6.59
  -7  10  30    1.45    6.07
   7  10 -30   10.31    6.99
  -7 -10  30   12.47    8.67
  -7  10  31    5.77    6.43
   7  10 -31   -0.00    4.89
  -7 -10  31    0.00    6.75
  -7  10  32   11.34    6.27
   7  10 -32    5.64    7.22
  -7 -10  32    6.27    7.79
  -7  10  33    3.28    4.79
   7  10 -33    0.00    4.68
  -7  11   1    0.00    4.77
   7 -11  -1    6.38    4.96
   7  11  -1    1.53    1.75
  -7  11   2   10.59    6.90
   7 -11  -2    7.69    5.19
   7  11  -2    7.11    3.10
  -7  11   3    6.54    5.47
   7 -11  -3    0.67    3.87
   7  11  -3    5.18    2.82
  -7  11   4   37.92   10.87
   7 -11  -4   35.56   10.53
   7  11  -4   32.27    7.09
  -7  11   5   16.58    8.50
   7 -11  -5   27.77    8.88
   7  11  -5   24.00    6.06
  -7  11   6    0.00    4.94
   7 -11  -6    2.81    4.54
   7  11  -6    1.23    2.66
  -7  11   7    8.58    6.07
   7 -11  -7   11.48    5.91
   7  11  -7   11.76    4.53
  -7  11   8   23.79    8.94
   7 -11  -8    4.10    4.23
   7  11  -8   16.55    5.40
  -7  11   9    3.41    4.10
   7 -11  -9    0.00    3.88
   7  11  -9    2.11    2.82
  -7  11  10   30.72    9.89
   7 -11 -10   25.65    8.76
   7  11 -10   37.05    8.58
  -7  11  11    5.76    5.30
  -7  11  11    4.12    5.22
   7 -11 -11    5.09    4.81
   7  11 -11    0.00    3.01
  -7  11  12   -0.00    3.49
   7 -11 -12    2.25    4.73
   7  11 -12    2.87    3.95
  -7  11  13   -0.00    4.99
   7 -11 -13    0.00    4.80
   7  11 -13    2.66    3.55
  -7  11  14   38.35   11.04
   7 -11 -14   39.59   10.79
   7  11 -14   33.47    9.21
  -7  11  15   -0.00    4.23
   7 -11 -15    1.02    3.59
   7  11 -15    1.99    4.30
   7 -11 -16   14.10    6.57
   7  11 -16    9.60    5.28
  -7  11  17    8.06    6.16
   7 -11 -17   -0.00    4.14
   7  11 -17    0.27    2.52
  -7  11  18   11.38    6.67
   7 -11 -18   10.25    6.03
   7  11 -18   12.56    6.18
  -7  11  19    0.56    3.72
   7 -11 -19    0.00    4.09
   7  11 -19    1.88    3.11
  -7 -11  19    1.75    4.82
  -7  11  20   23.58    8.88
   7  11 -20   22.30    8.28
  -7 -11  20   36.26   12.57
  -7  11  21    0.00    4.42
   7  11 -21   -0.00    4.32
  -7 -11  21    2.47    5.58
  -7  11  22    0.00    3.63
   7  11 -22   -0.00    3.98
  -7 -11  22   -0.00    5.44
  -7  11  23   -0.00    4.14
   7  11 -23    0.29    4.73
  -7 -11  23   -0.00    5.67
  -7  11  24    5.17    5.87
   7  11 -24   14.83    7.52
  -7 -11  24    1.08    5.61
  -7  11  25    5.27    5.29
   7  11 -25   -0.00    4.10
  -7 -11  25    3.53    7.70
  -7  11  26    0.00    5.67
   7  11 -26   -0.00    4.59
  -7 -11  26    0.00    6.78
  -7  11  27    1.62    5.15
   7  11 -27    0.00    4.50
  -7 -11  27    0.75    7.13
  -7  11  28    0.00    5.56
   7  11 -28   -0.00    4.69
  -7 -11  28   -0.00    6.87
  -7  11  29   -0.00    4.60
   7  11 -29   -0.00    5.24
  -7 -11  29    3.38    5.55
  -7  11  30    9.73    7.40
   7  11 -30    0.96    4.75
  -7 -11  30   12.44    9.39
  -7  11  31   -0.00    4.71
  -7  11  32    2.41    4.55
  -7  12   1    7.39    5.53
   7 -12  -1    5.76    6.25
   7  12  -1    3.71    2.65
  -7  12   2   35.10   10.62
   7 -12  -2   16.34    8.04
   7  12  -2   20.40    5.33
  -7  12   3    0.00    3.59
   7 -12  -3    0.16    3.67
   7  12  -3    2.81    2.55
  -7  12   4   -0.00    5.40
   7 -12  -4    0.00    4.05
   7  12  -4   -0.00    2.29
  -7  12   5    1.11    4.22
   7 -12  -5    5.44    5.28
   7  12  -5    5.42    3.18
  -7  12   6   26.27    9.94
   7 -12  -6   45.94   11.42
  -7  12   7    1.46    3.93
   7 -12  -7    0.42    4.34
   7  12  -7    1.80    2.51
  -7  12   8   15.82    7.63
   7 -12  -8    6.21    4.91
   7  12  -8   15.41    5.25
  -7  12   9    0.00    4.61
   7 -12  -9   -0.00    3.57
   7  12  -9   -0.00    2.34
  -7  12  10    1.75    4.42
   7 -12 -10   27.27    8.51
   7  12 -10   10.14    4.82
  -7  12  11    0.44    3.73
   7 -12 -11   -0.00    3.90
   7  12 -11    1.88    3.75
  -7  12  12   28.60    9.51
   7 -12 -12   26.89    9.20
   7  12 -12   32.48    8.62
  -7  12  13   -0.00    4.84
   7 -12 -13   -0.00    3.87
   7  12 -13   -0.00    2.94
  -7  12  14    7.48    5.22
   7 -12 -14   11.50    6.42
   7  12 -14    0.00    3.52
  -7  12  15   -0.00    4.44
   7 -12 -15   -0.00    3.90
   7  12 -15    1.92    3.12
  -7  12  16   25.36    9.76
   7 -12 -16   22.55    8.75
   7  12 -16   37.21    9.71
  -7  12  17    2.44    5.04
   7 -12 -17    2.58    4.91
   7  12 -17    3.59    2.97
  -7  12  18   13.63    7.42
   7 -12 -18   15.46    7.38
   7  12 -18   11.54    6.35
  -7  12  19    2.71    4.28
   7 -12 -19    2.32    4.66
   7  12 -19    3.07    3.77
  -7  12  20   17.04    7.95
   7 -12 -20   22.65    8.38
   7  12 -20    9.72    6.95
  -7  12  21    0.10    3.09
   7 -12 -21    2.21    4.36
   7  12 -21    3.74    4.68
  -7  12  22    5.29    5.44
   7 -12 -22    9.68    6.25
   7  12 -22   10.27    5.49
  -7  12  23    0.00    3.91
   7  12 -23   -0.00    5.35
  -7  12  24    6.63    5.45
   7  12 -24   14.90    6.93
  -7  12  25   -0.00    3.17
   7  12 -25    1.99    3.81
  -7  12  26    1.33    4.64
   7  12 -26    0.00    5.56
  -7  12  27    1.37    4.69
   7  12 -27   -0.00    4.05
  -7 -12  27   -0.00    5.60
  -7  12  28    8.68    6.51
  -7 -12  28   30.12   11.67
  -7  12  29   -0.00    2.57
  -7 -12  29   -0.00    7.35
  -7  12  30    0.36    3.84
  -7 -12  30    3.21    6.52
  -7  13   1    4.90    6.50
   7 -13  -1   -0.00    3.96
   7  13  -1    0.00    2.09
  -7  13   2    0.16    3.68
   7 -13  -2    7.29    5.51
   7  13  -2    4.23    2.95
  -7  13   3    8.26    6.71
   7 -13  -3   18.48    7.79
   7  13  -3   10.20    4.00
  -7  13   4   67.91   15.01
   7 -13  -4   50.11   13.16
   7  13  -4   49.14    9.66
  -7  13   5    2.33    6.15
   7 -13  -5    0.97    3.29
   7  13  -5   13.64    4.75
  -7  13   6    4.61    4.71
   7 -13  -6   -0.00    3.39
   7  13  -6    1.43    2.62
  -7  13   7    0.63    5.34
   7 -13  -7    4.22    4.74
   7  13  -7    3.53    3.07
  -7  13   8    6.85    5.86
   7 -13  -8   15.07    7.45
   7  13  -8    5.91    4.33
  -7  13   9    1.95    4.87
   7 -13  -9    5.40    5.13
   7  13  -9    8.44    4.67
  -7  13  10   17.24    8.33
   7 -13 -10   22.41    8.42
   7  13 -10   21.45    6.84
  -7  13  11    0.00    4.98
   7 -13 -11    5.02    4.62
  -7  13  12   -0.00    2.94
   7 -13 -12    4.91    4.68
   7  13 -12    1.91    3.59
  -7  13  13    3.15    5.00
   7 -13 -13    7.90    4.99
   7  13 -13   -0.00    2.61
  -7  13  14   41.25   11.52
   7 -13 -14   29.63    9.90
   7  13 -14   39.18    9.64
  -7  13  15   -0.00    4.24
   7 -13 -15    3.08    4.75
   7  13 -15   -0.00    3.09
  -7  13  16   -0.00    4.49
   7 -13 -16    0.93    4.80
   7  13 -16   -0.00    2.79
  -7  13  17   -0.00    4.06
   7 -13 -17   -0.00    3.09
   7  13 -17    0.40    3.21
  -7  13  18   -0.00    4.29
   7 -13 -18    1.07    3.84
   7  13 -18    0.00    2.59
  -7  13  19    3.33    4.65
   7 -13 -19    0.00    4.35
   7  13 -19    3.41    4.29
  -7  13  20    2.08    5.28
   7 -13 -20    1.50    4.13
   7  13 -20   11.94    6.00
  -7  13  21    5.94    5.65
   7 -13 -21    0.08    3.92
   7  13 -21    0.00    3.70
  -7  13  22   -0.00    3.36
   7 -13 -22    1.02    3.82
   7  13 -22    3.56    4.86
  -7  13  23    1.13    4.13
   7 -13 -23   16.15    7.73
   7  13 -23    0.99    3.99
  -7  13  24   16.83    7.88
   7 -13 -24    4.39    5.92
  -7  13  25    0.50    4.17
   7 -13 -25    2.08    5.20
  -7  13  26    0.04    3.78
  -7  14   1    7.77    6.48
   7 -14  -1    8.41    6.15
   7  14  -1    6.66    3.62
  -7  14   2   13.65    7.62
   7 -14  -2   13.48    7.35
   7  14  -2   18.51    5.43
  -7  14   3    2.30    4.25
   7 -14  -3   -0.00    3.49
   7  14  -3    1.91    2.95
  -7  14   4   -0.00    4.54
   7 -14  -4   -0.00    4.13
   7  14  -4    0.74    2.42
  -7  14   5    3.64    6.01
   7 -14  -5    0.89    4.32
   7  14  -5    0.73    2.52
  -7  14   6   18.79    8.08
   7 -14  -6    4.77    5.61
   7  14  -6   26.65    6.65
  -7  14   7   49.95   12.30
   7 -14  -7    3.20    5.67
   7  14  -7   28.37    7.10
  -7  14   8    0.00    5.28
   7  14  -8    6.81    4.01
  -7  14   9    3.99    5.38
   7 -14  -9    2.48    5.22
   7  14  -9    5.89    4.26
  -7  14  10    0.00    4.86
   7 -14 -10    2.67    5.52
   7  14 -10    9.93    5.56
  -7  14  11   -0.00    4.72
   7 -14 -11   -0.00    4.00
   7  14 -11    1.76    3.81
  -7  14  12   12.04    7.28
   7 -14 -12    8.30    5.70
   7  14 -12    0.00    4.34
  -7  14  13    1.76    4.28
   7 -14 -13    0.00    3.60
   7  14 -13    2.83    3.52
  -7  14  14    0.42    2.84
   7 -14 -14    0.58    3.82
  -7  14  15   -0.00    3.52
   7 -14 -15   10.06    6.03
   7  14 -15    3.98    3.32
  -7  14  16    2.23    4.01
   7 -14 -16    1.77    3.47
   7  14 -16    3.51    3.98
   7 -14 -17    6.12    5.76
   7  14 -17    0.00    3.76
  -7  14  18    3.33    5.34
   7 -14 -18    2.07    4.23
   7  14 -18    0.84    3.93
  -7  14  19    0.02    3.94
   7 -14 -19    4.47    4.68
   7  14 -19    0.23    3.18
  -7  14  20   -0.00    4.71
   7 -14 -20   -0.00    4.44
  -7  14  21    7.99    6.39
   7 -14 -21    4.54    4.76
  -7  14  22    7.18    5.82
  -7  15   1   -0.00    5.92
   7 -15  -1   -0.00    4.71
  -7  15   2   -0.00    4.92
   7 -15  -2   -0.00    4.45
   7  15  -2    0.00    2.46
  -7  15   3    9.96    7.83
   7 -15  -3   26.49    8.96
   7  15  -3   10.61    4.76
  -7  15   4    9.31    6.38
   7  15  -4    1.14    2.89
  -7  15   5   -0.00    4.14
   7 -15  -5   -0.00    3.77
   7  15  -5   -0.00    2.63
  -7  15   6    0.14    4.62
   7 -15  -6    2.99    5.44
   7  15  -6    2.82    3.28
  -7  15   7   -0.00    3.06
   7 -15  -7   -0.00    3.95
   7  15  -7   -0.00    2.60
  -7  15   8    4.45    5.40
   7 -15  -8    4.11    5.15
   7  15  -8    6.52    4.08
  -7  15   9    8.06    6.41
   7 -15  -9   -0.00    4.40
   7  15  -9    7.94    4.90
  -7  15  10   -0.00    3.80
   7 -15 -10   11.19    6.20
   7  15 -10    3.08    4.25
  -7  15  11    5.34    5.85
   7 -15 -11    0.55    3.31
   7  15 -11    1.93    3.67
  -7  15  12   -0.00    4.56
   7 -15 -12    0.00    3.89
   7  15 -12    3.11    3.72
  -7  15  13    0.00    5.52
   7 -15 -13    0.00    3.60
   7  15 -13   -0.00    3.63
  -7  15  14    1.53    4.97
   7 -15 -14    0.00    3.51
   7  15 -14    0.00    3.94
  -7  15  15    6.07    6.08
   7 -15 -15   19.11    8.12
   7  15 -15   12.10    5.67
  -7  15  16   -0.00    3.62
   7 -15 -16    0.00    3.93
  -7  15  17   -0.00    4.25
  -7  16   1    2.30    5.44
   7 -16  -1    7.03    6.34
   7  16  -1    5.28    3.44
  -7  16   2    2.35    4.58
   7 -16  -2    3.65    5.46
   7  16  -2    4.42    3.36
  -7  16   3    1.36    5.59
   7 -16  -3   -0.00    3.68
  -7  16   4   -0.00    5.30
   7 -16  -4    0.00    3.22
   7  16  -4    2.46    3.08
  -7  16   5    1.08    5.52
   7 -16  -5    0.44    4.40
   7  16  -5   -0.00    2.84
  -7  16   6   14.00    7.68
   7 -16  -6   -0.00    3.89
   7  16  -6    5.10    3.91
  -7  16   7   -0.00    5.38
   7 -16  -7    0.11    4.77
   7  16  -7    5.18    3.66
  -7  16   8    1.59    4.60
   7 -16  -8   -0.00    4.74
   7  16  -8    0.07    3.13
  -7  16   9   -0.00    4.87
   7 -16  -9   -0.00    3.16
   7  16  -9   -0.00    2.95
  -7  16  10    4.73    5.50
   7 -16 -10   -0.00    4.17
  -7  16  11   -0.00    5.69
   7 -16 -11   -0.00    5.13
  -7  16  12    7.67    5.04
  -7  17   1    2.32    3.94
   7 -17  -1    5.43    5.73
   7  17  -1    0.00    2.38
  -7  17   2    2.48    4.84
   7 -17  -2    1.55    4.75
   7  17  -2    2.40    3.16
   7 -17  -3    0.14    3.71
   7  17  -3    5.52    3.52
   7 -17  -4   -0.00    4.02
   7 -17  -5    0.60    3.94
   7 -17  -6    3.17    3.99
  -6   0   1    1.38    2.60
  -6   0   1    0.81    3.30
  -6   0   1    0.00    3.50
   6   0  -1    3.31    3.20
   6   0  -1   -0.00    2.80
  -6   0   2  415.28   44.42
  -6   0   2  356.15   43.39
   6   0  -2  337.59   42.98
   6   0  -2  354.75   44.13
  -6   0   3    3.21    3.45
  -6   0   3    2.75    4.03
   6   0  -3    6.63    3.84
   6   0  -3    0.00    4.00
  -6   0   4   15.40    5.76
  -6   0   4   20.26    6.05
   6   0  -4   25.25    6.43
   6   0  -4   19.16    5.96
  -6   0   5   -0.00    3.74
  -6   0   5   -0.00    3.12
   6   0  -5   -0.00    3.40
   6   0  -5   -0.00    3.02
  -6   0   6 1329.98  152.63
  -6   0   6 1338.08  151.87
   6   0  -6 1522.80  152.67
   6   0  -6 1296.91  152.77
  -6   0   7   -0.00    3.62
  -6   0   7   -0.00    2.91
   6   0  -7    2.13    3.83
   6   0  -7    0.00    3.45
  -6   0   8   31.44    8.14
  -6   0   8   36.40    7.81
   6   0  -8   41.83    9.22
   6   0  -8   32.82    8.65
  -6   0   9   -0.00    3.80
  -6   0   9    0.51    2.86
   6   0  -9   -0.00    3.53
  -6   0  10  202.00   28.22
  -6   0  10  194.64   27.61
   6   0 -10  210.53   28.41
   6   0 -10  232.98   29.46
  -6   0  11   -0.00    3.98
  -6   0  11   -0.00    3.32
   6   0 -11   -0.00    4.70
   6   0 -11   -0.00    3.15
  -6   0  12  322.29   37.67
  -6   0  12  303.42   36.97
   6   0 -12  232.13   36.15
  -6   0  13    3.72    4.42
  -6   0  13    2.71    3.70
   6   0 -13    0.00    3.28
  -6   0  14  115.60   17.13
  -6   0  14   99.09   15.86
   6   0 -14   66.53   14.96
  -6   0  15   -0.00    3.72
  -6   0  16  294.80   37.22
   6   0 -16  254.99   37.06
   6   0 -17    5.90    5.83
   6   0 -18  180.91   27.67
  -6   0  19   -0.00    5.11
   6   0 -19    0.70    4.74
  -6   0  20    0.00    4.47
   6   0 -20    4.48    4.98
  -6   0  21   -0.00    5.35
   6   0 -21    1.50    4.94
  -6   0  22  150.01   23.50
   6   0 -22  103.52   21.35
  -6   0  23    3.17    5.45
   6   0 -23   -0.00    5.70
   6   0 -24    7.54    6.45
  -6   0  25   -0.00    5.06
   6   0 -25    1.03    5.22
  -6   0  26   42.12   12.13
   6   0 -26   42.57   12.84
  -6   0  27   -0.00    4.81
   6   0 -27    0.00    5.01
  -6   0  28   79.33   17.63
  -6   0  29   -0.00    6.15
  -6   0  30   12.51    8.65
  -6   0  31   -0.00    5.29
  -6   0  32   50.19   14.97
  -6   0  33    2.56    5.16
  -6   0  34    4.18    6.89
  -6   0  35    1.67    5.42
  -6   0  36    5.52    8.01
  -6   0  37   -0.00    6.14
  -6   0  38   38.74   12.76
  -6   1   1    4.24    3.83
  -6   1   1   14.81    5.36
  -6   1   1    9.42    4.75
   6  -1  -1    7.78    4.32
   6  -1  -1    9.36    4.18
   6  -1  -1    3.86    5.11
   6   1  -1    4.01    3.02
   6   1  -1    6.68    4.55
  -6  -1   1    6.43    3.53
  -6  -1   1    3.48    3.25
  -6   1   2  491.42   67.97
  -6   1   2  609.02   69.41
  -6   1   2  661.58   69.57
   6  -1  -2  672.38   69.66
   6   1  -2  596.67   68.13
   6   1  -2  589.94   68.65
  -6  -1   2  557.40   68.00
  -6  -1   2  622.93   68.14
  -6   1   3   39.27    8.28
  -6   1   3   42.49    8.69
   6  -1  -3   42.90    8.57
   6  -1  -3   21.64    7.34
   6   1  -3   40.74    7.79
   6   1  -3   29.67    7.84
  -6  -1   3   28.36    7.46
  -6  -1   3   48.16    8.18
  -6   1   4  789.20   98.36
   6  -1  -4  903.15   98.61
   6  -1  -4  879.82   99.56
   6   1  -4  895.08   98.29
   6   1  -4  861.63   98.84
  -6  -1   4  836.85   98.31
  -6  -1   4  950.32   98.81
  -6   1   5  113.43   18.27
  -6   1   5  129.03   18.39
   6  -1  -5  129.37   18.31
   6  -1  -5  123.67   19.03
   6   1  -5  113.60   17.26
   6   1  -5  105.70   17.74
  -6  -1   5  158.48   19.33
  -6  -1   5  122.15   17.26
  -6   1   6   95.92   15.57
  -6   1   6   96.95   15.35
   6  -1  -6   97.37   14.98
   6  -1  -6  102.87   16.44
   6   1  -6   82.78   14.57
  -6  -1   6   94.66   14.80
  -6  -1   6   97.88   14.55
  -6   1   7  258.52   36.30
  -6   1   7  284.60   36.26
   6  -1  -7  303.71   36.38
   6  -1  -7  287.01   37.17
   6   1  -7  332.05   37.04
   6   1  -7  245.22   35.76
  -6  -1   7  303.45   36.51
  -6  -1   7  295.43   35.94
  -6   1   8  875.94   94.66
  -6   1   8  817.54   93.23
   6  -1  -8  801.79   92.66
   6   1  -8  880.77   93.53
   6   1  -8  819.16   93.48
  -6  -1   8  738.73   92.59
  -6  -1   8  796.83   92.60
  -6   1   9   -0.00    3.48
  -6   1   9    2.94    4.36
   6  -1  -9    6.45    3.87
   6  -1  -9    3.77    3.95
   6   1  -9    1.59    3.81
   6   1  -9    6.03    4.99
  -6  -1   9    0.00    3.82
  -6  -1   9    5.71    3.64
  -6   1  10  118.21   19.41
  -6   1  10  130.80   20.08
   6  -1 -10  125.57   19.82
   6  -1 -10  133.69   20.83
   6   1 -10  154.07   21.15
   6   1 -10  130.76   20.20
  -6  -1  10  149.06   20.50
  -6  -1  10  126.86   19.18
  -6   1  11   15.80    6.66
  -6   1  11   16.15    5.69
   6  -1 -11   21.66    7.16
   6   1 -11   28.16    7.53
   6   1 -11   17.93    6.73
  -6  -1  11   13.00    6.01
  -6  -1  11   15.22    5.47
  -6   1  12  365.83   43.35
  -6   1  12  338.14   42.04
   6  -1 -12  330.25   43.51
   6   1 -12  291.42   41.99
  -6  -1  12  354.17   42.64
  -6   1  13   70.19   13.06
  -6   1  13   54.17   11.86
   6  -1 -13   62.03   13.39
   6   1 -13   77.78   13.86
  -6  -1  13   67.41   12.94
  -6   1  14  202.31   27.87
  -6   1  14  230.19   28.72
   6  -1 -14  179.17   27.90
   6   1 -14  191.82   28.18
  -6  -1  14  178.19   27.35
  -6   1  15   11.51    6.21
  -6   1  15    5.62    4.68
   6  -1 -15    6.14    5.38
   6   1 -15   15.37    6.84
  -6  -1  15    7.34    5.61
  -6   1  16    2.32    3.65
   6  -1 -16    2.02    3.83
   6   1 -16    2.71    3.82
  -6  -1  16    0.00    4.40
   6  -1 -17    9.74    5.71
   6   1 -17    0.00    4.19
   6  -1 -18  275.47   37.96
   6   1 -18  263.89   37.72
  -6   1  19   18.86    8.29
   6  -1 -19   31.95    9.87
   6   1 -19   43.54   11.09
  -6  -1  19   46.78   11.75
  -6   1  20    4.32    5.22
   6  -1 -20    3.11    4.12
   6   1 -20    9.72    5.66
  -6  -1  20    1.43    4.61
  -6   1  21    5.66    4.83
   6  -1 -21    0.00    4.64
   6   1 -21    0.00    3.97
  -6  -1  21   10.56    7.41
  -6   1  22   21.59    7.97
   6   1 -22    7.58    5.52
  -6  -1  22   14.77    7.25
  -6   1  23    9.88    6.83
   6  -1 -23    3.81    5.74
   6   1 -23    2.51    5.35
  -6  -1  23   15.19    7.39
  -6   1  24   30.05   10.20
   6  -1 -24    9.71    8.16
   6   1 -24   36.04   10.52
  -6  -1  24   66.87   14.15
  -6   1  25    0.51    5.84
   6  -1 -25    0.00    4.36
  -6  -1  25    2.64    4.51
  -6   1  26    4.28    4.83
   6  -1 -26    7.24    6.21
  -6  -1  26   12.77    7.93
  -6  -1  27    0.00    6.74
  -6   1  28   46.64   13.50
  -6  -1  28   55.03   14.35
  -6   1  29   -0.00    5.27
  -6  -1  29    1.90    4.66
  -6   1  30   31.13   12.13
  -6  -1  30   49.63   13.40
  -6   1  31    2.87    6.25
  -6  -1  31    0.51    4.42
  -6   1  32   -0.00    6.17
  -6  -1  32    5.96    5.38
  -6   1  33    0.68    4.79
  -6  -1  33    9.11    8.53
  -6   1  34   20.74    9.97
  -6  -1  34   34.82   12.58
  -6   1  35    5.17    6.97
  -6  -1  35    3.70    6.34
  -6   1  36    5.56    7.67
  -6  -1  36    7.45    7.86
  -6   1  37   -0.00    6.27
  -6  -1  37   -0.00    5.02
  -6   1  38    0.12    6.90
  -6  -1  38    4.32    7.22
  -6   2   1    6.93    4.24
  -6   2   1    8.95    5.03
  -6   2   1    2.81    3.45
   6  -2  -1    4.60    3.69
   6  -2  -1    4.25    3.84
   6  -2  -1    6.50    4.53
   6   2  -1    4.40    3.09
   6   2  -1    6.69    4.44
  -6  -2   1    7.13    3.38
  -6  -2   1    5.36    3.20
  -6  -2   1    6.14    3.02
  -6   2   2   18.03    5.80
  -6   2   2   14.54    5.54
  -6   2   2   13.64    5.41
   6  -2  -2   22.10    5.97
   6  -2  -2   21.60    5.99
   6  -2  -2   12.52    5.51
   6   2  -2   14.48    4.72
   6   2  -2    9.31    4.19
  -6  -2   2   21.21    5.29
  -6  -2   2   11.22    3.97
  -6   2   3    8.05    4.80
  -6   2   3    4.40    4.14
   6  -2  -3    6.26    4.16
   6  -2  -3    7.05    4.53
   6   2  -3    7.41    3.85
   6   2  -3    8.91    4.90
  -6  -2   3    4.54    3.45
  -6  -2   3    5.24    3.31
  -6   2   4   58.83   11.93
   6  -2  -4   58.06   11.21
   6  -2  -4   80.16   13.58
   6   2  -4   69.01   11.55
   6   2  -4   69.00   11.67
  -6  -2   4   73.23   11.52
  -6  -2   4   65.20   10.77
  -6   2   5   10.62    4.86
  -6   2   5   14.79    5.21
   6  -2  -5   22.79    6.38
   6  -2  -5   12.62    5.29
   6   2  -5   20.18    5.52
   6   2  -5   16.72    5.62
  -6  -2   5   10.37    4.63
  -6  -2   5    7.83    4.22
  -6   2   6  374.10   47.62
  -6   2   6  474.31   49.16
   6  -2  -6  321.35   46.14
   6  -2  -6  369.46   47.83
   6   2  -6  356.48   46.33
   6   2  -6  413.22   47.42
  -6  -2   6  392.45   46.79
  -6  -2   6  440.11   46.57
  -6   2   7   57.12   11.57
  -6   2   7   75.79   12.66
   6  -2  -7   46.42   10.36
   6   2  -7   70.91   11.87
   6   2  -7   54.38   11.04
  -6  -2   7   65.87   11.28
  -6  -2   7   59.24   10.35
  -6   2   8   10.94    5.25
  -6   2   8    9.66    5.16
   6  -2  -8   12.26    5.37
   6  -2  -8   18.31    6.54
   6   2  -8   13.85    5.65
   6   2  -8   12.49    5.72
  -6  -2   8   27.12    6.93
  -6  -2   8   12.68    4.22
  -6   2   9    4.69    4.00
  -6   2   9    0.53    3.90
   6  -2  -9    2.75    3.46
   6  -2  -9    0.49    3.52
   6   2  -9    2.21    3.69
   6   2  -9   -0.00    3.61
  -6  -2   9    1.72    3.14
  -6  -2   9    0.34    2.48
  -6   2  10  302.28   39.10
   6  -2 -10  344.41   40.84
   6   2 -10  331.04   39.95
   6   2 -10  263.94   38.44
  -6  -2  10  306.32   38.60
  -6   2  11  303.67   35.76
  -6   2  11  270.46   35.21
   6  -2 -11  284.84   36.48
   6   2 -11  268.54   35.62
   6   2 -11  218.90   34.18
  -6  -2  11  264.53   34.69
  -6   2  12  105.17   17.80
  -6   2  12  110.74   18.41
   6  -2 -12  136.88   20.23
   6   2 -12  121.15   18.97
  -6  -2  12   96.55   17.61
  -6   2  13    6.83    5.46
  -6   2  13   11.60    4.85
   6  -2 -13   15.64    6.80
   6   2 -13   18.29    6.21
  -6  -2  13   11.86    5.91
  -6   2  14   72.74   15.69
  -6   2  14  103.76   16.43
   6  -2 -14   95.33   17.33
   6   2 -14  107.10   16.51
  -6  -2  14   87.41   16.39
  -6   2  15   46.84   10.68
  -6   2  15   46.20   10.50
   6  -2 -15   32.41   10.11
   6   2 -15   43.26   10.23
  -6  -2  15   51.69   11.31
  -6   2  16   74.88   14.21
   6  -2 -16   71.96   15.04
   6   2 -16   77.22   13.99
  -6  -2  16   55.96   13.10
   6   2 -17   25.22    8.07
  -6   2  18   14.75    6.43
   6  -2 -18    8.99    6.48
   6   2 -18   20.94    7.23
  -6   2  19    9.64    7.22
   6  -2 -19   11.14    6.26
   6   2 -19   12.57    6.36
  -6  -2  19   22.47    8.04
  -6   2  20  217.96   30.23
   6  -2 -20  187.30   30.14
   6   2 -20  170.94   28.81
  -6  -2  20  230.43   31.45
  -6   2  21    2.02    5.91
   6  -2 -21    6.00    5.47
   6   2 -21    0.00    4.69
  -6  -2  21    5.07    6.28
  -6   2  22   49.26   12.01
   6  -2 -22   70.57   14.64
  -6  -2  22   26.74   10.41
  -6   2  23   -0.00    4.73
   6  -2 -23    0.00    6.42
  -6  -2  23    0.00    4.93
  -6   2  24    8.47    6.25
   6  -2 -24    1.55    4.67
  -6  -2  24    6.89    6.63
  -6   2  25   16.47    8.01
   6  -2 -25   19.76    8.82
  -6  -2  25    7.80    7.04
  -6   2  26   92.77   17.28
  -6  -2  26   66.53   16.38
  -6   2  27    7.65    6.16
   6   2 -27   -0.00    4.63
  -6  -2  27    6.93    7.19
  -6   2  28   29.73   10.50
   6   2 -28   24.95    9.56
  -6  -2  28   25.85   10.49
  -6   2  29    7.14    7.00
   6   2 -29   13.84    8.26
  -6  -2  29    6.68    6.77
  -6   2  30   10.51    7.16
   6   2 -30   13.10    7.19
  -6  -2  30   18.01    8.54
  -6   2  31   -0.00    5.55
  -6  -2  31    1.12    6.20
  -6   2  32   34.97   11.67
  -6  -2  32   30.48   13.18
  -6   2  33    2.62    6.17
  -6  -2  33   18.60    8.15
  -6   2  34    5.61    7.10
  -6  -2  34    3.23    5.75
  -6   2  35   -0.00    5.58
  -6  -2  35   -0.00    4.79
  -6   2  36   12.29    7.22
  -6  -2  36   14.58    9.73
  -6   2  37   -0.00    6.46
  -6  -2  37    4.53    5.43
  -6   2  38    5.71    7.06
  -6   3   1    3.44    3.99
  -6   3   1    7.42    4.59
  -6   3   1    3.72    4.22
   6  -3  -1    0.00    2.82
   6  -3  -1    5.70    3.94
   6  -3  -1   -0.00    3.61
   6   3  -1    0.00    2.81
   6   3  -1    0.58    2.61
  -6  -3   1    3.30    2.82
  -6  -3   1    2.66    2.32
  -6  -3   1    3.04    2.18
  -6   3   2  163.43   21.64
  -6   3   2  125.50   20.34
  -6   3   2  130.14   20.12
   6  -3  -2  149.36   20.61
   6  -3  -2  141.95   20.44
   6  -3  -2  160.05   21.81
   6   3  -2  139.12   18.88
  -6  -3   2  153.17   19.32
  -6  -3   2  122.35   17.43
  -6   3   3  129.36   20.56
  -6   3   3  149.53   20.96
   6  -3  -3  151.19   20.78
   6  -3  -3  133.90   20.21
   6  -3  -3  154.05   21.53
   6   3  -3  161.60   19.81
   6   3  -3  138.24   19.35
  -6  -3   3  111.69   18.27
  -6  -3   3  153.81   18.37
  -6   3   4   37.19    9.38
  -6   3   4   25.09    8.05
   6  -3  -4   49.87    9.58
   6  -3  -4   64.66   11.22
   6   3  -4   44.13    8.63
   6   3  -4   28.07    7.67
  -6  -3   4   51.91    8.71
  -6  -3   4   45.95    7.69
  -6   3   5    5.86    4.48
  -6   3   5    7.20    4.89
   6  -3  -5   12.34    4.91
   6  -3  -5   15.53    6.03
   6   3  -5    4.79    3.97
   6   3  -5    8.42    4.18
  -6  -3   5    9.83    4.69
  -6  -3   5   17.59    4.60
  -6   3   6    5.78    4.79
  -6   3   6   17.54    6.30
   6  -3  -6   23.83    6.48
   6  -3  -6   19.88    6.66
   6   3  -6   21.98    6.19
   6   3  -6   27.02    6.79
  -6  -3   6   11.74    4.93
  -6  -3   6   14.98    4.40
  -6   3   7   18.45    6.52
  -6   3   7   31.10    7.83
   6  -3  -7   14.60    5.94
   6  -3  -7   18.59    6.80
   6   3  -7   25.81    7.17
   6   3  -7   36.20    7.69
  -6  -3   7   16.41    6.29
  -6   3   8  407.72   49.78
   6  -3  -8  385.91   49.71
   6   3  -8  394.60   48.97
   6   3  -8  436.69   48.43
  -6  -3   8  369.62   47.60
  -6   3   9   97.59   14.95
   6  -3  -9   80.93   14.91
   6   3  -9   94.47   14.76
   6   3  -9   62.19   12.10
  -6  -3   9   59.75   12.24
  -6   3  10   34.26    8.89
  -6   3  10   40.29    9.26
   6  -3 -10   31.81    9.07
   6   3 -10   44.01    9.64
   6   3 -10   32.52    8.31
  -6  -3  10   32.68    8.34
  -6   3  11   16.56    6.31
  -6   3  11   22.58    6.72
   6  -3 -11    6.86    4.83
   6   3 -11   13.01    5.51
   6   3 -11   10.24    4.89
  -6  -3  11   11.28    5.22
  -6   3  12   93.40   15.57
   6  -3 -12   81.12   15.38
   6   3 -12  113.57   17.00
   6   3 -12   65.06   13.55
  -6  -3  12   75.87   14.41
  -6   3  13  169.67   23.84
  -6   3  13  166.18   23.73
   6  -3 -13  121.63   22.58
   6   3 -13  187.81   24.25
  -6  -3  13  131.96   22.43
  -6   3  14  213.91   28.90
  -6   3  14  216.94   29.46
   6  -3 -14  146.06   27.57
   6   3 -14  230.96   29.58
  -6  -3  14  214.07   29.30
   6  -3 -15   18.76    8.00
   6   3 -15   32.52    8.56
  -6  -3  15   23.26    7.64
  -6   3  16   27.06    7.94
   6  -3 -16   31.16    9.35
   6   3 -16   28.85    8.59
  -6  -3  16   15.07    7.69
  -6   3  17   52.54   12.38
   6  -3 -17   86.41   15.84
   6   3 -17   61.46   13.44
  -6   3  18  102.25   19.97
  -6   3  18  151.23   22.46
   6  -3 -18  159.14   24.10
  -6   3  19   49.10   11.89
  -6   3  19   46.40   11.67
   6  -3 -19   59.18   13.26
  -6  -3  19   37.04   11.01
  -6   3  20    0.74    4.62
  -6   3  20    7.63    5.50
   6  -3 -20   11.83    6.85
  -6  -3  20    0.15    4.82
  -6   3  21    0.50    5.15
   6  -3 -21    0.00    5.57
  -6  -3  21    0.00    5.42
  -6   3  22   63.72   15.06
   6  -3 -22   77.61   16.85
  -6  -3  22   85.68   16.83
  -6   3  23   24.16    9.04
  -6   3  24   78.16   15.69
   6   3 -24   50.92   14.43
  -6  -3  24   95.47   19.08
  -6   3  25    6.05    6.06
   6   3 -25    4.29    5.61
  -6  -3  25   12.82    8.42
  -6   3  26   -0.00    5.75
   6   3 -26    1.03    4.51
  -6  -3  26    8.72    7.85
  -6   3  27   -0.00    5.26
   6   3 -27   -0.00    5.31
  -6  -3  27    9.37    7.42
  -6   3  28   46.08   11.91
   6   3 -28   25.86   10.48
  -6  -3  28   52.20   13.90
  -6   3  29   10.76    6.65
   6   3 -29    0.00    6.33
  -6  -3  29   16.26    8.53
  -6   3  30   44.00   12.35
   6   3 -30   19.91    9.96
  -6  -3  30   36.57   12.87
  -6   3  31    8.63    6.36
   6   3 -31    2.51    5.31
  -6  -3  31    2.43    6.24
  -6   3  32   -0.00    5.29
  -6  -3  32    9.35    8.45
  -6   3  33    5.70    5.80
  -6  -3  33   19.17   10.40
  -6   3  34   18.14    8.67
  -6  -3  34   20.03   11.32
  -6   3  35   -0.00    4.78
  -6  -3  35    5.70    7.20
  -6   3  36   -0.00    5.77
  -6  -3  36    1.36    6.93
  -6   3  37   -0.00    6.41
  -6   3  38    4.02    5.48
  -6   4   1  302.95   30.79
  -6   4   1  198.31   28.61
  -6   4   1  212.29   28.87
   6  -4  -1  188.10   27.44
   6  -4  -1  271.53   29.02
   6  -4  -1  213.04   28.71
   6   4  -1  185.38   25.55
  -6  -4   1  193.98   25.52
  -6  -4   1  195.00   24.17
  -6   4   2    9.14    4.42
  -6   4   2   15.24    6.35
  -6   4   2    9.32    5.00
   6  -4  -2   10.46    5.01
   6  -4  -2    6.06    4.26
   6  -4  -2   19.18    6.36
   6   4  -2   14.67    4.59
   6   4  -2   14.45    4.31
  -6  -4   2   10.13    3.69
  -6   4   3    0.00    3.20
  -6   4   3    0.00    2.65
  -6   4   3    4.26    4.46
   6  -4  -3    7.27    4.29
   6  -4  -3    5.06    4.18
   6  -4  -3    0.00    3.56
   6   4  -3    5.51    3.91
   6   4  -3    8.94    3.72
  -6  -4   3   -0.00    2.21
  -6  -4   3   12.47    3.30
  -6   4   4   17.47    6.07
  -6   4   4   12.17    5.66
   6  -4  -4   13.58    5.20
   6  -4  -4    8.20    5.04
   6   4  -4   18.90    5.74
   6   4  -4   28.74    5.90
  -6  -4   4   12.72    4.49
  -6  -4   4   14.01    3.77
  -6   4   5  304.84   35.92
  -6   4   5  271.55   35.21
   6  -4  -5  290.46   35.43
   6  -4  -5  195.14   33.56
   6   4  -5  315.73   34.88
   6   4  -5  284.41   33.27
  -6  -4   5  305.60   33.79
  -6  -4   5  231.24   31.36
  -6   4   6  308.11   36.92
  -6   4   6  282.28   36.44
   6  -4  -6  216.53   35.20
   6   4  -6  351.17   36.80
   6   4  -6  262.84   34.31
  -6   4   7   68.10   14.30
  -6   4   7  108.20   16.69
   6  -4  -7   83.34   15.64
   6   4  -7   89.32   14.85
   6   4  -7   85.96   14.11
  -6  -4   7  101.78   14.66
  -6   4   8    3.34    3.84
  -6   4   8    7.12    5.18
   6  -4  -8   13.99    5.79
   6   4  -8    8.15    4.58
   6   4  -8   15.48    4.82
  -6  -4   8    4.62    4.28
  -6   4   9   61.78   13.08
  -6   4   9   72.41   13.51
   6  -4  -9   61.66   13.26
   6   4  -9   75.19   12.75
   6   4  -9   66.46   12.43
  -6  -4   9   65.76   12.58
  -6   4  10   33.74    8.60
   6  -4 -10   31.99    9.37
   6   4 -10   20.89    7.18
   6   4 -10   31.19    7.97
  -6  -4  10   30.54    8.03
  -6   4  11  120.80   22.19
  -6   4  11  180.75   24.39
   6  -4 -11  152.43   23.97
   6   4 -11  188.19   24.15
   6   4 -11  153.74   22.74
  -6  -4  11  153.43   23.11
  -6   4  12  147.29   21.15
  -6   4  12  137.65   20.55
   6  -4 -12  106.01   19.63
   6   4 -12  102.70   18.73
   6   4 -12  133.43   19.60
  -6  -4  12  117.65   19.47
  -6   4  13   46.99   11.68
  -6   4  13   74.54   13.38
   6  -4 -13   45.23   11.89
   6   4 -13   70.43   12.46
  -6  -4  13   50.94   11.57
  -6   4  14    1.41    4.13
   6  -4 -14    1.34    3.93
   6   4 -14   -0.00    2.52
  -6  -4  14   -0.00    3.64
  -6   4  15  131.51   21.33
   6  -4 -15  154.11   23.11
  -6  -4  15  114.53   21.09
  -6   4  16  186.15   27.33
   6  -4 -16  191.46   27.84
  -6  -4  16  154.16   26.26
  -6   4  17   13.16    6.81
   6  -4 -17   26.72    9.17
  -6   4  18   55.30   12.81
  -6   4  18   88.22   14.95
   6  -4 -18   44.31   12.61
  -6   4  19   96.07   19.37
  -6   4  19  128.81   20.86
   6  -4 -19  141.27   23.02
  -6  -4  19  126.14   22.28
  -6   4  20  133.35   23.50
  -6   4  20  152.29   24.47
   6  -4 -20  175.54   26.88
   6   4 -20  121.98   22.85
  -6  -4  20  183.07   27.05
  -6   4  21   27.15    8.78
  -6   4  21   10.34    6.09
   6  -4 -21    0.00    5.03
   6   4 -21   20.47    8.28
  -6  -4  21    2.23    5.73
  -6   4  22    9.24    5.45
   6   4 -22    8.05    5.67
  -6  -4  22    2.89    5.06
  -6   4  23    2.16    3.95
   6   4 -23    0.00    3.80
  -6  -4  23   -0.00    6.47
  -6   4  24    5.52    5.64
   6   4 -24   -0.00    4.74
  -6  -4  24    1.07    5.70
  -6   4  25    4.94    5.93
   6   4 -25    1.18    5.06
  -6  -4  25   16.29    8.63
  -6   4  26   12.66    7.44
   6   4 -26    5.40    6.66
  -6  -4  26   23.81    9.99
  -6   4  27   22.59    9.12
   6   4 -27    3.71    5.38
  -6  -4  27   26.88   11.19
  -6   4  28   24.13    9.05
   6   4 -28   17.18    9.07
  -6  -4  28   32.60   11.63
  -6   4  29    2.50    5.53
   6   4 -29   -0.00    4.49
  -6  -4  29   -0.00    7.96
  -6   4  30   24.80    8.98
   6   4 -30    3.37    5.79
  -6  -4  30   21.89   10.59
  -6   4  31   -0.00    4.05
   6   4 -31   -0.00    4.86
  -6  -4  31   -0.00    6.29
  -6   4  32   25.52    9.14
  -6  -4  32   37.07   13.28
  -6   4  33    3.85    5.22
  -6  -4  33   13.09    9.18
  -6   4  34    3.43    4.73
  -6  -4  34    6.45    7.60
  -6   4  35    4.11    6.14
  -6  -4  35    7.82    7.95
  -6  -4  36   10.02    7.88
  -6   4  37    5.60    5.87
  -6  -4  37    5.51    7.75
  -6   4  38    6.68    6.15
  -6   5   1   10.40    5.63
  -6   5   1   23.54    6.93
   6  -5  -1    5.97    4.33
   6  -5  -1   18.04    6.27
   6   5  -1   17.66    4.82
   6   5  -1   10.40    3.84
  -6  -5   1   15.32    4.08
  -6  -5   1   17.60    3.31
  -6  -5   1   17.99    3.18
  -6   5   2  120.61   18.33
  -6   5   2  111.10   18.29
  -6   5   2  101.11   17.81
   6  -5  -2  109.07   17.64
   6  -5  -2  104.49   17.95
   6   5  -2  117.35   16.15
   6   5  -2   99.94   14.92
  -6  -5   2  112.86   15.27
  -6  -5   2  115.72   14.14
  -6  -5   2  108.53   13.68
  -6   5   3  144.80   21.85
  -6   5   3  159.48   22.67
  -6   5   3  169.27   22.95
   6  -5  -3  127.33   20.81
   6  -5  -3  143.78   22.13
   6   5  -3  152.06   20.22
   6   5  -3  150.40   19.48
  -6  -5   3  140.70   19.15
  -6  -5   3  135.26   17.61
  -6   5   4  128.42   19.83
  -6   5   4  120.47   19.63
  -6   5   4  157.58   21.06
   6  -5  -4  122.81   19.28
   6  -5  -4  148.36   20.80
   6   5  -4  110.20   17.22
   6   5  -4  121.88   17.41
  -6  -5   4  111.74   16.95
  -6   5   5    1.62    4.16
  -6   5   5   -0.00    3.55
   6  -5  -5    7.63    4.03
   6  -5  -5    0.00    4.10
   6   5  -5    1.07    2.72
   6   5  -5    4.75    3.09
  -6  -5   5    3.72    3.16
  -6   5   6    3.05    3.19
  -6   5   6    1.40    3.13
   6  -5  -6   -0.00    2.92
   6  -5  -6    4.73    4.27
   6   5  -6   -0.00    2.99
   6   5  -6    0.76    2.88
  -6  -5   6    0.44    2.55
  -6   5   7   69.52   12.87
  -6   5   7   65.47   12.88
   6  -5  -7   53.60   12.08
   6   5  -7   51.46   11.03
   6   5  -7   74.34   11.86
  -6  -5   7   69.76   11.95
  -6   5   8   43.15   11.01
  -6   5   8   68.23   13.00
   6  -5  -8   74.58   13.63
   6   5  -8   81.08   12.86
   6   5  -8   55.30   10.79
  -6  -5   8   55.35   11.22
  -6   5   9   87.52   16.87
  -6   5   9  107.02   18.36
   6  -5  -9  136.88   19.76
   6   5  -9  107.45   17.35
   6   5  -9  118.60   17.13
  -6  -5   9  100.52   16.94
  -6   5  10   56.79   11.63
  -6   5  10   32.86   10.23
   6  -5 -10   49.85   11.51
   6   5 -10   47.47   10.44
   6   5 -10   53.30   10.55
  -6  -5  10   59.41   11.48
  -6   5  11    2.98    4.29
  -6   5  11    0.00    3.85
   6  -5 -11    2.34    4.88
   6   5 -11    0.85    3.45
   6   5 -11    0.15    3.27
  -6  -5  11    0.98    3.34
  -6   5  12   11.13    5.49
   6  -5 -12    5.91    4.77
  -6  -5  12    7.55    4.94
  -6   5  13  268.07   34.72
   6  -5 -13  249.29   35.07
  -6  -5  13  224.21   33.77
  -6   5  14  359.36   44.78
   6  -5 -14  327.34   44.67
  -6  -5  14  317.76   43.97
  -6   5  15   -0.00    4.24
   6  -5 -15   -0.00    4.60
  -6  -5  15    6.85    5.27
  -6   5  16   13.88    7.13
  -6   5  16   24.54    7.94
   6  -5 -16    1.57    4.74
  -6   5  17    0.32    4.11
  -6   5  17   -0.00    4.09
   6  -5 -17    1.09    4.66
   6   5 -17    0.00    3.37
  -6   5  18   97.02   18.22
  -6   5  18  149.85   21.95
   6  -5 -18   79.66   17.99
   6   5 -18  111.13   18.88
  -6   5  19   14.71    7.14
  -6   5  19   29.11    8.64
   6  -5 -19   29.47   10.00
   6   5 -19   27.42    9.13
  -6  -5  19   23.90   10.36
  -6   5  20   23.13    8.38
   6   5 -20   12.51    6.74
  -6  -5  20   26.12   10.29
  -6   5  21    0.00    5.23
   6   5 -21    1.21    3.69
  -6  -5  21    5.28    6.80
  -6   5  22    3.59    4.79
   6   5 -22    3.27    4.33
  -6  -5  22    9.83    6.54
  -6   5  23   58.38   13.39
   6   5 -23   57.39   13.43
  -6  -5  23   39.60   12.80
  -6   5  24   55.18   12.67
   6   5 -24   25.45    9.84
  -6  -5  24   33.98   12.11
  -6   5  25   22.09    9.46
   6   5 -25   10.21    7.32
  -6  -5  25   19.49    9.15
  -6   5  26    1.25    3.83
   6   5 -26    0.00    4.09
  -6  -5  26    0.00    6.49
  -6   5  27    2.18    4.40
   6   5 -27   -0.00    3.55
  -6  -5  27   -0.00    4.81
  -6   5  28    5.75    5.57
   6   5 -28   15.48    7.64
  -6  -5  28    7.77    8.03
  -6   5  29   24.63    9.45
   6   5 -29   13.33    7.95
  -6  -5  29    9.45    6.95
  -6   5  30   20.21    8.25
   6   5 -30    9.84    7.26
  -6  -5  30   24.53   11.12
  -6   5  31    2.45    4.20
   6   5 -31   -0.00    5.33
  -6  -5  31   -0.00    6.19
  -6   5  32    8.97    6.48
   6   5 -32    0.00    4.91
  -6  -5  32    5.61    8.29
  -6   5  33   17.49    8.37
  -6  -5  33    9.96    9.41
  -6   5  34    5.19    5.42
  -6  -5  34    3.65    7.50
  -6   5  35    5.42    5.40
  -6  -5  35   26.92   11.65
  -6   5  36   -0.00    3.39
  -6  -5  36    1.88    7.24
  -6   5  37   -0.00    3.75
  -6   5  38    3.34    4.73
  -6   6   1  183.14   25.19
  -6   6   1  163.81   23.88
   6  -6  -1  130.32   22.43
   6   6  -1  183.67   21.35
   6   6  -1  150.17   20.31
  -6  -6   1  119.10   19.47
  -6  -6   1  159.43   17.70
  -6  -6   1  174.08   17.78
  -6   6   2   27.13    8.27
  -6   6   2   42.50    9.88
   6  -6  -2   32.73    8.74
   6  -6  -2   42.19   10.01
   6   6  -2   37.07    7.23
   6   6  -2   32.41    6.68
  -6  -6   2   37.61    6.88
  -6  -6   2   40.29    5.47
  -6  -6   2   33.63    5.13
  -6   6   3    3.16    3.42
  -6   6   3    8.53    5.14
  -6   6   3   -0.00    3.98
   6  -6  -3   11.83    5.42
   6  -6  -3    6.52    4.46
   6   6  -3   12.99    4.45
   6   6  -3    5.94    2.87
  -6  -6   3    2.91    2.64
  -6   6   4   32.11    8.84
  -6   6   4   21.75    7.63
  -6   6   4   32.42    8.85
   6  -6  -4   20.04    6.68
   6  -6  -4   36.90    9.29
   6   6  -4   20.12    5.94
   6   6  -4   41.31    7.18
  -6  -6   4   20.59    5.69
  -6   6   5  119.22   22.58
  -6   6   5  167.67   24.37
   6  -6  -5  176.62   24.15
   6  -6  -5  153.31   24.25
   6   6  -5  136.79   21.19
   6   6  -5  211.60   22.68
  -6  -6   5  167.86   21.99
  -6   6   6   85.14   17.66
  -6   6   6  130.76   19.66
   6  -6  -6  126.46   19.17
   6  -6  -6  108.90   18.80
   6   6  -6  106.17   16.60
   6   6  -6  117.80   16.49
  -6  -6   6  121.06   17.23
  -6   6   7   67.55   13.27
  -6   6   7   49.36   12.04
   6  -6  -7   54.72   12.17
   6  -6  -7   71.82   13.83
   6   6  -7   69.47   12.07
   6   6  -7   66.21   11.31
  -6  -6   7   70.55   11.98
  -6   6   8   15.23    6.98
  -6   6   8   25.84    7.51
   6  -6  -8   19.60    7.28
   6   6  -8   11.93    4.99
  -6  -6   8    6.69    4.67
  -6   6   9  103.14   18.75
   6   6  -9  116.45   17.93
  -6  -6   9  130.09   19.17
  -6   6  10  110.02   18.53
   6  -6 -10   88.75   17.31
   6   6 -10  109.24   16.91
  -6   6  11   39.31   11.98
   6  -6 -11   57.04   13.12
   6   6 -11   94.22   13.52
  -6  -6  11   96.48   15.48
  -6   6  12   84.12   16.70
   6  -6 -12   98.73   17.57
  -6  -6  12   92.79   17.10
  -6   6  13    4.18    5.01
   6  -6 -13   -0.00    3.69
  -6  -6  13    5.28    5.50
  -6   6  14    0.70    3.52
  -6   6  14    0.33    4.47
   6  -6 -14    1.14    3.17
   6   6 -14    0.10    3.08
  -6  -6  14    0.76    3.80
  -6   6  15   47.73   12.45
  -6   6  15   88.04   16.01
   6  -6 -15   81.18   15.87
   6   6 -15   60.87   13.17
  -6  -6  15   68.16   14.65
  -6   6  16    8.86    6.20
  -6   6  16   10.97    6.99
   6  -6 -16    3.13    4.61
   6   6 -16    2.87    3.86
  -6   6  17   13.45    7.58
   6  -6 -17   22.08    8.82
   6   6 -17   20.56    7.35
  -6   6  18   63.60   14.11
   6   6 -18   57.92   13.10
  -6  -6  18   85.63   16.74
  -6   6  19    7.79    6.01
   6   6 -19   24.28    8.20
  -6  -6  19   11.92    7.43
  -6   6  20    2.08    4.52
   6   6 -20    0.00    4.28
  -6  -6  20    4.34    6.22
  -6   6  21   34.83    9.47
   6   6 -21   19.63    7.73
  -6  -6  21   22.85    9.49
  -6   6  22   20.45    8.00
   6   6 -22   15.12    7.68
  -6  -6  22   12.01    9.05
  -6   6  23   35.46   10.18
   6   6 -23   29.25    9.95
  -6  -6  23   12.41    8.39
  -6   6  24   -0.00    4.28
   6   6 -24    9.60    6.59
  -6  -6  24   -0.00    5.70
  -6   6  25   17.16    8.09
   6   6 -25   22.36    8.84
  -6  -6  25   19.44   10.27
  -6   6  26   39.70   11.55
  -6  -6  26   29.08   11.49
  -6   6  27   27.25    9.88
   6   6 -27   15.12    8.38
  -6  -6  27   23.55   10.57
  -6   6  28    7.27    6.30
   6   6 -28   -0.00    5.30
  -6  -6  28   -0.00    7.26
  -6   6  29   -0.00    5.03
   6   6 -29    0.00    5.31
  -6  -6  29    3.58    6.78
  -6   6  30    0.99    2.67
   6   6 -30    3.34    5.16
  -6  -6  30    1.42    6.06
  -6   6  31   12.05    7.60
   6   6 -31    6.35    6.50
  -6  -6  31   13.88    9.33
  -6   6  32    9.79    6.94
   6   6 -32    3.07    5.48
  -6  -6  32    8.70    7.55
  -6   6  33   27.20    9.75
   6   6 -33   10.37    6.83
  -6  -6  33    0.00    7.13
  -6   6  34    0.00    3.72
  -6  -6  34    1.22    5.08
  -6   6  35    3.22    6.37
  -6  -6  35    0.00    6.24
  -6   6  36    0.37    5.03
  -6  -6  36    0.91    5.64
  -6   6  37    2.30    5.01
  -6   7   1   15.86    6.73
  -6   7   1    7.56    5.19
   6   7  -1   14.09    3.66
   6   7  -1   19.99    4.44
  -6  -7   1   11.24    3.64
  -6   7   2   14.73    6.20
  -6   7   2   10.21    5.83
   6   7  -2   17.49    4.35
   6   7  -2   12.39    3.99
  -6  -7   2   31.07    5.58
  -6   7   3  279.47   37.85
  -6   7   3  224.29   36.09
   6   7  -3  356.15   34.45
   6   7  -3  261.70   33.44
  -6  -7   3  267.22   33.53
  -6   7   4   72.11   15.82
  -6   7   4   96.48   17.71
   6  -7  -4   86.08   16.49
   6   7  -4  117.34   14.53
   6   7  -4  103.14   14.32
  -6  -7   4   85.71   14.12
  -6   7   5   39.82   10.05
  -6   7   5   32.12    9.13
   6  -7  -5   31.46    9.09
   6   7  -5   27.58    6.34
  -6  -7   5   19.44    5.90
  -6   7   6   25.03    8.17
   6  -7  -6   31.79    8.84
   6   7  -6   19.95    5.62
  -6  -7   6   25.42    6.96
  -6   7   7   34.48    9.24
   6  -7  -7   22.86    8.08
   6   7  -7   28.50    6.52
  -6  -7   7   15.44    6.07
  -6   7   8   46.90   11.44
   6  -7  -8   38.38   11.27
   6   7  -8   55.01    9.83
  -6  -7   8   51.43   10.67
  -6   7   9  150.36   25.38
   6  -7  -9  187.22   26.85
   6   7  -9  176.32   23.48
  -6  -7   9  165.74   24.70
  -6   7  10    3.60    5.11
   6  -7 -10   -0.00    4.24
   6   7 -10    0.00    2.64
   6   7 -10    0.00    3.62
  -6  -7  10    6.69    5.31
  -6   7  11    1.80    4.30
   6  -7 -11    0.00    4.35
   6   7 -11    0.00    2.45
   6   7 -11    0.13    2.21
  -6  -7  11    0.15    4.91
  -6   7  12   15.45    6.36
  -6   7  12    9.58    6.27
   6  -7 -12   20.05    7.41
   6   7 -12   19.35    6.18
  -6  -7  12   33.67    9.02
  -6   7  13  184.44   25.73
  -6   7  13  160.23   25.81
   6  -7 -13  163.66   25.64
   6   7 -13  137.72   23.02
  -6  -7  13  187.39   26.88
  -6   7  14    0.23    3.98
  -6   7  14    5.92    5.66
   6  -7 -14    4.06    5.15
   6   7 -14   12.77    6.29
  -6  -7  14    9.00    6.58
  -6   7  15   10.09    5.96
   6   7 -15    4.09    4.29
  -6  -7  15    1.33    5.55
  -6   7  16    7.74    6.13
   6   7 -16    0.00    3.70
  -6   7  17    1.48    3.65
   6   7 -17    0.54    3.58
  -6   7  18    7.18    5.73
   6   7 -18    2.18    3.88
  -6  -7  18    0.00    5.83
  -6   7  19   69.32   15.18
   6   7 -19   57.41   13.87
  -6  -7  19   87.44   17.57
  -6   7  20    3.68    4.55
   6   7 -20    7.94    6.05
  -6  -7  20    0.00    5.81
  -6   7  21    4.17    5.05
   6   7 -21    1.55    4.02
  -6  -7  21   12.01    8.52
  -6   7  22    8.34    5.99
   6   7 -22   -0.00    4.79
  -6  -7  22   11.83    7.50
  -6   7  23   12.39    6.96
   6   7 -23   30.72    9.76
  -6  -7  23   10.96    8.75
  -6   7  24   12.36    7.45
   6   7 -24   15.60    7.73
  -6  -7  24   28.24   10.39
  -6   7  25   33.91   10.48
   6   7 -25   33.85   10.73
  -6  -7  25   29.33   11.75
  -6   7  26   -0.00    4.06
   6   7 -26    4.23    5.42
  -6  -7  26    5.36    7.60
  -6   7  27    0.00    4.15
   6   7 -27    3.27    4.81
  -6  -7  27   -0.00    5.19
  -6   7  28   18.42    7.93
   6   7 -28   13.60    7.39
  -6  -7  28   17.53    9.84
  -6   7  29   24.83    9.31
   6   7 -29   29.03   10.18
  -6  -7  29   16.28    9.00
  -6   7  30   -0.00    3.70
   6   7 -30    5.20    5.47
  -6  -7  30   -0.00    5.71
  -6   7  31    3.96    6.53
  -6  -7  31    6.18    8.18
  -6   7  32    0.00    4.91
   6   7 -32   -0.00    5.67
  -6  -7  32    0.37    5.00
  -6   7  33    2.05    4.94
   6   7 -33    2.64    4.39
  -6  -7  33    4.99    7.37
  -6   7  34    0.00    4.36
   6   7 -34    0.00    5.78
  -6  -7  34    8.71    8.46
  -6   7  35    7.02    7.17
  -6  -7  35   24.87   11.16
  -6   7  36    0.00    6.03
  -6   7  37    3.43    7.20
  -6   8   1  139.78   24.13
  -6   8   1  123.90   23.08
   6   8  -1  186.18   20.36
  -6  -8   1  160.71   20.13
  -6   8   2   10.48    6.05
  -6   8   2   11.36    6.09
   6   8  -2   16.01    4.14
  -6  -8   2    9.42    3.71
  -6   8   3   -0.00    3.77
  -6   8   3    4.45    4.73
   6   8  -3    0.87    2.53
  -6  -8   3    1.05    2.18
  -6   8   4    5.86    5.22
  -6   8   4    0.00    4.59
   6   8  -4    3.62    3.15
  -6  -8   4    0.30    2.31
  -6   8   5  227.08   34.55
  -6   8   5  252.90   35.67
   6   8  -5  265.96   31.28
  -6  -8   5  252.87   32.27
  -6   8   6    7.55    5.23
  -6   8   6    0.00    5.00
   6  -8  -6   14.94    6.28
   6   8  -6   11.28    4.07
   6   8  -6    7.37    4.31
  -6  -8   6    6.96    3.92
  -6   8   7   85.72   17.60
   6  -8  -7  101.91   18.62
   6   8  -7  134.66   16.42
   6   8  -7   91.78   15.34
  -6  -8   7  104.52   17.13
  -6   8   8    4.83    4.59
  -6   8   8    5.16    4.95
   6  -8  -8    2.57    4.60
   6   8  -8    5.04    3.37
   6   8  -8    0.00    3.31
  -6  -8   8   -0.00    3.31
  -6   8   9  134.26   23.29
  -6   8   9  135.22   23.70
   6  -8  -9  182.48   24.75
   6  -8  -9  140.68   23.94
   6   8  -9  135.27   20.64
   6   8  -9  160.66   21.82
  -6  -8   9  178.71   23.95
  -6   8  10   50.11   11.70
  -6   8  10   50.28   12.27
   6  -8 -10   42.27   10.92
   6  -8 -10   64.83   13.74
   6   8 -10   50.23    9.71
   6   8 -10   38.98    9.40
  -6  -8  10   55.79   12.46
  -6   8  11  129.95   20.16
   6  -8 -11  115.32   19.46
   6   8 -11   96.70   17.05
  -6  -8  11  108.62   19.31
  -6   8  12   15.97    6.82
   6   8 -12   25.77    7.29
  -6  -8  12   24.13    8.44
  -6   8  13    2.35    3.94
   6   8 -13    9.73    4.99
  -6  -8  13    3.31    5.04
  -6   8  14    0.63    3.52
   6   8 -14    3.51    4.23
  -6  -8  14    5.42    5.94
  -6   8  15   96.98   18.19
   6   8 -15  105.25   17.56
  -6   8  16   -0.00    3.15
   6   8 -16   -0.00    4.13
  -6   8  17   40.53   11.32
   6   8 -17   67.61   12.79
  -6  -8  17   36.29   12.01
  -6   8  18    0.00    3.52
   6   8 -18   -0.00    3.40
  -6  -8  18   -0.00    4.49
  -6   8  19   23.10    8.61
   6   8 -19   17.35    7.16
  -6  -8  19   16.44    8.49
  -6   8  20   -0.00    3.67
   6   8 -20    2.19    4.06
  -6  -8  20    0.85    6.02
  -6   8  21   16.94    7.52
   6   8 -21   11.00    6.76
  -6  -8  21   22.63    9.77
  -6   8  22   -0.00    3.46
   6   8 -22    7.80    5.05
  -6  -8  22   10.68    7.71
  -6   8  23    1.44    4.59
   6   8 -23    5.65    5.22
  -6  -8  23   16.71    9.00
  -6   8  24   -0.00    4.78
   6   8 -24    3.83    4.75
  -6  -8  24    2.69    5.90
  -6   8  25    7.81    6.66
   6   8 -25   16.13    7.61
  -6  -8  25   23.76   10.38
  -6   8  26    2.57    5.14
   6   8 -26    6.39    5.37
  -6  -8  26   -0.00    6.78
  -6   8  27   12.23    7.43
   6   8 -27   25.86    9.07
  -6  -8  27   21.20   10.91
  -6   8  28   -0.00    5.41
   6   8 -28   -0.00    5.15
  -6  -8  28   -0.00    6.01
  -6   8  29    5.13    5.18
   6   8 -29    1.50    4.61
  -6  -8  29   -0.00    5.61
  -6   8  30    0.00    4.10
   6   8 -30   -0.00    5.75
  -6  -8  30   -0.00    7.97
  -6   8  31    2.73    5.12
   6   8 -31    5.62    6.44
  -6  -8  31    0.97    6.38
  -6   8  32    3.64    6.13
   6   8 -32   -0.00    5.23
  -6  -8  32    6.56    8.59
  -6   8  33    2.45    4.86
   6   8 -33    0.16    5.76
  -6  -8  33   20.33   10.92
  -6   8  34   -0.00    4.15
   6   8 -34   -0.00    5.35
  -6  -8  34    4.32    5.96
  -6   8  35    3.38    5.06
  -6   8  36    1.40    4.92
  -6   8  37    5.21    6.07
   6  -9  -1    1.68    3.55
  -6   9   2    8.66    6.17
   6  -9  -2   20.11    7.03
   6   9  -2    3.55    2.67
  -6   9   3  184.90   27.56
   6  -9  -3  129.20   24.93
   6   9  -3  217.85   23.89
  -6  -9   3  181.66   23.73
  -6   9   4    9.49    6.61
   6  -9  -4   18.46    6.83
   6   9  -4   23.23    5.60
  -6  -9   4   13.46    5.11
   6  -9  -5    1.96    3.47
  -6  -9   5   -0.00    3.02
   6  -9  -6   24.09    7.49
   6   9  -6   11.06    4.41
  -6  -9   6   14.22    5.78
  -6   9   7   27.96    7.92
  -6   9   7   12.79    6.50
   6  -9  -7   21.84    7.46
   6   9  -7   14.53    5.05
  -6  -9   7   18.13    6.54
  -6   9   8   -0.00    4.34
   6  -9  -8    6.01    4.80
   6   9  -8    0.86    2.76
   6   9  -8   -0.00    2.24
  -6  -9   8   -0.00    3.52
  -6   9   9   87.83   17.81
   6  -9  -9  113.98   18.69
   6   9  -9  104.22   16.12
   6   9  -9  109.23   16.73
  -6  -9   9  106.13   18.29
  -6   9  10    3.98    4.56
   6  -9 -10    2.46    4.03
   6   9 -10    7.95    4.55
   6   9 -10    6.24    3.92
  -6  -9  10    4.38    4.28
  -6   9  11   -0.00    3.86
   6  -9 -11    3.22    4.21
   6   9 -11    6.53    3.80
  -6  -9  11   -0.00    3.91
  -6   9  12    7.36    5.05
   6  -9 -12    4.58    5.12
   6   9 -12    4.99    3.32
  -6  -9  12    3.54    4.91
  -6   9  13   84.36   16.73
   6  -9 -13   93.41   17.43
   6   9 -13  105.52   16.54
  -6  -9  13   84.71   17.60
  -6   9  14    8.34    5.18
   6   9 -14    6.26    4.14
  -6   9  15   16.57    7.16
   6   9 -15   37.75    8.98
   6   9 -16   11.88    6.85
  -6   9  17    6.01    5.26
   6   9 -17    7.00    5.12
  -6  -9  17    6.13    6.08
  -6   9  18    0.77    4.24
   6   9 -18    0.00    3.18
  -6  -9  18   -0.00    4.71
  -6   9  19   43.56   11.90
   6   9 -19   48.52   12.20
  -6  -9  19   57.84   14.60
  -6   9  20    3.37    5.52
   6   9 -20    4.20    4.61
  -6  -9  20   -0.00    4.84
  -6   9  21   -0.00    4.06
   6   9 -21   -0.00    3.63
  -6  -9  21   -0.00    6.17
  -6   9  22    2.29    4.54
   6   9 -22    8.70    6.22
  -6  -9  22    0.00    4.61
  -6   9  23   31.34   10.71
   6   9 -23   58.59   12.69
  -6  -9  23   33.29   12.27
  -6   9  24    3.46    4.52
   6   9 -24    2.31    5.38
  -6  -9  24    0.00    6.06
  -6   9  25    9.29    6.37
   6   9 -25    9.66    6.16
  -6  -9  25    7.06    7.10
  -6   9  26    2.26    4.67
   6   9 -26    0.99    4.04
  -6  -9  26    0.00    5.63
  -6   9  27    0.00    4.36
   6   9 -27    0.00    4.47
  -6  -9  27    1.04    6.07
  -6   9  28    2.50    5.52
   6   9 -28    3.86    5.59
  -6  -9  28    0.11    5.40
  -6   9  29    2.63    5.24
   6   9 -29   19.61    8.37
  -6  -9  29   14.16    8.92
  -6   9  30    4.72    5.69
   6   9 -30    2.74    4.12
  -6  -9  30   -0.00    6.41
  -6   9  31   -0.00    5.69
   6   9 -31    0.58    4.45
  -6  -9  31    1.70    5.88
  -6   9  32   -0.00    4.77
   6   9 -32    4.24    5.46
  -6  -9  32    2.40    5.65
  -6   9  33    7.00    5.79
   6   9 -33    5.52    5.99
  -6  -9  33    1.22    6.88
  -6   9  34    6.68    5.83
   6   9 -34   -0.00    5.47
  -6  -9  34    2.48    7.23
  -6   9  35   -0.00    5.12
   6   9 -35    8.20    7.24
  -6   9  36   -0.00    5.11
  -6  10   1   35.10   10.39
   6 -10  -1   22.91    8.50
   6  10  -1   40.84    7.09
  -6  10   2   12.55    6.94
   6 -10  -2    9.59    5.83
   6  10  -2   13.25    4.17
  -6  10   3    0.14    3.79
   6 -10  -3   -0.00    3.68
   6  10  -3    0.00    2.26
  -6  10   4    5.65    5.59
   6 -10  -4   13.79    6.42
   6  10  -4    9.57    4.20
  -6  10   5   38.11   11.19
   6 -10  -5   33.53    9.76
   6  10  -5   45.09    8.54
  -6  10   6    5.65    5.15
   6 -10  -6    2.33    3.87
   6  10  -6    0.82    2.50
  -6  10   7   24.31    8.30
   6 -10  -7   27.22    8.21
   6  10  -7   14.07    5.44
  -6  10   8   -0.00    3.03
   6 -10  -8   -0.00    3.44
   6  10  -8    0.76    2.95
  -6 -10   8    2.13    4.07
  -6  10   9    1.77    4.11
   6 -10  -9   -0.00    3.33
   6  10  -9   -0.00    3.31
  -6 -10   9    1.15    4.12
  -6  10  10    3.58    5.31
   6 -10 -10   -0.00    3.76
   6  10 -10    3.75    3.96
  -6 -10  10    6.70    5.36
  -6  10  11  168.03   23.92
   6 -10 -11  161.98   23.32
   6  10 -11   98.69   19.07
  -6 -10  11  142.34   22.87
  -6  10  12    1.66    4.45
   6 -10 -12   -0.00    3.23
   6  10 -12   -0.00    3.73
  -6 -10  12    1.46    4.32
  -6  10  13   11.96    6.97
   6 -10 -13   14.30    6.85
   6  10 -13   11.89    5.26
  -6 -10  13   13.95    7.33
  -6  10  14    5.92    5.48
   6 -10 -14    1.24    3.68
   6  10 -14   15.61    5.37
  -6  10  15   69.52   15.07
   6 -10 -15   61.92   14.33
   6  10 -15   87.09   14.90
  -6  10  16   -0.00    3.29
   6  10 -16    4.67    3.61
  -6 -10  16    7.93    6.67
  -6  10  17   36.70   10.90
   6  10 -17   49.81   11.36
  -6 -10  17   71.13   15.66
  -6  10  18    2.65    4.49
   6  10 -18    7.13    5.02
  -6 -10  18    9.34    6.81
  -6  10  19    5.13    5.29
   6  10 -19    0.00    3.48
  -6 -10  19    6.79    7.38
  -6  10  20    0.82    3.07
   6  10 -20    0.00    3.69
  -6 -10  20    2.46    5.96
  -6  10  21   46.50   12.19
   6  10 -21   41.93   11.64
  -6 -10  21   42.80   13.78
  -6  10  22    5.67    5.11
   6  10 -22   -0.00    4.21
  -6 -10  22   -0.00    5.34
  -6  10  23    3.35    4.66
   6  10 -23    0.00    4.63
  -6 -10  23    1.58    6.46
  -6  10  24    1.87    4.51
   6  10 -24    2.79    4.99
  -6 -10  24   -0.00    5.46
  -6  10  25    7.90    6.19
   6  10 -25   22.24    8.21
  -6 -10  25   18.54    9.13
  -6  10  26    0.00    5.44
   6  10 -26   -0.00    3.01
  -6 -10  26   -0.00    5.61
  -6  10  27    2.26    4.75
   6  10 -27    4.89    5.61
  -6 -10  27   17.36    9.76
  -6  10  28    3.78    5.59
   6  10 -28   -0.00    4.51
  -6 -10  28    6.95    6.73
  -6  10  29    5.77    5.05
   6  10 -29    4.72    6.31
  -6 -10  29    6.01    6.93
  -6  10  30    4.03    5.39
   6  10 -30    0.68    4.30
  -6 -10  30   -0.00    6.82
  -6  10  31   -0.00    4.91
   6  10 -31   -0.00    5.83
  -6 -10  31    3.41    8.01
  -6  10  32    1.73    5.29
   6  10 -32    4.55    6.21
  -6 -10  32   -0.00    6.08
  -6  10  33   -0.00    3.81
   6  10 -33    0.52    5.31
  -6 -10  33    2.38    7.12
  -6  10  34   -0.00    4.43
   6  10 -34   -0.00    4.73
  -6  10  35   -0.00    5.05
   6  10 -35    6.94    6.21
  -6  11   1   12.61    6.71
   6 -11  -1    0.49    4.43
   6  11  -1    0.00    2.28
  -6  11   2    8.94    6.52
   6 -11  -2    0.00    2.88
   6  11  -2   -0.00    2.38
  -6  11   3   37.80   11.20
   6 -11  -3   35.56   10.55
   6  11  -3   61.20    9.44
  -6  11   4    8.04    5.23
   6 -11  -4   -0.00    4.18
  -6  11   5   -0.00    5.10
   6 -11  -5   11.00    5.69
   6  11  -5    5.09    3.54
  -6  11   6    3.42    5.26
   6 -11  -6    2.46    4.42
   6  11  -6   -0.00    2.50
  -6  11   7   13.81    6.91
   6 -11  -7   10.57    6.32
   6  11  -7   22.53    6.21
  -6  11   8   21.46    8.21
   6  11  -8   14.51    5.58
  -6  11   9   21.80    8.43
   6 -11  -9   40.65    9.92
   6  11  -9   24.64    7.35
  -6  11  10   14.62    6.93
   6 -11 -10    5.99    4.83
   6  11 -10    2.30    4.12
  -6  11  11    0.00    4.15
   6 -11 -11    0.00    3.51
   6  11 -11   -0.00    2.64
  -6  11  12    0.00    3.72
   6 -11 -12    5.79    5.71
   6  11 -12    6.75    4.40
  -6  11  13   37.92   11.05
   6 -11 -13   52.58   12.06
   6  11 -13   37.04    9.93
  -6  11  14   -0.00    4.34
   6 -11 -14   -0.00    3.22
   6  11 -14   -0.00    3.27
  -6  11  15   20.85    8.72
   6 -11 -15   21.62    8.33
   6  11 -15   23.98    7.57
  -6 -11  15   31.01   10.92
  -6  11  16    2.77    4.39
   6 -11 -16   -0.00    3.79
  -6 -11  16    0.00    5.13
  -6  11  17   37.05   10.23
   6 -11 -17   10.23    6.56
   6  11 -17   27.49    8.15
  -6 -11  17   22.37    8.92
  -6  11  18    0.46    3.89
   6 -11 -18    1.91    4.88
   6  11 -18    3.71    4.65
  -6 -11  18    0.00    5.34
  -6  11  19   40.06   10.95
   6  11 -19   31.19    9.40
  -6 -11  19   24.53   10.92
  -6  11  20   -0.00    4.27
   6  11 -20    1.09    3.80
  -6 -11  20    1.05    5.00
  -6  11  21   -0.00    3.95
   6  11 -21    0.00    4.43
  -6 -11  21    0.00    5.71
  -6  11  22    1.27    4.61
   6  11 -22    0.75    4.07
  -6 -11  22   -0.00    6.52
  -6  11  23   32.77   10.37
   6  11 -23   25.33    9.10
  -6 -11  23   47.75   14.17
  -6  11  24   -0.00    4.05
   6  11 -24    0.17    2.47
  -6 -11  24    8.60    8.45
  -6  11  25    5.92    5.48
   6  11 -25    7.39    5.93
  -6 -11  25    0.00    6.11
  -6  11  26    0.00    4.75
   6  11 -26   -0.00    2.90
  -6 -11  26    1.33    5.57
  -6  11  27    1.31    5.21
   6  11 -27   -0.00    4.06
  -6 -11  27    1.84    6.49
  -6  11  28    1.92    4.49
   6  11 -28    5.27    4.91
  -6 -11  28   -0.00    4.90
  -6  11  29    0.00    4.97
   6  11 -29   13.74    6.94
  -6 -11  29   11.37    9.02
  -6  11  30    1.41    3.49
   6  11 -30   -0.00    4.84
  -6 -11  30   -0.00    5.96
   6  11 -31   -0.00    5.62
  -6 -11  31   -0.00    5.64
  -6  11  32   -0.00    4.71
   6  11 -32    0.19    5.71
  -6 -11  32    4.85    7.09
   6  11 -33    6.00    6.50
  -6  12   1   25.79   10.09
   6 -12  -1   33.41   10.36
   6  12  -1   48.05    8.05
  -6  12   2   -0.00    4.81
   6 -12  -2    0.07    3.18
   6  12  -2   -0.00    2.38
  -6  12   3    0.00    4.30
   6 -12  -3    0.60    4.05
   6  12  -3    0.00    2.27
  -6  12   4    7.06    5.89
   6 -12  -4    1.07    3.91
   6  12  -4    2.23    2.80
  -6  12   5   42.94   12.40
   6  12  -5   56.96   10.18
  -6  12   6    3.96    4.92
   6 -12  -6   -0.00    4.26
   6  12  -6    1.80    3.06
  -6  12   7   -0.00    4.49
   6 -12  -7    9.75    6.13
   6  12  -7    4.81    3.70
  -6  12   8    0.00    4.50
   6 -12  -8    3.75    4.41
   6  12  -8    1.55    3.66
  -6  12   9   16.12    7.44
   6 -12  -9    7.34    5.38
   6  12  -9    5.10    4.72
  -6  12  10    3.21    4.65
   6 -12 -10    6.89    4.87
   6  12 -10    0.00    4.05
  -6  12  11   50.80   12.20
   6 -12 -11   25.29    8.75
   6  12 -11   44.35   10.01
   6 -12 -12   -0.00    3.48
   6  12 -12   -0.00    4.50
  -6  12  13   -0.00    4.32
   6 -12 -13    4.16    4.43
   6  12 -13    0.70    3.03
  -6  12  14   -0.00    3.95
   6 -12 -14    0.30    4.06
   6  12 -14   -0.00    4.13
  -6  12  15   16.74    7.26
   6  12 -15   15.18    6.37
  -6  12  16    2.77    4.70
   6 -12 -16   -0.00    4.08
   6  12 -16    0.00    2.92
  -6  12  17   19.18    8.21
   6 -12 -17   24.69    8.15
   6  12 -17    9.48    6.28
   6 -12 -18    3.01    4.67
   6  12 -18   -0.00    4.28
  -6  12  19    0.00    3.81
   6 -12 -19   -0.00    3.60
   6  12 -19   -0.00    2.95
  -6  12  20    2.10    4.12
   6 -12 -20   -0.00    3.99
   6  12 -20    2.97    3.05
  -6 -12  20    2.79    4.78
  -6  12  21   29.62    9.38
   6 -12 -21    3.75    5.07
   6  12 -21   16.68    8.04
  -6 -12  21   40.17   12.50
  -6  12  22    0.01    3.03
   6  12 -22    3.00    4.79
  -6 -12  22   -0.00    6.33
  -6  12  23   -0.00    4.18
   6  12 -23    0.00    4.06
  -6 -12  23   -0.00    5.43
  -6  12  24    0.00    4.00
   6  12 -24   -0.00    4.42
  -6 -12  24    0.00    6.15
  -6  12  25   14.04    7.01
   6  12 -25   14.05    6.58
  -6 -12  25   -0.00    5.55
  -6  12  26   -0.00    3.86
   6  12 -26    0.00    4.48
  -6 -12  26    2.10    7.65
  -6  12  27   12.06    7.18
   6  12 -27   10.03    6.62
  -6 -12  27    0.00    5.35
  -6  12  28    7.25    5.75
   6  12 -28    4.48    5.48
  -6 -12  28    1.84    6.56
   6  12 -29    5.89    6.26
  -6 -12  29   -0.00    7.10
  -6 -12  30    9.73    8.81
  -6 -12  31   12.72    8.56
  -6  13   1    4.54    5.65
   6 -13  -1    9.56    5.83
  -6  13   2   -0.00    4.16
   6 -13  -2   10.09    5.77
   6  13  -2   11.06    3.98
  -6  13   3   47.05   12.64
   6 -13  -3   48.54   12.25
   6  13  -3   54.23    9.67
  -6  13   4   26.73    9.31
   6 -13  -4   11.69    6.77
   6  13  -4   15.93    5.05
  -6  13   5   19.24    7.64
   6 -13  -5    8.08    5.85
   6  13  -5    9.14    4.38
  -6  13   6   11.90    6.47
   6 -13  -6   10.32    5.84
   6  13  -6    8.60    3.95
  -6  13   7   17.22    7.70
   6 -13  -7    8.80    6.04
   6  13  -7   16.67    5.75
  -6  13   8   20.68    8.15
   6 -13  -8   18.53    8.10
   6  13  -8   11.69    5.15
  -6  13   9   64.68   14.05
   6 -13  -9   49.71   12.19
   6  13  -9   42.40    9.97
  -6  13  10    8.95    5.87
   6 -13 -10    7.75    5.31
   6  13 -10   -0.00    3.51
  -6  13  11   -0.00    3.37
   6 -13 -11    1.88    3.88
   6  13 -11    1.90    3.75
  -6  13  12   10.31    5.69
   6 -13 -12   -0.00    3.60
   6  13 -12    6.13    4.49
  -6  13  13   17.21    7.35
   6 -13 -13   17.77    7.03
   6  13 -13    6.96    5.14
   6 -13 -14    2.95    4.26
   6  13 -14   -0.00    2.70
  -6  13  15   13.57    6.44
   6 -13 -15    1.55    3.26
   6  13 -15    6.53    5.38
  -6  13  16    5.11    5.05
   6 -13 -16    0.01    3.38
   6  13 -16    0.00    3.06
  -6  13  17    1.20    4.46
   6 -13 -17    3.57    4.30
   6  13 -17    3.49    4.95
  -6  13  18   -0.00    5.15
   6 -13 -18    1.23    2.92
   6  13 -18    0.00    3.87
  -6  13  19   23.70    9.58
   6 -13 -19   13.09    6.75
   6  13 -19   11.91    7.08
  -6  13  20    1.71    4.16
   6 -13 -20    6.96    5.16
   6  13 -20    0.81    3.92
  -6  13  21   -0.00    3.65
   6 -13 -21    2.69    4.63
   6  13 -21    0.72    4.11
  -6  13  22   -0.00    3.86
   6 -13 -22    0.34    3.74
   6  13 -22    2.12    5.19
  -6  13  23   18.09    8.01
   6 -13 -23   12.79    7.34
   6  13 -23    7.60    6.10
  -6  13  24   -0.00    5.04
   6  13 -24   -0.00    5.17
   6  13 -25    8.74    5.90
   6  13 -26    0.00    4.62
  -6 -13  28    3.70    7.17
  -6 -13  29    2.72    5.77
  -6 -13  30    3.42    7.31
  -6  14   1   18.32    8.04
   6 -14  -1   14.41    7.25
   6  14  -1    6.74    3.50
  -6  14   2   13.39    7.65
   6 -14  -2    0.00    3.92
   6  14  -2    0.34    2.23
  -6  14   3   -0.00    3.99
   6 -14  -3    0.49    2.69
   6  14  -3   -0.00    2.52
  -6  14   4    4.20    4.93
   6 -14  -4    8.91    5.73
   6  14  -4    9.46    4.11
  -6  14   5   30.42   10.02
   6 -14  -5   18.93    8.09
   6  14  -5   26.21    7.07
  -6  14   6   12.67    7.25
   6 -14  -6   12.82    6.88
   6  14  -6   21.11    6.06
  -6  14   7   16.26    7.33
   6 -14  -7   19.94    8.47
   6  14  -7    6.92    4.62
  -6  14   8   -0.00    4.32
   6 -14  -8    1.96    4.09
   6  14  -8    0.91    2.59
  -6  14   9    8.42    6.60
   6 -14  -9    7.83    6.13
   6  14  -9    6.15    4.46
   6 -14 -10    0.69    4.51
   6  14 -10    7.80    4.30
  -6  14  11    8.51    6.61
   6 -14 -11   10.34    6.73
   6  14 -11   -0.00    3.42
  -6  14  12    4.17    4.97
   6 -14 -12    3.78    4.60
   6  14 -12    5.36    4.06
  -6  14  13    1.31    4.43
   6 -14 -13   -0.00    3.84
   6  14 -13    2.09    4.51
  -6  14  14   -0.00    4.08
   6  14 -14    4.59    5.04
  -6  14  15    5.46    4.98
   6 -14 -15    3.18    4.08
   6  14 -15    6.67    5.58
   6 -14 -16   14.40    6.96
   6  14 -16    4.25    4.30
   6 -14 -17    5.73    5.37
   6  14 -17    0.29    4.02
  -6  14  18    2.06    4.56
   6 -14 -18   -0.00    4.70
   6  14 -18    5.74    4.82
  -6  14  19   -0.00    4.30
   6  14 -19    1.60    4.15
  -6  14  20    0.24    3.49
   6  14 -20   -0.00    4.85
   6  14 -21    3.67    5.72
   6  14 -22    2.76    5.60
  -6  15   1   -0.00    5.06
   6 -15  -1   -0.00    3.89
   6  15  -1    1.48    2.85
  -6  15   2    5.37    5.63
   6 -15  -2    3.12    5.12
   6  15  -2    0.46    1.88
  -6  15   3    1.73    6.08
   6 -15  -3    6.04    5.34
   6  15  -3   11.73    4.65
  -6  15   4    5.39    5.13
   6 -15  -4    3.08    4.01
   6  15  -4    2.61    3.22
  -6  15   5    3.71    4.98
   6 -15  -5   -0.00    5.31
   6  15  -5    2.01    3.24
  -6  15   6   -0.00    5.18
   6 -15  -6   -0.00    3.34
   6  15  -6    4.65    3.31
  -6  15   7    6.49    5.88
   6 -15  -7    0.72    4.21
   6  15  -7    0.00    2.42
  -6  15   8   -0.00    3.53
   6 -15  -8    7.15    6.10
   6  15  -8    7.11    4.19
  -6  15   9    7.36    5.21
   6 -15  -9    1.25    4.63
   6  15  -9   -0.00    3.60
  -6  15  10    0.18    4.59
   6 -15 -10    6.42    6.23
   6  15 -10   -0.00    2.48
  -6  15  11   -0.00    4.75
   6 -15 -11    3.82    4.58
   6  15 -11   -0.00    2.69
  -6  15  12    2.82    5.15
   6 -15 -12    3.39    5.65
   6  15 -12    5.52    4.00
  -6  15  13    1.63    4.81
   6 -15 -13    8.01    5.13
   6  15 -13    3.88    4.64
  -6  15  14    5.79    5.39
   6  15 -14    5.42    4.99
  -6  15  15    0.68    5.21
   6  15 -15    0.10    4.26
  -6  15  16    5.55    5.48
   6  15 -16    0.89    4.57
  -6  15  17   -0.00    3.13
   6  15 -17    0.11    4.69
  -6  16   1   -0.00    5.64
   6 -16  -1   -0.00    5.00
   6  16  -1    0.69    2.72
  -6  16   2   12.68    7.23
   6 -16  -2    1.19    4.47
   6  16  -2    2.81    3.33
  -6  16   3   -0.00    4.23
   6 -16  -3    1.85    4.32
   6  16  -3    1.43    2.93
  -6  16   4    0.57    4.16
   6 -16  -4   -0.00    3.66
  -6  16   5    0.57    4.83
   6 -16  -5   -0.00    3.93
   6  16  -5    0.00    2.32
  -6  16   6   -0.00    3.36
   6 -16  -6   -0.00    3.73
   6  16  -6    6.22    4.05
  -6  16   7   -0.00    4.95
   6 -16  -7    1.75    4.22
   6  16  -7   -0.00    2.94
   6 -16  -8   -0.00    4.22
   6  16  -8   -0.00    3.41
  -6  16   9   -0.00    4.35
   6 -16  -9   -0.00    4.51
   6  16  -9    1.70    3.94
  -6  16  10    2.90    6.31
   6  16 -10    0.21    3.61
  -6  16  11    0.68    4.15
   6  16 -11    4.73    4.44
  -6  16  12   15.64    7.83
   6  16 -12    3.11    3.79
  -6  16  13    4.63    5.11
  -6  17   1   -0.00    4.45
   6 -17  -1   -0.00    4.45
   6  17  -1    0.44    2.05
  -6  17   2   -0.00    6.37
   6 -17  -2    0.66    4.68
   6  17  -2    1.76    2.98
  -6  17   3   10.47    6.93
   6 -17  -3    4.47    4.82
   6  17  -3    3.49    3.89
  -6  17   4    8.23    6.67
   6  17  -4    1.78    3.13
  -6  17   5    1.65    5.24
   6  17  -5   -0.00    2.22
  -6  17   6   -0.00    4.32
   6  17  -6   -0.00    2.70
  -5   0   1    4.79    3.81
  -5   0   1    7.23    3.50
  -5   0   1    3.24    3.05
   5   0  -1    4.39    2.91
   5   0  -1    5.47    3.60
  -5   0   2    1.00    2.58
  -5   0   2    0.52    2.50
   5   0  -2    1.68    3.28
   5   0  -2    0.73    2.87
  -5   0   3   89.99   14.31
  -5   0   3   97.06   14.22
   5   0  -3   98.64   14.20
   5   0  -3  102.87   14.97
  -5   0   4   -0.00    2.96
  -5   0   4   -0.00    3.37
   5   0  -4    1.01    3.30
  -5   0   5 2539.19  287.02
  -5   0   5 2736.11  286.51
   5   0  -5 2648.76  286.17
   5   0  -5 2590.54  286.59
  -5   0   6    1.61    3.45
  -5   0   6    3.93    3.56
   5   0  -6    0.00    3.27
   5   0  -6   -0.00    4.07
  -5   0   7   73.72   13.13
  -5   0   7   84.89   13.03
   5   0  -7   95.01   14.06
   5   0  -7   84.37   14.03
  -5   0   8   -0.00    3.23
  -5   0   8   -0.00    2.93
   5   0  -8   -0.00    4.47
   5   0  -8   -0.00    3.38
  -5   0   9  680.13   71.97
  -5   0   9  675.15   71.65
   5   0  -9  633.51   71.56
   5   0  -9  497.86   70.59
  -5   0  10    2.34    3.32
  -5   0  10    3.37    4.17
   5   0 -10   -0.00    4.21
   5   0 -10    2.85    4.65
  -5   0  11   39.79    8.28
   5   0 -11   19.35    7.32
   5   0 -11   32.84    8.29
  -5   0  12    1.37    3.64
  -5   0  12    2.16    3.27
   5   0 -12   -0.00    4.32
   5   0 -12    2.05    3.82
  -5   0  13   10.05    5.35
  -5   0  13   11.62    5.04
   5   0 -13   28.36    8.00
   5   0 -13    9.69    5.38
  -5   0  14    0.04    3.93
  -5   0  14    0.00    2.83
   5   0 -14    1.48    3.59
  -5   0  15  148.04   23.89
  -5   0  15  194.75   23.87
   5   0 -15  138.78   23.53
  -5   0  16   -0.00    4.50
  -5   0  16   -0.00    2.68
   5   0 -16    1.32    4.16
  -5   0  17  110.81   18.33
  -5   0  17  111.82   17.39
   5   0 -17   89.83   17.56
  -5   0  18   -0.00    2.59
   5   0 -18    1.43    3.53
  -5   0  19   98.56   17.45
   5   0 -19  118.32   20.00
   5   0 -20   -0.00    3.54
  -5   0  21  269.68   34.01
   5   0 -21  180.72   31.31
  -5   0  22   -0.00    5.21
   5   0 -22   -0.00    5.21
  -5   0  23   -0.00    4.29
  -5   0  24   -0.00    5.29
   5   0 -24   -0.00    4.30
  -5   0  25   24.01    9.00
   5   0 -25   42.64   11.05
  -5   0  26   -0.00    3.20
   5   0 -26   -0.00    3.80
  -5   0  27   54.47   13.42
   5   0 -27   47.90   12.95
  -5   0  28   -0.00    5.42
  -5   0  29   -0.00    4.42
  -5   0  30   -0.00    6.41
  -5   0  31   56.07   14.91
  -5   0  32    2.00    4.58
  -5   0  33    4.00    6.49
  -5   0  34   -0.00    6.71
  -5   0  35   -0.00    7.29
  -5   0  36    1.80    5.92
  -5   0  37   27.30   10.87
  -5   0  38    8.19    7.88
  -5   0  39   -0.00    6.76
  -5   1   1  414.20   53.59
  -5   1   1  468.87   54.15
  -5   1   1  500.74   54.22
   5  -1  -1  440.71   53.66
   5  -1  -1  512.40   54.41
   5  -1  -1  460.11   54.34
   5   1  -1  477.55   53.12
   5   1  -1  456.36   53.50
  -5  -1   1  425.26   52.88
  -5  -1   1  489.16   53.28
  -5   1   2    6.06    3.70
  -5   1   2    9.87    4.26
   5  -1  -2    3.24    3.35
   5  -1  -2    8.98    4.88
   5   1  -2    3.39    3.10
   5   1  -2    2.08    3.20
  -5  -1   2    5.54    3.58
  -5  -1   2    5.86    3.11
  -5   1   3  553.63   61.85
  -5   1   3  456.41   61.00
   5  -1  -3  548.62   61.46
   5  -1  -3  582.51   62.71
   5   1  -3  563.54   61.09
   5   1  -3  522.38   61.38
  -5  -1   3  504.07   61.02
  -5  -1   3  551.70   61.12
  -5   1   4   11.92    4.61
  -5   1   4   11.34    4.57
   5  -1  -4   17.03    5.48
   5  -1  -4    8.97    5.65
   5   1  -4   11.27    4.58
  -5  -1   4   12.48    4.62
  -5  -1   4    6.72    3.63
  -5   1   5  100.19   15.30
  -5   1   5  101.44   15.33
   5  -1  -5   75.71   14.16
   5  -1  -5   87.92   15.08
   5   1  -5  106.34   14.93
   5   1  -5  107.37   15.33
  -5  -1   5   95.57   14.52
  -5  -1   5  118.98   15.04
  -5   1   6  706.24   77.92
   5  -1  -6  761.35   77.47
   5  -1  -6  652.31   77.64
   5   1  -6  688.76   77.04
   5   1  -6  687.81   77.30
  -5  -1   6  610.51   76.41
  -5  -1   6  633.45   76.32
  -5   1   7  507.32   71.87
  -5   1   7  713.40   73.88
   5  -1  -7  858.81   74.56
   5  -1  -7  654.97   74.08
   5   1  -7  549.40   72.12
   5   1  -7  604.11   72.96
  -5  -1   7  621.32   72.58
  -5  -1   7  672.07   72.84
  -5   1   8    2.06    3.82
  -5   1   8    0.37    3.43
   5  -1  -8    0.56    3.49
   5  -1  -8    4.76    3.76
   5   1  -8   -0.00    3.56
   5   1  -8   -0.00    3.39
  -5  -1   8   -0.00    3.46
  -5  -1   8   -0.00    2.83
  -5   1   9   47.76   10.01
  -5   1   9   49.86    9.61
   5  -1  -9   35.83    8.54
   5  -1  -9   48.21    9.97
   5   1  -9   45.32    9.32
   5   1  -9   47.51    9.79
  -5  -1   9   29.22    7.90
  -5  -1   9   30.64    7.76
  -5   1  10    0.88    3.45
  -5   1  10    1.41    3.09
   5  -1 -10    4.30    3.69
   5  -1 -10   -0.00    3.50
   5   1 -10   -0.00    4.24
   5   1 -10    0.58    3.71
  -5  -1  10    0.15    3.59
  -5  -1  10    5.42    3.57
  -5   1  11  179.78   26.33
  -5   1  11  189.92   26.13
   5  -1 -11  185.24   26.45
   5  -1 -11  193.71   27.31
   5   1 -11  265.19   29.19
   5   1 -11  181.25   26.83
  -5  -1  11  198.29   26.93
  -5  -1  11  194.82   25.79
  -5   1  12   18.50    6.26
  -5   1  12   18.31    6.20
   5  -1 -12   21.65    7.11
   5  -1 -12   13.12    5.82
   5   1 -12   10.81    5.87
   5   1 -12   14.49    6.18
  -5  -1  12   10.23    5.42
  -5  -1  12    7.40    3.99
  -5   1  13  406.09   54.69
  -5   1  13  506.84   56.26
   5  -1 -13  417.73   55.25
   5  -1 -13  375.88   54.73
   5   1 -13  505.53   56.95
   5   1 -13  662.83   58.08
  -5  -1  13  459.78   56.23
  -5  -1  13  419.07   53.86
  -5   1  14    5.67    4.52
  -5   1  14    0.00    3.51
   5  -1 -14    0.00    3.54
   5   1 -14    0.00    2.69
  -5  -1  14    4.24    3.76
  -5  -1  14    1.58    3.18
  -5   1  15   44.05    9.91
  -5   1  15   32.88    8.66
   5  -1 -15   32.80    9.18
   5   1 -15   33.86    8.94
  -5  -1  15   53.17   11.27
  -5  -1  15   46.24    9.35
  -5   1  16   10.35    5.28
  -5   1  16    4.05    4.03
   5  -1 -16    9.21    5.82
   5   1 -16    3.84    4.17
  -5  -1  16    9.26    5.42
  -5  -1  16    2.76    3.03
  -5   1  17   17.73    7.34
  -5   1  17   54.06   10.26
   5  -1 -17   33.78    9.20
   5   1 -17   30.02    8.52
  -5  -1  17   18.66    7.94
  -5  -1  17   21.20    6.68
  -5   1  18   -0.00    2.61
   5  -1 -18    3.85    5.06
   5   1 -18   -0.00    3.85
  -5  -1  18    2.09    4.92
  -5   1  19  231.22   29.10
   5  -1 -19  176.50   28.76
   5   1 -19  191.41   28.79
  -5   1  20    3.85    4.12
   5  -1 -20   -0.00    4.55
   5   1 -20    3.21    4.33
  -5   1  21    7.61    5.64
  -5   1  21    5.16    4.72
   5  -1 -21    0.00    4.13
   5   1 -21    9.61    6.28
  -5  -1  21   11.05    7.27
  -5   1  22   35.77   10.17
   5  -1 -22   10.73    7.10
   5   1 -22   16.61    7.41
  -5  -1  22   23.47    9.15
  -5   1  23   47.13   12.81
   5  -1 -23   68.63   14.83
   5   1 -23   46.48   12.59
  -5  -1  23   69.07   14.87
  -5   1  24    0.00    4.28
   5  -1 -24    2.81    5.37
   5   1 -24    0.00    4.90
  -5  -1  24    5.16    5.59
  -5   1  25   31.03   10.08
   5  -1 -25   22.99    9.42
   5   1 -25   11.82    7.51
  -5  -1  25   35.00   10.85
  -5   1  26   11.13    6.55
   5  -1 -26   14.55    7.65
   5   1 -26    1.70    5.07
  -5  -1  26    8.27    6.91
  -5   1  27   71.79   16.32
   5   1 -27   49.49   13.87
  -5  -1  27   73.45   16.37
  -5   1  28    9.96    7.39
   5   1 -28   15.23    8.00
  -5   1  29   74.30   17.09
  -5   1  30    1.80    3.54
  -5   1  31    5.35    6.78
  -5   1  32    0.00    6.18
  -5   1  33   63.27   15.65
  -5  -1  33   67.67   16.94
  -5   1  34    7.46    5.94
  -5  -1  34   -0.00    3.92
  -5   1  35    9.43    7.53
  -5  -1  35    5.01    6.58
  -5   1  36    5.95    6.09
  -5  -1  36    0.00    6.08
  -5   1  37   12.52    8.58
  -5  -1  37    5.78    6.77
  -5   1  38   -0.00    6.54
  -5  -1  38    0.48    3.18
  -5   1  39   25.15    9.40
  -5  -1  39    4.95    7.41
  -5   2   1    0.00    3.39
  -5   2   1    0.00    2.86
  -5   2   1    8.29    4.55
   5  -2  -1    1.16    3.06
   5  -2  -1    1.29    2.74
   5  -2  -1   11.58    5.36
   5   2  -1    2.46    2.72
   5   2  -1    2.02    3.01
  -5  -2   1    3.11    2.48
  -5  -2   1    1.94    2.08
  -5  -2   1    4.00    2.75
  -5   2   2   32.50    7.32
  -5   2   2   20.96    6.30
   5  -2  -2   30.47    6.93
   5  -2  -2   17.57    5.91
   5  -2  -2   23.03    6.93
   5   2  -2   12.13    4.60
   5   2  -2   24.60    5.74
  -5  -2   2   20.65    5.52
  -5  -2   2   21.72    5.06
  -5   2   3  146.97   24.11
  -5   2   3  180.69   24.93
   5  -2  -3  196.19   25.16
   5  -2  -3  221.52   26.42
   5   2  -3  183.65   23.99
   5   2  -3  197.51   24.30
  -5  -2   3  169.62   23.57
  -5  -2   3  238.84   24.38
  -5   2   4   66.57   11.89
  -5   2   4   80.85   12.64
   5  -2  -4   77.60   12.01
   5  -2  -4   81.62   13.21
   5   2  -4   78.62   11.59
   5   2  -4   80.63   12.10
  -5  -2   4   55.98   10.59
  -5  -2   4   59.52   10.33
  -5   2   5  592.25   76.84
  -5   2   5  700.95   77.72
   5  -2  -5  656.27   76.69
   5  -2  -5  723.95   78.32
   5   2  -5  617.69   76.12
   5   2  -5  717.08   77.00
  -5  -2   5  608.41   75.82
  -5  -2   5  811.54   76.91
  -5   2   6   11.13    4.86
  -5   2   6    5.82    4.26
   5  -2  -6    7.90    4.47
   5   2  -6   15.05    5.58
   5   2  -6    7.77    4.05
  -5  -2   6    9.66    4.64
  -5  -2   6   10.57    4.04
  -5   2   7  122.52   17.96
  -5   2   7  109.72   17.20
   5  -2  -7  123.72   17.23
   5  -2  -7   92.04   16.95
   5   2  -7  154.02   18.58
   5   2  -7  113.40   17.22
  -5  -2   7  106.22   16.51
  -5  -2   7  113.74   16.02
  -5   2   8   12.91    5.21
  -5   2   8   13.71    5.65
   5  -2  -8    7.30    5.23
   5  -2  -8    8.88    4.76
   5   2  -8   11.11    5.49
   5   2  -8   10.06    5.06
  -5  -2   8    5.30    4.25
  -5  -2   8    5.57    3.53
  -5   2   9  629.40   71.16
   5  -2  -9  481.30   69.30
   5  -2  -9  714.57   73.08
   5   2  -9  568.70   71.10
   5   2  -9  653.61   70.80
  -5  -2   9  633.90   71.25
  -5  -2   9  647.56   69.96
  -5   2  10    8.44    4.62
  -5   2  10    5.95    4.42
   5  -2 -10    5.62    3.89
   5  -2 -10    6.43    4.62
   5   2 -10   -0.00    4.30
   5   2 -10    1.89    3.66
  -5  -2  10    0.62    4.20
  -5  -2  10    0.90    2.27
  -5   2  11    5.22    4.39
  -5   2  11   14.28    5.53
   5  -2 -11    0.00    3.81
   5  -2 -11   10.62    5.80
   5   2 -11    6.92    5.02
[truncated: 839,031 more chars]
