# Supplementary material for: LED-pump-X-ray-multiprobe crystallography for sub-second timescales
Source: Commun Chem. 2022 Aug 26;5:102. doi: 10.1038/s42004-022-00716-1 (PMC9814726; doi:10.1038/s42004-022-00716-1)
Supplement: Supplementary file 10 — Supplementary Data 1 [file 42004_2022_716_MOESM10_ESM.zip › CIFs/8s_265K/265K_8s_t17_decay.cif]

 data_global

# SUBMISSION DETAILS
 
_publ_contact_author_name       'Hatcher, Lauren'
_publ_contact_author_address
;
School of Chemistry
Cardiff University
Main Building
Park Place 
Cardiff
CF10 3AT
United Kingdom
;
_publ_contact_author_email       'HatcherL1@cardiff.ac.uk'
_publ_requested_category          FM
_publ_section_comment
; 
?
;
_publ_section_references
;
Diamond General Data Aquisition (GDA) software: http://www.opengda.org/

XIA2: Winter, G. (2010) J. Appl. Cryst. 43, 186-190.
POINTLESS: Evans, P. (2006) Acta Cryst. D62, 72-82.
AIMLESS: Evans, P. R. and Murshudov, G. N. (2013) Acta Cryst. D69, 1204-1214.
DIALS: Winter, G., et al. Acta Cryst. (2018) D74, 85-97.
CCP4: Winn, M. D. et al. (2011) Acta Cryst. D67, 235-242.
   
SHELXL: Sheldrick G. M. (2015). Acta Cryst. C71, 3-8.
SHELXT:	Sheldrick, G. M. (2015). Acta Cryst. A71, 3-8.
 
OLEX2: Dolomanov, O.V.; Bourhis, L.J.; Gildea, R.J.; Howard, J.A.K.; Puschmann,
 H., OLEX2: A complete structure solution, refinement and analysis program 
 (2009). J. Appl. Cryst., 42, 339-341.

MERCURY: Macrae, C. F., Bruno, I. J., Chisholm, J. A., Edgington,
P. R., McCabe, P., Pidcock, E., Rodriguez-Monge, L., Taylor, R.,
van de Streek, J. & Wood, P. A. (2008). J. Appl. Cryst. 41, 466-470.
;

####
 
data_265K_8s_t17_decay
 
_audit_creation_method            'SHELXL-2018/3'
_shelx_SHELXL_version_number      '2018/3'
_chemical_name_systematic         
;
Nitro-(N,N,N',N'-tetrabutyldiethylenetriamine)palladium(II)
tetraphenylborate, tetrahydrofuran solvate
;
_chemical_name_common             ?
_chemical_melting_point           ?
_chemical_formula_moiety          
;
C20 H45 N4 O2 Pd, C24 H20 B, C4 H8 O
;
_chemical_formula_sum            'C48 H73 B N4 O3 Pd' 
_chemical_formula_weight          871.31

loop_
 _atom_type_symbol
 _atom_type_description
 _atom_type_scat_dispersion_real
 _atom_type_scat_dispersion_imag
 _atom_type_scat_source
 'C'  'C'   0.0010   0.0010
 'International Tables Vol C Tables 4.2.6.8 and 6.1.1.4'
 'H'  'H'   0.0000   0.0000
 'International Tables Vol C Tables 4.2.6.8 and 6.1.1.4'
 'B'  'B'   0.0000   0.0000
 'International Tables Vol C Tables 4.2.6.8 and 6.1.1.4'
 'N'  'N'   0.0030   0.0020
 'International Tables Vol C Tables 4.2.6.8 and 6.1.1.4'
 'O'  'O'   0.0050   0.0030
 'International Tables Vol C Tables 4.2.6.8 and 6.1.1.4'
 'Pd'  'Pd'  -2.5040   0.6150
 'International Tables Vol C Tables 4.2.6.8 and 6.1.1.4'
 
_space_group_crystal_system       monoclinic
_space_group_IT_number            14
_space_group_name_H-M_alt         'P 21/n'
_space_group_name_Hall            '-P 2yn'
 
_shelx_space_group_comment
;
The symmetry employed for this shelxl refinement is uniquely defined
by the following loop, which should always be used as a source of
symmetry information in preference to the above space-group names.
They are only intended as comments.
;
 
loop_
 _space_group_symop_operation_xyz
 'x, y, z'
 '-x+1/2, y+1/2, -z+1/2'
 '-x, -y, -z'
 'x-1/2, -y-1/2, z-1/2'
 
_cell_length_a                    11.6715(4)
_cell_length_b                    13.5707(4)
_cell_length_c                    30.1533(10)
_cell_angle_alpha                 90
_cell_angle_beta                  93.711(3)
_cell_angle_gamma                 90
_cell_volume                      4766.0(3)
_cell_formula_units_Z             4
_cell_measurement_temperature     265(2)
_cell_measurement_reflns_used     7841
_cell_measurement_theta_max       20.638022227
_cell_measurement_theta_min       1.24308159494
 
_exptl_crystal_description        Plate
_exptl_crystal_colour             Yellow
_exptl_crystal_density_meas       ?
_exptl_crystal_density_method     ?
_exptl_crystal_density_diffrn     1.214          
_exptl_crystal_F_000              1856
_exptl_transmission_factor_min    ?
_exptl_transmission_factor_max    ?
_exptl_crystal_size_max           0.100
_exptl_crystal_size_mid           0.100
_exptl_crystal_size_min           0.050
_exptl_absorpt_coefficient_mu     0.202
_shelx_estimated_absorpt_T_min    0.980
_shelx_estimated_absorpt_T_max    0.990
_exptl_absorpt_correction_T_min   0.996630107721
_exptl_absorpt_correction_T_max   1.0
_exptl_absorpt_correction_type    empirical
_exptl_absorpt_process_details    
;
CCP4 7.0.048: AIMLESS, version 0.5.32 : 29/03/17
Scaling & analysis of unmerged intensities, absorption correction using spherical harmonics
;
_exptl_absorpt_special_details    ?
_diffrn_ambient_temperature       265(2)
_diffrn_radiation_wavelength      0.534
_diffrn_measurement_device_type   'Photon counting pixel array'
_diffrn_radiation_type            Synchrotron
_diffrn_measurement_method        'shutterless scans'
_diffrn_radiation_source          'Diamond Light Source Beamline I19-2'
_diffrn_radiation_monochromator   'Silicon 111'
_diffrn_detector_area_resol_mean  ?
_diffrn_reflns_number             34237
_diffrn_reflns_av_unetI/netI      0.1102
_diffrn_reflns_av_R_equivalents   0.1020
_diffrn_reflns_limit_h_min        -14
_diffrn_reflns_limit_h_max        14
_diffrn_reflns_limit_k_min        -16
_diffrn_reflns_limit_k_max        16
_diffrn_reflns_limit_l_min        -37
_diffrn_reflns_limit_l_max        32
_diffrn_reflns_theta_min          1.237
_diffrn_reflns_theta_max          19.496
_diffrn_reflns_theta_full         18.687
_diffrn_measured_fraction_theta_max   0.995
_diffrn_measured_fraction_theta_full  0.995
_diffrn_reflns_Laue_measured_fraction_max    0.995
_diffrn_reflns_Laue_measured_fraction_full   0.995
_diffrn_reflns_point_group_measured_fraction_max   0.995
_diffrn_reflns_point_group_measured_fraction_full  0.995
_reflns_number_total              9700
_reflns_number_gt                 5546
_reflns_threshold_expression      'I > 2\s(I)'
_reflns_Friedel_coverage          0.000
_reflns_Friedel_fraction_max      .
_reflns_Friedel_fraction_full     .
 
_reflns_special_details
;
 Reflections were merged by SHELXL according to the crystal
 class for the calculation of statistics and refinement.
 
 _reflns_Friedel_fraction is defined as the number of unique
 Friedel pairs measured divided by the number that would be
 possible theoretically, ignoring centric projections and
 systematic absences.
;
 
_computing_data_collection        'Diamond GDA (http://www.opengda.org/)'
_computing_cell_refinement        'DIALS (Winter, 2018)'
_computing_data_reduction         'XIA2 (Winter 2010)'
_computing_structure_solution     'SHELXT (Sheldrick, 2015)'
_computing_structure_refinement   'SHELXL (Sheldrick, 2015)'
_computing_molecular_graphics     'OLEX2 (Dolomanov et al., 2009)'
_computing_publication_material   'MERCURY (Macrae et al., 2008)'
_refine_special_details           ?
_refine_ls_structure_factor_coef  Fsqd
_refine_ls_matrix_type            full
_refine_ls_weighting_scheme       calc
_refine_ls_weighting_details
'w=1/[\s^2^(Fo^2^)+(0.0438P)^2^] where P=(Fo^2^+2Fc^2^)/3'
_atom_sites_solution_primary      ?
_atom_sites_solution_secondary    ?
_atom_sites_solution_hydrogens    geom
_refine_ls_hydrogen_treatment     constr
_refine_ls_extinction_method      none
_refine_ls_extinction_coef        .
_refine_ls_number_reflns          9700
_refine_ls_number_parameters      526
_refine_ls_number_restraints      490
_refine_ls_R_factor_all           0.1057
_refine_ls_R_factor_gt            0.0596
_refine_ls_wR_factor_ref          0.1416
_refine_ls_wR_factor_gt           0.1218
_refine_ls_goodness_of_fit_ref    0.941
_refine_ls_restrained_S_all       0.943
_refine_ls_shift/su_max           0.001
_refine_ls_shift/su_mean          0.000
 
loop_
 _atom_site_label
 _atom_site_type_symbol
 _atom_site_fract_x
 _atom_site_fract_y
 _atom_site_fract_z
 _atom_site_U_iso_or_equiv
 _atom_site_adp_type
 _atom_site_occupancy
 _atom_site_site_symmetry_order  
 _atom_site_calc_flag
 _atom_site_refinement_flags_posn
 _atom_site_refinement_flags_adp
 _atom_site_refinement_flags_occupancy
 _atom_site_disorder_assembly
 _atom_site_disorder_group
Pd1 Pd 0.34019(2) 0.77493(2) 0.34635(2) 0.04492(13) Uani 1 1 d . . . . .
N2 N 0.3469(2) 0.9276(2) 0.33755(10) 0.0533(8) Uani 1 1 d . . . . .
N3 N 0.4546(3) 0.7981(2) 0.39818(10) 0.0467(7) Uani 1 1 d . . . . .
H3 H 0.531732 0.787783 0.387954 0.056 Uiso 1 1 calc R U . . .
N4 N 0.3304(2) 0.6316(2) 0.37119(10) 0.0467(7) Uani 1 1 d . . . . .
C1 C 0.4427(3) 0.9631(3) 0.36949(14) 0.0609(11) Uani 1 1 d . . . . .
H1A H 0.431123 1.032043 0.376358 0.073 Uiso 1 1 calc R U . . .
H1B H 0.515501 0.956773 0.355969 0.073 Uiso 1 1 calc R U . . .
C2 C 0.4450(3) 0.9029(3) 0.41166(13) 0.0584(10) Uani 1 1 d . . . . .
H2A H 0.510158 0.921513 0.431500 0.070 Uiso 1 1 calc R U . . .
H2B H 0.375259 0.913229 0.426848 0.070 Uiso 1 1 calc R U . . .
C3 C 0.4349(3) 0.7231(3) 0.43274(13) 0.0501(9) Uani 1 1 d . . . . .
H3A H 0.366161 0.738638 0.447769 0.060 Uiso 1 1 calc R U . . .
H3B H 0.499552 0.720927 0.454626 0.060 Uiso 1 1 calc R U . . .
C4 C 0.4214(3) 0.6251(3) 0.40891(13) 0.0518(9) Uani 1 1 d . . . . .
H4A H 0.493957 0.606281 0.397394 0.062 Uiso 1 1 calc R U . . .
H4B H 0.400332 0.574745 0.429729 0.062 Uiso 1 1 calc R U . . .
C5 C 0.2322(3) 0.9662(3) 0.35055(15) 0.0615(11) Uani 1 1 d . . . . .
H5A H 0.221573 0.944772 0.380691 0.074 Uiso 1 1 calc R U . . .
H5B H 0.172636 0.935203 0.331439 0.074 Uiso 1 1 calc R U . . .
C6 C 0.2134(4) 1.0769(3) 0.34847(18) 0.0868(15) Uani 1 1 d . . . . .
H6A H 0.272846 1.109535 0.367047 0.104 Uiso 1 1 calc R U . . .
H6B H 0.219226 1.099415 0.318167 0.104 Uiso 1 1 calc R U . . .
C7 C 0.0965(4) 1.1045(4) 0.3640(2) 0.1093(19) Uani 1 1 d . . . . .
H7A H 0.037924 1.065158 0.348106 0.131 Uiso 1 1 calc R U . . .
H7B H 0.094462 1.089734 0.395433 0.131 Uiso 1 1 calc R U . . .
C8 C 0.0707(6) 1.2107(4) 0.3566(3) 0.170(3) Uani 1 1 d . . . . .
H8A H 0.040007 1.220275 0.326613 0.255 Uiso 1 1 calc R U . . .
H8B H 0.139932 1.248386 0.361569 0.255 Uiso 1 1 calc R U . . .
H8C H 0.015520 1.231898 0.376854 0.255 Uiso 1 1 calc R U . . .
C9 C 0.3662(3) 0.9609(3) 0.29133(13) 0.0590(10) Uani 1 1 d . . . . .
H9A H 0.375463 1.031962 0.291528 0.071 Uiso 1 1 calc R U . . .
H9B H 0.298244 0.945716 0.272343 0.071 Uiso 1 1 calc R U . . .
C10 C 0.4686(3) 0.9155(3) 0.27147(14) 0.0661(11) Uani 1 1 d . . . . .
H10A H 0.465065 0.844437 0.274383 0.079 Uiso 1 1 calc R U . . .
H10B H 0.538232 0.938199 0.287624 0.079 Uiso 1 1 calc R U . . .
C11 C 0.4726(4) 0.9427(4) 0.22257(15) 0.0834(14) Uani 1 1 d . . . . .
H11A H 0.408463 0.911642 0.205936 0.100 Uiso 1 1 calc R U . . .
H11B H 0.463710 1.013438 0.219410 0.100 Uiso 1 1 calc R U . . .
C12 C 0.5818(4) 0.9121(5) 0.20301(19) 0.122(2) Uani 1 1 d . . . . .
H12A H 0.580434 0.932966 0.172561 0.183 Uiso 1 1 calc R U . . .
H12B H 0.589112 0.841698 0.204472 0.183 Uiso 1 1 calc R U . . .
H12C H 0.645822 0.942033 0.219458 0.183 Uiso 1 1 calc R U . . .
C13 C 0.2118(3) 0.6242(3) 0.38846(14) 0.0541(10) Uani 1 1 d . . . . .
H13A H 0.204114 0.676473 0.409998 0.065 Uiso 1 1 calc R U . . .
H13B H 0.156080 0.636906 0.363846 0.065 Uiso 1 1 calc R U . . .
C14 C 0.1796(3) 0.5283(3) 0.40989(15) 0.0637(11) Uani 1 1 d . . . . .
H14A H 0.186186 0.474839 0.388838 0.076 Uiso 1 1 calc R U . . .
H14B H 0.232521 0.515292 0.435353 0.076 Uiso 1 1 calc R U . . .
C15 C 0.0590(3) 0.5316(3) 0.42465(17) 0.0736(13) Uani 1 1 d . . . . .
H15A H 0.007151 0.546816 0.399139 0.088 Uiso 1 1 calc R U . . .
H15B H 0.053661 0.584688 0.445934 0.088 Uiso 1 1 calc R U . . .
C16 C 0.0196(4) 0.4371(3) 0.44555(17) 0.0832(14) Uani 1 1 d . . . . .
H16A H 0.020324 0.384585 0.424209 0.125 Uiso 1 1 calc R U . . .
H16B H -0.056904 0.445548 0.454838 0.125 Uiso 1 1 calc R U . . .
H16C H 0.070387 0.421080 0.470843 0.125 Uiso 1 1 calc R U . . .
C17 C 0.3489(3) 0.5503(3) 0.33872(13) 0.0553(10) Uani 1 1 d . . . . .
H17A H 0.354249 0.488368 0.354798 0.066 Uiso 1 1 calc R U . . .
H17B H 0.282160 0.546517 0.317870 0.066 Uiso 1 1 calc R U . . .
C18 C 0.4535(3) 0.5616(3) 0.31309(14) 0.0692(12) Uani 1 1 d . . . . .
H18A H 0.521171 0.562977 0.333523 0.083 Uiso 1 1 calc R U . . .
H18B H 0.449567 0.623582 0.297072 0.083 Uiso 1 1 calc R U . . .
C19 C 0.4638(5) 0.4772(4) 0.28030(19) 0.1091(19) Uani 1 1 d . . . . .
H19A H 0.457463 0.415437 0.296152 0.131 Uiso 1 1 calc R U . . .
H19B H 0.399624 0.480773 0.258237 0.131 Uiso 1 1 calc R U . . .
C20 C 0.5691(5) 0.4761(5) 0.2576(2) 0.137(2) Uani 1 1 d . . . . .
H20A H 0.566624 0.423325 0.236416 0.206 Uiso 1 1 calc R U . . .
H20B H 0.632958 0.466670 0.278893 0.206 Uiso 1 1 calc R U . . .
H20C H 0.577602 0.537725 0.242533 0.206 Uiso 1 1 calc R U . . .
C21 C 0.6565(3) 0.3739(3) 0.42705(14) 0.0505(9) Uani 1 1 d . . . . .
C22 C 0.7087(3) 0.4244(3) 0.39389(15) 0.0626(11) Uani 1 1 d . . . . .
H22 H 0.725038 0.389984 0.368388 0.075 Uiso 1 1 calc R U . . .
C23 C 0.7377(4) 0.5223(3) 0.39650(19) 0.0793(13) Uani 1 1 d . . . . .
H23 H 0.772520 0.552431 0.373149 0.095 Uiso 1 1 calc R U . . .
C24 C 0.7152(4) 0.5762(3) 0.43390(18) 0.0761(13) Uani 1 1 d . . . . .
H24 H 0.736772 0.642005 0.436416 0.091 Uiso 1 1 calc R U . . .
C25 C 0.6609(3) 0.5311(3) 0.46691(16) 0.0674(12) Uani 1 1 d . . . . .
H25 H 0.643162 0.566883 0.491867 0.081 Uiso 1 1 calc R U . . .
C26 C 0.6318(3) 0.4320(3) 0.46362(14) 0.0578(10) Uani 1 1 d . . . . .
H26 H 0.594348 0.403090 0.486616 0.069 Uiso 1 1 calc R U . . .
C27 C 0.7348(3) 0.2017(3) 0.45925(14) 0.0513(9) Uani 1 1 d . . . . .
C28 C 0.8089(3) 0.2508(3) 0.48923(15) 0.0618(11) Uani 1 1 d . . . . .
H28 H 0.803284 0.319047 0.491077 0.074 Uiso 1 1 calc R U . . .
C29 C 0.8913(4) 0.2031(3) 0.51673(17) 0.0776(14) Uani 1 1 d . . . . .
H29 H 0.938893 0.239849 0.536379 0.093 Uiso 1 1 calc R U . . .
C30 C 0.9034(4) 0.1040(4) 0.51534(18) 0.0830(15) Uani 1 1 d . . . . .
H30 H 0.957694 0.072138 0.534187 0.100 Uiso 1 1 calc R U . . .
C31 C 0.8335(4) 0.0516(3) 0.48535(19) 0.0844(15) Uani 1 1 d . . . . .
H31 H 0.841272 -0.016474 0.483438 0.101 Uiso 1 1 calc R U . . .
C32 C 0.7517(3) 0.0997(3) 0.45802(16) 0.0705(13) Uani 1 1 d . . . . .
H32 H 0.705871 0.062567 0.437931 0.085 Uiso 1 1 calc R U . . .
C33 C 0.5054(3) 0.2303(3) 0.44406(13) 0.0483(9) Uani 1 1 d . . . . .
C34 C 0.4787(3) 0.1454(2) 0.46671(13) 0.0487(9) Uani 1 1 d . . . . .
H34 H 0.537365 0.100618 0.473755 0.058 Uiso 1 1 calc R U . . .
C35 C 0.3696(3) 0.1233(3) 0.47951(14) 0.0605(11) Uani 1 1 d . . . . .
H35 H 0.356456 0.064555 0.494268 0.073 Uiso 1 1 calc R U . . .
C36 C 0.2809(4) 0.1883(3) 0.47033(15) 0.0666(12) Uani 1 1 d . . . . .
H36 H 0.207658 0.174862 0.479148 0.080 Uiso 1 1 calc R U . . .
C37 C 0.3027(4) 0.2733(3) 0.44794(17) 0.0746(14) Uani 1 1 d . . . . .
H37 H 0.243428 0.317769 0.441231 0.090 Uiso 1 1 calc R U . . .
C38 C 0.4118(3) 0.2937(3) 0.43522(16) 0.0675(12) Uani 1 1 d . . . . .
H38 H 0.423710 0.352092 0.420080 0.081 Uiso 1 1 calc R U . . .
C39 C 0.6366(4) 0.2136(3) 0.37505(15) 0.0627(10) Uani 1 1 d . . . . .
C40 C 0.5446(4) 0.2200(3) 0.34451(16) 0.0739(12) Uani 1 1 d . . . . .
H40 H 0.475269 0.243808 0.353723 0.089 Uiso 1 1 calc R U . . .
C41 C 0.5508(5) 0.1919(4) 0.29967(17) 0.0900(15) Uani 1 1 d . . . . .
H41 H 0.486459 0.198385 0.280009 0.108 Uiso 1 1 calc R U . . .
C42 C 0.6488(6) 0.1557(4) 0.2852(2) 0.1120(19) Uani 1 1 d . . . . .
H42 H 0.652561 0.137071 0.255607 0.134 Uiso 1 1 calc R U . . .
C43 C 0.7432(6) 0.1467(5) 0.3143(2) 0.128(2) Uani 1 1 d . . . . .
H43 H 0.811509 0.121683 0.304744 0.154 Uiso 1 1 calc R U . . .
C44 C 0.7362(5) 0.1751(4) 0.35822(18) 0.1010(17) Uani 1 1 d . . . . .
H44 H 0.801139 0.168228 0.377513 0.121 Uiso 1 1 calc R U . . .
B1 B 0.6333(4) 0.2555(3) 0.42651(17) 0.0523(9) Uani 1 1 d . . . . .
O3 O 0.6851(15) 0.809(3) 0.3638(11) 0.0877(17) Uani 0.573(18) 1 d D . P A 1
C45 C 0.7287(11) 0.7573(13) 0.3273(5) 0.0885(18) Uani 0.573(18) 1 d D . P A 1
H45A H 0.703653 0.789083 0.299505 0.106 Uiso 0.573(18) 1 calc R U P A 1
H45B H 0.700096 0.690177 0.326589 0.106 Uiso 0.573(18) 1 calc R U P A 1
C46 C 0.8544(10) 0.7571(17) 0.3327(7) 0.1087(19) Uani 0.573(18) 1 d D . P A 1
H46A H 0.887054 0.786984 0.307192 0.130 Uiso 0.573(18) 1 calc R U P A 1
H46B H 0.883279 0.690316 0.336059 0.130 Uiso 0.573(18) 1 calc R U P A 1
C47 C 0.8843(9) 0.8151(14) 0.3733(4) 0.1087(19) Uani 0.573(18) 1 d D . P A 1
H47A H 0.928556 0.774969 0.394790 0.130 Uiso 0.573(18) 1 calc R U P A 1
H47B H 0.930396 0.871673 0.366081 0.130 Uiso 0.573(18) 1 calc R U P A 1
C48 C 0.7799(9) 0.8472(11) 0.3915(4) 0.0885(18) Uani 0.573(18) 1 d D . P A 1
H48A H 0.776293 0.822678 0.421616 0.106 Uiso 0.573(18) 1 calc R U P A 1
H48B H 0.777043 0.918602 0.392308 0.106 Uiso 0.573(18) 1 calc R U P A 1
O3A O 0.681(2) 0.801(4) 0.3634(15) 0.0877(17) Uani 0.427(18) 1 d D . P A 2
C45A C 0.7424(15) 0.7795(17) 0.3245(6) 0.0885(18) Uani 0.427(18) 1 d D . P A 2
H45C H 0.730468 0.831343 0.302558 0.106 Uiso 0.427(18) 1 calc R U P A 2
H45D H 0.717219 0.717415 0.311295 0.106 Uiso 0.427(18) 1 calc R U P A 2
C46A C 0.8643(14) 0.774(2) 0.3407(10) 0.1087(19) Uani 0.427(18) 1 d D . P A 2
H46C H 0.880945 0.717266 0.359444 0.130 Uiso 0.427(18) 1 calc R U P A 2
H46D H 0.915840 0.775983 0.316726 0.130 Uiso 0.427(18) 1 calc R U P A 2
C47A C 0.8650(12) 0.8668(17) 0.3661(6) 0.1087(19) Uani 0.427(18) 1 d D . P A 2
H47C H 0.920951 0.863736 0.391227 0.130 Uiso 0.427(18) 1 calc R U P A 2
H47D H 0.883939 0.921919 0.347378 0.130 Uiso 0.427(18) 1 calc R U P A 2
C48A C 0.7508(13) 0.8781(12) 0.3810(6) 0.0885(18) Uani 0.427(18) 1 d D . P A 2
H48C H 0.753381 0.876468 0.413173 0.106 Uiso 0.427(18) 1 calc R U P A 2
H48D H 0.718968 0.940959 0.371074 0.106 Uiso 0.427(18) 1 calc R U P A 2
O1 O 0.1252(2) 0.7600(2) 0.29812(10) 0.1062(10) Uani 0.949(5) 1 d D . P B 3
O2 O 0.2619(2) 0.72544(18) 0.25891(10) 0.1062(10) Uani 0.949(5) 1 d D . P B 3
N1 N 0.2261(2) 0.74994(12) 0.29370(9) 0.0635(9) Uani 0.949(5) 1 d D . P B 3
O1A O 0.222(2) 0.7565(2) 0.3037(4) 0.1062(10) Uani 0.051(5) 1 d D . P B 4
O2A O 0.3203(18) 0.7161(4) 0.2507(5) 0.1062(10) Uani 0.051(5) 1 d D . P B 4
N1A N 0.2161(16) 0.7307(3) 0.2621(4) 0.0635(9) Uani 0.051(5) 1 d D . P B 4
 
loop_
 _atom_site_aniso_label
 _atom_site_aniso_U_11
 _atom_site_aniso_U_22
 _atom_site_aniso_U_33
 _atom_site_aniso_U_23
 _atom_site_aniso_U_13
 _atom_site_aniso_U_12
Pd1 0.0451(2) 0.0476(2) 0.0416(2) 0.00092(15) 0.00017(15) -0.00206(14)
N2 0.0560(17) 0.0540(19) 0.0492(18) 0.0066(14) -0.0012(14) 0.0013(13)
N3 0.0480(17) 0.0532(15) 0.0384(18) 0.0001(13) 0.0003(14) -0.0021(13)
N4 0.0456(15) 0.0496(16) 0.0446(18) -0.0014(13) 0.0005(12) -0.0024(13)
C1 0.070(2) 0.051(2) 0.061(2) 0.0009(18) -0.0072(19) -0.0070(19)
C2 0.067(3) 0.0552(18) 0.051(2) -0.0047(16) -0.008(2) -0.0014(19)
C3 0.056(2) 0.0571(19) 0.037(2) 0.0039(14) -0.0028(18) -0.0014(17)
C4 0.051(2) 0.0541(19) 0.050(2) 0.0022(17) -0.0043(16) 0.0011(17)
C5 0.064(2) 0.056(2) 0.064(3) 0.001(2) 0.005(2) 0.0061(18)
C6 0.103(3) 0.058(2) 0.099(4) -0.002(3) 0.001(3) 0.019(2)
C7 0.101(3) 0.085(3) 0.141(5) -0.026(3) -0.004(3) 0.034(3)
C8 0.162(6) 0.086(3) 0.256(10) -0.041(5) -0.037(6) 0.047(4)
C9 0.062(2) 0.060(2) 0.054(2) 0.012(2) 0.0006(18) -0.0057(18)
C10 0.064(3) 0.078(3) 0.056(2) 0.007(2) 0.003(2) -0.003(2)
C11 0.083(3) 0.109(4) 0.060(3) 0.009(3) 0.013(2) -0.007(3)
C12 0.099(4) 0.178(6) 0.094(4) -0.005(4) 0.037(3) -0.003(4)
C13 0.0471(18) 0.057(2) 0.058(3) 0.0043(19) 0.0041(18) -0.0019(16)
C14 0.057(2) 0.061(2) 0.074(3) 0.009(2) 0.010(2) -0.0033(18)
C15 0.057(2) 0.070(3) 0.095(4) 0.002(2) 0.018(2) -0.007(2)
C16 0.075(3) 0.075(3) 0.102(4) 0.009(3) 0.022(3) -0.010(2)
C17 0.062(2) 0.051(2) 0.053(3) -0.0050(17) 0.0027(18) -0.0026(18)
C18 0.065(2) 0.081(3) 0.062(3) -0.006(2) 0.011(2) 0.003(2)
C19 0.115(4) 0.110(4) 0.107(4) -0.038(3) 0.041(3) -0.004(3)
C20 0.143(5) 0.148(6) 0.128(6) -0.022(4) 0.068(4) 0.017(4)
C21 0.046(2) 0.0518(17) 0.053(2) 0.0060(15) -0.0057(17) 0.0007(16)
C22 0.057(2) 0.066(2) 0.065(3) 0.012(2) 0.003(2) -0.0046(19)
C23 0.061(3) 0.063(2) 0.115(4) 0.023(2) 0.014(3) -0.005(2)
C24 0.061(3) 0.047(2) 0.119(4) 0.014(2) -0.009(2) -0.002(2)
C25 0.065(3) 0.0508(19) 0.083(3) -0.002(2) -0.018(2) 0.0041(18)
C26 0.070(3) 0.0494(18) 0.053(2) 0.0058(17) -0.005(2) 0.0031(18)
C27 0.0487(19) 0.0494(18) 0.057(2) 0.0041(17) 0.0115(16) 0.0014(14)
C28 0.059(2) 0.057(2) 0.069(3) -0.0026(19) 0.0000(18) 0.0079(17)
C29 0.068(3) 0.080(2) 0.082(3) -0.003(2) -0.012(2) 0.016(2)
C30 0.056(3) 0.080(2) 0.112(4) 0.013(3) -0.002(2) 0.022(2)
C31 0.063(3) 0.061(3) 0.129(4) 0.013(2) 0.002(2) 0.0107(19)
C32 0.056(2) 0.0503(18) 0.104(4) -0.005(2) -0.001(2) 0.0028(17)
C33 0.0526(17) 0.0452(18) 0.047(2) 0.0004(17) 0.0000(17) -0.0021(14)
C34 0.0518(18) 0.0450(18) 0.049(3) 0.0015(16) -0.0017(18) -0.0012(15)
C35 0.0543(19) 0.062(2) 0.065(3) 0.012(2) 0.001(2) -0.0050(16)
C36 0.050(2) 0.067(2) 0.083(3) 0.002(2) 0.005(2) -0.0020(17)
C37 0.056(2) 0.060(2) 0.108(4) 0.007(2) 0.007(2) 0.0087(19)
C38 0.060(2) 0.050(2) 0.092(4) 0.010(2) 0.005(2) 0.0052(16)
C39 0.083(3) 0.054(2) 0.052(2) 0.0007(19) 0.0072(17) -0.008(2)
C40 0.101(3) 0.061(3) 0.058(2) 0.005(2) -0.006(2) -0.018(2)
C41 0.143(4) 0.068(3) 0.058(2) 0.002(2) -0.006(3) -0.032(3)
C42 0.178(5) 0.101(4) 0.058(4) -0.013(3) 0.018(3) -0.015(4)
C43 0.161(5) 0.151(6) 0.075(3) -0.030(4) 0.026(3) 0.021(4)
C44 0.103(3) 0.131(4) 0.070(3) -0.022(3) 0.018(3) 0.014(3)
B1 0.057(2) 0.0501(18) 0.050(2) 0.0040(18) 0.0067(18) -0.0016(17)
O3 0.072(2) 0.091(5) 0.102(3) -0.015(3) 0.0138(18) -0.0074(17)
C45 0.080(2) 0.087(5) 0.099(3) -0.012(3) 0.0108(19) -0.005(2)
C46 0.078(2) 0.119(6) 0.130(5) -0.021(3) 0.014(2) -0.007(3)
C47 0.078(2) 0.119(6) 0.130(5) -0.021(3) 0.014(2) -0.007(3)
C48 0.080(2) 0.087(5) 0.099(3) -0.012(3) 0.0108(19) -0.005(2)
O3A 0.072(2) 0.091(5) 0.102(3) -0.015(3) 0.0138(18) -0.0074(17)
C45A 0.080(2) 0.087(5) 0.099(3) -0.012(3) 0.0108(19) -0.005(2)
C46A 0.078(2) 0.119(6) 0.130(5) -0.021(3) 0.014(2) -0.007(3)
C47A 0.078(2) 0.119(6) 0.130(5) -0.021(3) 0.014(2) -0.007(3)
C48A 0.080(2) 0.087(5) 0.099(3) -0.012(3) 0.0108(19) -0.005(2)
O1 0.0643(16) 0.184(3) 0.0688(16) -0.0248(16) -0.0086(14) 0.0034(15)
O2 0.0643(16) 0.184(3) 0.0688(16) -0.0248(16) -0.0086(14) 0.0034(15)
N1 0.0651(17) 0.067(2) 0.0580(19) 0.0093(17) -0.0024(17) -0.0023(16)
O1A 0.0643(16) 0.184(3) 0.0688(16) -0.0248(16) -0.0086(14) 0.0034(15)
O2A 0.0643(16) 0.184(3) 0.0688(16) -0.0248(16) -0.0086(14) 0.0034(15)
N1A 0.0651(17) 0.067(2) 0.0580(19) 0.0093(17) -0.0024(17) -0.0023(16)
 
_geom_special_details
;
 All esds (except the esd in the dihedral angle between two l.s. planes)
 are estimated using the full covariance matrix.  The cell esds are taken
 into account individually in the estimation of esds in distances, angles
 and torsion angles; correlations between esds in cell parameters are only
 used when they are defined by crystal symmetry.  An approximate (isotropic)
 treatment of cell esds is used for estimating esds involving l.s. planes.
;
 
loop_
 _geom_bond_atom_site_label_1
 _geom_bond_atom_site_label_2
 _geom_bond_distance
 _geom_bond_site_symmetry_2
 _geom_bond_publ_flag
Pd1 O1A 1.84(2) . ?
Pd1 N3 2.014(3) . ?
Pd1 N1 2.033(2) . ?
Pd1 N4 2.090(3) . ?
Pd1 N2 2.090(3) . ?
N2 C9 1.496(5) . ?
N2 C1 1.507(4) . ?
N2 C5 1.512(4) . ?
N3 C2 1.485(4) . ?
N3 C3 1.486(4) . ?
N3 H3 0.9800 . ?
N4 C17 1.500(5) . ?
N4 C4 1.508(4) . ?
N4 C13 1.514(4) . ?
C1 C2 1.510(5) . ?
C1 H1A 0.9700 . ?
C1 H1B 0.9700 . ?
C2 H2A 0.9700 . ?
C2 H2B 0.9700 . ?
C3 C4 1.515(5) . ?
C3 H3A 0.9700 . ?
C3 H3B 0.9700 . ?
C4 H4A 0.9700 . ?
C4 H4B 0.9700 . ?
C5 C6 1.519(5) . ?
C5 H5A 0.9700 . ?
C5 H5B 0.9700 . ?
C6 C7 1.518(6) . ?
C6 H6A 0.9700 . ?
C6 H6B 0.9700 . ?
C7 C8 1.485(7) . ?
C7 H7A 0.9700 . ?
C7 H7B 0.9700 . ?
C8 H8A 0.9600 . ?
C8 H8B 0.9600 . ?
C8 H8C 0.9600 . ?
C9 C10 1.503(5) . ?
C9 H9A 0.9700 . ?
C9 H9B 0.9700 . ?
C10 C11 1.524(6) . ?
C10 H10A 0.9700 . ?
C10 H10B 0.9700 . ?
C11 C12 1.497(6) . ?
C11 H11A 0.9700 . ?
C11 H11B 0.9700 . ?
C12 H12A 0.9600 . ?
C12 H12B 0.9600 . ?
C12 H12C 0.9600 . ?
C13 C14 1.511(5) . ?
C13 H13A 0.9700 . ?
C13 H13B 0.9700 . ?
C14 C15 1.503(5) . ?
C14 H14A 0.9700 . ?
C14 H14B 0.9700 . ?
C15 C16 1.514(5) . ?
C15 H15A 0.9700 . ?
C15 H15B 0.9700 . ?
C16 H16A 0.9600 . ?
C16 H16B 0.9600 . ?
C16 H16C 0.9600 . ?
C17 C18 1.495(5) . ?
C17 H17A 0.9700 . ?
C17 H17B 0.9700 . ?
C18 C19 1.522(6) . ?
C18 H18A 0.9700 . ?
C18 H18B 0.9700 . ?
C19 C20 1.445(7) . ?
C19 H19A 0.9700 . ?
C19 H19B 0.9700 . ?
C20 H20A 0.9600 . ?
C20 H20B 0.9600 . ?
C20 H20C 0.9600 . ?
C21 C22 1.386(5) . ?
C21 C26 1.401(5) . ?
C21 B1 1.629(5) . ?
C22 C23 1.372(5) . ?
C22 H22 0.9300 . ?
C23 C24 1.383(6) . ?
C23 H23 0.9300 . ?
C24 C25 1.359(6) . ?
C24 H24 0.9300 . ?
C25 C26 1.389(5) . ?
C25 H25 0.9300 . ?
C26 H26 0.9300 . ?
C27 C28 1.382(5) . ?
C27 C32 1.398(5) . ?
C27 B1 1.661(6) . ?
C28 C29 1.389(6) . ?
C28 H28 0.9300 . ?
C29 C30 1.353(6) . ?
C29 H29 0.9300 . ?
C30 C31 1.377(6) . ?
C30 H30 0.9300 . ?
C31 C32 1.384(5) . ?
C31 H31 0.9300 . ?
C32 H32 0.9300 . ?
C33 C34 1.386(5) . ?
C33 C38 1.401(5) . ?
C33 B1 1.652(6) . ?
C34 C35 1.387(5) . ?
C34 H34 0.9300 . ?
C35 C36 1.375(5) . ?
C35 H35 0.9300 . ?
C36 C37 1.368(6) . ?
C36 H36 0.9300 . ?
C37 C38 1.382(5) . ?
C37 H37 0.9300 . ?
C38 H38 0.9300 . ?
C39 C40 1.372(6) . ?
C39 C44 1.399(6) . ?
C39 B1 1.655(6) . ?
C40 C41 1.411(6) . ?
C40 H40 0.9300 . ?
C41 C42 1.344(7) . ?
C41 H41 0.9300 . ?
C42 C43 1.370(8) . ?
C42 H42 0.9300 . ?
C43 C44 1.386(7) . ?
C43 H43 0.9300 . ?
C44 H44 0.9300 . ?
O3 C45 1.431(11) . ?
O3 C48 1.437(15) . ?
C45 C46 1.466(10) . ?
C45 H45A 0.9700 . ?
C45 H45B 0.9700 . ?
C46 C47 1.476(13) . ?
C46 H46A 0.9700 . ?
C46 H46B 0.9700 . ?
C47 C48 1.437(10) . ?
C47 H47A 0.9700 . ?
C47 H47B 0.9700 . ?
C48 H48A 0.9700 . ?
C48 H48B 0.9700 . ?
O3A C48A 1.41(2) . ?
O3A C45A 1.440(16) . ?
C45A C46A 1.475(14) . ?
C45A H45C 0.9700 . ?
C45A H45D 0.9700 . ?
C46A C47A 1.471(14) . ?
C46A H46C 0.9700 . ?
C46A H46D 0.9700 . ?
C47A C48A 1.442(12) . ?
C47A H47C 0.9700 . ?
C47A H47D 0.9700 . ?
C48A H48C 0.9700 . ?
C48A H48D 0.9700 . ?
O1 N1 1.2012(10) . ?
O2 N1 1.2008(10) . ?
O1A N1A 1.3001(10) . ?
O2A N1A 1.3001(10) . ?
 
loop_
 _geom_angle_atom_site_label_1
 _geom_angle_atom_site_label_2
 _geom_angle_atom_site_label_3
 _geom_angle
 _geom_angle_site_symmetry_1
 _geom_angle_site_symmetry_3
 _geom_angle_publ_flag
O1A Pd1 N3 173.1(5) . . ?
N3 Pd1 N1 179.16(12) . . ?
O1A Pd1 N4 93.92(10) . . ?
N3 Pd1 N4 85.18(11) . . ?
N1 Pd1 N4 94.38(9) . . ?
O1A Pd1 N2 94.48(11) . . ?
N3 Pd1 N2 85.15(11) . . ?
N1 Pd1 N2 95.40(9) . . ?
N4 Pd1 N2 166.16(12) . . ?
C9 N2 C1 110.4(3) . . ?
C9 N2 C5 109.0(3) . . ?
C1 N2 C5 110.8(3) . . ?
C9 N2 Pd1 115.3(2) . . ?
C1 N2 Pd1 105.5(2) . . ?
C5 N2 Pd1 105.7(2) . . ?
C2 N3 C3 116.5(3) . . ?
C2 N3 Pd1 107.7(2) . . ?
C3 N3 Pd1 108.2(2) . . ?
C2 N3 H3 108.1 . . ?
C3 N3 H3 108.1 . . ?
Pd1 N3 H3 108.1 . . ?
C17 N4 C4 109.0(3) . . ?
C17 N4 C13 110.4(3) . . ?
C4 N4 C13 110.6(3) . . ?
C17 N4 Pd1 115.9(2) . . ?
C4 N4 Pd1 105.8(2) . . ?
C13 N4 Pd1 104.9(2) . . ?
N2 C1 C2 109.7(3) . . ?
N2 C1 H1A 109.7 . . ?
C2 C1 H1A 109.7 . . ?
N2 C1 H1B 109.7 . . ?
C2 C1 H1B 109.7 . . ?
H1A C1 H1B 108.2 . . ?
N3 C2 C1 106.6(3) . . ?
N3 C2 H2A 110.4 . . ?
C1 C2 H2A 110.4 . . ?
N3 C2 H2B 110.4 . . ?
C1 C2 H2B 110.4 . . ?
H2A C2 H2B 108.6 . . ?
N3 C3 C4 106.6(3) . . ?
N3 C3 H3A 110.4 . . ?
C4 C3 H3A 110.4 . . ?
N3 C3 H3B 110.4 . . ?
C4 C3 H3B 110.4 . . ?
H3A C3 H3B 108.6 . . ?
N4 C4 C3 110.7(3) . . ?
N4 C4 H4A 109.5 . . ?
C3 C4 H4A 109.5 . . ?
N4 C4 H4B 109.5 . . ?
C3 C4 H4B 109.5 . . ?
H4A C4 H4B 108.1 . . ?
N2 C5 C6 117.4(3) . . ?
N2 C5 H5A 108.0 . . ?
C6 C5 H5A 108.0 . . ?
N2 C5 H5B 108.0 . . ?
C6 C5 H5B 108.0 . . ?
H5A C5 H5B 107.2 . . ?
C7 C6 C5 111.2(4) . . ?
C7 C6 H6A 109.4 . . ?
C5 C6 H6A 109.4 . . ?
C7 C6 H6B 109.4 . . ?
C5 C6 H6B 109.4 . . ?
H6A C6 H6B 108.0 . . ?
C8 C7 C6 111.8(5) . . ?
C8 C7 H7A 109.3 . . ?
C6 C7 H7A 109.3 . . ?
C8 C7 H7B 109.3 . . ?
C6 C7 H7B 109.3 . . ?
H7A C7 H7B 107.9 . . ?
C7 C8 H8A 109.5 . . ?
C7 C8 H8B 109.5 . . ?
H8A C8 H8B 109.5 . . ?
C7 C8 H8C 109.5 . . ?
H8A C8 H8C 109.5 . . ?
H8B C8 H8C 109.5 . . ?
N2 C9 C10 114.8(3) . . ?
N2 C9 H9A 108.6 . . ?
C10 C9 H9A 108.6 . . ?
N2 C9 H9B 108.6 . . ?
C10 C9 H9B 108.6 . . ?
H9A C9 H9B 107.6 . . ?
C9 C10 C11 111.2(3) . . ?
C9 C10 H10A 109.4 . . ?
C11 C10 H10A 109.4 . . ?
C9 C10 H10B 109.4 . . ?
C11 C10 H10B 109.4 . . ?
H10A C10 H10B 108.0 . . ?
C12 C11 C10 113.2(4) . . ?
C12 C11 H11A 108.9 . . ?
C10 C11 H11A 108.9 . . ?
C12 C11 H11B 108.9 . . ?
C10 C11 H11B 108.9 . . ?
H11A C11 H11B 107.7 . . ?
C11 C12 H12A 109.5 . . ?
C11 C12 H12B 109.5 . . ?
H12A C12 H12B 109.5 . . ?
C11 C12 H12C 109.5 . . ?
H12A C12 H12C 109.5 . . ?
H12B C12 H12C 109.5 . . ?
C14 C13 N4 117.6(3) . . ?
C14 C13 H13A 107.9 . . ?
N4 C13 H13A 107.9 . . ?
C14 C13 H13B 107.9 . . ?
N4 C13 H13B 107.9 . . ?
H13A C13 H13B 107.2 . . ?
C15 C14 C13 111.4(3) . . ?
C15 C14 H14A 109.4 . . ?
C13 C14 H14A 109.4 . . ?
C15 C14 H14B 109.4 . . ?
C13 C14 H14B 109.4 . . ?
H14A C14 H14B 108.0 . . ?
C14 C15 C16 114.4(4) . . ?
C14 C15 H15A 108.7 . . ?
C16 C15 H15A 108.7 . . ?
C14 C15 H15B 108.7 . . ?
C16 C15 H15B 108.7 . . ?
H15A C15 H15B 107.6 . . ?
C15 C16 H16A 109.5 . . ?
C15 C16 H16B 109.5 . . ?
H16A C16 H16B 109.5 . . ?
C15 C16 H16C 109.5 . . ?
H16A C16 H16C 109.5 . . ?
H16B C16 H16C 109.5 . . ?
C18 C17 N4 114.8(3) . . ?
C18 C17 H17A 108.6 . . ?
N4 C17 H17A 108.6 . . ?
C18 C17 H17B 108.6 . . ?
N4 C17 H17B 108.6 . . ?
H17A C17 H17B 107.6 . . ?
C17 C18 C19 111.1(4) . . ?
C17 C18 H18A 109.4 . . ?
C19 C18 H18A 109.4 . . ?
C17 C18 H18B 109.4 . . ?
C19 C18 H18B 109.4 . . ?
H18A C18 H18B 108.0 . . ?
C20 C19 C18 114.8(5) . . ?
C20 C19 H19A 108.6 . . ?
C18 C19 H19A 108.6 . . ?
C20 C19 H19B 108.6 . . ?
C18 C19 H19B 108.6 . . ?
H19A C19 H19B 107.5 . . ?
C19 C20 H20A 109.5 . . ?
C19 C20 H20B 109.5 . . ?
H20A C20 H20B 109.5 . . ?
C19 C20 H20C 109.5 . . ?
H20A C20 H20C 109.5 . . ?
H20B C20 H20C 109.5 . . ?
C22 C21 C26 114.3(4) . . ?
C22 C21 B1 124.1(4) . . ?
C26 C21 B1 121.4(4) . . ?
C23 C22 C21 123.8(5) . . ?
C23 C22 H22 118.1 . . ?
C21 C22 H22 118.1 . . ?
C22 C23 C24 119.9(5) . . ?
C22 C23 H23 120.0 . . ?
C24 C23 H23 120.0 . . ?
C25 C24 C23 118.8(4) . . ?
C25 C24 H24 120.6 . . ?
C23 C24 H24 120.6 . . ?
C24 C25 C26 120.4(5) . . ?
C24 C25 H25 119.8 . . ?
C26 C25 H25 119.8 . . ?
C25 C26 C21 122.7(4) . . ?
C25 C26 H26 118.7 . . ?
C21 C26 H26 118.7 . . ?
C28 C27 C32 114.3(4) . . ?
C28 C27 B1 124.6(3) . . ?
C32 C27 B1 121.1(3) . . ?
C27 C28 C29 123.1(4) . . ?
C27 C28 H28 118.5 . . ?
C29 C28 H28 118.5 . . ?
C30 C29 C28 120.9(5) . . ?
C30 C29 H29 119.5 . . ?
C28 C29 H29 119.5 . . ?
C29 C30 C31 118.4(4) . . ?
C29 C30 H30 120.8 . . ?
C31 C30 H30 120.8 . . ?
C30 C31 C32 120.3(4) . . ?
C30 C31 H31 119.9 . . ?
C32 C31 H31 119.9 . . ?
C31 C32 C27 123.0(4) . . ?
C31 C32 H32 118.5 . . ?
C27 C32 H32 118.5 . . ?
C34 C33 C38 114.0(4) . . ?
C34 C33 B1 124.5(3) . . ?
C38 C33 B1 121.5(3) . . ?
C33 C34 C35 123.9(4) . . ?
C33 C34 H34 118.1 . . ?
C35 C34 H34 118.1 . . ?
C36 C35 C34 119.8(4) . . ?
C36 C35 H35 120.1 . . ?
C34 C35 H35 120.1 . . ?
C37 C36 C35 118.7(4) . . ?
C37 C36 H36 120.7 . . ?
C35 C36 H36 120.7 . . ?
C36 C37 C38 120.6(4) . . ?
C36 C37 H37 119.7 . . ?
C38 C37 H37 119.7 . . ?
C37 C38 C33 123.1(4) . . ?
C37 C38 H38 118.5 . . ?
C33 C38 H38 118.5 . . ?
C40 C39 C44 114.4(5) . . ?
C40 C39 B1 122.9(4) . . ?
C44 C39 B1 122.6(4) . . ?
C39 C40 C41 122.7(5) . . ?
C39 C40 H40 118.7 . . ?
C41 C40 H40 118.7 . . ?
C42 C41 C40 120.5(6) . . ?
C42 C41 H41 119.7 . . ?
C40 C41 H41 119.7 . . ?
C41 C42 C43 119.3(6) . . ?
C41 C42 H42 120.3 . . ?
C43 C42 H42 120.3 . . ?
C42 C43 C44 119.6(6) . . ?
C42 C43 H43 120.2 . . ?
C44 C43 H43 120.2 . . ?
C43 C44 C39 123.5(6) . . ?
C43 C44 H44 118.2 . . ?
C39 C44 H44 118.2 . . ?
C21 B1 C33 110.7(3) . . ?
C21 B1 C39 109.5(3) . . ?
C33 B1 C39 107.8(3) . . ?
C21 B1 C27 108.5(3) . . ?
C33 B1 C27 110.1(3) . . ?
C39 B1 C27 110.3(3) . . ?
C45 O3 C48 109.0(11) . . ?
O3 C45 C46 108.5(10) . . ?
O3 C45 H45A 110.0 . . ?
C46 C45 H45A 110.0 . . ?
O3 C45 H45B 110.0 . . ?
C46 C45 H45B 110.0 . . ?
H45A C45 H45B 108.4 . . ?
C45 C46 C47 105.9(9) . . ?
C45 C46 H46A 110.6 . . ?
C47 C46 H46A 110.6 . . ?
C45 C46 H46B 110.6 . . ?
C47 C46 H46B 110.6 . . ?
H46A C46 H46B 108.7 . . ?
C48 C47 C46 108.5(8) . . ?
C48 C47 H47A 110.0 . . ?
C46 C47 H47A 110.0 . . ?
C48 C47 H47B 110.0 . . ?
C46 C47 H47B 110.0 . . ?
H47A C47 H47B 108.4 . . ?
O3 C48 C47 108.0(8) . . ?
O3 C48 H48A 110.1 . . ?
C47 C48 H48A 110.1 . . ?
O3 C48 H48B 110.1 . . ?
C47 C48 H48B 110.1 . . ?
H48A C48 H48B 108.4 . . ?
C48A O3A C45A 98.6(18) . . ?
O3A C45A C46A 105.1(17) . . ?
O3A C45A H45C 110.7 . . ?
C46A C45A H45C 110.7 . . ?
O3A C45A H45D 110.7 . . ?
C46A C45A H45D 110.7 . . ?
H45C C45A H45D 108.8 . . ?
C47A C46A C45A 95.9(13) . . ?
C47A C46A H46C 112.6 . . ?
C45A C46A H46C 112.6 . . ?
C47A C46A H46D 112.6 . . ?
C45A C46A H46D 112.6 . . ?
H46C C46A H46D 110.1 . . ?
C48A C47A C46A 106.2(10) . . ?
C48A C47A H47C 110.5 . . ?
C46A C47A H47C 110.5 . . ?
C48A C47A H47D 110.5 . . ?
C46A C47A H47D 110.5 . . ?
H47C C47A H47D 108.7 . . ?
O3A C48A C47A 109.0(12) . . ?
O3A C48A H48C 109.9 . . ?
C47A C48A H48C 109.9 . . ?
O3A C48A H48D 109.9 . . ?
C47A C48A H48D 109.9 . . ?
H48C C48A H48D 108.3 . . ?
O2 N1 O1 121.81(15) . . ?
O2 N1 Pd1 118.8(2) . . ?
O1 N1 Pd1 119.4(2) . . ?
N1A O1A Pd1 134.5(12) . . ?
O1A N1A O2A 107.72(12) . . ?
 
loop_
 _geom_torsion_atom_site_label_1
 _geom_torsion_atom_site_label_2
 _geom_torsion_atom_site_label_3
 _geom_torsion_atom_site_label_4
 _geom_torsion
 _geom_torsion_site_symmetry_1
 _geom_torsion_site_symmetry_2
 _geom_torsion_site_symmetry_3
 _geom_torsion_site_symmetry_4
 _geom_torsion_publ_flag
C9 N2 C1 C2 -161.1(3) . . . . ?
C5 N2 C1 C2 78.0(4) . . . . ?
Pd1 N2 C1 C2 -35.9(4) . . . . ?
C3 N3 C2 C1 -168.0(3) . . . . ?
Pd1 N3 C2 C1 -46.3(3) . . . . ?
N2 C1 C2 N3 55.5(4) . . . . ?
C2 N3 C3 C4 167.0(3) . . . . ?
Pd1 N3 C3 C4 45.5(3) . . . . ?
C17 N4 C4 C3 158.9(3) . . . . ?
C13 N4 C4 C3 -79.5(4) . . . . ?
Pd1 N4 C4 C3 33.6(3) . . . . ?
N3 C3 C4 N4 -53.2(4) . . . . ?
C9 N2 C5 C6 -57.0(5) . . . . ?
C1 N2 C5 C6 64.7(5) . . . . ?
Pd1 N2 C5 C6 178.6(3) . . . . ?
N2 C5 C6 C7 -177.9(4) . . . . ?
C5 C6 C7 C8 -172.5(5) . . . . ?
C1 N2 C9 C10 66.7(4) . . . . ?
C5 N2 C9 C10 -171.3(3) . . . . ?
Pd1 N2 C9 C10 -52.7(4) . . . . ?
N2 C9 C10 C11 172.4(4) . . . . ?
C9 C10 C11 C12 171.4(4) . . . . ?
C17 N4 C13 C14 55.9(4) . . . . ?
C4 N4 C13 C14 -64.8(4) . . . . ?
Pd1 N4 C13 C14 -178.5(3) . . . . ?
N4 C13 C14 C15 -179.1(3) . . . . ?
C13 C14 C15 C16 178.7(4) . . . . ?
C4 N4 C17 C18 -69.6(4) . . . . ?
C13 N4 C17 C18 168.7(3) . . . . ?
Pd1 N4 C17 C18 49.6(4) . . . . ?
N4 C17 C18 C19 -178.7(4) . . . . ?
C17 C18 C19 C20 -173.4(5) . . . . ?
C26 C21 C22 C23 1.9(6) . . . . ?
B1 C21 C22 C23 -173.6(4) . . . . ?
C21 C22 C23 C24 0.2(6) . . . . ?
C22 C23 C24 C25 -2.1(6) . . . . ?
C23 C24 C25 C26 1.9(6) . . . . ?
C24 C25 C26 C21 0.3(6) . . . . ?
C22 C21 C26 C25 -2.1(5) . . . . ?
B1 C21 C26 C25 173.5(3) . . . . ?
C32 C27 C28 C29 -1.6(6) . . . . ?
B1 C27 C28 C29 178.7(4) . . . . ?
C27 C28 C29 C30 0.2(7) . . . . ?
C28 C29 C30 C31 1.3(8) . . . . ?
C29 C30 C31 C32 -1.2(8) . . . . ?
C30 C31 C32 C27 -0.4(8) . . . . ?
C28 C27 C32 C31 1.7(6) . . . . ?
B1 C27 C32 C31 -178.6(4) . . . . ?
C38 C33 C34 C35 0.5(6) . . . . ?
B1 C33 C34 C35 -177.0(4) . . . . ?
C33 C34 C35 C36 -1.0(6) . . . . ?
C34 C35 C36 C37 1.0(7) . . . . ?
C35 C36 C37 C38 -0.6(7) . . . . ?
C36 C37 C38 C33 0.1(8) . . . . ?
C34 C33 C38 C37 0.0(6) . . . . ?
B1 C33 C38 C37 177.6(4) . . . . ?
C44 C39 C40 C41 -1.2(6) . . . . ?
B1 C39 C40 C41 174.5(4) . . . . ?
C39 C40 C41 C42 1.0(7) . . . . ?
C40 C41 C42 C43 -0.2(9) . . . . ?
C41 C42 C43 C44 -0.2(10) . . . . ?
C42 C43 C44 C39 -0.2(10) . . . . ?
C40 C39 C44 C43 0.9(8) . . . . ?
B1 C39 C44 C43 -174.9(5) . . . . ?
C22 C21 B1 C33 -139.0(4) . . . . ?
C26 C21 B1 C33 45.9(5) . . . . ?
C22 C21 B1 C39 -20.3(5) . . . . ?
C26 C21 B1 C39 164.6(4) . . . . ?
C22 C21 B1 C27 100.2(4) . . . . ?
C26 C21 B1 C27 -75.0(4) . . . . ?
C34 C33 B1 C21 -148.6(4) . . . . ?
C38 C33 B1 C21 34.1(5) . . . . ?
C34 C33 B1 C39 91.7(4) . . . . ?
C38 C33 B1 C39 -85.6(4) . . . . ?
C34 C33 B1 C27 -28.7(5) . . . . ?
C38 C33 B1 C27 154.0(4) . . . . ?
C40 C39 B1 C21 -81.7(5) . . . . ?
C44 C39 B1 C21 93.7(5) . . . . ?
C40 C39 B1 C33 38.8(5) . . . . ?
C44 C39 B1 C33 -145.8(4) . . . . ?
C40 C39 B1 C27 159.0(4) . . . . ?
C44 C39 B1 C27 -25.6(6) . . . . ?
C28 C27 B1 C21 13.5(6) . . . . ?
C32 C27 B1 C21 -166.2(4) . . . . ?
C28 C27 B1 C33 -107.8(4) . . . . ?
C32 C27 B1 C33 72.6(5) . . . . ?
C28 C27 B1 C39 133.4(4) . . . . ?
C32 C27 B1 C39 -46.2(5) . . . . ?
C48 O3 C45 C46 3(4) . . . . ?
O3 C45 C46 C47 -2(3) . . . . ?
C45 C46 C47 C48 1(2) . . . . ?
C45 O3 C48 C47 -2(4) . . . . ?
C46 C47 C48 O3 1(3) . . . . ?
C48A O3A C45A C46A 47(4) . . . . ?
O3A C45A C46A C47A -49(3) . . . . ?
C45A C46A C47A C48A 31(2) . . . . ?
C45A O3A C48A C47A -26(4) . . . . ?
C46A C47A C48A O3A -4(4) . . . . ?
N4 Pd1 O1A N1A -93.76(15) . . . . ?
N2 Pd1 O1A N1A 97.25(16) . . . . ?
Pd1 O1A N1A O2A 0.00(3) . . . . ?
 
_refine_diff_density_max    0.534
_refine_diff_density_min   -0.526
_refine_diff_density_rms    0.071

_shelx_res_file
;
TITL shelxt in P 1 21/n 1
    17_decay.res
    created by SHELXL-2018/3 at 22:47:21 on 26-Mar-2020
CELL 0.534 11.6715 13.5707 30.1533 90 93.711 90
ZERR 4 0.000355 0.000442 0.001004 0 0.002971 0
LATT 1
SYMM 0.5-X,0.5+Y,0.5-Z
SFAC C H B N O Pd
DISP B 0 0 4.561
DISP C 0.001 0.001 6.94
DISP H -0 0 0.611
DISP N 0.003 0.002 10.693
DISP O 0.005 0.003 16.398
DISP Pd -2.504 0.615 1934.604
UNIT 192 292 4 16 12 4
DFIX 1.2 0.001 N1 O1 N1 O2
DFIX 1.3 0.001 O1A N1A N1A O2A
DANG 2.1 0.001 O1 O2 O1A O2A
FLAT 0.001 Pd1 O1 O2 N1 O1A O2A N1A
RIGU 0.001 0.002
EADP O3 O3A
EADP C45 C45A C48 C48A
EADP C46 C46A C47 C47A
EADP O1 O1A O2 O2A
EADP N1 N1A

L.S. 20
PLAN  5
SIZE 0.1 0.1 0.05
TEMP -8
BOND $H
list 4
CONF
fmap 2
acta
SHEL 999 0.8
OMIT 10 0 0
OMIT -1 2 3
OMIT 7 12 0
OMIT -2 1 2
REM <olex2.extras>
REM <HklSrc "%.\\17_decay.hkl">
REM </olex2.extras>

WGHT    0.043800
FVAR       0.21874   0.57273   0.94857
PD1   6    0.340194    0.774926    0.346352    11.00000    0.04515    0.04763 =
         0.04164    0.00092    0.00017   -0.00206
N2    4    0.346873    0.927563    0.337550    11.00000    0.05599    0.05403 =
         0.04920    0.00661   -0.00117    0.00133
N3    4    0.454630    0.798094    0.398180    11.00000    0.04800    0.05324 =
         0.03841    0.00013    0.00027   -0.00208
AFIX  13
H3    2    0.531732    0.787783    0.387954    11.00000   -1.20000
AFIX   0
N4    4    0.330411    0.631622    0.371192    11.00000    0.04561    0.04964 =
         0.04460   -0.00143    0.00053   -0.00235
C1    1    0.442670    0.963067    0.369487    11.00000    0.06996    0.05073 =
         0.06067    0.00094   -0.00717   -0.00697
AFIX  23
H1A   2    0.431123    1.032043    0.376358    11.00000   -1.20000
H1B   2    0.515501    0.956773    0.355969    11.00000   -1.20000
AFIX   0
C2    1    0.445029    0.902851    0.411663    11.00000    0.06720    0.05518 =
         0.05111   -0.00466   -0.00830   -0.00136
AFIX  23
H2A   2    0.510158    0.921513    0.431500    11.00000   -1.20000
H2B   2    0.375259    0.913229    0.426848    11.00000   -1.20000
AFIX   0
C3    1    0.434915    0.723072    0.432744    11.00000    0.05575    0.05711 =
         0.03672    0.00391   -0.00284   -0.00144
AFIX  23
H3A   2    0.366161    0.738638    0.447769    11.00000   -1.20000
H3B   2    0.499552    0.720927    0.454626    11.00000   -1.20000
AFIX   0
C4    1    0.421398    0.625071    0.408911    11.00000    0.05082    0.05406 =
         0.04968    0.00221   -0.00435    0.00115
AFIX  23
H4A   2    0.493957    0.606281    0.397394    11.00000   -1.20000
H4B   2    0.400332    0.574745    0.429729    11.00000   -1.20000
AFIX   0
C5    1    0.232234    0.966200    0.350547    11.00000    0.06450    0.05627 =
         0.06369    0.00057    0.00472    0.00615
AFIX  23
H5A   2    0.221573    0.944772    0.380691    11.00000   -1.20000
H5B   2    0.172636    0.935203    0.331439    11.00000   -1.20000
AFIX   0
C6    1    0.213426    1.076882    0.348468    11.00000    0.10263    0.05794 =
         0.09912   -0.00163    0.00091    0.01912
AFIX  23
H6A   2    0.272846    1.109535    0.367047    11.00000   -1.20000
H6B   2    0.219226    1.099415    0.318167    11.00000   -1.20000
AFIX   0
C7    1    0.096515    1.104524    0.364022    11.00000    0.10091    0.08474 =
         0.14067   -0.02568   -0.00445    0.03381
AFIX  23
H7A   2    0.037924    1.065158    0.348106    11.00000   -1.20000
H7B   2    0.094462    1.089734    0.395433    11.00000   -1.20000
AFIX   0
C8    1    0.070712    1.210655    0.356609    11.00000    0.16174    0.08560 =
         0.25632   -0.04096   -0.03737    0.04657
AFIX 137
H8A   2    0.040007    1.220275    0.326613    11.00000   -1.50000
H8B   2    0.139932    1.248386    0.361569    11.00000   -1.50000
H8C   2    0.015520    1.231898    0.376854    11.00000   -1.50000
AFIX   0
C9    1    0.366206    0.960927    0.291333    11.00000    0.06197    0.06048 =
         0.05401    0.01220    0.00058   -0.00566
AFIX  23
H9A   2    0.375463    1.031962    0.291528    11.00000   -1.20000
H9B   2    0.298244    0.945716    0.272343    11.00000   -1.20000
AFIX   0
C10   1    0.468604    0.915539    0.271475    11.00000    0.06442    0.07787 =
         0.05598    0.00691    0.00325   -0.00274
AFIX  23
H10A  2    0.465065    0.844437    0.274383    11.00000   -1.20000
H10B  2    0.538232    0.938199    0.287624    11.00000   -1.20000
AFIX   0
C11   1    0.472622    0.942670    0.222566    11.00000    0.08261    0.10875 =
         0.05987    0.00891    0.01287   -0.00692
AFIX  23
H11A  2    0.408463    0.911642    0.205936    11.00000   -1.20000
H11B  2    0.463710    1.013438    0.219410    11.00000   -1.20000
AFIX   0
C12   1    0.581785    0.912101    0.203011    11.00000    0.09851    0.17754 =
         0.09365   -0.00496    0.03678   -0.00278
AFIX 137
H12A  2    0.580434    0.932966    0.172561    11.00000   -1.50000
H12B  2    0.589112    0.841698    0.204472    11.00000   -1.50000
H12C  2    0.645822    0.942033    0.219458    11.00000   -1.50000
AFIX   0
C13   1    0.211782    0.624180    0.388461    11.00000    0.04709    0.05730 =
         0.05787    0.00433    0.00414   -0.00190
AFIX  23
H13A  2    0.204114    0.676473    0.409998    11.00000   -1.20000
H13B  2    0.156080    0.636906    0.363846    11.00000   -1.20000
AFIX   0
C14   1    0.179582    0.528266    0.409889    11.00000    0.05663    0.06077 =
         0.07438    0.00874    0.01034   -0.00334
AFIX  23
H14A  2    0.186186    0.474839    0.388838    11.00000   -1.20000
H14B  2    0.232521    0.515292    0.435353    11.00000   -1.20000
AFIX   0
C15   1    0.059039    0.531563    0.424647    11.00000    0.05748    0.06971 =
         0.09539    0.00195    0.01802   -0.00719
AFIX  23
H15A  2    0.007151    0.546816    0.399139    11.00000   -1.20000
H15B  2    0.053661    0.584688    0.445934    11.00000   -1.20000
AFIX   0
C16   1    0.019605    0.437050    0.445545    11.00000    0.07480    0.07526 =
         0.10161    0.00895    0.02174   -0.01037
AFIX 137
H16A  2    0.020324    0.384585    0.424209    11.00000   -1.50000
H16B  2   -0.056904    0.445548    0.454838    11.00000   -1.50000
H16C  2    0.070387    0.421080    0.470843    11.00000   -1.50000
AFIX   0
C17   1    0.348875    0.550280    0.338722    11.00000    0.06163    0.05144 =
         0.05260   -0.00504    0.00274   -0.00259
AFIX  23
H17A  2    0.354249    0.488368    0.354798    11.00000   -1.20000
H17B  2    0.282160    0.546517    0.317870    11.00000   -1.20000
AFIX   0
C18   1    0.453498    0.561559    0.313088    11.00000    0.06519    0.08121 =
         0.06215   -0.00647    0.01054    0.00283
AFIX  23
H18A  2    0.521171    0.562977    0.333523    11.00000   -1.20000
H18B  2    0.449567    0.623582    0.297072    11.00000   -1.20000
AFIX   0
C19   1    0.463754    0.477205    0.280304    11.00000    0.11498    0.10970 =
         0.10712   -0.03770    0.04079   -0.00447
AFIX  23
H19A  2    0.457463    0.415437    0.296152    11.00000   -1.20000
H19B  2    0.399624    0.480773    0.258237    11.00000   -1.20000
AFIX   0
C20   1    0.569067    0.476142    0.257635    11.00000    0.14303    0.14837 =
         0.12795   -0.02206    0.06842    0.01697
AFIX 137
H20A  2    0.566624    0.423325    0.236416    11.00000   -1.50000
H20B  2    0.632958    0.466670    0.278893    11.00000   -1.50000
H20C  2    0.577602    0.537725    0.242533    11.00000   -1.50000
AFIX   0

C21   1    0.656472    0.373880    0.427053    11.00000    0.04571    0.05178 =
         0.05287    0.00599   -0.00570    0.00073
C22   1    0.708712    0.424423    0.393887    11.00000    0.05686    0.06627 =
         0.06453    0.01166    0.00319   -0.00459
AFIX  43
H22   2    0.725038    0.389984    0.368388    11.00000   -1.20000
AFIX   0
C23   1    0.737725    0.522307    0.396501    11.00000    0.06071    0.06338 =
         0.11478    0.02272    0.01399   -0.00489
AFIX  43
H23   2    0.772520    0.552431    0.373149    11.00000   -1.20000
AFIX   0
C24   1    0.715183    0.576173    0.433904    11.00000    0.06080    0.04688 =
         0.11859    0.01409   -0.00946   -0.00198
AFIX  43
H24   2    0.736772    0.642005    0.436416    11.00000   -1.20000
AFIX   0
C25   1    0.660912    0.531125    0.466910    11.00000    0.06513    0.05076 =
         0.08323   -0.00151   -0.01818    0.00413
AFIX  43
H25   2    0.643162    0.566883    0.491867    11.00000   -1.20000
AFIX   0
C26   1    0.631767    0.432007    0.463616    11.00000    0.07020    0.04944 =
         0.05255    0.00584   -0.00532    0.00312
AFIX  43
H26   2    0.594348    0.403090    0.486616    11.00000   -1.20000
AFIX   0
C27   1    0.734770    0.201656    0.459252    11.00000    0.04873    0.04938 =
         0.05698    0.00411    0.01148    0.00144
C28   1    0.808875    0.250829    0.489228    11.00000    0.05877    0.05708 =
         0.06911   -0.00255    0.00003    0.00792
AFIX  43
H28   2    0.803284    0.319047    0.491077    11.00000   -1.20000
AFIX   0
C29   1    0.891325    0.203144    0.516728    11.00000    0.06832    0.08026 =
         0.08220   -0.00348   -0.01171    0.01635
AFIX  43
H29   2    0.938893    0.239849    0.536379    11.00000   -1.20000
AFIX   0
C30   1    0.903436    0.104037    0.515337    11.00000    0.05611    0.07997 =
         0.11203    0.01324   -0.00208    0.02180
AFIX  43
H30   2    0.957694    0.072138    0.534187    11.00000   -1.20000
AFIX   0
C31   1    0.833504    0.051571    0.485345    11.00000    0.06327    0.06085 =
         0.12853    0.01301    0.00246    0.01072
AFIX  43
H31   2    0.841272   -0.016474    0.483438    11.00000   -1.20000
AFIX   0
C32   1    0.751679    0.099709    0.458020    11.00000    0.05604    0.05030 =
         0.10449   -0.00502   -0.00063    0.00278
AFIX  43
H32   2    0.705871    0.062567    0.437931    11.00000   -1.20000
AFIX   0
C33   1    0.505361    0.230348    0.444057    11.00000    0.05258    0.04515 =
         0.04672    0.00035   -0.00004   -0.00206
C34   1    0.478680    0.145411    0.466714    11.00000    0.05183    0.04498 =
         0.04873    0.00151   -0.00167   -0.00118
AFIX  43
H34   2    0.537365    0.100618    0.473755    11.00000   -1.20000
AFIX   0
C35   1    0.369588    0.123259    0.479513    11.00000    0.05434    0.06205 =
         0.06466    0.01234    0.00140   -0.00500
AFIX  43
H35   2    0.356456    0.064555    0.494268    11.00000   -1.20000
AFIX   0
C36   1    0.280924    0.188334    0.470325    11.00000    0.05008    0.06658 =
         0.08324    0.00156    0.00489   -0.00205
AFIX  43
H36   2    0.207658    0.174862    0.479148    11.00000   -1.20000
AFIX   0
C37   1    0.302653    0.273298    0.447944    11.00000    0.05599    0.06015 =
         0.10787    0.00724    0.00705    0.00871
AFIX  43
H37   2    0.243428    0.317769    0.441231    11.00000   -1.20000
AFIX   0
C38   1    0.411792    0.293651    0.435218    11.00000    0.05959    0.05047 =
         0.09238    0.00999    0.00532    0.00516
AFIX  43
H38   2    0.423710    0.352092    0.420080    11.00000   -1.20000
AFIX   0
C39   1    0.636644    0.213638    0.375054    11.00000    0.08312    0.05353 =
         0.05187    0.00065    0.00721   -0.00794
C40   1    0.544565    0.219997    0.344506    11.00000    0.10095    0.06139 =
         0.05807    0.00462   -0.00585   -0.01774
AFIX  43
H40   2    0.475269    0.243808    0.353723    11.00000   -1.20000
AFIX   0
C41   1    0.550753    0.191873    0.299673    11.00000    0.14285    0.06764 =
         0.05771    0.00240   -0.00632   -0.03159
AFIX  43
H41   2    0.486459    0.198385    0.280009    11.00000   -1.20000
AFIX   0
C42   1    0.648817    0.155745    0.285154    11.00000    0.17818    0.10082 =
         0.05849   -0.01256    0.01803   -0.01464
AFIX  43
H42   2    0.652561    0.137071    0.255607    11.00000   -1.20000
AFIX   0
C43   1    0.743176    0.146720    0.314329    11.00000    0.16092    0.15103 =
         0.07455   -0.03034    0.02642    0.02077
AFIX  43
H43   2    0.811509    0.121683    0.304744    11.00000   -1.20000
AFIX   0
C44   1    0.736181    0.175133    0.358221    11.00000    0.10270    0.13142 =
         0.07041   -0.02226    0.01796    0.01357
AFIX  43
H44   2    0.801139    0.168228    0.377513    11.00000   -1.20000
AFIX   0
B1    3    0.633350    0.255501    0.426515    11.00000    0.05711    0.05008 =
         0.05002    0.00401    0.00666   -0.00162

PART 1
O3    5    0.685117    0.809489    0.363805    21.00000    0.07180    0.09079 =
         0.10155   -0.01468    0.01380   -0.00736
C45   1    0.728730    0.757297    0.327270    21.00000    0.08043    0.08676 =
         0.09907   -0.01191    0.01085   -0.00529
AFIX  23
H45A  2    0.703653    0.789083    0.299505    21.00000   -1.20000
H45B  2    0.700096    0.690177    0.326589    21.00000   -1.20000
AFIX   0
C46   1    0.854442    0.757125    0.332748    21.00000    0.07756    0.11949 =
         0.13003   -0.02062    0.01437   -0.00733
AFIX  23
H46A  2    0.887054    0.786984    0.307192    21.00000   -1.20000
H46B  2    0.883279    0.690316    0.336059    21.00000   -1.20000
AFIX   0
C47   1    0.884318    0.815089    0.373265    21.00000    0.07756    0.11949 =
         0.13003   -0.02062    0.01437   -0.00733
AFIX  23
H47A  2    0.928556    0.774969    0.394790    21.00000   -1.20000
H47B  2    0.930396    0.871673    0.366081    21.00000   -1.20000
AFIX   0
C48   1    0.779900    0.847193    0.391521    21.00000    0.08043    0.08676 =
         0.09907   -0.01191    0.01085   -0.00529
AFIX  23
H48A  2    0.776293    0.822678    0.421616    21.00000   -1.20000
H48B  2    0.777043    0.918602    0.392308    21.00000   -1.20000
AFIX   0

SAME 0.02 0.04 O3 > C48
PART 0
PART 2
O3A   5    0.681178    0.800628    0.363354   -21.00000    0.07180    0.09079 =
         0.10155   -0.01468    0.01380   -0.00736
C45A  1    0.742432    0.779520    0.324526   -21.00000    0.08043    0.08676 =
         0.09907   -0.01191    0.01085   -0.00529
AFIX  23
H45C  2    0.730468    0.831343    0.302558   -21.00000   -1.20000
H45D  2    0.717219    0.717415    0.311295   -21.00000   -1.20000
AFIX   0
C46A  1    0.864301    0.774233    0.340692   -21.00000    0.07756    0.11949 =
         0.13003   -0.02062    0.01437   -0.00733
AFIX  23
H46C  2    0.880945    0.717266    0.359444   -21.00000   -1.20000
H46D  2    0.915840    0.775983    0.316726   -21.00000   -1.20000
AFIX   0
C47A  1    0.864953    0.866849    0.366054   -21.00000    0.07756    0.11949 =
         0.13003   -0.02062    0.01437   -0.00733
AFIX  23
H47C  2    0.920951    0.863736    0.391227   -21.00000   -1.20000
H47D  2    0.883939    0.921919    0.347378   -21.00000   -1.20000
AFIX   0
C48A  1    0.750777    0.878065    0.380962   -21.00000    0.08043    0.08676 =
         0.09907   -0.01191    0.01085   -0.00529
AFIX  23
H48C  2    0.753381    0.876468    0.413173   -21.00000   -1.20000
H48D  2    0.718968    0.940959    0.371074   -21.00000   -1.20000
AFIX   0

PART 0
PART 3
O1    5    0.125242    0.759962    0.298120    31.00000    0.06426    0.18380 =
         0.06883   -0.02485   -0.00863    0.00343
O2    5    0.261907    0.725444    0.258913    31.00000    0.06426    0.18380 =
         0.06883   -0.02485   -0.00863    0.00343
N1    4    0.226122    0.749935    0.293700    31.00000    0.06505    0.06656 =
         0.05798    0.00931   -0.00245   -0.00234
PART 0
PART 4
O1A   5    0.222036    0.756538    0.303712   -31.00000    0.06426    0.18380 =
         0.06883   -0.02485   -0.00863    0.00343
O2A   5    0.320254    0.716071    0.250685   -31.00000    0.06426    0.18380 =
         0.06883   -0.02485   -0.00863    0.00343
N1A   4    0.216095    0.730743    0.262104   -31.00000    0.06505    0.06656 =
         0.05798    0.00931   -0.00245   -0.00234
HKLF 4


REM  shelxt in P 1 21/n 1
REM wR2 = 0.1416, GooF = S = 0.941, Restrained GooF = 0.943 for all data
REM R1 = 0.0596 for 5546 Fo > 4sig(Fo) and 0.1057 for all 9700 data
REM 526 parameters refined using 490 restraints

END

WGHT      0.0438      0.0000

REM Highest difference peak  0.534,  deepest hole -0.526,  1-sigma level  0.071
Q1    1   0.3410  0.6780  0.3472  11.00000  0.05    0.50
Q2    1   0.3922  0.7805  0.3767  11.00000  0.05    0.39
Q3    1   0.2112  0.6783  0.2673  11.00000  0.05    0.38
Q4    1   0.5126  0.5976  0.3158  11.00000  0.05    0.37
Q5    1   0.4409  0.2681  0.3704  11.00000  0.05    0.33
;
_shelx_res_checksum    6430

_shelx_hkl_file
;
 -17  -1   6    0.00    3.91
 -16   0   5   -0.00    3.50
 -16   0   6    0.00    3.20
 -16   0   7    1.24    4.96
  16   0  -7    4.16    5.16
 -16   0   8    1.34    3.62
  16   0  -8    3.09    3.87
 -16   0   9    3.73    4.69
  16   0  -9    4.41    4.71
 -16   0  10    9.32    5.93
  16   0 -10   10.25    6.63
 -16   0  11   -0.00    3.50
  16   0 -11    3.06    4.81
 -16   0  12    1.92    4.58
  16   0 -12    6.76    6.02
 -16   0  13    1.90    4.41
  16   0 -13    3.70    4.94
 -16   0  14   -0.00    2.51
  16   0 -14   -0.00    4.16
  16   0 -15   -0.00    4.36
 -16  -1   1   -0.00    2.99
 -16  -1   2    9.71    5.43
 -16  -1   3   -0.00    2.57
 -16  -1   3   -0.00    4.19
 -16  -1   4   -0.00    3.06
 -16  -1   4    1.15    4.65
 -16  -1   5   -0.00    3.89
 -16  -1   5    2.54    4.45
 -16  -1   6   -0.00    3.64
 -16  -1   6    3.64    5.41
  16   1  -7   -0.00    4.00
 -16  -1   7    3.00    4.65
 -16  -1   7    2.89    4.96
  16   1  -8    5.41    6.03
 -16  -1   8   11.08    6.56
 -16  -1   8    9.64    6.33
  16   1  -9   -0.00    3.75
 -16  -1   9    0.00    3.91
 -16  -1   9   -0.00    4.94
 -16   1  10    0.10    2.65
  16   1 -10    0.00    4.47
 -16  -1  10   -0.00    3.35
 -16  -1  10   -0.00    3.89
 -16   1  11    5.89    4.70
  16   1 -11   -0.00    3.90
 -16  -1  11    1.91    4.53
 -16  -1  11    3.80    5.46
 -16   1  12    2.00    3.52
  16  -1 -12    7.15    6.06
  16   1 -12    6.47    5.53
 -16  -1  12    6.76    5.40
 -16  -1  12    0.00    4.30
 -16   1  13   -0.00    3.82
  16  -1 -13    0.00    3.64
  16   1 -13    0.00    3.95
 -16  -1  13    4.39    4.86
  16  -1 -14   -0.00    4.40
  16  -1 -15    2.60    4.49
  16  -1 -16   -0.00    4.18
 -16  -2   1   -0.00    3.78
 -16  -2   1    4.01    4.82
 -16  -2   2    5.79    4.88
 -16  -2   2   -0.00    4.75
 -16  -2   3   -0.00    3.47
 -16  -2   3    0.86    4.17
 -16  -2   4   13.75    6.47
 -16  -2   4    3.85    5.16
 -16  -2   5    0.04    3.72
 -16  -2   5    5.99    4.76
 -16  -2   6    1.05    3.43
 -16  -2   6   -0.00    4.98
  16   2  -7    6.26    4.83
 -16  -2   7   -0.00    4.37
 -16  -2   7    3.22    4.59
  16   2  -8   -0.00    4.26
 -16  -2   8    0.00    3.21
 -16  -2   8    2.58    5.13
  16   2  -9    7.71    5.53
 -16  -2   9   -0.00    3.58
 -16  -2   9    3.65    5.28
  16   2 -10   13.75    7.09
 -16  -2  10    0.00    4.64
 -16  -2  10    6.03    5.91
  16   2 -11    2.82    5.16
 -16  -2  11    3.47    4.95
 -16  -2  11   -0.00    4.19
  16   2 -12    0.00    3.51
 -16  -2  12   -0.00    3.70
 -16  -2  13    4.56    5.55
 -16  -2  14    5.98    6.65
 -16  -2  15    3.84    5.16
 -16  -2  16    3.00    5.57
 -16  -3   1   -0.00    3.69
 -16  -3   1   -0.00    3.89
 -16  -3   2    0.34    2.68
 -16  -3   2    9.99    6.21
 -16  -3   3    2.65    4.64
 -16  -3   3    5.55    5.55
 -16  -3   4   -0.00    3.48
 -16  -3   4   -0.00    4.63
 -16  -3   5   -0.00    3.80
 -16  -3   5    3.76    4.85
 -16  -3   6    6.20    4.53
 -16  -3   6   -0.00    4.28
 -16  -3   7    2.25    4.51
 -16  -3   7    1.78    4.57
  16   3  -8    0.66    3.10
 -16  -3   8   -0.00    4.16
 -16  -3   8   -0.00    3.84
  16   3  -9    0.00    5.43
 -16  -3   9    1.98    4.97
 -16  -3  10    0.00    3.92
 -16  -3  11   -0.00    4.49
 -16  -3  12    7.21    6.42
 -16  -3  13   -0.00    5.71
 -16  -3  14    3.28    5.21
 -16  -3  15    0.00    5.15
 -16  -4   1    0.00    3.83
 -16  -4   1   -0.00    2.85
 -16  -4   2    5.45    4.88
 -16  -4   2   -0.00    4.97
 -16  -4   3   -0.00    3.90
 -16  -4   3   -0.00    3.78
 -16  -4   4   -0.00    3.91
 -16  -4   4   17.48    8.22
 -16  -4   5   -0.00    4.05
 -16  -4   6   -0.00    3.22
 -16  -4   7    0.43    4.80
 -16  -4   8    7.50    6.69
 -16  -4   9   -0.00    3.76
 -16  -4  10    0.00    4.80
 -16  -4  11    1.64    5.44
 -16  -4  12    1.69    4.77
 -16  -5   3   -0.00    4.44
 -16  -5   4    0.46    4.46
 -16  -5   5    1.64    5.42
 -16  -5   6   -0.00    4.99
 -16  -5   7    2.95    5.05
 -15   0   1    0.00    3.35
 -15   0   1    0.52    4.39
 -15   0   2    0.14    3.67
 -15   0   2   -0.00    3.94
 -15   0   3   20.70    7.74
 -15   0   3   18.22    7.54
 -15   0   4   -0.00    3.66
 -15   0   4    0.16    3.43
 -15   0   5   11.29    5.88
 -15   0   5    3.88    5.61
  15   0  -5    9.61    5.63
 -15   0   6    0.00    3.62
 -15   0   6   -0.00    4.56
  15   0  -6   -0.00    4.22
 -15   0   7    2.04    4.56
 -15   0   7   -0.00    3.54
  15   0  -7    3.50    4.63
 -15   0   8   -0.00    3.71
 -15   0   8   -0.00    4.14
  15   0  -8    0.63    3.58
 -15   0   9   31.87    9.31
 -15   0   9   18.24    8.22
  15   0  -9   23.83    8.69
 -15   0  10    1.64    4.02
 -15   0  10    3.29    5.46
  15   0 -10   -0.00    4.01
 -15   0  11    0.80    3.90
 -15   0  11   -0.00    4.78
  15   0 -11    2.08    4.06
 -15   0  12   -0.00    3.03
 -15   0  12    3.21    4.53
  15   0 -12    3.85    5.17
 -15   0  13    5.98    6.13
  15   0 -13   16.23    7.88
 -15   0  14    2.12    4.42
  15   0 -14    0.69    3.65
 -15   0  15   12.94    6.83
  15   0 -15    1.26    4.44
 -15   0  16   -0.00    5.62
  15   0 -16    0.85    4.61
 -15   0  17   -0.00    5.31
  15   0 -17    0.00    4.31
 -15   0  18    2.66    5.43
  15   0 -18    0.00    3.30
 -15   0  19    2.45    6.43
  15   0 -19    1.84    5.51
 -15   0  20    4.79    5.62
 -15   0  21    0.45    4.20
 -15   0  22    7.94    6.85
 -15   0  23    4.93    5.66
 -15   1   1   10.62    5.83
 -15  -1   1    9.46    6.03
 -15  -1   1   13.68    6.15
 -15   1   2    6.33    4.79
 -15  -1   2    1.78    4.22
 -15  -1   2    2.23    4.08
 -15   1   3    3.49    4.93
 -15  -1   3    5.20    4.27
 -15  -1   3   -0.00    3.50
 -15   1   4    1.28    4.08
 -15   1   4    3.35    4.31
 -15  -1   4    2.25    3.71
 -15  -1   4    0.00    3.18
 -15   1   5   14.10    6.62
 -15   1   5    7.01    5.28
  15   1  -5   10.39    6.40
 -15  -1   5   17.76    7.41
 -15  -1   5    8.98    6.04
 -15   1   6    6.63    5.03
 -15   1   6    5.85    5.05
  15  -1  -6    3.22    5.47
  15   1  -6    2.49    4.79
 -15  -1   6   -0.00    3.91
 -15  -1   6    8.43    5.94
 -15   1   7   14.83    6.89
 -15   1   7    0.00    3.85
  15  -1  -7   18.27    7.19
  15   1  -7    0.00    3.32
 -15  -1   7    1.78    4.07
 -15  -1   7   12.99    6.82
 -15   1   8    2.14    4.14
 -15   1   8    0.73    4.17
  15  -1  -8    8.25    5.15
  15   1  -8    1.66    3.96
 -15  -1   8    6.43    5.79
 -15  -1   8    0.00    4.50
 -15   1   9    0.00    3.12
 -15   1   9    5.72    4.61
  15  -1  -9   -0.00    3.42
  15   1  -9    6.12    4.48
 -15  -1   9    0.00    3.77
 -15  -1   9   -0.00    3.77
 -15   1  10   -0.00    2.91
 -15   1  10    5.98    5.23
  15  -1 -10   -0.00    3.68
  15   1 -10    3.23    4.34
 -15  -1  10   -0.00    3.09
 -15  -1  10    7.62    6.15
 -15   1  11   21.59    7.43
 -15   1  11   15.17    7.32
  15  -1 -11    9.54    6.52
  15   1 -11   14.30    7.16
 -15  -1  11    3.93    5.08
 -15  -1  11    7.06    5.87
 -15   1  12   -0.00    4.36
  15  -1 -12    0.00    3.53
  15   1 -12    5.53    5.30
 -15  -1  12    0.00    3.85
 -15  -1  12   -0.00    4.94
 -15   1  13    0.00    3.71
  15  -1 -13    0.00    3.76
  15   1 -13    0.00    5.59
 -15  -1  13    3.57    4.00
 -15  -1  13    7.76    6.27
 -15   1  14   -0.00    4.10
  15  -1 -14   -0.00    4.36
  15   1 -14   -0.00    3.54
 -15  -1  14   -0.00    3.79
 -15   1  15   -0.00    3.37
  15  -1 -15    3.83    4.96
  15   1 -15   10.81    6.61
 -15  -1  15   -0.00    3.41
 -15   1  16    1.05    4.81
  15  -1 -16   -0.00    3.87
  15   1 -16    2.01    5.08
 -15  -1  16    0.00    3.90
 -15   1  17    0.12    4.55
  15  -1 -17    4.45    4.27
  15   1 -17    9.89    6.33
 -15  -1  17    2.01    5.05
 -15   1  18    1.30    4.32
  15  -1 -18   -0.00    4.12
  15   1 -18   -0.00    4.22
 -15  -1  18    1.66    5.87
 -15   1  19    1.96    5.30
  15  -1 -19    0.00    4.61
 -15  -1  19   -0.00    4.65
 -15   1  20    4.73    5.73
  15  -1 -20    3.16    4.76
 -15  -1  20   -0.00    6.19
 -15  -1  21    0.00    5.25
 -15   2   1   -0.00    4.08
 -15  -2   1   -0.00    3.36
 -15  -2   1    2.71    4.32
 -15   2   2    2.50    3.47
 -15  -2   2   -0.00    3.81
 -15  -2   2   -0.00    3.87
 -15   2   3    0.83    3.96
 -15  -2   3   12.43    6.67
 -15  -2   3    7.09    5.65
 -15   2   4    1.31    4.21
 -15  -2   4   -0.00    3.91
 -15  -2   4    2.90    5.07
 -15   2   5   11.90    6.39
 -15  -2   5    3.07    4.37
 -15  -2   5    6.15    5.74
 -15   2   6    0.00    3.39
  15   2  -6   -0.00    4.27
 -15  -2   6    0.00    3.25
 -15  -2   6   -0.00    4.04
 -15   2   7   14.47    6.55
  15   2  -7   11.00    5.83
 -15  -2   7   11.68    6.88
 -15  -2   7    0.35    4.34
 -15   2   8    0.20    3.47
  15   2  -8   -0.00    4.05
 -15  -2   8   -0.00    3.86
 -15  -2   8   -0.00    3.82
 -15   2   9    5.13    5.07
  15   2  -9    8.77    6.18
 -15  -2   9   10.99    5.77
 -15  -2   9    4.66    5.54
 -15   2  10    5.65    4.68
 -15   2  10   -0.00    4.10
  15   2 -10    2.25    4.82
 -15  -2  10    0.13    3.56
 -15  -2  10   12.76    6.68
 -15   2  11    2.35    4.79
  15  -2 -11    6.24    5.60
  15   2 -11    4.54    5.52
 -15  -2  11   -0.00    3.64
 -15  -2  11   -0.00    3.84
 -15   2  12    5.06    5.39
  15  -2 -12   -0.00    3.82
  15   2 -12    3.43    4.83
 -15  -2  12   -0.00    4.12
 -15  -2  12   -0.00    4.65
 -15   2  13   14.74    7.57
  15  -2 -13    0.00    4.47
  15   2 -13   19.05    7.83
 -15  -2  13   -0.00    3.61
 -15  -2  13    7.87    6.12
 -15   2  14    1.95    5.60
  15  -2 -14    0.00    4.14
  15   2 -14   -0.00    4.39
 -15  -2  14   12.03    6.27
 -15  -2  14    8.15    6.53
 -15   2  15    4.19    5.87
  15  -2 -15    8.38    5.47
  15   2 -15   17.39    8.19
 -15  -2  15   -0.00    5.16
 -15   2  16    6.31    4.99
  15  -2 -16    1.63    4.28
  15   2 -16    4.60    5.23
 -15  -2  16    4.20    5.06
 -15   2  17    8.25    6.22
  15  -2 -17    8.66    5.95
  15   2 -17   10.61    7.70
 -15  -2  17    9.42    7.15
  15  -2 -18    3.10    4.96
 -15  -2  18    9.17    7.14
  15  -2 -19    0.00    4.44
 -15  -2  19    2.64    6.35
  15  -2 -20    1.87    4.71
  15  -2 -21   -0.00    4.54
 -15   3   1    6.74    5.63
 -15  -3   1   10.20    5.56
 -15  -3   1    5.11    5.93
 -15   3   2    8.38    5.55
 -15  -3   2   -0.00    3.92
 -15  -3   2   16.67    7.39
 -15   3   3   -0.00    4.61
 -15  -3   3   -0.00    2.80
 -15  -3   3    0.00    4.10
 -15   3   4    7.05    5.31
 -15  -3   4   -0.00    3.53
 -15  -3   4   -0.00    3.83
 -15   3   5   13.78    6.80
 -15  -3   5    4.05    4.72
 -15  -3   5    7.49    6.03
 -15   3   6    3.21    4.21
 -15  -3   6    3.94    4.23
 -15  -3   6   -0.00    5.24
 -15   3   7    9.90    5.60
  15   3  -7    5.43    5.96
 -15  -3   7    7.91    5.56
 -15  -3   7   -0.00    5.68
 -15   3   8   -0.00    3.89
  15   3  -8   -0.00    4.94
 -15  -3   8    6.22    5.32
 -15  -3   8    4.14    4.66
 -15   3   9    0.15    3.67
  15   3  -9    1.06    4.69
 -15  -3   9   -0.00    4.64
 -15  -3   9    0.19    4.16
 -15   3  10    5.11    5.02
  15   3 -10    4.02    5.48
 -15  -3  10   11.58    6.30
 -15  -3  10   12.49    7.91
 -15   3  11   24.67    8.98
  15   3 -11   18.52    8.76
 -15  -3  11   22.75    8.47
 -15  -3  11   12.49    8.23
 -15   3  12   -0.00    5.06
  15   3 -12   -0.00    3.79
 -15  -3  12    0.00    3.22
 -15  -3  12    0.97    4.97
 -15   3  13   -0.00    5.73
  15   3 -13   -0.00    3.31
 -15  -3  13   -0.00    3.53
 -15  -3  13    4.74    6.23
 -15   3  14   -0.00    3.02
  15   3 -14   -0.00    3.59
 -15  -3  14    0.00    4.57
 -15  -3  14    0.19    4.62
  15   3 -15    7.06    5.82
 -15  -3  15    6.23    5.44
 -15  -3  15    6.48    6.49
 -15  -3  16    3.38    5.23
  15  -3 -17    0.00    4.91
  15  -3 -18    0.79    4.65
  15  -3 -19   -0.00    3.80
  15  -3 -20    4.74    6.12
  15  -3 -21    0.00    5.54
 -15   4   1    0.15    2.81
 -15  -4   1   -0.00    4.48
 -15  -4   1    6.60    5.33
 -15   4   2   -0.00    3.26
 -15  -4   2    2.58    4.76
 -15  -4   2    4.95    6.14
 -15   4   3    2.48    4.40
 -15  -4   3    3.30    4.47
 -15  -4   3   -0.00    3.39
 -15   4   4    6.97    4.70
 -15  -4   4   15.99    7.11
 -15  -4   4    2.27    4.36
 -15   4   5    5.63    5.21
 -15  -4   5    3.44    4.67
 -15  -4   5    7.58    5.62
 -15   4   6    0.00    3.42
 -15  -4   6    0.00    3.61
 -15  -4   6   -0.00    4.85
 -15   4   7    5.29    4.44
 -15  -4   7    6.21    5.35
 -15  -4   7    3.14    5.92
 -15   4   8    0.00    3.79
  15   4  -8    4.36    4.67
 -15  -4   8   -0.00    4.52
 -15  -4   8   -0.00    4.31
 -15   4   9    6.36    5.54
  15   4  -9    6.18    5.32
 -15  -4   9    6.30    5.66
 -15  -4   9    0.00    4.67
 -15   4  10    1.14    3.89
  15   4 -10    8.41    6.45
 -15  -4  10    4.55    4.92
 -15  -4  10    3.10    5.28
  15   4 -11    5.95    6.25
 -15  -4  11    3.52    4.86
 -15  -4  11    8.87    6.62
  15   4 -12   -0.00    4.65
 -15  -4  12   -0.00    4.54
 -15  -4  12   -0.00    3.90
  15   4 -13   10.12    6.17
 -15  -4  13    0.16    3.85
 -15  -4  13    1.56    5.21
 -15   5   1    3.83    4.45
 -15  -5   1    6.57    4.81
 -15   5   2    1.73    2.85
 -15  -5   2   10.11    6.26
 -15  -5   2    0.96    3.60
 -15   5   3   -0.00    3.13
 -15  -5   3   -0.00    3.39
 -15  -5   3    1.78    4.73
 -15   5   4   -0.00    2.92
 -15  -5   4   -0.00    3.92
 -15  -5   4   -0.00    5.26
 -15  -5   5   -0.00    3.34
 -15  -5   5    2.03    4.30
 -15  -5   6    5.70    4.90
 -15  -5   6    7.88    6.03
 -15  -5   7   21.11    7.88
 -15  -5   7   10.02    6.64
 -15  -5   8    3.02    5.07
 -15  -5   8   -0.00    4.42
  15   5  -9    0.00    4.35
 -15  -5   9   -0.00    4.00
 -15  -5   9    5.74    6.05
  15   5 -10    7.86    5.56
 -15  -5  10   10.67    6.53
 -15  -6   1    7.11    5.62
 -15  -6   2    5.32    4.74
 -15  -6   3    5.16    5.12
 -15  -6   3   -0.00    4.93
 -15  -6   4   14.29    6.60
 -15  -6   4   -0.00    3.71
 -15  -6   5    2.16    4.40
 -15  -6   5   -0.00    5.18
 -15  -6   6    7.49    5.91
 -14   0   1    5.08    3.85
 -14   0   1    0.00    3.56
 -14   0   2   22.07    8.16
 -14   0   2   16.50    7.08
 -14   0   3    0.67    2.83
 -14   0   3    0.02    2.25
  14   0  -3    1.69    4.29
 -14   0   4   15.17    6.74
 -14   0   4   13.85    7.20
  14   0  -4   34.57    9.58
 -14   0   5   -0.00    3.10
 -14   0   5    0.12    2.95
  14   0  -5   -0.00    3.92
 -14   0   6   14.72    6.73
 -14   0   6   19.41    8.04
  14   0  -6    8.72    5.54
 -14   0   7   -0.00    3.02
 -14   0   7    0.82    4.31
  14   0  -7    0.06    3.13
 -14   0   8    3.30    3.92
 -14   0   8    9.43    6.56
  14   0  -8    5.84    5.57
 -14   0   9    2.23    3.67
 -14   0   9   -0.00    3.81
  14   0  -9    0.35    3.87
 -14   0  10    0.54    3.73
 -14   0  10    3.49    4.86
  14   0 -10    3.20    4.78
 -14   0  11   -0.00    4.09
  14   0 -11   -0.00    3.59
 -14   0  12    4.61    4.95
  14   0 -12   18.24    7.41
 -14   0  13    1.02    5.26
  14   0 -13    5.03    4.65
 -14   0  14   24.22    9.25
  14   0 -14   16.63    7.42
 -14   0  15    7.16    5.34
  14   0 -15   -0.00    4.04
 -14   0  16   -0.00    3.85
  14   0 -16    8.40    5.98
 -14   0  17    0.46    4.58
  14   0 -17    0.00    5.70
 -14   0  18    0.00    4.60
  14   0 -18    0.09    4.66
 -14   0  19   -0.00    4.89
  14   0 -19    5.56    5.03
 -14   0  20    2.62    5.12
  14   0 -20    2.27    3.67
 -14   0  21    1.47    5.45
  14   0 -21    0.01    3.85
 -14   0  22    0.00    5.35
  14   0 -22    5.85    5.80
 -14   0  23   -0.00    4.28
  14   0 -23   -0.00    4.01
 -14   0  24    0.43    4.01
 -14   1   1    3.01    3.52
 -14   1   1    0.00    3.90
 -14  -1   1   -0.00    2.21
 -14  -1   1   -0.00    4.03
 -14   1   2   -0.00    2.91
 -14   1   2    2.08    4.40
 -14  -1   2    5.58    4.32
 -14  -1   2   -0.00    3.74
 -14   1   3    6.31    4.56
 -14   1   3   -0.00    4.75
  14  -1  -3    1.05    3.91
 -14  -1   3    0.00    3.99
 -14  -1   3    3.06    4.74
 -14   1   4    5.21    4.73
 -14   1   4    3.11    4.76
  14  -1  -4    0.00    4.66
  14   1  -4    7.51    6.07
 -14  -1   4    4.52    4.74
 -14  -1   4    0.00    4.38
 -14   1   5    0.09    4.70
 -14   1   5    1.45    4.92
  14  -1  -5    3.82    4.88
  14   1  -5   -0.00    3.54
 -14  -1   5    1.26    3.74
 -14  -1   5   -0.00    4.01
 -14   1   6   15.79    7.37
 -14   1   6   30.25    8.89
  14  -1  -6   10.72    6.39
  14   1  -6   24.74    8.36
 -14  -1   6   22.40    7.74
 -14  -1   6   20.83    8.45
 -14   1   7    4.65    4.27
 -14   1   7    1.49    4.58
  14  -1  -7   -0.00    4.08
  14   1  -7    0.19    3.50
 -14  -1   7    0.71    3.72
 -14  -1   7   -0.00    4.49
 -14   1   8   -0.00    3.08
 -14   1   8    2.79    4.28
  14  -1  -8    0.90    3.90
  14   1  -8   -0.00    4.01
 -14  -1   8   -0.00    2.88
 -14  -1   8    2.39    4.04
 -14   1   9    0.21    3.02
 -14   1   9   -0.00    3.75
  14  -1  -9    9.34    6.11
  14   1  -9   -0.00    4.03
 -14  -1   9    1.24    3.58
 -14  -1   9   -0.00    3.89
 -14   1  10   11.78    7.21
  14  -1 -10   30.23    8.65
  14   1 -10   15.73    7.70
 -14  -1  10    8.77    5.54
 -14  -1  10   13.83    7.14
 -14   1  11    2.18    4.11
  14  -1 -11   -0.00    3.56
  14   1 -11    3.73    4.74
 -14  -1  11    0.00    3.62
 -14  -1  11    0.33    3.20
 -14   1  12    4.05    4.70
  14  -1 -12    1.56    3.88
  14   1 -12    6.06    5.21
 -14  -1  12    4.81    4.66
 -14   1  13   -0.00    4.74
  14  -1 -13    3.79    4.59
  14   1 -13    2.14    4.76
 -14  -1  13    1.73    4.06
 -14   1  14    1.16    4.89
  14  -1 -14    0.00    3.23
  14   1 -14   15.57    6.82
 -14  -1  14    0.00    5.08
 -14   1  15    2.18    5.05
  14  -1 -15   -0.00    3.37
  14   1 -15    3.84    4.47
 -14  -1  15   -0.00    5.39
 -14   1  16    6.27    5.46
  14  -1 -16    6.75    5.32
  14   1 -16   11.87    6.72
 -14  -1  16    4.67    5.24
 -14   1  17    3.30    4.57
  14  -1 -17   -0.00    3.52
  14   1 -17    0.00    3.81
 -14  -1  17    1.67    4.38
 -14   1  18    6.25    5.85
  14  -1 -18    3.68    5.04
  14   1 -18    6.07    5.34
 -14  -1  18    8.53    6.15
 -14   1  19   -0.00    4.22
  14  -1 -19    0.00    4.20
  14   1 -19    3.63    5.25
 -14  -1  19   -0.00    3.53
 -14   1  20    2.22    4.90
  14  -1 -20    2.23    4.87
  14   1 -20    3.35    4.91
 -14  -1  20    6.92    6.08
 -14   1  21   -0.00    5.59
  14  -1 -21   11.86    6.81
  14   1 -21   -0.00    5.04
 -14  -1  21   11.14    6.34
 -14   1  22    0.00    4.85
  14  -1 -22    0.05    3.48
  14   1 -22    0.00    5.27
 -14  -1  22   -0.00    5.09
 -14   1  23   -0.00    5.03
  14  -1 -23    3.32    4.44
 -14   1  24    5.86    6.02
 -14   1  25   -0.00    5.54
 -14   1  26    9.16    7.14
 -14   2   1    0.00    4.20
 -14  -2   1    0.09    3.21
 -14  -2   1   -0.00    3.88
 -14   2   2   20.16    8.06
 -14  -2   2   23.97    8.11
 -14  -2   2   17.46    7.99
 -14   2   3    4.31    4.86
 -14  -2   3   -0.00    2.64
 -14  -2   3    1.91    4.20
 -14   2   4   10.69    5.43
 -14   2   4   16.28    6.86
 -14  -2   4   12.09    6.39
 -14  -2   4    3.17    5.41
 -14   2   5    4.89    3.97
 -14   2   5    0.98    3.93
  14   2  -5    0.00    4.61
 -14  -2   5    1.29    3.47
 -14  -2   5   -0.00    4.51
 -14   2   6   17.10    6.55
 -14   2   6    6.84    5.48
  14  -2  -6    7.07    5.94
  14   2  -6    5.08    6.53
 -14  -2   6   18.23    7.19
 -14  -2   6   13.39    6.59
 -14   2   7   -0.00    3.14
 -14   2   7    0.00    3.63
  14  -2  -7   -0.00    3.82
  14   2  -7    0.00    3.14
 -14  -2   7    1.28    4.21
 -14  -2   7   -0.00    4.78
 -14   2   8    4.42    4.15
 -14   2   8    5.41    4.68
  14  -2  -8   11.64    6.60
  14   2  -8    0.17    3.76
 -14  -2   8   11.01    6.21
 -14  -2   8    0.00    5.16
 -14   2   9    2.79    4.74
  14  -2  -9    0.29    3.48
  14   2  -9    3.82    5.03
 -14  -2   9    3.83    4.48
 -14  -2   9   -0.00    4.78
 -14   2  10    1.75    5.20
  14  -2 -10    2.53    3.39
  14   2 -10    2.36    4.30
 -14  -2  10   -0.00    2.96
 -14  -2  10   -0.00    4.46
 -14   2  11    1.90    4.23
  14  -2 -11    4.07    4.37
  14   2 -11    2.85    4.39
 -14  -2  11    1.76    4.29
 -14  -2  11    0.87    5.02
 -14   2  12   10.96    6.27
  14  -2 -12   13.69    6.69
  14   2 -12   14.23    7.08
 -14  -2  12   11.64    6.31
 -14  -2  12   26.37    9.16
 -14   2  13    5.43    4.99
  14  -2 -13   -0.00    4.27
  14   2 -13    1.79    4.68
 -14  -2  13    6.10    5.86
 -14   2  14    1.66    5.01
  14  -2 -14   -0.00    4.45
  14   2 -14    7.28    5.86
 -14  -2  14    3.88    4.70
 -14   2  15   -0.00    3.64
  14  -2 -15   -0.00    4.06
  14   2 -15   -0.00    3.35
 -14  -2  15    1.61    4.30
 -14   2  16   -0.00    4.66
  14  -2 -16    0.55    4.10
  14   2 -16   -0.00    3.88
 -14  -2  16    1.50    4.96
 -14   2  17    0.40    4.48
  14  -2 -17    0.14    4.68
  14   2 -17    2.27    4.37
 -14  -2  17   -0.00    4.17
 -14   2  18    1.64    4.39
  14  -2 -18   10.89    6.63
  14   2 -18    0.00    4.57
 -14  -2  18   11.84    8.18
 -14   2  19    2.10    5.27
  14  -2 -19    2.27    5.39
  14   2 -19   -0.00    4.52
 -14  -2  19    2.03    5.31
 -14   2  20    0.00    4.15
  14  -2 -20    1.72    4.08
  14   2 -20   -0.00    3.54
 -14  -2  20   -0.00    4.88
 -14   2  21    2.79    5.40
  14  -2 -21    6.65    5.55
  14   2 -21   -0.00    3.89
 -14   2  22    1.69    4.99
  14  -2 -22    0.00    5.08
 -14   2  23   -0.00    4.78
  14  -2 -23   -0.00    4.95
 -14   2  24    0.00    5.53
  14  -2 -24    6.55    5.51
 -14   2  25   -0.00    5.81
 -14   2  26    3.16    5.57
 -14   3   1    1.13    3.77
 -14  -3   1    0.00    3.75
 -14  -3   1    0.00    4.83
 -14   3   2    3.23    4.38
 -14  -3   2   -0.00    3.15
 -14  -3   2    0.84    4.70
 -14   3   3    0.66    3.88
 -14  -3   3    6.61    4.93
 -14  -3   3    0.80    3.34
 -14   3   4    1.94    3.86
 -14  -3   4    1.88    3.88
 -14  -3   4    0.00    4.51
 -14   3   5    4.67    4.67
 -14  -3   5    1.10    3.95
 -14  -3   5    0.53    3.72
 -14   3   6    9.54    6.31
  14   3  -6   24.74    8.70
 -14  -3   6   22.30    8.35
 -14  -3   6   27.07    9.28
 -14   3   7    4.91    5.01
  14   3  -7    4.88    5.64
 -14  -3   7   12.81    6.70
 -14  -3   7   10.09    6.32
 -14   3   8   -0.00    3.61
  14   3  -8   -0.00    4.06
 -14  -3   8    5.38    5.11
 -14  -3   8    0.59    3.89
 -14   3   9    0.09    3.70
  14   3  -9   -0.00    4.15
 -14  -3   9    0.76    3.86
 -14  -3   9   -0.00    4.71
 -14   3  10   16.52    7.06
  14   3 -10   17.37    8.41
 -14  -3  10    3.32    4.48
 -14  -3  10    3.44    6.05
 -14   3  11    5.24    5.81
  14  -3 -11    3.62    5.27
  14   3 -11    6.03    5.46
 -14  -3  11   16.91    7.20
 -14  -3  11    0.33    4.70
 -14   3  12    1.72    4.19
  14  -3 -12   -0.00    3.99
  14   3 -12    3.26    4.73
 -14  -3  12    0.70    3.75
 -14  -3  12    1.61    5.12
 -14   3  13   -0.00    3.80
  14  -3 -13    4.79    4.51
  14   3 -13    1.70    4.24
 -14  -3  13    0.00    3.69
 -14  -3  13    0.84    4.63
 -14   3  14   -0.00    3.10
  14  -3 -14    0.00    3.66
  14   3 -14    2.11    5.23
 -14  -3  14    5.13    6.28
 -14   3  15    2.06    4.71
  14  -3 -15   15.89    6.70
  14   3 -15    6.60    5.22
 -14  -3  15    8.03    6.97
 -14   3  16    7.12    6.57
  14  -3 -16    6.66    6.45
  14   3 -16   17.81    7.24
 -14  -3  16   11.25    7.10
 -14   3  17    2.73    4.29
  14  -3 -17    1.76    4.48
  14   3 -17   -0.00    6.22
 -14  -3  17   -0.00    3.96
 -14   3  18    1.39    4.59
  14  -3 -18    0.00    4.41
  14   3 -18   -0.00    4.42
 -14  -3  18   -0.00    4.43
 -14   3  19    0.00    5.93
  14  -3 -19    6.96    5.49
  14   3 -19    5.72    5.88
 -14   3  20    0.00    4.99
  14  -3 -20   17.85    7.66
  14   3 -20   27.75    9.38
 -14   3  21    6.87    6.28
  14  -3 -21   -0.00    4.02
 -14   3  22    7.90    5.58
  14  -3 -22    0.00    3.41
 -14   3  23   -0.00    4.42
  14  -3 -23    8.87    6.48
  14  -3 -24    2.54    5.68
 -14   4   1    4.59    4.96
 -14  -4   1   -0.00    3.50
 -14  -4   1    0.01    5.16
 -14   4   2    0.90    3.45
 -14  -4   2    6.31    4.99
 -14  -4   2    1.01    4.04
 -14   4   3    0.00    3.12
 -14  -4   3   -0.00    3.20
 -14  -4   3    0.98    5.00
 -14   4   4    2.06    2.90
 -14  -4   4    6.57    5.07
 -14  -4   4   -0.00    4.16
 -14   4   5    0.78    3.20
 -14  -4   5   -0.00    3.32
 -14  -4   5   -0.00    4.43
 -14   4   6   -0.00    3.96
  14   4  -6    0.00    3.93
 -14  -4   6    1.86    4.09
 -14  -4   6   -0.00    4.73
 -14   4   7    1.57    3.84
  14   4  -7   10.56    6.41
 -14  -4   7    8.47    5.54
 -14  -4   7    0.95    4.20
 -14   4   8    0.86    5.07
  14   4  -8    9.10    5.81
 -14  -4   8    3.39    4.58
 -14  -4   8    0.00    4.15
 -14   4   9    6.96    5.38
  14   4  -9   11.29    6.64
 -14  -4   9   10.06    5.58
 -14  -4   9    0.64    4.00
 -14   4  10    2.81    4.39
  14   4 -10   19.83    7.79
 -14  -4  10   14.82    6.95
 -14  -4  10    0.51    5.01
 -14   4  11    0.42    4.22
  14   4 -11   -0.00    3.62
 -14  -4  11    6.95    5.94
 -14  -4  11   -0.00    6.27
 -14   4  12   11.69    7.00
  14   4 -12   14.05    7.34
 -14  -4  12   13.40    6.34
 -14  -4  12    8.39    5.97
 -14   4  13   14.06    7.13
  14   4 -13    9.04    6.25
 -14  -4  13    7.45    5.19
 -14  -4  13   12.32    8.05
 -14   4  14    8.03    5.90
  14   4 -14   17.15    7.21
 -14  -4  14   20.95    7.84
 -14  -4  14    7.25    7.56
 -14   4  15    3.92    5.79
  14   4 -15   -0.00    4.79
 -14  -4  15    0.00    4.41
 -14  -4  15   -0.00    4.38
 -14   4  16    5.94    5.58
  14   4 -16    0.00    3.32
 -14   4  17   -0.00    4.58
  14  -4 -17    3.80    5.20
  14   4 -17    0.00    4.78
 -14   4  18   -0.00    4.28
  14  -4 -18    2.17    4.21
  14   4 -18    7.68    5.49
 -14   4  19   -0.00    4.20
  14  -4 -19    1.70    5.04
 -14   4  20    0.00    4.24
  14  -4 -20    8.57    5.74
 -14   4  21   -0.00    4.68
  14  -4 -21    0.00    4.20
  14  -4 -22   -0.00    3.89
  14  -4 -23    0.00    5.49
  14  -4 -24    0.00    3.90
 -14   5   1   13.54    5.47
 -14  -5   1    1.80    4.41
 -14  -5   1    5.08    5.49
 -14   5   2   -0.00    2.25
 -14  -5   2    0.00    3.24
 -14  -5   2   -0.00    3.76
 -14   5   3    1.06    2.86
 -14  -5   3    4.15    4.23
 -14  -5   3   -0.00    4.49
 -14   5   4    2.49    4.36
 -14  -5   4    4.57    4.49
 -14  -5   4    0.49    4.08
 -14   5   5    5.42    4.95
 -14  -5   5   18.72    7.39
 -14  -5   5   21.53    8.65
 -14   5   6    6.39    5.08
 -14  -5   6    7.51    4.80
 -14  -5   6    6.66    5.75
 -14   5   7    3.34    3.79
 -14  -5   7   -0.00    2.80
 -14  -5   7    0.00    4.62
 -14   5   8   -0.00    4.05
  14   5  -8    0.00    5.56
 -14  -5   8    0.00    2.73
 -14  -5   8    1.90    4.11
 -14   5   9    0.00    5.09
  14   5  -9    2.65    5.09
 -14  -5   9   11.41    6.13
 -14  -5   9   10.83    6.94
 -14   5  10   12.47    6.38
  14   5 -10   12.63    6.99
 -14  -5  10   14.48    6.98
 -14  -5  10   20.53    8.63
 -14   5  11   -0.00    3.95
  14   5 -11    0.00    4.25
 -14  -5  11    6.10    5.11
 -14  -5  11    7.00    6.24
 -14   5  12    6.46    5.01
  14   5 -12   12.42    7.30
 -14  -5  12    9.45    6.08
 -14   5  13   -0.00    3.86
  14   5 -13    2.43    4.38
 -14  -5  13   -0.00    4.11
 -14   5  14    3.15    5.40
  14   5 -14   -0.00    4.42
 -14  -5  14   -0.00    4.59
 -14   5  15    8.23    5.61
  14   5 -15    1.16    5.38
 -14  -5  15    5.67    4.45
 -14   5  16    5.55    5.42
  14   5 -16    5.28    5.61
 -14  -5  16   18.30    7.67
 -14   5  17   -0.00    4.97
  14   5 -17    0.50    3.39
 -14   5  18    1.53    5.21
  14  -5 -24   -0.00    4.72
 -14   6   1    4.49    3.81
 -14  -6   1    5.02    4.37
 -14   6   2   10.07    5.06
 -14  -6   2    6.13    4.60
 -14   6   3    4.45    4.48
 -14  -6   3   12.48    5.85
 -14  -6   3    3.44    5.20
 -14   6   4   11.52    5.99
 -14  -6   4   28.48    8.93
 -14  -6   4   23.85    9.65
 -14   6   5   -0.00    3.96
 -14  -6   5    2.94    4.62
 -14  -6   5    3.50    6.03
 -14   6   6    0.00    3.85
 -14  -6   6    3.67    5.14
 -14  -6   6    0.56    4.05
 -14   6   7    2.83    4.12
 -14  -6   7    0.00    4.91
 -14  -6   7    4.26    5.26
 -14   6   8    0.00    3.98
 -14  -6   8    2.29    4.29
 -14   6   9    6.37    5.03
  14   6  -9   11.44    6.58
 -14  -6   9    4.85    4.75
 -14   6  10    8.01    5.09
  14   6 -10    4.86    5.18
 -14  -6  10    4.09    4.62
 -14   6  11   -0.00    3.56
  14   6 -11    0.00    2.90
 -14  -6  11    3.30    4.99
 -14   6  12    0.00    3.87
  14   6 -12    2.85    5.42
 -14  -6  12    4.15    5.91
 -14   6  13    0.75    3.69
  14   6 -13    0.53    4.39
 -14  -6  13   -0.00    4.75
 -14   6  14    2.63    4.41
  14   6 -14    9.06    5.33
 -14  -6  14    0.24    4.53
  14   6 -15    4.04    4.67
 -14   7   1    0.63    2.65
 -14  -7   1    4.75    4.94
 -14   7   2    3.67    3.96
 -14  -7   2    4.34    5.12
 -14   7   3    4.95    4.05
 -14  -7   3    2.22    5.32
 -14   7   4    5.06    4.15
 -14  -7   4   -0.00    4.36
 -14   7   5    6.21    5.06
 -14  -7   5   28.65    9.31
 -14   7   6    5.78    5.21
 -14  -7   6    4.56    5.67
 -14   7   7    0.00    4.00
 -14  -7   7    3.11    4.79
 -14   7   8   -0.00    3.35
 -14  -7   8   -0.00    4.33
 -14   7   9    0.00    3.60
 -14  -7   9    0.00    4.83
 -14   7  10   -0.00    4.12
  14   7 -10    0.36    4.54
 -14  -7  10   -0.00    3.80
 -14   7  11    8.15    6.39
  14   7 -11    4.46    6.36
 -14  -7  11   13.08    6.91
 -14   8   1    6.59    4.98
 -14  -8   1   11.66    6.30
 -14   8   2    0.00    3.06
 -14  -8   2    4.01    4.27
 -14   8   3    9.37    5.30
 -14  -8   3    8.90    5.81
 -14   8   4    2.57    3.79
 -14  -8   4   -0.00    4.17
 -14   8   5    2.20    3.98
 -14  -8   5    0.44    3.77
 -14   8   6    4.67    4.37
 -14  -8   6    3.19    4.35
 -13   0   1   64.54   13.60
 -13   0   1   65.63   14.06
 -13   0   2    4.13    4.15
 -13   0   2    5.05    4.99
  13   0  -2    3.24    4.09
 -13   0   3   18.71    6.81
 -13   0   3   15.92    6.69
  13   0  -3    9.33    5.62
 -13   0   4    1.58    4.22
 -13   0   4    2.75    3.63
  13   0  -4    2.89    3.91
 -13   0   5   13.65    5.84
 -13   0   5   14.31    6.60
  13   0  -5    5.88    5.18
 -13   0   6   -0.00    3.11
 -13   0   6    1.88    4.25
  13   0  -6    1.90    4.53
 -13   0   7   17.72    6.33
 -13   0   7   21.76    7.91
  13   0  -7    0.00    3.71
 -13   0   8   -0.00    2.45
 -13   0   8    0.00    3.92
  13   0  -8   -0.00    4.21
 -13   0   9    4.59    5.19
  13   0  -9    8.02    5.45
 -13   0  10   -0.00    3.68
  13   0 -10    2.67    4.20
  13   0 -11   22.78    8.20
 -13   0  12   -0.00    4.58
  13   0 -12   -0.00    3.58
 -13   0  13    9.40    6.07
  13   0 -13   11.03    6.30
 -13   0  14    3.61    5.13
  13   0 -14    0.46    3.52
 -13   0  15   -0.00    4.94
  13   0 -15    2.60    4.58
 -13   0  16   -0.00    4.07
  13   0 -16   -0.00    4.43
 -13   0  17    3.61    4.71
  13   0 -17   13.26    7.04
 -13   0  18    6.91    5.63
  13   0 -18   -0.00    3.44
 -13   0  19    6.89    6.78
  13   0 -19    4.27    6.08
 -13   0  20    0.00    4.26
  13   0 -20    0.76    4.58
 -13   0  21    0.00    5.52
  13   0 -21    0.65    4.72
 -13   0  22   -0.00    5.62
  13   0 -22    0.00    4.78
 -13   0  23    0.00    3.85
  13   0 -23    4.34    6.17
 -13   0  24   -0.00    5.18
  13   0 -24    0.31    5.15
 -13   0  25    1.28    5.20
  13   0 -25    4.53    5.73
  13   0 -26    1.48    5.04
 -13   1   1   11.70    5.88
 -13   1   1   10.46    5.93
 -13  -1   1   15.91    6.42
 -13  -1   1    2.39    3.73
 -13   1   2    0.89    3.32
 -13   1   2    9.22    4.63
  13  -1  -2   -0.00    2.62
 -13  -1   2    0.00    2.92
 -13  -1   2   -0.00    4.26
 -13   1   3    9.27    4.68
 -13   1   3    2.63    4.11
  13  -1  -3    7.57    5.39
  13   1  -3    0.25    4.11
 -13  -1   3    1.33    4.03
 -13  -1   3    4.26    4.51
 -13   1   4    2.92    3.66
 -13   1   4   -0.00    3.99
  13  -1  -4    1.12    3.47
  13   1  -4   -0.00    3.38
 -13  -1   4    1.28    3.53
 -13  -1   4    1.57    4.05
 -13   1   5   65.55   12.94
 -13   1   5   56.12   12.80
  13  -1  -5   53.65   12.20
  13   1  -5   48.78   12.30
 -13  -1   5   47.25   11.70
 -13  -1   5   44.44   11.85
 -13   1   6   -0.00    2.59
 -13   1   6   -0.00    4.31
  13  -1  -6    5.61    4.83
  13   1  -6    4.11    4.57
 -13  -1   6    3.57    3.93
 -13  -1   6    5.04    5.03
 -13   1   7    6.18    4.46
 -13   1   7   -0.00    3.91
  13  -1  -7    1.87    3.95
  13   1  -7    0.77    3.66
 -13  -1   7    6.29    4.59
 -13  -1   7    3.12    4.38
 -13   1   8   -0.00    4.18
  13  -1  -8    1.64    3.46
  13   1  -8   -0.00    3.50
 -13  -1   8    0.00    3.65
 -13  -1   8   -0.00    4.18
 -13   1   9   37.79   10.23
  13  -1  -9   17.74    7.66
  13   1  -9   18.73    8.00
 -13  -1   9   29.73    8.62
 -13  -1   9   25.86    8.98
 -13   1  10   -0.00    4.57
  13  -1 -10    7.63    4.96
  13   1 -10    0.00    4.15
 -13  -1  10    1.22    4.07
 -13   1  11    3.05    4.78
  13  -1 -11    0.00    3.71
  13   1 -11    8.78    5.97
 -13  -1  11   -0.00    4.51
 -13   1  12   -0.00    3.49
  13  -1 -12    2.84    4.33
  13   1 -12    4.28    5.56
 -13  -1  12   -0.00    4.98
 -13   1  13   -0.00    4.45
  13  -1 -13   14.66    6.46
  13   1 -13    6.09    5.32
 -13  -1  13    5.29    5.34
 -13   1  14    0.00    3.87
  13  -1 -14   -0.00    3.97
  13   1 -14   -0.00    4.74
 -13  -1  14    2.87    5.01
 -13   1  15   23.86    9.49
  13  -1 -15   31.90    9.61
  13   1 -15   23.88    8.93
 -13  -1  15   27.18    9.65
 -13   1  16   -0.00    5.02
  13  -1 -16    1.49    3.52
  13   1 -16   -0.00    4.13
 -13  -1  16    3.13    4.32
 -13   1  17    7.16    6.61
  13  -1 -17   -0.00    4.96
  13   1 -17    0.93    4.47
 -13  -1  17    0.96    4.47
 -13   1  18    6.55    5.72
  13  -1 -18   -0.00    3.55
  13   1 -18    1.80    5.31
 -13  -1  18    1.13    5.38
 -13   1  19    2.37    4.64
  13  -1 -19   10.64    5.80
  13   1 -19   13.20    6.62
 -13  -1  19   12.19    7.29
 -13   1  20    0.92    4.66
  13  -1 -20    4.17    5.04
  13   1 -20    2.65    4.49
 -13  -1  20   -0.00    5.26
 -13   1  21   13.66    7.78
  13  -1 -21   10.50    5.73
  13   1 -21    7.74    6.24
 -13  -1  21   -0.00    5.70
 -13   1  22    3.09    4.71
  13  -1 -22   -0.00    4.65
  13   1 -22    3.03    4.47
 -13  -1  22    1.78    5.48
 -13   1  23    5.21    5.83
  13  -1 -23    0.30    4.73
  13   1 -23   -0.00    4.22
 -13  -1  23    1.26    4.64
 -13   1  24    2.76    5.08
  13  -1 -24    0.86    5.54
  13   1 -24    2.95    4.64
 -13   1  25    4.02    6.23
  13  -1 -25   17.95    7.78
  13   1 -25   15.94    7.24
 -13   1  26    3.42    6.22
  13  -1 -26   -0.00    4.02
 -13   1  27   10.12    7.00
 -13   2   1   26.63    7.68
 -13   2   1   11.14    5.85
 -13  -2   1    4.92    4.72
 -13  -2   1   31.98    8.97
 -13   2   2    3.03    3.66
 -13   2   2    0.92    4.00
  13  -2  -2    0.00    3.61
 -13  -2   2   -0.00    2.78
 -13  -2   2    0.00    4.09
 -13   2   3    4.53    3.94
 -13   2   3    9.92    4.56
  13  -2  -3    8.02    4.57
 -13  -2   3    2.16    3.13
 -13  -2   3    1.63    4.53
 -13   2   4    5.48    4.60
 -13   2   4    4.47    4.62
  13  -2  -4    1.49    3.84
  13   2  -4    9.13    5.66
 -13  -2   4   12.50    5.61
 -13  -2   4   -0.00    4.12
 -13   2   5    1.89    3.06
 -13   2   5    3.19    4.45
  13  -2  -5    0.00    3.57
  13   2  -5    0.00    3.68
 -13  -2   5    0.00    3.95
 -13  -2   5   -0.00    4.51
 -13   2   6    1.95    2.93
 -13   2   6    2.08    3.44
  13  -2  -6   -0.00    3.52
  13   2  -6    1.92    4.72
 -13  -2   6    1.36    3.99
 -13  -2   6   -0.00    3.72
 -13   2   7   14.14    6.77
  13  -2  -7   12.00    6.14
  13   2  -7   25.42    8.80
 -13  -2   7   25.78    8.10
 -13  -2   7   21.11    8.07
 -13   2   8    2.98    4.57
  13  -2  -8    5.90    4.29
  13   2  -8   15.08    6.81
 -13  -2   8    3.76    4.75
 -13  -2   8    3.98    6.02
 -13   2   9    3.78    5.07
  13  -2  -9    4.09    4.66
  13   2  -9    2.40    4.64
 -13  -2   9   -0.00    3.45
 -13  -2   9   11.72    6.05
 -13   2  10    0.00    4.63
  13  -2 -10    3.16    4.29
  13   2 -10    0.14    4.00
 -13  -2  10    0.78    3.20
 -13  -2  10   -0.00    3.50
 -13   2  11   26.08    8.92
  13  -2 -11   23.58    8.64
  13   2 -11   27.55    9.26
 -13  -2  11   21.52    8.57
 -13   2  12   -0.00    3.41
  13  -2 -12    2.69    4.29
  13   2 -12    1.34    3.90
 -13  -2  12   -0.00    3.90
 -13   2  13    5.35    5.19
  13  -2 -13   15.96    6.91
  13   2 -13   23.57    8.11
 -13  -2  13    4.97    6.09
 -13   2  14    1.49    4.52
  13  -2 -14    1.67    4.49
  13   2 -14   -0.00    3.25
 -13  -2  14    3.81    5.82
 -13   2  15    0.20    4.30
  13  -2 -15    7.67    5.01
  13   2 -15   14.61    6.78
 -13  -2  15    3.28    4.97
 -13   2  16    0.39    3.52
  13  -2 -16   10.09    5.64
  13   2 -16    4.64    4.72
 -13  -2  16    2.14    4.36
 -13   2  17    4.08    5.32
  13  -2 -17    9.77    5.78
  13   2 -17   10.30    6.58
 -13  -2  17    2.96    5.38
 -13   2  18    0.00    4.04
  13  -2 -18    4.09    4.21
  13   2 -18    0.00    4.73
 -13   2  19    0.22    3.71
  13  -2 -19    5.90    5.38
  13   2 -19    9.46    6.23
 -13  -2  19    5.08    5.44
 -13   2  20    1.98    5.06
  13  -2 -20    0.51    3.77
  13   2 -20   -0.00    3.62
 -13  -2  20   -0.00    4.75
 -13   2  21    4.45    6.08
  13  -2 -21    6.13    5.11
  13   2 -21    0.00    5.23
 -13  -2  21    4.85    5.25
 -13   2  22   -0.00    5.72
  13  -2 -22    3.71    4.76
  13   2 -22   -0.00    4.77
 -13   2  23   11.93    7.93
  13  -2 -23   23.66    8.89
  13   2 -23   33.41    9.88
 -13   2  24   -0.00    4.28
  13  -2 -24    5.07    5.35
  13   2 -24    3.06    5.10
 -13   2  25   -0.00    4.52
  13  -2 -25    4.73    4.49
 -13   2  26   -0.00    5.21
  13  -2 -26    3.00    5.17
 -13   2  27   -0.00    6.00
 -13   2  28    0.18    5.53
 -13   3   1    0.96    4.19
 -13  -3   1   -0.00    3.39
 -13  -3   1    1.21    3.96
 -13   3   2    0.99    3.60
 -13  -3   2    1.84    3.10
 -13  -3   2   -0.00    4.48
 -13   3   3    7.95    4.66
 -13  -3   3    7.79    4.99
 -13  -3   3    0.00    4.29
 -13   3   4    2.27    3.64
 -13   3   4    3.94    4.39
  13   3  -4    2.84    4.22
 -13  -3   4    5.45    4.53
 -13  -3   4    1.61    4.30
 -13   3   5   23.52    7.20
 -13   3   5   11.17    6.58
  13  -3  -5   28.38    7.78
  13   3  -5   14.17    6.72
 -13  -3   5   26.52    8.48
 -13  -3   5    0.95    4.78
 -13   3   6    5.43    3.86
 -13   3   6    0.00    4.54
  13  -3  -6    9.40    5.54
  13   3  -6    5.05    4.92
 -13  -3   6    8.06    4.91
 -13  -3   6    0.00    4.01
 -13   3   7    1.57    3.42
  13  -3  -7    0.00    4.00
 -13  -3   7   -0.00    3.59
 -13  -3   7    2.39    4.37
 -13   3   8    3.31    4.42
  13  -3  -8    8.84    4.94
  13   3  -8    8.17    5.86
 -13  -3   8   -0.00    3.81
 -13  -3   8    3.11    4.99
 -13   3   9   12.83    6.17
  13  -3  -9   18.09    6.73
  13   3  -9   16.76    7.66
 -13  -3   9   11.81    6.13
 -13  -3   9    9.97    6.24
 -13   3  10    6.87    5.43
  13  -3 -10    4.69    4.58
  13   3 -10   12.34    6.49
 -13  -3  10    2.29    4.59
 -13  -3  10    8.34    5.96
 -13   3  11    8.98    5.81
  13  -3 -11   13.03    6.35
  13   3 -11   10.70    6.02
 -13  -3  11   12.66    5.89
 -13  -3  11    5.72    5.24
 -13   3  12    0.00    4.26
  13  -3 -12    1.86    4.61
  13   3 -12   -0.00    3.79
 -13  -3  12    5.43    5.24
 -13   3  13    0.00    4.71
  13  -3 -13    2.23    4.01
  13   3 -13   -0.00    4.52
 -13  -3  13    0.96    4.24
 -13   3  14    3.64    4.64
  13  -3 -14    0.83    4.25
  13   3 -14    1.34    4.26
 -13  -3  14   -0.00    4.06
 -13   3  15   13.05    7.53
  13  -3 -15   28.90    9.02
  13   3 -15   23.46    8.36
 -13  -3  15   11.00    7.53
 -13   3  16    0.00    4.24
  13  -3 -16    3.89    4.25
  13   3 -16    9.99    6.42
 -13  -3  16    8.22    6.15
 -13   3  17   -0.00    4.13
  13  -3 -17    2.17    4.19
  13   3 -17    6.16    5.22
 -13  -3  17    0.00    4.91
 -13   3  18   -0.00    3.33
  13  -3 -18    3.88    5.08
  13   3 -18   -0.00    4.22
 -13  -3  18    8.19    6.05
 -13   3  19   11.56    6.84
  13  -3 -19    5.98    6.19
  13   3 -19   17.24    7.85
 -13  -3  19    7.28    6.14
 -13   3  20    7.27    6.68
  13  -3 -20    8.46    6.19
  13   3 -20    9.79    6.93
 -13   3  21    0.93    4.83
  13  -3 -21    0.83    3.68
  13   3 -21    2.77    5.49
 -13   3  22   -0.00    4.03
  13  -3 -22   -0.00    4.42
  13   3 -22    1.53    4.11
 -13   3  23    9.58    6.68
  13  -3 -23    0.00    4.66
  13   3 -23    0.00    4.75
 -13   3  24    1.27    4.63
  13  -3 -24   -0.00    4.00
  13   3 -24    2.08    4.81
 -13   3  25    8.43    6.44
  13  -3 -25    9.92    6.65
 -13   3  26    4.43    5.51
  13  -3 -26    0.00    5.00
 -13   3  27   -0.00    4.55
 -13   3  28    9.66    7.19
 -13   3  29    5.22    6.17
 -13   4   1    7.73    4.28
 -13  -4   1   12.38    5.91
 -13  -4   1   18.40    7.55
 -13   4   2    5.36    4.38
 -13  -4   2    2.13    4.05
 -13  -4   2    5.24    5.68
 -13   4   3    0.00    4.28
 -13  -4   3    0.00    4.07
 -13  -4   3    4.91    5.40
 -13   4   4   -0.00    3.04
 -13  -4   4    3.79    4.50
 -13  -4   4   -0.00    3.10
 -13   4   5    3.49    4.29
  13   4  -5    0.00    3.59
 -13  -4   5    3.04    4.02
 -13  -4   5    2.64    4.80
 -13   4   6    4.37    5.06
  13   4  -6   17.12    6.97
 -13  -4   6   10.02    5.21
 -13  -4   6    4.49    5.50
 -13   4   7   19.59    7.24
  13   4  -7    9.79    6.21
 -13  -4   7   24.61    8.32
 -13  -4   7   15.36    7.76
 -13   4   8    4.38    4.25
  13   4  -8    4.65    5.20
 -13  -4   8    4.12    4.39
 -13  -4   8    3.08    4.83
  13   4  -9    6.56    5.53
 -13  -4   9    9.31    5.17
 -13  -4   9    5.39    5.14
 -13   4  10   -0.00    4.62
  13  -4 -10    1.04    3.52
  13   4 -10    2.32    4.18
 -13  -4  10    3.25    3.83
 -13  -4  10    7.17    6.02
 -13   4  11   10.19    6.42
  13  -4 -11   15.66    6.60
  13   4 -11   10.92    6.91
 -13  -4  11    7.50    5.27
 -13  -4  11    3.81    5.96
 -13   4  12    4.91    5.67
  13  -4 -12   10.03    5.92
  13   4 -12   13.05    7.33
 -13  -4  12   13.61    6.52
 -13  -4  12   11.78    6.33
 -13   4  13   24.40    7.96
  13  -4 -13   22.65    7.72
  13   4 -13    6.53    5.47
 -13  -4  13   24.50    8.05
 -13  -4  13   19.04    8.85
 -13   4  14    1.73    4.63
  13  -4 -14   -0.00    3.57
  13   4 -14    0.00    4.65
 -13  -4  14    4.43    5.42
 -13   4  15    2.13    4.26
  13  -4 -15   -0.00    4.07
  13   4 -15    0.33    4.20
 -13  -4  15   -0.00    4.46
 -13   4  16    7.87    5.50
  13  -4 -16    0.00    3.95
  13   4 -16   -0.00    4.04
 -13  -4  16    5.32    5.16
 -13   4  17    5.40    6.15
  13  -4 -17    6.38    4.92
  13   4 -17   14.42    7.09
 -13   4  18    3.25    3.99
  13  -4 -18    2.54    4.44
  13   4 -18    0.27    4.53
 -13   4  19    2.90    4.63
  13  -4 -19    9.33    5.30
  13   4 -19    5.70    5.39
 -13   4  20    1.64    4.58
  13  -4 -20    0.13    4.25
  13   4 -20    7.18    5.36
 -13   4  21    1.84    5.22
  13  -4 -21    6.06    5.48
  13   4 -21    7.95    5.62
 -13   4  22   12.81    7.57
  13  -4 -22    3.10    4.73
  13   4 -22    0.00    5.11
 -13   4  23   12.51    7.38
  13  -4 -23   15.20    7.33
 -13   4  24    0.55    4.92
  13  -4 -24   12.93    6.93
 -13   4  25    0.00    3.70
  13  -4 -25   -0.00    4.17
 -13   4  26   -0.00    4.74
  13  -4 -26   -0.00    4.80
 -13   4  27    1.78    5.54
  13  -4 -27    3.72    5.30
 -13   5   1    1.45    3.05
 -13  -5   1   12.86    5.82
 -13  -5   1    2.44    4.83
 -13   5   2    6.19    4.24
 -13  -5   2   13.90    6.08
 -13  -5   2    6.11    5.59
 -13   5   3    3.37    3.87
 -13  -5   3    5.22    4.79
 -13  -5   3    1.40    3.58
 -13   5   4    1.99    3.42
 -13  -5   4    3.02    4.20
 -13  -5   4    0.00    3.98
 -13   5   5    6.22    5.01
 -13  -5   5   28.50    8.81
 -13  -5   5    9.14    5.92
 -13   5   6    2.49    4.14
  13   5  -6   -0.00    2.94
 -13  -5   6    1.89    4.49
 -13  -5   6    0.00    3.85
 -13   5   7    0.16    2.92
  13   5  -7    0.00    4.21
 -13  -5   7    0.00    3.65
 -13  -5   7   -0.00    4.02
 -13   5   8    7.24    4.69
  13   5  -8    0.00    3.78
 -13  -5   8    8.39    5.55
 -13  -5   8    0.83    4.16
 -13   5   9   19.28    6.98
  13   5  -9    5.31    5.48
 -13  -5   9    8.01    5.14
 -13  -5   9    7.00    6.23
 -13   5  10   21.40    7.55
  13   5 -10   19.40    7.85
 -13  -5  10    8.24    6.53
 -13  -5  10   25.36    9.42
 -13   5  11    9.82    5.53
  13   5 -11   16.11    7.15
 -13  -5  11    8.80    5.41
 -13  -5  11    1.72    4.47
 -13   5  12    0.00    2.94
  13   5 -12   -0.00    4.27
 -13  -5  12    0.15    2.97
 -13  -5  12   -0.00    3.77
 -13   5  13    0.00    3.70
  13   5 -13    9.02    5.93
 -13  -5  13    8.26    5.30
 -13  -5  13   -0.00    3.97
 -13   5  14    8.22    6.17
  13   5 -14    2.01    3.13
 -13  -5  14   21.21    7.55
 -13   5  15   31.83    9.71
  13   5 -15   28.66   10.86
 -13   5  16    1.71    4.38
  13  -5 -16    8.27    6.10
  13   5 -16    0.00    5.67
 -13   5  17    8.50    6.28
  13  -5 -17    0.08    3.61
  13   5 -17    4.82    5.08
 -13   5  18    1.37    4.78
  13  -5 -18    1.79    3.67
  13   5 -18   -0.00    4.51
 -13   5  19   -0.00    4.38
  13  -5 -19    8.30    6.43
  13   5 -19    8.54    6.91
 -13   5  20    0.00    4.72
  13  -5 -20    0.13    3.51
  13   5 -20    5.36    4.51
 -13   5  21    0.85    4.51
  13  -5 -21    3.50    5.48
  13   5 -21    3.88    5.45
 -13   5  22   -0.00    5.86
  13  -5 -22   -0.00    4.15
 -13   5  23   -0.00    4.70
  13  -5 -23    1.86    4.49
 -13   5  24    0.43    5.73
  13  -5 -24   -0.00    4.28
  13  -5 -25    0.00    3.66
  13  -5 -26    5.50    5.58
  13  -5 -27    0.11    4.45
 -13   6   1    6.71    4.08
 -13  -6   1    7.23    5.18
 -13   6   2    5.03    4.02
 -13  -6   2    0.00    3.72
 -13  -6   2    3.74    5.40
 -13   6   3    1.86    3.63
 -13  -6   3    1.85    4.65
 -13  -6   3   -0.00    4.85
 -13   6   4    3.84    4.61
 -13  -6   4    5.43    5.43
 -13  -6   4    0.12    4.04
 -13   6   5    0.00    3.26
 -13  -6   5   -0.00    3.63
 -13  -6   5    0.00    4.52
 -13   6   6    6.07    4.59
 -13  -6   6    9.23    6.47
 -13  -6   6    7.07    6.12
 -13   6   7    6.49    4.56
 -13  -6   7    6.63    5.50
 -13  -6   7    2.61    4.68
 -13   6   8    5.49    5.41
  13   6  -8    7.46    6.22
 -13  -6   8    9.81    6.36
 -13  -6   8   12.89    6.92
 -13   6   9    6.13    4.77
  13   6  -9   -0.00    4.06
 -13  -6   9   -0.00    3.53
 -13  -6   9    4.72    5.96
 -13   6  10    6.76    4.14
  13   6 -10    8.78    5.08
 -13  -6  10    1.93    4.17
 -13   6  11    9.54    5.48
  13   6 -11    5.42    5.05
 -13  -6  11    5.02    5.34
 -13   6  12   16.58    6.52
  13   6 -12   12.46    7.36
 -13  -6  12    5.11    5.07
 -13   6  13   20.87    7.45
  13   6 -13    8.15    6.70
 -13  -6  13   15.76    7.52
 -13   6  14    2.11    3.36
  13   6 -14    3.39    5.36
 -13  -6  14    3.37    4.72
 -13   6  15    0.00    4.69
  13   6 -15   -0.00    4.79
 -13  -6  15    0.02    3.63
 -13   6  16   -0.00    3.98
  13   6 -16    0.96    4.45
 -13  -6  16   -0.00    4.23
 -13   6  17    4.67    5.86
  13   6 -17   -0.00    5.56
 -13   6  18   -0.00    4.48
  13   6 -18    1.84    3.69
 -13   6  19    9.13    6.00
  13   6 -19    0.00    4.51
 -13   6  20   -0.00    2.96
  13   6 -20    2.63    4.51
 -13   6  21    1.52    6.55
 -13   6  22   10.19    6.16
  13  -6 -23    0.00    3.48
  13  -6 -24   -0.00    3.77
  13  -6 -25    1.35    3.59
  13  -6 -26    4.60    5.22
 -13   7   1    1.74    3.46
 -13  -7   1    2.23    3.96
 -13   7   2   -0.00    3.29
 -13  -7   2   -0.00    3.65
 -13   7   3   -0.00    3.22
 -13  -7   3   -0.00    3.15
 -13   7   4   17.54    6.31
 -13  -7   4    9.87    6.27
 -13  -7   4   24.64    9.61
 -13   7   5   12.77    5.84
 -13  -7   5   15.40    7.78
 -13   7   6    1.81    3.40
 -13  -7   6    5.35    5.58
 -13   7   7   -0.00    3.74
 -13  -7   7    1.05    3.49
 -13   7   8    0.00    3.91
 -13  -7   8    6.29    5.42
 -13   7   9    1.00    4.36
  13   7  -9    4.80    5.31
 -13  -7   9    0.82    3.74
 -13   7  10   10.52    6.27
  13   7 -10   14.26    6.53
 -13  -7  10   14.51    7.32
 -13   7  11    6.38    4.74
  13   7 -11    2.02    5.52
 -13  -7  11   -0.00    3.97
 -13   7  12   -0.00    3.67
  13   7 -12    2.67    4.57
 -13  -7  12   -0.00    3.34
 -13   7  13    0.01    3.89
  13   7 -13    1.95    5.30
 -13  -7  13    0.94    3.10
 -13   7  14   11.25    5.43
  13   7 -14    1.28    5.66
 -13  -7  14    8.20    5.82
 -13   7  15    3.91    5.17
  13   7 -15   -0.00    3.68
 -13  -7  15    3.79    4.87
 -13   7  16    0.97    4.29
  13   7 -16    0.51    3.20
 -13  -7  16   -0.00    4.07
 -13   7  17   -0.00    4.28
  13   7 -17   -0.00    5.10
 -13  -7  17    0.00    4.62
 -13   7  18    0.00    5.23
  13   7 -18    0.85    4.68
 -13  -7  18    0.00    3.34
 -13   7  19    0.00    4.06
 -13   8   1    1.24    2.80
 -13  -8   1    6.46    5.35
 -13   8   2   14.28    5.36
 -13  -8   2    7.49    5.54
 -13   8   3   -0.00    2.57
 -13  -8   3    0.00    4.17
 -13   8   4    2.27    3.73
 -13  -8   4    7.67    5.11
 -13   8   5    0.00    3.89
 -13  -8   5   11.86    7.44
 -13   8   6   11.72    5.77
 -13  -8   6   21.53    8.25
 -13   8   7    2.12    4.06
 -13  -8   7   -0.00    4.89
 -13   8   8   18.19    6.91
 -13  -8   8    9.05    7.06
 -13   8   9    0.97    4.14
 -13  -8   9   -0.00    3.45
 -13   8  10    2.00    3.91
  13   8 -10    2.75    4.67
 -13  -8  10   -0.00    4.29
 -13   8  11   -0.00    3.40
  13   8 -11    1.44    5.29
 -13  -8  11   -0.00    3.62
 -13   8  12    6.16    4.82
  13   8 -12    4.86    5.48
 -13  -8  12   10.13    6.49
 -13   8  13    6.56    4.82
  13   8 -13   -0.00    5.40
 -13  -8  13    3.58    4.37
 -13   8  14   -0.00    3.91
  13   8 -14    3.82    4.58
 -13  -8  14    3.37    4.90
 -13   8  15    1.69    4.78
  13   8 -15    3.37    4.84
 -13  -8  15   -0.00    4.21
 -13   9   1    1.57    3.14
 -13  -9   1    3.15    4.35
 -13   9   2   -0.00    2.67
 -13  -9   2   -0.00    4.46
 -13   9   3    2.98    3.50
 -13  -9   3    2.28    3.85
 -13   9   4    6.13    4.53
 -13  -9   4   14.31    6.82
 -13   9   5    1.44    3.34
 -13  -9   5    4.56    4.64
 -13   9   6    5.14    4.57
 -13  -9   6    2.91    4.10
 -13   9   7    2.38    3.86
 -13  -9   7    1.01    2.55
 -13   9   8    7.24    4.59
 -13  -9   8    8.05    6.08
 -13   9   9   -0.00    3.09
 -13  -9   9   -0.00    4.74
 -13   9  10    8.09    4.95
 -13  -9  10    7.17    5.70
 -13   9  11   -0.00    3.67
 -13  -9  11   -0.00    4.77
 -13   9  12    0.04    3.11
  13   9 -12    0.90    4.12
 -13  -9  12    1.87    4.72
 -13  10   1    0.18    2.32
 -13 -10   1    0.00    3.88
 -13  10   2    5.74    3.83
 -13 -10   2    1.78    4.24
 -13  10   3    0.80    2.82
 -13 -10   3    0.00    3.85
 -13  10   4   -0.00    2.83
 -13 -10   4    4.36    5.15
 -13  10   5    0.01    3.53
 -13 -10   5   -0.00    3.30
 -13  10   6    5.55    4.02
 -13  10   7   -0.00    3.54
 -13  10   8    4.22    4.76
 -13  11   1    0.34    2.11
 -13  11   2    1.32    2.36
 -12   0   1    1.72    3.39
 -12   0   1   -0.00    3.52
 -12   0   2   24.84    7.64
 -12   0   2   19.80    7.55
  12   0  -2   21.50    7.53
 -12   0   3   -0.00    3.26
 -12   0   3    2.53    3.98
  12   0  -3    1.30    4.04
 -12   0   4   -0.00    3.67
 -12   0   4    6.82    4.72
  12   0  -4    4.14    4.10
 -12   0   5    1.03    3.38
 -12   0   5   -0.00    3.21
  12   0  -5   -0.00    3.64
 -12   0   6   77.00   14.24
 -12   0   6   64.90   14.08
  12   0  -6   61.90   13.78
 -12   0   7    2.35    3.67
  12   0  -7   -0.00    3.17
 -12   0   8    3.74    5.13
  12   0  -8    4.55    4.59
 -12   0   9   -0.00    3.76
  12   0  -9    2.07    3.35
 -12   0  10   36.76   11.00
  12   0 -10   59.73   12.65
 -12   0  11    2.76    4.54
  12   0 -11   -0.00    3.87
 -12   0  12   36.41   10.96
  12   0 -12   53.85   12.33
 -12   0  13    4.56    4.96
  12   0 -13    7.25    4.95
 -12   0  14    0.00    3.98
  12   0 -14   -0.00    3.14
 -12   0  15    1.06    4.35
  12   0 -15   -0.00    4.17
 -12   0  16   23.79    9.52
  12   0 -16   47.19   11.19
 -12   0  17    3.48    5.74
 -12   0  18    6.70    5.69
  12   0 -18    7.74    5.22
 -12   0  19    0.73    4.14
  12   0 -19    0.00    4.22
 -12   0  20    5.72    5.57
  12   0 -20    8.52    5.95
 -12   0  21   -0.00    4.23
  12   0 -21    0.86    4.21
 -12   0  22    5.15    6.02
  12   0 -22   12.12    6.70
  12   0 -23   -0.00    3.27
 -12   0  24   -0.00    4.08
  12   0 -24    1.13    4.69
 -12   0  25   -0.00    3.62
  12   0 -25    5.12    4.81
 -12   0  26    2.64    4.93
  12   0 -26    2.13    4.82
  12   0 -27    2.61    4.36
  12   0 -28   -0.00    4.17
 -12   1   1   -0.00    2.75
 -12   1   1    0.48    3.11
  12  -1  -1    3.48    4.48
 -12  -1   1    0.80    3.72
 -12  -1   1    1.47    3.81
 -12   1   2   39.88    9.43
 -12   1   2   37.83   10.23
  12  -1  -2   30.43    8.95
  12   1  -2   21.96    8.59
 -12  -1   2   32.60    9.12
 -12  -1   2   28.91    8.87
 -12   1   3   -0.00    3.07
 -12   1   3    8.52    5.98
  12  -1  -3   13.65    6.25
  12   1  -3    7.25    4.48
 -12  -1   3    3.70    3.95
 -12  -1   3    2.94    4.52
 -12   1   4   59.76   12.11
 -12   1   4   37.52   11.02
  12  -1  -4   48.61   11.60
  12   1  -4   57.07   12.45
 -12  -1   4   52.25   11.74
 -12  -1   4   49.40   12.25
 -12   1   5    5.60    4.22
 -12   1   5    0.00    3.84
  12  -1  -5   -0.00    3.53
  12   1  -5   -0.00    3.90
 -12  -1   5    0.26    3.19
 -12  -1   5    2.66    4.60
 -12   1   6    0.00    3.35
 -12   1   6    1.09    3.96
  12  -1  -6   -0.00    3.93
  12   1  -6    1.62    4.05
 -12  -1   6   -0.00    3.48
 -12  -1   6   -0.00    3.59
 -12   1   7    0.93    4.05
  12  -1  -7    3.52    4.17
  12   1  -7    2.76    4.23
 -12  -1   7   -0.00    2.92
 -12  -1   7    4.53    4.51
 -12   1   8   48.30   12.22
  12  -1  -8   56.45   12.20
  12   1  -8   63.05   12.86
 -12  -1   8   35.80   11.02
 -12   1   9    2.07    4.42
  12  -1  -9    7.04    5.52
  12   1  -9    2.36    3.95
 -12  -1   9    1.11    5.26
 -12   1  10   17.42    7.90
  12  -1 -10   16.13    6.60
  12   1 -10   19.61    7.29
 -12  -1  10   12.98    6.77
 -12   1  11    0.00    3.19
  12  -1 -11    0.00    3.76
  12   1 -11   -0.00    3.21
 -12  -1  11    2.56    3.41
 -12   1  12    0.00    4.15
  12  -1 -12    5.92    5.23
  12   1 -12   13.23    6.10
 -12  -1  12    5.13    5.27
 -12   1  13   -0.00    3.84
  12  -1 -13   -0.00    3.70
  12   1 -13    1.96    4.27
 -12  -1  13   -0.00    4.67
 -12   1  14   46.47   12.44
  12  -1 -14   64.27   13.55
  12   1 -14   40.06   11.59
 -12  -1  14   56.60   13.42
 -12   1  15    0.63    3.68
  12  -1 -15    5.15    4.61
  12   1 -15    0.00    4.33
 -12  -1  15   -0.00    5.04
 -12   1  16    6.48    5.48
  12  -1 -16   -0.00    4.74
  12   1 -16   -0.00    3.96
 -12  -1  16   -0.00    4.66
 -12   1  17    1.98    4.89
  12  -1 -17    2.34    4.32
  12   1 -17   -0.00    3.94
 -12  -1  17    7.26    5.78
 -12   1  18   12.29    7.22
  12  -1 -18   10.98    6.70
  12   1 -18    9.73    6.16
 -12  -1  18    8.74    6.53
 -12   1  19    5.02    6.12
  12  -1 -19    2.59    4.61
  12   1 -19    3.75    4.47
 -12  -1  19    2.24    4.55
 -12   1  20    3.88    5.86
  12  -1 -20   17.79    7.34
  12   1 -20   15.52    7.35
 -12  -1  20   10.59    7.71
 -12   1  21   -0.00    4.12
  12  -1 -21    6.11    5.68
  12   1 -21    2.64    4.56
 -12  -1  21    6.89    5.78
 -12   1  22    4.29    5.22
  12  -1 -22    3.21    4.70
  12   1 -22   -0.00    4.48
 -12  -1  22    2.44    4.98
 -12   1  23    1.40    4.83
  12  -1 -23    0.11    3.99
  12   1 -23    0.00    5.72
 -12  -1  23    5.19    6.60
 -12   1  24    4.47    5.27
  12  -1 -24   34.51    9.75
  12   1 -24    7.10    6.05
 -12  -1  24    1.95    6.57
 -12   1  25    7.00    6.69
  12  -1 -25    1.54    4.35
  12   1 -25   -0.00    4.17
 -12   1  26    5.94    6.46
  12  -1 -26    1.22    4.32
  12   1 -26    4.65    4.57
 -12   1  27    4.31    6.43
  12  -1 -27    0.00    4.87
  12   1 -27    4.11    6.72
  12  -1 -28    8.84    6.14
  12   1 -28    4.60    5.37
 -12   2   1    4.37    4.12
 -12   2   1    6.55    4.82
  12  -2  -1    2.73    3.95
 -12  -2   1    3.84    3.99
 -12  -2   1    3.50    4.25
 -12   2   2   38.55    8.84
 -12   2   2   26.07    7.48
  12  -2  -2   28.30    8.08
 -12  -2   2   10.47    6.17
 -12  -2   2   29.92    8.88
 -12   2   3    5.30    4.18
 -12   2   3    0.00    2.82
  12  -2  -3   -0.00    3.36
  12   2  -3    0.72    4.49
 -12  -2   3    1.07    3.55
 -12  -2   3    0.00    3.44
 -12   2   4    1.56    3.36
 -12   2   4    5.37    4.60
  12  -2  -4    0.00    3.41
  12   2  -4   18.04    6.49
 -12  -2   4    9.18    5.63
 -12  -2   4    5.36    4.80
 -12   2   5    0.00    2.50
 -12   2   5    6.70    4.51
  12  -2  -5    9.99    5.19
  12   2  -5   12.70    5.53
 -12  -2   5    0.00    4.11
 -12  -2   5    5.60    4.95
 -12   2   6   44.33   10.69
  12  -2  -6   46.21   11.06
  12   2  -6   43.55   11.11
 -12  -2   6   57.62   11.94
 -12  -2   6   26.03    9.38
 -12   2   7   15.46    6.76
  12  -2  -7   19.83    7.11
  12   2  -7   17.36    7.11
 -12  -2   7   19.02    7.00
 -12  -2   7   15.42    6.99
 -12   2   8    5.08    4.81
  12  -2  -8    5.67    4.43
  12   2  -8    7.77    5.14
 -12  -2   8   10.78    5.49
 -12  -2   8   15.66    7.12
 -12   2   9   -0.00    4.06
  12  -2  -9    2.13    3.34
  12   2  -9    0.40    3.05
 -12  -2   9   -0.00    4.15
 -12   2  10   27.74    8.89
  12  -2 -10   32.08    9.16
  12   2 -10   16.66    7.27
 -12  -2  10   38.02   10.45
 -12   2  11    3.93    6.03
  12  -2 -11   17.58    6.78
  12   2 -11   12.74    6.46
 -12  -2  11    9.66    6.85
 -12   2  12   15.05    8.40
  12  -2 -12   22.01    8.03
  12   2 -12   33.88    9.60
 -12  -2  12   17.51    8.30
 -12   2  13    3.92    5.43
  12  -2 -13    3.54    4.33
  12   2 -13    1.20    4.15
 -12  -2  13   -0.00    5.52
 -12   2  14    1.13    5.08
  12  -2 -14    2.88    4.81
  12   2 -14    1.67    4.71
 -12  -2  14    5.36    6.07
 -12   2  15    7.87    5.45
  12  -2 -15   -0.00    4.21
  12   2 -15    0.09    3.35
 -12  -2  15    0.18    2.65
 -12   2  16   21.00    8.35
  12  -2 -16   12.33    6.28
  12   2 -16   12.93    6.97
 -12  -2  16   11.05    6.55
 -12   2  17   -0.00    3.83
  12  -2 -17    1.90    4.01
  12   2 -17    0.00    3.61
 -12  -2  17    0.00    4.65
 -12   2  18   -0.00    4.05
  12  -2 -18    4.27    4.71
  12   2 -18   13.15    7.09
 -12  -2  18   -0.00    4.56
 -12   2  19   10.19    6.62
  12  -2 -19    1.62    4.14
  12   2 -19    5.59    5.25
 -12  -2  19   -0.00    4.90
 -12   2  20    1.21    3.84
  12  -2 -20   10.97    5.94
  12   2 -20    0.00    4.50
 -12  -2  20   -0.00    3.46
 -12   2  21    8.86    6.26
  12  -2 -21    8.24    5.84
  12   2 -21   13.07    7.30
 -12  -2  21    2.62    5.05
 -12   2  22   13.89    7.57
  12  -2 -22   11.51    6.38
  12   2 -22   19.13    7.86
 -12  -2  22   15.13    8.79
 -12   2  23    3.76    5.34
  12  -2 -23    4.06    4.59
  12   2 -23    4.19    4.16
 -12   2  24    6.03    5.52
  12  -2 -24   -0.00    4.59
  12   2 -24    0.00    4.33
 -12   2  25    0.00    5.40
  12  -2 -25    0.00    4.35
  12   2 -25    1.39    4.09
 -12   2  26   13.43    8.03
  12  -2 -26   15.92    7.28
  12   2 -26   10.60    6.53
 -12   2  27   -0.00    3.89
  12  -2 -27    3.49    4.31
  12   2 -27    0.00    4.85
 -12   2  28   -0.00    5.94
  12  -2 -28   -0.00    5.05
 -12   2  29    5.55    6.14
  12  -2 -29    3.13    5.28
 -12   3   1    0.97    3.15
 -12  -3   1   -0.00    3.17
 -12  -3   1   -0.00    3.51
 -12   3   2   25.02    7.42
 -12   3   2   20.38    7.03
 -12  -3   2   24.79    7.87
 -12  -3   2   21.80    8.09
 -12   3   3   15.63    5.93
 -12   3   3   18.72    6.86
  12  -3  -3   10.77    5.17
 -12  -3   3    7.30    5.21
 -12  -3   3   11.85    6.68
 -12   3   4   21.56    6.80
 -12   3   4   18.10    7.11
  12  -3  -4   14.48    6.41
  12   3  -4   26.64    8.90
 -12  -3   4   32.29    8.88
 -12  -3   4   31.97    9.46
 -12   3   5    1.07    4.07
  12  -3  -5    7.54    5.34
  12   3  -5    7.42    5.63
 -12  -3   5    0.00    3.02
 -12  -3   5    7.14    5.83
 -12   3   6    0.00    3.22
  12  -3  -6   -0.00    3.19
  12   3  -6    2.67    4.19
 -12  -3   6   -0.00    3.46
 -12  -3   6   -0.00    3.82
 -12   3   7    7.01    5.64
  12  -3  -7   11.53    5.23
  12   3  -7    5.82    4.88
 -12  -3   7    6.26    4.39
 -12  -3   7    3.39    4.61
 -12   3   8   12.90    6.59
  12  -3  -8   21.98    7.63
  12   3  -8   32.11    9.71
 -12  -3   8   36.24    9.57
 -12  -3   8   28.25    9.36
 -12   3   9   27.10    8.20
  12  -3  -9   10.68    5.76
  12   3  -9    8.13    5.58
 -12  -3   9   22.87    7.60
 -12  -3   9   15.18    6.78
 -12   3  10   26.30    8.80
  12  -3 -10   37.67    9.90
  12   3 -10   30.13    9.58
 -12  -3  10   50.69   11.21
 -12  -3  10   31.61    9.88
 -12   3  11   -0.00    3.75
  12  -3 -11    0.61    3.54
  12   3 -11   -0.00    4.28
 -12  -3  11    3.75    4.84
 -12   3  12    7.85    6.10
  12  -3 -12   10.51    5.80
  12   3 -12   22.79    7.69
 -12  -3  12   12.34    6.66
 -12   3  13    1.91    4.31
  12  -3 -13    0.00    2.88
  12   3 -13    6.66    5.75
 -12  -3  13   -0.00    4.41
 -12   3  14    9.91    7.08
  12  -3 -14   21.65    7.86
  12   3 -14   41.05   10.74
 -12  -3  14   24.15    9.21
 -12   3  15   11.24    6.36
  12  -3 -15    6.05    5.29
  12   3 -15   15.69    6.90
 -12  -3  15    0.00    4.77
 -12   3  16   -0.00    3.89
  12  -3 -16    2.27    4.64
  12   3 -16   -0.00    3.33
 -12  -3  16    4.68    5.11
 -12   3  17    0.00    3.38
  12  -3 -17    2.01    4.48
  12   3 -17    1.35    4.33
 -12  -3  17    0.00    5.01
 -12   3  18   -0.00    5.77
  12  -3 -18   -0.00    4.29
  12   3 -18   -0.00    3.70
 -12  -3  18    1.50    5.30
 -12   3  19   17.53    7.22
  12  -3 -19    2.11    4.15
  12   3 -19    5.46    5.94
 -12  -3  19   11.30    7.37
 -12   3  20    8.41    5.87
  12  -3 -20    6.85    5.62
  12   3 -20    0.00    4.54
 -12  -3  20    4.70    5.25
 -12   3  21   -0.00    4.40
  12  -3 -21   -0.00    3.06
  12   3 -21   -0.00    4.09
 -12   3  22    0.00    3.84
  12  -3 -22   -0.00    4.57
  12   3 -22    5.82    4.50
 -12   3  23    3.08    4.94
  12  -3 -23    3.43    4.65
  12   3 -23    1.01    4.27
 -12   3  24    9.20    7.48
  12  -3 -24   16.23    7.76
  12   3 -24   21.93    8.41
 -12   3  25    6.93    6.74
  12  -3 -25    4.12    5.44
  12   3 -25    3.09    5.62
 -12   3  26    4.72    6.06
  12  -3 -26    5.27    5.07
  12   3 -26    6.59    5.63
 -12   3  27    3.29    5.25
  12  -3 -27    0.00    4.72
  12   3 -27   -0.00    2.92
 -12   3  28    2.26    5.46
  12  -3 -28    7.77    5.75
 -12   3  29    1.43    5.11
  12  -3 -29    5.22    5.66
 -12   3  30    0.96    4.82
 -12   4   1   12.76    5.42
 -12  -4   1   11.19    5.98
 -12  -4   1   13.25    6.51
 -12   4   2   11.44    5.40
 -12  -4   2   24.71    7.90
 -12  -4   2   13.27    7.05
 -12   4   3    3.60    3.78
 -12  -4   3   -0.00    3.08
 -12  -4   3    6.93    5.87
 -12   4   4    1.98    4.08
  12   4  -4    0.55    3.78
 -12  -4   4    3.72    4.03
 -12  -4   4    3.73    4.68
 -12   4   5   12.17    5.87
  12  -4  -5    8.06    4.60
  12   4  -5    5.23    5.23
 -12  -4   5    1.49    3.26
 -12  -4   5    9.03    5.94
 -12   4   6   20.14    7.68
  12  -4  -6   34.34    9.13
  12   4  -6   41.29   10.85
 -12  -4   6   35.51    9.80
 -12  -4   6   30.46    9.91
 -12   4   7   15.90    7.41
  12  -4  -7   28.98    8.03
  12   4  -7   24.36    8.58
 -12  -4   7   25.23    8.75
 -12  -4   7   28.33    9.50
 -12   4   8    2.39    3.76
  12  -4  -8    3.76    3.95
  12   4  -8   -0.00    4.57
 -12  -4   8    4.73    3.63
 -12  -4   8   -0.00    4.26
 -12   4   9    2.74    4.40
  12  -4  -9    9.95    5.09
  12   4  -9   11.93    6.64
 -12  -4   9   10.71    6.34
 -12  -4   9    2.78    5.21
 -12   4  10   26.35    8.09
  12  -4 -10   24.66    7.82
  12   4 -10   10.83    6.47
 -12  -4  10   21.01    7.64
 -12  -4  10   14.61    8.28
 -12   4  11   14.49    6.31
  12  -4 -11    5.70    4.57
  12   4 -11    2.98    4.67
 -12  -4  11    3.46    4.22
 -12  -4  11   12.28    7.34
 -12   4  12   18.06    8.04
  12  -4 -12   55.64   11.27
  12   4 -12   25.70    9.07
 -12  -4  12   37.44   10.96
 -12   4  13    3.65    5.01
  12  -4 -13    3.39    4.37
  12   4 -13    2.61    4.25
 -12  -4  13    4.20    5.21
 -12   4  14    0.00    4.34
  12  -4 -14    4.05    4.04
  12   4 -14   -0.00    3.70
 -12  -4  14    0.00    4.48
 -12   4  15    5.53    4.72
  12  -4 -15   -0.00    3.89
  12   4 -15    4.54    5.82
 -12  -4  15    7.66    6.66
 -12   4  16    9.08    5.99
  12  -4 -16   21.01    7.63
  12   4 -16   17.68    7.31
 -12  -4  16   10.10    6.85
 -12   4  17   18.99    7.58
  12  -4 -17    1.61    4.76
  12   4 -17   16.93    7.06
 -12  -4  17   25.52    9.17
 -12   4  18    8.21    5.96
  12  -4 -18   20.72    7.63
  12   4 -18    4.58    6.38
 -12   4  19   -0.00    5.69
  12  -4 -19    0.00    4.74
  12   4 -19   -0.00    3.67
 -12   4  20    8.39    6.27
  12  -4 -20   -0.00    3.73
  12   4 -20    9.21    6.57
 -12   4  21   -0.00    4.98
  12  -4 -21    3.82    4.92
  12   4 -21    0.00    4.88
 -12   4  22   11.97    7.44
  12  -4 -22    8.10    6.13
  12   4 -22   15.51    7.50
 -12   4  23    5.01    5.30
  12  -4 -23    3.13    5.24
  12   4 -23    1.13    4.08
 -12   4  24   -0.00    4.45
  12  -4 -24    6.09    5.51
  12   4 -24    0.00    4.73
 -12   4  25   -0.00    4.92
  12  -4 -25    2.51    4.52
  12   4 -25   -0.00    5.15
 -12   4  26   12.84    7.78
  12  -4 -26   -0.00    4.47
  12   4 -26   11.63    6.36
 -12   4  27   -0.00    4.48
  12  -4 -27    3.70    5.36
 -12   4  28    6.11    6.38
  12  -4 -28    3.09    4.98
 -12   4  29   -0.00    5.76
  12  -4 -29   -0.00    4.25
 -12   4  30    4.85    6.33
 -12   4  31    9.62    7.18
 -12   5   1    0.00    2.98
 -12  -5   1    0.00    3.67
 -12  -5   1    3.76    4.68
 -12   5   2    8.08    4.75
 -12  -5   2   -0.00    3.66
 -12  -5   2   10.05    6.23
 -12   5   3    8.02    5.26
 -12  -5   3   13.57    6.43
 -12  -5   3    7.59    6.15
 -12   5   4    9.01    4.84
 -12  -5   4   19.37    6.93
 -12  -5   4    6.14    5.49
 -12   5   5    2.21    3.88
  12   5  -5    4.87    4.70
 -12  -5   5   13.47    6.24
 -12  -5   5    3.65    4.70
 -12   5   6    0.00    3.30
  12   5  -6   -0.00    5.22
 -12  -5   6   -0.00    2.70
 -12  -5   6   -0.00    4.40
 -12   5   7    8.87    5.19
  12   5  -7   11.20    6.40
 -12  -5   7    7.39    5.04
 -12  -5   7    0.00    4.70
 -12   5   8   24.59    8.12
  12   5  -8   10.64    6.87
 -12  -5   8   30.00    8.40
 -12  -5   8   14.30    7.75
 -12   5   9   16.83    6.92
  12   5  -9   12.16    6.74
 -12  -5   9   23.07    7.69
 -12  -5   9   10.01    6.61
 -12   5  10   16.75    6.22
  12  -5 -10    3.47    3.93
  12   5 -10   19.93    8.04
 -12  -5  10   15.64    6.85
 -12  -5  10   13.32    7.54
 -12   5  11   -0.00    3.89
  12  -5 -11    0.00    2.85
  12   5 -11    1.63    4.05
 -12  -5  11    4.79    4.83
 -12  -5  11   -0.00    4.44
 -12   5  12    1.94    4.16
  12  -5 -12    2.05    3.30
  12   5 -12   -0.00    4.01
 -12  -5  12   -0.00    3.25
 -12  -5  12    0.80    4.38
 -12   5  13   16.04    7.01
  12  -5 -13   35.61    9.23
  12   5 -13   20.14    8.49
 -12  -5  13   15.34    7.97
 -12   5  14   24.53    8.27
  12  -5 -14   18.54    7.77
  12   5 -14   17.99    7.84
 -12  -5  14   28.42   10.46
 -12   5  15    4.42    4.42
  12  -5 -15    1.33    3.98
  12   5 -15    4.67    5.06
 -12   5  16    2.31    4.46
  12  -5 -16    7.98    5.26
  12   5 -16    2.42    4.14
 -12   5  17    7.48    6.10
  12  -5 -17    8.37    5.34
  12   5 -17    8.13    5.95
 -12   5  18    6.22    6.06
  12  -5 -18    6.68    5.77
  12   5 -18    4.74    5.56
 -12   5  19   -0.00    5.00
  12  -5 -19    7.49    5.65
  12   5 -19    4.02    5.43
 -12   5  20   10.32    6.03
  12  -5 -20   10.09    6.41
  12   5 -20    4.69    6.56
 -12   5  21    2.34    5.21
  12  -5 -21   -0.00    3.80
  12   5 -21    3.40    5.48
 -12   5  22   -0.00    4.31
  12  -5 -22   -0.00    3.96
  12   5 -22    0.87    5.12
 -12   5  23    4.00    5.77
  12  -5 -23    0.67    3.99
  12   5 -23   -0.00    4.57
 -12   5  24    4.16    5.37
  12  -5 -24    0.00    4.48
  12   5 -24    0.00    5.61
 -12   5  25    7.61    6.00
  12  -5 -25    7.33    5.68
  12   5 -25    0.00    4.85
 -12   5  26   -0.00    6.23
  12  -5 -26   -0.00    3.57
 -12   5  27   -0.00    4.37
  12  -5 -27   -0.00    5.05
 -12   5  28    0.00    5.54
  12  -5 -28    1.43    5.01
 -12   5  29   -0.00    5.81
  12  -5 -29    4.69    5.35
 -12   5  30    2.63    5.29
 -12   6   1   14.13    5.95
 -12  -6   1   22.61    7.64
 -12   6   2   11.50    5.41
 -12  -6   2   10.27    5.81
 -12  -6   2    2.39    5.28
 -12   6   3    1.90    3.84
 -12  -6   3    7.24    5.09
 -12  -6   3    7.46    5.32
 -12   6   4    3.36    3.39
 -12  -6   4    0.00    3.99
 -12  -6   4    6.95    5.92
 -12   6   5   30.32    8.28
 -12  -6   5   33.10    9.43
 -12  -6   5   17.39    8.19
 -12   6   6   26.16    7.67
 -12  -6   6   15.09    7.25
 -12  -6   6   23.12    8.74
 -12   6   7    3.92    4.44
  12   6  -7    8.97    5.53
 -12  -6   7   28.50    8.90
 -12  -6   7    1.04    3.29
 -12   6   8    2.94    4.48
  12   6  -8    9.58    5.80
 -12  -6   8    1.83    3.58
 -12  -6   8    3.65    5.88
 -12   6   9   -0.00    3.89
  12   6  -9    6.68    5.84
 -12  -6   9    0.00    3.60
 -12  -6   9   -0.00    3.81
 -12   6  10    4.88    3.81
  12   6 -10    2.80    4.57
 -12  -6  10    4.52    5.21
 -12  -6  10    0.00    5.12
 -12   6  11   23.51    8.16
  12   6 -11   46.99   11.57
 -12  -6  11   50.97   11.63
 -12  -6  11   23.62    9.46
 -12   6  12   13.85    6.87
  12   6 -12   12.57    6.58
 -12  -6  12   17.48    7.39
 -12   6  13    0.00    3.83
  12   6 -13    1.39    4.46
 -12  -6  13   -0.00    3.96
 -12   6  14   -0.00    3.58
  12   6 -14   -0.00    3.90
 -12  -6  14    5.63    4.91
 -12   6  15    0.00    4.15
  12   6 -15    6.26    5.63
 -12   6  16    4.06    4.60
  12  -6 -16   15.71    6.59
  12   6 -16    7.02    5.89
 -12   6  17    1.38    4.17
  12  -6 -17    6.47    5.25
  12   6 -17   13.92    7.09
 -12   6  18    5.74    4.91
  12  -6 -18    1.38    3.84
  12   6 -18   19.33    7.65
 -12   6  19    1.75    3.51
  12  -6 -19    2.19    4.06
  12   6 -19    3.21    4.77
 -12   6  20    2.34    4.86
  12  -6 -20    8.43    5.63
  12   6 -20    1.52    5.25
 -12   6  21    2.49    4.45
  12  -6 -21    7.53    5.02
  12   6 -21   -0.00    5.59
 -12   6  22   11.31    6.43
  12  -6 -22    2.64    4.38
  12   6 -22    3.18    5.36
 -12   6  23    1.21    4.55
  12  -6 -23    1.59    3.80
  12   6 -23   -0.00    4.94
 -12   6  24   -0.00    3.94
  12  -6 -24    1.06    4.31
  12   6 -24    0.01    3.32
 -12   6  25    3.96    5.06
  12  -6 -25   -0.00    4.02
 -12   6  26   -0.00    4.00
  12  -6 -26    4.61    5.06
 -12   6  27    8.64    6.56
  12  -6 -27    8.93    6.66
  12  -6 -28    4.98    5.29
 -12   7   1    4.13    3.56
 -12  -7   1    1.07    3.68
 -12   7   2    9.73    4.88
 -12  -7   2    7.75    6.01
 -12   7   3   21.03    6.49
 -12  -7   3   14.19    7.02
 -12  -7   3   14.21    7.62
 -12   7   4    3.28    3.70
 -12  -7   4    4.57    4.72
 -12  -7   4    2.03    5.19
 -12   7   5    2.88    4.03
 -12  -7   5    2.29    4.78
 -12  -7   5    0.00    5.06
 -12   7   6   -0.00    2.26
 -12  -7   6    6.43    5.15
 -12  -7   6    0.70    3.65
 -12   7   7    3.29    3.69
 -12  -7   7    1.95    4.32
 -12   7   8    4.16    4.05
  12   7  -8    3.78    4.56
 -12  -7   8    1.38    4.67
 -12   7   9   21.46    7.64
  12   7  -9   37.91   10.45
 -12  -7   9   26.87    9.37
 -12   7  10    0.00    2.59
  12   7 -10    6.52    4.92
 -12  -7  10    0.31    3.55
 -12   7  11    0.48    3.70
  12   7 -11   -0.00    3.78
 -12  -7  11    0.30    3.63
 -12   7  12    0.47    2.31
  12   7 -12    3.88    4.47
 -12  -7  12   -0.00    3.10
 -12   7  13    1.03    3.34
  12   7 -13    4.37    4.69
 -12  -7  13    4.73    4.62
 -12   7  14    5.72    4.90
  12   7 -14    0.00    3.61
 -12  -7  14    0.00    3.20
 -12   7  15   10.19    6.55
  12   7 -15   17.09    7.60
 -12  -7  15   14.11    6.50
 -12   7  16    3.85    4.56
  12   7 -16   -0.00    5.48
 -12  -7  16    0.00    4.09
 -12   7  17    5.57    4.24
  12   7 -17    2.83    4.13
 -12   7  18    1.39    4.10
  12   7 -18   -0.00    5.20
 -12   7  19    6.57    4.77
  12   7 -19    8.19    6.59
 -12   7  20   -0.00    5.02
  12   7 -20    0.73    3.69
 -12   7  21    3.11    4.38
  12   7 -21    1.43    3.94
 -12   7  22    3.38    4.67
  12   7 -22    0.14    4.58
 -12   7  23    6.66    6.26
  12  -7 -23    0.99    4.49
 -12   7  24   -0.00    5.13
  12  -7 -24    6.85    5.14
  12  -7 -25    3.08    4.90
  12  -7 -26    0.96    3.98
  12  -7 -27    1.08    4.01
  12  -7 -28    2.54    4.71
 -12   8   1   21.79    6.46
 -12  -8   1   32.31    9.62
 -12   8   2   -0.00    3.46
 -12  -8   2   -0.00    3.89
 -12   8   3    4.84    4.11
 -12  -8   3    4.41    4.26
 -12   8   4    0.54    2.32
 -12  -8   4    3.92    3.69
 -12   8   5   14.45    6.13
 -12  -8   5   38.33    9.92
 -12   8   6    2.11    3.67
 -12  -8   6   -0.00    4.56
 -12   8   7   21.83    7.41
 -12  -8   7   27.19    9.14
 -12   8   8   -0.00    3.70
 -12  -8   8   -0.00    4.70
 -12   8   9    5.45    4.52
  12   8  -9    4.30    4.91
 -12  -8   9   -0.00    4.51
 -12   8  10    5.04    4.66
  12   8 -10    1.29    4.08
 -12  -8  10   -0.00    4.43
 -12   8  11   14.47    6.22
  12   8 -11    7.78    5.68
 -12  -8  11    7.77    5.74
 -12   8  12    2.98    4.32
  12   8 -12    1.84    3.88
 -12  -8  12    6.67    5.47
 -12   8  13    3.82    3.78
  12   8 -13    8.50    6.62
 -12  -8  13    8.13    6.30
 -12   8  14   -0.00    3.36
  12   8 -14   -0.00    5.03
 -12  -8  14    6.45    4.95
 -12   8  15    0.15    3.67
  12   8 -15    4.57    5.37
 -12  -8  15   12.52    5.95
 -12   8  16    0.36    4.60
  12   8 -16    6.34    5.01
 -12  -8  16    3.31    3.94
 -12   8  17    5.71    6.41
  12   8 -17   11.20    7.32
 -12  -8  17   12.68    6.23
 -12   8  18   -0.00    3.28
  12   8 -18    6.39    5.88
 -12  -8  18    4.44    4.82
 -12   8  19    1.06    4.24
  12   8 -19    9.46    7.26
 -12   8  20   -0.00    4.35
  12   8 -20    0.00    4.80
 -12   8  21    2.51    4.25
 -12   9   1    1.77    2.83
 -12  -9   1    0.26    3.54
 -12   9   2    1.93    2.69
 -12  -9   2    5.38    5.29
 -12   9   3   11.44    5.22
 -12  -9   3   43.55   10.15
 -12   9   4    1.59    3.24
 -12  -9   4    2.37    5.50
 -12   9   5   10.99    5.01
 -12  -9   5    4.84    5.11
 -12   9   6    1.11    3.47
 -12  -9   6    5.48    5.18
 -12   9   7    4.43    3.78
 -12  -9   7    0.20    4.12
 -12   9   8    0.00    3.11
 -12  -9   8    1.48    3.69
 -12   9   9   12.96    5.78
 -12  -9   9   19.00    7.96
 -12   9  10   -0.00    3.71
 -12  -9  10    0.10    3.99
 -12   9  11   -0.00    2.93
  12   9 -11   -0.00    4.86
 -12  -9  11    7.94    5.60
 -12   9  12    2.31    3.03
  12   9 -12   -0.00    3.88
 -12  -9  12    3.73    4.76
 -12   9  13   13.36    5.80
  12   9 -13    3.69    6.28
 -12  -9  13   12.03    5.89
 -12   9  14   -0.00    4.50
  12   9 -14   -0.00    4.37
 -12  -9  14   -0.00    4.42
 -12   9  15    4.85    4.20
  12   9 -15   10.08    6.59
 -12  -9  15    0.00    5.29
 -12   9  16    0.39    3.24
  12   9 -16   -0.00    4.33
 -12  -9  16   -0.00    3.65
 -12   9  17    0.35    3.24
  12   9 -17    4.28    4.38
 -12  -9  17    2.74    4.51
 -12   9  18   -0.00    4.44
  12   9 -18   -0.00    4.17
 -12  -9  18    3.28    4.84
 -12  10   1    6.65    4.04
 -12 -10   1   21.89    7.59
 -12  10   2    0.46    2.92
 -12 -10   2    1.81    4.65
 -12  10   3    4.53    3.69
 -12 -10   3    2.70    4.15
 -12  10   4    0.54    2.87
 -12 -10   4   -0.00    3.85
 -12  10   5   12.05    5.03
 -12 -10   5    5.75    6.03
 -12  10   6   -0.00    2.63
 -12 -10   6    1.20    4.24
 -12  10   7    2.51    3.71
 -12 -10   7   13.74    6.46
 -12  10   8    5.51    3.64
 -12 -10   8    1.55    3.75
 -12  10   9   16.69    6.29
 -12 -10   9    8.95    7.01
 -12  10  10   -0.00    2.56
 -12 -10  10    3.75    4.16
 -12  10  11   10.04    5.23
 -12 -10  11    3.90    5.47
 -12  10  12    0.79    3.83
  12  10 -12    3.38    5.84
 -12 -10  12    0.00    3.69
 -12  10  13   -0.00    4.10
  12  10 -13   -0.00    3.29
 -12 -10  13    0.00    4.48
 -12  10  14   -0.00    3.49
  12  10 -14   13.23    6.17
 -12 -10  14   -0.00    4.33
 -12  10  15   -0.00    3.04
  12  10 -15   -0.00    4.87
 -12 -10  15    4.81    4.68
 -12 -10  16    1.84    4.33
 -12  11   1   -0.00    2.18
 -12 -11   1   -0.00    3.84
 -12  11   2    0.20    2.71
 -12 -11   2    5.25    5.03
 -12  11   3    7.24    4.23
 -12 -11   3    6.75    6.47
 -12  11   4    1.49    2.87
 -12 -11   4    3.71    3.97
 -12  11   5    6.28    3.64
 -12 -11   5    5.19    4.98
 -12  11   6    1.43    3.07
 -12 -11   6    3.07    4.04
 -12  11   7   -0.00    2.65
 -12 -11   7    5.46    4.53
 -12  11   8    0.76    3.36
 -12 -11   8    0.00    4.27
 -12  11   9    5.92    4.41
 -12 -11   9   19.17    7.46
 -12  11  10   -0.00    3.11
 -12 -11  10   -0.00    3.61
 -12  11  11    4.79    3.87
 -12 -11  11   -0.00    5.17
 -12  12   1    3.85    3.71
 -12  12   2    0.67    2.50
 -12  12   3    3.20    3.12
 -12  12   4   -0.00    2.54
 -12  12   5    0.09    2.08
 -12  12   6    0.69    2.83
 -12  13   1    3.80    3.09
 -12  13   2    0.00    2.28
 -11   0   1  111.32   17.60
 -11   0   1   66.70   15.93
  11   0  -1  121.96   18.55
 -11   0   2    3.63    3.60
 -11   0   2    1.18    3.42
  11   0  -2   -0.00    3.05
 -11   0   3   27.85    8.71
 -11   0   3   44.88   10.30
  11   0  -3   49.73   10.55
 -11   0   4    0.58    2.85
 -11   0   4    0.00    3.40
  11   0  -4    0.00    3.43
 -11   0   5  103.25   17.89
 -11   0   5   93.67   18.08
  11   0  -5  112.62   18.84
 -11   0   6    1.32    3.83
  11   0  -6   -0.00    3.66
 -11   0   7   -0.00    3.51
  11   0  -7    0.86    3.12
 -11   0   8   -0.00    3.72
  11   0  -8   -0.00    3.31
 -11   0   9   21.73    8.27
  11   0  -9   35.52    9.41
 -11   0  10    1.21    4.13
  11   0 -10   -0.00    3.53
 -11   0  11   57.57   14.52
  11   0 -11   90.18   15.91
 -11   0  12   -0.00    4.58
  11   0 -12    1.93    4.41
 -11   0  13    7.20    5.44
  11   0 -13    2.22    4.56
 -11   0  14    0.00    3.52
  11   0 -14    0.63    3.40
 -11   0  15   22.43    8.50
  11   0 -15   21.76    8.26
 -11   0  16    0.74    4.24
  11   0 -16    2.59    4.18
 -11   0  17   14.89    6.94
  11   0 -17   16.75    6.76
 -11   0  18   -0.00    3.93
  11   0 -18   -0.00    4.65
 -11   0  19    1.52    4.01
  11   0 -19   15.08    7.28
 -11   0  20    0.00    4.86
  11   0 -20   -0.00    4.38
 -11   0  21   31.29   10.07
  11   0 -21   26.70    8.73
 -11   0  22   -0.00    5.31
  11   0 -22    1.06    4.71
 -11   0  23    0.00    5.11
  11   0 -23    6.94    4.99
 -11   0  24   -0.00    4.88
  11   0 -24   -0.00    3.95
 -11   0  25    0.93    5.22
  11   0 -25   28.88    8.99
 -11   0  26   -0.00    4.18
  11   0 -26   -0.00    3.95
  11   0 -27   11.28    7.06
  11   0 -28   -0.00    4.88
  11   0 -29   -0.00    3.82
  11   0 -30   -0.00    3.33
 -11   1   1   77.49   15.67
  11   1  -1   81.93   16.59
 -11  -1   1  117.31   17.71
 -11  -1   1   93.50   16.88
 -11   1   2   10.62    4.82
  11   1  -2    0.00    3.66
 -11  -1   2    0.55    2.94
 -11  -1   2    6.29    4.81
 -11   1   3   54.62   11.14
 -11   1   3   52.46   11.54
  11   1  -3   61.18   12.39
 -11  -1   3   44.05   10.71
 -11  -1   3   38.92   10.68
 -11   1   4    2.27    3.35
 -11   1   4   -0.00    3.69
  11  -1  -4   -0.00    3.65
  11   1  -4    4.33    4.21
 -11  -1   4   -0.00    3.25
 -11  -1   4   -0.00    4.35
 -11   1   5    3.60    4.21
  11  -1  -5    2.53    3.93
  11   1  -5    7.71    4.95
 -11  -1   5    5.69    4.44
 -11  -1   5    5.25    4.83
 -11   1   6    8.07    4.88
  11  -1  -6   -0.00    2.41
  11   1  -6   -0.00    4.45
 -11  -1   6    0.00    3.61
 -11  -1   6    1.83    3.17
 -11   1   7   44.07   11.36
  11  -1  -7   55.17   11.97
  11   1  -7   50.85   11.84
 -11  -1   7   62.04   12.86
 -11   1   8    1.79    3.87
  11  -1  -8    0.00    3.49
  11   1  -8    5.39    4.33
 -11  -1   8    1.31    4.26
 -11   1   9   22.21    8.63
  11  -1  -9   28.26    8.48
  11   1  -9   22.03    8.05
 -11  -1   9   31.93    9.39
 -11   1  10   -0.00    4.36
  11  -1 -10   -0.00    3.24
  11   1 -10   -0.00    3.46
 -11  -1  10   -0.00    3.56
 -11   1  11   15.92    6.89
  11  -1 -11   10.14    5.54
  11   1 -11   10.62    6.21
 -11  -1  11    1.36    4.29
 -11   1  12    1.00    3.83
  11  -1 -12    9.52    5.24
  11   1 -12    3.27    4.35
 -11  -1  12    2.87    4.74
 -11   1  13   33.98   10.12
  11  -1 -13   37.84    9.92
  11   1 -13   33.13    9.86
 -11  -1  13   34.46   10.56
 -11   1  14   -0.00    3.68
  11  -1 -14    1.77    3.50
  11   1 -14    0.38    3.63
 -11  -1  14    0.00    3.87
 -11   1  15   -0.00    3.81
  11  -1 -15    1.12    4.06
  11   1 -15    3.87    4.69
 -11  -1  15   -0.00    3.75
 -11   1  16    6.24    4.69
  11  -1 -16    1.54    4.25
  11   1 -16    0.49    3.84
 -11  -1  16   -0.00    3.48
 -11   1  17   18.87    8.50
  11  -1 -17   15.69    6.95
  11   1 -17   29.84    9.08
 -11  -1  17   10.10    6.95
 -11   1  18    7.51    5.92
  11  -1 -18   -0.00    4.26
  11   1 -18    0.95    4.23
 -11  -1  18    3.52    4.46
 -11   1  19   16.95    7.48
  11  -1 -19    7.84    5.46
  11   1 -19    0.00    4.36
 -11  -1  19    2.83    5.79
 -11   1  20    3.38    5.34
  11  -1 -20    0.00    4.38
  11   1 -20    0.09    4.34
 -11  -1  20   -0.00    4.51
 -11   1  21   -0.00    4.80
  11  -1 -21    3.92    3.92
  11   1 -21    0.00    3.57
 -11  -1  21    2.69    4.97
 -11   1  22    3.62    4.88
  11  -1 -22    2.95    4.20
  11   1 -22    0.00    4.06
 -11  -1  22   -0.00    4.47
 -11   1  23   21.59    9.27
  11  -1 -23   43.59   11.13
  11   1 -23   25.48    8.99
 -11  -1  23   31.69   10.91
 -11   1  24   -0.00    6.48
  11  -1 -24   -0.00    3.25
  11   1 -24   -0.00    4.63
 -11  -1  24   -0.00    3.98
 -11   1  25   -0.00    6.10
  11  -1 -25   25.08    8.49
  11   1 -25    9.22    5.84
 -11  -1  25    0.00    5.11
 -11   1  26   -0.00    6.06
  11  -1 -26    0.00    4.04
  11   1 -26   -0.00    5.73
 -11   1  27   14.79    7.92
  11  -1 -27   14.31    7.30
  11   1 -27   15.79    6.97
 -11   1  28   -0.00    5.23
  11  -1 -28   -0.00    4.62
  11   1 -28   -0.00    4.69
  11  -1 -29   12.84    6.73
  11   1 -29    6.84    5.64
  11  -1 -30    1.20    3.22
  11   1 -30   -0.00    4.44
 -11   2   1   19.42    6.77
 -11  -2   1   30.88    8.18
 -11  -2   1   15.33    7.30
 -11   2   2    4.10    4.29
  11   2  -2    0.00    3.88
 -11  -2   2    0.03    3.17
 -11  -2   2    1.18    3.18
 -11   2   3   14.49    5.80
  11   2  -3   10.97    6.13
 -11  -2   3   12.57    5.93
 -11  -2   3   13.90    6.43
 -11   2   4    3.42    3.94
  11   2  -4    9.00    5.25
 -11  -2   4   12.50    5.77
 -11  -2   4   10.98    6.12
 -11   2   5   51.83   11.58
  11   2  -5   56.50   12.67
 -11  -2   5   49.49   11.41
 -11  -2   5   50.22   12.27
 -11   2   6    6.71    4.86
  11  -2  -6   26.22    7.46
  11   2  -6   31.96    8.66
 -11  -2   6   18.22    6.68
 -11  -2   6    9.07    6.04
 -11   2   7   10.70    6.20
  11  -2  -7   11.94    5.96
  11   2  -7   16.76    6.94
 -11  -2   7   21.42    7.27
 -11  -2   7   17.89    7.43
 -11   2   8   12.18    6.19
  11  -2  -8   20.24    6.95
  11   2  -8   22.52    7.39
 -11  -2   8   10.12    6.76
 -11   2   9   23.29    8.29
  11  -2  -9   43.04   10.19
  11   2  -9   36.67    9.87
 -11  -2   9   45.63   11.05
 -11   2  10    4.61    4.75
  11  -2 -10    5.99    4.94
  11   2 -10    6.09    4.52
 -11  -2  10    0.00    4.67
 -11   2  11   36.38   10.20
  11  -2 -11   25.99    8.62
  11   2 -11   42.20   10.42
 -11  -2  11   35.52   10.30
 -11   2  12    2.64    4.23
  11  -2 -12   -0.00    3.68
  11   2 -12    1.38    3.77
 -11  -2  12    0.00    4.77
 -11   2  13    0.00    4.27
  11  -2 -13    3.39    3.83
  11   2 -13    3.84    4.17
 -11  -2  13    0.24    3.76
 -11   2  14   -0.00    3.57
  11  -2 -14    1.69    4.37
  11   2 -14    0.37    4.48
 -11  -2  14   -0.00    4.20
 -11   2  15   13.63    7.16
  11  -2 -15   21.20    8.03
  11   2 -15   33.39    9.49
 -11  -2  15   26.56    9.44
 -11   2  16   -0.00    4.32
  11  -2 -16    7.76    5.38
  11   2 -16    2.52    3.80
 -11  -2  16    4.34    5.90
 -11   2  17    4.88    6.19
  11  -2 -17    3.16    4.60
  11   2 -17    1.74    4.09
 -11  -2  17    4.39    4.29
 -11   2  18    2.54    4.20
  11  -2 -18   -0.00    3.03
  11   2 -18    3.86    4.07
 -11  -2  18   -0.00    4.35
 -11   2  19    7.69    5.75
  11  -2 -19    7.08    5.26
  11   2 -19    2.49    4.14
 -11  -2  19    5.20    6.14
 -11   2  20   -0.00    4.32
  11  -2 -20    2.90    4.06
  11   2 -20    4.15    5.33
 -11  -2  20    6.36    5.45
 -11   2  21   35.00   10.90
  11  -2 -21   25.01    8.33
  11   2 -21   43.68   11.07
 -11  -2  21   12.40    7.81
 -11   2  22    1.89    4.01
  11  -2 -22    2.39    4.46
  11   2 -22    1.71    3.52
 -11  -2  22   -0.00    5.37
 -11   2  23   -0.00    5.57
  11  -2 -23    0.31    3.52
  11   2 -23    4.13    5.60
 -11  -2  23   -0.00    4.38
 -11   2  24    2.73    5.04
  11  -2 -24   -0.00    4.94
  11   2 -24    0.76    4.24
 -11   2  25    4.09    5.90
  11  -2 -25   10.59    6.48
  11   2 -25    6.15    6.10
 -11   2  26    6.27    6.54
  11  -2 -26   -0.00    3.78
  11   2 -26    0.00    5.46
 -11   2  27    7.71    7.53
  11  -2 -27   18.69    7.83
  11   2 -27   27.45    8.76
 -11   2  28    0.00    4.55
  11  -2 -28   -0.00    4.96
  11   2 -28    2.68    3.94
 -11   2  29   -0.00    6.03
  11  -2 -29    3.60    5.12
  11   2 -29    5.50    6.23
  11  -2 -30    4.18    5.22
  11   2 -30    3.48    6.07
  11  -2 -31    0.00    4.37
 -11   3   1   14.50    5.38
 -11   3   1   22.90    6.80
  11  -3  -1   17.11    6.33
 -11  -3   1   12.35    5.73
 -11  -3   1    5.50    4.85
 -11   3   2   23.09    6.98
 -11   3   2   17.55    6.43
  11  -3  -2   18.49    6.52
 -11  -3   2   21.22    7.47
 -11  -3   2   18.02    7.16
 -11   3   3   52.61   11.65
  11   3  -3   85.50   14.73
 -11  -3   3   80.64   14.16
 -11  -3   3   34.87   11.10
 -11   3   4   11.33    5.95
  11   3  -4    6.77    6.27
 -11  -3   4   13.70    5.95
 -11  -3   4    3.68    5.12
 -11   3   5    7.75    4.51
  11   3  -5    3.43    4.16
 -11  -3   5    8.60    5.01
 -11  -3   5    0.00    4.84
 -11   3   6    5.30    4.41
  11   3  -6    5.23    5.17
 -11  -3   6   13.19    5.63
 -11  -3   6   15.88    6.85
 -11   3   7   47.56   11.28
  11   3  -7   45.33   11.52
 -11  -3   7   51.69   11.45
 -11  -3   7   37.34   11.02
 -11   3   8    7.43    4.63
  11  -3  -8    5.52    4.44
  11   3  -8    8.41    5.07
 -11  -3   8    4.53    4.48
 -11  -3   8    7.87    5.30
 -11   3   9   12.13    6.40
  11  -3  -9    0.00    3.24
  11   3  -9    7.33    6.04
 -11  -3   9   28.37    8.93
 -11   3  10   11.74    5.47
  11  -3 -10    7.46    4.82
  11   3 -10    5.75    4.93
 -11  -3  10    1.70    3.82
 -11   3  11    3.30    4.22
  11  -3 -11    4.96    4.87
  11   3 -11   -0.00    3.41
 -11  -3  11    3.13    4.46
 -11   3  12   12.63    6.52
  11  -3 -12    4.57    5.36
  11   3 -12    4.54    4.63
 -11  -3  12   13.27    6.62
 -11   3  13   31.76    9.08
  11  -3 -13   10.61    5.71
  11   3 -13   30.16    9.10
 -11  -3  13    7.81    5.70
 -11   3  14   -0.00    3.93
  11  -3 -14   -0.00    3.87
  11   3 -14    0.15    4.66
 -11  -3  14   -0.00    3.86
 -11   3  15   -0.00    4.48
  11  -3 -15    4.79    4.29
  11   3 -15    7.10    5.37
 -11  -3  15    0.00    4.08
 -11   3  16    3.41    4.51
  11  -3 -16    0.00    4.42
  11   3 -16    3.15    4.05
 -11  -3  16    0.58    3.94
 -11   3  17    3.19    5.26
  11  -3 -17   12.22    6.27
  11   3 -17   17.02    6.86
 -11  -3  17   12.81    6.37
 -11   3  18    0.00    4.23
  11  -3 -18   14.76    6.29
  11   3 -18    7.88    5.34
 -11  -3  18    1.73    4.75
 -11   3  19   19.06    7.60
  11  -3 -19   27.69    8.33
  11   3 -19   20.93    8.28
 -11  -3  19    3.70    6.14
 -11   3  20    6.56    6.23
  11  -3 -20    8.69    5.26
  11   3 -20    0.00    5.07
 -11  -3  20    4.22    4.59
 -11   3  21   -0.00    4.29
  11  -3 -21    2.30    4.10
  11   3 -21    1.93    4.26
 -11  -3  21    0.49    3.00
 -11   3  22   -0.00    3.70
  11  -3 -22    3.93    4.66
  11   3 -22   14.00    6.34
 -11   3  23   27.82    9.98
  11  -3 -23   38.35   11.07
  11   3 -23   41.29   11.04
 -11   3  24    3.89    5.23
  11  -3 -24    6.37    5.66
  11   3 -24    4.59    4.74
 -11   3  25    2.44    4.86
  11  -3 -25    4.23    4.79
  11   3 -25    5.54    5.84
 -11   3  26    1.88    4.80
  11  -3 -26    7.22    5.53
  11   3 -26   -0.00    4.47
 -11   3  27   31.63   10.22
  11  -3 -27   -0.00    4.57
  11   3 -27   11.27    7.47
 -11   3  28    2.88    6.01
  11  -3 -28    3.98    5.00
  11   3 -28    5.11    5.76
 -11   3  29    3.69    5.82
  11  -3 -29    7.06    5.56
  11   3 -29    5.72    5.40
 -11   3  30   -0.00    5.17
  11  -3 -30   -0.00    4.45
  11  -3 -31   -0.00    4.59
 -11   4   1   32.85    7.40
 -11   4   1   32.73    7.73
  11  -4  -1   31.53    7.38
 -11  -4   1    2.67    4.05
 -11  -4   1   28.80    8.65
 -11   4   2    0.60    2.80
 -11   4   2    1.28    3.58
  11  -4  -2    1.65    3.25
 -11  -4   2    3.52    5.23
 -11  -4   2   -0.00    4.08
 -11   4   3    0.57    4.10
  11  -4  -3    4.95    3.83
 -11  -4   3    7.23    4.93
 -11  -4   3    0.00    4.46
 -11   4   4   13.11    5.46
  11  -4  -4    6.84    4.38
  11   4  -4    4.18    6.10
 -11  -4   4   11.68    6.00
 -11  -4   4   -0.00    4.44
 -11   4   5   51.71   11.44
  11   4  -5   43.59   11.79
 -11  -4   5   48.66   12.06
 -11  -4   5   72.92   14.31
 -11   4   6   26.10    7.41
  11   4  -6   15.83    6.78
 -11  -4   6   18.14    7.34
 -11  -4   6    8.25    5.90
 -11   4   7   13.74    5.80
  11   4  -7   10.40    5.71
 -11  -4   7    9.45    5.41
 -11  -4   7    3.68    4.52
 -11   4   8    4.59    4.66
  11   4  -8    6.63    5.02
 -11  -4   8    8.93    5.10
 -11  -4   8    5.75    5.35
 -11   4   9   29.84    9.02
  11  -4  -9   50.85   10.52
  11   4  -9   31.17    9.82
 -11  -4   9   34.82    9.59
 -11  -4   9   20.11    9.12
 -11   4  10    0.00    4.24
  11  -4 -10   15.46    5.87
  11   4 -10    7.44    5.16
 -11  -4  10   10.31    6.08
 -11   4  11   13.10    6.56
  11  -4 -11   13.74    6.35
  11   4 -11   15.20    6.39
 -11  -4  11   15.72    7.16
 -11   4  12    0.81    4.01
  11  -4 -12    0.00    3.54
  11   4 -12    5.15    4.76
 -11  -4  12    1.29    3.89
 -11   4  13    8.42    5.14
  11  -4 -13    1.10    3.53
  11   4 -13    1.11    4.74
 -11  -4  13   -0.00    3.38
 -11   4  14    4.15    5.14
  11  -4 -14    8.10    4.99
  11   4 -14    5.54    4.97
 -11  -4  14    0.76    3.81
 -11   4  15   27.03    9.19
  11  -4 -15   14.30    6.70
  11   4 -15   22.89    8.42
 -11  -4  15   26.62    9.32
 -11   4  16    2.83    5.11
  11  -4 -16    1.84    4.15
  11   4 -16    5.84    4.88
 -11  -4  16    0.98    4.10
 -11   4  17    1.61    4.40
  11  -4 -17    8.40    4.98
  11   4 -17   -0.00    4.44
 -11  -4  17   -0.00    3.63
 -11   4  18    1.65    4.18
  11  -4 -18    4.69    4.58
  11   4 -18    0.45    4.53
 -11  -4  18   -0.00    3.33
 -11   4  19    0.00    4.63
  11  -4 -19    4.28    4.60
  11   4 -19    1.88    4.90
 -11   4  20    1.20    5.08
  11  -4 -20    7.24    6.19
  11   4 -20    0.00    4.82
 -11   4  21    5.80    5.15
  11  -4 -21   20.79    7.28
  11   4 -21   10.44    5.96
 -11   4  22    8.53    6.02
  11  -4 -22    4.98    5.53
  11   4 -22   10.58    6.50
 -11   4  23    0.98    4.96
  11  -4 -23    1.52    4.63
  11   4 -23   -0.00    5.78
 -11   4  24    5.29    6.18
  11  -4 -24    3.04    5.03
  11   4 -24    0.05    4.83
 -11   4  25   12.15    6.95
  11  -4 -25   18.36    7.90
  11   4 -25    9.85    6.88
 -11   4  26   12.65    6.99
  11  -4 -26    5.20    5.82
  11   4 -26    4.55    5.91
 -11   4  27   17.96    7.92
  11  -4 -27    8.95    6.12
  11   4 -27    3.74    5.12
 -11   4  28    0.00    3.46
  11  -4 -28    2.65    5.09
  11   4 -28    2.26    4.96
 -11   4  29    4.77    5.73
  11  -4 -29   -0.00    5.05
  11   4 -29    6.44    5.08
 -11   4  30    0.00    3.93
  11  -4 -30   -0.00    4.45
 -11   4  31    0.00    4.80
 -11   4  32   -0.00    5.05
 -11   5   1   -0.00    3.36
 -11  -5   1    0.00    4.27
 -11  -5   1    2.15    4.32
 -11   5   2   37.11    8.96
 -11  -5   2   35.15    9.84
 -11  -5   2   29.77    9.72
 -11   5   3   47.98   10.77
 -11  -5   3   52.41   12.05
 -11  -5   3   51.93   12.83
 -11   5   4   12.37    5.43
 -11  -5   4   15.51    6.72
 -11  -5   4    4.80    5.24
 -11   5   5    3.15    3.17
  11  -5  -5    0.00    3.61
  11   5  -5    9.53    5.49
 -11  -5   5   -0.00    4.00
 -11  -5   5    2.12    4.80
 -11   5   6   17.80    6.16
  11  -5  -6    5.40    4.46
  11   5  -6   13.11    6.60
 -11  -5   6    6.71    5.77
 -11  -5   6    7.07    5.30
 -11   5   7   20.46    7.87
  11   5  -7   34.60    9.84
 -11  -5   7   35.11    9.95
 -11  -5   7   31.72    9.55
 -11   5   8    8.09    5.45
  11   5  -8   16.00    6.67
 -11  -5   8    8.74    5.29
 -11  -5   8    7.72    5.91
 -11   5   9   37.26    9.30
  11   5  -9   10.17    6.83
 -11  -5   9   21.22    7.73
 -11  -5   9   29.65    9.48
 -11   5  10    0.28    3.16
  11  -5 -10    5.31    4.34
  11   5 -10   -0.00    4.16
 -11  -5  10   -0.00    3.68
 -11  -5  10    2.20    4.40
 -11   5  11    3.15    4.03
  11  -5 -11   -0.00    3.03
  11   5 -11    7.31    5.73
 -11  -5  11   14.66    6.25
 -11  -5  11   -0.00    4.92
 -11   5  12   17.56    6.91
  11  -5 -12   33.82    8.60
  11   5 -12   28.26    9.04
 -11  -5  12   18.05    8.37
 -11   5  13   22.76    7.65
  11  -5 -13   19.02    6.93
  11   5 -13   33.13    9.93
 -11  -5  13   15.83    7.43
 -11   5  14    1.27    4.43
  11  -5 -14    1.16    3.66
  11   5 -14    0.00    2.83
 -11  -5  14    1.51    4.61
 -11   5  15   -0.00    3.45
  11  -5 -15   -0.00    3.49
  11   5 -15   -0.00    4.70
 -11  -5  15    3.64    4.76
 -11   5  16    1.98    3.55
  11  -5 -16   -0.00    3.00
  11   5 -16    0.00    3.27
 -11  -5  16    4.49    4.75
 -11   5  17    0.00    3.54
  11  -5 -17    3.47    4.15
  11   5 -17    0.00    4.46
 -11   5  18    9.76    6.30
  11  -5 -18   26.71    8.13
  11   5 -18   15.91    7.65
 -11   5  19   22.56    7.86
  11  -5 -19   11.64    5.86
  11   5 -19   14.11    7.41
 -11   5  20    3.93    5.04
  11  -5 -20   -0.00    3.79
  11   5 -20    7.73    4.89
 -11   5  21    2.66    3.78
  11  -5 -21    3.41    4.65
  11   5 -21    6.19    4.98
 -11   5  22   10.53    5.90
  11  -5 -22    7.48    5.64
  11   5 -22   -0.00    4.06
 -11   5  23    0.53    4.82
  11  -5 -23   26.34    8.86
  11   5 -23   27.55    9.23
 -11   5  24    0.34    4.68
  11  -5 -24    2.68    4.67
  11   5 -24    5.18    4.94
 -11   5  25    2.07    4.02
  11  -5 -25   -0.00    4.27
  11   5 -25   -0.00    3.11
 -11   5  26   -0.00    4.81
  11  -5 -26   -0.00    4.61
  11   5 -26   -0.00    5.22
 -11   5  27   -0.00    4.60
  11  -5 -27    3.79    5.22
  11   5 -27   -0.00    4.67
 -11   5  28    4.32    5.42
  11  -5 -28   18.47    7.95
  11   5 -28   10.46    5.92
 -11   5  29    0.50    4.97
  11  -5 -29    1.80    4.67
 -11   5  30    6.67    5.52
  11  -5 -30    4.24    5.32
 -11   5  31   -0.00    4.71
 -11   5  32   -0.00    4.61
 -11   5  33   -0.00    4.59
 -11   6   1   23.04    6.91
 -11  -6   1   30.90    9.67
 -11  -6   1   39.38   10.65
 -11   6   2    2.19    3.10
 -11  -6   2    4.02    4.51
 -11  -6   2   -0.00    3.39
 -11   6   3   11.20    5.14
 -11  -6   3    5.92    4.97
 -11  -6   3   12.85    6.33
 -11   6   4   32.93    8.03
 -11  -6   4   30.96    8.57
 -11  -6   4   15.29    7.53
 -11   6   5   21.22    6.37
 -11  -6   5   15.24    7.14
 -11  -6   5    7.26    5.49
 -11   6   6   16.75    6.06
  11   6  -6   19.47    7.80
 -11  -6   6   19.23    7.47
 -11  -6   6   27.86    9.35
 -11   6   7    5.96    4.75
  11   6  -7    0.00    4.82
 -11  -6   7    5.98    5.06
 -11  -6   7    3.48    4.99
 -11   6   8   13.13    6.00
  11   6  -8    4.31    4.89
 -11  -6   8    6.71    5.13
 -11  -6   8    0.00    4.36
 -11   6   9    7.69    4.55
  11   6  -9    0.00    4.86
 -11  -6   9    4.76    4.24
 -11  -6   9   15.63    7.63
 -11   6  10   18.77    6.77
  11   6 -10   15.85    7.02
 -11  -6  10   24.64    8.57
 -11  -6  10   19.53    8.43
 -11   6  11    4.38    4.91
  11  -6 -11    0.00    4.31
  11   6 -11   10.92    6.34
 -11  -6  11    5.02    5.40
 -11  -6  11    2.14    4.79
 -11   6  12    2.27    4.70
  11  -6 -12    1.34    3.68
  11   6 -12    9.81    6.44
 -11  -6  12    3.05    4.16
 -11  -6  12    5.61    5.95
 -11   6  13    0.40    4.03
  11  -6 -13    2.25    4.49
  11   6 -13    6.90    5.28
 -11  -6  13   11.20    5.99
 -11   6  14   21.28    7.42
  11  -6 -14   18.49    6.83
  11   6 -14   13.62    7.17
 -11   6  15   18.48    6.95
  11  -6 -15    7.72    5.13
  11   6 -15    0.00    4.79
 -11   6  16   20.11    7.80
  11  -6 -16   22.17    7.62
  11   6 -16   19.38    8.11
 -11   6  17    5.52    4.81
  11  -6 -17    4.68    4.16
  11   6 -17   -0.00    4.70
 -11   6  18    1.28    3.28
  11  -6 -18    0.88    3.14
  11   6 -18   -0.00    5.07
 -11   6  19   -0.00    3.05
  11  -6 -19    6.40    4.59
  11   6 -19   16.65    6.99
 -11   6  20    8.36    5.39
  11  -6 -20    1.72    3.98
  11   6 -20    6.43    5.67
 -11   6  21    8.32    6.65
  11  -6 -21    2.30    4.80
  11   6 -21   13.07    7.78
 -11   6  22    0.00    5.46
  11  -6 -22    1.45    4.30
  11   6 -22   20.03    7.77
 -11   6  23    3.21    3.55
  11  -6 -23    1.45    4.15
  11   6 -23    0.00    4.51
 -11   6  24   -0.00    4.58
  11  -6 -24    7.94    5.12
  11   6 -24    0.00    5.34
 -11   6  25    1.02    4.74
  11  -6 -25    1.64    3.63
  11   6 -25   -0.00    3.24
 -11   6  26    5.61    6.97
  11  -6 -26    8.57    6.33
  11   6 -26    6.07    5.96
 -11   6  27   -0.00    3.77
  11  -6 -27    0.22    4.54
  11   6 -27    3.78    5.08
 -11   6  28    0.81    4.59
  11  -6 -28   -0.00    3.71
 -11   6  29   -0.00    2.97
  11  -6 -29    4.63    5.70
 -11   6  30    1.51    5.66
  11  -6 -30    4.03    5.89
 -11   6  31   -0.00    4.08
 -11   7   1   11.93    5.25
 -11  -7   1   23.49    7.85
 -11   7   2   20.08    6.22
 -11  -7   2   21.27    7.78
 -11   7   3    7.64    4.47
 -11  -7   3    0.38    2.73
 -11  -7   3    2.12    4.33
 -11   7   4    7.99    4.88
 -11  -7   4   10.62    6.03
 -11  -7   4    7.04    5.68
 -11   7   5    3.58    3.28
 -11  -7   5    6.79    5.09
 -11  -7   5    0.31    4.45
 -11   7   6   18.44    6.15
 -11  -7   6   15.37    6.97
 -11  -7   6   13.04    6.98
 -11   7   7    1.01    2.98
  11   7  -7   -0.00    4.23
 -11  -7   7    1.07    4.27
 -11  -7   7   -0.00    3.96
 -11   7   8   43.14    9.84
  11   7  -8   25.06    9.68
 -11  -7   8   40.41   10.62
 -11  -7   8   35.22   10.97
 -11   7   9   13.31    5.71
  11   7  -9    7.11    6.25
 -11  -7   9   36.62    9.37
 -11   7  10    1.04    2.47
  11   7 -10    8.96    5.06
 -11  -7  10    2.45    4.33
 -11   7  11    2.27    3.78
  11   7 -11    7.13    4.63
 -11  -7  11   -0.00    3.31
 -11   7  12   29.39    9.10
  11   7 -12   20.24    8.94
 -11  -7  12   28.21    9.23
 -11   7  13   -0.00    3.38
  11   7 -13    9.81    6.06
 -11  -7  13    4.10    4.77
 -11   7  14    0.00    4.09
  11   7 -14    8.00    5.72
 -11  -7  14    6.86    5.73
 -11   7  15   -0.00    3.09
  11   7 -15   -0.00    4.97
 -11   7  16    1.12    3.72
  11  -7 -16    1.32    4.13
  11   7 -16   -0.00    3.47
 -11   7  17   -0.00    3.05
  11  -7 -17    1.99    3.62
  11   7 -17    4.49    4.97
 -11   7  18   15.44    6.88
  11  -7 -18   25.52    8.43
  11   7 -18   15.84    7.77
 -11   7  19    9.18    5.36
  11  -7 -19    9.85    6.03
  11   7 -19   -0.00    4.02
 -11   7  20    1.27    5.49
  11  -7 -20   -0.00    2.46
  11   7 -20   -0.00    5.43
 -11   7  21    2.56    4.04
  11  -7 -21    5.98    5.14
  11   7 -21    3.23    6.06
 -11   7  22   -0.00    4.06
  11  -7 -22    6.58    5.32
  11   7 -22    2.05    4.27
 -11   7  23   -0.00    3.91
  11  -7 -23    6.06    5.54
  11   7 -23    8.49    5.92
 -11   7  24    0.00    4.16
  11  -7 -24    5.66    4.96
  11   7 -24    1.92    4.59
 -11   7  25    0.00    4.48
  11  -7 -25    0.00    4.07
  11   7 -25    2.12    4.83
 -11   7  26   -0.00    6.10
  11  -7 -26   -0.00    4.95
  11   7 -26   -0.00    3.93
 -11   7  27    4.01    5.25
  11  -7 -27    1.09    4.83
 -11   7  28    6.08    5.86
  11  -7 -28   14.41    7.79
 -11   7  29    3.52    5.74
  11  -7 -29    2.87    4.71
  11  -7 -30    0.43    3.78
 -11   8   1    0.34    2.22
 -11  -8   1    2.18    3.67
 -11   8   2    3.00    3.73
 -11  -8   2   10.52    6.48
 -11   8   3    0.51    2.61
 -11  -8   3    1.21    3.82
 -11   8   4   30.19    7.86
 -11  -8   4   41.76   10.85
 -11   8   5    7.95    4.14
 -11  -8   5    4.04    4.18
 -11   8   6   26.94    7.38
 -11  -8   6   22.68    7.89
 -11   8   7    0.00    2.39
 -11  -8   7   10.48    5.24
 -11   8   8   -0.00    2.00
  11   8  -8    2.41    4.86
 -11  -8   8   -0.00    3.25
 -11   8   9    5.61    4.62
  11   8  -9    1.26    5.39
 -11  -8   9    3.16    4.22
 -11   8  10   30.52    8.13
  11   8 -10   26.11    8.66
 -11  -8  10    7.98    6.64
 -11   8  11    3.07    3.96
  11   8 -11   -0.00    4.43
 -11  -8  11    0.33    2.71
 -11   8  12    0.00    3.36
  11   8 -12   -0.00    3.69
 -11  -8  12    8.11    6.30
 -11   8  13    4.62    3.72
  11   8 -13    8.20    5.34
 -11  -8  13    7.86    5.07
 -11   8  14   -0.00    3.95
  11   8 -14    0.00    5.19
 -11  -8  14    1.26    2.93
 -11   8  15    4.18    4.00
  11   8 -15    3.10    4.87
 -11  -8  15    5.07    5.23
 -11   8  16   24.82    7.85
  11   8 -16   18.63    8.37
 -11  -8  16   24.71    8.06
 -11   8  17    3.87    2.90
  11   8 -17    4.14    5.68
 -11  -8  17   -0.00    4.43
 -11   8  18    4.58    4.71
  11   8 -18    7.01    6.10
 -11   8  19    1.05    3.25
  11   8 -19    1.07    4.59
 -11   8  20   10.04    5.48
  11   8 -20   16.36    7.76
 -11   8  21    0.00    3.53
  11   8 -21    2.01    3.87
 -11   8  22   12.37    6.31
  11   8 -22    6.05    5.88
 -11   8  23    5.01    4.60
  11  -8 -23    0.65    4.57
  11   8 -23    2.81    4.94
 -11   8  24    0.74    4.55
  11  -8 -24   -0.00    4.22
  11   8 -24    3.04    4.88
 -11   8  25   -0.00    4.11
  11  -8 -25   -0.00    4.03
 -11   8  26    0.20    5.25
  11  -8 -26   -0.00    4.70
  11  -8 -27   -0.00    3.85
  11  -8 -28   -0.00    4.98
  11  -8 -29    1.09    4.61
 -11   9   1    0.00    2.56
 -11  -9   1   -0.00    2.97
 -11   9   2   25.77    7.08
 -11  -9   2   40.11   10.52
 -11   9   3    0.72    3.23
 -11  -9   3   -0.00    2.67
 -11   9   4    8.30    4.78
 -11  -9   4   24.51    8.12
 -11   9   5   -0.00    2.69
 -11  -9   5   -0.00    3.50
 -11   9   6   14.73    5.54
 -11  -9   6    5.70    4.99
 -11   9   7   -0.00    3.12
 -11  -9   7    0.00    3.61
 -11   9   8   21.57    6.90
 -11  -9   8   21.04    8.53
 -11   9   9    3.01    4.07
 -11  -9   9   -0.00    4.23
 -11   9  10    3.25    4.36
  11   9 -10   -0.00    5.29
 -11  -9  10    2.70    3.68
 -11   9  11   -0.00    3.77
  11   9 -11    0.28    3.60
 -11  -9  11    6.02    4.86
 -11   9  12    4.91    4.41
  11   9 -12   15.56    7.54
 -11  -9  12   15.17    6.91
 -11   9  13    0.00    3.71
  11   9 -13   -0.00    3.46
 -11  -9  13   -0.00    4.05
 -11   9  14    0.00    3.38
  11   9 -14    9.22    6.78
 -11  -9  14    5.36    4.91
 -11   9  15    2.30    3.27
  11   9 -15    0.90    4.84
 -11  -9  15    6.80    5.20
 -11   9  16    2.81    4.63
  11   9 -16    1.52    4.20
 -11  -9  16   -0.00    4.68
 -11   9  17   -0.00    4.39
  11   9 -17   -0.00    4.65
 -11  -9  17   -0.00    4.74
 -11   9  18   18.02    7.44
  11   9 -18   37.39   11.41
 -11  -9  18   26.94    9.04
 -11   9  19    3.52    5.13
  11   9 -19    1.74    4.98
 -11  -9  19    4.34    4.79
 -11   9  20    5.95    5.02
  11   9 -20    2.63    5.38
 -11   9  21    1.31    3.36
  11   9 -21   -0.00    5.06
 -11   9  22    7.83    6.04
  11   9 -22   16.70    8.19
 -11   9  23   -0.00    3.59
  11   9 -23   -0.00    4.17
 -11  10   1    1.22    2.55
 -11 -10   1    1.11    4.06
 -11  10   2    3.66    3.52
 -11 -10   2    0.00    3.05
 -11  10   3    0.62    2.75
 -11 -10   3   -0.00    4.75
 -11  10   4    7.93    4.65
 -11 -10   4   33.74    9.07
 -11  10   5   -0.00    3.24
 -11 -10   5    0.00    3.04
 -11  10   6   12.33    5.09
 -11 -10   6   17.34    7.60
 -11  10   7    1.84    3.10
 -11 -10   7   -0.00    4.11
 -11  10   8   -0.00    3.27
 -11 -10   8    6.29    5.67
 -11  10   9   -0.00    3.20
 -11 -10   9    1.96    3.87
 -11  10  10   11.79    5.68
 -11 -10  10    6.17    6.05
 -11  10  11    1.09    3.05
 -11 -10  11    1.46    4.34
 -11  10  12    4.17    4.49
  11  10 -12   -0.00    4.72
 -11 -10  12    0.47    5.37
 -11  10  13    2.37    3.38
  11  10 -13   -0.00    3.88
 -11 -10  13    1.85    3.85
 -11  10  14    0.00    2.84
  11  10 -14    0.00    3.66
 -11 -10  14   11.30    6.90
 -11  10  15   -0.00    3.72
  11  10 -15    1.76    5.81
 -11 -10  15    6.89    5.39
 -11  10  16   14.20    6.59
  11  10 -16   23.79    8.66
 -11 -10  16   14.47    7.40
 -11  10  17    6.51    4.54
  11  10 -17    0.11    3.34
 -11 -10  17    1.44    3.96
 -11  10  18    0.95    3.82
  11  10 -18   -0.00    3.13
 -11 -10  18    0.00    3.62
 -11  10  19   -0.00    3.85
  11  10 -19   -0.00    3.95
 -11 -10  19    1.04    4.48
 -11  10  20   -0.00    4.50
  11  10 -20    6.49    5.12
 -11 -10  20    7.91    5.44
  11  10 -21   -0.00    4.55
 -11 -10  21    0.16    3.70
 -11  11   1    2.95    3.16
 -11 -11   1    1.15    5.03
 -11  11   2   12.25    4.84
 -11 -11   2   24.66    8.57
 -11  11   3    2.17    2.63
 -11 -11   3   -0.00    3.23
 -11  11   4    6.43    3.92
 -11 -11   4    9.14    5.58
 -11  11   5    1.68    2.86
 -11 -11   5    1.22    4.35
 -11  11   6    6.89    3.99
 -11 -11   6    3.89    3.99
 -11  11   7   -0.00    2.81
 -11 -11   7    3.51    4.59
 -11  11   8   16.35    6.15
 -11 -11   8   41.10   10.45
 -11  11   9    4.25    3.98
 -11 -11   9   -0.00    3.96
 -11  11  10    0.89    2.71
 -11 -11  10   -0.00    3.99
 -11  11  11    1.45    3.76
 -11 -11  11    0.77    4.68
 -11  11  12    8.76    5.22
 -11 -11  12   19.68    7.51
 -11  11  13    1.77    3.45
  11  11 -13    0.75    2.65
 -11 -11  13    2.01    5.40
 -11  11  14    3.97    4.48
  11  11 -14    3.64    4.56
 -11 -11  14    0.00    4.47
 -11  11  15    5.30    4.41
  11  11 -15   -0.00    3.93
 -11 -11  15   -0.00    3.08
 -11  11  16   -0.00    3.42
  11  11 -16   -0.00    4.16
 -11 -11  16    0.00    3.23
  11  11 -17   -0.00    4.37
 -11 -11  17    0.98    3.72
  11  11 -18    8.57    6.43
 -11 -11  18    7.63    5.50
 -11  12   1    1.24    2.43
 -11 -12   1   -0.00    4.30
 -11  12   2    4.03    3.17
 -11 -12   2   -0.00    3.74
 -11  12   3    1.08    2.81
 -11 -12   3    1.25    4.13
 -11  12   4    6.43    3.89
 -11 -12   4    9.82    5.91
 -11  12   5    2.65    3.50
 -11 -12   5    1.59    4.10
 -11  12   6   12.04    4.96
 -11 -12   6   10.31    6.40
 -11  12   7    0.89    2.95
 -11 -12   7    1.57    3.23
 -11  12   8   -0.00    2.92
 -11 -12   8   -0.00    4.58
 -11  12   9    3.83    3.43
 -11 -12   9    5.66    5.10
 -11  12  10   11.06    5.16
 -11 -12  10    6.55    5.16
 -11  12  11    0.65    2.85
 -11 -12  11    0.00    4.40
 -11  12  12    3.75    4.58
 -11 -12  12    7.71    5.19
 -11 -12  13    3.41    4.69
 -11 -12  14    5.01    5.63
 -11 -12  15    2.62    5.04
 -11  13   1    3.23    3.01
 -11 -13   1    6.95    5.33
 -11  13   2    2.48    3.00
 -11 -13   2   10.08    6.01
 -11  13   3   -0.00    2.90
 -11 -13   3    4.48    4.26
 -11  13   4    3.66    3.59
 -11 -13   4    8.84    5.24
 -11  13   5   -0.00    2.69
 -11 -13   5   -0.00    3.34
 -11  13   6    1.06    2.62
 -11 -13   6    0.00    3.86
 -11  13   7   -0.00    2.10
 -11 -13   7    5.67    4.98
 -11  13   8   20.26    6.15
 -11 -13   8   12.32    6.81
 -11 -13   9    1.50    4.82
 -11  14   1    0.00    2.39
 -11  14   2   -0.00    2.07
 -11  14   3    0.00    2.39
 -11  14   4    3.61    3.07
 -10   0   1    0.71    3.84
 -10   0   2   27.44    7.74
 -10   0   3   -0.00    3.05
 -10   0   4  137.55   22.18
 -10   0   5   -0.00    3.43
 -10   0   6   21.81    7.10
 -10   0   7   -0.00    3.41
  10   0  -7    0.54    3.49
 -10   0   8   13.71    6.06
  10   0  -8   11.91    6.08
 -10   0   9    3.09    4.04
  10   0  -9    0.00    4.21
 -10   0  10  135.38   23.26
  10   0 -10  148.65   23.29
 -10   0  11   -0.00    4.44
  10   0 -11   -0.00    3.34
 -10   0  12    0.17    3.43
  10   0 -12    1.04    3.56
 -10   0  13   -0.00    4.32
  10   0 -13   -0.00    4.20
 -10   0  14    0.00    3.98
  10   0 -14   30.12    8.34
 -10   0  15    0.56    3.58
  10   0 -15    3.58    4.36
 -10   0  16   25.77    9.13
  10   0 -16   37.85   10.05
 -10   0  17    1.12    4.53
  10   0 -17    1.83    4.34
 -10   0  18   14.08    7.56
  10   0 -18   23.70    8.18
 -10   0  19   -0.00    3.93
  10   0 -19    0.00    3.46
 -10   0  20   47.74   12.92
  10   0 -20   52.15   12.30
 -10   0  21    3.33    5.54
  10   0 -21    2.76    4.26
 -10   0  22    0.00    4.92
  10   0 -22   -0.00    3.88
 -10   0  23    8.98    5.63
  10   0 -23    3.17    4.40
 -10   0  24    4.08    6.46
  10   0 -24    0.00    3.70
 -10   0  25    1.25    3.97
  10   0 -25   -0.00    3.98
 -10   0  26   21.37    9.04
  10   0 -26   27.82    9.26
 -10   0  27   -0.00    4.91
  10   0 -27   -0.00    4.47
  10   0 -28    5.83    5.26
  10   0 -29    4.57    5.00
  10   0 -30    7.83    6.91
  10   0 -31   -0.00    3.61
  10   0 -32   14.71    6.86
 -10   1   1    0.40    2.92
 -10   1   1   -0.00    2.93
  10  -1  -1    0.91    3.93
 -10  -1   1   -0.00    4.00
 -10   1   2  143.24   21.74
 -10   1   2  118.65   21.38
  10  -1  -2  162.87   22.71
 -10  -1   2  138.23   22.71
 -10   1   3   10.28    4.86
 -10   1   3   12.74    5.68
  10  -1  -3    4.18    4.75
 -10  -1   3    6.10    4.69
 -10   1   4    5.93    4.59
  10   1  -4    8.81    4.58
 -10  -1   4    4.76    3.82
 -10  -1   4    0.00    4.12
 -10   1   5   16.00    6.16
  10   1  -5   10.02    6.06
 -10  -1   5   12.38    5.44
 -10  -1   5   10.38    5.70
  10   1  -6   89.08   16.95
 -10  -1   6  107.10   18.15
 -10   1   7   11.34    5.27
  10   1  -7    1.98    4.15
 -10  -1   7   -0.00    4.35
 -10   1   8   50.65   12.27
  10   1  -8   72.27   13.59
 -10  -1   8   60.15   13.35
 -10   1   9   -0.00    3.86
  10  -1  -9   -0.00    3.69
  10   1  -9    0.00    3.37
 -10  -1   9    1.18    4.18
 -10   1  10    2.05    4.85
  10  -1 -10    0.00    3.47
  10   1 -10   -0.00    4.75
 -10  -1  10    1.99    3.62
 -10   1  11   13.54    6.35
  10  -1 -11   24.10    7.44
  10   1 -11   17.60    7.40
 -10  -1  11   18.64    7.53
 -10   1  12   88.66   16.16
  10  -1 -12   76.03   14.86
  10   1 -12   80.82   15.38
 -10  -1  12   59.29   14.87
 -10   1  13   -0.00    4.15
  10  -1 -13    1.77    3.67
  10   1 -13    3.03    4.17
 -10  -1  13    0.78    4.31
 -10   1  14   16.09    7.25
  10  -1 -14   15.95    6.25
  10   1 -14   14.01    6.64
 -10  -1  14    4.43    5.48
 -10   1  15    4.84    5.14
  10  -1 -15    2.38    4.11
  10   1 -15   -0.00    3.82
 -10  -1  15    0.00    4.30
 -10   1  16   30.70    9.71
  10  -1 -16   31.55    9.03
  10   1 -16   31.01    8.73
 -10  -1  16   18.91    8.50
 -10   1  17    5.56    4.68
  10  -1 -17    0.78    3.35
  10   1 -17   -0.00    3.08
 -10  -1  17    0.00    4.46
 -10   1  18   19.37    8.08
  10  -1 -18   38.50    9.77
  10   1 -18   40.54    9.85
 -10  -1  18   10.73    6.70
 -10   1  19   -0.00    4.02
  10  -1 -19    1.03    3.24
  10   1 -19    0.00    4.36
 -10  -1  19    3.95    4.75
 -10   1  20    0.00    4.72
  10  -1 -20    0.00    4.11
  10   1 -20   -0.00    3.93
 -10  -1  20    2.56    4.78
 -10   1  21    1.50    4.77
  10  -1 -21    1.46    5.14
  10   1 -21   -0.00    3.94
 -10  -1  21    3.37    5.33
 -10   1  22   57.21   14.77
  10  -1 -22   81.45   15.65
  10   1 -22  100.15   16.81
 -10  -1  22   37.09   13.46
 -10   1  23   -0.00    3.77
  10  -1 -23    5.01    6.00
  10   1 -23   -0.00    4.61
 -10  -1  23    0.00    3.47
 -10   1  24    7.81    6.65
  10  -1 -24   11.21    6.23
  10   1 -24    0.00    3.17
 -10  -1  24    7.71    6.58
 -10   1  25    0.00    5.24
  10  -1 -25   -0.00    4.33
  10   1 -25    3.44    4.99
 -10  -1  25   -0.00    4.22
 -10   1  26    0.00    5.19
  10  -1 -26   -0.00    4.06
 -10   1  27   11.70    7.37
  10  -1 -27   -0.00    4.65
  10   1 -27   -0.00    4.46
 -10   1  28    2.71    5.35
  10  -1 -28   15.25    8.13
  10   1 -28    3.56    4.46
  10  -1 -29   -0.00    4.27
  10   1 -29   -0.00    4.00
  10  -1 -30   -0.00    2.87
  10   1 -30    4.46    5.07
  10  -1 -31   -0.00    3.92
  10   1 -31   -0.00    4.49
  10  -1 -32   11.29    7.77
  10   1 -32    7.90    6.74
 -10   2   1    1.60    2.68
 -10   2   1    2.54    3.71
  10  -2  -1    6.39    3.69
  10   2  -1   -0.00    4.33
 -10  -2   1    2.92    3.52
 -10  -2   1   -0.00    3.45
 -10   2   2    0.40    3.20
 -10   2   2    3.11    2.84
  10  -2  -2   -0.00    3.53
  10   2  -2   -0.00    3.30
 -10  -2   2    7.26    4.50
 -10  -2   2   -0.00    3.21
 -10   2   3    1.09    3.45
  10  -2  -3    0.59    3.39
  10   2  -3   -0.00    3.00
 -10  -2   3    1.12    2.76
 -10  -2   3   -0.00    3.93
 -10   2   4  162.47   23.95
  10  -2  -4  160.86   23.83
  10   2  -4  150.54   24.14
 -10  -2   4  154.02   23.87
 -10  -2   4  132.86   23.67
 -10   2   5   20.44    8.12
  10  -2  -5   37.13    8.84
  10   2  -5   29.41    8.67
 -10  -2   5   35.16    8.90
 -10  -2   5   35.30    9.36
 -10   2   6   29.32    8.60
  10   2  -6   36.38    9.36
 -10  -2   6   38.55    9.23
 -10  -2   6   26.07    8.62
 -10   2   7    6.07    4.87
  10   2  -7    3.41    4.32
 -10  -2   7    0.93    4.35
 -10   2   8   14.13    6.23
  10   2  -8   23.96    7.58
 -10  -2   8   15.16    7.05
 -10   2   9    4.45    4.14
  10   2  -9    7.02    5.22
 -10  -2   9    0.73    3.90
 -10   2  10   81.78   16.28
  10  -2 -10  100.98   16.76
  10   2 -10   92.99   17.02
 -10  -2  10   78.44   16.69
 -10   2  11   22.15    7.47
  10  -2 -11    3.43    4.43
  10   2 -11   15.39    6.54
 -10  -2  11    2.59    5.08
 -10   2  12    0.00    3.82
  10  -2 -12   -0.00    3.61
  10   2 -12    4.79    4.23
 -10  -2  12    0.00    3.61
 -10   2  13   -0.00    4.09
  10  -2 -13    3.55    4.29
  10   2 -13   -0.00    3.73
 -10  -2  13   -0.00    3.61
 -10   2  14   21.18    7.81
  10  -2 -14   36.06    9.15
  10   2 -14   25.32    7.93
 -10  -2  14   10.49    7.23
 -10   2  15    6.24    5.48
  10  -2 -15   12.79    5.82
  10   2 -15   11.57    6.20
 -10  -2  15   22.65    8.48
 -10   2  16   18.36    7.90
  10  -2 -16    6.39    4.92
  10   2 -16    3.05    5.02
 -10  -2  16    7.91    5.68
 -10   2  17   -0.00    4.42
  10  -2 -17    1.57    3.91
  10   2 -17   -0.00    3.89
 -10  -2  17   -0.00    4.36
 -10   2  18    0.00    5.32
  10  -2 -18    3.43    4.40
  10   2 -18    6.65    5.41
 -10  -2  18    5.30    6.05
 -10   2  19   10.72    6.28
  10  -2 -19    5.80    4.82
  10   2 -19    3.72    4.36
 -10  -2  19    5.58    5.21
 -10   2  20   47.45   12.82
  10  -2 -20   52.00   12.52
  10   2 -20   57.12   13.27
 -10  -2  20   65.07   14.92
 -10   2  21   -0.00    4.64
  10  -2 -21    5.01    5.81
  10   2 -21    1.86    4.10
 -10  -2  21    3.51    6.34
 -10   2  22    3.51    4.71
  10  -2 -22    1.75    3.89
  10   2 -22    0.00    3.62
 -10  -2  22   13.26    7.00
 -10   2  23    4.60    5.66
  10  -2 -23    1.34    4.35
  10   2 -23    3.10    4.15
 -10  -2  23    5.27    5.31
 -10   2  24   11.76    7.12
  10  -2 -24   17.74    7.58
  10   2 -24   37.14   10.11
 -10   2  25    3.54    4.62
  10  -2 -25   -0.00    4.53
  10   2 -25    3.58    4.96
 -10   2  26   17.93    9.19
  10  -2 -26   16.43    7.87
  10   2 -26   32.78    9.22
 -10   2  27   -0.00    4.08
  10  -2 -27    2.03    4.10
  10   2 -27   -0.00    5.04
 -10   2  28    0.87    4.45
  10  -2 -28    5.20    5.83
  10   2 -28    1.47    3.72
 -10   2  29    6.14    5.21
  10  -2 -29   -0.00    3.73
  10   2 -29    0.89    4.73
  10  -2 -30    3.14    4.90
  10   2 -30    9.71    6.16
  10  -2 -31    8.13    6.18
  10   2 -31    3.85    5.19
  10  -2 -32    3.72    5.16
  10   2 -32    7.45    6.34
 -10   3   1    7.75    3.84
 -10   3   1    7.03    4.33
  10  -3  -1   10.20    4.32
 -10  -3   1    5.51    5.62
 -10  -3   1   11.21    5.85
 -10   3   2   95.37   15.66
 -10   3   2   81.73   15.54
  10  -3  -2  119.54   17.05
  10   3  -2   97.18   17.41
 -10  -3   2   96.38   17.21
 -10  -3   2   77.90   16.71
 -10   3   3   50.74   11.07
  10  -3  -3   58.75   11.38
  10   3  -3   52.27   12.30
 -10  -3   3   72.59   12.99
 -10  -3   3   38.10   10.99
 -10   3   4    2.26    3.14
  10  -3  -4   -0.00    3.37
  10   3  -4   -0.00    3.41
 -10  -3   4   -0.00    4.01
 -10  -3   4   -0.00    4.05
 -10   3   5    8.05    4.52
  10  -3  -5    9.46    4.61
  10   3  -5   14.53    6.00
 -10  -3   5    0.00    3.93
 -10  -3   5    5.21    4.69
 -10   3   6   26.42    7.96
  10  -3  -6   21.48    7.03
  10   3  -6   20.39    7.27
 -10  -3   6   21.61    7.48
 -10  -3   6   24.65    8.70
 -10   3   7   14.10    6.14
  10  -3  -7    9.58    5.29
  10   3  -7   23.97    7.85
 -10  -3   7   24.98    7.08
 -10  -3   7   18.52    6.99
 -10   3   8   89.91   15.09
  10   3  -8   62.68   14.19
 -10  -3   8   64.46   14.82
 -10   3   9    6.75    4.70
  10   3  -9   12.07    6.00
 -10  -3   9    5.85    5.12
 -10   3  10    4.88    4.99
  10   3 -10    0.40    3.31
 -10  -3  10   -0.00    3.77
 -10   3  11   15.04    6.26
  10  -3 -11   13.18    5.80
  10   3 -11   10.53    5.88
 -10  -3  11    5.43    5.87
 -10   3  12   45.48   10.88
  10  -3 -12   44.67   10.24
  10   3 -12   39.89   10.68
 -10  -3  12   33.54   10.68
 -10   3  13    2.76    3.83
  10  -3 -13    0.00    3.79
  10   3 -13    4.13    4.75
 -10  -3  13    0.88    4.26
 -10   3  14    0.00    4.30
  10  -3 -14    0.92    2.78
  10   3 -14    0.00    4.82
 -10  -3  14    1.40    4.39
 -10   3  15    6.55    6.02
  10  -3 -15   12.30    5.82
  10   3 -15    2.64    4.38
 -10  -3  15    2.36    4.26
 -10   3  16   22.48    8.10
  10  -3 -16   25.13    8.38
  10   3 -16   22.21    7.99
 -10  -3  16   28.95    9.72
 -10   3  17   16.02    7.50
  10  -3 -17   14.11    6.45
  10   3 -17   24.32    8.35
 -10  -3  17    7.40    6.85
 -10   3  18   14.20    7.42
  10  -3 -18   13.40    6.83
  10   3 -18   41.38   10.40
 -10  -3  18   25.53    9.17
 -10   3  19    0.50    4.23
  10  -3 -19    9.48    5.74
  10   3 -19    5.35    4.84
 -10  -3  19    6.96    5.90
 -10   3  20    0.00    4.38
  10  -3 -20   -0.00    4.14
  10   3 -20    2.32    4.85
 -10  -3  20   -0.00    4.49
 -10   3  21    5.40    4.98
  10  -3 -21    7.55    6.31
  10   3 -21    7.61    5.14
 -10  -3  21   12.87    7.25
 -10   3  22   36.06   10.72
  10  -3 -22   42.93   11.28
  10   3 -22   35.74   10.16
 -10   3  23    2.46    4.39
  10  -3 -23    7.37    5.14
  10   3 -23    0.00    3.40
 -10   3  24    4.58    5.50
  10  -3 -24    1.26    3.40
  10   3 -24    1.67    4.86
 -10   3  25    0.00    4.11
  10  -3 -25   -0.00    4.71
  10   3 -25   -0.00    4.36
 -10   3  26    4.98    6.03
  10  -3 -26    5.07    5.97
  10   3 -26   26.42    8.63
 -10   3  27    5.31    5.53
  10  -3 -27   23.39    8.74
  10   3 -27   20.29    7.70
 -10   3  28    7.01    6.32
  10  -3 -28   16.43    7.61
  10   3 -28    9.39    6.27
 -10   3  29   -0.00    4.16
  10  -3 -29   -0.00    4.33
  10   3 -29   -0.00    4.66
 -10   3  30   -0.00    5.09
  10  -3 -30    0.33    4.31
  10   3 -30    1.96    4.59
 -10   3  31   -0.00    5.35
  10  -3 -31   -0.00    4.59
  10   3 -31    0.65    4.93
  10  -3 -32    2.77    5.58
 -10   4   1    0.00    2.76
 -10   4   1    0.00    3.78
  10  -4  -1    4.20    3.42
 -10  -4   1    5.29    4.62
 -10  -4   1    0.00    3.57
 -10   4   2    2.47    2.93
  10  -4  -2    2.81    3.36
 -10  -4   2   -0.00    4.35
 -10  -4   2    2.11    4.29
 -10   4   3    3.32    3.62
  10  -4  -3   -0.00    2.85
  10   4  -3    6.65    5.31
 -10  -4   3    8.11    5.65
 -10  -4   3    5.97    5.23
 -10   4   4   86.08   14.93
  10  -4  -4   78.61   14.33
  10   4  -4   90.28   16.41
 -10  -4   4   76.06   15.29
 -10  -4   4   79.02   16.23
 -10   4   5   57.17   11.04
  10  -4  -5   45.60    9.96
  10   4  -5   38.03   10.50
 -10  -4   5   52.04   11.80
 -10  -4   5   30.31   10.25
 -10   4   6   42.75    9.99
  10  -4  -6   57.13   10.93
  10   4  -6   36.67   10.48
 -10  -4   6   52.54   11.67
 -10   4   7    0.00    2.91
  10  -4  -7    3.04    3.10
  10   4  -7    1.21    3.29
 -10  -4   7    4.87    4.06
 -10   4   8   68.31   13.14
  10  -4  -8   56.46   12.03
  10   4  -8   79.49   14.61
 -10  -4   8   50.46   12.46
 -10   4   9    6.86    4.60
  10   4  -9    8.59    5.31
 -10   4  10   25.29    7.73
  10   4 -10   17.86    7.47
 -10   4  11    8.45    5.03
  10   4 -11    3.77    4.44
 -10   4  12   -0.00    3.04
  10  -4 -12   -0.00    3.05
  10   4 -12    1.22    3.62
 -10   4  13    8.15    5.11
  10  -4 -13   -0.00    3.90
  10   4 -13    3.93    4.64
 -10   4  14   12.51    6.55
  10  -4 -14   24.86    7.71
  10   4 -14   25.84    8.60
 -10   4  15   15.45    6.55
  10  -4 -15   20.13    7.15
  10   4 -15    9.22    5.14
 -10  -4  15    3.12    5.26
 -10   4  16   19.81    7.89
  10  -4 -16   16.07    6.87
  10   4 -16   10.58    5.80
 -10  -4  16    9.64    6.47
 -10   4  17   -0.00    3.78
  10  -4 -17   -0.00    3.88
  10   4 -17   -0.00    4.45
 -10  -4  17    1.21    4.38
 -10   4  18    4.61    4.69
  10  -4 -18   -0.00    3.12
  10   4 -18    0.00    4.62
 -10  -4  18    1.99    4.58
 -10   4  19   15.16    6.79
  10  -4 -19   15.41    7.13
  10   4 -19   32.14    8.86
 -10  -4  19    7.90    6.33
 -10   4  20   18.93    8.64
  10  -4 -20   30.06    9.11
  10   4 -20   38.67   10.60
 -10   4  21   19.27    7.38
  10  -4 -21   15.85    7.15
  10   4 -21   13.46    6.65
 -10   4  22    9.28    5.77
  10  -4 -22   -0.00    4.15
  10   4 -22    0.00    4.07
 -10   4  23    0.00    4.78
  10  -4 -23    1.09    4.49
  10   4 -23    2.82    4.16
 -10   4  24    6.92    5.75
  10  -4 -24   26.00    8.54
  10   4 -24   22.89    8.02
 -10   4  25    5.22    6.02
  10  -4 -25   23.68    8.54
  10   4 -25   14.25    7.11
 -10   4  26    4.00    5.80
  10  -4 -26   10.76    5.81
  10   4 -26   -0.00    2.90
 -10   4  27   -0.00    4.66
  10  -4 -27    1.23    5.34
  10   4 -27   -0.00    4.28
 -10   4  28    1.03    5.46
  10  -4 -28    9.48    6.63
  10   4 -28    9.56    6.79
 -10   4  29    0.00    5.23
  10  -4 -29    7.07    6.60
  10   4 -29    0.00    4.19
 -10   4  30    0.00    5.72
  10  -4 -30   11.70    6.62
  10   4 -30    0.31    4.16
 -10   4  31    2.73    5.59
  10  -4 -31    1.94    5.99
  10   4 -31    1.14    4.70
 -10   4  32   -0.00    5.18
  10  -4 -32   -0.00    4.04
 -10   5   1   49.40    9.45
 -10   5   1   61.87   10.86
  10  -5  -1   52.74   10.04
 -10  -5   1   48.90   11.47
 -10  -5   1   26.00   10.07
 -10   5   2  128.62   23.23
  10  -5  -2  168.96   24.06
 -10  -5   2  223.41   27.83
 -10  -5   2  171.05   26.94
 -10   5   3   19.14    6.54
  10  -5  -3   26.61    7.11
 -10  -5   3   26.77    8.13
 -10   5   4    1.86    2.80
  10  -5  -4    1.17    3.37
  10   5  -4    4.72    4.21
  10   5  -4    3.22    4.00
 -10  -5   4    2.96    4.15
 -10   5   5    0.83    3.08
  10  -5  -5    0.05    2.64
  10   5  -5    0.00    3.77
  10   5  -5    0.74    3.96
 -10  -5   5    0.91    3.19
 -10   5   6   26.88    8.01
  10  -5  -6   26.06    7.74
  10   5  -6   26.78    8.34
  10   5  -6   43.27   10.70
 -10  -5   6   33.02    9.24
 -10   5   7   54.72   10.75
  10  -5  -7   38.70    9.27
  10   5  -7   36.96   10.08
  10   5  -7   33.90   10.58
 -10  -5   7   50.86   11.24
 -10   5   8   40.14    9.65
  10  -5  -8   32.94    8.82
  10   5  -8   32.59   10.09
  10   5  -8   44.73   11.14
 -10  -5   8   37.97    9.83
 -10   5   9   -0.00    3.77
  10   5  -9    7.12    4.48
 -10  -5   9    1.12    3.44
 -10   5  10    2.05    2.65
  10   5 -10   -0.00    3.93
 -10  -5  10    0.00    3.64
 -10   5  11   13.26    5.72
  10   5 -11   11.09    6.47
 -10   5  12   43.54   10.26
  10  -5 -12   20.10    7.34
  10   5 -12   39.05   10.35
 -10   5  13   15.03    6.57
  10  -5 -13    6.31    4.81
  10   5 -13   36.22    9.83
 -10   5  14   11.00    6.58
  10  -5 -14   -0.00    3.43
  10   5 -14    3.20    3.79
 -10   5  15   -0.00    4.18
  10  -5 -15   12.99    5.96
  10   5 -15    0.00    4.41
 -10   5  16    5.02    5.17
  10  -5 -16   -0.00    4.05
  10   5 -16   -0.00    5.23
 -10   5  17   23.79    8.18
  10  -5 -17   24.98    8.45
  10   5 -17   38.41   10.55
 -10   5  18   16.63    7.89
  10  -5 -18   24.05    8.02
  10   5 -18   23.19    8.42
 -10   5  19    5.69    4.29
  10  -5 -19    2.59    3.74
  10   5 -19    6.03    4.80
 -10   5  20    0.74    3.97
  10  -5 -20    8.83    6.13
  10   5 -20    1.44    4.30
 -10   5  21   -0.00    4.19
  10  -5 -21    9.13    6.13
  10   5 -21    9.64    6.06
  10  -5 -22   31.16   10.04
  10   5 -22   41.02   11.37
 -10   5  23    1.75    4.59
  10  -5 -23    8.81    6.12
  10   5 -23    7.44    5.38
 -10   5  24   -0.00    5.07
  10  -5 -24   -0.00    5.08
  10   5 -24    0.00    4.57
 -10   5  25    4.46    4.15
  10  -5 -25    4.84    5.05
  10   5 -25    0.80    4.29
 -10   5  26   -0.00    4.93
  10  -5 -26    6.70    5.29
  10   5 -26    3.85    4.68
 -10   5  27    9.78    6.59
  10  -5 -27   20.14    8.17
  10   5 -27   13.01    6.29
 -10   5  28    3.84    5.23
  10  -5 -28   12.87    7.37
  10   5 -28   16.86    7.21
 -10   5  29   -0.00    3.86
  10  -5 -29    0.00    6.15
  10   5 -29   -0.00    4.86
 -10   5  30    1.19    4.81
  10  -5 -30   -0.00    3.34
  10   5 -30    2.95    5.24
 -10   5  31    2.47    4.72
  10  -5 -31   -0.00    4.44
 -10   5  32    0.50    4.62
  10  -5 -32    6.29    6.48
 -10   5  33   -0.00    5.97
 -10   6   1   -0.00    2.52
 -10  -6   1    5.03    4.65
 -10  -6   1    6.95    5.34
 -10   6   2   13.51    5.32
 -10  -6   2   10.10    6.05
 -10   6   3   15.81    5.43
  10   6  -3    5.56    5.43
 -10  -6   3   11.72    6.76
 -10   6   4   30.80    7.56
  10   6  -4   14.41    7.44
 -10  -6   4   34.35    9.16
 -10   6   5   26.54    7.51
  10  -6  -5   18.87    6.40
  10   6  -5   44.47   10.54
  10   6  -5   33.21    9.49
 -10  -6   5   26.16    8.05
 -10   6   6   34.83    8.18
  10  -6  -6   16.80    6.38
  10   6  -6   42.64   10.22
  10   6  -6   42.01   10.78
 -10  -6   6   33.59    9.28
 -10   6   7    0.00    3.31
  10  -6  -7    0.97    3.00
  10   6  -7   -0.00    3.45
  10   6  -7   -0.00    3.51
 -10  -6   7    7.31    4.65
 -10   6   8    3.29    3.60
  10  -6  -8    4.05    3.77
  10   6  -8   -0.00    3.64
  10   6  -8    7.95    5.32
 -10  -6   8    1.89    4.48
 -10   6   9   26.11    8.56
  10  -6  -9   51.56   10.45
  10   6  -9   33.20    9.93
  10   6  -9   60.16   13.06
 -10  -6   9   58.35   12.18
 -10   6  10   28.56    8.03
  10   6 -10   46.41   10.76
 -10  -6  10   23.77    8.79
 -10   6  11    9.01    5.09
  10   6 -11    0.77    4.59
 -10  -6  11    9.63    5.47
 -10   6  12    4.58    3.65
  10   6 -12    1.36    3.44
 -10   6  13   19.85    7.04
  10  -6 -13   16.10    6.43
  10   6 -13   12.67    6.41
 -10   6  14   12.05    5.24
  10  -6 -14    5.51    4.73
  10   6 -14    2.25    4.38
 -10   6  15   22.66    7.90
  10  -6 -15   34.51    8.95
  10   6 -15   18.56    7.86
 -10   6  16    1.60    3.62
  10  -6 -16    5.62    4.87
  10   6 -16    3.12    4.42
 -10   6  17    4.42    4.50
  10  -6 -17    0.00    3.05
  10   6 -17   -0.00    4.06
 -10   6  18    6.03    4.91
  10  -6 -18    8.16    5.40
  10   6 -18    7.06    5.66
 -10   6  19   16.95    7.32
  10  -6 -19   10.57    6.60
  10   6 -19   11.42    6.17
 -10   6  20   -0.00    4.89
  10  -6 -20    9.52    6.18
  10   6 -20    6.07    5.75
 -10   6  21    1.88    4.69
  10  -6 -21    7.68    6.11
  10   6 -21    8.44    5.73
 -10   6  22    2.04    4.76
  10  -6 -22    0.98    3.59
  10   6 -22    7.08    5.71
 -10   6  23   -0.00    4.12
  10  -6 -23    1.52    3.71
  10   6 -23    0.00    5.10
 -10   6  24    8.34    6.02
  10  -6 -24    0.00    4.88
  10   6 -24    0.00    4.80
 -10   6  25    1.81    4.14
  10  -6 -25    6.17    6.07
  10   6 -25    4.82    5.32
 -10   6  26    3.85    5.25
  10  -6 -26   12.38    6.70
  10   6 -26   17.27    7.23
 -10   6  27   -0.00    4.37
  10  -6 -27   -0.00    5.26
  10   6 -27    1.77    4.65
 -10   6  28    2.97    4.83
  10  -6 -28   -0.00    5.00
  10   6 -28   -0.00    5.21
 -10   6  29    0.10    5.00
  10  -6 -29    4.13    5.95
  10   6 -29    6.12    5.58
 -10   6  30    0.32    3.27
  10  -6 -30    4.93    5.89
  10   6 -30    0.92    4.39
 -10   6  31    1.94    5.22
  10  -6 -31   28.21    9.97
 -10   6  32   -0.00    5.42
 -10   6  33    0.37    7.06
 -10   6  34    0.00    5.02
 -10   7   1   52.16   10.35
 -10  -7   1   60.36   13.10
 -10   7   2    5.32    3.63
  10   7  -2    0.00    4.86
 -10  -7   2    6.76    5.04
 -10   7   3   15.67    5.48
  10   7  -3   27.04    8.91
 -10  -7   3   19.71    7.83
 -10   7   4    0.89    2.80
  10   7  -4    3.79    5.01
 -10  -7   4    1.44    3.30
 -10   7   5   41.68    9.09
  10   7  -5   36.62   10.91
 -10  -7   5   32.42    9.56
 -10   7   6    1.37    3.75
  10   7  -6   14.09    6.69
  10   7  -6    0.00    4.30
 -10  -7   6    9.63    5.75
 -10   7   7   33.23    9.05
  10   7  -7   32.25   10.23
 -10  -7   7   77.67   13.31
 -10   7   8    8.25    5.17
  10   7  -8    8.80    6.18
 -10  -7   8   29.77    8.50
 -10   7   9    1.86    2.75
  10   7  -9    1.43    4.81
 -10  -7   9   -0.00    3.39
 -10   7  10    0.79    3.47
  10   7 -10    1.77    3.91
 -10  -7  10    1.54    3.61
 -10   7  11   13.32    6.05
  10   7 -11    5.33    5.84
 -10  -7  11   13.58    6.75
 -10   7  12    4.07    4.53
  10   7 -12    4.95    4.93
 -10  -7  12    1.07    3.82
 -10   7  13   39.66   10.14
  10  -7 -13   34.00    9.47
  10   7 -13   52.40   12.19
 -10  -7  13   52.56   11.42
 -10   7  14    2.44    4.10
  10  -7 -14    2.75    3.41
  10   7 -14   -0.00    4.14
 -10   7  15    0.28    3.51
  10  -7 -15    2.29    3.71
  10   7 -15    1.26    3.87
 -10   7  16    4.06    3.99
  10  -7 -16    5.99    4.45
  10   7 -16    0.00    4.10
 -10   7  17   19.80    7.55
  10  -7 -17   19.39    7.25
  10   7 -17   19.45    8.08
 -10   7  18    3.73    4.58
  10  -7 -18    0.00    4.11
  10   7 -18    0.42    4.37
 -10   7  19    6.26    4.52
  10  -7 -19    1.57    3.73
  10   7 -19    4.77    4.38
 -10   7  20    3.24    5.02
  10  -7 -20    0.98    5.07
  10   7 -20    6.73    5.03
 -10   7  21   11.98    6.17
  10  -7 -21    2.86    4.56
  10   7 -21   10.00    6.14
 -10   7  22    2.70    5.03
  10  -7 -22    5.31    5.63
  10   7 -22    9.56    6.38
 -10   7  23    3.67    5.84
  10  -7 -23    9.31    6.95
  10   7 -23    9.27    6.05
 -10   7  24   -0.00    4.72
  10  -7 -24   -0.00    4.05
  10   7 -24   -0.00    4.12
 -10   7  25   -0.00    4.98
  10  -7 -25    5.66    6.35
  10   7 -25   -0.00    3.03
 -10   7  26    0.99    5.59
  10  -7 -26    2.27    6.14
  10   7 -26    4.54    4.21
 -10   7  27   10.94    6.49
  10  -7 -27   14.21    7.23
  10   7 -27   22.01    8.62
 -10   7  28   -0.00    5.15
  10  -7 -28   -0.00    5.31
  10   7 -28    6.01    4.99
 -10   7  29    0.71    5.64
  10  -7 -29    2.23    5.50
  10   7 -29    5.84    6.00
 -10   7  30    1.70    4.94
  10  -7 -30    4.17    5.12
 -10   7  31    3.39    5.08
  10  -7 -31    1.73    4.10
 -10   7  32    0.01    4.09
 -10   7  33   11.47    7.19
 -10   8   1    9.26    4.23
 -10  -8   1    8.77    6.01
 -10   8   2    3.41    3.02
 -10  -8   2    0.00    4.75
 -10   8   3   31.29    7.45
 -10  -8   3   31.20    9.68
 -10   8   4    7.56    4.32
 -10  -8   4   17.75    7.16
 -10   8   5   47.73   10.23
 -10  -8   5   68.80   13.76
 -10   8   6    9.87    4.74
  10   8  -6    5.11    5.49
 -10  -8   6   11.29    6.24
 -10   8   7    3.54    3.57
  10   8  -7    0.64    4.49
 -10  -8   7    3.79    4.59
 -10   8   8   -0.00    3.25
  10   8  -8    0.39    3.48
  10   8  -8    0.09    4.05
 -10  -8   8    5.99    4.93
 -10   8   9    8.11    3.92
  10   8  -9   24.01    8.53
  10   8  -9   14.40    6.79
 -10  -8   9    5.82    5.36
 -10   8  10    2.84    3.10
  10   8 -10    2.67    3.79
  10   8 -10    5.51    5.17
 -10  -8  10    6.45    4.86
 -10   8  11   20.50    7.32
  10   8 -11   21.08    8.16
  10   8 -11   20.85    8.16
 -10  -8  11   44.43   10.78
 -10   8  12    2.01    3.91
  10   8 -12    3.05    4.72
 -10  -8  12    1.58    3.89
 -10   8  13    1.79    3.27
  10   8 -13    4.36    4.80
 -10  -8  13    4.61    3.71
 -10   8  14    5.79    3.90
  10   8 -14    7.06    5.22
 -10  -8  14   -0.00    4.32
 -10   8  15   10.97    5.82
  10   8 -15   14.86    6.93
 -10  -8  15   15.72    6.72
 -10   8  16   -0.00    3.25
  10   8 -16   -0.00    4.99
 -10   8  17    0.00    4.15
  10  -8 -17    0.00    3.09
  10   8 -17    2.34    4.21
 -10   8  18    1.76    4.20
  10  -8 -18    0.00    4.17
  10   8 -18    1.42    3.84
 -10   8  19   13.96    6.88
  10  -8 -19    9.42    6.41
  10   8 -19    9.72    6.65
 -10   8  20    0.00    3.21
  10  -8 -20   -0.00    3.77
  10   8 -20    4.06    5.04
 -10   8  21   10.54    6.12
  10  -8 -21    6.33    5.05
  10   8 -21    1.67    3.98
 -10   8  22    0.00    3.31
  10  -8 -22    7.48    5.29
  10   8 -22    4.87    5.40
 -10   8  23    0.00    3.84
  10  -8 -23    6.15    6.29
  10   8 -23    5.60    5.10
 -10   8  24    6.75    5.92
  10  -8 -24   -0.00    5.05
  10   8 -24   -0.00    4.53
 -10   8  25    2.89    5.04
  10  -8 -25    9.36    6.59
  10   8 -25   11.95    6.85
 -10   8  26   -0.00    3.78
  10  -8 -26    0.44    4.60
  10   8 -26    7.19    5.51
 -10   8  27    0.00    5.15
  10  -8 -27    0.00    5.59
  10   8 -27    7.94    5.67
 -10   8  28   -0.00    4.11
  10  -8 -28   -0.00    3.92
  10   8 -28   -0.00    4.79
 -10   8  29    0.00    4.98
  10  -8 -29    1.63    5.10
 -10   8  30   -0.00    3.66
  10  -8 -30   -0.00    5.66
  10  -8 -31   -0.00    5.29
 -10   9   1   34.79    7.71
  10   9  -1   40.32   11.38
 -10  -9   1   32.23    9.49
 -10   9   2    5.24    3.27
  10   9  -2    8.07    5.60
 -10  -9   2    0.00    3.12
 -10   9   3   47.23    9.33
  10   9  -3   28.84   10.70
 -10  -9   3   48.06   11.40
 -10   9   4    0.00    2.09
  10   9  -4    0.00    4.91
 -10  -9   4    0.00    3.84
 -10   9   5    9.53    4.21
  10   9  -5    7.80    5.52
 -10  -9   5    3.84    4.45
 -10   9   6    4.18    3.46
  10   9  -6   -0.00    3.61
 -10  -9   6    1.56    3.26
 -10   9   7   28.82    7.63
  10   9  -7   28.76    9.53
 -10  -9   7   34.33    9.90
 -10   9   8    0.00    3.39
  10   9  -8    1.42    4.41
 -10  -9   8   29.75    8.38
 -10   9   9    2.75    3.69
  10   9  -9    7.11    5.95
  10   9  -9   28.17    8.65
 -10  -9   9    0.00    5.75
 -10   9  10    0.70    3.20
  10   9 -10    1.54    4.27
  10   9 -10   -0.00    4.46
 -10  -9  10    4.21    5.41
 -10   9  11   23.31    7.36
  10   9 -11   21.31    7.90
  10   9 -11   19.97    8.31
 -10  -9  11   23.70    8.38
 -10   9  12   -0.00    3.30
  10   9 -12   -0.00    4.59
  10   9 -12   -0.00    4.90
 -10  -9  12    0.00    3.57
 -10   9  13    4.79    4.11
  10   9 -13    2.36    3.79
 -10  -9  13    4.71    5.19
 -10   9  14   -0.00    2.40
  10   9 -14    6.00    4.57
 -10  -9  14    8.68    5.30
 -10   9  15    1.24    3.45
  10   9 -15   -0.00    4.62
 -10  -9  15    1.55    3.26
 -10   9  16   -0.00    3.90
  10   9 -16    6.94    5.47
 -10  -9  16    1.66    4.27
 -10   9  17   44.86   11.03
  10   9 -17   39.32   11.51
 -10  -9  17   47.86   12.28
 -10   9  18    2.72    3.76
  10   9 -18    1.85    4.43
 -10   9  19    6.29    5.25
  10   9 -19    0.00    4.74
 -10   9  20   -0.00    3.53
  10   9 -20    4.16    4.97
 -10   9  21    7.56    5.78
  10   9 -21   -0.00    4.06
 -10   9  22    0.81    3.84
  10   9 -22    2.41    4.41
 -10   9  23    3.77    5.37
  10   9 -23   21.87    8.59
 -10   9  24    0.35    4.63
  10  -9 -24    1.63    4.35
  10   9 -24   -0.00    4.43
 -10   9  25   -0.00    4.63
  10  -9 -25    0.00    3.80
  10   9 -25    7.26    5.30
 -10   9  26    0.00    4.33
  10  -9 -26    4.22    5.91
  10   9 -26    5.54    5.67
 -10   9  27   12.44    7.43
  10  -9 -27    0.00    4.16
  10  -9 -28    9.83    6.70
  10  -9 -29   -0.00    4.29
  10  -9 -30    9.59    6.90
 -10  10   1    0.35    2.27
  10  10  -1   10.86    7.11
 -10 -10   1    4.11    5.04
 -10  10   2    0.74    2.36
  10  10  -2    0.00    3.38
 -10 -10   2    2.76    4.67
 -10  10   3   15.53    5.11
  10  10  -3   30.57   10.11
 -10 -10   3   13.45    6.74
 -10  10   4    1.06    2.57
  10  10  -4   -0.00    3.98
 -10 -10   4   -0.00    3.01
 -10  10   5   38.67    8.54
  10  10  -5   42.66   11.98
 -10 -10   5   42.07   11.20
 -10  10   6   -0.00    2.49
  10  10  -6    0.00    4.14
 -10 -10   6    0.67    3.54
 -10  10   7    7.02    4.31
  10  10  -7   -0.00    3.55
 -10 -10   7    2.88    4.42
 -10  10   8    3.07    3.14
  10  10  -8    0.61    4.66
 -10 -10   8    1.47    4.33
 -10  10   9   32.19    8.00
  10  10  -9   25.46    9.05
 -10 -10   9   28.36    9.22
 -10  10  10    1.89    3.56
  10  10 -10    0.00    4.23
 -10 -10  10    0.90    3.83
 -10  10  11    2.45    3.17
  10  10 -11   11.54    6.84
  10  10 -11    7.01    5.64
 -10 -10  11    7.49    4.70
 -10  10  12   -0.00    3.85
  10  10 -12    0.00    4.15
  10  10 -12   -0.00    3.58
 -10 -10  12   -0.00    5.15
 -10  10  13   21.55    7.28
  10  10 -13   19.57    7.78
  10  10 -13   14.66    7.36
 -10 -10  13   33.61    9.74
 -10  10  14    7.02    4.26
  10  10 -14    1.30    4.14
 -10 -10  14    8.34    5.54
 -10  10  15   19.95    7.32
  10  10 -15   18.41    8.10
 -10 -10  15   15.14    6.37
 -10  10  16    1.56    3.46
  10  10 -16    7.18    5.62
 -10 -10  16    4.19    4.51
 -10  10  17    0.63    4.17
  10  10 -17    7.09    5.48
 -10 -10  17   -0.00    3.66
 -10  10  18    0.88    3.55
  10  10 -18    3.67    4.52
 -10 -10  18    0.00    3.79
 -10  10  19   14.15    6.61
  10  10 -19    9.00    5.97
 -10 -10  19    3.63    4.93
 -10  10  20    2.43    3.96
  10  10 -20   -0.00    3.95
 -10 -10  20    7.91    5.44
 -10  10  21    0.36    4.17
  10  10 -21    0.00    4.54
 -10  10  22   -0.00    3.68
  10  10 -22    0.00    5.20
 -10  10  23    6.51    6.29
  10  10 -23    0.00    4.16
 -10  10  24    0.00    4.31
  10  10 -24    3.74    4.74
  10  10 -25    1.45    3.77
 -10  11   1   26.01    6.14
  10  11  -1   28.25    9.76
 -10 -11   1   14.34    7.56
 -10  11   2   -0.00    1.78
  10  11  -2    2.49    4.61
 -10 -11   2   -0.00    3.94
 -10  11   3   11.07    4.29
  10  11  -3    8.65    6.48
 -10 -11   3   19.69    7.73
 -10  11   4    1.46    2.37
  10  11  -4   -0.00    4.79
 -10 -11   4   -0.00    3.78
 -10  11   5    4.55    3.52
  10  11  -5    3.85    5.87
 -10 -11   5    2.43    4.75
 -10  11   6    1.14    2.57
  10  11  -6    2.09    4.25
 -10 -11   6    3.71    4.15
 -10  11   7   31.26    7.95
  10  11  -7   39.40   11.41
 -10 -11   7   46.44   11.09
 -10  11   8    5.93    4.09
  10  11  -8   10.54    5.97
 -10 -11   8    2.32    3.84
 -10  11   9    0.38    2.40
  10  11  -9   -0.00    4.29
 -10 -11   9   -0.00    4.04
 -10  11  10    0.00    2.85
  10  11 -10    6.35    5.69
 -10 -11  10   -0.00    4.64
 -10  11  11   21.92    6.92
  10  11 -11   27.08    9.83
 -10 -11  11   27.31    9.13
 -10  11  12    2.47    3.88
  10  11 -12    5.12    5.49
 -10 -11  12   -0.00    5.45
 -10  11  13    4.84    4.23
  10  11 -13    3.73    4.93
  10  11 -13   16.87    7.61
 -10 -11  13    2.35    5.56
 -10  11  14    2.11    3.24
  10  11 -14   -0.00    4.61
  10  11 -14    1.87    4.29
 -10 -11  14    1.89    3.67
 -10  11  15    4.54    4.06
  10  11 -15    0.00    4.42
 -10 -11  15   -0.00    3.21
 -10  11  16    4.22    4.75
  10  11 -16    1.37    4.06
 -10 -11  16    0.00    3.86
 -10  11  17   12.13    6.06
  10  11 -17    7.45    6.62
 -10 -11  17   12.87    5.97
 -10  11  18   -0.00    3.36
  10  11 -18    2.43    4.88
 -10 -11  18    2.05    3.54
 -10  11  19    4.71    5.41
  10  11 -19    0.71    5.62
 -10 -11  19    0.00    3.93
 -10  11  20    0.00    3.21
  10  11 -20   -0.00    4.34
 -10 -11  20   -0.00    4.20
 -10  11  21   -0.00    4.19
  10  11 -21    4.57    5.21
 -10 -11  21    0.00    4.28
  10  11 -22   -0.00    3.73
 -10 -11  22   -0.00    3.04
  10  11 -23    1.60    4.20
 -10 -11  23   10.83    6.30
 -10  12   1    0.86    2.51
  10  12  -1   -0.00    3.14
 -10 -12   1    2.00    3.92
 -10  12   2   -0.00    2.13
  10  12  -2   -0.00    3.90
 -10 -12   2   -0.00    4.46
 -10  12   3    6.45    3.56
  10  12  -3    5.29    5.32
 -10 -12   3   11.81    6.12
 -10  12   4    3.44    2.81
  10  12  -4    1.35    3.71
 -10 -12   4   -0.00    4.02
 -10  12   5    2.00    3.10
  10  12  -5    8.25    6.30
 -10 -12   5   14.67    6.78
 -10  12   6   -0.00    2.42
  10  12  -6    0.00    3.95
 -10 -12   6    0.00    4.39
 -10  12   7    1.21    2.36
  10  12  -7   -0.00    4.54
 -10 -12   7    0.00    4.77
 -10  12   8    0.26    2.38
  10  12  -8    6.63    5.28
 -10 -12   8   -0.00    4.76
 -10  12   9   20.21    7.25
  10  12  -9   21.57    8.93
 -10 -12   9   29.89   10.02
 -10  12  10    1.13    2.95
  10  12 -10    0.19    3.79
 -10 -12  10    3.11    4.58
 -10  12  11    2.95    3.40
  10  12 -11    2.74    4.09
 -10 -12  11    5.10    5.04
 -10  12  12    0.52    4.03
  10  12 -12    0.27    4.23
 -10 -12  12    4.24    4.27
 -10  12  13    3.12    2.99
  10  12 -13    0.00    3.53
 -10 -12  13    3.27    5.62
 -10  12  14   -0.00    3.17
  10  12 -14    0.00    4.29
 -10 -12  14   -0.00    4.93
 -10  12  15   11.92    6.11
  10  12 -15    8.49    6.72
  10  12 -15   21.51    8.54
 -10 -12  15   16.93    7.94
 -10  12  16    0.82    3.79
  10  12 -16    0.00    4.58
  10  12 -16    8.37    5.85
 -10 -12  16   -0.00    3.19
 -10  12  17   -0.00    3.95
  10  12 -17    3.65    5.48
 -10 -12  17    3.49    4.29
  10  12 -18   -0.00    3.66
 -10 -12  18    4.65    4.79
  10  12 -19    9.61    7.31
 -10 -12  19    7.87    6.04
  10  12 -20    1.11    4.58
 -10 -12  20   -0.00    3.71
 -10 -12  21    3.93    5.49
 -10  13   1    8.86    3.86
  10  13  -1    7.50    6.42
 -10 -13   1   26.53    8.52
 -10  13   2   -0.00    2.11
  10  13  -2    6.32    5.57
 -10 -13   2   -0.00    3.49
 -10  13   3    8.54    3.58
  10  13  -3    8.30    5.58
 -10 -13   3    3.94    4.27
 -10  13   4    3.41    2.76
  10  13  -4   -0.00    4.72
 -10 -13   4   -0.00    3.51
 -10  13   5    1.53    2.38
  10  13  -5    0.00    4.41
 -10 -13   5    4.03    3.94
 -10  13   6    0.00    2.41
  10  13  -6    0.74    4.30
 -10 -13   6    1.78    3.50
 -10  13   7    8.72    4.31
  10  13  -7    5.57    5.68
 -10 -13   7    9.91    6.45
 -10  13   8   -0.00    2.48
  10  13  -8   -0.00    4.08
 -10 -13   8   -0.00    4.66
 -10  13   9   -0.00    2.69
  10  13  -9    3.38    4.82
 -10 -13   9    0.00    5.58
 -10  13  10   -0.00    2.97
  10  13 -10   -0.00    3.53
 -10 -13  10    1.51    4.75
 -10  13  11    0.00    2.83
  10  13 -11   -0.00    4.10
 -10 -13  11   -0.00    4.15
 -10  13  12    6.29    4.83
  10  13 -12   10.26    6.83
 -10 -13  12   10.39    7.30
 -10  13  13   15.04    5.51
  10  13 -13   12.45    7.09
 -10 -13  13    9.60    6.76
  10  13 -14    0.00    3.67
 -10 -13  14    1.29    5.20
  10  13 -15   -0.00    4.31
 -10 -13  15    0.00    4.66
  10  13 -16   -0.00    4.35
 -10 -13  16    1.22    4.59
  10  13 -17    3.31    5.31
  10  13 -17    8.11    6.85
 -10 -13  17    8.58    6.51
  10  13 -18    2.43    3.99
 -10 -13  18    4.31    5.91
 -10  14   1    4.78    2.93
  10  14  -1    1.38    4.65
 -10 -14   1   -0.00    4.55
 -10  14   2   -0.00    2.05
  10  14  -2    1.04    4.40
 -10 -14   2    2.29    4.95
 -10  14   3    1.21    2.06
  10  14  -3   -0.00    5.01
 -10 -14   3    5.64    5.12
 -10  14   4    0.95    2.27
  10  14  -4   -0.00    4.89
 -10 -14   4    3.79    3.73
 -10  14   5   -0.00    2.31
  10  14  -5   -0.00    4.38
 -10 -14   5    0.01    3.43
 -10  14   6    6.89    3.78
  10  14  -6    4.65    5.30
 -10 -14   6    7.26    4.61
 -10  14   7   -0.00    2.06
  10  14  -7    0.00    4.58
 -10 -14   7    0.00    2.88
 -10  14   8    2.62    3.24
  10  14  -8    1.45    4.46
 -10 -14   8    4.86    4.84
 -10  14   9   -0.00    2.69
  10  14  -9   -0.00    4.33
 -10 -14   9    7.24    5.28
  10  14 -10   -0.00    4.12
 -10 -14  10    3.37    4.97
  10  14 -11   20.69    8.27
 -10 -14  11    1.05    4.50
  10  14 -12   -0.00    4.55
 -10 -14  12    9.23    6.31
  10  14 -13   -0.00    4.44
 -10 -14  13    1.57    3.94
  10  14 -14    0.00    3.37
  10  14 -15    8.42    6.20
  10  14 -16    2.16    4.26
  10  14 -17   -0.00    5.84
 -10  15   1    0.00    1.96
  10  15  -1   -0.00    4.64
 -10  15   2    4.98    3.04
  10  15  -2    9.32    7.18
 -10  15   3   -0.00    2.10
  10  15  -3   -0.00    4.32
 -10  15   4   -0.00    2.45
  10  15  -4    0.65    5.06
  10  15  -5   -0.00    4.03
  10  15  -6    5.70    5.86
  10  15  -7    0.91    3.77
  10  15  -8    2.44    5.69
  10  15  -9   -0.00    4.79
  10  15 -10    0.00    5.25
  10  15 -11    4.63    4.83
  10  16  -2   -0.00    4.67
  10  16  -3    5.48    5.72
  -9   0   1    5.40    4.21
   9   0  -1    4.65    4.26
   9   0  -1    9.40    4.48
  -9   0   2    0.00    2.80
   9   0  -2    2.97    3.54
   9   0  -2   -0.00    2.35
  -9   0   3  117.13   19.62
   9   0  -3  150.45   21.21
   9   0  -3  123.19   20.24
   9   0  -4   -0.00    2.95
   9   0  -4    1.99    3.10
   9   0  -5   46.45   10.30
   9   0  -6   -0.00    3.30
   9   0 -12    1.95    3.71
  -9   0  13  132.89   23.39
   9   0 -13  149.39   23.03
  -9   0  14   -0.00    3.09
   9   0 -14   -0.00    3.47
  -9   0  15   28.16    9.19
   9   0 -15   36.52    9.53
  -9   0  16    2.22    5.01
   9   0 -16    0.93    3.52
  -9   0  17   24.37    8.85
   9   0 -17   17.69    7.20
  -9   0  18   -0.00    4.17
   9   0 -18    2.53    3.65
  -9   0  19  102.80   19.32
   9   0 -19   96.55   18.05
  -9   0  20    0.00    3.23
   9   0 -20    2.91    4.63
  -9   0  21    4.39    5.79
   9   0 -21   30.99    8.59
  -9   0  22   -0.00    4.46
   9   0 -22    0.09    3.16
  -9   0  23   25.76   10.07
   9   0 -23   39.64   10.68
  -9   0  24    0.17    4.42
   9   0 -24   -0.00    4.65
  -9   0  25   22.22    9.64
   9   0 -25   30.83    9.54
  -9   0  26    4.09    5.51
   9   0 -26    1.29    4.59
  -9   0  27   -0.00    5.42
   9   0 -27    0.47    3.47
   9   0 -28    1.03    4.16
   9   0 -29   27.45    9.75
   9   0 -30    0.00    4.42
   9   0 -31   13.82    7.27
   9   0 -32   -0.00    4.45
   9   0 -33    0.00    5.42
   9   0 -34   -0.00    4.47
  -9   1   1  393.48   46.29
   9  -1  -1  320.22   45.58
   9   1  -1  284.21   45.58
   9   1  -1  401.99   47.58
  -9  -1   1  364.83   46.46
  -9   1   2    6.68    3.90
   9  -1  -2    3.27    3.27
   9  -1  -2    7.26    4.34
   9   1  -2    4.11    3.65
   9   1  -2    1.76    3.11
  -9  -1   2    6.04    3.94
   9  -1  -3    0.00    3.13
   9  -1  -3    1.14    2.65
   9   1  -3   -0.00    3.22
   9   1  -3    0.00    1.91
  -9  -1   3    2.42    3.24
   9  -1  -4   55.32   11.37
   9  -1  -4   50.16   10.82
   9   1  -4   53.01   11.57
   9   1  -4   49.50   11.39
  -9  -1   4   79.98   12.80
   9  -1  -5  117.31   19.21
   9   1  -5  121.16   19.78
   9  -1  -6   -0.00    3.45
   9  -1  -7   58.54   11.78
   9  -1  -8    3.32    4.10
  -9   1   9   16.32    6.75
  -9   1  10   -0.00    4.14
   9   1 -10    6.07    4.99
  -9   1  11   74.96   15.53
   9   1 -11  100.68   17.00
  -9   1  12    6.27    5.22
   9   1 -12    0.00    4.49
  -9   1  13    2.25    4.00
   9  -1 -13    8.43    5.10
   9   1 -13   13.31    6.03
  -9   1  14    0.00    4.31
   9  -1 -14   -0.00    3.40
   9   1 -14   -0.00    3.36
  -9   1  15   58.65   14.73
   9  -1 -15   67.28   14.40
   9   1 -15  106.70   16.55
  -9   1  16    4.46    5.18
   9  -1 -16   21.47    7.38
   9   1 -16   28.40    8.29
  -9   1  17   48.61   11.97
   9  -1 -17   48.89   11.44
   9   1 -17   39.05   11.00
  -9  -1  17   57.25   13.19
  -9   1  18    0.26    4.55
   9  -1 -18    1.69    3.68
   9   1 -18    4.17    4.72
  -9  -1  18    4.38    4.99
  -9   1  19    5.98    4.94
   9  -1 -19    1.27    4.49
   9   1 -19    9.69    5.75
  -9  -1  19    1.89    3.92
  -9   1  20    4.78    5.58
   9  -1 -20    9.78    5.64
   9   1 -20    2.94    4.62
  -9  -1  20   -0.00    3.74
  -9   1  21   64.22   15.83
   9  -1 -21   77.88   16.04
   9   1 -21   95.16   17.11
  -9  -1  21   91.02   17.77
  -9   1  22    4.75    5.56
   9  -1 -22   -0.00    4.09
   9   1 -22   -0.00    3.92
  -9  -1  22    0.39    3.94
  -9   1  23   12.91    7.03
   9  -1 -23   16.83    7.30
   9   1 -23   14.93    7.10
  -9  -1  23    9.02    6.83
  -9   1  24   -0.00    4.55
   9  -1 -24    1.16    5.05
   9   1 -24   -0.00    4.02
  -9  -1  24    5.08    5.56
  -9   1  25   11.40    7.59
   9  -1 -25    4.48    4.88
   9   1 -25   14.31    6.78
  -9  -1  25    7.91    6.15
  -9   1  26    0.70    5.40
   9  -1 -26    3.20    4.14
   9   1 -26    2.15    4.54
  -9  -1  26    6.75    6.80
  -9   1  27   20.17    8.55
   9  -1 -27    9.33    6.13
   9   1 -27   22.88    8.95
  -9   1  28    0.00    4.66
   9  -1 -28   -0.00    4.28
   9   1 -28    4.90    4.18
   9  -1 -29    1.26    4.65
   9   1 -29    1.61    5.31
   9  -1 -30   -0.00    5.61
   9   1 -30   -0.00    4.13
   9  -1 -31    9.61    6.79
   9   1 -31   13.43    7.39
   9  -1 -32   -0.00    3.84
   9   1 -32    0.00    5.23
   9  -1 -33   14.14    7.59
   9   1 -33    6.06    6.05
   9  -1 -34    1.88    3.95
   9   1 -34   -0.00    4.22
  -9   2   1   55.27    9.35
  -9   2   1   33.63    7.97
  -9   2   1   32.06    8.33
   9  -2  -1   31.21    8.02
   9   2  -1   38.56    9.44
  -9   2   2    0.00    2.34
  -9   2   2    0.00    3.58
   9  -2  -2    3.60    3.38
   9   2  -2    6.33    4.21
  -9   2   3  126.34   21.16
   9  -2  -3  178.70   22.48
   9   2  -3  120.79   21.76
  -9   2   4    0.00    2.30
   9  -2  -4    8.62    4.34
   9   2  -4    5.02    4.24
  -9   2   5   15.36    5.81
   9  -2  -5   17.74    5.81
   9   2  -5   11.16    5.62
  -9   2   6   -0.00    3.02
   9  -2  -6    1.19    2.90
  -9   2   7   61.11   11.45
   9  -2  -7   38.04    9.49
  -9   2   8   21.12    7.24
   9  -2  -8   40.76    9.03
   9   2  -8   32.79    8.68
  -9   2   9   33.21    9.17
   9  -2  -9   32.77    8.45
   9   2  -9   40.27   10.05
  -9   2  10   -0.00    2.83
   9   2 -10    3.93    4.56
  -9   2  11   -0.00    3.66
   9   2 -11   -0.00    4.02
  -9   2  12   13.97    5.98
   9   2 -12   17.11    6.68
  -9   2  13   30.89   10.01
   9  -2 -13   46.60   10.39
   9   2 -13   47.74   11.01
  -9   2  14   30.96    9.51
   9  -2 -14   30.92    8.92
   9   2 -14   38.63   10.17
  -9   2  15   20.57    7.66
   9  -2 -15   25.66    7.57
   9   2 -15   13.01    6.17
  -9   2  16    1.88    4.68
   9  -2 -16   -0.00    4.13
   9   2 -16   -0.00    3.68
  -9   2  17   43.15   11.34
   9  -2 -17   47.85   11.47
   9   2 -17   42.62   10.95
  -9   2  18   -0.00    4.10
   9  -2 -18   -0.00    3.56
   9   2 -18    3.61    4.00
  -9   2  19   99.69   19.64
   9  -2 -19  125.61   20.42
   9   2 -19  104.43   19.59
  -9   2  20    6.99    5.79
   9  -2 -20    3.89    4.65
   9   2 -20    7.31    5.18
  -9   2  21   -0.00    4.49
   9  -2 -21    6.67    5.02
   9   2 -21   21.66    7.56
  -9  -2  21    6.60    5.68
  -9   2  22    9.98    6.15
   9  -2 -22    8.08    5.96
   9   2 -22    3.60    5.20
  -9  -2  22    5.66    5.65
  -9   2  23   31.90   10.43
   9  -2 -23    3.96    5.30
   9   2 -23   32.16    9.84
  -9  -2  23   26.84    9.56
  -9   2  24    3.69    5.09
   9  -2 -24    4.71    5.64
   9   2 -24    2.08    3.97
  -9  -2  24    7.20    6.74
  -9   2  25   14.82    8.01
   9  -2 -25    9.38    6.15
   9   2 -25    9.35    6.29
  -9   2  26   -0.00    4.08
   9  -2 -26   -0.00    4.45
   9   2 -26    1.49    3.39
  -9   2  27    2.36    4.54
   9  -2 -27    6.00    5.72
   9   2 -27    7.81    4.70
  -9   2  28    3.61    5.28
   9  -2 -28    1.80    5.21
   9   2 -28   -0.00    3.81
  -9   2  29   15.69    7.92
   9  -2 -29   12.53    6.85
   9   2 -29    9.18    6.20
  -9   2  30    0.69    4.91
   9  -2 -30    6.89    6.07
   9   2 -30    1.53    4.13
   9  -2 -31    3.25    4.60
   9   2 -31   -0.00    4.98
   9  -2 -32    1.84    5.69
   9   2 -32   -0.00    4.70
   9  -2 -33    7.63    5.73
   9   2 -33    4.70    5.67
   9  -2 -34    3.62    5.32
   9   2 -34    6.13    5.29
  -9   3   1  184.11   24.24
  -9   3   1  209.61   24.68
  -9   3   1  113.65   22.86
   9  -3  -1  178.19   24.39
   9   3  -1  178.32   26.39
  -9   3   2   52.23    9.39
  -9   3   2   33.73    8.99
   9  -3  -2   32.83    8.33
   9   3  -2   59.06   11.57
  -9   3   3    0.00    2.92
  -9   3   3    0.92    3.02
   9  -3  -3    0.97    2.76
   9   3  -3    1.72    3.28
  -9   3   4    5.67    3.48
  -9   3   4    6.09    3.64
   9  -3  -4    4.20    4.05
   9   3  -4    4.15    3.93
  -9  -3   4    2.17    3.89
  -9   3   5   48.72   10.06
   9  -3  -5   49.71   10.20
   9   3  -5   44.08   10.72
   9   3  -5   57.83   11.89
  -9  -3   5   43.61   10.11
  -9  -3   5   35.55   10.21
  -9   3   6   56.92   11.42
   9  -3  -6   59.42   11.17
   9   3  -6   51.18   11.35
  -9  -3   6   46.77   11.00
  -9  -3   6   42.55   11.21
  -9   3   7   20.35    6.74
   9  -3  -7   22.55    6.86
   9   3  -7   15.26    6.40
  -9  -3   7   24.44    7.71
  -9   3   8    2.03    4.10
   9  -3  -8    0.00    3.48
   9   3  -8   -0.00    3.77
  -9  -3   8    0.00    3.20
  -9   3   9   11.96    5.27
   9  -3  -9   14.18    5.99
   9   3  -9    2.56    4.01
  -9  -3   9    5.24    5.08
  -9   3  10   12.16    5.19
   9  -3 -10    0.00    2.80
   9   3 -10    7.92    5.12
  -9  -3  10    2.59    4.56
  -9   3  11  111.31   19.03
   9   3 -11  144.61   21.17
  -9  -3  11   87.02   18.97
  -9   3  12   18.98    7.41
   9   3 -12   26.85    8.37
  -9  -3  12   19.26    8.01
  -9   3  13   18.43    6.42
   9   3 -13   10.27    5.94
  -9  -3  13    3.28    4.28
  -9   3  14   -0.00    4.00
   9  -3 -14   -0.00    3.71
   9   3 -14   -0.00    4.21
  -9   3  15   46.57   12.52
   9  -3 -15   74.46   13.82
   9   3 -15   76.48   14.38
  -9   3  16   13.58    6.79
   9  -3 -16    9.11    5.49
   9   3 -16    5.74    4.81
  -9   3  17   42.75   10.58
   9  -3 -17   25.16    8.83
   9   3 -17   53.30   11.59
  -9   3  18   -0.00    3.92
   9  -3 -18    0.48    3.34
   9   3 -18   -0.00    4.04
  -9   3  19    1.10    4.11
   9  -3 -19    0.77    4.11
   9   3 -19    4.09    4.10
  -9   3  20   11.09    6.33
   9  -3 -20   10.49    6.44
   9   3 -20    8.88    6.38
  -9   3  21   56.28   13.05
   9  -3 -21   38.90   11.28
   9   3 -21   60.35   13.21
  -9   3  22    7.25    5.19
   9  -3 -22    1.28    4.44
   9   3 -22    0.00    3.92
  -9   3  23   11.05    7.78
   9  -3 -23   19.87    8.29
   9   3 -23   18.16    7.71
  -9   3  24    2.68    4.05
   9  -3 -24    2.37    5.00
   9   3 -24   -0.00    4.09
  -9   3  25    8.65    5.71
   9  -3 -25   24.33    8.42
   9   3 -25    8.69    6.08
  -9   3  26    3.40    6.12
   9  -3 -26    1.05    4.56
   9   3 -26    1.55    4.17
  -9   3  27    0.19    3.86
   9  -3 -27   10.75    6.59
   9   3 -27    0.86    4.76
  -9   3  28   10.53    6.41
   9  -3 -28   -0.00    5.21
   9   3 -28    6.20    5.91
  -9   3  29   -0.00    4.93
   9  -3 -29    6.01    6.26
   9   3 -29   -0.00    4.08
  -9   3  30    3.51    5.59
   9  -3 -30   -0.00    4.80
   9   3 -30    0.00    5.13
  -9   3  31    9.91    7.41
   9  -3 -31   10.14    6.41
   9   3 -31    0.00    3.99
   9  -3 -32   -0.00    3.27
   9   3 -32    1.71    4.18
   9  -3 -33    6.22    5.95
   9   3 -33    0.00    5.27
   9  -3 -34    0.00    3.14
  -9   4   1    0.00    2.61
  -9   4   1    0.00    3.38
   9  -4  -1    2.52    3.21
   9   4  -1   -0.00    3.16
  -9  -4   1    3.77    4.17
  -9   4   2   40.55    9.18
  -9   4   2   54.59   10.37
   9  -4  -2   63.59   10.62
   9   4  -2   50.60   11.31
   9   4  -2   46.27   11.47
  -9  -4   2   52.14   11.00
  -9  -4   2   30.46   10.14
  -9   4   3   50.96   10.05
  -9   4   3   39.97    9.61
   9  -4  -3   54.76   10.43
   9   4  -3   69.14   12.86
   9   4  -3   46.46   11.65
  -9  -4   3   68.39   12.32
  -9  -4   3   41.29   11.14
  -9   4   4   74.28   12.42
  -9   4   4   59.44   11.55
   9  -4  -4   53.33   11.33
   9   4  -4   51.78   12.46
   9   4  -4   68.89   13.72
  -9  -4   4   68.52   13.32
  -9  -4   4   73.65   14.13
  -9   4   5  124.92   16.81
  -9   4   5   67.44   14.53
   9  -4  -5   93.00   15.39
   9   4  -5   76.89   16.20
   9   4  -5  119.61   18.56
  -9  -4   5  101.92   16.97
  -9  -4   5   77.69   16.37
  -9   4   6    0.00    3.18
   9  -4  -6    0.00    3.09
   9   4  -6    8.66    5.04
   9   4  -6   -0.00    3.99
  -9  -4   6    4.76    3.27
  -9  -4   6    0.00    2.93
  -9   4   7   59.12   11.88
   9  -4  -7   56.13   11.95
   9   4  -7   71.74   14.03
  -9  -4   7   66.10   13.09
  -9  -4   7   65.51   14.08
  -9   4   8   98.69   16.39
   9  -4  -8   95.83   15.82
   9   4  -8   91.28   16.94
  -9  -4   8   76.06   16.59
  -9   4   9   74.60   13.86
   9  -4  -9   73.57   13.27
   9   4  -9   58.28   13.42
  -9  -4   9   72.73   14.76
  -9   4  10   -0.00    4.19
   9  -4 -10    0.48    2.83
   9   4 -10    1.12    3.09
  -9  -4  10    0.62    2.93
  -9   4  11    5.93    3.92
   9   4 -11    9.63    5.35
  -9  -4  11    6.00    4.72
  -9   4  12    1.38    3.65
   9   4 -12   -0.00    3.75
  -9  -4  12    0.00    4.39
  -9   4  13   51.23   10.87
   9   4 -13   43.25   11.16
  -9  -4  13   28.61   10.13
  -9   4  14    7.30    6.32
   9  -4 -14   10.72    5.41
   9   4 -14   13.10    6.84
  -9  -4  14    7.45    5.71
  -9   4  15   23.18    7.89
   9  -4 -15   27.23    8.05
   9   4 -15   26.80    8.93
  -9  -4  15   32.57    9.72
  -9   4  16    3.20    4.53
   9  -4 -16    3.94    4.30
   9   4 -16    0.26    3.55
  -9  -4  16    0.00    4.52
  -9   4  17   32.10    9.42
   9  -4 -17   36.83    9.78
   9   4 -17   34.62   10.07
  -9  -4  17   47.09   12.16
  -9   4  18   47.73   13.18
   9  -4 -18   93.40   16.22
   9   4 -18   89.96   16.03
  -9  -4  18   64.26   15.48
  -9   4  19   34.80   10.90
   9  -4 -19   51.22   12.38
   9   4 -19   64.93   13.17
  -9   4  20    4.62    5.92
   9  -4 -20    1.10    4.60
   9   4 -20    0.00    2.80
  -9   4  21   -0.00    4.07
   9  -4 -21    2.06    4.27
   9   4 -21    0.79    4.77
  -9   4  22    1.85    3.96
   9  -4 -22    4.38    4.93
   9   4 -22    0.00    3.44
  -9   4  23   26.70    9.39
   9  -4 -23   26.22    9.33
   9   4 -23   59.92   12.17
  -9   4  24    3.97    5.67
   9  -4 -24   10.69    6.74
   9   4 -24   12.80    6.52
  -9   4  25    6.26    6.09
   9  -4 -25    6.73    5.29
   9   4 -25   11.15    6.65
  -9   4  26   -0.00    4.19
   9  -4 -26    3.31    5.67
   9   4 -26    0.26    5.62
  -9   4  27    0.52    5.08
   9  -4 -27    2.37    5.04
   9   4 -27    5.29    6.07
  -9   4  28    9.63    6.86
   9  -4 -28    2.46    5.20
   9   4 -28    5.23    4.56
  -9   4  29    6.64    6.55
   9  -4 -29    8.72    6.47
   9   4 -29   19.17    8.65
  -9   4  30   -0.00    4.67
   9  -4 -30    6.90    6.53
   9   4 -30    7.04    6.24
  -9   4  31    0.91    5.41
   9  -4 -31    9.70    7.18
   9   4 -31    6.24    5.72
  -9   4  32    3.66    5.29
   9  -4 -32   -0.00    5.01
   9   4 -32    1.02    4.28
   9  -4 -33    8.54    6.24
   9   4 -33   11.97    6.71
  -9   5   1  137.65   17.02
  -9   5   1  128.36   16.72
   9  -5  -1  144.82   17.10
   9   5  -1  110.68   19.01
  -9  -5   1   37.93   14.35
  -9  -5   1  104.30   18.60
  -9   5   2   56.03   10.79
  -9   5   2   51.22   10.53
   9  -5  -2   71.82   11.35
   9   5  -2   41.78   11.76
  -9  -5   2   65.62   12.79
  -9  -5   2   68.60   13.76
  -9   5   3   20.92    6.02
  -9   5   3    7.33    4.42
   9  -5  -3    4.38    3.56
   9   5  -3   15.91    6.69
   9   5  -3   19.71    7.26
  -9  -5   3   26.37    7.77
  -9  -5   3    6.97    5.14
  -9   5   4   62.99   12.19
  -9   5   4   78.92   12.79
   9  -5  -4   59.67   11.86
   9   5  -4   83.70   14.78
   9   5  -4   47.90   12.90
  -9  -5   4   93.18   15.05
  -9  -5   4   49.42   13.01
  -9   5   5   44.67    8.67
  -9   5   5   39.45    8.23
   9  -5  -5   23.86    6.52
   9   5  -5   19.49    8.03
   9   5  -5   15.16    6.97
  -9  -5   5   21.80    7.86
  -9  -5   5   27.31    8.57
  -9   5   6   38.88    9.34
  -9   5   6   29.68    8.65
   9  -5  -6   45.03    9.12
   9   5  -6   34.31    9.65
   9   5  -6   40.15   10.59
  -9  -5   6   60.23   11.67
  -9  -5   6   45.49   11.07
  -9   5   7   71.02   14.69
   9  -5  -7   95.57   15.55
   9   5  -7   93.12   17.01
   9   5  -7  107.45   18.28
  -9  -5   7   93.51   16.80
  -9  -5   7  100.68   18.15
  -9   5   8    2.02    3.15
   9  -5  -8    5.90    3.73
   9   5  -8    2.80    3.60
  -9  -5   8   -0.00    2.79
  -9  -5   8   -0.00    4.19
  -9   5   9    5.86    3.93
   9  -5  -9   -0.00    3.00
   9   5  -9    0.00    4.32
  -9  -5   9   -0.00    2.46
  -9  -5   9    0.00    4.69
  -9   5  10    0.39    3.05
   9  -5 -10    3.55    4.40
   9   5 -10    8.96    5.97
  -9  -5  10    1.23    4.05
  -9   5  11   61.62   12.23
   9  -5 -11   54.66   11.84
   9   5 -11   56.87   12.77
  -9  -5  11   51.00   12.78
  -9   5  12   28.99    7.89
   9   5 -12   20.35    7.88
  -9  -5  12   17.47    7.72
  -9   5  13    1.38    3.59
   9   5 -13    2.14    3.55
  -9  -5  13    1.82    4.07
  -9   5  14   17.64    6.49
   9  -5 -14   11.49    5.98
   9   5 -14   32.09    9.11
  -9  -5  14   11.08    6.51
  -9   5  15   18.26    6.99
   9  -5 -15   35.21    8.86
   9   5 -15   14.58    6.77
  -9  -5  15   24.69    8.65
  -9   5  16   23.32    7.74
   9  -5 -16   20.77    7.93
   9   5 -16   33.43    9.51
  -9  -5  16   26.54    9.78
  -9   5  17   51.31   11.06
   9  -5 -17   34.36    9.90
   9   5 -17   44.85   10.84
  -9  -5  17   18.17    8.46
  -9   5  18    5.07    5.40
   9  -5 -18    9.22    5.25
   9   5 -18   10.76    5.93
  -9   5  19    0.40    3.90
   9  -5 -19   -0.00    4.50
   9   5 -19   -0.00    3.65
  -9   5  20    1.29    3.49
   9  -5 -20    0.69    4.04
   9   5 -20   16.31    7.16
  -9   5  21   30.68    9.99
   9  -5 -21   38.21   10.61
   9   5 -21   37.36   10.18
  -9   5  22   30.78    9.83
   9  -5 -22   30.06    9.48
   9   5 -22   38.18   10.60
  -9   5  23    9.63    6.44
   9  -5 -23    0.00    4.90
   9   5 -23   17.94    7.87
  -9   5  24    6.70    5.60
   9  -5 -24    1.35    3.70
   9   5 -24    5.16    4.32
  -9   5  25    0.67    4.29
   9  -5 -25   -0.00    5.07
   9   5 -25    6.57    5.63
  -9   5  26    9.30    7.05
   9  -5 -26    5.41    6.10
   9   5 -26   12.08    6.90
  -9   5  27   10.55    6.66
   9  -5 -27    5.39    6.80
   9   5 -27   12.57    6.89
  -9   5  28    2.61    5.85
   9  -5 -28    2.82    4.64
   9   5 -28   -0.00    4.47
  -9   5  29    0.00    4.08
   9  -5 -29   -0.00    5.14
   9   5 -29   -0.00    4.94
  -9   5  30   -0.00    4.52
   9  -5 -30    0.82    5.22
   9   5 -30    3.96    4.74
  -9   5  31    7.36    5.85
   9  -5 -31   -0.00    4.35
   9   5 -31    5.38    6.10
  -9   5  32    5.99    6.11
   9  -5 -32   -0.00    4.95
   9   5 -32   -0.00    4.99
  -9   5  33    5.33    6.60
   9  -5 -33    7.75    7.28
   9   5 -33    0.00    4.53
  -9   6   1    1.46    2.77
   9  -6  -1   -0.00    2.32
   9   6  -1   -0.00    3.37
  -9  -6   1    0.00    3.87
  -9  -6   1    0.71    3.22
   9  -6  -2  102.45   15.57
   9   6  -2   99.68   18.74
  -9  -6   2  147.20   19.94
  -9  -6   2   65.64   16.69
  -9   6   3   23.18    6.37
   9  -6  -3   26.22    6.64
   9   6  -3   23.70    8.43
  -9  -6   3   31.68    8.74
  -9  -6   3   35.77    9.89
  -9   6   4   29.38    7.50
   9  -6  -4   21.91    6.65
   9   6  -4   33.80    9.51
   9   6  -4   32.48    9.52
  -9  -6   4   39.38    9.53
  -9  -6   4   35.86    9.76
  -9   6   5   16.07    5.88
   9  -6  -5   33.17    7.30
   9   6  -5   27.48    8.36
   9   6  -5   28.24    8.84
  -9  -6   5   37.30    9.11
  -9  -6   5   18.32    7.75
  -9   6   6   14.20    5.34
   9  -6  -6   11.11    4.70
   9   6  -6    8.63    5.65
   9   6  -6   10.59    5.88
  -9  -6   6    0.00    4.65
  -9  -6   6    9.44    5.76
  -9   6   7   14.11    5.95
   9  -6  -7   20.19    6.16
   9   6  -7   11.61    5.91
   9   6  -7   28.25    8.49
  -9  -6   7   35.74    8.98
  -9  -6   7   21.06    7.76
  -9   6   8   68.26   13.88
   9  -6  -8   87.18   14.57
   9   6  -8   87.07   16.02
  -9  -6   8   81.39   15.52
  -9  -6   8   83.91   16.64
  -9   6   9   16.93    5.44
   9  -6  -9   15.44    5.57
   9   6  -9   11.47    7.08
  -9  -6   9   11.16    6.48
  -9  -6   9    0.00    4.11
  -9   6  10    1.43    3.17
   9  -6 -10    0.83    2.77
   9   6 -10    1.99    4.06
  -9  -6  10    0.87    3.47
  -9  -6  10   -0.00    3.81
  -9   6  11   -0.00    2.73
   9  -6 -11   -0.00    2.59
   9   6 -11    6.37    5.72
  -9  -6  11    2.44    4.57
  -9   6  12   45.23   10.06
   9   6 -12   32.56   10.35
  -9  -6  12   39.50   11.29
  -9   6  13   18.84    7.00
   9   6 -13   23.01    8.01
  -9  -6  13   30.19    9.97
  -9   6  14   41.12   10.09
   9  -6 -14   42.25   10.26
   9   6 -14   46.67   11.32
  -9  -6  14   30.93   10.39
  -9   6  15   16.23    5.79
   9  -6 -15    9.11    5.66
   9   6 -15   11.20    6.93
  -9  -6  15   17.31    7.13
  -9   6  16    2.15    3.92
   9  -6 -16   -0.00    4.27
   9   6 -16    0.00    5.22
  -9   6  17    3.13    4.09
   9  -6 -17   13.13    6.57
   9   6 -17   26.77    7.89
  -9   6  18   42.39   10.40
   9  -6 -18   47.22   10.95
   9   6 -18   15.05    7.84
  -9   6  19    7.62    5.53
   9  -6 -19    8.54    5.84
   9   6 -19   19.49    7.51
  -9   6  20    4.84    4.97
   9  -6 -20   12.03    6.88
   9   6 -20    6.00    6.34
  -9   6  21    0.00    4.48
   9  -6 -21    0.00    4.56
   9   6 -21    5.78    5.55
  -9   6  22   -0.00    3.70
   9  -6 -22    8.67    5.43
   9   6 -22    3.46    5.47
  -9   6  23   19.40    7.80
   9  -6 -23   10.82    6.96
   9   6 -23   22.41    8.24
  -9   6  24   18.34    7.37
   9  -6 -24   15.06    7.04
   9   6 -24    0.00    4.90
  -9   6  25    4.79    6.00
   9  -6 -25    3.60    5.66
   9   6 -25    0.00    4.19
  -9   6  26   14.74    7.04
   9  -6 -26    2.57    4.53
   9   6 -26   -0.00    3.88
  -9   6  27   -0.00    4.61
   9  -6 -27    3.25    5.63
   9   6 -27   -0.00    3.95
  -9   6  28    8.00    6.10
   9  -6 -28    4.53    5.46
   9   6 -28   10.85    6.07
  -9   6  29    3.79    5.67
   9  -6 -29   -0.00    5.01
   9   6 -29    7.14    5.97
  -9   6  30    2.57    4.82
   9  -6 -30    5.91    6.12
   9   6 -30    0.00    5.43
  -9   6  31   -0.00    5.24
   9  -6 -31    2.47    5.81
   9   6 -31    1.48    4.07
  -9   6  32    2.96    4.97
   9  -6 -32    7.85    6.92
   9   6 -32    0.44    3.99
  -9   6  33   -0.00    5.50
   9  -6 -33   -0.00    4.91
  -9   6  34   -0.00    5.33
  -9   7   1    8.59    4.37
   9   7  -1    9.11    5.98
  -9  -7   1   23.15    7.47
  -9   7   2    4.28    3.51
   9   7  -2    7.25    5.26
  -9  -7   2   13.17    6.26
  -9   7   3   -0.00    3.17
   9   7  -3   -0.00    4.92
  -9  -7   3    0.31    3.25
  -9  -7   3    2.97    4.42
  -9   7   4   15.91    5.08
   9   7  -4    9.00    5.95
  -9  -7   4   19.69    6.77
  -9  -7   4    8.89    6.33
  -9   7   5    7.77    4.41
   9   7  -5   16.10    7.34
  -9  -7   5   11.66    6.13
  -9  -7   5    5.85    5.52
  -9   7   6   38.48    9.25
   9  -7  -6   45.27    9.59
   9   7  -6   42.19   10.84
   9   7  -6   71.00   13.81
  -9  -7   6   53.84   11.91
  -9   7   7   -0.00    3.05
   9  -7  -7    2.50    3.42
   9   7  -7    1.50    3.35
   9   7  -7    2.20    4.13
  -9  -7   7    4.79    4.53
  -9  -7   7    4.50    5.04
  -9   7   8    1.50    2.79
   9  -7  -8    0.51    2.51
   9   7  -8    5.20    4.45
  -9  -7   8   -0.00    3.93
  -9  -7   8   -0.00    4.70
  -9   7   9   11.90    5.12
   9  -7  -9   17.11    6.46
   9   7  -9   22.09    8.05
  -9  -7   9   12.90    6.41
  -9  -7   9   21.58    8.22
  -9   7  10   14.44    5.78
   9  -7 -10    7.81    5.07
   9   7 -10   14.83    6.69
  -9  -7  10   32.10    8.36
  -9  -7  10   10.42    6.41
  -9   7  11   25.00    6.93
   9  -7 -11   10.29    5.28
   9   7 -11    9.98    6.38
  -9  -7  11   10.32    5.30
  -9  -7  11    9.62    6.25
  -9   7  12   59.40   11.86
   9   7 -12   54.21   12.73
  -9  -7  12   49.82   12.35
  -9   7  13    4.53    4.63
   9   7 -13   -0.00    4.24
  -9   7  14    3.37    3.11
   9  -7 -14    1.48    3.01
   9   7 -14    1.70    3.59
  -9   7  15    4.57    4.35
   9  -7 -15    2.26    3.47
   9   7 -15    5.36    4.72
  -9   7  16   32.88    9.61
   9  -7 -16   33.84    9.64
   9   7 -16   51.64   11.78
  -9   7  17    2.16    3.24
   9  -7 -17    1.87    4.83
   9   7 -17    7.18    4.62
  -9   7  18    1.98    3.96
   9  -7 -18   -0.00    4.54
   9   7 -18   -0.00    4.16
  -9   7  19   -0.00    3.90
   9  -7 -19   -0.00    4.01
   9   7 -19   -0.00    5.08
  -9   7  20    7.34    5.65
   9  -7 -20    5.51    5.11
   9   7 -20    6.16    5.70
  -9   7  21   11.44    6.18
   9  -7 -21    9.24    6.62
   9   7 -21   13.48    7.20
  -9   7  22   26.09    8.69
   9  -7 -22   26.23    9.45
   9   7 -22   23.45    8.63
  -9   7  23    2.32    4.46
   9  -7 -23    0.85    4.06
   9   7 -23    5.54    4.90
  -9   7  24    0.71    4.67
   9  -7 -24    1.02    3.93
   9   7 -24    1.93    3.84
  -9   7  25    3.21    4.12
   9  -7 -25    1.70    5.16
   9   7 -25   -0.00    3.82
  -9   7  26    4.55    5.29
   9  -7 -26   15.06    7.27
   9   7 -26   18.35    7.54
  -9   7  27    3.32    4.78
   9  -7 -27    2.27    4.49
   9   7 -27    8.41    5.27
  -9   7  28    0.98    4.40
   9  -7 -28   -0.00    5.16
   9   7 -28   -0.00    2.98
  -9   7  29   -0.00    4.08
   9  -7 -29   -0.00    5.19
   9   7 -29    0.00    3.94
  -9   7  30    8.25    6.22
   9  -7 -30   -0.00    4.69
   9   7 -30    0.47    3.94
  -9   7  31    3.41    5.83
   9  -7 -31   -0.00    5.06
   9   7 -31    0.48    4.20
  -9   7  32    0.00    5.78
   9  -7 -32   -0.00    4.21
  -9   7  33    2.29    4.52
  -9   7  34    7.45    6.00
  -9   8   1   17.46    5.16
  -9  -8   1   18.59    6.88
  -9   8   2   18.28    5.52
  -9  -8   2   32.11    8.71
  -9   8   3    2.65    2.96
  -9  -8   3    1.52    3.50
  -9   8   4   55.03   11.31
  -9  -8   4  104.30   16.37
  -9   8   5   -0.00    2.16
  -9  -8   5   -0.00    3.75
  -9  -8   5    0.55    3.68
  -9   8   6    3.55    3.18
  -9  -8   6    2.08    4.03
  -9  -8   6    2.09    4.43
  -9   8   7    0.00    2.40
   9   8  -7    6.22    4.70
  -9  -8   7    0.00    3.97
  -9   8   8  101.90   14.93
   9   8  -8   58.62   14.60
   9   8  -8   60.93   15.27
  -9  -8   8   98.91   16.87
  -9   8   9    7.65    4.76
   9   8  -9    6.59    5.34
   9   8  -9   12.21    6.94
  -9  -8   9    8.63    4.95
   9   8 -10   22.04    8.06
  -9  -8  10   14.64    6.44
  -9   8  11    1.23    3.42
   9  -8 -11    0.71    2.86
   9   8 -11    6.32    5.36
  -9  -8  11    6.00    4.74
  -9   8  12    6.21    4.53
   9   8 -12   12.96    6.36
  -9  -8  12   18.69    7.06
  -9   8  13    0.00    4.41
   9   8 -13   -0.00    3.91
  -9  -8  13    1.61    3.62
  -9   8  14   21.81    7.57
   9  -8 -14   24.10    8.10
   9   8 -14   29.18    9.33
  -9  -8  14   17.37    7.32
  -9   8  15    0.00    3.52
   9  -8 -15    3.70    3.88
   9   8 -15    0.00    4.16
  -9   8  16    0.00    3.56
   9  -8 -16    2.67    4.61
   9   8 -16    4.21    4.61
  -9   8  17    8.11    5.99
   9  -8 -17    4.93    4.34
   9   8 -17    6.71    5.12
  -9   8  18   17.15    7.19
   9  -8 -18   16.56    7.04
   9   8 -18   31.88    9.52
  -9   8  19    8.93    5.48
   9  -8 -19    0.00    3.75
   9   8 -19    9.95    5.97
  -9   8  20   20.66    8.00
   9  -8 -20   12.68    6.91
   9   8 -20   17.25    7.03
  -9   8  21    2.56    4.18
   9  -8 -21    5.87    5.45
   9   8 -21    4.18    4.86
  -9   8  22    5.47    5.04
   9  -8 -22    0.00    4.73
   9   8 -22    7.62    5.96
  -9   8  23    0.00    3.20
   9  -8 -23    0.11    3.84
   9   8 -23   -0.00    4.03
  -9   8  24    8.01    6.31
   9  -8 -24    8.86    6.78
   9   8 -24    9.10    6.63
  -9   8  25    2.22    4.37
   9  -8 -25    0.72    4.52
   9   8 -25    0.00    4.67
  -9   8  26    6.25    6.26
   9  -8 -26   -0.00    4.98
   9   8 -26   11.71    6.91
  -9   8  27   -0.00    4.17
   9  -8 -27    1.57    4.35
   9   8 -27    0.00    3.65
  -9   8  28    3.13    5.52
   9  -8 -28    3.49    5.89
   9   8 -28    3.75    4.71
  -9   8  29   -0.00    5.34
   9  -8 -29    0.00    4.01
   9   8 -29    2.87    4.62
  -9   8  30    8.76    6.38
   9  -8 -30   -0.00    5.35
   9   8 -30   13.36    6.51
  -9   8  31    8.07    5.61
   9  -8 -31    2.96    5.94
  -9   8  32    0.30    4.76
   9  -8 -32    6.04    7.14
  -9   8  33    0.00    3.36
  -9   9   1    1.42    2.20
   9   9  -1    7.86    5.38
  -9  -9   1   16.19    7.01
  -9   9   2   26.38    6.45
   9   9  -2   35.77   10.42
  -9  -9   2   35.28    9.81
  -9   9   3    3.35    2.82
   9   9  -3    3.08    3.97
  -9  -9   3   -0.00    4.04
  -9   9   4    5.46    3.72
   9   9  -4    8.59    6.45
  -9  -9   4    3.41    4.44
  -9   9   5    1.42    2.51
   9   9  -5    2.72    4.91
  -9  -9   5    0.00    4.46
  -9   9   6   78.31   13.64
   9   9  -6   81.33   16.84
  -9  -9   6   82.03   15.95
  -9   9   7    3.92    3.21
   9   9  -7    1.91    3.39
  -9  -9   7   -0.00    4.14
  -9   9   8    0.47    2.92
   9   9  -8    0.00    3.37
  -9  -9   8    3.45    5.10
  -9   9   9    1.79    3.05
   9   9  -9   -0.00    4.10
   9   9  -9    3.03    3.63
  -9  -9   9    0.00    3.20
  -9   9  10   10.13    5.13
   9   9 -10    8.71    5.59
   9   9 -10   -0.00    3.54
  -9  -9  10    4.91    4.93
  -9   9  11   -0.00    3.66
   9   9 -11   -0.00    3.57
  -9  -9  11   -0.00    3.84
  -9   9  12   24.76    7.42
   9   9 -12   22.92    8.74
  -9  -9  12   27.23    8.45
  -9   9  13    2.75    3.17
   9   9 -13   -0.00    3.93
  -9  -9  13    2.08    3.49
  -9   9  14    2.22    3.98
   9   9 -14    1.25    4.05
  -9  -9  14    3.29    4.21
  -9   9  15    2.91    4.12
   9   9 -15    4.84    5.21
  -9  -9  15    0.25    4.13
  -9   9  16   24.92    7.89
   9   9 -16   24.75    9.00
  -9  -9  16   45.84   10.69
  -9   9  17    1.92    3.98
   9  -9 -17    1.41    3.92
   9   9 -17    1.72    3.44
  -9   9  18    3.87    4.31
   9  -9 -18   -0.00    5.80
   9   9 -18    0.00    4.44
  -9   9  19   -0.00    3.65
   9  -9 -19   -0.00    4.23
   9   9 -19   -0.00    4.16
  -9   9  20   14.24    5.90
   9  -9 -20   15.92    7.50
   9   9 -20    3.29    4.73
  -9   9  21    0.45    3.64
   9  -9 -21   -0.00    4.52
   9   9 -21   -0.00    5.02
  -9   9  22    5.04    5.24
   9  -9 -22   21.97    8.34
   9   9 -22   13.43    6.61
  -9   9  23    2.59    4.37
   9  -9 -23    3.21    5.48
   9   9 -23    0.00    4.19
  -9   9  24    0.00    4.84
   9  -9 -24    5.64    5.79
   9   9 -24   -0.00    3.50
  -9   9  25    6.53    5.42
   9  -9 -25    5.61    5.76
   9   9 -25   -0.00    3.37
  -9   9  26   18.88    7.29
   9  -9 -26   18.86    9.25
   9   9 -26    4.09    5.52
  -9   9  27    2.30    4.76
   9  -9 -27    4.54    5.44
   9   9 -27    0.00    4.20
  -9   9  28    4.57    5.90
   9  -9 -28    7.93    6.27
   9   9 -28    4.60    5.49
  -9   9  29    4.86    5.12
   9  -9 -29    5.22    6.04
   9   9 -29   -0.00    4.65
  -9   9  30    7.69    6.06
   9  -9 -30    1.17    5.54
   9  -9 -31    2.41    4.95
  -9  10   1    3.52    2.81
   9  10  -1    4.49    5.19
  -9 -10   1    5.67    3.96
  -9  10   2   15.51    4.59
   9  10  -2    9.60    6.38
  -9 -10   2   18.78    7.21
  -9  10   3    1.63    2.24
   9  10  -3    2.07    4.76
  -9 -10   3    2.99    5.00
  -9  10   4   46.14    9.19
   9  10  -4   39.28   11.67
  -9 -10   4   62.39   12.68
  -9  10   5    0.78    1.95
   9  10  -5   -0.00    4.48
  -9 -10   5    0.69    3.74
  -9  10   6    0.85    3.10
   9  10  -6   -0.00    3.71
  -9 -10   6    1.24    3.58
  -9  10   7    2.62    3.20
   9  10  -7   12.10    6.21
  -9 -10   7    2.82    4.94
  -9  10   8   41.28    8.53
   9  10  -8   27.06    9.16
  -9 -10   8   27.47    9.10
  -9  10   9    4.22    3.78
   9  10  -9   10.00    5.90
  -9 -10   9    4.59    4.76
  -9  10  10    8.19    4.56
   9  10 -10    8.89    5.82
   9  10 -10   11.87    6.65
  -9 -10  10    3.33    4.87
  -9  10  11    8.08    4.97
   9  10 -11    0.00    4.32
   9  10 -11    6.13    4.88
  -9 -10  11    3.82    4.62
  -9  10  12    4.42    4.54
   9  10 -12   15.47    6.52
   9  10 -12   -0.00    4.01
  -9 -10  12    9.21    5.27
  -9  10  13    0.00    2.98
   9  10 -13    2.06    3.77
  -9 -10  13    0.00    2.97
  -9  10  14   16.95    6.48
   9  10 -14   21.27    8.38
  -9 -10  14   22.89    7.78
  -9  10  15   -0.00    3.11
   9  10 -15    1.93    3.42
  -9 -10  15   -0.00    4.44
  -9  10  16    1.55    3.83
   9  10 -16   -0.00    3.78
  -9 -10  16   -0.00    4.19
  -9  10  17    1.24    3.31
   9  10 -17   -0.00    4.78
  -9 -10  17    1.99    3.10
  -9  10  18   36.26    9.38
   9  10 -18   31.57    9.97
  -9 -10  18   29.96    9.10
  -9  10  19   -0.00    3.95
   9  10 -19   -0.00    3.22
  -9  10  20    8.55    6.26
   9  10 -20   12.96    6.73
  -9  10  21    0.71    4.19
   9  10 -21   -0.00    3.64
  -9  10  22   -0.00    3.98
   9  10 -22    0.00    3.00
  -9  10  23    0.00    4.45
   9  10 -23    0.00    4.23
  -9  10  24    5.41    5.21
   9 -10 -24    3.86    5.70
   9  10 -24    4.06    4.78
  -9  10  25   -0.00    4.24
   9 -10 -25    1.99    4.72
   9  10 -25    1.21    3.21
  -9  10  26    0.05    3.58
   9 -10 -26    0.00    5.02
   9  10 -26    3.96    4.77
  -9  10  27   -0.00    3.89
   9 -10 -27    6.69    6.57
   9  10 -27   -0.00    3.74
   9 -10 -28   15.62    8.19
   9  10 -28    3.90    5.40
   9 -10 -29    4.09    5.86
   9 -10 -30    0.00    6.30
   9 -10 -31   -0.00    5.53
  -9  11   1    1.32    2.12
   9  11  -1   -0.00    3.85
  -9 -11   1   -0.00    4.08
  -9  11   2   23.67    6.05
   9  11  -2   37.02   10.78
  -9 -11   2   37.19    9.69
  -9  11   3    5.35    2.94
   9  11  -3   -0.00    4.06
  -9 -11   3    0.00    3.48
  -9  11   4   21.74    5.77
   9  11  -4   16.80    7.77
  -9 -11   4   12.88    6.66
  -9  11   5    0.00    2.06
   9  11  -5   -0.00    3.70
  -9 -11   5    1.15    4.20
  -9  11   6   15.46    5.17
   9  11  -6    6.64    5.20
  -9 -11   6   13.03    6.76
  -9  11   7   -0.00    2.71
   9  11  -7    1.48    3.53
  -9 -11   7    0.60    4.15
  -9  11   8   -0.00    2.93
   9  11  -8   -0.00    3.15
  -9 -11   8   -0.00    4.25
  -9  11   9    0.00    3.10
   9  11  -9   -0.00    4.18
  -9 -11   9    0.00    3.59
  -9  11  10   13.79    5.63
   9  11 -10   21.67    8.03
  -9 -11  10   13.82    6.94
  -9  11  11    2.56    2.89
   9  11 -11    0.69    3.64
  -9 -11  11    5.44    5.57
  -9  11  12   18.81    6.28
   9  11 -12   19.51    7.96
   9  11 -12    6.56    6.16
  -9 -11  12   16.79    7.17
  -9  11  13   -0.00    3.06
   9  11 -13   -0.00    4.92
   9  11 -13    0.00    4.24
  -9 -11  13    0.00    4.12
  -9  11  14    0.00    3.94
   9  11 -14    1.03    4.19
  -9 -11  14    2.48    4.35
  -9  11  15    0.00    2.81
   9  11 -15    1.67    4.19
  -9 -11  15   -0.00    4.48
  -9  11  16   22.93    7.72
   9  11 -16   41.43   11.11
  -9 -11  16   23.53    8.18
  -9  11  17   -0.00    3.75
   9  11 -17   -0.00    3.79
  -9 -11  17   -0.00    3.29
  -9  11  18    1.65    3.82
   9  11 -18    0.58    4.35
  -9 -11  18    1.51    3.43
  -9  11  19    3.65    4.60
   9  11 -19   -0.00    3.70
  -9 -11  19   -0.00    4.39
  -9  11  20   16.49    6.59
   9  11 -20   10.65    6.57
  -9 -11  20    7.45    5.18
  -9  11  21    3.46    5.25
   9  11 -21   -0.00    5.52
  -9 -11  21    2.85    4.05
  -9  11  22   10.70    5.80
   9  11 -22   17.92    7.36
  -9  11  23   -0.00    4.68
   9  11 -23    5.61    4.26
  -9  11  24    1.65    4.10
   9  11 -24    0.88    3.69
   9  11 -25   -0.00    3.76
   9  11 -26   13.57    6.80
  -9  12   1    0.00    1.88
   9  12  -1    0.00    4.75
  -9 -12   1    0.33    2.81
  -9  12   2    1.08    2.23
   9  12  -2   -0.00    5.00
  -9 -12   2    0.91    3.08
  -9  12   3    0.13    1.76
   9  12  -3   -0.00    4.69
  -9 -12   3   -0.00    3.41
  -9  12   4   23.79    6.09
   9  12  -4   30.37   10.19
  -9 -12   4   20.96    8.41
  -9  12   5   -0.00    2.61
   9  12  -5    1.98    4.63
  -9 -12   5    0.00    5.20
  -9  12   6    2.43    2.86
   9  12  -6   -0.00    3.67
  -9 -12   6    2.50    4.49
  -9  12   7    0.00    2.85
   9  12  -7    2.35    4.31
  -9 -12   7    1.38    3.79
  -9  12   8   23.86    6.66
   9  12  -8   15.24    7.48
  -9 -12   8   46.27   10.72
  -9  12   9    1.18    3.14
   9  12  -9    0.00    4.76
  -9 -12   9    5.71    4.78
  -9  12  10    5.28    3.73
   9  12 -10    0.69    3.87
  -9 -12  10    7.65    5.30
  -9  12  11    1.46    3.12
   9  12 -11    0.00    4.85
  -9 -12  11    0.00    3.93
  -9  12  12    4.59    3.94
   9  12 -12    7.03    5.37
  -9 -12  12    0.24    3.69
  -9  12  13   -0.00    3.10
   9  12 -13   -0.00    4.51
  -9 -12  13    3.61    5.35
  -9  12  14   14.62    5.94
   9  12 -14   14.10    7.45
   9  12 -14   32.67    9.83
  -9 -12  14   14.92    6.99
  -9  12  15   -0.00    3.20
   9  12 -15    7.92    5.53
   9  12 -15   -0.00    3.99
  -9 -12  15    0.00    3.82
  -9  12  16   -0.00    3.65
   9  12 -16   -0.00    3.86
  -9 -12  16   -0.00    2.45
  -9  12  17   -0.00    3.14
   9  12 -17   -0.00    3.46
  -9 -12  17    1.06    2.76
  -9  12  18    4.85    4.24
   9  12 -18   -0.00    4.35
  -9 -12  18    5.76    4.76
  -9  12  19    2.55    4.46
   9  12 -19    0.00    6.28
  -9 -12  19    1.45    3.51
  -9  12  20    9.28    5.41
   9  12 -20    3.24    4.98
  -9 -12  20    9.06    5.66
  -9  12  21   -0.00    4.08
   9  12 -21   -0.00    3.57
  -9 -12  21   -0.00    3.33
   9  12 -22   -0.00    3.87
  -9 -12  22   -0.00    3.43
   9  12 -23    1.20    4.04
  -9 -12  23    3.32    4.18
   9  12 -24    7.20    5.60
  -9 -12  24   13.85    7.15
   9  12 -25    0.00    3.98
  -9  13   1    6.04    3.24
   9  13  -1   18.05    8.46
  -9 -13   1   10.15    5.44
  -9  13   2    2.17    2.68
   9  13  -2    0.93    4.42
  -9 -13   2    5.24    4.85
  -9  13   3   -0.00    2.23
   9  13  -3    2.33    4.20
  -9 -13   3    1.13    3.04
  -9  13   4    0.00    2.42
   9  13  -4   -0.00    3.94
  -9 -13   4    0.00    3.44
  -9  13   5    3.17    2.90
   9  13  -5    6.02    5.72
  -9 -13   5   15.92    6.51
  -9  13   6   11.66    4.36
   9  13  -6    8.79    6.20
  -9 -13   6   16.70    7.62
  -9  13   7    0.00    2.30
   9  13  -7    4.82    5.47
  -9 -13   7    1.06    3.76
  -9  13   8   10.64    4.38
   9  13  -8    9.44    6.07
  -9 -13   8    2.66    4.67
  -9  13   9    5.32    3.84
   9  13  -9    1.61    4.19
  -9 -13   9   -0.00    3.71
  -9  13  10   12.04    4.74
   9  13 -10   13.23    7.29
  -9 -13  10    7.47    6.59
  -9  13  11    0.79    3.19
   9  13 -11    3.19    4.52
  -9 -13  11    0.00    4.21
  -9  13  12    4.67    4.23
   9  13 -12   18.57    7.99
  -9 -13  12    6.88    5.57
  -9  13  13    2.24    3.74
   9  13 -13    2.03    4.56
  -9 -13  13    1.98    3.92
  -9  13  14    0.20    2.63
   9  13 -14    3.10    4.79
  -9 -13  14    0.68    3.83
  -9  13  15   -0.00    2.89
   9  13 -15    4.86    4.63
  -9 -13  15   -0.00    4.25
  -9  13  16    4.13    3.89
   9  13 -16    6.28    5.57
   9  13 -16    8.23    5.51
  -9 -13  16    6.05    5.64
  -9  13  17   -0.00    3.61
   9  13 -17    7.95    6.02
  -9 -13  17    0.15    4.38
   9  13 -18    4.69    4.52
  -9 -13  18    4.47    4.97
   9  13 -19    0.00    5.04
  -9 -13  19    2.02    3.78
   9  13 -20    2.50    5.26
  -9 -13  20   -0.00    3.61
   9  13 -21    0.00    4.28
  -9 -13  21   -0.00    3.95
   9  13 -22    8.66    6.59
  -9 -13  22    9.04    5.66
  -9 -13  23    4.13    4.62
  -9  14   1    2.06    2.45
   9  14  -1    2.24    4.89
  -9 -14   1   -0.00    4.03
  -9  14   2    0.00    2.01
   9  14  -2    3.69    4.49
  -9 -14   2    6.88    5.13
  -9  14   3    9.73    3.87
   9  14  -3    5.44    6.01
  -9 -14   3   16.39    6.89
  -9  14   4    6.59    3.54
   9  14  -4    9.77    6.83
  -9 -14   4   18.74    7.34
  -9  14   5   -0.00    2.84
   9  14  -5   -0.00    3.38
  -9 -14   5    2.33    3.29
  -9  14   6    0.00    2.65
   9  14  -6    2.29    3.83
  -9 -14   6    0.08    3.52
  -9  14   7    0.02    2.08
   9  14  -7    3.35    5.08
  -9 -14   7    6.15    4.94
  -9  14   8    3.93    3.43
   9  14  -8   -0.00    3.56
  -9 -14   8    3.52    5.22
  -9  14   9    1.58    3.35
   9  14  -9    0.88    2.83
  -9 -14   9    3.20    4.28
  -9  14  10    2.07    3.61
   9  14 -10   13.15    6.62
  -9 -14  10    6.39    5.72
  -9  14  11    0.00    2.92
   9  14 -11    4.97    5.39
  -9 -14  11    1.68    3.45
  -9  14  12    2.51    3.79
   9  14 -12    6.64    5.79
  -9 -14  12    3.88    4.75
  -9  14  13    0.00    3.12
   9  14 -13    4.31    4.69
  -9 -14  13   -0.00    4.69
   9  14 -14   -0.00    5.03
  -9 -14  14    8.97    5.19
   9  14 -15    0.25    3.43
  -9 -14  15    0.00    4.00
   9  14 -16    2.81    4.55
  -9 -14  16    2.06    5.44
   9  14 -17    1.77    4.01
  -9 -14  17   -0.00    3.78
   9  14 -18    3.99    4.85
  -9 -14  18    3.53    5.38
   9  14 -19    0.00    4.81
  -9 -14  19   -0.00    4.41
  -9 -14  20    2.59    4.77
  -9  15   1    3.34    2.70
   9  15  -1    4.66    5.83
  -9 -15   1    3.86    5.37
  -9  15   2    1.16    2.68
   9  15  -2    4.28    5.46
  -9 -15   2   -0.00    4.55
  -9  15   3   -0.00    1.89
   9  15  -3   -0.00    2.85
  -9 -15   3    5.21    4.73
  -9  15   4    2.43    2.90
   9  15  -4   -0.00    4.38
  -9 -15   4    3.17    5.57
  -9  15   5   -0.00    2.03
   9  15  -5   -0.00    4.74
  -9 -15   5    4.86    4.17
  -9  15   6    8.32    3.77
   9  15  -6    3.93    4.56
  -9 -15   6   -0.00    3.46
  -9  15   7   -0.00    2.74
   9  15  -7    6.00    5.00
  -9 -15   7    5.42    5.09
  -9  15   8   -0.00    2.12
   9  15  -8    1.90    4.22
  -9 -15   8    1.17    2.32
   9  15  -9    2.21    4.32
  -9 -15   9    1.83    4.23
   9  15 -10    4.05    4.56
  -9 -15  10   -0.00    4.22
   9  15 -11    8.09    6.20
  -9 -15  11    0.00    4.14
   9  15 -12    5.81    5.26
  -9 -15  12   -0.00    4.19
   9  15 -13    1.52    3.40
  -9 -15  13    2.07    4.32
   9  15 -14    0.00    3.62
  -9 -15  14    3.45    4.62
  -9 -15  15   -0.00    5.39
  -9 -15  16    7.37    6.22
  -9 -15  17    0.00    4.05
  -9  16   1    0.00    2.25
   9  16  -1   -0.00    4.36
  -9  16   2    0.00    1.65
   9  16  -2    0.00    5.01
  -9  16   3    0.82    1.97
   9  16  -3    3.41    5.10
   9  16  -4    4.56    5.89
  -9 -16   4    7.55    5.79
   9  16  -5   -0.00    4.99
  -9 -16   5    4.48    4.26
   9  16  -6   -0.00    3.92
  -9 -16   6   -0.00    4.50
   9  16  -7    6.88    6.12
  -9 -16   7    6.35    5.46
  -9 -16   8    4.96    4.14
  -8   0   1    0.00    2.52
  -8   0   1    3.12    3.15
  -8   0   1    1.28    2.84
   8   0  -1    1.22    3.09
   8   0  -1   -0.00    2.58
  -8   0   2  443.90   53.18
  -8   0   2  423.55   52.31
  -8   0   2  415.38   53.20
   8   0  -2  369.29   52.46
   8   0  -2  400.98   52.88
  -8   0   3   -0.00    2.49
   8   0  -3    0.00    2.45
   8   0  -3    1.46    2.77
  -8   0   4   99.51   15.43
   8   0  -4   69.50   13.82
  -8   0   5    2.21    3.67
   8   0  -5   -0.00    2.14
  -8   0   6   84.65   14.89
   8   0  -6   77.58   14.15
  -8   0   7    0.18    3.16
   8   0  -7   -0.00    2.90
  -8   0   8  245.83   30.37
   8   0  -8  168.41   27.90
  -8   0   9    0.00    3.26
   8   0  -9    0.00    3.09
  -8   0  10    0.00    3.91
   8   0 -10    0.89    3.17
  -8   0  11    0.00    3.33
  -8   0  12  204.07   30.53
  -8   0  13    3.54    4.42
  -8   0  14   85.96   16.35
   8   0 -15    0.18    2.71
   8   0 -16    3.56    4.38
   8   0 -17    0.00    4.02
   8   0 -18  126.61   21.46
   8   0 -19    0.93    2.87
   8   0 -20   13.90    6.99
   8   0 -21   -0.00    4.12
  -8   0  22   55.38   12.82
   8   0 -22   34.24   10.20
  -8   0  23   -0.00    3.81
   8   0 -23    6.59    4.72
  -8   0  24   32.09   11.24
   8   0 -24   63.35   13.40
  -8   0  25   -0.00    3.69
   8   0 -25   -0.00    4.43
  -8   0  26   -0.00    4.54
   8   0 -26    3.02    3.92
  -8   0  27    5.54    5.64
   8   0 -27    2.31    4.41
   8   0 -28   56.04   13.77
   8   0 -29    4.18    5.09
   8   0 -30   12.62    6.98
   8   0 -31   -0.00    4.37
   8   0 -32    4.55    5.27
   8   0 -33    1.80    4.36
   8   0 -34    7.25    6.12
   8   0 -35   -0.00    5.69
  -8   1   1   67.44   12.29
  -8   1   1   67.77   12.07
  -8   1   1   68.95   12.84
   8  -1  -1   70.11   12.73
   8   1  -1   91.11   14.19
   8   1  -1   76.10   13.48
  -8  -1   1   81.08   13.44
  -8  -1   1   68.70   13.39
  -8   1   2    6.07    3.16
  -8   1   2    0.00    2.22
   8  -1  -2    0.79    2.82
   8  -1  -2    0.00    2.13
   8   1  -2   -0.00    3.00
   8   1  -2    2.95    3.08
  -8  -1   2    1.97    2.87
  -8  -1   2    0.00    3.19
  -8   1   3    1.13    2.23
  -8   1   3    4.17    3.60
   8  -1  -3    3.04    3.24
   8  -1  -3   -0.00    1.74
   8   1  -3   -0.00    3.15
   8   1  -3    6.69    4.04
  -8  -1   3    7.48    3.96
  -8  -1   3    3.33    3.74
  -8   1   4   22.96    6.26
  -8   1   4   38.74    8.50
   8  -1  -4   24.04    6.93
   8   1  -4   23.35    6.89
  -8  -1   4   19.79    6.70
  -8   1   5    4.17    3.26
  -8   1   5    0.00    2.99
   8  -1  -5   10.75    4.45
   8   1  -5    5.03    3.52
  -8  -1   5    4.55    4.14
  -8   1   6   54.94   12.03
   8  -1  -6   67.19   12.57
   8   1  -6   67.99   13.04
  -8  -1   6   90.31   14.62
  -8   1   7    9.54    4.66
   8  -1  -7   12.20    4.91
   8   1  -7    0.00    3.23
  -8  -1   7    1.48    3.53
  -8   1   8    4.90    4.00
   8  -1  -8   -0.00    3.25
   8   1  -8    3.30    3.62
  -8  -1   8    2.98    3.90
  -8   1   9    9.68    4.87
   8  -1  -9   13.54    5.40
   8   1  -9   15.33    5.78
  -8  -1   9    6.43    4.44
  -8   1  10  130.70   21.28
   8  -1 -10  144.35   21.21
  -8  -1  10  120.94   21.36
   8  -1 -11   12.55    5.34
  -8  -1  11    3.43    4.57
  -8  -1  12   15.81    6.37
  -8  -1  13    2.40    4.70
   8   1 -14   68.90   13.49
  -8  -1  14   61.47   13.80
   8  -1 -15   35.38    9.87
   8   1 -15   58.49   11.59
  -8  -1  15   39.95   10.90
   8  -1 -16   61.90   14.01
   8   1 -16   79.17   14.97
  -8  -1  16   89.80   16.52
   8  -1 -17    3.10    4.22
   8   1 -17    0.00    4.09
  -8  -1  17    0.00    4.32
   8  -1 -18    7.13    5.72
   8   1 -18    9.20    5.06
  -8  -1  18    0.00    4.35
  -8   1  19    0.23    4.24
   8  -1 -19   16.12    6.69
   8   1 -19    5.99    5.14
  -8   1  20   20.83    7.83
   8  -1 -20   11.43    6.91
   8   1 -20   13.66    6.37
  -8   1  21   -0.00    3.59
   8  -1 -21    3.23    4.68
   8   1 -21    0.00    3.72
  -8   1  22   37.81   12.41
   8  -1 -22   76.44   15.06
   8   1 -22   89.20   15.63
  -8   1  23    2.42    4.32
   8  -1 -23   -0.00    4.16
   8   1 -23    6.29    5.32
  -8   1  24    3.88    4.87
   8  -1 -24   10.90    5.78
   8   1 -24   10.60    6.02
  -8   1  25    3.87    5.22
   8  -1 -25    0.54    4.03
   8   1 -25    0.00    4.11
  -8   1  26    1.34    4.31
   8  -1 -26    6.56    5.81
   8   1 -26    6.57    4.98
  -8  -1  26   15.26    8.09
  -8   1  27    1.55    4.65
   8  -1 -27    1.48    4.33
   8   1 -27    7.63    4.90
  -8   1  28    1.70    4.10
   8  -1 -28    0.39    3.29
   8   1 -28    1.30    4.61
  -8   1  29   -0.00    5.09
   8  -1 -29   -0.00    3.79
   8   1 -29    1.48    5.15
   8  -1 -30   20.26    8.12
   8   1 -30    0.00    4.23
   8  -1 -31    0.20    5.31
   8   1 -31    4.81    6.10
   8  -1 -32    5.16    6.12
   8   1 -32   12.79    6.58
   8  -1 -33    3.38    5.16
   8   1 -33    0.00    5.01
   8  -1 -34   -0.00    4.22
   8   1 -34    0.00    4.56
   8  -1 -35   -0.00    5.14
   8   1 -35    3.86    5.51
  -8   2   1    0.68    1.91
  -8   2   1    2.24    2.35
   8  -2  -1    1.84    2.32
   8  -2  -1   -0.00    2.09
   8   2  -1   -0.00    2.59
   8   2  -1    0.99    3.02
  -8  -2   1    1.63    3.36
  -8  -2   1    0.00    3.27
  -8   2   2   66.66   11.13
  -8   2   2   70.54   12.09
   8  -2  -2   75.35   11.99
   8  -2  -2   75.28   11.59
   8   2  -2   41.99   11.17
   8   2  -2   53.32   11.85
  -8  -2   2   56.21   11.56
  -8  -2   2   65.95   12.68
  -8   2   3    5.61    3.43
  -8   2   3    5.16    3.35
   8  -2  -3    4.34    3.54
   8   2  -3    9.51    4.85
   8   2  -3   12.05    4.86
  -8  -2   3    9.54    4.50
  -8  -2   3    7.79    4.82
  -8   2   4   43.75    8.64
  -8   2   4   52.32    9.67
   8  -2  -4   29.98    7.75
   8   2  -4   30.78    8.33
   8   2  -4   27.16    8.18
  -8  -2   4   46.29    9.42
  -8  -2   4   47.53    9.87
  -8   2   5    8.52    3.92
  -8   2   5    8.18    4.92
   8  -2  -5    7.29    4.08
   8   2  -5   16.12    5.68
  -8  -2   5    2.77    3.65
  -8   2   6   77.03   13.28
  -8   2   6   67.11   13.21
   8  -2  -6   69.29   12.95
   8   2  -6   77.71   14.18
  -8  -2   6   85.26   14.99
   8  -2  -7   47.06    9.05
   8   2  -7   28.73    8.29
  -8  -2   7   30.57    9.25
   8  -2  -8   99.09   16.45
  -8  -2   8   99.08   17.61
   8  -2  -9    7.85    4.69
  -8  -2   9   11.19    5.84
   8  -2 -10   -0.00    3.32
  -8  -2  10   -0.00    4.09
   8  -2 -11    1.57    2.79
  -8  -2  11    1.15    3.74
   8  -2 -12   55.26   11.13
  -8  -2  12   38.04   10.30
   8   2 -13   38.46   10.35
  -8  -2  13   57.23   12.46
   8   2 -14   29.96    8.48
  -8  -2  14   27.54    8.83
   8   2 -15   23.28    7.86
  -8  -2  15   20.18    8.45
  -8   2  16   25.50    8.52
   8  -2 -16   24.19    7.90
   8   2 -16   24.89    7.65
  -8  -2  16   28.72    8.96
  -8   2  17   21.10    7.65
   8  -2 -17   24.59    7.79
   8   2 -17   19.59    7.18
  -8  -2  17   16.11    7.61
  -8   2  18  145.49   27.18
   8  -2 -18  210.51   29.08
   8   2 -18  218.84   29.12
  -8  -2  18  162.72   28.57
  -8   2  19    0.00    3.78
   8  -2 -19   -0.00    4.19
   8   2 -19    1.38    3.36
  -8  -2  19    8.12    5.83
  -8   2  20    2.24    4.47
   8  -2 -20    0.00    4.51
   8   2 -20    1.39    4.42
  -8  -2  20    1.60    4.91
  -8   2  21    0.12    4.10
   8  -2 -21   -0.00    3.99
   8   2 -21    2.04    3.70
  -8  -2  21    4.07    5.05
  -8   2  22   16.91    7.54
   8  -2 -22   27.39    8.42
   8   2 -22   19.99    8.39
  -8   2  23    1.17    4.94
   8  -2 -23    1.19    2.72
   8   2 -23    0.00    4.43
  -8   2  24    1.39    3.59
   8  -2 -24    1.38    4.08
   8   2 -24    0.00    4.00
  -8   2  25   -0.00    3.68
   8  -2 -25   -0.00    3.98
   8   2 -25    0.77    4.17
  -8   2  26    2.57    5.21
   8  -2 -26    0.00    4.69
   8   2 -26    0.44    4.85
  -8   2  27   -0.00    4.18
   8  -2 -27    1.47    4.29
   8   2 -27    0.51    4.31
  -8   2  28   20.76    8.29
   8  -2 -28   30.96    9.60
   8   2 -28    1.78    4.61
  -8   2  29    0.00    4.26
   8  -2 -29    5.17    5.40
   8   2 -29    0.00    3.98
  -8   2  30    3.03    5.65
   8  -2 -30   -0.00    5.79
   8   2 -30    4.77    5.79
   8  -2 -31   -0.00    4.67
   8   2 -31   -0.00    4.53
   8  -2 -32    7.16    5.85
   8   2 -32   13.04    6.77
   8  -2 -33    1.94    4.57
   8   2 -33   -0.00    4.40
   8  -2 -34   10.98    8.26
   8   2 -34   20.36    8.91
   8  -2 -35    5.32    6.57
   8   2 -35    4.10    5.53
  -8   3   1   74.19   13.48
   8  -3  -1   97.49   14.63
   8  -3  -1  101.63   14.08
   8   3  -1   81.31   15.52
   8   3  -1   95.70   16.22
  -8  -3   1   89.46   15.38
  -8  -3   1   82.36   15.45
  -8   3   2    0.33    2.20
   8  -3  -2    4.46    3.62
   8  -3  -2    1.93    2.67
   8   3  -2    2.71    3.33
   8   3  -2    3.82    3.42
  -8  -3   2    9.07    4.06
  -8  -3   2    0.72    3.35
  -8   3   3   28.41    7.30
   8  -3  -3   43.45    8.41
   8  -3  -3   39.86    7.62
   8   3  -3   33.01    8.89
   8   3  -3   36.40    9.03
  -8  -3   3   33.53    8.49
  -8  -3   3   34.53    8.71
  -8   3   4  108.11   16.15
   8  -3  -4   78.04   15.23
   8   3  -4   96.51   17.14
   8   3  -4  113.20   17.93
  -8  -3   4  115.82   17.59
  -8  -3   4  109.97   18.02
  -8   3   5   10.03    4.67
   8  -3  -5   11.23    4.57
  -8  -3   5   16.47    6.44
  -8   3   6   38.53    8.29
   8  -3  -6   30.86    7.90
  -8  -3   6   36.28    9.10
  -8   3   7   20.73    6.53
   8  -3  -7   19.06    6.22
  -8  -3   7   26.05    7.65
   8  -3  -8    5.26    3.74
  -8  -3   8    6.97    5.38
   8  -3  -9    4.92    3.99
  -8  -3   9    0.00    4.27
   8  -3 -10  117.30   17.55
  -8  -3  10   86.21   17.64
   8  -3 -11   78.12   14.34
   8   3 -11   68.92   14.47
  -8  -3  11   91.60   16.16
  -8   3  12   -0.00    4.22
   8  -3 -12    0.00    3.94
   8   3 -12    0.00    4.01
  -8  -3  12   -0.00    3.54
  -8   3  13    6.21    4.64
   8   3 -13    5.69    4.70
  -8  -3  13    8.66    5.83
  -8   3  14   29.42    8.09
   8   3 -14   17.73    6.94
  -8  -3  14   22.44    7.75
  -8   3  15   33.60    9.47
   8   3 -15   28.17    8.34
  -8  -3  15   24.54    8.74
  -8   3  16   81.49   17.05
   8  -3 -16  116.31   18.50
   8   3 -16  115.88   18.55
  -8  -3  16   85.88   18.15
  -8   3  17    0.10    4.13
   8  -3 -17    0.89    3.92
   8   3 -17    3.02    3.96
  -8  -3  17   -0.00    5.49
  -8   3  18    3.93    4.67
   8  -3 -18    0.32    3.35
   8   3 -18    2.43    3.62
  -8  -3  18   -0.00    3.53
  -8   3  19    9.56    7.12
   8  -3 -19   17.31    7.77
   8   3 -19   16.37    6.84
  -8  -3  19   11.31    6.76
  -8   3  20  108.02   20.09
   8  -3 -20  128.11   20.53
   8   3 -20  104.62   19.47
  -8  -3  20   97.23   20.25
  -8   3  21    7.09    5.36
   8  -3 -21    5.61    4.59
   8   3 -21    7.81    5.36
  -8  -3  21   10.42    7.64
  -8   3  22   12.58    6.67
   8  -3 -22    8.61    5.58
   8   3 -22    9.38    5.53
  -8  -3  22   11.12    6.20
  -8   3  23    0.97    5.28
   8  -3 -23    4.18    4.65
   8   3 -23    0.94    4.96
  -8  -3  23    4.25    5.06
  -8   3  24   13.58    7.44
   8  -3 -24   21.28    8.93
   8   3 -24   34.42    9.68
  -8   3  25   10.50    6.58
   8  -3 -25    6.55    6.33
   8   3 -25   16.49    7.63
  -8   3  26   11.73    7.56
   8  -3 -26    5.91    5.81
   8   3 -26    4.63    5.03
  -8   3  27   -0.00    4.58
   8  -3 -27    0.00    5.23
   8   3 -27    0.00    5.53
  -8   3  28   -0.00    4.67
   8  -3 -28   -0.00    5.18
   8   3 -28    2.89    4.59
  -8   3  29   -0.00    4.59
   8  -3 -29    0.33    3.94
   8   3 -29    2.64    4.37
  -8   3  30   15.64    7.98
   8  -3 -30    6.77    5.73
   8   3 -30   16.24    7.59
  -8   3  31    2.55    5.48
   8  -3 -31    2.10    4.98
   8   3 -31    7.40    5.86
   8  -3 -32    7.78    6.61
   8   3 -32    6.35    6.35
   8  -3 -33    7.41    6.19
   8   3 -33   -0.00    4.98
   8  -3 -34    0.00    6.30
   8   3 -34    4.30    5.65
   8  -3 -35    4.77    6.08
   8   3 -35    7.58    5.81
  -8   4   1   71.39   11.21
   8  -4  -1   63.01   10.87
   8  -4  -1   57.73    9.92
   8   4  -1   64.07   13.02
  -8  -4   1   59.42   12.62
  -8   4   2   17.86    5.43
   8  -4  -2   15.80    4.97
   8  -4  -2   15.77    4.50
   8   4  -2   24.14    7.21
  -8  -4   2   17.24    6.38
  -8   4   3   28.08    6.73
   8  -4  -3   33.92    6.78
   8  -4  -3   21.44    5.50
   8   4  -3   13.68    6.26
  -8  -4   3   18.29    6.84
  -8   4   4  152.99   19.52
   8  -4  -4  110.42   18.06
   8   4  -4   96.83   19.27
  -8  -4   4  141.06   21.35
  -8   4   5    9.44    4.23
   8  -4  -5    8.89    3.81
   8   4  -5   13.28    5.46
  -8  -4   5   11.98    5.89
  -8   4   6   32.35    8.36
   8  -4  -6   43.43    8.86
  -8  -4   6   49.56   10.89
  -8   4   7   73.15   13.94
   8  -4  -7   85.93   14.10
  -8  -4   7   90.41   16.18
  -8   4   8   31.13    8.45
   8  -4  -8   38.72    8.58
  -8  -4   8   43.96   10.08
  -8   4   9    5.91    4.29
   8  -4  -9   13.01    5.14
   8   4  -9    6.00    5.15
  -8  -4   9   10.31    5.50
  -8   4  10   -0.00    2.71
   8  -4 -10    2.68    3.64
   8   4 -10    4.46    4.29
  -8  -4  10    0.00    2.68
  -8   4  11    6.07    4.32
   8  -4 -11   10.14    4.94
   8   4 -11    0.00    4.27
  -8  -4  11    6.66    5.49
  -8   4  12   68.08   14.35
   8  -4 -12   87.48   15.13
   8   4 -12  113.97   17.21
  -8  -4  12   65.18   15.29
  -8   4  13   11.47    5.11
   8  -4 -13   18.71    6.63
   8   4 -13   10.06    5.18
  -8  -4  13   12.58    6.53
  -8   4  14   50.47   10.59
   8   4 -14   32.75    9.41
  -8  -4  14   36.12   10.80
  -8   4  15   10.41    5.33
   8   4 -15    1.06    4.10
  -8  -4  15    2.00    4.37
  -8   4  16   15.25    6.61
   8  -4 -16   23.35    7.86
   8   4 -16   13.47    6.38
  -8  -4  16   16.52    7.66
  -8   4  17    8.67    5.68
   8  -4 -17   26.86    8.00
   8   4 -17   21.92    7.46
  -8  -4  17   21.92    8.74
  -8   4  18   85.48   15.79
   8  -4 -18   57.69   14.40
   8   4 -18   92.55   16.37
  -8  -4  18   80.28   16.62
  -8   4  19   11.85    6.10
   8  -4 -19    0.72    4.74
   8   4 -19    1.68    4.85
  -8  -4  19   15.08    6.91
  -8   4  20   14.17    6.90
   8  -4 -20   17.43    7.52
   8   4 -20   16.25    7.03
  -8  -4  20   19.37    8.18
  -8   4  21   -0.00    4.57
   8  -4 -21   -0.00    4.07
   8   4 -21    2.47    4.88
  -8  -4  21   -0.00    4.84
  -8   4  22    1.74    4.52
   8  -4 -22    4.64    6.03
   8   4 -22   10.53    6.44
  -8   4  23   18.34    7.35
   8  -4 -23   18.73    7.64
   8   4 -23    7.93    5.81
  -8   4  24    1.45    5.25
   8  -4 -24    0.85    5.27
   8   4 -24    0.45    4.29
  -8   4  25   -0.00    4.33
   8  -4 -25   -0.00    3.23
   8   4 -25   -0.00    5.08
  -8   4  26    4.08    5.33
   8  -4 -26    4.63    4.92
   8   4 -26    2.12    4.28
  -8   4  27    8.51    5.89
   8  -4 -27   -0.00    5.76
   8   4 -27    3.83    4.56
  -8   4  28    6.89    5.61
   8  -4 -28    6.47    5.61
   8   4 -28    7.58    5.53
  -8   4  29    1.17    4.82
   8  -4 -29   10.52    7.17
   8   4 -29   17.50    7.51
  -8   4  30    0.05    3.61
   8  -4 -30   -0.00    4.34
   8   4 -30    3.02    5.02
  -8   4  31    0.00    4.88
   8  -4 -31   -0.00    5.44
   8   4 -31   -0.00    4.32
  -8   4  32    4.57    5.70
   8  -4 -32   12.64    7.08
   8   4 -32    5.25    5.50
   8  -4 -33   -0.00    5.35
   8   4 -33    5.23    5.37
   8  -4 -34    8.09    6.63
   8   4 -34    5.34    5.54
   8  -4 -35    8.95    6.16
   8   4 -35    0.00    4.14
  -8   5   1   26.28    6.20
   8  -5  -1   26.33    6.11
   8  -5  -1   31.40    5.30
   8   5  -1   14.48    6.62
  -8  -5   1   19.43    7.18
  -8   5   2   27.49    7.00
   8  -5  -2   37.20    7.27
   8  -5  -2   30.50    6.00
   8   5  -2   44.69   10.05
  -8  -5   2   28.67    8.69
  -8   5   3   64.98   11.87
   8  -5  -3   78.70   12.07
   8  -5  -3   77.13   11.05
   8   5  -3   65.41   13.78
  -8  -5   3   47.08   12.47
  -8   5   4   17.40    5.43
   8  -5  -4   10.64    4.08
   8   5  -4   10.63    5.32
   8   5  -4    6.38    4.62
  -8  -5   4   13.17    5.67
  -8  -5   4    7.55    4.62
  -8   5   5   36.91    9.22
  -8   5   5   50.08    9.91
   8  -5  -5   41.28    9.14
   8   5  -5   63.05   12.12
   8   5  -5   65.30   12.61
  -8  -5   5   73.04   12.53
  -8  -5   5   54.44   11.92
  -8   5   6   84.86   12.93
  -8   5   6   81.75   12.38
   8  -5  -6   95.45   12.94
   8   5  -6   96.63   15.10
   8   5  -6   21.36    9.74
  -8  -5   6   62.00   12.65
  -8  -5   6   63.52   13.43
  -8   5   7    1.93    3.19
  -8   5   7   -0.00    2.37
   8  -5  -7    3.24    2.98
   8   5  -7    2.16    4.33
  -8  -5   7    0.00    3.49
  -8  -5   7    0.00    3.69
  -8   5   8    5.95    4.46
  -8   5   8    4.67    4.27
   8  -5  -8    6.38    4.24
   8   5  -8    7.14    4.70
  -8  -5   8   -0.00    3.96
  -8  -5   8    6.30    4.93
  -8   5   9   10.14    4.62
   8  -5  -9    9.34    4.86
   8   5  -9   14.86    6.74
  -8  -5   9   10.52    5.81
  -8   5  10  236.48   29.34
   8  -5 -10  136.09   26.81
   8   5 -10  311.63   32.82
  -8  -5  10  184.02   29.83
  -8   5  11   42.91    8.67
   8  -5 -11    3.63    4.39
   8   5 -11   42.82    9.68
  -8  -5  11   32.85    9.27
  -8   5  12   -0.00    3.48
   8  -5 -12    0.28    4.16
   8   5 -12   -0.00    3.59
  -8  -5  12   -0.00    4.02
  -8   5  13   -0.00    2.56
   8  -5 -13   -0.00    3.36
   8   5 -13    0.00    3.43
  -8  -5  13    4.59    4.70
  -8   5  14    7.31    4.98
   8   5 -14    9.70    5.60
  -8  -5  14    6.28    5.61
  -8   5  15   27.96    8.04
   8   5 -15   29.81    8.73
  -8  -5  15   20.83    8.43
  -8   5  16   53.46   11.69
   8  -5 -16   60.55   12.61
   8   5 -16   69.00   13.44
  -8  -5  16   32.86   11.23
  -8   5  17   13.75    5.97
   8  -5 -17    8.59    5.85
   8   5 -17    9.30    5.07
  -8  -5  17    5.32    5.49
  -8   5  18    5.49    4.92
   8  -5 -18    2.03    4.29
   8   5 -18    9.01    4.92
  -8  -5  18    0.69    4.40
  -8   5  19   13.79    7.09
   8  -5 -19   12.21    6.69
   8   5 -19   14.90    6.38
  -8   5  20    9.07    6.78
   8  -5 -20   21.77    8.48
   8   5 -20   43.02   10.01
  -8   5  21   16.98    8.01
   8  -5 -21   29.65    9.86
   8   5 -21   37.88   10.04
  -8   5  22   24.44    7.76
   8  -5 -22   16.76    7.66
   8   5 -22   -0.00    5.96
  -8   5  23   -0.00    4.16
   8  -5 -23    0.56    3.97
   8   5 -23    5.36    4.91
  -8   5  24    5.70    5.11
   8  -5 -24    5.18    6.02
   8   5 -24    1.93    4.78
  -8   5  25   12.34    6.83
   8  -5 -25   10.86    7.68
   8   5 -25   12.20    6.38
  -8   5  26    2.46    4.50
   8  -5 -26   14.99    6.81
   8   5 -26    3.43    5.29
  -8   5  27    0.00    4.92
   8  -5 -27    4.98    6.02
   8   5 -27   -0.00    4.75
  -8   5  28    0.00    4.68
   8  -5 -28   -0.00    5.44
   8   5 -28    4.63    4.57
  -8   5  29   -0.00    4.48
   8  -5 -29   -0.00    4.24
   8   5 -29    3.02    4.56
  -8   5  30    0.00    5.58
   8  -5 -30    6.81    6.99
   8   5 -30    7.03    5.77
  -8   5  31    1.09    4.79
   8  -5 -31    7.66    6.74
   8   5 -31   13.20    6.48
  -8   5  32    6.74    6.99
   8  -5 -32    8.52    6.52
   8   5 -32    8.32    6.10
  -8   5  33    1.12    4.80
   8  -5 -33   -0.00    4.13
   8   5 -33   16.07    7.29
   8  -5 -34   -0.00    4.84
   8   5 -34    2.08    4.55
  -8   6   1  113.51   14.97
  -8   6   1   67.45   13.20
   8  -6  -1   77.27   13.41
   8  -6  -1  101.52   12.02
   8   6  -1   72.78   15.88
  -8  -6   1   97.10   16.61
  -8   6   2   84.69   13.63
  -8   6   2   79.65   13.02
   8  -6  -2   87.67   13.15
   8  -6  -2   76.12   11.25
   8   6  -2   70.43   15.14
  -8  -6   2  103.68   16.34
  -8  -6   2   76.20   15.53
  -8   6   3   99.34   16.39
  -8   6   3   91.50   15.67
   8  -6  -3  113.27   16.16
   8   6  -3   98.37   18.47
  -8  -6   3  123.45   19.13
  -8  -6   3  119.13   19.62
  -8   6   4   29.42    7.25
  -8   6   4   14.51    5.76
   8  -6  -4   39.73    7.42
   8   6  -4   28.32    9.03
   8   6  -4   29.74    8.99
  -8  -6   4   41.26    9.61
  -8  -6   4   25.16    8.29
  -8   6   5   24.84    6.65
  -8   6   5   18.41    5.61
   8  -6  -5   22.17    5.65
   8   6  -5   20.61    6.74
   8   6  -5   13.76    6.17
  -8  -6   5   15.77    6.33
  -8  -6   5    9.29    5.43
  -8   6   6   35.54    8.42
  -8   6   6   34.64    7.93
   8  -6  -6   39.55    7.97
   8   6  -6   43.26   10.22
   8   6  -6   34.06    9.60
  -8  -6   6   40.94    9.57
  -8  -6   6   25.14    9.00
  -8   6   7   27.31    7.39
  -8   6   7   33.60    7.30
   8  -6  -7   18.98    5.88
   8   6  -7   22.54    7.50
  -8  -6   7   26.74    7.55
  -8  -6   7   21.23    7.81
  -8   6   8   35.48    8.37
  -8   6   8   33.66    7.70
   8  -6  -8   20.82    6.39
   8   6  -8   22.24    7.83
  -8  -6   8   22.26    7.48
  -8  -6   8   30.28    9.05
  -8   6   9    0.00    3.11
   8  -6  -9    0.65    3.22
   8   6  -9    3.99    4.44
  -8  -6   9    0.00    3.12
  -8  -6   9    2.81    4.51
  -8   6  10    9.56    4.40
   8  -6 -10    3.59    3.82
   8   6 -10    0.00    4.50
  -8  -6  10    4.59    4.74
  -8   6  11   23.49    7.05
   8  -6 -11   11.62    5.47
   8   6 -11   40.37    9.49
  -8  -6  11   18.86    7.73
  -8   6  12   25.81    7.32
   8  -6 -12   22.65    7.66
   8   6 -12   23.11    7.95
  -8  -6  12   20.05    8.45
  -8   6  13    9.73    5.92
   8  -6 -13   21.91    7.18
   8   6 -13   22.94    8.21
  -8  -6  13   14.36    6.92
  -8   6  14   26.14    7.71
   8   6 -14   42.08   10.30
  -8  -6  14   20.52    8.52
  -8   6  15   14.01    6.87
   8   6 -15   21.05    7.62
  -8  -6  15   30.47    9.11
  -8   6  16   11.23    5.90
   8  -6 -16    8.10    5.33
   8   6 -16    6.24    5.43
  -8  -6  16    4.02    5.17
  -8   6  17   55.00   11.95
   8  -6 -17   44.04   11.93
   8   6 -17   64.02   13.52
  -8   6  18   15.62    7.15
   8  -6 -18   20.99    7.98
   8   6 -18   26.31    8.32
  -8   6  19    9.93    5.51
   8  -6 -19   10.47    6.38
   8   6 -19    9.93    5.62
  -8   6  20    2.33    4.71
   8  -6 -20    5.23    4.76
   8   6 -20    7.69    5.20
  -8   6  21    0.53    4.60
   8  -6 -21   -0.00    4.70
   8   6 -21   -0.00    4.52
  -8   6  22    4.09    3.98
   8  -6 -22    8.44    5.71
   8   6 -22    7.05    5.10
  -8   6  23   22.90    8.77
   8  -6 -23   29.65    9.29
   8   6 -23   19.66    7.78
  -8   6  24    0.00    3.19
   8  -6 -24    6.24    5.21
   8   6 -24   -0.00    3.07
  -8   6  25    3.28    5.23
   8  -6 -25    8.17    6.39
   8   6 -25   16.06    6.56
  -8   6  26   -0.00    4.09
   8  -6 -26   -0.00    4.23
   8   6 -26   14.09    7.42
  -8   6  27    7.74    5.63
   8  -6 -27    5.05    5.47
   8   6 -27    3.23    4.60
  -8   6  28    1.82    4.82
   8  -6 -28    8.19    5.92
   8   6 -28   -0.00    3.44
  -8   6  29    7.78    5.93
   8  -6 -29    9.97    6.97
   8   6 -29    5.33    5.00
  -8   6  30    1.28    4.61
   8  -6 -30   -0.00    5.92
   8   6 -30   -0.00    4.94
  -8   6  31    3.52    5.02
   8  -6 -31    5.44    5.87
   8   6 -31    1.66    3.87
  -8   6  32   -0.00    3.28
   8  -6 -32    0.94    4.34
   8   6 -32    3.92    5.06
  -8   6  33    7.35    6.59
   8  -6 -33   16.74    8.95
   8   6 -33   12.85    7.16
   8  -6 -34    1.86    5.47
   8   6 -34    4.21    6.01
  -8   7   1   81.24   13.14
   8   7  -1   74.51   15.70
  -8  -7   1   97.20   16.20
  -8   7   2   -0.00    2.33
   8  -7  -2    2.19    2.66
   8  -7  -2    0.00    0.79
   8   7  -2   -0.00    4.07
  -8  -7   2    1.50    4.18
  -8   7   3   27.62    6.45
   8  -7  -3   24.16    5.79
   8   7  -3   19.83    7.95
  -8  -7   3   45.79   10.04
  -8  -7   3   23.00    8.17
  -8   7   4   -0.00    2.52
   8  -7  -4    0.81    2.26
   8   7  -4   -0.00    3.19
  -8  -7   4    0.04    3.58
  -8  -7   4    1.48    3.82
  -8   7   5   63.80   11.13
   8  -7  -5   49.14   10.18
   8   7  -5   65.79   13.37
   8   7  -5   78.53   14.53
  -8  -7   5   82.97   14.03
  -8  -7   5   38.33   11.69
  -8   7   6   15.91    5.20
   8  -7  -6   10.54    4.03
   8   7  -6   14.14    6.22
   8   7  -6   24.18    7.63
  -8  -7   6    0.00    4.56
  -8  -7   6    7.40    5.33
  -8   7   7   -0.00    2.61
   8  -7  -7    2.84    3.08
   8   7  -7    1.79    3.54
   8   7  -7   -0.00    3.33
  -8  -7   7    0.28    3.31
  -8  -7   7    0.34    3.12
  -8   7   8    0.00    3.30
  -8   7   8   -0.00    2.51
   8  -7  -8   -0.00    3.33
   8   7  -8    1.68    3.67
  -8  -7   8    0.03    3.04
  -8  -7   8   -0.00    3.53
  -8   7   9   43.08    9.18
   8  -7  -9   46.34    9.80
   8   7  -9   43.02   10.78
  -8  -7   9   42.06   10.28
  -8  -7   9   33.23   10.28
  -8   7  10   12.50    5.29
   8  -7 -10    7.45    5.00
   8   7 -10    6.65    5.20
  -8  -7  10   11.31    5.29
  -8  -7  10   12.80    5.95
  -8   7  11   42.69   10.05
   8  -7 -11   43.25   10.53
   8   7 -11   56.17   12.44
  -8  -7  11   72.81   13.18
  -8  -7  11   48.80   12.50
  -8   7  12    3.03    3.78
   8  -7 -12    0.00    3.99
   8   7 -12    0.00    3.73
  -8  -7  12    1.36    4.88
  -8   7  13   12.48    5.38
   8   7 -13   12.74    6.11
  -8   7  14   20.32    6.92
   8   7 -14   16.06    7.29
  -8   7  15   50.49   11.76
   8   7 -15   71.93   13.94
  -8   7  16    4.86    4.13
   8  -7 -16    4.10    5.36
   8   7 -16    2.15    4.65
  -8   7  17    2.30    4.15
   8  -7 -17   -0.00    3.56
   8   7 -17    8.67    5.47
  -8   7  18   -0.00    3.99
   8  -7 -18    2.91    5.13
   8   7 -18    3.50    4.54
  -8   7  19    0.00    3.05
   8  -7 -19   -0.00    3.92
   8   7 -19   -0.00    4.10
  -8   7  20    5.55    5.27
   8  -7 -20    9.58    6.18
   8   7 -20    9.38    5.85
  -8   7  21   40.15   10.08
   8  -7 -21   25.97    9.26
   8   7 -21   31.11    9.68
  -8   7  22    0.00    3.98
   8  -7 -22    3.76    4.82
   8   7 -22    2.83    5.11
  -8   7  23    2.97    4.20
   8  -7 -23    3.97    4.85
   8   7 -23    4.87    4.31
  -8   7  24   -0.00    4.05
   8  -7 -24    1.29    4.53
   8   7 -24    2.53    3.97
  -8   7  25    8.76    6.03
   8  -7 -25    7.24    6.37
   8   7 -25   10.07    6.64
  -8   7  26    0.00    3.55
   8  -7 -26    5.78    5.56
   8   7 -26    4.34    4.72
  -8   7  27   10.11    6.05
   8  -7 -27    8.36    7.09
   8   7 -27   11.07    5.91
  -8   7  28    2.37    4.39
   8  -7 -28    7.73    5.96
   8   7 -28    4.51    4.25
  -8   7  29    0.00    3.88
   8  -7 -29    3.65    5.30
   8   7 -29    0.00    3.72
  -8   7  30   -0.00    4.60
   8  -7 -30    3.33    6.41
   8   7 -30   -0.00    4.06
  -8   7  31    1.48    4.96
   8  -7 -31    0.00    5.70
   8   7 -31    7.95    6.18
  -8   7  32   -0.00    4.35
   8  -7 -32   -0.00    4.73
   8   7 -32    3.26    4.49
  -8   7  33    3.67    5.12
   8  -7 -33    0.00    5.78
   8   7 -33   -0.00    3.86
  -8   7  34    0.94    4.60
  -8   8   1   16.24    5.07
   8   8  -1   89.13   14.39
  -8  -8   1   61.99   11.31
  -8   8   2    1.89    2.46
   8   8  -2    0.18    3.95
  -8  -8   2    2.36    4.33
  -8   8   3   24.85    6.30
  -8  -8   3   42.90    9.82
  -8   8   4   11.28    4.49
  -8  -8   4   25.10    7.50
  -8   8   5    3.08    3.23
  -8  -8   5   14.90    6.21
  -8  -8   5    5.80    5.22
  -8   8   6    0.75    2.45
  -8  -8   6    2.51    4.20
  -8  -8   6    4.89    4.73
  -8   8   7  115.40   17.53
   8   8  -7   95.06   18.93
  -8  -8   7  178.18   22.14
  -8  -8   7   82.90   18.90
  -8   8   8    7.71    3.79
   8  -8  -8    7.05    3.53
   8   8  -8   12.13    6.08
  -8  -8   8    4.36    4.50
  -8  -8   8    1.47    4.67
  -8   8   9   12.68    5.08
   8  -8  -9   18.80    6.26
   8   8  -9   12.87    6.43
  -8  -8   9   15.27    6.10
  -8   8  10    6.56    4.86
   8  -8 -10   16.81    6.22
   8   8 -10    7.00    5.22
  -8  -8  10   15.48    6.61
  -8   8  11    2.98    3.58
   8  -8 -11    1.88    3.08
   8   8 -11    7.88    5.45
  -8  -8  11    9.06    5.46
  -8   8  12    1.56    3.90
   8  -8 -12    4.02    4.08
   8   8 -12    2.32    3.84
  -8  -8  12    6.82    4.73
  -8   8  13   32.06    8.68
   8   8 -13   39.45   10.89
  -8  -8  13   54.25   11.44
  -8   8  14   -0.00    2.56
   8   8 -14   -0.00    3.16
  -8   8  15   17.03    6.08
   8  -8 -15    9.34    5.33
   8   8 -15   21.51    7.85
  -8   8  16    2.83    4.23
   8  -8 -16   -0.00    3.35
   8   8 -16   -0.00    3.21
  -8   8  17   29.95    8.53
   8  -8 -17   25.74    9.33
   8   8 -17   36.27   10.00
  -8   8  18    2.59    3.66
   8  -8 -18    0.19    4.26
   8   8 -18    4.36    4.27
  -8   8  19   10.84    5.77
   8  -8 -19    8.02    5.30
   8   8 -19    5.50    5.39
  -8   8  20   -0.00    4.01
   8  -8 -20   -0.00    4.99
   8   8 -20    1.14    3.85
  -8   8  21    3.53    4.39
   8  -8 -21    0.09    4.11
   8   8 -21    1.53    3.81
  -8   8  22    4.49    4.45
   8  -8 -22   -0.00    4.79
   8   8 -22   -0.00    3.58
  -8   8  23   27.44    8.26
   8  -8 -23    2.62    5.65
   8   8 -23   24.90    8.62
  -8   8  24   -0.00    4.05
   8  -8 -24    8.04    6.15
   8   8 -24    5.70    5.55
  -8   8  25    6.25    5.67
   8  -8 -25    5.78    5.58
   8   8 -25    8.90    6.26
  -8   8  26    0.00    4.65
   8  -8 -26    0.00    4.91
   8   8 -26    0.00    4.55
  -8   8  27    6.19    5.72
   8  -8 -27    5.61    6.21
   8   8 -27    3.20    5.08
  -8   8  28    2.86    5.13
   8  -8 -28   -0.00    5.14
   8   8 -28    2.72    4.70
  -8   8  29   17.34    7.83
   8  -8 -29   11.53    8.05
   8   8 -29    5.92    5.19
  -8   8  30    0.31    4.45
   8  -8 -30    9.48    6.53
   8   8 -30    5.18    6.07
  -8   8  31    0.18    3.71
   8  -8 -31    1.88    4.72
   8   8 -31    0.50    4.25
  -8   8  32    0.00    5.24
   8  -8 -32    8.54    6.18
   8   8 -32    7.95    5.55
  -8   8  33   -0.00    4.61
   8  -8 -33   -0.00    6.05
   8   8 -33    8.48    6.10
  -8   8  34    1.54    4.85
  -8   8  35   -0.00    4.10
  -8   9   1   82.38   12.99
  -8  -9   1   94.82   16.94
  -8   9   2    5.56    3.03
  -8  -9   2    3.18    4.66
  -8   9   3   37.40    7.82
   8   9  -3   59.46   13.16
  -8  -9   3   39.17   10.26
  -8   9   4    7.52    3.69
   8   9  -4    2.71    5.19
  -8  -9   4    9.29    5.20
  -8   9   5   50.71    9.89
   8   9  -5   44.80   11.79
  -8  -9   5   75.08   13.73
  -8   9   6   -0.00    2.65
   8   9  -6   -0.00    4.36
  -8  -9   6   -0.00    4.44
  -8   9   7    5.03    3.72
   8   9  -7    8.04    5.29
  -8  -9   7    9.87    5.63
  -8   9   8   -0.00    2.61
   8   9  -8   -0.00    4.64
   8   9  -8   -0.00    4.03
  -8  -9   8    1.40    3.99
  -8   9   9    4.45    3.92
   8   9  -9    0.18    3.23
   8   9  -9   12.16    5.85
  -8  -9   9   11.12    6.02
  -8   9  10    2.28    2.57
   8   9 -10   11.23    5.64
  -8  -9  10    1.79    4.48
  -8   9  11   95.40   15.89
   8   9 -11   81.51   17.20
  -8  -9  11  104.79   18.28
  -8   9  12    4.76    3.61
   8  -9 -12    0.00    3.46
   8   9 -12   -0.00    4.50
  -8  -9  12    0.54    3.79
  -8   9  13    4.16    4.23
   8   9 -13    0.00    2.64
  -8  -9  13    0.87    2.99
  -8   9  14    3.06    4.15
   8   9 -14    4.02    4.57
  -8  -9  14    8.98    5.31
  -8   9  15   77.97   13.87
   8  -9 -15   50.67   12.99
   8   9 -15   68.61   14.62
  -8  -9  15   74.16   14.51
  -8   9  16   -0.00    2.65
   8  -9 -16   -0.00    3.89
   8   9 -16    4.65    4.37
  -8   9  17    3.74    3.15
   8  -9 -17    1.68    3.90
   8   9 -17    9.81    5.63
  -8   9  18    9.01    5.34
   8  -9 -18    8.00    5.67
   8   9 -18    6.70    5.41
  -8   9  19   28.85    8.25
   8  -9 -19    7.85    5.92
   8   9 -19   16.53    7.14
  -8   9  20    3.91    3.72
   8  -9 -20    8.88    5.89
   8   9 -20   -0.00    3.84
  -8   9  21   31.84    8.21
   8  -9 -21    7.69    6.26
   8   9 -21   14.25    7.25
  -8   9  22    9.99    5.42
   8  -9 -22    0.00    4.57
   8   9 -22    4.26    4.47
  -8   9  23   -0.00    4.35
   8  -9 -23   -0.00    3.52
   8   9 -23    0.53    3.71
  -8   9  24    1.54    4.11
   8  -9 -24    1.94    5.57
   8   9 -24    0.76    4.17
  -8   9  25   16.62    7.39
   8  -9 -25    7.78    6.69
   8   9 -25   25.73    8.94
  -8   9  26    1.38    4.19
   8  -9 -26    0.00    4.79
   8   9 -26    0.69    3.64
  -8   9  27    0.52    3.79
   8  -9 -27    0.00    4.88
   8   9 -27    1.25    4.00
  -8   9  28    3.11    4.60
   8  -9 -28    2.26    4.49
   8   9 -28   -0.00    3.98
  -8   9  29   -0.00    4.31
   8  -9 -29   -0.00    5.23
   8   9 -29    3.29    4.20
  -8   9  30   -0.00    4.39
   8  -9 -30    0.00    5.57
   8   9 -30    0.00    4.25
  -8   9  31    4.04    5.65
   8  -9 -31    8.72    6.57
   8   9 -31   10.41    6.15
  -8   9  32   -0.00    4.68
   8  -9 -32    1.08    4.60
   8   9 -32    3.27    3.73
  -8   9  33    6.51    6.20
  -8  10   1   21.27    5.40
   8  10  -1   27.98    9.14
  -8 -10   1   35.73    9.66
  -8  10   2    0.99    2.24
   8  10  -2    1.50    3.16
  -8 -10   2   -0.00    3.42
  -8  10   3   49.39    8.83
   8  10  -3   37.77   10.84
  -8 -10   3   48.71   11.41
  -8  10   4   15.26    4.57
   8  10  -4   17.90    7.89
  -8 -10   4    7.11    5.46
  -8  10   5    4.49    3.07
   8  10  -5    6.58    5.29
  -8 -10   5    6.80    4.91
  -8  10   6    0.57    2.56
   8  10  -6    4.85    5.06
  -8 -10   6    1.98    3.63
  -8  10   7   49.74   10.63
   8  10  -7   73.57   14.87
  -8 -10   7   75.34   14.27
  -8  10   8    0.94    2.78
   8  10  -8   -0.00    3.02
  -8 -10   8   -0.00    4.72
  -8  10   9   14.06    5.51
   8  10  -9   15.27    6.83
  -8 -10   9    4.26    4.21
  -8  10  10   -0.00    2.85
   8  10 -10   -0.00    4.98
   8  10 -10   -0.00    3.63
  -8 -10  10    1.71    4.39
  -8  10  11    7.36    4.59
   8  10 -11    8.33    5.54
  -8 -10  11    4.76    4.11
  -8  10  12    1.49    2.51
   8  10 -12   -0.00    3.39
  -8 -10  12    1.63    3.45
  -8  10  13   50.65   11.86
   8  10 -13   63.48   13.79
  -8 -10  13   74.26   14.33
  -8  10  14   -0.00    2.92
   8  10 -14   -0.00    4.51
  -8 -10  14   -0.00    3.75
  -8  10  15    1.38    2.73
   8  10 -15    5.47    5.34
  -8 -10  15    7.24    4.56
  -8  10  16    3.61    3.80
   8  10 -16   -0.00    4.04
  -8 -10  16    0.00    3.64
  -8  10  17   60.15   11.71
   8  10 -17   31.46   10.54
  -8 -10  17   51.46   11.98
  -8  10  18    7.73    4.69
   8 -10 -18    2.69    4.36
   8  10 -18   -0.00    3.97
  -8  10  19   10.91    5.91
   8 -10 -19   34.97   10.16
   8  10 -19   24.64    8.81
  -8  10  20    0.00    3.00
   8 -10 -20    6.77    5.02
   8  10 -20   -0.00    3.36
  -8  10  21   11.96    6.22
   8 -10 -21    5.27    5.83
   8  10 -21    9.03    5.57
  -8  10  22   -0.00    5.03
   8 -10 -22    5.74    6.13
   8  10 -22    2.96    3.75
  -8  10  23   11.27    6.28
   8 -10 -23   19.61    8.76
   8  10 -23   19.13    7.68
  -8  10  24   -0.00    3.36
   8 -10 -24    6.65    6.73
   8  10 -24    4.14    4.72
  -8  10  25    4.44    4.58
   8 -10 -25    1.63    4.44
   8  10 -25    0.00    4.36
  -8  10  26   -0.00    3.74
   8 -10 -26   -1.99    5.38
   8  10 -26    0.00    4.48
  -8  10  27    8.57    6.37
   8 -10 -27    5.98    6.54
   8  10 -27    6.31    5.73
  -8  10  28   -0.00    4.18
   8 -10 -28    6.64    6.44
   8  10 -28   -0.00    3.52
  -8  10  29   11.04    6.97
   8 -10 -29    1.77    5.21
   8  10 -29    8.56    6.07
  -8  10  30    3.14    5.27
   8 -10 -30   -0.00    5.41
   8  10 -30    1.76    5.19
   8 -10 -31   -0.00    6.00
   8  10 -31    0.00    4.59
  -8  11   1   35.00    6.71
   8  11  -1   24.94    9.04
  -8 -11   1   25.90    8.55
  -8  11   2    9.90    3.46
   8  11  -2    4.53    5.18
  -8 -11   2   12.03    6.26
  -8  11   3    8.01    3.25
   8  11  -3   -0.00    4.25
  -8 -11   3   10.31    5.88
  -8  11   4    2.09    2.54
   8  11  -4   -0.00    3.67
  -8 -11   4    6.53    5.12
  -8  11   5   20.18    5.63
   8  11  -5   41.26   10.71
  -8 -11   5   13.44    7.22
  -8  11   6    0.00    2.39
   8  11  -6   -0.00    3.74
  -8 -11   6    1.54    3.77
  -8  11   7    1.39    2.68
   8  11  -7    8.87    5.16
  -8 -11   7   -0.00    3.34
  -8  11   8    4.62    3.46
   8  11  -8    2.85    3.92
  -8 -11   8    4.72    4.58
  -8  11   9   17.51    5.94
   8  11  -9   29.46    8.81
  -8 -11   9   32.60    9.12
  -8  11  10    0.00    2.66
   8  11 -10   -0.00    3.62
  -8 -11  10   -0.00    4.00
  -8  11  11   15.91    6.02
   8  11 -11   16.93    7.12
  -8 -11  11   21.13    8.49
  -8  11  12    2.50    2.90
   8  11 -12   -0.00    3.76
   8  11 -12   -0.00    4.02
  -8 -11  12    2.33    3.43
  -8  11  13    3.07    3.06
   8  11 -13    1.30    4.21
  -8 -11  13   -0.00    2.89
  -8  11  14    0.00    2.89
   8  11 -14   -0.00    3.70
  -8 -11  14   -0.00    2.61
  -8  11  15   33.23    8.95
   8  11 -15   29.79   10.13
  -8 -11  15   34.24    9.65
  -8  11  16   -0.00    4.70
   8  11 -16    2.01    4.26
  -8 -11  16    0.76    3.12
  -8  11  17    2.31    3.79
   8  11 -17    1.62    4.73
  -8 -11  17    2.84    4.26
  -8  11  18    2.53    3.97
   8  11 -18    3.89    5.20
  -8 -11  18    0.54    3.26
  -8  11  19   11.38    5.66
   8  11 -19   -0.00    3.98
  -8 -11  19   10.55    5.70
  -8  11  20    0.00    3.33
   8  11 -20    1.47    3.94
  -8 -11  20    3.47    4.22
  -8  11  21    3.87    4.11
   8  11 -21    0.00    3.68
  -8  11  22    0.19    3.46
   8  11 -22   -0.00    3.83
  -8  11  23    0.00    2.88
   8  11 -23    4.57    4.96
  -8  11  24   -0.00    3.77
   8  11 -24   -0.00    3.56
  -8  11  25    9.87    6.31
   8 -11 -25   21.08    8.69
   8  11 -25   31.00    9.57
  -8  11  26    1.15    4.48
   8 -11 -26   -0.00    4.94
   8  11 -26   -0.00    3.81
  -8  11  27    4.67    5.56
   8 -11 -27   -0.00    5.20
   8  11 -27    4.46    6.00
   8 -11 -28   -0.00    5.31
   8  11 -28    0.63    3.10
   8 -11 -29    0.95    4.82
   8  11 -29    0.16    4.12
   8 -11 -30    2.81    5.50
   8  11 -30   -0.00    5.49
   8 -11 -31    4.49    6.65
  -8  12   1    2.58    2.28
   8  12  -1    2.99    5.10
  -8 -12   1    2.82    3.84
  -8  12   2    2.42    2.10
   8  12  -2    1.59    4.30
  -8 -12   2    1.48    3.41
  -8  12   3   41.08    7.54
   8  12  -3   64.77   13.24
  -8 -12   3   16.42    7.79
  -8  12   4    0.29    1.91
   8  12  -4    1.60    4.01
  -8 -12   4    2.93    3.49
  -8  12   5   -0.00    1.98
   8  12  -5   -0.00    3.37
  -8 -12   5   -0.00    4.53
  -8  12   6   -0.00    2.11
   8  12  -6    4.05    4.19
  -8 -12   6   -0.00    3.71
  -8  12   7   17.82    5.40
   8  12  -7   25.00    8.75
  -8 -12   7   17.24    7.59
  -8  12   8   15.79    5.20
   8  12  -8    0.00    3.95
  -8 -12   8   14.71    6.30
  -8  12   9   15.78    5.49
   8  12  -9   13.64    7.35
  -8 -12   9   12.10    7.51
  -8  12  10    6.31    3.88
   8  12 -10   -0.00    4.29
  -8 -12  10    1.44    3.83
  -8  12  11    3.06    3.26
   8  12 -11    4.59    5.20
  -8 -12  11    9.32    6.19
  -8  12  12   -0.00    2.75
   8  12 -12    7.78    6.06
  -8 -12  12   -0.00    3.44
  -8  12  13   18.08    6.38
   8  12 -13   16.37    7.66
  -8 -12  13   28.70    9.46
  -8  12  14    0.33    3.55
   8  12 -14   -0.00    4.70
  -8 -12  14    8.59    5.79
  -8  12  15    0.85    2.92
   8  12 -15   -0.00    4.84
  -8 -12  15    1.71    3.46
  -8  12  16   -0.00    3.62
   8  12 -16    0.62    3.09
  -8 -12  16   -0.00    2.57
  -8  12  17   17.65    6.14
   8  12 -17   12.17    7.10
  -8 -12  17    4.29    3.67
  -8  12  18   -0.00    2.89
   8  12 -18    0.00    4.06
  -8 -12  18    1.21    2.73
  -8  12  19   17.23    6.96
   8  12 -19   14.49    7.94
  -8 -12  19   17.55    7.39
  -8  12  20    1.57    2.92
   8  12 -20    0.53    3.81
  -8 -12  20    0.00    3.92
  -8  12  21    2.60    4.68
   8  12 -21    2.61    4.58
  -8 -12  21    0.82    3.37
  -8  12  22    0.00    4.08
   8  12 -22    0.00    3.52
  -8 -12  22    3.86    3.88
  -8  12  23    6.58    5.80
   8  12 -23    4.93    5.70
  -8 -12  23   29.69    8.57
  -8  12  24    0.91    4.34
   8  12 -24   -0.00    5.34
   8  12 -25    1.75    3.65
   8  12 -26   10.21    6.09
   8  12 -27    5.65    4.98
   8  12 -28    0.10    3.73
  -8  13   1   21.50    5.16
   8  13  -1   13.14    6.74
  -8 -13   1   26.40    8.34
  -8  13   2    3.17    2.44
   8  13  -2   -0.00    4.14
  -8 -13   2   -0.00    4.17
  -8  13   3   -0.00    1.92
   8  13  -3   -0.00    5.43
  -8 -13   3   -0.00    3.01
  -8  13   4    9.58    3.90
   8  13  -4   13.92    7.05
  -8 -13   4   10.77    5.87
  -8  13   5   13.33    4.71
   8  13  -5   37.35   10.46
  -8 -13   5   33.54    9.12
  -8  13   6    1.63    2.43
   8  13  -6    1.11    4.23
  -8 -13   6   -0.00    3.80
  -8  13   7    0.00    2.55
   8  13  -7    5.20    5.16
  -8 -13   7   10.38    7.03
  -8  13   8    4.30    3.11
   8  13  -8    4.32    4.46
  -8 -13   8    1.35    4.45
  -8  13   9    7.94    4.30
   8  13  -9    9.35    6.16
  -8 -13   9   14.42    6.46
  -8  13  10    1.61    2.62
   8  13 -10   -0.00    3.75
  -8 -13  10    2.37    4.62
  -8  13  11   21.97    6.70
   8  13 -11   21.97    7.96
  -8 -13  11   16.81    7.30
  -8  13  12    3.56    3.52
   8  13 -12    5.49    4.83
  -8 -13  12   -0.00    4.25
  -8  13  13   -0.00    2.47
   8  13 -13    5.25    4.47
  -8 -13  13    0.55    4.13
  -8  13  14    0.34    2.37
   8  13 -14   -0.00    4.02
  -8 -13  14   -0.00    4.42
  -8  13  15   11.48    5.22
   8  13 -15   16.74    7.27
  -8 -13  15   13.65    7.19
  -8  13  16    0.71    3.40
   8  13 -16   -0.00    4.78
  -8 -13  16    0.00    3.28
  -8  13  17    7.83    4.44
   8  13 -17   -0.00    4.56
  -8 -13  17    1.55    3.58
  -8  13  18   -0.00    4.50
   8  13 -18   -0.00    4.98
  -8 -13  18    0.56    2.85
  -8  13  19   -0.00    3.14
   8  13 -19    1.09    4.97
  -8 -13  19   -0.00    3.55
  -8  13  20    3.96    4.14
   8  13 -20    4.37    5.07
  -8 -13  20   -0.00    3.07
   8  13 -21    0.00    3.90
  -8 -13  21    6.04    4.71
   8  13 -22    1.01    3.99
  -8 -13  22    1.86    3.99
   8  13 -23    0.85    5.67
  -8 -13  23    3.31    4.22
   8  13 -24   -0.00    4.50
  -8 -13  24   -0.00    3.81
   8  13 -25    8.26    5.84
  -8 -13  25    9.86    5.95
   8  13 -26   -0.00    4.35
  -8 -13  26    0.17    2.96
  -8 -13  27    3.07    4.34
  -8  14   1    3.05    2.49
   8  14  -1   29.57    9.29
  -8 -14   1   10.83    6.29
  -8  14   2    7.47    3.29
   8  14  -2   10.87    6.00
  -8 -14   2    9.69    5.85
  -8  14   3   10.81    3.82
   8  14  -3    9.13    5.74
  -8 -14   3    7.60    5.56
  -8  14   4   -0.00    1.44
   8  14  -4   -0.00    4.21
  -8 -14   4   -0.00    3.10
  -8  14   5    1.31    2.53
   8  14  -5    1.72    4.72
  -8 -14   5    2.07    3.55
  -8  14   6   -0.00    1.80
   8  14  -6   -0.00    3.91
  -8 -14   6    5.54    4.15
  -8  14   7    7.29    3.79
   8  14  -7   15.47    7.22
  -8 -14   7    4.17    4.33
  -8  14   8   10.37    4.65
   8  14  -8   15.71    7.52
  -8 -14   8   19.75    7.79
  -8  14   9    1.79    2.76
   8  14  -9    6.92    5.66
  -8 -14   9    5.05    4.86
  -8  14  10    0.00    3.30
   8  14 -10    1.07    3.69
  -8 -14  10   -0.00    4.77
  -8  14  11    0.00    3.24
   8  14 -11    7.27    5.37
  -8 -14  11   13.73    6.75
  -8  14  12   -0.00    2.05
   8  14 -12    3.64    4.80
  -8 -14  12    0.35    4.31
  -8  14  13   11.51    5.03
   8  14 -13    7.19    4.98
  -8 -14  13    7.25    5.66
  -8  14  14    4.61    4.73
   8  14 -14   -0.00    4.02
  -8 -14  14    4.81    5.06
  -8  14  15    0.00    3.64
   8  14 -15    2.83    4.75
  -8 -14  15    3.89    4.77
  -8  14  16    0.00    3.72
   8  14 -16    2.90    4.63
  -8 -14  16    6.57    5.77
   8  14 -17    0.00    3.84
  -8 -14  17    0.43    3.99
   8  14 -18    0.00    2.96
  -8 -14  18    8.89    5.89
   8  14 -19    0.11    4.90
  -8 -14  19    0.00    4.17
   8  14 -20   -0.00    5.08
  -8 -14  20    0.00    4.24
   8  14 -21   -0.00    5.07
  -8 -14  21    3.34    4.51
   8  14 -22    2.17    5.52
  -8 -14  22    3.36    4.16
   8  14 -23    3.01    4.75
  -8 -14  23    8.50    5.68
   8  14 -24    1.99    4.68
  -8  15   1   10.76    3.53
   8  15  -1    6.42    5.73
  -8 -15   1    2.64    4.64
  -8  15   2    0.20    1.71
   8  15  -2   -0.00    4.73
  -8 -15   2    0.90    3.40
  -8  15   3    0.04    1.87
   8  15  -3    2.12    5.08
  -8 -15   3    0.95    5.34
  -8  15   4    0.63    2.14
   8  15  -4    1.61    4.10
  -8 -15   4    2.89    4.57
  -8  15   5    6.96    3.50
   8  15  -5    9.29    7.22
  -8 -15   5    2.58    4.30
  -8  15   6    3.90    2.83
   8  15  -6    9.04    6.17
  -8 -15   6   10.55    5.56
  -8  15   7    3.45    2.56
   8  15  -7    1.18    4.09
  -8 -15   7    1.18    2.95
  -8  15   8    3.45    2.83
   8  15  -8   -0.00    3.64
  -8 -15   8    0.55    2.74
  -8  15   9    4.37    3.27
   8  15  -9    0.00    4.49
  -8 -15   9    8.42    5.11
  -8  15  10    4.86    3.64
   8  15 -10    1.38    4.85
  -8 -15  10    8.46    5.53
  -8  15  11    4.49    3.80
   8  15 -11    7.10    5.49
  -8 -15  11    5.51    4.66
  -8  15  12    0.80    2.83
   8  15 -12    0.00    4.08
  -8 -15  12   -0.00    3.20
   8  15 -13    0.29    3.95
  -8 -15  13   -0.00    4.18
   8  15 -14   -0.00    4.56
  -8 -15  14    5.68    6.21
   8  15 -15    3.08    5.23
  -8 -15  15   11.53    6.96
  -8 -15  16    4.62    4.91
  -8 -15  17    7.21    6.16
  -8 -15  18    3.61    4.96
  -8 -15  19   -0.00    4.13
  -8  16   1    3.00    2.41
   8  16  -1    0.00    3.51
  -8 -16   1    1.79    4.33
  -8  16   2    4.46    2.93
   8  16  -2    6.67    5.70
  -8 -16   2    0.50    4.12
  -8  16   3   -0.00    2.36
   8  16  -3   -0.00    4.46
  -8 -16   3    5.81    4.84
  -8  16   4    0.00    2.67
   8  16  -4    3.81    5.13
  -8 -16   4    0.00    4.22
  -8  16   5    0.00    2.38
   8  16  -5   -0.00    4.37
  -8 -16   5    4.41    4.77
  -8  16   6    0.71    2.75
   8  16  -6   -0.00    4.47
  -8 -16   6   -0.00    3.36
   8  16  -7    0.00    4.95
  -8 -16   7    1.73    3.56
   8  16  -8    6.68    5.57
  -8 -16   8    6.85    4.83
   8  16  -9    3.91    3.78
  -8 -16   9   -0.00    3.27
  -8 -16  10    0.00    4.37
  -8 -16  11    3.16    4.71
  -8 -16  12    5.98    5.54
  -8 -16  13    2.86    5.01
  -8 -16  14    0.00    3.58
  -8 -17   1   -0.00    4.40
  -8 -17   2    1.99    3.26
  -8 -17   3    0.00    4.39
  -8 -17   4    5.71    5.19
  -8 -17   5    0.26    3.39
  -8 -17   6    0.00    4.08
  -8 -17   7   -0.00    3.76
  -8 -17   8   -0.00    3.87
  -8 -17   9   -0.00    4.03
  -7   0   1  764.69   92.07
  -7   0   1 1067.62   93.15
  -7   0   1  651.64   91.49
   7   0  -1  678.93   91.61
   7   0  -1  704.55   91.72
   7   0  -1  724.87   91.27
  -7   0   2    0.97    2.25
  -7   0   2   -0.00    3.16
   7   0  -2   -0.00    2.58
   7   0  -2   -0.00    2.12
   7   0  -2   -0.00    2.86
  -7   0   3    5.44    3.60
  -7   0   3    6.90    3.94
   7   0  -3    9.47    4.51
   7   0  -3    8.17    4.52
  -7   0   4    0.00    2.60
  -7   0   4    0.84    2.55
   7   0  -4    1.24    2.87
  -7   0   5   29.67    7.21
  -7   0   5   44.91    8.90
   7   0  -5   27.87    7.43
  -7   0   6    0.00    2.38
  -7   0   6   -0.00    3.28
   7   0  -6    0.48    3.71
  -7   0   7  319.36   36.71
  -7   0   7  277.90   36.98
   7   0  -7  223.28   35.49
  -7   0   8   -0.00    2.86
   7   0  -8    1.40    3.26
  -7   0   9   25.07    7.21
   7   0  -9   17.56    6.28
  -7   0  10    1.11    2.74
   7   0 -10    1.84    3.50
  -7   0  11  293.84   40.74
   7   0 -11  301.49   40.25
  -7   0  12    0.00    3.04
   7   0 -12   -0.00    3.53
  -7   0  13  134.81   20.65
   7   0 -13  110.49   19.19
  -7   0  14    4.91    4.70
  -7   0  15    5.77    4.26
  -7   0  16   -0.00    4.83
  -7   0  17  530.07   63.72
   7   0 -17  433.99   61.56
  -7   0  18    1.90    4.79
   7   0 -18    2.64    4.98
  -7   0  19   30.75    9.12
   7   0 -19   22.63    8.09
  -7   0  20    2.38    4.42
   7   0 -20    0.50    4.35
  -7   0  21    7.79    4.94
   7   0 -21   23.27    7.96
  -7   0  22    7.48    5.41
   7   0 -22   -0.00    3.59
   7   0 -23   44.55   11.73
   7   0 -24    4.58    4.70
   7   0 -25    5.07    4.57
   7   0 -26    0.00    3.53
   7   0 -27   67.22   15.37
   7   0 -28    4.33    4.55
   7   0 -29    8.88    6.43
   7   0 -30   -0.00    3.83
   7   0 -31   15.47    7.90
   7   0 -32    2.03    4.83
   7   0 -33   54.33   14.22
   7   0 -34    1.96    3.21
   7   0 -35    0.00    4.44
   7   0 -36    5.63    6.25
   7   0 -37   16.08    8.27
  -7   1   1    1.47    2.48
  -7   1   1   -0.00    2.85
   7  -1  -1    0.77    2.50
   7   1  -1    0.00    2.47
   7   1  -1    2.73    3.00
   7   1  -1    4.97    3.33
  -7  -1   1    2.48    2.93
  -7  -1   1   -0.00    2.32
  -7  -1   1    0.00    3.03
  -7   1   2   45.67    8.79
  -7   1   2   50.72    9.81
   7  -1  -2   56.55    9.88
   7   1  -2   40.85    9.22
   7   1  -2   49.33    9.77
   7   1  -2   48.11    9.46
  -7  -1   2   50.70    9.57
  -7  -1   2   49.30    9.41
  -7  -1   2   39.96    9.35
  -7   1   3  231.17   32.44
  -7   1   3  236.61   33.32
   7  -1  -3  279.63   33.72
   7   1  -3  225.10   33.33
   7   1  -3  289.89   34.67
   7   1  -3  244.67   33.23
  -7  -1   3  258.50   33.20
  -7  -1   3  229.82   33.63
  -7   1   4    0.06    2.35
  -7   1   4   -0.00    2.22
   7  -1  -4    1.84    2.69
   7   1  -4    1.07    3.03
   7   1  -4    1.51    2.76
  -7  -1   4    1.58    2.32
  -7  -1   4    2.22    2.96
  -7   1   5   71.13   12.26
  -7   1   5   64.63   12.68
   7  -1  -5   62.79   12.11
   7   1  -5   74.12   13.21
   7   1  -5   84.96   13.30
  -7  -1   5   73.90   12.51
  -7  -1   5   86.91   14.03
  -7   1   6    0.00    2.58
  -7   1   6    2.78    3.35
   7  -1  -6    7.38    3.85
   7   1  -6    0.94    2.84
   7   1  -6    2.33    3.31
  -7  -1   6   -0.00    3.27
  -7  -1   6    0.00    3.28
  -7   1   7   25.77    6.30
  -7   1   7   31.91    7.37
   7  -1  -7    4.63    3.81
   7   1  -7   30.82    7.13
   7   1  -7   20.34    5.95
  -7  -1   7   23.78    6.56
  -7   1   8   14.75    5.30
  -7   1   8   15.13    5.45
   7  -1  -8    5.25    3.88
   7   1  -8    6.46    4.04
  -7  -1   8   20.85    6.28
  -7   1   9  332.57   40.07
  -7   1   9  335.16   40.67
   7  -1  -9  256.27   38.75
   7   1  -9  298.47   39.81
  -7  -1   9  269.15   39.93
  -7   1  10   14.80    6.42
   7  -1 -10   26.70    7.05
   7   1 -10   37.11    7.94
  -7  -1  10   28.86    7.97
  -7   1  11   78.86   15.07
   7  -1 -11   86.39   14.94
   7   1 -11   72.77   14.49
  -7  -1  11  107.18   16.57
  -7   1  12    0.66    2.93
   7  -1 -12   -0.00    3.75
   7   1 -12   -0.00    3.60
  -7  -1  12    0.00    3.72
  -7   1  13  163.26   25.00
   7  -1 -13  160.13   24.49
   7   1 -13  184.18   25.24
  -7  -1  13  142.63   24.66
  -7   1  14    5.34    4.18
   7  -1 -14    4.86    4.21
  -7  -1  14    3.81    4.33
  -7   1  15  123.64   20.61
  -7  -1  15  120.38   20.75
  -7   1  16   28.62    8.00
  -7  -1  16    9.48    6.05
  -7   1  17   41.23   10.34
   7   1 -17   29.82    9.01
  -7  -1  17   50.90   11.50
  -7   1  18    0.00    3.90
   7  -1 -18   -0.00    4.21
   7   1 -18   -0.00    4.02
  -7  -1  18    6.46    5.25
   7  -1 -19  158.70   25.79
   7   1 -19  181.69   26.42
  -7  -1  19  155.10   26.54
   7  -1 -20    2.06    3.45
   7   1 -20    4.41    4.83
  -7  -1  20    7.09    5.87
   7  -1 -21   63.03   13.65
   7   1 -21   61.13   13.79
  -7  -1  21   54.39   13.38
   7  -1 -22   -0.00    3.48
   7   1 -22    0.00    3.93
  -7  -1  22    6.28    5.58
   7  -1 -23    7.65    6.16
   7   1 -23   38.01    9.53
  -7  -1  23   25.34    8.93
   7  -1 -24   24.13    8.80
   7   1 -24   26.71    8.83
  -7  -1  24   31.05   10.14
  -7   1  25   38.60   13.18
   7  -1 -25   78.30   15.52
   7   1 -25   83.06   15.79
  -7  -1  25   90.31   17.20
  -7   1  26   -0.00    3.24
   7  -1 -26   -0.00    3.74
   7   1 -26    0.58    4.05
  -7   1  27    0.00    4.59
   7  -1 -27    4.32    5.89
   7   1 -27    5.70    5.43
  -7   1  28   -0.00    4.05
   7  -1 -28   -0.00    3.13
   7   1 -28    4.94    4.97
  -7   1  29   13.07    8.18
   7  -1 -29   40.56   11.57
   7   1 -29   38.11   11.47
   7  -1 -30   12.36    6.67
   7   1 -30    1.48    3.65
   7  -1 -31   31.53   10.28
   7   1 -31   30.40   10.16
   7  -1 -32    0.00    5.00
   7   1 -32    3.67    4.90
   7  -1 -33    8.39    6.29
   7   1 -33   -0.00    4.19
   7  -1 -34    4.67    6.87
   7   1 -34    0.41    4.77
   7  -1 -35   12.42    7.26
   7   1 -35   18.58    8.25
   7  -1 -36   -0.00    3.51
   7   1 -36    1.63    3.75
   7  -1 -37    0.00    4.66
   7   1 -37    3.56    5.08
  -7   2   1   26.78    6.13
  -7   2   1   25.36    6.30
   7  -2  -1   34.06    6.83
   7  -2  -1   24.94    5.96
   7   2  -1   25.95    7.07
   7   2  -1   29.28    7.26
   7   2  -1   41.71    7.94
  -7  -2   1   23.18    6.59
  -7  -2   1   25.25    6.86
  -7  -2   1   24.16    6.83
  -7   2   2   44.16    8.69
  -7   2   2   55.93    9.71
   7  -2  -2   59.60    9.70
   7  -2  -2   58.99    9.42
   7   2  -2   52.50   10.08
   7   2  -2   47.23    9.97
   7   2  -2   71.62   11.02
  -7  -2   2   35.72    8.96
  -7  -2   2   30.09    8.46
  -7  -2   2   44.80    9.86
  -7   2   3    1.41    2.47
  -7   2   3    2.49    3.24
   7  -2  -3    5.55    3.26
   7   2  -3    6.65    4.32
   7   2  -3    0.29    2.27
   7   2  -3    4.74    3.71
  -7  -2   3    4.92    3.83
  -7  -2   3    4.62    3.10
  -7  -2   3    8.95    4.14
  -7   2   4    8.31    3.92
  -7   2   4    7.99    4.08
   7  -2  -4    9.14    4.00
   7   2  -4    5.92    4.07
   7   2  -4    6.55    4.09
  -7  -2   4    7.40    4.29
  -7   2   5  233.58   33.55
  -7   2   5  265.35   34.50
   7  -2  -5  269.18   34.18
   7   2  -5  259.00   35.02
   7   2  -5  257.75   34.71
  -7  -2   5  246.10   35.05
  -7   2   6    8.16    4.41
  -7   2   6   22.77    6.08
   7  -2  -6   20.65    5.60
   7   2  -6   12.32    5.16
   7   2  -6   18.18    5.77
  -7  -2   6   15.23    6.34
  -7   2   7  247.07   35.15
  -7   2   7  251.02   35.62
   7  -2  -7  288.58   35.72
   7   2  -7  325.05   37.46
   7   2  -7  266.05   35.94
  -7  -2   7  224.51   35.83
  -7   2   8    5.50    4.21
  -7   2   8    4.99    3.66
   7  -2  -8    4.21    3.48
   7   2  -8    0.00    2.82
   7   2  -8    2.78    3.59
  -7  -2   8   13.61    5.64
  -7   2   9   62.22   11.54
  -7   2   9   77.81   12.63
   7  -2  -9   67.34   11.56
   7   2  -9   40.28   10.55
   7   2  -9   52.73   11.26
  -7  -2   9   53.43   11.87
  -7   2  10   11.88    4.97
   7  -2 -10   25.56    6.47
   7   2 -10   10.73    4.85
  -7  -2  10    5.77    4.80
  -7   2  11  136.81   22.03
   7  -2 -11  120.75   21.12
   7   2 -11  169.46   23.05
  -7  -2  11  159.35   23.53
  -7   2  12   36.94    8.17
   7  -2 -12   37.01    7.99
   7   2 -12    0.00    4.33
  -7  -2  12   42.17    9.33
  -7   2  13   82.09   15.77
   7  -2 -13  103.14   16.56
  -7  -2  13   88.25   16.73
  -7   2  14    3.44    4.16
   7  -2 -14    0.00    2.93
  -7  -2  14    7.64    5.60
  -7   2  15   32.07    8.13
  -7  -2  15   13.39    6.80
   7   2 -16   85.47   15.54
  -7  -2  16   81.90   16.54
   7   2 -17   52.62   12.62
  -7  -2  17   82.24   15.15
   7  -2 -18   41.94   10.53
   7   2 -18   37.65   10.05
  -7  -2  18   42.93   10.96
   7  -2 -19    0.00    3.82
   7   2 -19    9.67    5.07
  -7  -2  19   -0.00    3.94
   7  -2 -20    5.84    5.53
   7   2 -20   19.47    7.15
  -7  -2  20    8.09    5.62
   7  -2 -21   49.59   13.51
   7   2 -21   65.40   13.95
  -7  -2  21   86.96   16.27
  -7   2  22   10.29    6.09
   7  -2 -22    1.95    5.79
   7   2 -22    5.28    5.33
  -7  -2  22   10.44    6.54
   7  -2 -23   49.51   12.92
   7   2 -23   67.57   13.68
  -7  -2  23   56.40   13.79
  -7   2  24   -0.00    3.98
   7  -2 -24    1.96    5.08
   7   2 -24    7.88    5.66
  -7  -2  24   -0.00    3.47
  -7   2  25   10.56    6.46
   7  -2 -25    8.18    6.56
   7   2 -25   14.46    6.75
  -7  -2  25    1.70    4.74
  -7   2  26   -0.00    4.30
   7  -2 -26   -0.00    4.38
   7   2 -26   -0.00    4.28
  -7   2  27   20.01    8.06
   7  -2 -27   20.66    8.76
   7   2 -27   17.39    7.61
  -7   2  28   15.68    7.12
   7  -2 -28   10.72    6.94
   7   2 -28    0.00    4.89
  -7   2  29    2.06    4.65
   7  -2 -29   12.30    6.92
   7   2 -29   13.75    7.04
  -7   2  30   -0.00    4.36
   7  -2 -30   -0.00    3.75
   7   2 -30   -0.00    4.91
   7  -2 -31   13.49    8.65
   7   2 -31   16.21    7.77
   7  -2 -32    0.70    5.88
   7   2 -32   -0.00    4.00
   7  -2 -33   20.66    9.21
   7   2 -33   26.78    9.45
   7  -2 -34    0.00    5.99
   7   2 -34   -0.00    5.17
   7  -2 -35    5.99    6.13
   7   2 -35    0.00    4.78
   7  -2 -36    6.43    6.86
   7   2 -36    2.25    3.80
   7   2 -37   -0.00    3.70
  -7   3   1    0.67    2.33
  -7   3   1   -0.00    2.35
   7  -3  -1    0.00    1.96
   7  -3  -1    0.23    1.56
   7   3  -1    1.68    3.37
   7   3  -1   -0.00    2.78
   7   3  -1    0.02    2.62
  -7  -3   1   -0.00    3.08
  -7  -3   1    0.00    2.86
  -7   3   2  120.26   20.22
  -7   3   2  149.19   21.21
   7  -3  -2  153.27   21.04
   7  -3  -2  172.91   20.94
   7   3  -2  149.97   22.45
   7   3  -2  118.07   21.70
   7   3  -2  149.59   22.19
  -7  -3   2  174.72   22.89
  -7  -3   2  164.62   23.13
  -7   3   3   45.27    8.54
  -7   3   3   62.01    9.71
   7  -3  -3   34.78    7.99
   7   3  -3   26.48    8.11
   7   3  -3   39.39    9.29
   7   3  -3   48.67    9.68
  -7  -3   3   56.57    9.97
  -7  -3   3   49.52   10.08
  -7   3   4   12.17    4.36
  -7   3   4    4.47    3.88
   7  -3  -4    4.06    3.29
   7   3  -4    9.59    4.54
   7   3  -4    8.69    4.13
  -7  -3   4    5.37    3.67
  -7  -3   4    0.00    2.83
  -7   3   5   79.09   14.68
  -7   3   5   95.03   15.37
   7  -3  -5  114.07   15.61
   7   3  -5   78.24   15.56
   7   3  -5  109.69   16.65
  -7  -3   5  110.35   17.07
  -7   3   6   19.22    5.59
  -7   3   6    3.87    3.91
   7  -3  -6   11.12    4.37
   7   3  -6   27.02    7.09
   7   3  -6   38.06    8.01
  -7  -3   6   11.88    5.23
  -7   3   7   -0.00    2.85
  -7   3   7    4.18    3.71
   7  -3  -7    2.09    2.86
   7   3  -7    4.94    3.75
   7   3  -7    3.07    3.09
  -7  -3   7   -0.00    3.13
  -7   3   8    0.44    2.67
  -7   3   8    1.46    3.47
   7  -3  -8    1.47    2.48
   7   3  -8   -0.00    3.30
   7   3  -8    0.19    2.76
  -7  -3   8    5.65    4.80
  -7   3   9  237.71   33.09
  -7   3   9  236.15   32.87
   7  -3  -9  207.97   32.22
   7   3  -9  238.30   33.63
   7   3  -9  288.50   34.46
  -7  -3   9  241.77   34.28
  -7   3  10   90.86   15.04
  -7   3  10   69.80   13.64
   7  -3 -10   83.59   14.41
   7   3 -10   60.24   13.75
   7   3 -10   89.83   15.02
  -7  -3  10   97.30   16.14
  -7   3  11   13.15    5.10
   7  -3 -11    7.63    4.46
   7   3 -11   11.28    5.46
  -7  -3  11    7.82    5.00
  -7   3  12    0.00    3.37
   7  -3 -12   -0.00    3.22
   7   3 -12   -0.00    3.29
  -7  -3  12    0.00    3.33
   7  -3 -13   81.14   15.29
  -7  -3  13   93.68   16.80
   7  -3 -14   91.45   16.60
  -7  -3  14   96.83   17.57
   7   3 -15  165.16   25.92
  -7  -3  15  180.59   27.52
   7   3 -16   19.35    6.92
  -7  -3  16   23.83    8.03
   7   3 -17    0.40    3.84
  -7  -3  17   -0.00    5.24
   7  -3 -18   29.97    9.18
   7   3 -18   27.54    8.10
  -7  -3  18   35.96   10.28
  -7   3  19  309.17   43.00
   7  -3 -19  299.40   42.90
   7   3 -19  301.67   42.39
  -7  -3  19  309.25   43.96
  -7   3  20    0.28    4.01
   7  -3 -20    3.17    5.61
   7   3 -20    3.69    4.77
  -7  -3  20    1.42    3.48
  -7   3  21    6.11    5.72
   7  -3 -21    2.64    5.09
   7   3 -21    8.89    5.90
  -7  -3  21    0.00    4.62
  -7   3  22    1.67    3.99
   7  -3 -22   -0.00    3.48
   7   3 -22    1.26    3.94
  -7  -3  22   -0.00    4.26
  -7   3  23   34.37    9.53
   7  -3 -23   15.73    7.60
   7   3 -23   23.87    7.99
  -7  -3  23    8.51    6.49
  -7   3  24    2.44    4.52
   7  -3 -24   18.05    7.47
   7   3 -24    1.62    4.16
  -7   3  25   18.29    7.59
   7  -3 -25   34.81   10.32
   7   3 -25   15.64    7.47
  -7   3  26   -0.00    4.10
   7  -3 -26    2.42    5.25
   7   3 -26   -0.00    4.34
  -7   3  27   -0.00    4.55
   7  -3 -27    1.45    4.51
   7   3 -27    0.41    3.80
  -7   3  28    2.11    5.28
   7  -3 -28    3.47    5.19
   7   3 -28    6.84    5.28
  -7   3  29   16.32    8.16
   7  -3 -29   19.11    8.57
   7   3 -29   20.33    7.89
  -7   3  30    0.00    4.62
   7  -3 -30    7.79    6.89
   7   3 -30    0.47    2.96
  -7   3  31   21.31    8.24
   7  -3 -31    6.42    6.74
   7   3 -31    8.97    6.46
   7  -3 -32   -0.00    4.73
   7   3 -32    7.72    5.65
   7  -3 -33    0.00    5.32
   7   3 -33    3.41    5.35
   7  -3 -34   -0.00    5.01
   7   3 -34    9.58    6.08
   7  -3 -35   31.03   11.00
   7   3 -35   24.80    9.37
   7  -3 -36   -0.00    4.29
   7   3 -36    5.38    5.39
   7   3 -37   -0.00    4.17
  -7   4   1   55.21    9.46
  -7   4   1   59.26    9.77
   7  -4  -1   49.78    9.25
   7  -4  -1   58.20    8.83
   7   4  -1   48.72   10.81
   7   4  -1   65.39   11.55
  -7  -4   1   39.81   10.12
  -7  -4   1   61.29   11.64
  -7   4   2  100.62   14.52
  -7   4   2   99.92   14.64
   7  -4  -2   96.99   14.31
   7  -4  -2   99.67   13.66
   7   4  -2   68.83   15.16
   7   4  -2   94.17   16.25
   7   4  -2   92.45   15.77
  -7  -4   2   89.52   15.62
  -7  -4   2   83.51   15.95
  -7   4   3   -0.00    2.55
  -7   4   3   10.58    3.60
   7  -4  -3   18.59    4.55
   7   4  -3    7.55    4.53
   7   4  -3   18.56    5.80
   7   4  -3    8.82    4.32
  -7  -4   3    6.65    4.10
  -7  -4   3   12.49    5.57
  -7   4   4   27.30    6.52
  -7   4   4   28.82    6.69
   7  -4  -4   20.92    5.63
   7   4  -4   28.95    7.65
   7   4  -4   34.33    8.24
   7   4  -4   24.87    7.27
  -7  -4   4   36.14    8.10
  -7  -4   4   20.61    6.86
  -7   4   5   77.56   12.20
  -7   4   5   56.16   11.08
   7  -4  -5   56.07   10.78
   7   4  -5   64.17   12.48
   7   4  -5   75.46   13.24
  -7  -4   5   69.25   12.41
  -7   4   6   59.42   11.39
  -7   4   6   56.53   11.19
   7  -4  -6   72.69   11.51
   7   4  -6   69.51   12.81
   7   4  -6   56.60   11.95
  -7  -4   6   64.34   12.84
  -7   4   7   50.83    9.77
  -7   4   7   30.08    8.35
   7  -4  -7   29.83    8.03
   7   4  -7   67.31   11.57
   7   4  -7   54.23   10.76
  -7  -4   7   59.20   11.16
  -7   4   8   53.84   10.56
  -7   4   8   43.50    9.57
   7  -4  -8   57.37   10.50
   7   4  -8   47.77   10.64
   7   4  -8   48.53   10.78
  -7  -4   8   58.81   11.84
  -7   4   9   32.46    8.49
   7  -4  -9   50.12    9.46
   7   4  -9   26.08    8.19
  -7  -4   9   49.54   10.41
  -7   4  10    0.38    3.00
   7  -4 -10    5.89    4.16
   7   4 -10   -0.00    2.57
  -7  -4  10   -0.00    2.98
   7  -4 -11   93.58   16.66
   7   4 -11   90.02   17.06
  -7  -4  11  133.74   19.50
   7  -4 -12  110.27   19.22
   7   4 -12  118.16   20.11
  -7  -4  12  143.96   21.70
   7  -4 -13  164.66   23.47
   7   4 -13  152.53   23.37
  -7  -4  13  122.27   23.02
   7  -4 -14   46.02    9.32
   7   4 -14   20.43    6.81
   7   4 -14   32.50    8.11
  -7  -4  14   -0.00    4.57
  -7   4  15   53.47   11.48
   7   4 -15   35.48   10.38
  -7  -4  15   79.09   14.44
  -7   4  16   22.48    7.49
   7   4 -16   27.60    8.34
  -7  -4  16   27.10    8.88
  -7   4  17  150.09   25.44
   7   4 -17  162.40   25.93
  -7  -4  17  206.82   28.76
  -7   4  18   23.48    7.64
   7  -4 -18   15.45    7.42
   7   4 -18   34.37    9.22
  -7  -4  18   28.87    9.50
  -7   4  19   16.17    7.14
   7  -4 -19   31.19    9.11
   7   4 -19   25.71    8.23
  -7  -4  19   26.56    9.16
  -7   4  20   27.11    8.87
   7  -4 -20   45.64   11.37
   7   4 -20   45.25   10.62
  -7  -4  20   36.03   10.65
  -7   4  21   52.24   11.77
   7  -4 -21   53.14   12.28
   7   4 -21   47.85   11.70
  -7  -4  21   28.75   10.70
  -7   4  22   27.46    9.10
   7  -4 -22   46.00   11.57
   7   4 -22   33.78   10.01
  -7   4  23    0.71    3.52
   7  -4 -23    5.66    6.25
   7   4 -23   10.59    5.46
  -7   4  24    1.23    4.58
   7  -4 -24    6.77    6.24
   7   4 -24    6.32    5.24
  -7   4  25   10.94    6.47
   7  -4 -25   11.57    5.98
   7   4 -25   -0.00    4.46
  -7   4  26   16.97    7.63
   7  -4 -26   16.23    7.66
   7   4 -26   18.19    7.39
  -7   4  27   11.15    7.02
   7  -4 -27   14.07    8.44
   7   4 -27   19.37    7.52
  -7   4  28    2.86    4.92
   7  -4 -28   13.54    7.98
   7   4 -28   15.48    7.22
  -7   4  29    6.86    6.02
   7  -4 -29   16.11    8.12
   7   4 -29   19.30    7.76
  -7   4  30    0.00    4.39
   7  -4 -30    6.16    5.63
   7   4 -30   -0.00    4.41
  -7   4  31    7.47    5.93
   7  -4 -31   12.33    7.37
   7   4 -31    0.00    6.22
  -7   4  32    0.00    4.83
   7  -4 -32    3.66    5.59
   7   4 -32    4.28    4.86
   7  -4 -33    0.24    5.92
   7   4 -33   12.59    6.34
   7  -4 -34    2.45    5.45
   7   4 -34   -0.00    4.50
   7  -4 -35    1.44    4.70
   7   4 -35    1.29    4.60
   7  -4 -36   10.84    6.77
   7   4 -36    4.67    5.47
  -7   5   1    0.00    2.44
  -7   5   1    2.73    2.56
   7  -5  -1    5.98    2.82
   7  -5  -1    0.86    1.36
   7   5  -1    5.94    4.26
   7   5  -1    0.00    2.65
  -7  -5   1    1.94    2.56
  -7  -5   1    2.06    3.35
  -7   5   2    2.20    2.66
  -7   5   2    0.21    2.42
   7  -5  -2    0.94    2.12
   7  -5  -2   -0.00    1.38
   7   5  -2    1.01    3.05
   7   5  -2   -0.00    2.54
  -7  -5   2   -0.00    2.81
  -7  -5   2    0.56    2.75
  -7   5   3   35.77    7.74
  -7   5   3   32.79    7.31
   7  -5  -3   40.89    7.53
   7   5  -3   43.91    9.82
   7   5  -3   49.31   10.11
   7   5  -3   46.67    9.88
  -7  -5   3   35.12    8.85
  -7  -5   3   26.68    8.46
  -7   5   4  128.01   17.83
  -7   5   4  113.98   16.98
   7  -5  -4  103.34   16.43
   7   5  -4  114.27   18.94
   7   5  -4  132.01   19.75
   7   5  -4  131.80   19.44
  -7  -5   4  129.73   19.16
  -7  -5   4   76.37   17.45
  -7   5   5   38.68    7.78
  -7   5   5   15.72    5.55
   7  -5  -5   25.41    6.32
   7   5  -5   55.94   10.32
   7   5  -5   59.57   10.63
  -7  -5   5   18.71    7.29
  -7   5   6    3.88    3.49
   7  -5  -6   -0.00    2.15
   7   5  -6   -0.00    3.49
  -7  -5   6    2.04    3.84
  -7   5   7   18.74    5.80
   7  -5  -7   26.86    6.15
   7   5  -7   11.15    5.95
  -7  -5   7   17.58    6.35
  -7   5   8  100.65   15.64
   7  -5  -8   77.41   14.13
   7   5  -8   83.67   15.67
  -7  -5   8   93.40   16.51
  -7   5   9  123.52   20.99
   7  -5  -9  148.06   21.29
   7   5  -9  143.28   22.29
  -7  -5   9  140.62   22.70
  -7   5  10   59.71   11.07
   7  -5 -10   44.37   10.03
   7   5 -10   47.87   10.82
  -7  -5  10   44.54   10.74
   7  -5 -11  105.23   19.36
   7   5 -11  168.79   22.50
  -7  -5  11  123.71   21.19
  -7   5  12    2.06    3.44
   7  -5 -12    5.08    4.01
   7   5 -12    0.00    3.77
   7   5 -12    0.00    3.71
  -7  -5  12   -0.00    2.65
  -7   5  13   33.84    9.04
   7  -5 -13   44.37   10.24
   7   5 -13   53.92   11.14
   7   5 -13   33.50    9.72
  -7  -5  13   63.35   12.57
  -7   5  14   46.60    9.61
   7  -5 -14   15.22    7.50
   7   5 -14   58.78   11.45
   7   5 -14   37.12    9.78
  -7  -5  14   52.39   11.49
  -7   5  15  167.88   25.97
   7   5 -15  193.72   27.31
   7   5 -15  180.76   27.10
  -7  -5  15  148.05   26.83
  -7   5  16    0.46    2.67
   7   5 -16    0.08    3.49
   7   5 -16   -0.00    3.98
  -7  -5  16   -0.00    4.51
  -7   5  17    9.35    5.49
   7   5 -17   18.11    7.09
  -7  -5  17    8.97    6.41
  -7   5  18    6.84    5.35
   7  -5 -18    0.00    3.10
   7   5 -18    4.61    3.92
  -7  -5  18    8.43    6.13
  -7   5  19   41.47   10.23
   7  -5 -19   34.84   10.05
   7   5 -19   68.29   12.47
  -7  -5  19   17.34    9.12
  -7   5  20   24.41    8.23
   7  -5 -20   30.33    9.64
   7   5 -20   26.26    8.98
  -7   5  21    7.09    5.39
   7  -5 -21   15.84    7.32
   7   5 -21    5.72    5.14
  -7   5  22   -0.00    4.02
   7  -5 -22    1.07    4.31
   7   5 -22    0.24    3.53
  -7   5  23    4.53    4.63
   7  -5 -23    5.73    5.99
   7   5 -23    3.55    5.11
  -7   5  24   15.44    6.86
   7  -5 -24    1.35    5.94
   7   5 -24    9.30    5.55
  -7   5  25    6.81    5.56
   7  -5 -25    7.12    6.64
   7   5 -25   10.99    6.41
  -7   5  26   -0.00    4.41
   7  -5 -26    3.08    5.82
   7   5 -26    6.21    5.09
  -7   5  27    2.08    4.16
   7  -5 -27   -0.00    4.87
   7   5 -27   -0.00    3.61
  -7   5  28    0.00    3.79
   7  -5 -28    0.00    4.83
   7   5 -28    0.60    4.49
  -7   5  29    2.83    5.33
   7  -5 -29    0.00    3.95
   7   5 -29   22.04    7.99
  -7   5  30    4.73    5.79
   7  -5 -30   -0.00    6.04
   7   5 -30    9.87    6.38
  -7   5  31   16.12    8.06
   7  -5 -31   12.83    8.24
   7   5 -31   12.76    6.76
  -7   5  32   -0.00    4.94
   7  -5 -32   -0.00    5.46
   7   5 -32   -0.00    4.01
   7  -5 -33    2.61    7.15
   7   5 -33   -0.00    2.89
   7  -5 -34    3.02    4.99
   7   5 -34    3.10    5.62
   7  -5 -35    2.32    5.77
   7   5 -35    9.38    6.41
   7   5 -36    4.16    4.38
  -7   6   1   51.67   10.33
  -7   6   1   69.94   10.81
   7  -6  -1   62.86   10.24
   7  -6  -1   67.42    8.56
   7   6  -1   62.04   13.09
   7   6  -1   75.30   13.51
  -7   6   2   58.64   10.60
   7  -6  -2   66.50   10.21
   7  -6  -2   61.88    8.72
   7   6  -2   71.36   13.46
   7   6  -2   59.42   12.40
  -7  -6   2   51.63   12.16
  -7   6   3   39.05    7.55
   7  -6  -3   31.73    6.51
   7  -6  -3   34.21    5.57
   7   6  -3   20.66    7.81
   7   6  -3   19.99    7.45
  -7  -6   3   40.28    9.47
  -7   6   4   16.95    5.14
   7  -6  -4   11.23    4.28
   7   6  -4    9.48    5.07
   7   6  -4   16.39    6.41
  -7  -6   4   17.96    6.63
  -7   6   5    2.40    3.25
   7  -6  -5   -0.00    2.49
   7   6  -5   -0.00    2.55
   7   6  -5   -0.00    3.80
  -7  -6   5    2.19    3.34
  -7   6   6   64.09   12.52
   7  -6  -6   99.43   13.50
   7   6  -6   75.71   14.47
  -7  -6   6   64.36   14.25
  -7   6   7  186.49   23.98
   7  -6  -7  146.57   22.71
   7   6  -7  158.58   24.86
  -7  -6   7  148.20   24.88
  -7   6   8   72.80   12.45
   7  -6  -8   66.16   12.14
   7   6  -8   54.44   12.88
  -7  -6   8   69.99   13.99
  -7   6   9    1.81    3.29
  -7   6   9    1.13    2.42
   7  -6  -9    1.51    3.40
   7   6  -9    7.32    4.81
   7   6  -9    0.00    3.87
  -7  -6   9    9.07    5.37
  -7   6  10   89.26   14.52
  -7   6  10   72.01   13.89
   7  -6 -10   86.09   14.73
   7   6 -10   83.02   15.56
   7   6 -10   81.55   15.54
  -7  -6  10   71.83   15.34
  -7   6  11  117.62   18.22
   7  -6 -11  114.21   18.61
   7   6 -11  108.59   19.13
   7   6 -11  124.50   19.95
  -7  -6  11   94.80   19.12
  -7   6  12   11.09    5.45
   7  -6 -12   22.68    6.92
   7   6 -12    4.52    4.35
   7   6 -12   18.14    6.66
  -7  -6  12   16.77    6.80
  -7   6  13    9.76    4.82
   7  -6 -13   17.28    6.59
   7   6 -13   12.20    6.30
   7   6 -13   14.60    6.72
  -7  -6  13   17.92    7.18
  -7   6  14   14.06    5.36
   7  -6 -14   10.82    5.32
   7   6 -14   29.43    7.88
   7   6 -14   11.06    5.89
  -7  -6  14    8.99    5.73
  -7   6  15    3.44    4.53
   7   6 -15    4.07    5.06
   7   6 -15    8.23    5.73
  -7  -6  15    3.19    4.09
  -7   6  16   54.13   11.42
   7   6 -16   43.83   11.79
   7   6 -16   60.30   12.92
  -7  -6  16   54.61   12.97
  -7   6  17   54.37   12.67
   7  -6 -17   70.97   14.91
   7   6 -17   82.71   14.92
  -7   6  18   76.27   15.00
   7  -6 -18   72.61   16.01
   7   6 -18   86.38   16.05
  -7   6  19    0.00    4.53
   7  -6 -19    4.20    5.67
   7   6 -19    0.00    4.25
  -7   6  20    1.17    3.63
   7  -6 -20    4.38    4.87
   7   6 -20    3.72    3.87
  -7   6  21    4.17    4.27
   7  -6 -21    0.00    3.82
   7   6 -21   -0.00    3.73
  -7   6  22   37.53   10.28
   7  -6 -22   43.56   11.89
   7   6 -22   35.02    9.83
  -7   6  23   14.49    7.00
   7  -6 -23   27.91    9.21
   7   6 -23   26.18    8.69
  -7   6  24   28.78    9.15
   7  -6 -24   18.67    8.13
   7   6 -24   23.17    8.22
  -7   6  25    1.73    3.46
   7  -6 -25   -0.00    4.05
   7   6 -25   -0.00    4.90
  -7   6  26   17.89    7.94
   7  -6 -26   20.04    8.77
   7   6 -26    9.61    5.93
  -7   6  27   18.49    7.43
   7  -6 -27    3.82    5.08
   7   6 -27   12.96    6.94
  -7   6  28   13.08    6.33
   7  -6 -28    9.04    7.29
   7   6 -28   27.33    8.76
  -7   6  29   -0.00    4.85
   7  -6 -29   -0.00    5.25
   7   6 -29    5.79    6.09
  -7   6  30    3.80    4.57
   7  -6 -30    3.29    5.68
   7   6 -30   12.05    6.54
   7  -6 -31   -0.00    4.88
   7   6 -31    2.90    4.82
  -7   6  32   11.81    6.92
   7  -6 -32    5.48    6.46
   7   6 -32   13.46    7.27
  -7   6  33   -0.00    4.32
   7  -6 -33   11.33    8.12
   7   6 -33   11.34    6.01
   7  -6 -34    2.62    6.08
   7   6 -34   13.64    6.89
   7  -6 -35   -0.00    5.09
   7   6 -35   -0.00    4.88
   7   6 -36    5.13    5.31
  -7   7   1    5.11    2.80
   7  -7  -1    2.41    2.07
   7   7  -1    4.28    4.45
   7   7  -1    3.64    3.86
  -7  -7   1    0.00    3.92
  -7   7   2   21.31    4.96
   7  -7  -2   19.77    4.48
   7  -7  -2   18.20    2.24
   7  -7  -2   12.04    2.12
   7   7  -2    9.89    5.93
   7   7  -2   14.89    5.77
  -7  -7   2   23.97    7.67
  -7   7   3   11.07    3.92
   7  -7  -3    7.29    3.36
   7  -7  -3   13.08    2.66
   7   7  -3   16.25    6.29
   7   7  -3    9.28    5.07
  -7  -7   3   12.90    5.45
  -7   7   4  188.98   28.75
   7  -7  -4  229.34   29.32
   7   7  -4  257.85   33.42
   7   7  -4  224.46   32.23
  -7  -7   4  204.04   31.33
  -7  -7   4  256.33   33.64
  -7   7   5   88.00   14.07
  -7   7   5   82.76   13.73
   7  -7  -5  112.20   15.06
   7   7  -5   82.13   16.27
   7   7  -5   81.60   16.10
   7   7  -5   89.43   16.49
  -7  -7   5  111.83   17.13
  -7  -7   5   71.37   15.77
  -7   7   6    6.90    3.61
  -7   7   6   12.87    4.44
   7  -7  -6    5.69    3.56
   7   7  -6    3.68    4.58
   7   7  -6    5.52    4.78
   7   7  -6   10.42    5.94
  -7  -7   6    9.01    4.97
  -7  -7   6    5.78    5.08
  -7   7   7   74.90   12.74
  -7   7   7   88.02   13.19
   7  -7  -7   74.80   12.94
   7   7  -7   54.71   13.26
   7   7  -7   68.53   14.69
  -7  -7   7   91.42   15.20
  -7  -7   7   71.79   14.80
  -7   7   8   20.02    5.69
  -7   7   8    9.78    4.39
   7  -7  -8   13.76    5.42
   7   7  -8   14.22    6.80
   7   7  -8   16.56    6.82
  -7  -7   8   16.49    5.96
  -7  -7   8   18.62    7.34
  -7   7   9   35.76    8.12
  -7   7   9   25.12    7.49
   7  -7  -9   35.21    8.81
   7   7  -9   54.39   10.82
   7   7  -9   32.24    9.37
  -7  -7   9   41.15    9.58
  -7  -7   9   36.33    9.90
  -7   7  10  125.43   17.58
  -7   7  10   97.71   16.47
   7  -7 -10  106.77   17.58
   7   7 -10   87.25   17.73
   7   7 -10   94.71   18.34
  -7  -7  10  103.19   17.87
  -7  -7  10  115.59   19.46
  -7   7  11   27.20    7.60
   7  -7 -11   18.48    6.73
   7   7 -11   48.54   10.00
   7   7 -11   17.58    7.17
  -7  -7  11   24.64    8.03
  -7   7  12    0.00    3.25
   7  -7 -12    5.60    4.16
   7   7 -12    0.00    3.74
   7   7 -12   -0.00    3.46
  -7  -7  12   -0.00    5.35
  -7   7  13   22.28    6.59
   7  -7 -13   18.54    7.26
   7   7 -13   19.86    7.46
   7   7 -13   28.50    9.19
  -7  -7  13   18.40    7.72
  -7   7  14  217.84   28.50
   7  -7 -14  194.50   28.96
   7   7 -14  156.58   27.97
  -7   7  15    0.47    3.28
   7   7 -15    6.16    5.18
  -7   7  16    6.36    4.43
   7   7 -16    2.74    4.65
  -7   7  17    1.27    3.99
   7  -7 -17    4.60    4.99
   7   7 -17    0.00    4.16
  -7   7  18   -0.00    3.96
   7  -7 -18    3.29    4.82
   7   7 -18    9.12    5.56
  -7   7  19    0.76    3.08
   7  -7 -19   13.58    6.95
   7   7 -19    7.49    5.95
  -7   7  20   33.96    9.51
   7  -7 -20   27.95    9.88
   7   7 -20   27.76    8.67
  -7   7  21   -0.00    4.09
   7  -7 -21    2.89    4.57
   7   7 -21    8.03    5.35
  -7   7  22    4.58    4.66
   7  -7 -22   -0.00    4.54
   7   7 -22    0.00    4.00
  -7   7  23    1.89    4.53
   7  -7 -23    8.88    6.26
   7   7 -23    0.00    3.95
  -7   7  24   16.98    7.87
   7  -7 -24   28.41    9.79
   7   7 -24   54.60   11.67
  -7   7  25    4.39    4.83
   7  -7 -25   -0.00    4.86
   7   7 -25    0.00    4.12
  -7   7  26   18.92    7.57
   7  -7 -26    4.99    6.35
   7   7 -26   12.76    6.62
  -7   7  27    1.05    3.55
   7  -7 -27   -0.00    4.30
   7   7 -27   -0.00    3.96
  -7   7  28    5.61    4.96
   7  -7 -28   -0.00    4.91
   7   7 -28    1.29    4.12
  -7   7  29    3.45    5.37
   7  -7 -29    1.58    4.94
   7   7 -29    3.98    5.20
  -7   7  30   11.16    6.55
   7  -7 -30   14.51    8.32
   7   7 -30    8.69    6.81
  -7   7  31   -0.00    5.12
   7  -7 -31    0.00    5.06
   7   7 -31    6.81    5.38
  -7   7  32   -0.00    3.81
   7  -7 -32    0.76    4.67
   7   7 -32    9.67    5.69
  -7   7  33    1.12    5.28
   7  -7 -33   10.87    7.96
   7   7 -33    0.25    3.58
  -7   7  34    4.03    4.99
   7  -7 -34   21.14   10.06
   7   7 -34    5.47    4.60
   7   7 -35   -0.00    3.70
  -7   8   1   42.89    7.81
   7   8  -1   34.87   10.31
   7   8  -1   60.73   12.13
  -7  -8   1   53.67   11.21
  -7   8   2   97.66   14.23
   7  -8  -2   93.66   13.90
   7   8  -2   72.55   16.45
   7   8  -2   92.34   17.23
  -7  -8   2  134.23   18.78
  -7   8   3    8.45    3.44
   7  -8  -3    3.59    2.80
   7   8  -3    5.67    5.00
   7   8  -3    5.73    4.85
  -7  -8   3   14.48    6.13
  -7   8   4   25.10    5.81
   7  -8  -4   22.54    5.81
   7  -8  -4   25.07    4.03
   7   8  -4   19.07    7.45
   7   8  -4   21.71    7.63
  -7  -8   4   23.65    7.44
  -7   8   5    5.74    3.21
   7  -8  -5   10.69    4.06
   7   8  -5    5.19    4.45
  -7  -8   5    1.31    3.06
  -7  -8   5   13.98    6.69
  -7   8   6   23.30    6.19
   7  -8  -6   25.59    6.55
   7   8  -6   37.43    9.22
   7   8  -6   25.17    8.10
  -7  -8   6   29.06    8.06
  -7  -8   6   25.14    8.13
  -7   8   7    0.00    2.54
   7  -8  -7    0.00    2.90
   7   8  -7    1.44    3.74
   7   8  -7    1.03    3.66
  -7  -8   7   -0.00    4.04
  -7  -8   7    0.91    3.90
  -7   8   8   59.15   11.08
  -7   8   8   59.32   11.12
   7  -8  -8   64.64   12.02
   7   8  -8   54.49   12.72
   7   8  -8   60.90   13.53
  -7  -8   8   98.51   15.01
  -7  -8   8   49.84   12.66
  -7   8   9    5.10    3.19
  -7   8   9    4.37    3.58
   7  -8  -9    1.23    3.25
   7   8  -9    3.21    4.09
  -7  -8   9    0.00    3.34
  -7  -8   9    5.93    4.83
  -7   8  10   21.04    6.00
   7  -8 -10   21.53    7.19
   7   8 -10   14.48    6.42
  -7  -8  10   14.97    6.36
  -7   8  11    1.05    2.94
   7  -8 -11    8.02    4.91
   7   8 -11    7.11    4.74
  -7  -8  11    6.46    4.40
  -7   8  12  110.08   20.43
   7  -8 -12  147.31   22.65
   7   8 -12  138.50   22.98
  -7  -8  12  184.89   24.08
  -7   8  13    1.90    3.42
   7  -8 -13    0.00    3.98
   7   8 -13    0.47    3.83
  -7   8  14   12.59    6.02
   7   8 -14    9.68    5.81
  -7   8  15    4.34    4.29
   7   8 -15   10.00    5.97
  -7   8  16   63.33   12.95
   7  -8 -16   72.64   14.46
   7   8 -16   50.96   12.76
  -7   8  17    0.24    3.51
   7  -8 -17   -0.00    4.43
   7   8 -17    1.43    3.21
  -7   8  18   12.45    5.62
   7  -8 -18    4.91    5.62
   7   8 -18   10.98    6.67
  -7   8  19    0.00    3.59
   7  -8 -19   -0.00    3.60
  -7   8  20   12.60    6.08
   7  -8 -20    3.20    5.19
   7   8 -20   12.16    5.99
  -7   8  21    2.00    3.89
   7  -8 -21    0.25    4.77
   7   8 -21   -0.00    3.66
  -7   8  22   12.30    6.30
   7  -8 -22    4.65    5.99
   7   8 -22   23.18    7.75
  -7   8  23   11.93    6.04
   7  -8 -23   29.64   10.01
   7   8 -23   25.40    8.15
  -7   8  24    7.48    6.21
   7  -8 -24   22.13    8.72
   7   8 -24   17.92    7.56
  -7   8  25    3.38    5.08
   7  -8 -25    5.11    5.89
   7   8 -25   -0.00    3.01
  -7   8  26   14.71    7.47
   7  -8 -26   13.03    7.24
   7   8 -26   12.37    6.26
  -7   8  27    0.71    4.41
   7  -8 -27   -0.00    5.82
   7   8 -27    5.15    5.29
  -7   8  28   11.67    7.48
   7  -8 -28   11.80    7.84
   7   8 -28   20.16    8.54
  -7   8  29    3.20    5.95
   7  -8 -29    5.61    5.49
   7   8 -29    4.23    4.94
  -7   8  30    0.51    4.73
   7  -8 -30   -0.00    5.34
   7   8 -30    5.88    5.14
  -7   8  31   -0.00    5.24
   7  -8 -31   -0.00    5.86
   7   8 -31    2.37    4.18
  -7   8  32    9.97    6.24
   7  -8 -32    2.07    5.47
   7   8 -32    4.92    5.37
  -7   8  33   -0.00    4.01
   7  -8 -33   -0.00    5.23
   7   8 -33   -0.00    3.64
  -7   8  34    8.96    7.40
   7  -8 -34    3.34    7.04
   7   8 -34   -0.00    3.98
  -7   8  35   -0.00    5.29
   7   8 -35   -0.00    3.75
  -7   9   1    1.77    2.22
   7   9  -1    1.14    3.81
  -7  -9   1    5.29    4.32
  -7   9   2   29.81    6.39
   7   9  -2   45.53   10.59
  -7  -9   2   32.39    9.00
  -7   9   3    3.20    2.33
  -7  -9   3    0.00    4.16
  -7   9   4   54.96    9.61
  -7  -9   4   51.90   11.84
  -7   9   5    4.10    2.90
   7   9  -5    1.12    3.12
  -7  -9   5    0.89    3.49
  -7   9   6   32.30    7.08
   7   9  -6   29.23    8.94
  -7  -9   6   31.19    8.70
  -7   9   7    9.06    3.98
   7  -9  -7   12.55    5.34
   7   9  -7   25.36    7.82
  -7  -9   7    8.55    5.41
  -7   9   8   36.82    7.88
   7  -9  -8   35.22    8.23
   7   9  -8   36.63    9.70
   7   9  -8   25.54    8.68
  -7  -9   8   24.88    8.51
  -7   9   9    0.00    2.76
   7  -9  -9    1.47    3.64
   7   9  -9   -0.00    4.06
  -7  -9   9    0.00    3.11
  -7   9  10   96.59   15.25
   7  -9 -10   53.28   14.20
   7   9 -10  133.86   19.13
  -7  -9  10  112.38   17.63
  -7   9  11    0.00    2.86
   7  -9 -11    2.07    3.16
   7   9 -11   -0.00    4.91
  -7  -9  11   -0.00    2.92
  -7   9  12    0.79    2.87
   7  -9 -12    2.18    4.00
   7   9 -12    4.98    4.54
  -7  -9  12    6.66    4.33
  -7   9  13    3.76    3.25
   7  -9 -13    3.82    4.13
   7   9 -13    5.56    5.11
  -7  -9  13    8.77    5.14
  -7   9  14   76.96   14.66
   7   9 -14   91.90   16.62
  -7  -9  14   82.72   15.74
  -7   9  15    1.65    2.90
   7   9 -15    2.51    4.18
  -7   9  16   17.76    6.85
   7  -9 -16   12.39    6.60
   7   9 -16    8.98    5.09
  -7   9  17    3.08    3.41
   7  -9 -17    7.26    5.22
   7   9 -17    2.29    3.85
  -7   9  18   20.50    6.71
   7  -9 -18   13.07    7.04
   7   9 -18   24.62    8.16
  -7   9  19    3.59    3.67
   7  -9 -19    2.54    4.67
   7   9 -19   11.19    5.73
  -7   9  20   30.13    8.66
   7  -9 -20   34.48   10.69
   7   9 -20   33.90    9.65
  -7   9  21    1.87    3.50
   7  -9 -21    6.45    5.63
   7   9 -21    0.00    3.89
  -7   9  22    3.94    4.79
   7  -9 -22    3.73    4.19
   7   9 -22    1.13    4.08
  -7   9  23    2.58    5.41
   7  -9 -23    4.49    6.10
   7   9 -23    2.47    4.49
  -7   9  24    9.93    6.27
   7  -9 -24   18.77    8.39
   7   9 -24   14.84    6.73
  -7   9  25    1.10    3.55
   7  -9 -25    6.50    5.34
   7   9 -25    1.97    4.71
  -7   9  26    1.11    3.94
   7  -9 -26    0.00    4.17
   7   9 -26    0.00    3.81
  -7   9  27    0.00    4.38
   7  -9 -27    0.72    4.75
   7   9 -27    6.09    5.79
  -7   9  28    8.44    5.66
   7  -9 -28   -0.00    4.56
   7   9 -28   -0.00    4.65
  -7   9  29    2.05    3.86
   7  -9 -29   -0.00    4.07
   7   9 -29    4.07    5.02
  -7   9  30   -0.00    5.07
   7  -9 -30   -0.00    4.94
   7   9 -30   13.54    6.51
  -7   9  31    0.25    4.38
   7  -9 -31   -0.00    4.68
   7   9 -31    1.74    3.67
  -7   9  32    0.00    5.44
   7  -9 -32   -0.00    6.09
   7   9 -32    7.73    5.34
  -7   9  33   -0.00    4.92
   7  -9 -33   -0.00    6.41
   7   9 -33   -0.00    4.01
  -7   9  34    8.03    6.58
   7   9 -34    0.00    3.88
  -7   9  35    0.05    3.87
  -7  10   1   15.05    3.98
   7  10  -1   10.06    5.89
  -7 -10   1   16.92    6.59
  -7  10   2   46.17    8.43
   7  10  -2   59.48   12.80
  -7 -10   2   48.17   11.47
  -7  10   3    0.19    1.70
   7  10  -3    2.91    4.55
  -7 -10   3    6.78    5.33
  -7  10   4    1.68    2.15
   7  10  -4   -0.00    2.94
  -7 -10   4    0.05    2.95
  -7  10   5    0.88    2.35
   7  10  -5   -0.00    3.73
  -7 -10   5    4.65    4.36
  -7  10   6  116.94   18.09
   7  10  -6  114.65   21.06
  -7 -10   6  143.01   21.72
  -7  10   7    0.00    2.87
   7  10  -7    0.05    2.98
  -7 -10   7    0.01    2.91
  -7  10   8    8.34    3.94
   7  10  -8    1.40    3.74
  -7 -10   8    9.06    5.41
  -7  10   9   -0.00    3.05
   7  10  -9   -0.00    3.99
   7  10  -9    2.23    4.25
  -7 -10   9   -0.00    3.30
  -7  10  10    4.24    3.52
   7  10 -10   12.74    5.80
  -7 -10  10    5.56    4.44
  -7  10  11    0.00    2.41
   7  10 -11    0.58    3.36
  -7 -10  11    2.64    3.79
  -7  10  12   48.26   10.28
   7  10 -12   45.99   11.63
  -7 -10  12   38.44   10.40
  -7  10  13    3.59    3.80
   7  10 -13   -0.00    3.68
  -7 -10  13    0.51    2.58
  -7  10  14   17.91    5.96
   7  10 -14    5.49    5.20
  -7 -10  14    2.46    3.91
  -7  10  15    0.44    2.88
   7 -10 -15    5.02    4.72
   7  10 -15   -0.00    3.55
  -7 -10  15   -0.00    4.13
  -7  10  16   34.90    9.25
   7 -10 -16   45.99   11.44
   7  10 -16   29.73    9.74
  -7 -10  16   42.60   10.46
  -7  10  17    2.55    3.65
   7 -10 -17   -0.00    3.76
   7  10 -17    8.21    5.03
  -7  10  18   22.15    7.94
   7 -10 -18   41.59   10.84
   7  10 -18   50.52   11.44
  -7  10  19    4.90    4.59
   7 -10 -19    5.50    5.29
   7  10 -19    4.46    4.52
  -7  10  20    0.00    3.87
   7 -10 -20    5.59    5.48
   7  10 -20    2.24    4.43
  -7  10  21    1.34    2.73
   7 -10 -21    9.66    6.32
   7  10 -21    6.52    4.61
  -7  10  22   39.19   10.37
   7 -10 -22   56.90   13.50
   7  10 -22   35.62   10.66
  -7  10  23    8.39    5.11
   7 -10 -23    0.33    3.48
   7  10 -23    2.69    5.26
  -7  10  24    3.90    5.11
   7 -10 -24   -0.00    4.32
   7  10 -24   -0.00    4.26
  -7  10  25    2.47    4.41
   7 -10 -25    2.26    5.23
   7  10 -25   -0.00    3.30
  -7  10  26    8.74    6.23
   7 -10 -26   22.52    8.73
   7  10 -26    4.34    5.32
  -7  10  27   -0.00    3.53
   7 -10 -27    1.77    6.11
   7  10 -27    1.56    4.35
  -7  10  28    0.09    4.70
   7 -10 -28   11.35    8.04
   7  10 -28   12.25    6.22
  -7  10  29   -0.00    2.95
   7 -10 -29   -0.00    5.11
   7  10 -29    0.82    3.50
  -7  10  30    1.56    4.33
   7 -10 -30   10.03    7.32
   7  10 -30    3.44    4.53
  -7  10  31    0.00    4.76
   7 -10 -31    0.51    5.67
   7  10 -31    0.00    4.26
  -7  10  32    0.00    3.62
   7 -10 -32    4.25    5.69
   7  10 -32    5.30    4.90
  -7  10  33   -0.00    4.95
   7  10 -33   -0.00    4.93
  -7  11   1   -0.00    1.63
   7  11  -1   -0.00    3.62
  -7 -11   1    0.15    2.37
  -7  11   2    3.22    2.40
   7  11  -2    6.21    4.98
  -7 -11   2    7.10    4.67
  -7  11   3    9.06    3.30
   7  11  -3    8.00    5.61
  -7 -11   3    1.90    3.57
  -7  11   4   34.96    6.97
   7  11  -4   25.71    8.99
  -7 -11   4   40.18   10.57
  -7  11   5   16.30    4.70
   7  11  -5   10.70    6.36
  -7 -11   5   34.32    9.14
  -7  11   6   -0.00    2.35
   7  11  -6   -0.00    3.34
  -7 -11   6   -0.00    3.22
  -7  11   7   15.72    5.35
   7  11  -7   24.72    8.24
  -7 -11   7   27.36    7.95
  -7  11   8   21.04    5.72
   7  11  -8   24.91    7.98
  -7 -11   8    9.04    6.19
  -7  11   9    0.15    2.49
   7  11  -9    0.00    4.08
  -7 -11   9    0.75    3.68
  -7  11  10   19.56    5.89
   7  11 -10   25.52    8.33
  -7 -11  10   20.69    7.58
  -7  11  11    0.19    2.67
   7  11 -11   10.60    6.09
   7  11 -11    3.36    4.07
  -7 -11  11    1.33    4.20
  -7  11  12   -0.00    3.01
   7  11 -12    1.20    4.27
  -7 -11  12    8.08    5.74
  -7  11  13    0.30    3.28
   7  11 -13    5.52    5.29
  -7 -11  13    0.97    2.92
  -7  11  14   23.49    7.07
   7  11 -14   29.30    9.07
  -7 -11  14   12.98    6.57
  -7  11  15   -0.00    2.53
   7  11 -15    2.65    3.38
  -7 -11  15   -0.00    3.39
  -7  11  16    7.43    4.90
   7  11 -16    7.41    5.83
  -7 -11  16    7.01    5.17
  -7  11  17    0.41    3.19
   7  11 -17    2.32    4.63
  -7 -11  17    0.16    3.26
  -7  11  18   17.56    6.20
   7  11 -18    3.01    4.16
  -7 -11  18    8.72    5.50
  -7  11  19    0.00    3.59
   7 -11 -19    1.22    4.02
   7  11 -19    0.83    4.13
  -7 -11  19    0.41    3.08
  -7  11  20   17.22    7.65
   7 -11 -20   33.62   10.62
   7  11 -20   32.01    9.55
  -7  11  21    1.23    3.12
   7 -11 -21   -0.00    4.15
   7  11 -21    5.58    5.10
  -7  11  22    3.33    3.84
   7 -11 -22   -0.00    3.76
   7  11 -22    1.28    4.00
  -7  11  23    4.84    4.38
   7 -11 -23   -0.00    4.37
   7  11 -23    1.36    3.72
  -7  11  24   17.64    7.45
   7 -11 -24   21.23    8.94
   7  11 -24   29.54    9.08
  -7  11  25    1.80    4.26
   7 -11 -25    0.00    5.43
   7  11 -25    0.09    2.95
  -7  11  26    5.54    5.49
   7 -11 -26    6.62    6.04
   7  11 -26    2.31    5.09
  -7  11  27    2.80    4.70
   7 -11 -27   -0.00    5.10
   7  11 -27    0.00    3.80
  -7  11  28    0.00    4.69
   7 -11 -28    0.00    4.66
   7  11 -28    0.00    4.01
  -7  11  29    0.92    5.41
   7 -11 -29   -0.00    4.44
   7  11 -29   -0.00    3.85
  -7  11  30   18.98    8.53
   7 -11 -30    2.39    6.19
   7  11 -30   19.45    7.87
   7 -11 -31   -0.00    5.93
   7  11 -31    1.61    4.89
   7  11 -32    0.00    3.32
  -7  12   1    3.27    2.29
   7  12  -1    1.83    4.36
  -7 -12   1    3.48    4.14
  -7  12   2   21.81    5.11
   7  12  -2   12.90    6.85
  -7 -12   2   23.44    7.76
  -7  12   3   -0.00    2.09
   7  12  -3   -0.00    4.47
  -7 -12   3   -0.00    2.64
  -7  12   4    2.57    2.87
   7  12  -4    4.22    4.96
  -7 -12   4   -0.00    2.86
  -7  12   5    0.00    2.27
   7  12  -5   13.92    6.13
  -7 -12   5    3.87    3.97
  -7  12   6   43.92    8.14
   7  12  -6   21.16    8.43
  -7 -12   6   28.54    9.10
  -7  12   7    2.30    3.00
   7  12  -7   -0.00    2.93
  -7 -12   7    0.18    3.19
  -7  12   8   15.96    5.13
   7  12  -8   15.34    7.04
  -7 -12   8    7.68    5.28
  -7  12   9    0.35    3.04
   7  12  -9    2.61    4.60
  -7 -12   9   -0.00    3.62
  -7  12  10    3.83    3.73
   7  12 -10   15.70    6.87
  -7 -12  10   10.81    6.32
  -7  12  11    0.41    2.56
   7  12 -11   -0.00    4.07
  -7 -12  11    4.00    4.51
  -7  12  12   19.13    6.44
   7  12 -12   17.05    7.39
  -7 -12  12   28.86    9.35
  -7  12  13   -0.00    3.78
   7  12 -13    5.44    5.39
  -7 -12  13   -0.00    3.45
  -7  12  14    0.00    3.87
   7  12 -14    2.88    4.75
  -7 -12  14    5.20    5.24
  -7  12  15   -0.00    3.02
   7  12 -15    7.22    5.25
  -7 -12  15   -0.00    1.98
  -7  12  16   23.69    7.39
   7  12 -16   24.47    8.90
  -7 -12  16   18.63    7.63
  -7  12  17    0.00    2.80
   7  12 -17   11.60    6.12
  -7 -12  17    3.24    3.73
  -7  12  18   10.12    5.49
   7  12 -18    2.42    4.50
  -7 -12  18   11.15    6.08
  -7  12  19    0.66    3.81
   7  12 -19    0.50    4.06
  -7 -12  19    0.86    4.11
  -7  12  20    2.23    4.37
   7  12 -20    0.00    4.07
  -7 -12  20   -0.00    3.82
  -7  12  21   -0.00    3.26
   7  12 -21   -0.00    4.13
  -7 -12  21    1.15    3.23
  -7  12  22   14.83    6.96
   7  12 -22   12.50    6.45
  -7 -12  22    8.99    5.98
  -7  12  23    0.00    3.50
   7  12 -23   -0.00    3.56
  -7  12  24    0.02    5.08
   7  12 -24   12.30    6.54
  -7  12  25   -0.00    3.60
   7  12 -25   -0.00    3.55
  -7  12  26    3.98    4.92
   7  12 -26    2.27    4.09
  -7  12  27    3.64    5.17
   7 -12 -27    5.42    6.16
   7  12 -27    0.01    3.33
   7 -12 -28    9.50    7.89
   7  12 -28    8.41    5.67
   7 -12 -29    1.34    4.87
   7  12 -29   -0.00    4.32
   7 -12 -30    0.00    5.67
   7  12 -30   -0.00    5.07
  -7  13   1   -0.00    1.67
   7  13  -1    0.34    4.36
  -7 -13   1   -0.00    3.76
  -7  13   2    8.05    3.26
   7  13  -2    3.43    4.64
  -7 -13   2    0.00    4.11
  -7  13   3   16.83    4.52
   7  13  -3    8.47    5.48
  -7 -13   3    7.70    4.95
  -7  13   4   40.49    8.59
   7  13  -4   64.65   13.58
  -7 -13   4   45.39   11.18
  -7  13   5    6.20    3.47
   7  13  -5    2.89    4.50
  -7 -13   5    5.21    3.96
  -7  13   6    0.00    2.57
   7  13  -6    0.00    3.80
  -7 -13   6   -0.00    3.54
  -7  13   7    2.14    2.96
   7  13  -7    5.22    4.70
  -7 -13   7   -0.00    3.38
  -7  13   8    6.64    4.24
   7  13  -8    3.36    4.26
  -7 -13   8    4.99    5.56
  -7  13   9    8.52    4.31
   7  13  -9    9.75    6.31
  -7 -13   9    8.78    5.72
  -7  13  10   17.56    5.59
   7  13 -10   16.79    7.53
  -7 -13  10   21.52    8.05
  -7  13  11    2.53    3.41
   7  13 -11    2.31    3.57
  -7 -13  11    4.57    4.46
  -7  13  12   -0.00    3.24
   7  13 -12    0.00    3.20
  -7 -13  12   -0.00    3.52
  -7  13  13    2.94    2.81
   7  13 -13   -0.00    4.07
  -7 -13  13   12.62    6.14
  -7  13  14   18.62    6.59
   7  13 -14   15.66    7.55
  -7 -13  14   12.88    7.07
  -7  13  15   -0.00    2.97
  -7 -13  15    0.68    4.01
  -7  13  16    1.45    3.17
   7  13 -16   -0.00    3.52
  -7 -13  16    2.01    4.22
  -7  13  17    3.91    4.03
   7  13 -17    1.44    4.11
  -7 -13  17    1.16    3.24
  -7  13  18    0.00    3.45
   7  13 -18    0.81    3.53
  -7 -13  18   -0.00    2.43
  -7  13  19    3.07    3.74
   7  13 -19    4.55    4.75
  -7 -13  19    6.70    4.85
  -7  13  20   15.75    6.57
   7  13 -20   12.46    6.63
  -7 -13  20   11.13    5.97
  -7  13  21    2.91    3.79
   7  13 -21   10.10    6.21
  -7 -13  21   13.47    6.19
  -7  13  22   -0.00    4.20
   7  13 -22    0.00    4.49
  -7 -13  22    4.12    4.93
  -7  13  23   -0.00    4.08
   7  13 -23    8.98    5.62
  -7 -13  23    0.00    3.83
   7  13 -24    9.96    6.09
  -7 -13  24   18.41    7.49
   7  13 -25   -0.00    2.95
  -7 -13  25    0.00    2.67
   7  13 -26   19.76    7.64
  -7  14   1    6.96    3.44
   7  14  -1    7.76    5.51
  -7 -14   1    7.08    5.05
  -7  14   2   17.50    4.95
   7  14  -2   16.14    7.38
  -7 -14   2   20.59    7.74
  -7  14   3    3.07    2.92
   7  14  -3    6.29    5.98
  -7 -14   3   11.15    6.04
  -7  14   4    1.81    2.79
   7  14  -4   -0.00    3.85
  -7 -14   4   -0.00    3.33
  -7  14   5    1.07    2.12
   7  14  -5    0.49    3.42
  -7 -14   5    1.69    3.11
  -7  14   6   20.06    5.61
   7  14  -6   10.37    6.68
  -7 -14   6   15.82    6.94
  -7  14   7   29.82    7.11
   7  14  -7   23.03    8.14
  -7 -14   7   22.26    8.09
  -7  14   8   14.34    5.09
   7  14  -8    6.56    4.84
  -7 -14   8   10.64    6.46
  -7  14   9    0.00    2.22
   7  14  -9    2.78    4.50
  -7 -14   9    0.00    4.73
  -7  14  10    9.76    4.80
   7  14 -10    4.59    5.14
  -7 -14  10   12.28    6.57
  -7  14  11    0.00    2.96
   7  14 -11   -0.00    4.01
  -7 -14  11   -0.00    4.79
  -7  14  12    0.00    3.27
   7  14 -12    7.11    5.78
  -7 -14  12    7.55    5.35
  -7  14  13    3.47    3.63
   7  14 -13    0.48    3.67
  -7 -14  13    2.73    4.93
  -7  14  14    4.40    4.13
   7  14 -14    0.06    2.81
  -7 -14  14    0.00    3.20
  -7  14  15    0.00    3.79
   7  14 -15    2.65    4.71
  -7 -14  15   -0.00    3.76
  -7  14  16   11.74    5.30
   7  14 -16   -0.00    3.54
  -7 -14  16   -0.00    3.60
  -7  14  17    0.00    3.68
  -7 -14  17    4.60    4.47
  -7  14  18    3.96    3.64
   7  14 -18    2.89    5.00
  -7 -14  18    5.11    4.83
  -7  14  19    3.65    4.74
   7  14 -19   -0.00    4.03
  -7 -14  19    1.35    4.19
   7  14 -20    0.08    3.80
  -7 -14  20    1.15    3.64
   7  14 -21    3.23    5.21
  -7 -14  21    6.02    4.37
   7  14 -22   13.01    7.12
  -7  15   1    0.26    2.10
   7  15  -1   -0.00    4.43
  -7 -15   1   -0.00    3.74
  -7  15   2    1.63    2.47
   7  15  -2    1.40    4.35
  -7 -15   2   -0.00    3.84
  -7  15   3   11.87    4.35
   7  15  -3    6.77    6.36
  -7 -15   3   19.74    7.74
  -7  15   4    4.64    3.51
   7  15  -4    4.09    5.25
  -7 -15   4   12.27    6.63
  -7  15   5    0.00    2.48
   7  15  -5    0.00    3.52
  -7 -15   5    6.33    5.44
  -7  15   6   -0.00    2.46
   7  15  -6    0.65    3.93
  -7 -15   6    2.43    4.68
  -7  15   7    0.00    2.31
   7  15  -7   -0.00    3.87
  -7 -15   7   -0.00    2.68
  -7  15   8    2.24    2.94
   7  15  -8   11.32    6.35
  -7 -15   8    4.99    4.28
  -7  15   9   10.41    4.61
   7  15  -9    3.71    4.58
  -7 -15   9   -0.00    2.69
  -7  15  10    3.13    3.17
   7  15 -10    2.17    4.99
  -7 -15  10    1.51    4.24
  -7  15  11   -0.00    2.70
   7  15 -11    5.22    4.83
  -7 -15  11    9.33    6.00
  -7  15  12   -0.00    3.50
   7  15 -12   -0.00    3.42
  -7 -15  12    0.00    3.35
  -7  15  13    1.54    3.38
   7  15 -13    2.50    5.09
  -7 -15  13    1.73    4.87
  -7  15  14    0.00    3.75
   7  15 -14    2.75    3.99
  -7 -15  14    7.86    5.26
  -7  15  15    1.19    3.97
   7  15 -15    5.78    5.55
  -7 -15  15    2.96    4.75
   7  15 -16    3.83    5.38
  -7 -15  16    2.52    4.62
   7  15 -17    1.95    4.81
  -7  16   1    2.51    2.57
   7  16  -1    8.18    6.19
  -7 -16   1    0.54    3.96
  -7  16   2    0.69    1.55
   7  16  -2    0.00    4.36
  -7 -16   2    0.00    4.17
  -7  16   3   -0.00    1.91
   7  16  -3   -0.00    3.86
  -7 -16   3    0.00    4.37
  -7  16   4    2.37    2.85
   7  16  -4   -0.00    3.86
  -7 -16   4   -0.00    3.73
  -7  16   5   -0.00    2.16
   7  16  -5    0.00    3.98
  -7 -16   5   -0.00    3.65
  -7  16   6    5.00    3.17
   7  16  -6    5.27    5.58
  -7 -16   6    1.94    3.32
  -7  16   7    9.21    3.95
   7  16  -7   -0.00    4.06
  -7 -16   7    2.53    4.34
  -7  16   8    0.00    2.75
   7  16  -8    4.57    5.60
  -7 -16   8    3.37    3.76
  -7  16   9    0.83    2.94
   7  16  -9    2.02    4.79
  -7 -16   9    1.11    2.88
   7  16 -10    2.00    3.56
  -7 -16  10   -0.00    2.96
   7  16 -11   -0.00    2.91
  -7 -16  11    7.85    5.08
   7  16 -12    0.00    3.61
  -7  17   1    0.00    1.93
   7  17  -1    1.71    4.77
  -7 -17   1   -0.00    3.39
  -7  17   2    1.03    2.37
   7  17  -2    2.62    4.35
  -7 -17   2    1.18    3.88
  -7  17   3    0.18    2.03
  -7 -17   3    2.87    4.08
  -7 -17   4    5.77    5.96
  -7 -17   5    1.04    3.28
  -7 -17   6   -0.00    3.76
  -6   0   1    0.81    2.68
  -6   0   1    0.00    2.11
  -6   0   1    3.45    3.96
   6   0  -1    2.38    2.69
   6   0  -1    0.70    2.38
   6   0  -1   -0.00    3.02
  -6   0   2  284.65   39.40
  -6   0   2  278.37   39.98
   6   0  -2  355.97   40.91
   6   0  -2  339.39   40.18
  -6   0   3   -0.00    2.50
  -6   0   3    1.42    2.83
   6   0  -3    4.70    3.32
   6   0  -3    3.77    3.50
  -6   0   4   13.46    4.50
  -6   0   4   22.77    6.01
   6   0  -4    9.99    4.75
   6   0  -4   15.26    4.86
  -6   0   5    3.98    3.37
  -6   0   5   -0.00    2.99
   6   0  -5   -0.00    2.45
   6   0  -5    3.44    3.63
  -6   0   6  956.65  127.32
  -6   0   6 1007.51  128.31
   6   0  -6 1084.83  128.15
   6   0  -6 1227.21  128.35
  -6   0   7    1.04    2.49
  -6   0   7    0.00    2.97
   6   0  -7    1.22    2.94
   6   0  -7    6.44    3.79
  -6   0   8   32.71    7.67
  -6   0   8   28.92    7.78
   6   0  -8   37.41    8.02
   6   0  -8   33.28    7.42
  -6   0   9    3.10    3.42
  -6   0   9    0.37    2.56
   6   0  -9   -0.00    2.74
   6   0  -9   -0.00    2.85
  -6   0  10  189.21   26.85
  -6   0  10  177.07   26.93
   6   0 -10  185.44   26.75
   6   0 -10  201.85   26.65
  -6   0  11    0.00    3.48
  -6   0  11    0.69    2.83
   6   0 -11    0.00    3.46
   6   0 -11   -0.00    2.57
  -6   0  12  297.55   39.72
   6   0 -12  265.70   38.65
   6   0 -12  307.93   38.82
  -6   0  13    0.00    2.81
   6   0 -13    0.00    3.31
   6   0 -13    0.00    2.78
  -6   0  14   64.43   13.34
   6   0 -14   66.16   13.11
   6   0 -14   81.45   13.21
  -6   0  15    2.24    3.46
   6   0 -15    1.80    3.73
  -6   0  16  245.72   33.53
   6   0 -16  213.64   32.30
  -6   0  17    1.24    4.09
  -6   0  18  190.77   28.96
  -6   0  19    3.51    4.40
   6   0 -19   -0.00    2.85
  -6   0  20    1.26    3.24
   6   0 -20    4.08    4.73
  -6   0  21    3.42    4.10
   6   0 -21   -0.00    3.66
  -6   0  22  105.81   18.82
   6   0 -22   90.63   17.91
  -6   0  23    0.00    3.97
   6   0 -23    3.97    4.58
  -6   0  24    4.80    5.04
   6   0 -24    4.06    5.80
  -6   0  25    5.90    5.53
   6   0 -25   -0.00    5.69
  -6   0  26   17.94    8.38
   6   0 -26   57.97   12.46
  -6   0  27    0.00    3.70
   6   0 -27    1.65    4.88
   6   0 -28   30.99   10.33
   6   0 -29    3.57    5.36
   6   0 -30   23.53    9.02
   6   0 -31    0.90    4.69
   6   0 -32   83.82   17.75
   6   0 -33    0.91    3.73
   6   0 -34    7.87    5.49
   6   0 -35   -0.00    4.10
   6   0 -36    5.20    6.15
   6   0 -37   16.46    7.88
   6   0 -38   20.15    9.25
  -6   1   1    6.89    3.36
  -6   1   1    3.84    3.22
   6  -1  -1    6.35    3.35
   6  -1  -1    7.57    3.55
   6   1  -1    7.22    4.02
   6   1  -1    6.74    3.64
   6   1  -1    4.02    3.64
  -6  -1   1    7.32    3.86
  -6  -1   1   13.72    4.20
  -6  -1   1    6.94    4.19
  -6   1   2  554.53   66.73
  -6   1   2  573.65   67.61
   6  -1  -2  521.83   66.91
   6  -1  -2  563.61   66.71
   6   1  -2  468.62   67.08
   6   1  -2  559.15   68.14
   6   1  -2  582.78   67.69
  -6  -1   2  491.59   66.76
  -6  -1   2  612.05   68.44
  -6   1   3   51.93    8.28
  -6   1   3   34.39    7.85
   6  -1  -3   30.48    7.26
   6  -1  -3   38.96    7.61
   6   1  -3   39.38    8.23
  -6  -1   3   35.90    7.70
  -6  -1   3   38.85    8.45
  -6   1   4  885.66   98.35
  -6   1   4  760.41   98.32
   6  -1  -4  619.97   97.26
   6  -1  -4  850.85   97.93
   6   1  -4  816.82   98.87
   6   1  -4 1344.43  101.48
  -6  -1   4  707.91   97.70
  -6  -1   4  806.06   99.11
  -6   1   5  116.40   17.04
  -6   1   5   99.32   17.10
   6  -1  -5  101.17   16.86
   6  -1  -5  123.46   17.01
   6   1  -5  106.67   17.31
   6   1  -5  129.21   17.83
  -6  -1   5  120.13   17.23
  -6  -1   5  117.65   17.95
  -6   1   6   73.85   13.27
  -6   1   6   96.13   14.46
   6  -1  -6   79.35   13.45
   6  -1  -6   75.04   12.92
   6   1  -6   80.62   13.88
   6   1  -6   93.93   14.28
  -6  -1   6   94.40   14.00
  -6  -1   6   85.82   14.61
  -6   1   7  239.46   32.62
  -6   1   7  241.42   33.09
   6  -1  -7  219.13   32.20
   6  -1  -7  243.62   32.19
   6   1  -7  272.18   33.51
   6   1  -7  219.58   32.46
  -6  -1   7  270.12   33.13
  -6  -1   7  261.38   33.91
  -6   1   8  831.07   85.38
  -6   1   8  647.13   84.41
   6  -1  -8  666.61   84.14
   6  -1  -8  655.73   83.55
   6   1  -8  619.03   84.10
   6   1  -8  714.08   84.57
  -6  -1   8  667.56   84.19
  -6  -1   8  723.35   85.55
  -6   1   9    3.94    3.62
  -6   1   9   12.42    5.21
   6  -1  -9    1.12    3.01
   6  -1  -9    8.45    3.81
   6   1  -9   10.76    5.31
   6   1  -9    7.77    4.04
  -6  -1   9    5.72    4.05
  -6  -1   9   11.01    4.83
  -6   1  10  125.56   19.29
  -6   1  10  111.98   18.98
   6  -1 -10  134.36   19.55
   6  -1 -10  119.97   18.42
   6   1 -10  121.09   19.01
   6   1 -10  107.97   18.58
  -6  -1  10  142.61   19.61
  -6  -1  10  139.63   20.37
  -6   1  11   12.92    5.68
  -6   1  11   12.49    5.48
   6  -1 -11   16.72    5.62
   6  -1 -11   17.20    5.19
   6   1 -11    3.10    3.86
   6   1 -11   17.56    5.62
  -6  -1  11   20.93    6.45
  -6   1  12  276.41   36.54
   6   1 -12  267.72   36.21
   6   1 -12  233.87   35.32
  -6  -1  12  290.30   37.32
  -6   1  13   36.37    9.46
   6  -1 -13   64.46   11.20
   6   1 -13   34.31    9.18
   6   1 -13   81.28   11.75
  -6  -1  13   37.20    9.81
  -6   1  14  161.91   24.02
   6  -1 -14  191.50   24.75
   6   1 -14  155.42   23.54
   6   1 -14  146.26   22.88
  -6  -1  14  126.93   23.20
  -6   1  15   10.47    5.33
   6  -1 -15   13.09    5.96
   6   1 -15   15.29    5.90
   6   1 -15    7.13    4.75
  -6  -1  15   13.22    5.76
  -6   1  16    0.00    3.81
   6  -1 -16    3.49    4.00
   6   1 -16    4.88    3.89
  -6  -1  16    0.97    3.31
  -6   1  17    6.06    4.97
  -6  -1  17    9.24    5.67
  -6   1  18  234.04   33.72
  -6  -1  18  225.68   33.80
  -6   1  19   30.12    9.03
   6  -1 -19   54.13   10.85
   6   1 -19   21.35    7.79
  -6  -1  19   27.94    9.04
  -6   1  20   -0.00    4.31
   6  -1 -20   -0.00    3.96
   6   1 -20    3.15    3.66
  -6  -1  20    1.70    4.45
  -6   1  21    0.59    4.19
   6  -1 -21    0.00    5.21
   6   1 -21   11.90    5.84
  -6  -1  21    2.28    4.28
  -6   1  22    1.49    4.24
   6  -1 -22    9.10    5.42
   6   1 -22   10.03    5.85
  -6  -1  22    8.74    6.31
  -6   1  23    3.93    5.39
   6  -1 -23    1.34    4.77
   6   1 -23    0.00    4.29
  -6  -1  23    0.00    3.35
  -6   1  24   24.18    8.41
   6  -1 -24   29.95    9.59
   6   1 -24   35.65    9.60
  -6  -1  24   17.66    7.62
   6  -1 -25    9.91    6.16
   6   1 -25    3.12    4.66
  -6  -1  25    0.00    4.13
   6  -1 -26    6.29    4.96
   6   1 -26   10.51    5.87
  -6  -1  26   -0.00    5.16
   6  -1 -27    0.33    3.89
   6  -1 -28   62.70   14.05
   6   1 -28   43.47   13.06
   6  -1 -29    0.89    3.98
   6   1 -29   -0.00    4.75
   6  -1 -30   36.53   10.85
   6   1 -30   28.13    9.82
   6  -1 -31    2.55    5.17
   6   1 -31    0.00    4.80
   6  -1 -32   -0.00    3.92
   6   1 -32    5.57    6.66
   6  -1 -33    4.92    6.11
   6   1 -33   -0.00    5.09
   6  -1 -34   22.23   10.05
   6   1 -34   35.19   10.86
   6  -1 -35    0.00    4.12
   6   1 -35    1.78    4.65
   6  -1 -36    6.42    5.69
   6   1 -36    6.24    6.00
   6  -1 -37   -0.00    5.03
   6   1 -37    1.67    4.45
   6  -1 -38    3.29    6.16
   6   1 -38    0.00    4.77
  -6   2   1    5.91    2.89
  -6   2   1    3.23    2.75
   6  -2  -1    5.91    3.25
   6  -2  -1    9.81    3.35
   6  -2  -1    7.10    3.18
   6   2  -1    8.24    3.93
   6   2  -1    9.37    4.10
   6   2  -1    7.60    3.97
  -6  -2   1    4.15    3.68
  -6  -2   1    4.44    3.37
  -6  -2   1    7.65    4.30
  -6   2   2   13.64    4.16
  -6   2   2   16.56    4.77
   6  -2  -2   15.58    4.61
   6  -2  -2   16.51    4.33
   6   2  -2   21.74    6.03
   6   2  -2   21.80    5.86
   6   2  -2   11.53    4.94
  -6  -2   2    6.59    4.00
  -6  -2   2   14.96    5.02
  -6  -2   2   19.27    5.90
  -6   2   3    7.28    3.38
  -6   2   3    3.43    3.24
   6  -2  -3    6.83    3.24
   6  -2  -3    4.24    2.51
   6   2  -3    2.58    3.55
   6   2  -3    4.13    3.96
  -6  -2   3    5.69    3.30
  -6  -2   3    2.59    3.48
  -6   2   4   56.85   10.85
  -6   2   4   66.59   11.57
   6  -2  -4   66.08   10.72
   6   2  -4   82.61   12.80
   6   2  -4   64.85   11.71
  -6  -2   4   71.16   11.84
  -6  -2   4   69.58   12.35
  -6   2   5    8.83    4.19
  -6   2   5   10.05    3.86
   6  -2  -5    0.00    2.92
   6  -2  -5   13.17    4.15
   6   2  -5    2.73    3.03
   6   2  -5   11.65    4.55
  -6  -2   5    9.38    3.95
  -6  -2   5    4.83    4.25
  -6   2   6  325.88   42.22
  -6   2   6  345.05   42.62
   6  -2  -6  273.59   41.42
   6  -2  -6  385.48   42.01
   6   2  -6  322.28   42.87
   6   2  -6  387.61   43.62
  -6  -2   6  300.97   41.97
  -6  -2   6  297.51   42.85
  -6   2   7   54.65   10.73
  -6   2   7   55.54   10.79
   6  -2  -7   59.72   10.63
   6  -2  -7   64.90   10.36
   6   2  -7   49.97   10.71
   6   2  -7   50.21   10.68
  -6  -2   7   58.18   10.65
  -6  -2   7   85.09   13.01
  -6   2   8   14.10    4.98
  -6   2   8   11.07    4.79
   6  -2  -8    7.42    4.03
   6  -2  -8    9.29    3.99
   6   2  -8    5.78    4.41
   6   2  -8   12.29    5.32
  -6  -2   8   13.38    5.01
  -6  -2   8   18.80    6.14
  -6   2   9    3.64    3.33
  -6   2   9    0.27    3.50
   6  -2  -9    0.00    2.54
   6  -2  -9    0.00    2.10
   6   2  -9    0.00    2.90
   6   2  -9   -0.52    2.78
  -6  -2   9    0.83    3.33
  -6  -2   9   -0.00    2.76
  -6   2  10  243.42   36.88
  -6   2  10  237.79   36.71
   6  -2 -10  265.63   37.09
   6   2 -10  367.29   39.04
   6   2 -10  273.29   37.31
  -6  -2  10  324.96   39.12
  -6   2  11  250.84   34.29
  -6   2  11  236.24   33.79
   6  -2 -11  244.50   33.91
   6   2 -11  273.66   34.53
   6   2 -11  228.97   33.59
  -6  -2  11  251.96   34.87
  -6   2  12  101.23   17.13
   6  -2 -12  105.97   17.35
   6   2 -12  106.38   17.38
   6   2 -12  107.67   17.36
  -6  -2  12  105.48   18.08
  -6   2  13    1.46    3.72
   6  -2 -13   16.66    5.90
   6   2 -13    7.80    4.24
   6   2 -13   12.56    5.14
  -6  -2  13    7.05    4.86
  -6   2  14  105.88   16.68
   6  -2 -14   78.55   15.40
   6   2 -14   92.85   15.88
   6   2 -14   96.82   15.92
  -6  -2  14   81.09   15.98
  -6   2  15   39.72    9.10
   6  -2 -15   21.42    7.53
   6   2 -15   23.13    7.28
   6   2 -15   38.54    8.85
  -6  -2  15   33.70    8.89
  -6   2  16   75.50   13.80
   6  -2 -16   53.35   12.53
   6   2 -16   62.84   12.55
  -6  -2  16   70.30   13.96
  -6   2  17   28.84    7.63
   6   2 -17    4.84    4.24
  -6  -2  17   36.47    9.18
  -6   2  18   13.85    5.96
   6   2 -18   25.84    7.43
  -6  -2  18   12.04    6.43
  -6   2  19   18.86    6.75
   6  -2 -19    8.52    5.63
   6   2 -19   19.52    6.94
  -6  -2  19   13.66    6.59
  -6   2  20  160.65   26.23
   6  -2 -20  142.27   25.91
   6   2 -20  194.53   26.94
  -6  -2  20  176.00   27.25
  -6   2  21    0.00    4.06
   6  -2 -21    1.81    4.28
   6   2 -21    0.00    4.22
  -6  -2  21    6.71    5.57
   6  -2 -22   30.47    9.51
   6   2 -22   31.99    9.71
  -6  -2  22   35.70   10.26
   6  -2 -23    2.55    5.09
   6   2 -23    5.81    4.56
  -6  -2  23    0.99    5.13
   6  -2 -24   13.88    6.84
   6   2 -24   15.82    6.70
  -6  -2  24   10.33    6.50
   6  -2 -25   12.75    7.05
   6   2 -25   11.28    6.84
  -6  -2  25    9.78    6.39
   6  -2 -26   46.39   12.80
   6   2 -26   58.99   13.06
  -6   2  27    2.11    4.40
   6  -2 -27    3.60    4.58
   6   2 -27   11.55    6.89
  -6   2  28   13.67    6.99
   6  -2 -28    9.82    6.00
   6   2 -28   14.71    6.52
  -6   2  29    1.41    4.26
   6  -2 -29    0.00    5.82
   6   2 -29    2.92    3.78
  -6   2  30    2.70    5.46
   6  -2 -30    8.37    7.05
   6   2 -30   14.51    7.30
   6  -2 -31   -0.00    5.15
   6   2 -31   -0.00    3.75
   6  -2 -32   18.16    8.44
   6   2 -32   28.09    9.27
   6  -2 -33   -0.00    3.03
   6   2 -33    3.73    5.36
   6  -2 -34    1.91    5.07
   6   2 -34    1.50    3.15
   6  -2 -35    0.00    5.74
   6   2 -35   -0.00    4.82
   6  -2 -36    8.28    6.64
   6   2 -36   10.37    6.31
   6  -2 -37    0.25    5.13
   6   2 -37    6.32    5.56
   6   2 -38    7.85    5.34
  -6   3   1   -0.00    1.97
  -6   3   1    3.94    2.96
   6  -3  -1    2.41    2.51
   6  -3  -1    1.55    2.18
   6  -3  -1    0.25    1.72
   6   3  -1    0.55    2.96
   6   3  -1    1.71    3.18
   6   3  -1    2.98    3.39
  -6  -3   1    2.43    3.03
  -6  -3   1    3.12    3.15
  -6  -3   1    7.05    4.30
  -6   3   2  139.42   17.79
  -6   3   2  145.98   18.21
   6  -3  -2  106.13   16.97
   6  -3  -2  131.66   16.75
   6   3  -2  139.64   19.47
   6   3  -2  117.69   18.79
   6   3  -2  122.03   18.75
  -6  -3   2   96.98   17.83
  -6  -3   2  118.57   18.31
  -6  -3   2  112.34   18.79
  -6   3   3  135.02   18.95
  -6   3   3  126.71   18.78
   6  -3  -3  118.73   18.38
   6  -3  -3  117.14   17.73
   6   3  -3  121.73   19.82
   6   3  -3  147.65   20.73
   6   3  -3  128.19   19.91
  -6  -3   3  157.76   20.61
  -6  -3   3  171.35   20.68
  -6  -3   3  149.41   20.88
  -6   3   4   39.56    7.89
  -6   3   4   43.16    8.01
   6  -3  -4   32.75    7.14
   6  -3  -4   38.70    6.84
   6   3  -4   37.71    8.48
   6   3  -4   30.58    7.95
  -6  -3   4   43.12    8.54
  -6  -3   4   34.28    8.43
  -6   3   5   12.78    4.57
  -6   3   5    6.13    3.49
   6  -3  -5   17.25    4.77
   6  -3  -5    7.75    3.33
   6   3  -5   12.72    5.07
   6   3  -5   15.75    5.39
  -6  -3   5   11.63    4.70
  -6  -3   5   14.88    5.27
  -6   3   6    9.37    4.65
  -6   3   6    9.24    4.45
   6  -3  -6   11.53    4.28
   6  -3  -6   16.00    4.18
   6   3  -6    8.06    4.41
   6   3  -6   18.00    5.52
  -6  -3   6   14.67    4.75
  -6  -3   6   14.22    5.30
  -6   3   7   28.45    6.54
  -6   3   7   16.32    5.17
   6  -3  -7    7.13    4.23
   6  -3  -7   29.56    5.42
   6   3  -7   20.26    6.03
   6   3  -7   12.73    5.30
  -6  -3   7   22.87    6.01
  -6  -3   7   10.91    5.74
  -6   3   8  359.61   48.65
  -6   3   8  393.37   48.72
   6  -3  -8  306.50   47.72
   6   3  -8  337.12   48.83
   6   3  -8  674.53   53.12
  -6  -3   8  361.25   49.52
  -6   3   9   76.40   13.28
  -6   3   9   61.50   12.32
   6  -3  -9   86.73   13.51
   6   3  -9   76.93   13.51
  -6  -3   9   71.08   13.75
  -6   3  10   44.68    8.75
  -6   3  10   29.99    7.34
   6  -3 -10   24.19    6.88
   6   3 -10   17.87    6.43
   6   3 -10   27.63    7.58
  -6  -3  10   26.62    7.51
  -6   3  11   22.35    6.65
  -6   3  11   10.65    4.67
   6  -3 -11   18.91    5.64
   6   3 -11    8.52    4.54
   6   3 -11    9.76    4.86
  -6  -3  11   14.26    6.03
  -6   3  12   52.16   11.83
  -6   3  12   57.28   11.59
   6  -3 -12   66.58   12.42
   6   3 -12   80.82   13.12
   6   3 -12   68.51   12.69
  -6  -3  12   53.24   12.11
  -6   3  13  133.42   19.92
   6  -3 -13   99.81   18.89
   6   3 -13  145.63   20.42
   6   3 -13  120.96   19.59
  -6  -3  13  119.23   20.23
  -6   3  14  178.16   25.26
   6  -3 -14  141.41   24.48
   6   3 -14  170.96   25.00
   6   3 -14  161.19   24.84
  -6  -3  14  183.66   26.38
  -6   3  15   24.65    7.04
   6  -3 -15   24.24    7.37
   6   3 -15   22.86    6.93
  -6  -3  15    8.44    5.57
  -6   3  16   20.33    6.69
   6  -3 -16   15.26    6.15
   6   3 -16   18.26    6.32
  -6  -3  16    7.91    5.89
  -6   3  17   83.91   14.99
   6   3 -17   68.67   14.21
  -6  -3  17   81.81   15.74
   6   3 -18  106.52   18.48
   6   3 -18  122.35   18.73
  -6  -3  18   83.11   17.76
   6  -3 -19   47.87   11.33
   6   3 -19   40.64   10.42
   6   3 -19   44.87   10.52
  -6  -3  19   37.72   10.83
   6  -3 -20    2.87    4.96
   6   3 -20    0.00    3.51
   6   3 -20    6.15    4.99
  -6  -3  20    8.64    6.08
   6  -3 -21   -0.00    4.45
   6   3 -21    2.39    3.65
  -6  -3  21    0.02    4.51
   6  -3 -22   54.84   13.04
   6   3 -22   62.44   12.67
  -6  -3  22   41.38   12.08
   6  -3 -23   25.57    9.09
   6   3 -23   22.50    7.96
  -6  -3  23   14.98    7.42
  -6   3  24   67.12   12.52
   6  -3 -24    3.97    4.97
   6   3 -24   59.19   11.68
  -6   3  25    0.00    3.55
   6  -3 -25    0.10    4.05
   6   3 -25   -0.00    3.82
  -6   3  26    0.83    4.00
   6  -3 -26    0.00    5.14
   6   3 -26    1.44    4.35
  -6   3  27   -0.00    4.24
   6  -3 -27   -0.00    4.73
   6   3 -27    2.10    4.08
  -6   3  28   15.47    7.54
   6  -3 -28   22.20    9.05
   6   3 -28   30.47    9.55
  -6   3  29    7.85    5.75
   6  -3 -29    0.00    6.16
   6   3 -29    6.38    5.65
  -6   3  30   16.34    8.88
   6  -3 -30   26.94   10.23
   6   3 -30   30.38   10.07
  -6   3  31   -0.00    3.62
   6  -3 -31   10.95    6.59
   6   3 -31   12.26    6.09
   6  -3 -32   12.92    7.82
   6   3 -32    3.66    5.16
   6  -3 -33    8.46    7.50
   6   3 -33    3.57    4.27
   6  -3 -34    8.37    6.62
   6   3 -34   21.76    8.13
   6  -3 -35    0.42    4.15
   6   3 -35    3.48    6.28
   6  -3 -36   -0.00    5.88
   6   3 -36   -0.00    5.24
   6  -3 -37    5.62    6.41
   6   3 -37   -0.00    5.48
   6   3 -38    6.29    6.25
  -6   4   1  177.27   21.90
  -6   4   1  151.37   21.44
   6  -4  -1  163.95   21.46
   6  -4  -1  166.91   20.44
   6   4  -1  147.48   23.39
   6   4  -1  177.69   23.79
  -6  -4   1  120.68   22.29
  -6  -4   1  207.79   24.28
  -6  -4   1  133.37   23.08
  -6   4   2   15.73    4.32
  -6   4   2   12.86    3.92
   6  -4  -2   13.87    4.05
   6  -4  -2   19.73    3.66
   6   4  -2   12.15    5.00
   6   4  -2    9.07    4.62
   6   4  -2   23.08    5.97
  -6  -4   2    8.98    4.35
  -6  -4   2   17.22    5.49
  -6  -4   2   15.27    5.53
  -6   4   3    2.25    2.35
  -6   4   3    4.98    2.93
   6  -4  -3    6.24    2.86
   6  -4  -3    0.94    1.46
   6   4  -3    7.32    3.64
   6   4  -3    3.12    3.33
   6   4  -3    4.95    3.76
  -6  -4   3    0.00    2.66
  -6  -4   3    0.00    3.05
  -6  -4   3    6.26    4.26
  -6   4   4   14.04    4.27
  -6   4   4    0.05    2.99
   6  -4  -4   21.75    4.75
   6  -4  -4   16.07    3.63
   6   4  -4    9.59    5.26
   6   4  -4   24.62    6.50
  -6  -4   4   12.56    5.13
  -6  -4   4   19.02    6.02
  -6   4   5  285.86   32.68
  -6   4   5  253.16   31.72
   6  -4  -5  226.62   31.20
   6  -4  -5  216.93   30.13
   6   4  -5  247.25   33.26
   6   4  -5  236.23   32.98
  -6  -4   5  284.90   33.66
  -6  -4   5  196.44   32.44
  -6   4   6  268.22   34.64
  -6   4   6  242.49   33.70
   6  -4  -6  278.32   34.26
   6   4  -6  281.30   35.82
   6   4  -6  278.42   35.79
  -6  -4   6  209.46   34.72
  -6   4   7   92.18   13.72
  -6   4   7   61.57   11.56
   6  -4  -7   65.71   12.01
   6   4  -7   72.84   13.43
   6   4  -7   84.07   13.88
  -6  -4   7   70.34   13.30
  -6   4   8    7.25    4.49
  -6   4   8    7.08    3.67
   6  -4  -8   14.27    4.46
   6   4  -8    7.95    4.56
   6   4  -8    7.29    4.27
  -6  -4   8    3.71    3.72
  -6   4   9   72.57   12.20
  -6   4   9   56.99   10.70
   6  -4  -9   52.68   10.71
   6   4  -9   57.23   11.48
   6   4  -9   60.09   11.75
  -6  -4   9   50.98   11.54
  -6   4  10   18.24    6.62
  -6   4  10   51.75    8.95
   6  -4 -10   28.82    7.58
   6   4 -10   35.01    8.34
   6   4 -10   25.46    7.56
  -6  -4  10   43.39    9.46
  -6   4  11  165.29   22.18
  -6   4  11  146.44   21.01
   6  -4 -11  137.83   21.02
   6   4 -11  125.30   20.98
   6   4 -11  116.78   20.80
  -6  -4  11  128.74   21.52
  -6   4  12   86.77   17.84
  -6   4  12  103.47   18.14
   6  -4 -12  119.52   19.21
   6   4 -12  147.67   20.31
   6   4 -12  128.74   19.64
  -6  -4  12  152.12   21.18
  -6   4  13   45.57    9.62
   6  -4 -13   40.65    9.64
   6   4 -13   32.71    9.20
   6   4 -13   28.78    8.42
  -6  -4  13   43.99   10.18
  -6   4  14    3.82    3.91
   6  -4 -14   -0.00    2.84
   6   4 -14    0.00    3.09
  -6  -4  14    1.63    3.34
   6  -4 -15  103.24   17.23
   6   4 -15  119.78   17.68
  -6  -4  15   61.42   15.58
   6  -4 -16  115.90   22.16
   6   4 -16  149.10   22.98
  -6  -4  16  170.75   24.71
   6   4 -17   10.57    5.54
   6   4 -17   20.78    7.24
  -6  -4  17   17.90    7.16
   6   4 -18   74.06   14.47
   6   4 -18   70.49   14.42
  -6  -4  18   80.93   15.91
   6  -4 -19  100.91   18.78
   6   4 -19  111.94   18.34
   6   4 -19  102.13   18.10
  -6  -4  19   84.28   17.95
  -6   4  20  144.48   21.70
   6  -4 -20  114.87   21.28
   6   4 -20  109.68   20.22
   6   4 -20  125.41   20.93
  -6  -4  20  118.09   21.61
  -6   4  21   13.68    6.40
   6  -4 -21    0.77    4.90
   6   4 -21    6.76    5.31
   6   4 -21   14.47    6.31
  -6  -4  21    6.32    5.57
  -6   4  22   10.66    5.90
   6  -4 -22    4.47    4.57
   6   4 -22    5.18    4.72
  -6   4  23   -0.00    4.26
   6  -4 -23    1.12    4.26
   6   4 -23    3.58    4.51
  -6   4  24    5.39    4.59
   6  -4 -24    5.70    5.98
   6   4 -24   -0.00    3.30
  -6   4  25    5.25    5.00
   6  -4 -25    5.47    5.67
   6   4 -25    0.00    4.35
  -6   4  26   26.17    9.02
   6  -4 -26   15.87    7.76
   6   4 -26   31.50    9.46
  -6   4  27    7.45    5.83
   6  -4 -27   13.79    7.88
   6   4 -27   15.79    6.95
  -6   4  28   18.67    8.00
   6  -4 -28   14.72    8.67
   6   4 -28   28.27    9.04
  -6   4  29   -0.00    4.51
   6  -4 -29    0.27    4.48
   6   4 -29    1.84    4.27
  -6   4  30   13.62    7.85
   6  -4 -30   15.29    8.51
   6   4 -30   19.13    8.26
  -6   4  31   -0.00    4.40
   6  -4 -31    0.00    5.13
   6   4 -31    1.16    4.02
   6  -4 -32   15.98    8.05
   6   4 -32   10.23    7.13
   6  -4 -33    0.00    5.98
   6   4 -33   10.96    6.30
   6  -4 -34    4.56    6.27
   6   4 -34    4.21    5.06
   6  -4 -35    0.00    5.26
   6   4 -35   12.63    6.75
   6  -4 -36   11.41    7.90
   6   4 -36    9.30    6.73
   6  -4 -37    2.52    4.94
   6   4 -37    6.19    5.81
   6   4 -38   -0.00    4.00
  -6   5   1    9.42    3.44
  -6   5   1   20.67    4.23
   6  -5  -1   11.13    3.24
   6  -5  -1    8.35    2.35
   6  -5  -1   11.90    2.47
   6   5  -1   20.29    6.10
   6   5  -1   19.22    5.86
  -6  -5   1   11.94    4.98
  -6  -5   1    8.35    4.72
  -6   5   2  103.24   14.24
  -6   5   2   97.29   13.59
   6  -5  -2   86.77   13.15
   6  -5  -2   77.85   12.14
   6  -5  -2   92.49   12.18
   6   5  -2   90.50   15.63
   6   5  -2   97.81   15.88
  -6  -5   2   97.81   15.66
  -6  -5   2  102.08   16.34
  -6   5   3  133.34   17.16
  -6   5   3  108.29   15.97
   6  -5  -3  105.39   15.83
   6  -5  -3  113.42   14.83
   6   5  -3   89.79   17.40
   6   5  -3   97.36   17.67
   6   5  -3  117.92   18.31
  -6  -5   3  127.48   18.41
  -6  -5   3  115.85   18.53
  -6   5   4  117.38   16.11
  -6   5   4   96.16   14.87
   6  -5  -4  109.50   15.21
   6   5  -4  102.45   16.94
   6   5  -4  101.86   17.09
   6   5  -4  118.77   17.69
  -6  -5   4   74.24   15.49
  -6  -5   4   99.32   17.05
  -6   5   5    5.42    3.50
  -6   5   5    3.68    3.05
   6  -5  -5    0.46    2.28
   6   5  -5    8.81    4.50
   6   5  -5    2.15    3.48
  -6  -5   5    2.88    3.54
  -6  -5   5    3.64    3.66
  -6   5   6   -0.00    2.63
  -6   5   6    2.99    2.89
   6  -5  -6    3.61    3.19
   6   5  -6    5.05    3.92
   6   5  -6    0.00    3.60
  -6  -5   6    6.11    3.57
  -6  -5   6    2.83    3.53
  -6   5   7   53.56   10.62
  -6   5   7   56.36   10.41
   6  -5  -7   57.49   10.58
   6   5  -7   53.19   11.23
   6   5  -7   59.02   11.85
  -6  -5   7   68.37   12.64
  -6   5   8   70.67   11.72
  -6   5   8   50.01   10.13
   6  -5  -8   52.89   10.62
   6   5  -8   67.83   12.19
   6   5  -8   44.87   10.87
  -6  -5   8   61.84   12.00
  -6   5   9   96.79   14.67
  -6   5   9   70.76   13.34
   6  -5  -9   94.08   14.68
   6   5  -9   74.75   14.47
   6   5  -9   74.53   14.53
  -6  -5   9   82.59   15.13
  -6   5  10   37.08    9.41
  -6   5  10   48.96    9.81
   6  -5 -10   59.05   10.95
   6   5 -10   50.05   10.83
   6   5 -10   49.26   10.87
  -6  -5  10   69.73   12.27
  -6   5  11    4.93    3.88
  -6   5  11    3.18    3.44
   6  -5 -11    3.16    3.17
   6   5 -11    2.58    2.71
   6   5 -11    0.71    3.16
  -6  -5  11    4.98    4.08
   6  -5 -12    9.20    5.03
   6   5 -12    6.24    4.57
  -6  -5  12    5.02    4.44
   6  -5 -13  286.24   39.58
   6   5 -13  311.28   40.14
  -6  -5  13  259.19   39.57
   6  -5 -14  260.39   37.72
   6   5 -14  318.89   38.89
  -6  -5  14  235.66   37.58
   6  -5 -15   -0.00    4.42
   6   5 -15    1.12    4.09
  -6  -5  15   -0.00    3.80
   6   5 -16   10.88    5.60
   6   5 -16   15.12    6.33
  -6  -5  16   34.95    9.28
  -6   5  17    1.37    2.88
   6   5 -17    0.67    3.16
   6   5 -17   -0.00    3.22
  -6  -5  17    0.00    3.35
  -6   5  18  117.72   20.47
   6   5 -18  140.85   21.37
   6   5 -18  154.49   22.38
  -6  -5  18   96.34   20.58
  -6   5  19   21.41    7.18
   6  -5 -19   23.61    8.69
   6   5 -19   29.02    8.61
   6   5 -19    9.57    6.00
  -6  -5  19   34.60   10.15
  -6   5  20   29.75    8.30
   6  -5 -20   12.67    7.59
   6   5 -20   23.60    7.89
  -6   5  21   -0.00    3.94
   6  -5 -21   -0.00    4.54
   6   5 -21    6.45    4.50
  -6   5  22   -0.00    3.77
   6  -5 -22   -0.00    4.44
   6   5 -22   10.37    5.42
  -6   5  23   42.88   10.64
   6  -5 -23   24.15   10.04
   6   5 -23   47.52   11.08
  -6   5  24   31.05    9.48
   6  -5 -24   24.88    9.31
   6   5 -24   38.96   10.01
  -6   5  25   13.80    6.52
   6  -5 -25    5.52    6.76
   6   5 -25    6.81    5.56
  -6   5  26   -0.00    3.68
   6  -5 -26   -0.00    4.74
   6   5 -26    1.55    4.23
  -6   5  27   -0.00    3.81
   6  -5 -27    5.39    5.38
   6   5 -27    0.00    4.07
  -6   5  28   12.36    6.57
   6  -5 -28    5.98    6.16
   6   5 -28    9.01    5.83
  -6   5  29   16.68    7.59
   6  -5 -29   10.54    6.86
   6   5 -29   15.05    7.29
  -6   5  30    7.65    6.29
   6  -5 -30    2.26    5.27
   6   5 -30    7.20    6.76
  -6   5  31   -0.00    3.38
   6  -5 -31    5.90    6.61
   6   5 -31    1.92    4.74
  -6   5  32    3.50    4.68
   6  -5 -32    1.28    5.72
   6   5 -32    0.00    3.83
   6  -5 -33    4.52    6.13
   6   5 -33    8.58    6.85
   6  -5 -34   15.96    8.15
   6   5 -34   17.04    7.79
   6  -5 -35   17.40    9.84
   6   5 -35    9.86    6.54
   6  -5 -36    2.14    5.91
   6   5 -36    8.92    7.00
   6   5 -37    0.31    2.94
   6   5 -38    3.53    4.86
  -6   6   1  146.40   18.64
  -6   6   1  146.36   18.47
   6  -6  -1  141.24   18.14
   6  -6  -1  135.74   16.01
   6  -6  -1  133.84   15.99
   6   6  -1  149.80   21.88
   6   6  -1  132.11   20.99
  -6  -6   1   80.92   18.98
  -6   6   2   29.54    6.36
  -6   6   2   31.41    6.28
   6  -6  -2   34.34    6.28
   6  -6  -2   34.52    5.09
   6  -6  -2   33.83    4.93
   6   6  -2   38.36    8.90
   6   6  -2   25.74    7.75
  -6  -6   2   29.25    7.71
  -6  -6   2   32.21    8.62
  -6   6   3    2.61    2.67
  -6   6   3    7.79    3.14
   6  -6  -3    9.80    3.50
   6   6  -3    6.85    4.26
   6   6  -3    6.22    4.33
  -6  -6   3    7.39    4.43
  -6  -6   3    8.30    4.78
  -6   6   4    7.10    3.70
  -6   6   4   23.36    5.20
   6  -6  -4   22.24    5.11
   6   6  -4    9.88    4.86
   6   6  -4   30.24    7.35
   6   6  -4   25.19    6.96
  -6  -6   4   22.77    6.39
  -6  -6   4   21.51    6.82
  -6   6   5   91.19   15.60
  -6   6   5  132.35   16.59
   6  -6  -5  130.07   16.84
   6   6  -5  140.41   19.35
   6   6  -5   53.97   15.55
   6   6  -5  153.35   19.93
  -6  -6   5  109.10   17.87
  -6  -6   5  132.20   19.32
  -6   6   6   68.38   12.77
  -6   6   6   90.46   13.55
   6  -6  -6  102.07   14.27
   6   6  -6   83.96   14.97
  -6  -6   6   80.83   14.56
  -6  -6   6   78.62   15.01
  -6   6   7   67.01   11.25
  -6   6   7   59.45   10.67
   6  -6  -7   64.37   11.31
   6   6  -7   53.40   12.06
   6   6  -7   46.60   11.43
  -6  -6   7   85.00   13.29
  -6  -6   7   70.67   13.25
  -6   6   8   20.82    5.64
   6  -6  -8   25.18    6.40
   6   6  -8   11.88    5.78
   6   6  -8   22.80    7.24
  -6  -6   8   10.49    4.71
  -6  -6   8   12.70    5.72
  -6   6   9   86.70   15.86
   6  -6  -9  126.63   17.88
   6   6  -9   97.19   17.82
  -6  -6   9  124.96   19.15
  -6   6  10   82.82   14.47
   6  -6 -10  111.97   16.49
   6   6 -10   79.10   15.73
  -6  -6  10   84.67   16.12
   6  -6 -11   70.74   13.31
   6   6 -11   59.71   13.28
  -6  -6  11   77.75   14.49
   6  -6 -12   82.13   14.51
   6   6 -12   66.46   13.93
  -6  -6  12   71.51   14.35
  -6   6  13    0.00    3.52
   6  -6 -13   10.27    5.57
   6   6 -13    4.91    4.32
  -6  -6  13   -0.00    3.26
  -6   6  14    0.00    2.63
   6  -6 -14   -0.00    2.71
   6   6 -14   -0.00    4.18
  -6  -6  14    0.00    3.43
  -6   6  15   60.50   11.65
   6  -6 -15   54.23   12.42
   6   6 -15   46.76   11.19
   6   6 -15   64.76   13.03
  -6  -6  15   50.12   12.33
  -6   6  16   11.77    4.84
   6   6 -16    0.00    3.77
   6   6 -16    9.73    6.00
  -6  -6  16    4.74    4.92
  -6   6  17   30.26    7.95
   6   6 -17   15.08    6.53
  -6  -6  17   17.97    8.14
  -6   6  18   54.51   12.89
   6  -6 -18   83.28   15.68
   6   6 -18   74.25   14.34
  -6   6  19   18.24    6.75
   6  -6 -19    7.62    5.68
   6   6 -19   17.95    6.92
  -6   6  20   -0.00    3.51
   6  -6 -20    0.00    4.72
   6   6 -20   -0.00    3.25
  -6   6  21    5.41    5.28
   6  -6 -21   29.62    9.33
   6   6 -21   25.16    7.56
  -6   6  22    4.00    4.21
   6  -6 -22   11.57    6.81
   6   6 -22   10.41    5.92
  -6   6  23   20.58    8.36
   6  -6 -23   25.95    9.83
   6   6 -23   23.17    8.09
  -6   6  24    0.00    4.44
   6  -6 -24    2.04    4.24
   6   6 -24    2.48    3.88
  -6   6  25    0.00    3.90
   6  -6 -25    5.42    6.33
   6   6 -25    9.57    5.86
  -6   6  26   31.59   10.02
   6  -6 -26   17.29    9.13
   6   6 -26   42.13   10.65
  -6   6  27    8.13    6.07
   6  -6 -27   18.94    8.21
   6   6 -27   24.63    8.06
  -6   6  28   -0.00    4.47
   6  -6 -28    2.74    4.49
   6   6 -28   -0.00    3.85
  -6   6  29   -0.00    3.64
   6  -6 -29    0.31    3.33
   6   6 -29   -0.00    3.41
  -6   6  30    7.06    5.95
   6  -6 -30   -0.00    5.10
   6   6 -30    0.00    4.08
  -6   6  31    4.72    6.21
   6  -6 -31   16.78    8.53
   6   6 -31   10.79    7.04
  -6   6  32    5.32    6.08
   6  -6 -32    2.49    5.80
   6   6 -32   13.26    6.77
  -6   6  33   17.21    8.17
   6  -6 -33    4.22    5.89
   6   6 -33   12.13    7.39
   6  -6 -34    2.16    6.90
   6   6 -34   -0.00    3.90
   6  -6 -35    0.86    5.09
   6   6 -35   -0.00    4.38
   6  -6 -36   -0.00    5.15
   6   6 -36   -0.00    3.81
   6   6 -37   10.33    6.87
  -6   7   1   10.73    3.26
  -6   7   1   10.93    3.29
   6  -7  -1   19.43    3.87
   6   7  -1    3.89    3.85
   6   7  -1   11.03    5.29
  -6   7   2   13.76    3.73
  -6   7   2   11.40    3.58
   6  -7  -2   12.68    3.77
   6   7  -2    8.86    4.60
   6   7  -2   19.96    6.51
  -6   7   3  289.45   34.58
  -6   7   3  266.89   34.49
   6  -7  -3  252.30   34.41
   6   7  -3  293.50   38.34
   6   7  -3  257.77   37.31
  -6   7   4   73.49   11.64
  -6   7   4   90.67   12.30
   6  -7  -4   72.83   12.02
   6   7  -4   55.17   13.08
   6   7  -4   84.62   14.62
  -6  -7   4   70.54   14.16
  -6   7   5   22.57    5.36
   6  -7  -5   22.73    5.76
   6   7  -5   11.70    5.60
   6   7  -5   26.15    7.44
  -6  -7   5   20.64    6.98
  -6   7   6   12.19    4.30
   6  -7  -6   19.52    5.72
   6   7  -6   27.77    7.81
  -6  -7   6   29.00    7.65
  -6   7   7   21.14    5.31
   6  -7  -7   18.48    5.73
   6   7  -7    6.30    4.36
  -6  -7   7    9.02    5.34
  -6   7   8   45.66    8.60
   6  -7  -8   40.50    9.00
   6   7  -8   33.11    9.48
  -6  -7   8   40.14   10.02
  -6   7   9  166.82   21.95
   6  -7  -9  147.32   22.48
   6   7  -9  146.89   23.76
  -6  -7   9  127.95   23.02
  -6   7  10    1.42    2.96
  -6   7  10    3.75    2.97
   6  -7 -10    1.85    3.60
   6   7 -10    4.21    3.91
  -6  -7  10    0.07    2.76
  -6   7  11    0.00    3.06
  -6   7  11   -0.00    2.95
   6  -7 -11    0.00    3.86
   6   7 -11    1.08    3.23
  -6  -7  11    1.29    3.61
  -6   7  12    6.70    4.09
   6  -7 -12   26.54    7.45
   6   7 -12   17.12    6.72
   6   7 -12   16.12    6.35
  -6  -7  12    0.00    3.91
  -6   7  13  114.41   21.77
   6  -7 -13  190.31   25.50
   6   7 -13  170.04   24.50
   6   7 -13  161.46   24.71
  -6  -7  13  154.37   24.82
  -6   7  14    7.79    4.22
   6  -7 -14   10.05    5.78
   6   7 -14    3.11    3.97
   6   7 -14   -0.00    3.51
  -6  -7  14    6.01    5.10
  -6   7  15   -0.00    2.94
   6  -7 -15    0.00    5.02
   6   7 -15    6.85    5.30
  -6   7  16   -0.00    3.68
   6   7 -16    6.87    4.59
  -6   7  17    7.82    4.66
   6   7 -17    0.55    4.11
  -6   7  18   -0.00    3.20
   6  -7 -18    8.65    6.16
   6   7 -18    7.92    4.65
  -6   7  19  102.13   15.39
   6  -7 -19   52.95   13.53
   6   7 -19   48.41   12.47
  -6   7  20   31.51    8.35
   6  -7 -20   12.34    7.04
   6   7 -20   14.72    6.17
  -6   7  21    6.36    5.17
   6  -7 -21    5.92    6.18
   6   7 -21    6.66    5.13
  -6   7  22    0.40    4.14
   6  -7 -22   -0.00    5.06
   6   7 -22    1.70    3.97
  -6   7  23   14.07    7.20
   6  -7 -23   36.48   10.49
   6   7 -23   40.47    9.83
  -6   7  24    5.28    5.78
   6  -7 -24    3.16    5.06
   6   7 -24   15.07    6.35
  -6   7  25   16.26    7.25
   6  -7 -25   11.68    7.88
   6   7 -25   21.47    8.15
  -6   7  26    2.29    4.17
   6  -7 -26    2.30    5.80
   6   7 -26    0.00    2.95
  -6   7  27    2.93    4.28
   6  -7 -27    4.40    5.65
   6   7 -27    1.84    4.20
  -6   7  28    5.61    5.65
   6  -7 -28   15.97    8.33
   6   7 -28    1.70    4.34
  -6   7  29   11.79    7.55
   6  -7 -29   35.22   10.94
   6   7 -29   47.67   11.19
  -6   7  30    5.10    5.19
   6  -7 -30    1.70    6.29
   6   7 -30    2.54    4.44
  -6   7  31    4.36    5.39
   6  -7 -31   11.96    7.69
   6   7 -31   18.57    7.29
  -6   7  32    0.00    4.75
   6  -7 -32    2.90    4.91
   6   7 -32    0.00    4.51
  -6   7  33   11.07    6.93
   6  -7 -33   -0.00    6.15
   6   7 -33    4.56    5.93
  -6   7  34    5.93    5.03
   6  -7 -34    3.96    5.67
   6   7 -34    5.13    4.91
   6  -7 -35   11.79    8.23
   6   7 -35   10.03    6.59
   6   7 -36    3.56    4.78
   6   7 -37   -0.00    4.29
  -6   8   1  152.52   18.26
   6  -8  -1  119.02   17.99
   6   8  -1  131.64   21.97
   6   8  -1  153.85   22.62
  -6   8   2    8.27    2.77
   6  -8  -2    5.77    2.91
   6   8  -2   18.99    6.53
   6   8  -2    3.45    3.87
  -6   8   3    0.31    1.75
   6  -8  -3    0.00    2.21
   6   8  -3    3.63    3.66
   6   8  -3   -0.00    3.24
  -6   8   4    3.13    2.45
   6  -8  -4    0.00    2.34
   6   8  -4   -0.00    3.69
   6   8  -4   -0.00    3.35
  -6   8   5  214.48   28.59
   6  -8  -5  231.86   29.79
   6   8  -5  191.65   31.18
   6   8  -5  234.39   32.40
  -6   8   6    1.79    2.24
  -6   8   6    4.63    3.09
   6  -8  -6    9.32    4.13
   6   8  -6    7.33    4.31
   6   8  -6    0.00    3.83
  -6  -8   6   10.91    5.48
  -6   8   7   98.15   14.66
  -6   8   7   81.59   14.22
   6  -8  -7  110.99   16.23
   6   8  -7   82.03   16.39
  -6  -8   7  102.85   17.61
  -6   8   8    2.69    2.99
  -6   8   8    3.98    2.79
   6  -8  -8    1.41    3.29
   6   8  -8   -0.00    3.63
   6   8  -8    0.00    3.99
  -6  -8   8   -0.00    4.19
  -6   8   9  110.60   18.58
  -6   8   9  140.97   19.65
   6  -8  -9  120.68   20.12
   6   8  -9  126.24   21.07
   6   8  -9  149.16   22.51
  -6  -8   9  145.51   21.47
  -6  -8   9  125.96   21.44
  -6   8  10   33.47    7.64
  -6   8  10   32.91    8.24
   6  -8 -10   41.96    9.59
   6   8 -10   30.20    8.90
   6   8 -10   26.59    9.10
  -6  -8  10   57.86   10.71
  -6  -8  10   36.69    9.54
  -6   8  11   82.88   15.02
   6  -8 -11   84.79   16.23
   6   8 -11  112.38   17.91
  -6  -8  11  101.59   16.91
  -6   8  12   27.07    7.05
   6  -8 -12   10.67    6.00
   6   8 -12   15.81    6.66
  -6   8  13    6.26    4.44
   6  -8 -13   20.78    6.97
   6   8 -13    5.62    4.55
  -6   8  14    0.45    2.99
   6  -8 -14    0.00    4.35
   6   8 -14   -0.00    3.88
  -6   8  15   98.92   17.56
   6   8 -15  114.09   19.38
  -6   8  16    0.12    3.62
   6   8 -16    8.10    5.14
  -6   8  17   47.15   10.60
   6  -8 -17   63.18   13.49
   6   8 -17   41.90   10.88
  -6   8  18   -0.00    3.46
   6  -8 -18    0.23    3.20
   6   8 -18   -0.00    4.01
  -6   8  19   22.30    7.56
   6  -8 -19   14.20    7.00
   6   8 -19    8.31    5.51
  -6   8  20    9.98    5.47
   6  -8 -20   -0.00    5.80
   6   8 -20    0.65    3.17
  -6   8  21   17.12    7.52
   6  -8 -21   30.52   10.04
   6   8 -21   28.27    8.71
  -6   8  22    3.61    4.25
   6  -8 -22    3.69    4.39
   6   8 -22    5.79    4.84
  -6   8  23    7.57    5.58
   6  -8 -23    5.79    6.73
   6   8 -23    5.29    4.70
  -6   8  24   -0.00    4.49
   6  -8 -24   -0.00    4.79
   6   8 -24    2.15    4.47
  -6   8  25   21.40    8.10
   6  -8 -25   32.82   10.44
   6   8 -25   25.18    8.32
  -6   8  26    0.57    4.25
   6  -8 -26    8.31    7.33
   6   8 -26    9.75    6.19
  -6   8  27   13.85    7.75
   6  -8 -27   31.96   10.70
   6   8 -27   18.79    7.24
  -6   8  28   -0.00    4.29
   6  -8 -28    0.00    4.92
   6   8 -28   -0.00    3.62
  -6   8  29    0.00    3.72
   6  -8 -29    0.00    4.49
   6   8 -29    0.09    3.41
  -6   8  30    7.19    5.39
   6  -8 -30   -0.00    5.84
   6   8 -30    2.38    4.08
  -6   8  31    4.24    6.31
   6  -8 -31    8.07    6.77
   6   8 -31   11.97    5.91
  -6   8  32   -0.00    4.95
   6  -8 -32    1.96    5.70
   6   8 -32    3.79    5.35
  -6   8  33    2.86    5.15
   6  -8 -33   -0.00    4.49
   6   8 -33    2.65    5.51
  -6   8  34    3.79    5.75
   6  -8 -34    4.93    6.24
   6   8 -34    0.06    2.89
   6   8 -35    8.24    6.24
   6   8 -36    6.84    5.19
   6   8 -37    5.55    5.11
   6   9  -1    1.92    4.44
  -6  -9   1    5.27    3.68
  -6   9   2    8.23    3.39
   6   9  -2    8.37    5.67
  -6  -9   2   19.01    6.61
  -6   9   3  178.41   22.44
   6  -9  -3  155.50   22.40
   6   9  -3  147.01   25.21
  -6  -9   3  172.02   25.48
  -6   9   4    1.68    2.25
   6  -9  -4    6.09    3.43
   6   9  -4    3.97    4.69
  -6  -9   4   14.66    5.73
  -6   9   5    1.70    2.22
   6  -9  -5    2.81    2.94
  -6  -9   5   -0.00    2.97
  -6   9   6   14.49    4.32
   6  -9  -6    4.28    3.54
  -6  -9   6    7.41    5.49
  -6   9   7    6.62    3.59
   6  -9  -7   13.34    5.24
   6   9  -7   20.00    6.59
  -6  -9   7   17.44    6.48
  -6   9   8   -0.00    3.09
   6  -9  -8   -0.00    3.31
   6   9  -8   -0.00    3.08
  -6  -9   8    4.28    4.72
  -6   9   9   97.62   15.13
  -6   9   9   97.78   15.48
   6  -9  -9   82.69   16.06
   6   9  -9   81.58   16.73
  -6  -9   9  122.70   18.19
  -6   9  10    0.00    2.73
  -6   9  10    5.42    3.62
   6  -9 -10    4.53    4.27
   6   9 -10   11.43    5.55
  -6  -9  10    3.13    4.04
  -6   9  11    3.74    3.40
   6  -9 -11    0.89    4.06
   6   9 -11    7.11    5.00
  -6  -9  11    4.05    3.95
  -6   9  12   -0.00    3.15
   6  -9 -12    0.00    3.50
   6   9 -12    8.07    4.53
  -6  -9  12    6.61    4.11
  -6   9  13   79.86   14.44
   6  -9 -13   74.49   15.43
   6   9 -13   91.36   16.09
  -6  -9  13   75.67   14.83
  -6   9  14    1.62    3.64
   6   9 -14    6.27    4.47
  -6   9  15   21.61    7.10
   6   9 -15   27.42    8.24
  -6   9  16    6.35    4.12
   6   9 -16   20.23    6.82
  -6   9  17    9.44    4.97
   6  -9 -17    5.99    5.03
   6   9 -17    7.27    4.92
  -6   9  18    2.88    4.29
   6  -9 -18   -0.00    5.23
   6   9 -18    2.93    3.71
  -6   9  19   17.77    7.52
   6  -9 -19   58.06   12.92
   6   9 -19   45.35   10.51
  -6   9  20    3.28    4.38
   6  -9 -20    3.64    5.86
   6   9 -20   -0.00    3.91
  -6   9  21   -0.00    3.35
   6  -9 -21    3.62    4.45
   6   9 -21   -0.00    3.66
  -6   9  22   -0.00    3.01
   6  -9 -22    1.49    3.72
   6   9 -22    1.28    3.90
  -6   9  23   34.83    9.79
   6  -9 -23   31.22   10.98
   6   9 -23   41.73   11.04
  -6   9  24    1.78    4.32
   6  -9 -24    3.07    6.04
   6   9 -24   -0.00    3.20
  -6   9  25   17.83    7.87
   6  -9 -25   20.43    9.40
   6   9 -25   17.19    7.20
  -6   9  26    2.24    4.46
   6  -9 -26    5.23    6.06
   6   9 -26   -0.00    3.86
  -6   9  27    0.00    4.82
   6  -9 -27    6.08    5.89
   6   9 -27    0.73    3.01
  -6   9  28    1.32    4.76
   6  -9 -28    0.73    5.18
   6   9 -28    3.63    4.55
  -6   9  29   13.64    6.90
   6  -9 -29   22.51    9.79
   6   9 -29   10.60    6.69
  -6   9  30    0.00    4.34
   6  -9 -30    5.20    5.75
   6   9 -30   15.52    7.05
  -6   9  31    0.76    4.70
   6  -9 -31   -0.00    4.79
   6   9 -31    0.00    4.27
  -6   9  32   -0.00    4.95
   6  -9 -32   -0.00    5.18
   6   9 -32    8.40    6.16
  -6   9  33    6.19    6.22
   6  -9 -33   16.32    8.55
   6   9 -33    2.10    3.82
  -6   9  34    3.38    5.16
   6  -9 -34    1.41    4.55
   6   9 -34   -0.00    4.59
  -6   9  35    8.79    6.20
   6   9 -35    4.06    5.13
   6   9 -36    0.00    4.50
  -6  10   1   42.73    6.66
   6  10  -1   18.32    7.85
  -6 -10   1   24.82    7.72
  -6  10   2   16.87    4.30
   6  10  -2   13.66    6.44
  -6 -10   2   14.10    5.66
  -6  10   3   -0.00    1.73
   6  10  -3   -0.00    3.38
  -6 -10   3   -0.00    3.02
  -6  10   4   11.18    3.97
   6  10  -4   11.08    5.73
  -6 -10   4    8.43    5.44
  -6  10   5   47.61    8.86
   6  10  -5   48.56   11.49
  -6 -10   5   46.59   10.89
  -6  10   6    0.00    2.29
   6  10  -6   -0.00    2.27
  -6 -10   6    2.90    3.56
  -6  10   7   29.83    6.83
   6  10  -7   22.68    7.89
  -6 -10   7   28.20    8.42
  -6  10   8    1.23    2.63
   6 -10  -8    0.23    3.41
   6  10  -8   -0.00    3.72
  -6 -10   8    1.39    3.57
  -6  10   9    0.43    1.87
   6 -10  -9    1.13    3.85
   6  10  -9   -0.00    4.08
   6  10  -9    0.97    3.74
  -6 -10   9    7.62    4.81
  -6  10  10    5.26    3.66
   6 -10 -10    3.49    3.86
   6  10 -10    3.89    4.46
  -6 -10  10    0.41    2.23
  -6  10  11  104.40   17.49
   6 -10 -11  114.53   19.52
   6  10 -11  101.57   19.18
  -6 -10  11  126.23   19.75
  -6  10  12    2.74    3.68
   6 -10 -12   -0.00    3.73
   6  10 -12   -0.00    3.87
  -6 -10  12    2.99    4.09
  -6  10  13   18.73    6.34
   6 -10 -13   19.41    7.71
   6  10 -13    4.74    4.35
  -6 -10  13    9.41    4.98
  -6  10  14    4.05    4.01
   6  10 -14    3.96    4.68
  -6 -10  14    0.00    3.36
  -6  10  15   51.80   11.51
   6  10 -15   53.95   12.75
  -6 -10  15   70.90   13.38
  -6  10  16   -0.00    2.90
   6 -10 -16    0.00    5.00
   6  10 -16   -0.00    3.61
  -6  10  17   35.83    8.76
   6 -10 -17   35.55   10.69
   6  10 -17   22.47    8.32
  -6  10  18    2.42    3.86
   6 -10 -18    1.21    4.87
   6  10 -18    9.90    5.50
  -6  10  19    6.40    4.38
   6 -10 -19    3.69    5.18
   6  10 -19   12.75    5.94
  -6  10  20   -0.00    3.23
   6 -10 -20    2.26    4.89
   6  10 -20    1.24    4.70
  -6  10  21   30.79    9.60
   6 -10 -21   33.83   11.39
   6  10 -21   48.24   11.46
  -6  10  22    1.43    4.07
   6 -10 -22    0.00    4.89
   6  10 -22   -0.00    3.44
  -6  10  23    5.77    5.16
   6 -10 -23    2.60    5.07
   6  10 -23    8.72    5.55
  -6  10  24   -0.00    3.46
   6 -10 -24    0.00    4.00
   6  10 -24    2.40    4.43
  -6  10  25   10.09    6.53
   6 -10 -25   11.37    7.23
   6  10 -25   14.12    6.55
  -6  10  26    1.15    3.53
   6 -10 -26    1.12    3.94
   6  10 -26   -0.00    4.07
  -6  10  27    3.16    4.62
   6 -10 -27    8.53    7.50
   6  10 -27   14.33    7.34
  -6  10  28    0.16    4.33
   6 -10 -28   -0.00    5.54
   6  10 -28   -0.00    3.30
  -6  10  29    8.90    6.08
   6 -10 -29   -0.00    5.88
   6  10 -29   -0.00    3.83
  -6  10  30    0.70    3.84
   6 -10 -30    7.22    7.08
   6  10 -30    1.83    4.39
  -6  10  31    0.39    3.32
   6 -10 -31    4.22    7.72
   6  10 -31    9.36    6.19
  -6  10  32    1.00    4.17
   6 -10 -32    0.00    5.17
   6  10 -32    0.57    4.32
  -6  10  33    3.98    4.71
   6 -10 -33    3.41    7.21
   6  10 -33   10.26    6.14
  -6  10  34   -0.00    4.62
   6  10 -34    1.02    4.22
  -6  10  35    6.96    7.15
   6  10 -35   -0.00    4.62
  -6  11   1    6.04    2.77
   6  11  -1   11.52    5.86
  -6 -11   1    8.20    4.70
  -6  11   2    1.00    1.99
   6  11  -2    1.21    3.99
  -6 -11   2    3.06    3.81
  -6  11   3   28.48    6.27
   6  11  -3   28.45    8.74
  -6 -11   3   31.79    8.56
  -6  11   4    1.97    2.15
   6  11  -4    1.37    3.89
  -6 -11   4    0.00    3.23
  -6  11   5    4.14    3.00
   6  11  -5   -0.00    2.65
  -6 -11   5    0.00    4.14
  -6  11   6    5.88    3.42
   6  11  -6    1.06    3.32
  -6 -11   6   -0.00    3.39
  -6  11   7    9.56    4.26
   6  11  -7   15.79    6.78
  -6 -11   7    9.01    5.78
  -6  11   8    4.07    3.16
   6  11  -8    9.25    5.66
  -6 -11   8   24.99    7.80
  -6  11   9   43.32    9.03
   6  11  -9   41.13   10.53
  -6 -11   9   37.30    9.93
  -6  11  10    0.00    3.00
   6  11 -10    6.15    4.63
  -6 -11  10    4.14    3.96
  -6  11  11    0.11    1.95
   6  11 -11    0.00    3.86
  -6 -11  11    0.70    3.26
  -6  11  12    4.01    3.20
   6  11 -12    6.47    4.94
  -6 -11  12   10.07    4.86
  -6  11  13   41.03    9.14
   6  11 -13   30.44    9.50
  -6 -11  13   31.66    9.03
  -6  11  14   -0.00    2.89
   6  11 -14    0.00    3.01
  -6 -11  14   -0.00    3.80
  -6  11  15   20.48    7.21
   6 -11 -15   26.00    9.08
   6  11 -15   25.65    8.27
  -6 -11  15   19.95    7.25
  -6  11  16    2.97    3.91
   6 -11 -16    0.00    3.10
   6  11 -16   -0.00    3.36
  -6 -11  16   -0.00    3.15
  -6  11  17   17.33    6.64
   6 -11 -17    8.42    5.70
   6  11 -17   15.57    6.38
  -6 -11  17   12.80    5.81
  -6  11  18    2.39    3.57
   6 -11 -18    0.58    4.43
   6  11 -18   -0.00    2.94
  -6 -11  18    2.25    3.92
  -6  11  19    9.82    5.67
   6 -11 -19   21.95    8.89
   6  11 -19   20.44    7.48
  -6  11  20   -0.00    3.36
   6 -11 -20    5.34    5.92
   6  11 -20   -0.00    3.98
  -6  11  21    1.24    3.74
   6 -11 -21    3.02    6.43
   6  11 -21   -0.00    3.01
  -6  11  22    0.00    3.92
   6 -11 -22   -0.00    5.01
   6  11 -22   -0.00    3.65
  -6  11  23   24.65    8.17
   6 -11 -23   15.02    8.38
   6  11 -23   10.01    5.97
  -6  11  24   -0.00    3.34
   6 -11 -24    2.31    5.97
   6  11 -24    0.00    2.65
  -6  11  25    4.12    4.80
   6 -11 -25    4.05    5.59
   6  11 -25    8.18    4.93
  -6  11  26    0.64    4.63
   6 -11 -26    1.96    4.63
   6  11 -26   -0.00    3.94
  -6  11  27   -0.00    4.34
   6 -11 -27    0.77    5.12
   6  11 -27    1.75    4.14
  -6  11  28   -0.00    5.09
   6 -11 -28    0.00    7.24
   6  11 -28   -0.00    3.15
  -6  11  29    1.39    5.25
   6 -11 -29   13.27    8.08
   6  11 -29    0.00    4.05
  -6  11  30    7.35    5.93
   6 -11 -30   -0.00    5.09
   6  11 -30    0.06    3.53
  -6  11  31   -0.00    4.49
   6 -11 -31    2.73    5.95
   6  11 -31    0.00    4.84
  -6  11  32   -0.00    4.60
   6 -11 -32   -0.00    8.19
   6  11 -32    1.03    5.01
  -6  11  33    0.61    3.54
  -6  12   1   29.73    6.56
   6  12  -1   70.02   13.05
  -6 -12   1   38.45    9.92
  -6  12   2    1.39    2.17
   6  12  -2    1.91    3.54
  -6 -12   2   -0.00    3.25
  -6  12   3    4.62    2.76
   6  12  -3   -0.00    3.55
  -6 -12   3    2.60    3.25
  -6  12   4    6.18    3.13
   6  12  -4   -0.00    3.74
  -6 -12   4    2.08    3.81
  -6  12   5   42.18    8.29
   6  12  -5   40.46   10.57
  -6 -12   5   41.59   10.60
  -6  12   6    3.60    2.68
   6  12  -6   -0.00    3.74
  -6 -12   6    1.50    3.93
  -6  12   7    8.16    4.04
   6  12  -7    7.54    5.64
  -6 -12   7    7.88    4.86
  -6  12   8    0.00    2.28
   6  12  -8   -0.00    3.23
  -6 -12   8   -0.00    3.58
  -6  12   9    4.52    3.81
   6  12  -9    6.39    4.83
  -6 -12   9    0.00    3.68
  -6  12  10    3.65    2.93
   6  12 -10    0.69    4.07
  -6 -12  10    2.99    4.19
  -6  12  11   30.56    8.09
   6  12 -11   53.34   11.29
  -6 -12  11   28.66    9.35
  -6  12  12   -0.00    2.93
  -6 -12  12    0.00    3.48
  -6  12  13    0.94    2.38
   6  12 -13    0.00    3.93
  -6 -12  13    8.39    5.08
  -6  12  14    0.00    3.40
   6  12 -14    0.00    3.30
  -6 -12  14    6.00    4.20
  -6  12  15   32.60    8.38
   6  12 -15   21.10    7.86
  -6 -12  15   23.81    8.04
  -6  12  16   -0.00    2.93
   6  12 -16    0.00    4.08
  -6 -12  16    7.80    4.66
  -6  12  17   11.87    5.83
   6  12 -17    3.78    4.74
  -6 -12  17   22.10    7.05
  -6  12  18   -0.00    3.66
   6  12 -18   -0.00    4.65
  -6 -12  18   -0.00    3.36
  -6  12  19    0.48    3.35
   6  12 -19    2.72    3.83
  -6 -12  19   -0.00    3.14
  -6  12  20    4.59    4.13
   6 -12 -20    4.56    5.67
   6  12 -20    1.22    3.55
  -6 -12  20   -0.00    3.16
  -6  12  21   25.21    8.09
   6 -12 -21   23.66    9.77
   6  12 -21   19.26    7.67
  -6 -12  21   29.13    8.38
  -6  12  22   -0.00    2.88
   6 -12 -22    4.64    5.36
   6  12 -22    0.00    3.72
  -6  12  23    0.30    3.72
   6 -12 -23   -0.00    4.75
   6  12 -23   -0.00    4.24
  -6  12  24   -0.00    4.32
   6 -12 -24    1.80    4.50
   6  12 -24   -0.00    3.53
  -6  12  25    9.51    6.19
   6 -12 -25   16.32    8.64
   6  12 -25    1.39    4.29
  -6  12  26    0.69    3.54
   6 -12 -26    1.63    5.00
   6  12 -26   -0.00    3.50
  -6  12  27    7.61    5.44
   6 -12 -27    0.00    5.71
   6  12 -27    3.49    4.72
  -6  12  28    1.42    4.68
   6 -12 -28   -0.00    6.17
   6  12 -28    3.01    4.23
  -6  12  29    4.56    4.94
   6 -12 -29    0.46    5.11
   6 -12 -30    3.19    5.97
   6 -12 -31    8.69    6.71
  -6  13   1    9.11    3.24
   6  13  -1    5.67    5.43
  -6 -13   1    9.34    5.40
  -6  13   2    8.87    3.10
   6  13  -2    5.64    5.08
  -6 -13   2    1.94    3.92
  -6  13   3   47.22    8.37
   6  13  -3   34.82   10.45
  -6 -13   3   41.09   10.86
  -6  13   4   14.70    4.40
   6  13  -4   12.39    6.66
  -6 -13   4   11.37    5.49
  -6  13   5    9.38    3.76
   6  13  -5   10.11    6.26
  -6 -13   5   -0.00    2.57
  -6  13   6   -0.00    2.77
   6  13  -6    5.53    4.76
  -6 -13   6    6.70    4.63
  -6  13   7   14.74    4.93
   6  13  -7    7.17    5.16
  -6 -13   7   20.09    7.40
  -6  13   8    6.27    3.97
   6  13  -8    2.39    4.40
  -6 -13   8   17.89    7.15
  -6  13   9   42.52    9.87
   6  13  -9   49.89   11.75
  -6 -13   9   63.23   12.93
  -6  13  10    4.31    4.09
   6  13 -10   11.21    5.75
  -6 -13  10    8.25    4.56
  -6  13  11    0.00    2.86
   6  13 -11   -0.00    3.59
  -6 -13  11   -0.00    3.19
  -6  13  12    7.25    4.68
   6  13 -12    5.40    5.22
  -6 -13  12   13.28    6.62
  -6  13  13   26.36    6.88
   6  13 -13   16.89    7.24
  -6 -13  13   13.18    6.30
  -6  13  14    2.26    3.54
  -6 -13  14    0.00    3.56
  -6  13  15    9.70    4.94
   6  13 -15    7.77    5.38
  -6 -13  15    6.93    5.24
  -6  13  16   -0.00    3.73
   6  13 -16    0.01    4.11
  -6 -13  16   -0.00    3.69
  -6  13  17    6.47    4.77
   6  13 -17    7.34    5.57
  -6 -13  17    0.00    3.15
  -6  13  18   -0.00    3.94
   6  13 -18    9.06    5.84
  -6 -13  18    3.44    4.33
  -6  13  19   12.83    6.26
   6  13 -19    9.48    5.85
  -6 -13  19   19.39    7.48
  -6  13  20   -0.00    3.75
   6  13 -20    1.21    4.06
  -6 -13  20    0.00    3.28
  -6  13  21    9.52    5.10
   6  13 -21   -0.00    3.50
  -6 -13  21    2.94    4.04
  -6  13  22   -0.00    4.04
   6  13 -22   -0.00    4.88
  -6 -13  22   -0.00    3.87
  -6  13  23    2.27    3.54
   6  13 -23   12.65    6.14
  -6  13  24    5.17    5.11
   6  13 -24    3.02    4.28
  -6  13  25    0.46    3.77
  -6  13  26   -0.00    3.53
   6 -13 -28    4.17    5.56
   6 -13 -29    3.50    6.86
   6 -13 -30   -0.00    5.87
  -6  14   1   24.01    5.63
   6  14  -1   29.08    9.12
  -6 -14   1   16.83    7.05
  -6  14   2    7.08    3.08
   6  14  -2    2.89    4.62
  -6 -14   2    0.37    3.24
  -6  14   3   -0.00    1.91
   6  14  -3    0.00    4.04
  -6 -14   3    0.58    3.43
  -6  14   4    8.95    3.64
   6  14  -4   12.26    6.23
  -6 -14   4   11.75    6.20
  -6  14   5   13.32    4.82
   6  14  -5   20.35    8.02
  -6 -14   5   30.00    8.63
  -6  14   6   16.04    5.08
   6  14  -6    5.77    5.87
  -6 -14   6   16.69    6.44
  -6  14   7   24.26    6.42
   6  14  -7   12.95    6.24
  -6 -14   7   23.88    7.55
  -6  14   8   -0.00    2.48
   6  14  -8    6.90    4.68
  -6 -14   8   -0.00    2.45
  -6  14   9    1.77    3.49
   6  14  -9   16.53    6.43
  -6 -14   9   13.97    5.90
  -6  14  10    0.00    2.79
   6  14 -10    0.00    4.41
  -6 -14  10    3.57    3.73
  -6  14  11    6.03    3.60
   6  14 -11    5.93    5.18
  -6 -14  11    3.88    4.36
  -6  14  12    4.96    3.29
   6  14 -12   -0.00    3.44
  -6 -14  12    5.53    4.54
  -6  14  13    0.38    2.95
   6  14 -13   -0.00    4.98
  -6 -14  13   -0.00    3.21
  -6  14  14    0.00    3.06
   6  14 -14   -0.00    3.88
  -6 -14  14   -0.00    4.05
  -6  14  15    2.93    3.19
   6  14 -15   11.37    6.04
  -6 -14  15    7.19    5.70
  -6  14  16    8.14    5.02
  -6 -14  16    5.18    4.77
  -6  14  17    6.25    5.06
  -6 -14  17   -0.00    3.64
  -6  14  18    2.21    3.04
   6  14 -18   -0.00    4.58
  -6 -14  18    0.34    2.85
  -6  14  19    2.52    3.72
   6  14 -19    0.00    4.19
  -6  14  20   -0.00    2.74
  -6  14  21   -0.00    3.13
  -6  14  22    0.00    3.43
  -6  15   1    2.22    2.31
   6  15  -1    0.12    3.69
  -6 -15   1   -0.00    4.08
  -6  15   2   11.92    3.92
   6  15  -2    2.58    4.04
  -6 -15   2    0.48    3.21
  -6  15   3    6.51    3.11
   6  15  -3    6.65    5.35
  -6 -15   3    0.44    4.32
  -6  15   4    5.09    2.85
   6  15  -4    4.87    4.90
  -6 -15   4   12.06    5.65
  -6  15   5   -0.00    2.03
   6  15  -5    0.53    4.01
  -6 -15   5    1.03    3.38
  -6  15   6   -0.00    2.65
   6  15  -6   -0.00    3.80
  -6 -15   6    1.03    3.02
  -6  15   7    0.77    2.61
   6  15  -7    0.00    3.73
  -6 -15   7    2.69    3.94
  -6  15   8   11.93    4.84
   6  15  -8    7.86    5.39
  -6 -15   8    1.51    3.56
  -6  15   9    0.00    2.83
   6  15  -9    6.44    4.70
  -6 -15   9    4.02    3.61
  -6  15  10    1.79    3.04
   6  15 -10    0.96    3.50
  -6 -15  10    3.43    3.59
  -6  15  11   -0.00    1.96
   6  15 -11   -0.00    3.60
  -6 -15  11    4.01    4.02
  -6  15  12    3.69    3.47
   6  15 -12    9.86    5.55
  -6 -15  12   15.67    6.67
  -6  15  13    5.99    3.64
   6  15 -13    0.23    4.01
  -6 -15  13    8.79    5.64
  -6  15  14    3.77    2.97
   6  15 -14    8.29    5.52
  -6  15  15   -0.00    4.18
   6  15 -15    0.00    4.01
  -6  15  16   -0.00    4.85
   6  15 -16   -0.00    3.68
  -6  15  17    4.51    4.18
   6  15 -17    2.13    4.31
  -6  16   1    6.96    3.33
   6  16  -1   -0.00    3.48
  -6 -16   1    7.78    5.11
  -6  16   2    0.97    2.45
   6  16  -2   -0.00    3.67
  -6 -16   2   -0.00    3.37
  -6  16   3    0.83    1.83
   6  16  -3    0.87    3.74
  -6 -16   3   -0.00    3.68
  -6  16   4    2.35    2.34
   6  16  -4   -0.00    3.43
  -6 -16   4    5.70    4.63
  -6  16   5    0.30    2.15
   6  16  -5    6.76    5.30
  -6 -16   5    5.33    4.10
  -6  16   6    0.92    2.25
   6  16  -6    4.45    4.34
  -6 -16   6    1.68    3.64
  -6  16   7    0.00    1.92
   6  16  -7    1.47    3.93
  -6 -16   7   -0.00    3.18
  -6  16   8   -0.00    2.85
   6  16  -8    1.86    3.97
  -6 -16   8   -0.00    4.35
  -6  16   9    1.01    2.61
   6  16  -9   -0.00    3.70
  -6  16  10   -0.00    3.27
   6  16 -10    2.97    4.86
  -6  16  11    1.80    3.67
   6  16 -11    3.14    3.68
  -6  16  12    5.37    4.13
   6  16 -12    2.55    4.12
   6  16 -13    0.59    3.99
  -6  17   1   -0.00    1.91
   6  17  -1    0.04    3.41
  -6 -17   1   -0.00    3.76
  -6  17   2    2.50    2.99
   6  17  -2    4.16    4.28
  -6 -17   2   -0.00    3.14
  -6  17   3    6.62    3.40
   6  17  -3   11.63    6.57
  -6 -17   3   17.00    6.81
  -6  17   4    1.46    2.21
   6  17  -4    6.03    4.99
  -6  17   5    0.65    2.35
   6  17  -5    1.42    3.45
  -6  17   6    0.00    1.95
   6  17  -6    0.58    3.40
  -5   0   1    4.73    2.59
  -5   0   1    6.13    3.41
   5   0  -1    4.17    2.93
   5   0  -1    2.46    2.49
   5   0  -1    1.81    2.83
  -5   0   2    0.83    2.39
  -5   0   2    1.51    1.92
   5   0  -2   -0.00    2.64
   5   0  -2   -0.00    2.46
  -5   0   3   73.78   12.12
  -5   0   3   90.42   13.37
   5   0  -3   86.18   12.98
   5   0  -3   76.55   12.44
  -5   0   4   -0.00    2.27
  -5   0   4   -0.00    2.55
   5   0  -4    0.77    2.62
   5   0  -4    2.25    2.68
  -5   0   5 2501.39  272.90
  -5   0   5 2454.81  273.47
   5   0  -5 2112.62  272.37
   5   0  -5 2234.35  272.44
  -5   0   6   -0.00    3.27
  -5   0   6   -0.00    2.96
   5   0  -6    2.98    3.21
   5   0  -6    1.21    2.79
  -5   0   7  101.74   11.88
  -5   0   7   27.16    8.72
   5   0  -7   83.44   11.25
   5   0  -7   49.54    9.46
  -5   0   8   -0.00    3.01
  -5   0   8   -0.00    3.17
   5   0  -8    1.29    2.92
   5   0  -8   -0.00    2.97
  -5   0   9  501.97   65.28
  -5   0   9  487.43   65.45
   5   0  -9  609.54   66.08
   5   0  -9  508.85   64.93
  -5   0  10    1.49    3.93
  -5   0  10   -0.00    3.07
   5   0 -10   -0.00    3.56
   5   0 -10   -0.00    2.53
  -5   0  11   28.67    7.49
  -5   0  11   25.48    7.19
   5   0 -11   43.63    8.54
   5   0 -11   23.97    6.52
  -5   0  12   -0.00    3.46
  -5   0  12   -0.00    2.53
   5   0 -12   -0.00    3.86
   5   0 -12   -0.00    3.14
  -5   0  13   13.73    5.31
  -5   0  13   11.01    5.08
   5   0 -13    6.48    4.22
   5   0 -13    8.29    4.08
  -5   0  14    0.87    2.56
   5   0 -14    3.88    4.05
   5   0 -14    2.21    2.78
  -5   0  15  131.42   20.27
   5   0 -15  116.43   19.65
   5   0 -15  124.74   19.21
  -5   0  16   -0.00    2.91
   5   0 -16    3.64    3.29
   5   0 -16    1.10    2.58
  -5   0  17   85.47   15.79
   5   0 -17   85.55   16.00
   5   0 -17   95.72   15.50
  -5   0  18    0.47    2.79
   5   0 -18   -0.00    2.47
  -5   0  19   93.26   18.21
   5   0 -19  125.15   18.52
  -5   0  20   -0.00    3.45
  -5   0  21  204.29   31.18
   5   0 -21  208.03   31.26
  -5   0  22    0.06    4.87
   5   0 -22    1.92    4.38
  -5   0  23    2.51    4.39
   5   0 -23   -0.00    3.37
  -5   0  24   -0.00    3.72
   5   0 -24    4.41    5.03
  -5   0  25    0.00    4.33
   5   0 -25   33.75    9.31
  -5   0  26   -0.00    3.84
[truncated: 872,729 more chars]
