# Supplementary material for: LED-pump-X-ray-multiprobe crystallography for sub-second timescales
Source: Commun Chem. 2022 Aug 26;5:102. doi: 10.1038/s42004-022-00716-1 (PMC9814726; doi:10.1038/s42004-022-00716-1)
Supplement: Supplementary file 10 — Supplementary Data 1 [file 42004_2022_716_MOESM10_ESM.zip › CIFs/8s_265K/265K_8s_t2_excit.cif]

data_global

# SUBMISSION DETAILS
 
_publ_contact_author_name       'Hatcher, Lauren'
_publ_contact_author_address
;
School of Chemistry
Cardiff University
Main Building
Park Place 
Cardiff
CF10 3AT
United Kingdom
;
_publ_contact_author_email       'HatcherL1@cardiff.ac.uk'
_publ_requested_category          FM
_publ_section_comment
; 
?
;
_publ_section_references
;
Diamond General Data Aquisition (GDA) software: http://www.opengda.org/

XIA2: Winter, G. (2010) J. Appl. Cryst. 43, 186-190.
POINTLESS: Evans, P. (2006) Acta Cryst. D62, 72-82.
AIMLESS: Evans, P. R. and Murshudov, G. N. (2013) Acta Cryst. D69, 1204-1214.
DIALS: Winter, G., et al. Acta Cryst. (2018) D74, 85-97.
CCP4: Winn, M. D. et al. (2011) Acta Cryst. D67, 235-242.
   
SHELXL: Sheldrick G. M. (2015). Acta Cryst. C71, 3-8.
SHELXT:	Sheldrick, G. M. (2015). Acta Cryst. A71, 3-8.
 
OLEX2: Dolomanov, O.V.; Bourhis, L.J.; Gildea, R.J.; Howard, J.A.K.; Puschmann,
 H., OLEX2: A complete structure solution, refinement and analysis program 
 (2009). J. Appl. Cryst., 42, 339-341.

MERCURY: Macrae, C. F., Bruno, I. J., Chisholm, J. A., Edgington,
P. R., McCabe, P., Pidcock, E., Rodriguez-Monge, L., Taylor, R.,
van de Streek, J. & Wood, P. A. (2008). J. Appl. Cryst. 41, 466-470.
;

####
 
data_265K_8s_t2_excit
 
_audit_creation_method            'SHELXL-2018/3'
_shelx_SHELXL_version_number      '2018/3'
_chemical_name_systematic         
;
Nitro-(N,N,N',N'-tetrabutyldiethylenetriamine)palladium(II)
tetraphenylborate, tetrahydrofuran solvate
;
_chemical_name_common             ?
_chemical_melting_point           ?
_chemical_formula_moiety          
;
C20 H45 N4 O2 Pd, C24 H20 B, C4 H8 O
;
_chemical_formula_sum            'C48 H73 B N4 O3 Pd' 
_chemical_formula_weight          871.31

loop_
 _atom_type_symbol
 _atom_type_description
 _atom_type_scat_dispersion_real
 _atom_type_scat_dispersion_imag
 _atom_type_scat_source
 'C'  'C'   0.0010   0.0010
 'International Tables Vol C Tables 4.2.6.8 and 6.1.1.4'
 'H'  'H'   0.0000   0.0000
 'International Tables Vol C Tables 4.2.6.8 and 6.1.1.4'
 'B'  'B'   0.0000   0.0000
 'International Tables Vol C Tables 4.2.6.8 and 6.1.1.4'
 'N'  'N'   0.0030   0.0020
 'International Tables Vol C Tables 4.2.6.8 and 6.1.1.4'
 'O'  'O'   0.0050   0.0030
 'International Tables Vol C Tables 4.2.6.8 and 6.1.1.4'
 'Pd'  'Pd'  -2.5040   0.6150
 'International Tables Vol C Tables 4.2.6.8 and 6.1.1.4'
 
_space_group_crystal_system       monoclinic
_space_group_IT_number            14
_space_group_name_H-M_alt         'P 21/n'
_space_group_name_Hall            '-P 2yn'
 
_shelx_space_group_comment
;
The symmetry employed for this shelxl refinement is uniquely defined
by the following loop, which should always be used as a source of
symmetry information in preference to the above space-group names.
They are only intended as comments.
;
 
loop_
 _space_group_symop_operation_xyz
 'x, y, z'
 '-x+1/2, y+1/2, -z+1/2'
 '-x, -y, -z'
 'x-1/2, -y-1/2, z-1/2'
 
_cell_length_a                    11.6794(7)
_cell_length_b                    13.6160(8)
_cell_length_c                    30.1961(18)
_cell_angle_alpha                 90
_cell_angle_beta                  93.373(6)
_cell_angle_gamma                 90
_cell_volume                      4793.7(5)
_cell_formula_units_Z             4
_cell_measurement_temperature     265(2)
_cell_measurement_reflns_used     9701
_cell_measurement_theta_max       19.8170804101
_cell_measurement_theta_min       1.22967193371
 
_exptl_crystal_description        Plate
_exptl_crystal_colour             Yellow
_exptl_crystal_density_meas       ?
_exptl_crystal_density_method     ?
_exptl_crystal_density_diffrn     1.207          
_exptl_crystal_F_000              1856
_exptl_transmission_factor_min    ?
_exptl_transmission_factor_max    ?
_exptl_crystal_size_max           0.100
_exptl_crystal_size_mid           0.100
_exptl_crystal_size_min           0.050
_exptl_absorpt_coefficient_mu     0.201
_shelx_estimated_absorpt_T_min    0.980
_shelx_estimated_absorpt_T_max    0.990
_exptl_absorpt_correction_T_min   0.996470951189
_exptl_absorpt_correction_T_max   1.0
_exptl_absorpt_correction_type    empirical
_exptl_absorpt_process_details    
;
CCP4 7.0.048: AIMLESS, version 0.5.32 : 29/03/17
Scaling & analysis of unmerged intensities, absorption correction using spherical harmonics
;
_exptl_absorpt_special_details    ?
_diffrn_ambient_temperature       265(2)
_diffrn_radiation_wavelength      0.534
_diffrn_measurement_device_type   'Photon counting pixel array'
_diffrn_radiation_type            Synchrotron
_diffrn_measurement_method        'shutterless scans'
_diffrn_radiation_source          'Diamond Light Source Beamline I19-2'
_diffrn_radiation_monochromator   'Silicon 111'
_diffrn_detector_area_resol_mean  ?
_diffrn_reflns_number             32105
_diffrn_reflns_av_unetI/netI      0.1056
_diffrn_reflns_av_R_equivalents   0.0816
_diffrn_reflns_limit_h_min        -14
_diffrn_reflns_limit_h_max        14
_diffrn_reflns_limit_k_min        -16
_diffrn_reflns_limit_k_max        17
_diffrn_reflns_limit_l_min        -37
_diffrn_reflns_limit_l_max        32
_diffrn_reflns_theta_min          1.233
_diffrn_reflns_theta_max          19.496
_diffrn_reflns_theta_full         18.687
_diffrn_measured_fraction_theta_max   0.986
_diffrn_measured_fraction_theta_full  0.987
_diffrn_reflns_Laue_measured_fraction_max    0.986
_diffrn_reflns_Laue_measured_fraction_full   0.987
_diffrn_reflns_point_group_measured_fraction_max   0.986
_diffrn_reflns_point_group_measured_fraction_full  0.987
_reflns_number_total              9671
_reflns_number_gt                 4989
_reflns_threshold_expression      'I > 2\s(I)'
_reflns_Friedel_coverage          0.000
_reflns_Friedel_fraction_max      .
_reflns_Friedel_fraction_full     .
 
_reflns_special_details
;
 Reflections were merged by SHELXL according to the crystal
 class for the calculation of statistics and refinement.
 
 _reflns_Friedel_fraction is defined as the number of unique
 Friedel pairs measured divided by the number that would be
 possible theoretically, ignoring centric projections and
 systematic absences.
;
 
_computing_data_collection        'Diamond GDA (http://www.opengda.org/)'
_computing_cell_refinement        'DIALS (Winter, 2018)'
_computing_data_reduction         'XIA2 (Winter 2010)'
_computing_structure_solution     'SHELXT (Sheldrick, 2015)'
_computing_structure_refinement   'SHELXL (Sheldrick, 2015)'
_computing_molecular_graphics     'OLEX2 (Dolomanov et al., 2009)'
_computing_publication_material   'MERCURY (Macrae et al., 2008)'
_refine_special_details           ?
_refine_ls_structure_factor_coef  Fsqd
_refine_ls_matrix_type            full
_refine_ls_weighting_scheme       calc
_refine_ls_weighting_details
'w=1/[\s^2^(Fo^2^)+(0.0513P)^2^] where P=(Fo^2^+2Fc^2^)/3'
_atom_sites_solution_primary      ?
_atom_sites_solution_secondary    ?
_atom_sites_solution_hydrogens    geom
_refine_ls_hydrogen_treatment     constr
_refine_ls_extinction_method      none
_refine_ls_extinction_coef        .
_refine_ls_number_reflns          9671
_refine_ls_number_parameters      526
_refine_ls_number_restraints      490
_refine_ls_R_factor_all           0.1157
_refine_ls_R_factor_gt            0.0571
_refine_ls_wR_factor_ref          0.1347
_refine_ls_wR_factor_gt           0.1141
_refine_ls_goodness_of_fit_ref    0.897
_refine_ls_restrained_S_all       0.896
_refine_ls_shift/su_max           0.000
_refine_ls_shift/su_mean          0.000
 
loop_
 _atom_site_label
 _atom_site_type_symbol
 _atom_site_fract_x
 _atom_site_fract_y
 _atom_site_fract_z
 _atom_site_U_iso_or_equiv
 _atom_site_adp_type
 _atom_site_occupancy
 _atom_site_site_symmetry_order  
 _atom_site_calc_flag
 _atom_site_refinement_flags_posn
 _atom_site_refinement_flags_adp
 _atom_site_refinement_flags_occupancy
 _atom_site_disorder_assembly
 _atom_site_disorder_group
Pd1 Pd 0.33995(3) 0.77522(2) 0.34685(2) 0.04877(13) Uani 1 1 d . . . . .
N2 N 0.3469(3) 0.9281(2) 0.33815(10) 0.0552(8) Uani 1 1 d . . . . .
N3 N 0.4556(3) 0.7983(2) 0.39799(10) 0.0478(7) Uani 1 1 d . . . . .
H3 H 0.532521 0.787885 0.387541 0.057 Uiso 1 1 calc R U . . .
N4 N 0.3307(2) 0.6318(2) 0.37128(11) 0.0498(7) Uani 1 1 d . . . . .
C1 C 0.4425(4) 0.9635(3) 0.37018(13) 0.0633(11) Uani 1 1 d . . . . .
H1A H 0.515308 0.958497 0.356458 0.076 Uiso 1 1 calc R U . . .
H1B H 0.430052 1.031877 0.377527 0.076 Uiso 1 1 calc R U . . .
C2 C 0.4459(4) 0.9022(3) 0.41189(13) 0.0625(11) Uani 1 1 d . . . . .
H2A H 0.511198 0.920500 0.431482 0.075 Uiso 1 1 calc R U . . .
H2B H 0.376486 0.911902 0.427475 0.075 Uiso 1 1 calc R U . . .
C3 C 0.4349(3) 0.7233(3) 0.43268(13) 0.0535(9) Uani 1 1 d . . . . .
H3A H 0.365721 0.738927 0.447531 0.064 Uiso 1 1 calc R U . . .
H3B H 0.498865 0.721359 0.454643 0.064 Uiso 1 1 calc R U . . .
C4 C 0.4220(3) 0.6250(3) 0.40895(13) 0.0532(10) Uani 1 1 d . . . . .
H4A H 0.494571 0.606361 0.397337 0.064 Uiso 1 1 calc R U . . .
H4B H 0.400886 0.574828 0.429785 0.064 Uiso 1 1 calc R U . . .
C5 C 0.2317(4) 0.9660(3) 0.35139(15) 0.0680(12) Uani 1 1 d . . . . .
H5A H 0.172528 0.935448 0.332180 0.082 Uiso 1 1 calc R U . . .
H5B H 0.220751 0.943916 0.381379 0.082 Uiso 1 1 calc R U . . .
C6 C 0.2127(4) 1.0762(3) 0.34986(17) 0.0899(15) Uani 1 1 d . . . . .
H6A H 0.219443 1.099395 0.319762 0.108 Uiso 1 1 calc R U . . .
H6B H 0.271463 1.108328 0.368702 0.108 Uiso 1 1 calc R U . . .
C7 C 0.0951(4) 1.1037(4) 0.3652(2) 0.117(2) Uani 1 1 d . . . . .
H7A H 0.036916 1.065045 0.348936 0.140 Uiso 1 1 calc R U . . .
H7B H 0.091871 1.087940 0.396471 0.140 Uiso 1 1 calc R U . . .
C8 C 0.0700(6) 1.2094(4) 0.3585(3) 0.173(3) Uani 1 1 d . . . . .
H8A H 0.055036 1.222120 0.327405 0.259 Uiso 1 1 calc R U . . .
H8B H 0.134661 1.247573 0.369445 0.259 Uiso 1 1 calc R U . . .
H8C H 0.003890 1.227008 0.374204 0.259 Uiso 1 1 calc R U . . .
C9 C 0.3657(3) 0.9606(3) 0.29187(13) 0.0618(10) Uani 1 1 d . . . . .
H9A H 0.373504 1.031554 0.291718 0.074 Uiso 1 1 calc R U . . .
H9B H 0.298160 0.944113 0.273121 0.074 Uiso 1 1 calc R U . . .
C10 C 0.4688(4) 0.9165(3) 0.27205(14) 0.0721(12) Uani 1 1 d . . . . .
H10A H 0.466809 0.845685 0.275249 0.087 Uiso 1 1 calc R U . . .
H10B H 0.537950 0.940507 0.287853 0.087 Uiso 1 1 calc R U . . .
C11 C 0.4717(4) 0.9431(4) 0.22276(15) 0.0885(15) Uani 1 1 d . . . . .
H11A H 0.407765 0.911450 0.206485 0.106 Uiso 1 1 calc R U . . .
H11B H 0.462226 1.013519 0.219359 0.106 Uiso 1 1 calc R U . . .
C12 C 0.5808(4) 0.9127(5) 0.20333(18) 0.122(2) Uani 1 1 d . . . . .
H12A H 0.580434 0.934197 0.173042 0.184 Uiso 1 1 calc R U . . .
H12B H 0.587630 0.842440 0.204442 0.184 Uiso 1 1 calc R U . . .
H12C H 0.644602 0.941820 0.219996 0.184 Uiso 1 1 calc R U . . .
C13 C 0.2115(3) 0.6236(3) 0.38847(14) 0.0561(10) Uani 1 1 d . . . . .
H13A H 0.202903 0.675732 0.409910 0.067 Uiso 1 1 calc R U . . .
H13B H 0.156262 0.635917 0.363834 0.067 Uiso 1 1 calc R U . . .
C14 C 0.1792(3) 0.5282(3) 0.40988(15) 0.0656(12) Uani 1 1 d . . . . .
H14A H 0.185670 0.474947 0.388813 0.079 Uiso 1 1 calc R U . . .
H14B H 0.232157 0.515108 0.435156 0.079 Uiso 1 1 calc R U . . .
C15 C 0.0585(3) 0.5315(3) 0.42500(17) 0.0780(14) Uani 1 1 d . . . . .
H15A H 0.006555 0.546514 0.399671 0.094 Uiso 1 1 calc R U . . .
H15B H 0.053176 0.584504 0.446236 0.094 Uiso 1 1 calc R U . . .
C16 C 0.0194(4) 0.4371(3) 0.44610(17) 0.0908(16) Uani 1 1 d . . . . .
H16A H 0.020890 0.384634 0.424924 0.136 Uiso 1 1 calc R U . . .
H16B H -0.057261 0.445293 0.455342 0.136 Uiso 1 1 calc R U . . .
H16C H 0.069862 0.421747 0.471401 0.136 Uiso 1 1 calc R U . . .
C17 C 0.3485(3) 0.5510(3) 0.33876(13) 0.0609(11) Uani 1 1 d . . . . .
H17A H 0.352137 0.489078 0.354641 0.073 Uiso 1 1 calc R U . . .
H17B H 0.282309 0.548478 0.317811 0.073 Uiso 1 1 calc R U . . .
C18 C 0.4540(4) 0.5611(3) 0.31342(15) 0.0748(13) Uani 1 1 d . . . . .
H18A H 0.521146 0.560335 0.333928 0.090 Uiso 1 1 calc R U . . .
H18B H 0.452318 0.623560 0.297970 0.090 Uiso 1 1 calc R U . . .
C19 C 0.4629(5) 0.4781(4) 0.27995(19) 0.113(2) Uani 1 1 d . . . . .
H19A H 0.454867 0.416036 0.295241 0.136 Uiso 1 1 calc R U . . .
H19B H 0.399299 0.483566 0.257950 0.136 Uiso 1 1 calc R U . . .
C20 C 0.5685(5) 0.4761(5) 0.2573(2) 0.148(3) Uani 1 1 d . . . . .
H20A H 0.557677 0.437960 0.230642 0.222 Uiso 1 1 calc R U . . .
H20B H 0.628016 0.447030 0.276299 0.222 Uiso 1 1 calc R U . . .
H20C H 0.589924 0.541877 0.249940 0.222 Uiso 1 1 calc R U . . .
C21 C 0.6574(3) 0.3743(3) 0.42715(13) 0.0512(9) Uani 1 1 d . . . . .
C22 C 0.7094(3) 0.4239(3) 0.39337(15) 0.0639(11) Uani 1 1 d . . . . .
H22 H 0.725581 0.389957 0.367748 0.077 Uiso 1 1 calc R U . . .
C23 C 0.7379(4) 0.5228(3) 0.39692(19) 0.0819(14) Uani 1 1 d . . . . .
H23 H 0.773155 0.553027 0.373705 0.098 Uiso 1 1 calc R U . . .
C24 C 0.7156(4) 0.5768(3) 0.43351(19) 0.0801(13) Uani 1 1 d . . . . .
H24 H 0.736265 0.642644 0.435780 0.096 Uiso 1 1 calc R U . . .
C25 C 0.6614(4) 0.5304(3) 0.46688(17) 0.0731(12) Uani 1 1 d . . . . .
H25 H 0.644500 0.565573 0.492068 0.088 Uiso 1 1 calc R U . . .
C26 C 0.6316(3) 0.4320(3) 0.46359(14) 0.0608(11) Uani 1 1 d . . . . .
H26 H 0.593161 0.403299 0.486397 0.073 Uiso 1 1 calc R U . . .
C27 C 0.7346(3) 0.2013(3) 0.45914(14) 0.0525(9) Uani 1 1 d . . . . .
C28 C 0.8087(4) 0.2506(3) 0.48877(15) 0.0641(12) Uani 1 1 d . . . . .
H28 H 0.803324 0.318665 0.490298 0.077 Uiso 1 1 calc R U . . .
C29 C 0.8911(4) 0.2034(3) 0.51651(17) 0.0819(14) Uani 1 1 d . . . . .
H29 H 0.938217 0.240085 0.536151 0.098 Uiso 1 1 calc R U . . .
C30 C 0.9032(4) 0.1035(4) 0.51499(18) 0.0851(15) Uani 1 1 d . . . . .
H30 H 0.957394 0.071694 0.533675 0.102 Uiso 1 1 calc R U . . .
C31 C 0.8339(4) 0.0515(3) 0.48547(18) 0.0835(14) Uani 1 1 d . . . . .
H31 H 0.841200 -0.016427 0.483857 0.100 Uiso 1 1 calc R U . . .
C32 C 0.7524(3) 0.0994(3) 0.45781(16) 0.0737(13) Uani 1 1 d . . . . .
H32 H 0.707776 0.062282 0.437530 0.088 Uiso 1 1 calc R U . . .
C33 C 0.5051(3) 0.2306(3) 0.44412(13) 0.0484(9) Uani 1 1 d . . . . .
C34 C 0.4784(3) 0.1452(3) 0.46685(13) 0.0517(10) Uani 1 1 d . . . . .
H34 H 0.536919 0.100410 0.473765 0.062 Uiso 1 1 calc R U . . .
C35 C 0.3694(3) 0.1237(3) 0.47966(14) 0.0634(11) Uani 1 1 d . . . . .
H35 H 0.355846 0.065166 0.494341 0.076 Uiso 1 1 calc R U . . .
C36 C 0.2809(4) 0.1887(3) 0.47070(16) 0.0703(12) Uani 1 1 d . . . . .
H36 H 0.207802 0.175581 0.479813 0.084 Uiso 1 1 calc R U . . .
C37 C 0.3029(4) 0.2741(3) 0.44787(18) 0.0796(14) Uani 1 1 d . . . . .
H37 H 0.243890 0.318218 0.440711 0.096 Uiso 1 1 calc R U . . .
C38 C 0.4121(4) 0.2933(3) 0.43582(16) 0.0699(13) Uani 1 1 d . . . . .
H38 H 0.424907 0.352063 0.421175 0.084 Uiso 1 1 calc R U . . .
C39 C 0.6375(4) 0.2132(3) 0.37500(15) 0.0647(11) Uani 1 1 d . . . . .
C40 C 0.5464(5) 0.2197(3) 0.34433(16) 0.0782(13) Uani 1 1 d . . . . .
H40 H 0.477470 0.244096 0.353665 0.094 Uiso 1 1 calc R U . . .
C41 C 0.5508(6) 0.1916(4) 0.29960(18) 0.0950(16) Uani 1 1 d . . . . .
H41 H 0.486756 0.197649 0.279991 0.114 Uiso 1 1 calc R U . . .
C42 C 0.6520(6) 0.1550(4) 0.2857(2) 0.119(2) Uani 1 1 d . . . . .
H42 H 0.657182 0.135796 0.256312 0.143 Uiso 1 1 calc R U . . .
C43 C 0.7442(6) 0.1467(5) 0.3146(2) 0.137(2) Uani 1 1 d . . . . .
H43 H 0.812717 0.122005 0.304968 0.165 Uiso 1 1 calc R U . . .
C44 C 0.7375(5) 0.1748(4) 0.35828(18) 0.1112(19) Uani 1 1 d . . . . .
H44 H 0.802227 0.167843 0.377473 0.133 Uiso 1 1 calc R U . . .
B1 B 0.6346(4) 0.2557(3) 0.42653(17) 0.0539(9) Uani 1 1 d . . . . .
O3 O 0.6872(14) 0.806(3) 0.3650(12) 0.0918(16) Uani 0.537(18) 1 d D . P A 1
C45 C 0.7295(12) 0.7574(14) 0.3272(6) 0.091(2) Uani 0.537(18) 1 d D . P A 1
H45A H 0.706535 0.793423 0.300423 0.110 Uiso 0.537(18) 1 calc R U P A 1
H45B H 0.697820 0.691642 0.324629 0.110 Uiso 0.537(18) 1 calc R U P A 1
C46 C 0.8558(11) 0.7526(18) 0.3327(7) 0.111(2) Uani 0.537(18) 1 d D . P A 1
H46A H 0.890485 0.779825 0.307025 0.133 Uiso 0.537(18) 1 calc R U P A 1
H46B H 0.881364 0.685244 0.336812 0.133 Uiso 0.537(18) 1 calc R U P A 1
C47 C 0.8858(10) 0.8119(15) 0.3728(4) 0.111(2) Uani 0.537(18) 1 d D . P A 1
H47A H 0.930655 0.772593 0.394270 0.133 Uiso 0.537(18) 1 calc R U P A 1
H47B H 0.931726 0.867973 0.364972 0.133 Uiso 0.537(18) 1 calc R U P A 1
C48 C 0.7826(10) 0.8450(11) 0.3918(4) 0.091(2) Uani 0.537(18) 1 d D . P A 1
H48A H 0.779594 0.916208 0.391896 0.110 Uiso 0.537(18) 1 calc R U P A 1
H48B H 0.780222 0.821932 0.422111 0.110 Uiso 0.537(18) 1 calc R U P A 1
O3A O 0.6795(17) 0.805(4) 0.3621(14) 0.0918(16) Uani 0.463(18) 1 d D . P A 2
C45A C 0.7423(14) 0.7793(17) 0.3244(7) 0.091(2) Uani 0.463(18) 1 d D . P A 2
H45C H 0.728874 0.827159 0.300824 0.110 Uiso 0.463(18) 1 calc R U P A 2
H45D H 0.718583 0.715237 0.313212 0.110 Uiso 0.463(18) 1 calc R U P A 2
C46A C 0.8648(13) 0.7780(18) 0.3396(8) 0.111(2) Uani 0.463(18) 1 d D . P A 2
H46C H 0.885332 0.718929 0.356173 0.133 Uiso 0.463(18) 1 calc R U P A 2
H46D H 0.914642 0.785420 0.315192 0.133 Uiso 0.463(18) 1 calc R U P A 2
C47A C 0.8654(12) 0.8643(16) 0.3677(5) 0.111(2) Uani 0.463(18) 1 d D . P A 2
H47C H 0.920309 0.855889 0.392742 0.133 Uiso 0.463(18) 1 calc R U P A 2
H47D H 0.887461 0.921554 0.351056 0.133 Uiso 0.463(18) 1 calc R U P A 2
C48A C 0.7520(13) 0.8778(12) 0.3830(5) 0.091(2) Uani 0.463(18) 1 d D . P A 2
H48C H 0.753402 0.870316 0.415015 0.110 Uiso 0.463(18) 1 calc R U P A 2
H48D H 0.723848 0.943003 0.375434 0.110 Uiso 0.463(18) 1 calc R U P A 2
O1 O 0.1263(3) 0.7603(3) 0.29860(12) 0.1070(12) Uani 0.788(5) 1 d D . P B 3
O2 O 0.2621(3) 0.72425(19) 0.25905(13) 0.1070(12) Uani 0.788(5) 1 d D . P B 3
N1 N 0.2269(3) 0.74952(13) 0.29387(11) 0.0678(12) Uani 0.788(5) 1 d D . P B 3
O1A O 0.2070(12) 0.7582(2) 0.3049(3) 0.1070(12) Uani 0.212(5) 1 d D . P B 4
O2A O 0.3163(10) 0.7176(3) 0.2552(3) 0.1070(12) Uani 0.212(5) 1 d D . P B 4
N1A N 0.2096(8) 0.7313(2) 0.2637(3) 0.0678(12) Uani 0.212(5) 1 d D . P B 4
 
loop_
 _atom_site_aniso_label
 _atom_site_aniso_U_11
 _atom_site_aniso_U_22
 _atom_site_aniso_U_33
 _atom_site_aniso_U_23
 _atom_site_aniso_U_13
 _atom_site_aniso_U_12
Pd1 0.0505(2) 0.0502(2) 0.0452(2) 0.00138(17) -0.00141(16) -0.00229(15)
N2 0.0627(18) 0.0531(19) 0.0493(18) 0.0029(15) -0.0004(14) 0.0004(14)
N3 0.0499(18) 0.0521(15) 0.0409(18) -0.0008(13) -0.0007(15) -0.0030(14)
N4 0.0474(16) 0.0509(17) 0.0509(18) 0.0000(14) 0.0000(12) -0.0021(14)
C1 0.077(3) 0.053(2) 0.058(2) -0.0010(18) -0.0084(19) -0.005(2)
C2 0.080(3) 0.0528(18) 0.054(2) -0.0040(17) -0.006(2) -0.003(2)
C3 0.061(2) 0.0589(19) 0.040(2) 0.0035(14) -0.0015(19) -0.0017(19)
C4 0.051(2) 0.056(2) 0.051(2) 0.0021(17) -0.0026(17) -0.0006(18)
C5 0.074(2) 0.064(2) 0.067(3) 0.002(2) 0.005(2) 0.010(2)
C6 0.108(3) 0.065(2) 0.095(4) -0.004(3) -0.005(3) 0.020(2)
C7 0.107(4) 0.094(3) 0.148(5) -0.033(4) -0.008(4) 0.031(3)
C8 0.158(6) 0.098(4) 0.257(9) -0.044(5) -0.038(6) 0.052(4)
C9 0.072(3) 0.058(3) 0.055(2) 0.013(2) 0.0001(19) -0.0041(19)
C10 0.072(3) 0.082(3) 0.063(2) 0.009(2) 0.005(2) -0.003(2)
C11 0.092(3) 0.110(4) 0.064(3) 0.008(3) 0.013(2) -0.014(3)
C12 0.100(4) 0.172(6) 0.098(4) -0.003(4) 0.031(3) -0.011(4)
C13 0.0505(19) 0.054(2) 0.064(3) 0.0028(19) 0.0039(18) -0.0037(17)
C14 0.058(2) 0.060(2) 0.078(3) 0.011(2) 0.008(2) -0.0046(19)
C15 0.061(2) 0.076(3) 0.100(4) 0.002(3) 0.023(2) -0.010(2)
C16 0.084(3) 0.084(3) 0.107(4) 0.009(3) 0.029(3) -0.015(2)
C17 0.069(3) 0.058(2) 0.055(3) -0.0062(18) 0.0011(19) -0.001(2)
C18 0.073(3) 0.087(3) 0.065(3) -0.011(2) 0.009(2) 0.004(2)
C19 0.123(4) 0.118(4) 0.102(4) -0.041(3) 0.038(3) -0.003(4)
C20 0.152(5) 0.169(6) 0.131(6) -0.032(5) 0.067(4) 0.018(5)
C21 0.050(2) 0.0495(17) 0.053(2) 0.0065(15) -0.0084(18) -0.0028(16)
C22 0.056(3) 0.063(2) 0.073(3) 0.016(2) 0.003(2) -0.0033(19)
C23 0.065(3) 0.061(2) 0.121(4) 0.023(2) 0.016(3) -0.007(2)
C24 0.063(3) 0.051(3) 0.125(4) 0.012(2) -0.013(3) 0.000(2)
C25 0.075(3) 0.052(2) 0.089(3) -0.002(2) -0.019(2) 0.0077(19)
C26 0.075(3) 0.0527(19) 0.054(2) 0.0042(18) -0.007(2) 0.0038(19)
C27 0.048(2) 0.0510(18) 0.059(2) 0.0025(17) 0.0088(16) 0.0015(15)
C28 0.061(2) 0.059(2) 0.072(3) -0.0042(19) -0.0038(19) 0.0055(17)
C29 0.073(3) 0.084(3) 0.085(3) -0.004(3) -0.017(2) 0.014(2)
C30 0.057(3) 0.082(3) 0.116(4) 0.018(3) -0.002(3) 0.019(2)
C31 0.058(3) 0.061(3) 0.132(4) 0.014(2) 0.008(2) 0.0102(19)
C32 0.058(3) 0.0525(19) 0.110(4) -0.004(2) 0.002(2) 0.0035(18)
C33 0.0535(18) 0.0451(18) 0.046(2) -0.0032(17) -0.0037(17) -0.0010(14)
C34 0.054(2) 0.0491(19) 0.051(3) 0.0036(17) -0.0008(19) 0.0030(16)
C35 0.058(2) 0.063(3) 0.069(3) 0.006(2) 0.001(2) -0.0083(16)
C36 0.057(2) 0.066(2) 0.088(4) -0.002(2) 0.005(2) -0.0033(17)
C37 0.059(2) 0.058(2) 0.122(4) 0.004(2) 0.007(3) 0.005(2)
C38 0.059(2) 0.052(2) 0.098(4) 0.011(2) -0.001(2) 0.0037(17)
C39 0.084(3) 0.053(2) 0.057(2) -0.002(2) 0.0040(17) -0.008(2)
C40 0.105(3) 0.065(3) 0.063(2) 0.006(2) -0.012(2) -0.020(2)
C41 0.147(5) 0.076(3) 0.060(3) 0.008(2) -0.015(3) -0.038(3)
C42 0.182(5) 0.108(5) 0.069(4) -0.011(4) 0.015(3) -0.023(4)
C43 0.160(5) 0.175(6) 0.080(3) -0.033(4) 0.029(3) 0.024(5)
C44 0.113(4) 0.147(5) 0.075(3) -0.025(3) 0.018(3) 0.023(3)
B1 0.056(2) 0.0485(19) 0.057(2) 0.0016(18) 0.0015(18) -0.0025(17)
O3 0.076(2) 0.098(2) 0.102(4) -0.014(3) 0.012(3) -0.006(3)
C45 0.084(2) 0.092(5) 0.099(3) -0.013(3) 0.007(2) -0.002(2)
C46 0.081(2) 0.116(8) 0.136(5) -0.026(4) 0.012(2) -0.005(3)
C47 0.081(2) 0.116(8) 0.136(5) -0.026(4) 0.012(2) -0.005(3)
C48 0.084(2) 0.092(5) 0.099(3) -0.013(3) 0.007(2) -0.002(2)
O3A 0.076(2) 0.098(2) 0.102(4) -0.014(3) 0.012(3) -0.006(3)
C45A 0.084(2) 0.092(5) 0.099(3) -0.013(3) 0.007(2) -0.002(2)
C46A 0.081(2) 0.116(8) 0.136(5) -0.026(4) 0.012(2) -0.005(3)
C47A 0.081(2) 0.116(8) 0.136(5) -0.026(4) 0.012(2) -0.005(3)
C48A 0.084(2) 0.092(5) 0.099(3) -0.013(3) 0.007(2) -0.002(2)
O1 0.071(2) 0.175(3) 0.0736(18) -0.0212(17) -0.0090(17) 0.0000(19)
O2 0.071(2) 0.175(3) 0.0736(18) -0.0212(17) -0.0090(17) 0.0000(19)
N1 0.071(2) 0.069(3) 0.062(2) 0.008(2) -0.008(2) -0.0063(19)
O1A 0.071(2) 0.175(3) 0.0736(18) -0.0212(17) -0.0090(17) 0.0000(19)
O2A 0.071(2) 0.175(3) 0.0736(18) -0.0212(17) -0.0090(17) 0.0000(19)
N1A 0.071(2) 0.069(3) 0.062(2) 0.008(2) -0.008(2) -0.0063(19)
 
_geom_special_details
;
 All esds (except the esd in the dihedral angle between two l.s. planes)
 are estimated using the full covariance matrix.  The cell esds are taken
 into account individually in the estimation of esds in distances, angles
 and torsion angles; correlations between esds in cell parameters are only
 used when they are defined by crystal symmetry.  An approximate (isotropic)
 treatment of cell esds is used for estimating esds involving l.s. planes.
;
 
loop_
 _geom_bond_atom_site_label_1
 _geom_bond_atom_site_label_2
 _geom_bond_distance
 _geom_bond_site_symmetry_2
 _geom_bond_publ_flag
Pd1 O1A 1.959(14) . ?
Pd1 N3 2.015(3) . ?
Pd1 N1 2.044(3) . ?
Pd1 N4 2.092(3) . ?
Pd1 N2 2.101(3) . ?
N2 C9 1.494(5) . ?
N2 C1 1.512(4) . ?
N2 C5 1.517(5) . ?
N3 C2 1.481(4) . ?
N3 C3 1.493(4) . ?
N3 H3 0.9800 . ?
N4 C17 1.497(5) . ?
N4 C4 1.515(4) . ?
N4 C13 1.519(4) . ?
C1 C2 1.510(5) . ?
C1 H1A 0.9700 . ?
C1 H1B 0.9700 . ?
C2 H2A 0.9700 . ?
C2 H2B 0.9700 . ?
C3 C4 1.522(5) . ?
C3 H3A 0.9700 . ?
C3 H3B 0.9700 . ?
C4 H4A 0.9700 . ?
C4 H4B 0.9700 . ?
C5 C6 1.516(5) . ?
C5 H5A 0.9700 . ?
C5 H5B 0.9700 . ?
C6 C7 1.522(6) . ?
C6 H6A 0.9700 . ?
C6 H6B 0.9700 . ?
C7 C8 1.481(7) . ?
C7 H7A 0.9700 . ?
C7 H7B 0.9700 . ?
C8 H8A 0.9600 . ?
C8 H8B 0.9600 . ?
C8 H8C 0.9600 . ?
C9 C10 1.501(5) . ?
C9 H9A 0.9700 . ?
C9 H9B 0.9700 . ?
C10 C11 1.534(6) . ?
C10 H10A 0.9700 . ?
C10 H10B 0.9700 . ?
C11 C12 1.493(6) . ?
C11 H11A 0.9700 . ?
C11 H11B 0.9700 . ?
C12 H12A 0.9600 . ?
C12 H12B 0.9600 . ?
C12 H12C 0.9600 . ?
C13 C14 1.509(5) . ?
C13 H13A 0.9700 . ?
C13 H13B 0.9700 . ?
C14 C15 1.508(5) . ?
C14 H14A 0.9700 . ?
C14 H14B 0.9700 . ?
C15 C16 1.516(5) . ?
C15 H15A 0.9700 . ?
C15 H15B 0.9700 . ?
C16 H16A 0.9600 . ?
C16 H16B 0.9600 . ?
C16 H16C 0.9600 . ?
C17 C18 1.495(5) . ?
C17 H17A 0.9700 . ?
C17 H17B 0.9700 . ?
C18 C19 1.523(6) . ?
C18 H18A 0.9700 . ?
C18 H18B 0.9700 . ?
C19 C20 1.445(7) . ?
C19 H19A 0.9700 . ?
C19 H19B 0.9700 . ?
C20 H20A 0.9600 . ?
C20 H20B 0.9600 . ?
C20 H20C 0.9600 . ?
C21 C22 1.393(5) . ?
C21 C26 1.399(5) . ?
C21 B1 1.636(5) . ?
C22 C23 1.389(5) . ?
C22 H22 0.9300 . ?
C23 C24 1.365(6) . ?
C23 H23 0.9300 . ?
C24 C25 1.375(6) . ?
C24 H24 0.9300 . ?
C25 C26 1.387(5) . ?
C25 H25 0.9300 . ?
C26 H26 0.9300 . ?
C27 C28 1.381(5) . ?
C27 C32 1.404(5) . ?
C27 B1 1.657(6) . ?
C28 C29 1.396(6) . ?
C28 H28 0.9300 . ?
C29 C30 1.369(6) . ?
C29 H29 0.9300 . ?
C30 C31 1.366(6) . ?
C30 H30 0.9300 . ?
C31 C32 1.391(6) . ?
C31 H31 0.9300 . ?
C32 H32 0.9300 . ?
C33 C38 1.393(5) . ?
C33 C34 1.395(5) . ?
C33 B1 1.668(6) . ?
C34 C35 1.384(5) . ?
C34 H34 0.9300 . ?
C35 C36 1.375(5) . ?
C35 H35 0.9300 . ?
C36 C37 1.383(6) . ?
C36 H36 0.9300 . ?
C37 C38 1.373(6) . ?
C37 H37 0.9300 . ?
C38 H38 0.9300 . ?
C39 C40 1.372(6) . ?
C39 C44 1.400(6) . ?
C39 B1 1.662(7) . ?
C40 C41 1.408(6) . ?
C40 H40 0.9300 . ?
C41 C42 1.371(8) . ?
C41 H41 0.9300 . ?
C42 C43 1.350(8) . ?
C42 H42 0.9300 . ?
C43 C44 1.381(7) . ?
C43 H43 0.9300 . ?
C44 H44 0.9300 . ?
O3 C45 1.429(11) . ?
O3 C48 1.441(13) . ?
C45 C46 1.476(11) . ?
C45 H45A 0.9700 . ?
C45 H45B 0.9700 . ?
C46 C47 1.480(13) . ?
C46 H46A 0.9700 . ?
C46 H46B 0.9700 . ?
C47 C48 1.438(10) . ?
C47 H47A 0.9700 . ?
C47 H47B 0.9700 . ?
C48 H48A 0.9700 . ?
C48 H48B 0.9700 . ?
O3A C48A 1.424(18) . ?
O3A C45A 1.434(13) . ?
C45A C46A 1.477(13) . ?
C45A H45C 0.9700 . ?
C45A H45D 0.9700 . ?
C46A C47A 1.450(13) . ?
C46A H46C 0.9700 . ?
C46A H46D 0.9700 . ?
C47A C48A 1.441(12) . ?
C47A H47C 0.9700 . ?
C47A H47D 0.9700 . ?
C48A H48C 0.9700 . ?
C48A H48D 0.9700 . ?
O1 N1 1.2007(10) . ?
O2 N1 1.2015(10) . ?
O1A N1A 1.3002(10) . ?
O2A N1A 1.3003(10) . ?
 
loop_
 _geom_angle_atom_site_label_1
 _geom_angle_atom_site_label_2
 _geom_angle_atom_site_label_3
 _geom_angle
 _geom_angle_site_symmetry_1
 _geom_angle_site_symmetry_3
 _geom_angle_publ_flag
O1A Pd1 N3 169.7(3) . . ?
N3 Pd1 N1 178.08(14) . . ?
O1A Pd1 N4 93.57(10) . . ?
N3 Pd1 N4 85.50(11) . . ?
N1 Pd1 N4 94.12(9) . . ?
O1A Pd1 N2 94.11(10) . . ?
N3 Pd1 N2 84.95(11) . . ?
N1 Pd1 N2 95.73(9) . . ?
N4 Pd1 N2 166.46(12) . . ?
C9 N2 C1 111.1(3) . . ?
C9 N2 C5 109.1(3) . . ?
C1 N2 C5 110.9(3) . . ?
C9 N2 Pd1 114.8(2) . . ?
C1 N2 Pd1 105.6(2) . . ?
C5 N2 Pd1 105.2(2) . . ?
C2 N3 C3 115.8(3) . . ?
C2 N3 Pd1 107.9(2) . . ?
C3 N3 Pd1 107.6(2) . . ?
C2 N3 H3 108.4 . . ?
C3 N3 H3 108.4 . . ?
Pd1 N3 H3 108.4 . . ?
C17 N4 C4 109.2(3) . . ?
C17 N4 C13 109.6(3) . . ?
C4 N4 C13 111.0(3) . . ?
C17 N4 Pd1 116.3(2) . . ?
C4 N4 Pd1 105.9(2) . . ?
C13 N4 Pd1 104.9(2) . . ?
C2 C1 N2 109.9(3) . . ?
C2 C1 H1A 109.7 . . ?
N2 C1 H1A 109.7 . . ?
C2 C1 H1B 109.7 . . ?
N2 C1 H1B 109.7 . . ?
H1A C1 H1B 108.2 . . ?
N3 C2 C1 106.9(3) . . ?
N3 C2 H2A 110.3 . . ?
C1 C2 H2A 110.3 . . ?
N3 C2 H2B 110.3 . . ?
C1 C2 H2B 110.3 . . ?
H2A C2 H2B 108.6 . . ?
N3 C3 C4 106.7(3) . . ?
N3 C3 H3A 110.4 . . ?
C4 C3 H3A 110.4 . . ?
N3 C3 H3B 110.4 . . ?
C4 C3 H3B 110.4 . . ?
H3A C3 H3B 108.6 . . ?
N4 C4 C3 110.2(3) . . ?
N4 C4 H4A 109.6 . . ?
C3 C4 H4A 109.6 . . ?
N4 C4 H4B 109.6 . . ?
C3 C4 H4B 109.6 . . ?
H4A C4 H4B 108.1 . . ?
C6 C5 N2 117.4(4) . . ?
C6 C5 H5A 108.0 . . ?
N2 C5 H5A 108.0 . . ?
C6 C5 H5B 108.0 . . ?
N2 C5 H5B 108.0 . . ?
H5A C5 H5B 107.2 . . ?
C5 C6 C7 111.6(4) . . ?
C5 C6 H6A 109.3 . . ?
C7 C6 H6A 109.3 . . ?
C5 C6 H6B 109.3 . . ?
C7 C6 H6B 109.3 . . ?
H6A C6 H6B 108.0 . . ?
C8 C7 C6 111.8(5) . . ?
C8 C7 H7A 109.2 . . ?
C6 C7 H7A 109.2 . . ?
C8 C7 H7B 109.2 . . ?
C6 C7 H7B 109.2 . . ?
H7A C7 H7B 107.9 . . ?
C7 C8 H8A 109.5 . . ?
C7 C8 H8B 109.5 . . ?
H8A C8 H8B 109.5 . . ?
C7 C8 H8C 109.5 . . ?
H8A C8 H8C 109.5 . . ?
H8B C8 H8C 109.5 . . ?
N2 C9 C10 114.8(3) . . ?
N2 C9 H9A 108.6 . . ?
C10 C9 H9A 108.6 . . ?
N2 C9 H9B 108.6 . . ?
C10 C9 H9B 108.6 . . ?
H9A C9 H9B 107.5 . . ?
C9 C10 C11 110.9(4) . . ?
C9 C10 H10A 109.5 . . ?
C11 C10 H10A 109.5 . . ?
C9 C10 H10B 109.5 . . ?
C11 C10 H10B 109.5 . . ?
H10A C10 H10B 108.1 . . ?
C12 C11 C10 112.6(4) . . ?
C12 C11 H11A 109.1 . . ?
C10 C11 H11A 109.1 . . ?
C12 C11 H11B 109.1 . . ?
C10 C11 H11B 109.1 . . ?
H11A C11 H11B 107.8 . . ?
C11 C12 H12A 109.5 . . ?
C11 C12 H12B 109.5 . . ?
H12A C12 H12B 109.5 . . ?
C11 C12 H12C 109.5 . . ?
H12A C12 H12C 109.5 . . ?
H12B C12 H12C 109.5 . . ?
C14 C13 N4 117.8(3) . . ?
C14 C13 H13A 107.8 . . ?
N4 C13 H13A 107.8 . . ?
C14 C13 H13B 107.8 . . ?
N4 C13 H13B 107.8 . . ?
H13A C13 H13B 107.2 . . ?
C15 C14 C13 111.4(3) . . ?
C15 C14 H14A 109.3 . . ?
C13 C14 H14A 109.3 . . ?
C15 C14 H14B 109.3 . . ?
C13 C14 H14B 109.3 . . ?
H14A C14 H14B 108.0 . . ?
C14 C15 C16 114.3(4) . . ?
C14 C15 H15A 108.7 . . ?
C16 C15 H15A 108.7 . . ?
C14 C15 H15B 108.7 . . ?
C16 C15 H15B 108.7 . . ?
H15A C15 H15B 107.6 . . ?
C15 C16 H16A 109.5 . . ?
C15 C16 H16B 109.5 . . ?
H16A C16 H16B 109.5 . . ?
C15 C16 H16C 109.5 . . ?
H16A C16 H16C 109.5 . . ?
H16B C16 H16C 109.5 . . ?
C18 C17 N4 114.8(3) . . ?
C18 C17 H17A 108.6 . . ?
N4 C17 H17A 108.6 . . ?
C18 C17 H17B 108.6 . . ?
N4 C17 H17B 108.6 . . ?
H17A C17 H17B 107.6 . . ?
C17 C18 C19 111.2(4) . . ?
C17 C18 H18A 109.4 . . ?
C19 C18 H18A 109.4 . . ?
C17 C18 H18B 109.4 . . ?
C19 C18 H18B 109.4 . . ?
H18A C18 H18B 108.0 . . ?
C20 C19 C18 114.9(5) . . ?
C20 C19 H19A 108.5 . . ?
C18 C19 H19A 108.5 . . ?
C20 C19 H19B 108.5 . . ?
C18 C19 H19B 108.5 . . ?
H19A C19 H19B 107.5 . . ?
C19 C20 H20A 109.5 . . ?
C19 C20 H20B 109.5 . . ?
H20A C20 H20B 109.5 . . ?
C19 C20 H20C 109.5 . . ?
H20A C20 H20C 109.5 . . ?
H20B C20 H20C 109.5 . . ?
C22 C21 C26 115.3(4) . . ?
C22 C21 B1 123.2(4) . . ?
C26 C21 B1 121.4(4) . . ?
C23 C22 C21 121.7(5) . . ?
C23 C22 H22 119.1 . . ?
C21 C22 H22 119.1 . . ?
C24 C23 C22 121.9(5) . . ?
C24 C23 H23 119.0 . . ?
C22 C23 H23 119.0 . . ?
C23 C24 C25 117.6(5) . . ?
C23 C24 H24 121.2 . . ?
C25 C24 H24 121.2 . . ?
C24 C25 C26 121.1(5) . . ?
C24 C25 H25 119.5 . . ?
C26 C25 H25 119.5 . . ?
C25 C26 C21 122.3(4) . . ?
C25 C26 H26 118.9 . . ?
C21 C26 H26 118.9 . . ?
C28 C27 C32 114.2(4) . . ?
C28 C27 B1 124.1(3) . . ?
C32 C27 B1 121.7(4) . . ?
C27 C28 C29 123.3(4) . . ?
C27 C28 H28 118.4 . . ?
C29 C28 H28 118.4 . . ?
C30 C29 C28 120.4(5) . . ?
C30 C29 H29 119.8 . . ?
C28 C29 H29 119.8 . . ?
C31 C30 C29 118.6(4) . . ?
C31 C30 H30 120.7 . . ?
C29 C30 H30 120.7 . . ?
C30 C31 C32 120.4(4) . . ?
C30 C31 H31 119.8 . . ?
C32 C31 H31 119.8 . . ?
C31 C32 C27 123.0(4) . . ?
C31 C32 H32 118.5 . . ?
C27 C32 H32 118.5 . . ?
C38 C33 C34 113.9(4) . . ?
C38 C33 B1 121.9(4) . . ?
C34 C33 B1 124.1(3) . . ?
C35 C34 C33 123.3(4) . . ?
C35 C34 H34 118.3 . . ?
C33 C34 H34 118.3 . . ?
C36 C35 C34 120.1(4) . . ?
C36 C35 H35 119.9 . . ?
C34 C35 H35 119.9 . . ?
C35 C36 C37 118.7(4) . . ?
C35 C36 H36 120.7 . . ?
C37 C36 H36 120.7 . . ?
C38 C37 C36 119.7(4) . . ?
C38 C37 H37 120.2 . . ?
C36 C37 H37 120.2 . . ?
C37 C38 C33 124.2(4) . . ?
C37 C38 H38 117.9 . . ?
C33 C38 H38 117.9 . . ?
C40 C39 C44 114.2(5) . . ?
C40 C39 B1 123.5(4) . . ?
C44 C39 B1 122.1(4) . . ?
C39 C40 C41 124.0(5) . . ?
C39 C40 H40 118.0 . . ?
C41 C40 H40 118.0 . . ?
C42 C41 C40 118.3(6) . . ?
C42 C41 H41 120.9 . . ?
C40 C41 H41 120.9 . . ?
C43 C42 C41 120.1(6) . . ?
C43 C42 H42 120.0 . . ?
C41 C42 H42 120.0 . . ?
C42 C43 C44 120.4(7) . . ?
C42 C43 H43 119.8 . . ?
C44 C43 H43 119.8 . . ?
C43 C44 C39 122.9(6) . . ?
C43 C44 H44 118.5 . . ?
C39 C44 H44 118.5 . . ?
C21 B1 C27 109.0(3) . . ?
C21 B1 C39 110.0(3) . . ?
C27 B1 C39 110.4(3) . . ?
C21 B1 C33 110.4(3) . . ?
C27 B1 C33 109.8(3) . . ?
C39 B1 C33 107.2(3) . . ?
C45 O3 C48 109.1(10) . . ?
O3 C45 C46 108.7(10) . . ?
O3 C45 H45A 110.0 . . ?
C46 C45 H45A 110.0 . . ?
O3 C45 H45B 110.0 . . ?
C46 C45 H45B 110.0 . . ?
H45A C45 H45B 108.3 . . ?
C45 C46 C47 104.8(9) . . ?
C45 C46 H46A 110.8 . . ?
C47 C46 H46A 110.8 . . ?
C45 C46 H46B 110.8 . . ?
C47 C46 H46B 110.8 . . ?
H46A C46 H46B 108.9 . . ?
C48 C47 C46 109.5(8) . . ?
C48 C47 H47A 109.8 . . ?
C46 C47 H47A 109.8 . . ?
C48 C47 H47B 109.8 . . ?
C46 C47 H47B 109.8 . . ?
H47A C47 H47B 108.2 . . ?
C47 C48 O3 107.3(9) . . ?
C47 C48 H48A 110.2 . . ?
O3 C48 H48A 110.2 . . ?
C47 C48 H48B 110.2 . . ?
O3 C48 H48B 110.2 . . ?
H48A C48 H48B 108.5 . . ?
C48A O3A C45A 101.9(16) . . ?
O3A C45A C46A 106.7(14) . . ?
O3A C45A H45C 110.4 . . ?
C46A C45A H45C 110.4 . . ?
O3A C45A H45D 110.4 . . ?
C46A C45A H45D 110.4 . . ?
H45C C45A H45D 108.6 . . ?
C47A C46A C45A 98.2(11) . . ?
C47A C46A H46C 112.1 . . ?
C45A C46A H46C 112.1 . . ?
C47A C46A H46D 112.1 . . ?
C45A C46A H46D 112.1 . . ?
H46C C46A H46D 109.8 . . ?
C48A C47A C46A 108.6(9) . . ?
C48A C47A H47C 110.0 . . ?
C46A C47A H47C 110.0 . . ?
C48A C47A H47D 110.0 . . ?
C46A C47A H47D 110.0 . . ?
H47C C47A H47D 108.3 . . ?
O3A C48A C47A 107.6(10) . . ?
O3A C48A H48C 110.2 . . ?
C47A C48A H48C 110.2 . . ?
O3A C48A H48D 110.2 . . ?
C47A C48A H48D 110.2 . . ?
H48C C48A H48D 108.5 . . ?
O1 N1 O2 121.77(16) . . ?
O1 N1 Pd1 118.5(3) . . ?
O2 N1 Pd1 119.7(3) . . ?
N1A O1A Pd1 126.2(6) . . ?
O1A N1A O2A 107.70(12) . . ?
 
loop_
 _geom_torsion_atom_site_label_1
 _geom_torsion_atom_site_label_2
 _geom_torsion_atom_site_label_3
 _geom_torsion_atom_site_label_4
 _geom_torsion
 _geom_torsion_site_symmetry_1
 _geom_torsion_site_symmetry_2
 _geom_torsion_site_symmetry_3
 _geom_torsion_site_symmetry_4
 _geom_torsion_publ_flag
C9 N2 C1 C2 -159.8(3) . . . . ?
C5 N2 C1 C2 78.7(4) . . . . ?
Pd1 N2 C1 C2 -34.8(4) . . . . ?
C3 N3 C2 C1 -167.2(3) . . . . ?
Pd1 N3 C2 C1 -46.6(3) . . . . ?
N2 C1 C2 N3 54.9(4) . . . . ?
C2 N3 C3 C4 167.3(3) . . . . ?
Pd1 N3 C3 C4 46.6(3) . . . . ?
C17 N4 C4 C3 159.1(3) . . . . ?
C13 N4 C4 C3 -80.0(4) . . . . ?
Pd1 N4 C4 C3 33.2(3) . . . . ?
N3 C3 C4 N4 -53.7(4) . . . . ?
C9 N2 C5 C6 -58.2(5) . . . . ?
C1 N2 C5 C6 64.5(5) . . . . ?
Pd1 N2 C5 C6 178.1(3) . . . . ?
N2 C5 C6 C7 -178.3(4) . . . . ?
C5 C6 C7 C8 -172.8(5) . . . . ?
C1 N2 C9 C10 65.7(4) . . . . ?
C5 N2 C9 C10 -171.8(3) . . . . ?
Pd1 N2 C9 C10 -54.0(4) . . . . ?
N2 C9 C10 C11 172.3(4) . . . . ?
C9 C10 C11 C12 172.0(4) . . . . ?
C17 N4 C13 C14 56.5(4) . . . . ?
C4 N4 C13 C14 -64.2(4) . . . . ?
Pd1 N4 C13 C14 -178.1(3) . . . . ?
N4 C13 C14 C15 -179.8(4) . . . . ?
C13 C14 C15 C16 178.9(4) . . . . ?
C4 N4 C17 C18 -68.6(4) . . . . ?
C13 N4 C17 C18 169.7(3) . . . . ?
Pd1 N4 C17 C18 51.0(4) . . . . ?
N4 C17 C18 C19 -177.8(4) . . . . ?
C17 C18 C19 C20 -173.7(5) . . . . ?
C26 C21 C22 C23 2.7(6) . . . . ?
B1 C21 C22 C23 -173.4(4) . . . . ?
C21 C22 C23 C24 -0.5(7) . . . . ?
C22 C23 C24 C25 -1.2(7) . . . . ?
C23 C24 C25 C26 0.6(7) . . . . ?
C24 C25 C26 C21 1.8(6) . . . . ?
C22 C21 C26 C25 -3.3(6) . . . . ?
B1 C21 C26 C25 172.9(4) . . . . ?
C32 C27 C28 C29 -2.7(6) . . . . ?
B1 C27 C28 C29 178.9(4) . . . . ?
C27 C28 C29 C30 0.9(7) . . . . ?
C28 C29 C30 C31 0.8(8) . . . . ?
C29 C30 C31 C32 -0.4(8) . . . . ?
C30 C31 C32 C27 -1.6(8) . . . . ?
C28 C27 C32 C31 3.0(6) . . . . ?
B1 C27 C32 C31 -178.5(4) . . . . ?
C38 C33 C34 C35 0.7(6) . . . . ?
B1 C33 C34 C35 -177.3(4) . . . . ?
C33 C34 C35 C36 -1.1(6) . . . . ?
C34 C35 C36 C37 1.6(7) . . . . ?
C35 C36 C37 C38 -1.8(7) . . . . ?
C36 C37 C38 C33 1.6(8) . . . . ?
C34 C33 C38 C37 -1.0(6) . . . . ?
B1 C33 C38 C37 177.1(4) . . . . ?
C44 C39 C40 C41 -0.6(7) . . . . ?
B1 C39 C40 C41 174.4(4) . . . . ?
C39 C40 C41 C42 0.4(7) . . . . ?
C40 C41 C42 C43 -0.1(9) . . . . ?
C41 C42 C43 C44 0.1(11) . . . . ?
C42 C43 C44 C39 -0.4(11) . . . . ?
C40 C39 C44 C43 0.7(8) . . . . ?
B1 C39 C44 C43 -174.4(6) . . . . ?
C22 C21 B1 C27 101.0(4) . . . . ?
C26 C21 B1 C27 -75.0(5) . . . . ?
C22 C21 B1 C39 -20.2(5) . . . . ?
C26 C21 B1 C39 163.9(4) . . . . ?
C22 C21 B1 C33 -138.2(4) . . . . ?
C26 C21 B1 C33 45.8(5) . . . . ?
C28 C27 B1 C21 12.5(6) . . . . ?
C32 C27 B1 C21 -165.8(4) . . . . ?
C28 C27 B1 C39 133.4(4) . . . . ?
C32 C27 B1 C39 -44.9(5) . . . . ?
C28 C27 B1 C33 -108.6(4) . . . . ?
C32 C27 B1 C33 73.0(5) . . . . ?
C40 C39 B1 C21 -80.8(5) . . . . ?
C44 C39 B1 C21 93.8(5) . . . . ?
C40 C39 B1 C27 158.8(4) . . . . ?
C44 C39 B1 C27 -26.5(6) . . . . ?
C40 C39 B1 C33 39.3(5) . . . . ?
C44 C39 B1 C33 -146.1(4) . . . . ?
C38 C33 B1 C21 33.5(5) . . . . ?
C34 C33 B1 C21 -148.6(4) . . . . ?
C38 C33 B1 C27 153.8(4) . . . . ?
C34 C33 B1 C27 -28.3(5) . . . . ?
C38 C33 B1 C39 -86.3(4) . . . . ?
C34 C33 B1 C39 91.6(4) . . . . ?
C48 O3 C45 C46 8(4) . . . . ?
O3 C45 C46 C47 -7(3) . . . . ?
C45 C46 C47 C48 3.5(19) . . . . ?
C46 C47 C48 O3 1(3) . . . . ?
C45 O3 C48 C47 -6(4) . . . . ?
C48A O3A C45A C46A 39(4) . . . . ?
O3A C45A C46A C47A -41(3) . . . . ?
C45A C46A C47A C48A 27(2) . . . . ?
C45A O3A C48A C47A -21(4) . . . . ?
C46A C47A C48A O3A -4(3) . . . . ?
Pd1 O1A N1A O2A 0.00(2) . . . . ?
 
_refine_diff_density_max    0.417
_refine_diff_density_min   -0.551
_refine_diff_density_rms    0.065

_shelx_res_file
;
TITL shelxt in P 1 21/n 1
    02_excit.res
    created by SHELXL-2018/3 at 16:56:24 on 26-Mar-2020
CELL 0.534 11.6794 13.616 30.1961 90 93.373 90
ZERR 4 0.000686 0.000798 0.001817 0 0.005509 0
LATT 1
SYMM 0.5-X,0.5+Y,0.5-Z
SFAC C H B N O Pd
DISP B 0 0 4.561
DISP C 0.001 0.001 6.94
DISP H -0 0 0.611
DISP N 0.003 0.002 10.693
DISP O 0.005 0.003 16.398
DISP Pd -2.504 0.615 1934.604
UNIT 192 292 4 16 12 4
DFIX 1.2 0.001 N1 O1 N1 O2
DFIX 1.3 0.001 O1A N1A N1A O2A
DANG 2.1 0.001 O1 O2 O1A O2A
FLAT 0.001 Pd1 O1 O2 N1 O1A O2A N1A
RIGU 0.001 0.002
EADP O3 O3A
EADP C45 C45A C48 C48A
EADP C46 C46A C47 C47A
EADP O1 O1A O2 O2A
EADP N1 N1A

L.S. 20
PLAN  5
SIZE 0.1 0.1 0.05
TEMP -8
BOND $H
list 4
CONF
fmap 2
acta
SHEL 999 0.8
OMIT 10 0 0
OMIT -1 2 3
OMIT 7 12 0
OMIT -2 1 2
REM <olex2.extras>
REM <HklSrc "%.\\02_excit.hkl">
REM </olex2.extras>

WGHT    0.051300
FVAR       0.23385   0.53680   0.78792
PD1   6    0.339953    0.775225    0.346850    11.00000    0.05047    0.05018 =
         0.04516    0.00138   -0.00141   -0.00229
N2    4    0.346940    0.928139    0.338149    11.00000    0.06269    0.05308 =
         0.04927    0.00291   -0.00037    0.00036
N3    4    0.455591    0.798315    0.397991    11.00000    0.04995    0.05213 =
         0.04089   -0.00075   -0.00072   -0.00297
AFIX  13
H3    2    0.532521    0.787885    0.387541    11.00000   -1.20000
AFIX   0
N4    4    0.330729    0.631810    0.371283    11.00000    0.04742    0.05086 =
         0.05086    0.00002   -0.00003   -0.00209
C1    1    0.442502    0.963501    0.370182    11.00000    0.07719    0.05308 =
         0.05818   -0.00098   -0.00837   -0.00521
AFIX  23
H1A   2    0.515308    0.958497    0.356458    11.00000   -1.20000
H1B   2    0.430052    1.031877    0.377527    11.00000   -1.20000
AFIX   0
C2    1    0.445889    0.902185    0.411890    11.00000    0.07959    0.05277 =
         0.05409   -0.00399   -0.00560   -0.00259
AFIX  23
H2A   2    0.511198    0.920500    0.431482    11.00000   -1.20000
H2B   2    0.376486    0.911902    0.427475    11.00000   -1.20000
AFIX   0
C3    1    0.434864    0.723326    0.432682    11.00000    0.06076    0.05894 =
         0.04019    0.00348   -0.00146   -0.00171
AFIX  23
H3A   2    0.365721    0.738927    0.447531    11.00000   -1.20000
H3B   2    0.498865    0.721359    0.454643    11.00000   -1.20000
AFIX   0
C4    1    0.421985    0.624973    0.408951    11.00000    0.05149    0.05644 =
         0.05088    0.00206   -0.00262   -0.00059
AFIX  23
H4A   2    0.494571    0.606361    0.397337    11.00000   -1.20000
H4B   2    0.400886    0.574828    0.429785    11.00000   -1.20000
AFIX   0
C5    1    0.231725    0.966049    0.351390    11.00000    0.07370    0.06359 =
         0.06693    0.00185    0.00550    0.00966
AFIX  23
H5A   2    0.172528    0.935448    0.332180    11.00000   -1.20000
H5B   2    0.220751    0.943916    0.381379    11.00000   -1.20000
AFIX   0
C6    1    0.212654    1.076184    0.349865    11.00000    0.10822    0.06519 =
         0.09491   -0.00399   -0.00524    0.01982
AFIX  23
H6A   2    0.219443    1.099395    0.319762    11.00000   -1.20000
H6B   2    0.271463    1.108328    0.368702    11.00000   -1.20000
AFIX   0
C7    1    0.095090    1.103653    0.365236    11.00000    0.10670    0.09391 =
         0.14785   -0.03267   -0.00770    0.03146
AFIX  23
H7A   2    0.036916    1.065045    0.348936    11.00000   -1.20000
H7B   2    0.091871    1.087940    0.396471    11.00000   -1.20000
AFIX   0
C8    1    0.069959    1.209388    0.358478    11.00000    0.15767    0.09760 =
         0.25733   -0.04437   -0.03750    0.05210
AFIX 137
H8A   2    0.055036    1.222120    0.327405    11.00000   -1.50000
H8B   2    0.134661    1.247573    0.369445    11.00000   -1.50000
H8C   2    0.003890    1.227008    0.374204    11.00000   -1.50000
AFIX   0
C9    1    0.365699    0.960632    0.291874    11.00000    0.07236    0.05809 =
         0.05466    0.01294    0.00014   -0.00412
AFIX  23
H9A   2    0.373504    1.031554    0.291718    11.00000   -1.20000
H9B   2    0.298160    0.944113    0.273121    11.00000   -1.20000
AFIX   0
C10   1    0.468819    0.916539    0.272045    11.00000    0.07190    0.08207 =
         0.06258    0.00909    0.00529   -0.00311
AFIX  23
H10A  2    0.466809    0.845685    0.275249    11.00000   -1.20000
H10B  2    0.537950    0.940507    0.287853    11.00000   -1.20000
AFIX   0
C11   1    0.471662    0.943093    0.222760    11.00000    0.09243    0.11027 =
         0.06369    0.00769    0.01299   -0.01389
AFIX  23
H11A  2    0.407765    0.911450    0.206485    11.00000   -1.20000
H11B  2    0.462226    1.013519    0.219359    11.00000   -1.20000
AFIX   0
C12   1    0.580827    0.912672    0.203325    11.00000    0.10044    0.17199 =
         0.09807   -0.00278    0.03138   -0.01095
AFIX 137
H12A  2    0.580434    0.934197    0.173042    11.00000   -1.50000
H12B  2    0.587630    0.842440    0.204442    11.00000   -1.50000
H12C  2    0.644602    0.941820    0.219996    11.00000   -1.50000
AFIX   0
C13   1    0.211453    0.623575    0.388474    11.00000    0.05054    0.05423 =
         0.06359    0.00279    0.00395   -0.00372
AFIX  23
H13A  2    0.202903    0.675732    0.409910    11.00000   -1.20000
H13B  2    0.156262    0.635917    0.363834    11.00000   -1.20000
AFIX   0
C14   1    0.179213    0.528155    0.409880    11.00000    0.05849    0.06048 =
         0.07820    0.01059    0.00831   -0.00463
AFIX  23
H14A  2    0.185670    0.474947    0.388813    11.00000   -1.20000
H14B  2    0.232157    0.515108    0.435156    11.00000   -1.20000
AFIX   0
C15   1    0.058524    0.531477    0.425005    11.00000    0.06060    0.07600 =
         0.09951    0.00154    0.02256   -0.00960
AFIX  23
H15A  2    0.006555    0.546514    0.399671    11.00000   -1.20000
H15B  2    0.053176    0.584504    0.446236    11.00000   -1.20000
AFIX   0
C16   1    0.019417    0.437136    0.446103    11.00000    0.08414    0.08360 =
         0.10727    0.00932    0.02862   -0.01536
AFIX 137
H16A  2    0.020890    0.384634    0.424924    11.00000   -1.50000
H16B  2   -0.057261    0.445293    0.455342    11.00000   -1.50000
H16C  2    0.069862    0.421747    0.471401    11.00000   -1.50000
AFIX   0
C17   1    0.348460    0.551033    0.338764    11.00000    0.06904    0.05799 =
         0.05523   -0.00615    0.00110   -0.00094
AFIX  23
H17A  2    0.352137    0.489078    0.354641    11.00000   -1.20000
H17B  2    0.282309    0.548478    0.317811    11.00000   -1.20000
AFIX   0
C18   1    0.454036    0.561067    0.313417    11.00000    0.07254    0.08744 =
         0.06484   -0.01058    0.00872    0.00445
AFIX  23
H18A  2    0.521146    0.560335    0.333928    11.00000   -1.20000
H18B  2    0.452318    0.623560    0.297970    11.00000   -1.20000
AFIX   0
C19   1    0.462915    0.478085    0.279951    11.00000    0.12313    0.11786 =
         0.10211   -0.04106    0.03767   -0.00268
AFIX  23
H19A  2    0.454867    0.416036    0.295241    11.00000   -1.20000
H19B  2    0.399299    0.483566    0.257950    11.00000   -1.20000
AFIX   0
C20   1    0.568491    0.476069    0.257308    11.00000    0.15167    0.16872 =
         0.13121   -0.03205    0.06697    0.01837
AFIX 137
H20A  2    0.557677    0.437960    0.230642    11.00000   -1.50000
H20B  2    0.628016    0.447030    0.276299    11.00000   -1.50000
H20C  2    0.589924    0.541877    0.249940    11.00000   -1.50000
AFIX   0

C21   1    0.657380    0.374291    0.427151    11.00000    0.04994    0.04953 =
         0.05276    0.00646   -0.00840   -0.00276
C22   1    0.709437    0.423911    0.393367    11.00000    0.05649    0.06277 =
         0.07250    0.01573    0.00329   -0.00329
AFIX  43
H22   2    0.725581    0.389957    0.367748    11.00000   -1.20000
AFIX   0
C23   1    0.737886    0.522771    0.396923    11.00000    0.06516    0.06070 =
         0.12098    0.02281    0.01571   -0.00661
AFIX  43
H23   2    0.773155    0.553027    0.373705    11.00000   -1.20000
AFIX   0
C24   1    0.715572    0.576801    0.433511    11.00000    0.06253    0.05079 =
         0.12479    0.01226   -0.01290    0.00017
AFIX  43
H24   2    0.736265    0.642644    0.435780    11.00000   -1.20000
AFIX   0
C25   1    0.661424    0.530392    0.466876    11.00000    0.07494    0.05201 =
         0.08945   -0.00181   -0.01869    0.00771
AFIX  43
H25   2    0.644500    0.565573    0.492068    11.00000   -1.20000
AFIX   0
C26   1    0.631616    0.431960    0.463586    11.00000    0.07453    0.05269 =
         0.05401    0.00422   -0.00689    0.00378
AFIX  43
H26   2    0.593161    0.403299    0.486397    11.00000   -1.20000
AFIX   0
C27   1    0.734569    0.201330    0.459140    11.00000    0.04774    0.05105 =
         0.05946    0.00245    0.00882    0.00153
C28   1    0.808668    0.250615    0.488766    11.00000    0.06095    0.05877 =
         0.07175   -0.00417   -0.00384    0.00549
AFIX  43
H28   2    0.803324    0.318665    0.490298    11.00000   -1.20000
AFIX   0
C29   1    0.891140    0.203420    0.516511    11.00000    0.07343    0.08422 =
         0.08546   -0.00448   -0.01667    0.01414
AFIX  43
H29   2    0.938217    0.240085    0.536151    11.00000   -1.20000
AFIX   0
C30   1    0.903168    0.103510    0.514994    11.00000    0.05694    0.08188 =
         0.11563    0.01785   -0.00248    0.01937
AFIX  43
H30   2    0.957394    0.071694    0.533675    11.00000   -1.20000
AFIX   0
C31   1    0.833866    0.051471    0.485470    11.00000    0.05806    0.06058 =
         0.13219    0.01415    0.00783    0.01019
AFIX  43
H31   2    0.841200   -0.016427    0.483857    11.00000   -1.20000
AFIX   0
C32   1    0.752420    0.099404    0.457813    11.00000    0.05822    0.05252 =
         0.11010   -0.00408    0.00176    0.00346
AFIX  43
H32   2    0.707776    0.062282    0.437530    11.00000   -1.20000
AFIX   0
C33   1    0.505140    0.230564    0.444116    11.00000    0.05353    0.04506 =
         0.04569   -0.00318   -0.00373   -0.00101
C34   1    0.478447    0.145188    0.466852    11.00000    0.05428    0.04911 =
         0.05138    0.00361   -0.00081    0.00299
AFIX  43
H34   2    0.536919    0.100410    0.473765    11.00000   -1.20000
AFIX   0
C35   1    0.369356    0.123696    0.479655    11.00000    0.05764    0.06282 =
         0.06948    0.00648    0.00084   -0.00834
AFIX  43
H35   2    0.355846    0.065166    0.494341    11.00000   -1.20000
AFIX   0
C36   1    0.280924    0.188737    0.470696    11.00000    0.05707    0.06577 =
         0.08803   -0.00247    0.00501   -0.00333
AFIX  43
H36   2    0.207802    0.175581    0.479813    11.00000   -1.20000
AFIX   0
C37   1    0.302871    0.274079    0.447868    11.00000    0.05921    0.05811 =
         0.12163    0.00424    0.00653    0.00460
AFIX  43
H37   2    0.243890    0.318218    0.440711    11.00000   -1.20000
AFIX   0
C38   1    0.412138    0.293337    0.435818    11.00000    0.05862    0.05223 =
         0.09825    0.01149   -0.00147    0.00370
AFIX  43
H38   2    0.424907    0.352063    0.421175    11.00000   -1.20000
AFIX   0
C39   1    0.637544    0.213222    0.375005    11.00000    0.08413    0.05310 =
         0.05676   -0.00151    0.00403   -0.00840
C40   1    0.546397    0.219663    0.344330    11.00000    0.10479    0.06486 =
         0.06286    0.00607   -0.01169   -0.02040
AFIX  43
H40   2    0.477470    0.244096    0.353665    11.00000   -1.20000
AFIX   0
C41   1    0.550808    0.191561    0.299598    11.00000    0.14700    0.07577 =
         0.05981    0.00816   -0.01459   -0.03771
AFIX  43
H41   2    0.486756    0.197649    0.279991    11.00000   -1.20000
AFIX   0
C42   1    0.652041    0.154967    0.285689    11.00000    0.18174    0.10820 =
         0.06881   -0.01064    0.01469   -0.02310
AFIX  43
H42   2    0.657182    0.135796    0.256312    11.00000   -1.20000
AFIX   0
C43   1    0.744215    0.146736    0.314573    11.00000    0.15958    0.17452 =
         0.07987   -0.03305    0.02880    0.02355
AFIX  43
H43   2    0.812717    0.122005    0.304968    11.00000   -1.20000
AFIX   0
C44   1    0.737490    0.174786    0.358281    11.00000    0.11336    0.14663 =
         0.07512   -0.02462    0.01754    0.02335
AFIX  43
H44   2    0.802227    0.167843    0.377473    11.00000   -1.20000
AFIX   0
B1    3    0.634627    0.255743    0.426535    11.00000    0.05633    0.04853 =
         0.05664    0.00163    0.00152   -0.00248

PART 1
O3    5    0.687218    0.805722    0.364972    21.00000    0.07607    0.09847 =
         0.10158   -0.01437    0.01211   -0.00625
C45   1    0.729451    0.757403    0.327208    21.00000    0.08375    0.09157 =
         0.09922   -0.01275    0.00743   -0.00177
AFIX  23
H45A  2    0.706535    0.793423    0.300423    21.00000   -1.20000
H45B  2    0.697820    0.691642    0.324629    21.00000   -1.20000
AFIX   0
C46   1    0.855762    0.752578    0.332715    21.00000    0.08059    0.11609 =
         0.13587   -0.02563    0.01204   -0.00518
AFIX  23
H46A  2    0.890485    0.779825    0.307025    21.00000   -1.20000
H46B  2    0.881364    0.685244    0.336812    21.00000   -1.20000
AFIX   0
C47   1    0.885844    0.811892    0.372793    21.00000    0.08059    0.11609 =
         0.13587   -0.02563    0.01204   -0.00518
AFIX  23
H47A  2    0.930655    0.772593    0.394270    21.00000   -1.20000
H47B  2    0.931726    0.867973    0.364972    21.00000   -1.20000
AFIX   0
C48   1    0.782593    0.845016    0.391788    21.00000    0.08375    0.09157 =
         0.09922   -0.01275    0.00743   -0.00177
AFIX  23
H48A  2    0.779594    0.916208    0.391896    21.00000   -1.20000
H48B  2    0.780222    0.821932    0.422111    21.00000   -1.20000
AFIX   0
SAME 0.02 0.04 O3 > C48
PART 0
PART 2
O3A   5    0.679543    0.805261    0.362054   -21.00000    0.07607    0.09847 =
         0.10158   -0.01437    0.01211   -0.00625
C45A  1    0.742309    0.779333    0.324366   -21.00000    0.08375    0.09157 =
         0.09922   -0.01275    0.00743   -0.00177
AFIX  23
H45C  2    0.728874    0.827159    0.300824   -21.00000   -1.20000
H45D  2    0.718583    0.715237    0.313212   -21.00000   -1.20000
AFIX   0
C46A  1    0.864807    0.777954    0.339559   -21.00000    0.08059    0.11609 =
         0.13587   -0.02563    0.01204   -0.00518
AFIX  23
H46C  2    0.885332    0.718929    0.356173   -21.00000   -1.20000
H46D  2    0.914642    0.785420    0.315192   -21.00000   -1.20000
AFIX   0
C47A  1    0.865393    0.864293    0.367661   -21.00000    0.08059    0.11609 =
         0.13587   -0.02563    0.01204   -0.00518
AFIX  23
H47C  2    0.920309    0.855889    0.392742   -21.00000   -1.20000
H47D  2    0.887461    0.921554    0.351056   -21.00000   -1.20000
AFIX   0
C48A  1    0.751982    0.877764    0.383040   -21.00000    0.08375    0.09157 =
         0.09922   -0.01275    0.00743   -0.00177
AFIX  23
H48C  2    0.753402    0.870316    0.415015   -21.00000   -1.20000
H48D  2    0.723848    0.943003    0.375434   -21.00000   -1.20000
AFIX   0

PART 0
PART 3
O1    5    0.126295    0.760284    0.298596    31.00000    0.07069    0.17521 =
         0.07356   -0.02121   -0.00905    0.00001
O2    5    0.262066    0.724248    0.259047    31.00000    0.07069    0.17521 =
         0.07356   -0.02121   -0.00905    0.00001
N1    4    0.226877    0.749520    0.293866    31.00000    0.07063    0.06933 =
         0.06194    0.00840   -0.00799   -0.00632
PART 0
PART 4
O1A   5    0.207000    0.758189    0.304890   -31.00000    0.07069    0.17521 =
         0.07356   -0.02121   -0.00905    0.00001
O2A   5    0.316295    0.717618    0.255222   -31.00000    0.07069    0.17521 =
         0.07356   -0.02121   -0.00905    0.00001
N1A   4    0.209554    0.731252    0.263651   -31.00000    0.07063    0.06933 =
         0.06194    0.00840   -0.00799   -0.00632
HKLF 4


REM  shelxt in P 1 21/n 1
REM wR2 = 0.1347, GooF = S = 0.897, Restrained GooF = 0.896 for all data
REM R1 = 0.0571 for 4989 Fo > 4sig(Fo) and 0.1157 for all 9671 data
REM 526 parameters refined using 490 restraints

END

WGHT      0.0512      0.0000

REM Highest difference peak  0.417,  deepest hole -0.551,  1-sigma level  0.065
Q1    1   0.3393  0.6749  0.3484  11.00000  0.05    0.42
Q2    1   0.3407  0.6005  0.3611  11.00000  0.05    0.31
Q3    1   0.6856  0.7655  0.3619  11.00000  0.05    0.30
Q4    1   0.1381  0.7236  0.2823  11.00000  0.05    0.29
Q5    1   0.2220  0.6815  0.2657  11.00000  0.05    0.28
;
_shelx_res_checksum   35227

_shelx_hkl_file
;
 -17  -1   6   -0.00    4.21
 -16   0   5   -0.00    4.87
 -16   0   6    7.26    6.65
 -16   0   7   -0.00    6.18
  16   0  -7   -0.00    5.59
  16   0  -8   -0.00    6.79
 -16   0   9   -0.00    5.07
  16   0  -9    3.40    6.05
 -16   0  10   -0.00    5.28
  16   0 -10    1.46    5.49
 -16   0  11   -0.00    6.74
  16   0 -11   -0.00    6.08
 -16   0  12    0.00    6.00
  16   0 -12    0.00    6.23
 -16   0  13    4.12    6.91
  16   0 -13   -0.00    6.61
  16   0 -14    2.37    5.48
  16   0 -15   -0.00    6.46
 -16  -1   1    0.18    4.48
 -16  -1   2    0.00    5.55
 -16  -1   3    3.11    6.38
 -16  -1   3    1.86    6.73
 -16  -1   4    1.54    4.75
 -16  -1   4   -0.00    7.13
 -16  -1   5    0.67    4.34
 -16  -1   5    4.79    6.64
  16   1  -6    4.29    6.32
 -16  -1   6   -0.00    5.33
 -16  -1   6    3.55    7.73
  16   1  -7    3.27    6.07
 -16  -1   7   -0.00    4.90
 -16  -1   7    3.59    7.73
  16   1  -8    2.09    5.92
 -16  -1   8    6.43    7.09
 -16  -1   8    0.08    7.43
  16   1  -9   -0.00    6.34
 -16  -1   9   -0.00    4.62
 -16  -1   9   -0.00    7.41
  16   1 -10    3.75    6.92
 -16  -1  10    6.72    6.90
 -16  -1  10    0.77    6.46
 -16   1  11    4.83    6.11
  16   1 -11   -0.00    5.89
 -16  -1  11    1.88    5.49
 -16  -1  11   -0.00    7.67
 -16   1  12    1.33    6.35
  16  -1 -12   -0.00    5.61
  16   1 -12    5.17    7.00
 -16  -1  12    3.67    6.33
  16  -1 -13    4.70    7.94
  16   1 -13    0.06    5.99
 -16  -1  13    0.00    6.28
  16  -1 -14    0.00    6.70
  16  -1 -15    0.00    6.91
 -16  -2   1    0.00    5.38
 -16  -2   1    0.64    7.51
 -16  -2   2   -0.00    5.35
 -16  -2   2   -0.00    6.32
 -16  -2   3    0.70    4.86
 -16  -2   3   -0.00    5.61
 -16  -2   4    8.33    6.07
 -16  -2   4   -0.00    5.50
 -16  -2   5    0.00    4.60
 -16  -2   5    5.85    8.69
 -16  -2   6    7.39    5.73
 -16  -2   6    8.23    8.35
  16   2  -7    4.52    7.04
 -16  -2   7    4.88    5.30
 -16  -2   7   -0.00    6.72
  16   2  -8    3.66    6.51
 -16  -2   8   -0.00    5.32
 -16  -2   8    0.00    7.06
  16   2  -9    1.62    6.71
 -16  -2   9    1.31    4.89
 -16  -2   9   -0.00    7.27
  16   2 -10   10.78    7.52
 -16  -2  10    8.01    7.49
 -16  -2  10    9.32    9.34
  16   2 -11   -0.00    5.80
 -16  -2  11    1.25    4.97
 -16  -2  11    6.93    8.08
  16   2 -12   -0.00    5.54
 -16  -2  12    2.94    8.58
 -16  -2  13   -0.00    7.83
 -16  -2  14    6.73    8.29
 -16  -2  15   16.66    9.45
 -16  -3   1    3.58    6.87
 -16  -3   1   -0.00    6.68
 -16  -3   2    0.00    4.51
 -16  -3   2   -0.00    7.08
 -16  -3   3   -0.00    5.44
 -16  -3   3    0.00    6.84
 -16  -3   4    0.00    4.83
 -16  -3   4    0.21    7.07
 -16  -3   5    0.31    4.06
 -16  -3   6   -0.00    3.75
 -16  -3   6    0.00    6.71
 -16  -3   7    2.18    5.39
 -16  -3   7    1.60    8.30
  16   3  -8    0.00    5.35
 -16  -3   8    3.40    5.84
 -16  -3   8    0.21    7.64
  16   3  -9    0.76    6.11
 -16  -3   9    5.00    7.70
 -16  -3  10    3.92    9.31
 -16  -3  11   -0.00    7.61
 -16  -3  12   11.07    9.42
 -16  -3  13    1.31    7.12
 -16  -3  14   -0.00    8.08
 -16  -3  15   -0.00    8.18
 -16  -4   1   10.63    7.23
 -16  -4   1    4.34    6.92
 -16  -4   2    5.08    6.14
 -16  -4   2   -0.00    6.97
 -16  -4   3   -0.00    5.19
 -16  -4   3    9.72    8.07
 -16  -4   4    8.91    6.75
 -16  -4   4    0.27    6.04
 -16  -4   5    0.00    6.80
 -16  -4   6    6.16    8.28
 -16  -4   8    1.44    8.39
 -16  -4   9    3.17    7.53
 -16  -4  10    9.95    9.03
 -16  -4  11    4.05    8.32
 -16  -5   3    0.66    6.67
 -16  -5   4    6.22    8.23
 -16  -5   5    1.64    8.33
 -16  -5   6    6.36    8.20
 -16  -5   7    2.34    6.97
 -15   0   1    1.32    5.44
 -15   0   1    5.23    6.86
 -15   0   2    3.66    5.52
 -15   0   2    2.38    8.03
 -15   0   3    7.44    6.47
 -15   0   3   12.28    8.60
 -15   0   4    0.00    4.80
 -15   0   4    2.92    7.50
 -15   0   5    0.00    5.39
 -15   0   5    0.00    6.34
  15   0  -5    4.44    6.37
 -15   0   6    1.28    5.28
 -15   0   6    1.52    6.02
  15   0  -6    1.95    6.19
 -15   0   7   -0.00    4.91
 -15   0   7   -0.00    6.34
  15   0  -7    0.12    4.95
 -15   0   8   -0.00    5.13
 -15   0   8   -0.00    7.36
  15   0  -8    2.08    6.47
 -15   0   9   17.56    9.86
 -15   0   9   19.14   10.04
 -15   0  10   10.02    6.94
 -15   0  10    3.47    7.02
  15   0 -10   -0.00    6.78
 -15   0  11    3.92    6.23
 -15   0  11    0.80    7.11
  15   0 -11   -0.00    5.77
 -15   0  12   -0.00    7.19
  15   0 -12   -0.00    6.76
 -15   0  13    0.00    6.59
  15   0 -13    9.01    7.67
 -15   0  14   -0.00    6.58
  15   0 -14   -0.00    7.34
 -15   0  15    0.91    7.44
 -15   0  16   -0.00    7.65
  15   0 -16   -0.00    5.50
 -15   0  17   -0.00    7.16
  15   0 -17   -0.00    6.41
 -15   0  18    4.76    7.90
  15   0 -18    0.77    5.25
 -15   0  19   -0.00    6.71
  15   0 -19    4.37    5.55
 -15   0  20   -0.00    7.62
 -15   0  22    0.00    5.45
 -15   0  23    3.72    7.08
 -15   1   1   -0.00    7.06
 -15  -1   1   35.00   10.52
 -15  -1   1    9.01    7.18
 -15   1   2    0.00    6.53
 -15  -1   2    0.84    6.51
 -15   1   3    1.31    6.57
 -15  -1   3   10.15    6.19
 -15  -1   3    6.56    6.62
 -15   1   4    1.34    5.13
 -15  -1   4   -0.00    4.03
 -15  -1   4    0.00    7.27
 -15   1   5   12.72    6.65
 -15   1   5   15.41    8.25
  15   1  -5    0.60    6.42
 -15  -1   5    6.05    5.78
 -15  -1   5    6.65    8.11
 -15   1   6    3.20    5.05
 -15   1   6    0.00    6.61
  15  -1  -6   -0.00    4.70
  15   1  -6    0.39    4.94
 -15  -1   6    2.32    5.82
 -15  -1   6    7.11    8.53
 -15   1   7    9.47    6.36
 -15   1   7    3.87    6.34
  15  -1  -7    1.08    5.40
  15   1  -7   -0.00    5.91
 -15   1   8   -0.00    4.97
 -15   1   8    2.09    6.19
  15   1  -8   -0.00    5.62
 -15  -1   8    0.30    4.37
 -15  -1   8   -0.00    6.86
 -15   1   9    3.83    6.09
 -15   1   9    0.00    7.41
  15  -1  -9   -0.00    5.98
  15   1  -9    5.89    6.22
 -15  -1   9   -0.00    5.16
 -15  -1   9   -0.00    6.39
 -15   1  10   -0.00    6.17
  15  -1 -10    0.00    5.16
  15   1 -10    5.40    6.50
 -15  -1  10    3.56    5.82
 -15  -1  10    7.00    7.79
 -15   1  11    5.89    7.14
  15  -1 -11    7.65    7.05
  15   1 -11    7.27    6.90
 -15  -1  11    5.32    6.89
 -15  -1  11   17.44    9.48
 -15   1  12   -0.00    6.92
  15  -1 -12   -0.00    5.69
  15   1 -12   -0.00    6.08
 -15  -1  12    3.66    6.10
 -15  -1  12   -0.00    6.82
 -15   1  13   11.31    7.99
  15  -1 -13    1.83    6.09
  15   1 -13    2.29    6.60
 -15  -1  13   10.78    9.12
 -15   1  14    2.97    7.29
  15  -1 -14   -0.00    5.14
  15   1 -14    3.51    7.64
 -15   1  15   -0.00    6.63
  15  -1 -15    5.31    6.23
  15   1 -15    7.37    7.71
 -15  -1  15   -0.00    7.92
 -15   1  16    3.86    8.60
  15  -1 -16   -0.00    5.78
 -15  -1  16    3.14    7.39
 -15   1  17    0.00    7.47
  15  -1 -17   -0.00    6.06
  15   1 -17    6.87    6.35
 -15  -1  17   -0.00    6.79
  15  -1 -18   -0.00    5.35
  15   1 -18    0.78    6.19
 -15  -1  18   -0.00    6.97
 -15   1  19   -0.00    5.87
  15  -1 -19    2.81    5.73
 -15  -1  19    3.70    7.75
 -15   1  20    0.57    4.76
  15  -1 -20    0.00    6.04
 -15  -1  20    1.04    7.13
 -15  -1  21    8.09    8.60
 -15   2   1   -0.00    5.88
 -15  -2   1   -0.00    5.15
 -15  -2   1    4.25    6.62
 -15   2   2    3.59    6.72
 -15  -2   2    3.67    5.08
 -15  -2   2   -0.00    7.81
 -15   2   3    9.99    8.16
 -15  -2   3   13.01    6.81
 -15  -2   3   10.72    8.72
 -15   2   4   -0.00    6.68
 -15  -2   4   -0.00    4.26
 -15  -2   4    1.09    6.50
 -15   2   5   13.05    8.36
 -15  -2   5    7.31    6.26
 -15  -2   5   -0.00    7.13
 -15   2   6    0.00    5.88
  15   2  -6    3.23    6.44
 -15  -2   6    0.54    3.54
 -15  -2   6    0.00    7.03
 -15   2   7    3.72    6.64
  15   2  -7    3.70    6.09
 -15  -2   7   11.88    7.43
 -15  -2   7    5.13    8.50
  15   2  -8   -0.00    6.67
 -15  -2   8   -0.00    7.62
 -15   2   9    0.30    6.40
  15   2  -9   -0.00    6.06
 -15  -2   9    8.63    6.99
 -15  -2   9   -0.00    6.55
 -15   2  10    0.00    6.49
  15   2 -10   -0.00    5.63
 -15  -2  10    1.86    5.24
 -15  -2  10    7.71    7.82
 -15   2  11   -0.00    7.09
  15  -2 -11    1.40    6.49
  15   2 -11    0.50    6.20
 -15  -2  11   -0.00    6.20
 -15  -2  11   -0.00    7.30
 -15   2  12   -0.00    6.18
  15  -2 -12   -0.00    5.85
  15   2 -12    1.69    6.43
 -15  -2  12   -0.00    6.63
 -15  -2  12    8.16    8.06
 -15   2  13   10.22    8.73
  15   2 -13    3.86    6.82
 -15  -2  13    0.00    5.74
 -15  -2  13    0.00    7.15
 -15   2  14    6.97    7.68
  15  -2 -14    1.07    5.05
  15   2 -14    0.00    6.08
 -15  -2  14    4.43    6.59
 -15   2  15   -0.00    7.07
  15  -2 -15   16.61    7.94
  15   2 -15   -0.00    6.75
 -15  -2  15   11.44    9.39
 -15   2  16    0.00    5.21
  15  -2 -16   -0.00    5.97
  15   2 -16    6.42    7.98
 -15  -2  16    1.39    8.05
 -15   2  17    4.19    6.71
  15  -2 -17    4.18    6.58
  15   2 -17    0.00    6.55
 -15  -2  17    0.00    7.04
  15  -2 -18    1.79    4.77
 -15  -2  18    1.72    6.42
  15  -2 -19   -0.00    6.46
 -15  -2  19    9.80    8.68
  15  -2 -21    2.32    6.75
 -15   3   1    9.90    7.71
 -15  -3   1   -0.00    5.25
 -15  -3   1    2.38    8.17
 -15   3   2   -0.00    6.00
 -15  -3   2   -0.00    4.92
 -15  -3   2   -0.00    6.91
 -15   3   3    5.44    6.45
 -15  -3   3    0.68    4.81
 -15  -3   3   -0.00    8.48
 -15   3   4    9.57    7.22
 -15  -3   4    5.09    5.20
 -15   3   5    1.41    6.45
 -15  -3   5    9.40    6.29
 -15  -3   5   -0.00    7.00
 -15   3   6    6.97    6.60
 -15  -3   6    4.47    5.18
 -15  -3   6    0.00    7.04
 -15   3   7    3.72    6.51
  15   3  -7   19.72    8.96
 -15  -3   7    2.46    5.40
 -15  -3   7    0.00    8.03
 -15   3   8    6.92    6.85
  15   3  -8    5.94    7.26
 -15  -3   8    3.30    6.30
 -15  -3   8   16.79   10.65
 -15   3   9    8.35    7.63
  15   3  -9    0.00    5.56
 -15  -3   9   -0.00    7.25
 -15   3  10    8.12    7.28
  15   3 -10    8.17    7.55
 -15  -3  10    0.24    5.24
 -15  -3  10    5.09    7.63
 -15   3  11   11.60    9.08
  15   3 -11   15.96    9.24
 -15  -3  11    9.94    7.82
 -15  -3  11   17.53   10.06
 -15   3  12    1.21    7.05
 -15  -3  12    1.26    5.97
 -15  -3  12    8.16    8.01
  15   3 -13   -0.00    6.55
 -15  -3  13   -0.00    6.21
 -15  -3  13   -0.00    6.32
 -15   3  14    2.20    5.19
  15   3 -14    3.81    7.32
 -15  -3  14    8.74    6.45
 -15  -3  14   -0.00    8.73
  15   3 -15    0.00    6.92
 -15  -3  15   -0.00    6.81
 -15  -3  15   -0.00    7.07
 -15  -3  16    2.45    7.63
  15  -3 -17   11.11    7.33
  15  -3 -18    0.00    5.20
  15  -3 -19   -0.00    5.79
  15  -3 -20   -0.00    5.19
  15  -3 -21   -0.00    6.32
 -15   4   1   11.44    7.03
 -15  -4   1    0.00    5.69
 -15  -4   1    0.00    6.86
 -15   4   2    4.37    6.42
 -15  -4   2    0.97    5.33
 -15  -4   2    0.00    6.53
 -15   4   3    7.45    7.00
 -15  -4   3    1.57    5.84
 -15  -4   3    1.95    7.14
 -15   4   4    4.24    6.58
 -15  -4   4    3.77    8.35
 -15   4   5    2.02    6.38
 -15  -4   5    4.50    6.30
 -15  -4   5    4.38    8.73
 -15   4   6    0.92    5.74
 -15  -4   6    1.89    4.49
 -15  -4   6    0.00    6.45
 -15   4   7    5.59    6.63
 -15  -4   7    0.00    4.49
 -15  -4   7    5.67    9.09
 -15   4   8   -0.00    6.15
  15   4  -8    4.21    7.20
 -15  -4   8   -0.00    4.67
 -15  -4   8    5.19    8.76
 -15   4   9    0.00    6.38
  15   4  -9    1.34    6.59
 -15  -4   9   12.32    7.74
 -15  -4   9    7.40    9.01
 -15   4  10    4.44    6.61
  15   4 -10   -0.00    5.51
 -15  -4  10    5.98    7.52
  15   4 -11    1.19    5.52
 -15  -4  11   -0.00    4.64
 -15  -4  11    5.61    8.19
  15   4 -12    8.13    7.86
 -15  -4  12    1.87    5.82
 -15  -4  12    8.45    9.47
 -15  -4  13    1.74    5.95
 -15  -5   1    4.97    6.74
 -15  -5   2    0.00    5.66
 -15  -5   2    2.52    8.11
 -15  -5   3    5.01    5.82
 -15  -5   3   -0.00    6.74
 -15  -5   4    0.00    6.03
 -15  -5   4    2.53    7.12
 -15  -5   5   -0.00    7.51
 -15  -5   6    3.21    5.66
 -15  -5   6    3.64    7.33
 -15  -5   7   11.53    7.32
 -15  -5   7    4.69    8.45
 -15  -5   8    0.03    5.14
 -15  -5   8    4.46    8.49
  15   5  -9    2.34    6.17
 -15  -5   9    0.00    5.08
 -15  -5   9    3.44    7.68
  15   5 -10    0.28    6.72
 -15  -5  10    4.38    6.07
  15   5 -11    5.90    7.31
 -15  -6   1   -0.00    5.45
 -15  -6   2    0.41    5.65
 -15  -6   3    1.34    5.98
 -15  -6   3    7.23    7.48
 -15  -6   4   11.33    8.67
 -15  -6   4    4.72    8.70
 -15  -6   5    0.00    6.83
 -15  -6   5    1.50    6.48
 -14   0   1    1.11    4.16
 -14   0   1    1.12    6.81
 -14   0   2   32.26    9.42
 -14   0   2   28.16    9.76
 -14   0   3    2.24    5.32
 -14   0   3    2.43    7.51
  14   0  -3    2.79    5.95
 -14   0   4   12.21    6.78
  14   0  -4   33.66   10.25
 -14   0   5    1.68    5.35
  14   0  -5   -0.00    5.56
 -14   0   6    7.89    6.01
 -14   0   6    6.52    7.44
  14   0  -6    4.10    6.37
 -14   0   7    1.46    5.21
 -14   0   7    2.62    7.06
  14   0  -7    0.00    4.93
 -14   0   8   15.20    7.77
 -14   0   8    6.50    6.93
  14   0  -8   10.17    7.38
 -14   0   9   15.32    8.25
 -14   0   9   -0.00    5.99
  14   0  -9   -0.00    5.47
 -14   0  10    2.97    6.29
  14   0 -10    0.00    6.19
 -14   0  11    0.00    7.26
  14   0 -11    5.10    6.86
 -14   0  12    4.26    6.95
  14   0 -12    7.98    7.36
 -14   0  13    2.21    6.32
  14   0 -13   -0.00    5.61
 -14   0  14    2.27    8.68
  14   0 -14   14.02    7.48
 -14   0  15    0.74    6.87
  14   0 -15    0.95    5.37
 -14   0  16   -0.00    7.69
  14   0 -16   -0.00    6.00
 -14   0  17    3.00    7.09
  14   0 -17    4.82    6.28
 -14   0  18   14.41    8.03
  14   0 -18    2.69    6.73
 -14   0  19    4.44    5.62
  14   0 -19    1.63    6.85
 -14   0  20    5.43    6.01
  14   0 -20    0.00    6.41
 -14   0  21   -0.00    6.16
  14   0 -21    5.54    7.38
 -14   0  22    2.71    5.38
  14   0 -22    0.00    6.47
 -14   0  23    9.62    8.29
 -14   0  24    7.78    8.50
 -14   1   1    0.00    4.57
 -14   1   1   -0.00    5.49
 -14  -1   1   -0.00    6.28
 -14   1   2    5.33    4.83
 -14   1   2    4.56    7.11
 -14  -1   2    2.11    4.33
 -14  -1   2    6.92    7.96
 -14   1   3    3.14    4.50
 -14   1   3    5.23    6.57
  14  -1  -3    4.20    5.45
 -14  -1   3    2.57    4.82
 -14  -1   3    0.00    6.02
 -14   1   4    0.09    4.05
 -14   1   4    4.82    7.45
  14  -1  -4    1.77    6.40
  14   1  -4    0.00    5.50
 -14  -1   4   11.13    6.71
 -14  -1   4    4.07    6.75
 -14   1   5    0.59    4.26
 -14   1   5    0.40    7.01
  14  -1  -5    0.00    4.93
  14   1  -5    2.43    5.72
 -14  -1   5   -0.00    4.24
 -14  -1   5   10.66    8.77
 -14   1   6    8.13    5.92
 -14   1   6   13.40    8.52
  14  -1  -6    5.60    6.68
  14   1  -6   14.63    8.39
 -14  -1   6   11.09    6.80
 -14  -1   6    7.61    7.35
 -14   1   7   -0.00    4.95
 -14   1   7   -0.00    5.75
  14  -1  -7    2.57    5.64
  14   1  -7   -0.00    4.98
 -14  -1   7   -0.00    5.06
 -14  -1   7    8.57    7.53
 -14   1   8   -0.00    5.49
  14  -1  -8   -0.00    5.58
 -14  -1   8   -0.00    5.58
 -14  -1   8   -0.00    7.03
 -14   1   9    5.65    6.50
  14  -1  -9   -0.00    6.95
  14   1  -9   -0.00    5.70
 -14  -1   9    9.45    7.73
 -14  -1   9   -0.00    7.54
 -14   1  10    0.00    6.04
  14  -1 -10    0.00    6.43
  14   1 -10   13.26    8.50
 -14  -1  10   12.70    8.26
 -14  -1  10    7.56    6.77
 -14   1  11    0.00    7.05
  14  -1 -11    5.82    6.67
  14   1 -11    2.13    6.15
 -14  -1  11    2.92    6.98
 -14   1  12    6.32    7.53
  14  -1 -12    4.30    5.25
  14   1 -12   -0.00    6.57
 -14  -1  12    4.44    7.36
 -14   1  13    2.52    6.99
  14  -1 -13    2.68    5.27
  14   1 -13   -0.00    7.67
 -14  -1  13    6.98    8.26
 -14   1  14    9.69    8.32
  14  -1 -14    5.28    6.49
 -14  -1  14    0.59    6.58
 -14   1  15    0.50    5.20
  14  -1 -15    4.01    5.54
  14   1 -15    1.32    6.41
 -14  -1  15   -0.00    6.68
 -14   1  16   -0.00    5.52
  14  -1 -16    0.00    5.55
  14   1 -16    6.55    7.05
 -14  -1  16    6.13    7.73
 -14   1  17    0.00    6.35
  14  -1 -17   -0.00    5.92
  14   1 -17    6.84    6.49
 -14  -1  17   -0.00    7.29
 -14   1  18    3.03    6.45
  14   1 -18   -0.00    6.09
 -14  -1  18    3.26    7.43
 -14   1  19    0.08    5.10
  14  -1 -19   -0.00    5.98
  14   1 -19    4.39    6.82
 -14  -1  19    0.00    6.20
 -14   1  20    2.27    7.49
  14  -1 -20    0.00    7.29
  14   1 -20    2.83    6.09
 -14  -1  20    5.23    7.05
 -14   1  21   -0.00    5.91
  14  -1 -21   -0.00    6.36
  14   1 -21    0.61    5.45
 -14  -1  21    0.03    5.28
 -14   1  22   -0.00    6.45
  14  -1 -22    0.00    5.96
  14   1 -22    0.85    7.17
 -14  -1  22    1.58    6.30
 -14   1  23    3.18    7.38
  14  -1 -23   -0.00    6.83
 -14   1  24    3.80    7.21
 -14   1  25   -0.00    7.82
 -14   2   1    2.66    6.52
 -14  -2   1    5.11    6.39
 -14  -2   1    0.00    4.87
 -14   2   2   18.69    9.05
 -14  -2   2   23.19    8.43
 -14  -2   2   26.70   10.73
 -14   2   3    1.43    5.02
 -14  -2   3    0.00    4.23
 -14  -2   3    1.34    6.45
 -14   2   4    8.65    8.34
 -14  -2   4   10.08    6.50
 -14  -2   4   -0.00    8.34
 -14   2   5   -0.00    4.88
 -14   2   5    5.94    7.01
  14  -2  -5    3.69    5.48
  14   2  -5    0.00    5.73
 -14  -2   5    3.45    5.49
 -14  -2   5    2.94    7.15
 -14   2   6   -0.00    4.99
 -14   2   6   -0.00    6.64
  14   2  -6    5.63    6.07
 -14  -2   6   16.56    7.69
 -14  -2   6   11.05    8.31
 -14   2   7    0.56    5.44
 -14   2   7   -0.00    5.39
  14  -2  -7    1.98    5.41
  14   2  -7    1.64    6.36
 -14  -2   7    0.00    5.11
 -14   2   8    6.43    6.45
 -14   2   8    7.43    7.47
  14  -2  -8    2.06    5.64
  14   2  -8    4.01    7.05
 -14  -2   8    2.05    5.78
 -14  -2   8   12.04    8.40
 -14   2   9   -0.00    6.71
  14  -2  -9   -0.00    6.01
 -14  -2   9    9.25    6.38
 -14  -2   9   -0.00    6.44
 -14   2  10    0.00    7.53
  14  -2 -10    1.19    4.88
  14   2 -10    4.05    6.00
 -14  -2  10    1.33    5.94
 -14  -2  10   -0.00    6.51
 -14   2  11    0.89    5.12
  14  -2 -11   -0.00    4.56
  14   2 -11    4.25    6.66
 -14  -2  11   -0.00    6.53
 -14  -2  11    5.20    6.92
 -14   2  12    4.54    8.06
  14  -2 -12   22.94    8.38
  14   2 -12   11.57    7.97
 -14  -2  12    3.70    8.34
 -14   2  13   -0.00    4.41
  14  -2 -13   -0.00    5.99
  14   2 -13    4.08    7.34
 -14  -2  13   -0.00    6.18
 -14   2  14    6.34    6.90
  14  -2 -14    8.90    7.49
  14   2 -14   16.12    9.15
 -14   2  15   -0.00    5.45
  14  -2 -15   -0.00    5.55
 -14  -2  15   -0.00    6.28
 -14   2  16    4.12    6.54
  14  -2 -16    3.66    5.89
  14   2 -16    2.36    6.11
 -14  -2  16   -0.00    6.84
 -14   2  17    4.41    6.74
  14  -2 -17   -0.00    5.73
  14   2 -17    7.34    7.14
 -14  -2  17    4.52    7.21
 -14   2  18   11.10    7.29
  14  -2 -18   19.24    9.24
  14   2 -18   10.95    8.12
 -14  -2  18    2.71    7.15
 -14   2  19    3.88    6.92
  14  -2 -19    9.49    7.41
  14   2 -19   -0.00    5.92
 -14  -2  19    1.94    7.32
 -14   2  20    2.68    7.23
  14  -2 -20    0.53    5.63
  14   2 -20    3.17    6.79
 -14  -2  20   -0.00    6.63
 -14   2  21   -0.00    6.19
  14  -2 -21   -0.00    6.15
  14   2 -21    1.75    5.11
  14  -2 -22   10.02    7.97
 -14   2  23    4.65    6.84
  14  -2 -23   -0.00    6.65
 -14   2  24   17.12    9.77
  14  -2 -24    0.00    6.64
 -14   2  25   -0.00    5.91
 -14   3   1    3.15    5.40
 -14  -3   1    3.08    5.25
 -14  -3   1   -0.00    5.74
 -14   3   2    4.46    6.78
 -14  -3   2    2.81    5.35
 -14  -3   2    0.70    6.28
 -14   3   3    3.42    6.58
 -14  -3   3    0.00    3.87
 -14   3   4    9.25    6.80
 -14  -3   4    2.85    5.00
 -14  -3   4    1.36    7.42
 -14   3   5    0.00    5.89
  14   3  -5    0.00    6.23
 -14  -3   5   -0.00    5.03
 -14  -3   5   -0.00    7.17
 -14   3   6    8.59    7.60
  14   3  -6    1.94    5.94
 -14  -3   6   20.74    8.02
 -14  -3   6   19.14    9.70
 -14   3   7    1.10    6.08
  14   3  -7    3.50    6.48
 -14  -3   7    7.08    5.94
 -14  -3   7    6.80    8.76
 -14   3   8   -0.00    4.54
  14   3  -8    0.62    5.13
 -14  -3   8    0.88    4.50
 -14  -3   8    0.00    6.65
 -14   3   9    0.00    5.46
  14   3  -9    2.94    5.53
 -14  -3   9   -0.00    4.65
 -14   3  10   13.91    8.33
 -14  -3  10    7.40    6.44
 -14  -3  10    0.00    7.18
 -14   3  11    1.71    6.72
  14  -3 -11    0.00    4.15
  14   3 -11   14.60    7.87
 -14  -3  11    1.62    6.63
 -14  -3  11    2.91    6.47
 -14   3  12    3.59    5.54
  14  -3 -12   -0.00    4.66
  14   3 -12   -0.00    5.72
 -14  -3  12   -0.00    6.97
 -14  -3  12   -0.00    6.62
 -14   3  13    2.74    4.91
  14  -3 -13    0.00    5.62
  14   3 -13   -0.00    6.04
 -14  -3  13   -0.00    5.92
 -14  -3  13   -0.00    6.93
 -14   3  14    5.29    5.50
  14  -3 -14    0.89    6.18
  14   3 -14    6.90    6.86
 -14  -3  14    0.00    7.02
 -14   3  15    9.17    7.15
  14  -3 -15   11.51    7.44
  14   3 -15    6.94    7.20
 -14  -3  15    2.44    8.32
 -14   3  16   -0.00    6.23
  14  -3 -16    4.48    6.60
  14   3 -16   18.22    9.49
 -14  -3  16    0.00    7.15
 -14   3  17    0.36    6.21
  14  -3 -17   -0.00    5.59
  14   3 -17   -0.00    5.17
 -14  -3  17    0.50    8.25
 -14   3  18   -0.00    7.04
  14  -3 -18   -0.00    5.71
  14   3 -18    1.25    5.49
 -14  -3  18    0.44    7.13
 -14   3  19   13.02    8.29
  14  -3 -19    5.46    5.87
  14   3 -19    2.05    6.88
 -14   3  20   12.65    8.38
  14  -3 -20    8.96    7.28
  14   3 -20    9.06    7.72
 -14   3  21   -0.00    6.22
  14  -3 -21    0.88    5.90
 -14   3  22    1.71    7.09
  14  -3 -22    3.27    6.69
 -14   3  23   -0.00    6.87
  14  -3 -23    0.43    6.17
  14  -3 -24   -0.00    5.73
 -14   4   1    4.67    5.57
 -14  -4   1   18.01    8.36
 -14  -4   1   -0.00    8.02
 -14   4   2    4.81    6.08
 -14  -4   2    9.57    7.49
 -14  -4   2    7.53    7.75
 -14   4   3    1.49    4.86
 -14  -4   3    0.05    6.26
 -14   4   4    2.71    5.70
 -14  -4   4    9.63    6.00
 -14  -4   4    0.84    7.77
 -14   4   5    1.55    5.26
 -14  -4   5   -0.00    3.96
 -14  -4   5   -0.00    6.81
 -14   4   6    1.50    4.54
  14   4  -6   -0.00    5.39
 -14  -4   6    1.46    5.30
 -14  -4   6   -0.00    6.98
 -14   4   7   -0.00    5.24
  14   4  -7    8.95    6.97
 -14  -4   7   -0.00    4.01
 -14  -4   7    0.30    6.30
 -14   4   8    4.97    6.46
  14   4  -8    2.05    5.37
 -14  -4   8    0.72    5.91
 -14  -4   8    6.44    8.77
 -14   4   9    0.00    5.43
  14   4  -9    0.00    6.06
 -14  -4   9    2.06    5.27
 -14  -4   9   -0.00    7.87
 -14   4  10    0.00    6.33
  14   4 -10   18.95    8.93
 -14  -4  10    9.73    7.31
 -14  -4  10   16.86    9.80
 -14   4  11    0.27    4.48
  14   4 -11    5.05    6.46
 -14  -4  11   -0.00    5.45
 -14   4  12   22.07    9.42
  14   4 -12    6.97    6.87
 -14  -4  12    0.70    6.06
 -14  -4  12   10.37    8.93
 -14   4  13    2.06    5.17
  14   4 -13   18.04    8.75
 -14  -4  13    7.42    8.10
 -14  -4  13   12.83   10.03
 -14   4  14   -0.00    6.43
  14   4 -14   13.58    7.67
 -14  -4  14    7.63    7.89
 -14  -4  14   18.77   10.87
 -14   4  15    0.00    6.78
  14   4 -15    0.95    6.72
 -14  -4  15   -0.00    7.37
  14   4 -16   15.92    8.27
 -14   4  17    2.92    5.56
  14  -4 -17   16.04    8.57
  14   4 -17   -0.00    7.65
 -14   4  18    6.70    7.17
  14  -4 -18    0.00    5.48
  14   4 -18    3.66    7.43
 -14   4  19    5.05    8.02
  14  -4 -19    3.04    6.68
 -14   4  20    3.87    5.90
  14  -4 -20    0.00    6.84
  14  -4 -21   -0.00    6.47
  14  -4 -23    0.98    5.09
  14  -4 -24   -0.00    6.20
 -14   5   1   13.89    7.35
 -14  -5   1   11.99    7.90
 -14  -5   1    7.25    7.04
 -14   5   2   -0.00    5.85
 -14  -5   2   -0.00    5.05
 -14  -5   2    2.66    6.98
 -14   5   3    0.00    5.79
 -14  -5   3   -0.00    4.97
 -14  -5   3    2.52    7.71
 -14   5   4    6.49    5.74
 -14  -5   4    8.02    8.22
 -14   5   5    6.14    7.78
 -14  -5   5   14.73    7.25
 -14  -5   5    8.88    7.59
 -14   5   6    8.70    6.90
 -14  -5   6    9.26    6.60
 -14  -5   6   13.42    8.40
  14   5  -7   -0.00    6.14
 -14  -5   7   -0.00    4.70
 -14  -5   7    0.27    7.63
 -14   5   8    2.77    6.14
  14   5  -8    4.49    7.66
 -14  -5   8    4.26    5.09
 -14  -5   8    5.41    8.14
 -14   5   9    1.34    5.68
  14   5  -9   -0.00    6.54
 -14  -5   9    9.76    7.35
 -14  -5   9   15.52    9.57
 -14   5  10    8.13    6.63
  14   5 -10    2.53    6.41
 -14  -5  10    7.59    6.47
 -14  -5  10    5.45    8.20
 -14   5  11    5.48    5.84
  14   5 -11   -0.00    5.48
 -14  -5  11    2.71    5.89
 -14  -5  11   -0.00    7.81
 -14   5  12    0.00    6.97
  14   5 -12    0.00    7.20
 -14  -5  12    4.27    8.28
 -14   5  13    2.27    6.28
  14   5 -13   -0.00    5.23
 -14  -5  13   -0.00    6.85
 -14   5  14   -0.00    6.26
  14   5 -14   -0.00    6.10
 -14  -5  14    3.51    6.59
 -14   5  15    1.90    5.89
  14   5 -15    2.93    6.26
 -14  -5  15   -0.00    6.80
 -14   5  16    7.40    8.43
  14   5 -16   10.72    7.79
 -14  -5  16   17.78    8.83
 -14   5  17   -0.00    6.26
  14   5 -17    0.00    6.61
  14  -5 -24    0.00    6.20
 -14   6   1    2.14    5.01
 -14  -6   1   11.77    7.17
 -14   6   2    0.86    5.23
 -14  -6   2    0.00    5.37
 -14   6   3    0.00    5.65
 -14  -6   3    2.06    5.33
 -14  -6   3    4.21    7.76
 -14   6   4    7.64    6.53
 -14  -6   4    4.85    6.58
 -14  -6   4    2.91    6.04
 -14   6   5   -0.00    5.02
 -14  -6   5    6.46    7.98
 -14   6   6    1.30    4.07
 -14  -6   6    2.66    4.81
 -14  -6   6    0.00    7.24
 -14   6   7    0.00    4.96
 -14  -6   7    9.19    6.79
 -14  -6   7    5.00    6.71
 -14   6   8   -0.00    4.96
  14   6  -8    0.00    7.09
 -14  -6   8   11.78    7.37
 -14   6   9    3.86    6.13
  14   6  -9    3.04    6.73
 -14  -6   9    3.46    6.66
 -14   6  10    5.28    7.06
  14   6 -10    9.20    7.92
 -14  -6  10    3.37    6.60
 -14   6  11    2.65    5.91
  14   6 -11   -0.00    5.59
 -14   6  12    0.00    5.55
  14   6 -12   -0.00    6.76
 -14  -6  12   -0.00    6.34
 -14   6  13    0.00    4.61
  14   6 -13   -0.00    5.71
 -14  -6  13   -0.00    7.05
 -14   6  14    5.74    5.75
  14   6 -14    3.44    7.28
 -14  -6  14   -0.00    7.33
  14   6 -15   -0.00    5.97
 -14   7   1    3.81    5.43
 -14  -7   1   -0.00    4.79
 -14   7   2    6.86    5.38
 -14  -7   2    4.09    6.21
 -14   7   3    6.49    5.82
 -14  -7   3    4.80    5.77
 -14   7   4    2.69    5.84
 -14  -7   4    0.61    5.78
 -14   7   5    4.56    5.60
 -14  -7   5    3.52    6.81
 -14   7   6    8.12    5.89
 -14   7   7   -0.00    5.83
 -14  -7   7   -0.00    4.50
 -14   7   8   -0.00    5.77
 -14  -7   8    2.13    5.13
 -14   7   9   -0.00    5.29
 -14  -7   9   -0.00    4.09
  14   7 -10    1.37    6.34
 -14  -7  10    3.34    6.02
  14   7 -11   -0.00    7.37
 -14  -7  11   -0.00    5.69
  14   7 -12    1.20    5.88
 -14   8   1    8.85    6.13
 -14  -8   1   13.08    7.02
 -14   8   2   -0.00    5.49
 -14  -8   2    4.55    7.56
 -14   8   3    0.54    4.32
 -14  -8   3    5.39    8.09
 -14   8   4   -0.00    5.00
 -14  -8   4    1.55    5.53
 -14   8   5   -0.00    4.82
 -14  -8   5    1.91    5.86
 -14   8   6    0.00    5.70
 -14  -8   6   -0.00    6.68
 -13   0   1   47.25   10.83
 -13   0   1   69.30   14.00
 -13   0   2    0.00    3.30
 -13   0   2    1.62    6.31
  13   0  -2   -0.00    5.33
 -13   0   3    7.76    5.94
 -13   0   3    4.13    6.53
  13   0  -3    2.92    5.53
 -13   0   4    0.03    4.43
 -13   0   4   -0.00    5.96
  13   0  -4    9.05    6.54
 -13   0   5    8.73    6.25
 -13   0   5    6.23    5.90
  13   0  -5   10.84    6.73
 -13   0   6   -0.00    5.14
 -13   0   6   -0.00    6.61
  13   0  -6    1.25    4.46
 -13   0   7    2.26    5.71
 -13   0   7   11.08    7.39
  13   0  -7    9.36    6.76
 -13   0   8   -0.00    4.78
 -13   0   8   -0.00    6.07
  13   0  -8    8.74    5.71
 -13   0   9    3.84    7.07
  13   0  -9    8.89    7.38
 -13   0  10    0.00    6.29
  13   0 -10    0.49    5.13
 -13   0  11   13.20    8.60
  13   0 -11   16.76    7.67
 -13   0  12    0.00    5.46
  13   0 -12   -0.00    4.75
 -13   0  13    6.83    9.50
  13   0 -13   15.64    8.22
 -13   0  14    2.41    6.55
  13   0 -14   -0.00    4.74
 -13   0  15   -0.00    4.97
  13   0 -15    0.00    5.05
 -13   0  16   -0.00    5.16
  13   0 -16    0.91    6.39
 -13   0  17   25.25    9.63
  13   0 -17   18.08    9.42
 -13   0  18   -0.00    5.16
  13   0 -18    0.82    5.49
 -13   0  19    5.14    7.15
  13   0 -19    3.28    6.01
 -13   0  20   -0.00    6.64
  13   0 -20   -0.00    5.86
 -13   0  21    7.71    8.34
  13   0 -21    4.55    7.28
 -13   0  22   -0.00    6.31
  13   0 -22    0.00    6.49
 -13   0  23    0.00    5.84
  13   0 -23    5.02    7.48
 -13   0  24    0.46    5.67
  13   0 -24    5.87    6.83
  13   0 -25   -0.00    7.24
 -13   1   1    0.98    4.26
 -13   1   1    0.00    6.09
 -13  -1   1    5.89    5.42
 -13  -1   1    1.90    6.92
 -13   1   2    5.14    5.43
 -13   1   2    5.66    6.10
  13  -1  -2    2.88    5.25
 -13  -1   2    2.31    4.52
 -13  -1   2    1.80    6.34
 -13   1   3    1.89    4.62
 -13   1   3    3.74    5.74
  13  -1  -3    6.25    6.00
  13   1  -3    3.82    5.54
 -13  -1   3    1.55    3.97
 -13  -1   3    7.97    8.36
 -13   1   4    6.60    5.57
 -13   1   4    0.00    7.13
  13  -1  -4    2.31    4.34
  13   1  -4   -0.00    5.75
 -13  -1   4   -0.00    5.17
 -13   1   5   42.33   10.89
 -13   1   5   72.54   14.70
  13   1  -5   51.23   12.40
 -13  -1   5   23.04    9.13
 -13  -1   5   40.44   11.51
 -13   1   6    0.00    4.76
  13  -1  -6    3.02    5.81
  13   1  -6    2.89    6.14
 -13  -1   6    1.02    5.02
 -13  -1   6   -0.00    6.29
 -13   1   7    0.80    5.67
 -13   1   7    2.02    5.91
  13  -1  -7   -0.00    5.36
  13   1  -7   -0.00    5.22
 -13  -1   7    6.11    6.62
 -13  -1   7    6.09    6.64
 -13   1   8    4.05    7.31
  13  -1  -8   -0.00    5.25
  13   1  -8   -0.00    5.23
 -13  -1   8   -0.00    4.94
 -13  -1   8    0.00    6.11
 -13   1   9   14.40    9.22
  13  -1  -9   17.63    8.89
  13   1  -9   22.83    9.35
 -13  -1   9   16.54    7.67
 -13  -1   9   19.62    9.77
 -13   1  10    0.00    6.20
  13  -1 -10    2.37    5.30
  13   1 -10    3.80    6.10
 -13  -1  10    0.00    6.19
 -13   1  11    1.79    6.31
  13  -1 -11   10.59    6.41
  13   1 -11    0.70    6.04
 -13  -1  11    6.98    6.81
  13  -1 -12    5.65    5.70
  13   1 -12    1.08    4.27
 -13  -1  12    3.53    7.93
 -13   1  13    3.13    5.79
  13  -1 -13    0.00    5.84
  13   1 -13   10.86    6.70
 -13  -1  13    1.23    6.53
 -13   1  14   -0.00    4.90
  13  -1 -14   -0.00    4.40
  13   1 -14    4.32    6.53
 -13  -1  14    8.49    7.08
 -13   1  15   10.82    7.01
  13  -1 -15   18.57    8.90
  13   1 -15   16.69    7.99
 -13  -1  15   27.03   10.62
 -13   1  16    3.42    6.83
  13  -1 -16    2.21    5.47
  13   1 -16    1.99    5.06
 -13  -1  16   -0.00    7.97
 -13   1  17   -0.00    6.71
  13  -1 -17    0.06    6.20
  13   1 -17   -0.00    5.08
 -13   1  18    6.50    6.94
  13  -1 -18   -0.00    5.65
  13   1 -18    3.42    5.63
 -13  -1  18   -0.00    5.36
 -13   1  19   -0.00    6.50
  13  -1 -19    0.00    6.55
  13   1 -19   -0.00    5.90
 -13  -1  19    0.00    6.58
 -13   1  20    6.48    7.79
  13  -1 -20   -0.00    6.06
  13   1 -20   -0.00    6.95
 -13  -1  20    3.63    7.03
  13  -1 -21    2.65    6.69
  13   1 -21   10.07    7.93
 -13  -1  21   -0.00    4.57
 -13   1  22   -0.00    6.41
  13  -1 -22    5.92    6.94
  13   1 -22   -0.00    6.25
 -13  -1  22    5.46    7.05
 -13   1  23    3.42    6.75
  13  -1 -23    0.68    5.19
  13   1 -23   -0.00    6.48
 -13  -1  23    2.65    6.33
 -13   1  24    7.04    8.08
  13  -1 -24    0.24    6.40
  13   1 -24   -0.00    6.07
 -13   1  25    2.48    8.43
  13  -1 -25    8.07    7.56
  13   1 -25    0.00    6.90
 -13   1  26    4.46    7.47
  13  -1 -26    6.99    6.53
 -13   1  27    7.64    8.12
 -13   2   1   42.52   10.02
 -13   2   1   25.86    9.39
  13  -2  -1   30.19    8.90
 -13  -2   1   45.19   10.71
 -13  -2   1   14.82    9.25
 -13   2   2    1.74    4.75
 -13   2   2    3.02    6.40
  13  -2  -2   -0.00    4.87
 -13  -2   2   -0.00    2.43
 -13  -2   2   -0.00    6.71
 -13   2   3    4.33    4.89
 -13   2   3    7.74    6.58
  13  -2  -3   -0.00    4.54
 -13  -2   3   12.57    6.33
 -13  -2   3   11.84    8.14
 -13   2   4   10.32    5.99
 -13   2   4   -0.00    6.03
  13  -2  -4    0.05    4.56
  13   2  -4   10.67    6.32
 -13  -2   4   -0.00    5.26
 -13  -2   4   12.91    8.10
 -13   2   5    0.00    4.82
 -13   2   5   -0.00    4.81
  13  -2  -5    0.00    5.24
  13   2  -5    1.78    5.94
 -13  -2   5   -0.00    5.45
 -13  -2   5    3.64    7.51
 -13   2   6    0.00    4.75
 -13   2   6    7.27    6.62
  13  -2  -6    5.93    6.17
  13   2  -6    0.94    4.68
 -13  -2   6   -0.00    4.65
 -13  -2   6    4.66    6.41
 -13   2   7   17.89    8.03
  13  -2  -7   28.06    9.82
  13   2  -7   21.65    9.70
 -13  -2   7   16.57    7.75
 -13  -2   7   15.13    8.34
 -13   2   8    6.90    5.84
  13  -2  -8   12.62    7.45
  13   2  -8   -0.00    5.23
 -13  -2   8    4.70    6.20
 -13  -2   8   -0.00    6.68
 -13   2   9   -0.00    5.06
  13  -2  -9    4.94    5.22
  13   2  -9    1.02    5.27
 -13  -2   9   14.22    8.69
 -13  -2   9    0.00    5.58
  13  -2 -10    1.62    5.18
  13   2 -10   -0.00    6.50
 -13  -2  10    2.33    6.62
 -13  -2  10   -0.00    6.40
 -13   2  11   12.35    7.30
  13  -2 -11   26.16    8.73
  13   2 -11   20.72    9.61
 -13  -2  11   19.49    9.55
 -13   2  12   -0.00    5.31
  13  -2 -12    5.28    5.71
  13   2 -12    9.03    7.69
 -13   2  13   29.66    9.91
  13  -2 -13   13.53    7.16
 -13  -2  13    3.30    6.58
 -13   2  14    2.50    5.93
  13   2 -14   -0.00    6.09
 -13  -2  14   -0.00    6.41
 -13   2  15    5.81    7.11
  13  -2 -15    6.54    7.20
  13   2 -15    4.55    6.67
 -13  -2  15    1.95    7.31
 -13   2  16   -0.00    4.86
  13  -2 -16    0.00    5.51
  13   2 -16   -0.00    6.34
 -13  -2  16   -0.00    6.44
 -13   2  17    4.03    7.46
  13  -2 -17   25.93    9.72
  13   2 -17    1.05    4.92
 -13  -2  17    8.49    8.82
 -13   2  18    1.66    5.98
  13  -2 -18    4.14    6.17
  13   2 -18    5.05    7.19
 -13   2  19    3.01    6.40
  13  -2 -19    5.44    7.16
  13   2 -19    0.00    6.32
 -13  -2  19    4.35    7.62
 -13   2  20    1.10    7.20
  13  -2 -20    1.55    5.68
  13   2 -20   -0.00    5.03
 -13  -2  20   -0.00    8.47
 -13   2  21    4.83    8.67
  13  -2 -21    1.67    6.11
  13   2 -21   -0.00    6.78
 -13  -2  21    3.52    6.36
 -13   2  22    0.00    7.71
  13  -2 -22   10.20    8.27
  13   2 -22    9.06    6.76
 -13   2  23    1.22    7.36
  13  -2 -23   21.31   10.16
  13   2 -23    1.74    7.62
 -13   2  24   -0.00    5.90
  13  -2 -24    3.12    7.01
  13   2 -24    1.31    7.25
 -13   2  25   -0.00    6.10
  13  -2 -25   -0.00    6.92
 -13   2  26    6.89    8.36
  13  -2 -26    4.91    6.31
 -13   2  27    4.99    7.64
 -13   2  28    7.62    8.64
 -13   3   1    0.00    4.70
 -13  -3   1    9.55    6.94
 -13  -3   1    5.23    7.68
 -13   3   2   -0.00    6.44
 -13  -3   2    0.00    4.83
 -13  -3   3    3.53    5.25
 -13  -3   3    5.27    7.74
 -13   3   4    0.08    3.80
 -13   3   4    2.03    5.59
  13   3  -4    5.15    5.97
 -13  -3   4    3.42    4.90
 -13  -3   4    0.00    6.87
 -13   3   5    4.66    5.75
 -13   3   5    5.27    7.15
  13  -3  -5    1.92    5.08
  13   3  -5   22.38    8.95
 -13  -3   5   11.01    7.33
 -13  -3   5   30.41   11.05
 -13   3   6    5.06    6.50
  13  -3  -6   10.71    6.59
  13   3  -6    3.98    6.98
 -13  -3   6   -0.00    3.94
 -13  -3   6    0.00    6.89
 -13   3   7    0.03    6.06
  13  -3  -7   -0.00    5.68
 -13  -3   7   -0.00    4.37
 -13  -3   7    1.32    6.87
  13   3  -8    4.94    6.39
 -13  -3   8    0.00    5.53
 -13  -3   8    0.00    6.57
 -13   3   9   10.59    6.66
  13  -3  -9    7.52    6.18
  13   3  -9   22.81    9.09
 -13  -3   9    1.98    6.49
 -13  -3   9   25.30   10.68
 -13   3  10    8.15    7.02
  13  -3 -10    4.74    5.44
  13   3 -10    9.84    7.70
 -13  -3  10    9.01    7.05
 -13  -3  10   11.69    8.53
 -13   3  11   19.55    8.31
  13  -3 -11    9.87    6.69
  13   3 -11    1.53    5.24
 -13  -3  11    1.18    5.27
 -13  -3  11    4.12    6.49
 -13   3  12    5.25    5.90
  13  -3 -12    4.13    5.28
  13   3 -12    0.49    7.22
 -13  -3  12   -0.00    6.31
 -13   3  13    5.46    6.60
  13   3 -13    5.54    7.04
 -13  -3  13    8.68    8.09
 -13   3  14    0.11    6.18
  13  -3 -14    5.67    6.40
  13   3 -14   -0.00    6.42
 -13  -3  14   -0.00    6.81
 -13   3  15    0.00    7.35
  13  -3 -15    8.84    7.81
  13   3 -15   16.23    8.82
 -13  -3  15   18.02    9.46
 -13   3  16   -0.00    5.98
  13  -3 -16    0.00    7.17
  13   3 -16    0.00    5.08
 -13  -3  16    3.71    8.33
 -13   3  17    0.12    6.56
  13  -3 -17   -0.00    5.60
  13   3 -17   -0.00    6.05
 -13  -3  17    4.15    7.55
 -13   3  18    2.78    6.36
  13  -3 -18    3.87    5.41
  13   3 -18    0.00    6.18
 -13  -3  18   -0.00    7.28
 -13   3  19    5.63    7.33
  13  -3 -19    3.22    7.58
  13   3 -19    9.11    7.83
 -13  -3  19   -0.00    6.59
 -13   3  20   -0.00    7.77
  13  -3 -20    7.17    6.88
  13   3 -20   -0.00    5.56
 -13   3  21    4.12    7.74
  13  -3 -21   -0.00    5.84
  13   3 -21   -0.00    7.36
 -13   3  22    1.55    7.26
  13  -3 -22   -0.00    5.82
  13   3 -22    0.37    6.30
 -13   3  23    2.21    7.27
  13  -3 -23    1.60    6.09
  13   3 -23   -0.00    6.57
 -13   3  24   -0.00    7.21
  13  -3 -24    3.30    6.21
 -13   3  25    0.00    7.39
  13  -3 -25   15.70    9.05
 -13   3  26    1.36    7.97
  13  -3 -26    5.05    7.15
 -13   3  27   -0.00    7.08
 -13   4   1   13.95    7.44
 -13  -4   1   11.91    6.85
 -13  -4   1    1.73    6.27
 -13  -4   2    1.09    6.75
 -13   4   3    0.00    5.33
 -13  -4   3   -0.00    5.16
 -13  -4   3    3.32    6.85
 -13   4   4    2.17    4.81
 -13  -4   4    1.35    5.10
 -13  -4   4    2.07    7.16
 -13   4   5    0.00    5.27
  13   4  -5   -0.00    4.74
 -13  -4   5    0.55    4.52
 -13  -4   5    0.00    7.52
 -13   4   6   13.54    7.11
  13   4  -6    2.83    6.73
 -13  -4   6    5.78    6.06
 -13  -4   6    0.00    6.90
 -13   4   7   22.94    8.15
  13   4  -7   25.80    9.69
 -13  -4   7    5.32    5.79
 -13  -4   7    9.57    8.17
 -13   4   8    6.65    6.45
  13   4  -8    0.00    5.79
 -13  -4   8    3.85    5.63
 -13  -4   8    0.84    7.45
  13   4  -9    0.77    5.65
 -13  -4   9    1.22    4.86
 -13  -4   9   -0.00    6.71
 -13   4  10   -0.00    6.51
  13  -4 -10    0.00    4.82
 -13  -4  10    3.07    7.04
 -13  -4  10   -0.00    6.35
 -13   4  11   11.50    7.79
  13  -4 -11    4.72    6.18
  13   4 -11   14.67    8.15
 -13  -4  11    1.83    5.22
 -13  -4  11    6.62    7.74
 -13   4  12   20.46    8.63
  13   4 -12    7.43    6.56
 -13  -4  12    7.34    7.89
 -13  -4  12   -0.00    5.83
 -13   4  13    8.01    7.66
  13  -4 -13   14.11    7.70
  13   4 -13   11.57    7.85
 -13  -4  13   12.56    8.15
 -13   4  14   -0.00    5.79
  13  -4 -14   -0.00    4.89
  13   4 -14    1.76    5.55
 -13  -4  14   -0.00    7.54
 -13   4  15   -0.00    5.87
  13  -4 -15    7.06    6.66
  13   4 -15    0.64    6.74
 -13  -4  15    2.97    8.69
 -13   4  16    0.65    7.11
  13  -4 -16    1.15    5.24
 -13  -4  16    4.76    7.46
 -13   4  17   15.62    8.94
  13  -4 -17   10.67    7.03
  13   4 -17    2.69    6.37
 -13   4  18   -0.00    7.98
  13   4 -18    1.44    5.68
 -13   4  19   -0.00    5.41
  13  -4 -19    2.19    6.63
  13   4 -19    6.69    6.55
 -13   4  20   -0.00    4.92
  13  -4 -20    9.11    7.77
  13   4 -20    9.33    7.51
 -13   4  21    2.60    7.22
  13  -4 -21   -0.00    6.33
  13   4 -21    7.65    7.62
 -13   4  22    7.51    8.59
  13  -4 -22   -0.00    5.35
  13   4 -22    6.88    7.32
  13  -4 -23    8.51    7.16
 -13   4  24    0.00    6.52
  13  -4 -24    1.66    6.64
 -13   4  25    0.00    7.11
  13  -4 -25   -0.00    6.63
 -13   4  26    0.00    6.14
  13  -4 -26   -0.00    7.33
 -13   4  27   -0.00    4.98
  13  -4 -27   -0.00    5.90
 -13   5   1    3.20    5.14
 -13  -5   1    6.19    6.29
 -13  -5   1    6.83    7.08
 -13   5   2    2.35    6.18
 -13  -5   2   -0.00    5.76
 -13  -5   2   -0.00    6.44
 -13   5   3    0.25    4.73
 -13  -5   3    2.91    7.68
 -13   5   4    6.73    6.38
 -13  -5   4   -0.00    4.87
 -13  -5   4   -0.00    6.36
 -13  -5   5    5.06    6.15
 -13  -5   5   25.68   10.17
 -13   5   6    2.90    4.99
  13   5  -6    3.62    6.33
 -13  -5   6    4.79    5.70
 -13  -5   6    0.00    6.72
 -13   5   7    2.14    5.22
  13   5  -7    1.25    6.26
 -13  -5   7   -0.00    4.38
 -13  -5   7   -0.00    6.69
 -13   5   8    4.25    5.94
  13   5  -8   -0.00    6.83
 -13  -5   8    0.19    5.23
 -13  -5   8    4.98    8.27
 -13   5   9    0.21    5.92
  13   5  -9   16.12    8.91
 -13  -5   9    3.79    7.56
 -13  -5   9   12.86    9.21
  13   5 -10    7.68    6.69
 -13  -5  10   12.10    8.02
 -13  -5  10   27.35   11.61
 -13   5  11    0.00    6.17
 -13  -5  11    5.84    6.20
 -13  -5  11   -0.00    6.75
 -13   5  12    2.47    5.01
  13   5 -12   12.64    7.48
 -13  -5  12   -0.00    5.92
 -13   5  13   -0.00    7.20
  13   5 -13    2.70    6.21
 -13  -5  13   -0.00    5.39
 -13  -5  13    0.78    6.36
 -13   5  14    1.79    6.73
  13   5 -14    0.88    5.57
 -13  -5  14    8.98    6.59
 -13   5  15    6.04    7.13
  13   5 -15    7.46    7.87
 -13   5  16    3.78    7.24
  13  -5 -16    1.65    5.76
  13   5 -16    0.00    7.22
 -13   5  17   -0.00    5.33
  13   5 -17   -0.00    6.83
 -13   5  18   -0.00    6.15
  13  -5 -18    4.73    6.85
  13  -5 -19    0.00    5.34
  13   5 -19    9.70    7.26
 -13   5  20    6.05    7.15
  13  -5 -20    0.00    5.25
  13   5 -20    6.49    6.97
 -13   5  21   -0.00    5.59
  13  -5 -21   -0.00    5.68
  13   5 -21   11.73    8.32
 -13   5  22    5.51    7.06
  13  -5 -22   -0.00    6.78
 -13   5  23   -0.00    5.92
  13  -5 -23   -0.00    6.13
 -13   5  24    7.91    5.69
  13  -5 -24   -0.00    6.52
  13  -5 -25   -0.00    6.31
 -13   6   1    8.11    6.01
 -13  -6   1   11.04    7.54
 -13   6   2   -0.00    4.98
 -13  -6   2    4.16    5.93
 -13  -6   2    5.14    7.15
 -13   6   3    0.00    4.38
 -13  -6   3    1.91    6.00
 -13  -6   3    3.99    7.00
 -13   6   4    5.66    5.62
 -13  -6   4    2.86    6.15
 -13   6   5    3.15    4.44
 -13  -6   5    3.11    4.42
 -13  -6   5    2.46    7.48
 -13   6   6    9.59    6.90
 -13  -6   6   20.04    7.99
 -13  -6   6   10.51    8.57
 -13   6   7    3.00    5.28
  13   6  -7    0.97    5.24
 -13  -6   7    6.83    6.17
 -13  -6   7   10.24    8.66
 -13   6   8    1.84    5.73
  13   6  -8   14.06    8.84
 -13  -6   8    6.63    6.39
 -13  -6   8   11.38    8.96
 -13   6   9   -0.00    6.06
  13   6  -9    0.62    5.73
 -13  -6   9    6.94    6.46
 -13  -6   9    0.63    6.95
 -13   6  10    0.00    5.42
  13   6 -10    5.74    6.80
 -13  -6  10   -0.00    6.14
 -13   6  11    0.00    6.63
  13   6 -11    1.12    7.05
 -13  -6  11    0.14    6.52
 -13   6  12   10.26    7.53
  13   6 -12    2.61    6.10
 -13  -6  12    0.12    6.63
 -13   6  13    0.40    6.10
  13   6 -13    8.27    6.96
 -13  -6  13    1.26    6.50
 -13   6  14    4.33    5.88
  13   6 -14    1.89    6.46
 -13  -6  14   -0.00    5.81
 -13   6  15   -0.00    6.43
  13   6 -15   -0.00    7.66
 -13  -6  15    0.29    5.11
 -13   6  16    0.00    5.54
  13   6 -16    3.21    7.20
 -13  -6  16    5.60    5.83
 -13   6  17   -0.00    6.47
  13   6 -17   -0.00    5.51
 -13   6  18    0.00    5.38
  13   6 -18    3.64    7.23
 -13   6  19    7.55    6.66
  13   6 -19   12.72    8.38
 -13   6  20    1.84    5.15
 -13   6  21   -0.00    5.48
  13  -6 -25   -0.00    6.35
  13  -6 -26    0.68    5.21
 -13   7   1   -0.00    4.64
 -13  -7   1    1.99    4.86
 -13   7   2   -0.00    4.66
 -13  -7   2    2.93    5.53
 -13   7   3   -0.00    4.34
 -13  -7   3    0.00    6.42
 -13   7   4   26.74    8.13
 -13  -7   4    7.22    7.83
 -13  -7   4   25.47   11.00
 -13   7   5   15.70    6.69
 -13   7   6    0.00    5.25
 -13  -7   6   -0.00    5.48
 -13   7   7   -0.00    5.09
 -13  -7   7    3.07    5.49
 -13   7   8    6.08    6.50
 -13  -7   8    6.27    5.99
 -13   7   9   -0.00    4.42
  13   7  -9    8.39    6.60
 -13  -7   9    7.62    6.88
 -13   7  10   15.81    8.37
  13   7 -10    0.00    5.92
 -13  -7  10   16.81    9.24
 -13   7  11   -0.00    5.88
  13   7 -11    0.11    5.44
 -13   7  12    2.93    5.71
  13   7 -12    2.63    5.87
 -13  -7  12    0.00    7.01
  13   7 -13    0.00    7.13
 -13  -7  13    1.05    5.01
 -13   7  14   -0.00    6.19
  13   7 -14    0.00    6.69
 -13  -7  14    0.00    6.58
 -13   7  15    0.00    5.67
  13   7 -15    0.00    6.06
 -13  -7  15    0.00    5.93
 -13   7  16    1.51    5.25
  13   7 -16   16.26    8.32
 -13  -7  16    0.00    6.88
 -13   7  17    0.36    5.06
  13   7 -17   -0.00    7.06
 -13  -7  17    0.00    6.11
 -13   7  18    7.22    6.48
  13   7 -18    2.36    5.92
 -13   8   1    2.37    4.88
 -13  -8   1    0.00    6.26
 -13   8   2   15.30    6.16
 -13  -8   2   13.54    8.53
 -13   8   3   -0.00    4.55
 -13  -8   3    7.26    7.35
 -13   8   4   -0.00    5.26
 -13  -8   4    8.19    8.42
 -13   8   5   -0.00    4.87
 -13  -8   5    0.00    5.70
 -13   8   6   15.15    6.87
 -13  -8   6   18.62    8.80
 -13   8   7   -0.00    4.26
 -13  -8   7    0.00    4.94
 -13   8   8    4.73    5.54
 -13  -8   8    4.74    6.78
 -13   8   9    3.77    5.34
 -13  -8   9   -0.00    4.99
 -13   8  10    0.00    5.14
  13   8 -10    0.00    5.86
 -13  -8  10    0.18    5.67
  13   8 -11    0.08    5.78
 -13  -8  11    0.00    5.49
 -13   8  12    5.63    6.28
  13   8 -12   13.30    7.83
 -13  -8  12   -0.00    5.32
 -13   8  13    5.24    5.91
  13   8 -13    7.50    6.39
 -13  -8  13   -0.00    7.01
 -13   8  14    7.83    5.48
  13   8 -14    0.00    6.35
 -13  -8  14    7.48    7.54
 -13   8  15    0.00    4.51
  13   8 -15    0.18    6.74
 -13  -8  15    2.10    6.54
 -13   9   1   -0.00    3.69
 -13  -9   1   -0.00    7.30
 -13   9   2    2.91    4.58
 -13  -9   2    1.34    5.60
 -13   9   3    0.48    4.08
 -13  -9   3    6.66    7.71
 -13   9   4    6.59    4.72
 -13  -9   4   12.05    7.57
 -13   9   5    6.09    5.55
 -13  -9   5    2.13    5.37
 -13   9   6    0.40    4.28
 -13  -9   6    0.00    6.11
 -13   9   7    3.64    5.96
 -13  -9   7   -0.00    5.62
 -13   9   8    2.83    5.70
 -13  -9   8    0.00    5.57
 -13   9   9   -0.00    5.03
 -13  -9   9   -0.00    5.98
 -13   9  10    3.31    4.87
 -13  -9  10   10.15    7.08
 -13   9  11    0.00    5.72
 -13  -9  11   -0.00    5.05
 -13   9  12   -0.00    4.87
  13   9 -12    1.44    6.04
 -13  -9  12    3.74    7.02
 -13  10   1   -0.00    4.29
 -13 -10   1    0.00    6.07
 -13  10   2    5.70    5.10
 -13 -10   2    2.46    6.16
 -13 -10   3    2.98    6.61
 -13  10   4    4.24    4.51
 -13 -10   4    4.99    7.16
 -13  10   5    0.68    5.10
 -13 -10   5   -0.00    6.45
 -13  10   6    1.43    4.43
 -13  10   7    0.00    5.65
 -13  11   1    3.83    4.83
 -13  11   2    0.00    3.94
 -12   0   1    2.98    3.93
 -12   0   1   -0.00    6.54
  12   0  -1   -0.00    4.57
 -12   0   2    8.06    5.88
 -12   0   2   18.77    8.10
  12   0  -2   18.52    8.15
 -12   0   3   -0.00    4.44
 -12   0   3   -0.00    5.63
  12   0  -3    4.47    5.40
 -12   0   4    0.00    4.55
 -12   0   4    0.00    5.71
  12   0  -4   -0.00    4.44
 -12   0   5   -0.00    5.19
 -12   0   5   -0.00    5.70
  12   0  -5   -0.00    5.80
 -12   0   6   69.65   13.97
 -12   0   6   93.29   16.61
  12   0  -6   75.43   14.54
 -12   0   7   -0.00    6.20
  12   0  -7    1.25    6.05
 -12   0   8    8.84    6.99
  12   0  -8   11.93    7.64
 -12   0   9    7.34    6.27
 -12   0  10   38.54   11.90
  12   0 -10   63.48   12.79
 -12   0  11   -0.00    6.87
  12   0 -11    1.36    4.83
  12   0 -12   37.48   10.71
 -12   0  13    2.35    5.31
  12   0 -13   -0.00    5.39
 -12   0  14    4.80    6.21
  12   0 -14    6.84    6.24
 -12   0  15    0.91    4.88
  12   0 -15    2.80    5.55
 -12   0  16   35.20   11.33
  12   0 -16   20.77    9.28
 -12   0  17    4.15    6.43
 -12   0  18   -0.00    5.99
  12   0 -18    0.90    6.88
 -12   0  19    1.99    6.58
  12   0 -19    0.57    5.76
 -12   0  20    1.67    7.93
  12   0 -20    1.46    5.95
 -12   0  21   -0.00    6.06
  12   0 -21    0.00    6.69
 -12   0  22    3.10    7.21
  12   0 -22   17.37    8.72
  12   0 -23   -0.00    5.28
 -12   0  24    0.00    6.95
  12   0 -24   -0.00    7.58
 -12   0  25    0.00    6.07
  12   0 -25   -0.00    6.20
 -12   0  26    0.00    7.83
  12   0 -26    4.65    6.37
  12   0 -27    0.00    6.15
  12   0 -28    0.94    5.73
 -12   1   1   -0.00    4.86
 -12   1   1    2.01    4.87
  12  -1  -1    6.45    6.16
 -12  -1   1    0.00    3.94
 -12  -1   1    0.00    6.51
 -12   1   2   37.13    9.33
 -12   1   2   28.94   10.49
  12  -1  -2   21.86    8.37
  12   1  -2   54.43   11.38
 -12  -1   2   44.25   10.43
 -12  -1   2   36.26   11.48
 -12   1   3   10.60    5.96
 -12   1   3    4.77    6.00
  12  -1  -3    6.51    5.88
  12   1  -3    4.46    5.86
 -12  -1   3    0.00    3.88
 -12   1   4   25.39    8.84
 -12   1   4   51.42   12.41
  12   1  -4   31.12    9.90
 -12  -1   4   42.39   10.92
 -12  -1   4   87.96   15.46
 -12   1   5    0.79    5.10
 -12   1   5    0.85    6.31
  12  -1  -5    4.63    5.44
  12   1  -5   -0.00    5.24
 -12  -1   5    3.67    5.56
 -12  -1   5   -0.00    6.66
 -12   1   6    3.93    6.15
  12  -1  -6   -0.00    5.52
  12   1  -6    0.00    5.57
 -12  -1   6    0.74    4.65
 -12  -1   6    5.98    7.16
 -12   1   7    3.66    6.11
  12  -1  -7    2.96    6.16
  12   1  -7   -0.00    5.34
 -12  -1   7    0.52    5.34
 -12  -1   7    5.05    6.45
 -12   1   8   48.14   12.63
  12   1  -8   58.39   12.98
 -12   1   9    1.35    6.72
  12  -1  -9    1.54    5.20
  12   1  -9    4.08    5.97
 -12  -1   9   -0.00    4.77
 -12   1  10   18.06    8.24
  12  -1 -10   11.14    6.63
 -12  -1  10   20.51    9.55
 -12   1  11   -0.00    5.17
  12  -1 -11   -0.00    5.36
  12   1 -11   -0.00    5.26
 -12  -1  11   -0.00    6.28
 -12   1  12   -0.00    5.24
  12  -1 -12    9.39    6.51
  12   1 -12   10.30    6.88
 -12  -1  12    0.94    5.68
 -12   1  13   -0.00    5.47
  12  -1 -13    1.39    5.20
  12   1 -13   -0.00    5.63
 -12  -1  13   13.84    8.81
 -12   1  14   63.04   14.16
  12  -1 -14   48.76   12.44
  12   1 -14   63.26   13.79
 -12  -1  14   59.61   14.35
 -12   1  15    1.05    5.85
  12  -1 -15   -0.00    5.22
  12   1 -15    6.71    6.12
 -12  -1  15    0.79    4.97
 -12   1  16   -0.00    5.66
  12  -1 -16   -0.00    6.02
  12   1 -16   -0.00    5.47
 -12  -1  16   -0.00    5.17
  12  -1 -17    2.66    5.94
  12   1 -17    1.60    5.25
 -12  -1  17    0.00    5.32
 -12   1  18   10.50    7.84
  12  -1 -18    8.75    7.68
  12   1 -18    5.17    7.18
 -12  -1  18   28.22   10.44
 -12   1  19   11.73    9.01
  12  -1 -19    5.56    6.81
  12   1 -19   -0.00    5.58
 -12  -1  19   -0.00    5.31
 -12   1  20    4.27    6.85
  12  -1 -20   13.50    7.66
  12   1 -20    5.44    7.29
 -12  -1  20    1.51    6.48
 -12   1  21    3.29    7.74
  12  -1 -21    0.00    6.13
  12   1 -21   -0.00    5.20
 -12  -1  21    0.00    6.63
 -12   1  22    0.00    6.02
  12  -1 -22   -0.00    6.01
  12   1 -22    0.20    6.72
 -12  -1  22    0.00    7.35
 -12   1  23   -0.00    5.55
  12  -1 -23   -0.00    5.52
  12   1 -23   -0.00    6.90
 -12  -1  23    1.77    6.51
 -12   1  24    0.00    6.52
  12  -1 -24   -0.00    6.35
 -12  -1  24   15.41    9.60
 -12   1  25    4.35    7.77
  12  -1 -25   -0.00    6.47
  12   1 -25    4.04    6.96
 -12   1  26    8.40    7.99
  12  -1 -26    0.00    7.06
  12   1 -26   11.25    8.91
 -12   1  27    7.90    8.43
  12  -1 -27    2.72    6.92
  12   1 -27    0.00    6.26
  12  -1 -28   -0.00    6.89
  12   1 -28    5.95    7.75
 -12   2   1    5.56    4.68
 -12   2   1    0.00    5.04
  12  -2  -1    4.11    4.85
 -12  -2   1    7.39    5.32
 -12  -2   1    8.00    7.24
 -12   2   2   17.04    6.95
 -12   2   2   23.26    8.46
  12  -2  -2   25.23    8.59
 -12  -2   2   28.74    8.84
 -12  -2   2   26.37   10.39
 -12   2   3    2.04    4.64
  12  -2  -3    4.42    5.19
  12   2  -3    3.20    5.75
 -12  -2   3   10.97    5.95
 -12  -2   3   -0.00    7.17
 -12   2   4    9.95    6.75
 -12   2   4   13.75    7.80
  12  -2  -4   -0.00    4.93
  12   2  -4    7.68    7.69
 -12  -2   4    6.03    5.66
 -12  -2   4    2.91    6.79
 -12   2   5    1.88    5.08
 -12   2   5    5.80    5.80
  12  -2  -5    0.00    4.97
  12   2  -5    3.07    5.84
 -12  -2   5    0.00    4.58
 -12  -2   5    0.70    6.15
 -12   2   6   38.38   10.02
  12  -2  -6   40.73   10.41
  12   2  -6   10.06    7.50
 -12  -2   6   17.03    7.77
 -12  -2   6   55.08   12.89
 -12   2   7    8.89    6.51
  12   2  -7   17.06    8.42
 -12  -2   7   13.11    7.78
 -12  -2   7    3.57    6.91
 -12   2   8   -0.00    5.04
  12  -2  -8   13.92    6.75
  12   2  -8    8.16    7.03
 -12  -2   8   -0.00    5.76
 -12  -2   8    8.99    8.30
 -12   2   9    6.55    5.99
  12  -2  -9    0.92    4.10
  12   2  -9   -0.00    5.26
 -12  -2   9    0.53    6.06
 -12   2  10   13.55    7.66
  12  -2 -10   15.20    7.66
  12   2 -10   19.68    9.87
 -12   2  11   11.30    7.12
  12  -2 -11    4.74    5.32
  12   2 -11    9.42    6.57
 -12  -2  11   17.49    8.77
 -12   2  12   12.72    8.15
  12  -2 -12   32.52    9.85
  12   2 -12   19.90    8.27
 -12  -2  12   12.29    8.48
 -12   2  13   -0.00    5.55
  12  -2 -13   -0.00    5.37
  12   2 -13    0.00    4.54
 -12  -2  13   -0.00    6.01
  12  -2 -14   -0.00    5.29
  12   2 -14   -0.00    5.30
 -12  -2  14   10.00    8.67
 -12   2  15    4.88    7.13
  12  -2 -15    6.53    6.61
  12   2 -15    9.45    6.65
 -12  -2  15    2.36    6.26
 -12   2  16    0.00    6.11
  12  -2 -16    6.56    6.53
  12   2 -16   29.00    9.67
 -12  -2  16   12.29    8.68
 -12   2  17    0.00    5.99
  12  -2 -17   -0.00    5.64
  12   2 -17   10.63    6.94
 -12  -2  17    5.66    6.82
 -12   2  18    1.39    6.15
  12  -2 -18    0.00    5.56
  12   2 -18    0.21    6.01
 -12  -2  18    1.12    5.84
 -12   2  19   -0.00    8.17
  12  -2 -19    2.10    5.98
  12   2 -19    3.50    6.72
 -12  -2  19    9.34    7.45
 -12   2  20    7.14    8.15
  12  -2 -20    0.00    4.66
  12   2 -20    8.25    7.06
 -12  -2  20   13.14    7.92
 -12   2  21   -0.00    7.15
  12  -2 -21    2.35    6.24
  12   2 -21    9.64    8.32
 -12  -2  21    0.00    5.72
 -12   2  22   17.65   10.35
  12  -2 -22   24.20    9.73
  12   2 -22   22.91    9.68
 -12  -2  22   14.31    9.05
 -12   2  23   -0.00    6.61
  12  -2 -23    6.15    7.14
  12   2 -23    4.18    8.08
 -12   2  24    1.42    6.92
  12  -2 -24    4.24    6.67
  12   2 -24   -0.00    7.73
 -12   2  25    7.54    7.84
  12  -2 -25   -0.00    5.93
  12   2 -25    0.00    6.49
  12  -2 -26   16.17    8.76
  12   2 -26   11.29    9.43
 -12   2  27    0.00    6.98
  12  -2 -27   -0.00    7.28
 -12   2  28    5.96    7.02
 -12   2  29   -0.00    5.84
 -12   3   1   -0.00    4.94
 -12  -3   1    6.84    5.45
 -12  -3   1    3.99    6.44
 -12   3   2   15.05    6.40
 -12   3   2   14.25    7.07
 -12  -3   2    0.00    4.86
 -12  -3   2   14.96    8.88
 -12   3   3   13.80    7.24
 -12   3   3    0.92    5.05
  12  -3  -3    5.54    5.43
  12   3  -3    9.15    6.47
 -12  -3   3   11.44    6.08
 -12  -3   3    5.49    6.39
 -12   3   4   12.64    7.02
 -12   3   4   18.21    7.61
  12  -3  -4   10.76    6.21
  12   3  -4   23.47    8.59
 -12  -3   4   11.64    7.06
 -12  -3   4   31.91   10.72
 -12   3   5    2.43    5.05
  12  -3  -5    6.24    6.25
  12   3  -5    2.81    5.66
 -12  -3   5    2.00    6.63
  12  -3  -6    0.72    5.10
  12   3  -6    7.49    6.70
 -12  -3   6    0.22    3.46
 -12  -3   6    0.00    6.91
 -12   3   7    0.00    4.88
  12  -3  -7    2.89    5.03
  12   3  -7    0.00    5.71
 -12  -3   7    2.49    4.89
 -12  -3   7   -0.00    7.37
 -12   3   8   25.36    8.43
  12  -3  -8   25.66    8.63
  12   3  -8   20.19    8.62
 -12  -3   8   18.26    8.65
 -12  -3   8   15.04    9.70
 -12   3   9    0.65    5.33
  12  -3  -9    6.17    6.05
  12   3  -9   10.82    7.24
 -12  -3   9   10.66    7.38
 -12  -3   9   16.02    9.29
 -12   3  10   12.15    7.49
  12  -3 -10   38.19   10.23
  12   3 -10   20.78    8.70
 -12  -3  10   17.27    9.27
 -12   3  11   -0.00    6.16
  12  -3 -11   -0.00    5.05
  12   3 -11    0.00    7.21
 -12  -3  11   -0.00    6.88
 -12   3  12   12.51    8.49
  12  -3 -12    8.37    6.23
  12   3 -12    0.00    7.17
 -12  -3  12   12.53    9.12
 -12   3  13   10.68    7.57
  12  -3 -13    3.99    5.50
  12   3 -13    2.69    6.37
 -12  -3  13   -0.00    5.97
 -12   3  14   28.96   10.40
  12  -3 -14   19.05    8.36
  12   3 -14   14.74    8.25
 -12  -3  14   26.36   11.09
 -12   3  15   11.39    7.49
  12  -3 -15   13.06    7.71
  12   3 -15    8.90    7.47
 -12  -3  15    1.50    7.44
 -12   3  16    1.23    7.01
  12   3 -16   -0.00    6.01
 -12  -3  16    0.22    6.95
 -12   3  17    7.72    6.45
  12  -3 -17    0.00    5.74
  12   3 -17    3.52    6.75
 -12  -3  17   -0.00    7.63
 -12   3  18    4.92    6.93
  12  -3 -18   -0.00    5.08
  12   3 -18    2.98    5.64
 -12  -3  18    8.29    8.34
 -12   3  19    8.54    7.49
  12  -3 -19   10.40    7.25
  12   3 -19    0.00    6.31
 -12  -3  19    4.95    7.40
 -12   3  20    7.66    6.93
  12  -3 -20    0.00    5.17
  12   3 -20    1.16    6.60
 -12  -3  20    1.73    7.57
 -12   3  21    2.25    5.65
  12  -3 -21    2.24    6.42
  12   3 -21   -0.00    7.97
 -12   3  22   -0.00    6.08
  12  -3 -22    6.07    6.25
  12   3 -22   -0.00    5.66
 -12   3  23    7.58    7.00
  12  -3 -23   18.08    9.00
  12   3 -23    7.34    8.25
 -12   3  24   18.35    8.82
  12  -3 -24   23.97    9.77
  12   3 -24   16.19   10.06
 -12   3  25    8.67    7.23
  12   3 -25   11.70    9.09
 -12   3  26    9.73    7.92
  12  -3 -26    0.07    6.82
  12   3 -26    0.00    6.83
 -12   3  27    8.04    6.69
  12  -3 -27    5.81    6.30
 -12   3  28    9.36    8.06
  12  -3 -28    3.44    7.99
 -12   3  29    2.32    7.22
 -12   3  30    4.45    9.09
 -12   4   1   10.42    6.63
 -12  -4   1    2.60    5.20
 -12  -4   1   13.37    8.24
 -12   4   2    5.18    6.37
 -12  -4   2   13.61    6.80
 -12  -4   2    0.00    5.96
 -12   4   3    1.53    5.17
 -12  -4   3    4.34    4.62
 -12   4   4    0.00    4.88
  12   4  -4    3.36    5.50
 -12  -4   4    0.95    4.92
 -12  -4   4    2.31    7.28
 -12   4   5    1.27    5.04
  12  -4  -5    5.87    5.45
  12   4  -5    3.07    6.24
 -12  -4   5   17.05    7.27
 -12  -4   5    3.35    7.05
 -12   4   6   31.21    8.88
  12  -4  -6   19.67    7.37
  12   4  -6   29.36    9.48
 -12  -4   6   24.67   10.70
 -12   4   7    9.46    6.84
  12  -4  -7    8.13    6.12
  12   4  -7   15.37    8.23
 -12  -4   7   17.10    8.60
 -12  -4   7   28.30   11.81
 -12   4   8    1.36    4.89
  12  -4  -8   -0.00    4.82
  12   4  -8   -0.00    6.31
 -12  -4   8    0.00    6.01
 -12  -4   8    2.25    7.07
 -12   4   9    6.05    5.54
  12  -4  -9   -0.00    4.99
  12   4  -9    7.33    7.19
 -12  -4   9    2.33    6.23
 -12  -4   9    3.09    6.59
 -12   4  10   12.17    7.17
  12  -4 -10   10.00    6.62
  12   4 -10   18.92    9.22
 -12  -4  10   15.61    8.10
 -12  -4  10   18.42    9.57
 -12   4  11    5.28    7.46
  12  -4 -11    9.94    6.71
  12   4 -11    3.27    6.02
 -12  -4  11    4.62    6.60
 -12  -4  11   22.17    9.49
 -12   4  12   14.31    7.96
  12  -4 -12   20.85    8.61
  12   4 -12   13.56    9.32
 -12  -4  12   26.90   11.15
 -12   4  13    2.47    5.67
  12  -4 -13    3.09    5.64
  12   4 -13    0.00    5.98
 -12  -4  13    8.02    7.60
 -12   4  14   -0.00    6.86
  12  -4 -14    0.00    5.59
  12   4 -14   -0.00    5.89
 -12  -4  14   -0.00    6.78
 -12   4  15    0.00    6.58
  12  -4 -15    0.00    4.98
  12   4 -15    6.97    7.35
 -12   4  16    9.13    7.61
  12  -4 -16    1.94    5.69
  12   4 -16    7.71    6.92
 -12  -4  16    9.33    9.16
  12  -4 -17   18.27    7.90
  12   4 -17   20.26    9.63
 -12  -4  17   11.92    9.12
 -12   4  18    6.63    5.88
  12  -4 -18   17.13    8.10
  12   4 -18   14.87    8.55
 -12   4  19    0.00    5.97
  12  -4 -19    4.17    5.97
  12   4 -19    2.70    6.48
 -12   4  20    2.58    5.80
  12  -4 -20    8.10    7.25
  12   4 -20    2.02    6.03
 -12   4  21    8.49    7.22
  12  -4 -21    1.30    5.73
  12   4 -21    4.35    6.83
 -12   4  22    5.13    6.89
  12  -4 -22   19.28    9.19
 -12   4  23    0.88    5.86
  12   4 -23   -0.00    6.54
 -12   4  24   -0.00    6.30
  12  -4 -24   -0.00    6.05
  12   4 -24    1.62    7.27
 -12   4  25    0.09    5.41
  12  -4 -25    2.39    6.77
  12   4 -25    0.00    6.29
 -12   4  26    0.00    6.37
  12  -4 -26   -0.00    6.95
  12   4 -26    5.41    7.10
 -12   4  27    3.61    6.06
  12  -4 -27   10.68    7.92
 -12   4  28   -0.00    7.04
  12  -4 -28    2.48    7.13
 -12   4  29    2.64    6.29
  12  -4 -29    0.00    6.67
 -12   4  30    6.97    7.67
 -12   4  31    6.79    7.77
 -12   5   1    3.86    5.16
 -12  -5   1    1.79    4.62
 -12  -5   1   -0.00    5.96
 -12   5   2    6.07    5.37
 -12  -5   2    7.72    7.08
 -12  -5   2   12.34    8.67
 -12  -5   3   15.56    7.54
 -12  -5   3   10.48    8.90
 -12   5   4   21.05    7.36
 -12  -5   4   21.28    8.41
 -12  -5   4   24.55   10.81
 -12   5   5   10.44    6.81
  12   5  -5   -0.00    7.09
 -12  -5   5   -0.00    4.97
 -12  -5   5   -0.00    6.91
 -12   5   6    1.97    5.14
  12   5  -6   -0.00    6.01
 -12  -5   6   -0.00    5.21
 -12  -5   6    6.17    6.96
 -12   5   7    8.59    6.35
  12   5  -7    0.00    5.72
 -12  -5   7   -0.00    3.72
 -12  -5   7    6.07    6.77
 -12   5   8   14.36    7.85
  12   5  -8   14.03    8.47
 -12  -5   8   17.43    7.70
 -12  -5   8   16.92    9.39
 -12   5   9    0.00    5.64
  12   5  -9   24.53    9.24
 -12  -5   9   28.26   10.46
 -12  -5   9    4.83    7.35
 -12   5  10    3.23    6.49
  12  -5 -10    5.00    6.55
  12   5 -10   21.62    9.04
 -12  -5  10   -0.00    5.98
 -12  -5  10    5.06    7.86
 -12   5  11   -0.00    6.08
  12  -5 -11   -0.00    4.50
  12   5 -11    8.89    7.32
 -12  -5  11    2.90    5.26
 -12  -5  11   -0.00    7.07
 -12   5  12    2.63    5.69
  12  -5 -12   -0.00    5.87
  12   5 -12   -0.00    7.91
 -12  -5  12    2.25    5.88
 -12  -5  12    1.13    5.88
 -12   5  13   25.01    9.51
  12  -5 -13   13.57    7.79
  12   5 -13   34.69   11.09
 -12  -5  13   16.84    9.75
  12  -5 -14   24.99    8.72
  12   5 -14   20.83    9.42
 -12  -5  14   14.46   10.22
 -12   5  15   -0.00    4.49
  12  -5 -15    6.19    6.31
  12   5 -15    5.86    6.52
 -12   5  16   -0.00    5.13
  12  -5 -16    0.32    5.01
 -12   5  17    1.33    4.65
  12  -5 -17    0.00    5.59
  12   5 -17   -0.00    4.90
 -12   5  18   10.22    6.31
  12  -5 -18    7.19    6.71
  12   5 -18    5.00    7.55
 -12   5  19    0.00    5.29
  12  -5 -19    5.65    6.55
  12   5 -19    1.31    5.66
 -12   5  20    3.11    5.91
  12  -5 -20    3.42    6.05
  12   5 -20    1.99    7.11
 -12   5  21    0.00    6.00
  12   5 -21    0.77    5.85
 -12   5  22   -0.00    5.75
  12  -5 -22   -0.00    6.31
  12   5 -22   -0.00    7.83
 -12   5  23    5.13    7.12
  12  -5 -23   -0.00    6.64
  12   5 -23    0.34    6.81
 -12   5  24    5.16    6.29
  12  -5 -24   -0.00    6.12
  12   5 -24   -0.00    6.84
 -12   5  25    0.00    6.19
  12  -5 -25    2.29    6.36
  12   5 -25    0.00    6.83
 -12   5  26   -0.00    6.26
  12  -5 -26    0.49    6.06
 -12   5  27    5.60    7.57
  12  -5 -27    5.44    6.51
 -12   5  28    1.74    6.23
  12  -5 -28    2.18    6.86
 -12   5  29   -0.00    4.75
 -12   6   1   12.05    5.91
 -12  -6   1    7.63    7.21
 -12   6   2   11.74    6.22
 -12  -6   2    4.00    5.41
 -12  -6   2   16.62    9.61
 -12   6   3    3.23    4.85
 -12  -6   3   -0.00    5.94
 -12  -6   3    4.05    7.45
 -12   6   4    1.01    4.85
 -12  -6   4    6.88    6.11
 -12  -6   4    2.33    7.07
 -12   6   5   37.76    9.71
 -12  -6   5   23.93    8.98
 -12  -6   5   22.04   10.00
 -12   6   6   15.85    7.17
  12   6  -6   20.60    9.11
 -12  -6   6   20.04    7.90
 -12  -6   6    4.99    8.46
 -12   6   7    9.13    6.27
  12   6  -7    0.00    4.64
 -12  -6   7    6.71    6.02
 -12  -6   7    7.35    8.32
 -12   6   8    1.44    5.50
  12   6  -8    2.50    5.46
 -12  -6   8   -0.00    5.11
 -12  -6   8   10.27    8.04
 -12   6   9    2.77    6.32
  12   6  -9    0.00    5.20
 -12  -6   9    2.53    5.33
 -12  -6   9    0.00    7.59
 -12   6  10    0.00    5.49
  12   6 -10    4.20    7.65
 -12  -6  10    2.99    5.78
 -12  -6  10    6.55    7.70
 -12   6  11   27.40    9.48
  12   6 -11   38.47   11.90
 -12  -6  11   39.73   12.18
 -12  -6  11   66.48   15.66
 -12   6  12    1.33    5.71
  12   6 -12    0.00    6.00
 -12  -6  12    0.00    6.07
 -12   6  13   -0.00    4.31
  12   6 -13    0.30    6.42
 -12  -6  13    0.32    5.13
 -12   6  14    1.13    4.95
  12   6 -14   -0.00    7.08
 -12  -6  14   -0.00    5.86
 -12   6  15    7.28    6.25
  12   6 -15   11.15    8.83
 -12   6  16    8.78    6.22
  12  -6 -16    8.57    6.41
  12   6 -16    3.72    6.09
 -12   6  17   12.94    7.25
  12  -6 -17    2.38    5.57
  12   6 -17   -0.00    5.93
 -12   6  18    3.26    5.18
  12  -6 -18   -0.00    5.87
 -12   6  19   -0.00    5.07
  12   6 -19    0.18    5.68
 -12   6  20    2.16    5.47
  12  -6 -20   -0.00    6.00
  12   6 -20   -0.00    5.82
 -12   6  21    1.06    6.33
  12  -6 -21    4.97    5.99
  12   6 -21    6.30    6.68
 -12   6  22    3.67    6.91
  12  -6 -22    4.05    6.38
  12   6 -22   -0.00    6.53
  12  -6 -23   -0.00    5.59
  12   6 -23    0.00    5.64
 -12   6  24   10.93    8.17
  12  -6 -24   -0.00    5.73
  12   6 -24    9.56    6.87
 -12   6  25    1.93    6.03
  12  -6 -25   13.93    7.94
 -12   6  26    0.92    6.20
  12  -6 -26    0.30    6.62
 -12   6  27    3.36    6.19
  12  -6 -27    4.26    8.08
  12  -6 -28    5.38    6.32
 -12   7   1    7.13    5.05
 -12  -7   1    3.03    6.73
 -12   7   2    6.99    5.43
 -12  -7   2    7.68    6.28
 -12   7   3   21.63    7.88
 -12  -7   3   11.48    6.79
 -12  -7   3   23.71   10.49
 -12  -7   4   -0.00    6.01
 -12  -7   4    9.99    7.65
 -12   7   5    4.30    5.18
 -12  -7   5   -0.00    4.49
 -12  -7   5   -0.00    5.67
 -12   7   6    4.19    5.47
 -12  -7   6    7.77    5.72
 -12  -7   6   -0.00    6.12
 -12   7   7    6.09    5.49
 -12  -7   7    2.50    5.08
 -12   7   8    0.00    4.39
  12   7  -8    4.86    6.86
 -12  -7   8    0.99    3.97
  12   7  -9   12.35    7.67
 -12  -7   9   28.15   10.51
 -12   7  10    5.78    5.34
  12   7 -10    1.10    5.82
 -12  -7  10   -0.00    5.58
 -12   7  11    1.73    4.35
  12   7 -11    7.90    7.55
 -12  -7  11   -0.00    5.59
 -12   7  12    3.52    4.40
  12   7 -12    3.92    5.79
 -12  -7  12   -0.00    4.80
 -12   7  13   16.59    6.98
 -12  -7  13    1.93    6.04
 -12   7  14   -0.00    5.64
  12   7 -14    4.29    6.65
 -12  -7  14    4.66    7.13
 -12   7  15    6.04    5.89
  12   7 -15   18.45    8.97
 -12  -7  15    6.05    6.70
 -12   7  16    1.00    4.98
  12   7 -16   -0.00    5.47
 -12  -7  16    2.81    4.24
 -12   7  17    0.00    5.27
  12   7 -17    0.00    6.15
  12   7 -18    2.54    6.94
 -12   7  19    8.39    7.19
  12   7 -19   13.46    8.20
 -12   7  20   -0.00    6.09
 -12   7  21   -0.00    6.24
  12   7 -21   -0.00    5.81
 -12   7  22    0.00    5.25
  12   7 -22    1.00    6.01
 -12   7  23   -0.00    5.04
  12  -7 -23   -0.00    6.80
 -12   7  24   17.93    8.84
  12  -7 -24    3.34    7.11
  12  -7 -25    4.71    7.12
  12  -7 -26    0.94    6.49
  12  -7 -27    0.00    6.79
  12  -7 -28    1.90    7.39
 -12   8   1   16.87    6.53
 -12  -8   1    9.35    7.47
 -12   8   2    2.92    5.29
 -12  -8   2   -0.00    5.31
 -12  -8   3    1.48    7.64
 -12   8   4    0.18    4.76
 -12  -8   4    5.37    7.64
 -12   8   5   17.22    6.91
 -12  -8   5   12.78    8.87
 -12   8   6    3.88    4.90
 -12  -8   6   -0.00    5.09
 -12   8   7   19.81    7.30
 -12  -8   7   25.45    9.02
 -12   8   8    0.05    4.23
 -12  -8   8    0.00    4.58
 -12   8   9    0.00    4.30
  12   8  -9    9.58    6.48
 -12  -8   9   -0.00    5.65
 -12   8  10    0.34    3.74
  12   8 -10   -0.00    4.94
 -12  -8  10    0.27    4.76
 -12   8  11    5.75    5.22
  12   8 -11   12.04    9.04
 -12  -8  11    5.14    6.12
 -12   8  12    1.72    4.57
  12   8 -12    5.64    6.63
 -12  -8  12    7.89    7.50
 -12   8  13   -0.00    4.34
  12   8 -13    0.00    6.53
 -12  -8  13    2.24    6.74
 -12   8  14    8.01    6.06
  12   8 -14    0.00    6.71
 -12  -8  14    0.00    5.99
 -12   8  15    0.00    5.44
  12   8 -15   20.22    9.41
 -12  -8  15    2.12    7.21
 -12   8  16    0.00    5.40
  12   8 -16   -0.00    7.27
 -12  -8  16   -0.00    6.71
 -12   8  17    8.51    6.80
  12   8 -17    8.51    9.10
 -12  -8  17    2.97    7.00
 -12   8  18    1.13    5.31
  12   8 -18   -0.00    6.56
 -12  -8  18    0.00    6.21
 -12   8  19    3.48    6.05
  12   8 -19   17.88    9.51
 -12   8  20   -0.00    5.96
  12   8 -20    3.04    7.39
 -12   8  21   17.31    8.42
 -12   9   1    7.35    5.41
 -12  -9   1    0.00    4.63
 -12   9   2    4.69    5.08
 -12  -9   2   -0.00    5.82
 -12   9   3   18.41    6.86
 -12  -9   3   14.08    8.16
 -12   9   4    3.55    4.76
 -12  -9   4    5.84    6.45
 -12   9   5    1.14    4.14
 -12  -9   5    0.00    6.88
 -12   9   6   -0.00    4.44
 -12  -9   6   -0.00    5.31
 -12   9   7    3.71    4.81
 -12  -9   7    4.90    5.90
 -12   9   8    1.97    4.57
 -12  -9   8   -0.00    6.80
 -12   9   9   17.23    6.93
 -12  -9   9   25.94    8.96
 -12   9  10   -0.00    4.38
 -12  -9  10    2.42    6.18
 -12   9  11    2.00    4.45
  12   9 -11   -0.00    6.23
 -12  -9  11   -0.00    4.93
  12   9 -12   -0.00    5.70
 -12  -9  12    2.13    5.66
 -12   9  13    5.93    6.33
  12   9 -13   12.09    8.92
 -12   9  14   -0.00    5.06
  12   9 -14   -0.00    5.32
 -12  -9  14    3.00    5.59
 -12   9  15    8.08    6.70
  12   9 -15    2.06    6.98
 -12  -9  15    8.00    6.11
 -12   9  16    1.21    4.59
  12   9 -16   -0.00    5.42
 -12  -9  16    0.00    5.82
 -12   9  17    5.46    6.00
  12   9 -17   -0.00    5.83
 -12  -9  17    2.37    5.89
 -12   9  18    0.63    4.92
  12   9 -18   -0.00    6.61
 -12  -9  18    0.00    6.87
 -12  10   1   12.60    5.74
 -12 -10   1    0.08    5.19
 -12  10   2   -0.00    3.91
 -12 -10   2   -0.00    7.01
 -12  10   3    0.00    3.54
 -12 -10   3    4.79    6.35
 -12  10   4    2.58    4.20
 -12 -10   4   -0.00    5.41
 -12  10   5    4.34    5.09
 -12 -10   5    5.82    7.04
 -12  10   6    1.60    4.30
 -12 -10   6   -0.00    5.73
 -12  10   7   13.38    6.25
 -12 -10   7    4.16    7.17
 -12  10   8   -0.00    3.89
 -12 -10   8   10.57    7.23
 -12  10   9    9.88    5.78
 -12 -10   9    3.46    5.45
 -12  10  10    2.34    4.52
 -12 -10  10    0.00    7.00
 -12  10  11    6.38    5.29
 -12 -10  11    5.29    5.62
 -12  10  12   -0.00    4.52
  12  10 -12    5.33    8.10
 -12 -10  12    1.68    5.74
 -12  10  13    8.59    5.95
  12  10 -13   -0.00    6.41
 -12 -10  13    2.62    5.50
 -12  10  14   -0.00    5.44
  12  10 -14    1.71    6.00
 -12 -10  14    2.68    5.57
 -12  10  15   10.42    6.92
  12  10 -15   -0.00    6.25
 -12  11   1    0.00    4.10
 -12 -11   1   -0.00    5.96
 -12  11   2    0.00    4.00
 -12 -11   2   -0.00    5.94
 -12 -11   3    0.24    4.87
 -12  11   4    0.74    3.18
 -12 -11   4    7.11    7.03
 -12  11   5    3.16    4.84
 -12 -11   5    1.35    6.06
 -12  11   6   -0.00    3.65
 -12 -11   6    3.41    6.40
 -12  11   7    4.35    4.50
 -12 -11   7   -0.00    6.79
 -12 -11   8   12.77    7.60
 -12  11   9    4.14    5.23
 -12 -11   9    5.10    6.66
 -12  11  10    2.57    4.58
 -12  11  11   -0.00    4.77
 -12 -11  11   -0.00    4.32
 -12  12   1    5.70    4.31
 -12  12   3    0.00    3.48
 -12  12   4   -0.00    4.13
 -12  12   5   11.29    5.68
 -12  12   6   -0.00    4.02
 -12  13   1    3.84    4.13
 -11   0   1  109.54   16.42
 -11   0   1   99.56   16.85
  11   0  -1  114.93   17.16
 -11   0   2   -0.00    3.87
 -11   0   2    1.22    6.05
  11   0  -2   -0.00    5.27
 -11   0   3   34.15    9.09
 -11   0   3   25.56    9.56
  11   0  -3   22.49    8.25
 -11   0   4    0.24    4.51
 -11   0   4   -0.00    5.81
  11   0  -4    2.94    5.28
 -11   0   5   87.94   15.09
 -11   0   5   56.37   13.55
  11   0  -5  112.57   16.46
 -11   0   6   -0.00    5.75
  11   0  -6   -0.00    5.40
 -11   0   7    1.93    5.26
  11   0  -7    1.87    5.14
 -11   0   8    1.07    6.61
  11   0  -8    5.51    5.72
 -11   0   9   36.19   11.46
  11   0  -9   41.95   10.51
 -11   0  10    1.38    4.93
  11   0 -10   -0.00    4.03
 -11   0  11   51.38   12.47
  11   0 -11   87.30   14.83
 -11   0  12   -0.00    4.69
 -11   0  13   -0.00    5.82
  11   0 -13    0.00    5.81
 -11   0  14   -0.00    5.85
  11   0 -14    0.00    6.03
 -11   0  15    8.43    7.07
  11   0 -15   18.29    8.59
 -11   0  16    0.00    6.41
  11   0 -16    2.19    5.56
 -11   0  17    9.52    7.70
  11   0 -17    0.48    6.60
 -11   0  18    5.13    7.09
 -11   0  19    0.19    5.63
  11   0 -19   17.01    8.01
 -11   0  20    0.00    6.27
  11   0 -20    2.41    5.93
 -11   0  21   21.89   10.32
  11   0 -21   37.50   11.29
 -11   0  22   -0.00    7.04
  11   0 -22    3.96    6.45
 -11   0  23   -0.00    7.00
  11   0 -23    2.18    5.53
 -11   0  24    0.38    6.54
  11   0 -24   -0.00    6.17
 -11   0  25    1.04    7.30
  11   0 -25    4.74    6.41
 -11   0  26    4.45    8.49
  11   0 -26   -0.00    6.05
  11   0 -27    0.00    6.99
  11   0 -28    1.70    5.71
  11   0 -30    4.84    8.58
 -11   1   1  100.83   16.32
  11   1  -1  100.08   16.02
 -11  -1   1   86.95   14.74
 -11  -1   1   80.27   15.21
 -11   1   2    0.00    6.72
  11   1  -2    3.76    5.16
 -11  -1   2    6.31    5.77
 -11   1   3   30.77    9.09
  11   1  -3   42.24   10.75
 -11  -1   3   45.05   10.71
 -11  -1   3   48.51   11.69
 -11   1   4   -0.00    5.12
 -11   1   4    3.03    6.33
  11  -1  -4    3.39    5.11
  11   1  -4    2.91    5.95
 -11  -1   4    0.00    3.90
 -11  -1   4    0.00    5.59
 -11   1   5    5.37    6.31
  11  -1  -5   10.52    7.00
  11   1  -5    6.41    5.67
 -11  -1   5    2.73    5.31
 -11  -1   5    6.84    7.24
 -11   1   6    1.64    5.51
  11  -1  -6    1.40    5.35
  11   1  -6   -0.00    5.17
 -11  -1   6    0.00    4.92
 -11  -1   6   -0.00    5.73
 -11   1   7   40.78   10.82
  11  -1  -7   48.71   10.81
  11   1  -7   49.95   11.86
 -11  -1   7   27.81   10.98
 -11   1   8   -0.00    5.62
  11  -1  -8   -0.00    5.12
  11   1  -8    4.78    6.61
 -11  -1   8    3.68    6.05
 -11   1   9   40.33   10.57
  11  -1  -9   43.71   10.33
  11   1  -9   19.93    8.16
 -11  -1   9   23.25    9.38
 -11   1  10   -0.00    5.15
  11  -1 -10    1.85    5.54
  11   1 -10   -0.00    5.64
 -11  -1  10    6.43    6.91
 -11   1  11    0.00    5.61
  11  -1 -11   18.63    8.05
  11   1 -11    4.11    6.18
 -11  -1  11   10.54    8.13
 -11   1  12    1.27    6.47
  11  -1 -12    5.03    5.79
  11   1 -12    0.00    4.65
 -11   1  13   37.51   11.02
  11  -1 -13   33.00   10.17
  11   1 -13   29.83   10.06
 -11  -1  13   30.64   10.53
 -11   1  14   -0.00    5.53
  11  -1 -14    6.38    6.48
  11   1 -14   -0.00    5.63
 -11  -1  14    0.19    5.27
 -11   1  15    0.29    6.13
  11  -1 -15    0.37    5.85
  11   1 -15   -0.00    5.69
 -11  -1  15    2.25    4.55
 -11   1  16    2.35    5.83
  11  -1 -16    3.92    5.76
  11   1 -16   -0.00    5.95
 -11  -1  16   -0.00    5.66
 -11   1  17   17.97    9.36
  11  -1 -17   14.47    7.81
  11   1 -17   12.50    7.97
 -11  -1  17   15.43    8.66
 -11   1  18   -0.00    4.99
  11  -1 -18    5.55    5.99
  11   1 -18   -0.00    6.01
 -11  -1  18   -0.00    6.14
 -11   1  19   10.30    8.33
  11  -1 -19   11.52    7.47
  11   1 -19   17.88    9.02
 -11  -1  19    7.56    7.38
 -11   1  20   -0.00    6.04
  11  -1 -20   -0.00    5.03
  11   1 -20    8.55    6.64
 -11  -1  20    5.41    6.66
 -11   1  21   12.22    8.31
  11  -1 -21    2.13    6.02
  11   1 -21    1.27    4.80
 -11  -1  21    0.00    5.60
 -11   1  22    3.60    7.72
  11  -1 -22   -0.00    6.60
  11   1 -22    0.00    5.58
 -11  -1  22   -0.00    6.33
 -11   1  23   18.89   10.48
  11  -1 -23   20.14    9.27
  11   1 -23   31.72   10.83
 -11  -1  23   39.80   12.83
 -11   1  24    2.25    7.11
  11  -1 -24    0.80    6.15
  11   1 -24    0.00    5.41
 -11  -1  24   -0.00    5.89
  11   1 -25   12.56    8.93
 -11  -1  25    0.00    7.25
 -11   1  26    0.99    6.02
  11  -1 -26    0.00    7.07
  11   1 -26    6.27    7.04
 -11   1  27    6.41    6.92
  11  -1 -27    3.94    6.61
  11   1 -27    6.40    7.60
 -11   1  28    4.11    6.21
  11  -1 -28    1.85    5.40
  11   1 -28   -0.00    5.57
  11  -1 -29    2.29    6.71
  11   1 -29   15.28    8.86
  11  -1 -30   -0.00    7.57
  11   1 -30    0.00    5.14
 -11   2   1   36.94    9.77
 -11  -2   1   24.47    8.19
 -11  -2   1   12.96    7.99
 -11   2   2    1.36    5.15
  11   2  -2   -0.00    4.04
 -11  -2   2    2.91    4.34
 -11  -2   2    0.04    6.22
 -11   2   3    7.46    5.65
  11   2  -3   10.60    6.80
 -11  -2   3   17.88    7.37
 -11  -2   3   -0.00    6.39
 -11   2   4    4.65    5.98
  11   2  -4    6.85    6.33
 -11  -2   4    1.91    4.55
 -11  -2   4    8.59    6.88
 -11   2   5   35.75   10.29
 -11  -2   5   48.09   10.91
 -11  -2   5   51.08   12.38
 -11   2   6   19.64    7.96
  11  -2  -6    9.45    6.15
  11   2  -6   18.09    8.63
 -11  -2   6   21.77    8.39
 -11  -2   6   14.83    8.14
 -11   2   7    5.82    6.26
  11  -2  -7    8.67    6.15
  11   2  -7    4.97    6.16
 -11  -2   7    3.34    5.90
 -11  -2   7   10.71    7.65
 -11   2   8   39.68   10.46
  11  -2  -8   28.59    8.48
  11   2  -8   16.33    7.77
 -11  -2   8   17.34    9.15
 -11   2   9   33.61    9.90
  11  -2  -9   20.97    8.26
  11   2  -9   33.09   10.14
 -11  -2   9   35.42   11.13
 -11   2  10    8.86    6.60
  11  -2 -10    2.26    5.40
  11   2 -10    8.14    6.40
 -11  -2  10    1.56    6.59
  11  -2 -11   23.54    8.64
  11   2 -11   20.87    8.28
 -11  -2  11   14.37    8.98
 -11   2  12    1.80    4.91
  11  -2 -12   10.56    7.34
  11   2 -12   -0.00    5.18
 -11  -2  12    5.47    7.23
 -11   2  13   -0.00    6.00
  11  -2 -13    1.53    5.49
  11   2 -13    0.00    4.51
 -11  -2  13   -0.00    6.57
 -11   2  14   -0.00    5.75
  11  -2 -14   -0.00    5.50
  11   2 -14    0.00    6.86
 -11  -2  14    3.71    6.04
 -11   2  15   27.84   10.04
  11  -2 -15   32.39   10.25
 -11   2  16    0.00    7.15
  11  -2 -16    4.81    6.75
  11   2 -16    7.47    8.07
 -11  -2  16    6.32    6.56
 -11   2  17    3.39    6.73
  11  -2 -17   -0.00    5.64
  11   2 -17    4.20    7.69
 -11  -2  17    6.30    6.59
 -11   2  18   10.42    8.36
  11  -2 -18   -0.00    6.10
  11   2 -18    6.35    7.82
 -11  -2  18   -0.00    5.45
 -11   2  19   28.66   10.43
  11  -2 -19   11.84    7.99
  11   2 -19   13.45    8.48
 -11  -2  19   -0.00    5.10
 -11   2  20    2.17    6.08
  11  -2 -20    0.22    5.45
  11   2 -20    3.19    6.65
 -11  -2  20   -0.00    5.82
 -11   2  21   27.85   10.01
  11  -2 -21   32.57   10.46
  11   2 -21   20.61    9.64
 -11  -2  21   10.08    8.14
 -11   2  22   -0.00    5.30
  11  -2 -22    3.07    5.80
  11   2 -22    3.63    6.81
 -11  -2  22    5.81    6.58
 -11   2  23   -0.00    5.73
  11  -2 -23    1.50    7.03
  11   2 -23   -0.00    5.95
 -11  -2  23    0.00    6.75
 -11   2  24   -0.00    6.75
  11  -2 -24   -0.00    6.00
  11   2 -24    3.24    6.24
 -11   2  25    7.77    7.27
  11  -2 -25   -0.00    5.88
  11   2 -25    5.70    7.23
 -11   2  26    2.04    6.17
  11  -2 -26    0.00    6.05
  11   2 -26   -0.00    5.38
 -11   2  27    0.00    5.25
  11  -2 -27    2.93    7.51
  11   2 -27    7.72    7.67
 -11   2  28   -0.00    5.42
  11  -2 -28    7.61    7.75
  11   2 -28    0.95    5.65
 -11   2  29    0.00    4.80
  11  -2 -29   -0.00    7.41
  11   2 -29   -0.00    6.56
  11  -2 -30    4.11    7.54
  11   2 -30   11.69    8.12
 -11   3   1   16.10    5.86
 -11   3   1    5.62    5.76
  11  -3  -1   11.67    6.16
 -11  -3   1    2.64    4.47
 -11  -3   1    9.78    8.23
 -11   3   2   14.69    6.15
 -11   3   2   12.05    6.70
  11  -3  -2   23.17    8.14
 -11  -3   2   15.84    6.78
 -11  -3   2    3.15    6.81
 -11   3   3   29.28    9.29
  11   3  -3   63.67   13.08
 -11  -3   3   65.32   12.49
 -11  -3   3   44.34   12.29
  11   3  -4    0.00    5.72
 -11  -3   4    9.10    7.91
 -11   3   5    0.00    5.45
  11   3  -5    6.97    6.60
 -11  -3   5    3.20    5.19
 -11  -3   5   -0.00    7.16
 -11   3   6   11.52    6.98
  11   3  -6   12.87    7.25
 -11  -3   6    3.93    5.65
 -11  -3   6   23.06    9.41
 -11   3   7   30.93    9.68
  11   3  -7   57.47   12.74
 -11  -3   7   37.05   10.59
 -11  -3   7   55.11   13.16
 -11   3   8    4.51    6.14
  11  -3  -8    6.22    5.60
  11   3  -8    3.76    6.33
 -11  -3   8   14.22    7.82
 -11  -3   8   -0.00    4.96
 -11   3   9    8.38    5.83
  11  -3  -9    6.46    5.92
  11   3  -9    6.46    7.19
 -11  -3   9   22.95    9.56
 -11   3  10    1.41    5.21
  11  -3 -10    0.27    6.00
  11   3 -10    8.04    6.50
 -11  -3  10    6.20    7.36
 -11   3  11    4.65    6.80
  11  -3 -11    7.10    6.22
 -11   3  12    2.11    6.13
  11  -3 -12    3.65    6.35
  11   3 -12    3.60    6.52
 -11  -3  12    9.64    7.34
 -11   3  13   25.34    8.80
  11   3 -13   20.91    9.16
 -11  -3  13   14.21    9.22
 -11   3  14    1.62    4.90
  11  -3 -14    2.23    4.92
  11   3 -14    0.70    5.19
 -11  -3  14   12.88    8.81
 -11   3  15    4.29    7.09
  11  -3 -15   -0.00    5.06
  11   3 -15    0.00    5.21
 -11  -3  15    4.54    6.96
 -11   3  16    0.00    5.46
  11  -3 -16    5.84    6.77
  11   3 -16    2.58    4.98
 -11  -3  16    0.91    5.76
 -11   3  17    5.97    6.20
  11  -3 -17    7.17    6.80
 -11  -3  17   -0.00    7.26
 -11   3  18    2.69    5.93
  11  -3 -18    1.03    5.77
  11   3 -18   -0.00    6.22
 -11   3  19   11.54    7.38
  11  -3 -19   13.90    7.48
  11   3 -19   17.50    9.89
 -11  -3  19    7.04    7.09
 -11   3  20    2.19    4.98
  11   3 -20    3.80    6.41
 -11  -3  20    2.57    5.91
 -11   3  21    2.19    5.27
  11  -3 -21    0.00    5.51
  11   3 -21   -0.00    6.22
 -11  -3  21    0.00    6.04
 -11   3  22    2.99    7.24
  11  -3 -22    9.45    8.00
  11   3 -22   -0.00    6.13
 -11   3  23   12.12    8.65
  11  -3 -23   28.05   10.47
  11   3 -23   25.17   10.68
 -11   3  24    1.95    7.40
  11  -3 -24   -0.00    6.93
  11   3 -24    5.33    7.26
 -11   3  25   -0.00    5.75
  11  -3 -25   -0.00    7.10
  11   3 -25    2.17    6.57
 -11   3  26   -0.00    5.81
  11  -3 -26    8.25    8.48
 -11   3  27   10.42    9.00
  11  -3 -27   25.82   10.55
  11   3 -27   24.74   10.15
 -11   3  28   -0.00    6.05
  11  -3 -28   -0.00    7.45
  11   3 -28    7.81    6.87
 -11   3  29    0.00    6.17
  11  -3 -29   -0.00    7.85
  11   3 -29    0.90    6.09
 -11   3  30   -0.00    5.81
  11  -3 -30   -0.00    7.58
 -11   4   1   40.77    9.09
 -11   4   1   19.54    7.45
  11  -4  -1   37.26    8.77
 -11  -4   1   66.29   12.20
 -11  -4   1   21.21    9.92
 -11   4   2    0.10    4.15
 -11   4   2   -0.00    4.62
  11  -4  -2    0.87    4.92
 -11  -4   2    2.70    4.56
 -11  -4   2    0.79    7.00
 -11   4   3   13.30    6.34
  11  -4  -3    6.16    5.81
  11   4  -3    8.46    6.93
 -11  -4   3   10.52    6.30
 -11  -4   3    2.88    6.62
 -11   4   4    5.41    5.64
  11  -4  -4   10.00    6.03
  11   4  -4   -0.00    5.69
 -11  -4   4    8.27    5.55
 -11  -4   4   -0.00    6.66
 -11   4   5   57.27   11.67
  11   4  -5   60.46   12.97
 -11  -4   5   51.56   13.76
 -11   4   6   30.79    8.91
  11   4  -6    7.55    6.53
 -11  -4   6   13.11    6.87
 -11  -4   6   12.65    8.22
 -11   4   7   15.15    6.51
  11   4  -7    7.55    6.66
 -11  -4   7    8.13    6.83
 -11  -4   7    3.57    7.36
 -11   4   8    1.90    5.26
  11   4  -8    1.23    5.75
 -11  -4   8   -0.00    6.98
 -11  -4   8    2.99    6.34
 -11   4   9   37.57   10.02
  11  -4  -9   21.28    8.60
  11   4  -9   26.13    9.91
 -11  -4   9   39.92   11.22
 -11  -4   9   58.60   13.70
 -11   4  10    3.00    6.07
  11  -4 -10   11.34    7.02
  11   4 -10   14.92    8.40
 -11  -4  10   -0.00    5.18
 -11   4  11    5.94    5.81
  11  -4 -11   10.73    7.02
  11   4 -11   14.70    7.99
 -11  -4  11   46.31   12.93
 -11   4  12    0.00    5.85
  11   4 -12   -0.00    6.43
 -11  -4  12    3.75    7.59
 -11   4  13   -0.00    5.35
  11  -4 -13    8.26    6.25
  11   4 -13    4.81    6.75
 -11  -4  13    0.00    7.32
 -11   4  14    0.00    4.45
  11  -4 -14    7.71    6.32
  11   4 -14    9.96    7.03
 -11  -4  14    2.65    6.53
 -11   4  15    8.61    7.19
  11  -4 -15   11.64    7.65
  11   4 -15   21.77    9.66
 -11  -4  15    6.59    7.90
 -11   4  16   -0.00    5.29
  11  -4 -16    0.00    4.93
  11   4 -16    7.34    6.69
 -11  -4  16   -0.00    6.80
 -11   4  17    1.40    5.66
  11  -4 -17    4.26    5.42
  11   4 -17    1.35    6.48
 -11  -4  17    4.86    7.21
 -11   4  18    1.92    4.97
  11   4 -18    0.00    5.51
 -11  -4  18    2.74    6.70
 -11   4  19    1.70    5.02
  11  -4 -19    1.14    5.79
 -11   4  20    5.87    6.87
  11  -4 -20    6.50    6.69
  11   4 -20    1.49    7.48
 -11   4  21   15.58    7.91
  11  -4 -21   20.50    9.34
  11   4 -21   14.26    8.83
 -11   4  22   -0.00    5.62
  11  -4 -22   16.53    8.59
  11   4 -22    1.22    7.66
 -11   4  23   -0.00    6.11
  11  -4 -23    4.16    6.39
  11   4 -23   -0.00    7.46
 -11   4  24    1.02    6.38
  11  -4 -24    7.46    7.33
  11   4 -24    4.10    7.22
 -11   4  25    5.54    7.20
  11  -4 -25    7.70    7.93
  11   4 -25    6.13    7.75
  11  -4 -26   12.35    8.10
  11   4 -26    3.06    8.26
 -11   4  27    0.00    6.04
  11  -4 -27    9.54    7.97
  11   4 -27    2.52    6.82
 -11   4  28    0.00    6.33
  11  -4 -28    0.32    8.11
  11   4 -28    1.06    7.00
 -11   4  29   10.56    7.68
  11  -4 -29   -0.00    6.17
 -11   4  30    6.39    7.33
  11  -4 -30   -0.00    7.59
 -11   4  31    2.65    6.61
 -11   5   1   -0.00    4.26
 -11  -5   1   -0.00    5.15
 -11  -5   1    4.11    7.32
 -11   5   2   55.65   10.21
 -11  -5   2   43.65   10.89
 -11  -5   2    9.49    8.19
 -11   5   3   43.09    9.86
 -11  -5   3   38.98   10.37
 -11  -5   3   26.25   10.58
 -11   5   4   14.11    7.52
  11   5  -4    1.57    5.45
 -11  -5   4    3.44    5.08
 -11   5   5   -0.00    5.67
  11  -5  -5    0.17    3.74
  11   5  -5   -0.00    5.71
 -11  -5   5   -0.00    5.05
 -11  -5   5   -0.00    6.23
 -11   5   6    8.15    6.50
  11   5  -6   23.53    9.30
 -11  -5   6    6.31    5.83
 -11  -5   6   17.92    9.27
 -11   5   7   15.71    7.34
  11   5  -7   22.98    9.08
 -11  -5   7   16.03    8.53
 -11  -5   7   36.48   11.79
 -11   5   8    5.39    5.68
  11   5  -8   18.77    8.45
 -11  -5   8   12.94    7.15
 -11  -5   8   19.99    9.94
 -11   5   9   21.17    8.50
  11   5  -9   19.01    8.87
 -11  -5   9   10.32    7.44
 -11  -5   9    9.64    8.44
  11  -5 -10    2.62    5.54
  11   5 -10    0.96    5.26
 -11  -5  10   -0.00    5.52
 -11  -5  10    4.72    6.60
 -11   5  11    4.90    6.27
  11  -5 -11   11.58    6.50
  11   5 -11    7.49    7.29
 -11  -5  11    5.86    6.95
 -11  -5  11    5.54    6.46
 -11   5  12   17.23    7.36
  11  -5 -12   21.37    8.28
  11   5 -12   29.17   10.11
 -11  -5  12   17.58   10.25
 -11   5  13   47.34   11.18
  11  -5 -13   28.28    9.62
  11   5 -13   29.95   11.24
 -11  -5  13   23.39   10.91
 -11   5  14    0.00    4.85
  11  -5 -14    6.06    6.27
 -11  -5  14    0.87    6.12
 -11   5  15   -0.00    5.01
  11  -5 -15    0.87    5.08
  11   5 -15    8.38    6.59
 -11  -5  15    0.00    5.71
 -11   5  16   -0.00    5.35
  11  -5 -16   -0.00    4.68
  11   5 -16    0.00    6.45
 -11   5  17    1.20    5.31
  11  -5 -17    3.43    5.67
  11   5 -17    4.32    6.42
 -11   5  18   11.60    7.24
  11  -5 -18   10.09    7.05
  11   5 -18   20.09    7.70
  11  -5 -19   12.82    7.70
  11   5 -19   20.45    9.41
 -11   5  20   -0.00    5.66
  11  -5 -20   -0.00    6.11
  11   5 -20   -0.00    5.78
 -11   5  21    0.76    4.57
  11  -5 -21   -0.00    5.18
  11   5 -21    0.75    5.93
 -11   5  22    0.34    6.82
  11  -5 -22    7.70    7.06
  11   5 -22    3.73    6.80
 -11   5  23   17.42    9.71
  11  -5 -23   19.40    8.98
  11   5 -23    8.60    8.13
 -11   5  24   13.40    8.08
  11  -5 -24    3.37    6.98
  11   5 -24    2.84    7.25
 -11   5  25    0.79    6.47
  11  -5 -25    0.00    6.53
  11   5 -25    2.36    7.30
 -11   5  26   -0.00    6.03
  11  -5 -26    1.53    6.26
  11   5 -26   -0.00    6.50
 -11   5  27    3.07    6.82
  11   5 -27    5.80    7.02
 -11   5  28    6.54    6.42
  11  -5 -28   13.41    8.71
  11   5 -28    0.00    5.62
 -11   5  29    0.00    6.57
  11  -5 -29    0.00    6.30
 -11   5  30    5.01    7.59
  11  -5 -30   -0.00    5.96
 -11   5  31    0.56    6.45
 -11   5  32   -0.00    6.89
 -11   5  33    6.10    7.97
 -11   6   1   13.22    5.87
 -11  -6   1   12.75    6.93
 -11  -6   1   12.84    8.16
 -11   6   2    6.38    5.22
 -11  -6   2   -0.00    6.18
 -11  -6   2    4.09    7.25
 -11   6   3    6.28    5.94
 -11  -6   3    7.35    6.35
 -11  -6   3    9.98    8.52
 -11   6   4   25.33    7.56
 -11  -6   4   18.62    8.07
 -11  -6   4    7.26    8.53
 -11   6   5   10.55    6.01
 -11  -6   5   18.12    7.43
 -11  -6   5    8.16    7.52
 -11   6   6   23.68    7.31
  11   6  -6   19.33    8.53
 -11  -6   6    9.57    6.91
 -11   6   7    2.09    5.48
  11   6  -7    5.85    6.46
 -11  -6   7    3.77    5.00
 -11  -6   7    3.76    7.27
 -11   6   8   10.59    6.51
  11   6  -8    2.92    6.09
 -11  -6   8   25.13    8.82
 -11  -6   8   14.14    9.13
 -11   6   9   12.03    6.13
  11   6  -9   10.74    7.61
 -11  -6   9    2.80    6.40
 -11  -6   9    1.36    8.45
 -11   6  10    5.75    6.02
 -11  -6  10   12.60    8.69
 -11  -6  10   21.33   10.54
 -11   6  11    6.60    5.66
  11  -6 -11   10.94    6.36
  11   6 -11   -0.00    6.02
 -11  -6  11    5.89    7.45
 -11  -6  11    3.95    9.00
 -11   6  12    4.69    4.86
  11  -6 -12    4.42    5.39
  11   6 -12   14.71    8.65
 -11  -6  12    0.97    6.07
 -11   6  13    3.73    5.26
  11  -6 -13    1.66    5.06
  11   6 -13    6.18    5.65
 -11   6  14    8.98    5.91
  11  -6 -14    8.02    5.77
  11   6 -14   30.81   10.90
  11   6 -15   18.64   10.02
 -11   6  16    0.00    5.88
  11  -6 -16    8.39    6.45
 -11   6  17    4.81    5.04
  11  -6 -17    1.26    5.54
  11   6 -17    4.48    6.20
 -11   6  18   -0.00    4.99
  11  -6 -18    3.61    5.70
  11   6 -18   -0.00    6.80
 -11   6  19    5.62    7.28
  11  -6 -19    0.00    6.08
  11   6 -19    0.00    7.47
 -11   6  20    4.14    6.42
  11  -6 -20    2.08    6.37
  11   6 -20    0.00    6.96
 -11   6  21   -0.00    6.00
  11  -6 -21    0.00    6.93
  11   6 -21    9.82    7.99
 -11   6  22   -0.00    6.05
  11  -6 -22   -0.00    5.56
  11   6 -22    6.71    5.90
 -11   6  23    0.77    6.02
  11  -6 -23    7.99    7.53
  11   6 -23    1.29    6.34
 -11   6  24    4.00    6.60
  11   6 -24    0.00    6.77
 -11   6  25    4.86    6.53
  11  -6 -25    2.54    4.85
  11   6 -25    6.44    7.39
 -11   6  26    4.72    7.80
  11  -6 -26   26.76    9.15
  11   6 -26   10.37    7.71
 -11   6  27    5.67    6.89
  11  -6 -27    3.49    7.04
  11   6 -27    0.29    6.97
 -11   6  28    1.29    5.71
  11  -6 -28    5.55    7.81
 -11   6  29   15.57    8.69
  11  -6 -29    0.00    5.13
 -11   6  30    0.53    6.14
  11  -6 -30    2.46    6.18
 -11   6  31   -0.00    6.30
 -11   7   1    3.88    5.69
 -11  -7   1   10.13    6.18
 -11   7   2   16.28    6.73
 -11  -7   2    5.70    7.37
 -11   7   3   -0.00    4.59
 -11  -7   3    6.79    6.27
 -11  -7   3    0.00    5.82
 -11   7   4   16.33    6.60
 -11  -7   4   11.35    6.91
 -11  -7   4   21.20    9.74
 -11   7   5   -0.00    5.69
 -11  -7   5   -0.00    5.43
 -11  -7   5    7.32    7.40
 -11   7   6   10.49    5.68
 -11  -7   6   20.07    7.90
 -11  -7   6    7.55    7.33
 -11   7   7    0.00    4.57
  11   7  -7   -0.00    6.62
 -11  -7   7    3.83    6.03
 -11  -7   7    7.98    7.37
 -11   7   8   23.43    8.16
  11   7  -8   39.72   11.50
 -11  -7   8   39.40   11.11
 -11   7   9   18.64    7.14
  11   7  -9   32.31   10.59
 -11  -7   9    8.67    8.28
 -11   7  10   -0.00    4.76
  11   7 -10    4.16    6.06
 -11  -7  10    7.93    6.34
 -11   7  11   -0.00    4.09
  11   7 -11   -0.00    7.69
 -11  -7  11    7.01    7.40
 -11   7  12   13.36    6.49
  11   7 -12   25.52    9.38
 -11  -7  12   14.94    8.23
 -11   7  13    4.58    5.18
  11   7 -13   11.48    7.81
 -11  -7  13    7.26    7.07
 -11   7  14    7.32    5.50
  11   7 -14    0.00    5.50
 -11  -7  14    9.67    7.15
 -11   7  15    0.97    5.28
  11   7 -15   -0.00    5.07
 -11   7  16    1.16    4.61
  11   7 -16   -0.00    5.64
 -11   7  17   -0.00    4.20
  11  -7 -17    0.90    5.95
  11   7 -17   10.10    7.75
 -11   7  18    6.17    6.09
  11  -7 -18    5.95    6.89
 -11   7  19    0.00    5.47
  11  -7 -19    3.25    5.76
  11   7 -19    7.14    7.11
 -11   7  20    1.40    5.94
  11  -7 -20    2.28    5.62
  11   7 -20    0.00    6.20
 -11   7  21    4.56    7.33
  11  -7 -21    8.56    7.29
  11   7 -21    5.51    6.39
 -11   7  22    0.00    7.45
  11   7 -22    0.86    5.79
 -11   7  23   -0.00    6.58
  11  -7 -23    1.48    4.93
  11   7 -23   -0.00    5.40
 -11   7  24   -0.00    6.30
  11  -7 -24    7.89    6.25
  11   7 -24    5.94    7.54
 -11   7  25   -0.00    6.38
  11  -7 -25    1.39    5.83
  11   7 -25    2.09    6.76
 -11   7  26    2.67    6.42
  11  -7 -26    1.03    4.64
  11   7 -26    0.96    5.27
 -11   7  27    0.00    6.64
  11  -7 -27    3.01    6.92
 -11   7  28    2.57    6.13
  11  -7 -28    0.29    6.00
 -11   7  29    9.55    8.22
  11  -7 -29   -0.00    5.44
  11  -7 -30   -0.00    6.31
 -11   8   1    0.23    4.00
 -11  -8   1   -0.00    5.83
 -11   8   2    6.25    4.87
 -11  -8   2   16.19    7.82
 -11   8   3    4.30    4.93
 -11  -8   3   -0.00    5.12
 -11  -8   4   21.74    9.07
 -11   8   5   -0.00    3.84
 -11  -8   5    3.60    6.15
 -11   8   6   14.35    6.21
 -11  -8   6   15.86    7.33
 -11   8   7    0.00    4.26
 -11  -8   7    8.31    7.11
 -11   8   8    2.72    4.60
  11   8  -8    3.80    6.52
 -11  -8   8    0.74    5.11
  11   8  -9    5.14    7.17
 -11  -8   9    5.24    7.48
 -11   8  10   25.32    8.04
  11   8 -10   38.99   11.30
 -11  -8  10   33.56   10.22
 -11   8  11   -0.00    3.92
  11   8 -11    0.78    5.61
 -11  -8  11   -0.00    6.51
 -11   8  12    3.06    4.70
  11   8 -12    1.75    7.37
 -11  -8  12    0.92    5.22
 -11   8  13    0.00    5.16
  11   8 -13   16.68    9.49
 -11  -8  13   12.33    7.61
 -11   8  14    0.00    5.02
  11   8 -14    0.00    4.41
 -11  -8  14    6.67    6.18
 -11   8  15   11.96    6.73
  11   8 -15    8.27    8.49
 -11  -8  15    0.00    7.17
 -11   8  16   20.67    7.72
  11   8 -16   35.12   12.02
 -11  -8  16    1.04    6.97
 -11   8  17   -0.00    5.80
  11   8 -17    6.56    6.91
 -11   8  18   14.96    7.05
  11   8 -18    4.89    6.90
 -11   8  19    0.93    5.52
  11   8 -19    6.20    7.44
 -11   8  20    0.00    6.63
  11   8 -20   10.51    7.69
 -11   8  21    4.82    6.23
  11   8 -21   -0.00    5.25
  11   8 -22    9.82    7.95
  11   8 -23    0.85    5.54
 -11   8  24    1.87    5.69
  11  -8 -24    3.02    7.05
  11   8 -24   -0.00    5.74
 -11   8  25   -0.00    4.72
  11  -8 -25   -0.00    5.83
 -11   8  26    2.29    6.69
  11  -8 -26    2.80    6.96
  11  -8 -27    0.00    6.14
  11  -8 -28   -0.00    5.80
  11  -8 -29   -0.00    7.27
 -11   9   1    1.58    3.80
 -11  -9   1    7.82    7.47
 -11   9   2   12.84    5.65
 -11  -9   2   37.49   10.95
 -11   9   3    1.30    3.99
 -11  -9   3   -0.00    5.70
 -11   9   4    7.78    5.08
 -11  -9   4    0.67    7.18
 -11   9   5   -0.00    3.63
 -11  -9   5    6.91    6.19
 -11   9   6    6.31    5.00
 -11  -9   7   -0.00    5.88
 -11   9   8   21.04    7.56
 -11  -9   8   32.10    9.89
 -11   9   9    3.58    4.63
 -11  -9   9   -0.00    6.07
 -11   9  10    1.76    4.35
  11   9 -10    6.26    6.43
 -11  -9  10   -0.00    4.82
 -11   9  11    2.39    4.89
  11   9 -11    5.98    6.44
 -11  -9  11    1.58    5.47
 -11   9  12    0.00    5.78
  11   9 -12    8.37    7.01
 -11   9  13   -0.00    4.86
  11   9 -13   -0.00    5.70
 -11  -9  13    0.47    4.91
 -11   9  14    0.00    5.26
  11   9 -14    1.55    6.14
 -11  -9  14    3.26    5.35
 -11   9  15   -0.00    4.42
  11   9 -15   -0.00    6.67
 -11  -9  15   -0.00    5.62
  11   9 -16    7.44    7.27
 -11  -9  16    0.00    6.03
 -11   9  17    2.10    5.25
  11   9 -17    0.01    5.28
 -11  -9  17    0.00    5.80
 -11   9  18    6.73    6.20
  11   9 -18   16.85    8.79
 -11  -9  18    9.16    8.28
 -11   9  19   -0.00    5.14
  11   9 -19    7.38    7.89
 -11   9  20    6.29    5.82
  11   9 -20    2.65    6.04
 -11   9  21    0.49    4.74
  11   9 -21   -0.00    6.47
 -11   9  22    0.79    6.02
  11   9 -22   13.96    8.50
 -11   9  23    0.00    5.77
  11   9 -23   -0.00    5.88
 -11  10   1   -0.00    3.84
 -11 -10   1    1.87    5.40
 -11  10   2    3.23    4.17
 -11  10   3    1.22    4.06
 -11 -10   3   -0.00    6.30
 -11  10   4    5.88    4.80
 -11 -10   4    1.35    6.43
 -11  10   5   -0.00    2.93
 -11 -10   5   -0.00    7.23
 -11  10   6    5.99    4.67
 -11 -10   6    2.89    6.17
 -11  10   7    3.85    5.16
 -11 -10   7    0.00    5.09
 -11  10   8    1.98    4.91
 -11 -10   8    4.22    6.62
 -11  10   9   -0.00    3.11
 -11 -10   9   -0.00    4.35
 -11  10  10    8.86    5.79
 -11 -10  10   12.67    7.65
 -11  10  11    1.94    4.70
  11  10 -11    2.22    5.87
 -11 -10  11   -0.00    4.92
 -11  10  12    2.53    5.05
  11  10 -12   -0.00    5.43
 -11 -10  12   -0.00    4.93
 -11  10  13    1.17    4.48
  11  10 -13    3.06    6.58
 -11 -10  13   -0.00    4.99
 -11  10  14    6.37    5.46
  11  10 -14    6.59    7.63
 -11  10  15   -0.00    4.62
  11  10 -15    3.02    7.02
 -11 -10  15   -0.00    6.06
 -11  10  16    7.38    6.24
  11  10 -16   16.89    8.82
 -11 -10  16   17.05    9.04
 -11  10  17    1.88    4.71
  11  10 -17    0.00    7.08
 -11 -10  17   -0.00    5.15
 -11  10  18    0.09    4.52
  11  10 -18    5.53    7.58
 -11 -10  18    0.00    6.12
 -11  10  19   -0.00    4.56
  11  10 -19    5.24    8.28
 -11 -10  19    0.00    4.97
 -11  10  20    0.64    6.29
  11  10 -20    0.19    7.34
 -11 -10  20   12.93    7.54
  11  10 -21   -0.00    5.81
 -11 -10  21   -0.00    6.88
 -11  11   1   -0.00    4.23
 -11 -11   1    2.35    5.24
 -11  11   2    7.72    4.85
 -11 -11   2    5.73    6.59
 -11  11   3    1.96    3.41
 -11 -11   3    0.15    5.74
 -11  11   4    8.67    4.29
 -11 -11   4    7.39    7.27
 -11  11   5    4.21    4.33
 -11 -11   5    0.50    5.71
 -11  11   6   -0.00    4.09
 -11 -11   6    3.94    6.31
 -11  11   7    0.21    3.87
 -11 -11   7   -0.00    5.87
 -11  11   8   28.47    8.49
 -11 -11   8    9.63    7.36
 -11  11   9   -0.00    4.29
 -11  11  10    2.15    3.72
 -11 -11  10   -0.00    4.66
 -11  11  11   -0.00    3.78
 -11 -11  11    0.24    4.86
 -11  11  12    7.78    5.14
 -11 -11  12   10.81    8.13
 -11  11  13    0.94    4.54
  11  11 -13    0.52    4.97
 -11 -11  13    0.00    3.98
 -11  11  14    1.89    4.37
  11  11 -14    8.11    7.59
 -11 -11  14    5.74    6.62
 -11  11  15    2.19    4.37
  11  11 -15   -0.00    6.77
 -11 -11  15    2.80    5.68
 -11  11  16    3.33    5.06
  11  11 -16    0.00    5.43
  11  11 -17    5.37    7.07
 -11 -11  17   -0.00    5.42
  11  11 -18   15.66    9.16
 -11 -11  18    5.14    6.88
 -11  12   1    0.00    3.30
 -11 -12   1   -0.00    6.55
 -11  12   2   -0.00    3.25
 -11 -12   2   -0.00    6.68
 -11  12   3    3.96    3.83
 -11 -12   3    2.11    5.64
 -11  12   4    6.76    4.51
 -11 -12   4    2.42    5.98
 -11  12   5   -0.00    3.87
 -11 -12   5    0.52    5.87
 -11  12   6    4.79    5.12
 -11 -12   6    5.54    6.09
 -11  12   7    0.00    4.37
 -11 -12   7    2.00    5.48
 -11  12   8    0.00    3.74
 -11 -12   8   14.76    8.30
 -11  12   9   -0.00    3.62
 -11 -12   9    1.40    6.08
 -11  12  10    3.52    4.23
 -11 -12  10    4.81    6.97
 -11  12  11    1.74    4.17
 -11  12  12   -0.00    4.39
 -11 -12  12    0.12    5.14
 -11 -12  13   -0.00    6.81
 -11 -12  14   -0.00    5.55
  11  12 -15    3.09    7.39
 -11 -12  15    7.61    7.48
 -11  13   1    2.60    3.50
 -11 -13   1    1.87    5.09
 -11  13   2    2.19    3.44
 -11 -13   2    5.30    7.63
 -11  13   3    2.79    3.87
 -11 -13   3    3.19    6.66
 -11  13   4    0.00    3.90
 -11 -13   4    5.12    5.47
 -11  13   5   -0.00    4.17
 -11 -13   5   -0.00    6.59
 -11  13   6    3.37    3.89
 -11  13   7   -0.00    3.62
 -11 -13   7    1.83    5.70
 -11  13   8   14.62    6.10
 -11 -13   8    5.64    7.57
 -11 -13   9    5.89    5.98
 -11  14   1   -0.00    2.92
 -11  14   2   -0.00    3.12
 -11  14   3   -0.00    3.84
 -10   0   1   -0.00    5.91
 -10   0   2   18.15    7.97
 -10   0   3    0.00    5.63
 -10   0   4  117.86   17.71
 -10   0   5    0.78    5.90
 -10   0   6   10.63    6.77
 -10   0   7    0.33    4.80
  10   0  -7   -0.00    4.74
  10   0  -8   22.74    8.23
 -10   0   9   -0.00    4.97
  10   0  -9    0.00    4.95
 -10   0  10  131.69   19.48
 -10   0  11   -0.00    6.08
  10   0 -11   -0.00    5.58
 -10   0  12   -0.00    5.26
  10   0 -12    3.08    5.20
 -10   0  13    3.40    6.02
  10   0 -13    1.62    5.94
 -10   0  14    8.55    7.24
  10   0 -14   17.75    7.70
 -10   0  15    0.00    5.56
 -10   0  16   35.62   11.51
  10   0 -16   41.44   10.72
 -10   0  17    5.62    6.41
  10   0 -17   -0.00    5.98
 -10   0  18   35.30   11.32
  10   0 -18   27.07   10.03
 -10   0  19    2.71    7.09
  10   0 -19    8.07    6.27
 -10   0  20   33.81   11.82
  10   0 -20   48.94   12.21
 -10   0  21   -0.00    5.84
  10   0 -21   -0.00    5.18
 -10   0  22   -0.00    6.26
  10   0 -22    1.83    6.00
 -10   0  23    1.05    7.08
  10   0 -24    3.47    7.58
 -10   0  25   -0.00    5.00
  10   0 -25   14.28    7.30
 -10   0  26   17.81    9.23
  10   0 -26   30.87   10.93
 -10   0  27    1.39    5.62
  10   0 -27    3.77    7.42
  10   0 -28    2.13    6.30
  10   0 -29    2.28    7.50
  10   0 -30    9.25    8.91
  10   0 -31    9.64    8.42
  10   0 -32   11.67    9.02
 -10   1   1   -0.00    4.02
 -10   1   1    0.00    5.45
  10  -1  -1    0.00    4.79
 -10  -1   1   -0.00    5.93
 -10   1   2  165.92   20.03
  10  -1  -2  154.35   19.86
 -10  -1   2  139.13   19.95
 -10   1   3   12.44    6.43
  10  -1  -3   12.27    6.67
 -10  -1   3    3.73    6.16
 -10   1   4    4.09    4.80
  10   1  -4    7.73    6.32
 -10  -1   4   -0.00    5.52
 -10  -1   4   -0.00    5.64
 -10   1   5    3.27    5.12
  10   1  -5   11.11    6.69
 -10  -1   5   12.42    7.19
 -10   1   6  122.26   16.91
  10   1  -6   88.17   15.48
 -10  -1   6   77.21   15.57
 -10   1   7    0.00    6.20
 -10  -1   7   -0.00    5.81
 -10   1   8   59.25   11.98
  10   1  -8   51.64   11.00
 -10  -1   8   31.32   10.03
 -10   1   9   -0.00    6.21
  10  -1  -9   -0.00    4.24
  10   1  -9   -0.00    4.73
 -10  -1   9    4.30    6.37
 -10   1  10   -0.00    5.39
  10  -1 -10    1.47    4.91
  10   1 -10    0.63    4.68
 -10  -1  10   -0.00    5.67
 -10   1  11   13.91    7.35
  10  -1 -11   13.93    7.58
  10   1 -11    9.74    6.00
 -10  -1  11   12.66    7.18
 -10   1  12   69.13   14.32
  10  -1 -12   76.03   14.41
  10   1 -12   93.36   15.53
 -10  -1  12   96.78   16.47
 -10   1  13    0.76    5.45
  10  -1 -13   -0.00    5.14
  10   1 -13    2.03    5.38
 -10  -1  13    0.00    4.84
 -10   1  14    3.74    6.98
  10  -1 -14   21.89    7.87
  10   1 -14   -0.00    5.83
 -10  -1  14   12.27    7.50
 -10   1  15    2.29    7.20
  10  -1 -15    2.26    5.15
  10   1 -15    0.00    6.04
 -10  -1  15    2.14    5.92
 -10   1  16   29.84   10.05
  10  -1 -16   18.68    8.50
  10   1 -16   33.20   10.23
 -10  -1  16   17.92    9.02
 -10   1  17    0.00    6.99
  10  -1 -17    1.31    4.88
 -10   1  18   10.44    7.63
  10  -1 -18   24.34    9.54
  10   1 -18   37.40   10.46
 -10  -1  18   25.36   11.00
  10  -1 -19    7.58    6.51
  10   1 -19   -0.00    6.89
 -10  -1  19    4.57    6.65
 -10   1  20    1.71    5.77
  10  -1 -20    0.00    4.67
  10   1 -20    3.37    5.29
 -10  -1  20    1.62    6.99
 -10   1  21   -0.00    6.42
  10  -1 -21    3.71    6.83
  10   1 -21    0.00    6.23
 -10  -1  21    2.06    5.98
 -10   1  22   64.62   15.10
  10  -1 -22   96.63   17.49
  10   1 -22   74.42   15.21
 -10  -1  22   51.87   14.26
 -10   1  23    4.18    5.50
  10  -1 -23    2.05    5.88
  10   1 -23   -0.00    5.51
 -10  -1  23    4.66    7.62
 -10   1  24    0.00    6.30
  10  -1 -24    9.80    8.26
  10   1 -24   -0.00    5.49
 -10  -1  24   10.93    8.96
 -10   1  25   -0.00    5.53
  10  -1 -25   -0.00    6.96
  10   1 -25    1.27    5.29
 -10  -1  25   -0.00    6.61
 -10   1  26   -0.00    4.94
  10  -1 -26   13.80    8.45
  10   1 -26    1.16    6.32
 -10   1  27    2.33    6.16
  10  -1 -27    2.40    6.40
  10   1 -27    0.47    7.14
 -10   1  28   10.90    8.23
  10  -1 -28   11.72    7.99
  10   1 -28    6.17    8.07
  10  -1 -29    0.00    5.78
  10   1 -29   -0.00    5.23
  10  -1 -30   -0.00    7.91
  10   1 -30   -0.00    6.81
  10  -1 -31    1.93    6.80
  10   1 -31    6.23    8.06
  10  -1 -32   12.84    8.48
  10   1 -32   11.20    8.53
 -10   2   1    0.00    4.40
 -10   2   1    7.05    5.69
  10  -2  -1   -0.00    4.51
  10   2  -1    6.93    5.81
 -10  -2   1    8.40    5.44
 -10  -2   1    0.11    5.70
 -10   2   2   -0.00    4.34
 -10   2   2    0.48    5.56
  10  -2  -2   -0.00    4.85
  10   2  -2    1.73    5.67
 -10  -2   2   -0.00    3.95
 -10  -2   2    4.11    7.04
 -10   2   3    0.76    4.63
  10  -2  -3    3.98    5.11
  10   2  -3    3.51    6.20
 -10  -2   3   -0.00    4.71
 -10  -2   3    0.40    5.47
  10  -2  -4  135.41   18.88
  10   2  -4  200.66   22.40
 -10  -2   4  137.32   19.61
 -10  -2   4  147.46   20.84
 -10   2   5   66.02   11.70
  10  -2  -5   24.55    7.93
  10   2  -5   15.92    7.56
 -10  -2   5   34.71    9.70
 -10  -2   5   35.93   10.05
 -10   2   6   44.24    9.96
  10   2  -6   31.31    9.84
 -10  -2   6   43.17   11.86
 -10   2   7    4.89    6.28
  10   2  -7   -0.00    5.43
 -10  -2   7    6.96    7.06
 -10   2   8   14.78    7.28
 -10  -2   8   19.29    9.22
 -10   2   9    7.34    6.41
  10   2  -9    4.55    5.97
 -10  -2   9    9.98    7.69
 -10   2  10   86.65   15.42
  10  -2 -10   77.81   14.23
  10   2 -10   77.95   14.54
 -10  -2  10   63.58   14.08
 -10   2  11   14.68    7.17
  10  -2 -11    0.00    5.27
  10   2 -11   25.98    9.27
 -10  -2  11   12.45    8.12
 -10   2  12    2.53    6.16
  10   2 -12    1.34    5.96
 -10  -2  12    0.00    5.21
 -10   2  13    3.79    5.97
  10  -2 -13   -0.00    5.00
 -10  -2  13    6.72    5.33
 -10   2  14   19.43    8.64
  10  -2 -14   35.90   10.17
  10   2 -14   20.69    9.04
 -10  -2  14   16.80    7.84
  10  -2 -15   18.06    8.39
  10   2 -15    8.28    7.71
 -10  -2  15   24.60    9.28
 -10   2  16    7.16    6.29
  10  -2 -16   12.77    7.72
  10   2 -16    6.57    7.03
 -10  -2  16   14.54    8.02
 -10   2  17    0.63    3.93
  10  -2 -17    7.19    6.03
  10   2 -17    1.89    6.25
 -10  -2  17    1.45    6.05
 -10   2  18    0.58    5.75
  10   2 -18    4.28    7.22
 -10  -2  18    8.54    7.43
 -10   2  19    0.00    5.08
  10  -2 -19   -0.00    6.06
  10   2 -19    0.00    6.58
 -10  -2  19   -0.00    5.68
 -10   2  20   39.88   11.47
  10  -2 -20   40.77   11.56
  10   2 -20   63.23   13.47
 -10  -2  20   19.01    9.55
 -10   2  21   -0.00    7.36
  10  -2 -21    2.68    7.01
  10   2 -21    6.66    6.02
 -10   2  22    7.93    7.24
  10  -2 -22   -0.00    6.56
  10   2 -22   19.42    8.12
 -10  -2  22    4.75    6.95
 -10   2  23   -0.00    5.60
  10  -2 -23   -0.00    6.01
  10   2 -23   -0.00    5.18
 -10  -2  23   -0.00    5.75
 -10   2  24   21.13   10.01
  10  -2 -24   24.33   10.40
  10   2 -24   26.85    9.81
 -10   2  25   13.15    8.17
  10  -2 -25    0.95    7.34
  10   2 -25    4.54    7.26
 -10   2  26   12.39    7.97
  10  -2 -26    6.44    7.69
  10   2 -26    8.93    7.58
 -10   2  27    0.11    6.55
  10  -2 -27    6.61    6.88
  10   2 -27   -0.00    6.59
 -10   2  28    0.32    5.57
  10  -2 -28    7.82    9.15
  10   2 -28    7.18    8.16
 -10   2  29   -0.00    6.69
  10  -2 -29   -0.00    6.21
  10   2 -29   -0.00    6.60
  10  -2 -30   12.64    8.46
  10   2 -30    9.92    8.39
  10  -2 -32   -0.00    6.66
  10   2 -32    1.11    6.91
 -10   3   1   10.71    6.03
 -10   3   1    3.94    5.71
  10  -3  -1    8.43    5.85
 -10  -3   1   10.84    6.38
 -10  -3   1    0.00    7.19
 -10   3   2   73.70   12.32
 -10   3   2   60.36   12.06
  10  -3  -2   80.89   13.19
  10   3  -2   81.18   14.22
 -10  -3   2  123.32   16.62
 -10  -3   2  112.49   17.46
 -10   3   3   52.39   10.52
  10  -3  -3   39.69   10.09
  10   3  -3   42.55   11.24
 -10  -3   3   63.96   12.31
 -10  -3   3   51.78   12.60
 -10   3   4    0.00    4.02
  10  -3  -4    0.00    3.83
  10   3  -4    0.69    5.93
 -10  -3   4   -0.00    4.31
 -10  -3   4   -0.00    6.35
 -10   3   5   16.27    7.13
  10  -3  -5    8.07    5.79
  10   3  -5   12.48    6.78
 -10  -3   5    4.01    6.71
 -10  -3   5   17.25    7.75
 -10   3   6   21.28    8.11
  10  -3  -6   27.00    8.35
  10   3  -6   28.52    8.96
 -10  -3   6   31.79    9.42
 -10  -3   6   27.87    9.63
 -10   3   7    5.84    5.76
  10  -3  -7    0.00    4.49
  10   3  -7   12.09    7.01
 -10  -3   7   20.35    8.32
 -10  -3   7    4.17    6.22
 -10   3   8   54.31   12.22
  10   3  -8   79.09   14.34
 -10  -3   8   57.48   14.01
 -10   3   9    7.36    6.40
  10   3  -9    9.03    6.28
 -10  -3   9   15.08    8.16
 -10   3  10    2.37    5.87
  10   3 -10    4.56    5.07
 -10  -3  10    1.16    6.71
 -10   3  11   14.96    8.38
  10  -3 -11    4.58    5.75
  10   3 -11    8.85    6.38
 -10  -3  11   13.13    8.06
 -10   3  12   34.12    9.63
  10  -3 -12   25.29    8.39
  10   3 -12   28.44   10.20
 -10  -3  12   23.52    9.48
 -10   3  13   -0.00    4.99
  10  -3 -13    6.46    6.65
  10   3 -13    6.29    6.09
 -10  -3  13    6.71    7.84
 -10   3  14   -0.00    4.39
  10  -3 -14    0.00    5.38
  10   3 -14    0.00    5.44
 -10  -3  14    2.38    7.01
 -10   3  15    1.96    4.63
  10  -3 -15    2.90    6.43
  10   3 -15    7.53    6.77
 -10  -3  15   -0.00    6.35
 -10   3  16    5.15    6.17
  10   3 -16   25.18    9.33
 -10   3  17    4.65    6.94
  10  -3 -17   21.80    9.09
  10   3 -17   19.27    8.20
 -10  -3  17    2.09    5.61
 -10   3  18   25.72    8.93
  10  -3 -18   21.95    8.91
  10   3 -18   18.66    9.38
 -10  -3  18   26.02    9.66
 -10   3  19    6.32    6.27
  10  -3 -19    5.20    7.35
  10   3 -19   12.53    7.50
 -10  -3  19    2.72    6.24
 -10   3  20   -0.00    4.93
  10  -3 -20    2.09    6.06
  10   3 -20   -0.00    6.81
 -10  -3  20   -0.00    5.06
 -10   3  21    6.76    7.37
  10  -3 -21   -0.00    6.29
  10   3 -21   11.97    8.60
 -10  -3  21    8.14    7.86
 -10   3  22   21.94    9.84
  10  -3 -22   46.02   12.40
  10  -3 -23    7.72    7.23
  10   3 -23    9.36    7.63
 -10   3  24    3.09    5.40
  10  -3 -24   -0.00    6.03
  10   3 -24   -0.00    6.65
 -10   3  25    2.59    6.72
  10  -3 -25   11.09    7.09
  10   3 -25    8.21    6.85
 -10   3  26    0.32    5.64
  10   3 -26   25.85    9.08
 -10   3  27    3.52    8.09
  10  -3 -27   10.19    7.81
  10   3 -27   27.35   10.38
 -10   3  28    6.26    7.43
  10  -3 -28    0.00    6.34
  10   3 -28   -0.00    6.25
 -10   3  29    0.00    6.58
  10  -3 -29    2.54    5.07
  10   3 -29   -0.00    8.94
 -10   3  30   -0.00    7.80
  10  -3 -30    1.31    5.88
  10   3 -30   -0.00    6.15
 -10   3  31    7.79    8.53
  10  -3 -31   -0.00    6.19
  10   3 -31   -0.00    6.73
  10  -3 -32    0.00    7.14
 -10   4   1    0.32    3.77
  10  -4  -1    0.00    4.59
 -10  -4   1    9.07    5.72
 -10  -4   1    4.05    6.16
 -10   4   2   -0.00    4.36
  10  -4  -2   -0.00    4.93
 -10  -4   2   -0.00    4.37
 -10   4   3   10.23    5.77
  10   4  -3   19.86    7.48
 -10  -4   3   11.31    6.42
 -10  -4   3    8.38    7.89
 -10   4   4   65.66   12.22
  10  -4  -4   81.98   12.80
  10   4  -4   90.25   15.16
 -10  -4   4   71.47   14.02
 -10  -4   4   85.18   15.87
 -10   4   5   29.17    8.76
  10  -4  -5   39.15    8.91
  10   4  -5   26.28    9.64
 -10  -4   5   21.32    8.72
 -10  -4   5   30.14   11.05
 -10   4   6   32.55    8.94
  10  -4  -6   31.91    8.93
  10   4  -6   31.17   10.15
 -10  -4   6   43.83   10.85
 -10   4   7    0.00    4.91
  10  -4  -7    0.40    4.68
  10   4  -7    0.43    4.87
 -10  -4   7   -0.00    6.43
 -10   4   8   51.09   11.51
  10  -4  -8   59.88   11.52
  10   4  -8   73.94   13.98
 -10  -4   8   59.49   13.41
  10   4  -9   12.39    6.96
 -10   4  10   16.82    6.79
  10   4 -10   17.14    8.60
 -10   4  11    2.83    4.34
 -10   4  12    3.01    4.57
  10  -4 -12    3.09    5.34
  10   4 -12   -0.00    5.96
 -10   4  13   -0.00    5.22
  10  -4 -13   -0.00    4.55
  10   4 -13    0.00    4.96
 -10   4  14   28.54    8.96
  10  -4 -14   29.66    9.49
  10   4 -14   15.39    8.23
 -10  -4  14   18.58   10.20
 -10   4  15    8.75    6.56
  10  -4 -15   16.56    8.07
  10   4 -15    6.52    7.70
 -10  -4  15   10.27    7.61
 -10   4  16    7.25    6.83
  10  -4 -16    0.00    5.24
  10   4 -16   26.15    9.45
 -10  -4  16    8.59    8.14
  10  -4 -17    0.48    5.27
  10   4 -17    0.00    7.57
 -10  -4  17   -0.00    6.58
 -10   4  18   -0.00    4.84
  10  -4 -18    0.00    6.14
  10   4 -18   -0.00    6.74
 -10  -4  18    3.22    7.62
 -10   4  19    0.43    5.00
  10  -4 -19    5.69    7.83
  10   4 -19    0.92    6.36
 -10  -4  19   12.27    8.69
 -10   4  20   21.61    9.33
  10  -4 -20   20.75    9.19
  10   4 -20   31.54   10.90
 -10   4  21   11.50    7.94
  10  -4 -21   18.18    8.93
  10   4 -21   21.83    9.63
 -10   4  22    3.97    5.18
  10  -4 -22   -0.00    5.45
  10   4 -22    1.24    5.47
 -10   4  23    5.19    5.81
  10  -4 -23   21.30    8.35
  10   4 -23    0.00    7.47
 -10   4  24    4.93    7.19
  10  -4 -24   19.33    9.36
  10   4 -24    6.87    7.23
 -10   4  25   15.92    7.89
  10  -4 -25    0.00    6.58
 -10   4  26    3.01    6.73
  10  -4 -26    7.23    6.83
  10   4 -26    1.65    6.48
 -10   4  27    3.32    6.08
  10  -4 -27    6.86    6.89
  10   4 -27    4.99    6.68
 -10   4  28   14.39    8.43
  10  -4 -28    4.82    7.40
  10   4 -28   12.95    8.54
 -10   4  29    4.41    8.45
  10  -4 -29    4.31    7.05
  10   4 -29    0.53    5.51
 -10   4  30    0.00    7.06
  10  -4 -30   -0.00    6.71
  10   4 -30    8.39    6.88
 -10   4  31   -0.00    6.29
  10  -4 -31   -0.00    6.14
  10   4 -31    1.84    5.52
 -10   4  32    0.00    7.00
  10  -4 -32    0.70    6.33
 -10   5   1   63.60   10.69
 -10   5   1   50.92   10.24
  10  -5  -1   64.66   10.96
 -10  -5   1   61.40   13.27
 -10   5   2  190.67   21.23
  10  -5  -2  179.54   20.58
 -10  -5   2  179.63   22.86
 -10  -5   2  159.48   23.41
 -10   5   3    3.93    5.11
  10  -5  -3    9.66    4.91
 -10  -5   3   30.46    9.12
 -10   5   4    2.56    4.83
  10  -5  -4    1.07    3.94
  10   5  -4   -0.00    5.24
  10   5  -4    0.00    4.41
 -10  -5   4    2.89    6.08
 -10   5   5    0.00    4.87
  10   5  -5    3.02    7.14
  10   5  -5    3.88    5.77
 -10  -5   5   13.24    6.93
 -10   5   6   17.27    7.80
  10  -5  -6   39.83    9.11
  10   5  -6   36.61   10.35
  10   5  -6   31.08   10.33
 -10  -5   6   49.63   10.84
 -10   5   7   17.75    6.96
  10  -5  -7   35.67    8.97
  10   5  -7   39.93   10.64
  10   5  -7   51.53   12.46
 -10  -5   7   12.88    7.52
 -10   5   8   17.51    7.45
  10  -5  -8   25.94    8.09
  10   5  -8   16.48    8.17
  10   5  -8   18.76    8.44
 -10  -5   8   36.26   10.53
 -10   5   9    2.24    4.22
  10   5  -9    1.00    4.77
 -10  -5   9    0.35    5.55
 -10   5  10   -0.00    3.51
  10   5 -10    5.30    7.22
 -10   5  11   15.14    6.70
  10   5 -11   14.81    8.17
 -10   5  12   30.31    8.90
  10  -5 -12   44.88   10.89
  10   5 -12   34.63   10.69
  10  -5 -13   13.36    6.80
  10   5 -13   12.05    7.88
 -10   5  14   -0.00    3.90
  10  -5 -14    3.41    5.68
  10   5 -14    8.34    7.91
 -10   5  15    5.35    6.05
  10  -5 -15    8.11    6.13
  10   5 -15    0.00    5.54
 -10   5  16    3.87    5.83
  10  -5 -16    0.00    5.53
  10   5 -16    0.00    5.14
 -10   5  17   14.74    7.34
  10  -5 -17   35.49   10.35
  10   5 -17   22.96    9.49
 -10   5  18   19.67    8.50
  10  -5 -18   19.91    8.61
  10   5 -18   28.19    9.92
 -10   5  19    6.24    7.06
  10  -5 -19    0.00    5.99
 -10   5  20    0.00    5.92
  10   5 -20   -0.00    6.05
 -10   5  21   10.33    8.10
  10  -5 -21    7.30    6.58
  10   5 -21    8.97    8.22
 -10   5  22    8.47    7.47
  10  -5 -22   17.05    9.18
  10   5 -22   16.33    9.86
 -10   5  23    0.00    5.67
  10  -5 -23   10.66    7.81
  10   5 -23    1.49    7.41
 -10   5  24    3.53    7.32
  10  -5 -24    3.76    7.04
  10   5 -24    2.83    7.31
 -10   5  25    0.00    5.46
  10  -5 -25   -0.00    6.07
  10   5 -25    3.99    7.60
 -10   5  26   -0.00    6.73
  10  -5 -26    2.16    5.90
  10   5 -26    0.61    6.00
 -10   5  27   11.33    8.53
  10  -5 -27   24.21   10.04
  10   5 -27    0.95    6.52
 -10   5  28    7.97    8.15
  10  -5 -28    8.39    7.29
  10   5 -28    1.15    6.40
 -10   5  29    4.82    7.31
  10  -5 -29   10.43    8.25
 -10   5  30    2.33    7.60
  10  -5 -30   -0.00    6.85
  10   5 -30   -0.00    6.51
 -10   5  31    7.33    7.25
  10  -5 -31    8.10    7.55
 -10   5  32    8.33    8.15
  10  -5 -32   -0.00    6.73
 -10   5  33   11.31    8.80
 -10  -6   1    3.52    5.99
 -10  -6   1    1.68    6.65
 -10   6   2    7.69    5.67
 -10   6   3   15.14    6.85
  10   6  -3    8.25    7.29
 -10  -6   3    9.36    6.45
 -10   6   4    4.23    5.63
  10   6  -4   22.05    8.88
 -10  -6   4    6.85    5.60
 -10   6   5   10.94    5.39
  10  -6  -5   16.11    6.31
  10   6  -5   40.89   10.70
  10   6  -5   21.00    9.42
 -10  -6   5   15.14    7.04
 -10   6   6   12.03    6.45
  10  -6  -6   31.34    8.16
  10   6  -6   35.13   10.05
  10   6  -6   32.48   10.76
 -10  -6   6   29.58    9.22
 -10   6   7    0.26    3.91
  10  -6  -7    2.95    4.82
  10   6  -7    4.86    7.12
  10   6  -7    2.72    5.52
 -10  -6   7    5.01    6.94
 -10   6   8    3.72    4.71
  10  -6  -8    0.77    4.62
  10   6  -8    0.86    5.83
  10   6  -8    0.97    5.26
 -10  -6   8    0.23    5.01
 -10   6   9   26.01    8.55
  10  -6  -9   30.37    8.50
 -10  -6   9   35.75   10.43
 -10   6  10   21.89    7.24
  10   6 -10   43.45   11.20
 -10  -6  10   14.34    8.14
 -10   6  11    1.00    5.48
  10   6 -11    9.26    6.61
 -10  -6  11    0.00    7.01
 -10   6  12    0.28    5.52
  10  -6 -12    0.13    5.07
  10   6 -12    0.00    6.49
 -10   6  13   16.87    7.11
  10  -6 -13   29.30    8.87
  10   6 -13   13.00    8.95
 -10   6  14    4.89    5.96
  10  -6 -14    3.79    5.20
  10   6 -14    1.23    5.94
 -10   6  15   23.68    8.84
  10  -6 -15   15.39    7.72
  10   6 -15   34.72   10.15
 -10   6  16    4.71    5.69
  10  -6 -16    7.48    7.56
  10   6 -16    2.06    6.87
 -10   6  17   -0.00    5.19
  10  -6 -17    3.68    6.29
  10   6 -17    1.90    4.56
 -10   6  18    0.00    4.90
  10   6 -18    8.84    6.86
 -10   6  19    8.48    7.15
  10  -6 -19   15.56    7.15
  10   6 -19   17.10    8.33
 -10   6  20    7.26    6.23
  10  -6 -20    1.00    5.12
  10   6 -20   11.22    6.97
 -10   6  21    9.10    7.74
  10  -6 -21    4.23    6.24
  10   6 -21    3.81    6.58
 -10   6  22   -0.00    5.06
  10  -6 -22   -0.00    5.92
  10   6 -22   -0.00    7.48
  10  -6 -23   -0.00    5.30
  10   6 -23    0.00    6.70
  10  -6 -24    6.82    7.41
  10   6 -24    7.10    7.12
 -10   6  25   -0.00    4.24
  10  -6 -25    5.26    6.18
  10   6 -25    8.70    8.29
 -10   6  26    5.82    7.10
  10  -6 -26   -0.00    5.41
  10   6 -26    4.95    6.47
 -10   6  27   11.59    7.34
  10  -6 -27    1.85    5.66
  10   6 -27    4.47    5.92
 -10   6  28   -0.00    5.34
  10  -6 -28   -0.00    6.29
  10   6 -28    2.08    8.31
 -10   6  29    2.71    6.90
  10  -6 -29    2.19    6.04
  10   6 -29   -0.00    7.16
 -10   6  30    9.21    9.15
  10  -6 -30   -0.00    6.91
 -10   6  31   -0.00    5.59
  10  -6 -31    0.05    5.87
 -10   6  32   -0.00    5.50
 -10   7   1   56.21    9.97
 -10  -7   1   52.26   12.70
 -10   7   2   -0.00    4.95
  10   7  -2    5.54    6.25
 -10  -7   2    3.26    7.13
 -10   7   3   11.83    5.03
  10   7  -3   11.55    7.55
 -10   7   4    1.84    3.64
  10   7  -4   -0.00    4.95
 -10  -7   4   10.18    5.72
 -10   7   5   23.90    7.18
  10   7  -5   65.64   14.44
 -10  -7   5   45.88   11.13
 -10   7   6    3.27    4.66
  10   7  -6    2.36    6.69
  10   7  -6    3.07    7.20
 -10  -7   6   12.68    8.18
  10   7  -7   27.88   10.05
 -10  -7   7    6.82    7.60
 -10   7   8   14.60    6.73
  10   7  -8   14.18    7.03
 -10  -7   8    8.12    5.96
 -10   7   9    2.07    5.08
  10   7  -9    2.17    5.45
 -10  -7   9   -0.00    5.49
 -10   7  10   -0.00    4.41
  10   7 -10    0.00    5.26
 -10  -7  10   -0.00    5.52
 -10   7  11   19.65    7.14
  10   7 -11   25.43    9.29
 -10  -7  11    5.40    6.30
 -10   7  12   12.20    6.37
  10   7 -12   -0.00    6.31
 -10  -7  12    2.75    6.52
 -10   7  13   21.52    8.11
  10  -7 -13   43.10   10.69
  10   7 -13   31.80    9.98
 -10  -7  13   22.61    9.75
 -10   7  14   -0.00    4.05
  10  -7 -14    0.00    5.26
  10   7 -14   -0.00    6.14
 -10   7  15   -0.00    4.87
  10  -7 -15   -0.00    5.78
  10   7 -15   -0.00    6.61
  10   7 -16    1.87    6.03
 -10   7  17   10.84    7.08
  10  -7 -17   31.76    9.59
  10   7 -17   14.75    7.96
 -10   7  18    4.35    5.22
  10  -7 -18   -0.00    4.73
  10   7 -18    6.94    7.64
 -10   7  19    1.65    5.54
  10  -7 -19    0.00    5.73
  10   7 -19    3.38    6.41
 -10   7  20   -0.00    3.98
  10  -7 -20   11.31    7.55
  10   7 -20    4.63    6.58
 -10   7  21    1.13    4.92
  10  -7 -21   -0.00    5.37
  10   7 -21    4.94    6.94
 -10   7  22   -0.00    5.81
  10  -7 -22    5.92    6.88
  10   7 -22   17.35    8.91
 -10   7  23    7.90    6.49
  10  -7 -23    5.18    7.77
  10   7 -23    6.70    5.52
 -10   7  24    3.57    5.32
  10  -7 -24   -0.00    5.28
  10   7 -24    2.53    5.86
 -10   7  25   -0.00    5.00
  10  -7 -25   -0.00    6.08
  10   7 -25   -0.00    7.99
 -10   7  26    3.92    5.59
  10  -7 -26    0.78    6.02
  10   7 -26   -0.00    6.98
 -10   7  27   15.56    7.81
  10  -7 -27   11.13    8.07
  10   7 -27    6.76    7.92
 -10   7  28    1.30    5.43
  10  -7 -28    4.93    7.51
  10   7 -28    0.32    7.12
 -10   7  29   -0.00    5.74
  10  -7 -29    5.97    8.03
 -10   7  30    1.18    5.90
  10  -7 -30   -0.00    7.94
 -10   7  31    2.40    6.83
  10  -7 -31   -0.00    7.63
 -10   7  32    2.39    6.20
 -10   8   1    1.20    3.68
 -10  -8   1   11.28    7.06
 -10   8   2    0.00    3.78
 -10  -8   2    1.28    4.98
 -10   8   3   32.31    7.50
 -10  -8   3   25.75    9.48
 -10   8   4   12.02    5.33
 -10  -8   4   12.59    7.74
 -10  -8   5   55.03   12.06
 -10   8   6    0.00    4.15
 -10  -8   6   13.69    7.78
 -10   8   7    4.17    5.66
  10   8  -7    8.27    7.09
  10   8  -7    9.10    7.49
 -10  -8   7    0.00    5.20
 -10   8   8    1.75    4.52
  10   8  -8    7.85    7.00
  10   8  -8    4.22    6.12
 -10  -8   8    1.41    4.93
 -10   8   9    7.83    5.87
  10   8  -9   13.33    7.65
  10   8  -9   21.93    8.69
 -10  -8   9   14.01    7.23
 -10   8  10    0.00    5.02
  10   8 -10    1.62    5.86
  10   8 -10   -0.00    4.59
 -10  -8  10    1.72    5.38
 -10   8  11   19.80    7.89
  10   8 -11   20.37    8.80
 -10  -8  11    3.61    4.95
 -10   8  12   -0.00    4.18
  10   8 -12    1.18    4.70
 -10  -8  12    0.00    5.13
 -10   8  13   -0.00    3.62
  10   8 -13   -0.00    6.50
 -10  -8  13    6.84    6.18
 -10   8  14    1.66    4.29
  10   8 -14    3.43    5.69
 -10  -8  14    3.95    6.64
 -10   8  15   15.95    7.08
  10   8 -15   21.96    8.84
 -10  -8  15   21.58    8.67
 -10   8  16   -0.00    5.23
  10   8 -16    0.00    6.25
 -10   8  17    3.22    5.12
  10  -8 -17    0.00    4.89
  10   8 -17    2.94    5.70
 -10   8  18   -0.00    4.32
  10  -8 -18    1.41    5.56
  10   8 -18    0.00    5.91
 -10   8  19   11.58    6.78
  10  -8 -19   24.83    9.16
 -10   8  20   -0.00    4.44
  10  -8 -20   -0.00    4.64
  10   8 -20    7.73    6.49
 -10   8  21    4.36    6.11
  10  -8 -21    4.67    6.95
  10   8 -21   18.63    8.93
 -10   8  22   -0.00    5.12
  10  -8 -22    8.27    6.57
  10   8 -22    2.54    6.58
 -10   8  23    0.00    4.94
  10  -8 -23   19.69    9.24
  10   8 -23    3.92    6.72
 -10   8  24   -0.00    4.96
  10  -8 -24   -0.00    4.95
  10   8 -24    5.58    6.01
 -10   8  25    4.85    6.42
  10  -8 -25   13.42    8.34
  10   8 -25   12.59    8.07
 -10   8  26   -0.00    6.06
  10  -8 -26   10.63    8.26
  10   8 -26   -0.00    6.62
 -10   8  27   -0.00    4.82
  10   8 -27   -0.00    6.06
 -10   8  28   -0.00    6.01
  10  -8 -28    0.24    6.39
 -10   8  29    3.90    6.43
  10  -8 -29   10.86    8.78
 -10   8  30   -0.00    5.55
  10  -8 -30    0.88    6.93
  10  -8 -31    0.00    6.42
 -10   9   1   21.66    6.25
  10   9  -1   27.02   10.15
 -10  -9   1   41.99   10.74
 -10   9   2    0.94    3.37
  10   9  -2   10.63    6.74
 -10  -9   2    4.56    6.17
  10   9  -3   28.53    9.62
 -10  -9   3   11.27    8.07
 -10   9   4   -0.00    3.13
  10   9  -4    3.44    5.75
 -10  -9   4    2.15    6.05
 -10   9   5    1.87    4.11
  10   9  -5   -0.00    5.19
 -10  -9   5    2.65    5.77
 -10   9   6    3.43    4.02
  10   9  -6    6.45    6.28
 -10  -9   6    0.96    5.49
 -10   9   7   31.04    8.13
 -10  -9   7   36.44    9.90
 -10   9   8    0.00    4.49
  10   9  -8    1.41    6.75
 -10  -9   8    6.27    6.88
 -10   9   9    0.00    3.59
  10   9  -9    1.89    6.01
  10   9  -9   11.46    7.54
 -10  -9   9    0.42    4.91
 -10   9  10    3.11    4.97
  10   9 -10    3.05    6.54
  10   9 -10    5.34    6.09
 -10  -9  10    0.23    4.04
 -10   9  11    9.99    6.49
  10   9 -11   37.68   10.81
  10   9 -11   22.89    9.14
 -10   9  12    0.49    5.39
  10   9 -12   -0.00    6.33
 -10  -9  12    4.59    6.00
 -10   9  13    4.36    5.02
  10   9 -13    3.85    6.24
 -10  -9  13    2.71    6.23
 -10   9  14    4.07    4.36
 -10  -9  14   -0.00    5.39
 -10   9  15    0.04    4.69
  10   9 -15   -0.00    6.04
 -10  -9  15    1.61    7.64
 -10   9  16   -0.00    4.29
  10   9 -16    0.09    5.14
 -10  -9  16    9.66    6.92
 -10   9  17   21.39    8.25
  10   9 -17   51.19   12.42
 -10  -9  17   47.84   12.40
 -10   9  18    4.59    4.91
  10   9 -18    6.95    7.22
 -10   9  19    2.18    4.53
  10   9 -19    1.36    5.89
 -10   9  20    0.00    3.37
  10   9 -20    0.73    5.95
 -10   9  21    4.00    6.42
  10   9 -21    8.21    7.59
 -10   9  22    2.08    6.06
  10   9 -22    7.93    6.55
 -10   9  23    0.86    5.05
  10   9 -23    4.89    7.48
 -10   9  24    2.68    5.95
  10  -9 -24    0.15    6.00
  10   9 -24    2.05    6.33
 -10   9  25    0.00    5.72
  10  -9 -25   -0.00    6.15
  10   9 -25    0.22    5.84
 -10   9  26    2.50    6.36
  10  -9 -26    9.73    8.03
  10   9 -26    5.68    7.37
 -10   9  27    0.18    5.39
  10  -9 -27    3.46    6.63
  10  -9 -28   -0.00    6.48
  10  -9 -29    0.29    6.28
  10  -9 -30    0.42    5.74
 -10  10   1    2.53    3.21
  10  10  -1    0.46    6.07
 -10 -10   1   23.74    9.53
 -10  10   2   -0.00    3.03
  10  10  -2    0.75    5.26
 -10 -10   2    6.23    6.07
 -10  10   3   10.37    4.43
 -10 -10   3    3.08    7.28
 -10  10   4    0.20    3.48
  10  10  -4    1.01    5.49
 -10 -10   4    1.83    5.57
 -10  10   5   31.73    7.52
  10  10  -5   63.24   14.04
 -10 -10   5   13.95    8.30
  10  10  -6    4.48    5.52
 -10 -10   6    4.00    6.43
 -10  10   7    6.18    4.59
  10  10  -7   15.83    8.74
 -10  10   8   -0.00    3.82
 -10 -10   8    0.00    5.07
 -10  10   9   13.95    6.91
  10  10  -9   38.52   12.21
 -10 -10   9   26.50    9.20
 -10  10  10    0.00    4.08
  10  10 -10   -0.00    5.80
 -10 -10  10    0.00    4.00
 -10  10  11    9.42    5.46
  10  10 -11   15.57    8.37
  10  10 -11   -0.00    5.52
 -10 -10  11    3.51    6.17
 -10  10  12    2.45    4.66
  10  10 -12    1.31    6.62
  10  10 -12    9.01    6.94
 -10 -10  12   -0.00    6.46
 -10  10  13   17.15    7.08
  10  10 -13   40.51   11.43
  10  10 -13   11.33    7.72
 -10  10  14   -0.00    3.87
  10  10 -14    2.44    7.21
 -10 -10  14    2.81    6.57
 -10  10  15    3.33    5.67
  10  10 -15   18.08    8.98
 -10 -10  15   10.72    7.68
 -10  10  16    5.48    4.87
  10  10 -16    6.27    6.08
 -10 -10  16    7.50    5.69
 -10  10  17   -0.00    5.16
  10  10 -17    0.55    5.28
 -10 -10  17   -0.00    5.47
 -10  10  18    3.13    5.49
  10  10 -18    1.17    5.91
 -10 -10  18   -0.00    5.87
  10  10 -19   20.47    8.83
 -10 -10  19    0.93    5.76
  10  10 -20   -0.00    4.51
  10  10 -21    6.75    7.31
 -10  10  22    8.90    5.87
  10  10 -22    4.99    6.95
 -10  10  23   -0.00    4.47
  10  10 -23   11.07    8.17
  10  10 -24    0.00    6.31
  10  10 -25    9.38    8.13
 -10  11   1    9.69    4.57
  10  11  -1    1.93    6.45
 -10 -11   1   13.55    7.91
 -10  11   2    1.38    3.21
  10  11  -2   -0.00    5.42
 -10 -11   2    3.22    6.60
 -10  11   3   11.40    4.86
  10  11  -3    6.18    6.38
 -10  11   4    0.42    2.95
  10  11  -4    0.00    5.16
 -10 -11   4    4.33    7.51
 -10  11   5    0.00    3.45
  10  11  -5    1.37    5.33
 -10 -11   5    5.15    6.46
 -10  11   6    1.86    2.89
  10  11  -6    0.00    4.86
 -10 -11   6   -0.00    5.78
 -10  11   7   42.67    8.77
  10  11  -7   16.34    9.83
 -10 -11   7    9.23    7.39
 -10  11   8    3.45    4.37
  10  11  -8    9.08    7.24
 -10 -11   8    4.82    7.52
 -10  11   9    1.95    4.11
 -10 -11   9   -0.00    4.67
 -10  11  10   -0.00    4.36
  10  11 -10    1.12    6.38
 -10 -11  10    0.00    5.67
 -10  11  11    5.86    5.43
  10  11 -11   20.07   10.13
 -10 -11  11   11.08    6.84
  10  11 -12    3.63    5.83
  10  11 -12   -0.00    5.26
 -10 -11  12    0.93    5.40
 -10  11  13    6.65    5.96
  10  11 -13    6.86    6.93
  10  11 -13    6.78    6.16
 -10 -11  13    0.61    5.74
 -10  11  14    0.07    5.51
  10  11 -14    0.57    5.44
  10  11 -14    6.70    6.96
 -10 -11  14   -0.00    5.99
 -10  11  15    3.15    5.50
  10  11 -15    9.71    7.53
 -10  11  16    3.15    5.12
  10  11 -16    2.54    5.43
 -10 -11  16    0.81    6.19
 -10  11  17    4.37    5.28
  10  11 -17    4.57    6.69
 -10 -11  17    3.45    6.47
 -10  11  18   -0.00    4.43
  10  11 -18    0.75    6.83
 -10 -11  18   -0.00    5.36
 -10  11  19   -0.00    5.20
  10  11 -19    2.45    5.29
 -10 -11  19    2.50    5.88
 -10  11  20   -0.00    5.04
  10  11 -20    1.01    4.95
 -10 -11  20    3.53    6.91
  10  11 -21    4.51    6.13
 -10 -11  21    0.00    6.78
  10  11 -22    2.90    5.87
 -10 -11  22    3.49    7.00
  10  11 -23   17.07    9.05
 -10  12   1    2.75    3.44
  10  12  -1    4.36    6.12
 -10 -12   1    1.78    5.49
  10  12  -2    0.64    7.35
 -10 -12   2   -0.00    5.40
 -10  12   3    6.19    4.04
  10  12  -3    2.28    7.31
 -10 -12   3    9.59    8.05
 -10  12   4    1.81    3.43
  10  12  -4   -0.00    5.85
 -10 -12   4    0.00    6.07
 -10  12   5    9.00    4.74
  10  12  -5    8.38    6.42
 -10 -12   5    3.71    6.25
 -10  12   6   -0.00    3.78
  10  12  -6   -0.00    5.38
 -10 -12   6    4.76    6.13
 -10  12   7    4.57    4.39
  10  12  -7   -0.00    5.65
 -10 -12   7   -0.00    6.10
 -10  12   8    3.39    3.89
  10  12  -8    6.80    6.74
 -10 -12   8   -0.00    5.00
 -10  12   9   18.99    6.85
  10  12  -9    8.14    7.82
 -10 -12   9    4.99    7.33
 -10  12  10   -0.00    3.63
  10  12 -10   -0.00    4.89
 -10 -12  10    3.42    6.16
 -10  12  11    0.00    4.92
  10  12 -11    0.00    5.67
 -10 -12  11    6.25    6.34
 -10  12  12    3.62    5.05
  10  12 -12   -0.00    4.81
 -10 -12  12   -0.00    5.78
 -10  12  13    1.64    4.46
  10  12 -13   -0.00    5.60
 -10 -12  13    3.34    5.13
 -10  12  14    6.12    5.61
  10  12 -14   -0.00    6.20
  10  12 -14    2.51    5.42
 -10 -12  14    6.52    7.71
 -10  12  15   10.26    6.76
  10  12 -15   22.32    9.25
  10  12 -15   21.35    9.26
 -10 -12  15    9.61    8.29
 -10  12  16    3.19    6.19
  10  12 -16   -0.00    6.22
  10  12 -16    5.89    6.65
 -10 -12  16   -0.00    6.13
 -10  12  17    3.12    5.03
  10  12 -17   -0.00    6.38
 -10 -12  17    3.25    6.08
  10  12 -18    0.00    6.41
 -10 -12  18    3.65    6.31
  10  12 -19    4.58    7.24
 -10 -12  19   -0.00    5.87
  10  12 -20    0.00    6.43
 -10 -12  20    0.00    5.83
  10  12 -21    9.34    8.33
 -10 -12  21   -0.00    6.05
 -10  13   1    4.33    3.35
  10  13  -1    0.87    6.22
 -10 -13   1    1.78    7.02
 -10  13   2    1.39    3.32
  10  13  -2    8.70    8.20
 -10 -13   2   -0.00    7.26
 -10  13   3    3.27    3.43
  10  13  -3   -0.00    6.29
 -10 -13   3    0.74    5.39
 -10  13   4    3.63    3.46
  10  13  -4   -0.00    5.62
 -10 -13   4   -0.00    5.72
 -10  13   5   -0.00    2.83
  10  13  -5   -0.00    5.82
 -10 -13   5   10.83    7.52
  10  13  -6    2.57    4.88
 -10  13   7    1.36    3.43
  10  13  -7    6.53    5.86
 -10 -13   7    0.00    6.31
 -10  13   8    0.96    3.29
  10  13  -8    0.00    6.10
 -10 -13   8    5.07    7.22
 -10  13   9    4.66    4.09
  10  13  -9    1.81    5.02
 -10 -13   9    6.26    7.64
 -10  13  10   -0.00    4.12
  10  13 -10    1.47    5.78
 -10 -13  10    0.00    5.59
 -10  13  11   -0.00    4.44
  10  13 -11    5.22    5.63
 -10 -13  11    4.56    6.36
 -10  13  12   16.73    6.87
  10  13 -12    3.84    7.83
 -10 -13  12   -0.00    6.86
 -10  13  13   17.08    6.52
  10  13 -13    6.79    6.68
 -10 -13  13    1.18    5.75
  10  13 -14   -0.00    7.40
 -10 -13  14   -0.00    5.93
  10  13 -15    1.90    5.53
 -10 -13  15   -0.00    6.09
  10  13 -16    1.90    6.20
 -10 -13  16    2.13    5.24
  10  13 -17    1.46    5.92
  10  13 -17   14.58    8.48
 -10 -13  17    2.60    6.32
 -10 -13  18    1.65    6.29
 -10  14   1    0.00    3.22
  10  14  -1    0.00    6.56
 -10 -14   1    6.66    7.51
 -10  14   2    2.64    3.23
  10  14  -2   -0.00    6.69
 -10 -14   2   -0.00    6.58
 -10  14   3    1.04    3.90
  10  14  -3    4.82    7.00
 -10 -14   3   -0.00    4.36
  10  14  -4    7.37    7.39
 -10 -14   4    1.26    7.60
 -10  14   5   -0.00    3.22
  10  14  -5   -0.00    6.05
 -10 -14   5    2.68    5.82
 -10  14   6   -0.00    3.53
  10  14  -6    0.00    6.52
 -10 -14   6   10.40    8.26
 -10  14   7    0.02    2.45
 -10 -14   7   -0.00    6.24
 -10  14   8    3.37    3.95
  10  14  -8    2.57    5.17
 -10 -14   8   -0.00    5.75
  10  14  -9    6.70    5.75
 -10 -14   9   -0.00    5.79
  10  14 -10   -0.00    5.45
 -10 -14  10    3.29    6.14
  10  14 -11    7.13    7.47
 -10 -14  11    4.54    6.53
  10  14 -12    0.27    5.04
 -10 -14  12   -0.00    5.55
 -10 -14  13    4.96    6.58
  10  14 -14   -0.00    6.83
  10  14 -15    4.07    6.11
  10  14 -16   -0.00    6.44
  10  14 -17    1.90    5.62
 -10  15   1    0.24    2.92
  10  15  -1   -0.00    5.34
  10  15  -2    0.11    6.79
 -10  15   3    0.87    2.91
  10  15  -3    3.01    7.84
 -10  15   4   -0.00    3.07
  10  15  -4    0.00    6.56
  10  15  -5    2.64    6.60
  10  15  -6    1.90    5.75
  10  15  -7    8.05    8.07
  10  15  -8    3.75    5.88
  10  15  -9    3.57    5.78
  10  15 -10    0.00    4.45
  10  15 -11    5.29    6.75
  10  16  -2   -0.00    6.98
  10  16  -3   -0.00    6.97
  10  16  -4   10.18    9.34
  -9   0   1   16.84    6.49
   9   0  -1    9.31    5.96
   9   0  -1    0.00    4.56
  -9   0   2   -0.00    4.69
   9   0  -2   -0.00    4.46
   9   0  -2   -0.00    3.34
  -9   0   3  170.43   19.85
   9   0  -3  159.33   19.67
   9   0  -3  129.49   18.26
   9   0  -4    5.86    5.70
   9   0  -4    0.00    3.53
   9   0  -5   37.69    8.88
   9   0  -6    1.66    4.84
   9   0 -11    0.00    6.03
   9   0 -12    2.37    5.80
  -9   0  13  121.90   18.79
   9   0 -13  114.23   17.36
  -9   0  14    0.00    6.41
   9   0 -14    0.54    5.06
  -9   0  15   21.46    9.32
   9   0 -15   31.94    9.61
  -9   0  16    0.04    5.59
   9   0 -16   -0.00    5.96
  -9   0  17   10.38    7.62
   9   0 -17   24.19    9.44
  -9   0  18   -0.00    6.41
   9   0 -18    0.51    4.87
  -9   0  20   -0.00    5.47
   9   0 -20    1.28    6.50
  -9   0  21    0.57    5.50
   9   0 -21    3.90    7.73
  -9   0  22    3.82    6.41
   9   0 -22    0.94    6.66
  -9   0  23   70.49   15.22
   9   0 -23   55.75   13.49
  -9   0  24   -0.00    5.41
   9   0 -24    3.63    6.85
  -9   0  25   18.51    8.69
   9   0 -25   24.20    9.76
  -9   0  26    0.64    4.71
   9   0 -26    6.02    5.97
  -9   0  27    1.14    6.84
   9   0 -27    3.49    4.81
   9   0 -28    0.16    6.08
   9   0 -29   23.05   10.50
   9   0 -30   -0.00    5.96
   9   0 -31    7.78    7.72
   9   0 -32   -0.00    6.12
   9   0 -34   -0.00    5.92
  -9   1   1  422.06   37.46
   9   1  -1  389.21   37.65
   9   1  -1  380.20   38.11
  -9   1   2    5.96    5.08
   9  -1  -2    4.35    5.68
   9  -1  -2    8.56    4.49
   9   1  -2    6.46    5.87
   9   1  -2    4.04    5.37
  -9  -1   2    3.20    4.75
   9  -1  -3    2.98    5.00
   9  -1  -3    3.06    4.75
   9   1  -3    7.57    6.31
   9   1  -3    2.45    4.71
  -9  -1   3   -0.00    5.19
   9  -1  -4   65.13   11.33
   9  -1  -4   60.16   11.41
   9   1  -4   72.45   12.74
   9   1  -4   61.97   11.86
   9  -1  -5  126.19   16.76
   9  -1  -6   -0.00    4.91
   9  -1  -8    5.43    5.76
  -9   1   9   29.47    8.73
  -9   1  10    0.14    5.04
   9   1 -10    6.23    5.85
  -9   1  11   87.42   15.89
   9   1 -11  129.39   17.97
  -9   1  12    4.15    5.80
   9   1 -12    1.39    5.89
  -9   1  13    7.26    6.97
   9  -1 -13    4.58    5.61
   9   1 -13    3.21    5.69
  -9   1  14   -0.00    6.25
   9  -1 -14   -0.00    5.69
   9   1 -14   -0.00    6.49
  -9   1  15   70.62   14.13
   9  -1 -15  114.39   16.74
   9   1 -15   75.93   14.08
  -9   1  16   21.87    8.64
   9  -1 -16   23.52    8.38
   9   1 -16   17.00    8.30
  -9   1  17   52.79   12.13
   9  -1 -17   41.93   10.97
   9   1 -17   30.31   10.00
  -9  -1  17   39.94   11.86
  -9   1  18    1.81    4.76
   9  -1 -18   -0.00    6.71
   9   1 -18    4.32    6.07
  -9  -1  18    6.72    6.63
  -9   1  19    4.32    6.28
   9  -1 -19    5.92    6.90
   9   1 -19    1.30    5.61
  -9  -1  19   13.78    9.01
  -9   1  20    4.77    6.75
   9  -1 -20    5.52    7.86
   9   1 -20    4.31    5.61
  -9  -1  20    0.00    6.80
  -9   1  21   69.95   15.01
   9  -1 -21   65.35   14.26
   9   1 -21   79.42   15.12
  -9  -1  21   74.25   16.60
  -9   1  22    1.51    6.71
   9  -1 -22    2.67    5.87
   9   1 -22    0.23    4.96
  -9  -1  22   -0.00    7.22
  -9   1  23    7.27    7.20
   9  -1 -23   15.32    8.70
   9   1 -23    3.61    6.30
  -9  -1  23    4.46    5.96
  -9   1  24   -0.00    5.84
   9  -1 -24    5.93    7.39
   9   1 -24    4.05    6.71
  -9  -1  24   -0.00    7.07
  -9   1  25   14.01    7.85
   9  -1 -25    9.82    7.54
   9   1 -25   12.73    8.63
  -9   1  26   -0.00    6.31
   9  -1 -26    0.45    6.55
   9   1 -26   -0.00    6.42
  -9  -1  26   -0.00    6.24
  -9   1  27   16.95    9.30
   9  -1 -27   14.54    7.07
   9   1 -27   19.18   10.03
  -9   1  28   -0.00    7.63
   9  -1 -28    3.04    6.04
   9   1 -28   -0.00    6.32
   9  -1 -29    2.60    6.17
   9   1 -29    4.35    6.52
   9  -1 -30    3.05    6.47
   9   1 -30    6.49    7.04
   9  -1 -31   15.27    8.31
   9   1 -31   13.24    8.84
   9  -1 -32   -0.00    6.30
   9   1 -32    4.58    6.53
   9  -1 -33   -0.00    6.46
   9   1 -33    4.38    6.88
   9  -1 -34    7.85    7.00
   9   1 -34   -0.00    8.10
  -9   2   1   68.17   10.89
  -9   2   1   59.09   10.20
  -9   2   1   19.54    7.56
   9  -2  -1   60.75   10.53
   9   2  -1   66.21   12.05
  -9   2   2    3.80    4.39
   9  -2  -2    0.00    4.76
   9   2  -2    5.90    5.83
  -9   2   3  133.25   17.06
   9   2  -3  128.10   18.54
  -9   2   4    0.93    4.53
   9  -2  -4    0.57    4.50
   9   2  -4   -0.00    4.58
  -9   2   5   10.98    6.27
   9  -2  -5   21.25    7.21
   9   2  -5   14.41    6.86
  -9   2   6    0.62    3.91
  -9   2   7   54.48   11.47
   9  -2  -7   66.45   11.90
  -9   2   8   14.72    7.43
   9  -2  -8   33.02    8.73
   9   2  -8   28.65    9.27
  -9   2   9   20.57    7.99
   9  -2  -9   55.27   11.32
   9   2  -9   52.92   10.68
  -9   2  10    1.28    5.71
   9   2 -10   -0.00    5.72
  -9   2  11    1.35    3.95
  -9   2  12    9.91    6.75
   9   2 -12    8.74    6.97
  -9   2  13   22.65    8.35
   9  -2 -13   45.34   10.91
   9   2 -13   45.36   11.06
  -9   2  14   25.65    9.15
   9  -2 -14   51.74   11.63
   9   2 -14   33.82   10.37
  -9   2  15   16.04    7.66
   9  -2 -15    9.48    6.71
   9   2 -15   14.06    8.49
  -9   2  16   -0.00    5.64
   9  -2 -16    0.74    5.28
   9   2 -16   -0.00    5.59
  -9   2  17   43.65   12.01
   9  -2 -17   37.94   11.02
   9   2 -17   48.76   11.54
  -9   2  18    0.99    5.85
   9  -2 -18    0.79    6.62
   9   2 -18    0.00    5.02
  -9   2  19   80.09   16.26
   9  -2 -19   93.65   16.89
   9   2 -19  123.14   17.92
  -9   2  20   10.80    7.41
   9  -2 -20    7.66    7.13
   9   2 -20   14.28    7.40
   9  -2 -21    3.09    6.25
   9   2 -21    0.26    5.72
  -9  -2  21   10.59    8.06
  -9   2  22   12.90    8.42
   9  -2 -22   19.50    9.95
   9   2 -22   12.56    7.52
  -9  -2  22    2.12    7.03
  -9   2  23   30.16   10.89
   9  -2 -23   75.31   14.45
   9   2 -23   73.39   14.53
  -9  -2  23   57.97   14.55
  -9   2  24    2.67    7.25
   9  -2 -24    5.49    6.14
   9   2 -24   -0.00    6.62
  -9  -2  24    0.11    5.79
  -9   2  25   13.76    7.38
   9  -2 -25    0.00    7.35
  -9   2  26    0.00    6.15
   9  -2 -26   -0.00    4.86
   9   2 -26    2.04    6.29
  -9   2  27    4.41    6.49
   9  -2 -27    0.64    4.23
   9   2 -27    0.00    7.97
  -9   2  28    3.79    6.84
   9  -2 -28   -0.00    6.24
   9   2 -28   -0.00    6.15
  -9   2  29   12.12    8.44
   9  -2 -29   13.36    7.77
   9   2 -29    7.53    8.43
  -9   2  30    0.00    6.41
   9  -2 -30    3.43    6.19
   9   2 -30    1.08    6.84
   9  -2 -31   10.18    6.54
   9   2 -31    6.01    8.01
   9  -2 -32    3.87    6.76
   9   2 -32    1.29    6.56
   9  -2 -33    7.95    6.79
   9   2 -33    6.06    7.40
   9  -2 -34    0.00    6.87
   9   2 -34    0.98    6.40
  -9   3   1  179.40   20.73
  -9   3   1  214.57   21.04
   9  -3  -1  198.38   21.44
   9   3  -1  177.93   23.46
  -9   3   2   35.83    7.76
  -9   3   2   46.22    9.29
   9  -3  -2   32.56    8.52
   9   3  -2   47.02   11.21
  -9   3   3    0.00    4.27
  -9   3   3    0.40    4.67
   9  -3  -3    1.00    3.41
   9   3  -3    0.00    4.51
   9  -3  -4    1.21    4.21
   9   3  -4    2.82    5.39
  -9  -3   4    8.53    5.57
  -9   3   5   49.98   10.27
   9   3  -5   49.76   11.09
   9   3  -5   42.23   10.82
  -9  -3   5   40.19   10.64
  -9  -3   5   59.43   12.77
  -9   3   6   30.89    9.55
   9  -3  -6   55.05   10.57
   9   3  -6   48.57   11.17
  -9  -3   6   36.47    9.91
  -9  -3   6   56.00   12.25
  -9   3   7   23.14    8.17
   9  -3  -7   28.71    8.00
   9   3  -7   22.75    8.39
  -9  -3   7   17.27    8.40
  -9   3   8   -0.00    5.20
   9  -3  -8    0.35    4.23
  -9  -3   8    3.82    5.54
  -9   3   9    5.60    5.41
   9  -3  -9   14.85    6.19
   9   3  -9    9.44    6.31
  -9  -3   9   18.70    7.81
  -9   3  10    4.77    5.34
   9  -3 -10    5.56    5.35
   9   3 -10   -0.00    6.06
  -9  -3  10    4.03    5.91
  -9   3  11  105.25   17.51
   9   3 -11  182.12   21.87
  -9  -3  11  173.56   23.05
  -9   3  12   13.82    6.70
   9   3 -12   25.22    8.88
  -9  -3  12   22.95    9.87
  -9   3  13    6.77    5.47
   9   3 -13    8.68    7.95
  -9   3  14   -0.00    4.05
   9  -3 -14   -0.00    5.48
   9   3 -14   -0.00    7.07
  -9   3  15   43.12   11.34
   9  -3 -15   53.44   11.97
   9   3 -15   54.71   12.33
  -9   3  16   10.49    6.68
   9  -3 -16    3.56    6.59
   9   3 -16   19.95    8.44
  -9   3  17   31.91    9.99
   9  -3 -17   21.92    9.18
   9   3 -17   28.18   10.09
  -9   3  18    6.26    5.53
   9  -3 -18   -0.00    5.58
   9   3 -18   -0.00    6.92
  -9   3  19    4.72    5.94
   9  -3 -19   -0.00    5.69
  -9   3  20    2.69    5.70
   9  -3 -20   16.97    8.25
   9   3 -20   10.55    6.93
  -9   3  21   55.17   13.56
   9  -3 -21   53.21   12.12
   9   3 -21   48.03   12.33
  -9   3  22    7.93    7.27
   9  -3 -22    4.25    6.67
   9   3 -22   16.81    7.50
  -9   3  23    3.17    6.69
   9  -3 -23    6.52    6.58
   9   3 -23   14.69    7.85
  -9   3  24   -0.00    6.02
   9  -3 -24    1.07    6.14
   9   3 -24    4.62    6.14
  -9   3  25   14.31    8.79
   9  -3 -25   13.32    8.56
   9   3 -25   17.71    8.88
  -9   3  26    4.67    7.12
   9  -3 -26   10.46    8.33
   9   3 -26   17.29    9.37
  -9   3  27   11.76    8.58
   9  -3 -27    2.28    5.51
   9   3 -27    1.08    5.67
  -9   3  28    1.43    5.43
   9  -3 -28    3.04    5.84
   9   3 -28    7.21    7.77
  -9   3  29    0.97    5.05
   9  -3 -29    7.64    7.83
   9   3 -29    0.14    4.29
  -9   3  30    3.89    6.66
   9  -3 -30   -0.00    5.43
  -9   3  31    4.35    7.76
   9  -3 -31   -0.00    6.78
   9   3 -31    8.49    8.58
   9  -3 -32    5.25    7.20
   9   3 -32    1.10    7.77
   9  -3 -33   12.75    8.88
   9   3 -33    0.52    7.45
   9  -3 -34   -0.00    7.32
  -9   4   1    0.00    4.00
  -9   4   1    0.73    3.88
   9  -4  -1    8.15    4.77
   9   4  -1    6.84    5.80
  -9  -4   1    2.90    4.50
  -9   4   2   46.06    9.48
  -9   4   2   54.81   10.17
   9  -4  -2   43.89    8.64
   9   4  -2   41.51   10.06
   9   4  -2   41.49   10.72
  -9  -4   2   53.77   10.98
  -9  -4   2   39.57   10.90
  -9   4   3   64.96   10.74
  -9   4   3   41.18    9.45
   9  -4  -3   65.90   10.54
   9   4  -3   52.01   11.32
   9   4  -3   58.30   12.62
  -9  -4   3   46.24   10.91
  -9  -4   3   62.58   13.08
  -9   4   4   79.48   12.16
  -9   4   4   49.01   10.63
   9  -4  -4   56.75   10.37
   9   4  -4   25.37   10.14
   9   4  -4   82.18   14.35
  -9  -4   4   43.71   11.22
  -9  -4   4   46.53   12.43
  -9   4   5   58.35   11.88
   9  -4  -5   89.34   13.01
   9   4  -5   88.65   14.87
   9   4  -5   81.41   14.92
  -9  -4   5   89.06   14.52
  -9  -4   5   55.64   13.47
   9  -4  -6   -0.00    4.34
   9   4  -6   -0.00    5.60
   9   4  -6   12.89    6.52
  -9  -4   6    3.34    6.31
  -9  -4   6    7.87    6.06
  -9   4   7   48.49   11.19
   9  -4  -7   73.13   12.07
   9   4  -7   58.79   12.53
  -9  -4   7   95.45   15.21
  -9  -4   7   73.35   14.66
  -9   4   8   80.93   14.16
   9  -4  -8  117.93   15.72
   9   4  -8  105.94   16.61
  -9  -4   8   98.91   17.20
  -9   4   9   71.09   12.34
   9  -4  -9   83.18   12.97
   9   4  -9   61.80   13.23
  -9  -4   9   59.18   13.74
  -9   4  10   -0.00    3.30
   9  -4 -10    1.35    4.79
   9   4 -10    3.08    4.43
  -9  -4  10    0.12    6.57
  -9   4  11    1.22    4.11
   9   4 -11    3.21    5.76
  -9  -4  11    3.78    6.38
  -9   4  12    1.79    5.15
   9   4 -12    5.30    5.69
  -9  -4  12    6.06    7.12
  -9   4  13   46.41   10.85
   9   4 -13   48.15   11.92
  -9  -4  13   33.41   10.93
  -9   4  14    2.60    5.35
   9  -4 -14    9.20    6.92
   9   4 -14    1.34    5.13
  -9  -4  14    9.96    7.28
  -9   4  15   13.52    7.20
   9  -4 -15   29.34    9.82
   9   4 -15   20.47    9.02
  -9  -4  15    5.56    7.71
  -9   4  16    0.64    4.73
   9  -4 -16    5.88    6.45
   9   4 -16    6.68    6.70
  -9  -4  16    0.00    5.39
  -9   4  17   14.64    8.04
   9   4 -17    9.41    8.38
  -9   4  18   40.80   11.47
   9  -4 -18   47.39   11.28
   9   4 -18   67.04   14.13
  -9  -4  18   63.51   14.67
  -9   4  19   32.62   10.56
   9  -4 -19   80.88   14.50
   9   4 -19   33.01   11.26
  -9   4  20    0.05    5.24
   9  -4 -20   -0.00    6.89
   9   4 -20    5.93    7.54
  -9   4  21    8.31    6.95
   9  -4 -21    4.31    5.84
   9   4 -21    8.27    6.50
  -9   4  22   12.74    8.23
   9  -4 -22   15.21    8.58
   9   4 -22   14.53    8.59
  -9   4  23   40.95   11.87
   9  -4 -23   35.82   11.38
   9   4 -23   65.23   13.83
  -9   4  24   18.63    8.75
   9  -4 -24   10.23    8.45
   9   4 -24    8.48    7.59
  -9   4  25   11.31    7.45
   9  -4 -25    6.58    6.49
   9   4 -25    2.16    6.79
  -9   4  26    1.25    6.85
   9  -4 -26   -0.00    5.62
   9   4 -26   -0.00    5.98
  -9   4  27   -0.00    6.37
   9  -4 -27    3.01    6.61
   9   4 -27    5.13    5.36
  -9   4  28    9.29    8.31
   9  -4 -28    8.71    7.48
   9   4 -28    6.27    6.83
  -9   4  29    7.53    8.08
   9  -4 -29    2.87    8.53
   9   4 -29   12.25    8.73
  -9   4  30   -0.00    7.19
   9  -4 -30   -0.00    8.63
   9   4 -30    0.00    5.75
  -9   4  31    8.83    6.95
   9  -4 -31    5.24    7.58
   9   4 -31    7.01    7.62
  -9   4  32   -0.00    8.03
   9  -4 -32   -0.00    5.90
   9   4 -32    0.00    6.26
   9  -4 -33    5.10    8.26
   9   4 -33    2.01    7.40
  -9   5   1  115.68   15.40
  -9   5   1  123.07   15.55
   9  -5  -1  116.41   14.96
   9   5  -1  125.49   18.75
  -9  -5   1  133.16   18.09
  -9  -5   1  130.04   19.28
  -9   5   2   53.83    9.96
  -9   5   2   51.56   10.00
   9  -5  -2   50.41    9.09
   9   5  -2   53.25   12.67
  -9  -5   2   76.17   13.25
  -9  -5   2   55.88   12.93
  -9   5   3    3.45    4.88
  -9   5   3    5.91    4.93
   9  -5  -3   11.03    5.53
   9   5  -3    7.18    5.44
   9   5  -3    5.09    6.11
  -9  -5   3    3.44    5.06
  -9  -5   3    9.63    6.99
  -9   5   4   70.55   12.00
  -9   5   4   59.65   10.95
   9  -5  -4   70.64   11.64
   9   5  -4   79.68   13.81
   9   5  -4   83.87   15.21
  -9  -5   4   67.77   13.51
  -9  -5   4   97.44   16.01
  -9   5   5   35.70    8.89
  -9   5   5   26.73    7.51
   9  -5  -5   31.71    8.32
   9   5  -5   45.58   10.94
   9   5  -5   24.86    9.48
  -9  -5   5   34.19    9.84
  -9  -5   5   19.15    9.30
  -9   5   6   48.20    9.34
   9  -5  -6   24.89    7.66
   9   5  -6   39.50   10.62
   9   5  -6   37.80   10.75
  -9  -5   6   24.53    9.36
  -9  -5   6   43.34   12.18
  -9   5   7   72.94   12.09
   9  -5  -7   77.99   12.49
   9   5  -7   86.70   14.95
  -9  -5   7   82.51   14.42
  -9  -5   7   58.60   14.11
  -9   5   8    0.00    3.99
   9  -5  -8    0.00    4.48
   9   5  -8    6.15    6.33
  -9  -5   8    1.16    6.85
  -9   5   9   -0.00    4.16
   9  -5  -9    0.84    4.02
   9   5  -9    4.33    6.21
  -9  -5   9    2.85    5.47
  -9   5  10    0.86    4.91
   9  -5 -10   -0.00    4.75
   9   5 -10   -0.00    4.83
  -9  -5  10    1.93    6.01
  -9   5  11   35.58   10.24
   9  -5 -11   90.50   13.64
   9   5 -11   62.78   12.92
  -9  -5  11   55.02   13.61
  -9   5  12   18.47    7.21
   9   5 -12   34.61    9.61
  -9  -5  12   11.30    7.95
  -9   5  13   -0.00    4.87
   9   5 -13    3.87    5.82
  -9  -5  13   -0.00    6.60
  -9   5  14   16.69    7.43
   9  -5 -14   10.13    6.98
   9   5 -14   29.41    9.39
  -9  -5  14   40.90   11.86
  -9   5  15   16.93    7.92
   9   5 -15   19.02    8.45
  -9  -5  15   20.52    9.79
  -9   5  16   21.82    8.40
   9  -5 -16   24.59    8.79
   9   5 -16   26.23    9.72
  -9  -5  16   25.11   10.71
  -9   5  17   30.68   10.34
   9  -5 -17   34.85   10.29
   9   5 -17   42.24   11.30
  -9  -5  17   29.64   11.38
   9  -5 -18    7.63    6.17
   9   5 -18    3.11    6.95
  -9   5  19   -0.00    4.23
   9  -5 -19   -0.00    5.14
   9   5 -19    1.74    5.98
  -9   5  20    4.10    6.60
   9  -5 -20    0.00    5.37
   9   5 -20    3.06    6.43
  -9   5  21   18.50    8.20
   9  -5 -21   28.43   10.03
   9   5 -21   32.16   10.81
  -9   5  22   13.97    8.35
   9  -5 -22   58.02   13.63
   9   5 -22   18.23    9.68
  -9   5  23   10.11    6.70
   9  -5 -23    7.24    8.57
   9   5 -23    0.00    7.04
  -9   5  24   -0.00    4.55
   9  -5 -24    0.92    6.08
   9   5 -24   -0.00    7.14
  -9   5  25   -0.00    5.53
   9  -5 -25    5.37    7.26
  -9   5  26    1.07    4.92
   9  -5 -26   14.75    8.50
   9   5 -26   16.16    8.56
  -9   5  27    3.13    6.35
   9   5 -27    0.00    6.01
  -9   5  28    1.36    5.48
   9  -5 -28   -0.00    5.92
   9   5 -28    7.51    7.66
  -9   5  29   -0.00    5.53
   9  -5 -29   -0.00    6.56
   9   5 -29    7.32    6.94
  -9   5  30    4.34    5.85
   9  -5 -30    4.26    6.91
   9   5 -30   -0.00    6.07
  -9   5  31    5.17    6.62
   9  -5 -31    6.66    7.79
   9   5 -31   -0.00    7.16
  -9   5  32    7.61    8.44
   9  -5 -32    6.09    7.40
   9   5 -32    1.38    6.40
  -9   5  33    1.42    5.56
   9  -5 -33    0.00    7.54
   9   5 -33    3.23    6.00
  -9   6   1    0.59    3.71
   9  -6  -1   -0.00    3.01
   9   6  -1   -0.00    3.70
  -9  -6   1   -0.00    3.86
  -9  -6   1    1.82    5.65
   9  -6  -2  114.54   14.07
   9   6  -2  124.75   19.02
  -9  -6   2   96.70   16.11
  -9  -6   2   93.04   16.79
  -9   6   3   17.52    5.92
   9  -6  -3   34.99    7.40
   9   6  -3   22.20    9.45
  -9  -6   3   20.42    8.07
  -9  -6   3   43.89   11.30
  -9   6   4   36.98    7.84
   9  -6  -4   26.62    7.37
   9   6  -4   18.98    8.63
   9   6  -4   18.00    8.57
  -9  -6   4   29.45    9.58
  -9  -6   4   22.47    9.14
  -9   6   5   13.53    5.89
   9  -6  -5   43.66    8.80
   9   6  -5   38.61   10.35
   9   6  -5   16.86    8.12
  -9  -6   5   18.55    8.23
  -9   6   6    6.54    4.94
   9  -6  -6    9.22    5.17
   9   6  -6    9.59    7.22
   9   6  -6    4.51    5.32
  -9  -6   6    2.40    5.96
  -9  -6   6   13.81    9.56
  -9   6   7   20.83    7.07
   9  -6  -7   33.93    8.19
   9   6  -7   22.14    8.29
   9   6  -7   34.74   10.73
  -9  -6   7   10.52    7.32
  -9  -6   7   14.19   10.24
  -9   6   8   77.06   13.41
   9  -6  -8  117.28   15.49
  -9  -6   8   68.00   14.78
  -9  -6   8  113.97   18.74
  -9   6   9   16.20    6.35
   9  -6  -9    3.83    4.75
   9   6  -9   18.68    8.33
  -9  -6   9   11.50    7.35
  -9  -6   9   17.64    9.00
  -9   6  10   -0.00    4.64
   9  -6 -10    0.33    4.37
   9   6 -10    2.77    5.28
  -9  -6  10   -0.00    5.34
  -9   6  11    0.94    4.31
   9  -6 -11   -0.00    5.27
   9   6 -11    2.34    5.36
  -9  -6  11    0.00    6.03
  -9   6  12   10.74    6.27
   9   6 -12   21.23    8.80
  -9  -6  12   28.89   10.88
  -9   6  13   14.41    6.36
  -9  -6  13   25.11   10.97
  -9   6  14    9.35    6.72
   9  -6 -14   33.51    9.29
   9   6 -14   37.90   10.29
  -9  -6  14   53.70   13.15
  -9   6  15    7.60    6.30
   9  -6 -15   18.39    7.84
   9   6 -15    5.33    6.32
  -9   6  16    6.78    5.04
   9  -6 -16    3.79    5.38
   9   6 -16    0.00    6.54
  -9   6  17   23.90    8.35
   9  -6 -17   11.58    7.58
   9   6 -17   16.58    8.15
  -9   6  18   29.85    9.49
   9  -6 -18   35.32   10.24
   9   6 -18   36.59   11.07
  -9   6  19    0.00    4.49
   9  -6 -19   -0.00    5.94
   9   6 -19    8.98    6.60
  -9   6  20    7.55    6.58
   9  -6 -20    8.01    6.53
   9   6 -20    0.00    7.71
  -9   6  21    2.76    5.47
   9  -6 -21    3.61    6.72
   9   6 -21    0.00    7.19
  -9   6  22    0.00    5.44
   9  -6 -22    5.82    6.51
   9   6 -22    0.00    7.04
  -9   6  23   10.67    7.09
   9  -6 -23   13.85    7.62
   9   6 -23   10.34    7.58
  -9   6  24    5.20    5.89
   9  -6 -24    5.15    6.16
   9   6 -24    5.74    7.00
  -9   6  25    5.02    5.81
   9  -6 -25   16.75    9.14
   9   6 -25    1.49    5.56
  -9   6  26    0.00    5.57
   9  -6 -26    2.57    6.80
   9   6 -26    3.57    6.87
  -9   6  27    0.46    5.52
   9  -6 -27    0.73    6.69
   9   6 -27   -0.00    6.02
  -9   6  28    0.00    5.17
   9  -6 -28    6.50    6.61
   9   6 -28    1.70    6.35
  -9   6  29    3.82    7.62
   9  -6 -29   -0.00    6.96
  -9   6  30    6.33    6.23
   9  -6 -30    5.44    7.94
   9   6 -30    6.00    7.50
  -9   6  31    2.09    6.18
   9  -6 -31   -0.00    5.91
   9   6 -31   -0.00    6.56
  -9   6  32    6.25    7.43
   9  -6 -32    2.84    6.63
   9   6 -32   17.36    8.07
  -9   6  33   -0.00    7.18
   9  -6 -33   -0.00    6.90
  -9   6  34    0.00    5.60
  -9   7   1    3.43    4.17
   9   7  -1   25.49    9.06
  -9  -7   1    7.43    6.44
  -9   7   2   14.10    5.21
   9   7  -2    5.95    5.94
  -9  -7   2   12.34    7.02
  -9   7   3    0.00    3.39
   9   7  -3   -0.00    4.99
  -9  -7   3   -0.00    3.98
  -9  -7   3    5.68    7.30
  -9   7   4   19.82    6.30
   9   7  -4   26.16    9.19
  -9  -7   4   29.39    8.35
  -9  -7   4   31.54   10.46
  -9   7   5    4.81    4.48
   9   7  -5    9.09    7.15
  -9  -7   5    5.19    6.18
  -9  -7   5    3.72    6.67
  -9   7   6   39.17    8.95
   9  -7  -6   44.88    9.06
   9   7  -6   50.85   12.44
   9   7  -6   70.53   14.13
  -9  -7   6   28.32    9.95
  -9   7   7    0.00    4.16
   9  -7  -7    6.09    4.76
   9   7  -7   16.68    8.23
   9   7  -7    0.00    5.57
  -9  -7   7   10.20    6.90
  -9   7   8    4.09    4.88
   9  -7  -8    0.00    4.20
   9   7  -8   -0.00    5.94
  -9  -7   8    1.90    5.51
  -9  -7   8    0.54    6.57
  -9   7   9    9.25    5.35
   9  -7  -9   15.53    6.59
   9   7  -9   10.16    7.99
  -9  -7   9    1.45    5.49
  -9  -7   9   24.74    9.15
  -9   7  10    4.43    4.70
   9  -7 -10    9.48    5.81
   9   7 -10    4.24    6.73
  -9  -7  10    5.76    6.82
  -9  -7  10   24.22    9.84
  -9   7  11   13.44    6.77
   9  -7 -11   10.47    6.53
   9   7 -11   19.15    9.23
  -9  -7  11    7.84    7.52
  -9  -7  11   29.12   10.53
  -9   7  12   47.92   10.69
   9   7 -12   67.60   13.96
  -9   7  13    0.00    4.09
   9   7 -13   -0.00    5.36
  -9   7  14    1.60    4.75
   9  -7 -14    0.16    4.34
   9   7 -14    2.74    6.34
  -9   7  15   -0.00    5.76
   9  -7 -15    0.00    4.71
  -9   7  16   41.52   10.98
   9  -7 -16   44.15   11.06
   9   7 -16   35.84   11.36
  -9   7  17    0.92    4.56
   9  -7 -17   12.64    7.15
   9   7 -17    5.75    6.72
  -9   7  18   -0.00    5.04
   9  -7 -18    2.26    6.36
   9   7 -18    0.45    5.22
  -9   7  19   -0.00    5.31
   9  -7 -19   -0.00    5.60
   9   7 -19    1.95    5.00
  -9   7  20    8.30    5.47
   9  -7 -20   14.87    7.54
   9   7 -20    0.00    5.62
  -9   7  21   14.83    7.28
   9  -7 -21   12.59    7.85
   9   7 -21   11.20    8.32
  -9   7  22   23.45    9.51
   9  -7 -22   24.53    9.43
  -9   7  23   -0.00    5.09
   9  -7 -23    3.32    5.35
   9   7 -23    0.00    6.71
  -9   7  24   13.31    7.78
   9  -7 -24    2.62    6.25
   9   7 -24    0.00    6.54
  -9   7  25   -0.00    4.78
   9  -7 -25   -0.00    6.40
   9   7 -25    0.94    6.73
  -9   7  26   12.74    7.36
   9  -7 -26   19.14    9.71
   9   7 -26   19.03    9.80
  -9   7  27   13.86    7.73
   9  -7 -27   13.45    8.02
   9   7 -27    1.98    5.00
  -9   7  28    9.71    7.19
   9  -7 -28    4.81    6.91
   9   7 -28    3.78    6.32
  -9   7  29   -0.00    6.31
   9  -7 -29    2.11    7.05
   9   7 -29   -0.00    6.34
  -9   7  30    7.87    7.07
   9  -7 -30   -0.00    7.16
   9   7 -30    0.00    6.23
  -9   7  31    0.00    6.77
   9  -7 -31   -0.00    6.47
   9   7 -31    4.59    7.08
  -9   7  32    1.11    7.02
   9  -7 -32    0.00    7.61
  -9   7  33   -0.00    5.30
  -9   7  34   -0.00    5.96
  -9   8   1   14.31    4.85
  -9  -8   1    8.62    7.05
  -9   8   2   22.02    5.97
  -9  -8   2   13.48    7.98
  -9   8   3   -0.00    3.30
  -9  -8   3    7.79    6.43
  -9   8   4   53.05    9.36
  -9  -8   4   34.65    9.31
  -9   8   5    1.67    3.73
  -9  -8   5    2.56    5.15
  -9  -8   5    2.24    6.67
  -9   8   6    0.00    3.38
  -9  -8   6   17.91    7.61
  -9  -8   6    9.40    7.02
  -9   8   7    0.28    3.62
   9   8  -7    9.50    6.31
  -9  -8   7    1.52    4.68
  -9   8   8   46.52   10.17
   9   8  -8   70.51   14.53
   9   8  -8   67.16   14.40
  -9  -8   8   78.12   14.60
  -9   8   9    6.26    4.73
   9   8  -9    3.72    5.66
   9   8  -9   10.23    7.05
  -9  -8   9    3.50    5.76
   9   8 -10   19.20    8.88
  -9  -8  10   20.21    7.95
  -9   8  11    1.30    3.88
   9  -8 -11    3.33    4.61
   9   8 -11    7.69    7.34
  -9  -8  11    9.09    7.10
  -9   8  12   13.08    6.28
   9   8 -12   17.70    8.33
  -9  -8  12   19.42    8.57
  -9   8  13   -0.00    4.77
   9   8 -13    3.53    6.26
  -9  -8  13   -0.00    5.41
  -9   8  14   12.33    6.25
   9  -8 -14   18.70    7.90
   9   8 -14   11.33    7.38
  -9   8  15    1.72    4.28
   9  -8 -15    0.00    5.23
   9   8 -15    1.40    5.99
   9  -8 -16    4.03    6.34
   9   8 -16    0.53    5.79
  -9   8  17    4.47    4.43
  -9   8  18   20.91    8.32
   9  -8 -18    7.91    7.09
   9   8 -18   19.39    8.60
  -9   8  19    0.00    4.93
   9  -8 -19   -0.00    4.84
   9   8 -19    3.81    6.19
  -9   8  20    8.70    6.22
   9  -8 -20    4.31    5.58
   9   8 -20   15.56    8.33
  -9   8  21    2.29    5.51
   9  -8 -21    0.00    5.83
   9   8 -21    0.00    6.26
  -9   8  22    6.97    6.34
   9  -8 -22    0.00    6.15
   9   8 -22    7.43    6.87
  -9   8  23   -0.00    5.00
   9  -8 -23    6.68    6.81
   9   8 -23    0.00    6.14
  -9   8  24    7.20    5.46
   9  -8 -24    2.58    5.71
   9   8 -24    0.53    6.47
  -9   8  25    2.85    6.42
   9  -8 -25   10.02    8.40
   9   8 -25    3.22    5.88
  -9   8  26    1.03    5.17
   9  -8 -26    7.80    9.30
   9   8 -26    8.03    6.30
  -9   8  27   -0.00    4.76
   9  -8 -27    0.35    6.34
   9   8 -27    2.35    6.76
   9  -8 -28    2.79    7.30
   9   8 -28   -0.00    6.37
   9  -8 -29   -0.00    7.02
   9   8 -29    0.00    6.78
  -9   8  30   12.13    8.22
   9  -8 -30    3.19    7.86
   9   8 -30   11.28    7.99
  -9   8  31    2.61    6.61
   9  -8 -31    0.00    7.66
  -9   8  32    2.20    5.70
   9  -8 -32   -0.00    6.82
  -9   8  33    0.63    5.27
  -9   9   1    6.83    3.85
   9   9  -1   -0.00    4.81
  -9  -9   1    5.75    5.30
  -9   9   2   27.50    6.60
   9   9  -2   27.27    9.61
  -9  -9   2   18.60    8.29
   9   9  -3   10.86    6.90
  -9  -9   3   -0.00    6.65
  -9   9   4    5.89    4.45
   9   9  -4   10.88    7.08
  -9  -9   4   15.57    6.45
  -9   9   5    0.00    3.46
   9   9  -5    8.54    6.15
  -9  -9   5    7.45    5.97
  -9   9   6   71.15   11.28
  -9  -9   6   65.93   13.70
  -9   9   7   -0.00    3.33
   9   9  -7    3.80    5.79
  -9  -9   7   -0.00    4.69
  -9   9   8    0.00    3.96
   9   9  -8   -0.00    6.74
   9   9  -8    3.42    6.47
  -9  -9   8    5.61    5.31
  -9   9   9    0.61    3.49
   9   9  -9    9.43    6.99
   9   9  -9   -0.00    4.70
  -9  -9   9    0.00    4.62
   9   9 -10   11.13    7.25
   9   9 -10   19.83    8.61
  -9  -9  10   15.01    8.07
  -9   9  11   -0.00    4.22
   9   9 -11    0.00    5.48
  -9  -9  11   -0.00    5.04
  -9   9  12   28.74    8.35
   9   9 -12   37.04   11.47
  -9  -9  12   42.26   11.13
  -9   9  13    0.84    4.48
  -9  -9  13    6.98    5.85
  -9   9  14    4.78    5.70
   9   9 -14    2.02    5.80
  -9  -9  14    0.33    4.70
  -9   9  15    0.00    4.81
   9   9 -15   -0.00    6.20
  -9  -9  15   -0.00    5.19
  -9   9  16   42.17   10.20
   9   9 -16   39.24   11.78
  -9   9  17    0.00    4.40
   9  -9 -17    2.94    6.16
   9   9 -17    2.19    6.09
  -9   9  18    0.00    5.83
   9  -9 -18    4.01    6.14
   9   9 -18   -0.00    5.70
  -9   9  19    4.05    5.06
   9  -9 -19   -0.00    5.23
   9   9 -19    0.00    6.27
  -9   9  20   10.54    7.04
   9  -9 -20    5.95    6.81
   9   9 -20   16.15    8.01
  -9   9  21    3.08    5.99
   9  -9 -21   11.73    8.18
   9   9 -21    0.35    4.78
  -9   9  22   15.69    7.94
   9  -9 -22    2.43    6.19
   9   9 -22   18.15    9.28
  -9   9  23    3.92    6.32
   9  -9 -23    0.74    6.51
   9   9 -23   10.31    7.25
  -9   9  24    1.27    5.20
   9  -9 -24   -0.00    5.84
   9   9 -24    4.78    6.08
  -9   9  25    0.00    5.59
   9  -9 -25    0.00    6.04
   9   9 -25    2.95    5.56
  -9   9  26   12.39    9.03
   9  -9 -26   30.54   11.29
   9   9 -26    9.83    7.06
  -9   9  27   -0.00    5.29
   9  -9 -27    0.45    6.47
   9   9 -27    2.00    6.46
  -9   9  28    2.66    6.22
   9  -9 -28    2.23    8.00
   9   9 -28    5.18    7.96
  -9   9  29   -0.00    5.57
   9  -9 -29   -0.00    7.50
  -9   9  30    0.42    6.23
   9  -9 -30   -0.00    7.90
   9  -9 -31   -0.00    8.03
   9  10  -1   -0.00    5.89
  -9 -10   1    3.14    5.60
  -9  10   2    3.69    3.60
   9  10  -2    9.78    7.13
  -9 -10   2   11.69    7.70
  -9  10   3    1.60    3.54
   9  10  -3    1.71    5.03
  -9 -10   3    4.22    5.77
  -9  10   4   21.29    6.17
   9  10  -4   55.24   12.73
  -9 -10   4   47.03   11.10
  -9  10   5    3.40    3.97
   9  10  -5   -0.00    5.57
  -9 -10   5   -0.00    4.65
   9  10  -6    5.28    7.08
  -9 -10   6   12.91    7.05
  -9  10   7   -0.00    4.23
  -9 -10   7    5.83    5.19
  -9  10   8   25.23    7.62
   9  10  -8   11.73    7.47
  -9 -10   8   27.82    9.65
  -9  10   9    0.00    4.35
   9  10  -9    0.20    6.44
  -9 -10   9    7.79    5.85
  -9  10  10    9.91    5.52
   9  10 -10    0.00    5.86
   9  10 -10    6.38    6.19
  -9 -10  10    5.88    6.48
  -9  10  11    8.25    5.21
   9  10 -11    3.50    5.47
   9  10 -11    5.71    6.37
  -9 -10  11   14.08    7.75
  -9  10  12    6.37    5.08
   9  10 -12   17.66    8.11
  -9  10  13    6.90    5.88
   9  10 -13   -0.00    6.14
  -9 -10  13   -0.00    5.76
  -9  10  14   14.04    6.57
   9  10 -14   23.30   10.00
  -9 -10  14    6.08    6.49
  -9  10  15   -0.00    4.19
  -9 -10  15    3.77    6.16
  -9  10  16   -0.00    4.90
   9  10 -16    0.15    4.81
  -9 -10  16    0.00    5.95
  -9  10  17    0.00    4.89
   9  10 -17    1.69    5.23
  -9 -10  17   -0.00    6.37
  -9  10  18   28.30    8.66
   9  10 -18   24.51    9.78
  -9 -10  18    7.12    7.51
  -9  10  19    3.19    5.43
   9  10 -19    2.07    5.51
  -9  10  20    9.52    6.56
   9  10 -20    9.83    7.14
  -9  10  21   -0.00    5.55
   9  10 -21    3.23    6.78
  -9  10  22    8.69    7.10
   9  10 -22   10.70    7.40
  -9  10  23   -0.00    4.77
   9  10 -23   -0.00    6.24
  -9  10  24    0.00    4.74
   9  10 -24   19.61    9.27
  -9  10  25    0.00    5.19
   9 -10 -25    4.41    6.69
   9  10 -25    0.00    5.43
  -9  10  26   -0.00    6.22
   9 -10 -26    0.00    7.02
   9  10 -26    2.01    6.80
  -9  10  27    1.42    4.87
   9 -10 -27    2.54    7.59
   9  10 -27   -0.00    6.14
   9 -10 -28    1.80    7.62
   9  10 -28    4.18    7.32
   9 -10 -29   -0.00    6.17
   9 -10 -30   -0.00    8.58
  -9  11   1   -0.00    2.65
   9  11  -1   -0.00    5.09
  -9 -11   1    0.00    5.81
  -9  11   2   19.40    5.59
   9  11  -2   39.53   11.87
  -9 -11   2   22.80    8.79
   9  11  -3    4.21    5.94
  -9 -11   3    0.00    4.35
  -9  11   4   11.35    4.84
   9  11  -4   34.64   10.59
  -9 -11   4   16.84    7.91
  -9  11   5    0.44    3.05
   9  11  -5    0.16    4.96
  -9 -11   5    1.87    4.47
  -9  11   6   10.02    4.85
   9  11  -6   21.68    9.07
  -9 -11   6    3.88    7.02
  -9  11   7    2.74    4.13
   9  11  -7    0.00    4.82
  -9 -11   7    4.53    5.90
  -9  11   8    0.00    3.56
  -9 -11   8    0.00    5.40
  -9  11   9    0.00    3.54
   9  11  -9    2.78    5.38
  -9 -11   9    3.61    5.31
  -9  11  10   10.16    5.87
   9  11 -10   23.52    9.50
  -9 -11  10   15.06    7.43
  -9  11  11    3.64    5.08
   9  11 -11    2.79    5.21
  -9 -11  11   -0.00    5.42
  -9  11  12    9.47    4.72
   9  11 -12   10.42    7.84
   9  11 -12    7.44    6.51
  -9 -11  12    1.77    6.75
  -9  11  13    0.38    4.26
   9  11 -13   -0.00    6.06
   9  11 -13   -0.00    5.14
  -9 -11  13    1.81    4.95
  -9  11  14    0.00    3.57
   9  11 -14    1.24    6.65
  -9  11  15    0.00    4.15
   9  11 -15    4.67    6.70
  -9 -11  15    6.18    7.15
  -9  11  16   18.03    7.79
   9  11 -16   43.65   11.96
  -9 -11  16   19.13    9.55
  -9  11  17   -0.00    3.94
   9  11 -17   -0.00    6.10
  -9 -11  17   -0.00    5.95
  -9  11  18    0.00    4.98
   9  11 -18    0.48    5.88
  -9 -11  18    7.83    7.15
  -9  11  19    0.30    4.56
   9  11 -19   -0.00    5.42
  -9 -11  19   -0.00    5.23
  -9  11  20    3.76    5.86
   9  11 -20   21.10    9.48
  -9 -11  20   11.61    7.55
  -9  11  21    0.14    5.90
   9  11 -21    1.82    5.40
  -9 -11  21    0.06    4.31
  -9  11  22    2.58    6.14
   9  11 -22   15.22    8.82
  -9  11  23    0.39    4.73
   9  11 -23   -0.00    6.04
  -9  11  24    2.21    6.14
   9  11 -24    2.80    6.24
   9  11 -25   -0.00    5.75
   9  12  -1    0.00    5.11
  -9 -12   1    1.65    5.40
  -9  12   2    1.61    2.82
   9  12  -2    3.47    5.77
  -9 -12   2   -0.00    4.15
  -9  12   3    0.51    3.06
   9  12  -3    5.78    7.57
  -9 -12   3   11.38    6.98
  -9  12   4   19.68    5.69
  -9 -12   4    6.02    7.38
  -9  12   5   -0.00    2.77
   9  12  -5   -0.00    5.02
  -9 -12   5    4.31    5.74
  -9  12   6   -0.00    3.04
   9  12  -6   -0.00    5.48
  -9 -12   6    3.78    5.65
  -9  12   7    7.28    4.66
   9  12  -7    3.69    5.15
  -9 -12   7    2.25    4.95
  -9  12   8   38.15    8.44
   9  12  -8   34.83   11.60
  -9 -12   8    5.56    6.90
  -9  12   9    3.98    4.32
   9  12  -9    3.09    6.97
  -9 -12   9   -0.00    5.46
   9  12 -10   11.12    7.42
  -9  12  11    1.73    3.80
   9  12 -11    1.57    5.85
  -9 -12  11    2.88    5.08
  -9  12  12   13.72    5.91
   9  12 -12    2.02    5.58
  -9 -12  12   11.86    7.20
  -9  12  13    0.00    3.67
   9  12 -13    5.72    6.13
  -9 -12  13   -0.00    5.16
  -9  12  14   12.20    6.61
   9  12 -14   10.99    8.06
   9  12 -14   16.05    8.04
  -9 -12  14    8.33    7.45
  -9  12  15   -0.00    3.69
   9  12 -15    7.58    8.01
  -9 -12  15    5.60    7.69
  -9  12  16    2.96    4.48
   9  12 -16    0.06    6.83
  -9 -12  16   -0.00    6.03
  -9  12  17    1.13    4.08
   9  12 -17   -0.00    6.85
  -9 -12  17    4.51    7.08
  -9  12  18    1.47    4.65
   9  12 -18    0.75    5.26
  -9 -12  18    2.91    7.26
  -9  12  19    0.00    4.19
   9  12 -19   -0.00    6.00
  -9 -12  19    3.50    6.38
  -9  12  20    6.06    6.18
  -9 -12  20    0.90    5.68
  -9  12  21   -0.00    3.98
   9  12 -21   -0.00    4.78
  -9 -12  21   -0.00    5.56
   9  12 -22   -0.00    5.61
  -9 -12  22    7.48    6.77
   9  12 -23    0.00    5.85
  -9 -12  23    2.33    6.13
   9  12 -24   18.98    8.94
  -9 -12  24    4.01    6.55
   9  12 -25    0.00    5.82
  -9  13   1    4.74    3.27
   9  13  -1    7.11    6.90
  -9 -13   1    4.07    4.83
  -9  13   2    0.00    2.72
   9  13  -2    1.36    5.68
  -9 -13   2   -0.00    4.39
  -9  13   3   -0.00    3.05
   9  13  -3   -0.00    5.87
  -9 -13   3    0.92    5.84
  -9  13   4   -0.00    3.35
   9  13  -4   -0.00    6.10
  -9 -13   4    1.71    5.50
   9  13  -5    4.23    5.65
  -9 -13   5    1.34    4.88
  -9  13   6   12.98    5.03
   9  13  -6    6.41    5.81
  -9 -13   6    5.19    5.72
  -9  13   7    3.12    3.61
   9  13  -7    0.00    5.10
  -9 -13   7   -0.00    5.95
  -9  13   8    0.00    3.37
   9  13  -8    5.20    5.76
  -9 -13   8    4.18    6.08
  -9  13   9    2.21    3.46
   9  13  -9    4.00    5.86
  -9 -13   9    5.08    6.24
  -9  13  10    7.09    4.84
   9  13 -10    8.59    7.56
  -9 -13  10    7.25    6.88
  -9  13  11    1.60    3.86
   9  13 -11   -0.00    6.23
  -9 -13  11   -0.00    5.35
  -9  13  12    6.36    5.13
   9  13 -12    6.83    7.61
  -9  13  13   -0.00    4.09
   9  13 -13   -0.00    6.78
  -9 -13  13    2.83    5.31
  -9  13  14    1.84    4.20
   9  13 -14    0.00    5.81
  -9 -13  14   -0.00    5.69
  -9  13  15   -0.00    3.97
   9  13 -15   -0.00    5.06
  -9 -13  15    3.17    5.04
  -9  13  16   11.94    6.21
   9  13 -16    0.78    7.22
   9  13 -16    7.55    6.97
  -9 -13  16   -0.00    5.68
  -9  13  17    4.83    5.35
   9  13 -17   -0.00    5.69
  -9 -13  17    3.28    6.04
   9  13 -18    1.29    6.17
  -9 -13  18   -0.00    6.28
   9  13 -19    1.09    6.48
   9  13 -20    8.03    6.69
  -9 -13  20    1.80    6.73
   9  13 -21   -0.00    6.50
  -9 -13  21    3.41    7.25
   9  13 -22    4.02    7.48
  -9 -13  22    3.91    7.55
  -9 -13  23    0.00    5.85
  -9  14   1   -0.00    2.73
  -9 -14   1    4.48    6.43
   9  14  -2    0.00    6.48
  -9 -14   2    5.56    6.60
  -9  14   3    7.99    3.95
   9  14  -3    2.67    6.49
  -9 -14   3    2.49    5.25
  -9  14   4    6.92    3.95
   9  14  -4    0.00    6.70
  -9 -14   4    3.61    5.63
  -9  14   5   -0.00    3.31
   9  14  -5   -0.00    5.89
  -9 -14   5   -0.00    4.65
  -9  14   6    2.27    3.35
   9  14  -6   -0.00    5.96
  -9 -14   6    1.93    6.50
  -9  14   7    2.27    3.47
   9  14  -7    0.00    5.30
  -9 -14   7    3.28    6.31
  -9  14   8    0.69    3.65
   9  14  -8    4.20    7.31
  -9 -14   8    1.71    7.04
  -9  14   9    0.00    2.93
   9  14  -9    0.00    5.98
  -9 -14   9    3.27    5.73
  -9  14  10    5.58    4.39
   9  14 -10    0.33    5.69
  -9 -14  10    1.32    6.11
  -9  14  11    3.54    4.37
   9  14 -11   10.35    8.04
  -9 -14  11    1.97    5.41
  -9  14  12    0.00    4.22
  -9 -14  12   -0.00    6.65
  -9  14  13    9.34    4.70
   9  14 -13    0.00    5.98
  -9 -14  13    1.00    6.24
   9  14 -14    6.08    7.32
   9  14 -15    0.00    6.77
  -9 -14  15   -0.00    5.69
   9  14 -16    4.50    5.98
  -9 -14  16    5.55    6.09
   9  14 -17   -0.00    5.74
  -9 -14  17    5.21    6.33
   9  14 -18    6.16    6.49
  -9 -14  18    3.14    6.87
   9  14 -19    0.00    6.33
  -9 -14  19    5.51    6.72
   9  14 -20   -0.00    5.83
  -9 -14  20    1.86    6.11
  -9  15   1    5.68    3.41
   9  15  -1    5.68    7.64
  -9 -15   1   -0.00    4.94
  -9  15   2    1.91    3.34
  -9 -15   2   -0.00    5.65
  -9  15   3   -0.00    2.97
   9  15  -3   -0.00    6.02
  -9  15   4    0.20    2.60
   9  15  -4    1.91    6.56
  -9 -15   4    2.65    6.57
  -9  15   5    2.95    3.37
   9  15  -5    3.88    6.97
  -9 -15   5    1.24    5.95
  -9  15   6    0.00    3.40
   9  15  -6    2.12    6.58
  -9 -15   6    1.64    5.49
  -9  15   7    3.34    3.88
   9  15  -7    0.01    5.78
  -9 -15   7    2.51    5.87
  -9  15   8    3.74    3.52
   9  15  -8    4.70    6.49
  -9 -15   8   -0.00    6.66
   9  15  -9   -0.00    4.52
  -9 -15   9    2.98    5.74
   9  15 -10   -0.00    4.26
  -9 -15  10    1.29    6.41
   9  15 -11    7.48    6.85
  -9 -15  11    5.43    7.24
   9  15 -12    0.00    5.31
  -9 -15  12   -0.00    7.02
   9  15 -13   -0.00    5.53
  -9 -15  13   -0.00    6.74
   9  15 -14    0.00    6.51
  -9 -15  14    0.40    5.49
  -9 -15  15    0.23    6.31
  -9 -15  16   -0.00    6.55
  -9 -15  17   -0.00    6.06
  -9  16   1   -0.00    2.97
   9  16  -1   12.07    9.05
  -9  16   2    2.13    2.95
   9  16  -2   -0.00    6.99
  -9 -16   2    1.73    5.15
  -9  16   3   -0.00    2.64
  -9 -16   3    4.50    5.63
   9  16  -4   -0.00    6.63
  -9 -16   4    5.22    6.65
   9  16  -5    4.60    6.42
  -9 -16   5    0.25    5.65
   9  16  -6    0.68    6.59
  -9 -16   6   -0.00    6.08
   9  16  -7   -0.00    6.54
  -9 -16   7    2.00    7.30
  -9 -16   8    0.00    5.92
  -9 -16   9    5.11    6.37
  -8   0   1   -0.00    3.15
  -8   0   1    1.09    3.54
  -8   0   1    3.27    5.89
   8   0  -1   -0.00    2.97
  -8   0   2  592.06   46.80
  -8   0   2  512.47   44.52
  -8   0   2  472.88   45.49
   8   0  -2  546.46   46.13
   8   0  -2  497.11   45.27
  -8   0   3   -0.00    4.10
   8   0  -3   -0.00    4.39
   8   0  -3   -0.00    3.72
  -8   0   4   87.71   13.91
   8   0  -4   93.13   13.45
  -8   0   5    1.76    5.02
   8   0  -5    2.80    4.23
  -8   0   6   65.83   12.12
   8   0  -6   89.27   13.28
  -8   0   7    1.15    4.33
   8   0  -7    1.30    3.73
  -8   0   8  225.25   26.17
   8   0  -8  245.13   25.98
   8   0  -9   -0.00    4.56
  -8   0  10   -0.00    4.99
   8   0 -10   -0.00    4.13
  -8   0  11   -0.00    4.90
  -8   0  12  153.37   20.76
  -8   0  13   -0.00    5.20
  -8   0  14   61.53   13.50
   8   0 -15   -0.00    5.46
   8   0 -16    0.00    4.95
   8   0 -17   -0.00    5.03
   8   0 -18   98.37   16.83
   8   0 -19    3.49    6.49
   8   0 -20    8.72    6.91
   8   0 -21    1.92    5.77
  -8   0  22   37.22   11.96
   8   0 -22   80.48   15.11
  -8   0  23    0.00    6.00
   8   0 -23    1.86    5.74
  -8   0  24   20.40    9.67
  -8   0  25    4.73    5.99
   8   0 -25    2.13    6.07
  -8   0  26    0.29    4.50
   8   0 -26   -0.00    5.92
  -8   0  27   -0.00    7.06
   8   0 -27   -0.00    5.73
   8   0 -28   45.97   12.11
   8   0 -29    0.42    6.05
   8   0 -30    8.48    7.38
   8   0 -31    0.00    6.81
   8   0 -32    8.84    7.70
   8   0 -33   -0.00    6.43
   8   0 -34    9.66    7.89
   8   0 -35   -0.00    8.34
  -8   1   1   86.83   12.19
  -8   1   1   72.52   10.95
  -8   1   1   47.50   10.62
   8  -1  -1  110.27   13.58
   8   1  -1   73.67   12.47
   8   1  -1   81.13   13.43
  -8  -1   1   92.57   13.21
  -8  -1   1   61.13   11.71
  -8   1   2    7.00    4.94
  -8   1   2    0.00    4.29
   8  -1  -2    0.00    3.69
   8  -1  -2    0.70    3.56
   8   1  -2   -0.00    3.83
   8   1  -2    3.95    4.63
  -8  -1   2   13.89    6.06
  -8  -1   2    4.33    5.46
  -8   1   3    9.15    5.49
   8  -1  -3    1.36    3.53
   8  -1  -3    9.31    4.34
   8   1  -3    5.98    4.95
   8   1  -3   12.34    5.39
  -8  -1   3    5.35    4.85
  -8  -1   3    0.00    5.72
  -8   1   4   36.30    7.95
  -8   1   4   42.05    8.99
   8  -1  -4   26.29    7.42
   8   1  -4   28.10    8.27
  -8  -1   4   45.22    9.84
  -8   1   5    6.25    4.13
  -8   1   5    8.64    5.47
   8  -1  -5   11.97    5.10
   8   1  -5    5.95    4.80
  -8  -1   5    4.57    5.75
  -8   1   6   91.38   14.51
   8  -1  -6   99.43   14.20
   8   1  -6   96.41   14.38
  -8  -1   6   85.14   14.58
  -8   1   7    4.26    4.59
   8  -1  -7    3.16    4.26
   8   1  -7    5.50    4.71
  -8   1   8    0.00    4.83
   8  -1  -8    0.00    4.39
  -8  -1   8    7.19    5.90
  -8   1   9    6.53    5.32
   8  -1  -9    9.69    5.29
   8   1  -9    3.55    5.12
  -8  -1   9    4.82    5.31
  -8   1  10  102.86   16.83
   8  -1 -10  150.82   18.39
  -8  -1  10  141.97   19.25
   8  -1 -11    9.61    6.34
  -8  -1  11    5.86    5.28
  -8  -1  12   22.71    8.35
  -8  -1  13    4.63    5.93
   8   1 -14   84.62   14.29
  -8  -1  14   78.26   14.87
   8  -1 -15   34.64   10.66
   8   1 -15   59.70   11.94
  -8  -1  15   50.08   12.13
   8  -1 -16   42.49   11.90
   8   1 -16   86.61   14.52
  -8  -1  16   88.44   15.73
   8  -1 -17    2.15    5.57
   8   1 -17    2.62    5.09
  -8  -1  17    4.05    6.83
   8  -1 -18    1.49    6.51
   8   1 -18    3.94    6.11
  -8   1  19    1.64    5.44
   8  -1 -19    8.52    7.73
   8   1 -19    8.59    6.92
  -8   1  20   11.23    7.18
   8   1 -20   25.91    9.99
  -8   1  21   -0.00    5.42
   8  -1 -21    0.00    5.14
   8   1 -21    2.05    5.72
  -8   1  22   54.50   13.36
   8  -1 -22   59.29   13.15
   8   1 -22   50.75   12.82
  -8   1  23    1.67    5.85
   8  -1 -23   -0.00    5.47
   8   1 -23    5.32    6.54
  -8   1  24    8.26    6.80
   8  -1 -24    6.93    6.49
   8   1 -24    3.74    5.56
  -8   1  25   -0.00    6.21
   8  -1 -25   -0.00    5.86
   8   1 -25   -0.00    6.49
  -8   1  26   12.67    8.62
   8  -1 -26   13.10    7.74
   8   1 -26   11.15    8.08
  -8  -1  26    7.87    7.35
  -8   1  27   -0.00    6.45
   8  -1 -27    5.18    6.35
   8   1 -27    0.45    6.01
  -8   1  28   -0.00    5.83
   8  -1 -28    2.69    7.24
   8   1 -28    2.84    6.99
  -8   1  29    0.96    6.23
   8  -1 -29    4.09    6.34
   8  -1 -30   27.49   10.66
   8   1 -30   21.98    9.69
   8  -1 -31    2.48    6.10
   8   1 -31   -0.00    5.62
   8  -1 -32   17.90    9.30
   8   1 -32    7.65    7.46
   8  -1 -33   -0.00    6.84
   8   1 -33   -0.00    5.61
   8  -1 -34    4.78    6.65
   8   1 -34    6.60    6.92
   8  -1 -35    0.00    7.57
   8   1 -35   -0.00    5.57
  -8   2   1    1.17    3.45
  -8   2   1   -0.00    4.14
   8  -2  -1    0.41    3.70
   8  -2  -1    1.93    3.33
   8   2  -1    0.87    4.14
   8   2  -1   -0.00    4.87
  -8  -2   1   -0.00    4.15
  -8  -2   1    4.10    5.46
  -8   2   2   83.43   11.62
  -8   2   2   92.78   12.80
   8  -2  -2   79.06   11.19
   8   2  -2   50.30   10.92
   8   2  -2   68.19   12.07
  -8  -2   2   92.64   13.58
  -8  -2   2   54.62   11.60
  -8   2   3    7.12    4.23
  -8   2   3   13.00    5.58
   8  -2  -3   13.85    5.48
   8   2  -3    5.15    5.50
   8   2  -3    7.44    5.08
  -8  -2   3    0.00    4.49
  -8  -2   3   19.08    6.84
  -8   2   4   29.11    7.06
  -8   2   4   46.14    9.30
   8  -2  -4   43.32    8.88
   8   2  -4   50.87   10.23
   8   2  -4   48.26   10.02
  -8  -2   4   37.47    8.60
  -8  -2   4   29.81    9.09
  -8   2   5    0.10    3.70
  -8   2   5   13.85    5.67
   8  -2  -5   10.79    5.72
   8   2  -5    9.44    5.71
  -8  -2   5   10.77    6.31
   8  -2  -6   79.88   12.62
   8   2  -6   78.28   12.91
  -8  -2   6   75.79   13.70
   8  -2  -7   30.91    8.12
   8   2  -7   22.34    7.22
  -8  -2   7   44.09   10.12
   8  -2  -8  106.78   15.28
  -8  -2   8  131.27   18.25
   8  -2  -9    8.61    5.59
  -8  -2   9    0.00    6.05
   8  -2 -10    0.30    4.26
  -8  -2  10    2.34    4.51
   8  -2 -11    3.16    4.73
  -8  -2  11    1.46    5.05
   8  -2 -12   53.79   11.13
  -8  -2  12   50.08   11.64
   8   2 -13   35.86    9.84
  -8  -2  13   28.09    9.88
  -8  -2  14   32.41   10.27
   8   2 -15   36.17    9.53
  -8   2  16   22.33    7.89
   8  -2 -16   33.94   10.56
   8   2 -16   31.05    9.36
  -8  -2  16   22.36    8.87
  -8   2  17   22.18    8.31
   8  -2 -17   26.63    8.58
   8   2 -17   41.63   10.35
  -8  -2  17   14.78    8.26
  -8   2  18  119.87   20.12
   8  -2 -18  156.41   20.96
   8   2 -18  191.79   22.92
  -8  -2  18  155.69   22.91
  -8   2  19    5.52    5.91
   8  -2 -19    1.59    5.29
   8   2 -19   -0.00    5.87
  -8  -2  19    0.00    5.81
  -8   2  20    6.07    7.03
   8  -2 -20    0.00    5.44
   8   2 -20    9.56    7.09
  -8  -2  20    8.56    7.46
  -8   2  21   -0.00    6.59
   8  -2 -21    2.20    5.12
   8   2 -21    0.00    6.10
  -8  -2  21    3.22    6.05
  -8   2  22   17.74    8.99
   8  -2 -22   35.74   10.29
   8   2 -22   27.98    9.36
  -8   2  23    1.49    6.20
   8  -2 -23   -0.00    5.79
   8   2 -23    0.03    5.27
  -8   2  24    6.95    6.97
   8  -2 -24   12.91    7.69
   8   2 -24    0.00    7.47
  -8   2  25   14.42    8.16
   8  -2 -25    5.73    7.39
   8   2 -25   -0.00    5.90
  -8   2  26    3.46    6.23
   8  -2 -26   -0.00    6.73
   8   2 -26    9.84    7.40
  -8   2  27   -0.00    5.93
   8  -2 -27   -0.00    7.60
   8   2 -27    3.57    6.53
  -8   2  28    8.42    7.59
   8  -2 -28   20.03    9.57
   8   2 -28   19.91    8.90
  -8   2  29    0.00    7.22
   8  -2 -29   -0.00    7.12
   8   2 -29   -0.00    6.78
  -8   2  30    4.86    7.14
   8  -2 -30   -0.00    7.21
   8   2 -30    1.96    6.97
   8  -2 -31    1.14    7.07
   8   2 -31   -0.00    5.58
   8  -2 -32    9.19    7.96
   8   2 -32   13.62    8.95
   8  -2 -33    4.00    7.45
   8   2 -33   -0.00    5.80
   8  -2 -34    4.15    6.69
   8   2 -34    0.00    6.75
   8  -2 -35   -0.00    7.39
   8   2 -35    0.60    5.86
  -8   3   1   85.65   11.49
   8  -3  -1   68.19   11.21
   8  -3  -1  117.92   12.58
   8   3  -1   73.00   12.78
   8   3  -1   88.91   14.33
  -8  -3   1   86.10   13.77
  -8  -3   1   86.88   14.44
  -8   3   2    3.29    3.35
   8  -3  -2    0.00    3.47
   8  -3  -2    3.63    3.99
   8   3  -2    6.85    5.14
   8   3  -2    4.95    5.08
  -8  -3   2    3.21    5.57
  -8   3   3   59.35    9.82
   8  -3  -3   57.61    9.76
   8  -3  -3   49.75    8.45
   8   3  -3   43.52   10.18
   8   3  -3   43.61   10.33
  -8  -3   3   40.28    9.89
  -8  -3   3   46.32   10.46
  -8   3   4  122.77   15.36
   8  -3  -4  125.89   15.50
   8   3  -4  128.65   17.35
   8   3  -4  134.81   18.31
  -8  -3   4   94.04   15.65
  -8  -3   4  124.06   17.83
  -8   3   5    9.56    5.31
   8  -3  -5   14.16    6.45
  -8  -3   5   12.59    7.23
  -8   3   6   41.89    9.04
   8  -3  -6   36.05    8.34
  -8  -3   6   30.24    9.79
   8  -3  -7   22.16    7.11
  -8  -3   7   35.37    9.77
   8  -3  -8    6.12    5.18
  -8  -3   8    5.95    5.59
   8  -3  -9   -0.00    4.39
  -8  -3   9    1.15    6.00
   8  -3 -10   96.03   14.47
  -8  -3  10   82.52   15.55
   8  -3 -11   89.58   14.08
  -8  -3  11   80.93   15.66
  -8   3  12   -0.00    4.34
   8  -3 -12    1.85    5.02
   8   3 -12   -0.00    5.49
  -8   3  13    4.65    6.04
   8   3 -13   11.30    6.74
  -8  -3  13    4.08    5.34
  -8   3  14   15.23    7.26
   8   3 -14   17.81    9.06
  -8  -3  14   25.71    9.19
  -8   3  15   14.03    7.84
   8   3 -15   33.14   10.03
  -8  -3  15   31.92   10.39
  -8   3  16   62.81   13.47
   8  -3 -16   88.71   14.21
   8   3 -16   57.65   13.28
  -8  -3  16   53.76   13.03
  -8   3  17    0.22    5.38
   8  -3 -17    1.90    5.85
   8   3 -17   -0.00    6.26
  -8  -3  17   -0.00    6.18
  -8   3  18    4.18    5.89
   8  -3 -18    6.72    6.28
   8   3 -18    5.37    6.08
  -8  -3  18    0.00    6.23
  -8   3  19    7.39    6.38
   8  -3 -19   17.94    8.39
   8   3 -19   17.04    7.57
  -8   3  20   85.61   15.77
   8  -3 -20   87.61   15.89
   8   3 -20   39.49   12.69
  -8  -3  20   96.46   17.56
  -8   3  21    4.22    6.40
   8  -3 -21    7.45    6.55
   8   3 -21   13.01    7.51
  -8  -3  21    4.59    6.85
  -8   3  22    7.67    6.67
   8  -3 -22   16.55    8.08
   8   3 -22   15.36    8.64
  -8  -3  22    6.97    7.94
  -8   3  23    6.44    6.89
   8  -3 -23    1.03    6.36
   8   3 -23    6.53    6.52
  -8   3  24   13.59    8.24
   8  -3 -24   13.88    8.10
   8  -3 -25    8.54    8.05
   8   3 -25    2.43    5.54
   8   3 -26   20.69    9.07
   8  -3 -27   -0.00    5.06
   8   3 -27    5.41    6.87
   8  -3 -28    1.96    5.13
   8   3 -28    0.88    5.32
   8  -3 -29    0.48    5.26
   8   3 -29   -0.00    7.15
   8  -3 -30    9.95    8.92
   8   3 -30    2.27    7.48
   8  -3 -31    0.64    5.36
   8   3 -31   -0.00    7.35
   8  -3 -32    6.66    7.86
   8   3 -32   -0.00    6.11
   8  -3 -33    2.53    6.09
   8   3 -33   -0.00    6.89
   8  -3 -34   23.62   10.31
   8   3 -34   13.81    8.09
   8  -3 -35    8.08    8.82
   8   3 -35   -0.00    8.28
   8  -4  -1   68.20    9.97
   8  -4  -1   70.68    9.08
   8   4  -1   62.25   12.28
  -8  -4   1   46.68   11.54
  -8   4   2   29.18    7.31
   8  -4  -2   41.62    7.84
   8   4  -2   28.10    9.17
  -8  -4   2   24.84    9.12
  -8   4   3   17.15    5.96
   8  -4  -3   25.47    6.75
   8  -4  -3   16.64    5.17
   8   4  -3   23.21    8.29
  -8  -4   3   30.38    9.32
  -8   4   4  153.17   18.01
   8  -4  -4  151.87   17.72
   8   4  -4  149.24   20.20
  -8  -4   4  156.00   20.91
  -8   4   5    7.22    4.74
   8  -4  -5    4.78    4.84
   8   4  -5   11.34    6.06
  -8  -4   5    9.43    6.93
  -8   4   6   42.09    9.21
   8  -4  -6   47.36    9.51
  -8  -4   6   72.69   13.53
  -8   4   7   94.75   14.56
   8  -4  -7  130.63   15.85
  -8  -4   7  106.29   17.22
  -8   4   8   31.86    8.69
   8  -4  -8   51.65    9.93
  -8  -4   8   40.41   11.12
  -8   4   9    2.86    4.23
   8  -4  -9    6.21    5.33
   8   4  -9    7.40    6.39
  -8  -4   9    8.68    6.21
  -8   4  10   -0.00    4.13
   8  -4 -10   -0.00    4.37
   8   4 -10    3.24    4.93
  -8  -4  10    0.00    6.05
  -8   4  11   15.87    6.92
   8  -4 -11   10.75    6.01
   8   4 -11    9.19    6.05
  -8  -4  11   12.03    7.42
  -8   4  12   84.97   14.47
   8  -4 -12   96.36   14.68
   8   4 -12   92.34   15.85
  -8  -4  12   84.36   15.93
  -8   4  13    8.93    6.61
  -8  -4  13   20.22    9.19
  -8   4  14   45.33   11.26
   8   4 -14   25.71   10.57
  -8  -4  14   49.58   12.52
   8   4 -15    0.00    5.45
  -8  -4  15    0.15    6.08
  -8   4  16    8.71    6.14
   8  -4 -16   16.19    7.68
   8   4 -16    4.83    6.74
  -8  -4  16   11.29    7.72
  -8   4  17   14.04    6.85
   8  -4 -17   14.34    8.05
   8   4 -17   21.43    8.83
  -8  -4  17   11.31    7.71
  -8   4  18   57.72   12.74
   8  -4 -18   65.64   13.92
   8   4 -18   72.54   14.20
  -8  -4  18   74.43   15.89
  -8   4  19    1.46    4.76
   8  -4 -19    9.17    6.71
   8   4 -19    6.82    6.27
  -8  -4  19    0.69    6.09
  -8   4  20   10.92    6.92
   8  -4 -20   10.37    6.85
   8   4 -20   19.70    7.84
  -8  -4  20    8.32    6.85
  -8   4  21    3.38    5.46
   8   4 -21    2.24    5.24
  -8   4  22   30.17    9.85
   8  -4 -22   14.70    8.41
   8   4 -22   31.38    9.92
  -8   4  23   -0.00    5.54
   8  -4 -23    3.26    6.45
   8   4 -23    2.59    7.02
  -8   4  24    5.81    7.15
   8  -4 -24    7.41    6.43
   8   4 -24    6.20    6.01
  -8   4  25    1.13    5.04
   8  -4 -25    2.39    6.25
   8   4 -25    4.78    6.12
  -8   4  26   12.67    7.30
   8  -4 -26   -0.00    6.24
   8   4 -26    7.31    7.41
  -8   4  27   -0.00    3.87
   8  -4 -27   -0.00    5.94
   8   4 -27    5.25    6.97
  -8   4  28    5.04    5.85
   8  -4 -28   14.90    8.45
   8   4 -28    9.94    8.36
  -8   4  29    0.69    7.27
   8  -4 -29    4.45    6.94
  -8   4  30    1.70    3.84
   8  -4 -30   -0.00    5.92
   8   4 -30    0.00    6.45
  -8   4  31   -0.00    6.28
   8  -4 -31   -0.00    7.17
   8   4 -31    4.15    6.34
  -8   4  32    6.80    6.94
   8  -4 -32   12.70    8.79
   8   4 -32    2.71    7.60
   8  -4 -33    0.00    6.37
   8   4 -33    4.76    8.45
   8  -4 -34   12.50    8.77
   8   4 -34   -0.00    8.20
   8  -4 -35    0.00    5.60
   8   4 -35    1.27    6.18
  -8   5   1   28.82    6.81
   8  -5  -1   23.49    6.38
   8  -5  -1   36.70    5.75
   8   5  -1   41.49   10.62
  -8  -5   1   34.57    9.32
  -8   5   2   32.38    7.47
   8  -5  -2   32.16    5.97
   8   5  -2   32.42    9.22
  -8  -5   2   28.44    9.38
  -8   5   3   74.61   11.43
   8  -5  -3   91.98   12.14
   8  -5  -3   79.57   10.16
   8   5  -3   74.97   13.99
  -8   5   4    9.32    5.12
   8  -5  -4   13.16    4.98
   8   5  -4   20.38    7.65
   8   5  -4   23.72    8.37
  -8  -5   4    0.00    6.34
  -8   5   5   76.06   11.77
  -8   5   5   52.71    9.60
   8  -5  -5   45.70    8.94
   8   5  -5   41.74   10.59
   8   5  -5   62.07   12.50
  -8  -5   5   43.23   10.28
  -8  -5   5   57.93   12.75
  -8   5   6   92.88   13.61
  -8   5   6   74.70   12.19
   8  -5  -6  104.16   13.67
   8   5  -6   82.86   14.51
  -8  -5   6   83.43   14.68
  -8  -5   6   97.69   16.31
  -8   5   7    4.92    5.22
  -8   5   7    8.61    4.70
   8   5  -7   -0.00    4.54
  -8  -5   7    6.80    4.77
  -8  -5   7   -0.00    5.87
  -8   5   8    6.17    5.63
  -8   5   8    5.11    4.73
   8  -5  -8    8.19    5.14
   8   5  -8   14.80    7.05
  -8  -5   8    0.00    5.77
  -8   5   9   14.96    5.93
   8  -5  -9    3.91    4.64
   8   5  -9    4.86    6.33
  -8  -5   9    0.62    5.62
   8  -5 -10  185.64   21.72
  -8  -5  10  172.40   23.86
  -8   5  11   19.41    6.80
   8  -5 -11   38.54    8.44
   8   5 -11   17.15    7.88
  -8  -5  11   22.60    8.98
  -8   5  12   -0.00    3.83
   8  -5 -12   -0.00    4.18
   8   5 -12    0.00    4.83
  -8  -5  12    0.11    5.01
  -8   5  13    0.00    4.34
   8  -5 -13    3.09    4.82
   8   5 -13    4.57    5.64
  -8  -5  13    5.68    6.56
  -8   5  14    2.98    4.25
   8   5 -14    7.17    6.67
  -8  -5  14    7.25    6.73
  -8   5  15    8.18    5.88
  -8  -5  15   24.81    9.55
  -8   5  16   58.33   12.00
   8  -5 -16   62.40   12.62
   8   5 -16   38.29   10.83
  -8  -5  16   35.79   11.84
  -8   5  17    1.47    4.74
   8  -5 -17   -0.00    5.92
   8   5 -17    2.84    6.38
  -8  -5  17   10.61    9.10
  -8   5  18    5.78    5.29
   8  -5 -18    0.73    5.15
   8   5 -18    1.87    6.08
  -8  -5  18    5.40    8.29
  -8   5  19    8.55    6.97
   8  -5 -19   14.05    7.66
   8   5 -19    8.30    8.95
  -8   5  20   20.48    8.20
   8  -5 -20   26.48    9.41
   8   5 -20   16.81    8.77
  -8   5  21   29.27    9.14
   8  -5 -21   30.11   10.59
   8   5 -21   32.13   10.12
  -8   5  22   22.45    8.81
   8  -5 -22    6.89    7.53
   8   5 -22   25.00    8.58
  -8   5  23    4.20    6.00
   8  -5 -23    0.00    6.60
   8   5 -23    5.10    6.47
  -8   5  24    4.84    6.23
   8  -5 -24   14.76    8.58
   8   5 -24    0.00    6.03
  -8   5  25    9.83    7.32
   8  -5 -25   17.07    8.85
   8   5 -25   20.98    8.81
  -8   5  26   12.46    6.76
   8  -5 -26    0.49    5.38
   8   5 -26   22.02    8.76
  -8   5  27   -0.00    4.97
   8  -5 -27    7.70    7.34
   8   5 -27    2.34    5.91
  -8   5  28    2.45    5.71
   8  -5 -28    0.00    6.68
   8   5 -28    0.00    6.51
  -8   5  29    4.37    5.72
   8  -5 -29   11.56    8.44
   8   5 -29    9.10    6.89
  -8   5  30    5.14    6.61
   8  -5 -30   12.61    8.68
   8   5 -30    0.00    6.55
  -8   5  31   -0.00    5.73
   8  -5 -31    5.55    7.72
   8   5 -31    9.09    7.11
  -8   5  32    6.68    6.45
   8  -5 -32    7.97    8.64
   8   5 -32    4.90    6.76
  -8   5  33   -0.00    5.34
   8  -5 -33    1.97    7.01
   8   5 -33    1.74    5.71
   8  -5 -34   -0.00    7.58
   8   5 -34    3.46    6.37
  -8   6   1  101.87   12.54
  -8   6   1   61.67   10.24
   8  -6  -1   74.72   10.77
   8   6  -1  111.06   16.77
  -8  -6   1  104.79   15.98
  -8  -6   1  100.54   15.58
  -8   6   2   84.10   12.25
  -8   6   2   79.50   11.35
   8  -6  -2  102.66   12.37
   8  -6  -2   88.43    9.18
   8   6  -2   72.77   14.66
  -8  -6   2  108.86   15.63
  -8  -6   2   61.28   13.56
  -8   6   3  104.07   13.83
  -8   6   3   90.98   12.53
   8  -6  -3   89.55   12.33
   8   6  -3   99.99   16.87
  -8  -6   3  107.14   15.58
  -8  -6   3   78.26   14.96
  -8   6   4   38.95    8.65
  -8   6   4   28.46    7.27
   8  -6  -4   34.91    7.58
   8   6  -4   34.28    9.80
   8   6  -4   48.94   11.16
  -8  -6   4   16.61    7.99
  -8  -6   4   31.46   10.28
  -8   6   5   33.55    7.27
  -8   6   5   21.69    6.43
   8  -6  -5   31.29    7.15
   8   6  -5   20.58    8.08
   8   6  -5   21.90    8.85
  -8  -6   5   14.85    7.00
  -8   6   6   33.85    7.46
  -8   6   6   33.46    8.15
   8   6  -6   31.72    9.32
   8   6  -6   18.37    7.98
  -8  -6   6   34.10    9.71
  -8  -6   6   53.36   12.57
  -8   6   7   21.51    6.49
  -8   6   7   15.36    5.64
   8  -6  -7   13.45    6.17
   8   6  -7   29.87    9.62
  -8  -6   7   21.23    7.89
  -8  -6   7   21.79    9.89
  -8   6   8   25.94    7.24
  -8   6   8   18.00    6.35
   8  -6  -8   30.17    8.27
   8   6  -8   28.20    9.41
  -8  -6   8   25.34    8.61
  -8  -6   8   35.80   10.80
  -8   6   9   -0.00    3.60
   8  -6  -9    2.84    5.26
   8   6  -9   -0.00    4.68
  -8  -6   9    1.11    4.81
  -8  -6   9    3.02    6.93
  -8   6  10    7.06    5.43
   8  -6 -10    6.66    4.72
   8   6 -10    7.72    6.76
  -8  -6  10    5.67    7.00
  -8   6  11   15.39    6.23
   8  -6 -11   13.11    6.05
   8   6 -11   13.46    7.56
  -8  -6  11   24.68    9.12
  -8   6  12   14.96    7.50
   8  -6 -12   24.96    8.38
   8   6 -12   35.31    9.50
  -8  -6  12   20.66    8.99
  -8   6  13   14.40    6.63
   8  -6 -13   23.64    7.97
   8   6 -13    5.37    6.33
  -8  -6  13   11.29    8.07
  -8   6  14   36.52    9.11
   8   6 -14   35.57   10.57
  -8  -6  14   35.30   11.55
  -8   6  15   19.02    7.85
   8   6 -15   14.79    7.56
  -8  -6  15    2.98    5.88
  -8   6  16    0.00    4.78
   8  -6 -16    3.40    5.33
   8   6 -16    1.27    5.80
  -8   6  17   53.84   11.79
   8  -6 -17   52.81   12.45
   8   6 -17   84.94   14.69
   8  -6 -18   19.49    8.22
   8   6 -18    7.01    8.62
   8  -6 -19   12.68    7.33
   8   6 -19    6.38    6.76
   8  -6 -20    4.10    6.49
   8   6 -20    2.05    6.35
  -8   6  21    0.59    4.34
   8  -6 -21   -0.00    5.50
   8   6 -21    2.46    6.48
  -8   6  22    0.00    5.49
   8  -6 -22    4.98    7.46
   8   6 -22    1.80    5.98
  -8   6  23   24.52    8.74
   8  -6 -23   25.79   10.07
   8   6 -23   12.29    8.76
  -8   6  24    5.87    6.34
   8  -6 -24   -0.00    6.64
   8   6 -24    1.03    6.10
   8  -6 -25    0.63    5.40
   8  -6 -26    2.40    6.99
   8   6 -26   -0.00    6.60
  -8   6  27    7.61    6.59
   8  -6 -27    2.61    6.23
   8   6 -27   12.44    6.93
  -8   6  28    9.09    6.81
   8  -6 -28   16.76    9.40
   8   6 -28   12.66    7.25
  -8   6  29   -0.00    6.47
   8  -6 -29    0.12    7.23
   8   6 -29    2.30    5.79
  -8   6  30   -0.00    6.41
   8  -6 -30    9.70    8.63
   8   6 -30    3.13    5.10
  -8   6  31    3.76    6.81
   8  -6 -31    1.62    6.98
   8   6 -31   -0.00    5.77
  -8   6  32    0.19    5.13
   8  -6 -32    4.47    8.30
   8   6 -32   -0.00    5.07
  -8   6  33   13.03    8.57
   8  -6 -33    8.27    8.85
   8   6 -33    3.48    5.52
   8  -6 -34    1.23    6.70
   8   6 -34    2.84    5.37
  -8   7   1   64.75    9.59
   8   7  -1  106.95   16.23
  -8  -7   1   42.39   11.44
  -8   7   2    1.63    3.75
   8  -7  -2    1.81    3.82
   8   7  -2   -0.00    4.12
  -8  -7   2    0.00    5.09
  -8   7   3   32.34    7.30
   8  -7  -3   34.87    7.11
   8   7  -3   38.52   10.41
  -8  -7   3   42.67   10.28
  -8  -7   3   27.82    9.64
  -8   7   4    0.00    2.79
   8  -7  -4   -0.00    3.51
   8   7  -4    4.53    5.03
  -8  -7   4    0.80    4.50
  -8  -7   4   11.35    6.86
  -8   7   5   54.73    9.77
   8   7  -5   77.72   13.69
   8   7  -5   82.45   14.94
  -8  -7   5   56.65   12.62
  -8  -7   5   56.29   12.98
  -8   7   6   21.01    6.38
   8  -7  -6    9.62    5.00
   8   7  -6   24.53    8.50
   8   7  -6   18.19    7.62
  -8  -7   6   15.74    8.15
  -8  -7   6   20.47    9.71
  -8   7   7    1.99    4.45
   8  -7  -7    6.07    4.78
   8   7  -7    4.15    4.90
   8   7  -7    1.36    4.83
  -8  -7   7   -0.00    5.07
  -8   7   8   -0.00    5.21
  -8   7   8    2.16    3.64
   8   7  -8   -0.00    5.28
  -8  -7   8    3.00    5.27
  -8  -7   8    2.57    6.36
  -8   7   9   40.55    8.79
   8  -7  -9   37.91    8.69
   8   7  -9   56.54   12.20
  -8  -7   9   27.62    9.51
  -8  -7   9   49.12   12.77
   8  -7 -10   11.77    5.65
   8   7 -10    2.21    5.59
  -8  -7  10    5.88    6.46
  -8  -7  10    8.04    7.75
  -8   7  11   32.71    8.49
   8  -7 -11   37.16    9.81
   8   7 -11   38.10   10.65
  -8  -7  11   49.53   12.85
  -8   7  12   -0.00    4.37
   8  -7 -12    0.15    4.19
   8   7 -12    1.08    6.18
  -8   7  13    0.00    4.05
   8   7 -13   13.51    7.44
  -8   7  14   28.68    8.68
   8   7 -14   24.74    8.17
  -8   7  15   40.25    9.87
   8   7 -15   44.90   11.47
  -8   7  16    5.34    5.94
   8  -7 -16    2.53    5.87
   8   7 -16   13.87    7.72
  -8   7  17    1.63    5.77
   8  -7 -17    4.73    6.45
   8   7 -17    9.00    6.88
  -8   7  18   -0.00    5.62
   8  -7 -18   -0.00    5.92
   8   7 -18    1.47    6.31
  -8   7  19    1.31    4.74
   8  -7 -19    4.56    6.94
   8   7 -19    3.53    5.70
  -8   7  20    4.60    5.22
   8  -7 -20   17.58    8.44
  -8   7  21   45.08   11.38
   8  -7 -21   15.75    8.46
   8   7 -21   26.36    9.86
  -8   7  22    2.22    4.88
   8  -7 -22    2.97    7.63
   8   7 -22   -0.00    6.61
  -8   7  23    0.93    5.61
   8  -7 -23    2.81    7.01
   8   7 -23   -0.00    5.49
   8  -7 -24    3.72    6.81
   8   7 -24    6.10    7.37
  -8   7  25    0.00    5.88
   8  -7 -25    0.46    7.30
   8   7 -25    2.95    6.73
  -8   7  26   -0.00    5.33
   8  -7 -26    6.42    7.28
   8   7 -26    5.52    6.37
  -8   7  27    3.96    6.24
   8  -7 -27    3.37    7.29
   8   7 -27   25.63    9.49
  -8   7  28    5.10    6.07
   8  -7 -28    0.00    7.30
   8   7 -28    4.48    6.20
  -8   7  29    3.46    6.41
   8  -7 -29    1.08    6.36
   8   7 -29    8.05    7.57
  -8   7  30   -0.00    5.81
   8  -7 -30   10.56    9.95
   8   7 -30    1.76    5.60
  -8   7  31    7.26    7.22
   8  -7 -31   25.46   11.69
   8   7 -31   15.70    8.57
  -8   7  32   -0.00    5.94
   8  -7 -32   -0.00    6.25
   8   7 -32    4.23    6.17
  -8   7  33    2.55    6.74
   8  -7 -33   -0.00    7.70
   8   7 -33   -0.00    5.34
  -8   7  34   10.60    8.02
   8   8  -1   86.30   15.08
  -8  -8   1   67.80   13.63
  -8   8   2    0.58    2.99
   8   8  -2   -0.00    5.13
  -8  -8   2    2.01    5.22
  -8   8   3   33.10    6.85
  -8  -8   3   17.09    8.36
  -8   8   4   13.80    4.86
  -8  -8   4   20.64    7.71
  -8   8   5    4.54    3.75
  -8  -8   5    5.54    5.30
  -8  -8   5    5.73    6.09
  -8   8   6    0.00    3.98
   8   8  -6    1.72    4.49
  -8  -8   6   -0.00    5.63
  -8  -8   6    2.71    6.05
  -8   8   7  131.99   15.96
   8   8  -7  148.14   19.92
  -8  -8   7  109.94   18.22
  -8  -8   7  104.65   18.76
  -8   8   8    0.07    3.44
   8  -8  -8   10.98    5.35
   8   8  -8   22.59    8.61
  -8  -8   8    7.16    6.87
  -8   8   9   11.60    5.93
   8  -8  -9    5.46    5.06
   8   8  -9    2.58    6.20
  -8  -8   9    4.73    5.69
  -8   8  10   11.88    5.60
   8  -8 -10    7.39    5.81
   8   8 -10    4.37    6.35
  -8  -8  10    2.53    5.69
  -8   8  11    5.11    4.82
   8  -8 -11   -0.00    4.75
   8   8 -11    6.40    6.67
  -8  -8  11    3.68    6.00
  -8   8  12    0.00    3.95
   8  -8 -12    6.15    5.78
   8   8 -12    0.00    5.42
  -8  -8  12    0.99    5.31
  -8   8  13   23.64    7.67
   8   8 -13   54.44   12.25
  -8   8  14    2.89    4.48
   8   8 -14   -0.00    5.11
  -8   8  15    7.97    5.52
   8  -8 -15    5.23    7.03
   8   8 -15   13.88    7.95
  -8   8  16    0.10    4.70
   8  -8 -16   -0.00    5.79
   8   8 -16   16.98    7.58
  -8   8  17   26.51    8.64
   8  -8 -17   18.29    8.68
   8   8 -17   45.41   10.74
  -8   8  18    4.25    4.99
   8  -8 -18   -0.00    5.84
   8   8 -18   -0.00    6.65
  -8   8  19    5.37    5.30
   8  -8 -19    2.61    5.84
   8   8 -19    7.63    7.36
  -8   8  20   -0.00    5.35
   8  -8 -20   -0.00    5.72
   8   8 -20    1.78    5.88
  -8   8  21    5.40    6.26
   8  -8 -21   -0.00    6.58
   8   8 -21    5.09    5.68
  -8   8  22    1.13    5.77
   8   8 -22    0.50    4.41
  -8   8  23   17.05    8.28
   8  -8 -23   42.25   12.11
  -8   8  24    3.71    6.27
   8  -8 -24    4.46    7.17
   8   8 -24   -0.00    6.03
  -8   8  25    8.70    6.58
   8  -8 -25    0.70    6.19
   8   8 -25    9.78    7.50
  -8   8  26    5.46    6.30
   8  -8 -26   -0.00    5.11
   8   8 -26   -0.00    6.13
  -8   8  27    8.33    7.93
   8  -8 -27    6.31    7.22
   8   8 -27    8.49    7.88
  -8   8  28    1.16    4.82
   8  -8 -28    0.00    5.82
   8   8 -28    3.42    7.54
  -8   8  29    2.69    5.33
   8  -8 -29    5.74    8.62
   8   8 -29    6.51    6.73
  -8   8  30    4.98    7.01
   8  -8 -30    0.00    6.49
   8   8 -30   -0.00    6.17
  -8   8  31   -0.00    6.19
   8  -8 -31    1.16    6.83
   8   8 -31    3.98    6.83
  -8   8  32    1.15    5.91
   8  -8 -32    0.00    7.88
   8   8 -32    0.38    6.49
  -8   8  33   -0.00    7.12
   8  -8 -33    0.00    8.33
   8   8 -33   -0.00    6.37
  -8   8  34   15.45    9.42
  -8   8  35    2.21    5.47
  -8   9   1   87.04   11.45
  -8  -9   1  126.38   17.91
  -8  -9   2    5.06    5.76
  -8   9   3   38.15    7.12
   8   9  -3   34.61   10.04
  -8  -9   3   23.11    9.63
  -8   9   4    0.00    3.13
   8   9  -4   -0.00    5.21
  -8  -9   4    3.08    5.71
  -8   9   5   48.29    8.74
   8   9  -5   39.09   11.49
  -8   9   6    4.24    4.13
   8   9  -6    6.24    6.23
  -8  -9   6    5.37    6.11
  -8   9   7    4.34    4.38
   8   9  -7    2.89    5.85
  -8  -9   7   -0.00    5.22
  -8   9   8   -0.00    3.56
   8   9  -8   -0.00    5.28
   8   9  -8    2.65    4.68
  -8  -9   8    0.06    4.91
  -8   9   9   14.86    6.00
   8   9  -9   13.69    8.10
   8   9  -9   14.03    7.54
  -8  -9   9   16.88    7.50
  -8   9  10    3.86    4.90
   8   9 -10    6.42    6.17
  -8  -9  10    4.34    5.81
  -8   9  11   96.16   14.17
   8   9 -11   82.65   16.39
  -8  -9  11   81.65   15.43
  -8   9  12    0.73    3.72
   8  -9 -12   -0.00    5.04
   8   9 -12    3.34    6.12
  -8  -9  12    0.00    5.00
   8   9 -13   -0.00    5.86
  -8  -9  13    0.82    5.29
   8   9 -14    5.85    7.16
  -8  -9  14    4.03    6.43
   8  -9 -15   38.35   10.87
   8   9 -15   37.44   10.75
   8  -9 -16    4.00    5.94
   8   9 -16    4.05    6.42
   8  -9 -17    6.18    6.50
   8   9 -17    0.00    5.71
   8   9 -18    8.57    7.32
  -8   9  19   18.69    7.60
   8  -9 -19   10.95    7.79
   8   9 -19    3.68    6.49
  -8   9  20    1.71    5.13
   8  -9 -20   10.72    7.17
   8   9 -20    3.46    5.73
  -8   9  21    9.68    6.64
   8  -9 -21   28.46   10.52
   8   9 -21   21.04    9.27
  -8   9  22    2.18    5.43
   8  -9 -22    5.24    6.25
   8   9 -22   12.49    7.36
  -8   9  23    3.68    6.16
   8  -9 -23    5.38    7.13
   8   9 -23   -0.00    5.38
  -8   9  24   -0.00    5.15
   8  -9 -24   -0.00    7.12
   8   9 -24    0.28    5.56
  -8   9  25   16.80    8.00
   8  -9 -25    1.92    6.35
   8   9 -25   19.53    9.06
  -8   9  26   -0.00    5.11
   8  -9 -26   -0.00    6.17
   8   9 -26   -0.00    5.78
  -8   9  27    3.52    6.43
   8  -9 -27   -0.00    7.27
   8   9 -27    1.52    6.32
  -8   9  28    4.52    6.47
   8  -9 -28   -0.00    6.41
   8   9 -28    4.22    7.75
  -8   9  29   -0.00    4.60
   8  -9 -29   -0.00    6.64
   8   9 -29   -0.00    5.66
  -8   9  30    3.69    5.76
   8  -9 -30   -0.00    6.64
   8   9 -30    2.16    5.99
  -8   9  31    7.91    7.67
   8  -9 -31    3.25    7.15
   8   9 -31    0.61    5.66
  -8   9  32   -0.00    5.92
   8  -9 -32   -0.00    7.05
   8   9 -32    3.37    6.34
  -8   9  33   13.48    8.53
  -8  10   1   22.90    5.23
   8  10  -1   10.91    7.02
  -8 -10   1   11.01    9.20
  -8  10   2   -0.00    2.38
  -8 -10   2   11.84    6.86
  -8  10   3   45.81    7.94
   8  10  -3   58.49   13.17
  -8 -10   3   42.22   10.83
  -8  10   4   11.02    4.57
   8  10  -4    1.75    5.13
  -8 -10   4   14.56    7.56
   8  10  -5   16.03    8.11
  -8 -10   5    8.84    7.23
  -8  10   6    0.00    2.08
   8  10  -6    6.62    6.84
  -8 -10   6    6.35    5.94
  -8  10   7   75.15   11.47
   8  10  -7   55.31   13.86
  -8 -10   7   80.36   14.39
  -8  10   8    0.92    2.83
   8  10  -8    0.27    4.68
  -8 -10   8   -0.00    5.59
  -8  10   9    5.18    4.09
   8  10  -9   10.40    6.32
  -8 -10   9    8.65    6.49
  -8  10  10    8.44    4.29
   8  10 -10    1.76    5.32
   8  10 -10    0.67    4.34
  -8 -10  10    1.21    6.78
  -8  10  11   10.49    5.04
   8  10 -11    0.00    5.00
  -8 -10  11    7.30    6.39
  -8  10  12   -0.00    3.62
   8  10 -12    4.63    6.34
  -8 -10  12    2.49    5.64
  -8  10  13   28.12    7.64
   8  10 -13   53.47   12.44
  -8 -10  13   27.21   10.15
  -8  10  14   -0.00    3.82
   8  10 -14    1.85    5.96
  -8 -10  14   -0.00    4.92
  -8  10  15   -0.00    4.41
   8  10 -15    0.61    4.94
  -8 -10  15    3.71    6.49
  -8  10  16   -0.00    3.72
   8  10 -16    0.00    4.84
  -8 -10  16    0.92    5.56
  -8  10  17   35.91    9.52
   8  10 -17   37.23   10.84
  -8 -10  17   10.75    7.96
  -8  10  18   -0.00    4.47
   8 -10 -18    5.69    5.62
   8  10 -18   -0.00    5.33
  -8  10  19   18.85    7.34
   8 -10 -19   13.60    7.79
   8  10 -19   16.59    8.40
  -8  10  20    3.14    4.55
   8 -10 -20   -0.00    6.18
   8  10 -20   -0.00    5.17
  -8  10  21    6.63    5.59
   8 -10 -21    5.52    7.04
  -8  10  22    0.00    4.79
   8 -10 -22   -0.00    7.27
   8  10 -22    1.47    4.67
  -8  10  23    3.95    6.22
   8 -10 -23    8.91    8.55
   8  10 -23    5.15    7.92
  -8  10  24   -0.00    4.60
   8 -10 -24    3.83    6.58
   8  10 -24    4.87    7.42
  -8  10  25    2.26    4.86
   8 -10 -25    0.54    5.69
   8  10 -25    0.00    7.19
  -8  10  26    2.78    4.80
   8 -10 -26   -0.00    7.52
   8  10 -26    0.00    5.96
  -8  10  27    5.53    6.28
   8 -10 -27   16.67   10.11
   8  10 -27   -0.00    6.85
  -8  10  28   -0.00    5.78
   8 -10 -28   -0.00    8.52
   8  10 -28    2.61    6.51
  -8  10  29   -0.00    5.18
   8 -10 -29    9.29    8.75
   8  10 -29    4.05    7.63
  -8  10  30   -0.00    6.04
   8 -10 -30    0.00    6.48
   8  10 -30    0.00    6.51
   8 -10 -31   10.29    8.72
   8  11  -1   42.49   11.88
  -8 -11   1   24.05    9.58
  -8  11   2    3.22    2.76
   8  11  -2   -0.00    6.19
  -8 -11   2    8.94    7.26
  -8  11   3    8.29    3.85
   8  11  -3   13.39    7.45
  -8  11   4    3.99    3.36
   8  11  -4    0.00    5.14
  -8 -11   4    3.59    5.92
  -8  11   5   32.47    6.93
   8  11  -5   28.25    9.28
  -8 -11   5   24.69    9.71
  -8  11   6    2.51    3.16
   8  11  -6    2.18    5.69
  -8 -11   6    1.94    5.21
  -8  11   7    0.00    3.17
   8  11  -7    6.08    5.89
  -8 -11   7    3.88    6.05
  -8  11   8   -0.00    3.37
   8  11  -8   11.21    7.86
  -8  11   9   20.93    6.32
   8  11  -9   24.48    9.55
  -8 -11   9   10.69    7.06
  -8  11  10    4.48    4.20
   8  11 -10    0.29    4.14
  -8 -11  10    2.02    4.93
  -8  11  11   23.42    7.04
   8  11 -11   11.81    7.91
   8  11 -11   13.51    7.41
  -8 -11  11   11.30    6.45
  -8  11  12   -0.00    3.48
   8  11 -12    0.54    5.81
   8  11 -12    3.59    4.71
  -8 -11  12    0.21    4.17
  -8  11  13    0.00    4.40
   8  11 -13    2.27    5.89
  -8 -11  13    2.66    5.90
  -8  11  14   -0.00    3.85
   8  11 -14    0.00    5.97
  -8 -11  14    2.20    5.83
  -8  11  15   42.71    9.61
   8  11 -15   42.36   11.67
  -8 -11  15   28.49   10.10
  -8  11  16   -0.00    3.43
   8  11 -16   -0.00    6.24
  -8 -11  16   -0.00    5.43
  -8  11  17    8.65    4.59
   8  11 -17    0.25    5.13
  -8 -11  17   -0.00    5.03
  -8  11  18    0.72    3.19
   8  11 -18    0.54    4.43
  -8 -11  18    1.25    5.10
  -8  11  19    6.89    6.49
   8  11 -19   13.80    8.09
  -8 -11  19   22.68    9.25
  -8  11  20   -0.00    5.20
   8  11 -20   -0.00    4.98
  -8  11  21   13.33    6.13
   8  11 -21    7.22    6.79
  -8  11  22    0.00    5.13
   8  11 -22    0.42    5.66
  -8  11  23   -0.00    4.75
   8  11 -23    5.46    6.23
  -8  11  24    3.68    4.55
  -8  11  25    5.23    6.05
   8  11 -25    9.51    7.50
  -8  11  26    0.00    4.69
   8 -11 -26   18.18    9.55
   8  11 -26    0.00    5.89
  -8  11  27    1.03    5.03
   8 -11 -27    7.95    7.84
   8  11 -27    5.08    6.50
   8 -11 -28   -0.00    8.39
   8  11 -28    3.20    6.77
   8 -11 -29    0.00    7.80
   8  11 -29   -0.00    5.80
   8 -11 -30    3.57    8.00
   8 -11 -31    5.89    9.05
  -8  12   1    3.38    2.89
   8  12  -1    6.96    7.22
  -8 -12   1   -0.00    5.59
  -8  12   2    0.00    2.65
   8  12  -2    6.06    6.36
  -8 -12   2    1.15    4.96
  -8  12   3   45.03    7.78
   8  12  -3   48.51   13.28
  -8 -12   3   27.83   10.11
  -8  12   4    2.63    3.01
   8  12  -4    0.86    5.37
  -8 -12   4   -0.00    4.18
  -8  12   5    2.10    2.73
   8  12  -5   -0.00    4.73
  -8 -12   5   -0.00    4.93
  -8  12   6    2.51    3.03
   8  12  -6    0.07    4.43
  -8 -12   6   -0.00    5.93
  -8  12   7   24.43    6.41
   8  12  -7   37.99   11.05
  -8 -12   7    5.48    6.96
  -8  12   8    7.06    4.35
   8  12  -8   19.21    8.81
  -8 -12   8    4.58    6.46
  -8  12   9   20.54    6.31
   8  12  -9   11.71    7.56
  -8 -12   9   11.50    7.17
  -8  12  10    3.84    4.45
   8  12 -10   -0.00    6.03
  -8 -12  10   12.27    7.31
  -8  12  11    7.79    4.82
   8  12 -11    3.40    6.19
  -8 -12  11    3.47    5.07
  -8  12  12    0.84    3.83
   8  12 -12   -0.00    5.65
  -8 -12  12    1.08    5.94
  -8  12  13   20.75    6.68
   8  12 -13   30.07    9.90
   8  12 -13   13.05    7.51
  -8 -12  13   16.54    8.21
  -8  12  14    2.36    3.39
   8  12 -14   -0.00    6.29
  -8 -12  14    0.00    5.45
  -8  12  15   -0.00    4.45
   8  12 -15    1.60    5.25
  -8 -12  15   -0.00    4.64
  -8  12  16   -0.00    2.81
   8  12 -16    0.00    5.93
  -8 -12  16    4.19    6.42
  -8  12  17    4.48    4.08
   8  12 -17   12.43    8.55
  -8 -12  17    7.08    6.80
  -8  12  18   -0.00    4.58
   8  12 -18   -0.00    6.79
  -8 -12  18    2.95    5.62
  -8  12  19    3.62    4.59
  -8 -12  19    9.85    7.11
  -8  12  20    2.69    4.98
   8  12 -20    3.92    5.84
  -8 -12  20    1.49    6.20
  -8  12  21    0.00    4.31
   8  12 -21    0.00    5.60
  -8 -12  21   -0.00    6.51
  -8  12  22    0.00    4.82
   8  12 -22    1.15    6.09
  -8 -12  22   -0.00    5.97
  -8  12  23    8.69    6.23
   8  12 -23    3.23    5.57
  -8  12  24    0.00    5.42
   8  12 -24    2.56    6.45
   8  12 -25    0.65    5.67
   8  12 -26    5.88    7.19
   8  12 -27   10.00    7.88
  -8  13   1   13.31    4.30
   8  13  -1   -0.00    5.29
  -8 -13   1   13.09    6.94
   8  13  -2   -0.00    6.15
  -8 -13   2    0.51    4.95
  -8  13   3   -0.00    3.23
   8  13  -3    0.00    5.75
  -8 -13   3    0.82    5.43
  -8  13   4    8.68    4.26
   8  13  -4    5.09    5.74
  -8 -13   4    3.35    7.40
  -8  13   5   19.80    6.10
   8  13  -5   17.82    8.60
  -8 -13   5    6.28    7.63
  -8  13   6    0.00    3.45
   8  13  -6    0.00    5.78
  -8  13   7    2.58    4.78
   8  13  -7    9.80    7.17
  -8 -13   7    0.00    6.06
  -8  13   8   -0.00    3.61
   8  13  -8    2.10    4.46
  -8 -13   8    9.20    7.19
  -8  13   9   14.82    6.11
   8  13  -9   20.14    8.79
  -8 -13   9    6.17    7.13
  -8  13  10    5.77    4.93
   8  13 -10    0.00    6.09
  -8 -13  10    4.87    6.90
  -8  13  11    8.84    5.47
   8  13 -11    8.47    7.85
  -8 -13  11   -0.00    5.87
  -8  13  12    6.10    5.07
   8  13 -12    6.24    7.42
  -8 -13  12    3.06    5.69
  -8  13  13    0.18    4.53
   8  13 -13    4.26    6.04
  -8 -13  13   -0.00    5.24
  -8  13  14    5.94    6.01
   8  13 -14    6.34    6.10
  -8 -13  14   -0.00    6.42
  -8  13  15   10.07    5.64
   8  13 -15    9.20    7.01
  -8 -13  15   10.00    6.28
   8  13 -16    0.67    5.98
  -8 -13  16   -0.00    5.24
  -8  13  17   -0.00    3.04
   8  13 -17    3.02    6.69
  -8 -13  17    0.76    6.15
  -8  13  18   -0.00    3.34
   8  13 -18   -0.00    5.78
  -8 -13  18   -0.00    6.02
  -8  13  19    5.68    5.29
   8  13 -19   -0.00    5.20
  -8 -13  19    0.53    5.35
  -8  13  20   10.48    6.34
   8  13 -20    3.29    5.90
  -8 -13  20   -0.00    5.78
   8  13 -21    4.48    7.99
  -8 -13  21    6.31    6.73
  -8 -13  22   -0.00    5.06
   8  13 -23   -0.00    5.38
  -8 -13  23    1.13    6.38
   8  13 -24   -0.00    4.88
  -8 -13  24   -0.00    6.21
   8  13 -25    6.21    6.64
  -8 -13  25    2.06    6.75
   8  13 -26   -0.00    6.17
  -8 -13  26    0.00    7.58
  -8  14   1   14.22    4.84
   8  14  -1    9.76    8.62
  -8 -14   1   12.82    7.85
  -8  14   2    9.99    4.46
   8  14  -2    4.41    6.05
  -8  14   3   17.63    5.44
   8  14  -3    2.76    6.70
  -8 -14   3    3.92    6.56
  -8  14   4    2.23    2.98
   8  14  -4    5.02    6.41
  -8 -14   4   -0.00    6.69
  -8  14   5   -0.00    3.30
   8  14  -5    0.95    5.93
  -8 -14   5   -0.00    5.22
  -8  14   6    4.16    3.99
   8  14  -6    4.08    6.78
  -8 -14   6   -0.00    5.63
  -8  14   7    0.00    4.19
   8  14  -7    9.35    6.03
  -8 -14   7   13.92    7.92
  -8  14   8    4.80    4.37
   8  14  -8   14.91    8.05
  -8 -14   8    0.86    6.66
  -8  14   9    6.94    5.07
   8  14  -9   11.83    7.85
  -8 -14   9   -0.00    5.38
  -8  14  10    1.27    3.75
   8  14 -10    2.70    4.61
  -8 -14  10    1.47    5.92
  -8  14  11    0.00    4.52
   8  14 -11    6.39    6.53
  -8 -14  11    2.60    5.51
  -8  14  12    0.00    4.66
   8  14 -12    4.24    6.14
  -8 -14  12   -0.00    5.98
  -8  14  13    9.27    5.32
   8  14 -13    6.31    6.73
  -8 -14  13   10.96    7.02
  -8  14  14    0.91    5.18
   8  14 -14   -0.00    4.89
  -8 -14  14    3.93    5.38
  -8  14  15   -0.00    3.89
   8  14 -15    0.00    5.73
  -8 -14  15    9.15    6.63
  -8  14  16    4.05    5.66
   8  14 -16   -0.00    5.84
  -8 -14  16    0.26    5.32
   8  14 -17   -0.00    5.44
  -8 -14  17   -0.00    5.85
   8  14 -18   -0.00    5.82
  -8 -14  18    0.14    5.68
   8  14 -19    3.13    6.21
  -8 -14  19    5.46    5.35
   8  14 -20   -0.00    5.53
  -8 -14  20   -0.00    5.89
   8  14 -21   -0.00    5.80
   8  14 -22   11.58    8.06
  -8 -14  22    0.00    5.49
   8  14 -23   -0.00    7.01
  -8 -14  23    1.11    6.48
   8  14 -24   -0.00    6.88
  -8  15   1    7.33    3.95
   8  15  -1   -0.00    6.71
  -8 -15   1    7.12    6.93
  -8  15   2    0.00    2.56
   8  15  -2   -0.00    5.11
  -8 -15   2    1.61    5.07
  -8  15   3    1.62    3.12
   8  15  -3   -0.00    5.39
  -8 -15   3    3.83    5.98
  -8  15   4    0.83    3.07
   8  15  -4    0.47    5.97
  -8 -15   4   -0.00    5.51
  -8  15   5    5.00    3.88
   8  15  -5   -0.00    6.06
  -8 -15   5    0.09    4.48
  -8  15   6    2.87    4.20
   8  15  -6    0.00    6.28
  -8 -15   6   -0.00    6.01
  -8  15   7    2.02    3.70
  -8 -15   7   -0.00    5.40
  -8  15   8    2.57    3.77
   8  15  -8   -0.00    4.12
  -8 -15   8    1.67    4.98
  -8  15   9    0.00    3.75
   8  15  -9    4.24    5.59
  -8 -15   9    3.85    5.82
  -8  15  10    3.48    4.16
   8  15 -10    2.41    4.91
  -8 -15  10    3.34    6.13
  -8  15  11   -0.00    3.48
   8  15 -11    2.31    5.83
  -8 -15  11    0.44    5.26
   8  15 -12    4.74    6.69
  -8 -15  12    0.00    5.67
  -8 -15  13    0.86    6.17
   8  15 -14    0.68    4.62
  -8 -15  14    4.11    6.18
   8  15 -15    4.24    6.66
  -8 -15  15    0.85    6.72
  -8 -15  16   -0.00    4.42
  -8 -15  17   -0.00    5.27
  -8 -15  18    0.35    4.67
  -8 -15  19   -0.00    4.87
   8  15 -21   -0.00    5.73
  -8  16   1    0.10    2.75
   8  16  -1   -0.00    5.33
  -8 -16   1   -0.00    5.43
  -8  16   2    8.27    4.07
   8  16  -2    8.22    7.62
  -8 -16   2   -0.00    6.06
  -8  16   3    0.00    3.02
  -8 -16   3    9.37    6.60
  -8  16   4   -0.00    3.21
   8  16  -4   -0.00    6.44
  -8 -16   4    0.00    5.30
  -8  16   5    3.06    3.65
   8  16  -5    3.42    5.75
  -8  16   6    2.02    3.50
   8  16  -6    0.00    6.15
  -8 -16   6   -0.00    4.07
   8  16  -7    6.65    6.57
  -8 -16   7    7.34    6.56
   8  16  -8   -0.00    6.12
  -8 -16   8    1.35    6.30
   8  16  -9    8.00    7.54
  -8 -16   9    0.28    6.35
  -8 -16  10    1.30    5.98
  -8 -16  11    0.00    5.56
  -8 -16  12    0.35    5.62
  -8 -16  13    2.45    5.30
  -8 -16  14   -0.00    5.00
  -8 -17   1    0.07    4.78
  -8 -17   2    3.11    5.35
  -8 -17   3    2.80    6.59
  -8 -17   4    4.53    5.99
  -8 -17   5    5.09    6.58
  -8 -17   6   -0.00    6.19
  -8 -17   8    0.06    3.88
  -8 -17   9   -0.00    4.88
  -7   0   1  977.10   69.57
  -7   0   1  807.61   68.88
   7   0  -1  874.77   68.93
   7   0  -1  786.53   67.77
  -7   0   2   -0.00    4.15
  -7   0   2    0.88    3.35
   7   0  -2   -0.00    4.48
   7   0  -2    0.00    3.04
   7   0  -2   -0.00    3.53
  -7   0   3   22.85    6.47
  -7   0   3   13.93    6.53
   7   0  -3    8.71    4.84
   7   0  -3    7.92    4.77
  -7   0   4    3.84    4.09
  -7   0   4    0.00    3.67
   7   0  -4   -0.00    3.60
  -7   0   5   35.09    7.74
  -7   0   5   44.91    9.20
   7   0  -5   20.38    6.97
  -7   0   6    2.41    4.23
  -7   0   6   -0.00    4.29
   7   0  -6    0.00    3.40
  -7   0   7  337.65   31.86
   7   0  -7  353.88   33.17
  -7   0   8   -0.00    4.59
   7   0  -8    1.70    4.50
  -7   0   9   11.85    6.49
   7   0  -9   12.74    5.97
  -7   0  10    0.83    4.62
   7   0 -10   -0.00    4.10
  -7   0  11  345.42   34.68
   7   0 -11  336.26   33.33
  -7   0  12    1.86    4.06
   7   0 -12    2.43    5.07
  -7   0  13  141.18   18.67
   7   0 -13  118.30   17.38
  -7   0  14   -0.00    4.29
  -7   0  15    5.60    5.21
  -7   0  16    1.66    5.48
  -7   0  17  400.89   40.99
   7   0 -17  421.26   40.86
  -7   0  18   -0.00    6.34
   7   0 -18    0.00    6.04
  -7   0  19    7.81    6.47
   7   0 -19   29.58    9.08
  -7   0  20   -0.00    5.57
   7   0 -20    0.00    5.61
  -7   0  21    8.36    6.09
   7   0 -21   14.17    7.16
  -7   0  22    0.28    5.24
   7   0 -22    7.34    6.79
   7   0 -23   54.63   13.30
   7   0 -24    4.39    6.88
   7   0 -25    0.76    6.39
   7   0 -26    0.00    5.76
   7   0 -27   42.61   12.65
   7   0 -28    2.06    5.48
   7   0 -29   28.54   11.02
   7   0 -30    2.20    6.72
   7   0 -31   19.90    9.47
   7   0 -32    4.79    7.78
   7   0 -33   23.85   10.95
   7   0 -34   -0.00    7.39
   7   0 -35   -0.00    6.14
   7   0 -36   10.03    8.76
   7   0 -37   18.03    9.69
  -7   1   1    6.67    4.26
  -7   1   1    2.05    4.12
   7  -1  -1    1.35    3.80
   7   1  -1    3.05    4.22
   7   1  -1    0.37    3.64
   7   1  -1    3.27    4.25
  -7  -1   1    2.60    3.92
  -7  -1   1    2.77    4.02
  -7  -1   1   -0.00    4.93
  -7   1   2   45.70    8.93
   7  -1  -2   50.37    8.66
   7  -1  -2   57.32    8.88
   7   1  -2   47.60    9.23
   7   1  -2   34.85    8.17
   7   1  -2   46.36    8.55
  -7  -1   2   40.72    8.44
  -7  -1   2   39.14    8.33
  -7  -1   2   31.90    8.59
  -7   1   3  275.59   26.06
  -7   1   3  252.87   26.42
   7  -1  -3  271.09   26.38
   7   1  -3  256.10   26.90
   7   1  -3  290.25   27.22
  -7  -1   3  264.21   26.29
  -7  -1   3  312.18   28.92
  -7   1   4    1.85    4.19
  -7   1   4   -0.00    4.52
   7  -1  -4   -0.00    3.37
   7   1  -4    0.00    4.17
   7   1  -4    3.34    3.80
  -7  -1   4    1.38    3.79
  -7  -1   4    1.90    4.77
  -7   1   5   74.63   11.33
  -7   1   5   84.30   12.54
   7  -1  -5   85.45   12.25
   7   1  -5   92.80   13.18
   7   1  -5   93.51   12.81
  -7  -1   5   80.53   12.04
  -7  -1   5   75.70   13.13
  -7   1   6    0.00    3.81
  -7   1   6    2.62    4.96
   7  -1  -6    4.83    4.71
   7   1  -6    0.32    4.12
   7   1  -6   -0.00    3.44
  -7  -1   6    3.04    3.89
  -7  -1   6   -0.00    4.42
  -7   1   7   21.20    6.92
  -7   1   7   35.54    8.46
   7  -1  -7   38.11    8.31
   7   1  -7   32.60    8.07
  -7  -1   7   32.01    8.32
  -7   1   8   26.01    7.11
  -7   1   8   16.99    6.44
   7  -1  -8    8.82    5.27
   7   1  -8    8.89    5.50
  -7  -1   8   31.35    8.27
  -7   1   9  303.59   30.39
   7  -1  -9  258.46   28.56
   7   1  -9  327.06   31.04
  -7  -1   9  324.87   31.77
  -7   1  10   27.52    8.07
   7  -1 -10   28.28    8.04
  -7  -1  10   31.79    8.75
  -7   1  11   88.30   14.05
   7  -1 -11   95.61   14.31
   7   1 -11   83.73   13.62
  -7  -1  11   75.25   13.89
  -7   1  12    2.72    4.36
   7  -1 -12    3.30    5.25
   7   1 -12    5.99    5.66
  -7  -1  12    0.00    5.60
  -7   1  13  207.21   23.09
   7  -1 -13  139.27   20.11
   7   1 -13  182.25   21.63
  -7  -1  13  182.70   22.59
  -7   1  14    1.81    4.79
   7  -1 -14    1.62    6.12
  -7  -1  14   -0.00    5.81
  -7   1  15   97.80   16.07
  -7  -1  15  134.04   18.98
  -7   1  16   22.39    8.09
  -7  -1  16   56.35   11.76
  -7   1  17   18.79    8.22
   7   1 -17   36.47    9.79
  -7  -1  17   36.02   10.09
  -7   1  18    0.98    5.78
   7  -1 -18   -0.00    4.97
   7   1 -18   -0.00    5.73
  -7  -1  18    0.00    4.08
   7  -1 -19  178.43   23.33
   7   1 -19  197.22   24.25
  -7  -1  19  171.91   23.91
   7  -1 -20    0.00    6.11
   7   1 -20    1.91    6.29
  -7  -1  20    0.00    5.54
   7  -1 -21   71.58   14.22
   7   1 -21   53.44   12.67
  -7  -1  21   60.88   13.61
   7  -1 -22    2.95    5.43
   7   1 -22    0.00    5.28
  -7  -1  22    5.35    7.04
   7  -1 -23   44.50   11.73
   7   1 -23   32.25    9.59
  -7  -1  23   30.70   10.96
   7  -1 -24   28.63   10.44
   7   1 -24   37.63   10.36
  -7  -1  24   13.12    8.13
  -7   1  25   38.98   12.36
   7  -1 -25   41.71   12.19
   7   1 -25   66.13   13.57
  -7  -1  25   42.53   12.19
  -7   1  26   -0.00    6.17
   7  -1 -26   -0.00    6.20
   7   1 -26   -0.00    6.90
  -7   1  27    0.00    6.23
   7  -1 -27    2.18    6.63
   7   1 -27    4.82    5.91
  -7   1  28    4.25    7.39
   7   1 -28   -0.00    6.03
  -7   1  29   47.65   13.45
   7  -1 -29   32.01   11.22
   7   1 -29   48.71   12.54
   7  -1 -30    3.70    7.10
   7   1 -30   10.34    9.15
   7  -1 -31   22.61   10.33
   7   1 -31   42.35   12.20
   7  -1 -32    0.00    6.16
   7   1 -32   -0.00    6.65
   7  -1 -33   10.18    8.77
   7   1 -33   -0.00    6.85
   7  -1 -34    0.21    5.17
   7   1 -34    1.88    7.11
   7  -1 -35    3.10    5.86
   7   1 -35   12.04    8.04
   7  -1 -36   -0.00    6.00
   7   1 -36   -0.00    7.14
   7  -1 -37   -0.00    5.89
   7   1 -37   -0.00    6.33
  -7   2   1   52.51    8.58
  -7   2   1   37.62    7.99
   7  -2  -1   38.12    7.50
   7   2  -1   57.14   10.22
   7   2  -1   33.24    8.01
  -7  -2   1   61.03   10.34
  -7  -2   1   48.84    9.07
  -7  -2   1   64.26   11.32
  -7   2   2   41.26    8.04
  -7   2   2   60.84   10.00
   7  -2  -2   44.47    8.34
   7  -2  -2   50.99    8.54
   7   2  -2   47.96    9.77
   7   2  -2   57.41   10.00
  -7  -2   2   51.50    9.82
  -7  -2   2   64.03   10.23
  -7  -2   2   60.52   10.86
  -7   2   3   14.66    4.83
  -7   2   3    6.81    4.43
   7  -2  -3   15.48    5.22
   7   2  -3    0.00    3.60
   7   2  -3   13.09    6.06
   7   2  -3    4.19    4.03
  -7  -2   3    5.51    4.62
  -7  -2   3   11.40    5.22
  -7  -2   3    2.84    4.76
  -7   2   4    9.54    4.18
  -7   2   4    7.08    4.51
   7  -2  -4   14.46    5.51
   7   2  -4    0.00    4.21
   7   2  -4   12.00    5.26
  -7  -2   4   10.09    5.87
  -7   2   5  270.60   26.02
  -7   2   5  227.27   25.58
   7  -2  -5  271.34   26.10
   7   2  -5  281.15   26.99
   7   2  -5  255.04   26.43
  -7  -2   5  254.39   27.43
  -7   2   6   11.77    5.61
  -7   2   6   20.22    6.23
   7  -2  -6   14.72    5.41
   7   2  -6   12.07    6.41
   7   2  -6    6.91    4.93
  -7  -2   6   12.31    6.17
  -7   2   7  287.89   27.32
  -7   2   7  243.88   26.46
   7  -2  -7  257.18   26.26
   7   2  -7  253.90   27.36
   7   2  -7  312.43   28.34
  -7  -2   7  251.47   27.93
  -7   2   8   -0.00    4.22
  -7   2   8    3.20    4.65
   7  -2  -8    2.03    3.58
   7   2  -8   13.11    5.73
  -7   2   9   88.74   13.05
  -7   2   9   60.87   11.29
   7  -2  -9   73.77   11.94
   7   2  -9   69.36   12.28
   7   2  -9   59.77   11.38
  -7  -2   9   88.69   13.81
  -7   2  10   13.04    5.79
   7  -2 -10   22.50    7.06
   7   2 -10    9.38    6.51
  -7  -2  10   14.03    7.56
  -7   2  11  140.77   18.04
   7  -2 -11  135.41   17.77
   7   2 -11  155.81   19.52
  -7  -2  11  111.98   17.82
  -7   2  12   32.39    8.36
   7  -2 -12   44.14    9.66
   7   2 -12   39.38    9.58
  -7  -2  12   23.08    8.38
  -7   2  13  108.19   15.42
  -7  -2  13   76.43   14.52
  -7   2  14    5.03    5.22
   7  -2 -14    0.00    4.34
  -7  -2  14    5.43    5.78
  -7   2  15   20.80    7.75
  -7  -2  15   31.94    9.87
   7   2 -16   82.95   14.49
  -7  -2  16   77.40   14.77
   7   2 -17   51.77   11.75
  -7  -2  17   74.78   14.34
   7  -2 -18   55.28   12.12
   7   2 -18   38.99   10.41
  -7  -2  18   33.60   10.76
   7  -2 -19    1.72    5.74
   7   2 -19    3.69    6.70
  -7  -2  19    1.62    6.23
   7  -2 -20    6.51    6.56
   7   2 -20    4.96    7.73
  -7  -2  20   14.03    8.36
   7  -2 -21   89.30   16.01
   7   2 -21   52.34   13.25
   7  -2 -22    3.22    5.48
   7   2 -22    6.43    6.50
  -7  -2  22    5.80    6.88
  -7   2  23   16.12    7.84
   7  -2 -23   24.47    9.91
   7   2 -23   62.67   13.37
  -7  -2  23   58.17   13.34
  -7   2  24   -0.00    5.31
   7  -2 -24    3.64    7.07
   7   2 -24    2.17    6.45
  -7  -2  24    2.49    5.49
  -7   2  25   13.32    7.99
   7  -2 -25   14.59    8.61
   7   2 -25   14.00    8.25
  -7  -2  25   18.05    8.84
  -7   2  26    1.20    5.58
   7  -2 -26    1.77    5.20
   7   2 -26   -0.00    4.88
  -7   2  27    7.51    6.34
   7  -2 -27   23.15    9.59
   7   2 -27   24.86    9.01
  -7   2  28    7.69    5.76
   7  -2 -28    0.39    6.12
   7   2 -28    7.27    6.19
  -7   2  29    0.73    5.80
   7  -2 -29    8.27    7.64
   7   2 -29   18.14    8.42
  -7   2  30    1.93    5.68
   7  -2 -30   -0.00    6.65
   7   2 -30    4.83    6.15
   7  -2 -31    8.69    7.64
   7   2 -31   17.54    8.53
   7  -2 -32   -0.00    6.22
   7   2 -32    0.21    4.77
   7  -2 -33   10.44    8.18
   7   2 -33   18.31    9.24
   7  -2 -34    6.06    5.97
   7   2 -34    4.26    7.68
   7  -2 -35    1.19    6.77
   7   2 -35   -0.00    5.18
   7  -2 -36   -0.00    5.78
   7   2 -36    0.00    6.04
   7   2 -37   10.50    8.36
  -7   3   1    0.78    2.62
  -7   3   1   -0.00    3.34
   7  -3  -1    0.33    2.80
   7  -3  -1    2.49    2.55
   7   3  -1   -0.00    3.76
   7   3  -1   -0.00    3.70
  -7  -3   1   -0.00    3.74
  -7  -3   1   -0.00    5.06
  -7   3   2  175.79   18.01
  -7   3   2  129.81   17.31
   7  -3  -2  194.03   18.78
   7  -3  -2  195.83   17.77
   7   3  -2  148.60   19.29
   7   3  -2  166.19   20.10
   7   3  -2  142.93   18.63
  -7  -3   2  190.58   20.82
  -7  -3   2  189.01   21.67
  -7   3   3   61.33    9.92
   7  -3  -3   54.90    9.17
   7   3  -3   53.03   10.29
   7   3  -3   59.83   10.78
  -7  -3   3   36.75    9.09
  -7   3   4    3.03    4.35
  -7   3   4    7.26    4.06
   7  -3  -4   10.23    4.68
   7   3  -4   12.99    6.05
   7   3  -4    8.18    5.62
  -7  -3   4    5.87    4.93
  -7  -3   4    6.63    5.93
  -7   3   5  130.51   15.29
  -7   3   5   89.98   13.25
   7  -3  -5  101.80   13.60
   7   3  -5  111.95   15.81
   7   3  -5  112.89   15.59
  -7  -3   5  112.18   16.06
  -7   3   6   17.77    5.98
   7  -3  -6   24.03    6.45
   7   3  -6   19.09    6.72
  -7  -3   6   28.85    8.40
  -7   3   7    2.29    4.11
  -7   3   7    5.98    4.03
   7  -3  -7    0.00    3.09
   7   3  -7   -0.00    4.30
   7   3  -7    0.40    3.62
  -7  -3   7    0.00    4.05
  -7   3   8    0.00    3.67
  -7   3   8    1.95    4.32
   7  -3  -8    0.00    3.88
   7   3  -8   -0.00    4.19
   7   3  -8    2.88    3.65
  -7  -3   8    0.90    4.82
  -7   3   9  235.63   25.25
  -7   3   9  246.65   25.24
   7  -3  -9  239.68   25.07
   7   3  -9  210.55   25.17
   7   3  -9  268.46   26.65
  -7  -3   9  219.41   26.39
  -7   3  10   89.19   14.05
  -7   3  10   67.26   12.37
   7  -3 -10   83.63   13.28
   7   3 -10   98.68   14.57
   7   3 -10   90.02   14.09
  -7  -3  10  102.74   15.93
  -7   3  11    0.00    4.34
   7   3 -11    9.82    5.65
  -7  -3  11   16.02    6.62
  -7   3  12    0.00    4.87
   7  -3 -12    0.00    4.40
   7   3 -12    0.62    4.01
  -7  -3  12   -0.00    4.74
   7  -3 -13   59.51   11.47
  -7  -3  13   70.30   13.57
   7  -3 -14  132.57   18.53
  -7  -3  14  149.00   20.71
   7   3 -15  128.07   19.15
  -7  -3  15  210.27   24.22
   7   3 -16   22.79    8.15
  -7  -3  16   17.62    8.35
   7   3 -17    5.12    5.16
  -7  -3  17    3.25    6.00
   7  -3 -18   21.40    8.70
   7   3 -18   16.30    8.07
  -7  -3  18   18.57    9.15
  -7   3  19  288.94   32.22
   7  -3 -19  271.39   32.34
   7   3 -19  299.02   32.40
  -7  -3  19  330.98   35.40
  -7   3  20   -0.00    5.08
   7  -3 -20   -0.00    5.40
   7   3 -20    6.78    5.97
  -7  -3  20    5.42    7.08
  -7   3  21   -0.00    5.33
   7  -3 -21    0.92    5.13
   7   3 -21    2.74    6.50
  -7  -3  21    0.49    4.85
  -7   3  22    0.78    5.02
   7  -3 -22    0.23    5.70
   7   3 -22   -0.00    4.68
  -7  -3  22    3.82    6.08
  -7   3  23   21.57    8.75
   7  -3 -23   25.20    9.44
   7   3 -23    7.06    7.86
  -7  -3  23   19.07    9.40
  -7   3  24    2.49    5.01
   7  -3 -24   17.18    8.92
   7   3 -24    5.11    6.96
  -7   3  25   19.67    9.09
   7  -3 -25   22.08    9.09
   7   3 -25   35.12   10.52
  -7   3  26    3.39    5.91
   7  -3 -26    1.20    6.48
   7   3 -26    7.14    7.24
  -7   3  27   -0.00    4.32
   7  -3 -27    1.12    7.86
   7   3 -27   -0.00    6.15
  -7   3  28   -0.00    4.87
   7  -3 -28    4.71    7.73
   7   3 -28   -0.00    5.71
  -7   3  29    9.77    7.50
   7  -3 -29   15.62    9.21
   7   3 -29   14.44    8.66
  -7   3  30    3.51    6.83
   7  -3 -30    0.23    7.27
   7   3 -30   18.52    8.94
  -7   3  31   10.33    7.72
   7  -3 -31    5.74    7.14
   7   3 -31   11.36    8.42
   7  -3 -32    4.80    7.31
   7   3 -32   -0.00    6.00
   7  -3 -33    4.80    6.55
   7   3 -33    0.20    6.62
   7  -3 -34    2.74    6.60
   7   3 -34   10.67    8.75
   7  -3 -35   28.93   12.17
   7   3 -35   10.62    7.80
   7  -3 -36    1.26    7.36
   7   3 -36    9.87    7.49
  -7   4   1   84.73   10.64
   7  -4  -1   64.71    9.57
   7  -4  -1   71.80    8.76
   7   4  -1   46.56   10.39
   7   4  -1   74.46   12.24
  -7  -4   1   74.52   12.04
  -7  -4   1   69.81   12.59
  -7   4   2  109.67   13.23
  -7   4   2   89.33   12.11
   7  -4  -2   98.49   12.20
   7  -4  -2   99.64   11.15
   7   4  -2   80.16   13.56
   7   4  -2   98.70   15.05
   7   4  -2  117.21   15.56
  -7  -4   2  105.77   14.92
  -7  -4   2   86.88   14.39
  -7   4   3   22.83    5.93
   7  -4  -3   15.70    5.30
   7   4  -3   26.45    7.85
   7   4  -3   20.92    7.02
   7   4  -3   22.48    7.14
  -7  -4   3   10.54    5.86
  -7  -4   3   15.93    6.78
  -7   4   4   36.66    7.60
   7  -4  -4   30.40    6.81
   7   4  -4   31.34    8.73
   7   4  -4   33.60    8.46
  -7  -4   4   38.36    9.70
  -7  -4   4   55.05   11.05
  -7   4   5   90.23   12.15
  -7   4   5   67.16   10.77
   7  -4  -5   51.85    9.69
   7   4  -5   91.82   13.63
   7   4  -5   80.44   13.01
  -7  -4   5   77.48   12.85
  -7  -4   5   87.22   14.09
  -7   4   6   74.26   11.57
  -7   4   6   58.16   10.33
   7  -4  -6   80.38   11.53
   7   4  -6   70.70   12.29
   7   4  -6   59.54   11.56
  -7  -4   6   65.04   12.44
  -7   4   7   49.34    9.43
  -7   4   7   45.17    8.66
   7  -4  -7   33.96    7.89
   7   4  -7   38.07    9.22
   7   4  -7   39.20    9.48
  -7  -4   7   34.02    9.43
  -7   4   8   36.92    9.22
  -7   4   8   51.38    9.46
   7  -4  -8   32.93    8.40
   7   4  -8   70.38   11.63
   7   4  -8   59.54   11.13
  -7  -4   8   49.64   11.02
  -7   4   9   32.53    8.60
   7   4  -9   36.29    9.60
  -7  -4   9   33.21    9.59
  -7   4  10    0.75    4.28
   7  -4 -10    0.67    3.72
   7   4 -10   -0.00    4.15
  -7  -4  10    3.78    5.96
   7  -4 -11   92.72   14.25
   7   4 -11  123.81   16.86
  -7  -4  11   96.06   16.46
   7  -4 -12  140.80   18.91
   7   4 -12  157.88   19.96
  -7  -4  12  131.15   19.87
   7  -4 -13  114.01   17.59
   7   4 -13  139.27   18.80
  -7  -4  13  138.97   20.16
   7  -4 -14   32.63    9.52
   7   4 -14    5.79    7.13
   7   4 -14   16.44    7.04
  -7  -4  14   52.95   11.72
  -7   4  15   40.81   10.31
   7   4 -15   59.16   12.70
  -7  -4  15   56.31   12.25
  -7   4  16   50.96   10.55
   7   4 -16   15.54    8.17
  -7  -4  16   20.38    8.69
  -7   4  17  127.94   19.50
   7   4 -17  169.34   21.53
  -7  -4  17  188.86   24.14
  -7   4  18   16.14    7.67
   7  -4 -18   26.27    9.13
   7   4 -18   27.11    9.61
  -7  -4  18   47.95   12.25
  -7   4  19    6.23    5.59
   7  -4 -19    5.38    7.02
   7   4 -19   10.89    7.14
  -7  -4  19   23.41    9.61
  -7   4  20   17.97    7.96
   7  -4 -20   57.83   13.10
   7   4 -20   38.25   10.47
  -7  -4  20   44.12   12.72
  -7   4  21   41.41   11.10
   7  -4 -21   43.08   12.06
   7   4 -21   44.92   11.29
  -7   4  22   43.35   11.80
   7  -4 -22   31.55   11.36
   7   4 -22   47.67   11.76
  -7   4  23    0.65    5.02
   7  -4 -23    2.73    7.69
   7   4 -23    0.00    6.23
  -7   4  24   -0.00    6.05
   7  -4 -24    1.81    5.79
  -7   4  25    2.75    6.28
   7  -4 -25    8.57    7.34
   7   4 -25    2.17    6.01
  -7   4  26   15.34    8.53
   7  -4 -26    4.75    8.13
   7   4 -26   14.78    8.59
  -7   4  27   10.18    7.34
   7  -4 -27   18.83    9.83
   7   4 -27   11.88    8.20
  -7   4  28    6.19    6.28
   7  -4 -28   14.57    9.63
   7   4 -28   11.39    7.29
  -7   4  29    4.94    6.91
   7  -4 -29   11.61    8.66
   7   4 -29    7.50    7.54
  -7   4  30    0.00    4.69
   7  -4 -30   10.40    9.17
   7   4 -30    0.97    6.17
  -7   4  31   -0.00    4.72
   7  -4 -31    7.44    7.66
   7   4 -31    9.81    8.51
  -7   4  32    5.10    6.55
   7  -4 -32   -0.00    6.80
   7   4 -32    0.00    6.42
   7  -4 -33   13.46    9.22
   7   4 -33   16.69    8.51
   7  -4 -34    0.00    9.12
   7   4 -34   -0.00    7.30
   7  -4 -35    3.02    7.05
   7   4 -35   -0.00    6.33
   7  -4 -36    0.00    8.80
   7   4 -36   -0.00    7.66
  -7   5   1    0.84    3.02
  -7   5   1    2.26    3.46
   7  -5  -1    0.00    2.92
   7  -5  -1    1.29    1.78
   7   5  -1    4.92    4.59
   7   5  -1    0.14    4.04
  -7  -5   1    1.25    3.71
  -7  -5   1    2.03    4.96
  -7   5   2   -0.00    3.74
  -7   5   2    0.00    2.65
   7  -5  -2   -0.00    3.08
   7  -5  -2    3.92    2.81
   7   5  -2   -0.00    3.92
  -7  -5   2    0.00    4.66
  -7  -5   2    6.41    5.11
  -7   5   3   45.22    8.41
  -7   5   3   38.31    7.70
   7  -5  -3   45.48    7.87
   7   5  -3   37.37    9.54
   7   5  -3   51.32   11.03
   7   5  -3   47.48   10.56
  -7  -5   3   54.48   10.61
  -7   5   4  116.61   15.06
  -7   5   4  113.10   14.37
   7  -5  -4  144.77   15.34
   7   5  -4  127.61   17.55
   7   5  -4   97.37   16.25
   7   5  -4  106.90   16.16
  -7  -5   4  156.19   18.80
  -7  -5   4  157.28   19.37
  -7   5   5   54.47    9.69
  -7   5   5   64.08    9.12
   7  -5  -5   45.76    8.56
   7   5  -5   27.56    8.55
  -7  -5   5   34.70   10.39
  -7   5   6    2.42    4.24
   7  -5  -6    1.87    3.81
   7   5  -6    3.74    5.49
  -7  -5   6    7.23    6.60
  -7   5   7   24.16    6.09
   7  -5  -7   14.76    5.58
   7   5  -7    7.80    6.49
  -7   5   8   87.74   12.59
   7  -5  -8   81.33   12.19
   7   5  -8   91.87   14.84
  -7  -5   8  109.58   16.29
  -7   5   9  140.26   16.56
   7  -5  -9  113.83   15.91
   7   5  -9  161.33   19.71
  -7  -5   9  120.90   18.58
  -7   5  10   29.84    8.11
   7  -5 -10   50.01    9.84
   7   5 -10   36.00    9.59
  -7  -5  10   42.72   10.77
   7  -5 -11  127.19   16.70
  -7  -5  11   85.81   16.19
  -7   5  12    7.80    4.75
   7   5 -12   -0.00    5.00
   7   5 -12   -0.00    4.65
  -7  -5  12   -0.00    5.72
  -7   5  13   37.50    9.92
   7  -5 -13   27.22    9.05
   7   5 -13   55.03   11.91
   7   5 -13   41.93   10.52
  -7  -5  13   60.34   13.04
  -7   5  14   47.93   10.58
   7  -5 -14   66.08   12.91
   7   5 -14   25.31   10.12
   7   5 -14   45.16   10.95
  -7  -5  14   48.31   12.18
  -7   5  15  154.40   20.41
   7   5 -15  165.50   22.31
   7   5 -15  173.17   22.23
  -7  -5  15  186.43   24.39
  -7   5  16    5.23    5.64
   7   5 -16    0.91    5.49
   7   5 -16    2.71    5.25
  -7  -5  16    0.94    6.32
  -7   5  17    3.59    5.64
   7  -5 -17   -0.00    5.25
   7   5 -17   -0.00    5.42
  -7  -5  17    0.00    6.64
  -7   5  18    0.82    4.72
   7  -5 -18    3.64    6.72
   7   5 -18    2.80    5.80
  -7  -5  18    8.30    6.62
  -7   5  19   17.10    8.26
   7  -5 -19   24.83   10.10
  -7  -5  19   17.41    8.51
  -7   5  20   31.32    9.40
   7  -5 -20   24.06    9.57
   7   5 -20   25.73    9.02
  -7   5  21   15.74    7.28
   7  -5 -21   -0.00    7.63
   7   5 -21   13.81    7.20
  -7   5  22   -0.00    3.80
   7  -5 -22    1.70    5.88
   7   5 -22    0.95    5.13
  -7   5  23    4.14    5.36
   7  -5 -23   10.42    7.86
   7   5 -23    0.00    6.25
  -7   5  24   15.47    7.59
   7   5 -24   19.00    9.73
  -7   5  25    0.00    6.37
   7  -5 -25   20.42    8.07
   7   5 -25   10.34    7.80
  -7   5  26    5.50    7.31
   7  -5 -26   12.78    7.95
   7   5 -26    7.55    6.13
  -7   5  27    0.00    5.84
   7  -5 -27   -0.00    5.57
   7   5 -27    1.16    6.31
  -7   5  28   13.65    8.52
   7  -5 -28    6.18    8.53
   7   5 -28    0.00    5.62
  -7   5  29    6.74    6.87
   7  -5 -29    0.00    6.58
  -7   5  30    7.81    6.89
   7  -5 -30   25.48   10.40
   7   5 -30   11.70    8.80
  -7   5  31    1.57    6.11
   7  -5 -31    7.98    8.38
   7   5 -31    5.59    8.21
   7  -5 -32   -0.00    7.53
   7   5 -32   -0.00    7.15
   7  -5 -33    3.01    7.92
   7   5 -33    0.00    6.04
   7  -5 -34    5.46    7.92
   7   5 -34   18.59    9.58
   7  -5 -35    1.61    6.24
   7   5 -35    2.22    7.12
   7   5 -36   -0.00    7.30
  -7   6   1   65.06    9.69
   7  -6  -1   88.66   10.54
   7   6  -1  101.17   15.44
   7   6  -1   82.33   13.80
  -7   6   2   70.82    9.64
   7  -6  -2   65.92    9.47
   7  -6  -2   76.88    7.86
   7   6  -2   86.68   14.50
   7   6  -2   80.47   13.76
  -7  -6   2   61.22   12.67
  -7   6   3   44.31    7.63
   7  -6  -3   27.57    6.43
   7  -6  -3   43.00    5.92
   7   6  -3   56.28   11.33
   7   6  -3   36.34    9.61
  -7  -6   3   36.82   10.09
  -7   6   4   14.86    4.88
   7  -6  -4    6.16    4.04
   7   6  -4   18.63    7.61
   7   6  -4   10.52    6.95
  -7  -6   4   24.83    8.88
  -7   6   5    1.53    3.89
   7  -6  -5    0.25    3.80
   7   6  -5    2.89    4.17
  -7   6   6  117.99   14.03
   7   6  -6   81.59   14.44
  -7  -6   6   81.80   15.06
   7  -6  -7  138.23   16.80
   7   6  -7  171.78   20.99
  -7  -6   7  148.32   20.49
  -7   6   8   51.96    9.88
   7  -6  -8   83.69   12.16
   7   6  -8   72.24   13.29
  -7  -6   8   62.27   13.34
  -7   6   9    0.16    4.16
  -7   6   9    1.36    3.36
   7  -6  -9    4.14    4.90
   7   6  -9   -0.00    5.32
   7   6  -9    0.00    6.53
  -7  -6   9    6.74    7.32
  -7   6  10   85.79   13.16
  -7   6  10   91.48   13.35
   7   6 -10   84.51   14.85
   7   6 -10   97.98   15.78
  -7  -6  10   90.35   15.81
  -7   6  11  107.44   15.00
   7  -6 -11  124.37   16.69
   7   6 -11  106.51   16.21
   7   6 -11  116.30   17.63
  -7  -6  11   81.47   15.76
  -7   6  12    9.15    5.81
   7  -6 -12    1.98    5.20
   7   6 -12   18.58    7.99
   7   6 -12   17.10    7.56
  -7  -6  12   18.86    8.17
  -7   6  13   17.17    6.32
   7  -6 -13    6.58    5.91
   7   6 -13   12.88    6.77
   7   6 -13   14.91    7.50
  -7  -6  13   19.93    9.00
  -7   6  14   14.95    6.29
   7  -6 -14   22.97    8.32
   7   6 -14   15.93    7.55
   7   6 -14   31.87    9.23
  -7  -6  14   15.52    7.97
  -7   6  15   -0.00    4.96
   7   6 -15   -0.00    5.89
   7   6 -15    0.21    5.80
  -7  -6  15    2.42    6.47
  -7   6  16   53.96   11.42
   7   6 -16   41.03   11.18
   7   6 -16   72.68   13.82
  -7  -6  16   60.86   13.98
  -7   6  17   68.92   12.91
   7  -6 -17   39.50   11.69
   7   6 -17   55.31   12.82
  -7   6  18   70.65   13.60
   7   6 -18   68.69   14.02
  -7   6  19   -0.00    4.99
   7  -6 -19    0.12    5.59
   7   6 -19   -0.00    5.95
  -7   6  20   -0.00    5.24
   7  -6 -20    0.02    5.93
   7   6 -20    0.00    4.97
  -7   6  21    6.09    6.09
   7  -6 -21   -0.00    5.77
   7   6 -21    0.00    5.91
  -7   6  22   31.29    9.87
   7  -6 -22   10.74    8.31
   7   6 -22   31.58   10.04
  -7   6  23    5.71    6.61
   7  -6 -23    9.72    8.30
   7   6 -23   23.79    8.94
  -7   6  24    7.23    6.34
   7  -6 -24    5.44    6.87
   7   6 -24    5.91    6.55
  -7   6  25   -0.00    5.38
   7  -6 -25    0.41    5.94
   7   6 -25   -0.00    5.44
  -7   6  26   17.20    9.23
   7  -6 -26   36.31   11.79
   7   6 -26    6.56    6.85
  -7   6  27   -0.00    6.11
   7  -6 -27    6.22    7.52
   7   6 -27   15.03    7.60
  -7   6  28    2.11    6.29
   7  -6 -28   22.90   11.00
   7   6 -28   17.03    8.05
  -7   6  29   -0.00    5.79
   7  -6 -29    6.56    8.30
   7   6 -29   -0.00    5.22
  -7   6  30   -0.00    5.15
   7  -6 -30   -0.00    7.12
   7   6 -30   -0.00    5.64
   7  -6 -31   -0.00    7.89
   7   6 -31   -0.00    5.60
  -7   6  32   18.79   10.26
   7  -6 -32    7.22    9.00
   7   6 -32    4.95    6.26
  -7   6  33   -0.00    4.79
   7  -6 -33    5.10    7.61
   7   6 -33    2.11    6.45
   7  -6 -34    1.30    7.73
   7   6 -34   -0.00    5.54
   7  -6 -35    1.62    7.00
   7   6 -35    1.73    6.13
  -7   7   1    4.37    3.54
   7   7  -1    1.83    4.37
   7   7  -1    2.62    4.88
  -7  -7   1    2.29    5.80
  -7   7   2   27.61    5.98
   7  -7  -2   21.38    5.36
   7   7  -2   23.20    8.27
   7   7  -2   34.71    9.34
  -7  -7   2   11.90    6.86
  -7   7   3   16.48    5.17
   7  -7  -3    8.83    4.05
   7  -7  -3    6.15    2.41
   7   7  -3    4.74    5.15
   7   7  -3   18.52    7.26
  -7  -7   3    4.37    5.24
  -7  -7   3   15.72    7.48
  -7   7   4  268.13   24.44
   7  -7  -4  255.49   24.19
   7   7  -4  248.64   28.88
   7   7  -4  261.09   29.16
  -7  -7   4  249.58   27.76
  -7  -7   4  236.07   28.15
  -7   7   5  127.12   14.48
  -7   7   5   86.39   12.77
   7  -7  -5  134.46   14.45
   7   7  -5   93.35   15.74
   7   7  -5  109.90   17.33
   7   7  -5  126.60   17.99
  -7  -7   5  130.44   17.53
  -7  -7   5  113.80   17.88
  -7   7   6    6.98    4.99
  -7   7   6    9.88    4.88
   7  -7  -6   17.95    5.50
   7   7  -6   10.40    6.42
   7   7  -6   12.23    6.99
  -7  -7   6    9.33    6.49
  -7  -7   6   10.85    7.42
  -7   7   7   78.56   11.38
   7  -7  -7   84.46   12.55
   7   7  -7   80.06   14.28
   7   7  -7   83.96   14.40
  -7  -7   7   61.42   12.96
  -7   7   8   31.91    6.86
  -7   7   8   12.99    5.63
   7  -7  -8   16.48    6.67
   7   7  -8    8.50    6.50
  -7  -7   8   12.69    7.21
  -7  -7   8   36.16   10.58
  -7   7   9   36.33    7.88
  -7   7   9   27.87    6.99
   7  -7  -9   30.81    8.38
   7   7  -9   22.00    8.71
   7   7  -9   55.71   12.20
  -7  -7   9   27.54    8.72
  -7  -7   9   33.37   10.80
  -7   7  10   89.87   13.27
  -7   7  10   91.41   13.68
   7  -7 -10  132.98   16.97
   7   7 -10   96.10   16.11
   7   7 -10   78.61   15.54
  -7  -7  10  101.12   16.26
  -7  -7  10   96.18   17.15
  -7   7  11   23.40    7.11
   7  -7 -11   24.05    8.49
   7   7 -11   41.00   10.37
   7   7 -11   30.90    9.26
  -7  -7  11   34.92   11.35
  -7   7  12    8.33    5.14
   7  -7 -12    9.71    6.00
   7   7 -12    3.34    5.78
   7   7 -12    1.80    5.59
  -7  -7  12    3.29    6.14
   7  -7 -13   17.83    8.15
   7   7 -13   18.94    8.64
  -7  -7  13   12.32    7.19
   7  -7 -14  164.39   22.18
   7   7 -14  154.32   21.02
   7   7 -15    1.48    5.49
   7   7 -16    0.00    5.31
   7  -7 -17   -0.00    6.19
   7   7 -17   -0.00    5.45
   7  -7 -18    3.93    5.92
  -7   7  19    7.30    5.38
   7  -7 -19    1.40    5.12
   7   7 -19    2.10    5.74
  -7   7  20   39.61   10.53
   7  -7 -20   31.74   10.34
   7   7 -20   49.82   12.23
  -7   7  21   -0.00    5.46
   7  -7 -21    0.97    6.06
   7   7 -21    2.51    6.56
  -7   7  22    4.43    5.50
   7  -7 -22    2.00    6.17
   7   7 -22    1.59    5.24
  -7   7  23    4.92    6.58
   7  -7 -23    0.37    6.07
   7   7 -23    1.17    6.26
  -7   7  24   27.28    9.89
   7  -7 -24   17.78    9.69
   7   7 -24   63.48   13.03
  -7   7  25   -1.96    6.02
   7  -7 -25    5.74    7.43
   7   7 -25    2.84    6.75
  -7   7  26    0.00    5.97
   7  -7 -26    6.44    6.95
  -7   7  27   -0.00    6.45
   7  -7 -27    1.00    6.48
   7   7 -27    5.82    4.96
  -7   7  28    6.79    6.39
   7  -7 -28    1.34    4.94
   7   7 -28   16.16    7.86
  -7   7  29    4.90    7.56
   7  -7 -29    2.72    7.56
   7   7 -29    0.00    4.62
  -7   7  30    8.97    8.39
   7  -7 -30   26.96   10.89
   7   7 -30   21.36    9.07
  -7   7  31    0.00    6.38
   7  -7 -31    0.00    7.24
   7   7 -31    3.40    5.89
  -7   7  32    0.52    5.50
   7  -7 -32   -0.00    5.78
   7   7 -32    0.70    6.48
  -7   7  33    0.00    5.31
   7  -7 -33   -0.00    8.91
   7   7 -33    0.34    5.79
  -7   7  34    3.20    6.29
   7  -7 -34    0.00    6.79
   7   7 -34    5.28    6.64
   7   7 -35    0.00    5.55
  -7   8   1   39.01    6.60
   7   8  -1   58.74   11.68
   7   8  -1   35.30   10.30
  -7  -8   1   42.70   10.81
  -7   8   2  111.53   12.11
   7   8  -2  105.88   16.80
   7   8  -2   78.66   15.09
  -7  -8   2   73.93   14.33
  -7   8   3    3.88    3.42
   7  -8  -3    7.96    4.19
   7   8  -3    0.00    5.60
   7   8  -3   -0.00    4.87
  -7  -8   3    0.49    5.65
   7  -8  -4   35.52    6.61
   7   8  -4   18.17    8.57
   7   8  -4   21.25    8.33
  -7  -8   4   30.43    8.08
  -7   8   5    7.16    3.68
   7  -8  -5   12.17    4.67
   7   8  -5    0.00    5.76
  -7  -8   5    5.68    4.75
  -7  -8   5    6.44    6.39
  -7   8   6   25.07    6.14
   7  -8  -6   17.20    6.35
   7   8  -6   30.86    9.31
   7   8  -6   30.93    9.79
  -7  -8   6   35.05    8.91
  -7  -8   6   18.41    8.11
  -7   8   7    0.00    2.91
   7  -8  -7    5.73    4.79
   7   8  -7    3.58    5.62
   7   8  -7    0.00    5.12
  -7  -8   7   -0.00    3.99
  -7  -8   7    2.26    6.44
  -7   8   8   64.46   10.35
  -7   8   8   80.78   11.03
   7  -8  -8   46.69   10.07
   7   8  -8   75.90   13.60
   7   8  -8   64.47   13.02
  -7  -8   8   34.29   10.38
  -7  -8   8   54.60   13.03
  -7   8   9    2.33    3.66
   7  -8  -9   10.39    6.32
   7   8  -9    9.23    6.76
  -7  -8   9    2.05    5.26
  -7  -8   9    0.63    6.75
  -7   8  10   10.55    5.03
   7  -8 -10    0.00    5.27
   7   8 -10   23.29    8.26
  -7  -8  10   21.68    7.63
  -7   8  11    6.66    4.20
   7  -8 -11   -0.00    4.95
   7   8 -11    0.00    5.12
  -7  -8  11    0.00    5.74
  -7   8  12  154.70   19.01
   7   8 -12  147.68   20.89
  -7   8  13   -0.00    4.56
   7  -8 -13   -0.00    5.98
   7   8 -13    1.41    5.49
  -7   8  14    9.62    5.90
   7   8 -14    4.63    6.99
  -7   8  15    3.68    4.31
   7   8 -15    7.15    5.56
  -7   8  16   51.96   11.63
   7  -8 -16   69.49   13.84
   7   8 -16   75.36   14.18
  -7   8  17    4.91    4.76
   7  -8 -17    0.00    6.63
   7   8 -17   -0.00    5.44
  -7   8  18    0.00    4.42
   7  -8 -18    7.46    7.98
   7   8 -18    2.58    6.03
  -7   8  19   -0.00    5.29
   7  -8 -19    2.00    5.85
  -7   8  20    7.47    6.21
   7  -8 -20    0.33    5.48
   7   8 -20   28.88    9.82
  -7   8  21    1.21    3.49
   7  -8 -21    1.69    4.96
  -7   8  22    6.18    6.15
   7  -8 -22    9.95    8.01
   7   8 -22    4.18    6.39
  -7   8  23   10.57    6.10
   7  -8 -23   30.73   11.80
   7   8 -23    5.99    7.09
  -7   8  24    2.68    5.06
   7  -8 -24   11.21    8.87
   7   8 -24    9.33    7.01
  -7   8  25    2.37    3.66
   7  -8 -25    3.13    7.44
   7   8 -25    0.00    6.06
  -7   8  26   12.01    7.40
   7  -8 -26    3.44    7.38
   7   8 -26    9.58    7.72
   7  -8 -27    0.00    7.81
   7   8 -27   -0.00    6.58
  -7   8  28   -0.00    7.45
   7  -8 -28   17.65   10.55
   7   8 -28   15.85    8.23
  -7   8  29   -0.00    6.49
   7  -8 -29   -0.00    7.26
   7   8 -29    8.99    7.78
  -7   8  30    9.76    7.61
   7  -8 -30    4.84    8.19
   7   8 -30    8.16    7.81
  -7   8  31   -0.00    6.50
   7  -8 -31    0.00    7.91
  -7   8  32    0.29    6.72
   7  -8 -32   15.89    9.43
   7   8 -32   -0.00    6.86
  -7   8  33   -0.00    6.91
   7  -8 -33   -0.00    8.40
   7   8 -33   -0.00    5.97
  -7   8  34   -0.00    5.49
   7  -8 -34    5.67    8.80
   7   8 -34    2.32    5.88
   7   8 -35   -0.00    6.31
  -7   9   1    1.64    2.65
   7   9  -1    4.49    5.80
  -7  -9   1   -0.00    5.34
  -7   9   2   32.88    6.28
   7   9  -2   17.90    8.75
  -7  -9   2   41.56   10.70
  -7   9   3    0.00    2.74
  -7  -9   3    1.41    4.54
  -7   9   4   48.20    7.95
  -7  -9   4   35.29   10.31
  -7   9   5    6.58    3.70
   7   9  -5    2.07    5.37
  -7  -9   5   -0.00    4.32
  -7   9   6   33.32    7.17
   7   9  -6   44.38   11.35
  -7  -9   6   27.39    8.38
  -7   9   7    8.28    4.11
   7  -9  -7   21.68    7.00
   7   9  -7   12.83    6.72
  -7  -9   7   15.29    6.92
  -7   9   8   28.27    7.11
   7  -9  -8   35.51    9.14
   7   9  -8   46.36   11.18
   7   9  -8   59.24   12.52
  -7  -9   8   50.95   10.98
  -7   9   9    0.00    3.40
   7  -9  -9    0.00    4.28
   7   9  -9   -0.00    5.23
  -7  -9   9    4.02    5.50
  -7   9  10  104.34   14.46
   7   9 -10  142.27   19.20
  -7  -9  10   82.11   15.78
  -7   9  11    4.44    3.65
   7  -9 -11   -0.00    4.96
   7   9 -11    6.64    6.29
  -7  -9  11    1.98    4.80
  -7   9  12   -0.00    3.63
   7  -9 -12    1.00    4.91
   7   9 -12    1.80    5.27
  -7  -9  12   -0.00    5.30
  -7   9  13   11.79    5.52
   7  -9 -13    4.24    5.85
   7   9 -13    2.06    4.70
  -7  -9  13    4.19    5.96
  -7   9  14   73.31   12.42
   7   9 -14   56.01   12.72
  -7   9  15   -0.00    2.15
   7   9 -15   -0.00    4.76
  -7   9  16    0.90    3.83
   7  -9 -16   11.52    6.75
   7   9 -16    3.46    5.76
  -7   9  17    1.99    4.35
   7  -9 -17    0.61    5.87
  -7   9  18   19.36    7.70
   7  -9 -18   13.84    8.68
   7   9 -18   24.08    8.68
  -7   9  19    2.07    4.12
   7  -9 -19    5.43    7.87
   7   9 -19    1.66    5.75
  -7   9  20   17.10    7.02
   7  -9 -20   23.46   10.25
   7   9 -20   18.80    7.92
  -7   9  21    2.82    4.08
   7  -9 -21   -0.00    5.67
   7   9 -21    2.85    6.28
  -7   9  22    0.00    4.59
   7  -9 -22    0.00    5.61
   7   9 -22    2.35    6.19
  -7   9  23    6.85    5.88
   7  -9 -23   -0.00    7.46
   7   9 -23    4.08    5.75
  -7   9  24   27.68    9.07
   7  -9 -24    7.58    8.32
   7   9 -24   12.87    8.19
  -7   9  25    1.50    3.79
   7  -9 -25   -0.00    6.88
   7   9 -25   -0.00    5.30
  -7   9  26   -0.00    4.52
   7  -9 -26    0.61    8.04
   7   9 -26    8.22    7.65
  -7   9  27    4.89    4.95
   7  -9 -27   -0.00    8.21
   7   9 -27   -0.00    5.81
  -7   9  28   -0.00    4.77
   7  -9 -28   19.65    9.83
   7   9 -28    2.91    6.51
  -7   9  29    0.00    5.02
   7  -9 -29    1.32    7.50
   7   9 -29    1.52    6.18
  -7   9  30   12.68    6.73
   7  -9 -30   -0.00    7.49
   7   9 -30   10.98    8.30
  -7   9  31   -0.00    5.07
   7  -9 -31   -0.00    7.68
   7   9 -31   -0.00    6.46
  -7   9  32    1.62    5.41
   7  -9 -32    2.58    7.69
   7   9 -32   -0.00    6.66
  -7   9  33    0.00    6.68
   7  -9 -33    1.30    7.89
   7   9 -33    2.13    6.47
  -7   9  34    1.67    6.09
   7   9 -34    3.07    7.03
  -7   9  35    0.54    5.47
   7  10  -1    3.86    6.32
  -7 -10   1    0.00    4.89
  -7  10   2   47.26    7.77
   7  10  -2   65.19   12.83
  -7 -10   2   54.02   11.77
  -7  10   3    0.00    2.98
   7  10  -3   -0.00    4.67
  -7 -10   3   -0.00    5.31
  -7  10   4    2.41    3.25
   7  10  -4   -0.00    4.82
  -7 -10   4    4.95    5.75
  -7  10   5    3.83    3.60
   7  10  -5   -0.00    4.77
  -7 -10   5    1.23    5.28
  -7  10   6  142.69   16.34
   7  10  -6  133.40   20.29
  -7 -10   6  119.06   19.10
  -7  10   7    0.86    3.99
   7  10  -7    2.72    5.15
  -7 -10   7   -0.00    3.94
  -7  10   8    0.00    3.79
   7  10  -8   -0.00    4.43
  -7 -10   8    0.00    5.52
  -7  10   9    2.31    3.49
   7  10  -9   -0.00    5.38
   7  10  -9    0.14    4.44
  -7 -10   9   -0.00    5.36
  -7  10  10    4.03    4.74
   7  10 -10    5.69    6.94
  -7 -10  10    9.69    6.77
  -7  10  11    0.00    4.37
   7  10 -11   -0.00    4.45
  -7  10  12   57.02   10.69
   7  10 -12   73.32   13.83
  -7 -10  12   23.89    8.90
  -7  10  13    0.12    4.50
   7  10 -13    5.16    6.04
  -7 -10  13   -0.00    4.35
  -7  10  14   16.17    6.17
   7  10 -14    8.86    6.21
  -7 -10  14   11.01    7.96
  -7  10  15    1.21    4.72
   7 -10 -15   -0.00    6.73
   7  10 -15    0.00    4.99
  -7 -10  15    1.47    5.31
   7 -10 -16   31.28   11.30
   7  10 -16   53.36   12.30
  -7 -10  16   34.16   10.43
  -7  10  17   -0.00    4.21
   7 -10 -17    0.00    7.17
   7  10 -17    0.63    5.36
  -7  10  18   16.50    7.73
   7 -10 -18   10.14    9.11
   7  10 -18   30.74   10.45
  -7  10  19    1.89    4.24
   7 -10 -19    5.60    8.76
   7  10 -19    2.30    5.52
  -7  10  20   -0.00    4.42
   7 -10 -20    2.22    7.26
   7  10 -20    1.84    4.66
  -7  10  21   -0.00    4.99
   7 -10 -21    0.00    6.22
   7  10 -21   -0.00    5.11
  -7  10  22   20.34    7.99
   7 -10 -22   29.33   11.26
   7  10 -22   51.28   11.73
  -7  10  23    1.09    3.69
   7 -10 -23   -0.00    7.51
   7  10 -23    2.16    5.96
  -7  10  24    5.45    5.02
   7 -10 -24   -0.00    5.73
   7  10 -24   -0.00    5.43
  -7  10  25    0.00    5.06
   7 -10 -25    3.32    7.97
   7  10 -25   -0.00    5.90
  -7  10  26   -0.00    4.50
   7 -10 -26    7.75    8.17
   7  10 -26   11.13    7.82
  -7  10  27    0.00    4.03
   7 -10 -27    4.31    7.73
   7  10 -27   -0.00    5.57
  -7  10  28    0.00    5.93
   7 -10 -28    0.00    6.36
  -7  10  29   -0.00    3.88
   7 -10 -29   -0.00    9.39
   7  10 -29    5.59    7.15
  -7  10  30    1.59    4.44
   7 -10 -30   -0.00    7.93
   7  10 -30   -0.00    6.37
  -7  10  31   -0.00    5.46
   7 -10 -31    0.01    7.34
   7  10 -31    2.36    6.83
  -7  10  32    2.10    4.93
   7 -10 -32    5.16    8.13
   7  10 -32   13.08    8.86
  -7  10  33    6.08    6.46
   7  10 -33   -0.00    6.13
  -7  11   1    5.75    3.07
   7  11  -1    0.73    5.46
  -7 -11   1    3.85    5.62
  -7  11   2    6.56    3.60
   7  11  -2    0.00    6.58
  -7 -11   2    1.61    5.95
  -7  11   3   10.09    4.17
   7  11  -3    4.96    5.40
  -7 -11   3    4.03    5.17
  -7  11   4   30.06    6.43
   7  11  -4   23.75    8.93
  -7 -11   4   26.97    8.75
  -7  11   5   20.72    5.65
   7  11  -5   28.52    9.08
  -7 -11   5   13.40    7.22
  -7  11   6    1.81    3.13
   7  11  -6    2.46    5.08
  -7 -11   6    3.56    5.97
  -7  11   7   11.57    5.01
   7  11  -7   19.61    7.70
  -7 -11   7    5.33    6.76
  -7  11   8   15.49    5.36
   7  11  -8   11.06    7.10
  -7 -11   8   19.80    8.05
  -7  11   9    0.72    3.26
   7  11  -9    7.30    5.33
  -7 -11   9    4.50    5.73
  -7  11  10   31.17    7.79
   7  11 -10   29.29    9.49
  -7 -11  10   20.73    7.87
  -7  11  11    2.09    4.74
   7  11 -11    5.92    6.17
   7  11 -11    0.42    3.88
  -7 -11  11    2.56    4.73
  -7  11  12    0.00    4.26
   7  11 -12    2.15    5.72
  -7 -11  12    4.52    4.93
  -7  11  13    0.00    5.17
   7  11 -13   -0.00    5.08
  -7  11  14   22.50    8.65
   7  11 -14   39.70   10.96
  -7 -11  14   34.35   10.55
  -7  11  15    2.58    5.67
   7  11 -15   -0.00    6.04
  -7 -11  15    0.00    6.02
  -7  11  16    7.98    6.17
  -7 -11  16   11.50    7.41
  -7  11  17    5.96    5.61
   7  11 -17    1.69    5.03
  -7 -11  17    3.11    5.26
  -7  11  18    6.39    5.74
   7  11 -18   14.12    7.95
  -7 -11  18    6.99    6.86
  -7  11  19    4.55    5.79
   7 -11 -19   -0.00    6.62
   7  11 -19    0.22    4.19
  -7  11  20   21.34    8.16
   7 -11 -20   29.18   10.54
   7  11 -20   18.73    9.09
   7 -11 -21   -0.00    6.92
   7  11 -21    1.30    5.63
  -7  11  22   -0.00    5.12
   7 -11 -22   10.20    9.08
   7  11 -22    3.02    5.81
  -7  11  23   -0.00    4.35
   7 -11 -23    3.84    7.36
  -7  11  24    6.00    5.95
   7 -11 -24   12.58   10.19
   7  11 -24   10.22    7.10
  -7  11  25    0.00    4.57
   7 -11 -25    3.41    8.65
   7  11 -25    3.42    5.58
  -7  11  26   -0.00    3.97
   7 -11 -26    0.26    7.15
   7  11 -26   -0.00    6.16
  -7  11  27    5.27    5.22
   7 -11 -27   -0.00    8.09
   7  11 -27   -0.00    5.57
  -7  11  28   -0.00    4.65
   7 -11 -28   -0.00    7.12
   7  11 -28   -0.00    4.92
  -7  11  29    2.39    4.91
   7 -11 -29    1.36    7.64
   7  11 -29    0.00    5.91
  -7  11  30   -0.00    6.16
   7  11 -30    3.60    7.39
   7  11 -31    1.76    5.65
   7  11 -32   -0.00    6.20
  -7  12   1    5.82    2.91
   7  12  -1    4.17    5.66
  -7 -12   1    2.80    5.56
  -7  12   2   32.18    5.81
   7  12  -2   11.63    8.06
  -7 -12   2   10.18    6.95
  -7  12   3    0.00    2.42
   7  12  -3    4.53    5.81
  -7 -12   3    8.17    6.57
   7  12  -4   -0.00    4.85
  -7 -12   4    0.00    4.65
   7  12  -5   13.27    6.85
  -7 -12   5    4.34    5.17
   7  12  -6   34.11    9.85
  -7 -12   6   28.35    9.63
  -7  12   7    4.36    4.15
   7  12  -7    3.93    6.37
  -7 -12   7   -0.00    5.76
  -7  12   8    7.22    4.70
   7  12  -8   12.24    7.58
  -7 -12   8    0.96    5.65
  -7  12   9    0.00    3.73
   7  12  -9    3.36    4.89
  -7 -12   9    3.42    5.15
  -7  12  10   14.15    5.67
   7  12 -10    5.34    6.30
  -7 -12  10    3.69    5.68
  -7  12  11    3.52    3.76
   7  12 -11   -0.00    4.44
  -7 -12  11    0.76    4.05
  -7  12  12   28.70    8.10
   7  12 -12   24.45    8.94
  -7 -12  12   26.28    8.91
  -7  12  13    0.44    4.73
   7  12 -13    1.51    6.57
  -7 -12  13    2.53    6.29
  -7  12  14    3.73    4.11
   7  12 -14    0.51    6.39
  -7 -12  14    2.95    5.67
  -7  12  15    5.21    4.97
   7  12 -15    0.67    4.99
  -7 -12  15   -0.00    4.72
  -7  12  16   15.09    6.19
   7  12 -16   19.54    8.32
  -7 -12  16   21.26    9.15
  -7  12  17    8.02    5.36
   7  12 -17    3.52    5.97
  -7 -12  17    0.45    4.19
  -7  12  18    7.28    6.36
   7  12 -18   14.83    8.45
  -7 -12  18    8.30    7.06
  -7  12  19   -0.00    4.45
   7  12 -19   -0.00    4.41
  -7 -12  19    0.77    5.29
  -7  12  20   13.27    7.02
   7  12 -20    4.02    6.76
  -7 -12  20    3.84    6.59
  -7  12  21    3.36    5.85
   7  12 -21    0.74    4.89
  -7 -12  21   -0.00    5.45
  -7  12  22    9.16    7.23
   7  12 -22    2.97    5.74
  -7  12  23   -0.00    5.69
   7  12 -23    1.30    5.83
  -7  12  24   11.15    7.29
   7  12 -24    0.00    6.08
  -7  12  25    2.19    5.34
   7  12 -25    0.00    6.38
  -7  12  26    6.12    5.61
   7  12 -26    2.89    5.90
  -7  12  27    4.07    6.15
   7 -12 -27   -0.00    8.56
   7  12 -27    8.55    7.35
   7 -12 -28    8.64    9.52
   7  12 -28   12.88    7.82
   7 -12 -29   -0.00    7.87
   7  12 -29    0.00    5.63
   7 -12 -30    0.59    7.89
   7  12 -30    2.87    7.10
  -7  13   1   -0.00    2.19
   7  13  -1   -0.00    5.34
  -7  13   2   16.98    4.78
   7  13  -2   11.07    7.36
  -7 -13   2   10.99    6.68
  -7  13   3    7.65    3.86
   7  13  -3    6.97    6.45
  -7 -13   3    2.62    5.82
  -7  13   4   37.89    7.53
   7  13  -4   64.42   14.33
  -7 -13   4   59.12   13.33
  -7  13   5    6.80    4.00
   7  13  -5   19.52    7.62
  -7 -13   5   -0.00    4.32
  -7  13   6    0.19    2.90
   7  13  -6    0.04    4.92
  -7 -13   6   -0.00    4.78
  -7  13   7    0.09    2.87
   7  13  -7    1.33    5.87
  -7 -13   7   -0.00    5.56
  -7  13   8    7.40    4.34
   7  13  -8    7.75    6.97
  -7 -13   8    6.50    6.11
  -7  13   9   11.05    4.68
  -7 -13   9   -0.00    5.22
  -7  13  10   14.91    5.83
   7  13 -10   25.96    9.19
  -7 -13  10   19.93    8.49
   7  13 -11    0.16    5.47
  -7 -13  11    4.74    5.35
  -7  13  12    4.17    4.13
   7  13 -12    5.48    6.11
  -7 -13  12    5.87    6.03
  -7  13  13    4.41    4.75
   7  13 -13    0.86    4.36
  -7 -13  13    0.00    4.84
  -7  13  14   16.12    6.81
   7  13 -14   16.15    8.12
  -7 -13  14   18.08    8.15
  -7  13  15    1.55    4.13
   7  13 -15   -0.00    6.36
  -7 -13  15    3.57    5.92
  -7  13  16   -0.00    4.13
   7  13 -16    2.08    5.92
  -7 -13  16    0.00    5.83
  -7  13  17   -0.00    4.34
   7  13 -17    0.00    5.82
  -7 -13  17    2.02    5.84
  -7  13  18   -0.00    4.61
   7  13 -18   -0.00    5.97
  -7 -13  18    8.45    6.28
  -7  13  19   12.70    6.54
   7  13 -19    0.00    5.39
  -7 -13  19    1.87    5.50
  -7  13  20    0.92    6.13
   7  13 -20    7.36    6.93
  -7 -13  20   -0.00    6.00
  -7  13  21    2.39    5.33
   7  13 -21    0.00    5.42
  -7 -13  21    0.36    4.92
  -7  13  22    5.29    6.02
   7  13 -22    0.00    5.35
  -7 -13  22   -0.00    6.06
  -7  13  23    0.00    5.16
   7  13 -23   -0.00    5.63
  -7 -13  23    0.27    5.37
   7  13 -24    9.36    8.03
  -7 -13  24    2.87    6.66
   7  13 -25   -0.00    5.86
  -7 -13  25    2.29    6.35
   7  13 -26    2.14    5.87
  -7  14   1    3.50    2.86
   7  14  -1    2.50    6.28
  -7 -14   1    3.33    5.13
  -7  14   2   14.31    4.74
   7  14  -2   14.88    7.87
  -7 -14   2    6.66    6.93
  -7  14   3    6.92    4.06
   7  14  -3   -0.00    5.77
  -7 -14   3    2.53    5.80
  -7  14   4    0.85    2.94
   7  14  -4   -0.00    5.54
  -7 -14   4   -0.00    4.97
  -7  14   5    3.89    3.74
   7  14  -5    1.78    5.81
  -7 -14   5    0.00    6.05
  -7  14   6   14.22    5.31
   7  14  -6   30.92   10.57
  -7 -14   6   27.58    9.21
  -7  14   7   24.73    6.55
   7  14  -7   58.01   12.62
  -7 -14   7   23.04    9.22
  -7  14   8    4.96    4.57
   7  14  -8   11.71    6.59
  -7  14   9    8.37    4.44
   7  14  -9    3.79    6.08
  -7 -14   9   13.07    7.93
  -7  14  10   14.16    5.77
   7  14 -10    0.00    4.30
  -7 -14  10    3.36    6.01
  -7  14  11    4.53    4.22
   7  14 -11    4.67    5.96
  -7 -14  11   -0.00    4.49
  -7  14  12    4.89    5.11
   7  14 -12    5.87    6.23
  -7 -14  12    1.03    5.92
  -7  14  13   -0.00    3.40
   7  14 -13    0.00    5.77
  -7 -14  13   -0.00    4.97
   7  14 -14   -0.00    4.73
  -7 -14  14   -0.00    4.21
  -7  14  15   -0.00    4.01
   7  14 -15    9.72    6.17
  -7 -14  15   -0.00    5.98
  -7  14  16   -0.00    3.83
   7  14 -16    3.98    4.75
  -7 -14  16   -0.00    5.55
  -7  14  17    6.16    5.27
  -7 -14  17   10.12    6.88
  -7  14  18    9.92    5.87
   7  14 -18    1.91    5.91
  -7 -14  18    1.09    5.12
  -7  14  19    5.05    5.03
   7  14 -19   -0.00    5.04
  -7 -14  19    2.95    5.60
   7  14 -20    0.00    6.32
  -7 -14  20   -0.00    4.77
   7  14 -21    3.82    6.22
  -7 -14  21    9.88    7.70
   7  14 -22    5.05    6.97
   7  15  -1    0.87    6.35
  -7 -15   1    1.54    5.64
  -7  15   2    0.80    2.66
   7  15  -2   -0.00    5.22
  -7 -15   2   -0.00    5.06
  -7  15   3   13.58    4.89
   7  15  -3   15.42    8.21
  -7 -15   3    2.82    6.23
  -7  15   4    1.69    3.12
   7  15  -4    4.07    6.52
  -7  15   5    1.53    3.03
   7  15  -5    0.00    5.27
  -7 -15   5    0.99    5.15
  -7  15   6    0.00    2.98
   7  15  -6    0.00    6.00
  -7 -15   6    1.34    5.92
  -7  15   7    0.69    2.97
   7  15  -7    0.00    6.04
  -7 -15   7    0.00    5.11
  -7  15   8   12.44    5.16
   7  15  -8    9.04    6.20
  -7 -15   8    4.28    6.51
  -7  15   9    6.09    4.29
   7  15  -9    4.28    6.06
  -7 -15   9    4.58    6.41
  -7  15  10    0.61    3.94
   7  15 -10    2.57    6.01
  -7 -15  10    3.61    5.26
  -7  15  11    0.32    2.85
   7  15 -11    0.08    4.74
  -7 -15  11    3.19    5.80
  -7  15  12    5.41    4.25
   7  15 -12   -0.00    5.22
  -7 -15  12    0.00    5.15
  -7  15  13    0.00    3.74
   7  15 -13    0.00    5.98
  -7 -15  13    5.54    6.29
  -7  15  14    0.00    4.13
   7  15 -14    2.82    4.92
  -7 -15  14    7.45    6.81
  -7  15  15    9.96    4.95
   7  15 -15    2.36    5.70
  -7 -15  15   -0.00    4.88
   7  15 -16    8.64    6.19
   7  15 -17    3.06    4.87
  -7  16   1   -0.00    3.38
   7  16  -1   13.82    7.13
  -7 -16   1    3.32    5.21
  -7  16   2    1.03    3.20
   7  16  -2    1.50    6.56
  -7 -16   2    6.03    6.31
   7  16  -3    0.00    5.78
  -7 -16   3    4.25    5.42
  -7  16   4    0.00    3.18
   7  16  -4   -0.00    6.15
  -7 -16   4    2.33    4.99
  -7  16   5   -0.00    3.09
   7  16  -5   -0.00    4.92
  -7 -16   5    4.81    6.67
  -7  16   6    3.36    3.78
   7  16  -6    1.00    6.19
  -7 -16   6   -0.00    5.19
  -7  16   7    2.93    4.15
   7  16  -7    4.34    6.12
  -7 -16   7    8.82    5.81
  -7  16   8    3.36    3.33
  -7 -16   8    0.00    5.67
  -7  16   9    0.15    3.07
   7  16  -9    0.00    4.88
  -7 -16   9    0.00    4.41
   7  16 -10   -0.00    5.46
  -7 -16  10    0.08    4.64
   7  16 -11    1.68    5.72
  -7 -16  11    0.00    5.58
   7  16 -12    2.56    6.01
  -7  17   1    1.06    2.85
   7  17  -1    4.24    6.80
  -7 -17   1    2.43    5.43
  -7  17   2    0.02    2.76
   7  17  -2    4.13    7.24
  -7 -17   2   -0.00    5.03
  -7  17   3    6.34    3.88
  -7 -17   3    1.80    6.53
  -7 -17   4    1.48    5.40
  -7 -17   5    0.10    5.23
  -7 -17   6    2.36    6.09
  -6   0   1   -0.00    3.84
  -6   0   1    0.87    4.70
   6   0  -1    3.84    4.23
   6   0  -1   -0.00    3.59
   6   0  -1   -0.00    3.05
  -6   0   2  363.19   32.76
  -6   0   2  359.05   33.79
   6   0  -2  430.48   34.17
   6   0  -2  371.33   32.91
  -6   0   3   -0.00    3.47
  -6   0   3   -0.00    4.57
   6   0  -3   -0.00    4.01
   6   0  -3    0.51    3.37
  -6   0   4   12.35    5.12
  -6   0   4   14.40    6.16
   6   0  -4   15.02    5.23
  -6   0   5   -0.00    4.38
  -6   0   5   -0.00    5.02
   6   0  -5    2.98    4.38
   6   0  -5    2.79    3.73
  -6   0   6 1524.06   99.17
  -6   0   6 1265.91   98.96
   6   0  -6 1103.86   97.26
   6   0  -6 1257.66   97.40
  -6   0   7   -0.00    3.42
  -6   0   7    2.18    4.32
   6   0  -7    4.13    4.74
   6   0  -7    3.23    4.28
  -6   0   8   20.94    6.53
  -6   0   8   32.35    8.24
   6   0  -8    7.64    5.42
   6   0  -8   22.94    6.09
  -6   0   9    5.73    5.12
   6   0  -9    1.47    4.72
   6   0  -9   -0.00    3.37
  -6   0  10  191.37   21.60
  -6   0  10  208.82   22.49
   6   0 -10  204.69   22.32
   6   0 -10  179.70   20.38
  -6   0  11   -0.00    5.11
  -6   0  11   -0.00    3.86
   6   0 -11    6.43    5.29
   6   0 -11    0.00    3.22
  -6   0  12  286.41   29.70
   6   0 -12  259.09   28.74
   6   0 -12  322.98   29.04
  -6   0  13   -0.00    4.86
   6   0 -13    2.99    4.22
   6   0 -13   -0.00    2.45
  -6   0  14   68.94   13.18
   6   0 -14  101.88   15.00
   6   0 -15    5.40    4.95
  -6   0  16  271.04   30.11
   6   0 -16  292.17   30.10
  -6   0  17    0.29    4.26
  -6   0  18  125.50   18.62
  -6   0  19    0.95    4.95
   6   0 -19   -0.00    5.97
  -6   0  20    1.39    5.84
   6   0 -20    5.43    6.76
  -6   0  21   -0.00    5.92
   6   0 -21   -0.00    6.05
  -6   0  22   84.98   16.58
   6   0 -22  134.53   19.42
  -6   0  23    2.45    5.88
   6   0 -23    3.90    5.85
  -6   0  24    6.69    6.66
  -6   0  25   -0.00    5.58
   6   0 -25    1.65    6.04
  -6   0  26   44.23   13.02
   6   0 -26   41.33   11.30
  -6   0  27    0.84    4.89
   6   0 -27    0.00    6.00
   6   0 -28   16.51    8.27
   6   0 -29   -0.00    6.47
   6   0 -30   42.48   12.33
   6   0 -31    2.42    6.60
   6   0 -32   64.48   14.69
   6   0 -33    1.20    6.75
   6   0 -34   -0.00    6.59
   6   0 -35   -0.00    6.40
   6   0 -36    0.00    5.50
   6   0 -37   -0.00    6.02
   6   0 -38    4.40    8.78
  -6   1   1    4.08    4.26
  -6   1   1    1.17    3.71
   6  -1  -1    7.13    3.88
   6   1  -1    4.66    4.52
   6   1  -1    7.31    4.78
   6   1  -1    3.05    4.24
  -6  -1   1    9.13    4.90
  -6  -1   1    8.66    4.67
  -6  -1   1    6.57    5.60
  -6   1   2  593.80   46.68
  -6   1   2  541.70   46.65
   6  -1  -2  530.00   45.95
   6  -1  -2  570.05   45.78
   6   1  -2  574.92   47.65
   6   1  -2  517.19   47.09
   6   1  -2  579.39   47.36
  -6  -1   2  637.88   47.88
  -6   1   3   49.37    8.11
  -6   1   3   33.80    7.76
   6  -1  -3   56.98    8.11
   6   1  -3   29.62    7.37
   6   1  -3   28.97    7.02
  -6  -1   3   32.06    7.47
  -6  -1   3   24.33    7.62
  -6   1   4  905.87   65.61
  -6   1   4  777.95   65.62
   6  -1  -4  806.79   65.42
   6  -1  -4  855.03   65.35
   6   1  -4  777.40   65.74
  -6  -1   4  844.90   65.78
  -6  -1   4  827.04   67.15
  -6   1   5  116.21   14.76
  -6   1   5  148.19   16.78
   6  -1  -5  117.94   15.16
   6  -1  -5  135.71   14.86
   6   1  -5  142.11   16.63
   6   1  -5  150.76   16.52
  -6  -1   5  142.88   16.13
  -6  -1   5  108.32   15.40
  -6   1   6   80.68   11.80
   6  -1  -6   79.94   11.82
   6  -1  -6   73.39   11.05
   6   1  -6   96.86   13.05
   6   1  -6   99.29   12.92
  -6  -1   6   81.00   12.04
  -6  -1   6   99.27   13.79
  -6   1   7  237.25   24.77
  -6   1   7  235.14   25.02
   6  -1  -7  252.55   25.00
   6  -1  -7  255.80   24.35
   6   1  -7  256.60   25.90
   6   1  -7  266.45   25.38
  -6  -1   7  249.96   25.11
  -6  -1   7  270.28   26.65
  -6   1   8  683.92   54.39
  -6   1   8  661.40   54.43
   6  -1  -8  588.10   52.05
   6   1  -8  617.75   54.21
   6   1  -8  686.76   54.21
  -6  -1   8  659.03   53.48
  -6   1   9   11.09    6.62
  -6   1   9   12.24    5.36
   6  -1  -9    8.02    5.34
   6  -1  -9    5.27    4.08
   6   1  -9    5.57    4.59
   6   1  -9    8.60    5.42
  -6  -1   9    0.89    4.42
  -6  -1   9   -0.00    4.93
  -6   1  10  128.13   15.18
  -6   1  10   81.63   13.37
   6  -1 -10  113.03   14.91
   6  -1 -10   94.85   12.98
   6   1 -10   98.94   14.31
   6   1 -10   90.61   13.65
  -6  -1  10   80.56   13.29
  -6  -1  10  111.61   15.39
  -6   1  11   21.91    6.97
  -6   1  11    7.68    5.34
   6  -1 -11   10.94    5.97
   6  -1 -11   10.64    5.08
   6   1 -11   26.29    7.54
   6   1 -11   14.26    6.06
  -6  -1  11   15.62    6.92
  -6   1  12  331.57   32.87
   6  -1 -12  393.04   33.67
   6   1 -12  312.90   31.61
  -6  -1  12  308.80   33.25
  -6   1  13   62.43   11.62
   6  -1 -13   61.03   11.11
   6   1 -13   58.64   10.84
   6   1 -13   49.63   10.04
  -6  -1  13   47.16   10.65
  -6   1  14  149.21   19.85
   6  -1 -14  174.53   20.63
   6   1 -14  136.67   19.21
   6   1 -14  175.07   20.17
  -6  -1  14  186.50   21.70
  -6   1  15    4.17    4.97
   6  -1 -15    5.95    5.79
   6   1 -15   13.22    6.46
   6   1 -15   10.41    5.37
  -6  -1  15    6.81    5.41
  -6   1  16    1.94    4.67
   6  -1 -16   -0.00    4.39
   6   1 -16    2.59    3.56
  -6  -1  16    7.99    5.54
  -6   1  17   14.45    7.27
  -6  -1  17    5.68    6.52
  -6   1  18  233.37   28.26
  -6  -1  18  266.64   29.45
  -6   1  19   47.91   11.39
   6  -1 -19   52.96   11.78
   6   1 -19   34.00    9.28
  -6  -1  19   43.44   11.13
  -6   1  20    0.00    5.59
   6  -1 -20    5.70    5.69
   6   1 -20    0.99    4.80
  -6  -1  20    4.24    6.77
   6  -1 -21    2.72    6.31
   6   1 -21   -0.00    5.79
  -6  -1  21    1.73    5.99
  -6   1  22    0.00    4.15
   6  -1 -22    9.17    6.73
   6   1 -22    1.35    5.83
  -6   1  23    9.58    6.86
   6  -1 -23    7.49    6.85
   6   1 -23    8.44    6.73
  -6  -1  23    2.17    6.43
  -6   1  24   36.69   10.83
   6  -1 -24   44.56   11.30
   6   1 -24   28.84    9.51
  -6  -1  24   19.24    9.38
   6  -1 -25    4.25    6.09
   6   1 -25    0.00    6.27
  -6  -1  25    0.00    6.16
   6  -1 -26    0.00    5.25
   6   1 -26   12.92    7.71
  -6  -1  26    0.00    4.99
   6  -1 -27   -0.00    5.90
   6  -1 -28   61.49   15.16
   6   1 -28   81.77   16.64
   6  -1 -29    9.01    7.54
   6   1 -29    0.38    6.13
   6  -1 -30   24.46   10.40
   6   1 -30    0.00    7.33
   6  -1 -31   -0.00    6.27
   6   1 -31    2.33    7.12
   6  -1 -32   -0.00    8.67
   6   1 -32   -0.00    6.01
   6  -1 -33    2.69    6.34
   6   1 -33   -0.00    6.77
   6  -1 -34    8.41    8.73
   6   1 -34   18.78   10.84
   6  -1 -35    0.00    9.06
   6   1 -35   -0.00    6.93
   6  -1 -36    0.00    8.24
   6   1 -36   10.56    9.27
   6  -1 -37   -0.00    7.75
   6   1 -37    0.00    7.05
   6  -1 -38    9.63    9.16
   6   1 -38    2.94    6.87
  -6   2   1    4.67    3.86
   6  -2  -1    2.35    3.32
   6  -2  -1    1.13    3.01
   6  -2  -1    2.11    2.90
   6   2  -1    8.53    4.72
   6   2  -1   10.54    5.14
   6   2  -1    4.31    4.66
  -6  -2   1    3.56    4.18
  -6  -2   1    6.91    4.67
  -6  -2   1    4.71    5.04
  -6   2   2   35.60    6.59
  -6   2   2    8.04    4.78
   6  -2  -2   16.44    4.56
   6   2  -2   17.87    6.67
   6   2  -2   25.86    6.58
   6   2  -2   18.64    6.29
  -6  -2   2   37.22    7.92
  -6  -2   2   19.86    6.22
  -6  -2   2    9.17    6.12
  -6   2   3    4.17    3.47
  -6   2   3    1.60    3.73
   6  -2  -3    8.75    4.75
   6  -2  -3    7.04    3.48
   6   2  -3    8.14    5.72
   6   2  -3    2.10    4.16
  -6  -2   3    3.34    4.48
  -6  -2   3    9.11    5.84
  -6   2   4   51.42    8.91
  -6   2   4   42.34    8.52
   6  -2  -4   58.26    8.93
   6  -2  -4   51.43    8.12
   6   2  -4   55.52    9.92
  -6  -2   4   55.08    9.15
  -6  -2   4   56.26   10.49
  -6   2   5    8.34    5.16
  -6   2   5   11.07    5.07
   6  -2  -5   11.45    5.06
   6  -2  -5   13.10    4.48
   6   2  -5   13.21    6.49
   6   2  -5    6.10    4.77
  -6  -2   5    3.53    4.13
  -6  -2   5   16.10    6.89
  -6   2   6  286.11   28.77
  -6   2   6  316.12   29.37
   6  -2  -6  294.87   28.57
   6  -2  -6  392.29   29.09
   6   2  -6  289.09   29.57
  -6  -2   6  280.85   28.64
  -6  -2   6  319.88   31.01
  -6   2   7   77.80   11.55
  -6   2   7   37.73    8.64
   6  -2  -7   69.94   10.31
   6  -2  -7   50.50    8.58
   6   2  -7   45.60    9.82
   6   2  -7   66.34   10.65
  -6  -2   7   49.12    9.58
  -6   2   8    7.24    4.79
  -6   2   8    6.24    4.77
   6  -2  -8    5.05    5.06
   6  -2  -8    9.46    3.96
   6   2  -8   10.87    5.70
   6   2  -8    4.65    4.53
  -6  -2   8    9.54    5.49
  -6  -2   8    4.83    5.12
  -6   2   9    2.30    4.10
  -6   2   9    7.05    5.17
   6  -2  -9    2.06    4.32
   6  -2  -9   -0.00    2.87
   6   2  -9   -0.00    5.45
   6   2  -9    3.94    4.15
  -6  -2   9    0.00    3.37
  -6  -2   9    0.00    4.61
  -6   2  10  288.22   28.54
  -6   2  10  248.71   27.17
   6  -2 -10  261.46   27.03
   6   2 -10  305.69   28.54
  -6  -2  10  292.61   29.55
  -6   2  11  242.76   26.46
   6  -2 -11  294.59   27.27
   6   2 -11  239.94   26.29
   6   2 -11  254.39   26.58
  -6   2  12   86.84   13.61
   6  -2 -12   83.14   13.30
   6   2 -12   96.20   14.51
   6   2 -12   85.84   13.53
  -6  -2  12   94.51   14.95
  -6   2  13   16.06    6.41
   6  -2 -13   19.34    7.13
   6   2 -13   13.55    5.72
   6   2 -13   24.82    6.87
  -6  -2  13   12.12    6.79
  -6   2  14  104.51   15.04
   6  -2 -14  121.81   16.65
   6   2 -14   89.16   14.46
   6   2 -14   83.11   13.46
  -6  -2  14   93.81   15.45
  -6   2  15   40.55    9.32
   6   2 -15   24.71    8.24
   6   2 -15   28.47    8.00
  -6  -2  15   35.22   10.19
  -6   2  16   50.48   10.86
   6  -2 -16   56.93   12.30
   6   2 -16   76.78   12.37
  -6  -2  16   41.82   10.75
  -6   2  17   30.92    8.84
  -6   2  18    9.21    6.11
   6   2 -18   17.69    6.95
  -6  -2  18   17.53    7.51
  -6   2  19   15.82    6.92
   6  -2 -19   25.79    9.19
   6   2 -19    7.42    6.59
  -6  -2  19    9.37    6.30
  -6   2  20  139.05   20.67
   6  -2 -20  136.55   21.17
   6   2 -20  183.26   22.97
  -6  -2  20  188.39   23.63
  -6   2  21    0.00    5.34
   6  -2 -21    0.37    6.22
   6   2 -21    3.81    5.53
  -6  -2  21   -0.00    5.07
   6  -2 -22   42.02   11.86
   6   2 -22   36.37   10.25
  -6  -2  22   32.95   10.51
   6  -2 -23    0.00    7.29
   6   2 -23    6.33    6.42
  -6  -2  23    5.06    6.35
   6  -2 -24   13.77    8.79
   6   2 -24   17.42    8.03
  -6  -2  24    0.00    6.77
   6  -2 -25   29.97   10.73
   6   2 -25   18.15    8.67
  -6  -2  25   13.29    8.50
   6  -2 -26   23.70   11.12
   6   2 -26   44.70   11.93
  -6   2  27    4.52    6.02
   6  -2 -27    3.91    6.46
   6   2 -27    0.00    5.57
  -6   2  28    5.50    6.42
   6  -2 -28   12.79    9.47
   6   2 -28   24.94    9.80
  -6   2  29   -0.00    5.99
   6  -2 -29    4.60    7.22
   6   2 -29   14.06    8.10
  -6   2  30    4.73    6.66
   6  -2 -30   28.16   11.23
   6   2 -30   11.06    7.67
   6  -2 -31    3.65    7.88
   6   2 -31   -0.00    6.58
   6  -2 -32   10.59    8.40
   6   2 -32   21.12   10.27
   6  -2 -33    4.44    8.26
   6   2 -33   12.55    7.59
   6  -2 -34   -0.00    7.29
   6   2 -34    0.00    5.73
   6  -2 -35   -0.00    7.11
   6   2 -35    5.76    7.78
   6  -2 -36   28.30   11.42
   6   2 -36   15.83    9.41
   6  -2 -37   -0.00    7.73
   6   2 -37    0.74    6.82
   6   2 -38   12.08    8.83
  -6   3   1    3.08    3.19
  -6   3   1    1.94    2.87
   6  -3  -1    1.48    3.13
   6  -3  -1    1.58    2.50
   6  -3  -1    5.80    2.79
   6   3  -1    4.91    4.88
   6   3  -1    3.15    4.32
   6   3  -1    0.00    4.17
  -6  -3   1    4.96    4.18
  -6  -3   1    2.06    4.71
  -6  -3   1    4.45    5.12
  -6   3   2  147.19   15.00
   6  -3  -2  128.87   14.44
   6  -3  -2  137.78   13.28
   6   3  -2  146.51   17.25
   6   3  -2  121.80   16.21
  -6  -3   2  111.28   15.66
  -6  -3   2  138.01   17.48
  -6   3   3  124.72   14.33
  -6   3   3  123.33   14.27
   6  -3  -3   93.14   13.02
   6  -3  -3  117.03   12.63
   6   3  -3  147.71   17.17
   6   3  -3  147.47   16.64
  -6  -3   3  120.27   16.02
  -6  -3   3  145.82   16.37
  -6  -3   3  160.03   17.81
  -6   3   4   42.80    8.13
  -6   3   4   32.63    6.97
   6  -3  -4   34.43    6.93
   6  -3  -4   36.31    6.11
   6   3  -4   31.07    7.98
   6   3  -4   45.58    8.91
  -6  -3   4   43.54    8.55
  -6  -3   4   26.68    7.83
  -6   3   5    7.65    4.69
  -6   3   5    4.85    4.28
   6  -3  -5    7.14    4.47
   6  -3  -5    9.80    3.75
   6   3  -5   16.07    6.27
   6   3  -5   16.85    6.22
  -6  -3   5    7.74    5.16
  -6  -3   5   16.27    6.47
  -6   3   6    4.75    4.46
  -6   3   6   24.50    6.21
   6  -3  -6    9.76    4.74
   6  -3  -6    7.77    3.73
   6   3  -6   14.67    6.43
   6   3  -6    8.10    5.53
  -6  -3   6    9.57    5.56
  -6  -3   6    6.20    4.85
  -6   3   7   20.61    6.72
  -6   3   7   19.48    5.67
   6  -3  -7   25.09    6.69
   6   3  -7   29.72    7.97
   6   3  -7   16.67    7.04
  -6  -3   7   18.88    6.47
  -6  -3   7   16.95    6.97
  -6   3   8  447.32   35.84
   6  -3  -8  332.89   33.45
   6   3  -8  387.47   36.26
  -6  -3   8  381.56   36.75
  -6   3   9   66.59   11.84
  -6   3   9   80.05   11.63
   6  -3  -9   74.34   11.48
   6   3  -9   93.07   13.37
  -6  -3   9   63.26   12.87
  -6   3  10   11.14    6.12
  -6   3  10   30.54    7.22
   6  -3 -10   24.77    7.27
   6   3 -10   20.44    7.46
   6   3 -10   18.88    6.45
  -6  -3  10   27.01    7.76
  -6   3  11   25.67    7.83
  -6   3  11   12.65    5.57
   6  -3 -11   18.89    7.37
   6   3 -11    6.00    5.63
   6   3 -11    9.60    5.34
  -6  -3  11   18.55    6.96
  -6   3  12   87.81   13.86
  -6   3  12   76.38   12.53
   6   3 -12  105.28   14.52
  -6  -3  12   58.12   12.36
  -6   3  13  140.04   17.88
   6  -3 -13  110.04   16.84
   6   3 -13  153.95   18.81
   6   3 -13  144.61   18.26
  -6  -3  13  121.52   18.34
  -6   3  14  206.84   22.88
   6  -3 -14  192.14   22.80
   6   3 -14  176.69   21.85
   6   3 -14  191.32   22.49
  -6  -3  14  169.68   22.85
  -6   3  15   26.10    7.87
   6  -3 -15    9.20    5.75
  -6  -3  15   12.24    6.49
  -6   3  16   16.25    7.06
   6  -3 -16   38.56   10.58
   6   3 -16   26.29    7.86
  -6  -3  16   28.71    9.36
  -6   3  17   85.13   14.18
   6   3 -17   75.75   13.28
  -6  -3  17   73.10   14.50
   6   3 -18  116.79   18.31
   6   3 -18  115.09   17.26
  -6  -3  18  144.58   20.31
   6  -3 -19   43.30   11.65
   6   3 -19   31.92    9.54
   6   3 -19   28.49    9.18
  -6  -3  19   44.45   11.52
   6  -3 -20    4.09    6.32
   6   3 -20    1.52    6.11
   6   3 -20    5.17    4.79
  -6  -3  20   -0.00    6.06
   6  -3 -21   -0.00    5.91
   6   3 -21    2.48    6.68
  -6  -3  21   -2.03    6.91
   6  -3 -22   54.16   13.98
   6   3 -22   86.49   15.07
  -6  -3  22   95.67   16.97
   6   3 -23   21.85    8.96
  -6   3  24   72.35   14.42
   6  -3 -24   66.31   14.24
   6   3 -24   53.33   12.90
  -6   3  25    0.00    4.92
   6  -3 -25    4.14    6.80
   6   3 -25    0.00    6.23
  -6   3  26    3.67    5.54
   6  -3 -26   -0.00    7.34
   6   3 -26    1.74    5.78
  -6   3  27   -0.00    5.98
   6  -3 -27    0.00    6.83
   6   3 -27    3.62    5.54
  -6   3  28   23.77    9.48
   6  -3 -28   29.99   11.17
   6   3 -28   36.93   10.46
  -6   3  29   25.65    9.73
   6  -3 -29   14.51    8.77
   6   3 -29   12.76    7.38
  -6   3  30   31.93   11.15
   6  -3 -30   16.85   10.01
   6   3 -30   22.34    8.93
  -6   3  31   -0.00    5.64
   6  -3 -31   -0.00    6.65
   6   3 -31   11.58    7.75
   6  -3 -32    2.41    5.52
   6   3 -32    7.49    7.63
   6  -3 -33    9.24    8.17
   6   3 -33    5.17    6.86
   6  -3 -34   10.73    9.29
   6   3 -34    0.00    7.69
   6  -3 -35   -0.00    7.60
   6   3 -35   -0.00    7.04
   6   3 -36    1.22    5.71
   6   3 -37    6.70    6.91
   6   3 -38    1.15    6.60
  -6   4   1  194.82   18.50
   6  -4  -1  179.85   17.58
   6  -4  -1  183.59   16.02
   6   4  -1  242.97   22.52
   6   4  -1  153.70   20.42
   6   4  -1  200.97   21.51
  -6  -4   1  190.42   20.76
  -6  -4   1  156.38   19.02
  -6  -4   1  172.76   21.14
  -6   4   2   15.18    4.73
  -6   4   2   16.09    4.75
   6  -4  -2    8.68    3.81
   6   4  -2   19.18    6.97
   6   4  -2   12.25    5.96
   6   4  -2   21.59    7.03
  -6  -4   2   17.26    6.26
  -6  -4   2   13.29    5.73
  -6  -4   2   13.73    6.34
  -6   4   3    0.00    2.91
  -6   4   3   11.86    4.23
   6  -4  -3    3.01    3.21
   6   4  -3   -0.00    4.68
   6   4  -3    4.82    4.31
   6   4  -3    2.16    4.29
  -6  -4   3    0.00    4.46
  -6  -4   3    5.19    4.56
  -6  -4   3    8.95    5.70
  -6   4   4    7.36    4.50
   6  -4  -4    6.26    4.27
   6  -4  -4   18.14    3.76
   6   4  -4   10.93    6.11
   6   4  -4   14.30    5.82
  -6  -4   4    5.76    4.20
  -6  -4   4    6.79    5.78
  -6   4   5  288.67   25.39
  -6   4   5  223.07   23.22
   6  -4  -5  242.81   23.64
   6  -4  -5  246.53   21.74
   6   4  -5  258.28   26.49
   6   4  -5  261.79   26.41
  -6  -4   5  246.10   26.51
  -6   4   6  259.41   25.27
  -6   4   6  242.09   23.96
   6   4  -6  261.82   26.84
   6   4  -6  239.25   26.23
  -6  -4   6  261.80   27.28
  -6   4   7   91.01   13.10
  -6   4   7   69.77   11.13
   6  -4  -7   81.17   11.52
   6   4  -7   77.20   12.46
   6   4  -7  116.71   15.16
  -6  -4   7   80.19   13.55
  -6   4   8    3.56    5.16
  -6   4   8   10.72    4.71
   6  -4  -8    7.09    4.79
   6   4  -8    7.05    5.14
   6   4  -8   18.81    6.45
  -6  -4   8    5.16    5.62
  -6   4   9   67.23   10.62
  -6   4   9   62.46   10.51
   6  -4  -9   67.28   11.03
   6   4  -9   77.43   12.44
   6   4  -9   57.72   11.28
  -6  -4   9   76.13   13.21
  -6   4  10   38.87    7.96
  -6   4  10   43.79    8.33
   6  -4 -10   22.90    7.41
   6   4 -10   17.96    6.64
  -6  -4  10   35.54    9.21
  -6   4  11  127.70   16.59
  -6   4  11  165.24   18.41
   6  -4 -11  160.66   18.88
   6   4 -11  138.59   18.40
   6   4 -11  160.00   19.12
  -6  -4  11  100.78   17.31
  -6   4  12  114.93   15.40
   6  -4 -12  104.65   15.57
   6   4 -12  110.13   16.47
   6   4 -12  137.08   17.44
  -6  -4  12   90.15   15.72
  -6   4  13   31.19    7.91
   6  -4 -13   38.44   10.21
   6   4 -13   46.44   10.03
   6   4 -13   56.79   10.96
  -6  -4  13   40.04   10.10
  -6   4  14   -0.00    3.57
   6  -4 -14   -0.00    5.93
   6   4 -14    3.43    5.13
  -6  -4  14   -0.00    4.86
   6  -4 -15  137.53   19.00
   6   4 -15  108.09   16.94
  -6  -4  15  128.89   18.70
   6  -4 -16  121.57   19.60
   6   4 -16  154.76   20.22
  -6  -4  16  175.78   22.14
   6   4 -17   23.99    7.98
  -6  -4  17   13.77    8.16
   6   4 -18   59.00   12.30
   6   4 -18   63.84   12.26
  -6  -4  18   55.71   12.97
   6  -4 -19   87.13   16.23
   6   4 -19   95.33   16.34
   6   4 -19  135.79   18.19
  -6  -4  19  107.08   17.92
  -6   4  20  107.36   17.83
   6  -4 -20  107.26   18.44
   6   4 -20  154.92   20.18
   6   4 -20  130.50   18.98
  -6  -4  20  136.61   20.60
  -6   4  21   12.25    7.48
   6  -4 -21    0.00    6.42
   6   4 -21    0.00    5.96
   6   4 -21   12.61    6.26
  -6  -4  21    0.00    6.14
  -6   4  22    2.21    5.35
   6  -4 -22   11.84    7.64
   6   4 -22   11.14    6.68
  -6   4  23    0.36    5.49
   6  -4 -23    2.25    5.24
   6   4 -23   -0.00    6.32
  -6   4  24   -0.00    4.10
   6  -4 -24   -0.00    6.92
   6   4 -24   -0.00    6.44
  -6   4  25    8.90    6.72
   6  -4 -25    6.62    7.44
   6   4 -25    5.27    6.17
  -6   4  26    6.76    5.53
   6  -4 -26    6.53    8.33
   6   4 -26   18.03    7.92
  -6   4  27   10.09    6.53
   6  -4 -27    3.92    9.05
   6   4 -27   14.45    8.15
  -6   4  28    3.92    6.68
   6  -4 -28    7.55    7.21
   6   4 -28   18.78    8.38
  -6   4  29    3.80    5.95
   6  -4 -29    3.63    6.39
   6   4 -29    5.04    7.10
  -6   4  30    4.89    6.73
   6  -4 -30   14.45    9.05
   6   4 -30    3.12    7.38
  -6   4  31    0.00    5.92
   6  -4 -31   -0.00    7.43
   6   4 -31    3.68    6.26
   6  -4 -32   18.82   10.79
   6   4 -32    4.12    7.01
   6  -4 -33   -0.00    7.98
   6   4 -33    0.06    7.03
   6  -4 -34    6.83    8.55
   6   4 -34    9.64    7.71
   6  -4 -35    6.26    7.65
   6  -4 -36    3.71    8.22
   6  -4 -37    3.07    8.14
   6   4 -38    4.09    6.81
  -6   5   1   20.82    5.10
  -6   5   1   20.53    4.73
   6  -5  -1   14.43    4.09
   6  -5  -1   10.49    2.68
   6  -5  -1   18.56    2.96
   6   5  -1    9.94    5.61
   6   5  -1    0.00    4.40
  -6  -5   1   11.74    5.14
  -6  -5   1   20.31    7.03
  -6   5   2   88.84   11.43
  -6   5   2   88.64   10.55
   6  -5  -2  108.02   11.27
   6  -5  -2   76.44    8.86
   6  -5  -2   83.65    8.56
   6   5  -2  124.35   15.40
   6   5  -2   89.90   13.91
   6   5  -2   97.51   14.23
  -6  -5   2   72.14   12.18
  -6  -5   2   83.53   14.00
  -6   5   3  129.85   15.50
  -6   5   3  130.21   14.53
   6  -5  -3  127.53   14.42
   6  -5  -3  136.35   12.95
   6   5  -3  156.68   18.43
   6   5  -3  145.15   18.28
   6   5  -3  152.12   18.45
  -6  -5   3  129.69   17.32
  -6  -5   3  174.43   19.92
  -6   5   4  120.83   13.48
  -6   5   4  116.78   13.47
   6  -5  -4  115.22   13.44
   6   5  -4  125.45   16.28
   6   5  -4  108.10   15.88
   6   5  -4  118.53   16.31
  -6  -5   4  120.72   16.15
  -6  -5   4  108.89   16.22
  -6   5   5    4.29    3.42
  -6   5   5    3.34    3.33
   6  -5  -5    3.77    3.55
   6   5  -5    3.36    5.36
   6   5  -5    2.36    3.95
  -6  -5   5    7.30    5.16
  -6  -5   5    4.33    5.48
  -6   5   6    2.75    3.56
  -6   5   6    2.35    3.35
   6  -5  -6    2.41    3.81
   6   5  -6    7.56    5.79
   6   5  -6    1.80    4.14
  -6  -5   6    1.95    3.93
  -6  -5   6   -0.00    5.14
  -6   5   7   80.27   11.06
  -6   5   7   76.87   10.81
   6  -5  -7   57.48   10.29
   6   5  -7   80.81   13.05
   6   5  -7   81.73   13.16
  -6  -5   7   62.78   12.29
  -6   5   8   48.58    9.42
  -6   5   8   55.60    9.16
   6  -5  -8   44.50    9.04
   6   5  -8   62.50   11.18
  -6  -5   8   33.24    9.21
  -6   5   9   79.55   12.09
  -6   5   9   89.11   12.38
   6  -5  -9   82.31   12.75
   6   5  -9   93.84   13.73
   6   5  -9   77.78   13.55
  -6  -5   9   83.72   14.24
  -6   5  10   42.59    8.65
  -6   5  10   32.82    7.76
   6  -5 -10   34.53    8.91
   6   5 -10   57.84   10.77
   6   5 -10   49.93   10.51
  -6  -5  10   32.34    9.78
  -6   5  11    6.51    4.65
  -6   5  11    4.82    5.24
   6  -5 -11    2.29    4.48
   6   5 -11    3.38    4.79
   6   5 -11    2.44    5.22
  -6  -5  11    5.60    5.56
   6  -5 -12    6.45    6.13
   6   5 -12   10.27    5.60
  -6  -5  12    6.69    6.48
   6   5 -13  249.88   27.47
  -6  -5  13  238.04   27.99
   6  -5 -14  286.78   30.49
   6   5 -14  275.78   30.52
  -6  -5  14  281.71   31.39
   6  -5 -15    0.22    5.01
   6   5 -15   -0.00    5.81
  -6  -5  15    0.00    5.14
   6   5 -16    4.39    5.21
   6   5 -16    7.15    5.79
  -6   5  17    1.81    4.71
   6   5 -17    0.00    4.56
   6   5 -17    4.45    6.34
  -6  -5  17   -0.00    5.71
  -6   5  18  101.14   16.18
   6   5 -18  101.16   16.78
   6   5 -18  118.37   18.07
  -6  -5  18  125.02   18.69
  -6   5  19   22.80    8.52
   6  -5 -19   16.82    8.61
   6   5 -19   16.60    7.61
   6   5 -19   40.30   10.02
  -6  -5  19   29.04   10.22
  -6   5  20   14.16    7.41
   6  -5 -20   15.62    8.44
   6   5 -20   14.68    7.92
  -6   5  21    0.00    3.75
   6  -5 -21   -0.00    5.86
   6   5 -21    9.25    6.97
  -6   5  22   -0.00    5.65
   6  -5 -22    0.00    7.09
   6   5 -22    4.30    5.64
  -6   5  23   42.98   11.00
   6  -5 -23   30.31   11.60
   6   5 -23   68.82   13.23
  -6   5  24    9.70    7.55
   6  -5 -24   15.18    9.13
   6   5 -24   47.08   11.32
  -6   5  25   13.39    7.91
   6  -5 -25    8.73    8.31
   6   5 -25    0.00    5.80
  -6   5  26    1.51    5.48
   6  -5 -26    1.82    6.85
   6   5 -26   -0.00    6.45
  -6   5  27    3.64    6.26
   6  -5 -27    4.47    6.88
   6   5 -27    3.78    6.04
  -6   5  28   11.83    7.46
   6  -5 -28    8.90    9.02
   6   5 -28    8.45    7.74
  -6   5  29   15.38    9.80
   6  -5 -29   12.64   10.16
   6   5 -29    4.46    6.86
  -6   5  30   13.43    9.04
   6  -5 -30   -0.00    5.83
   6   5 -30    5.05    7.44
  -6   5  31    0.00    5.36
   6  -5 -31    0.95    7.17
   6   5 -31   -0.00    7.23
  -6   5  32   -0.00    4.98
   6  -5 -32   -0.00    7.81
   6   5 -32    5.95    7.94
   6  -5 -33   20.69   11.06
   6   5 -33    6.67    9.23
   6  -5 -34    1.93    9.05
   6   5 -34   22.50    9.26
   6  -5 -35   12.46    9.52
   6   5 -35    0.00    7.29
   6  -5 -36   -0.00    8.50
   6   5 -36    8.53    8.30
   6   5 -37    5.85    7.73
   6   5 -38    0.00    7.09
  -6   6   1  172.11   14.66
   6  -6  -1  140.12   13.79
   6  -6  -1  124.58   10.29
   6   6  -1  163.19   19.47
   6   6  -1  144.45   18.38
  -6  -6   1  174.71   19.46
  -6   6   2   41.55    6.69
  -6   6   2   38.24    6.35
   6  -6  -2   36.68    6.17
   6  -6  -2   33.18    4.34
   6  -6  -2   32.60    4.23
   6   6  -2   49.27   10.20
  -6  -6   2   36.29    8.17
  -6  -6   2   23.93    8.33
  -6   6   3    6.87    3.64
  -6   6   3    3.87    2.95
   6  -6  -3    5.63    3.84
   6   6  -3   10.42    6.24
   6   6  -3   18.98    6.71
  -6  -6   3    9.67    5.08
  -6  -6   3    7.23    5.39
  -6   6   4   14.12    4.72
  -6   6   4   10.40    3.95
   6  -6  -4   15.01    4.43
   6   6  -4   13.65    6.97
   6   6  -4   13.21    6.16
   6   6  -4    0.00    4.53
  -6  -6   4   25.20    7.54
  -6  -6   4   14.03    6.72
  -6   6   5  141.13   15.98
  -6   6   5  156.41   16.45
   6  -6  -5  168.19   17.25
   6   6  -5  118.54   18.00
   6   6  -5  125.91   18.46
  -6  -6   5  195.99   20.92
  -6   6   6   74.17   11.11
  -6   6   6   95.95   11.76
   6  -6  -6   93.06   12.39
   6   6  -6   80.50   13.62
   6   6  -6  105.92   14.97
  -6  -6   6   72.43   13.06
  -6  -6   6   73.90   13.35
  -6   6   7   73.92   10.87
  -6   6   7   73.50   10.23
   6  -6  -7   69.85   10.99
   6   6  -7   60.12   12.23
   6   6  -7   74.04   12.76
  -6  -6   7   73.58   12.90
  -6  -6   7   64.15   12.57
  -6   6   8   20.03    6.49
   6  -6  -8   17.89    5.85
   6   6  -8   10.00    5.76
   6   6  -8    9.81    6.01
  -6  -6   8   24.33    8.34
  -6   6   9  123.56   15.32
   6  -6  -9  101.55   15.59
   6   6  -9  128.09   17.60
  -6   6  10   85.94   12.88
   6   6 -10   92.65   14.84
  -6  -6  10   77.51   14.10
  -6   6  11  109.24   13.51
   6  -6 -11   70.98   12.89
   6   6 -11   75.94   13.53
  -6  -6  11   57.33   12.66
   6  -6 -12   79.86   13.69
   6   6 -12   80.45   14.09
  -6  -6  12   76.60   14.45
  -6   6  13    1.22    3.80
   6  -6 -13    6.91    6.25
   6   6 -13    1.79    4.68
  -6  -6  13   -0.00    5.33
  -6   6  14   -0.00    4.11
   6  -6 -14    3.88    5.94
   6   6 -14    3.98    5.22
  -6  -6  14    0.00    5.98
  -6   6  15   67.71   12.19
   6  -6 -15   72.80   13.97
   6   6 -15   69.44   13.26
   6   6 -15   77.92   14.53
  -6  -6  15   87.14   15.92
  -6   6  16    1.19    5.10
   6   6 -16    4.16    6.52
   6   6 -16   13.54    7.54
  -6  -6  16    0.00    6.44
  -6   6  17   11.61    6.44
   6   6 -17   22.98    8.51
  -6  -6  17   33.22    9.72
  -6   6  18   49.85   10.70
   6  -6 -18   44.25   12.21
   6   6 -18   36.94   10.99
  -6   6  19   10.08    5.90
   6  -6 -19   23.44    9.04
   6   6 -19   10.90    7.87
  -6   6  20    0.70    4.83
   6  -6 -20    2.31    7.36
   6   6 -20   -0.00    5.08
  -6   6  21   12.76    7.28
   6  -6 -21   18.17    9.64
   6   6 -21   32.69    9.44
  -6   6  22   10.87    6.47
   6  -6 -22    6.63    7.25
   6   6 -22    4.41    5.64
  -6   6  23   22.72    8.45
   6  -6 -23   17.31    9.23
   6   6 -23   40.15   10.22
  -6   6  24   -0.00    4.91
   6  -6 -24   -0.00    6.78
   6   6 -24   -0.00    4.79
  -6   6  25    8.17    6.81
   6  -6 -25   13.68    9.26
   6   6 -25   25.10    8.32
  -6   6  26   15.72    8.69
   6  -6 -26   40.24   13.30
   6   6 -26   26.40    9.28
  -6   6  27   -0.00    6.69
   6  -6 -27   26.26   11.39
   6   6 -27   14.17    7.14
  -6   6  28    3.49    7.00
   6  -6 -28    3.11    8.62
   6   6 -28   -0.00    5.06
  -6   6  29   -0.00    6.34
   6  -6 -29    2.94    7.22
   6   6 -29   -0.00    5.09
  -6   6  30    0.00    6.57
   6  -6 -30   -0.00    8.56
  -6   6  31   31.74   10.77
   6  -6 -31   12.32    9.38
   6   6 -31   21.07   10.24
  -6   6  32    0.00    4.91
   6  -6 -32    0.00    7.99
   6   6 -32   15.22    9.68
  -6   6  33    2.73    5.86
   6  -6 -33    5.12    7.40
   6   6 -33    8.86    7.55
   6  -6 -34    0.70    6.85
   6   6 -34   -0.00    6.49
   6  -6 -35    1.91    9.35
   6   6 -35    0.00    6.72
   6  -6 -36   -0.00    7.28
   6   6 -36    1.96    6.99
   6   6 -37    6.53    8.57
  -6   7   1   12.51    3.72
  -6   7   1   17.08    3.94
   6  -7  -1    7.58    3.19
   6   7  -1   14.51    6.58
   6   7  -1    8.17    5.86
  -6   7   2   11.93    4.09
  -6   7   2   16.09    4.19
   6   7  -2   13.37    6.13
   6   7  -2   11.41    6.45
  -6   7   3  282.06   24.38
  -6   7   3  270.58   24.19
   6  -7  -3  265.44   24.20
   6   7  -3  278.41   29.48
   6   7  -3  245.18   28.44
  -6   7   4   79.48   10.46
  -6   7   4   77.15   10.21
   6  -7  -4   78.08   10.75
   6   7  -4   58.10   12.44
   6   7  -4   88.28   14.43
  -6  -7   4   85.16   13.88
  -6   7   5   25.10    6.01
   6  -7  -5   17.51    5.55
   6   7  -5   13.43    6.51
   6   7  -5   16.31    7.37
  -6  -7   5   28.73    8.97
  -6   7   6   16.96    5.27
   6  -7  -6   26.95    7.11
   6   7  -6   19.33    7.48
  -6  -7   6   21.45    7.84
  -6   7   7   17.33    5.64
   6  -7  -7   18.25    6.17
   6   7  -7   19.64    7.55
  -6  -7   7   30.13    8.89
  -6   7   8   37.67    7.81
   6  -7  -8   34.19    8.47
   6   7  -8   53.79   11.22
  -6  -7   8   36.17   10.41
  -6   7   9  143.16   16.89
   6  -7  -9  139.42   17.71
   6   7  -9  159.77   20.37
  -6  -7   9  115.21   18.78
  -6   7  10    1.22    4.17
  -6   7  10    3.39    2.96
   6  -7 -10    1.97    4.44
   6   7 -10   -0.00    5.25
  -6  -7  10   -0.00    5.85
  -6   7  11    0.02    4.01
  -6   7  11    3.17    3.18
   6  -7 -11    1.61    5.48
   6   7 -11   -0.00    5.31
  -6  -7  11    0.39    5.59
  -6   7  12   24.51    6.81
   6  -7 -12   25.00    9.10
   6   7 -12   29.10    8.17
   6   7 -12   14.08    7.67
  -6  -7  12    9.95    6.96
  -6   7  13  151.71   19.10
   6  -7 -13  173.30   22.02
   6   7 -13  150.07   19.95
   6   7 -13  163.64   21.93
  -6  -7  13  144.38   21.04
  -6   7  14    1.44    3.88
   6  -7 -14    8.22    7.62
   6   7 -14   -0.00    4.91
   6   7 -14   10.18    6.74
  -6  -7  14   10.14    6.93
  -6   7  15    7.63    5.25
   6  -7 -15    4.47    6.43
   6   7 -15    3.87    5.49
  -6   7  16    1.87    4.98
   6   7 -16    5.10    6.07
  -6   7  17    5.34    4.42
   6   7 -17    5.02    5.59
  -6   7  18    6.66    5.30
   6   7 -18    1.64    5.12
  -6   7  19   48.08   10.96
   6  -7 -19   88.76   16.17
   6   7 -19   49.85   12.09
  -6   7  20    0.00    4.31
   6  -7 -20    0.00    6.30
   6   7 -20    5.25    6.48
  -6   7  21    0.00    4.56
   6  -7 -21    9.14    8.86
   6   7 -21   10.75    7.69
  -6   7  22    1.71    5.10
   6  -7 -22   -0.00    6.34
   6   7 -22    5.95    6.78
  -6   7  23   10.67    6.13
   6  -7 -23    8.23    8.33
  -6   7  24   10.51    6.54
   6  -7 -24    2.15    7.49
   6   7 -24   10.21    6.64
  -6   7  25   27.79    8.99
   6  -7 -25    1.23    7.80
   6   7 -25   32.24    9.61
  -6   7  26   -0.00    4.77
   6  -7 -26   10.46    7.87
   6   7 -26   -0.00    5.18
  -6   7  27   -0.00    4.93
   6  -7 -27   -0.00    6.08
   6   7 -27    4.47    6.16
  -6   7  28    6.39    5.26
   6   7 -28   10.55    6.89
  -6   7  29    1.66    5.13
   6   7 -29    9.19    7.30
  -6   7  30    9.53    7.70
   6  -7 -30   -0.00    8.24
   6   7 -30   -0.00    5.50
   6  -7 -31    0.51    5.49
   6   7 -31    6.56    5.82
  -6   7  32    0.49    6.72
   6  -7 -32    3.92    8.04
   6   7 -32   -0.00    5.38
  -6   7  33    5.95    7.25
   6  -7 -33   -0.00    9.43
   6   7 -33    0.98    5.92
  -6   7  34    2.64    6.45
   6  -7 -34    1.39    7.69
   6   7 -34    3.63    5.94
   6  -7 -35    0.00    8.00
   6   7 -35   13.00    7.92
   6   7 -36   -0.00    5.91
   6   7 -37    2.86    6.48
  -6   8   1  155.59   14.56
   6   8  -1  127.06   18.85
   6   8  -1  173.57   20.91
  -6   8   2    3.95    2.63
   6  -8  -2    4.03    3.36
   6   8  -2    7.53    6.07
   6   8  -2    3.00    5.22
  -6   8   3   -0.00    2.55
   6  -8  -3    1.51    2.97
   6   8  -3    1.37    4.98
   6   8  -3    4.47    5.64
  -6   8   4    0.00    2.87
   6  -8  -4   -0.00    3.50
   6   8  -4    3.27    5.27
   6   8  -4    3.42    5.43
  -6   8   5  249.73   22.98
   6  -8  -5  245.60   24.50
   6   8  -5  228.18   27.17
   6   8  -5  253.89   28.35
  -6   8   6    2.79    4.09
  -6   8   6    5.09    3.80
   6  -8  -6    3.62    4.45
   6   8  -6    0.00    4.58
   6   8  -6    3.27    5.18
  -6  -8   6    2.51    6.15
  -6   8   7   90.43   12.04
  -6   8   7   75.93   11.45
   6  -8  -7   98.95   13.34
   6   8  -7   81.24   14.77
  -6  -8   7  104.53   16.08
  -6   8   8    0.00    3.79
  -6   8   8    3.64    3.69
   6  -8  -8    5.88    5.80
   6   8  -8    3.00    5.48
   6   8  -8    5.45    5.55
  -6  -8   8    0.58    5.76
  -6   8   9  166.93   17.73
  -6   8   9  142.68   17.29
   6  -8  -9  159.43   19.36
   6   8  -9  134.72   19.70
   6   8  -9  142.90   20.30
  -6  -8   9  150.05   19.81
  -6  -8   9  134.72   20.55
  -6   8  10   48.93    9.01
  -6   8  10   48.20    9.01
   6  -8 -10   40.28    9.92
   6   8 -10   47.29   10.67
   6   8 -10   30.01   10.26
  -6  -8  10   32.16    9.30
  -6  -8  10   37.24   11.12
  -6   8  11  128.45   15.74
   6  -8 -11  111.25   16.59
   6   8 -11  110.22   17.22
  -6  -8  11   96.89   16.04
  -6   8  12   18.43    7.15
   6  -8 -12   13.94    7.62
   6   8 -12   25.75    8.73
  -6   8  13    0.00    4.89
   6  -8 -13    6.99    6.31
   6   8 -13    1.08    4.65
  -6   8  14    4.20    4.78
   6  -8 -14    5.86    6.46
   6   8 -14    4.85    4.72
  -6   8  15  126.02   17.06
   6   8 -15   84.66   15.04
  -6   8  16   -0.00    4.27
   6   8 -16    0.34    5.64
  -6   8  17   53.44   11.01
   6  -8 -17   21.55    9.51
   6   8 -17   56.92   11.81
   6  -8 -18    0.00    6.43
   6   8 -18   -0.00    5.29
  -6   8  19   16.54    7.68
   6  -8 -19    8.38    8.12
   6   8 -19    7.23    6.50
  -6   8  20    3.58    4.59
   6  -8 -20   -0.00    5.59
   6   8 -20    2.23    5.30
  -6   8  21    5.99    4.94
   6  -8 -21    2.88    8.03
   6   8 -21   13.67    7.40
  -6   8  22    3.42    5.02
   6  -8 -22    4.01    7.85
   6   8 -22    1.60    5.32
  -6   8  23    4.60    5.72
   6  -8 -23    0.00    5.48
   6   8 -23   14.71    6.93
  -6   8  24   -0.00    3.80
   6  -8 -24   -0.00    5.73
   6   8 -24    7.05    6.47
  -6   8  25   20.00    7.57
   6  -8 -25    6.19    8.35
   6   8 -25   25.91    9.20
  -6   8  26    2.19    5.47
   6  -8 -26    2.59    7.56
   6   8 -26    9.09    7.02
  -6   8  27    7.07    5.82
   6  -8 -27    5.34    8.70
   6   8 -27   13.33    8.13
  -6   8  28    2.44    5.14
   6  -8 -28    7.62    9.13
   6   8 -28    5.90    6.26
  -6   8  29    0.22    5.41
   6  -8 -29   -0.00    8.49
   6   8 -29   -0.00    4.88
  -6   8  30   -0.00    4.18
   6  -8 -30   -0.00    7.29
   6   8 -30    0.74    4.70
  -6   8  31    4.16    7.09
   6  -8 -31    0.07    7.88
   6   8 -31   12.09    7.77
  -6   8  32   -0.00    5.76
   6  -8 -32   -0.00    8.41
   6   8 -32    5.86    6.84
  -6   8  33   -0.00    4.92
   6  -8 -33    6.39    8.86
   6   8 -33    3.50    6.14
  -6   8  34   -0.00    5.24
   6   8 -34   -0.00    5.02
   6   8 -35    4.78    7.17
   6   8 -36    4.71    7.30
   6   8 -37    1.65    6.42
  -6   9   2   19.97    4.35
   6   9  -2   11.26    7.08
  -6  -9   2   20.54    7.93
  -6   9   3  179.22   16.42
   6  -9  -3  166.98   17.31
   6   9  -3  141.92   20.67
  -6  -9   3  131.31   19.69
   6  -9  -4   13.28    5.21
   6   9  -4   11.68    7.19
  -6  -9   4    5.78    5.60
   6  -9  -5    0.11    3.40
  -6  -9   5    3.95    4.65
  -6   9   6   11.03    4.66
   6  -9  -6   11.79    5.54
  -6  -9   6   19.81    7.40
  -6   9   7   20.23    5.52
   6  -9  -7    4.66    4.99
   6   9  -7    7.56    5.43
  -6  -9   7   20.94    7.29
  -6   9   8   -0.00    2.90
   6  -9  -8   -0.00    5.19
   6   9  -8   -0.00    4.53
  -6  -9   8    5.02    5.80
  -6   9   9   82.16   12.01
  -6   9   9   95.97   12.90
   6  -9  -9   97.21   14.68
   6   9  -9   94.52   15.43
  -6  -9   9   61.55   12.97
  -6   9  10    6.65    4.24
  -6   9  10    7.14    4.81
   6  -9 -10    0.00    5.36
   6   9 -10    9.06    7.00
  -6  -9  10    5.82    5.17
  -6   9  11   -0.00    3.66
   6  -9 -11    1.92    5.67
  -6  -9  11    1.42    4.15
  -6   9  12   -0.00    3.37
   6  -9 -12    2.56    5.76
   6   9 -12    0.75    5.35
  -6  -9  12    7.92    6.31
  -6   9  13   80.33   13.00
   6  -9 -13  110.79   17.20
   6   9 -13   79.30   14.73
  -6  -9  13   90.10   15.63
  -6   9  14    0.35    3.34
   6   9 -14    0.00    5.36
  -6   9  15   13.41    6.55
   6   9 -15    6.65    6.39
  -6   9  16   25.98    8.05
  -6   9  17   19.34    7.80
   6  -9 -17    8.49    7.55
   6   9 -17   10.73    7.03
  -6   9  18    6.14    5.50
   6  -9 -18    0.00    6.38
   6   9 -18   -0.00    5.01
  -6   9  19   23.85    8.24
   6  -9 -19   39.49   12.81
   6   9 -19   33.12    9.53
  -6   9  20    0.00    4.89
   6  -9 -20    0.00    6.18
   6   9 -20    1.08    4.89
  -6   9  21   -0.00    5.00
   6  -9 -21    7.04    7.67
   6   9 -21   -0.00    4.26
  -6   9  22   -0.00    5.46
   6  -9 -22   -0.00    7.70
   6   9 -22   -0.00    5.94
   6  -9 -23   60.44   14.78
   6   9 -23   22.16    9.48
  -6   9  24   -0.00    4.42
   6  -9 -24   -0.00    5.92
   6   9 -24    0.00    4.67
  -6   9  25   10.56    6.67
   6  -9 -25   18.49    9.74
   6   9 -25    6.97    7.17
  -6   9  26    0.00    5.71
   6  -9 -26   -0.00    7.58
   6   9 -26    0.27    5.04
  -6   9  27    4.60    4.84
   6  -9 -27   -0.00    7.96
   6   9 -27    3.83    5.39
  -6   9  28    1.14    4.47
   6  -9 -28    4.29    8.64
   6   9 -28   -0.00    5.52
  -6   9  29    7.91    6.98
   6  -9 -29   13.61   10.63
   6   9 -29    7.15    6.96
  -6   9  30    5.28    5.95
   6  -9 -30   -0.00    9.37
   6   9 -30    0.91    6.51
  -6   9  31    5.91    5.75
   6  -9 -31   10.94    7.95
   6   9 -31   13.42    8.34
  -6   9  32    2.27    5.21
   6  -9 -32   -0.00    7.39
   6   9 -32    0.00    5.83
  -6   9  33    0.44    5.95
   6  -9 -33    4.38    7.12
  -6   9  34    7.28    7.17
   6   9 -34    0.21    5.12
  -6   9  35    3.48    5.56
   6   9 -35    3.43    6.49
   6   9 -36    0.92    5.66
  -6  10   1   29.63    5.56
   6  10  -1   32.88    9.66
  -6 -10   1   20.71    8.77
  -6  10   2   17.85    4.54
   6  10  -2   13.87    7.10
  -6 -10   2   10.24    6.24
  -6  10   3    2.10    2.81
   6  10  -3   -0.00    5.01
  -6 -10   3    6.87    5.38
  -6  10   4    9.22    4.08
   6  10  -4    9.43    6.45
  -6 -10   4   12.90    6.88
  -6  10   5   41.90    7.55
  -6 -10   5   36.76    9.83
  -6  10   6    0.00    3.15
   6  10  -6    5.59    5.73
  -6 -10   6    0.00    4.28
  -6  10   7   19.96    5.85
   6  10  -7   26.19    8.23
  -6 -10   7   16.16    6.83
  -6  10   8   -0.00    2.97
   6 -10  -8    0.00    5.10
   6  10  -8    1.11    3.95
  -6 -10   8   -0.00    5.42
  -6  10   9    0.46    3.32
   6 -10  -9   -0.00    4.75
   6  10  -9   -0.00    5.48
  -6 -10   9   -0.00    4.97
  -6  10  10    0.55    3.36
   6 -10 -10    4.71    5.68
   6  10 -10    8.59    6.67
  -6 -10  10   -0.00    5.04
  -6  10  11  104.89   14.08
   6 -10 -11  114.99   17.25
   6  10 -11  131.63   18.21
  -6 -10  11   70.93   14.76
   6 -10 -12    1.03    5.78
   6  10 -12    0.58    5.39
  -6 -10  12    3.22    5.19
  -6  10  13   11.33    5.68
   6 -10 -13   17.21    8.53
  -6 -10  13    2.61    4.92
  -6  10  14   15.21    6.44
   6  10 -14   -0.00    4.17
  -6 -10  14    0.46    5.52
  -6  10  15   57.10   11.67
   6  10 -15   81.14   14.68
  -6 -10  15   51.66   12.68
  -6  10  16   -0.00    3.59
   6 -10 -16    2.93    6.68
   6  10 -16    2.91    4.65
  -6  10  17   28.61    8.65
   6 -10 -17   13.38    8.41
   6  10 -17   44.24   10.76
  -6  10  18    2.98    4.67
   6 -10 -18    4.02    6.68
   6  10 -18    2.24    5.63
  -6  10  19    3.14    4.37
   6 -10 -19    0.00    6.86
   6  10 -19   13.31    7.12
  -6  10  20    6.88    5.92
   6 -10 -20    1.23    5.97
   6  10 -20    1.12    4.77
  -6  10  21   40.12   10.94
   6 -10 -21   45.59   13.82
   6  10 -21   41.61   11.14
  -6  10  22    1.52    5.37
   6 -10 -22   -0.00    6.68
   6  10 -22    2.66    6.21
  -6  10  23    0.00    5.48
   6 -10 -23    0.00    7.70
   6  10 -23    0.00    6.14
  -6  10  24   -0.00    5.41
   6 -10 -24    2.90    7.32
   6  10 -24   -0.00    5.26
  -6  10  25    6.87    7.25
   6 -10 -25    7.97    7.55
   6  10 -25   10.32    7.44
  -6  10  26   -0.00    6.38
   6 -10 -26    3.13    6.98
  -6  10  27   10.00    7.72
   6 -10 -27   14.98    9.77
   6  10 -27    7.83    7.44
  -6  10  28   -0.00    5.58
   6 -10 -28   14.91   10.19
   6  10 -28   -0.00    5.93
  -6  10  29    7.67    6.97
   6 -10 -29   10.46    9.45
   6  10 -29    9.97    7.78
  -6  10  30    0.06    5.31
   6 -10 -30   -0.00    6.77
   6  10 -30   -0.00    5.32
  -6  10  31    4.72    5.53
   6 -10 -31    5.73    9.26
   6  10 -31   -0.00    6.20
  -6  10  32   -0.00    4.48
   6 -10 -32    9.21    9.91
   6  10 -32    0.00    7.44
  -6  10  33    4.65    5.59
   6 -10 -33    8.51    9.97
   6  10 -33    2.17    6.55
  -6  10  34    3.94    5.65
   6  10 -34   -0.00    7.23
  -6  10  35   -0.00    5.84
   6  10 -35    0.00    6.29
  -6  11   1    9.05    3.60
   6  11  -1    3.77    6.02
  -6 -11   1   -0.00    4.65
  -6  11   2    0.00    2.58
   6  11  -2   -0.00    5.42
  -6 -11   2    0.00    5.11
  -6  11   3   42.56    7.52
   6  11  -3   60.21   12.26
  -6 -11   3   39.43   10.57
   6  11  -4    0.65    4.89
  -6 -11   4    0.00    5.58
  -6  11   5    4.90    3.46
   6  11  -5    1.12    4.41
  -6 -11   5   -0.00    5.04
  -6  11   6    1.89    3.36
   6  11  -6   15.98    6.53
  -6 -11   6    1.24    4.36
  -6  11   7   14.18    5.28
   6  11  -7   11.48    7.03
  -6 -11   7    9.06    6.45
  -6  11   8   10.75    5.16
   6  11  -8   11.28    7.08
  -6  11   9   25.21    7.04
   6  11  -9   45.93   10.84
  -6 -11   9   16.34    6.85
  -6  11  10    5.91    4.25
   6  11 -10    0.50    4.57
  -6 -11  10    4.08    5.46
  -6  11  11    0.00    3.17
   6  11 -11    1.19    5.43
  -6 -11  11    0.00    5.26
  -6  11  12   12.84    5.59
   6  11 -12    0.00    4.97
  -6 -11  12    1.77    4.82
  -6  11  13   33.96    8.21
   6  11 -13   35.58    9.80
  -6 -11  13   19.70    8.23
  -6  11  14    3.47    3.94
   6  11 -14   -0.00    4.68
  -6 -11  14    1.90    5.85
  -6  11  15   22.22    6.85
   6 -11 -15   15.24    8.43
   6  11 -15    5.79    6.62
  -6 -11  15   11.82    6.47
   6 -11 -16    7.44    7.47
   6  11 -16    1.09    4.98
  -6 -11  16    0.80    5.61
  -6  11  17   23.60    7.66
   6 -11 -17   33.03   11.20
   6  11 -17   23.90    9.13
  -6 -11  17   17.38    8.45
  -6  11  18    2.55    4.40
   6 -11 -18   -0.00    6.09
   6  11 -18   -0.00    4.95
  -6 -11  18    0.00    4.82
  -6  11  19   26.15    8.51
   6 -11 -19   31.27   10.59
   6  11 -19   22.99    8.96
  -6  11  20    1.12    4.66
   6 -11 -20   -0.00    7.23
   6  11 -20    9.00    6.22
  -6  11  21    0.26    5.04
   6 -11 -21   -0.00    6.28
   6  11 -21   -0.00    5.08
  -6  11  22    0.00    4.51
   6 -11 -22    1.02    7.06
   6  11 -22    0.00    5.30
  -6  11  23   14.02    7.28
   6 -11 -23    3.67    8.37
   6  11 -23   20.02    7.92
  -6  11  24    1.15    4.87
   6 -11 -24   -0.00    6.14
   6  11 -24    1.31    5.87
  -6  11  25    1.18    6.11
   6 -11 -25    1.09    6.80
   6  11 -25    4.52    5.50
  -6  11  26   -0.00    5.60
   6 -11 -26    2.42    7.40
   6  11 -26    3.42    6.07
  -6  11  27    2.07    5.63
   6 -11 -27   11.13   10.66
   6  11 -27   -0.00    5.03
  -6  11  28    3.71    5.69
   6 -11 -28    0.00    8.34
   6  11 -28    1.09    6.02
   6 -11 -29    3.00    7.89
   6  11 -29    9.46    7.26
  -6  11  30    5.50    6.43
   6 -11 -30    8.72    9.69
   6  11 -30    2.90    5.48
  -6  11  31    0.77    4.57
   6 -11 -31    0.63    8.42
  -6  11  32    2.69    4.87
   6 -11 -32    3.43    8.21
   6  11 -32    0.00    5.92
  -6  12   1   58.47    8.34
   6  12  -1   56.27   12.65
  -6 -12   1   36.62   10.44
  -6  12   2    0.71    2.63
   6  12  -2    0.52    5.11
  -6 -12   2    1.62    5.37
  -6  12   3    3.30    3.18
  -6 -12   3   -0.00    5.72
  -6  12   4    3.86    3.24
   6  12  -4    4.32    5.21
  -6 -12   4   -0.00    4.09
  -6  12   5   35.36    7.29
   6  12  -5   43.07   10.71
  -6  12   6    2.75    3.78
   6  12  -6    0.00    5.42
  -6 -12   6    0.86    6.32
   6  12  -7   13.03    7.18
  -6 -12   7    5.14    6.05
  -6  12   8    0.33    3.77
   6  12  -8    2.92    5.75
  -6 -12   8   -0.00    3.80
  -6  12   9    3.72    4.72
   6  12  -9    4.44    6.19
  -6 -12   9   13.20    6.97
  -6  12  10    6.34    4.80
   6  12 -10   -0.00    4.19
  -6 -12  10    2.63    4.03
  -6  12  11   21.75    6.72
   6  12 -11   39.50   10.44
  -6 -12  11   30.56    8.94
  -6  12  12    3.37    4.56
  -6 -12  12    3.55    5.05
  -6  12  13    7.00    4.28
   6  12 -13   -0.00    5.23
  -6 -12  13    0.00    4.17
  -6  12  14   -0.00    3.62
   6  12 -14   -0.00    4.50
  -6 -12  14    0.00    4.95
  -6  12  15   19.82    6.96
   6  12 -15   23.42    9.12
  -6  12  16    8.06    5.08
   6  12 -16    4.27    6.03
  -6 -12  16    0.29    4.35
  -6  12  17   17.95    6.74
   6  12 -17    0.00    6.34
  -6 -12  17    5.10    5.78
  -6  12  18    0.09    3.61
  -6 -12  18    1.05    5.34
  -6  12  19    4.25    4.74
   6  12 -19    0.00    5.31
  -6 -12  19    4.99    6.51
  -6  12  20    3.27    5.26
   6 -12 -20    0.41    6.75
   6  12 -20    0.00    4.56
  -6 -12  20    6.65    5.83
  -6  12  21    3.49    4.80
   6 -12 -21    8.96    9.35
   6  12 -21   17.55    7.89
  -6  12  22    0.00    5.17
   6 -12 -22   -0.00    5.91
   6  12 -22    0.71    4.89
  -6  12  23    1.03    4.79
   6 -12 -23   -0.00    6.01
   6  12 -23    0.00    4.92
  -6  12  24   -0.00    4.81
   6 -12 -24    0.41    6.07
   6  12 -24    0.39    5.84
  -6  12  25    0.39    5.79
   6 -12 -25    0.00    7.55
  -6  12  26   -0.00    5.55
   6 -12 -26    6.27    8.91
   6  12 -26   -0.00    4.96
  -6  12  27    0.00    6.45
   6 -12 -27    0.00    8.52
   6  12 -27   19.66    9.01
  -6  12  28   -0.00    5.74
   6 -12 -28    2.30    8.05
   6  12 -28    0.37    5.52
  -6  12  29   -0.00    5.17
   6 -12 -29   -0.00    9.74
   6 -12 -30    0.16    7.69
   6 -12 -31    5.42   10.04
   6  13  -1   10.83    7.31
  -6 -13   1    4.81    5.48
  -6  13   2    1.38    2.62
   6  13  -2    5.93    6.04
  -6 -13   2   -0.00    5.78
  -6  13   3   63.53    9.14
   6  13  -3   27.75    9.95
  -6 -13   3   26.06   10.27
  -6  13   4   13.73    5.25
  -6 -13   4    9.95    6.94
  -6  13   5    7.04    3.92
   6  13  -5    6.98    5.65
  -6 -13   5    2.56    5.23
  -6  13   6    5.38    4.43
   6  13  -6    7.37    5.64
  -6 -13   6    0.49    5.10
  -6  13   7   20.71    5.87
   6  13  -7   24.20    8.53
  -6 -13   7   12.97    7.33
  -6  13   8    6.48    4.62
   6  13  -8    5.12    6.50
  -6 -13   8    0.78    5.45
  -6  13   9   33.06    7.77
   6  13  -9   54.55   12.32
  -6 -13   9   19.97    9.23
  -6  13  10    1.61    4.33
   6  13 -10    2.59    5.31
  -6 -13  10    2.95    5.50
  -6  13  11    1.64    4.24
   6  13 -11    4.32    5.04
  -6 -13  11    0.64    4.58
  -6  13  12   10.88    6.05
   6  13 -12    1.97    4.63
  -6 -13  12    1.23    4.86
  -6  13  13    6.62    5.16
   6  13 -13   21.25    8.09
  -6 -13  13   12.17    7.25
  -6  13  14    0.54    4.15
  -6 -13  14    5.24    5.17
  -6  13  15    7.91    5.52
   6  13 -15    8.77    6.64
  -6 -13  15    7.80    6.03
  -6  13  16   -0.00    4.55
   6  13 -16    2.08    5.74
  -6 -13  16   -0.00    5.19
  -6  13  17    7.57    4.76
   6  13 -17    8.75    6.87
  -6 -13  17    5.04    5.68
  -6  13  18   -0.00    3.81
   6  13 -18    3.56    6.61
  -6 -13  18    3.63    6.26
  -6  13  19   16.99    7.51
   6  13 -19   18.21    8.34
  -6 -13  19    9.19    7.33
  -6  13  20   -0.00    4.41
   6  13 -20    6.28    6.52
  -6 -13  20   -0.00    5.31
  -6  13  21    0.56    4.72
  -6 -13  21    0.00    4.75
  -6  13  22    0.00    5.77
   6  13 -22    0.16    4.74
  -6 -13  22    0.00    5.40
  -6  13  23    7.74    6.47
   6  13 -23    4.45    5.97
  -6 -13  23    4.65    6.69
  -6  13  24   -0.00    5.87
   6  13 -24    0.69    5.24
  -6  13  25    6.64    6.32
  -6  13  26    3.14    5.00
   6 -13 -28    5.03    9.07
   6 -13 -29    4.29    9.54
   6 -13 -30    5.90    9.20
  -6  14   1    5.90    3.69
   6  14  -1   13.47    8.25
  -6 -14   1   18.45    8.09
  -6  14   2    4.93    2.93
   6  14  -2    0.00    6.24
  -6 -14   2    1.75    5.03
  -6  14   3    0.91    2.65
   6  14  -3    0.00    5.29
  -6  14   4    8.02    4.14
   6  14  -4    3.99    6.39
  -6 -14   4    2.61    5.96
  -6  14   5   21.44    6.14
   6  14  -5   29.63   10.24
  -6 -14   5    0.57    6.31
  -6  14   6    8.87    4.57
   6  14  -6   18.21    7.71
  -6 -14   6   14.18    6.73
  -6  14   7   14.35    5.75
   6  14  -7   16.68    7.62
  -6 -14   7    4.65    5.60
  -6  14   8    0.00    2.99
   6  14  -8   -0.00    5.76
  -6 -14   8   -0.00    5.70
  -6  14   9    5.13    4.96
   6  14  -9    3.16    6.17
  -6 -14   9    0.38    5.50
  -6  14  10    9.21    4.87
  -6 -14  10    5.84    5.98
   6  14 -11    5.25    6.00
  -6 -14  11   -0.00    5.66
  -6  14  12    0.00    4.10
   6  14 -12    1.37    4.77
  -6 -14  12    0.00    4.57
  -6  14  13   -0.00    3.24
   6  14 -13   -0.00    3.75
  -6 -14  13    0.45    6.02
  -6  14  14   -0.00    4.45
   6  14 -14   -0.00    5.22
  -6 -14  14    5.31    5.60
  -6  14  15    4.58    4.54
   6  14 -15    0.00    4.19
  -6 -14  15    2.20    5.44
  -6  14  16    4.67    4.42
  -6 -14  16    3.98    5.85
  -6  14  17    3.13    4.66
  -6 -14  17   -0.00    6.15
  -6  14  18    4.27    4.75
   6  14 -18   -0.00    5.11
  -6 -14  18    7.53    6.42
  -6  14  19    1.83    4.74
   6  14 -19    3.16    6.28
  -6  14  20    0.94    4.36
   6  14 -20   -0.00    6.23
  -6  14  21    0.00    4.37
  -6  15   1    0.14    2.53
   6  15  -1    5.45    6.43
  -6 -15   1   -0.00    5.63
  -6  15   2    6.88    3.87
   6  15  -2   12.25    8.20
  -6 -15   2    6.37    6.34
  -6  15   3    6.44    3.45
   6  15  -3    6.73    6.50
  -6 -15   3    6.16    6.52
  -6  15   4    0.00    3.53
   6  15  -4   -0.00    5.54
  -6 -15   4    1.41    4.93
  -6  15   5    3.87    3.57
   6  15  -5   -0.00    5.86
  -6 -15   5    0.61    5.64
  -6  15   6    1.88    2.98
   6  15  -6    3.88    5.92
  -6 -15   6   -0.00    4.64
  -6  15   7    2.97    3.94
   6  15  -7    5.02    4.94
  -6 -15   7    0.99    5.17
  -6  15   8    3.47    4.01
   6  15  -8    0.00    5.28
  -6 -15   8    2.56    5.58
  -6  15   9   13.88    5.27
   6  15  -9   15.22    6.87
  -6 -15   9    0.14    4.54
  -6  15  10    2.47    3.71
   6  15 -10    0.82    5.22
  -6 -15  10    1.62    5.73
  -6  15  11   -0.00    3.99
   6  15 -11   -0.00    4.54
  -6 -15  11    4.37    5.83
  -6  15  12    8.44    4.92
   6  15 -12    7.66    6.26
  -6 -15  12    0.00    5.51
  -6  15  13    3.49    4.81
   6  15 -13   11.97    7.13
  -6 -15  13    2.38    5.81
  -6  15  14    6.67    5.76
   6  15 -14    0.00    5.66
  -6 -15  14    6.80    6.93
  -6  15  15    0.00    5.24
   6  15 -15    0.38    4.68
  -6  15  16    4.63    5.02
   6  15 -16   -0.00    5.06
  -6  15  17    3.42    4.03
   6  15 -17   -0.00    4.39
  -6  16   1    3.43    3.32
   6  16  -1    3.28    6.92
  -6 -16   1    6.88    6.44
  -6  16   2    2.42    3.34
   6  16  -2    3.49    6.27
  -6 -16   2    6.34    5.38
  -6  16   3    1.15    3.18
   6  16  -3    4.60    5.46
  -6 -16   3    0.38    4.21
   6  16  -4    3.85    6.91
  -6 -16   4   -0.00    4.97
  -6  16   5    0.00    2.89
   6  16  -5    3.41    5.37
  -6 -16   5   -0.00    4.66
  -6  16   6    0.00    3.76
   6  16  -6    7.13    6.21
  -6 -16   6    0.45    5.39
  -6  16   7    2.20    3.23
   6  16  -7   -0.00    5.32
  -6 -16   7   -0.00    4.52
  -6  16   8    0.14    4.08
  -6 -16   8    4.50    5.26
  -6  16   9    1.57    3.87
   6  16  -9    2.31    5.55
  -6  16  10   -0.00    4.36
   6  16 -10    1.17    4.11
  -6  16  11    1.77    4.28
   6  16 -11   -0.00    5.34
  -6  16  12   -0.00    4.85
   6  16 -12    3.32    5.32
   6  16 -13   -0.00    5.41
   6  16 -14   -0.00    5.62
  -6  17   1    0.00    3.08
   6  17  -1   -0.00    5.25
  -6 -17   1    3.84    6.45
  -6  17   2    1.94    3.35
   6  17  -2    8.29    6.55
  -6 -17   2    0.00    5.84
  -6  17   3    4.11    3.64
   6  17  -3    9.13    7.16
  -6 -17   3    0.00    5.76
  -6  17   4    8.87    4.45
  -6  17   5    0.57    3.36
   6  17  -5    0.30    5.17
  -6  17   6    0.00    3.14
   6  17  -6   -0.00    5.65
  -5   0   1    1.70    3.53
  -5   0   1    3.17    3.93
   5   0  -1   -0.00    3.62
   5   0  -1    1.93    3.16
   5   0  -1    0.00    3.16
  -5   0   2   -0.00    3.37
  -5   0   2   -0.00    3.55
   5   0  -2    0.01    3.91
   5   0  -2   -0.00    3.42
  -5   0   3   75.80   10.45
  -5   0   3   85.63   11.61
   5   0  -3   88.30   11.06
  -5   0   4    0.04    3.99
   5   0  -4    0.25    4.14
   5   0  -4    0.00    3.28
  -5   0   5 2359.73  169.17
  -5   0   5 2331.02  169.70
   5   0  -5 2201.84  168.15
  -5   0   6    0.00    3.53
  -5   0   6   -0.00    4.44
   5   0  -6   -0.00    3.84
   5   0  -6    0.00    3.58
  -5   0   7   53.52    9.83
  -5   0   7   61.10   10.08
   5   0  -7   70.42   10.59
   5   0  -7   74.75   10.01
  -5   0   8   -0.00    4.66
  -5   0   8    1.85    4.18
   5   0  -8    0.05    5.06
   5   0  -8   -0.00    3.66
  -5   0   9  625.53   50.52
  -5   0   9  546.64   49.72
   5   0  -9  580.86   49.86
   5   0  -9  634.25   49.75
  -5   0  10   -0.00    5.04
  -5   0  10    5.42    4.56
   5   0 -10    0.00    4.76
   5   0 -10    0.00    3.80
  -5   0  11   21.23    7.29
  -5   0  11   26.34    7.48
   5   0 -11   26.80    6.66
  -5   0  12   -0.00    5.12
  -5   0  12    1.70    4.77
   5   0 -12    2.99    4.21
   5   0 -12    2.58    4.04
  -5   0  13   11.97    5.68
  -5   0  13    5.00    5.07
   5   0 -13   13.85    6.46
   5   0 -13    4.10    4.38
  -5   0  14    4.52    5.03
   5   0 -14   -0.00    4.94
   5   0 -14   -0.00    3.46
  -5   0  15  130.65   17.92
   5   0 -15  128.32   18.19
   5   0 -15  148.04   17.30
  -5   0  16    2.18    4.61
   5   0 -16    0.00    5.61
   5   0 -16   -0.00    2.99
  -5   0  17   95.75   14.71
   5   0 -17   63.52   11.14
  -5   0  18    2.09    5.42
   5   0 -18   -0.00    3.45
  -5   0  19  132.56   19.06
   5   0 -19  130.92   17.33
  -5   0  20   -0.00    4.47
  -5   0  21  211.01   26.69
   5   0 -21  219.75   26.84
  -5   0  22   -0.00    5.52
   5   0 -22    0.00    4.85
   5   0 -23    0.41    4.47
  -5   0  24    0.00    5.23
   5   0 -24    2.06    5.74
  -5   0  25   20.48    8.80
   5   0 -25   24.05    9.78
  -5   0  26   -0.00    5.25
   5   0 -26    4.72    7.15
  -5   0  27   66.11   14.53
   5   0 -27   67.10   14.93
   5   0 -28    1.38    7.44
   5   0 -29    4.78    7.55
   5   0 -30   -0.00    5.48
   5   0 -31   32.68   11.80
   5   0 -32   -0.00    6.97
   5   0 -33    1.27    6.61
   5   0 -34    1.23    5.96
   5   0 -35    5.71    7.17
   5   0 -36   -0.00    5.02
   5   0 -37   18.47    9.37
   5   0 -38   -0.00    5.52
   5   0 -39    3.49    6.24
  -5   1   1  434.17   36.23
  -5   1   1  468.28   37.33
   5  -1  -1  413.99   36.07
   5  -1  -1  471.71   36.65
   5   1  -1  424.04   37.48
   5   1  -1  438.16   37.53
   5   1  -1  490.41   38.08
  -5  -1   1  425.26   37.37
  -5  -1   1  422.38   37.09
  -5  -1   1  472.71   38.63
  -5   1   2    0.00    3.45
  -5   1   2    3.76    4.13
   5  -1  -2    5.54    3.87
   5  -1  -2    0.00    2.58
   5   1  -2   -0.00    4.52
   5   1  -2    0.00    3.87
  -5  -1   2    1.31    3.37
  -5  -1   2    0.76    4.75
  -5   1   3  506.82   39.21
  -5   1   3  504.81   39.95
   5  -1  -3  396.88   38.26
   5  -1  -3  486.31   38.81
   5   1  -3  490.11   39.92
   5   1  -3  483.79   39.88
  -5  -1   3  464.43   39.27
  -5  -1   3  461.42   40.23
  -5   1   4    3.83    3.31
   5  -1  -4    8.28    4.40
   5  -1  -4   10.35    4.03
   5   1  -4   15.08    5.39
   5   1  -4   14.05    5.12
  -5  -1   4   19.74    5.64
  -5  -1   4    7.69    4.87
  -5   1   5   88.90   12.27
  -5   1   5  110.78   13.11
   5  -1  -5   99.22   12.61
   5  -1  -5  103.06   12.12
   5   1  -5  117.60   13.96
   5   1  -5   92.34   12.56
  -5  -1   5  104.30   13.08
  -5  -1   5  109.25   13.87
  -5   1   6  631.63   50.84
  -5   1   6  548.74   50.09
   5  -1  -6  628.95   50.88
   5  -1  -6  602.83   49.63
   5   1  -6  626.27   51.34
  -5  -1   6  676.33   51.24
  -5  -1   6  650.16   52.24
  -5   1   7  553.46   50.06
  -5   1   7  664.14   51.68
   5  -1  -7  648.33   50.86
   5  -1  -7  601.03   49.54
   5   1  -7  573.62   50.35
   5   1  -7  611.55   50.59
  -5  -1   7  729.45   51.45
  -5  -1   7  563.75   51.00
  -5   1   8   -0.00    4.97
  -5   1   8   -0.00    4.11
   5  -1  -8    6.13    4.63
   5  -1  -8    0.00    3.59
   5   1  -8   -0.00    4.72
   5   1  -8    0.74    3.95
  -5  -1   8    4.00    4.19
  -5  -1   8   -0.00    4.48
  -5   1   9   21.53    6.72
  -5   1   9   19.82    6.48
   5  -1  -9   21.56    6.65
   5  -1  -9   20.30    5.54
   5   1  -9   17.94    6.51
   5   1  -9   24.73    7.09
  -5  -1   9   29.39    7.37
  -5  -1   9   34.98    8.32
  -5   1  10   -0.00    5.41
  -5   1  10    8.98    5.59
   5  -1 -10    5.17    5.04
   5  -1 -10    5.53    4.21
   5   1 -10   -0.00    5.17
   5   1 -10    1.49    3.80
  -5  -1  10    1.70    4.57
  -5  -1  10    0.00    3.98
  -5   1  11  263.81   25.26
  -5   1  11  210.86   23.48
   5  -1 -11  196.50   23.06
   5  -1 -11  236.82   22.73
   5   1 -11  229.76   24.15
   5   1 -11  225.12   23.27
  -5  -1  11  219.37   23.91
  -5  -1  11  231.51   24.44
  -5   1  12   21.66    7.23
  -5   1  12   15.85    6.42
   5  -1 -12    9.33    6.28
   5  -1 -12   16.66    5.45
   5   1 -12   12.72    5.84
   5   1 -12   19.28    6.08
  -5  -1  12   17.06    6.89
  -5  -1  12   11.59    5.66
  -5   1  13  457.46   40.66
  -5   1  13  430.62   39.62
   5  -1 -13  454.86   40.94
   5  -1 -13  379.73   37.40
   5   1 -13  411.98   39.36
   5   1 -13  500.92   40.37
  -5  -1  13  441.01   39.77
  -5  -1  13  421.70   40.02
  -5   1  14    0.00    2.87
   5  -1 -14   -0.00    4.49
   5  -1 -14    1.88    3.80
   5   1 -14    0.00    3.23
  -5  -1  14   -0.00    4.05
  -5   1  15   42.47   10.00
   5  -1 -15   40.54   10.03
   5  -1 -15   44.67    8.84
   5   1 -15   49.85   10.20
   5   1 -15   49.09    9.69
  -5  -1  15   64.72   11.78
  -5   1  16   10.07    5.64
   5  -1 -16   10.80    6.70
   5  -1 -16    5.81    4.05
   5   1 -16    3.14    4.98
   5   1 -16    4.45    4.18
  -5  -1  16    8.25    5.54
  -5   1  17   37.92    9.00
   5  -1 -17   20.73    8.43
   5   1 -17   37.92    9.39
   5   1 -17   38.11    8.98
  -5  -1  17   38.77    9.45
  -5   1  18    6.18    4.35
   5   1 -18    2.37    3.55
  -5  -1  18    7.44    4.99
  -5   1  19  184.72   22.17
   5   1 -19  155.97   19.77
  -5  -1  19  156.91   21.34
  -5   1  20   -0.00    3.99
   5   1 -20    2.42    4.12
  -5  -1  20    4.67    5.92
  -5   1  21    0.00    4.61
   5  -1 -21    0.32    5.12
   5   1 -21    4.48    6.91
   5   1 -21    2.64    4.98
  -5  -1  21   -0.00    5.23
  -5   1  22    8.37    6.68
   5  -1 -22   21.70    9.53
  -5  -1  22    3.66    4.88
  -5   1  23   56.65   12.20
   5  -1 -23   39.14   12.60
   5   1 -23   62.10   13.13
  -5  -1  23   23.21    9.64
  -5   1  24    0.34    4.72
   5  -1 -24   -0.00    7.58
   5   1 -24    4.65    5.91
  -5  -1  24    1.28    5.40
  -5   1  25   17.59    8.16
   5  -1 -25   27.92   10.22
   5   1 -25   24.39    9.25
  -5  -1  25   10.93    7.51
  -5   1  26    2.71    5.63
   5  -1 -26    6.44    7.95
   5   1 -26   -0.00    6.08
  -5  -1  26    0.00    5.94
  -5   1  27   31.56   11.02
   5   1 -27   56.35   13.35
  -5   1  28   14.80    8.83
   5   1 -28   18.15    8.53
   5   1 -29   43.21   12.23
   5   1 -30    2.17    6.27
   5   1 -31    3.20    6.40
   5   1 -32    0.00    7.11
   5  -1 -33   48.75   14.14
   5   1 -33   39.99   12.74
   5  -1 -34   -0.00    6.46
   5   1 -34    0.00    6.01
   5  -1 -35    6.71    8.47
   5   1 -35    0.73    6.10
   5  -1 -36   -0.00    9.34
   5   1 -36   -0.00    6.65
   5  -1 -37   16.55    9.83
   5   1 -37    0.00    5.64
   5  -1 -38    6.39    8.26
   5   1 -38    0.57    6.61
   5  -1 -39   11.30   10.95
   5   1 -39   10.41    7.33
  -5   2   1    6.38    3.87
  -5   2   1    3.18    4.01
   5  -2  -1    3.87    3.48
   5  -2  -1    7.48    3.36
   5   2  -1    2.61    4.70
   5   2  -1    0.00    3.71
   5   2  -1    6.82    4.91
  -5  -2   1   14.73    5.05
  -5  -2   1    7.18    4.60
  -5   2   2   21.65    4.92
  -5   2   2   12.89    4.61
   5  -2  -2   16.99    4.61
   5  -2  -2    9.12    3.84
   5   2  -2   13.45    5.68
   5   2  -2   15.84    5.83
  -5  -2   2   12.67    5.64
  -5  -2   2   13.74    5.48
  -5  -2   2    5.07    4.68
  -5   2   3  151.96   16.25
  -5   2   3  169.62   16.69
   5  -2  -3  168.03   16.37
   5  -2  -3  156.12   15.40
   5   2  -3  149.79   17.62
   5   2  -3  154.06   17.55
  -5  -2   3  145.31   16.80
  -5  -2   3  188.71   19.23
  -5   2   4   63.89    9.50
  -5   2   4   71.39    9.96
   5  -2  -4   53.58    8.88
   5  -2  -4   73.29    9.17
   5   2  -4   60.65    9.67
   5   2  -4   74.61   11.07
  -5  -2   4   68.29   10.11
  -5  -2   4   80.91   11.94
  -5   2   5  498.02   43.09
  -5   2   5  542.65   43.28
   5  -2  -5  423.39   41.76
   5  -2  -5  546.54   42.34
   5   2  -5  522.25   44.25
   5   2  -5  584.09   44.95
  -5  -2   5  551.83   43.81
  -5  -2   5  544.09   45.18
  -5   2   6    8.50    4.91
  -5   2   6   11.04    4.76
   5  -2  -6   11.19    5.42
   5  -2  -6    3.26    3.28
   5   2  -6    7.53    5.35
   5   2  -6    7.87    5.39
  -5  -2   6   18.17    5.66
  -5   2   7   86.07   12.09
  -5   2   7   67.36   11.08
   5  -2  -7   81.05   11.37
   5  -2  -7   96.17   11.14
   5   2  -7  104.04   13.68
   5   2  -7   69.45   11.39
  -5  -2   7  103.04   12.66
  -5  -2   7   80.38   12.42
  -5   2   8    8.65    5.89
  -5   2   8   11.37    4.66
   5  -2  -8    2.67    4.38
   5  -2  -8    4.22    3.64
   5   2  -8    0.00    5.26
   5   2  -8   14.36    5.63
  -5  -2   8    5.39    4.89
  -5  -2   8    5.77    5.44
  -5   2   9  637.63   53.07
   5  -2  -9  694.50   54.27
   5  -2  -9  603.14   51.37
   5   2  -9  620.96   53.35
  -5  -2   9  627.88   52.76
  -5  -2   9  711.09   55.75
  -5   2  10    7.20    5.33
  -5   2  10    5.12    4.06
   5  -2 -10    5.81    5.45
   5  -2 -10    1.40    3.20
   5   2 -10    5.34    4.81
   5   2 -10    7.00    5.38
  -5  -2  10    5.59    5.14
  -5  -2  10    4.46    4.71
  -5   2  11    1.76    4.73
  -5   2  11    6.44    4.17
   5  -2 -11    0.05    4.33
   5   2 -11    2.48    4.38
   5   2 -11    7.57    5.22
  -5  -2  11    6.95    4.75
  -5  -2  11    3.62    5.08
  -5   2  12   72.44   12.82
  -5   2  12   72.18   11.75
   5  -2 -12   66.61   12.41
   5  -2 -12   83.33   11.58
   5   2 -12  108.00   14.47
   5   2 -12   71.34   12.10
  -5  -2  12   89.09   13.30
  -5  -2  12   74.72   12.65
  -5   2  13   49.48   10.28
   5  -2 -13   62.17   11.63
   5  -2 -13   68.05   10.33
   5   2 -13   65.71   11.89
   5   2 -13   52.27   10.18
  -5  -2  13   78.85   13.04
  -5   2  14   35.49    8.67
   5  -2 -14   47.49   10.44
   5  -2 -14   44.97    8.51
   5   2 -14   45.87   10.40
   5   2 -14   32.84    8.31
  -5   2  15  361.75   37.07
   5  -2 -15  353.89   37.98
   5   2 -15  381.96   37.60
   5   2 -15  462.12   38.62
  -5  -2  15  443.75   39.62
  -5   2  16    6.16    4.59
   5  -2 -16    2.32    5.08
   5   2 -16    3.13    5.11
   5   2 -16    0.00    3.46
  -5  -2  16    6.53    5.14
  -5   2  17    6.48    4.88
   5  -2 -17   -0.00    5.07
   5   2 -17    6.39    4.95
  -5  -2  17    4.52    4.70
  -5   2  18    0.51    3.70
   5   2 -18    1.16    4.28
  -5  -2  18    0.00    4.41
   5   2 -19  124.36   16.93
  -5  -2  19   92.85   16.31
   5   2 -20   53.27   11.43
  -5  -2  20   51.39   11.88
  -5   2  21    9.01    5.77
   5  -2 -21    4.40    5.99
   5   2 -21    6.02    6.03
   5   2 -21    6.63    5.49
  -5  -2  21   -0.00    4.10
  -5   2  22   12.49    6.07
   5  -2 -22    9.54    7.43
   5   2 -22    0.96    4.71
   5   2 -22   13.85    5.73
  -5  -2  22    7.88    6.54
   5  -2 -23    0.00    7.12
   5   2 -23   14.55    8.27
   5   2 -23   20.26    7.30
  -5  -2  23   14.16    7.69
   5  -2 -24    7.54    8.08
   5   2 -24    0.00    5.69
  -5  -2  24   -0.00    4.85
   5  -2 -25   89.32   17.71
   5   2 -25  124.64   19.11
   5  -2 -26    0.86    6.63
   5   2 -26   15.33    7.63
   5  -2 -27   60.90   14.26
   5   2 -27   52.78   13.41
   5  -2 -28    0.00    7.54
   5   2 -28    0.00    7.51
   5  -2 -29   29.35   11.32
   5   2 -29   46.00   12.95
   5  -2 -30    1.15    6.78
   5   2 -30   10.22    7.34
   5  -2 -31   39.51   13.07
   5  -2 -32   -0.00    6.65
   5  -2 -33    1.11    6.38
   5  -2 -34   -0.00    6.47
   5   2 -34    2.38    5.74
   5  -2 -35    2.44    7.39
   5   2 -35   10.55    7.96
   5  -2 -36   -0.00    8.17
   5   2 -36   -0.00    6.48
   5  -2 -37   -0.00    7.70
   5   2 -37    3.44    6.39
   5  -2 -38    1.72    7.38
   5  -3  -1  236.00   22.97
   5  -3  -1  267.66   22.61
   5  -3  -1  317.72   22.73
   5   3  -1  233.38   25.37
   5   3  -1  237.96   25.40
   5   3  -1  293.26   26.75
  -5  -3   1  273.11   26.14
  -5  -3   1  276.90   25.48
  -5  -3   1  295.77   27.16
  -5   3   2   63.71    8.52
  -5   3   2   59.04    8.21
   5  -3  -2   54.37    7.92
   5  -3  -2   50.96    6.83
   5   3  -2   57.71   10.03
   5   3  -2   65.89   10.42
   5   3  -2   67.88   10.42
  -5  -3   2   47.58    9.28
  -5  -3   2   45.19    8.66
  -5  -3   2   51.81   10.03
  -5   3   3  102.64   12.04
   5  -3  -3   94.75   11.71
   5   3  -3   96.85   13.67
   5   3  -3  144.22   15.14
  -5  -3   3   86.39   13.00
  -5  -3   3  109.93   13.56
  -5  -3   3  101.65   13.97
  -5   3   4    6.07    4.07
  -5   3   4    3.78    3.20
   5  -3  -4    7.23    4.24
   5  -3  -4    4.68    3.00
   5   3  -4    4.18    4.98
   5   3  -4    2.96    4.80
  -5  -3   4    6.01    4.63
  -5  -3   4    0.00    5.48
  -5   3   5  221.46   21.03
  -5   3   5  222.47   20.67
   5  -3  -5  210.47   20.08
   5  -3  -5  207.05   19.19
   5   3  -5  197.48   21.45
   5   3  -5  211.60   22.29
  -5  -3   5  213.14   21.43
  -5  -3   5  187.50   21.98
  -5   3   6  237.82   22.30
  -5   3   6  223.36   21.25
   5  -3  -6  237.59   21.66
   5   3  -6  212.16   22.33
   5   3  -6  202.44   22.28
  -5  -3   6  181.06   21.00
  -5  -3   6  215.30   23.33
  -5   3   7   37.23    8.79
  -5   3   7   60.26    9.36
   5  -3  -7   46.74    9.27
   5  -3  -7   67.15    8.74
   5   3  -7   55.40   10.32
   5   3  -7   66.08   10.95
  -5  -3   7   64.57   11.47
  -5   3   8  115.82   14.58
   5  -3  -8   93.88   13.45
   5  -3  -8   92.21   11.89
   5   3  -8  112.17   14.55
   5   3  -8  115.63   14.81
  -5  -3   8   99.79   13.65
  -5  -3   8   91.83   14.13
  -5   3   9   64.51   11.53
  -5   3   9   79.01   11.25
   5  -3  -9   70.12   11.59
   5  -3  -9   79.84   10.44
   5   3  -9   70.42   11.64
   5   3  -9   83.17   12.49
  -5  -3   9   74.98   11.37
  -5  -3   9   63.58   11.72
  -5   3  10   18.77    5.59
  -5   3  10   21.50    6.34
   5  -3 -10   26.38    7.61
   5  -3 -10   20.05    5.44
   5   3 -10   11.71    6.69
   5   3 -10   28.92    7.63
  -5  -3  10   24.99    6.59
  -5  -3  10   15.47    6.52
  -5   3  11    1.27    3.59
  -5   3  11    7.10    4.83
   5  -3 -11    3.64    5.29
   5   3 -11   -0.00    3.89
  -5  -3  11    1.78    3.90
  -5  -3  11    6.37    5.59
  -5   3  12   34.50    7.86
  -5   3  12   17.09    6.02
   5  -3 -12   26.11    8.82
   5  -3 -12   18.50    5.10
   5   3 -12   21.66    6.97
   5   3 -12   14.58    6.03
  -5  -3  12   26.23    8.15
  -5   3  13  170.81   20.97
  -5   3  13  192.06   21.65
   5   3 -13  215.82   22.79
   5   3 -13  196.05   22.32
  -5  -3  13  207.30   23.44
  -5   3  14   15.21    6.15
   5  -3 -14   16.13    7.07
   5   3 -14   29.67    8.05
   5   3 -14   21.62    6.76
  -5  -3  14   17.15    6.92
  -5   3  15    7.39    5.23
   5  -3 -15   19.49    6.98
   5   3 -15    9.03    6.58
   5   3 -15   15.31    6.14
  -5  -3  15    1.09    4.61
  -5   3  16   62.99   11.26
   5  -3 -16   31.81    9.71
   5   3 -16   58.03   11.21
   5   3 -16   60.78   11.16
  -5  -3  16   46.63   10.88
  -5   3  17   76.50   13.14
   5  -3 -17   59.86   12.56
   5   3 -17   61.04   11.58
  -5  -3  17   71.06   13.34
  -5   3  18   11.00    6.46
   5   3 -18   18.69    7.34
  -5  -3  18   12.20    7.11
  -5   3  19    0.00    4.72
   5   3 -19   -0.00    3.72
  -5   3  20   -0.00    5.29
   5  -3 -20    2.78    5.50
   5   3 -20    1.44    3.65
   5   3 -20    0.77    4.32
  -5  -3  20    7.96    6.18
  -5   3  21   63.65   12.93
   5  -3 -21   80.99   15.40
   5   3 -21   60.11   12.03
  -5  -3  21   35.04   10.61
  -5   3  22   86.33   15.47
   5  -3 -22   90.86   17.07
   5   3 -22   91.99   15.10
   5   3 -22   67.20   13.31
  -5  -3  22   81.25   15.51
   5  -3 -23   76.34   16.24
   5   3 -23  106.18   16.82
   5   3 -23   94.77   15.93
  -5  -3  23   79.17   15.99
   5  -3 -24    6.34    8.90
   5   3 -24   14.01    7.59
   5  -3 -25    0.00    7.11
   5   3 -25    0.00    5.44
   5  -3 -26    3.24    7.65
   5   3 -26    0.04    4.51
   5  -3 -27   40.42   12.68
   5   3 -27   36.83   11.03
  -5   3  28    9.62    7.35
   5  -3 -28   10.13    8.12
   5   3 -28    7.14    6.82
  -5   3  29   19.66    8.95
   5  -3 -29   11.71    9.53
   5   3 -29   20.47    8.28
  -5   3  30   -0.00    6.65
   5  -3 -30    3.66    7.60
   5   3 -30    3.04    5.91
   5  -3 -31    1.39    7.01
   5   3 -31   -0.00    6.58
   5  -3 -32    1.98    7.13
   5   3 -32   -0.00    6.24
   5  -3 -33   17.74   10.69
   5   3 -33   33.33   11.38
   5  -3 -34    7.83    8.75
   5   3 -34   -0.00    5.98
   5  -3 -35    4.82    8.48
   5   3 -35   -0.00    6.74
   5  -3 -36    5.56    9.37
   5   3 -36   -0.00    6.98
   5  -3 -37    0.00    5.78
   5   3 -37    1.78    6.60
   5  -3 -38    1.85    7.28
   5   3 -38    0.00    6.74
   5   3 -39    0.19    6.04
  -5   4   1   81.85    9.69
  -5   4   1   82.42    9.30
   5  -4  -1   72.93    9.01
   5  -4  -1   71.17    7.88
   5  -4  -1   80.41    7.88
   5   4  -1   99.79   12.82
   5   4  -1   69.50   11.66
   5   4  -1   84.48   12.31
  -5  -4   1   71.16   11.32
  -5  -4   1   99.89   12.00
  -5  -4   1   66.82   11.74
  -5   4   2   11.94    3.97
  -5   4   2   15.04    4.15
   5  -4  -2   20.50    4.78
   5  -4  -2   12.99    3.08
   5   4  -2   13.42    5.54
   5   4  -2    5.63    5.04
   5   4  -2    7.80    5.51
  -5  -4   2   13.90    5.36
  -5  -4   2    7.15    4.80
  -5  -4   2   10.66    5.82
  -5   4   3   32.13    6.76
  -5   4   3   36.52    6.12
   5  -4  -3   31.69    6.12
   5   4  -3   36.25    8.12
   5   4  -3   44.49    8.87
  -5  -4   3   20.90    6.70
  -5  -4   3   48.57    8.85
  -5  -4   3   26.36    7.88
  -5   4   4   62.14    9.78
  -5   4   4   66.70    9.00
   5  -4  -4   71.47    9.26
   5  -4  -4   51.82    7.44
   5   4  -4   86.72   12.49
   5   4  -4   66.92   11.22
  -5  -4   4   42.15    9.12
  -5  -4   4   72.54   10.95
  -5  -4   4   75.48   12.29
  -5   4   5  144.01   16.91
  -5   4   5  161.15   16.20
   5  -4  -5  151.94   16.54
   5  -4  -5  152.00   15.00
   5   4  -5  169.68   18.85
   5   4  -5  167.84   18.80
  -5  -4   5  143.91   17.26
  -5  -4   5  162.71   18.99
  -5   4   6   -0.00    3.04
  -5   4   6   -0.00    2.64
   5  -4  -6    1.29    3.75
   5  -4  -6    0.00    2.34
   5   4  -6    1.87    3.89
   5   4  -6   -0.00    4.74
  -5  -4   6    2.89    4.05
  -5  -4   6   -0.00    5.17
  -5   4   7    2.78    3.75
  -5   4   7    0.00    3.24
   5  -4  -7    4.48    4.46
   5  -4  -7    7.41    3.58
   5   4  -7    9.10    5.70
   5   4  -7    7.23    5.21
  -5  -4   7    6.29    4.88
  -5  -4   7    5.49    5.38
  -5   4   8   80.66   11.35
  -5   4   8   75.22   11.14
   5  -4  -8   91.29   12.63
   5  -4  -8   77.73   10.12
   5   4  -8   72.01   12.05
   5   4  -8   78.15   12.57
  -5  -4   8   70.00   11.01
  -5  -4   8   68.48   12.31
  -5   4   9  119.50   14.72
  -5   4   9  120.11   14.46
   5  -4  -9  107.97   15.16
   5   4  -9  118.98   15.66
   5   4  -9  107.11   15.24
  -5  -4   9  108.41   14.79
  -5  -4   9  112.99   16.05
  -5   4  10  187.86   20.31
  -5   4  10  201.64   20.43
   5  -4 -10  158.94   19.84
   5   4 -10  201.63   21.46
   5   4 -10  170.51   20.54
  -5  -4  10  175.53   20.13
  -5  -4  10  174.82   21.39
  -5   4  11  198.62   21.10
   5  -4 -11  191.79   22.23
   5   4 -11  178.26   21.78
   5   4 -11  206.98   22.67
  -5  -4  11  207.06   23.52
  -5   4  12    9.22    5.00
  -5   4  12    9.44    5.23
   5  -4 -12    3.82    5.14
   5   4 -12    9.98    5.95
   5   4 -12    6.07    5.12
  -5  -4  12    0.00    4.62
  -5   4  13    1.33    4.24
  -5   4  13   -0.00    2.87
   5  -4 -13    2.64    4.95
   5   4 -13    0.00    3.70
   5   4 -13    0.00    4.49
  -5  -4  13   -0.00    4.16
  -5   4  14   23.04    7.24
   5  -4 -14   25.57    8.54
   5   4 -14   34.14    8.44
   5   4 -14   24.45    7.41
  -5  -4  14   33.83    9.07
  -5   4  15  335.25   33.44
   5  -4 -15  356.69   35.94
   5   4 -15  333.07   33.92
   5   4 -15  354.93   34.90
  -5  -4  15  373.30   36.17
  -5   4  16   82.44   12.93
   5  -4 -16   67.28   13.11
   5   4 -16   53.74   11.40
   5   4 -16   79.58   13.39
  -5  -4  16   50.12   11.90
  -5   4  17  125.72   16.64
   5  -4 -17   94.56   16.95
   5   4 -17  109.84   16.14
  -5  -4  17  102.97   16.69
  -5   4  18    1.05    4.52
   5   4 -18    1.17    4.83
  -5  -4  18    2.32    5.31
   5   4 -19  192.82   24.37
  -5  -4  19  230.10   26.79
   5  -4 -20    0.00    5.53
   5   4 -20    3.57    5.44
   5   4 -20   -0.00    4.49
  -5  -4  20    3.99    6.38
   5  -4 -21   50.62   13.22
   5   4 -21   55.09   11.92
   5   4 -21   28.50    9.23
  -5  -4  21   60.37   12.92
   5  -4 -22   -0.00    6.56
   5   4 -22    0.90    5.51
  -5  -4  22   11.14    6.90
   5  -4 -23    4.85    7.78
   5   4 -23    0.00    5.73
  -5   4  24    5.31    6.15
   5  -4 -24    4.67    7.79
   5   4 -24    2.85    5.46
  -5   4  25   15.87    8.26
   5  -4 -25   29.15   10.93
   5   4 -25   48.48   11.72
  -5   4  26   22.14    9.77
   5  -4 -26   17.60    9.74
   5   4 -26   19.64    9.10
  -5   4  27   16.42    8.79
   5  -4 -27    3.57    8.66
   5   4 -27    8.67    6.11
  -5   4  28    2.79    5.52
   5  -4 -28   -0.00    7.47
   5   4 -28   -0.00    4.48
  -5   4  29    9.34    6.44
   5  -4 -29   15.46   11.12
   5   4 -29   20.24    9.02
  -5   4  30   13.85    7.81
   5  -4 -30   12.28    9.36
   5   4 -30    8.01    6.80
  -5   4  31    4.60    6.87
   5  -4 -31   14.17    9.98
   5   4 -31    1.32    6.75
   5  -4 -32   15.07    9.74
   5   4 -32    0.00    6.08
   5  -4 -33    3.91    8.97
   5   4 -33    1.70    5.69
   5  -4 -34    9.09    8.72
   5   4 -34   11.40    8.21
   5  -4 -35   -0.00    9.14
   5   4 -35   21.32    9.40
   5  -4 -36   11.06    9.39
   5   4 -36   10.38    7.44
   5  -4 -37   17.27    9.87
   5   4 -37    2.28    5.95
   5   4 -38   -0.00    5.70
   5   4 -39    1.34    6.06
  -5   5   1  190.31   17.45
  -5   5   1  193.50   17.50
[truncated: 795,560 more chars]
