# Supplementary material for: LED-pump-X-ray-multiprobe crystallography for sub-second timescales
Source: Commun Chem. 2022 Aug 26;5:102. doi: 10.1038/s42004-022-00716-1 (PMC9814726; doi:10.1038/s42004-022-00716-1)
Supplement: Supplementary file 10 — Supplementary Data 1 [file 42004_2022_716_MOESM10_ESM.zip › CIFs/8s_265K/265K_8s_t3_excit.cif]

data_global

# SUBMISSION DETAILS
 
_publ_contact_author_name       'Hatcher, Lauren'
_publ_contact_author_address
;
School of Chemistry
Cardiff University
Main Building
Park Place 
Cardiff
CF10 3AT
United Kingdom
;
_publ_contact_author_email       'HatcherL1@cardiff.ac.uk'
_publ_requested_category          FM
_publ_section_comment
; 
?
;
_publ_section_references
;
Diamond General Data Aquisition (GDA) software: http://www.opengda.org/

XIA2: Winter, G. (2010) J. Appl. Cryst. 43, 186-190.
POINTLESS: Evans, P. (2006) Acta Cryst. D62, 72-82.
AIMLESS: Evans, P. R. and Murshudov, G. N. (2013) Acta Cryst. D69, 1204-1214.
DIALS: Winter, G., et al. Acta Cryst. (2018) D74, 85-97.
CCP4: Winn, M. D. et al. (2011) Acta Cryst. D67, 235-242.
   
SHELXL: Sheldrick G. M. (2015). Acta Cryst. C71, 3-8.
SHELXT:	Sheldrick, G. M. (2015). Acta Cryst. A71, 3-8.
 
OLEX2: Dolomanov, O.V.; Bourhis, L.J.; Gildea, R.J.; Howard, J.A.K.; Puschmann,
 H., OLEX2: A complete structure solution, refinement and analysis program 
 (2009). J. Appl. Cryst., 42, 339-341.

MERCURY: Macrae, C. F., Bruno, I. J., Chisholm, J. A., Edgington,
P. R., McCabe, P., Pidcock, E., Rodriguez-Monge, L., Taylor, R.,
van de Streek, J. & Wood, P. A. (2008). J. Appl. Cryst. 41, 466-470.
;

####
 
data_265K_8s_t3_excit
 
_audit_creation_method            'SHELXL-2018/3'
_shelx_SHELXL_version_number      '2018/3'
_chemical_name_systematic         
;
Nitro-(N,N,N',N'-tetrabutyldiethylenetriamine)palladium(II)
tetraphenylborate, tetrahydrofuran solvate
;
_chemical_name_common             ?
_chemical_melting_point           ?
_chemical_formula_moiety          
;
C20 H45 N4 O2 Pd, C24 H20 B, C4 H8 O
;
_chemical_formula_sum            'C48 H73 B N4 O3 Pd' 
_chemical_formula_weight          871.31

loop_
 _atom_type_symbol
 _atom_type_description
 _atom_type_scat_dispersion_real
 _atom_type_scat_dispersion_imag
 _atom_type_scat_source
 'C'  'C'   0.0010   0.0010
 'International Tables Vol C Tables 4.2.6.8 and 6.1.1.4'
 'H'  'H'   0.0000   0.0000
 'International Tables Vol C Tables 4.2.6.8 and 6.1.1.4'
 'B'  'B'   0.0000   0.0000
 'International Tables Vol C Tables 4.2.6.8 and 6.1.1.4'
 'N'  'N'   0.0030   0.0020
 'International Tables Vol C Tables 4.2.6.8 and 6.1.1.4'
 'O'  'O'   0.0050   0.0030
 'International Tables Vol C Tables 4.2.6.8 and 6.1.1.4'
 'Pd'  'Pd'  -2.5040   0.6150
 'International Tables Vol C Tables 4.2.6.8 and 6.1.1.4'
 
_space_group_crystal_system       monoclinic
_space_group_IT_number            14
_space_group_name_H-M_alt         'P 21/n'
_space_group_name_Hall            '-P 2yn'
 
_shelx_space_group_comment
;
The symmetry employed for this shelxl refinement is uniquely defined
by the following loop, which should always be used as a source of
symmetry information in preference to the above space-group names.
They are only intended as comments.
;
 
loop_
 _space_group_symop_operation_xyz
 'x, y, z'
 '-x+1/2, y+1/2, -z+1/2'
 '-x, -y, -z'
 'x-1/2, -y-1/2, z-1/2'
 
_cell_length_a                    11.6576(3)
_cell_length_b                    13.5840(4)
_cell_length_c                    30.1983(8)
_cell_angle_alpha                 90
_cell_angle_beta                  93.482(3)
_cell_angle_gamma                 90
_cell_volume                      4773.3(2)
_cell_formula_units_Z             4
_cell_measurement_temperature     265(2)
_cell_measurement_reflns_used     9710
_cell_measurement_theta_max       19.2383687079
_cell_measurement_theta_min       1.23648939616
 
_exptl_crystal_description        Plate
_exptl_crystal_colour             Yellow
_exptl_crystal_density_meas       ?
_exptl_crystal_density_method     ?
_exptl_crystal_density_diffrn     1.212          
_exptl_crystal_F_000              1856
_exptl_transmission_factor_min    ?
_exptl_transmission_factor_max    ?
_exptl_crystal_size_max           0.100
_exptl_crystal_size_mid           0.100
_exptl_crystal_size_min           0.050
_exptl_absorpt_coefficient_mu     0.202
_shelx_estimated_absorpt_T_min    0.980
_shelx_estimated_absorpt_T_max    0.990
_exptl_absorpt_correction_T_min   0.995057208192
_exptl_absorpt_correction_T_max   1.0
_exptl_absorpt_correction_type    empirical
_exptl_absorpt_process_details    
;
CCP4 7.0.048: AIMLESS, version 0.5.32 : 29/03/17
Scaling & analysis of unmerged intensities, absorption correction using spherical harmonics
;
_exptl_absorpt_special_details    ?
_diffrn_ambient_temperature       265(2)
_diffrn_radiation_wavelength      0.534
_diffrn_measurement_device_type   'Photon counting pixel array'
_diffrn_radiation_type            Synchrotron
_diffrn_measurement_method        'shutterless scans'
_diffrn_radiation_source          'Diamond Light Source Beamline I19-2'
_diffrn_radiation_monochromator   'Silicon 111'
_diffrn_detector_area_resol_mean  ?
_diffrn_reflns_number             34222
_diffrn_reflns_av_unetI/netI      0.1109
_diffrn_reflns_av_R_equivalents   0.0859
_diffrn_reflns_limit_h_min        -14
_diffrn_reflns_limit_h_max        14
_diffrn_reflns_limit_k_min        -16
_diffrn_reflns_limit_k_max        16
_diffrn_reflns_limit_l_min        -37
_diffrn_reflns_limit_l_max        32
_diffrn_reflns_theta_min          1.380
_diffrn_reflns_theta_max          19.496
_diffrn_reflns_theta_full         18.687
_diffrn_measured_fraction_theta_max   0.995
_diffrn_measured_fraction_theta_full  0.995
_diffrn_reflns_Laue_measured_fraction_max    0.995
_diffrn_reflns_Laue_measured_fraction_full   0.995
_diffrn_reflns_point_group_measured_fraction_max   0.995
_diffrn_reflns_point_group_measured_fraction_full  0.995
_reflns_number_total              9721
_reflns_number_gt                 4944
_reflns_threshold_expression      'I > 2\s(I)'
_reflns_Friedel_coverage          0.000
_reflns_Friedel_fraction_max      .
_reflns_Friedel_fraction_full     .
 
_reflns_special_details
;
 Reflections were merged by SHELXL according to the crystal
 class for the calculation of statistics and refinement.
 
 _reflns_Friedel_fraction is defined as the number of unique
 Friedel pairs measured divided by the number that would be
 possible theoretically, ignoring centric projections and
 systematic absences.
;
 
_computing_data_collection        'Diamond GDA (http://www.opengda.org/)'
_computing_cell_refinement        'DIALS (Winter, 2018)'
_computing_data_reduction         'XIA2 (Winter 2010)'
_computing_structure_solution     'SHELXT (Sheldrick, 2015)'
_computing_structure_refinement   'SHELXL (Sheldrick, 2015)'
_computing_molecular_graphics     'OLEX2 (Dolomanov et al., 2009)'
_computing_publication_material   'MERCURY (Macrae et al., 2008)'
_refine_special_details           ?
_refine_ls_structure_factor_coef  Fsqd
_refine_ls_matrix_type            full
_refine_ls_weighting_scheme       calc
_refine_ls_weighting_details
'w=1/[\s^2^(Fo^2^)+(0.0457P)^2^] where P=(Fo^2^+2Fc^2^)/3'
_atom_sites_solution_primary      ?
_atom_sites_solution_secondary    ?
_atom_sites_solution_hydrogens    geom
_refine_ls_hydrogen_treatment     constr
_refine_ls_extinction_method      none
_refine_ls_extinction_coef        .
_refine_ls_number_reflns          9721
_refine_ls_number_parameters      526
_refine_ls_number_restraints      490
_refine_ls_R_factor_all           0.1172
_refine_ls_R_factor_gt            0.0556
_refine_ls_wR_factor_ref          0.1288
_refine_ls_wR_factor_gt           0.1093
_refine_ls_goodness_of_fit_ref    0.882
_refine_ls_restrained_S_all       0.881
_refine_ls_shift/su_max           0.001
_refine_ls_shift/su_mean          0.000
 
loop_
 _atom_site_label
 _atom_site_type_symbol
 _atom_site_fract_x
 _atom_site_fract_y
 _atom_site_fract_z
 _atom_site_U_iso_or_equiv
 _atom_site_adp_type
 _atom_site_occupancy
 _atom_site_site_symmetry_order  
 _atom_site_calc_flag
 _atom_site_refinement_flags_posn
 _atom_site_refinement_flags_adp
 _atom_site_refinement_flags_occupancy
 _atom_site_disorder_assembly
 _atom_site_disorder_group
Pd1 Pd 0.33984(3) 0.77536(2) 0.34705(2) 0.04865(13) Uani 1 1 d . . . . .
N2 N 0.3468(3) 0.9276(2) 0.33829(10) 0.0572(8) Uani 1 1 d . . . . .
N3 N 0.4553(3) 0.7978(2) 0.39832(10) 0.0481(7) Uani 1 1 d . . . . .
H3 H 0.532333 0.787374 0.387860 0.058 Uiso 1 1 calc R U . . .
N4 N 0.3305(2) 0.6319(2) 0.37174(10) 0.0497(7) Uani 1 1 d . . . . .
C1 C 0.4429(3) 0.9632(3) 0.37021(13) 0.0657(11) Uani 1 1 d . . . . .
H1A H 0.515779 0.957723 0.356528 0.079 Uiso 1 1 calc R U . . .
H1B H 0.430759 1.031899 0.377385 0.079 Uiso 1 1 calc R U . . .
C2 C 0.4458(3) 0.9022(3) 0.41197(13) 0.0605(10) Uani 1 1 d . . . . .
H2A H 0.511239 0.920643 0.431623 0.073 Uiso 1 1 calc R U . . .
H2B H 0.376246 0.912339 0.427421 0.073 Uiso 1 1 calc R U . . .
C3 C 0.4354(3) 0.7231(3) 0.43285(12) 0.0541(9) Uani 1 1 d . . . . .
H3A H 0.366637 0.738827 0.447976 0.065 Uiso 1 1 calc R U . . .
H3B H 0.500113 0.720698 0.454570 0.065 Uiso 1 1 calc R U . . .
C4 C 0.4214(3) 0.6256(3) 0.40893(13) 0.0539(10) Uani 1 1 d . . . . .
H4A H 0.493934 0.606929 0.397174 0.065 Uiso 1 1 calc R U . . .
H4B H 0.400706 0.575163 0.429742 0.065 Uiso 1 1 calc R U . . .
C5 C 0.2317(3) 0.9652(3) 0.35163(14) 0.0672(11) Uani 1 1 d . . . . .
H5A H 0.221183 0.943076 0.381662 0.081 Uiso 1 1 calc R U . . .
H5B H 0.172228 0.934237 0.332525 0.081 Uiso 1 1 calc R U . . .
C6 C 0.2121(4) 1.0755(3) 0.35003(17) 0.0893(15) Uani 1 1 d . . . . .
H6A H 0.271578 1.107879 0.368552 0.107 Uiso 1 1 calc R U . . .
H6B H 0.217913 1.098453 0.319837 0.107 Uiso 1 1 calc R U . . .
C7 C 0.0955(4) 1.1036(4) 0.3657(2) 0.1127(19) Uani 1 1 d . . . . .
H7A H 0.036440 1.064982 0.349785 0.135 Uiso 1 1 calc R U . . .
H7B H 0.093132 1.088503 0.397062 0.135 Uiso 1 1 calc R U . . .
C8 C 0.0711(6) 1.2106(4) 0.3585(3) 0.168(3) Uani 1 1 d . . . . .
H8A H 0.051793 1.222268 0.327636 0.252 Uiso 1 1 calc R U . . .
H8B H 0.137995 1.248327 0.367792 0.252 Uiso 1 1 calc R U . . .
H8C H 0.007999 1.229935 0.375582 0.252 Uiso 1 1 calc R U . . .
C9 C 0.3656(3) 0.9602(3) 0.29215(13) 0.0612(10) Uani 1 1 d . . . . .
H9A H 0.373095 1.031275 0.292055 0.073 Uiso 1 1 calc R U . . .
H9B H 0.297882 0.943530 0.273372 0.073 Uiso 1 1 calc R U . . .
C10 C 0.4691(3) 0.9164(3) 0.27213(14) 0.0700(11) Uani 1 1 d . . . . .
H10A H 0.467701 0.845402 0.275423 0.084 Uiso 1 1 calc R U . . .
H10B H 0.538383 0.940868 0.287851 0.084 Uiso 1 1 calc R U . . .
C11 C 0.4714(4) 0.9425(4) 0.22311(15) 0.0896(14) Uani 1 1 d . . . . .
H11A H 0.407033 0.910892 0.206985 0.107 Uiso 1 1 calc R U . . .
H11B H 0.462041 1.013128 0.219667 0.107 Uiso 1 1 calc R U . . .
C12 C 0.5805(4) 0.9118(4) 0.20328(18) 0.124(2) Uani 1 1 d . . . . .
H12A H 0.576533 0.928221 0.172305 0.186 Uiso 1 1 calc R U . . .
H12B H 0.590572 0.842031 0.206730 0.186 Uiso 1 1 calc R U . . .
H12C H 0.644262 0.945466 0.218093 0.186 Uiso 1 1 calc R U . . .
C13 C 0.2116(3) 0.6242(3) 0.38866(13) 0.0554(10) Uani 1 1 d . . . . .
H13A H 0.156436 0.636726 0.363969 0.066 Uiso 1 1 calc R U . . .
H13B H 0.203243 0.676505 0.410098 0.066 Uiso 1 1 calc R U . . .
C14 C 0.1790(3) 0.5283(3) 0.41008(15) 0.0685(12) Uani 1 1 d . . . . .
H14A H 0.185749 0.474956 0.389043 0.082 Uiso 1 1 calc R U . . .
H14B H 0.231823 0.515273 0.435465 0.082 Uiso 1 1 calc R U . . .
C15 C 0.0579(3) 0.5314(3) 0.42494(16) 0.0755(13) Uani 1 1 d . . . . .
H15A H 0.006119 0.546515 0.399492 0.091 Uiso 1 1 calc R U . . .
H15B H 0.052327 0.584633 0.446132 0.091 Uiso 1 1 calc R U . . .
C16 C 0.0183(4) 0.4374(3) 0.44591(16) 0.0852(14) Uani 1 1 d . . . . .
H16A H 0.019963 0.384652 0.424787 0.128 Uiso 1 1 calc R U . . .
H16B H -0.058708 0.445734 0.454896 0.128 Uiso 1 1 calc R U . . .
H16C H 0.068392 0.421954 0.471366 0.128 Uiso 1 1 calc R U . . .
C17 C 0.3480(3) 0.5517(3) 0.33891(13) 0.0612(11) Uani 1 1 d . . . . .
H17A H 0.281935 0.550284 0.317765 0.073 Uiso 1 1 calc R U . . .
H17B H 0.350373 0.489255 0.354506 0.073 Uiso 1 1 calc R U . . .
C18 C 0.4546(4) 0.5607(3) 0.31374(14) 0.0733(12) Uani 1 1 d . . . . .
H18A H 0.521549 0.558281 0.334424 0.088 Uiso 1 1 calc R U . . .
H18B H 0.454516 0.623992 0.298828 0.088 Uiso 1 1 calc R U . . .
C19 C 0.4630(5) 0.4787(4) 0.27944(18) 0.1101(19) Uani 1 1 d . . . . .
H19A H 0.452284 0.416052 0.294033 0.132 Uiso 1 1 calc R U . . .
H19B H 0.400368 0.486508 0.257049 0.132 Uiso 1 1 calc R U . . .
C20 C 0.5684(5) 0.4753(5) 0.2578(2) 0.147(3) Uani 1 1 d . . . . .
H20A H 0.567472 0.419920 0.238037 0.220 Uiso 1 1 calc R U . . .
H20B H 0.631354 0.468738 0.279620 0.220 Uiso 1 1 calc R U . . .
H20C H 0.577205 0.534831 0.241260 0.220 Uiso 1 1 calc R U . . .
C21 C 0.6571(3) 0.3743(3) 0.42686(13) 0.0504(9) Uani 1 1 d . . . . .
C22 C 0.7096(3) 0.4238(3) 0.39306(15) 0.0632(11) Uani 1 1 d . . . . .
H22 H 0.726191 0.389794 0.367498 0.076 Uiso 1 1 calc R U . . .
C23 C 0.7376(3) 0.5224(3) 0.39681(18) 0.0810(13) Uani 1 1 d . . . . .
H23 H 0.772806 0.553095 0.373682 0.097 Uiso 1 1 calc R U . . .
C24 C 0.7151(4) 0.5759(3) 0.43339(18) 0.0788(13) Uani 1 1 d . . . . .
H24 H 0.735778 0.641873 0.435591 0.095 Uiso 1 1 calc R U . . .
C25 C 0.6613(3) 0.5304(3) 0.46687(16) 0.0709(12) Uani 1 1 d . . . . .
H25 H 0.644357 0.565898 0.491990 0.085 Uiso 1 1 calc R U . . .
C26 C 0.6320(3) 0.4321(3) 0.46351(14) 0.0593(10) Uani 1 1 d . . . . .
H26 H 0.594161 0.403130 0.486422 0.071 Uiso 1 1 calc R U . . .
C27 C 0.7345(3) 0.2013(3) 0.45908(13) 0.0532(9) Uani 1 1 d . . . . .
C28 C 0.8094(3) 0.2510(3) 0.48868(14) 0.0638(11) Uani 1 1 d . . . . .
H28 H 0.804677 0.319243 0.490067 0.077 Uiso 1 1 calc R U . . .
C29 C 0.8912(4) 0.2032(3) 0.51642(16) 0.0803(14) Uani 1 1 d . . . . .
H29 H 0.937974 0.239879 0.536268 0.096 Uiso 1 1 calc R U . . .
C30 C 0.9040(4) 0.1044(4) 0.51501(17) 0.0847(15) Uani 1 1 d . . . . .
H30 H 0.958916 0.072693 0.533534 0.102 Uiso 1 1 calc R U . . .
C31 C 0.8336(4) 0.0523(3) 0.48541(18) 0.0833(14) Uani 1 1 d . . . . .
H31 H 0.841036 -0.015788 0.483856 0.100 Uiso 1 1 calc R U . . .
C32 C 0.7518(3) 0.0992(3) 0.45792(16) 0.0756(13) Uani 1 1 d . . . . .
H32 H 0.706578 0.061656 0.437889 0.091 Uiso 1 1 calc R U . . .
C33 C 0.5055(3) 0.2309(3) 0.44445(13) 0.0496(9) Uani 1 1 d . . . . .
C34 C 0.4792(3) 0.1454(3) 0.46685(12) 0.0520(10) Uani 1 1 d . . . . .
H34 H 0.537792 0.100199 0.473405 0.062 Uiso 1 1 calc R U . . .
C35 C 0.3698(3) 0.1238(3) 0.47996(13) 0.0614(11) Uani 1 1 d . . . . .
H35 H 0.356544 0.065548 0.494989 0.074 Uiso 1 1 calc R U . . .
C36 C 0.2813(4) 0.1885(3) 0.47073(15) 0.0689(12) Uani 1 1 d . . . . .
H36 H 0.207973 0.174809 0.479570 0.083 Uiso 1 1 calc R U . . .
C37 C 0.3025(4) 0.2740(3) 0.44820(17) 0.0766(13) Uani 1 1 d . . . . .
H37 H 0.243393 0.318499 0.441481 0.092 Uiso 1 1 calc R U . . .
C38 C 0.4122(3) 0.2933(3) 0.43563(15) 0.0691(12) Uani 1 1 d . . . . .
H38 H 0.424512 0.351464 0.420364 0.083 Uiso 1 1 calc R U . . .
C39 C 0.6383(4) 0.2133(3) 0.37510(14) 0.0642(10) Uani 1 1 d . . . . .
C40 C 0.5455(4) 0.2199(3) 0.34437(15) 0.0757(12) Uani 1 1 d . . . . .
H40 H 0.476287 0.243994 0.353634 0.091 Uiso 1 1 calc R U . . .
C41 C 0.5515(6) 0.1913(4) 0.29935(18) 0.0982(16) Uani 1 1 d . . . . .
H41 H 0.487800 0.197800 0.279483 0.118 Uiso 1 1 calc R U . . .
C42 C 0.6514(6) 0.1546(4) 0.2858(2) 0.118(2) Uani 1 1 d . . . . .
H42 H 0.656261 0.135000 0.256505 0.142 Uiso 1 1 calc R U . . .
C43 C 0.7438(6) 0.1462(5) 0.3145(2) 0.135(2) Uani 1 1 d . . . . .
H43 H 0.812287 0.121171 0.304893 0.162 Uiso 1 1 calc R U . . .
C44 C 0.7370(5) 0.1747(4) 0.35838(18) 0.1069(18) Uani 1 1 d . . . . .
H44 H 0.802008 0.167674 0.377565 0.128 Uiso 1 1 calc R U . . .
B1 B 0.6348(4) 0.2552(3) 0.42639(17) 0.0553(9) Uani 1 1 d . . . . .
O3 O 0.6874(13) 0.805(3) 0.3655(10) 0.090(2) Uani 0.569(17) 1 d D . P A 1
C45 C 0.7288(10) 0.7581(12) 0.3274(5) 0.0887(18) Uani 0.569(17) 1 d D . P A 1
H45A H 0.702668 0.793679 0.300805 0.106 Uiso 0.569(17) 1 calc R U P A 1
H45B H 0.700159 0.691173 0.325016 0.106 Uiso 0.569(17) 1 calc R U P A 1
C46 C 0.8555(10) 0.7580(16) 0.3322(6) 0.1113(18) Uani 0.569(17) 1 d D . P A 1
H46A H 0.887503 0.789443 0.306865 0.134 Uiso 0.569(17) 1 calc R U P A 1
H46B H 0.884659 0.691197 0.334616 0.134 Uiso 0.569(17) 1 calc R U P A 1
C47 C 0.8859(9) 0.8150(13) 0.3741(4) 0.1113(18) Uani 0.569(17) 1 d D . P A 1
H47A H 0.929512 0.773777 0.395253 0.134 Uiso 0.569(17) 1 calc R U P A 1
H47B H 0.932331 0.871811 0.367564 0.134 Uiso 0.569(17) 1 calc R U P A 1
C48 C 0.7805(9) 0.8460(10) 0.3922(4) 0.0887(18) Uani 0.569(17) 1 d D . P A 1
H48A H 0.777959 0.823508 0.422637 0.106 Uiso 0.569(17) 1 calc R U P A 1
H48B H 0.775359 0.917317 0.391997 0.106 Uiso 0.569(17) 1 calc R U P A 1
O3A O 0.6808(17) 0.806(3) 0.3609(13) 0.090(2) Uani 0.431(17) 1 d D . P A 2
C45A C 0.7454(14) 0.7793(16) 0.3238(6) 0.0887(18) Uani 0.431(17) 1 d D . P A 2
H45C H 0.736442 0.828662 0.300650 0.106 Uiso 0.431(17) 1 calc R U P A 2
H45D H 0.719145 0.716510 0.311743 0.106 Uiso 0.431(17) 1 calc R U P A 2
C46A C 0.8683(13) 0.773(2) 0.3407(9) 0.1113(18) Uani 0.431(17) 1 d D . P A 2
H46C H 0.883323 0.716853 0.360339 0.134 Uiso 0.431(17) 1 calc R U P A 2
H46D H 0.921363 0.772560 0.317184 0.134 Uiso 0.431(17) 1 calc R U P A 2
C47A C 0.8654(12) 0.8673(16) 0.3645(6) 0.1113(18) Uani 0.431(17) 1 d D . P A 2
H47C H 0.922884 0.867761 0.389130 0.134 Uiso 0.431(17) 1 calc R U P A 2
H47D H 0.881704 0.920977 0.344682 0.134 Uiso 0.431(17) 1 calc R U P A 2
C48A C 0.7527(12) 0.8790(12) 0.3806(5) 0.0887(18) Uani 0.431(17) 1 d D . P A 2
H48C H 0.756133 0.872168 0.412668 0.106 Uiso 0.431(17) 1 calc R U P A 2
H48D H 0.722795 0.943929 0.373050 0.106 Uiso 0.431(17) 1 calc R U P A 2
O1 O 0.1268(3) 0.7600(3) 0.29906(12) 0.1042(12) Uani 0.725(4) 1 d D . P B 3
O2 O 0.2620(3) 0.72440(19) 0.25909(14) 0.1042(12) Uani 0.725(4) 1 d D . P B 3
N1 N 0.2274(3) 0.74942(13) 0.29403(11) 0.0659(12) Uani 0.725(4) 1 d D . P B 3
O1A O 0.2044(9) 0.7581(2) 0.3048(3) 0.1042(12) Uani 0.275(4) 1 d D . P B 4
O2A O 0.3151(8) 0.7182(3) 0.2555(3) 0.1042(12) Uani 0.275(4) 1 d D . P B 4
N1A N 0.2079(7) 0.7313(2) 0.2636(3) 0.0659(12) Uani 0.275(4) 1 d D . P B 4
 
loop_
 _atom_site_aniso_label
 _atom_site_aniso_U_11
 _atom_site_aniso_U_22
 _atom_site_aniso_U_33
 _atom_site_aniso_U_23
 _atom_site_aniso_U_13
 _atom_site_aniso_U_12
Pd1 0.0506(2) 0.0490(2) 0.0459(2) 0.00179(16) -0.00127(15) -0.00189(15)
N2 0.0626(18) 0.0530(19) 0.0554(19) 0.0074(15) -0.0011(14) -0.0011(13)
N3 0.0501(17) 0.0532(15) 0.0408(18) -0.0001(13) 0.0016(15) -0.0023(13)
N4 0.0481(15) 0.0486(16) 0.0518(18) -0.0026(13) -0.0012(12) -0.0016(13)
C1 0.079(3) 0.056(2) 0.061(2) 0.0010(18) -0.007(2) -0.009(2)
C2 0.074(3) 0.0538(18) 0.053(2) -0.0059(16) -0.005(2) -0.0051(19)
C3 0.063(2) 0.0577(19) 0.041(2) 0.0035(14) -0.0019(18) -0.0031(18)
C4 0.053(2) 0.0538(19) 0.054(2) 0.0033(17) -0.0043(17) -0.0002(17)
C5 0.076(2) 0.059(2) 0.066(3) 0.000(2) 0.007(2) 0.0070(19)
C6 0.107(3) 0.062(2) 0.098(4) -0.003(3) -0.004(3) 0.018(2)
C7 0.102(3) 0.091(3) 0.143(5) -0.032(3) -0.012(3) 0.031(3)
C8 0.155(6) 0.093(3) 0.251(9) -0.038(5) -0.022(6) 0.045(4)
C9 0.073(3) 0.053(2) 0.057(2) 0.010(2) -0.0001(19) -0.0041(18)
C10 0.070(3) 0.076(3) 0.064(2) 0.007(2) 0.002(2) -0.003(2)
C11 0.092(3) 0.112(4) 0.066(3) 0.011(3) 0.011(2) -0.006(3)
C12 0.103(4) 0.171(6) 0.101(4) -0.004(4) 0.030(3) -0.005(4)
C13 0.0496(18) 0.052(2) 0.065(3) 0.0029(19) 0.0013(18) -0.0017(16)
C14 0.059(2) 0.064(2) 0.083(3) 0.014(2) 0.009(2) -0.0038(19)
C15 0.059(2) 0.069(3) 0.100(4) -0.001(2) 0.017(2) -0.010(2)
C16 0.076(3) 0.074(3) 0.107(4) 0.005(3) 0.026(3) -0.011(2)
C17 0.067(2) 0.056(2) 0.061(3) -0.0092(18) 0.0023(19) 0.0012(19)
C18 0.074(3) 0.086(3) 0.061(3) -0.010(2) 0.008(2) 0.010(2)
C19 0.122(4) 0.115(4) 0.097(4) -0.037(3) 0.039(3) 0.000(3)
C20 0.150(5) 0.158(6) 0.141(6) -0.027(5) 0.074(4) 0.015(4)
C21 0.045(2) 0.0516(17) 0.053(2) 0.0053(15) -0.0074(17) 0.0000(16)
C22 0.059(2) 0.061(2) 0.071(3) 0.011(2) 0.008(2) -0.0023(18)
C23 0.062(3) 0.059(2) 0.122(4) 0.021(2) 0.013(3) -0.003(2)
C24 0.063(3) 0.046(2) 0.126(4) 0.015(2) -0.005(2) 0.000(2)
C25 0.073(3) 0.0509(19) 0.086(3) -0.003(2) -0.014(2) 0.0031(19)
C26 0.069(3) 0.0518(18) 0.056(2) 0.0036(17) -0.003(2) 0.0010(18)
C27 0.052(2) 0.0479(17) 0.060(2) 0.0029(17) 0.0100(16) 0.0016(15)
C28 0.061(2) 0.059(2) 0.071(3) -0.0030(19) -0.0012(18) 0.0069(17)
C29 0.070(3) 0.082(2) 0.087(3) -0.001(2) -0.011(2) 0.015(2)
C30 0.056(3) 0.082(2) 0.115(4) 0.018(3) -0.001(2) 0.021(2)
C31 0.060(3) 0.058(3) 0.132(4) 0.013(2) 0.007(2) 0.0146(19)
C32 0.058(2) 0.0494(18) 0.118(4) -0.004(2) -0.004(2) 0.0024(17)
C33 0.0561(18) 0.0430(18) 0.049(2) -0.0023(17) -0.0004(17) -0.0004(14)
C34 0.0556(19) 0.0468(19) 0.053(3) 0.0007(17) -0.0011(19) -0.0001(16)
C35 0.058(2) 0.061(2) 0.064(3) 0.007(2) -0.001(2) -0.0044(16)
C36 0.052(2) 0.066(2) 0.088(3) 0.000(2) 0.001(2) -0.0026(17)
C37 0.058(2) 0.056(2) 0.116(4) 0.004(2) 0.007(2) 0.0098(19)
C38 0.060(2) 0.053(2) 0.094(4) 0.013(2) 0.002(2) 0.0046(16)
C39 0.081(3) 0.055(2) 0.057(2) 0.0006(19) 0.0069(17) -0.009(2)
C40 0.096(3) 0.063(3) 0.066(2) 0.008(2) -0.006(2) -0.022(2)
C41 0.149(5) 0.078(4) 0.066(3) 0.005(3) -0.009(3) -0.035(3)
C42 0.183(5) 0.105(4) 0.067(4) -0.009(3) 0.018(3) -0.019(4)
C43 0.166(5) 0.163(6) 0.078(3) -0.040(4) 0.027(3) 0.027(5)
C44 0.107(3) 0.143(5) 0.072(3) -0.029(3) 0.014(3) 0.019(3)
B1 0.059(2) 0.0506(19) 0.057(2) 0.0017(18) 0.0032(18) -0.0027(17)
O3 0.079(2) 0.092(3) 0.098(5) -0.014(4) 0.010(3) -0.007(2)
C45 0.086(2) 0.086(5) 0.095(4) -0.008(3) 0.008(2) -0.006(2)
C46 0.083(2) 0.117(6) 0.135(5) -0.018(3) 0.011(2) -0.008(3)
C47 0.083(2) 0.117(6) 0.135(5) -0.018(3) 0.011(2) -0.008(3)
C48 0.086(2) 0.086(5) 0.095(4) -0.008(3) 0.008(2) -0.006(2)
O3A 0.079(2) 0.092(3) 0.098(5) -0.014(4) 0.010(3) -0.007(2)
C45A 0.086(2) 0.086(5) 0.095(4) -0.008(3) 0.008(2) -0.006(2)
C46A 0.083(2) 0.117(6) 0.135(5) -0.018(3) 0.011(2) -0.008(3)
C47A 0.083(2) 0.117(6) 0.135(5) -0.018(3) 0.011(2) -0.008(3)
C48A 0.086(2) 0.086(5) 0.095(4) -0.008(3) 0.008(2) -0.006(2)
O1 0.066(2) 0.168(3) 0.0766(19) -0.0190(17) -0.0086(18) -0.0006(19)
O2 0.066(2) 0.168(3) 0.0766(19) -0.0190(17) -0.0086(18) -0.0006(19)
N1 0.066(2) 0.068(3) 0.063(2) 0.013(2) -0.009(2) -0.0050(19)
O1A 0.066(2) 0.168(3) 0.0766(19) -0.0190(17) -0.0086(18) -0.0006(19)
O2A 0.066(2) 0.168(3) 0.0766(19) -0.0190(17) -0.0086(18) -0.0006(19)
N1A 0.066(2) 0.068(3) 0.063(2) 0.013(2) -0.009(2) -0.0050(19)
 
_geom_special_details
;
 All esds (except the esd in the dihedral angle between two l.s. planes)
 are estimated using the full covariance matrix.  The cell esds are taken
 into account individually in the estimation of esds in distances, angles
 and torsion angles; correlations between esds in cell parameters are only
 used when they are defined by crystal symmetry.  An approximate (isotropic)
 treatment of cell esds is used for estimating esds involving l.s. planes.
;
 
loop_
 _geom_bond_atom_site_label_1
 _geom_bond_atom_site_label_2
 _geom_bond_distance
 _geom_bond_site_symmetry_2
 _geom_bond_publ_flag
Pd1 O1A 1.982(11) . ?
Pd1 N3 2.012(3) . ?
Pd1 N1 2.037(3) . ?
Pd1 N2 2.087(3) . ?
Pd1 N4 2.092(3) . ?
N2 C9 1.491(5) . ?
N2 C1 1.512(4) . ?
N2 C5 1.514(4) . ?
N3 C2 1.483(4) . ?
N3 C3 1.483(4) . ?
N3 H3 0.9800 . ?
N4 C17 1.495(4) . ?
N4 C4 1.500(4) . ?
N4 C13 1.509(4) . ?
C1 C2 1.507(5) . ?
C1 H1A 0.9700 . ?
C1 H1B 0.9700 . ?
C2 H2A 0.9700 . ?
C2 H2B 0.9700 . ?
C3 C4 1.513(5) . ?
C3 H3A 0.9700 . ?
C3 H3B 0.9700 . ?
C4 H4A 0.9700 . ?
C4 H4B 0.9700 . ?
C5 C6 1.516(5) . ?
C5 H5A 0.9700 . ?
C5 H5B 0.9700 . ?
C6 C7 1.515(6) . ?
C6 H6A 0.9700 . ?
C6 H6B 0.9700 . ?
C7 C8 1.494(6) . ?
C7 H7A 0.9700 . ?
C7 H7B 0.9700 . ?
C8 H8A 0.9600 . ?
C8 H8B 0.9600 . ?
C8 H8C 0.9600 . ?
C9 C10 1.505(5) . ?
C9 H9A 0.9700 . ?
C9 H9B 0.9700 . ?
C10 C11 1.524(5) . ?
C10 H10A 0.9700 . ?
C10 H10B 0.9700 . ?
C11 C12 1.497(6) . ?
C11 H11A 0.9700 . ?
C11 H11B 0.9700 . ?
C12 H12A 0.9600 . ?
C12 H12B 0.9600 . ?
C12 H12C 0.9600 . ?
C13 C14 1.513(5) . ?
C13 H13A 0.9700 . ?
C13 H13B 0.9700 . ?
C14 C15 1.508(5) . ?
C14 H14A 0.9700 . ?
C14 H14B 0.9700 . ?
C15 C16 1.511(5) . ?
C15 H15A 0.9700 . ?
C15 H15B 0.9700 . ?
C16 H16A 0.9600 . ?
C16 H16B 0.9600 . ?
C16 H16C 0.9600 . ?
C17 C18 1.501(5) . ?
C17 H17A 0.9700 . ?
C17 H17B 0.9700 . ?
C18 C19 1.528(6) . ?
C18 H18A 0.9700 . ?
C18 H18B 0.9700 . ?
C19 C20 1.427(6) . ?
C19 H19A 0.9700 . ?
C19 H19B 0.9700 . ?
C20 H20A 0.9600 . ?
C20 H20B 0.9600 . ?
C20 H20C 0.9600 . ?
C21 C22 1.395(5) . ?
C21 C26 1.402(5) . ?
C21 B1 1.638(5) . ?
C22 C23 1.381(5) . ?
C22 H22 0.9300 . ?
C23 C24 1.361(6) . ?
C23 H23 0.9300 . ?
C24 C25 1.369(6) . ?
C24 H24 0.9300 . ?
C25 C26 1.380(5) . ?
C25 H25 0.9300 . ?
C26 H26 0.9300 . ?
C27 C28 1.386(5) . ?
C27 C32 1.403(5) . ?
C27 B1 1.649(6) . ?
C28 C29 1.392(5) . ?
C28 H28 0.9300 . ?
C29 C30 1.351(6) . ?
C29 H29 0.9300 . ?
C30 C31 1.373(6) . ?
C30 H30 0.9300 . ?
C31 C32 1.381(5) . ?
C31 H31 0.9300 . ?
C32 H32 0.9300 . ?
C33 C34 1.388(5) . ?
C33 C38 1.392(5) . ?
C33 B1 1.666(6) . ?
C34 C35 1.390(5) . ?
C34 H34 0.9300 . ?
C35 C36 1.370(5) . ?
C35 H35 0.9300 . ?
C36 C37 1.376(5) . ?
C36 H36 0.9300 . ?
C37 C38 1.381(5) . ?
C37 H37 0.9300 . ?
C38 H38 0.9300 . ?
C39 C40 1.384(6) . ?
C39 C44 1.388(6) . ?
C39 B1 1.653(6) . ?
C40 C41 1.420(6) . ?
C40 H40 0.9300 . ?
C41 C42 1.353(7) . ?
C41 H41 0.9300 . ?
C42 C43 1.345(7) . ?
C42 H42 0.9300 . ?
C43 C44 1.388(7) . ?
C43 H43 0.9300 . ?
C44 H44 0.9300 . ?
O3 C45 1.422(10) . ?
O3 C48 1.429(12) . ?
C45 C46 1.475(10) . ?
C45 H45A 0.9700 . ?
C45 H45B 0.9700 . ?
C46 C47 1.508(13) . ?
C46 H46A 0.9700 . ?
C46 H46B 0.9700 . ?
C47 C48 1.438(10) . ?
C47 H47A 0.9700 . ?
C47 H47B 0.9700 . ?
C48 H48A 0.9700 . ?
C48 H48B 0.9700 . ?
O3A C48A 1.406(17) . ?
O3A C45A 1.433(13) . ?
C45A C46A 1.494(14) . ?
C45A H45C 0.9700 . ?
C45A H45D 0.9700 . ?
C46A C47A 1.476(14) . ?
C46A H46C 0.9700 . ?
C46A H46D 0.9700 . ?
C47A C48A 1.437(12) . ?
C47A H47C 0.9700 . ?
C47A H47D 0.9700 . ?
C48A H48C 0.9700 . ?
C48A H48D 0.9700 . ?
O1 N1 1.2004(10) . ?
O2 N1 1.2012(10) . ?
O1A N1A 1.3002(10) . ?
O2A N1A 1.3004(10) . ?
 
loop_
 _geom_angle_atom_site_label_1
 _geom_angle_atom_site_label_2
 _geom_angle_atom_site_label_3
 _geom_angle
 _geom_angle_site_symmetry_1
 _geom_angle_site_symmetry_3
 _geom_angle_publ_flag
O1A Pd1 N3 169.2(2) . . ?
N3 Pd1 N1 177.82(14) . . ?
O1A Pd1 N2 94.10(10) . . ?
N3 Pd1 N2 85.29(11) . . ?
N1 Pd1 N2 95.73(9) . . ?
O1A Pd1 N4 93.55(10) . . ?
N3 Pd1 N4 85.07(11) . . ?
N1 Pd1 N4 94.24(9) . . ?
N2 Pd1 N4 166.32(12) . . ?
C9 N2 C1 110.8(3) . . ?
C9 N2 C5 109.4(3) . . ?
C1 N2 C5 110.9(3) . . ?
C9 N2 Pd1 114.9(2) . . ?
C1 N2 Pd1 105.6(2) . . ?
C5 N2 Pd1 105.0(2) . . ?
C2 N3 C3 116.2(3) . . ?
C2 N3 Pd1 107.5(2) . . ?
C3 N3 Pd1 108.1(2) . . ?
C2 N3 H3 108.3 . . ?
C3 N3 H3 108.3 . . ?
Pd1 N3 H3 108.3 . . ?
C17 N4 C4 109.7(3) . . ?
C17 N4 C13 109.8(3) . . ?
C4 N4 C13 111.4(3) . . ?
C17 N4 Pd1 115.5(2) . . ?
C4 N4 Pd1 105.7(2) . . ?
C13 N4 Pd1 104.72(19) . . ?
C2 C1 N2 109.6(3) . . ?
C2 C1 H1A 109.7 . . ?
N2 C1 H1A 109.7 . . ?
C2 C1 H1B 109.7 . . ?
N2 C1 H1B 109.7 . . ?
H1A C1 H1B 108.2 . . ?
N3 C2 C1 106.9(3) . . ?
N3 C2 H2A 110.3 . . ?
C1 C2 H2A 110.3 . . ?
N3 C2 H2B 110.3 . . ?
C1 C2 H2B 110.3 . . ?
H2A C2 H2B 108.6 . . ?
N3 C3 C4 106.3(3) . . ?
N3 C3 H3A 110.5 . . ?
C4 C3 H3A 110.5 . . ?
N3 C3 H3B 110.5 . . ?
C4 C3 H3B 110.5 . . ?
H3A C3 H3B 108.7 . . ?
N4 C4 C3 111.0(3) . . ?
N4 C4 H4A 109.4 . . ?
C3 C4 H4A 109.4 . . ?
N4 C4 H4B 109.4 . . ?
C3 C4 H4B 109.4 . . ?
H4A C4 H4B 108.0 . . ?
N2 C5 C6 117.4(3) . . ?
N2 C5 H5A 108.0 . . ?
C6 C5 H5A 108.0 . . ?
N2 C5 H5B 108.0 . . ?
C6 C5 H5B 108.0 . . ?
H5A C5 H5B 107.2 . . ?
C7 C6 C5 112.1(4) . . ?
C7 C6 H6A 109.2 . . ?
C5 C6 H6A 109.2 . . ?
C7 C6 H6B 109.2 . . ?
C5 C6 H6B 109.2 . . ?
H6A C6 H6B 107.9 . . ?
C8 C7 C6 111.5(5) . . ?
C8 C7 H7A 109.3 . . ?
C6 C7 H7A 109.3 . . ?
C8 C7 H7B 109.3 . . ?
C6 C7 H7B 109.3 . . ?
H7A C7 H7B 108.0 . . ?
C7 C8 H8A 109.5 . . ?
C7 C8 H8B 109.5 . . ?
H8A C8 H8B 109.5 . . ?
C7 C8 H8C 109.5 . . ?
H8A C8 H8C 109.5 . . ?
H8B C8 H8C 109.5 . . ?
N2 C9 C10 115.2(3) . . ?
N2 C9 H9A 108.5 . . ?
C10 C9 H9A 108.5 . . ?
N2 C9 H9B 108.5 . . ?
C10 C9 H9B 108.5 . . ?
H9A C9 H9B 107.5 . . ?
C9 C10 C11 111.1(3) . . ?
C9 C10 H10A 109.4 . . ?
C11 C10 H10A 109.4 . . ?
C9 C10 H10B 109.4 . . ?
C11 C10 H10B 109.4 . . ?
H10A C10 H10B 108.0 . . ?
C12 C11 C10 112.9(4) . . ?
C12 C11 H11A 109.0 . . ?
C10 C11 H11A 109.0 . . ?
C12 C11 H11B 109.0 . . ?
C10 C11 H11B 109.0 . . ?
H11A C11 H11B 107.8 . . ?
C11 C12 H12A 109.5 . . ?
C11 C12 H12B 109.5 . . ?
H12A C12 H12B 109.5 . . ?
C11 C12 H12C 109.5 . . ?
H12A C12 H12C 109.5 . . ?
H12B C12 H12C 109.5 . . ?
N4 C13 C14 117.7(3) . . ?
N4 C13 H13A 107.9 . . ?
C14 C13 H13A 107.9 . . ?
N4 C13 H13B 107.9 . . ?
C14 C13 H13B 107.9 . . ?
H13A C13 H13B 107.2 . . ?
C15 C14 C13 111.5(3) . . ?
C15 C14 H14A 109.3 . . ?
C13 C14 H14A 109.3 . . ?
C15 C14 H14B 109.3 . . ?
C13 C14 H14B 109.3 . . ?
H14A C14 H14B 108.0 . . ?
C14 C15 C16 114.6(3) . . ?
C14 C15 H15A 108.6 . . ?
C16 C15 H15A 108.6 . . ?
C14 C15 H15B 108.6 . . ?
C16 C15 H15B 108.6 . . ?
H15A C15 H15B 107.6 . . ?
C15 C16 H16A 109.5 . . ?
C15 C16 H16B 109.5 . . ?
H16A C16 H16B 109.5 . . ?
C15 C16 H16C 109.5 . . ?
H16A C16 H16C 109.5 . . ?
H16B C16 H16C 109.5 . . ?
N4 C17 C18 115.3(3) . . ?
N4 C17 H17A 108.5 . . ?
C18 C17 H17A 108.5 . . ?
N4 C17 H17B 108.5 . . ?
C18 C17 H17B 108.5 . . ?
H17A C17 H17B 107.5 . . ?
C17 C18 C19 111.9(4) . . ?
C17 C18 H18A 109.2 . . ?
C19 C18 H18A 109.2 . . ?
C17 C18 H18B 109.2 . . ?
C19 C18 H18B 109.2 . . ?
H18A C18 H18B 107.9 . . ?
C20 C19 C18 115.2(5) . . ?
C20 C19 H19A 108.5 . . ?
C18 C19 H19A 108.5 . . ?
C20 C19 H19B 108.5 . . ?
C18 C19 H19B 108.5 . . ?
H19A C19 H19B 107.5 . . ?
C19 C20 H20A 109.5 . . ?
C19 C20 H20B 109.5 . . ?
H20A C20 H20B 109.5 . . ?
C19 C20 H20C 109.5 . . ?
H20A C20 H20C 109.5 . . ?
H20B C20 H20C 109.5 . . ?
C22 C21 C26 115.4(4) . . ?
C22 C21 B1 123.1(4) . . ?
C26 C21 B1 121.3(4) . . ?
C23 C22 C21 121.3(4) . . ?
C23 C22 H22 119.3 . . ?
C21 C22 H22 119.3 . . ?
C24 C23 C22 121.9(5) . . ?
C24 C23 H23 119.1 . . ?
C22 C23 H23 119.1 . . ?
C23 C24 C25 118.6(4) . . ?
C23 C24 H24 120.7 . . ?
C25 C24 H24 120.7 . . ?
C24 C25 C26 120.3(5) . . ?
C24 C25 H25 119.9 . . ?
C26 C25 H25 119.9 . . ?
C25 C26 C21 122.5(4) . . ?
C25 C26 H26 118.8 . . ?
C21 C26 H26 118.8 . . ?
C28 C27 C32 114.3(4) . . ?
C28 C27 B1 124.3(3) . . ?
C32 C27 B1 121.4(3) . . ?
C27 C28 C29 122.9(4) . . ?
C27 C28 H28 118.5 . . ?
C29 C28 H28 118.5 . . ?
C30 C29 C28 121.1(4) . . ?
C30 C29 H29 119.4 . . ?
C28 C29 H29 119.4 . . ?
C29 C30 C31 118.0(4) . . ?
C29 C30 H30 121.0 . . ?
C31 C30 H30 121.0 . . ?
C30 C31 C32 121.1(4) . . ?
C30 C31 H31 119.4 . . ?
C32 C31 H31 119.4 . . ?
C31 C32 C27 122.5(4) . . ?
C31 C32 H32 118.8 . . ?
C27 C32 H32 118.8 . . ?
C34 C33 C38 114.2(4) . . ?
C34 C33 B1 123.8(3) . . ?
C38 C33 B1 121.9(3) . . ?
C33 C34 C35 123.3(3) . . ?
C33 C34 H34 118.4 . . ?
C35 C34 H34 118.4 . . ?
C36 C35 C34 120.0(4) . . ?
C36 C35 H35 120.0 . . ?
C34 C35 H35 120.0 . . ?
C35 C36 C37 119.1(4) . . ?
C35 C36 H36 120.5 . . ?
C37 C36 H36 120.5 . . ?
C36 C37 C38 119.6(4) . . ?
C36 C37 H37 120.2 . . ?
C38 C37 H37 120.2 . . ?
C37 C38 C33 123.9(4) . . ?
C37 C38 H38 118.1 . . ?
C33 C38 H38 118.1 . . ?
C40 C39 C44 114.3(4) . . ?
C40 C39 B1 122.9(4) . . ?
C44 C39 B1 122.6(4) . . ?
C39 C40 C41 122.9(5) . . ?
C39 C40 H40 118.6 . . ?
C41 C40 H40 118.6 . . ?
C42 C41 C40 118.9(6) . . ?
C42 C41 H41 120.6 . . ?
C40 C41 H41 120.6 . . ?
C43 C42 C41 120.5(6) . . ?
C43 C42 H42 119.7 . . ?
C41 C42 H42 119.7 . . ?
C42 C43 C44 120.1(6) . . ?
C42 C43 H43 120.0 . . ?
C44 C43 H43 120.0 . . ?
C39 C44 C43 123.3(6) . . ?
C39 C44 H44 118.3 . . ?
C43 C44 H44 118.3 . . ?
C21 B1 C27 109.1(3) . . ?
C21 B1 C39 109.6(3) . . ?
C27 B1 C39 110.6(3) . . ?
C21 B1 C33 109.8(3) . . ?
C27 B1 C33 109.5(3) . . ?
C39 B1 C33 108.2(3) . . ?
C45 O3 C48 110.4(9) . . ?
O3 C45 C46 108.0(9) . . ?
O3 C45 H45A 110.1 . . ?
C46 C45 H45A 110.1 . . ?
O3 C45 H45B 110.1 . . ?
C46 C45 H45B 110.1 . . ?
H45A C45 H45B 108.4 . . ?
C45 C46 C47 105.3(9) . . ?
C45 C46 H46A 110.7 . . ?
C47 C46 H46A 110.7 . . ?
C45 C46 H46B 110.7 . . ?
C47 C46 H46B 110.7 . . ?
H46A C46 H46B 108.8 . . ?
C48 C47 C46 107.9(8) . . ?
C48 C47 H47A 110.1 . . ?
C46 C47 H47A 110.1 . . ?
C48 C47 H47B 110.1 . . ?
C46 C47 H47B 110.1 . . ?
H47A C47 H47B 108.4 . . ?
O3 C48 C47 107.8(8) . . ?
O3 C48 H48A 110.1 . . ?
C47 C48 H48A 110.1 . . ?
O3 C48 H48B 110.1 . . ?
C47 C48 H48B 110.1 . . ?
H48A C48 H48B 108.5 . . ?
C48A O3A C45A 100.5(15) . . ?
O3A C45A C46A 106.7(15) . . ?
O3A C45A H45C 110.4 . . ?
C46A C45A H45C 110.4 . . ?
O3A C45A H45D 110.4 . . ?
C46A C45A H45D 110.4 . . ?
H45C C45A H45D 108.6 . . ?
C47A C46A C45A 93.6(12) . . ?
C47A C46A H46C 113.0 . . ?
C45A C46A H46C 113.0 . . ?
C47A C46A H46D 113.0 . . ?
C45A C46A H46D 113.0 . . ?
H46C C46A H46D 110.4 . . ?
C48A C47A C46A 108.1(10) . . ?
C48A C47A H47C 110.1 . . ?
C46A C47A H47C 110.1 . . ?
C48A C47A H47D 110.1 . . ?
C46A C47A H47D 110.1 . . ?
H47C C47A H47D 108.4 . . ?
O3A C48A C47A 108.1(11) . . ?
O3A C48A H48C 110.1 . . ?
C47A C48A H48C 110.1 . . ?
O3A C48A H48D 110.1 . . ?
C47A C48A H48D 110.1 . . ?
H48C C48A H48D 108.4 . . ?
O1 N1 O2 121.84(16) . . ?
O1 N1 Pd1 117.8(3) . . ?
O2 N1 Pd1 120.3(3) . . ?
N1A O1A Pd1 125.4(5) . . ?
O1A N1A O2A 107.69(12) . . ?
 
loop_
 _geom_torsion_atom_site_label_1
 _geom_torsion_atom_site_label_2
 _geom_torsion_atom_site_label_3
 _geom_torsion_atom_site_label_4
 _geom_torsion
 _geom_torsion_site_symmetry_1
 _geom_torsion_site_symmetry_2
 _geom_torsion_site_symmetry_3
 _geom_torsion_site_symmetry_4
 _geom_torsion_publ_flag
C9 N2 C1 C2 -160.2(3) . . . . ?
C5 N2 C1 C2 78.1(4) . . . . ?
Pd1 N2 C1 C2 -35.1(4) . . . . ?
C3 N3 C2 C1 -167.7(3) . . . . ?
Pd1 N3 C2 C1 -46.5(3) . . . . ?
N2 C1 C2 N3 55.0(4) . . . . ?
C2 N3 C3 C4 166.9(3) . . . . ?
Pd1 N3 C3 C4 45.9(3) . . . . ?
C17 N4 C4 C3 158.7(3) . . . . ?
C13 N4 C4 C3 -79.6(4) . . . . ?
Pd1 N4 C4 C3 33.6(3) . . . . ?
N3 C3 C4 N4 -53.6(4) . . . . ?
C9 N2 C5 C6 -57.9(4) . . . . ?
C1 N2 C5 C6 64.6(4) . . . . ?
Pd1 N2 C5 C6 178.3(3) . . . . ?
N2 C5 C6 C7 -177.9(4) . . . . ?
C5 C6 C7 C8 -172.7(5) . . . . ?
C1 N2 C9 C10 65.6(4) . . . . ?
C5 N2 C9 C10 -171.9(3) . . . . ?
Pd1 N2 C9 C10 -54.1(4) . . . . ?
N2 C9 C10 C11 172.0(3) . . . . ?
C9 C10 C11 C12 172.5(4) . . . . ?
C17 N4 C13 C14 57.0(4) . . . . ?
C4 N4 C13 C14 -64.6(4) . . . . ?
Pd1 N4 C13 C14 -178.4(3) . . . . ?
N4 C13 C14 C15 -179.5(3) . . . . ?
C13 C14 C15 C16 178.9(4) . . . . ?
C4 N4 C17 C18 -67.3(4) . . . . ?
C13 N4 C17 C18 170.1(3) . . . . ?
Pd1 N4 C17 C18 52.0(4) . . . . ?
N4 C17 C18 C19 -177.3(4) . . . . ?
C17 C18 C19 C20 -172.9(5) . . . . ?
C26 C21 C22 C23 2.0(5) . . . . ?
B1 C21 C22 C23 -173.2(3) . . . . ?
C21 C22 C23 C24 -0.2(6) . . . . ?
C22 C23 C24 C25 -1.2(7) . . . . ?
C23 C24 C25 C26 0.7(6) . . . . ?
C24 C25 C26 C21 1.2(6) . . . . ?
C22 C21 C26 C25 -2.5(5) . . . . ?
B1 C21 C26 C25 172.8(3) . . . . ?
C32 C27 C28 C29 -2.9(6) . . . . ?
B1 C27 C28 C29 178.8(4) . . . . ?
C27 C28 C29 C30 1.8(7) . . . . ?
C28 C29 C30 C31 -0.1(7) . . . . ?
C29 C30 C31 C32 -0.1(8) . . . . ?
C30 C31 C32 C27 -1.2(8) . . . . ?
C28 C27 C32 C31 2.6(6) . . . . ?
B1 C27 C32 C31 -179.0(4) . . . . ?
C38 C33 C34 C35 -0.8(6) . . . . ?
B1 C33 C34 C35 -176.9(4) . . . . ?
C33 C34 C35 C36 0.2(6) . . . . ?
C34 C35 C36 C37 0.4(6) . . . . ?
C35 C36 C37 C38 -0.4(7) . . . . ?
C36 C37 C38 C33 -0.2(7) . . . . ?
C34 C33 C38 C37 0.8(6) . . . . ?
B1 C33 C38 C37 177.0(4) . . . . ?
C44 C39 C40 C41 -1.2(6) . . . . ?
B1 C39 C40 C41 174.7(4) . . . . ?
C39 C40 C41 C42 1.1(7) . . . . ?
C40 C41 C42 C43 -0.6(9) . . . . ?
C41 C42 C43 C44 0.4(10) . . . . ?
C40 C39 C44 C43 0.9(8) . . . . ?
B1 C39 C44 C43 -175.0(5) . . . . ?
C42 C43 C44 C39 -0.5(10) . . . . ?
C22 C21 B1 C27 100.8(4) . . . . ?
C26 C21 B1 C27 -74.1(4) . . . . ?
C22 C21 B1 C39 -20.4(5) . . . . ?
C26 C21 B1 C39 164.7(3) . . . . ?
C22 C21 B1 C33 -139.1(4) . . . . ?
C26 C21 B1 C33 45.9(5) . . . . ?
C28 C27 B1 C21 12.0(6) . . . . ?
C32 C27 B1 C21 -166.2(4) . . . . ?
C28 C27 B1 C39 132.6(4) . . . . ?
C32 C27 B1 C39 -45.6(5) . . . . ?
C28 C27 B1 C33 -108.2(4) . . . . ?
C32 C27 B1 C33 73.6(5) . . . . ?
C40 C39 B1 C21 -81.1(5) . . . . ?
C44 C39 B1 C21 94.4(5) . . . . ?
C40 C39 B1 C27 158.6(3) . . . . ?
C44 C39 B1 C27 -25.9(6) . . . . ?
C40 C39 B1 C33 38.6(5) . . . . ?
C44 C39 B1 C33 -145.9(4) . . . . ?
C34 C33 B1 C21 -149.5(3) . . . . ?
C38 C33 B1 C21 34.6(5) . . . . ?
C34 C33 B1 C27 -29.7(5) . . . . ?
C38 C33 B1 C27 154.5(4) . . . . ?
C34 C33 B1 C39 91.0(4) . . . . ?
C38 C33 B1 C39 -84.9(4) . . . . ?
C48 O3 C45 C46 7(3) . . . . ?
O3 C45 C46 C47 -4(3) . . . . ?
C45 C46 C47 C48 0(2) . . . . ?
C45 O3 C48 C47 -7(3) . . . . ?
C46 C47 C48 O3 4(3) . . . . ?
C48A O3A C45A C46A 43(4) . . . . ?
O3A C45A C46A C47A -47(3) . . . . ?
C45A C46A C47A C48A 34(2) . . . . ?
C45A O3A C48A C47A -19(4) . . . . ?
C46A C47A C48A O3A -11(3) . . . . ?
Pd1 O1A N1A O2A 0.00(2) . . . . ?
 
_refine_diff_density_max    0.417
_refine_diff_density_min   -0.495
_refine_diff_density_rms    0.065

_shelx_res_file
;
TITL shelxt in P 1 21/n 1
    03_excit.res
    created by SHELXL-2018/3 at 21:42:48 on 26-Mar-2020
CELL 0.534 11.6576 13.584 30.1983 90 93.482 90
ZERR 4 0.000317 0.000369 0.000831 0 0.002559 0
LATT 1
SYMM 0.5-X,0.5+Y,0.5-Z
SFAC C H B N O Pd
DISP B 0 0 4.561
DISP C 0.001 0.001 6.94
DISP H -0 0 0.611
DISP N 0.003 0.002 10.693
DISP O 0.005 0.003 16.398
DISP Pd -2.504 0.615 1934.604
UNIT 192 292 4 16 12 4
DFIX 1.2 0.001 N1 O1 N1 O2
DFIX 1.3 0.001 O1A N1A N1A O2A
DANG 2.1 0.001 O1 O2 O1A O2A
FLAT 0.001 Pd1 O1 O2 N1 O1A O2A N1A
RIGU 0.001 0.002
EADP O3 O3A
EADP C45 C45A C48 C48A
EADP C46 C46A C47 C47A
EADP O1 O1A O2 O2A
EADP N1 N1A

L.S. 20
PLAN  5
SIZE 0.1 0.1 0.05
TEMP -8
BOND $H
list 4
CONF
fmap 2
acta
SHEL 999 0.8
OMIT 10 0 0
OMIT -1 2 3
OMIT 7 12 0
OMIT -2 1 2
REM <olex2.extras>
REM <HklSrc "%.\\03_excit.hkl">
REM </olex2.extras>

WGHT    0.045700
FVAR       0.22722   0.56856   0.72466
PD1   6    0.339838    0.775355    0.347052    11.00000    0.05056    0.04901 =
         0.04585    0.00179   -0.00127   -0.00189
N2    4    0.346804    0.927574    0.338292    11.00000    0.06261    0.05295 =
         0.05540    0.00742   -0.00107   -0.00111
N3    4    0.455320    0.797824    0.398320    11.00000    0.05014    0.05324 =
         0.04082   -0.00012    0.00165   -0.00232
AFIX  13
H3    2    0.532333    0.787374    0.387860    11.00000   -1.20000
AFIX   0
N4    4    0.330476    0.631896    0.371737    11.00000    0.04806    0.04863 =
         0.05179   -0.00264   -0.00117   -0.00157
C1    1    0.442893    0.963225    0.370211    11.00000    0.07857    0.05630 =
         0.06078    0.00103   -0.00718   -0.00935
AFIX  23
H1A   2    0.515779    0.957723    0.356528    11.00000   -1.20000
H1B   2    0.430759    1.031899    0.377385    11.00000   -1.20000
AFIX   0
C2    1    0.445848    0.902244    0.411968    11.00000    0.07376    0.05382 =
         0.05281   -0.00594   -0.00532   -0.00507
AFIX  23
H2A   2    0.511239    0.920643    0.431623    11.00000   -1.20000
H2B   2    0.376246    0.912339    0.427421    11.00000   -1.20000
AFIX   0
C3    1    0.435374    0.723113    0.432846    11.00000    0.06341    0.05768 =
         0.04052    0.00353   -0.00185   -0.00306
AFIX  23
H3A   2    0.366637    0.738827    0.447976    11.00000   -1.20000
H3B   2    0.500113    0.720698    0.454570    11.00000   -1.20000
AFIX   0
C4    1    0.421444    0.625584    0.408933    11.00000    0.05292    0.05383 =
         0.05392    0.00329   -0.00430   -0.00016
AFIX  23
H4A   2    0.493934    0.606929    0.397174    11.00000   -1.20000
H4B   2    0.400706    0.575163    0.429742    11.00000   -1.20000
AFIX   0
C5    1    0.231654    0.965174    0.351631    11.00000    0.07649    0.05930 =
         0.06631    0.00033    0.00750    0.00698
AFIX  23
H5A   2    0.221183    0.943076    0.381662    11.00000   -1.20000
H5B   2    0.172228    0.934237    0.332525    11.00000   -1.20000
AFIX   0
C6    1    0.212053    1.075482    0.350029    11.00000    0.10696    0.06188 =
         0.09787   -0.00340   -0.00367    0.01806
AFIX  23
H6A   2    0.271578    1.107879    0.368552    11.00000   -1.20000
H6B   2    0.217913    1.098453    0.319837    11.00000   -1.20000
AFIX   0
C7    1    0.095492    1.103604    0.365736    11.00000    0.10191    0.09052 =
         0.14327   -0.03200   -0.01214    0.03137
AFIX  23
H7A   2    0.036440    1.064982    0.349785    11.00000   -1.20000
H7B   2    0.093132    1.088503    0.397062    11.00000   -1.20000
AFIX   0
C8    1    0.071144    1.210596    0.358544    11.00000    0.15472    0.09271 =
         0.25144   -0.03845   -0.02214    0.04530
AFIX 137
H8A   2    0.051793    1.222268    0.327636    11.00000   -1.50000
H8B   2    0.137995    1.248327    0.367792    11.00000   -1.50000
H8C   2    0.007999    1.229935    0.375582    11.00000   -1.50000
AFIX   0
C9    1    0.365564    0.960163    0.292153    11.00000    0.07322    0.05273 =
         0.05719    0.00958   -0.00008   -0.00407
AFIX  23
H9A   2    0.373095    1.031275    0.292055    11.00000   -1.20000
H9B   2    0.297882    0.943530    0.273372    11.00000   -1.20000
AFIX   0
C10   1    0.469128    0.916416    0.272134    11.00000    0.06979    0.07574 =
         0.06421    0.00737    0.00242   -0.00320
AFIX  23
H10A  2    0.467701    0.845402    0.275423    11.00000   -1.20000
H10B  2    0.538383    0.940868    0.287851    11.00000   -1.20000
AFIX   0
C11   1    0.471422    0.942537    0.223109    11.00000    0.09216    0.11159 =
         0.06566    0.01064    0.01085   -0.00598
AFIX  23
H11A  2    0.407033    0.910892    0.206985    11.00000   -1.20000
H11B  2    0.462041    1.013128    0.219667    11.00000   -1.20000
AFIX   0
C12   1    0.580480    0.911807    0.203280    11.00000    0.10288    0.17144 =
         0.10075   -0.00397    0.03043   -0.00533
AFIX 137
H12A  2    0.576533    0.928221    0.172305    11.00000   -1.50000
H12B  2    0.590572    0.842031    0.206730    11.00000   -1.50000
H12C  2    0.644262    0.945466    0.218093    11.00000   -1.50000
AFIX   0
C13   1    0.211636    0.624207    0.388665    11.00000    0.04964    0.05163 =
         0.06456    0.00290    0.00129   -0.00172
AFIX  23
H13A  2    0.156436    0.636726    0.363969    11.00000   -1.20000
H13B  2    0.203243    0.676505    0.410098    11.00000   -1.20000
AFIX   0
C14   1    0.179000    0.528301    0.410079    11.00000    0.05909    0.06363 =
         0.08347    0.01437    0.00885   -0.00383
AFIX  23
H14A  2    0.185749    0.474956    0.389043    11.00000   -1.20000
H14B  2    0.231823    0.515273    0.435465    11.00000   -1.20000
AFIX   0
C15   1    0.057916    0.531438    0.424943    11.00000    0.05879    0.06872 =
         0.10037   -0.00119    0.01698   -0.00987
AFIX  23
H15A  2    0.006119    0.546515    0.399492    11.00000   -1.20000
H15B  2    0.052327    0.584633    0.446132    11.00000   -1.20000
AFIX   0
C16   1    0.018278    0.437370    0.445909    11.00000    0.07649    0.07410 =
         0.10746    0.00473    0.02589   -0.01073
AFIX 137
H16A  2    0.019963    0.384652    0.424787    11.00000   -1.50000
H16B  2   -0.058708    0.445734    0.454896    11.00000   -1.50000
H16C  2    0.068392    0.421954    0.471366    11.00000   -1.50000
AFIX   0
C17   1    0.347953    0.551722    0.338915    11.00000    0.06681    0.05592 =
         0.06075   -0.00924    0.00226    0.00120
AFIX  23
H17A  2    0.281935    0.550284    0.317765    11.00000   -1.20000
H17B  2    0.350373    0.489255    0.354506    11.00000   -1.20000
AFIX   0
C18   1    0.454622    0.560740    0.313737    11.00000    0.07356    0.08585 =
         0.06099   -0.00983    0.00781    0.00964
AFIX  23
H18A  2    0.521549    0.558281    0.334424    11.00000   -1.20000
H18B  2    0.454516    0.623992    0.298828    11.00000   -1.20000
AFIX   0
C19   1    0.462955    0.478718    0.279443    11.00000    0.12190    0.11539 =
         0.09703   -0.03687    0.03935    0.00049
AFIX  23
H19A  2    0.452284    0.416052    0.294033    11.00000   -1.20000
H19B  2    0.400368    0.486508    0.257049    11.00000   -1.20000
AFIX   0
C20   1    0.568370    0.475270    0.257821    11.00000    0.15002    0.15786 =
         0.14069   -0.02682    0.07379    0.01543
AFIX 137
H20A  2    0.567472    0.419920    0.238037    11.00000   -1.50000
H20B  2    0.631354    0.468738    0.279620    11.00000   -1.50000
H20C  2    0.577205    0.534831    0.241260    11.00000   -1.50000
AFIX   0

C21   1    0.657071    0.374301    0.426859    11.00000    0.04522    0.05161 =
         0.05301    0.00534   -0.00736   -0.00003
C22   1    0.709640    0.423825    0.393060    11.00000    0.05886    0.06070 =
         0.07054    0.01085    0.00813   -0.00234
AFIX  43
H22   2    0.726191    0.389794    0.367498    11.00000   -1.20000
AFIX   0
C23   1    0.737595    0.522395    0.396807    11.00000    0.06216    0.05945 =
         0.12229    0.02122    0.01318   -0.00330
AFIX  43
H23   2    0.772806    0.553095    0.373682    11.00000   -1.20000
AFIX   0
C24   1    0.715064    0.575860    0.433385    11.00000    0.06327    0.04600 =
         0.12574    0.01478   -0.00525   -0.00030
AFIX  43
H24   2    0.735778    0.641873    0.435591    11.00000   -1.20000
AFIX   0
C25   1    0.661253    0.530399    0.466870    11.00000    0.07320    0.05093 =
         0.08629   -0.00305   -0.01369    0.00314
AFIX  43
H25   2    0.644357    0.565898    0.491990    11.00000   -1.20000
AFIX   0
C26   1    0.631968    0.432112    0.463512    11.00000    0.06863    0.05177 =
         0.05648    0.00360   -0.00333    0.00095
AFIX  43
H26   2    0.594161    0.403130    0.486422    11.00000   -1.20000
AFIX   0
C27   1    0.734456    0.201319    0.459076    11.00000    0.05219    0.04789 =
         0.06020    0.00286    0.01001    0.00157
C28   1    0.809352    0.250978    0.488679    11.00000    0.06053    0.05933 =
         0.07105   -0.00296   -0.00124    0.00687
AFIX  43
H28   2    0.804677    0.319243    0.490067    11.00000   -1.20000
AFIX   0
C29   1    0.891246    0.203180    0.516419    11.00000    0.07013    0.08156 =
         0.08746   -0.00089   -0.01072    0.01454
AFIX  43
H29   2    0.937974    0.239879    0.536268    11.00000   -1.20000
AFIX   0
C30   1    0.904023    0.104434    0.515008    11.00000    0.05616    0.08208 =
         0.11518    0.01829   -0.00137    0.02057
AFIX  43
H30   2    0.958916    0.072693    0.533534    11.00000   -1.20000
AFIX   0
C31   1    0.833567    0.052267    0.485410    11.00000    0.05992    0.05780 =
         0.13231    0.01276    0.00724    0.01459
AFIX  43
H31   2    0.841036   -0.015788    0.483856    11.00000   -1.20000
AFIX   0
C32   1    0.751810    0.099178    0.457917    11.00000    0.05800    0.04939 =
         0.11822   -0.00377   -0.00352    0.00236
AFIX  43
H32   2    0.706578    0.061656    0.437889    11.00000   -1.20000
AFIX   0
C33   1    0.505538    0.230914    0.444446    11.00000    0.05607    0.04301 =
         0.04919   -0.00234   -0.00043   -0.00041
C34   1    0.479248    0.145357    0.466845    11.00000    0.05561    0.04675 =
         0.05309    0.00067   -0.00110   -0.00013
AFIX  43
H34   2    0.537792    0.100199    0.473405    11.00000   -1.20000
AFIX   0
C35   1    0.369758    0.123824    0.479959    11.00000    0.05814    0.06121 =
         0.06421    0.00689   -0.00072   -0.00440
AFIX  43
H35   2    0.356544    0.065548    0.494989    11.00000   -1.20000
AFIX   0
C36   1    0.281327    0.188507    0.470728    11.00000    0.05220    0.06621 =
         0.08810   -0.00025    0.00149   -0.00259
AFIX  43
H36   2    0.207973    0.174809    0.479570    11.00000   -1.20000
AFIX   0
C37   1    0.302540    0.274005    0.448199    11.00000    0.05753    0.05620 =
         0.11645    0.00383    0.00725    0.00980
AFIX  43
H37   2    0.243393    0.318499    0.441481    11.00000   -1.20000
AFIX   0
C38   1    0.412250    0.293312    0.435628    11.00000    0.06009    0.05317 =
         0.09370    0.01282    0.00155    0.00463
AFIX  43
H38   2    0.424512    0.351464    0.420364    11.00000   -1.20000
AFIX   0
C39   1    0.638296    0.213344    0.375103    11.00000    0.08073    0.05501 =
         0.05712    0.00062    0.00686   -0.00946
C40   1    0.545544    0.219864    0.344374    11.00000    0.09629    0.06334 =
         0.06622    0.00843   -0.00629   -0.02223
AFIX  43
H40   2    0.476287    0.243994    0.353634    11.00000   -1.20000
AFIX   0
C41   1    0.551494    0.191339    0.299351    11.00000    0.14905    0.07830 =
         0.06550    0.00488   -0.00851   -0.03453
AFIX  43
H41   2    0.487800    0.197800    0.279483    11.00000   -1.20000
AFIX   0
C42   1    0.651419    0.154592    0.285841    11.00000    0.18329    0.10466 =
         0.06738   -0.00948    0.01777   -0.01907
AFIX  43
H42   2    0.656261    0.135000    0.256505    11.00000   -1.20000
AFIX   0
C43   1    0.743804    0.146171    0.314496    11.00000    0.16625    0.16277 =
         0.07829   -0.03960    0.02739    0.02750
AFIX  43
H43   2    0.812287    0.121171    0.304893    11.00000   -1.20000
AFIX   0
C44   1    0.737049    0.174749    0.358385    11.00000    0.10653    0.14290 =
         0.07222   -0.02875    0.01426    0.01944
AFIX  43
H44   2    0.802008    0.167674    0.377565    11.00000   -1.20000
AFIX   0
B1    3    0.634809    0.255209    0.426394    11.00000    0.05882    0.05057 =
         0.05657    0.00165    0.00318   -0.00267

PART 1
O3    5    0.687399    0.804584    0.365488    21.00000    0.07864    0.09243 =
         0.09843   -0.01390    0.00997   -0.00701
C45   1    0.728790    0.758130    0.327393    21.00000    0.08620    0.08577 =
         0.09450   -0.00823    0.00757   -0.00629
AFIX  23
H45A  2    0.702668    0.793679    0.300805    21.00000   -1.20000
H45B  2    0.700159    0.691173    0.325016    21.00000   -1.20000
AFIX   0
C46   1    0.855484    0.757975    0.332176    21.00000    0.08250    0.11723 =
         0.13472   -0.01843    0.01098   -0.00824
AFIX  23
H46A  2    0.887503    0.789443    0.306865    21.00000   -1.20000
H46B  2    0.884659    0.691197    0.334616    21.00000   -1.20000
AFIX   0
C47   1    0.885887    0.814979    0.374088    21.00000    0.08250    0.11723 =
         0.13472   -0.01843    0.01098   -0.00824
AFIX  23
H47A  2    0.929512    0.773777    0.395253    21.00000   -1.20000
H47B  2    0.932331    0.871811    0.367564    21.00000   -1.20000
AFIX   0
C48   1    0.780543    0.846048    0.392235    21.00000    0.08620    0.08577 =
         0.09450   -0.00823    0.00757   -0.00629
AFIX  23
H48A  2    0.777959    0.823508    0.422637    21.00000   -1.20000
H48B  2    0.775359    0.917317    0.391997    21.00000   -1.20000
AFIX   0

SAME 0.02 0.04 O3 > C48
PART 0
PART 2
O3A   5    0.680796    0.806164    0.360867   -21.00000    0.07864    0.09243 =
         0.09843   -0.01390    0.00997   -0.00701
C45A  1    0.745418    0.779310    0.323816   -21.00000    0.08620    0.08577 =
         0.09450   -0.00823    0.00757   -0.00629
AFIX  23
H45C  2    0.736442    0.828662    0.300650   -21.00000   -1.20000
H45D  2    0.719145    0.716510    0.311743   -21.00000   -1.20000
AFIX   0
C46A  1    0.868295    0.772505    0.340711   -21.00000    0.08250    0.11723 =
         0.13472   -0.01843    0.01098   -0.00824
AFIX  23
H46C  2    0.883323    0.716853    0.360339   -21.00000   -1.20000
H46D  2    0.921363    0.772560    0.317184   -21.00000   -1.20000
AFIX   0
C47A  1    0.865377    0.867302    0.364528   -21.00000    0.08250    0.11723 =
         0.13472   -0.01843    0.01098   -0.00824
AFIX  23
H47C  2    0.922884    0.867761    0.389130   -21.00000   -1.20000
H47D  2    0.881704    0.920977    0.344682   -21.00000   -1.20000
AFIX   0
C48A  1    0.752665    0.879047    0.380643   -21.00000    0.08620    0.08577 =
         0.09450   -0.00823    0.00757   -0.00629
AFIX  23
H48C  2    0.756133    0.872168    0.412668   -21.00000   -1.20000
H48D  2    0.722795    0.943929    0.373050   -21.00000   -1.20000
AFIX   0

PART 0
PART 3
O1    5    0.126822    0.759992    0.299056    31.00000    0.06645    0.16814 =
         0.07656   -0.01904   -0.00864   -0.00058
O2    5    0.262021    0.724397    0.259090    31.00000    0.06645    0.16814 =
         0.07656   -0.01904   -0.00864   -0.00058
N1    4    0.227435    0.749416    0.294028    31.00000    0.06551    0.06777 =
         0.06299    0.01303   -0.00878   -0.00500
PART 0
PART 4
O1A   5    0.204394    0.758053    0.304833   -31.00000    0.06645    0.16814 =
         0.07656   -0.01904   -0.00864   -0.00058
O2A   5    0.315113    0.718228    0.255525   -31.00000    0.06645    0.16814 =
         0.07656   -0.01904   -0.00864   -0.00058
N1A   4    0.207860    0.731252    0.263601   -31.00000    0.06551    0.06777 =
         0.06299    0.01303   -0.00878   -0.00500
HKLF 4


REM  shelxt in P 1 21/n 1
REM wR2 = 0.1288, GooF = S = 0.882, Restrained GooF = 0.881 for all data
REM R1 = 0.0556 for 4944 Fo > 4sig(Fo) and 0.1172 for all 9721 data
REM 526 parameters refined using 490 restraints

END

WGHT      0.0457      0.0000

REM Highest difference peak  0.417,  deepest hole -0.495,  1-sigma level  0.065
Q1    1   0.3373  0.6753  0.3469  11.00000  0.05    0.37
Q2    1   0.1272  0.7782  0.2747  11.00000  0.05    0.33
Q3    1   0.2389  0.7787  0.2485  11.00000  0.05    0.32
Q4    1   0.4984  0.6179  0.3128  11.00000  0.05    0.32
Q5    1   0.2219  0.7720  0.2926  11.00000  0.05    0.31
;
_shelx_res_checksum   50126

_shelx_hkl_file
;
 -16   0   5    0.00    5.93
 -16   0   6   -0.00    5.55
 -16   0   7   -0.00    5.44
  16   0  -7    2.45    6.58
 -16   0   8   -0.00    5.75
  16   0  -8    4.74    6.63
 -16   0   9   -0.00    5.86
  16   0  -9    1.44    5.84
 -16   0  10    5.53    7.27
  16   0 -10   -0.00    6.83
 -16   0  11    3.22    5.69
  16   0 -11    4.27    6.45
 -16   0  12    1.77    6.17
  16   0 -12    2.48    6.45
 -16   0  13   -0.00    6.30
  16   0 -13   -0.00    5.91
 -16   0  14   -0.00    3.78
  16   0 -14    0.00    6.31
  16   0 -15    2.16    7.24
 -16  -1   1   -0.00    6.20
 -16  -1   2    5.16    7.00
 -16  -1   3    0.00    6.23
 -16  -1   3   -0.00    7.65
 -16  -1   4    0.95    5.45
 -16  -1   4    1.41    6.02
 -16  -1   5    0.21    4.84
 -16  -1   5   -0.00    6.81
 -16  -1   6    7.72    7.74
 -16  -1   6    9.17    7.87
  16   1  -7   -0.00    5.67
 -16  -1   7   -0.00    5.69
 -16  -1   7    6.65    8.17
  16   1  -8   17.89    8.48
 -16  -1   8    0.00    5.97
 -16  -1   8   -0.00    8.28
  16   1  -9   -0.00    6.50
 -16  -1   9    2.49    6.27
 -16  -1   9   -0.00    7.11
  16   1 -10   11.10    7.74
 -16  -1  10   -0.00    6.46
 -16  -1  10    4.67    7.73
 -16   1  11   -0.00    5.56
  16   1 -11    5.31    7.39
 -16  -1  11    0.00    5.86
 -16  -1  11    0.00    7.39
 -16   1  12    5.43    6.73
  16  -1 -12   -0.00    6.39
  16   1 -12   -0.00    7.31
 -16  -1  12    1.12    5.53
 -16   1  13    5.62    6.33
  16  -1 -13    0.00    5.51
  16   1 -13    8.73    8.15
  16  -1 -14    4.19    6.06
  16  -1 -15   -0.00    5.55
  16  -1 -16    0.00    6.21
 -16  -2   1   -0.00    5.92
 -16  -2   1   -0.00    6.34
 -16  -2   2    0.00    7.11
 -16  -2   2    0.67    7.52
 -16  -2   3    1.90    6.15
 -16  -2   3   -0.00    7.30
 -16  -2   4    3.51    6.57
 -16  -2   4    0.00    6.79
 -16  -2   5    4.36    6.49
 -16  -2   5   -0.00    6.96
 -16  -2   6    0.49    6.75
 -16  -2   6   -0.00    6.85
  16   2  -7   -0.00    5.09
 -16  -2   7    5.80    7.10
 -16  -2   7    1.14    6.57
  16   2  -8   -0.00    5.60
 -16  -2   8    0.85    6.48
 -16  -2   8   10.32    8.27
  16   2  -9   -0.00    6.63
 -16  -2   9    4.35    6.78
 -16  -2   9   -0.00    6.85
  16   2 -10    0.19    5.67
 -16  -2  10    0.00    5.89
 -16  -2  10    1.68    7.13
  16   2 -11    6.35    7.97
 -16  -2  11   -0.00    7.59
 -16  -2  12   -0.00    6.32
 -16  -2  13   -0.00    7.55
 -16  -2  14    6.22    7.17
 -16  -2  15    3.45    8.33
 -16  -3   1    0.00    6.01
 -16  -3   1    3.48    6.42
 -16  -3   2    0.00    6.53
 -16  -3   2   -0.00    7.10
 -16  -3   3    0.17    5.44
 -16  -3   3    4.66    7.48
 -16  -3   4    1.44    5.71
 -16  -3   4   -0.00    8.48
 -16  -3   5    0.00    6.18
 -16  -3   5    0.74    6.44
 -16  -3   6    1.03    6.39
 -16  -3   6    1.92    6.77
 -16  -3   7    0.00    5.68
 -16  -3   7    4.12    7.44
  16   3  -8    4.74    6.31
 -16  -3   8   -0.00    6.26
 -16  -3   8   -0.00    7.42
  16   3  -9    7.19    7.26
 -16  -3   9    1.06    6.89
 -16  -3  10   14.77    9.38
 -16  -3  11    0.93    7.68
 -16  -3  12    8.46    9.06
 -16  -3  13    0.20    7.23
 -16  -3  14    1.64    7.09
 -16  -3  15    4.85    7.40
 -16  -4   1    0.35    4.73
 -16  -4   1    4.11    7.36
 -16  -4   2    3.25    7.57
 -16  -4   2    3.79    8.96
 -16  -4   3    1.85    7.15
 -16  -4   3    2.88    7.03
 -16  -4   4    6.77    8.21
 -16  -4   5    2.07    7.70
 -16  -4   6    2.30    6.55
 -16  -4   7    3.31    7.38
 -16  -4   8   -0.00    9.13
 -16  -4   9   -0.00    6.17
 -16  -4  10    6.79    8.52
 -16  -4  11   -0.00    7.04
 -16  -5   3    2.19    7.88
 -16  -5   4    4.98    8.45
 -16  -5   5   -0.00    7.89
 -16  -5   6    0.19    7.81
 -16  -5   7    2.60    8.69
 -15   0   1    0.00    5.93
 -15   0   1    3.88    6.72
 -15   0   2    4.60    6.12
 -15   0   2   -0.00    6.42
 -15   0   3   19.00    9.75
 -15   0   3   14.17    8.40
 -15   0   4   -0.00    5.63
 -15   0   4   -0.00    5.63
 -15   0   5    2.52    6.41
 -15   0   5    3.49    7.17
  15   0  -5    0.00    5.89
 -15   0   6    0.00    6.63
 -15   0   6    8.66    7.48
  15   0  -6    1.44    5.13
 -15   0   7    1.25    6.48
 -15   0   7    2.70    7.85
  15   0  -7    4.31    6.53
 -15   0   8    3.76    6.07
 -15   0   8    7.01    7.15
  15   0  -8    4.67    6.15
 -15   0   9    9.08    6.93
 -15   0   9   11.57    9.26
  15   0  -9   19.71    9.22
 -15   0  10   -0.00    5.97
 -15   0  10    2.41    6.51
  15   0 -10   -0.00    5.42
 -15   0  11    0.47    5.19
 -15   0  11    1.19    7.27
  15   0 -11    2.70    6.33
 -15   0  12    0.00    7.14
  15   0 -12    1.24    5.91
 -15   0  13    0.00    7.02
  15   0 -13    2.99    7.01
 -15   0  14   -0.00    7.37
  15   0 -14    0.01    6.07
 -15   0  15   11.15    8.67
  15   0 -15   19.66    9.18
 -15   0  16    2.13    8.20
  15   0 -16   -0.00    6.76
 -15   0  17    5.54    7.45
  15   0 -17    0.59    6.19
 -15   0  18   -0.00    5.63
  15   0 -18   -0.00    7.07
 -15   0  19    0.82    6.65
  15   0 -19    3.40    7.87
 -15   0  20    3.77    7.62
 -15   0  21    5.95    7.80
 -15   0  22    2.48    7.06
 -15   1   1    9.63    8.05
 -15  -1   1   28.13    9.74
 -15  -1   1   16.65    8.91
 -15   1   2    4.26    6.08
 -15  -1   2    2.74    6.08
 -15  -1   2   -0.00    6.03
 -15   1   3    0.00    6.94
 -15  -1   3   -0.00    5.74
 -15  -1   3   -0.00    6.11
 -15   1   4    0.00    7.07
 -15  -1   4   -0.00    5.20
 -15  -1   4   -0.00    6.64
 -15   1   5   14.60    7.93
 -15   1   5   10.12    8.02
  15   1  -5    5.45    7.80
 -15  -1   5   11.83    8.63
 -15  -1   5   17.24    9.74
 -15   1   6    7.42    7.96
 -15   1   6    1.63    6.29
  15  -1  -6   -0.00    5.76
  15   1  -6    5.38    6.53
 -15  -1   6    1.93    6.51
 -15  -1   6    2.16    6.12
 -15   1   7    2.72    6.10
 -15   1   7    7.94    7.84
  15  -1  -7   11.32    8.16
  15   1  -7    4.21    6.12
 -15  -1   7    0.00    6.59
 -15  -1   7   22.09   10.13
 -15   1   8   -0.00    4.93
 -15   1   8    1.60    6.32
  15  -1  -8    0.00    5.95
  15   1  -8    2.93    6.82
 -15  -1   8    0.00    5.97
 -15  -1   8    0.00    6.13
 -15   1   9    4.19    6.47
 -15   1   9    0.00    7.07
  15  -1  -9   -0.00    5.78
  15   1  -9    6.02    6.05
 -15  -1   9    4.37    6.37
 -15  -1   9    2.26    7.26
 -15   1  10   -0.00    5.28
 -15   1  10   -0.00    7.05
  15  -1 -10   10.36    6.87
  15   1 -10    2.32    5.70
 -15  -1  10   -0.00    6.32
 -15  -1  10    2.32    7.25
 -15   1  11   11.29    8.26
  15  -1 -11    8.81    8.27
  15   1 -11    0.00    6.04
 -15  -1  11   11.97    7.87
 -15  -1  11   11.58    9.14
 -15   1  12    1.85    6.42
  15  -1 -12    0.59    6.22
  15   1 -12   -0.00    6.23
 -15  -1  12   -0.00    6.25
 -15  -1  12    1.73    8.10
 -15   1  13    3.11    7.43
  15  -1 -13    3.71    6.04
  15   1 -13    7.74    7.98
 -15  -1  13    2.95    8.01
 -15   1  14    3.65    6.39
  15  -1 -14    5.85    6.88
  15   1 -14    2.54    6.28
 -15  -1  14   -0.00    5.63
 -15   1  15    0.32    6.25
  15  -1 -15    2.08    6.13
  15   1 -15   16.64    8.63
 -15  -1  15    5.06    8.59
 -15   1  16    8.13    7.79
  15  -1 -16    9.07    7.31
  15   1 -16   -0.00    6.98
 -15  -1  16   -0.00    8.11
 -15   1  17    7.47    7.75
  15  -1 -17    3.07    6.29
  15   1 -17    0.00    5.06
 -15  -1  17   -0.00    6.98
 -15   1  18    2.53    6.61
  15  -1 -18    9.84    8.25
  15   1 -18   -0.00    7.04
 -15  -1  18   -0.00    8.18
 -15   1  19    0.00    7.41
  15  -1 -19   -0.00    6.85
 -15  -1  19   -0.00    6.63
 -15   1  20    6.48    8.36
  15  -1 -20    0.00    7.01
 -15  -1  20    0.00    8.76
 -15  -1  21    2.64    6.80
 -15   2   1   -0.00    5.50
 -15  -2   1    0.77    5.94
 -15  -2   1    6.32    7.36
 -15   2   2   -0.00    6.87
 -15  -2   2    4.54    6.48
 -15  -2   2    5.89    6.76
 -15   2   3    6.51    6.73
 -15  -2   3   13.70    7.55
 -15  -2   3   13.02    8.76
 -15   2   4    8.08    7.88
 -15  -2   4   -0.00    5.74
 -15  -2   4   -0.00    6.77
 -15   2   5    0.00    5.32
 -15  -2   5   17.36    8.35
 -15  -2   5    5.99    7.53
 -15   2   6    0.00    5.25
  15   2  -6   -0.00    6.82
 -15  -2   6   -0.00    6.34
 -15  -2   6    0.96    6.98
 -15   2   7    0.00    5.81
  15   2  -7    0.00    6.02
 -15  -2   7    1.93    5.99
 -15  -2   7    4.16    7.66
 -15   2   8    5.35    6.91
  15   2  -8   -0.00    5.75
 -15  -2   8   -0.00    5.71
 -15  -2   8   12.30    8.16
 -15   2   9    0.98    6.30
  15   2  -9    0.00    6.78
 -15  -2   9    4.71    6.86
 -15  -2   9   -0.00    5.35
 -15   2  10    0.00    6.30
 -15   2  10    0.00    6.82
  15   2 -10   -0.00    7.30
 -15  -2  10   -0.00    7.17
 -15  -2  10   12.24    9.34
 -15   2  11    0.29    5.44
  15  -2 -11   -0.00    6.21
  15   2 -11   -0.00    6.58
 -15  -2  11   -0.00    5.52
 -15  -2  11   -0.00    8.14
 -15   2  12    2.89    6.77
  15  -2 -12    0.00    6.52
  15   2 -12    0.34    6.59
 -15  -2  12    4.25    6.56
 -15  -2  12   -0.00    6.74
 -15   2  13    4.62    7.29
  15  -2 -13    5.55    6.71
  15   2 -13   -0.00    4.78
 -15  -2  13    0.08    5.34
 -15  -2  13    0.00    7.38
 -15   2  14   -0.00    6.44
  15  -2 -14    0.00    5.92
  15   2 -14    0.00    6.91
 -15  -2  14   13.62    8.39
 -15  -2  14    0.00    7.58
 -15   2  15    8.36    8.70
  15  -2 -15   10.39    8.50
  15   2 -15   11.73    9.25
 -15  -2  15   11.54    9.72
 -15   2  16    4.30    7.40
  15  -2 -16    2.53    7.19
  15   2 -16   -0.00    6.85
 -15  -2  16   -0.00    7.24
 -15   2  17    6.17    8.73
  15  -2 -17    5.16    7.86
  15   2 -17    5.42    7.76
 -15  -2  17    8.50    9.65
  15  -2 -18    3.43    5.85
 -15  -2  18   -0.00    7.91
  15  -2 -19    8.80    7.31
 -15  -2  19    0.55    7.72
  15  -2 -20    1.23    7.33
 -15   3   1   18.58    8.91
 -15  -3   1   12.71    7.86
 -15  -3   1    9.06    8.48
 -15   3   2    4.24    5.97
 -15  -3   2    1.35    5.57
 -15  -3   2    0.00    6.57
 -15   3   3    4.43    5.62
 -15  -3   3    0.00    5.61
 -15  -3   3    3.29    6.89
 -15   3   4    1.27    5.58
 -15  -3   4    4.26    6.17
 -15  -3   4   -0.00    7.24
 -15   3   5   -0.00    6.12
 -15  -3   5    1.23    5.90
 -15  -3   5    7.51    8.20
 -15   3   6    1.00    6.82
 -15  -3   6    5.32    6.47
 -15  -3   6    5.41    7.46
 -15   3   7    1.27    7.05
  15   3  -7   -0.00    6.50
 -15  -3   7    9.31    7.59
 -15  -3   7    0.00    6.51
 -15   3   8    8.08    7.22
  15   3  -8   12.47    7.97
 -15  -3   8    3.17    6.69
 -15  -3   8    3.88    7.39
 -15   3   9    0.00    5.26
  15   3  -9    8.37    7.97
 -15  -3   9    0.57    6.56
 -15  -3   9    2.09    6.47
 -15   3  10    0.00    6.17
  15   3 -10    0.00    6.27
 -15  -3  10   -0.00    5.62
 -15  -3  10    6.35    7.77
 -15   3  11   16.03    8.77
  15   3 -11   29.44   11.19
 -15  -3  11   24.19    9.42
 -15  -3  11    6.35    8.14
 -15   3  12    5.94    6.51
  15   3 -12    7.09    7.71
 -15  -3  12    8.65    6.83
 -15  -3  12   -0.00    6.51
 -15   3  13    3.73    6.96
  15   3 -13    7.42    7.11
 -15  -3  13    2.70    6.62
 -15  -3  13   -0.00    7.43
 -15   3  14    2.70    6.40
  15   3 -14   -0.00    6.61
 -15  -3  14    1.38    6.51
 -15  -3  14   -0.00    6.35
  15   3 -15    7.95    6.44
 -15  -3  15    1.68    6.27
 -15  -3  15    7.09    8.44
 -15  -3  16    5.22    9.16
  15  -3 -17    4.68    7.08
  15  -3 -18    6.98    7.53
  15  -3 -19   -0.00    7.02
  15  -3 -20   -0.00    6.32
  15  -3 -21    0.00    6.33
 -15   4   1    1.46    5.14
 -15  -4   1   -0.00    5.57
 -15  -4   1    5.18    7.28
 -15   4   2    0.00    6.17
 -15  -4   2    0.00    6.31
 -15  -4   2    2.92    7.06
 -15   4   3    9.76    7.56
 -15  -4   3    1.94    6.61
 -15  -4   3    2.75    7.79
 -15   4   4   11.70    7.52
 -15  -4   4    5.44    6.88
 -15  -4   4    3.84    8.02
 -15   4   5   13.76    7.78
 -15  -4   5    9.05    8.38
 -15  -4   5    0.82    6.28
 -15   4   6   -0.00    5.24
 -15  -4   6   -0.00    4.17
 -15  -4   6   -0.00    7.43
 -15   4   7    0.00    6.61
 -15  -4   7    0.00    5.62
 -15  -4   7    4.58    8.03
 -15   4   8    5.86    6.45
  15   4  -8    0.00    5.39
 -15  -4   8    2.82    6.85
 -15  -4   8    5.62    7.31
 -15   4   9    0.00    5.07
  15   4  -9   14.41    7.83
 -15  -4   9    6.32    7.43
 -15  -4   9    0.00    6.49
 -15   4  10    7.71    6.99
  15   4 -10    2.85    6.30
 -15  -4  10    3.76    7.41
 -15  -4  10    0.12    7.41
  15   4 -11    0.00    6.15
 -15  -4  11    2.34    6.83
 -15  -4  11    4.48    6.38
  15   4 -12   -0.00    7.02
 -15  -4  12    0.02    5.79
 -15  -4  12   10.50    8.09
  15   4 -13    0.48    6.87
 -15  -4  13    1.65    6.50
 -15   5   1    3.32    5.87
 -15  -5   1   11.92    8.30
 -15   5   2    2.08    5.55
 -15  -5   2    7.81    6.17
 -15  -5   2    1.97    6.59
 -15   5   3    3.20    5.58
 -15  -5   3   -0.00    6.58
 -15  -5   3   -0.00    6.75
 -15  -5   4   -0.00    5.12
 -15  -5   4   -0.00    8.00
 -15  -5   5   -0.00    6.61
 -15  -5   5   -0.00    6.85
 -15  -5   6    3.15    6.19
 -15  -5   6    8.43    8.09
 -15  -5   7   15.22    8.47
 -15  -5   7    1.78    6.57
 -15  -5   8   -0.00    6.61
 -15  -5   8   -0.00    7.93
  15   5  -9   -0.00    5.18
 -15  -5   9    4.40    7.06
 -15  -5   9    3.17    8.41
  15   5 -10    0.00    7.02
 -15  -5  10    0.00    6.74
 -15  -6   1    1.06    5.63
 -15  -6   2    2.54    5.65
 -15  -6   3   -0.00    5.73
 -15  -6   3    5.01    7.55
 -15  -6   4    6.68    7.68
 -15  -6   4   11.22    8.63
 -15  -6   5    3.63    6.34
 -14   0   1    2.95    5.54
 -14   0   1    0.10    6.55
 -14   0   2   18.26    8.18
 -14   0   2   11.72    7.79
 -14   0   3    2.88    5.34
 -14   0   3   -0.00    6.64
 -14   0   4   25.00    9.29
 -14   0   4   13.86    7.99
  14   0  -4   12.53    7.56
 -14   0   5   -0.00    5.65
 -14   0   5    2.51    6.80
  14   0  -5    0.31    4.36
 -14   0   6    6.35    7.36
 -14   0   6   10.00    7.16
  14   0  -6    7.67    7.44
 -14   0   7    0.00    4.76
 -14   0   7    4.86    7.41
  14   0  -7   -0.00    4.83
 -14   0   8    2.16    5.51
 -14   0   8    9.88    8.14
  14   0  -8    5.76    6.15
 -14   0   9    1.58    6.09
 -14   0   9    0.00    6.94
  14   0  -9   -0.00    5.75
 -14   0  10    0.00    6.58
  14   0 -10    9.41    7.88
 -14   0  11    0.76    5.30
  14   0 -11    0.00    6.34
 -14   0  12    0.00    7.42
  14   0 -12    3.91    6.72
 -14   0  13    2.14    6.29
  14   0 -13    4.98    6.72
 -14   0  14    6.20    8.38
  14   0 -14    1.55    5.96
 -14   0  15    4.72    7.36
  14   0 -15    3.45    5.45
 -14   0  16   -0.00    6.98
  14   0 -16    7.95    7.66
 -14   0  17    0.54    6.85
  14   0 -17    0.00    6.75
 -14   0  18   -0.00    6.96
  14   0 -18    1.43    5.77
 -14   0  19   -0.00    7.17
  14   0 -19    0.00    6.51
 -14   0  20    1.93    7.09
  14   0 -20    2.03    6.51
 -14   0  21   -0.00    6.47
  14   0 -21    1.84    6.88
 -14   0  22    3.68    8.10
  14   0 -22   -0.00    7.09
 -14   0  23   -0.00    7.62
 -14   0  24    3.88    8.66
 -14   1   1    3.83    5.35
 -14   1   1    3.93    6.85
 -14  -1   1    0.13    5.37
 -14  -1   1    9.21    7.64
 -14   1   2   -0.00    5.10
 -14   1   2    1.25    5.96
 -14  -1   2    0.00    5.60
 -14  -1   2    0.00    6.11
 -14   1   3    0.25    5.60
 -14   1   3    0.25    4.76
  14  -1  -3   -0.00    4.25
 -14  -1   3    1.46    5.25
 -14  -1   3   -0.00    5.44
 -14   1   4    8.50    6.88
 -14   1   4    2.87    6.16
  14  -1  -4    5.93    6.39
  14   1  -4    1.89    5.40
 -14  -1   4    0.63    5.03
 -14  -1   4    2.02    5.92
 -14   1   5    3.60    6.04
 -14   1   5   -0.00    6.25
  14  -1  -5   -0.00    5.65
  14   1  -5   -0.00    5.29
 -14  -1   5    2.75    6.41
 -14  -1   5    0.89    5.86
 -14   1   6   19.46    8.04
 -14   1   6    4.79    6.09
  14  -1  -6    8.09    7.45
  14   1  -6   22.81    8.77
 -14  -1   6   15.67    7.87
 -14  -1   6   11.78    7.96
 -14   1   7    5.01    6.13
 -14   1   7    2.10    5.26
  14  -1  -7    2.48    6.06
  14   1  -7    0.00    6.49
 -14  -1   7    6.66    5.81
 -14  -1   7   -0.00    5.88
 -14   1   8    0.00    5.34
 -14   1   8   -0.00    6.70
  14  -1  -8    5.62    6.48
  14   1  -8   11.26    7.73
 -14  -1   8   -0.00    5.25
 -14  -1   8    0.00    6.76
 -14   1   9    4.77    5.87
 -14   1   9    1.37    5.28
  14  -1  -9    1.40    5.25
  14   1  -9    0.71    6.47
 -14  -1   9    4.15    5.95
 -14  -1   9    0.00    6.20
 -14   1  10   10.51    8.76
  14  -1 -10   12.31    8.60
  14   1 -10   14.51    7.90
 -14  -1  10    4.16    6.21
 -14  -1  10   15.97    8.48
 -14   1  11    0.63    5.14
  14  -1 -11    1.87    6.12
  14   1 -11   -0.00    5.47
 -14  -1  11    0.00    6.50
 -14   1  12    6.21    6.74
  14  -1 -12   13.08    7.90
  14   1 -12    9.98    7.25
 -14  -1  12   11.17    9.04
 -14   1  13   -0.00    6.80
  14  -1 -13    0.00    5.79
  14   1 -13    0.00    5.51
 -14  -1  13    0.93    7.22
 -14   1  14   -0.00    7.17
  14  -1 -14    4.96    6.46
  14   1 -14   -0.00    6.55
 -14  -1  14    3.59    7.04
 -14   1  15    0.00    6.51
  14  -1 -15   -0.00    6.58
  14   1 -15   -0.00    5.53
 -14  -1  15    1.40    5.87
 -14   1  16    2.26    6.34
  14  -1 -16    4.61    7.15
  14   1 -16    7.16    7.70
 -14  -1  16    1.19    7.99
 -14   1  17    9.01    8.16
  14  -1 -17    5.46    6.89
  14   1 -17    0.00    6.43
 -14  -1  17    1.25    5.82
 -14   1  18   -0.00    7.04
  14  -1 -18   -0.00    5.53
  14   1 -18   -0.00    5.34
 -14  -1  18    5.75    7.52
 -14   1  19    5.95    7.10
  14  -1 -19   -0.00    6.39
  14   1 -19   -0.00    6.07
 -14  -1  19   -0.00    6.81
 -14   1  20    0.00    7.16
  14  -1 -20   11.24    8.74
  14   1 -20    6.56    7.57
 -14  -1  20    4.23    7.60
 -14   1  21   -0.00    7.64
  14  -1 -21    3.04    6.91
  14   1 -21   -0.00    6.14
 -14  -1  21    4.31    7.94
 -14   1  22   -0.00    6.11
  14  -1 -22    2.45    6.47
  14   1 -22   -0.00    5.79
 -14  -1  22    3.64    6.99
 -14   1  23   -0.00    6.73
  14  -1 -23    0.00    7.19
 -14   1  24   14.18    9.48
 -14   1  25   -0.00    6.97
 -14   1  26    6.12    8.09
 -14   2   1   -0.00    5.70
 -14  -2   1   -0.00    5.57
 -14  -2   1   -0.00    6.73
 -14   2   2    8.43    6.96
 -14  -2   2    0.91    5.81
 -14  -2   2   16.41    8.20
 -14   2   3    1.00    5.70
 -14  -2   3    3.81    6.44
 -14  -2   3   13.23    8.55
 -14   2   4    4.31    5.58
 -14   2   4   21.32    8.80
 -14  -2   4    0.70    6.29
 -14  -2   4    5.22    7.80
 -14   2   5    2.43    5.54
 -14   2   5    4.27    6.09
  14   2  -5    0.00    5.88
 -14  -2   5    3.57    5.76
 -14  -2   5    0.00    6.27
 -14   2   6    5.69    6.75
 -14   2   6    9.33    8.43
  14  -2  -6   19.90    7.86
  14   2  -6    9.19    7.20
 -14  -2   6   17.98    8.40
 -14  -2   6    7.66    7.91
 -14   2   7    2.14    5.63
 -14   2   7   -0.00    5.27
  14  -2  -7   -0.00    5.44
  14   2  -7   -0.00    6.00
 -14  -2   7    2.44    6.43
 -14  -2   7   -0.00    6.24
 -14   2   8    0.42    4.72
 -14   2   8   12.25    7.56
  14  -2  -8    0.00    5.38
  14   2  -8    9.67    7.76
 -14  -2   8    1.84    5.23
 -14  -2   8    0.00    7.06
 -14   2   9    0.46    6.21
  14  -2  -9   -0.00    5.33
  14   2  -9    1.57    6.13
 -14  -2   9    1.22    5.71
 -14  -2   9    2.19    6.30
 -14   2  10    1.93    7.28
  14  -2 -10    0.60    5.10
  14   2 -10    4.91    6.78
 -14  -2  10    5.80    6.27
 -14  -2  10    2.62    5.87
 -14   2  11   -0.00    6.51
  14  -2 -11    1.39    6.40
  14   2 -11   -0.00    5.97
 -14  -2  11    1.46    5.90
 -14  -2  11   -0.00    5.96
 -14   2  12   26.97    9.96
  14  -2 -12    0.00    6.09
  14   2 -12    8.62    7.55
 -14  -2  12    7.79    6.35
 -14  -2  12    0.34    6.28
 -14   2  13    0.00    6.63
  14  -2 -13    1.27    5.23
  14   2 -13   -0.00    6.38
 -14  -2  13    4.02    7.01
 -14   2  14    9.33    7.86
  14  -2 -14    3.21    7.26
  14   2 -14    2.85    6.89
 -14  -2  14    9.40    7.62
 -14   2  15    5.88    6.64
  14  -2 -15   -0.00    5.44
  14   2 -15   -0.00    5.87
 -14  -2  15   -0.00    6.79
 -14   2  16    8.29    7.52
  14  -2 -16   -0.00    6.18
  14   2 -16   -0.00    5.62
 -14  -2  16   -0.00    7.17
 -14   2  17   -0.00    6.31
  14  -2 -17    5.44    6.97
  14   2 -17    7.37    7.14
 -14  -2  17    2.66    7.26
 -14   2  18   -0.00    6.42
  14  -2 -18    0.94    5.44
  14   2 -18    6.62    7.32
 -14  -2  18    5.91    7.73
 -14   2  19   12.17    8.29
  14  -2 -19    2.31    6.45
  14   2 -19    2.34    6.23
 -14  -2  19    7.94    7.84
 -14   2  20   -0.00    7.31
  14  -2 -20    0.26    6.09
  14   2 -20   -0.00    7.35
 -14  -2  20   -0.00    7.33
 -14   2  21   -0.00    7.00
  14  -2 -21    2.19    7.09
  14   2 -21    3.16    4.92
 -14   2  22   -0.00    6.43
  14  -2 -22   -0.00    6.95
 -14   2  23   -0.00    8.13
  14  -2 -23    0.00    6.21
 -14   2  24   10.38    9.18
  14  -2 -24    0.00    7.21
 -14   2  25    0.00    8.67
 -14   2  26    0.31    6.77
 -14   3   1    1.56    5.16
 -14  -3   1    0.91    5.38
 -14  -3   1    2.08    7.17
 -14   3   2    5.14    6.47
 -14  -3   2    0.51    5.31
 -14  -3   2   -0.00    6.48
 -14   3   3   -0.00    5.68
 -14  -3   3    1.63    5.22
 -14  -3   3   -0.00    5.68
 -14   3   4    3.13    6.52
 -14  -3   4    0.81    5.70
 -14  -3   4   -0.00    6.82
 -14   3   5    2.62    6.23
 -14  -3   5   -0.00    6.08
 -14  -3   5    1.07    7.18
 -14   3   6    3.94    7.00
  14   3  -6   18.13    9.22
 -14  -3   6   25.39    9.12
 -14  -3   6   20.23    9.27
 -14   3   7   -0.00    5.45
  14   3  -7    4.79    6.92
 -14  -3   7    7.78    7.56
 -14  -3   7   -0.00    6.60
 -14   3   8    0.00    5.37
  14   3  -8    0.72    6.41
 -14  -3   8    6.18    6.35
 -14  -3   8    1.18    5.28
 -14   3   9   -0.00    5.03
  14   3  -9   -0.00    6.83
 -14  -3   9   -0.00    5.44
 -14  -3   9    2.94    6.16
 -14   3  10   11.47    8.18
  14   3 -10   10.14    7.18
 -14  -3  10   -0.00    5.85
 -14  -3  10    0.00    6.62
 -14   3  11    7.31    7.56
  14  -3 -11    6.86    6.41
  14   3 -11    0.00    5.83
 -14  -3  11    4.02    8.11
 -14  -3  11    3.76    7.51
 -14   3  12    0.00    5.63
  14  -3 -12    6.58    6.56
  14   3 -12    1.38    6.00
 -14  -3  12    2.12    6.24
 -14  -3  12   -0.00    6.90
 -14   3  13   10.58    7.04
  14  -3 -13    0.00    6.65
  14   3 -13   -0.00    5.96
 -14  -3  13    0.00    5.08
 -14  -3  13    0.05    7.38
 -14   3  14   -0.00    7.48
  14  -3 -14    0.46    6.74
  14   3 -14   -0.00    7.30
 -14  -3  14   -0.00    7.77
 -14   3  15    9.48    7.96
  14  -3 -15    1.57    5.07
  14   3 -15    4.49    6.25
 -14  -3  15   -0.00    8.03
 -14   3  16   15.50    9.39
  14  -3 -16   12.86    7.25
  14   3 -16   11.42    8.40
 -14  -3  16    0.02    6.34
 -14   3  17    2.18    6.14
  14  -3 -17   -0.00    5.87
  14   3 -17    1.20    5.56
 -14  -3  17    5.52    8.84
 -14   3  18    0.99    7.97
  14  -3 -18    0.97    6.34
  14   3 -18   -0.00    6.09
 -14  -3  18   -0.00    7.67
 -14   3  19   -0.00    7.87
  14  -3 -19    5.43    7.54
  14   3 -19    8.56    7.07
 -14   3  20    9.08    8.16
  14  -3 -20    6.89    7.41
  14   3 -20   25.25   10.22
 -14   3  21   -0.00    6.91
  14  -3 -21    1.65    5.87
 -14   3  22    4.26    7.62
  14  -3 -22    2.75    7.29
 -14   3  23    6.11    7.26
  14  -3 -23    0.75    6.68
  14  -3 -24   -0.00    7.39
 -14   4   1    7.28    6.24
 -14  -4   1    0.47    6.20
 -14  -4   1   13.11    8.40
 -14   4   2    4.11    6.04
 -14  -4   2    2.49    5.55
 -14  -4   2    1.41    6.99
 -14   4   3    6.38    6.58
 -14  -4   3    2.12    5.92
 -14  -4   3   -0.00    6.56
 -14   4   4    7.86    7.08
 -14  -4   4    3.18    6.12
 -14  -4   4    0.45    6.81
 -14   4   5   -0.00    6.30
 -14  -4   5   -0.00    5.93
 -14  -4   5    3.20    6.18
 -14   4   6    4.03    6.65
 -14  -4   6    2.37    5.47
 -14  -4   6   -0.00    6.31
 -14   4   7   -0.00    4.63
  14   4  -7   11.96    8.79
 -14  -4   7   -0.00    5.08
 -14  -4   7    0.00    6.74
 -14   4   8    7.01    6.67
  14   4  -8    9.65    7.21
 -14  -4   8    5.34    7.03
 -14  -4   8    6.16    7.64
 -14   4   9   -0.00    5.33
  14   4  -9   -0.00    5.69
 -14  -4   9    4.65    7.06
 -14  -4   9    0.00    6.46
 -14   4  10   14.96    7.27
  14   4 -10   14.69    8.54
 -14  -4  10   10.99    7.88
 -14  -4  10   12.39    9.15
 -14   4  11    0.97    5.39
  14   4 -11   -0.00    6.76
 -14  -4  11   -0.00    4.03
 -14  -4  11    1.64    7.13
 -14   4  12    3.97    6.50
  14   4 -12    5.04    7.24
 -14  -4  12    5.67    6.24
 -14  -4  12   16.22    9.68
 -14   4  13   16.42    8.56
  14   4 -13   -0.00    6.73
 -14  -4  13    3.00    7.93
 -14  -4  13    3.78    6.89
 -14   4  14    6.22    7.02
  14   4 -14   12.98    8.78
 -14  -4  14    5.28    7.52
 -14  -4  14    9.71    8.63
 -14   4  15    1.61    6.97
  14   4 -15   -0.00    6.26
 -14  -4  15   -0.00    6.95
 -14   4  16    7.44    7.81
  14   4 -16    1.52    6.68
 -14   4  17    3.37    7.40
  14  -4 -17    7.18    7.27
  14   4 -17    7.88    6.40
 -14   4  18    5.10    7.81
  14  -4 -18    7.91    7.06
  14   4 -18    4.10    6.41
 -14   4  19    5.22    7.55
  14  -4 -19   -0.00    5.26
 -14   4  20    0.25    5.84
  14  -4 -20   -0.00    5.07
  14  -4 -21   -0.00    6.01
  14  -4 -22    5.53    6.84
  14  -4 -23   -0.00    5.71
  14  -4 -24   -0.00    7.23
 -14   5   1    3.23    6.09
 -14  -5   1    4.37    6.52
 -14  -5   1    3.56    7.42
 -14   5   2    4.67    5.45
 -14  -5   2    0.58    5.53
 -14  -5   2   -0.00    6.52
 -14   5   3   -0.00    5.07
 -14  -5   3   -0.00    5.24
 -14  -5   3   -0.00    7.09
 -14   5   4    5.79    6.14
 -14  -5   4    2.28    6.77
 -14  -5   4   -0.00    6.43
 -14   5   5    6.88    6.64
 -14  -5   5    5.40    5.81
 -14  -5   5   -0.00    6.70
 -14   5   6    2.46    5.37
 -14  -5   6    0.00    6.42
 -14  -5   6   -0.00    6.34
 -14   5   7    3.03    5.76
 -14  -5   7    4.99    6.50
 -14  -5   7   10.43    8.67
 -14   5   8    0.83    6.13
  14   5  -8    7.94    7.79
 -14  -5   8   -0.00    6.15
 -14  -5   8   -0.00    8.19
 -14   5   9   -0.00    5.80
  14   5  -9    4.50    7.51
 -14  -5   9    2.77    6.15
 -14  -5   9    8.41    7.64
 -14   5  10    8.76    7.06
  14   5 -10   13.86    8.81
 -14  -5  10   18.50    9.45
 -14  -5  10    9.55    8.13
 -14   5  11    0.93    4.99
  14   5 -11    4.59    7.04
 -14  -5  11    6.82    7.27
 -14  -5  11   18.20   10.13
 -14   5  12   -0.00    6.18
  14   5 -12    0.00    5.82
 -14  -5  12    2.19    7.05
 -14   5  13   11.14    7.08
  14   5 -13    0.00    5.11
 -14  -5  13   -0.00    6.11
 -14   5  14    0.00    6.53
  14   5 -14    1.51    6.55
 -14  -5  14    5.23    6.32
 -14   5  15   -0.00    7.19
  14   5 -15   -0.00    7.52
 -14  -5  15   -0.00    6.61
 -14   5  16    8.19    7.69
  14   5 -16    9.71    7.22
 -14  -5  16    6.55    7.77
 -14   5  17    2.01    6.96
  14   5 -17    1.24    6.77
  14  -5 -24    9.05    8.62
 -14   6   1   -0.00    5.41
 -14  -6   1    8.03    6.40
 -14   6   2    3.14    5.33
 -14  -6   2   -0.00    5.99
 -14   6   3    6.84    5.95
 -14  -6   3   -0.00    5.56
 -14  -6   3    1.82    6.93
 -14   6   4    6.37    5.24
 -14  -6   4   15.20    8.19
 -14  -6   4    0.00    6.47
 -14   6   5   -0.00    5.14
 -14  -6   5    0.00    6.36
 -14  -6   5   -0.00    7.34
 -14   6   6    3.60    6.21
 -14  -6   6    4.15    7.11
 -14  -6   6    0.60    7.52
 -14   6   7   11.25    6.50
 -14  -6   7    5.47    7.26
 -14  -6   7   11.13    9.17
 -14   6   8    0.00    5.66
 -14  -6   8    1.18    7.41
 -14   6   9    1.01    5.70
  14   6  -9    2.32    5.70
 -14  -6   9   10.77    8.08
 -14   6  10   -0.00    6.08
  14   6 -10    1.75    6.09
 -14  -6  10   -0.00    6.11
 -14   6  11    6.48    6.94
  14   6 -11    8.54    8.52
 -14  -6  11    3.11    6.81
 -14   6  12   -0.00    6.91
  14   6 -12   -0.00    6.12
 -14  -6  12    4.81    6.22
 -14   6  13    1.18    6.22
  14   6 -13    0.66    5.40
 -14  -6  13    5.82    6.62
 -14   6  14    6.34    6.95
  14   6 -14    0.00    6.32
 -14  -6  14   -0.00    6.94
 -14   7   1    0.00    5.76
 -14  -7   1    3.33    7.21
 -14   7   2    0.00    4.98
 -14  -7   2   -0.00    6.64
 -14   7   3   -0.00    4.64
 -14  -7   3    0.00    5.99
 -14   7   4    0.79    5.55
 -14  -7   4    6.23    6.49
 -14   7   5   14.46    6.84
 -14  -7   5    4.20    7.18
 -14   7   6    0.00    5.30
 -14  -7   6    0.41    6.19
 -14   7   7   -0.00    5.19
 -14  -7   7    4.04    6.92
 -14   7   8   -0.00    6.23
 -14  -7   8   -0.00    5.55
 -14   7   9   -0.00    5.56
 -14  -7   9   -0.00    6.69
 -14   7  10    4.22    5.54
  14   7 -10    9.01    8.17
 -14  -7  10    0.00    6.73
  14   7 -11   11.14    8.97
 -14  -7  11   10.38    8.91
 -14   8   1    9.75    6.19
 -14  -8   1    8.74    8.59
 -14   8   2   -0.00    5.13
 -14  -8   2    4.41    6.35
 -14   8   3    2.34    5.44
 -14  -8   3   16.31    9.14
 -14   8   4    1.83    4.46
 -14  -8   4    3.56    6.79
 -14   8   5   -0.00    4.17
 -14  -8   5    8.31    8.27
 -14   8   6    0.00    4.57
 -13   0   1   51.69   12.11
 -13   0   1   37.96   11.61
 -13   0   2    0.37    5.02
 -13   0   2    0.00    6.95
  13   0  -2   -0.00    5.13
 -13   0   3    7.80    6.04
 -13   0   3    4.91    6.94
  13   0  -3    9.59    6.72
 -13   0   4   -0.00    5.67
 -13   0   4    3.43    6.91
  13   0  -4   -0.00    5.37
 -13   0   5    5.08    6.03
 -13   0   5    0.00    6.87
  13   0  -5    8.20    5.99
 -13   0   6   -0.00    5.34
 -13   0   6    0.00    5.45
  13   0  -6   -0.00    5.66
 -13   0   7    6.75    6.93
 -13   0   7   16.87    8.37
  13   0  -7   14.68    8.14
 -13   0   8    2.03    5.92
 -13   0   8    0.65    5.37
  13   0  -8    2.45    5.41
 -13   0   9    0.00    6.17
  13   0  -9    0.00    6.76
 -13   0  10    9.07    8.60
  13   0 -10    5.66    6.45
  13   0 -11   22.98    9.05
 -13   0  12   -0.00    6.24
  13   0 -12    0.20    5.77
 -13   0  13   16.88    8.98
  13   0 -13   19.84    8.76
 -13   0  14   -0.00    6.71
  13   0 -14    5.71    7.25
 -13   0  15    3.53    7.82
  13   0 -15   -0.00    5.58
 -13   0  16    1.14    5.12
  13   0 -16    3.31    6.30
 -13   0  17   22.50   10.38
  13   0 -17   14.41    8.47
 -13   0  18    2.08    7.22
  13   0 -18    3.59    7.05
 -13   0  19    3.37    7.13
  13   0 -19    0.00    5.68
 -13   0  20    2.46    5.97
  13   0 -20   -0.00    6.65
 -13   0  21    6.87    6.70
  13   0 -21    0.00    5.54
 -13   0  22   -0.00    7.97
  13   0 -22   -0.00    7.21
 -13   0  23   14.18    9.43
  13   0 -23    2.39    7.14
 -13   0  24   -0.00    7.31
  13   0 -24   -0.00    6.50
 -13   0  25    5.94    8.28
  13   0 -25   -0.00    6.60
 -13   1   1    8.02    6.15
 -13   1   1    6.94    6.34
 -13  -1   1    6.27    6.50
 -13  -1   1    5.20    6.34
 -13   1   2    7.70    6.46
 -13   1   2    7.42    6.14
  13  -1  -2   -0.00    5.26
 -13  -1   2    4.61    6.03
 -13  -1   2    0.38    6.08
 -13   1   3    3.22    5.60
 -13   1   3    3.80    6.20
  13  -1  -3    5.60    6.29
  13   1  -3   -0.00    6.66
 -13  -1   3    0.00    5.56
 -13  -1   3    0.78    5.18
 -13   1   4   -0.00    4.61
 -13   1   4   13.22    7.98
  13  -1  -4    0.00    5.75
  13   1  -4    2.36    5.79
 -13  -1   4   -0.00    6.76
 -13  -1   4    6.32    6.56
 -13   1   5   43.03   11.56
 -13   1   5   52.40   12.94
  13  -1  -5   51.45   12.13
  13   1  -5   71.79   14.37
 -13  -1   5   63.79   14.13
 -13  -1   5   30.44   11.08
 -13   1   6   -0.00    5.08
 -13   1   6    0.85    6.13
  13  -1  -6    0.00    6.26
  13   1  -6   -0.00    5.43
 -13  -1   6   -0.00    5.40
 -13  -1   6   -0.00    5.52
 -13   1   7    1.81    5.62
 -13   1   7    3.13    6.69
  13  -1  -7   -0.00    5.57
  13   1  -7    7.43    6.38
 -13  -1   7    1.15    5.18
 -13  -1   7    1.39    6.42
 -13   1   8    0.87    5.94
  13  -1  -8    0.74    5.35
  13   1  -8    2.77    6.22
 -13  -1   8   -0.00    6.15
 -13  -1   8    0.71    6.54
 -13   1   9   31.44   10.75
  13  -1  -9   31.56    9.66
  13   1  -9   10.35    7.56
 -13  -1   9   32.36   10.29
 -13  -1   9   40.72   11.61
 -13   1  10    6.08    6.14
  13  -1 -10    0.26    5.02
  13   1 -10    0.00    6.33
 -13  -1  10    0.14    6.10
 -13   1  11    0.30    5.86
  13  -1 -11   18.51    7.85
  13   1 -11    6.60    6.88
 -13  -1  11    4.58    7.93
 -13   1  12   -0.00    5.73
  13  -1 -12    0.00    6.19
  13   1 -12    2.26    5.87
 -13  -1  12    5.50    7.35
 -13   1  13   -0.00    5.81
  13  -1 -13   11.60    7.47
  13   1 -13    1.67    5.44
 -13  -1  13   11.35    7.43
 -13   1  14    0.00    5.91
  13  -1 -14   -0.00    5.32
  13   1 -14    0.05    5.65
 -13  -1  14    5.15    6.67
 -13   1  15   14.90    9.65
  13  -1 -15   22.68    9.79
  13   1 -15   19.74    9.77
 -13  -1  15   30.05   11.52
 -13   1  16   -0.00    5.93
  13  -1 -16    0.00    6.71
  13   1 -16   -0.00    6.74
 -13  -1  16   -0.00    6.51
 -13   1  17    4.09    6.52
  13  -1 -17    1.46    6.02
  13   1 -17    1.94    6.70
 -13  -1  17   -0.00    6.37
 -13   1  18    1.21    6.30
  13  -1 -18    0.00    6.13
  13   1 -18    0.32    6.22
 -13  -1  18   -0.00    6.44
 -13   1  19    7.06    8.29
  13  -1 -19    9.65    8.16
  13   1 -19   15.63    8.91
 -13  -1  19    6.66    7.04
 -13   1  20   -0.00    7.50
  13  -1 -20    1.86    7.27
  13   1 -20   -0.00    5.76
 -13  -1  20   -0.00    5.91
 -13   1  21    0.14    8.23
  13  -1 -21    3.40    6.58
  13   1 -21    9.33    7.35
 -13  -1  21   10.82    9.51
 -13   1  22    3.30    8.00
  13  -1 -22    3.47    6.04
  13   1 -22   -0.00    6.67
 -13  -1  22    0.69    5.60
 -13   1  23    9.12    8.55
  13  -1 -23    0.00    6.40
  13   1 -23    1.15    6.02
 -13  -1  23   -0.00    8.45
 -13   1  24   11.44    8.46
  13  -1 -24   -0.00    6.56
  13   1 -24   -0.00    6.97
 -13   1  25   15.42   10.20
  13  -1 -25    5.11    7.80
  13   1 -25    3.20    7.17
 -13   1  26   -0.00    7.08
  13  -1 -26    1.42    7.25
 -13   1  27    7.67    9.07
 -13   2   1   22.57    8.86
 -13   2   1   15.94    7.55
 -13  -2   1   45.64   11.45
 -13  -2   1   23.23    9.07
 -13   2   2    3.03    5.29
 -13   2   2   -0.00    5.54
  13  -2  -2    0.98    4.82
 -13  -2   2    8.07    6.06
 -13  -2   2    0.00    6.51
 -13   2   3    2.10    5.43
 -13   2   3    7.23    6.81
  13  -2  -3    6.12    6.82
 -13  -2   3    4.40    6.01
 -13  -2   3    2.38    5.45
 -13   2   4   17.76    7.69
 -13   2   4    8.89    6.83
  13  -2  -4   -0.00    5.03
  13   2  -4    7.71    6.58
 -13  -2   4   -0.00    6.09
 -13  -2   4   -0.00    5.64
 -13   2   5    1.41    5.75
 -13   2   5    3.51    5.54
  13  -2  -5    0.00    4.66
  13   2  -5   11.01    7.77
 -13  -2   5    0.72    6.07
 -13  -2   5   -0.00    7.04
 -13   2   6    2.63    5.60
 -13   2   6    0.00    5.89
  13  -2  -6    8.65    6.51
  13   2  -6   -0.00    4.98
 -13  -2   6   -0.00    6.46
 -13  -2   6    7.01    7.55
 -13   2   7   17.22    8.50
  13  -2  -7   20.82    8.31
  13   2  -7   14.57    8.93
 -13  -2   7   24.07    9.19
 -13  -2   7   23.62    9.84
 -13   2   8   -0.00    5.57
  13  -2  -8    2.46    6.10
  13   2  -8    0.27    5.40
 -13  -2   8    2.61    6.29
 -13  -2   8    0.63    5.45
 -13   2   9    1.14    5.01
  13  -2  -9    6.94    6.39
  13   2  -9    6.26    6.79
 -13  -2   9    2.42    5.34
 -13  -2   9    0.00    5.44
 -13   2  10    2.93    5.97
  13  -2 -10   -0.00    5.74
  13   2 -10    5.01    6.31
 -13  -2  10    0.00    5.30
 -13  -2  10    2.06    6.93
 -13   2  11    9.13    7.58
  13  -2 -11   29.85    9.86
  13   2 -11   20.81    9.02
 -13  -2  11   26.29   10.17
 -13   2  12   -0.00    5.88
  13  -2 -12    3.10    5.70
  13   2 -12    0.00    5.99
 -13  -2  12    2.33    7.48
 -13   2  13   14.44    8.86
  13  -2 -13    0.00    6.16
  13   2 -13    6.35    6.86
 -13  -2  13   17.19    9.31
 -13   2  14    1.36    6.57
  13  -2 -14   -0.00    5.51
  13   2 -14    0.00    5.43
 -13  -2  14    0.00    6.85
 -13   2  15    6.80    7.38
  13  -2 -15    0.72    5.83
  13   2 -15   -0.00    5.10
 -13  -2  15    3.91    6.82
 -13   2  16   -0.00    6.65
  13  -2 -16    0.90    4.69
  13   2 -16    9.37    8.00
 -13  -2  16    3.24    6.18
 -13   2  17    1.86    6.58
  13  -2 -17    6.31    7.53
  13   2 -17    1.86    6.25
 -13  -2  17    4.00    7.80
 -13   2  18    6.75    8.64
  13  -2 -18    0.00    5.03
  13   2 -18    0.00    6.99
 -13   2  19   -0.00    7.71
  13  -2 -19    2.59    6.21
  13   2 -19   11.39    7.46
 -13  -2  19    4.08    7.10
 -13   2  20    1.19    7.27
  13  -2 -20    3.32    6.41
  13   2 -20    0.00    6.13
 -13  -2  20    1.17    6.47
 -13   2  21    5.22    7.86
  13  -2 -21   -0.00    5.75
  13   2 -21   12.09    8.22
 -13  -2  21    0.00    6.42
 -13   2  22   -0.00    6.46
  13  -2 -22    8.05    8.05
  13   2 -22   10.37    7.84
 -13   2  23   13.97   10.00
  13  -2 -23    6.86    8.30
  13   2 -23    0.00    7.58
 -13   2  24   -0.00    8.20
  13  -2 -24    3.30    7.23
  13   2 -24    1.41    6.50
 -13   2  25   -0.00    6.59
  13  -2 -25   -0.00    7.38
 -13   2  26    0.00    7.19
  13  -2 -26    0.00    6.95
 -13   2  27    4.45    8.31
 -13   2  28    0.48    8.13
 -13   3   1    5.06    5.85
 -13  -3   1    7.81    6.18
 -13  -3   1    8.62    8.38
 -13   3   2   -0.00    5.36
 -13  -3   2    2.91    5.62
 -13  -3   2    0.96    6.51
 -13   3   3    0.45    4.83
 -13  -3   3   21.10    8.15
 -13  -3   3    0.00    5.50
 -13   3   4    0.87    4.67
 -13   3   4    2.84    5.82
 -13  -3   4    0.00    6.08
 -13  -3   4    7.88    6.88
 -13   3   5    7.26    5.73
 -13   3   5   17.78    8.41
  13  -3  -5    4.85    6.31
  13   3  -5   26.64    9.20
 -13  -3   5   10.55    7.34
 -13  -3   5   10.43    7.67
 -13   3   6    2.53    5.27
 -13   3   6    4.09    5.66
  13  -3  -6    0.00    5.66
  13   3  -6    1.92    5.94
 -13  -3   6    0.00    5.86
 -13  -3   6    7.52    6.46
 -13   3   7    2.09    5.14
  13  -3  -7    2.85    5.74
 -13  -3   7    0.49    5.59
 -13  -3   7    4.93    6.82
 -13   3   8    3.40    5.11
  13  -3  -8   -0.00    6.01
  13   3  -8   -0.00    6.02
 -13  -3   8    0.00    5.16
 -13  -3   8   -0.00    7.18
 -13   3   9    6.98    6.46
  13  -3  -9    9.35    6.83
  13   3  -9    9.90    8.57
 -13  -3   9    3.84    6.58
 -13  -3   9    6.02    7.32
 -13   3  10    2.90    4.17
  13  -3 -10   -0.00    4.14
  13   3 -10    0.00    6.05
 -13  -3  10    6.95    6.53
 -13  -3  10    7.35    7.38
 -13   3  11    2.39    5.79
  13  -3 -11   -0.00    6.22
  13   3 -11    8.63    7.59
 -13  -3  11    1.74    6.14
 -13  -3  11    3.41    6.87
 -13   3  12    0.70    5.27
  13  -3 -12   -0.00    6.41
  13   3 -12    0.00    6.19
 -13  -3  12   -0.00    6.63
 -13   3  13   -0.00    6.79
  13  -3 -13    6.05    6.59
  13   3 -13    5.86    6.42
 -13  -3  13    7.80    8.21
 -13   3  14    1.60    6.41
  13  -3 -14    9.27    6.89
  13   3 -14    0.00    5.91
 -13  -3  14    2.37    6.53
 -13   3  15    5.92    7.07
  13  -3 -15   21.90    9.34
  13   3 -15   13.73    7.79
 -13  -3  15    9.47    8.58
 -13   3  16    6.81    7.16
  13  -3 -16    5.56    6.27
  13   3 -16    9.00    7.34
 -13  -3  16    0.57    7.61
 -13   3  17    2.02    6.27
  13  -3 -17   -0.00    6.13
  13   3 -17    0.00    6.77
 -13  -3  17   -0.00    7.00
 -13   3  18   -0.00    5.93
  13  -3 -18    0.00    5.83
  13   3 -18    4.22    7.77
 -13  -3  18    9.44    8.57
 -13   3  19   21.28   10.48
  13  -3 -19    6.46    6.72
  13   3 -19    5.40    7.10
 -13  -3  19    0.00    7.67
 -13   3  20    6.57    8.04
  13  -3 -20    3.40    7.12
  13   3 -20    0.00    7.38
 -13   3  21    0.00    6.71
  13  -3 -21    4.63    6.76
  13   3 -21   -0.00    5.67
 -13   3  22   -0.00    7.32
  13  -3 -22   -0.00    7.11
  13   3 -22    5.10    7.30
 -13   3  23    6.25    7.93
  13  -3 -23    0.00    6.44
  13   3 -23   -0.00    6.48
 -13   3  24    0.00    6.55
  13  -3 -24    0.12    5.79
 -13   3  25    7.80    8.66
  13  -3 -25   13.14    8.22
 -13   3  26   -0.00    8.06
  13  -3 -26    1.94    6.25
 -13   3  27    5.52    7.34
 -13   3  28    2.24    7.53
 -13   3  29   -0.00    7.22
 -13   4   1    0.00    5.17
 -13  -4   1    9.10    7.90
 -13  -4   1   13.23    8.16
 -13   4   2    8.72    6.35
 -13  -4   2    8.03    6.77
 -13  -4   2    9.89    7.74
 -13   4   3    0.00    5.16
 -13  -4   3    0.00    5.77
 -13  -4   3   11.27    8.11
 -13   4   4   -0.00    5.07
 -13  -4   4   -0.00    5.66
 -13  -4   4   -0.00    7.62
 -13   4   5   -0.00    5.18
  13   4  -5  -13.81    9.09
 -13  -4   5   -0.00    5.71
 -13  -4   5    3.62    6.64
 -13   4   6   15.73    7.67
  13   4  -6    5.30    6.77
 -13  -4   6    9.25    6.51
 -13  -4   6    7.71    7.37
 -13   4   7   17.72    8.21
  13   4  -7   11.29    6.59
 -13  -4   7    0.58    6.54
 -13  -4   7    9.12    7.84
 -13   4   8   -0.00    5.81
  13   4  -8    3.80    6.82
 -13  -4   8   -0.00    5.77
 -13  -4   8    0.00    6.45
  13   4  -9    1.77    6.79
 -13  -4   9   -0.00    6.03
 -13  -4   9    5.37    6.18
 -13   4  10    0.04    4.81
  13   4 -10   -0.00    6.40
 -13  -4  10    1.81    6.45
 -13  -4  10    4.45    6.69
 -13   4  11   11.21    7.47
  13  -4 -11    5.33    6.33
  13   4 -11   23.00    9.67
 -13  -4  11   12.12    7.61
 -13  -4  11    9.85    7.25
 -13   4  12    4.76    7.47
  13  -4 -12    9.88    7.06
  13   4 -12   11.50    8.40
 -13  -4  12    2.87    6.08
 -13  -4  12   -0.00    7.30
 -13   4  13   -0.00    5.84
  13  -4 -13    2.84    5.66
  13   4 -13   17.93    9.31
 -13  -4  13    0.47    4.77
 -13  -4  13   12.74    8.42
 -13   4  14    3.59    5.85
  13  -4 -14    0.00    5.73
  13   4 -14   -0.00    6.47
 -13  -4  14    0.00    7.34
 -13   4  15   -0.00    6.41
  13  -4 -15    1.91    5.58
  13   4 -15    0.00    5.89
 -13  -4  15    4.13    7.39
 -13   4  16   -0.00    6.07
  13  -4 -16    6.33    6.45
  13   4 -16    2.40    6.96
 -13  -4  16   -0.00    7.02
 -13   4  17    3.80    6.28
  13  -4 -17   10.76    7.68
  13   4 -17    0.92    6.20
 -13   4  18    0.24    6.62
  13  -4 -18   -0.00    6.29
  13   4 -18    4.25    6.57
 -13   4  19    0.00    6.35
  13  -4 -19   -0.00    5.89
  13   4 -19    1.25    7.51
 -13   4  20    3.65    7.88
  13  -4 -20   -0.00    6.72
  13   4 -20    4.62    5.32
 -13   4  21    5.06    7.44
  13  -4 -21   -0.00    6.46
  13   4 -21    6.68    8.49
 -13   4  22    4.48    7.73
  13  -4 -22   10.18    6.99
  13   4 -22    0.67    5.90
 -13   4  23    8.04    8.32
  13  -4 -23   14.16    8.32
 -13   4  24    2.87    7.85
  13  -4 -24    0.65    6.69
 -13   4  25   -0.00    8.45
  13  -4 -25    0.72    4.91
 -13   4  26    4.19    7.74
  13  -4 -26    9.98    6.99
 -13   4  27    3.36    7.09
 -13   5   1    1.86    5.62
 -13  -5   1   11.29    7.38
 -13  -5   1    0.00    5.89
 -13   5   2   10.93    6.26
 -13  -5   2    8.37    6.81
 -13  -5   2    3.43    6.55
 -13   5   3   -0.00    4.75
 -13  -5   3   12.21    7.04
 -13  -5   3   -0.00    7.42
 -13   5   4    0.88    4.67
 -13  -5   4   10.89    7.87
 -13  -5   4   -0.00    6.94
 -13   5   5   11.26    7.20
 -13  -5   5   22.48    8.67
 -13  -5   5    8.03    7.69
 -13   5   6    3.88    5.43
  13   5  -6    0.00    6.16
 -13  -5   6    2.11    6.26
 -13  -5   6    1.56    6.91
 -13   5   7    6.01    6.01
  13   5  -7   -0.00    6.83
 -13  -5   7    7.89    7.72
 -13  -5   7    1.51    6.47
 -13   5   8    8.50    5.77
  13   5  -8    5.47    7.23
 -13  -5   8    8.23    7.44
 -13  -5   8    0.00    5.99
 -13   5   9    9.87    6.17
  13   5  -9    6.04    6.35
 -13  -5   9   10.29    7.41
 -13  -5   9    9.32    8.30
 -13   5  10   12.52    6.94
  13   5 -10   14.58    8.69
 -13  -5  10   13.32    9.19
 -13  -5  10   19.76   10.11
 -13   5  11    6.05    6.23
  13   5 -11   12.46    8.48
 -13  -5  11    3.17    6.30
 -13  -5  11   -0.00    6.59
 -13   5  12    3.49    6.53
  13   5 -12   -0.00    6.76
 -13  -5  12   16.49    7.92
 -13  -5  12    0.00    7.89
 -13   5  13    3.73    5.71
  13   5 -13    0.00    6.00
 -13  -5  13   -0.00    5.33
 -13  -5  13   -0.00    7.66
 -13   5  14    9.60    7.08
  13   5 -14    8.51    8.52
 -13  -5  14    2.00    6.18
 -13   5  15    7.60    8.05
  13   5 -15   13.08    7.56
 -13   5  16    0.00    6.49
  13  -5 -16   -0.00    4.97
  13   5 -16   10.50    8.71
 -13   5  17    0.00    6.54
  13  -5 -17    8.88    7.07
  13   5 -17    4.88    5.97
 -13   5  18   -0.00    6.00
  13  -5 -18    0.90    5.98
  13   5 -18    0.00    7.11
 -13   5  19   23.00    9.95
  13  -5 -19   11.42    7.64
  13   5 -19    0.00    7.72
 -13   5  20    5.99    7.65
  13  -5 -20    2.37    6.28
  13   5 -20    5.95    6.54
 -13   5  21    0.00    7.51
  13  -5 -21    4.16    6.05
  13   5 -21   -0.00    7.54
 -13   5  22    0.00    6.20
  13  -5 -22   -0.00    5.14
 -13   5  23   -0.00    6.50
  13  -5 -23    1.57    5.43
 -13   5  24    0.00    6.88
  13  -5 -24    0.00    6.32
  13  -5 -25    3.88    6.66
  13  -5 -26   -0.00    6.51
 -13   6   1   11.05    5.96
 -13  -6   1    0.00    6.09
 -13   6   2   -0.00    4.26
 -13  -6   2    4.27    6.25
 -13  -6   2    0.00    6.62
 -13   6   3    6.14    4.84
 -13  -6   3   -0.00    6.59
 -13  -6   3    0.00    7.83
 -13   6   4    1.80    5.54
 -13  -6   4   10.21    7.53
 -13  -6   4   -0.00    6.09
 -13   6   5    0.00    5.14
 -13  -6   5    1.41    5.26
 -13  -6   5    3.54    6.33
 -13   6   6    5.92    5.87
 -13  -6   6   12.60    7.87
 -13  -6   6    1.02    6.85
 -13   6   7    4.66    5.76
 -13  -6   7    9.50    7.59
 -13  -6   7    1.60    6.23
 -13   6   8    4.58    6.53
  13   6  -8   -0.00    6.81
 -13  -6   8    7.98    7.39
 -13  -6   8   20.15   10.29
 -13   6   9    2.94    5.99
  13   6  -9   -0.00    5.38
 -13  -6   9    3.05    5.46
 -13  -6   9    5.31    7.26
 -13   6  10   -0.00    5.67
  13   6 -10   10.17    8.09
 -13  -6  10    3.11    6.08
 -13   6  11    3.13    5.68
  13   6 -11    8.70    7.55
 -13  -6  11    0.77    6.84
 -13   6  12    8.99    6.88
  13   6 -12    7.70    8.01
 -13  -6  12    4.74    7.54
 -13   6  13    8.50    7.99
  13   6 -13   14.95    7.71
 -13  -6  13    2.76    6.55
 -13   6  14    2.06    5.95
  13   6 -14    0.31    7.07
 -13  -6  14    0.31    5.39
 -13   6  15    2.18    5.61
  13   6 -15   -0.00    6.52
 -13  -6  15   -0.00    5.42
 -13   6  16    7.97    7.88
  13   6 -16    0.00    6.54
 -13  -6  16   -0.00    6.35
 -13   6  17    5.46    7.27
  13   6 -17    1.34    5.99
 -13   6  18    0.00    7.84
  13   6 -18    0.00    6.30
 -13   6  19   -0.00    6.16
  13   6 -19    1.11    6.09
 -13   6  20    4.85    7.03
 -13   6  21    8.83    6.92
  13  -6 -23    7.15    7.79
  13  -6 -24    7.23    7.39
  13  -6 -25    7.49    7.54
  13  -6 -26    2.15    7.01
 -13   7   1   10.59    5.88
 -13  -7   1    0.00    6.21
 -13   7   2    0.00    4.32
 -13  -7   2    6.94    7.03
 -13   7   3    4.91    5.99
 -13  -7   3    4.60    6.59
 -13   7   4   17.40    7.32
 -13  -7   4   16.97    9.42
 -13  -7   4   11.87    9.78
 -13   7   5    0.00    5.82
 -13  -7   5    7.51    7.29
 -13   7   6   -0.00    4.67
 -13  -7   6   -0.00    6.90
 -13   7   7    0.00    5.07
 -13  -7   7   -0.00    7.67
 -13   7   8    1.73    5.76
 -13  -7   8    3.90    7.52
 -13   7   9    0.00    6.21
  13   7  -9    6.86    6.46
 -13  -7   9    7.52    7.15
 -13   7  10    7.66    6.93
  13   7 -10    0.00    6.77
 -13  -7  10    1.09    6.98
 -13   7  11    0.54    5.22
  13   7 -11    0.00    6.93
 -13  -7  11    0.35    6.52
 -13   7  12    0.16    4.51
  13   7 -12   -0.00    6.55
 -13  -7  12    0.00    5.14
 -13   7  13    6.05    6.46
  13   7 -13   -0.00    7.35
 -13  -7  13    1.66    6.47
 -13   7  14   -0.00    6.12
  13   7 -14    8.08    7.25
 -13  -7  14    7.50    6.93
 -13   7  15   -0.00    6.51
  13   7 -15    3.84    6.36
 -13  -7  15    1.40    5.37
 -13   7  16   -0.00    6.04
  13   7 -16    0.68    6.83
 -13  -7  16    4.07    6.34
 -13   7  17    1.29    6.15
  13   7 -17    1.31    6.20
 -13  -7  17    1.66    6.53
 -13   7  18   -0.00    6.62
  13   7 -18    1.95    6.44
 -13   8   1    5.60    5.02
 -13  -8   1   11.03    8.14
 -13   8   2   10.41    6.06
 -13  -8   2   10.72    8.10
 -13   8   3    2.11    5.00
 -13  -8   3    0.71    6.46
 -13   8   4    0.00    4.92
 -13  -8   4    0.00    8.03
 -13   8   5    3.45    4.56
 -13  -8   5    0.00    6.52
 -13   8   6   12.11    7.14
 -13  -8   6   18.29    8.68
 -13   8   7    1.34    5.08
 -13  -8   7    5.68    6.68
 -13   8   8    7.33    6.51
 -13  -8   8   18.61    9.48
 -13   8   9    1.25    5.74
 -13  -8   9   -0.00    3.81
 -13   8  10    4.70    5.90
  13   8 -10    1.65    6.01
 -13  -8  10    0.72    6.88
 -13   8  11    0.00    5.19
  13   8 -11   -0.00    7.49
 -13  -8  11    0.00    5.88
 -13   8  12    5.90    7.16
  13   8 -12   -0.00    6.15
 -13  -8  12   11.22    7.93
 -13   8  13    2.04    7.15
  13   8 -13   -0.00    6.89
 -13  -8  13   -0.00    6.21
 -13   8  14    2.63    6.44
  13   8 -14   -0.00    6.60
 -13  -8  14    7.11    7.88
 -13   8  15    5.20    7.07
  13   8 -15    3.86    6.59
 -13  -8  15    0.86    6.22
 -13   9   1    0.00    4.37
 -13  -9   1    1.84    5.80
 -13   9   2    6.02    5.47
 -13  -9   2    0.00    6.95
 -13   9   3    6.20    5.41
 -13  -9   3   -0.00    7.34
 -13   9   4    4.02    4.79
 -13  -9   4    4.31    7.43
 -13   9   5    6.61    5.90
 -13  -9   5    5.78    6.68
 -13   9   6    0.00    4.83
 -13  -9   6    0.00    7.21
 -13   9   7    0.00    5.21
 -13  -9   7    2.07    6.08
 -13   9   8    0.00    5.23
 -13  -9   8   -0.00    7.01
 -13   9   9   -0.00    5.61
 -13  -9   9    0.01    6.01
 -13   9  10   13.99    7.45
 -13  -9  10    2.02    8.04
 -13   9  11    2.20    5.50
 -13  -9  11    1.25    6.64
 -13   9  12    4.22    6.73
 -13  10   1    1.52    4.80
 -13 -10   1    0.00    5.81
 -13  10   2    1.05    4.99
 -13 -10   2    2.51    5.71
 -13  10   3   -0.00    4.42
 -13 -10   3    0.00    5.76
 -13  10   4    3.29    5.61
 -13 -10   4   -0.00    6.39
 -13  10   5   -0.00    4.87
 -13  10   6    3.98    5.12
 -13  10   7    0.00    5.63
 -13  11   1    0.00    3.88
 -13  11   2    0.00    4.04
 -12   0   1   -0.00    4.99
 -12   0   1   -0.00    6.59
 -12   0   2   12.09    7.33
 -12   0   2   10.94    6.90
  12   0  -2   23.41    8.87
 -12   0   3    0.61    4.81
 -12   0   3    2.06    5.32
  12   0  -3   -0.00    5.09
 -12   0   4    0.78    4.97
 -12   0   4    2.18    6.44
  12   0  -4   -0.00    5.38
 -12   0   5    3.28    5.09
 -12   0   5   -0.00    5.99
  12   0  -5    0.79    5.37
 -12   0   6   35.15   10.23
 -12   0   6   50.38   13.34
  12   0  -6   55.14   12.22
 -12   0   7   -0.00    5.62
  12   0  -7    3.31    5.63
 -12   0   8    5.41    6.00
  12   0  -8   16.46    8.01
 -12   0   9    0.00    6.33
  12   0  -9    2.65    5.67
 -12   0  10   25.79   10.29
  12   0 -10   56.50   12.28
 -12   0  11    7.85    6.91
  12   0 -11   -0.00    5.94
 -12   0  12   41.98   11.90
  12   0 -12   24.05    9.05
 -12   0  13   -0.00    5.58
  12   0 -13   -0.00    5.48
 -12   0  14   -0.00    5.52
  12   0 -14    5.43    5.90
 -12   0  15    3.78    6.63
  12   0 -15    2.42    6.50
 -12   0  16   10.32    9.40
  12   0 -16   18.03    8.64
 -12   0  17   -0.00    7.22
 -12   0  18   -0.00    6.08
  12   0 -18    3.40    6.18
 -12   0  19    0.69    6.88
  12   0 -19    1.27    5.19
 -12   0  20   -0.00    6.84
  12   0 -20    4.41    6.87
 -12   0  21   -0.00    6.72
  12   0 -21    2.07    7.03
 -12   0  22    6.16    7.92
  12   0 -22    7.83    6.83
  12   0 -23   -0.00    7.26
 -12   0  24   -0.00    6.19
  12   0 -24    0.00    6.75
 -12   0  25    0.00    8.16
  12   0 -25    1.07    6.74
 -12   0  26   -0.00    7.62
  12   0 -26    6.53    6.85
  12   0 -27   -0.00    5.35
  12   0 -28    0.00    6.30
 -12   1   1    0.67    4.95
 -12   1   1   -0.00    5.93
  12  -1  -1    3.29    5.12
 -12  -1   1    0.76    6.01
 -12  -1   1    0.00    5.18
 -12   1   2   25.83    8.86
 -12   1   2   30.61   10.40
  12  -1  -2   35.70    9.82
  12   1  -2   43.41   10.80
 -12  -1   2   36.44   10.03
 -12  -1   2   29.69    9.93
 -12   1   3    8.39    6.50
 -12   1   3    0.00    5.67
  12  -1  -3   -0.00    4.62
  12   1  -3    4.71    6.14
 -12  -1   3   -0.00    4.78
 -12  -1   3   -0.00    6.70
 -12   1   4   36.25   10.15
 -12   1   4   62.36   13.35
  12  -1  -4   55.68   12.63
  12   1  -4   45.73   11.95
 -12  -1   4   50.62   11.92
 -12  -1   4   45.77   12.39
 -12   1   5   -0.00    5.32
 -12   1   5   -0.00    6.36
  12  -1  -5   -0.00    5.38
  12   1  -5    7.18    6.29
 -12  -1   5    0.01    5.18
 -12  -1   5    3.54    6.70
 -12   1   6    2.58    5.54
  12  -1  -6    4.87    5.43
  12   1  -6    5.43    6.23
 -12  -1   6    5.45    6.03
 -12  -1   6    3.01    6.12
 -12   1   7    0.99    5.03
  12  -1  -7    4.79    6.08
  12   1  -7    6.98    5.92
 -12  -1   7    1.07    4.48
 -12  -1   7    0.08    5.85
 -12   1   8   42.87   11.76
  12  -1  -8   55.60   12.36
  12   1  -8   46.32   11.93
 -12  -1   8   68.22   14.76
 -12   1   9    0.21    5.05
  12  -1  -9   -0.00    4.98
  12   1  -9    8.54    6.84
 -12  -1   9    4.37    6.43
 -12   1  10   16.63    8.29
  12  -1 -10   26.60    9.14
  12   1 -10   21.09    8.55
 -12  -1  10    0.00    6.66
 -12   1  11   -0.00    5.23
  12  -1 -11    7.19    7.06
  12   1 -11    2.70    5.99
 -12  -1  11    2.60    6.39
 -12   1  12    0.00    6.20
  12  -1 -12    6.16    6.12
  12   1 -12    3.55    5.71
 -12  -1  12    2.09    5.63
 -12   1  13    1.66    6.01
  12  -1 -13   -0.00    5.45
  12   1 -13    0.39    5.55
 -12  -1  13    1.46    5.24
 -12   1  14   19.40   10.72
  12  -1 -14   52.82   12.85
  12   1 -14   53.46   12.59
 -12  -1  14   59.72   14.03
 -12   1  15    3.54    7.21
  12  -1 -15    0.93    5.28
  12   1 -15    1.67    5.28
 -12  -1  15    5.88    6.33
 -12   1  16    0.55    6.49
  12  -1 -16    2.62    6.06
  12   1 -16   -0.00    6.25
 -12  -1  16    0.00    6.54
 -12   1  17   -0.00    5.67
  12  -1 -17    0.00    5.20
  12   1 -17   -0.00    5.93
 -12  -1  17    4.89    7.32
 -12   1  18    4.72    7.57
  12  -1 -18   15.34    8.71
  12   1 -18    9.16    7.48
 -12  -1  18    4.05    7.46
 -12   1  19   -0.00    7.45
  12  -1 -19    0.00    6.07
  12   1 -19   -0.00    6.91
 -12  -1  19    0.21    5.87
 -12   1  20    2.50    7.41
  12  -1 -20   10.07    7.75
  12   1 -20    7.11    8.00
 -12  -1  20   15.76    9.28
 -12   1  21    8.03    8.55
  12  -1 -21    3.75    6.19
  12   1 -21   -0.00    6.80
 -12  -1  21    0.00    7.64
 -12   1  22   -0.00    6.74
  12  -1 -22    3.84    6.88
  12   1 -22    0.00    5.63
 -12  -1  22    0.00    7.43
 -12   1  23    2.61    7.01
  12  -1 -23    2.16    5.81
  12   1 -23    7.74    7.55
 -12  -1  23    0.87    8.12
 -12   1  24    4.47    9.02
  12  -1 -24    4.40    8.43
  12   1 -24   28.09   10.33
 -12  -1  24   13.77    9.67
 -12   1  25   -0.00    5.82
  12  -1 -25   -0.00    6.07
  12   1 -25    3.87    7.05
 -12   1  26   -0.00    6.32
  12  -1 -26    1.42    5.82
  12   1 -26    2.14    6.53
 -12   1  27    3.39    7.22
  12  -1 -27    1.67    6.13
  12   1 -27    0.00    8.22
  12  -1 -28   -0.00    6.63
  12   1 -28   14.98    9.48
 -12   2   1    6.18    5.76
 -12   2   1   -0.00    6.27
  12  -2  -1    3.76    5.53
 -12  -2   1    2.00    5.53
 -12  -2   1    1.84    6.04
 -12   2   2   30.77    9.10
 -12   2   2   13.43    7.96
  12  -2  -2   22.64    8.47
 -12  -2   2   22.64    8.48
 -12  -2   2   16.98    8.74
 -12   2   3   -0.00    5.25
 -12   2   3    1.73    4.37
  12  -2  -3    1.52    4.66
  12   2  -3    0.00    6.52
 -12  -2   3    1.90    4.93
 -12  -2   3    0.00    5.72
 -12   2   4    2.29    4.57
 -12   2   4   10.02    6.42
  12  -2  -4    5.46    6.07
  12   2  -4    9.87    6.57
 -12  -2   4    8.75    6.97
 -12  -2   4   -0.00    6.69
 -12   2   5    0.73    4.98
 -12   2   5    0.98    5.61
  12  -2  -5    5.06    5.95
  12   2  -5    0.00    5.37
 -12  -2   5   -0.00    4.98
 -12  -2   5    9.36    7.87
 -12   2   6   55.51   12.14
  12  -2  -6   21.56    8.28
  12   2  -6   46.03   11.67
 -12  -2   6   17.91    8.40
 -12  -2   6   22.49   10.05
 -12   2   7   17.53    7.93
  12  -2  -7   20.42    7.54
  12   2  -7    1.38    5.69
 -12  -2   7    9.80    6.45
 -12  -2   7   15.86    8.60
 -12   2   8   10.30    7.34
  12  -2  -8   29.01    9.06
  12   2  -8    7.98    6.47
 -12  -2   8   -0.00    6.15
 -12  -2   8    6.03    7.55
 -12   2   9   -0.00    5.01
  12  -2  -9    5.51    6.08
  12   2  -9    4.90    7.06
 -12  -2   9    8.52    7.43
 -12   2  10   28.38    9.24
  12  -2 -10   23.44    8.58
  12   2 -10   13.93    8.05
 -12  -2  10   17.67    9.17
 -12   2  11   12.47    7.68
  12  -2 -11   15.15    7.66
  12   2 -11   15.48    7.28
 -12  -2  11    4.10    6.66
 -12   2  12   28.80    9.75
  12  -2 -12   21.41    8.34
  12   2 -12    8.03    6.99
 -12  -2  12   24.17   10.30
 -12   2  13    4.52    6.17
  12  -2 -13    4.18    5.07
  12   2 -13   -0.00    5.80
 -12  -2  13   -0.00    5.63
 -12   2  14    2.74    6.40
  12  -2 -14   -0.00    5.27
  12   2 -14    4.72    6.41
 -12  -2  14   11.83    7.80
 -12   2  15   -0.00    5.93
  12  -2 -15   -0.00    5.08
  12   2 -15    8.87    6.89
 -12  -2  15    0.32    6.47
 -12   2  16   15.10    8.66
  12  -2 -16    6.60    7.00
  12   2 -16   14.34    8.69
 -12  -2  16    7.24    8.34
 -12   2  17   -0.00    6.77
  12  -2 -17    1.59    6.06
  12   2 -17   -0.00    5.86
 -12  -2  17   -0.00    6.74
 -12   2  18    9.30    7.88
  12  -2 -18    0.00    6.42
  12   2 -18   -0.00    6.46
 -12  -2  18   -0.00    6.71
 -12   2  19   -0.00    6.31
  12  -2 -19    6.48    6.66
  12   2 -19    0.00    5.31
 -12  -2  19    8.52    7.35
 -12   2  20    0.00    6.68
  12  -2 -20    2.69    7.14
  12   2 -20    8.03    7.49
 -12  -2  20    7.54    7.53
 -12   2  21   11.37    8.81
  12  -2 -21    8.74    7.26
  12   2 -21    0.00    7.87
 -12  -2  21   -0.00    6.36
 -12   2  22    3.78    7.21
  12  -2 -22    6.81    7.18
  12   2 -22    9.55    7.84
 -12  -2  22   11.68    8.84
 -12   2  23    0.77    6.10
  12  -2 -23   -0.00    5.56
  12   2 -23    1.05    6.15
 -12   2  24   -0.00    7.87
  12  -2 -24    1.88    6.31
  12   2 -24    1.84    7.22
 -12   2  25   -0.00    7.53
  12  -2 -25    0.57    5.94
  12   2 -25    7.98    7.38
 -12   2  26   21.37   11.43
  12  -2 -26   10.20    8.72
  12   2 -26   28.02   10.39
 -12   2  27    1.56    7.44
  12  -2 -27    0.51    7.17
  12   2 -27    6.40    7.04
 -12   2  28    4.69    7.57
  12  -2 -28    2.95    6.75
 -12   2  29   -0.00    6.68
 -12   3   1    0.00    4.66
 -12  -3   1    0.11    5.69
 -12  -3   1    1.92    6.68
 -12   3   2    8.54    6.37
 -12   3   2   17.16    8.35
 -12  -3   2    2.90    6.42
 -12  -3   2    4.35    7.32
 -12   3   3    6.36    5.33
 -12   3   3   12.09    6.63
  12  -3  -3   16.92    7.65
 -12  -3   3    1.43    5.43
 -12  -3   3   10.52    7.78
 -12   3   4   10.35    6.45
 -12   3   4   17.81    7.60
  12  -3  -4   27.40    8.71
  12   3  -4   29.60   10.20
 -12  -3   4   15.83    8.45
 -12  -3   4   17.33    8.94
 -12   3   5    6.16    6.53
  12  -3  -5    0.59    4.96
  12   3  -5   13.00    7.48
 -12  -3   5   -0.00    6.34
 -12  -3   5   -0.00    6.40
 -12   3   6   -0.00    5.04
  12  -3  -6   -0.00    4.37
  12   3  -6   -0.00    5.53
 -12  -3   6   -0.00    5.91
 -12  -3   6   -0.00    6.72
 -12   3   7    3.79    5.84
  12  -3  -7    7.89    6.27
  12   3  -7    0.94    6.66
 -12  -3   7    1.26    5.13
 -12  -3   7    4.32    7.52
 -12   3   8   14.92    7.81
  12  -3  -8   22.73    8.55
  12   3  -8   32.21   10.13
 -12  -3   8   33.26    9.84
 -12  -3   8   23.85   10.48
 -12   3   9   12.85    7.10
  12  -3  -9   12.44    7.28
  12   3  -9   11.01    6.92
 -12  -3   9    9.99    7.46
 -12  -3   9   18.50    8.91
 -12   3  10   14.00    7.99
  12  -3 -10   19.40    8.08
  12   3 -10   23.25    8.96
 -12  -3  10    8.23    7.92
 -12   3  11    4.22    5.82
  12  -3 -11   -0.00    5.40
  12   3 -11    4.56    6.87
 -12  -3  11   -0.00    6.57
 -12   3  12    1.53    6.67
  12  -3 -12    7.49    6.46
  12   3 -12   14.00    8.38
 -12  -3  12   30.51   10.68
 -12   3  13    8.58    7.67
  12  -3 -13    0.00    6.17
  12   3 -13    0.15    5.19
 -12  -3  13    4.63    8.04
 -12   3  14   13.29    8.08
  12  -3 -14   27.40    9.63
  12   3 -14   19.85    9.30
 -12  -3  14   25.14   10.43
 -12   3  15   17.49    9.00
  12  -3 -15    7.00    6.58
  12   3 -15    3.86    6.27
 -12  -3  15    0.47    7.01
 -12   3  16   -0.00    5.98
  12  -3 -16    4.22    7.60
  12   3 -16    0.67    5.65
 -12  -3  16    0.00    7.48
 -12   3  17   -0.00    6.46
  12  -3 -17   -0.00    4.75
  12   3 -17    1.64    6.13
 -12  -3  17   -0.00    6.01
 -12   3  18    4.85    6.82
  12  -3 -18    1.72    6.26
  12   3 -18    2.30    6.28
 -12  -3  18    2.13    7.96
 -12   3  19    9.81    7.81
  12  -3 -19    3.01    5.88
  12   3 -19    2.03    5.11
 -12  -3  19    5.38    7.77
 -12   3  20    3.63    7.44
  12  -3 -20   17.67    8.47
  12   3 -20    0.57    6.21
 -12  -3  20    5.96    7.98
 -12   3  21    5.15    7.07
  12  -3 -21    4.52    7.01
  12   3 -21    2.65    5.56
 -12   3  22    2.09    6.55
  12  -3 -22    2.12    5.98
  12   3 -22    0.00    6.21
 -12   3  23    1.25    7.23
  12  -3 -23    2.81    7.18
  12   3 -23    0.00    7.37
 -12   3  24   24.09   11.21
  12  -3 -24   19.00    9.16
  12   3 -24   13.38    9.02
 -12   3  25   -0.00    7.17
  12  -3 -25    5.16    7.38
  12   3 -25   17.26    8.39
 -12   3  26    0.00    8.06
  12  -3 -26   15.25    8.57
  12   3 -26   -0.00    6.10
 -12   3  27   -0.00    6.13
  12  -3 -27   -0.00    5.67
 -12   3  28   14.67    8.90
  12  -3 -28   10.34    8.17
 -12   3  29    5.27    7.88
 -12   3  30    0.00    7.53
 -12   4   1    6.54    5.58
 -12  -4   1   12.10    7.33
 -12  -4   1    3.99    7.18
 -12   4   2    7.90    5.72
 -12  -4   2    4.62    5.54
 -12  -4   2   10.72    7.73
 -12   4   3   -0.00    5.66
 -12  -4   3    0.32    5.76
 -12  -4   3    2.80    6.79
 -12   4   4    5.91    5.04
 -12   4   4    4.47    4.96
  12   4  -4    1.86    6.39
 -12  -4   4    2.98    5.45
 -12  -4   4   -0.00    5.75
 -12   4   5    2.49    4.54
  12  -4  -5   -0.00    4.65
  12   4  -5    2.25    5.81
 -12  -4   5   -0.00    5.22
 -12  -4   5    3.22    6.48
 -12   4   6    9.39    6.77
  12  -4  -6   14.20    7.00
  12   4  -6   28.77    9.86
 -12  -4   6   19.81    8.74
 -12  -4   6   21.56    9.22
 -12   4   7    9.99    7.40
  12  -4  -7   26.27    8.34
  12   4  -7   23.16    9.86
 -12  -4   7   18.26    8.39
 -12  -4   7    8.87    8.35
 -12   4   8    1.03    4.52
  12  -4  -8    1.48    5.49
  12   4  -8    0.22    5.81
 -12  -4   8    0.92    5.49
 -12  -4   8    2.32    5.49
 -12   4   9    5.07    6.20
  12  -4  -9   10.96    6.97
  12   4  -9   -0.00    7.34
 -12  -4   9    8.43    7.14
 -12  -4   9    4.26    6.47
 -12   4  10    0.00    5.92
  12  -4 -10   16.18    7.08
  12   4 -10    8.06    7.94
 -12  -4  10    3.56    6.51
 -12  -4  10   14.21    9.74
 -12   4  11    3.14    6.39
  12  -4 -11    7.23    6.30
  12   4 -11    0.00    5.68
 -12  -4  11   10.94    6.22
 -12  -4  11    8.27    7.54
 -12   4  12   21.27    8.32
  12  -4 -12   15.83    8.18
  12   4 -12   33.08   11.62
 -12  -4  12   18.32   10.48
 -12   4  13    5.29    6.56
  12  -4 -13    3.70    5.93
  12   4 -13    0.08    6.25
 -12  -4  13   -0.00    7.55
 -12   4  14    2.39    5.69
  12  -4 -14   -0.00    5.13
  12   4 -14    0.51    6.20
 -12  -4  14   -0.00    7.22
 -12   4  15    7.19    6.88
  12  -4 -15    7.63    7.20
  12   4 -15   -0.00    6.31
 -12  -4  15    6.12    7.49
 -12   4  16    1.38    7.24
  12  -4 -16    4.46    6.24
  12   4 -16   13.12   10.14
 -12  -4  16   17.13   10.59
 -12   4  17    8.30    8.89
  12  -4 -17   14.45    8.08
  12   4 -17    8.76    7.63
 -12  -4  17   23.41   10.93
 -12   4  18    1.58    7.27
  12  -4 -18    4.33    6.04
  12   4 -18   -0.00    6.33
 -12   4  19    8.19    6.36
  12  -4 -19    3.49    5.40
  12   4 -19    5.95    7.49
 -12   4  20    4.53    7.51
  12  -4 -20    5.90    6.48
  12   4 -20    4.77    7.27
 -12   4  21    8.01    7.64
  12  -4 -21    2.37    6.28
  12   4 -21    1.93    6.98
 -12   4  22   10.09    8.34
  12  -4 -22   10.27    7.11
  12   4 -22    0.52    6.46
 -12   4  23    2.89    6.87
  12  -4 -23    4.17    6.38
  12   4 -23   11.07    7.28
 -12   4  24    1.26    7.59
  12  -4 -24    2.59    6.11
  12   4 -24   15.85    8.49
 -12   4  25   -0.00    6.89
  12  -4 -25    7.72    7.46
  12   4 -25    1.33    7.13
 -12   4  26    9.74    8.33
  12  -4 -26    3.92    6.88
  12   4 -26    9.08    6.99
 -12   4  27   -0.00    6.61
  12  -4 -27    4.17    7.25
 -12   4  28   -0.00    7.19
  12  -4 -28    0.00    6.79
 -12   4  29   -0.00    7.95
 -12   4  30    5.12    7.19
 -12   4  31    4.40    8.34
 -12   5   1    0.00    4.41
 -12  -5   1    3.32    6.20
 -12  -5   1    1.78    6.24
 -12   5   2    4.58    5.05
 -12  -5   2   22.68    8.34
 -12  -5   2    7.76    8.24
 -12   5   3   15.00    6.95
 -12  -5   3   13.04    8.07
 -12  -5   3   20.89    9.04
 -12   5   4    1.79    5.08
 -12  -5   4    3.24    6.88
 -12  -5   4    2.80    6.57
 -12   5   5    7.86    5.32
  12   5  -5    0.17    5.56
 -12  -5   5    7.86    6.85
 -12  -5   5    0.00    6.55
 -12   5   6    1.06    4.92
  12   5  -6    4.09    5.99
 -12  -5   6    1.09    5.73
 -12  -5   6    0.60    6.06
 -12   5   7    6.91    5.86
  12   5  -7    4.40    6.75
 -12  -5   7    2.63    5.98
 -12  -5   7   -0.00    5.69
 -12   5   8   30.83    9.31
  12   5  -8   13.02    8.25
 -12  -5   8   15.77    8.41
 -12  -5   8   13.48    8.52
 -12   5   9   15.12    7.64
  12   5  -9   18.64    8.48
 -12  -5   9   15.75    7.77
 -12  -5   9   34.07   11.05
 -12   5  10   10.24    7.52
  12  -5 -10    1.94    4.71
  12   5 -10    1.50    7.58
 -12  -5  10   10.11    7.86
 -12  -5  10    3.80    6.99
 -12   5  11   -0.00    4.90
  12  -5 -11    7.25    6.21
  12   5 -11    4.03    7.37
 -12  -5  11    1.60    4.69
 -12  -5  11    2.39    6.61
 -12   5  12    1.00    5.61
  12  -5 -12   -0.00    5.32
  12   5 -12    2.97    5.74
 -12  -5  12    2.81    5.65
 -12  -5  12   11.65    8.78
 -12   5  13   25.03    9.51
  12  -5 -13   28.76    9.53
  12   5 -13   31.12   10.83
 -12  -5  13   15.35    9.55
 -12   5  14   23.70    9.34
  12  -5 -14   20.41    8.62
  12   5 -14   16.46    9.94
 -12  -5  14   10.25    8.15
 -12   5  15   -0.00    5.65
  12  -5 -15    0.81    5.70
  12   5 -15    4.22    6.57
 -12   5  16    6.77    8.80
  12  -5 -16    4.19    5.62
  12   5 -16   -0.00    7.81
 -12   5  17    1.62    6.31
  12  -5 -17    1.96    5.42
  12   5 -17   -0.00    5.81
 -12   5  18   12.58    8.68
  12  -5 -18    0.82    5.57
  12   5 -18    0.00    7.30
 -12   5  19    2.18    7.14
  12  -5 -19    1.68    5.31
  12   5 -19   -0.00    6.29
 -12   5  20    4.72    7.07
  12  -5 -20    1.20    5.76
  12   5 -20   11.28    8.53
 -12   5  21    5.76    7.39
  12  -5 -21    2.60    5.82
  12   5 -21   -0.00    6.27
 -12   5  22    5.74    6.58
  12  -5 -22    0.00    5.52
  12   5 -22    1.44    7.22
 -12   5  23   10.41    8.26
  12  -5 -23    5.86    6.17
  12   5 -23    8.76    6.35
 -12   5  24    7.01    7.29
  12  -5 -24   14.86    8.49
  12   5 -24   13.77    8.08
 -12   5  25   16.06    9.33
  12  -5 -25    3.27    6.46
  12   5 -25    0.00    7.16
 -12   5  26    0.64    8.30
  12  -5 -26    8.20    7.25
 -12   5  27    6.56    7.72
  12  -5 -27    1.04    6.13
 -12   5  28   -0.00    8.37
  12  -5 -28    3.09    6.56
 -12   5  29   -0.00    6.68
 -12   6   1   14.90    6.50
 -12  -6   1   26.16    8.63
 -12   6   2    5.88    5.66
 -12  -6   2    0.00    6.10
 -12  -6   2   11.27    7.74
 -12   6   3   -0.00    5.41
 -12  -6   3    4.54    6.46
 -12  -6   3    2.05    6.58
 -12   6   4   -0.00    4.95
 -12  -6   4    5.90    6.26
 -12  -6   4   -0.00    6.42
 -12   6   5   23.63    8.04
 -12  -6   5   32.95   11.02
 -12  -6   5   24.12   10.78
 -12   6   6   18.33    7.81
 -12  -6   6   15.42    8.29
 -12  -6   6   11.25    9.14
 -12   6   7    6.50    6.60
  12   6  -7   -0.00    6.34
 -12  -6   7   13.82    7.95
 -12  -6   7    6.35    8.42
 -12   6   8    4.21    5.48
  12   6  -8   -0.00    4.58
 -12  -6   8    0.00    5.54
 -12  -6   8   -0.00    7.49
 -12   6   9    7.55    5.83
  12   6  -9    5.04    7.37
 -12  -6   9   -0.00    6.39
 -12  -6   9    0.39    4.43
 -12   6  10    9.31    7.00
  12   6 -10    4.84    6.51
 -12  -6  10   -0.00    6.92
 -12  -6  10    2.88    6.46
 -12   6  11   32.23   10.03
  12   6 -11   34.70   11.55
 -12  -6  11   16.66    7.75
 -12  -6  11   28.22   10.66
 -12   6  12   -0.00    5.42
  12   6 -12   -0.00    7.54
 -12  -6  12    5.84    7.13
 -12   6  13    1.28    6.05
  12   6 -13    0.00    5.78
 -12  -6  13   -0.00    5.53
 -12   6  14    3.51    6.49
  12   6 -14   -0.00    6.54
 -12  -6  14    0.10    4.98
 -12   6  15   -0.00    6.30
  12   6 -15    8.63    8.62
 -12   6  16    0.00    7.01
  12  -6 -16    4.95    5.17
  12   6 -16    0.00    7.40
 -12   6  17    7.95    7.54
  12  -6 -17   11.96    6.72
  12   6 -17    6.07    6.53
 -12   6  18    3.21    6.86
  12  -6 -18    0.00    5.22
  12   6 -18    0.62    5.97
 -12   6  19   -0.00    5.18
  12  -6 -19    7.52    7.04
  12   6 -19    0.52    5.86
 -12   6  20   -0.00    5.79
  12  -6 -20    3.96    5.96
  12   6 -20   11.17    7.84
 -12   6  21   -0.00    6.64
  12  -6 -21   -0.00    5.46
  12   6 -21    8.95    7.63
 -12   6  22    3.55    5.76
  12  -6 -22    9.04    7.41
  12   6 -22    7.36    7.12
 -12   6  23    2.77    6.60
  12  -6 -23    2.28    5.26
  12   6 -23    0.00    5.54
 -12   6  24    1.72    5.82
  12  -6 -24   -0.00    6.26
 -12   6  25    3.61    7.72
  12  -6 -25    4.46    7.20
 -12   6  26   -0.00    6.59
  12  -6 -26   -0.00    7.30
 -12   6  27    9.54    9.46
  12  -6 -27    8.22    9.17
  12  -6 -28   -0.00    6.82
 -12   7   1    4.96    4.55
 -12  -7   1    3.61    5.93
 -12   7   2   -0.00    4.44
 -12  -7   2    3.78    6.32
 -12   7   3    9.62    6.17
 -12  -7   3   14.95    8.32
 -12  -7   3   19.58    9.46
 -12   7   4    6.11    6.04
 -12  -7   4    6.00    5.63
 -12  -7   4    7.48    7.26
 -12   7   5    1.53    5.09
 -12  -7   5   -0.00    6.04
 -12  -7   5   -0.00    6.59
 -12   7   6   -0.00    5.12
 -12  -7   6    2.56    5.16
 -12  -7   6   -0.00    6.42
 -12   7   7    0.08    4.42
 -12  -7   7   -0.00    6.54
 -12   7   8    5.94    6.75
  12   7  -8    0.00    6.54
 -12  -7   8    1.86    7.63
 -12   7   9   35.68   10.08
  12   7  -9   19.50    9.64
 -12  -7   9   16.13    8.91
 -12   7  10    0.00    5.20
  12   7 -10    0.00    6.53
 -12  -7  10    0.00    6.98
 -12   7  11   -0.00    5.97
  12   7 -11    0.84    4.93
 -12  -7  11    4.00    5.94
 -12   7  12    1.01    5.53
  12   7 -12    2.75    6.09
 -12  -7  12    0.51    6.57
 -12   7  13   10.36    8.03
  12   7 -13   13.07    7.88
 -12  -7  13    6.49    6.24
 -12   7  14   -0.00    5.57
  12   7 -14    0.00    6.90
 -12  -7  14    3.31    6.49
 -12   7  15    8.77    6.83
  12   7 -15    8.98    8.24
 -12  -7  15    0.87    7.14
 -12   7  16    0.00    5.96
  12   7 -16   -0.00    5.58
 -12  -7  16    2.24    5.45
 -12   7  17    4.58    6.13
  12   7 -17    1.86    7.10
 -12   7  18    5.13    5.97
  12   7 -18    9.73    8.83
 -12   7  19    3.53    6.58
  12   7 -19   20.63    9.42
 -12   7  20    3.97    6.66
  12   7 -20    1.83    6.80
 -12   7  21   -0.00    6.76
  12   7 -21    3.53    6.34
 -12   7  22    1.74    7.10
  12   7 -22   -0.00    6.45
 -12   7  23    2.19    7.66
  12  -7 -23    2.33    5.99
 -12   7  24    4.36    6.93
  12  -7 -24    2.41    6.89
  12  -7 -25    0.00    7.55
  12  -7 -26    7.21    8.23
  12  -7 -27    0.00    7.64
  12  -7 -28    3.59    8.05
 -12   8   1   12.45    6.15
 -12  -8   1   12.54    8.97
 -12   8   2   -0.00    4.78
 -12  -8   2    0.00    5.84
 -12   8   3    3.24    4.45
 -12  -8   3   -0.00    5.21
 -12   8   4   -0.00    5.19
 -12  -8   4    0.35    6.64
 -12   8   5    6.55    5.72
 -12  -8   5    8.72    7.63
 -12   8   6    6.83    6.15
 -12  -8   6   -0.00    6.31
 -12   8   7   15.79    8.07
 -12  -8   7   15.04    7.92
 -12   8   8   -0.00    5.05
 -12  -8   8   -0.00    6.88
 -12   8   9    4.33    6.75
  12   8  -9    0.04    6.78
 -12  -8   9    3.24    6.82
 -12   8  10   -0.00    5.71
  12   8 -10    0.39    5.20
 -12  -8  10    0.44    5.71
 -12   8  11    7.88    6.50
  12   8 -11   12.51    8.03
 -12  -8  11    0.00    6.49
 -12   8  12    0.00    6.03
  12   8 -12    3.69    6.87
 -12  -8  12   -0.00    6.80
 -12   8  13    1.92    4.72
  12   8 -13   13.57    8.87
 -12  -8  13    0.05    5.32
 -12   8  14    0.00    5.33
  12   8 -14   -0.00    6.88
 -12  -8  14    2.56    6.43
 -12   8  15    9.32    7.24
  12   8 -15    5.23    6.36
 -12  -8  15   10.50    7.50
 -12   8  16    2.31    5.60
  12   8 -16    0.94    6.25
 -12  -8  16    1.74    6.31
 -12   8  17    3.22    6.12
  12   8 -17   19.00    9.70
 -12  -8  17    2.59    7.21
 -12   8  18    0.00    5.79
  12   8 -18    0.64    6.77
 -12  -8  18    3.80    6.57
 -12   8  19   -0.00    4.83
  12   8 -19   -0.00    7.32
 -12   8  20   -0.00    5.53
  12   8 -20    1.24    5.78
 -12   8  21   13.17    8.10
 -12   9   1   -0.00    4.05
 -12  -9   1   -0.00    5.70
 -12   9   2    1.83    4.33
 -12  -9   2    6.32    7.53
 -12   9   3   11.69    6.58
 -12  -9   3    2.54    6.34
 -12   9   4    1.17    4.63
 -12  -9   4    8.79    8.28
 -12   9   5    8.06    6.01
 -12  -9   5    0.00    7.55
 -12   9   6    1.76    5.74
 -12  -9   6    6.03    7.15
 -12   9   7   -0.00    5.36
 -12  -9   7    1.16    5.70
 -12   9   8   -0.00    5.14
 -12  -9   8   11.16    8.16
 -12   9   9   16.44    7.75
 -12  -9   9   11.28    8.73
 -12   9  10    0.86    4.78
 -12  -9  10    0.90    5.89
 -12   9  11    0.00    5.04
  12   9 -11    3.45    4.98
 -12  -9  11   -0.00    5.96
 -12   9  12    5.12    5.70
  12   9 -12    3.29    5.40
 -12  -9  12    1.06    5.86
 -12   9  13    4.09    5.61
  12   9 -13   19.19    9.37
 -12  -9  13    3.06    6.78
 -12   9  14    2.22    5.16
  12   9 -14    8.45    6.93
 -12  -9  14   -0.00    6.25
 -12   9  15    0.00    6.30
  12   9 -15   -0.00    6.47
 -12  -9  15    0.00    5.35
 -12   9  16   -0.00    5.31
  12   9 -16   -0.00    6.91
 -12  -9  16    0.00    6.66
 -12   9  17   -0.00    6.39
  12   9 -17    1.02    6.02
 -12  -9  17    3.80    6.09
 -12   9  18    0.00    5.24
  12   9 -18    2.32    4.63
 -12  -9  18    2.39    6.64
 -12  10   1    3.68    4.78
 -12 -10   1    8.43    6.88
 -12  10   2    2.44    4.54
 -12 -10   2    1.29    5.57
 -12  10   3   -0.00    4.08
 -12 -10   3   -0.00    5.90
 -12  10   4    1.17    4.56
 -12 -10   4    2.80    5.63
 -12  10   5    9.58    5.81
 -12 -10   5    6.26    6.66
 -12  10   6    0.00    4.64
 -12 -10   6    2.13    6.97
 -12  10   7    5.13    5.75
 -12 -10   7    8.49    7.21
 -12  10   8    6.28    5.67
 -12 -10   8   -0.00    6.67
 -12  10   9    0.00    5.06
 -12 -10   9    3.30    6.35
 -12  10  10   -0.00    4.28
 -12 -10  10    2.88    6.84
 -12  10  11    3.27    5.72
 -12 -10  11    4.20    7.12
 -12  10  12    3.23    4.53
 -12 -10  12    3.73    7.28
 -12  10  13    2.45    5.46
  12  10 -13    3.72    7.59
 -12 -10  13    5.87    6.66
 -12  10  14    0.32    4.54
  12  10 -14    9.19    8.63
 -12 -10  14   -0.00    6.74
 -12  10  15    0.00    6.05
  12  10 -15    4.92    6.25
 -12 -10  15    4.69    7.26
 -12  11   1    0.91    4.33
 -12 -11   1   -0.00    5.98
 -12  11   2    3.18    4.40
 -12 -11   2   -0.00    6.12
 -12  11   3    6.13    4.98
 -12 -11   3    1.78    6.32
 -12  11   4    0.00    3.92
 -12 -11   4    5.14    8.00
 -12  11   5    1.22    4.02
 -12 -11   5    6.50    7.00
 -12  11   6    0.19    3.00
 -12 -11   6   -0.00    5.02
 -12  11   7   -0.00    4.37
 -12 -11   7    4.34    7.21
 -12  11   8    1.40    4.44
 -12 -11   8    6.13    7.49
 -12  11   9   11.57    6.14
 -12 -11   9    3.36    7.21
 -12  11  10   -0.00    4.92
 -12 -11  10    0.00    6.09
 -12  11  11   -0.00    5.25
 -12 -11  11    0.00    6.93
 -12  12   1    4.29    4.54
 -12  12   2    3.03    4.80
 -12  12   3    0.00    4.07
 -12  12   4    2.66    4.21
 -12  12   5    4.83    4.59
 -12  12   6   -0.00    4.56
 -12  13   1   -0.00    4.13
 -11   0   1   97.33   15.94
 -11   0   1   68.64   14.67
  11   0  -1  118.59   17.25
 -11   0   2    1.38    5.22
 -11   0   2   -0.00    5.54
  11   0  -2    1.33    5.44
 -11   0   3   25.84    8.96
 -11   0   3   38.28   10.25
  11   0  -3   10.85    6.54
 -11   0   4   -0.00    4.92
 -11   0   4   -0.00    6.06
  11   0  -4    3.57    6.16
 -11   0   5   95.82   17.11
 -11   0   5  123.72   19.72
  11   0  -5  124.96   18.66
 -11   0   6   -0.00    6.03
  11   0  -6    0.61    6.04
 -11   0   7   -0.00    6.07
  11   0  -7    0.91    4.63
 -11   0   8   -0.00    5.71
  11   0  -8    0.00    5.50
 -11   0   9   43.76   11.75
  11   0  -9   27.86    9.59
 -11   0  10    2.64    6.45
  11   0 -10   -0.00    5.36
 -11   0  11   46.21   12.68
  11   0 -11   78.99   14.51
 -11   0  12   -0.00    6.16
  11   0 -12    0.00    6.43
 -11   0  13   -0.00    6.39
  11   0 -13    5.62    6.30
 -11   0  14   -0.00    5.50
  11   0 -14    0.97    5.21
 -11   0  15    0.00    7.98
  11   0 -15   22.66    8.84
 -11   0  16    3.67    5.92
  11   0 -16   -0.00    5.85
 -11   0  17    5.87    6.62
  11   0 -17    6.99    6.54
 -11   0  18    1.78    6.38
  11   0 -18    7.50    6.61
 -11   0  19    5.88    7.78
  11   0 -19    4.74    7.67
 -11   0  20   -0.00    6.65
  11   0 -20   -0.00    6.44
 -11   0  21   20.32    9.83
  11   0 -21    5.27    6.02
 -11   0  22    0.09    7.18
  11   0 -22   -0.00    5.28
 -11   0  23    0.00    5.78
  11   0 -23    0.83    4.98
 -11   0  24    2.17    7.11
  11   0 -24   -0.00    6.74
 -11   0  25    8.52    8.75
  11   0 -25    0.00    7.21
 -11   0  26   -0.00    6.86
  11   0 -26    2.22    6.47
  11   0 -27    0.00    6.66
  11   0 -28   -0.00    6.09
  11   0 -29   -0.00    6.65
  11   0 -30    0.00    7.05
 -11   1   1   98.28   16.87
  11   1  -1   90.95   16.14
 -11  -1   1  101.68   16.66
 -11  -1   1   89.82   16.59
 -11   1   2    2.81    5.38
  11   1  -2    8.25    6.48
 -11  -1   2   -0.00    5.73
 -11  -1   2    3.18    7.09
 -11   1   3   34.72    9.94
 -11   1   3   27.39    9.52
  11  -1  -3   55.17   11.67
  11   1  -3   69.51   13.39
 -11  -1   3   35.63   10.19
 -11  -1   3   45.97   11.87
 -11   1   4    3.20    4.58
 -11   1   4   -0.00    5.40
  11  -1  -4    3.88    5.69
  11   1  -4    1.76    5.70
 -11  -1   4    2.40    5.59
 -11  -1   4    2.57    6.32
 -11   1   5   -0.00    5.06
  11  -1  -5   -0.00    5.16
  11   1  -5   -0.00    5.12
 -11  -1   5    4.98    5.73
 -11  -1   5    6.06    6.47
 -11   1   6    0.79    5.47
  11  -1  -6    3.23    5.75
  11   1  -6    5.03    6.26
 -11  -1   6    1.58    5.09
 -11  -1   6    0.13    6.09
 -11   1   7   55.88   12.35
  11  -1  -7   59.72   12.09
  11   1  -7   30.35   10.58
 -11  -1   7   37.11   11.55
 -11   1   8    0.00    5.09
  11  -1  -8    1.44    5.25
  11   1  -8    3.17    5.76
 -11  -1   8    0.68    4.59
 -11   1   9   24.05    9.05
  11  -1  -9   10.30    7.00
  11   1  -9   37.85   10.07
 -11  -1   9   31.33   10.51
 -11   1  10   -0.00    6.35
  11  -1 -10    0.00    5.83
  11   1 -10    6.50    5.75
 -11  -1  10    0.00    5.49
 -11   1  11   26.87    9.66
  11  -1 -11   27.98    9.14
  11   1 -11   10.18    7.28
 -11  -1  11    2.67    6.57
 -11   1  12    1.20    5.77
  11  -1 -12    3.29    5.30
  11   1 -12    0.49    5.52
 -11  -1  12    1.90    5.76
 -11   1  13    8.74    7.77
  11  -1 -13   51.83   11.60
  11   1 -13   20.76    8.98
 -11  -1  13   29.73   10.66
 -11   1  14    0.00    6.80
  11  -1 -14   -0.00    5.63
  11   1 -14    2.13    5.68
 -11  -1  14    6.47    7.35
 -11   1  15   -0.00    6.11
  11  -1 -15    0.75    4.85
  11   1 -15    3.99    5.50
 -11  -1  15    4.19    7.43
 -11   1  16   -0.00    6.14
  11  -1 -16   -0.00    5.33
  11   1 -16    0.00    5.88
 -11  -1  16   -0.00    6.99
 -11   1  17   31.24   10.61
  11  -1 -17   15.61    8.18
  11   1 -17   34.72   10.11
 -11  -1  17   13.39    9.08
 -11   1  18   -0.00    5.63
  11  -1 -18    0.00    6.16
  11   1 -18    0.00    5.81
 -11  -1  18    1.11    6.89
 -11   1  19    1.73    6.67
  11  -1 -19   15.21    7.15
  11   1 -19   16.43    8.70
 -11  -1  19    5.26    7.09
 -11   1  20    3.56    6.73
  11  -1 -20    0.00    5.27
  11   1 -20   -0.00    6.12
 -11  -1  20    9.96    7.85
 -11   1  21   -0.00    7.46
  11  -1 -21   -0.00    6.07
  11   1 -21   -0.00    6.24
 -11  -1  21    0.00    5.84
 -11   1  22    6.22    7.36
  11  -1 -22    0.00    6.04
  11   1 -22    0.64    5.23
 -11  -1  22   -0.00    5.58
 -11   1  23   31.77   11.65
  11  -1 -23   22.63    9.58
  11   1 -23   16.57    9.11
 -11  -1  23   33.20   12.14
 -11   1  24   -0.00    6.87
  11  -1 -24   -0.00    5.80
  11   1 -24    7.86    6.32
 -11  -1  24    6.13    7.43
 -11   1  25    8.02    8.07
  11  -1 -25    0.66    6.61
  11   1 -25    0.00    5.80
 -11  -1  25    0.00    7.98
 -11   1  26    2.43    6.52
  11  -1 -26   -0.00    6.18
  11   1 -26   -0.00    6.70
 -11   1  27   10.93    9.18
  11  -1 -27   17.27    9.21
  11   1 -27    0.00    6.90
 -11   1  28   -0.00    6.72
  11  -1 -28   -0.00    6.88
  11   1 -28    3.98    7.29
  11  -1 -29    9.33    7.76
  11   1 -29    6.61    7.99
  11  -1 -30   -0.00    6.83
  11   1 -30   -0.00    6.01
 -11   2   1   22.66    8.77
 -11  -2   1   29.86    9.29
 -11  -2   1   19.45    8.65
 -11   2   2    1.53    5.27
  11   2  -2    1.86    6.15
 -11  -2   2   -0.00    5.85
 -11  -2   2    0.87    5.76
 -11   2   3   18.00    7.32
  11   2  -3    6.58    6.42
 -11  -2   3    5.66    5.77
 -11  -2   3    8.76    6.69
 -11   2   4    5.52    6.42
  11   2  -4    6.45    6.61
 -11  -2   4    6.24    5.75
 -11  -2   4    0.00    6.84
 -11   2   5   63.95   12.48
  11   2  -5   29.51   10.65
 -11  -2   5   51.63   11.53
 -11  -2   5   53.98   13.14
 -11   2   6   18.88    7.74
  11  -2  -6   13.84    6.85
  11   2  -6   28.08    9.15
 -11  -2   6   29.11    8.82
 -11  -2   6    7.16    7.41
 -11   2   7   -0.00    5.26
  11  -2  -7    6.78    5.66
  11   2  -7   -0.00    5.41
 -11  -2   7    5.15    6.09
 -11  -2   7   10.01    7.58
 -11   2   8   20.79    7.93
  11  -2  -8    4.69    5.71
  11   2  -8   19.85    8.53
 -11  -2   8   10.00    8.16
 -11   2   9   27.29    8.99
  11  -2  -9   33.78    9.60
  11   2  -9   37.38   11.09
 -11  -2   9   29.68   11.20
 -11   2  10    5.15    5.80
  11  -2 -10    1.87    5.38
  11   2 -10    0.00    5.65
 -11  -2  10    0.15    5.65
 -11   2  11   29.68    9.37
  11  -2 -11   24.10    9.14
  11   2 -11   22.63    8.74
 -11  -2  11   27.68   11.17
 -11   2  12    1.58    6.99
  11  -2 -12   -0.00    6.00
  11   2 -12    7.10    5.76
 -11  -2  12    4.32    6.84
 -11   2  13   -0.00    5.05
  11  -2 -13   -0.00    5.41
  11   2 -13    3.84    6.32
 -11  -2  13    0.00    6.33
 -11   2  14    0.00    5.51
  11  -2 -14    0.00    5.03
  11   2 -14    8.01    7.14
 -11  -2  14   10.46    7.52
 -11   2  15   35.28   10.64
  11  -2 -15   18.18    8.07
  11   2 -15   23.10    9.39
 -11  -2  15    2.17    7.29
 -11   2  16   -0.00    6.18
  11  -2 -16    3.09    5.88
  11   2 -16    7.64    7.38
 -11  -2  16    6.80    6.88
 -11   2  17    0.00    5.96
  11  -2 -17    5.01    6.24
  11   2 -17    8.34    7.06
 -11  -2  17    3.24    6.43
 -11   2  18   -0.00    6.50
  11  -2 -18   -0.00    5.63
  11   2 -18   -0.00    6.70
 -11  -2  18   10.50    7.83
 -11   2  19    0.00    5.54
  11  -2 -19    6.87    6.34
  11   2 -19    7.16    7.31
 -11  -2  19    8.76    9.06
 -11   2  20   -0.00    6.21
  11  -2 -20    0.62    6.16
  11   2 -20   -0.00    6.19
 -11  -2  20    4.22    7.20
 -11   2  21   19.71    9.63
  11  -2 -21   19.51    8.82
  11   2 -21   31.77   10.53
 -11  -2  21   18.30   10.01
 -11   2  22    5.02    7.65
  11  -2 -22    0.00    4.59
  11   2 -22   -0.00    6.37
 -11  -2  22    0.00    7.84
 -11   2  23   -0.00    6.62
  11  -2 -23    0.16    5.10
  11   2 -23   -0.00    6.25
 -11  -2  23    0.00    6.73
 -11   2  24   -0.00    6.39
  11  -2 -24   -0.00    5.52
  11   2 -24    4.50    7.67
 -11   2  25    0.00    6.15
  11  -2 -25    4.43    6.77
  11   2 -25    7.31    7.27
 -11   2  26    2.98    6.77
  11  -2 -26   -0.00    5.25
  11   2 -26    0.00    6.29
 -11   2  27    8.13    9.69
  11  -2 -27    0.65    7.16
  11   2 -27   23.01    9.89
 -11   2  28    9.15    7.88
  11  -2 -28    0.90    5.71
  11   2 -28   -0.00    7.02
 -11   2  29    9.92    8.04
  11  -2 -29   -0.00    6.34
  11   2 -29    4.00    5.66
  11  -2 -30    3.34    7.36
  11   2 -30    2.54    7.04
 -11   3   1    5.49    5.53
 -11   3   1   22.00    7.58
  11  -3  -1   12.88    6.38
 -11  -3   1   11.68    7.16
 -11  -3   1    9.09    6.82
 -11   3   2   16.00    6.70
 -11   3   2   14.96    6.56
  11  -3  -2   21.29    7.74
 -11  -3   2   18.08    7.89
 -11  -3   2    5.75    6.98
 -11   3   3   54.54   11.43
  11   3  -3   58.78   12.84
 -11  -3   3   44.63   11.69
 -11  -3   3   42.22   12.43
 -11   3   4    8.16    5.93
  11   3  -4   20.93    8.53
 -11  -3   4   14.12    7.17
 -11  -3   4    8.12    7.32
 -11   3   5    3.37    5.47
  11   3  -5   13.05    7.24
 -11  -3   5    0.01    4.65
 -11  -3   5   10.36    7.61
 -11   3   6   14.16    7.50
  11   3  -6   22.99    8.76
 -11  -3   6    9.37    7.17
 -11  -3   6    9.94    7.79
 -11   3   7   45.64   11.16
  11   3  -7   53.88   12.65
 -11  -3   7   45.43   11.89
 -11  -3   7   41.78   11.77
 -11   3   8    6.28    6.54
  11  -3  -8    2.44    6.27
  11   3  -8    8.66    6.45
 -11  -3   8    4.91    5.77
 -11  -3   8    3.00    6.02
 -11   3   9    6.63    6.79
  11  -3  -9    7.09    6.05
  11   3  -9    0.69    6.26
 -11  -3   9    8.48    7.75
 -11   3  10    1.87    5.01
  11  -3 -10    3.09    5.74
  11   3 -10   -0.00    5.37
 -11  -3  10    0.00    6.19
 -11   3  11   10.98    7.73
  11  -3 -11    2.82    5.30
  11   3 -11   23.29    9.29
 -11  -3  11   14.06    8.65
 -11   3  12   13.90    7.68
  11  -3 -12    6.86    7.00
  11   3 -12    7.16    7.37
 -11  -3  12   -0.00    5.12
 -11   3  13   17.38    8.83
  11  -3 -13   17.53    8.30
  11   3 -13   13.70    8.26
 -11  -3  13   10.45    7.97
 -11   3  14   -0.00    5.51
  11  -3 -14   -0.00    5.28
  11   3 -14   -0.00    6.02
 -11  -3  14    0.00    6.30
 -11   3  15    0.00    6.53
  11  -3 -15    1.02    5.15
  11   3 -15    5.13    5.29
 -11  -3  15   -0.00    4.92
 -11   3  16    2.63    6.11
  11  -3 -16    7.35    6.07
  11   3 -16   -0.00    5.47
 -11  -3  16   -0.00    6.41
 -11   3  17   12.99    8.25
  11  -3 -17   10.13    6.84
  11   3 -17   14.45    8.04
 -11  -3  17    8.85    8.04
 -11   3  18    1.69    5.56
  11  -3 -18    2.17    5.97
  11   3 -18   -0.00    5.96
 -11  -3  18    2.64    7.41
 -11   3  19   16.55    9.75
  11  -3 -19   17.90    8.12
  11   3 -19   11.58    8.30
 -11  -3  19   21.14   10.03
 -11   3  20    3.12    6.51
  11  -3 -20    2.88    5.28
  11   3 -20   10.14    6.69
 -11  -3  20    6.97    7.64
 -11   3  21    1.26    5.44
  11  -3 -21   -0.00    4.83
  11   3 -21   -0.00    5.48
 -11  -3  21   -0.00    6.28
 -11   3  22   22.39   10.23
  11  -3 -22   15.35    8.11
  11   3 -22    9.95    8.26
 -11   3  23    9.53    9.30
  11  -3 -23   22.03    9.67
  11   3 -23   19.90    9.46
 -11   3  24    1.31    7.67
  11  -3 -24   15.07    8.73
  11   3 -24   19.04    9.12
 -11   3  25    4.61    7.16
  11  -3 -25    0.97    6.31
  11   3 -25    4.90    5.83
 -11   3  26   -0.00    7.53
  11  -3 -26   -0.00    6.56
  11   3 -26   -0.00    7.57
 -11   3  27   20.93   10.52
  11  -3 -27    6.76    7.87
  11   3 -27   30.58   10.91
 -11   3  28    4.08    7.98
  11  -3 -28    5.90    8.09
  11   3 -28    7.55    7.98
 -11   3  29    6.00    7.44
  11  -3 -29   -0.00    6.78
  11   3 -29    6.00    6.97
 -11   3  30    0.19    8.83
  11  -3 -30    5.01    7.86
 -11   4   1   41.77    9.37
 -11   4   1   22.07    8.02
  11  -4  -1   40.20    9.58
 -11  -4   1   46.75   11.48
 -11  -4   1   28.98   10.39
 -11   4   2   -0.00    4.71
 -11   4   2    1.04    3.78
  11  -4  -2   -0.00    4.75
 -11  -4   2   -0.00    5.68
 -11  -4   2   -0.00    6.91
 -11   4   3    4.81    5.39
  11  -4  -3    4.16    4.67
 -11  -4   3    0.00    5.05
 -11  -4   3    0.00    6.26
 -11   4   4    3.76    5.28
  11  -4  -4    8.02    5.31
  11   4  -4    4.08    6.01
 -11  -4   4    3.17    6.94
 -11  -4   4   -0.00    5.14
 -11   4   5   44.71   10.69
  11   4  -5   37.61   11.10
 -11  -4   5   54.84   12.45
 -11  -4   5   37.78   11.78
 -11   4   6   16.10    6.78
  11   4  -6   19.76    8.58
 -11  -4   6    3.52    7.43
 -11  -4   6    6.63    6.84
 -11   4   7    0.00    5.08
  11   4  -7   23.24    8.67
 -11  -4   7    7.94    6.86
 -11  -4   7   10.70    7.29
 -11   4   8    0.00    4.85
  11   4  -8    5.23    6.55
 -11  -4   8    3.50    5.68
 -11  -4   8    8.46    7.84
 -11   4   9   55.00   12.03
  11  -4  -9   36.31   10.41
  11   4  -9   63.83   13.78
 -11  -4   9   51.11   11.65
 -11  -4   9   24.39   11.64
 -11   4  10    1.93    5.73
  11  -4 -10    4.03    5.40
  11   4 -10   11.69    8.14
 -11  -4  10    2.75    5.50
 -11   4  11   13.69    7.85
  11  -4 -11   21.27    8.29
  11   4 -11    3.89    7.65
 -11  -4  11   37.80   11.39
 -11   4  12   -0.00    6.07
  11  -4 -12   -0.00    5.65
  11   4 -12    4.03    6.41
 -11  -4  12   -0.00    6.92
 -11   4  13    4.52    6.53
  11  -4 -13   15.90    7.42
  11   4 -13   12.47    8.29
 -11  -4  13   -0.00    7.17
 -11   4  14    1.84    5.17
  11  -4 -14    5.71    5.96
  11   4 -14    8.54    7.82
 -11  -4  14   -0.00    5.62
 -11   4  15    6.92    7.52
  11  -4 -15    4.67    5.73
  11   4 -15   22.91    8.97
 -11  -4  15   17.54    9.53
 -11   4  16   -0.00    6.37
  11  -4 -16    3.15    5.83
  11   4 -16    0.00    6.25
 -11  -4  16   -0.00    7.81
 -11   4  17   -0.00    5.45
  11  -4 -17    6.13    6.57
  11   4 -17   12.11    7.48
 -11  -4  17    5.08    7.50
 -11   4  18   -0.00    5.96
  11  -4 -18    3.86    5.64
  11   4 -18   -0.00    4.73
 -11  -4  18    0.00    6.37
 -11   4  19    0.00    7.09
  11  -4 -19    3.34    5.93
  11   4 -19    6.52    6.84
 -11   4  20    5.38    7.77
  11  -4 -20    8.80    6.98
  11   4 -20    2.29    6.48
 -11   4  21   29.15   10.56
  11  -4 -21   10.62    8.21
  11   4 -21   43.77   11.99
 -11   4  22   -0.00    7.45
  11  -4 -22    1.13    5.11
  11   4 -22    0.00    6.56
 -11   4  23    2.30    7.20
  11  -4 -23    0.00    5.10
  11   4 -23   -0.00    6.76
 -11   4  24   -0.00    7.97
  11  -4 -24    7.40    7.37
  11   4 -24   -0.00    6.94
 -11   4  25   11.77    8.70
  11  -4 -25   15.91   10.13
  11   4 -25   13.41    9.29
 -11   4  26   -0.00    7.51
  11  -4 -26    0.00    6.73
  11   4 -26   16.81    9.44
 -11   4  27    8.11    7.85
  11  -4 -27    9.99    7.85
  11   4 -27    3.58    8.08
 -11   4  28    1.13    7.61
  11  -4 -28    1.22    6.53
  11   4 -28   -0.00    7.20
 -11   4  29   -0.00    8.06
  11  -4 -29    2.41    7.24
 -11   4  30    0.16    5.53
  11  -4 -30   -0.00    6.85
 -11   4  31    0.00    7.32
 -11   5   1    6.25    4.92
 -11  -5   1   -0.00    5.80
 -11  -5   1    2.12    6.92
 -11   5   2   28.30    8.02
 -11  -5   2   25.61    9.64
 -11  -5   2   10.25    7.86
 -11   5   3   43.35    9.93
 -11  -5   3   21.09    8.83
 -11  -5   3   66.53   14.22
 -11   5   4   -0.00    4.70
 -11  -5   4   -0.00    5.57
 -11  -5   4    0.00    5.20
 -11   5   5    3.23    5.25
  11  -5  -5   -0.00    3.86
  11   5  -5    0.00    5.48
 -11  -5   5    0.73    4.96
 -11  -5   5    0.66    6.63
 -11   5   6   14.94    7.11
  11   5  -6    8.92    7.13
 -11  -5   6   16.24    8.54
 -11  -5   6   16.13    9.43
 -11   5   7   18.36    7.72
  11   5  -7   36.33   10.54
 -11  -5   7   20.73    8.77
 -11  -5   7   15.19    9.42
 -11   5   8   12.40    6.75
  11   5  -8    4.52    7.09
 -11  -5   8    8.41    8.03
 -11  -5   8   19.23    9.55
 -11   5   9    4.59    6.33
  11   5  -9   32.08   10.05
 -11  -5   9   12.38    6.96
 -11  -5   9   37.88   12.19
 -11   5  10    9.69    6.65
  11  -5 -10    3.73    5.51
  11   5 -10   -0.00    5.43
 -11  -5  10   -0.00    5.40
 -11  -5  10   -0.00    6.25
 -11   5  11    1.81    5.93
  11  -5 -11    2.36    5.07
  11   5 -11    0.00    5.98
 -11  -5  11    1.74    4.17
 -11  -5  11   -0.00    6.86
 -11   5  12   19.65    8.51
  11  -5 -12   29.49    9.34
  11   5 -12   31.35   10.15
 -11  -5  12   14.98    9.18
 -11   5  13   28.80    9.99
  11  -5 -13   19.71    8.56
  11   5 -13   34.57   10.75
 -11  -5  13   18.26   10.51
 -11   5  14    8.74    6.35
  11  -5 -14    4.66    5.20
  11   5 -14    0.00    6.16
 -11  -5  14    8.30    8.16
 -11   5  15    2.05    5.50
  11  -5 -15   -0.00    4.99
  11   5 -15   -0.00    5.54
 -11  -5  15    0.00    7.14
 -11   5  16    0.00    5.25
  11  -5 -16    2.42    5.63
  11   5 -16    0.00    5.85
 -11   5  17   16.24    7.86
  11  -5 -17    3.28    5.50
  11   5 -17   -0.00    6.75
 -11   5  18   14.08    8.68
  11  -5 -18   14.12    7.74
  11   5 -18    9.90    8.07
 -11   5  19   17.92    9.34
  11  -5 -19   28.58    9.90
  11   5 -19   22.71    9.57
 -11   5  20   -0.00    6.59
  11  -5 -20    0.78    4.98
  11   5 -20    3.99    5.83
 -11   5  21    4.81    7.25
  11  -5 -21   -0.00    5.32
  11   5 -21    0.00    5.85
 -11   5  22    0.00    6.55
  11  -5 -22    4.41    6.36
  11   5 -22    0.00    5.74
 -11   5  23   23.92   10.79
  11  -5 -23    9.74    8.03
  11   5 -23   17.75    9.63
 -11   5  24   -0.00    6.61
  11  -5 -24   -0.00    5.63
  11   5 -24    8.70    7.63
 -11   5  25    2.92    6.00
  11  -5 -25    2.54    6.74
  11   5 -25    3.20    5.78
 -11   5  26    0.25    6.07
  11  -5 -26    0.44    7.27
  11   5 -26    2.68    7.70
 -11   5  27    1.20    7.13
  11  -5 -27    3.69    7.68
  11   5 -27   -0.00    6.33
 -11   5  28    6.57    7.28
  11  -5 -28   14.28    9.75
  11   5 -28    5.95    8.41
 -11   5  29    0.00    7.92
  11  -5 -29    0.19    7.50
 -11   5  30    3.91    7.74
  11  -5 -30    0.57    6.80
 -11   5  31    0.00    7.14
 -11   5  32   -0.00    6.47
 -11   5  33    3.88    7.88
 -11   6   1   16.08    6.83
 -11  -6   1    8.60    7.86
 -11  -6   1   29.28   10.21
 -11   6   2    0.11    4.51
 -11  -6   2    5.56    6.67
 -11  -6   2    2.78    6.75
 -11   6   3    1.22    4.87
 -11  -6   3    0.00    5.92
 -11  -6   3    6.77    7.01
 -11   6   4   28.71    8.28
 -11  -6   4   17.45    8.76
 -11  -6   4   19.14    8.46
 -11   6   5   11.91    6.56
 -11  -6   5   27.60    9.15
 -11  -6   5   10.65    8.64
 -11   6   6   10.92    6.77
  11   6  -6   17.82    8.14
 -11  -6   6   15.03    7.98
 -11  -6   6   16.80    9.29
 -11   6   7    2.65    5.65
  11   6  -7    8.66    7.65
 -11  -6   7    7.81    6.40
 -11  -6   7    5.12    6.73
 -11   6   8    7.50    6.04
  11   6  -8   22.75    8.58
 -11  -6   8   19.43    9.14
 -11  -6   8    4.76    7.44
 -11   6   9    6.88    6.69
  11   6  -9   10.37    7.58
 -11  -6   9   -0.00    6.91
 -11  -6   9    0.00    5.91
 -11   6  10    0.00    5.74
  11   6 -10   26.16    9.55
 -11  -6  10    7.83    7.59
 -11  -6  10    0.00    5.76
 -11   6  11    8.93    5.73
  11  -6 -11    0.00    4.55
  11   6 -11    4.48    6.05
 -11  -6  11    0.05    5.19
 -11  -6  11    6.41    8.23
 -11   6  12    8.76    7.07
  11  -6 -12    5.30    5.77
  11   6 -12    0.00    5.51
 -11  -6  12   -0.00    6.21
 -11  -6  12   10.15    8.65
 -11   6  13    3.94    6.56
  11  -6 -13   -0.00    4.62
  11   6 -13   -0.00    6.00
 -11   6  14   17.42    7.57
  11  -6 -14   21.64    8.41
  11   6 -14    8.36    7.15
 -11   6  15   11.03    7.09
  11  -6 -15    6.58    6.32
  11   6 -15   25.19    9.92
 -11   6  16   15.72    8.11
  11  -6 -16    6.64    6.56
  11   6 -16   10.73    7.28
 -11   6  17    2.24    4.94
  11  -6 -17    7.96    7.36
  11   6 -17   -0.00    5.51
 -11   6  18   -0.00    6.04
  11  -6 -18    1.11    5.05
  11   6 -18   -0.00    6.86
 -11   6  19    2.39    7.21
  11  -6 -19    6.09    6.20
  11   6 -19    5.01    8.02
 -11   6  20    1.09    6.85
  11  -6 -20    1.42    7.10
  11   6 -20    7.36    7.72
 -11   6  21   13.23    8.38
  11  -6 -21   12.26    8.26
  11   6 -21   18.59    9.63
 -11   6  22    1.32    5.88
  11  -6 -22   -0.00    7.09
  11   6 -22    0.00    4.72
 -11   6  23   -0.00    6.29
  11  -6 -23    0.38    6.59
  11   6 -23   -0.00    5.58
 -11   6  24    1.78    6.56
  11  -6 -24   -0.00    6.46
  11   6 -24    0.00    7.56
 -11   6  25   -0.00    6.57
  11  -6 -25    2.51    6.98
  11   6 -25    2.28    6.65
 -11   6  26    3.28    6.86
  11  -6 -26    3.15    7.05
  11   6 -26   12.60    8.40
 -11   6  27   -0.00    5.39
  11  -6 -27   -0.00    7.32
  11   6 -27    3.23    7.87
 -11   6  28    0.00    6.09
  11  -6 -28   -0.00    7.33
 -11   6  29    1.55    5.88
  11  -6 -29   -0.00    7.67
 -11   6  30    0.00    6.24
  11  -6 -30   12.08    9.17
 -11   6  31   -0.00    8.49
 -11   7   1    7.67    5.24
 -11  -7   1   12.75    8.32
 -11   7   2   21.09    7.15
 -11  -7   2   24.26    9.67
 -11   7   3    1.82    4.64
 -11  -7   3   -0.00    6.18
 -11  -7   3    0.00    5.80
 -11   7   4    5.76    5.79
 -11  -7   4    7.62    7.51
 -11  -7   4   17.65    9.58
 -11   7   5   -0.00    4.14
 -11  -7   5   -0.00    5.29
 -11  -7   5   -0.00    6.66
 -11   7   6    9.18    5.89
 -11  -7   6    3.10    4.97
 -11  -7   6    0.00    7.53
 -11   7   7    2.44    4.72
  11   7  -7   -0.00    5.82
 -11  -7   7    3.42    5.49
 -11  -7   7   -0.00    6.39
 -11   7   8   27.43    9.11
  11   7  -8   31.89   11.39
 -11  -7   8   24.05    9.96
 -11  -7   8   27.56   11.28
 -11   7   9   22.20    7.86
  11   7  -9    9.28    7.97
 -11  -7   9   10.24    7.16
 -11   7  10   -0.00    6.90
  11   7 -10   -0.00    6.04
 -11  -7  10   -0.00    5.82
 -11   7  11    2.25    4.43
  11   7 -11   -0.00    5.97
 -11  -7  11   -0.00    6.94
 -11   7  12   19.59    7.88
  11   7 -12   21.50    9.30
 -11  -7  12    8.95    7.81
 -11   7  13   13.88    7.48
  11   7 -13    5.59    6.34
 -11  -7  13    6.51    5.71
 -11   7  14    3.84    5.46
  11   7 -14    1.42    6.41
 -11  -7  14    3.15    4.92
 -11   7  15    2.28    4.64
  11   7 -15   -0.00    7.08
 -11   7  16    1.61    5.76
  11  -7 -16    2.25    5.10
  11   7 -16    2.03    6.67
 -11   7  17    5.56    5.64
  11  -7 -17   -0.00    5.81
  11   7 -17    8.10    7.24
 -11   7  18    9.96    7.07
  11  -7 -18   10.36    7.70
  11   7 -18    7.06    8.25
 -11   7  19   -0.00    6.18
  11  -7 -19    7.35    6.66
  11   7 -19    6.47    8.46
 -11   7  20   -0.00    5.99
  11  -7 -20    0.00    6.19
  11   7 -20   -0.00    7.39
 -11   7  21    4.88    5.58
  11  -7 -21    0.13    5.31
  11   7 -21    1.62    5.98
 -11   7  22    0.00    6.49
  11  -7 -22   10.09    8.21
  11   7 -22    3.82    5.66
 -11   7  23    6.24    6.31
  11  -7 -23    5.73    7.19
  11   7 -23    6.48    7.70
 -11   7  24    0.00    5.03
  11  -7 -24   -0.00    6.53
  11   7 -24    1.64    5.39
 -11   7  25   -0.00    6.22
  11  -7 -25    4.86    7.28
  11   7 -25    5.50    7.26
 -11   7  26    2.56    5.84
  11  -7 -26    1.56    6.42
  11   7 -26   11.44    6.74
 -11   7  27   -0.00    7.05
  11  -7 -27    7.26    8.05
 -11   7  28    7.94    8.25
  11  -7 -28   -0.00    8.02
 -11   7  29   12.67    8.85
  11  -7 -29    6.41    8.62
  11  -7 -30    0.22    6.65
 -11   8   1   -0.00    4.06
 -11  -8   1    2.66    5.31
 -11   8   2   15.25    6.05
 -11  -8   2    1.47    5.86
 -11   8   3   -0.00    5.04
 -11  -8   3    3.49    5.91
 -11   8   4   30.93    8.25
 -11  -8   4   19.20    8.49
 -11   8   5   -0.00    5.59
 -11  -8   5   -0.00    6.29
 -11   8   6   16.30    6.91
 -11  -8   6   10.52    8.20
 -11   8   7    1.92    4.54
 -11  -8   7    0.00    7.09
 -11   8   8    8.01    6.96
  11   8  -8    7.70    6.68
 -11  -8   8    5.31    6.15
 -11   8   9    3.41    5.58
  11   8  -9    3.63    6.53
 -11  -8   9    7.62    6.51
 -11   8  10   24.18    8.33
  11   8 -10   20.93    9.97
 -11  -8  10   12.81    8.13
 -11   8  11   -0.00    4.84
  11   8 -11   -0.00    6.25
 -11  -8  11    1.44    6.17
 -11   8  12    3.51    4.95
  11   8 -12   -0.00    5.32
 -11  -8  12   -0.00    5.45
 -11   8  13   -0.00    5.22
  11   8 -13    6.55    7.54
 -11  -8  13    0.00    5.66
 -11   8  14    0.00    5.60
  11   8 -14    0.00    6.61
 -11  -8  14    4.58    6.58
 -11   8  15   20.57    8.54
  11   8 -15    0.00    7.72
 -11  -8  15    4.52    5.96
 -11   8  16   16.68    8.32
  11   8 -16    3.98    6.76
 -11  -8  16   14.17    8.55
 -11   8  17    1.14    5.86
  11   8 -17   -0.00    6.57
 -11   8  18    5.42    6.30
  11   8 -18    5.30    6.93
 -11   8  19   -0.00    6.27
  11   8 -19    4.94    6.77
 -11   8  20    7.00    6.50
  11   8 -20   19.76    9.84
 -11   8  21    0.70    5.61
  11   8 -21    4.16    6.17
 -11   8  22   17.48    7.65
  11   8 -22    3.15    7.51
 -11   8  23    2.61    5.63
  11  -8 -23    1.83    6.35
  11   8 -23    7.56    6.68
 -11   8  24   14.01    9.79
  11  -8 -24    4.84    7.82
  11   8 -24   -0.00    6.57
 -11   8  25    7.88    7.68
  11  -8 -25   -0.00    6.84
 -11   8  26    1.01    6.07
  11  -8 -26   14.48    8.74
  11  -8 -27    0.75    7.86
  11  -8 -28   -0.00    7.70
  11  -8 -29    0.00    7.47
 -11   9   1   -0.00    4.15
 -11  -9   1    2.41    6.74
 -11   9   2   26.86    7.58
 -11  -9   2   21.60    9.06
 -11   9   3   -0.00    4.78
 -11  -9   3    9.32    6.46
 -11   9   4   18.95    7.07
 -11  -9   4    4.48    7.53
 -11   9   5    2.09    4.48
 -11  -9   5    7.31    5.76
 -11   9   6    4.92    5.04
 -11  -9   6    0.00    7.32
 -11   9   7    0.81    4.75
 -11  -9   7   -0.00    5.53
 -11   9   8   32.67    8.59
 -11  -9   8   17.46    8.83
 -11   9   9    4.75    4.56
 -11  -9   9    0.19    6.31
 -11   9  10   -0.00    4.59
  11   9 -10    8.06    7.87
 -11  -9  10   -0.00    4.77
 -11   9  11   -0.00    4.40
  11   9 -11    0.00    6.60
 -11  -9  11    2.09    6.71
 -11   9  12    7.26    5.88
  11   9 -12   16.80    9.50
 -11  -9  12   14.57    7.72
 -11   9  13    0.00    4.95
  11   9 -13   -0.00    6.04
 -11  -9  13    2.77    6.69
 -11   9  14    0.97    4.46
  11   9 -14    7.02    6.57
 -11  -9  14    0.14    4.68
 -11   9  15   -0.00    4.90
  11   9 -15   -0.00    7.03
 -11  -9  15    4.89    5.56
 -11   9  16    8.92    5.78
  11   9 -16    7.76    6.87
 -11  -9  16    5.03    6.54
 -11   9  17    3.51    5.13
  11   9 -17    3.92    7.06
 -11  -9  17    1.65    6.31
 -11   9  18    6.62    6.50
  11   9 -18   21.49   10.22
 -11  -9  18    0.59    6.97
 -11   9  19    2.48    4.77
  11   9 -19    0.52    6.28
 -11  -9  19    0.96    5.99
 -11   9  20    4.47    5.58
  11   9 -20    3.40    7.54
 -11   9  21    3.85    5.88
  11   9 -21   -0.00    6.71
 -11   9  22   -0.00    5.84
  11   9 -22    0.00    8.04
 -11   9  23   -0.00    5.60
 -11  10   1   -0.00    3.93
 -11 -10   1   -0.00    5.39
 -11  10   2   -0.00    3.34
 -11 -10   2    6.59    5.71
 -11  10   3    2.83    3.92
 -11 -10   3    0.00    6.61
 -11  10   4    5.51    4.57
 -11 -10   4   15.77    8.57
 -11  10   5    3.49    4.55
 -11 -10   5    2.57    6.18
 -11  10   6    8.15    5.42
 -11 -10   6    9.82    7.17
 -11  10   7   -0.00    4.54
 -11 -10   7    0.80    5.50
 -11  10   8    5.25    5.58
 -11 -10   8    0.17    5.35
 -11  10   9   -0.00    4.70
 -11 -10   9   -0.00    6.44
 -11  10  10    7.20    5.62
 -11 -10  10   19.55    8.99
 -11  10  11    0.00    4.68
 -11 -10  11    5.22    7.81
 -11  10  12    1.54    5.06
  11  10 -12   -0.00    5.30
 -11 -10  12    0.00    6.24
 -11  10  13    2.73    4.43
  11  10 -13   -0.00    7.49
 -11 -10  13   -0.00    6.86
 -11  10  14    0.65    4.78
  11  10 -14    5.06    7.25
 -11 -10  14   16.83    9.55
 -11  10  15   -0.00    4.53
  11  10 -15    0.27    5.10
 -11 -10  15    0.00    7.28
 -11  10  16    5.14    5.87
  11  10 -16   10.75    9.34
 -11 -10  16    0.00    7.27
 -11  10  17    4.72    5.07
  11  10 -17    3.74    6.98
 -11 -10  17    0.00    6.23
 -11  10  18    7.56    5.87
  11  10 -18   -0.00    4.77
 -11 -10  18    0.11    5.50
 -11  10  19   -0.00    5.22
  11  10 -19   -0.00    6.38
 -11 -10  19   -0.00    5.71
 -11  10  20    8.59    6.33
  11  10 -20    0.00    5.73
 -11 -10  20    7.14    7.16
 -11 -10  21    8.04    6.67
 -11  11   1    0.00    3.25
 -11 -11   1    1.71    6.46
 -11  11   2   10.59    4.86
 -11 -11   2   12.35    8.58
 -11  11   3   -0.00    3.79
 -11 -11   3    0.00    5.94
 -11  11   4    2.99    3.96
 -11 -11   4    4.27    6.64
 -11  11   5    0.00    3.99
 -11 -11   5   -0.00    6.24
 -11  11   6    3.90    4.87
 -11 -11   6   -0.00    6.27
 -11  11   7   -0.00    3.79
 -11 -11   7   -0.00    5.30
 -11  11   8   14.61    6.28
 -11 -11   8    2.46    6.65
 -11  11   9    9.52    6.11
 -11 -11   9   -0.00    5.92
 -11  11  10    1.36    4.43
 -11 -11  10   -0.00    7.53
 -11  11  11    0.00    3.93
 -11 -11  11    9.07    8.52
 -11  11  12   12.02    6.42
 -11 -11  12   18.29    9.94
 -11  11  13   -0.00    4.75
  11  11 -13    0.00    6.28
 -11 -11  13    2.60    8.33
 -11  11  14    1.13    4.97
  11  11 -14    7.36    8.06
 -11 -11  14    5.15    6.33
 -11  11  15    1.61    4.56
  11  11 -15    3.10    5.70
 -11 -11  15   -0.00    6.96
 -11  11  16    4.28    5.23
  11  11 -16    7.76    8.52
 -11 -11  16    0.00    5.90
  11  11 -17    4.33    8.34
 -11 -11  17   -0.00    6.16
  11  11 -18    0.00    6.39
 -11 -11  18   11.80    8.85
 -11  12   1   -0.00    3.57
 -11 -12   1   -0.00    5.12
 -11  12   2   -0.00    3.61
 -11 -12   2    1.33    5.99
 -11  12   3   -0.00    4.08
 -11 -12   3    0.00    6.45
 -11  12   4   12.97    5.51
 -11 -12   4   13.42    8.15
 -11  12   5    2.10    3.99
 -11 -12   5   -0.00    6.79
 -11  12   6    6.95    5.35
 -11 -12   6    8.08    7.89
 -11  12   7    8.86    4.93
 -11 -12   7   -0.00    5.72
 -11  12   8    0.00    4.45
 -11 -12   8    1.72    7.13
 -11  12   9   -0.00    3.81
 -11 -12   9   -0.00    5.80
 -11  12  10    5.48    4.98
 -11 -12  10    2.94    6.75
 -11  12  11    1.98    4.94
 -11 -12  11    2.73    5.98
 -11  12  12    3.55    4.66
 -11 -12  12    7.22    7.20
 -11 -12  13   -0.00    6.38
 -11 -12  14    5.60    7.07
 -11 -12  15    0.00    6.40
 -11  13   1    0.83    3.91
 -11 -13   1    0.00    4.92
 -11  13   2    4.49    3.94
 -11 -13   2   -0.00    5.37
 -11  13   3    0.00    3.60
 -11 -13   3    0.24    5.44
 -11  13   4    5.57    4.61
 -11 -13   4    5.62    6.48
 -11  13   5   -0.00    3.86
 -11 -13   5   -0.00    5.96
 -11  13   6    7.68    5.14
 -11 -13   6    0.91    6.24
 -11  13   7    0.18    3.83
 -11 -13   7    1.20    6.71
 -11  13   8   12.87    5.74
 -11 -13   8    5.14    7.41
 -11  14   1   -0.00    3.68
 -11  14   2   -0.00    3.59
 -11  14   3    4.63    4.44
 -10   0   1   -0.00    4.99
 -10   0   2   12.41    7.32
 -10   0   3   -0.00    4.69
 -10   0   4  128.92   19.66
 -10   0   5    4.69    5.58
 -10   0   6   23.50    9.09
 -10   0   7   -0.00    5.12
  10   0  -7    2.20    5.37
 -10   0   8   25.38    8.62
  10   0  -8   16.06    7.33
 -10   0   9    1.02    6.00
  10   0  -9    6.71    5.60
 -10   0  10   95.31   17.73
  10   0 -10  123.14   18.35
 -10   0  11   -0.00    5.29
  10   0 -11    9.25    6.64
 -10   0  12    0.00    6.26
  10   0 -12    3.55    5.49
 -10   0  13    2.20    6.31
  10   0 -13   -0.00    5.21
 -10   0  14   19.18    8.87
  10   0 -14   -0.00    6.00
 -10   0  15   -0.00    6.72
  10   0 -15    0.91    5.88
 -10   0  16   32.32   11.46
  10   0 -16   30.16   10.03
 -10   0  17   -0.00    5.99
  10   0 -17    0.21    5.80
 -10   0  18   11.99    8.06
  10   0 -18   17.64    7.98
 -10   0  19   -0.00    5.56
  10   0 -19    5.21    6.49
 -10   0  20   39.39   12.37
  10   0 -20   54.95   13.13
 -10   0  21   -0.00    6.54
  10   0 -21    0.00    6.54
 -10   0  22    2.61    6.46
  10   0 -22    0.22    5.70
 -10   0  23    0.00    6.99
  10   0 -23   -0.00    6.54
 -10   0  24    3.72    7.39
  10   0 -24   12.80    7.52
 -10   0  25    2.01    6.17
  10   0 -25    0.00    6.35
 -10   0  26   21.30   10.33
  10   0 -26   34.75   11.36
 -10   0  27   -0.00    7.16
  10   0 -27    1.36    4.98
  10   0 -28   -0.00    6.65
  10   0 -29    0.00    6.88
  10   0 -30   16.01    9.20
  10   0 -31   12.73    8.25
  10   0 -32    0.82    8.12
 -10   1   1   -0.00    4.94
 -10   1   1    0.28    5.69
  10  -1  -1    2.01    5.06
 -10  -1   1    1.95    5.53
 -10   1   2  112.41   17.18
 -10   1   2  113.33   18.25
  10  -1  -2  130.46   18.38
 -10  -1   2  139.51   20.08
 -10   1   3    8.98    6.21
  10  -1  -3    4.54    5.22
 -10  -1   3   10.31    6.79
 -10   1   4    4.26    5.67
  10   1  -4    1.25    4.76
 -10  -1   4   -0.00    5.63
 -10  -1   4    0.00    6.02
 -10   1   5    8.04    6.32
  10   1  -5   12.17    7.10
 -10  -1   5    1.18    5.41
 -10  -1   5    7.68    6.54
 -10   1   6   25.39    9.70
  10   1  -6   97.74   14.54
 -10  -1   6   57.19   12.91
 -10   1   7    3.64    4.69
  10   1  -7   -0.00    5.03
 -10  -1   7   12.17    7.32
 -10   1   8   31.17    9.92
  10   1  -8   41.38   10.05
 -10  -1   8   42.19   11.63
 -10   1   9   -0.00    5.16
  10  -1  -9   11.75    6.73
  10   1  -9   -0.00    4.46
 -10  -1   9   -0.00    5.26
 -10   1  10   -0.00    6.50
  10  -1 -10    4.83    6.01
  10   1 -10    0.00    5.62
 -10  -1  10   -0.00    5.14
 -10   1  11    7.03    6.92
  10  -1 -11   17.98    7.61
  10   1 -11   11.45    6.97
 -10  -1  11    6.10    6.98
 -10   1  12   61.89   14.06
  10  -1 -12   86.96   14.80
  10   1 -12   82.02   14.55
 -10  -1  12   53.54   13.68
 -10   1  13    4.04    6.53
  10  -1 -13    2.20    5.82
  10   1 -13    3.11    5.54
 -10  -1  13    1.38    6.07
 -10   1  14    8.77    6.87
  10  -1 -14    7.12    6.67
  10   1 -14    9.96    7.96
 -10  -1  14   -0.00    6.38
 -10   1  15   -0.00    6.37
  10  -1 -15    0.97    4.93
  10   1 -15   -0.00    6.23
 -10  -1  15    0.25    5.89
 -10   1  16   11.25    7.59
  10  -1 -16   15.60    7.91
  10   1 -16   20.68    9.05
 -10  -1  16   11.54    8.59
 -10   1  17   16.06    8.68
  10  -1 -17   -0.00    4.99
  10   1 -17    1.73    5.42
 -10  -1  17    0.09    6.31
 -10   1  18   37.32   10.90
  10  -1 -18   22.20    8.86
  10   1 -18   25.26    9.84
 -10  -1  18    4.16    7.77
 -10   1  19   -0.00    5.86
  10  -1 -19    8.42    6.81
  10   1 -19    1.72    4.71
 -10  -1  19    6.79    8.45
 -10   1  20    2.02    6.84
  10  -1 -20   -0.00    5.40
  10   1 -20   -0.00    5.20
 -10  -1  20   -0.00    6.30
 -10   1  21    3.73    7.31
  10  -1 -21    5.54    6.30
  10   1 -21   -0.00    6.13
 -10  -1  21    1.96    6.08
 -10   1  22   42.37   13.06
  10  -1 -22   48.79   12.97
  10   1 -22   54.47   13.45
 -10  -1  22   89.27   17.42
 -10   1  23    0.70    6.26
  10  -1 -23    3.74    6.06
  10   1 -23    0.00    7.50
 -10  -1  23   -0.00    5.88
 -10   1  24    0.00    6.77
  10  -1 -24    4.01    6.28
  10   1 -24   -0.00    7.34
 -10  -1  24    4.95    7.67
 -10   1  25    8.42    9.03
  10  -1 -25   -0.00    5.34
  10   1 -25    2.37    6.41
 -10  -1  25   -0.00    6.93
 -10   1  26    8.23    8.39
  10  -1 -26    6.58    7.19
 -10   1  27    1.49    7.22
  10  -1 -27   -0.00    5.93
  10   1 -27   -0.00    5.53
 -10   1  28    5.31    7.38
  10  -1 -28   10.32    8.43
  10   1 -28   14.98    9.18
  10  -1 -29    0.06    6.03
  10   1 -29    7.17    7.96
  10  -1 -30    6.24    7.67
  10   1 -30    7.75    8.72
  10  -1 -31   -0.00    7.53
  10   1 -31    0.00    6.64
  10  -1 -32    7.73    8.63
  10   1 -32    0.00    7.50
 -10   2   1    3.59    4.64
 -10   2   1    1.69    4.79
  10  -2  -1   -0.00    4.53
  10   2  -1   12.70    6.11
 -10  -2   1    0.63    4.50
 -10  -2   1   -0.00    6.06
 -10   2   2    0.59    4.11
 -10   2   2    1.69    4.80
  10  -2  -2   -0.00    4.74
  10   2  -2    0.88    4.65
 -10  -2   2    9.10    6.33
 -10  -2   2    8.89    6.98
 -10   2   3    1.46    5.49
  10  -2  -3    0.53    4.42
  10   2  -3   -0.00    5.06
 -10  -2   3   -0.00    5.17
 -10  -2   3   -0.00    5.53
 -10   2   4  134.70   19.18
  10  -2  -4  143.00   18.89
  10   2  -4  125.79   19.51
 -10  -2   4  123.52   18.84
 -10  -2   4  121.11   19.80
 -10   2   5   34.68   10.03
  10  -2  -5   35.24    9.42
  10   2  -5   35.60    9.85
 -10  -2   5   15.34    7.60
 -10  -2   5   25.64    9.48
 -10   2   6   28.04    9.62
  10   2  -6   41.64   10.49
 -10  -2   6   36.43    9.55
 -10  -2   6   27.06    9.83
 -10   2   7    1.81    5.88
  10   2  -7    6.80    6.34
 -10  -2   7   10.97    7.38
 -10   2   8   13.74    6.75
  10   2  -8    9.16    6.94
 -10  -2   8    6.78    7.08
 -10   2   9    4.08    5.82
  10   2  -9    9.76    6.65
 -10  -2   9    9.76    7.79
 -10   2  10  129.21   17.63
  10  -2 -10   63.04   13.20
  10   2 -10   81.00   15.36
 -10  -2  10   51.73   13.29
 -10   2  11    6.51    6.54
  10  -2 -11    0.00    5.45
  10   2 -11    0.00    5.41
 -10  -2  11   11.42    7.54
 -10   2  12   -0.00    5.76
  10  -2 -12    0.00    5.24
  10   2 -12    5.01    5.64
 -10  -2  12    0.60    6.47
 -10   2  13    0.00    6.77
  10  -2 -13    0.00    4.78
  10   2 -13   -0.00    4.90
 -10  -2  13    4.23    6.48
 -10   2  14   17.21    8.57
  10  -2 -14   32.00    9.46
  10   2 -14   45.28   11.20
 -10  -2  14    6.61    8.21
 -10   2  15   33.57   10.59
  10  -2 -15   12.65    7.31
  10   2 -15   13.92    7.27
 -10  -2  15   21.88    8.90
 -10   2  16    3.25    6.89
  10  -2 -16   -0.00    5.90
  10   2 -16    2.50    6.61
 -10  -2  16   -0.00    6.16
 -10   2  17   -0.00    6.50
  10  -2 -17    0.86    5.09
  10   2 -17    2.73    6.47
 -10  -2  17    7.60    8.49
 -10   2  18   -0.00    6.29
  10  -2 -18    7.06    6.36
  10   2 -18    3.03    5.97
 -10  -2  18    0.00    5.73
 -10   2  19    4.13    6.95
  10  -2 -19    5.56    6.75
  10   2 -19    9.41    8.13
 -10  -2  19    9.19    7.74
 -10   2  20   47.26   12.87
  10  -2 -20   36.48   10.91
  10   2 -20   27.86   10.02
 -10  -2  20   31.95   11.76
 -10   2  21   -0.00    6.73
  10  -2 -21    0.94    5.61
  10   2 -21    6.47    7.43
 -10  -2  21    0.92    6.09
 -10   2  22    0.03    5.53
  10  -2 -22    5.96    6.63
  10   2 -22    4.69    6.34
 -10  -2  22    0.00    7.26
 -10   2  23    5.98    6.86
  10  -2 -23    0.83    6.89
  10   2 -23    3.15    6.64
 -10  -2  23    0.00    7.48
 -10   2  24   10.00    7.98
  10  -2 -24   18.70    8.73
  10   2 -24   13.24    8.33
 -10   2  25    2.26    6.43
  10  -2 -25    1.13    7.38
  10   2 -25    0.95    6.22
 -10   2  26    1.75    6.93
  10  -2 -26   13.12    9.05
  10   2 -26   30.03   10.76
 -10   2  27   -0.00    6.15
  10  -2 -27   -0.00    6.36
  10   2 -27    0.00    6.77
 -10   2  28    0.00    8.05
  10  -2 -28    6.54    9.03
  10   2 -28   -0.00    7.43
 -10   2  29    0.00    6.69
  10  -2 -29   -0.00    7.33
  10   2 -29   -0.00    5.75
  10  -2 -30    7.36    9.78
  10   2 -30    0.95    7.08
  10  -2 -31    0.49    6.46
  10   2 -31    4.31    6.99
  10  -2 -32    3.33    8.08
  10   2 -32    1.59    7.04
 -10   3   1    8.43    5.23
 -10   3   1   10.31    5.65
  10  -3  -1    0.00    5.24
 -10  -3   1    4.24    5.44
 -10  -3   1    9.75    7.18
 -10   3   2   84.93   13.31
 -10   3   2   67.00   12.89
  10  -3  -2   87.67   13.49
  10   3  -2   67.16   14.04
 -10  -3   2   65.53   13.56
 -10  -3   2   77.51   15.39
 -10   3   3   51.34   11.05
  10  -3  -3   62.77   11.50
  10   3  -3   54.86   11.96
 -10  -3   3   52.62   11.70
 -10  -3   3   32.73   10.49
 -10   3   4    4.61    5.40
  10  -3  -4    1.90    4.78
  10   3  -4    0.28    5.70
 -10  -3   4   -0.00    4.71
 -10  -3   4    2.77    6.59
 -10   3   5   17.19    7.26
  10  -3  -5   12.50    6.18
  10   3  -5   12.73    6.92
 -10  -3   5    4.23    5.40
 -10  -3   5    4.34    5.91
 -10   3   6   23.92    8.04
  10  -3  -6   15.03    6.28
  10   3  -6   25.16    8.59
 -10  -3   6    6.68    6.34
 -10  -3   6    0.00    6.87
 -10   3   7   14.34    6.64
  10  -3  -7   23.50    7.88
  10   3  -7   17.53    8.06
 -10  -3   7   10.68    6.67
 -10  -3   7    6.61    7.49
 -10   3   8   70.64   12.79
  10   3  -8   56.80   12.73
 -10  -3   8   46.91   13.58
 -10   3   9    6.78    6.39
  10   3  -9    3.79    5.98
 -10  -3   9    6.56    7.53
 -10   3  10    2.90    5.84
  10   3 -10    4.46    6.82
 -10  -3  10    0.57    7.01
 -10   3  11    0.00    5.88
  10  -3 -11   12.03    6.67
  10   3 -11    8.51    6.63
 -10  -3  11    0.11    5.93
 -10   3  12   16.34    8.28
  10  -3 -12   33.09    9.71
  10   3 -12   36.04   10.42
 -10  -3  12   12.31    8.58
 -10   3  13    5.15    6.69
  10  -3 -13    0.00    4.28
  10   3 -13    2.48    6.37
 -10  -3  13    0.00    6.22
 -10   3  14   14.62    7.55
  10  -3 -14    4.89    5.91
  10   3 -14    5.01    5.82
 -10  -3  14   -0.00    6.02
 -10   3  15   10.05    6.84
  10  -3 -15    3.12    5.32
  10   3 -15    4.13    6.93
 -10  -3  15   -0.00    5.75
 -10   3  16   35.02   10.65
  10  -3 -16    8.62    7.11
  10   3 -16   15.66    9.07
 -10  -3  16   25.10    9.76
 -10   3  17   12.01    8.19
  10  -3 -17   17.01    7.96
  10   3 -17   31.55   10.31
 -10  -3  17    6.97    7.33
 -10   3  18   25.03    9.04
  10  -3 -18    0.00    5.37
  10   3 -18   29.43    9.51
 -10  -3  18   26.68   10.70
 -10   3  19    2.30    5.79
  10  -3 -19   -0.00    6.68
  10   3 -19   15.21    7.54
 -10  -3  19   13.39    9.13
 -10   3  20    4.42    6.21
  10  -3 -20    2.59    5.17
  10   3 -20    4.68    6.85
 -10  -3  20   -0.00    8.08
 -10   3  21    5.60    7.18
  10  -3 -21    1.77    6.39
  10   3 -21   22.32    8.70
 -10  -3  21    0.00    7.24
 -10   3  22   27.23   10.87
  10  -3 -22   25.35   10.18
  10   3 -22   37.52   11.27
 -10   3  23    4.92    6.95
  10  -3 -23    2.76    6.10
  10   3 -23   11.89    7.63
 -10   3  24   -0.00    7.12
  10  -3 -24   -0.00    6.06
  10   3 -24    2.16    5.42
 -10   3  25   -0.00    7.28
  10  -3 -25   -0.00    6.35
  10   3 -25    0.00    4.91
 -10   3  26   11.03    8.77
  10  -3 -26    9.61    8.08
  10   3 -26   16.81    8.40
 -10   3  27   -0.00    6.65
  10  -3 -27   13.49    8.80
  10   3 -27   31.32    9.76
 -10   3  28    3.77    6.88
  10  -3 -28    3.09    7.33
  10   3 -28    6.45    7.55
 -10   3  29    2.22    7.19
  10  -3 -29    0.68    7.58
  10   3 -29   -0.00    6.27
 -10   3  30   -0.00    7.67
  10  -3 -30    0.04    7.18
  10   3 -30    6.78    7.15
 -10   3  31   -0.00    6.02
  10  -3 -31    1.19    7.26
  10   3 -31    6.57    7.12
  10  -3 -32   13.37    9.16
 -10   4   1    0.36    4.28
 -10   4   1    4.57    4.73
  10  -4  -1    0.16    4.10
 -10  -4   1    1.51    5.84
 -10  -4   1    4.39    6.57
 -10   4   2   -0.00    4.49
  10  -4  -2    2.82    4.42
 -10  -4   2    8.16    6.65
 -10  -4   2   -0.00    5.87
 -10   4   3   15.30    6.42
  10  -4  -3    4.86    4.95
  10   4  -3   14.63    7.76
 -10  -4   3    4.17    5.51
 -10  -4   3   -0.00    6.50
 -10   4   4   63.80   12.96
  10  -4  -4   80.92   12.98
  10   4  -4   89.41   15.93
 -10  -4   4   62.53   13.47
 -10  -4   4   83.26   15.72
 -10   4   5   35.47    9.27
  10  -4  -5   34.62    8.89
  10   4  -5   45.26   11.25
 -10  -4   5   26.67    9.87
 -10  -4   5   28.00   10.67
 -10   4   6   51.86   11.04
  10  -4  -6   46.92   10.39
  10   4  -6   42.79   11.61
 -10  -4   6   35.59   10.39
 -10   4   7   -0.00    5.91
  10  -4  -7    0.00    4.06
  10   4  -7   -0.00    6.39
 -10  -4   7    0.67    5.16
 -10   4   8   63.14   12.87
  10  -4  -8   52.30   11.56
  10   4  -8   67.45   13.99
 -10  -4   8   55.51   12.65
 -10   4   9   20.01    7.60
  10   4  -9    2.79    5.68
 -10   4  10   41.36   10.34
  10   4 -10   18.66    8.46
 -10   4  11    2.48    6.89
  10   4 -11   22.29    8.45
 -10   4  12    0.85    5.41
  10  -4 -12   -0.00    5.27
  10   4 -12   -0.00    5.80
 -10   4  13    0.00    7.25
  10  -4 -13   -0.00    4.76
  10   4 -13    1.84    5.88
 -10   4  14   22.94    9.89
  10  -4 -14   35.67    9.86
  10   4 -14   31.82   10.32
 -10   4  15   12.06    7.76
  10  -4 -15    2.78    5.62
  10   4 -15    7.78    6.70
 -10  -4  15    3.85    6.49
 -10   4  16    2.89    6.37
  10  -4 -16   16.23    7.06
  10   4 -16   10.12    7.12
 -10  -4  16   20.24    9.96
 -10   4  17    0.00    6.24
  10  -4 -17    0.00    4.76
  10   4 -17    0.25    5.15
 -10  -4  17    6.69    7.64
 -10   4  18    9.81    7.66
  10  -4 -18    4.17    6.11
  10   4 -18    2.84    5.38
 -10  -4  18    0.00    6.08
 -10   4  19    5.90    7.96
  10  -4 -19    7.97    6.67
  10   4 -19   13.98    7.50
 -10  -4  19    2.89    6.38
 -10   4  20   36.92   11.07
  10  -4 -20   22.37   10.60
  10   4 -20   28.20   10.37
 -10   4  21    3.53    8.03
  10  -4 -21    5.63    7.25
  10   4 -21   13.24    9.94
 -10   4  22    4.87    7.17
  10  -4 -22    0.68    6.09
  10   4 -22    0.00    6.66
 -10   4  23    9.55    8.10
  10  -4 -23   11.84    7.71
  10   4 -23   10.26    7.39
 -10   4  24   24.12    9.84
  10  -4 -24    7.18    7.05
  10   4 -24   14.56    8.09
 -10   4  25   15.65    8.86
  10  -4 -25    9.47    8.62
  10   4 -25    1.46    6.78
 -10   4  26   -0.00    6.90
  10  -4 -26    0.03    6.80
  10   4 -26   11.21    8.86
 -10   4  27    0.00    6.36
  10  -4 -27    0.00    7.64
  10   4 -27    7.77    7.18
 -10   4  28    5.63    7.79
  10  -4 -28    2.40    7.70
  10   4 -28    9.31    7.36
 -10   4  29    3.36    6.98
  10  -4 -29    0.00    8.70
  10   4 -29   -0.00    6.44
 -10   4  30    0.08    6.72
  10  -4 -30    2.27    6.47
  10   4 -30    7.77    7.31
 -10   4  31    0.00    8.06
  10  -4 -31    3.03    7.44
  10   4 -31    0.00    6.72
 -10   4  32   -0.00    7.22
  10  -4 -32    1.29    8.14
 -10   5   1   47.30    9.45
 -10   5   1   41.13    9.54
  10  -5  -1   49.36    9.78
 -10  -5   1   36.93   10.62
 -10  -5   1   34.45   11.31
 -10   5   2  153.03   19.61
  10  -5  -2  154.14   19.40
 -10  -5   2  142.27   21.47
 -10  -5   2  132.77   22.32
 -10   5   3   14.86    6.16
  10  -5  -3   15.28    6.16
 -10  -5   3   11.73    7.76
 -10   5   4   -0.00    4.52
  10  -5  -4   -0.00    4.39
  10   5  -4   -0.00    5.02
  10   5  -4    3.87    6.17
 -10  -5   4    3.16    5.75
 -10   5   5    0.00    5.60
  10  -5  -5    3.23    4.35
  10   5  -5    3.40    6.14
  10   5  -5    0.00    6.42
 -10  -5   5    6.04    6.62
 -10   5   6   32.28    8.98
  10  -5  -6   59.38   10.50
  10   5  -6   59.33   13.07
  10   5  -6   29.10    9.66
 -10  -5   6   12.26    8.61
 -10   5   7   40.86   10.48
  10  -5  -7   43.83    9.91
  10   5  -7   54.31   12.46
  10   5  -7   41.58   11.24
 -10  -5   7   35.18   11.22
 -10   5   8   26.47    8.55
  10  -5  -8   31.33    8.80
  10   5  -8   33.19    9.99
  10   5  -8   10.05    7.78
 -10  -5   8   29.71    9.38
 -10   5   9    0.00    5.03
  10   5  -9    0.00    5.86
 -10  -5   9    1.51    5.25
 -10   5  10    7.78    6.02
  10   5 -10    0.04    5.60
 -10  -5  10   -0.00    5.16
 -10   5  11   20.01    8.12
  10   5 -11   16.19    8.26
 -10   5  12   31.47    9.51
  10  -5 -12   33.64    9.33
  10   5 -12   29.65   10.55
 -10   5  13    5.47    6.93
  10  -5 -13   14.84    7.09
  10   5 -13   17.81    8.54
 -10   5  14    0.93    5.23
  10  -5 -14    4.11    5.41
  10   5 -14    1.00    6.04
 -10   5  15    4.52    5.79
  10  -5 -15   16.11    7.66
  10   5 -15   12.14    8.89
 -10   5  16    0.99    4.98
  10  -5 -16   -0.00    5.51
  10   5 -16    1.89    6.04
 -10   5  17    8.00    6.40
  10  -5 -17   40.10   10.78
  10   5 -17   44.38   11.76
 -10   5  18   12.00    7.26
  10  -5 -18   11.38    6.86
  10   5 -18   17.74    8.23
 -10   5  19    1.22    6.57
  10  -5 -19    0.49    6.77
  10   5 -19    6.08    7.27
 -10   5  20   -0.00    5.17
  10  -5 -20    1.65    6.14
  10   5 -20    9.95    6.47
 -10   5  21    9.32    7.83
  10  -5 -21    6.90    7.81
  10   5 -21   13.52    7.89
 -10   5  22    8.74    8.41
  10  -5 -22   17.97    8.93
  10   5 -22   16.50    9.18
 -10   5  23    2.99    6.45
  10  -5 -23    2.83    7.77
  10   5 -23   -0.00    5.90
 -10   5  24    9.45    8.04
  10  -5 -24    1.13    7.02
  10   5 -24    4.28    6.48
 -10   5  25    6.77    6.83
  10  -5 -25    4.19    7.70
  10   5 -25    5.67    7.34
 -10   5  26    3.03    6.58
  10  -5 -26    0.00    6.42
  10   5 -26   11.55    8.13
 -10   5  27    4.89    7.24
  10  -5 -27    9.82    8.46
  10   5 -27    9.29    8.39
 -10   5  28    0.19    6.74
  10  -5 -28    0.00    7.97
  10   5 -28    0.00    6.02
 -10   5  29   -0.00    7.54
  10  -5 -29   -0.00    7.77
  10   5 -29    0.00    5.44
 -10   5  30   -0.00    6.82
  10  -5 -30    3.37    8.12
  10   5 -30    5.73    6.63
 -10   5  31   -0.00    7.33
  10  -5 -31   -0.00    8.22
 -10   5  32    5.62    8.48
  10  -5 -32    0.00    7.99
 -10   5  33   -0.00    8.22
 -10   6   1   -0.00    3.93
 -10  -6   1    0.00    5.45
 -10  -6   1    1.79    6.87
 -10   6   2   13.82    6.03
 -10  -6   2   -0.00    6.76
 -10   6   3    5.37    4.65
  10   6  -3   15.22    7.96
 -10  -6   3   10.04    6.84
 -10   6   4   12.68    6.19
  10   6  -4   12.79    7.60
 -10  -6   4   11.32    7.41
 -10   6   5   18.02    6.91
  10   6  -5    8.12    7.01
  10   6  -5   15.68    8.88
 -10  -6   5   16.97    8.48
 -10   6   6   20.53    7.54
  10  -6  -6   12.03    6.39
  10   6  -6   29.10   10.18
  10   6  -6   47.07   12.19
 -10  -6   6   13.59    7.62
 -10   6   7    0.97    4.16
  10  -6  -7    0.00    4.08
  10   6  -7    0.00    5.21
  10   6  -7    2.74    5.40
 -10  -6   7    0.00    4.90
 -10   6   8    1.43    4.33
  10  -6  -8    2.49    4.82
  10   6  -8    2.95    5.29
  10   6  -8    7.93    7.24
 -10  -6   8   -0.00    6.74
 -10   6   9   26.33    8.69
  10  -6  -9   41.98    9.54
  10   6  -9   30.05   11.29
  10   6  -9   42.80   10.94
 -10  -6   9   19.40    8.48
 -10   6  10   17.48    7.59
  10   6 -10   25.49   10.30
 -10  -6  10   19.53    8.63
 -10   6  11    2.64    4.06
  10   6 -11   13.06    8.47
 -10  -6  11    2.89    6.22
 -10   6  12    0.57    3.83
  10  -6 -12    2.54    4.73
  10   6 -12    5.99    6.95
 -10   6  13   20.90    7.89
  10  -6 -13    7.57    6.39
  10   6 -13   12.21    7.93
 -10   6  14    8.09    7.08
  10  -6 -14    0.00    5.18
  10   6 -14   12.94    6.94
 -10   6  15   20.83    8.54
  10  -6 -15   17.57    8.50
  10   6 -15   20.49    9.07
 -10   6  16    4.50    5.69
  10  -6 -16   -0.00    5.72
  10   6 -16    3.98    7.73
 -10   6  17    0.70    5.99
  10  -6 -17   -0.00    4.64
  10   6 -17   -0.00    5.63
 -10   6  18    0.00    5.19
  10  -6 -18    6.51    7.19
  10   6 -18    0.00    5.09
 -10   6  19    0.00    5.75
  10  -6 -19    4.54    6.35
  10   6 -19   14.25    8.27
 -10   6  20    4.36    6.58
  10  -6 -20    4.94    6.40
  10   6 -20    6.76    6.97
 -10   6  21   -0.00    5.29
  10  -6 -21    1.03    5.91
  10   6 -21   10.64    6.74
 -10   6  22    0.00    6.04
  10  -6 -22   -0.00    6.77
  10   6 -22   12.26    7.64
 -10   6  23   17.95    8.31
  10  -6 -23    6.09    8.76
  10   6 -23   12.05    8.27
 -10   6  24    0.00    6.13
  10  -6 -24    7.41    7.89
  10   6 -24    5.00    7.29
 -10   6  25    0.00    5.29
  10  -6 -25    3.72    7.32
  10   6 -25    3.91    5.36
 -10   6  26   -0.00    5.85
  10  -6 -26    0.68    7.29
  10   6 -26    7.84    7.42
 -10   6  27    2.53    5.68
  10  -6 -27    8.05    8.81
  10   6 -27    4.00    6.34
 -10   6  28   -0.00    5.75
  10  -6 -28    9.14    7.45
  10   6 -28    0.06    7.00
 -10   6  29    0.00    8.27
  10  -6 -29    1.44    8.35
  10   6 -29    0.00    7.27
 -10   6  30   -0.00    7.31
  10  -6 -30    4.25    7.77
 -10   6  31    1.19    7.03
  10  -6 -31    0.00    6.40
 -10   6  32   -0.00    7.11
 -10   6  33    0.15    6.70
 -10   6  34    5.58    7.87
 -10   7   1   92.46   12.85
 -10  -7   1   51.29   13.31
 -10   7   2    6.65    4.98
  10   7  -2   11.05    7.39
 -10  -7   2   -0.00    6.63
 -10   7   3   11.61    6.19
  10   7  -3   33.65   11.20
 -10  -7   3   15.05    8.34
 -10   7   4    8.39    5.66
  10   7  -4    8.98    8.10
 -10  -7   4   -0.00    5.99
 -10   7   5   49.13    9.95
  10   7  -5   58.45   13.79
 -10  -7   5   32.30   10.68
 -10   7   6    0.00    5.43
  10   7  -6    5.26    7.93
  10   7  -6   15.20    8.02
 -10  -7   6   -0.00    5.97
 -10   7   7   31.68    8.78
  10   7  -7   36.72   12.52
 -10  -7   7   22.01    8.24
 -10   7   8   11.95    5.90
  10   7  -8   11.85    7.95
 -10  -7   8    6.68    5.66
 -10   7   9   -0.00    4.56
  10   7  -9    0.46    4.77
 -10  -7   9   -0.00    6.87
 -10   7  10    0.05    4.10
  10   7 -10    2.03    5.76
 -10  -7  10    8.13    6.26
 -10   7  11   21.06    7.27
  10   7 -11   14.63    7.73
 -10  -7  11    3.04    5.53
 -10   7  12    1.81    5.39
  10   7 -12   11.04    7.97
 -10  -7  12    0.82    6.12
 -10   7  13   26.24    8.55
  10  -7 -13   27.12    9.13
  10   7 -13   17.27    9.18
 -10  -7  13   31.94   10.38
 -10   7  14   -0.00    5.33
  10  -7 -14   -0.00    5.58
  10   7 -14   -0.00    5.57
 -10   7  15    1.21    5.07
  10  -7 -15    6.98    7.53
  10   7 -15    2.37    5.88
 -10   7  16   -0.00    5.14
  10  -7 -16    2.15    6.34
  10   7 -16    4.79    7.10
 -10   7  17   19.29    8.30
  10  -7 -17   21.77    9.10
  10   7 -17   20.07    9.42
 -10   7  18    2.08    5.52
  10  -7 -18    0.00    6.50
  10   7 -18   -0.00    6.67
 -10   7  19    2.53    5.64
  10  -7 -19    3.04    7.10
  10   7 -19    0.00    7.37
 -10   7  20   -0.00    4.76
  10  -7 -20    4.88    6.49
  10   7 -20    0.00    6.51
 -10   7  21   -0.00    4.55
  10  -7 -21    2.57    7.66
  10   7 -21    2.19    6.73
 -10   7  22    0.35    5.73
  10  -7 -22    6.84    7.73
  10   7 -22    5.24    7.20
 -10   7  23    2.98    7.58
  10  -7 -23   12.55    8.32
  10   7 -23    6.36    6.79
 -10   7  24   -0.00    5.61
  10  -7 -24    4.60    7.37
  10   7 -24    0.00    6.12
 -10   7  25    6.17    6.52
  10  -7 -25    1.11    6.61
  10   7 -25   -0.00    5.72
 -10   7  26   -0.00    7.00
  10  -7 -26    6.05    8.07
  10   7 -26   -0.00    7.22
 -10   7  27   11.53    7.53
  10  -7 -27    7.55    8.27
  10   7 -27    9.26    7.78
 -10   7  28    0.00    6.44
  10  -7 -28    7.23    8.23
  10   7 -28    0.00    6.56
 -10   7  29    0.00    6.04
  10  -7 -29    3.46    7.06
  10   7 -29   -0.00    5.39
 -10   7  30    0.00    8.27
  10  -7 -30   -0.00    7.29
 -10   7  31    4.71    7.95
  10  -7 -31   -0.00    7.72
 -10   7  32   -0.00    7.53
 -10   8   1    6.64    4.81
 -10  -8   1   10.32    6.70
 -10   8   2    1.83    4.25
 -10  -8   2    0.73    4.84
 -10   8   3   39.74    8.37
 -10  -8   3   19.18    8.68
 -10   8   4   13.98    6.20
 -10  -8   4    9.27    7.24
 -10   8   5   49.46    9.91
 -10  -8   5   31.19   10.99
 -10   8   6    6.66    5.75
  10   8  -6   10.55    7.97
 -10  -8   6   14.10    7.07
 -10   8   7    5.70    5.72
  10   8  -7   14.97    7.82
 -10  -8   7    5.66    6.97
 -10   8   8    4.02    4.70
  10   8  -8    0.00    6.92
  10   8  -8    7.39    7.16
 -10  -8   8   -0.00    5.27
 -10   8   9   13.86    6.46
  10   8  -9    0.59    5.02
  10   8  -9    3.62    5.79
 -10  -8   9    3.15    6.92
 -10   8  10    2.52    5.25
  10   8 -10    6.71    6.34
  10   8 -10    2.73    4.77
 -10  -8  10   -0.00    5.47
 -10   8  11    9.08    6.17
  10   8 -11   15.87    9.10
 -10  -8  11   27.20    9.42
 -10   8  12   -0.00    4.37
  10   8 -12   -0.00    6.25
 -10  -8  12   -0.00    6.21
 -10   8  13    7.67    5.67
  10   8 -13    3.20    6.27
 -10  -8  13    2.06    6.01
 -10   8  14    5.30    5.06
  10   8 -14   -0.00    5.47
 -10  -8  14    0.29    5.47
 -10   8  15    4.32    5.49
  10   8 -15   13.14    7.75
 -10  -8  15   10.93    7.63
 -10   8  16   -0.00    4.49
  10   8 -16   -0.00    5.52
 -10   8  17    2.65    5.10
  10  -8 -17   -0.00    5.62
  10   8 -17    3.66    6.28
 -10   8  18    1.46    4.85
  10  -8 -18    0.96    5.70
  10   8 -18   -0.00    5.73
 -10   8  19   24.94    8.90
  10  -8 -19    3.12    6.99
  10   8 -19   19.03    9.27
 -10   8  20   -0.00    5.63
  10  -8 -20    3.43    7.93
  10   8 -20    7.24    7.03
 -10   8  21   -0.00    6.12
  10  -8 -21    0.00    7.17
  10   8 -21    0.00    6.47
 -10   8  22    1.85    5.63
  10  -8 -22    6.20    7.72
  10   8 -22    0.20    6.72
 -10   8  23    3.19    5.69
  10  -8 -23   11.03    7.06
  10   8 -23    3.26    7.33
 -10   8  24    2.38    5.98
  10  -8 -24   -0.00    6.51
  10   8 -24   -0.00    6.81
 -10   8  25    3.40    6.57
  10  -8 -25    3.58    7.52
  10   8 -25   12.93    8.76
 -10   8  26   -0.00    5.95
  10  -8 -26    0.70    6.11
  10   8 -26    4.53    6.57
 -10   8  27   -0.00    6.43
  10  -8 -27   -0.00    6.73
  10   8 -27    2.36    7.31
 -10   8  28   -0.00    5.83
  10  -8 -28    1.63    7.43
 -10   8  29    2.32    6.81
  10  -8 -29    0.00    7.83
 -10   8  30    0.00    6.60
  10  -8 -30    0.80    8.07
  10  -8 -31    8.00    8.64
 -10   9   1   31.31    7.31
  10   9  -1   38.13   12.14
 -10  -9   1   26.49    9.86
 -10   9   2    4.52    4.42
  10   9  -2    0.00    5.52
 -10  -9   2    6.83    6.12
 -10   9   3   23.49    7.06
  10   9  -3   19.09    9.32
 -10  -9   3   11.25    8.22
 -10   9   4   -0.00    4.00
  10   9  -4    2.98    5.18
 -10  -9   4   -0.00    5.42
 -10   9   5    8.00    4.81
  10   9  -5   -0.00    5.54
 -10  -9   5   10.70    8.00
 -10   9   6    1.06    3.68
  10   9  -6   -0.00    5.25
 -10  -9   6    2.95    5.21
 -10   9   7   30.16    8.06
  10   9  -7   37.71   11.85
 -10  -9   7   20.71    9.29
 -10   9   8    0.00    4.71
  10   9  -8   15.13    7.85
 -10  -9   8    2.68    6.65
 -10   9   9    4.62    5.03
  10   9  -9    2.61    5.43
  10   9  -9   18.01    8.55
 -10  -9   9    2.83    6.46
 -10   9  10    2.74    4.45
  10   9 -10    3.45    7.05
  10   9 -10    0.00    5.80
 -10  -9  10   -0.00    7.71
 -10   9  11    9.55    5.60
  10   9 -11   25.43   10.44
  10   9 -11   10.54    7.81
 -10  -9  11    9.74    9.06
 -10   9  12    0.05    4.56
  10   9 -12    4.20    5.78
  10   9 -12    2.30    6.52
 -10  -9  12   -0.00    6.02
 -10   9  13    3.88    5.09
  10   9 -13   10.27    8.17
 -10  -9  13    1.31    6.13
 -10   9  14   -0.00    4.63
  10   9 -14    4.40    6.97
 -10  -9  14    1.43    6.77
 -10   9  15    1.58    4.72
  10   9 -15    1.12    5.94
 -10  -9  15    2.25    5.60
 -10   9  16    1.47    5.03
  10   9 -16    3.39    5.79
 -10  -9  16    3.17    6.09
 -10   9  17   39.66   10.26
  10   9 -17   35.92   11.61
 -10  -9  17   24.48    9.54
 -10   9  18    0.87    5.35
  10   9 -18   -0.00    6.99
 -10   9  19    0.00    6.28
  10   9 -19   -0.00    5.74
 -10   9  20    6.38    7.13
  10   9 -20    1.87    6.73
 -10   9  21    6.58    7.57
  10   9 -21   11.32    7.87
 -10   9  22   -0.00    6.37
  10   9 -22   -0.00    7.20
 -10   9  23    1.41    5.75
  10   9 -23   -0.00    6.60
 -10   9  24    0.00    6.92
  10  -9 -24   -0.00    7.24
  10   9 -24    1.30    6.21
 -10   9  25   -0.00    6.30
  10  -9 -25    6.50    8.25
  10   9 -25    2.06    5.69
 -10   9  26    0.00    6.24
  10  -9 -26    3.22    7.76
  10   9 -26    0.00    6.15
 -10   9  27    0.00    7.44
  10  -9 -27   15.27   10.20
  10  -9 -28   -0.00    6.30
  10  -9 -29    4.18    7.47
  10  -9 -30   -0.00    7.50
 -10  10   1    8.55    4.60
  10  10  -1   19.26    9.15
 -10 -10   1    0.00    6.20
 -10  10   2   -0.00    3.46
  10  10  -2   -0.00    6.24
 -10 -10   2    0.00    5.46
 -10  10   3    9.62    5.03
  10  10  -3   20.52    9.36
 -10 -10   3   10.38    7.25
 -10  10   4   -0.00    3.78
  10  10  -4    2.06    5.70
 -10 -10   4    0.19    5.78
 -10  10   5   30.57    7.74
  10  10  -5   46.95   13.14
 -10 -10   5   37.63   11.53
 -10  10   6   -0.00    4.00
  10  10  -6   -0.00    5.72
 -10 -10   6    0.00    5.83
 -10  10   7    2.26    4.52
  10  10  -7    2.51    5.87
 -10 -10   7    5.72    6.39
 -10  10   8    0.00    4.49
  10  10  -8    3.09    6.04
 -10 -10   8    0.00    5.64
 -10  10   9   14.48    6.10
  10  10  -9   41.04   12.57
 -10 -10   9   28.11   10.31
 -10  10  10    3.23    4.21
  10  10 -10    1.85    6.05
 -10 -10  10   -0.00    6.40
 -10  10  11    4.37    4.42
  10  10 -11    0.53    5.56
  10  10 -11   10.20    7.78
 -10 -10  11    0.00    7.71
 -10  10  12   -0.00    4.44
  10  10 -12    6.65    7.72
  10  10 -12    5.87    6.77
 -10 -10  12   -0.00    5.20
 -10  10  13   19.08    7.94
  10  10 -13   30.49   10.03
  10  10 -13   38.84   11.85
 -10 -10  13   12.14    8.47
 -10  10  14    3.78    5.48
  10  10 -14    1.67    5.75
 -10 -10  14   -0.00    6.72
 -10  10  15    1.74    5.76
  10  10 -15   17.80    8.65
 -10 -10  15   13.27    9.26
 -10  10  16    4.70    5.70
  10  10 -16    2.16    6.50
 -10 -10  16   -0.00    5.98
 -10  10  17    1.33    5.31
  10  10 -17    2.04    8.12
 -10 -10  17    7.15    5.86
 -10  10  18    1.42    6.12
  10  10 -18    1.15    6.18
 -10 -10  18   -0.00    6.27
 -10  10  19   13.27    7.51
  10  10 -19   11.69    8.35
 -10 -10  19    6.72    7.28
 -10  10  20    1.07    6.49
  10  10 -20   -0.00    6.22
 -10 -10  20    4.31    6.27
 -10  10  21    1.03    5.42
  10  10 -21   -0.00    6.95
 -10  10  22    2.69    5.36
  10  10 -22    0.81    5.60
 -10  10  23   -0.00    7.21
  10  10 -23    0.00    6.14
 -10  10  24    1.12    6.24
  10  10 -24   -0.00    6.43
  10  10 -25    7.98    7.41
 -10  11   1   12.55    5.08
  10  11  -1   12.57    7.96
 -10 -11   1    4.01    6.13
 -10  11   2    0.18    3.51
  10  11  -2    0.97    5.88
 -10 -11   2    8.41    7.26
 -10  11   3   14.36    5.12
  10  11  -3    5.35    6.54
 -10 -11   3    2.11    5.86
 -10  11   4    6.29    4.20
  10  11  -4   -0.00    6.84
 -10 -11   4    2.51    6.70
 -10  11   5    1.17    3.84
  10  11  -5    0.92    6.23
 -10 -11   5   -0.00    6.24
 -10  11   6    4.12    4.62
  10  11  -6    5.45    6.86
 -10 -11   6   -0.00    5.82
 -10  11   7   23.38    7.40
  10  11  -7   32.74   10.79
 -10 -11   7   22.83   10.07
 -10  11   8    1.58    4.07
  10  11  -8    2.50    6.02
 -10 -11   8    0.00    6.72
 -10  11   9    1.38    4.26
  10  11  -9    1.05    6.42
 -10 -11   9   -0.00    5.93
 -10  11  10   -0.00    4.33
  10  11 -10   -0.00    4.87
 -10 -11  10   -0.00    6.02
 -10  11  11   11.12    6.62
  10  11 -11    5.21    8.39
 -10 -11  11    6.34    6.74
 -10  11  12   -0.00    5.35
  10  11 -12   -0.00    6.33
 -10 -11  12    0.00    4.68
 -10  11  13    4.36    5.24
  10  11 -13   11.50    8.26
  10  11 -13    8.17    6.26
 -10 -11  13    4.79    7.82
 -10  11  14   -0.00    5.20
  10  11 -14    1.07    6.96
  10  11 -14    4.92    6.48
 -10 -11  14    3.41    7.06
 -10  11  15   -0.00    5.62
  10  11 -15    6.68    8.71
 -10 -11  15    3.18    5.97
 -10  11  16    5.67    6.96
  10  11 -16    4.93    7.65
 -10 -11  16    0.00    7.42
 -10  11  17    1.01    5.32
  10  11 -17    7.73    8.24
 -10 -11  17   13.12    8.20
 -10  11  18    8.70    6.94
  10  11 -18    0.56    6.08
 -10 -11  18    2.60    6.38
 -10  11  19    0.74    5.48
  10  11 -19    0.00    6.32
 -10 -11  19    8.08    6.96
 -10  11  20   -0.00    6.40
  10  11 -20    7.50    7.56
 -10 -11  20    2.25    5.27
  10  11 -21    0.00    6.46
 -10 -11  21    6.34    7.59
  10  11 -22    0.00    6.38
 -10 -11  22    1.50    5.76
  10  11 -23    2.51    6.37
 -10 -11  23   -0.00    5.30
 -10  12   1    2.05    3.81
  10  12  -1    6.29    6.08
 -10 -12   1   -0.00    6.18
 -10  12   2    5.86    4.10
  10  12  -2    1.25    5.30
 -10 -12   2    2.80    6.16
 -10  12   3   12.02    5.38
  10  12  -3   -0.00    8.16
 -10 -12   3   23.78    9.28
 -10  12   4    5.59    4.59
  10  12  -4    5.42    6.46
 -10 -12   4    5.07    6.62
 -10  12   5   12.87    5.25
  10  12  -5   18.27    8.67
 -10 -12   5   15.45    8.83
 -10  12   6    2.83    4.45
  10  12  -6   -0.00    6.55
 -10 -12   6   -0.00    5.64
 -10  12   7    4.01    4.35
  10  12  -7    8.55    7.28
 -10 -12   7    3.30    7.20
 -10  12   8    0.00    3.97
  10  12  -8    3.74    6.75
 -10 -12   8   -0.00    6.67
 -10  12   9   16.22    6.63
  10  12  -9   26.77   10.90
 -10 -12   9   13.46    8.74
 -10  12  10    0.00    4.19
  10  12 -10   -0.00    5.61
 -10 -12  10   -0.00    7.20
 -10  12  11    0.58    4.64
  10  12 -11   11.14    7.40
 -10 -12  11    0.00    6.09
 -10  12  12    0.49    4.17
  10  12 -12   -0.00    6.73
 -10 -12  12   -0.00    6.39
 -10  12  13    0.00    4.56
  10  12 -13    3.44    6.69
 -10 -12  13   -0.00    4.90
 -10  12  14    0.00    5.42
  10  12 -14    9.86    7.92
 -10 -12  14    3.04    6.01
 -10  12  15    0.39    5.60
  10  12 -15   18.92    9.14
  10  12 -15    3.34    6.32
 -10 -12  15    0.00    5.87
 -10  12  16   -0.00    5.00
  10  12 -16   -0.00    6.69
  10  12 -16    0.50    6.42
 -10 -12  16    5.21    7.69
 -10  12  17   -0.00    5.63
  10  12 -17   -0.00    7.19
 -10 -12  17    0.00    6.70
  10  12 -18    0.37    5.81
 -10 -12  18    1.34    6.30
  10  12 -19    7.89    8.38
 -10 -12  19    4.14    7.39
  10  12 -20   -0.00    7.00
 -10 -12  20    0.51    6.48
 -10 -12  21   -0.00    6.22
 -10  13   1    8.80    4.45
  10  13  -1   12.28    7.86
 -10 -13   1   11.97    7.29
 -10  13   2   -0.00    3.28
  10  13  -2   -0.00    4.33
 -10 -13   2    0.10    5.45
 -10  13   3    2.73    4.14
  10  13  -3   -0.00    5.74
 -10 -13   3    3.70    5.97
 -10  13   4   -0.00    4.09
  10  13  -4   -0.00    5.73
 -10 -13   4   -0.00    5.08
 -10  13   5    4.07    4.37
  10  13  -5   -0.00    7.12
 -10 -13   5   -0.00    5.39
 -10  13   6    1.41    3.61
  10  13  -6   -0.00    5.44
 -10 -13   6   -0.00    6.51
 -10  13   7   13.25    5.36
  10  13  -7   10.60    9.26
 -10 -13   7   -0.00    5.83
 -10  13   8    2.69    4.35
  10  13  -8    7.73    7.80
 -10 -13   8   -0.00    6.18
 -10  13   9    0.00    4.16
  10  13  -9    9.96    8.38
 -10 -13   9    0.00    5.48
 -10  13  10    2.05    4.60
  10  13 -10   -0.00    6.23
 -10 -13  10    0.46    6.24
 -10  13  11    6.74    5.62
  10  13 -11    0.00    6.31
 -10 -13  11    1.22    7.00
 -10  13  12    7.35    5.37
  10  13 -12   18.73    9.90
 -10 -13  12   10.37    8.59
 -10  13  13    8.52    5.66
  10  13 -13    7.92    8.30
 -10 -13  13    6.38    7.38
  10  13 -14   -0.00    6.50
 -10 -13  14   -0.00    6.78
  10  13 -15    2.80    7.28
 -10 -13  15    1.05    5.55
  10  13 -16    8.89    7.92
 -10 -13  16    3.22    6.49
  10  13 -17   -0.00    6.57
  10  13 -17    0.00    6.34
 -10 -13  17    3.15    6.52
  10  13 -18    3.91    6.59
 -10 -13  18   -0.00    7.01
 -10  14   1   -0.00    3.15
  10  14  -1   10.33    8.57
 -10 -14   1   -0.00    6.36
 -10  14   2    0.78    3.18
  10  14  -2   11.87    7.60
 -10 -14   2    0.58    5.86
 -10  14   3    7.50    4.26
  10  14  -3    2.54    6.23
 -10 -14   3    3.32    7.07
 -10  14   4   -0.00    3.50
  10  14  -4    0.00    6.88
 -10 -14   4    2.96    6.51
 -10  14   5    4.49    4.40
  10  14  -5    5.58    7.14
 -10 -14   5    6.01    6.62
 -10  14   6    3.08    4.08
  10  14  -6   17.88    9.32
 -10 -14   6    4.44    6.38
 -10  14   7    8.04    4.68
  10  14  -7    5.21    7.27
 -10 -14   7    2.17    6.11
 -10  14   8    3.67    4.66
  10  14  -8    2.07    5.78
 -10 -14   8   -0.00    6.01
  10  14  -9    6.18    6.85
 -10 -14   9    3.21    6.13
  10  14 -10    1.42    6.53
 -10 -14  10    5.47    6.68
  10  14 -11    9.18    7.87
 -10 -14  11    1.84    6.03
  10  14 -12   -0.00    7.11
 -10 -14  12   -0.00    7.51
  10  14 -13    1.50    6.92
 -10 -14  13    0.00    6.62
  10  14 -14    0.00    6.64
  10  14 -15    4.67    7.63
  10  14 -16    5.53    6.75
  10  14 -17    0.00    6.69
 -10  15   1    0.50    3.63
  10  15  -1    6.87    7.00
 -10  15   2    0.00    3.53
  10  15  -2    4.73    6.52
 -10  15   3    0.11    3.06
  10  15  -3    4.67    6.16
 -10  15   4    1.48    3.19
  10  15  -4    4.04    6.88
  10  15  -5   -0.00    5.26
  10  15  -6    7.80    7.67
  10  15  -7    6.95    6.82
  10  15  -8    3.75    7.32
  10  15  -9    0.87    5.42
  10  15 -10    2.25    6.12
  10  15 -11    0.00    5.43
  10  16  -2   -0.00    6.70
  10  16  -3    0.60    6.38
  -9   0   1   17.35    7.14
   9   0  -1   16.79    6.42
   9   0  -1   20.15    7.05
  -9   0   2   -0.00    4.92
   9   0  -2    1.54    3.99
   9   0  -2    0.00    4.87
  -9   0   3  132.68   18.11
   9   0  -3  119.56   18.01
   9   0  -3  132.21   18.48
   9   0  -4    0.00    4.49
   9   0  -4    5.18    4.79
   9   0  -5   21.06    7.71
   9   0  -6   -0.00    4.79
   9   0 -11   14.89    6.71
   9   0 -12    2.88    5.68
  -9   0  13  111.39   18.57
   9   0 -13  116.70   18.05
  -9   0  14   -0.00    6.14
   9   0 -14    1.67    4.94
  -9   0  15   28.52   10.49
   9   0 -15   40.71   10.35
  -9   0  16    0.00    7.04
   9   0 -16    1.96    5.57
  -9   0  17   15.55    8.58
   9   0 -17   35.16    9.89
  -9   0  18    2.63    5.93
   9   0 -18    3.52    5.91
  -9   0  19   75.80   15.77
   9   0 -19   56.26   13.53
  -9   0  20    0.00    6.10
   9   0 -20   -0.00    5.60
  -9   0  21    9.80    7.74
   9   0 -21   13.56    8.60
  -9   0  22    3.48    6.98
   9   0 -22    3.94    7.08
  -9   0  23   26.57   10.92
   9   0 -23   52.04   12.76
  -9   0  24    0.00    6.73
   9   0 -24   -0.00    6.23
  -9   0  25   13.92    8.64
   9   0 -25   33.55   11.43
  -9   0  26   -0.00    7.15
   9   0 -26   11.12    8.02
  -9   0  27    3.99    7.56
   9   0 -27    3.86    5.66
   9   0 -28    0.51    7.37
   9   0 -29   10.82    8.12
   9   0 -30    0.00    5.46
   9   0 -31   15.44    8.72
   9   0 -32    1.10    7.66
   9   0 -33    8.27    8.56
   9   0 -34   -0.00    8.08
  -9   1   1  382.64   38.39
   9  -1  -1  349.06   38.04
   9   1  -1  363.88   39.17
   9   1  -1  340.31   38.96
  -9  -1   1  376.95   38.83
  -9   1   2    3.57    4.65
   9  -1  -2    0.00    4.67
   9   1  -2    2.71    4.79
   9   1  -2    0.00    4.35
  -9  -1   2    8.91    6.39
   9  -1  -3    2.59    4.73
   9  -1  -3    0.77    4.09
   9   1  -3    1.62    4.77
   9   1  -3    0.00    4.21
  -9  -1   3   -0.00    4.46
   9  -1  -4   50.35   10.59
   9  -1  -4   49.60   10.59
   9   1  -4   45.07   10.84
   9   1  -4   60.64   11.98
   9  -1  -5  122.61   17.56
   9  -1  -6    0.96    4.79
   9  -1  -7   35.45    9.31
   9  -1  -8    8.20    5.88
  -9   1   9   11.35    7.34
  -9   1  10    0.00    5.17
   9   1 -10    1.11    5.17
  -9   1  11   73.40   15.59
   9   1 -11  113.87   16.87
  -9   1  12    0.00    5.08
   9  -1 -12   -0.00    5.34
   9   1 -12   -0.00    5.58
  -9   1  13    4.66    6.32
   9  -1 -13   -0.00    5.62
   9   1 -13    8.73    6.55
  -9   1  14    3.92    6.67
   9  -1 -14   -0.00    5.10
   9   1 -14   -0.00    5.38
  -9   1  15   11.89    8.85
   9  -1 -15   80.32   13.92
   9   1 -15   79.55   14.03
  -9   1  16    5.26    6.16
   9  -1 -16    7.95    6.79
   9   1 -16   15.31    7.59
  -9   1  17   64.17   14.12
   9  -1 -17   53.31   11.72
   9   1 -17   26.99    9.90
  -9  -1  17   36.53   11.59
  -9   1  18    0.00    5.19
   9  -1 -18    0.00    5.26
   9   1 -18   -0.00    6.63
  -9  -1  18    2.47    6.97
  -9   1  19    0.00    6.46
   9  -1 -19   14.26    7.16
   9   1 -19   14.88    8.32
  -9  -1  19    2.22    6.20
  -9   1  20    5.12    7.15
   9  -1 -20   -0.00    6.16
   9   1 -20   10.17    7.67
  -9  -1  20    6.00    7.57
  -9   1  21   58.72   14.82
   9  -1 -21   51.40   13.35
   9   1 -21   79.99   15.56
  -9  -1  21   73.95   16.38
  -9   1  22   -0.00    6.35
   9  -1 -22   -0.00    6.00
   9   1 -22    1.83    6.79
  -9  -1  22    0.98    6.19
  -9   1  23   11.92    7.74
   9  -1 -23    0.93    6.03
   9   1 -23    4.34    6.09
  -9  -1  23    0.00    7.06
  -9   1  24   -0.00    5.70
   9  -1 -24   -0.00    6.03
   9   1 -24    0.00    5.97
  -9  -1  24    0.81    5.70
  -9   1  25    6.58    7.51
   9  -1 -25    4.28    6.99
   9   1 -25   -0.00    6.14
  -9  -1  25    8.56    7.71
  -9   1  26    2.83    5.93
   9  -1 -26    5.86    7.29
   9   1 -26    4.36    6.50
  -9  -1  26    6.00    7.84
  -9   1  27   23.48   11.16
   9  -1 -27   26.74   10.47
   9   1 -27   20.72    9.99
  -9   1  28    0.00    6.74
   9  -1 -28    0.00    6.47
   9   1 -28   -0.00    5.71
   9  -1 -29    3.19    7.68
   9   1 -29    0.00    7.12
   9  -1 -30   -0.00    6.78
   9   1 -30    1.69    7.73
   9  -1 -31    6.04    8.60
   9   1 -31    0.00    7.47
   9  -1 -32   -0.00    6.95
   9   1 -32   -0.00    8.28
   9  -1 -33    6.51    8.27
   9   1 -33    2.43    6.36
   9  -1 -34    2.90    7.92
   9   1 -34   -0.00    7.99
  -9   2   1   49.21    9.71
  -9   2   1   71.78   11.09
  -9   2   1   42.78    9.98
   9  -2  -1   60.51   10.86
   9   2  -1   39.04   10.45
  -9   2   2    5.40    5.06
   9  -2  -2   12.38    6.21
   9   2  -2    5.55    5.26
  -9   2   3  136.24   18.70
   9  -2  -3  149.29   18.87
   9   2  -3  116.05   18.80
  -9   2   4    0.00    4.30
   9  -2  -4    9.51    5.27
   9   2  -4    1.70    4.62
  -9   2   5    9.73    5.69
   9  -2  -5   13.90    6.53
   9   2  -5   11.99    6.55
  -9   2   6    0.74    4.04
   9  -2  -6   -0.00    4.65
  -9   2   7   49.05   11.07
   9  -2  -7   69.63   12.20
  -9   2   8   31.05    9.82
   9  -2  -8   28.91    8.09
   9   2  -8   42.93   10.39
  -9   2   9   20.78    8.61
   9  -2  -9   45.64    9.90
   9   2  -9   32.71    9.55
  -9   2  10    0.41    4.91
   9   2 -10    1.31    5.36
  -9   2  11    0.00    5.50
   9   2 -11   -0.00    5.40
  -9   2  12   13.62    7.58
   9   2 -12    6.74    5.81
  -9   2  13   35.14   10.95
   9  -2 -13   37.19   10.06
   9   2 -13   72.02   13.26
  -9   2  14   46.60   11.42
   9  -2 -14   30.69    9.54
   9   2 -14   37.64   10.19
  -9   2  15    4.22    6.21
   9  -2 -15   14.94    7.47
   9   2 -15   10.43    6.50
  -9   2  16    0.00    6.20
   9  -2 -16   -0.00    5.55
   9   2 -16    0.00    5.13
  -9   2  17   53.89   12.63
   9  -2 -17   27.46    9.71
   9   2 -17   46.38   11.52
  -9   2  18   -0.00    6.84
   9  -2 -18    8.49    6.69
   9   2 -18    2.41    6.41
  -9   2  19   75.09   16.67
   9  -2 -19  101.97   17.88
   9   2 -19  115.48   18.20
  -9   2  20    4.08    6.38
   9  -2 -20    0.15    5.20
   9   2 -20   14.92    7.19
  -9   2  21    0.00    6.92
   9  -2 -21    0.00    5.62
   9   2 -21    0.00    6.47
  -9  -2  21    4.76    6.47
  -9   2  22   19.39   10.05
   9  -2 -22    9.45    7.45
   9   2 -22   23.61    9.80
  -9  -2  22    3.49    7.03
  -9   2  23   34.70   11.40
   9  -2 -23   18.54    9.63
   9   2 -23   46.38   11.85
  -9  -2  23   20.29   10.16
  -9   2  24    2.11    7.07
   9  -2 -24   -0.00    5.90
   9   2 -24   -0.00    5.54
  -9  -2  24    5.94    7.26
  -9   2  25    1.32    6.13
   9  -2 -25    2.16    7.10
   9   2 -25    1.37    7.29
  -9   2  26   -0.00    7.57
   9  -2 -26    1.23    6.76
   9   2 -26   -0.00    6.25
  -9   2  27    1.96    6.91
   9  -2 -27    3.76    6.92
   9   2 -27    2.73    6.92
  -9   2  28   -0.00    6.97
   9  -2 -28    0.00    6.18
   9   2 -28    2.43    6.02
  -9   2  29    0.00    7.01
   9  -2 -29   22.40    9.83
   9   2 -29    3.36    7.29
  -9   2  30    3.25    7.14
   9  -2 -30    1.24    6.83
   9   2 -30   -0.00    7.52
   9  -2 -31    0.00    7.22
   9   2 -31   -0.00    7.25
   9  -2 -32    0.93    7.03
   9   2 -32    4.07    6.43
   9  -2 -33   -0.00    7.86
   9   2 -33    7.83    7.40
   9  -2 -34    8.75    8.24
   9   2 -34    2.70    6.51
  -9   3   1  186.76   21.17
  -9   3   1  188.18   21.03
  -9   3   1  152.80   20.52
   9  -3  -1  174.03   20.89
   9   3  -1  142.95   22.13
  -9   3   2   45.55    9.35
  -9   3   2   34.39    8.66
   9  -3  -2   41.35    8.97
   9   3  -2   49.72   11.48
  -9   3   3    5.65    4.96
  -9   3   3    3.82    4.15
   9  -3  -3    0.57    4.00
   9   3  -3    0.00    4.80
  -9   3   4    4.04    4.27
   9  -3  -4    6.34    5.18
   9   3  -4    1.65    4.97
  -9  -3   4    0.83    6.19
  -9  -3   4   -0.00    6.15
  -9   3   5   71.99   12.13
   9  -3  -5   51.09   10.31
   9   3  -5   49.71   11.69
   9   3  -5   42.03   10.74
  -9  -3   5   52.02   11.42
  -9  -3   5   44.30   11.88
  -9   3   6   27.69    9.25
   9  -3  -6   52.95   10.56
   9   3  -6   31.74    9.88
  -9  -3   6   67.18   12.25
  -9  -3   6   61.63   12.75
  -9   3   7   36.44    9.27
   9  -3  -7   24.31    7.59
   9   3  -7   32.12    9.54
  -9  -3   7    8.49    7.42
  -9   3   8    1.27    5.05
   9  -3  -8    0.00    5.03
   9   3  -8   -0.00    6.27
  -9  -3   8    4.70    5.81
  -9   3   9    8.88    6.61
   9  -3  -9   18.97    7.29
   9   3  -9   12.26    7.19
  -9  -3   9   13.73    8.56
  -9   3  10    8.82    7.00
   9  -3 -10    2.25    4.92
   9   3 -10    5.02    6.25
  -9  -3  10    8.21    7.96
  -9   3  11  148.84   20.99
   9   3 -11  153.40   21.25
  -9  -3  11  127.30   21.96
  -9   3  12   27.35    9.34
   9   3 -12   32.88   10.21
  -9  -3  12   43.89   11.53
  -9   3  13   12.37    7.52
   9   3 -13   23.45    8.58
  -9   3  14    0.75    5.09
   9  -3 -14   -0.00    4.95
   9   3 -14    0.00    6.45
  -9   3  15   64.95   14.15
   9  -3 -15   67.21   13.63
   9   3 -15   74.31   14.76
  -9   3  16    7.56    7.59
   9  -3 -16    4.41    6.57
   9   3 -16   18.55    8.97
  -9   3  17   26.75    9.64
   9  -3 -17   34.06   10.61
   9   3 -17   32.82   10.16
  -9   3  18    2.88    6.89
   9  -3 -18    2.82    6.00
   9   3 -18    0.92    5.77
  -9   3  19    0.00    6.13
   9  -3 -19    3.88    6.65
   9   3 -19    0.00    6.64
  -9   3  20   27.34    9.87
   9  -3 -20   12.40    8.76
   9   3 -20   14.97    8.16
  -9   3  21   34.02   11.16
   9  -3 -21   32.70   11.24
   9   3 -21   28.49   10.98
  -9   3  22    3.64    6.47
   9  -3 -22   13.76    8.49
   9   3 -22   -0.00    6.23
  -9   3  23    0.00    6.72
   9  -3 -23   12.50    8.58
   9   3 -23   16.21    8.18
  -9   3  24    5.34    7.29
   9  -3 -24    6.69    7.14
   9   3 -24   -0.00    5.39
  -9   3  25   12.94    8.96
   9  -3 -25    2.42    6.14
   9   3 -25   19.60    8.93
  -9   3  26    3.71    7.08
   9  -3 -26    2.21    7.62
   9   3 -26    2.83    6.12
  -9   3  27   -0.00    7.53
   9  -3 -27    7.76    8.58
   9   3 -27    4.36    6.93
  -9   3  28   -0.00    6.56
   9  -3 -28   -0.00    7.12
   9   3 -28    0.79    6.38
  -9   3  29    4.63    7.61
   9  -3 -29    0.00    6.10
   9   3 -29    0.00    7.06
  -9   3  30    2.44    6.89
   9  -3 -30   -0.00    7.75
   9   3 -30    0.88    6.11
  -9   3  31    0.00    7.15
   9  -3 -31   10.11    8.80
   9   3 -31    7.35    7.24
   9  -3 -32    7.51    8.34
   9   3 -32   -0.00    7.94
   9  -3 -33    3.78    7.49
   9   3 -33    1.01    5.81
   9  -3 -34    4.93    7.05
  -9   4   1    0.00    4.46
  -9   4   1    0.08    3.73
   9  -4  -1    1.01    4.02
   9   4  -1   -0.00    5.22
  -9  -4   1    3.17    5.68
  -9   4   2   45.29    9.43
  -9   4   2   45.37    9.32
   9  -4  -2   39.56    8.74
   9   4  -2   74.32   13.40
   9   4  -2   50.83   11.85
  -9  -4   2   19.48    8.16
  -9  -4   2   32.28   10.68
  -9   4   3   65.22   11.32
  -9   4   3   60.75   11.46
   9  -4  -3   62.06   10.72
   9   4  -3   63.41   12.94
   9   4  -3   31.09   10.76
  -9  -4   3   55.77   12.02
  -9  -4   3   39.89   11.32
  -9   4   4   73.54   12.16
  -9   4   4   59.79   11.08
   9  -4  -4   67.38   11.04
   9   4  -4   66.66   13.17
   9   4  -4   49.98   11.97
  -9  -4   4   45.29   11.40
  -9  -4   4   32.26   11.04
  -9   4   5  103.42   14.31
  -9   4   5   49.46   11.55
   9  -4  -5   65.45   12.06
   9   4  -5   56.48   12.74
   9   4  -5   76.53   14.54
  -9  -4   5   97.63   15.41
  -9  -4   5   62.50   13.93
  -9   4   6    0.00    4.40
   9  -4  -6    0.00    3.96
   9   4  -6   -0.00    5.16
   9   4  -6    0.00    5.40
  -9  -4   6    0.00    4.61
  -9  -4   6   -0.00    5.43
  -9   4   7   64.67   12.46
   9  -4  -7   80.02   13.22
   9   4  -7   82.97   15.40
  -9  -4   7   73.40   14.11
  -9  -4   7   71.18   14.94
  -9   4   8   84.20   14.50
   9  -4  -8  101.10   15.19
   9   4  -8   88.49   16.08
  -9  -4   8   87.14   16.89
  -9   4   9   71.76   13.37
   9  -4  -9   71.08   12.89
   9   4  -9   72.43   13.75
  -9  -4   9   71.39   15.07
  -9   4  10   -0.00    5.66
   9  -4 -10   -0.00    4.14
   9   4 -10   -0.00    5.80
  -9  -4  10    1.74    6.12
  -9   4  11    6.40    6.06
   9   4 -11    8.81    5.78
  -9  -4  11    0.51    5.39
  -9   4  12   -0.00    4.57
   9   4 -12   -0.00    3.92
  -9  -4  12    2.43    5.40
  -9   4  13   41.72   10.34
   9   4 -13   34.05   10.38
  -9  -4  13   41.99   12.48
  -9   4  14   10.33    6.96
   9  -4 -14   13.04    7.17
   9   4 -14   12.02    7.50
  -9  -4  14   15.82    8.10
  -9   4  15   26.60    9.26
   9  -4 -15   18.89    8.49
   9   4 -15   20.45    8.84
  -9  -4  15   32.36   10.58
  -9   4  16    0.00    5.07
   9  -4 -16   -0.00    6.05
   9   4 -16    3.11    6.59
  -9  -4  16    3.31    7.09
  -9   4  17   27.50    9.12
   9  -4 -17   39.00   11.13
   9   4 -17   39.64   10.52
  -9  -4  17   33.28   11.66
  -9   4  18   56.76   13.30
   9  -4 -18   45.09   12.67
   9   4 -18   69.71   14.12
  -9  -4  18   71.06   16.08
  -9   4  19   18.58    8.95
   9  -4 -19   43.86   12.55
   9   4 -19   58.34   12.86
  -9   4  20   -0.00    7.17
   9  -4 -20   -0.00    5.73
   9   4 -20   -0.00    5.67
  -9   4  21    2.74    5.69
   9  -4 -21   -0.00    7.17
   9   4 -21   -0.00    4.59
  -9   4  22    5.54    6.81
   9  -4 -22    7.85    8.14
   9   4 -22    0.00    5.34
  -9   4  23   28.77   11.15
   9  -4 -23   34.71   11.23
   9   4 -23   19.87    9.48
  -9   4  24    4.36    7.19
   9  -4 -24   14.68    9.34
   9   4 -24   -0.00    6.55
  -9   4  25    1.95    6.70
   9  -4 -25    3.88    7.66
   9   4 -25    3.49    7.67
  -9   4  26    5.46    7.55
   9  -4 -26    1.27    7.06
   9   4 -26    5.04    6.09
  -9   4  27   14.05    9.40
   9  -4 -27    0.03    6.77
   9   4 -27   -0.00    6.84
  -9   4  28    2.58    6.43
   9  -4 -28    5.27    8.23
   9   4 -28   -0.00    6.03
  -9   4  29   17.59   10.24
   9  -4 -29    9.98    9.85
   9   4 -29   31.52   11.13
  -9   4  30    7.74    8.06
   9  -4 -30   -0.00    7.14
   9   4 -30    3.39    6.50
  -9   4  31   -0.00    7.23
   9  -4 -31    4.19    7.49
   9   4 -31   -0.00    6.45
  -9   4  32    0.00    6.46
   9  -4 -32   -0.00    8.25
   9   4 -32    1.34    7.00
   9  -4 -33    3.59    8.77
   9   4 -33    3.77    8.44
  -9   5   1  111.90   14.84
  -9   5   1  107.13   14.76
   9  -5  -1   87.27   13.64
   9   5  -1  142.71   20.16
  -9  -5   1   63.26   14.77
  -9  -5   1  118.98   18.98
  -9   5   2   56.50   10.26
  -9   5   2   68.75   10.65
   9  -5  -2   50.63    9.40
   9   5  -2   72.88   13.86
  -9  -5   2   28.08   10.28
  -9  -5   2   29.43   10.77
  -9   5   3    2.07    4.40
  -9   5   3   11.30    5.72
   9  -5  -3    8.07    5.06
   9   5  -3   15.10    7.70
   9   5  -3    7.14    7.22
  -9  -5   3   -0.00    5.54
  -9  -5   3    2.10    6.29
  -9   5   4  109.83   14.31
  -9   5   4   66.46   12.15
   9  -5  -4   76.43   12.13
   9   5  -4   67.12   13.31
   9   5  -4   44.52   13.10
  -9  -5   4   75.81   14.01
  -9  -5   4   77.51   15.47
  -9   5   5   42.05    9.39
  -9   5   5   31.00    8.56
   9  -5  -5   39.49    9.00
   9   5  -5   37.02    9.87
   9   5  -5   40.56   10.87
  -9  -5   5   37.43    9.97
  -9  -5   5   28.58   10.25
  -9   5   6   47.69   10.19
  -9   5   6   27.48    8.40
   9  -5  -6   36.25    8.88
   9   5  -6   29.08    9.95
   9   5  -6   31.56   10.48
  -9  -5   6   36.01    9.94
  -9  -5   6   42.72   12.36
  -9   5   7   59.49   12.10
   9  -5  -7   65.74   12.14
   9   5  -7   98.16   16.39
   9   5  -7   79.61   14.62
  -9  -5   7   60.56   13.18
  -9  -5   7   85.30   16.20
  -9   5   8   -0.00    4.74
   9  -5  -8    3.09    4.61
   9   5  -8    4.81    6.31
  -9  -5   8    9.70    6.71
  -9  -5   8    2.04    6.23
  -9   5   9    0.92    4.21
   9  -5  -9    8.95    5.93
   9   5  -9    0.00    5.83
  -9  -5   9   -0.00    6.67
  -9   5  10   11.35    5.96
   9  -5 -10   -0.00    4.67
   9   5 -10   -0.00    6.04
  -9  -5  10    7.41    7.02
  -9   5  11   41.01   10.73
   9  -5 -11   53.71   11.55
   9   5 -11   72.84   14.01
  -9  -5  11   63.50   14.73
  -9   5  12   20.40    8.54
   9   5 -12   25.64    9.44
  -9  -5  12   28.29   10.23
  -9   5  13    0.00    5.10
   9   5 -13   -0.00    6.04
  -9  -5  13    0.00    6.70
  -9   5  14   16.56    7.83
   9  -5 -14   28.56    9.08
   9   5 -14   22.14    9.21
  -9  -5  14   12.78    9.36
  -9   5  15   13.99    7.84
   9  -5 -15   21.41    9.03
   9   5 -15   14.84    8.09
  -9  -5  15   33.46   12.04
  -9   5  16   31.09    9.88
   9  -5 -16   37.43   10.71
   9   5 -16   20.96    9.31
  -9  -5  16   33.44   11.75
  -9   5  17   36.98   10.18
   9  -5 -17   25.56    9.59
   9   5 -17   35.47   10.43
  -9  -5  17   25.54   11.91
  -9   5  18   10.23    6.87
   9  -5 -18   -0.00    6.35
   9   5 -18    5.99    7.53
  -9   5  19    0.46    5.02
   9  -5 -19   -0.00    7.10
   9   5 -19    5.92    6.94
  -9   5  20    0.00    6.13
   9  -5 -20    1.72    6.71
   9   5 -20    4.48    6.98
  -9   5  21   21.32    8.75
   9  -5 -21   11.31    7.80
   9   5 -21   19.00    9.56
  -9   5  22   17.64    8.81
   9  -5 -22   19.03   10.20
   9   5 -22   11.46    8.81
  -9   5  23   -0.00    6.11
   9  -5 -23   -0.00    6.99
   9   5 -23   25.44    9.53
  -9   5  24    0.00    5.55
   9  -5 -24   -0.00    6.13
   9   5 -24    3.92    6.15
  -9   5  25   -0.00    5.95
   9  -5 -25    8.90    8.08
   9   5 -25   -0.00    5.15
  -9   5  26    3.30    6.39
   9  -5 -26   15.08    8.64
   9   5 -26   13.30    8.90
  -9   5  27    1.94    5.27
   9  -5 -27    4.81    8.48
   9   5 -27    0.00    7.43
  -9   5  28    4.86    7.94
   9  -5 -28    2.90    7.07
   9   5 -28    4.88    6.97
  -9   5  29    6.10    7.81
   9  -5 -29    1.37    7.62
   9   5 -29    4.05    6.66
  -9   5  30    1.60    7.68
   9  -5 -30    7.34    8.40
   9   5 -30    0.72    6.46
  -9   5  31    9.07    7.71
   9  -5 -31    5.02    9.00
   9   5 -31    9.03    8.40
  -9   5  32   -0.00    7.43
   9  -5 -32   -0.00    9.56
   9   5 -32    6.65    7.30
  -9   5  33    1.28    7.52
   9  -5 -33   -0.00    8.54
  -9   6   1    2.25    4.49
   9  -6  -1    0.00    3.55
   9   6  -1    1.02    5.76
  -9  -6   1    2.93    5.81
  -9  -6   1    6.42    7.07
  -9   6   2   54.19   11.20
   9  -6  -2   95.35   12.77
   9   6  -2  105.47   17.22
  -9  -6   2   94.50   15.88
  -9  -6   2   94.01   17.28
  -9   6   3   25.33    7.63
   9  -6  -3   15.75    6.02
   9   6  -3   26.16    9.88
  -9  -6   3    9.66    7.47
  -9  -6   3   19.66    8.99
  -9   6   4   24.23    7.94
   9  -6  -4   22.15    6.49
   9   6  -4   15.47    7.27
   9   6  -4   15.99    8.63
  -9  -6   4   22.36    8.47
  -9  -6   4   13.73    8.20
  -9   6   5   18.17    6.52
   9  -6  -5   24.90    6.98
   9   6  -5   16.89    8.73
   9   6  -5   14.35    8.09
  -9  -6   5   26.92    9.14
  -9  -6   5   17.07    8.10
  -9   6   6    6.44    4.98
   9  -6  -6   10.97    5.25
   9   6  -6    0.00    5.84
   9   6  -6   10.35    6.79
  -9  -6   6    6.86    6.61
  -9  -6   6   11.89    7.74
  -9   6   7   26.58    7.70
   9  -6  -7   28.72    8.02
   9   6  -7   33.61    9.96
   9   6  -7   51.65   12.03
  -9  -6   7   18.64    8.22
  -9  -6   7   21.74   10.22
  -9   6   8   70.84   13.12
   9  -6  -8   91.15   14.07
   9   6  -8   81.62   15.60
  -9  -6   8   78.67   15.13
  -9  -6   8   90.40   17.13
  -9   6   9    8.29    6.30
   9  -6  -9   18.84    7.07
   9   6  -9   10.27    6.53
  -9  -6   9   12.37    7.70
  -9  -6   9   15.11    8.52
  -9   6  10   -0.00    5.00
   9  -6 -10   -0.00    4.18
   9   6 -10   -0.00    5.42
  -9  -6  10   -0.00    5.09
  -9  -6  10   -0.00    6.17
  -9   6  11    0.00    4.35
   9  -6 -11    0.00    5.51
   9   6 -11    1.78    6.32
  -9  -6  11    1.74    6.10
  -9   6  12   18.73    8.11
   9   6 -12   28.90   10.62
  -9  -6  12   55.65   13.84
  -9   6  13   19.95    7.79
   9   6 -13   29.07   10.02
  -9  -6  13   18.19    9.08
  -9   6  14   20.28    7.96
   9  -6 -14   61.00   12.60
   9   6 -14   33.78   10.88
  -9  -6  14   52.35   13.53
  -9   6  15    5.00    5.76
   9  -6 -15    6.39    7.60
   9   6 -15   11.02    7.08
  -9  -6  15   18.64    9.11
  -9   6  16   -0.00    4.62
   9  -6 -16   -0.00    5.87
   9   6 -16    1.08    6.10
  -9   6  17   16.78    7.30
   9  -6 -17    9.05    7.50
   9   6 -17    0.00    6.22
  -9   6  18   28.31    9.44
   9  -6 -18   24.23   10.72
   9   6 -18   49.15   11.73
  -9   6  19   -0.00    6.23
   9  -6 -19    0.00    7.43
   9   6 -19    7.18    7.33
  -9   6  20    3.46    7.03
   9  -6 -20    2.66    6.24
   9   6 -20   13.34    8.10
  -9   6  21    7.93    6.37
   9  -6 -21   -0.00    6.94
   9   6 -21    1.49    6.22
  -9   6  22    0.71    6.51
   9  -6 -22    5.35    6.43
   9   6 -22    4.60    5.90
  -9   6  23    7.29    6.66
   9  -6 -23    2.70    7.21
   9   6 -23    6.75    6.60
  -9   6  24    0.00    5.86
   9  -6 -24   10.59    8.08
   9   6 -24    1.68    6.91
  -9   6  25   -0.00    6.26
   9  -6 -25    2.78    7.65
   9   6 -25   12.36    8.35
  -9   6  26    3.49    6.91
   9  -6 -26    0.21    6.95
   9   6 -26   10.61    7.44
  -9   6  27   -0.00    5.83
   9  -6 -27    3.47    7.70
   9   6 -27   -0.00    6.28
  -9   6  28    5.50    6.43
   9  -6 -28    7.87    8.82
   9   6 -28    6.09    7.24
  -9   6  29   -0.00    6.14
   9  -6 -29    0.00    7.31
   9   6 -29    6.15    8.16
  -9   6  30    4.65    7.12
   9  -6 -30   -0.00    8.26
   9   6 -30    0.00    6.72
  -9   6  31   -0.00    7.15
   9  -6 -31   -0.00    7.13
   9   6 -31    0.00    5.85
  -9   6  32    5.01    8.14
   9  -6 -32   -0.00    7.74
   9   6 -32    7.71    7.63
  -9   6  33   -0.00    6.97
   9  -6 -33    5.25    8.65
  -9   6  34    0.05    7.09
  -9   7   1   18.50    5.85
   9   7  -1   15.20    8.25
  -9  -7   1    7.55    7.04
  -9   7   2    2.48    4.50
   9   7  -2    0.00    5.50
  -9  -7   2    0.02    5.45
  -9   7   3    2.98    4.17
   9   7  -3    0.28    4.88
  -9  -7   3    4.70    6.06
  -9  -7   3    0.00    6.78
  -9   7   4   16.46    6.19
   9   7  -4   30.87   10.39
  -9  -7   4   18.20    8.81
  -9  -7   4   24.18    9.78
  -9   7   5    0.00    4.40
   9   7  -5    9.48    7.79
  -9  -7   5    3.14    5.83
  -9  -7   5    9.73    6.98
  -9   7   6   41.54    9.66
   9  -7  -6   47.28    9.59
   9   7  -6   49.48   12.53
   9   7  -6   55.89   13.64
  -9  -7   6   54.09   12.20
  -9   7   7    3.93    4.46
   9  -7  -7    9.27    5.74
   9   7  -7    7.96    6.24
   9   7  -7    0.00    5.46
  -9  -7   7    1.03    6.07
  -9  -7   7   10.59    8.00
  -9   7   8    5.62    4.39
   9  -7  -8    0.64    4.43
   9   7  -8    1.50    4.63
  -9  -7   8   -0.00    6.86
  -9  -7   8    0.00    7.57
  -9   7   9   12.22    5.79
   9  -7  -9   15.62    6.69
   9   7  -9   15.42    7.89
  -9  -7   9    1.34    5.82
  -9  -7   9   10.60    8.35
  -9   7  10   22.89    7.26
   9  -7 -10   15.58    6.99
   9   7 -10   25.00    9.10
  -9  -7  10   11.69    7.11
  -9  -7  10    5.82    6.90
  -9   7  11   16.34    6.18
   9  -7 -11   25.06    8.10
   9   7 -11   18.83    8.50
  -9  -7  11   18.64    8.46
  -9  -7  11   18.80   10.44
  -9   7  12   58.06   11.75
   9   7 -12   39.74   10.90
  -9  -7  12   31.98    9.91
  -9   7  13    0.27    4.29
   9   7 -13    5.94    6.15
  -9   7  14    5.74    5.63
   9  -7 -14    0.47    6.45
   9   7 -14   12.01    7.40
  -9   7  15   10.95    6.06
   9  -7 -15   10.95    7.05
   9   7 -15    6.75    5.98
  -9   7  16   32.76    9.88
   9  -7 -16   53.03   12.34
   9   7 -16   48.16   12.39
  -9   7  17    0.00    5.12
   9  -7 -17   -0.00    6.79
   9   7 -17    0.00    6.22
  -9   7  18    6.23    5.68
   9  -7 -18   -0.00    6.76
   9   7 -18    0.56    5.41
  -9   7  19    0.00    6.35
   9  -7 -19    1.39    6.37
   9   7 -19   -0.00    5.86
  -9   7  20    0.00    6.39
   9  -7 -20    0.00    6.52
   9   7 -20    4.29    6.70
  -9   7  21    9.81    6.30
   9  -7 -21    0.00    6.60
   9   7 -21    9.64    6.94
  -9   7  22   11.57    7.69
   9  -7 -22   14.18    8.61
   9   7 -22   26.22   10.09
  -9   7  23   -0.00    6.21
   9  -7 -23    0.00    6.47
   9   7 -23    0.00    6.26
  -9   7  24    3.48    5.59
   9  -7 -24    0.00    6.93
   9   7 -24    0.65    6.08
  -9   7  25    1.41    6.94
   9  -7 -25    0.63    6.83
   9   7 -25    0.35    7.32
  -9   7  26   18.04    9.03
   9  -7 -26    3.15    8.01
   9   7 -26   22.08    9.82
  -9   7  27    9.91    8.69
   9  -7 -27    1.26    7.07
   9   7 -27    0.40    7.16
  -9   7  28    8.22    7.45
   9  -7 -28    4.81    8.10
   9   7 -28    2.63    8.16
  -9   7  29    0.49    6.10
   9  -7 -29    1.61    8.04
   9   7 -29   -0.00    6.08
  -9   7  30    6.91    7.57
   9  -7 -30    0.00    8.11
   9   7 -30    6.98    7.62
  -9   7  31    2.74    6.63
   9  -7 -31    0.00    8.32
   9   7 -31    0.38    6.56
  -9   7  32    5.82    7.49
   9  -7 -32    2.83    7.65
  -9   7  33    5.52    7.62
  -9   7  34    0.94    7.76
  -9   8   1   12.88    5.21
  -9  -8   1   25.18    9.00
  -9   8   2   22.53    6.18
  -9  -8   2    5.98    6.43
  -9   8   3    0.71    3.95
  -9  -8   3    5.07    5.38
  -9   8   4   58.64    9.22
  -9  -8   4    0.00    6.81
  -9   8   5   -0.00    4.15
  -9  -8   5    2.40    6.60
  -9  -8   5   -0.00    5.62
  -9   8   6    5.15    4.30
  -9  -8   6    4.79    6.49
  -9  -8   6    0.71    7.18
  -9   8   7    0.00    4.03
   9   8  -7   -0.00    6.05
  -9  -8   7    3.32    6.50
  -9   8   8   58.59   11.19
   9   8  -8   72.27   14.74
   9   8  -8   63.25   14.38
  -9  -8   8   66.51   14.54
  -9   8   9    0.39    4.43
   9   8  -9    3.33    6.59
   9   8  -9    6.92    6.58
  -9  -8   9    0.00    6.65
   9   8 -10    6.05    7.63
  -9  -8  10   14.91    7.86
  -9   8  11    4.32    5.13
   9  -8 -11   -0.00    5.14
   9   8 -11    5.50    5.85
  -9  -8  11    1.96    5.89
  -9   8  12   17.44    6.80
   9   8 -12   10.48    7.12
  -9  -8  12    8.64    6.58
  -9   8  13    4.84    5.05
   9   8 -13   -0.00    5.93
  -9  -8  13    3.83    6.02
  -9   8  14   18.26    8.16
   9  -8 -14   15.95    8.54
   9   8 -14   26.43    9.55
  -9  -8  14   16.13    8.14
  -9   8  15   -0.00    5.08
   9  -8 -15    2.51    5.75
   9   8 -15    0.00    5.55
  -9   8  16    0.00    6.46
   9  -8 -16    6.19    6.43
   9   8 -16    0.72    6.10
  -9   8  17    1.52    5.89
   9  -8 -17    0.00    7.12
   9   8 -17    6.64    7.24
  -9   8  18   41.35   10.54
   9  -8 -18   36.91   11.59
   9   8 -18   40.64   11.71
  -9   8  19    3.00    5.98
   9  -8 -19   -0.00    6.90
   9   8 -19   -0.00    5.44
  -9   8  20    2.69    5.55
   9  -8 -20    5.64    7.38
   9   8 -20    3.44    6.25
  -9   8  21   -0.00    5.44
   9  -8 -21    1.24    6.40
   9   8 -21   -0.00    6.31
  -9   8  22   -0.00    5.89
   9  -8 -22    7.62    7.88
   9   8 -22    2.35    6.69
  -9   8  23   -0.00    4.94
   9  -8 -23    8.09    7.74
   9   8 -23    0.00    4.97
  -9   8  24    2.28    6.41
   9  -8 -24    8.64    9.04
   9   8 -24    7.27    6.71
  -9   8  25    0.00    6.36
   9  -8 -25    0.06    7.28
   9   8 -25   -0.00    6.66
  -9   8  26    6.55    7.65
   9  -8 -26    5.60    7.98
   9   8 -26   20.35    8.35
  -9   8  27   -0.00    5.97
   9  -8 -27    3.15    7.63
   9   8 -27   -0.00    6.85
  -9   8  28    4.83    7.39
   9  -8 -28   -0.00    7.38
   9   8 -28   -0.00    6.36
  -9   8  29   -0.00    5.64
   9  -8 -29   -0.00    8.09
   9   8 -29   -0.00    6.40
  -9   8  30   -0.00    6.98
   9  -8 -30    2.63    8.82
   9   8 -30    0.00    7.49
  -9   8  31    1.05    6.54
   9  -8 -31    6.38    8.35
  -9   8  32   -0.00    8.10
   9  -8 -32   -0.00    8.26
  -9   8  33   -0.00    7.20
  -9   9   1    9.27    4.81
   9   9  -1    6.82    7.33
  -9  -9   1   18.75    8.73
  -9   9   2   28.00    6.65
   9   9  -2   23.10    9.39
  -9  -9   2   11.51    7.93
  -9   9   3    4.96    3.97
   9   9  -3   11.74    7.65
  -9  -9   3   -0.00    5.71
  -9   9   4    1.14    3.59
   9   9  -4   20.64    9.53
  -9  -9   4   15.04    7.01
  -9   9   5    4.16    3.96
   9   9  -5    3.65    7.02
  -9  -9   5    0.60    5.28
  -9   9   6   69.15   11.47
   9   9  -6   64.66   14.91
  -9  -9   6   52.49   13.07
  -9   9   7    2.97    4.24
   9   9  -7    0.64    5.59
  -9  -9   7    0.95    5.78
  -9   9   8    2.30    4.79
   9   9  -8   -0.00    5.28
  -9  -9   8   -0.00    6.49
  -9   9   9    0.20    4.77
   9   9  -9    2.19    5.63
   9   9  -9   -0.00    5.88
  -9  -9   9   -0.00    6.83
  -9   9  10    4.15    5.63
   9   9 -10   11.59    8.44
   9   9 -10   25.50    8.96
  -9  -9  10   12.34    7.38
  -9   9  11   -0.00    4.19
   9   9 -11    1.97    6.13
  -9  -9  11    5.75    6.69
  -9   9  12   26.52    8.27
   9   9 -12   17.33    8.44
  -9  -9  12   35.81   10.85
  -9   9  13    0.00    4.44
   9   9 -13   -0.00    5.00
  -9  -9  13    3.08    5.23
  -9   9  14    0.56    5.41
   9   9 -14    1.19    5.61
  -9  -9  14   -0.00    5.37
  -9   9  15   10.67    6.50
   9   9 -15    3.10    5.94
  -9  -9  15    7.49    6.39
  -9   9  16   36.95    9.78
   9   9 -16   42.53   12.13
  -9  -9  16   15.47    8.42
  -9   9  17    4.10    5.66
   9  -9 -17   -0.00    5.95
   9   9 -17   -0.00    6.02
  -9   9  18    0.73    5.09
   9  -9 -18   -0.00    6.30
   9   9 -18   -0.00    6.32
  -9   9  19    1.38    5.82
   9  -9 -19   -0.00    6.28
   9   9 -19    4.01    6.55
  -9   9  20   13.45    6.98
   9  -9 -20    4.73    7.10
   9   9 -20   -0.00    5.97
  -9   9  21   -0.00    5.56
   9  -9 -21    0.70    7.01
   9   9 -21   -0.00    6.17
  -9   9  22   13.90    7.98
   9  -9 -22    5.17    7.95
   9   9 -22   11.65    8.18
  -9   9  23    1.52    5.53
   9  -9 -23   -0.00    6.51
   9   9 -23   -0.00    5.94
  -9   9  24    0.34    5.09
   9  -9 -24    1.62    6.92
   9   9 -24   -0.00    4.83
  -9   9  25    0.00    5.73
   9  -9 -25   -0.00    7.70
   9   9 -25    4.50    6.89
  -9   9  26    8.10    7.14
   9  -9 -26    8.94    8.84
   9   9 -26   19.10    8.43
  -9   9  27    0.11    6.18
   9  -9 -27   -0.00    7.81
   9   9 -27    0.00    6.41
  -9   9  28    0.00    5.90
   9  -9 -28    6.21    7.62
   9   9 -28    8.18    7.65
  -9   9  29   -0.00    6.71
   9  -9 -29   -0.00    9.27
   9   9 -29   -0.00    6.33
  -9   9  30   -0.00    6.55
   9  -9 -30    0.72    7.78
   9  -9 -31    0.00    8.33
  -9  10   1    4.13    3.56
   9  10  -1    5.10    5.69
  -9 -10   1    3.27    4.89
  -9  10   2   11.41    4.69
   9  10  -2   19.39    8.39
  -9 -10   2   16.33    7.92
  -9  10   3    1.89    4.01
   9  10  -3   11.30    7.34
  -9 -10   3    0.00    6.41
  -9  10   4   31.25    7.59
   9  10  -4   42.43   11.31
  -9 -10   4   53.13   12.42
  -9  10   5    1.93    4.03
   9  10  -5    3.06    6.41
  -9 -10   5    0.00    6.24
  -9  10   6    4.46    4.18
   9  10  -6   -0.00    5.88
  -9 -10   6    2.41    6.37
  -9  10   7    9.79    5.34
   9  10  -7    4.65    6.62
  -9 -10   7   -0.00    6.55
  -9  10   8   25.82    7.37
   9  10  -8    8.88    8.39
  -9 -10   8    8.69    7.44
  -9  10   9    3.27    4.61
   9  10  -9    1.63    4.51
  -9 -10   9    8.41    7.48
  -9  10  10    1.88    4.76
   9  10 -10    2.33    6.39
   9  10 -10    6.35    7.30
  -9 -10  10    4.03    6.42
  -9  10  11    2.29    4.82
   9  10 -11    7.13    5.91
   9  10 -11    0.12    5.93
  -9 -10  11    0.00    5.50
  -9  10  12    7.21    5.67
   9  10 -12   10.98    7.17
   9  10 -12   10.66    7.64
  -9 -10  12    3.74    6.80
  -9  10  13   -0.00    4.22
   9  10 -13   -0.00    6.32
  -9 -10  13   -0.00    5.72
  -9  10  14   12.69    6.69
   9  10 -14   17.08    8.61
  -9 -10  14   11.17    7.74
  -9  10  15    5.60    5.99
   9  10 -15   -0.00    7.24
  -9 -10  15    1.13    5.67
  -9  10  16   -0.00    4.91
   9  10 -16    0.00    6.94
  -9 -10  16    0.00    5.88
  -9  10  17    0.00    5.93
   9  10 -17    0.04    5.74
  -9 -10  17    1.85    5.80
  -9  10  18   31.19    9.08
   9  10 -18   26.34   10.09
  -9 -10  18    8.76    7.72
  -9  10  19    0.48    5.28
   9  10 -19   -0.00    6.59
  -9  10  20    0.00    6.80
   9  10 -20    0.00    5.54
  -9  10  21   -0.00    4.88
   9  10 -21    4.01    7.01
  -9  10  22   11.27    7.50
   9  10 -22   10.39    7.03
  -9  10  23    0.00    5.21
   9  10 -23   -0.00    6.73
  -9  10  24    4.90    6.27
   9  10 -24    3.12    6.17
  -9  10  25   -0.00    4.90
   9 -10 -25    0.13    6.31
   9  10 -25    8.86    6.88
  -9  10  26    6.96    6.52
   9 -10 -26    0.00    7.62
   9  10 -26    0.00    5.95
  -9  10  27   -0.00    6.83
   9 -10 -27    2.49    7.76
   9  10 -27    1.75    5.90
   9 -10 -28    9.98    9.02
   9  10 -28    6.09    7.46
   9 -10 -29    7.64    9.97
   9 -10 -30    0.97    8.44
  -9  11   1    0.92    3.12
   9  11  -1   -0.00    5.38
  -9 -11   1   -0.00    5.51
  -9  11   2   22.78    6.03
   9  11  -2   24.10    9.86
  -9 -11   2   20.44    8.88
  -9  11   3   -0.00    2.81
   9  11  -3   -0.00    6.24
  -9 -11   3    5.57    7.15
  -9  11   4   10.27    4.95
   9  11  -4   14.56    8.04
  -9 -11   4   16.06    8.27
  -9  11   5    0.00    3.84
   9  11  -5    6.58    5.81
  -9 -11   5   -0.00    6.06
  -9  11   6   22.69    6.58
   9  11  -6   16.95    8.87
  -9 -11   6    7.25    6.64
  -9  11   7   -0.00    4.04
   9  11  -7   -0.00    6.34
  -9 -11   7    0.00    4.62
  -9  11   8    4.83    4.76
   9  11  -8   -0.00    6.32
  -9 -11   8    3.34    6.71
  -9  11   9   11.99    5.79
   9  11  -9    0.00    6.29
  -9 -11   9    0.00    7.04
  -9  11  10   11.39    6.31
   9  11 -10   15.09    8.17
  -9 -11  10   15.63    9.12
  -9  11  11    0.00    4.86
   9  11 -11    4.05    6.67
  -9 -11  11   -0.00    5.99
  -9  11  12   12.73    6.24
   9  11 -12   25.92   10.36
   9  11 -12   16.85    8.68
  -9 -11  12   11.36    8.45
  -9  11  13    1.16    4.31
   9  11 -13    0.22    5.31
   9  11 -13    0.16    5.19
  -9 -11  13    1.20    5.34
  -9  11  14    2.79    5.39
   9  11 -14    6.54    7.74
  -9 -11  14    0.00    5.64
  -9  11  15    0.00    5.18
   9  11 -15    6.20    7.37
  -9 -11  15   -0.00    5.86
  -9  11  16   12.96    7.88
   9  11 -16   18.42   10.19
  -9 -11  16   14.39    8.46
  -9  11  17   -0.00    5.43
   9  11 -17   -0.00    7.22
  -9 -11  17    5.63    6.98
  -9  11  18    4.11    6.34
   9  11 -18    2.78    6.65
  -9 -11  18    5.35    6.60
  -9  11  19    0.40    4.66
   9  11 -19   -0.00    7.05
  -9 -11  19   -0.00    5.12
  -9  11  20    6.17    7.61
   9  11 -20   13.68    9.20
  -9 -11  20    2.41    6.29
  -9  11  21    4.91    5.91
   9  11 -21    0.00    6.81
  -9 -11  21   -0.00    4.99
  -9  11  22   10.22    6.62
   9  11 -22    3.94    7.15
  -9  11  23    2.71    6.56
   9  11 -23   -0.00    6.04
  -9  11  24    4.10    6.34
   9  11 -24    0.00    6.04
   9  11 -25   -0.00    6.49
   9  11 -26    5.18    7.23
  -9  12   1    6.21    3.84
   9  12  -1    4.43    6.32
  -9 -12   1    0.00    5.17
  -9  12   2    3.06    3.52
   9  12  -2    7.37    7.02
  -9 -12   2    1.85    5.25
  -9  12   3    0.99    3.46
   9  12  -3   -0.00    5.12
  -9 -12   3   -0.00    5.94
  -9  12   4   22.80    6.19
   9  12  -4   -0.00    7.03
  -9 -12   4   13.93    7.82
  -9  12   5   -0.00    3.52
   9  12  -5   -0.00    6.04
  -9 -12   5    4.06    5.90
  -9  12   6   -0.00    3.15
   9  12  -6    0.48    5.36
  -9 -12   6    0.97    5.78
  -9  12   7    2.62    4.29
   9  12  -7   -0.00    5.14
  -9 -12   7    3.41    5.76
  -9  12   8   37.33    8.52
   9  12  -8   16.21    9.64
  -9 -12   8   15.89    9.35
  -9  12   9    5.43    5.06
   9  12  -9    7.07    6.52
  -9 -12   9    2.22    6.27
  -9  12  10    3.59    5.03
   9  12 -10    0.81    6.08
  -9 -12  10    4.36    6.86
  -9  12  11   -0.00    4.25
   9  12 -11    0.00    5.80
  -9 -12  11    0.35    5.51
  -9  12  12    0.00    4.70
   9  12 -12    5.65    6.62
  -9 -12  12    8.18    7.40
  -9  12  13    3.44    5.24
   9  12 -13    0.00    5.86
  -9 -12  13   -0.00    5.85
  -9  12  14    8.00    6.05
   9  12 -14   31.55   10.78
   9  12 -14   11.21    7.86
  -9 -12  14    0.24    6.06
  -9  12  15    6.57    5.52
   9  12 -15    0.00    5.60
   9  12 -15   -0.00    5.58
  -9 -12  15   10.19    7.30
  -9  12  16    2.02    5.48
   9  12 -16   -0.00    6.29
  -9 -12  16    4.61    7.05
  -9  12  17   -0.00    4.45
   9  12 -17   -0.00    6.37
  -9 -12  17   -0.00    6.33
  -9  12  18    2.36    5.21
   9  12 -18    0.00    7.59
  -9 -12  18    0.00    5.74
  -9  12  19    2.16    6.20
   9  12 -19    1.92    5.18
  -9 -12  19    6.56    7.47
  -9  12  20    5.49    6.69
   9  12 -20    3.01    7.26
  -9 -12  20    0.00    6.44
  -9  12  21    0.16    5.46
   9  12 -21    7.40    7.93
  -9 -12  21    2.44    6.03
   9  12 -22    1.63    6.68
  -9 -12  22    4.12    5.97
   9  12 -23   -0.00    6.70
  -9 -12  23    0.34    6.01
   9  12 -24    6.62    7.79
  -9 -12  24   10.53    7.79
   9  12 -25    1.72    6.87
  -9  13   1   14.72    4.90
   9  13  -1    3.22    7.29
  -9 -13   1    1.09    6.21
  -9  13   2   -0.00    2.93
   9  13  -2    9.63    7.42
  -9 -13   2    3.01    5.94
  -9  13   3    0.69    3.35
   9  13  -3    5.46    5.87
  -9 -13   3   -0.00    5.69
  -9  13   4   -0.00    3.24
   9  13  -4   -0.00    5.97
  -9 -13   4   -0.00    4.51
  -9  13   5    0.00    3.73
   9  13  -5    7.66    7.53
  -9 -13   5    3.01    5.99
  -9  13   6    8.31    4.98
   9  13  -6    4.93    6.83
  -9 -13   6    7.33    6.28
  -9  13   7   -0.00    4.19
   9  13  -7    0.00    6.24
  -9 -13   7    0.06    5.38
  -9  13   8    1.55    4.73
   9  13  -8    9.46    7.49
  -9 -13   8    2.43    6.36
  -9  13   9    0.47    4.46
   9  13  -9    0.00    6.15
  -9 -13   9    2.33    6.13
  -9  13  10    6.55    5.70
   9  13 -10    0.00    7.07
  -9 -13  10    4.55    6.44
  -9  13  11    3.93    5.10
   9  13 -11    1.77    5.15
  -9 -13  11    0.31    5.71
  -9  13  12    6.40    5.95
   9  13 -12   10.71    7.89
  -9 -13  12    2.13    7.19
  -9  13  13   -0.00    5.32
   9  13 -13    4.58    7.23
  -9 -13  13    2.41    6.96
  -9  13  14    3.99    4.84
   9  13 -14    0.00    5.93
  -9 -13  14    0.00    5.63
  -9  13  15   -0.00    4.31
   9  13 -15    0.00    6.59
  -9 -13  15    1.48    6.78
  -9  13  16    7.75    6.08
   9  13 -16   14.08    8.14
   9  13 -16    1.75    6.48
  -9 -13  16    8.61    7.04
  -9  13  17    4.55    6.68
   9  13 -17   -0.00    5.78
  -9 -13  17    0.00    6.99
   9  13 -18   -0.00    6.23
  -9 -13  18    0.00    6.35
   9  13 -19   -0.00    6.82
  -9 -13  19    0.00    5.71
   9  13 -20   11.98    8.20
  -9 -13  20   -0.00    7.09
   9  13 -21   -0.00    6.89
  -9 -13  21    0.00    6.70
   9  13 -22    0.00    7.11
  -9 -13  22    4.96    6.80
  -9 -13  23   -0.00    6.01
  -9  14   1    2.86    3.14
   9  14  -1    0.78    5.97
  -9 -14   1   -0.00    4.99
  -9  14   2   13.84    5.17
   9  14  -2   -0.00    5.65
  -9 -14   2   13.84    7.52
  -9  14   3    0.00    3.31
   9  14  -3    7.54    7.44
  -9 -14   3    4.71    7.12
  -9  14   4   14.91    5.49
   9  14  -4   -0.00    5.60
  -9 -14   4    1.24    6.14
  -9  14   5    0.40    3.61
   9  14  -5   -0.00    6.34
  -9 -14   5   -0.00    5.39
  -9  14   6   -0.00    3.98
   9  14  -6   -0.00    7.02
  -9 -14   6    1.42    5.08
  -9  14   7    0.50    3.92
   9  14  -7    0.66    5.39
  -9 -14   7   -0.00    5.71
  -9  14   8    0.00    3.80
   9  14  -8   -0.00    4.72
  -9 -14   8    7.10    6.73
  -9  14   9   -0.00    4.60
   9  14  -9    6.78    6.51
  -9 -14   9    7.43    7.20
  -9  14  10    0.33    4.22
   9  14 -10   -0.00    5.07
  -9 -14  10    0.00    5.87
  -9  14  11    1.93    4.82
   9  14 -11   -0.00    6.89
  -9 -14  11    1.86    5.63
  -9  14  12    0.00    5.48
   9  14 -12   -0.00    6.23
  -9 -14  12    4.68    6.69
  -9  14  13    7.26    6.32
   9  14 -13   12.09    9.08
  -9 -14  13    6.12    7.78
   9  14 -14   14.74    9.35
  -9 -14  14   -0.00    6.80
   9  14 -15    1.58    5.69
  -9 -14  15    0.27    6.38
   9  14 -16    3.14    5.51
  -9 -14  16    2.05    5.72
   9  14 -17   -0.00    4.65
  -9 -14  17    4.34    7.06
   9  14 -18    6.31    6.40
  -9 -14  18    2.88    6.31
   9  14 -19    3.83    5.63
  -9 -14  19    4.00    8.58
  -9 -14  20    5.34    6.54
  -9  15   1    5.26    3.87
   9  15  -1   -0.00    4.92
  -9 -15   1    5.59    6.68
  -9  15   2    0.77    3.03
   9  15  -2   10.54    8.63
  -9 -15   2    1.91    6.28
  -9  15   3    1.95    3.66
   9  15  -3   -0.00    6.24
  -9 -15   3    1.64    6.76
  -9  15   4   -0.00    3.34
   9  15  -4   -0.00    6.18
  -9 -15   4    0.68    5.98
  -9  15   5    3.07    4.22
   9  15  -5    3.22    4.97
  -9 -15   5    4.51    7.22
  -9  15   6    3.97    4.51
   9  15  -6   -0.00    6.58
  -9 -15   6    1.78    5.45
  -9  15   7    1.41    4.31
   9  15  -7    2.69    6.47
  -9 -15   7    6.91    7.13
  -9  15   8   -0.00    3.68
   9  15  -8   -0.00    6.10
  -9 -15   8   -0.00    5.03
   9  15  -9   -0.00    6.84
  -9 -15   9    6.36    7.27
   9  15 -10   -0.00    6.55
  -9 -15  10   -0.00    5.86
   9  15 -11    6.60    6.91
  -9 -15  11    8.31    8.11
   9  15 -12    8.81    9.04
  -9 -15  12   -0.00    6.48
   9  15 -13    0.11    5.69
  -9 -15  13   -0.00    6.70
  -9 -15  14    5.40    6.98
  -9 -15  15    1.39    6.37
  -9 -15  16    0.00    6.35
  -9  16   1    2.07    3.53
   9  16  -1    0.00    6.20
  -9  16   2    0.74    3.36
   9  16  -2    0.97    6.00
  -9  16   3   -0.00    3.73
   9  16  -3    4.63    6.76
   9  16  -4   -0.00    6.62
  -9 -16   4   -0.00    5.73
   9  16  -5   -0.00    5.29
  -9 -16   5    1.27    5.79
   9  16  -6    1.47    5.19
  -9 -16   6    2.47    7.31
  -9 -16   7    3.78    7.48
  -8   0   1    0.64    4.18
  -8   0   1    0.00    3.59
  -8   0   1    0.00    4.73
   8   0  -1    5.26    4.63
   8   0  -1   -0.00    3.58
  -8   0   2  576.52   50.47
  -8   0   2  520.63   48.60
  -8   0   2  454.82   49.46
   8   0  -2  479.27   49.11
   8   0  -2  466.61   48.81
  -8   0   3   -0.00    4.19
   8   0  -3   -0.00    4.15
   8   0  -3    3.43    4.01
  -8   0   4   86.79   14.65
   8   0  -4   87.11   13.70
  -8   0   5   -0.00    4.77
   8   0  -5   -0.00    4.02
  -8   0   6   79.22   14.04
   8   0  -6   99.87   14.55
  -8   0   7    3.23    5.19
   8   0  -7    6.43    5.24
  -8   0   8  218.94   26.22
   8   0  -8  199.95   24.76
  -8   0   9    0.11    5.05
   8   0  -9   -0.00    4.50
  -8   0  10    0.07    5.09
   8   0 -10    0.78    5.13
  -8   0  11    0.52    5.08
  -8   0  12  175.07   23.75
  -8   0  13   -0.00    5.68
  -8   0  14   52.76   12.15
   8   0 -15    0.47    4.30
   8   0 -16    9.10    5.54
   8   0 -17   -0.00    4.56
   8   0 -18   80.46   15.54
   8   0 -19    1.11    5.55
   8   0 -20    9.91    7.17
   8   0 -21    0.34    5.25
  -8   0  22   53.33   14.29
   8   0 -22   65.98   14.24
  -8   0  23   -0.00    6.94
   8   0 -23    0.00    5.95
  -8   0  24   18.11    8.86
   8   0 -24   34.79   11.87
  -8   0  25   -0.00    6.08
   8   0 -25    2.10    7.11
  -8   0  26    2.24    6.89
   8   0 -26    0.00    7.76
  -8   0  27   -0.00    6.34
   8   0 -27    3.05    5.53
   8   0 -28   19.14    9.57
   8   0 -29    5.63    6.76
   8   0 -30   13.01    8.56
   8   0 -31    4.98    8.38
   8   0 -32   13.72    8.33
   8   0 -33    0.00    6.47
   8   0 -34    1.58    7.77
   8   0 -35   -0.00    7.95
  -8   1   1   65.89   11.04
  -8   1   1   78.93   11.41
  -8   1   1   38.83    9.98
   8  -1  -1   75.99   11.54
   8   1  -1   60.43   11.49
   8   1  -1   77.86   12.77
  -8  -1   1   58.43   11.23
  -8  -1   1   55.41   11.43
  -8   1   2    8.21    4.57
  -8   1   2    6.50    4.08
   8  -1  -2   -0.00    3.57
   8  -1  -2    5.02    4.62
   8   1  -2    5.55    4.96
   8   1  -2    9.88    5.53
  -8  -1   2    7.13    5.06
  -8  -1   2    1.39    5.01
  -8   1   3   -0.00    4.24
  -8   1   3    0.00    3.94
   8  -1  -3    8.73    5.15
   8  -1  -3    0.00    4.16
   8   1  -3    7.75    5.04
   8   1  -3    3.10    4.58
  -8  -1   3    0.00    4.16
  -8  -1   3    4.44    5.34
  -8   1   4   40.64    8.37
  -8   1   4   37.84    8.95
   8  -1  -4   30.96    7.90
   8   1  -4   31.77    8.48
  -8  -1   4   27.65    8.41
  -8   1   5    7.01    4.73
  -8   1   5    3.09    4.97
   8  -1  -5    6.14    4.42
   8   1  -5    6.03    5.06
  -8  -1   5    5.86    5.10
  -8   1   6   79.72   13.34
   8  -1  -6   81.19   12.90
   8   1  -6   66.56   12.51
  -8  -1   6   65.10   12.95
  -8   1   7   12.43    6.14
   8  -1  -7    6.33    4.99
   8   1  -7   11.35    5.55
  -8  -1   7    0.00    4.38
  -8   1   8    1.38    4.54
   8  -1  -8    1.57    4.30
   8   1  -8    1.08    4.79
  -8  -1   8   -0.00    4.99
  -8   1   9   29.14    7.89
   8  -1  -9    7.39    5.43
   8   1  -9   13.25    6.57
  -8  -1   9    8.46    6.86
  -8   1  10  114.70   18.44
   8  -1 -10  136.30   18.69
  -8  -1  10  151.50   20.58
   8  -1 -11    2.58    5.07
  -8  -1  11    0.00    5.06
  -8  -1  12    0.00    5.07
  -8  -1  13    0.65    5.45
   8   1 -14   79.51   14.50
  -8  -1  14   70.60   14.25
   8  -1 -15   38.74   10.17
   8   1 -15   35.00   10.49
  -8  -1  15   59.22   12.78
   8  -1 -16   51.25   12.49
   8   1 -16   56.83   12.57
  -8  -1  16   54.85   13.24
   8  -1 -17    6.84    6.67
   8   1 -17   11.77    7.57
  -8  -1  17   -0.00    5.20
   8  -1 -18   -0.00    6.61
   8   1 -18    7.58    5.91
  -8   1  19   15.61    9.23
   8  -1 -19    6.47    6.94
   8   1 -19    4.91    6.11
  -8   1  20   21.87    9.56
   8  -1 -20   10.11    8.14
   8   1 -20   17.38    7.71
  -8   1  21   -0.00    6.02
   8  -1 -21    3.44    6.27
   8   1 -21    4.55    6.65
  -8   1  22   50.82   13.67
   8  -1 -22   59.47   13.88
   8   1 -22   57.18   13.44
  -8   1  23    0.00    6.36
   8  -1 -23    1.85    6.73
   8   1 -23   -0.00    5.91
  -8   1  24    2.37    7.33
   8  -1 -24   14.78    8.79
   8   1 -24    5.56    6.92
  -8   1  25   -0.00    5.54
   8  -1 -25   -0.00    6.96
   8   1 -25   -0.00    6.21
  -8   1  26    8.40    7.99
   8  -1 -26   18.34    9.45
   8   1 -26   13.54    8.41
  -8  -1  26   10.91    9.07
  -8   1  27    4.28    6.98
   8  -1 -27    4.34    6.03
   8   1 -27    2.77    7.04
  -8   1  28    8.17    8.09
   8  -1 -28   -0.00    6.46
   8   1 -28    7.32    7.56
  -8   1  29    0.00    6.66
   8  -1 -29    1.49    6.74
   8   1 -29   -0.00    4.51
   8  -1 -30   25.62   11.21
   8   1 -30   10.77    8.65
   8  -1 -31   -0.00    7.30
   8   1 -31    4.32    8.45
   8  -1 -32   17.37   10.60
   8   1 -32   13.43    8.97
   8  -1 -33    3.97    8.23
   8   1 -33    4.48    7.80
   8  -1 -34    4.12    6.78
   8   1 -34    0.00    7.46
   8  -1 -35    4.33    7.99
   8   1 -35    9.60    8.17
  -8   2   1   -0.00    3.38
  -8   2   1    2.97    3.80
   8  -2  -1    1.59    3.98
   8  -2  -1    1.26    3.13
   8   2  -1    3.21    5.23
   8   2  -1    0.14    4.48
  -8  -2   1   -0.00    4.35
  -8  -2   1    2.92    4.37
  -8   2   2   75.38   11.53
  -8   2   2   73.30   12.07
   8  -2  -2   76.16   11.77
   8  -2  -2   47.12    9.76
   8   2  -2   66.62   12.11
   8   2  -2   81.80   13.47
  -8  -2   2   67.49   12.36
  -8  -2   2   74.64   13.38
  -8   2   3    8.71    5.29
  -8   2   3    6.48    4.64
   8  -2  -3   19.46    6.03
   8   2  -3    9.39    5.17
   8   2  -3    8.74    5.41
  -8  -2   3   13.32    5.87
  -8  -2   3    7.02    6.37
  -8   2   4   43.09    8.95
  -8   2   4   30.08    7.80
   8  -2  -4   24.10    7.07
   8   2  -4   28.46    8.45
   8   2  -4   36.17    8.85
  -8  -2   4   34.03    8.60
  -8  -2   4   39.65    9.80
  -8   2   5    7.42    5.03
  -8   2   5    6.89    4.74
   8  -2  -5   11.46    5.39
   8   2  -5    3.17    5.02
  -8  -2   5   10.82    6.18
  -8   2   6   82.20   13.17
   8  -2  -6   87.37   13.26
   8   2  -6   60.44   12.52
  -8  -2   6   82.06   14.66
   8  -2  -7   33.84    8.12
   8   2  -7   27.77    8.12
  -8  -2   7    5.10    6.52
   8  -2  -8   93.27   14.52
  -8  -2   8   99.51   16.44
   8  -2  -9   14.72    6.08
  -8  -2   9   11.55    7.41
   8  -2 -10   -0.00    4.45
  -8  -2  10    0.50    5.92
   8  -2 -11    3.23    5.20
  -8  -2  11    0.00    5.20
   8  -2 -12   39.27   10.10
  -8  -2  12   58.39   12.56
   8   2 -13   44.17   10.61
  -8  -2  13   30.36   10.44
   8   2 -14   20.01    8.30
  -8  -2  14   29.29    9.40
   8   2 -15   27.31    8.67
  -8  -2  15   13.14    7.91
  -8   2  16   31.92    9.70
   8  -2 -16   32.89    9.34
   8   2 -16   24.02    8.68
  -8  -2  16   27.01    9.90
  -8   2  17   14.46    7.90
   8  -2 -17   25.73    9.51
   8   2 -17   15.59    8.03
  -8  -2  17   11.06    8.24
  -8   2  18  128.25   20.61
   8  -2 -18  105.46   19.37
   8   2 -18  150.39   21.47
  -8  -2  18  142.94   22.07
  -8   2  19    2.51    5.71
   8  -2 -19   -0.00    5.70
   8   2 -19   -0.00    5.77
  -8  -2  19    0.99    5.64
  -8   2  20   -0.00    6.66
   8  -2 -20    8.87    7.61
   8   2 -20   -0.00    5.65
  -8  -2  20    0.00    7.21
  -8   2  21   -0.00    6.28
   8  -2 -21    2.37    6.33
   8   2 -21    5.29    5.94
  -8  -2  21    4.39    5.89
  -8   2  22   22.66    9.57
   8  -2 -22   17.98    9.63
   8   2 -22   25.40    9.96
  -8   2  23    0.00    5.39
   8  -2 -23   -0.00    6.27
   8   2 -23    9.62    6.00
  -8   2  24   -0.00    5.37
   8  -2 -24    2.28    6.06
   8   2 -24    6.93    7.11
  -8   2  25   -0.00    4.74
   8  -2 -25   -0.00    6.12
   8   2 -25   -0.00    5.70
  -8   2  26    1.90    6.97
   8  -2 -26   -0.00    6.07
   8   2 -26    0.00    5.18
  -8   2  27   -0.00    5.84
   8  -2 -27   -0.00    7.39
   8   2 -27   -0.00    6.86
  -8   2  28    9.42    8.34
   8  -2 -28    5.78    9.66
   8   2 -28    7.28    7.52
  -8   2  29   -0.00    6.47
   8  -2 -29   -0.00    7.06
   8   2 -29    0.00    7.28
  -8   2  30    0.00    6.53
   8  -2 -30    0.00    8.13
   8   2 -30    5.21    5.85
   8  -2 -31    1.01    7.55
   8   2 -31    0.78    5.80
   8  -2 -32    6.51    7.36
   8   2 -32    4.72    7.79
   8  -2 -33    3.73    7.95
   8   2 -33    5.96    7.19
   8  -2 -34    4.63    8.19
   8   2 -34    9.20    8.26
   8  -2 -35    4.34    8.08
   8   2 -35   -0.00    6.50
  -8   3   1   92.64   12.32
   8  -3  -1   68.67   11.38
   8  -3  -1   69.60   10.70
   8   3  -1   69.28   13.09
   8   3  -1   93.33   14.78
  -8  -3   1   68.37   12.47
  -8  -3   1   64.06   13.11
  -8   3   2    0.00    4.34
   8  -3  -2    1.06    3.57
   8  -3  -2    0.76    3.53
   8   3  -2    0.58    4.21
   8   3  -2    1.15    4.27
  -8  -3   2    0.61    4.04
  -8  -3   2    2.71    5.35
  -8   3   3   41.47    9.10
   8  -3  -3   59.07    9.85
   8  -3  -3   57.45    9.24
   8   3  -3   42.02   10.18
   8   3  -3   48.96   11.23
  -8  -3   3   56.33   11.37
  -8  -3   3   45.17   11.46
  -8   3   4  137.33   17.74
   8  -3  -4  185.71   19.07
   8   3  -4  141.24   19.63
   8   3  -4  102.87   17.86
  -8  -3   4  138.67   18.86
  -8  -3   4  118.45   19.40
  -8   3   5    0.00    4.89
   8  -3  -5   14.35    5.66
  -8  -3   5   29.08    8.67
  -8   3   6   32.61    8.22
   8  -3  -6   27.92    7.23
  -8  -3   6   16.19    8.02
  -8   3   7   12.48    6.46
   8  -3  -7   20.57    6.49
  -8  -3   7   19.85    7.92
   8  -3  -8    4.26    4.77
  -8  -3   8    5.19    6.27
   8  -3  -9    3.75    5.02
  -8  -3   9    0.00    5.26
   8  -3 -10   80.70   14.05
  -8  -3  10  110.13   17.74
   8  -3 -11   75.48   13.85
   8   3 -11   76.92   14.18
  -8  -3  11   82.85   15.87
  -8   3  12    4.36    5.87
   8  -3 -12    2.55    5.23
   8   3 -12    0.00    4.67
  -8  -3  12    3.77    5.73
  -8   3  13    5.41    5.70
   8   3 -13    6.97    6.22
  -8  -3  13   12.80    8.03
  -8   3  14   14.65    7.10
   8   3 -14   18.23    7.79
  -8  -3  14   29.76    9.62
  -8   3  15   14.23    7.81
   8   3 -15   25.61    9.11
  -8  -3  15   27.10    9.86
  -8   3  16   79.99   14.84
   8  -3 -16   44.88   12.79
   8   3 -16  119.57   17.29
  -8  -3  16   95.79   16.77
  -8   3  17    0.00    5.11
   8  -3 -17    0.17    4.92
   8   3 -17    0.00    6.84
  -8  -3  17    1.82    6.00
  -8   3  18    4.82    6.69
   8  -3 -18    1.96    7.12
   8   3 -18    1.31    6.35
  -8  -3  18    3.94    6.19
  -8   3  19   17.01    8.06
   8  -3 -19   15.70    9.15
   8   3 -19    8.68    7.69
  -8  -3  19   17.75    8.89
  -8   3  20   63.39   14.33
   8  -3 -20   80.22   16.17
   8   3 -20   83.53   15.48
  -8  -3  20   76.46   16.15
  -8   3  21   -0.00    5.65
   8  -3 -21    0.07    6.90
   8   3 -21    3.95    5.17
  -8  -3  21   10.91    8.46
  -8   3  22   14.00    7.92
   8  -3 -22    7.17    8.13
   8   3 -22    0.00    6.45
  -8  -3  22    0.00    7.69
  -8   3  23    0.04    5.92
   8  -3 -23    1.32    7.03
   8   3 -23   10.11    7.78
  -8   3  24   14.76    8.43
   8  -3 -24   17.47   10.08
   8   3 -24   22.21    9.69
  -8   3  25   12.42    7.13
   8  -3 -25   17.12    8.80
   8   3 -25    6.64    6.88
  -8   3  26    7.56    6.81
   8  -3 -26    0.27    6.87
   8   3 -26    0.00    5.81
  -8   3  27   -0.00    6.31
   8  -3 -27    4.74    7.44
   8   3 -27   -0.00    6.60
  -8   3  28    0.00    6.67
   8  -3 -28   -0.00    7.30
   8   3 -28    2.82    5.99
  -8   3  29    3.25    6.88
   8  -3 -29   -0.00    8.23
   8   3 -29   -0.00    6.75
  -8   3  30    7.90    7.51
   8  -3 -30   -0.00    7.08
   8   3 -30    5.51    7.14
  -8   3  31   -0.00    6.95
   8  -3 -31    3.56    6.20
   8   3 -31    0.68    5.77
   8  -3 -32    1.38    8.29
   8   3 -32    7.12    8.89
   8  -3 -33    2.95    7.09
   8   3 -33   -0.00    5.74
   8  -3 -34   -0.00    8.96
   8   3 -34    9.64    8.16
   8  -3 -35   12.04    8.76
   8   3 -35   -0.00    7.56
  -8   4   1   76.41   11.16
   8  -4  -1   67.75   10.28
   8  -4  -1   56.00    8.98
   8   4  -1   71.16   13.37
  -8  -4   1   56.50   12.53
  -8   4   2   26.24    6.89
   8  -4  -2   26.56    6.60
   8  -4  -2   29.27    6.52
   8   4  -2   25.67    8.46
  -8  -4   2   36.85    9.78
  -8   4   3   17.61    6.63
   8  -4  -3   21.29    5.95
   8  -4  -3   16.26    4.82
   8   4  -3   22.63    7.97
  -8  -4   3    5.66    5.89
  -8   4   4  109.62   15.96
   8  -4  -4  118.21   15.73
   8   4  -4  144.23   19.57
  -8  -4   4  112.92   18.46
  -8   4   5   18.68    6.31
   8  -4  -5    3.96    4.61
   8   4  -5   14.41    6.65
  -8  -4   5    7.47    6.72
  -8   4   6   59.11   10.70
   8  -4  -6   51.55    9.79
  -8  -4   6   40.97   11.69
  -8   4   7  110.62   15.61
   8  -4  -7   90.42   14.11
  -8  -4   7   91.36   16.90
  -8   4   8   15.99    6.32
   8  -4  -8   28.05    7.43
  -8  -4   8   20.41    8.11
  -8   4   9    7.67    5.37
   8  -4  -9    9.53    6.09
   8   4  -9   13.72    7.39
  -8  -4   9    1.97    5.92
  -8   4  10   -0.00    4.37
   8  -4 -10    0.00    5.26
   8   4 -10    4.74    5.39
  -8  -4  10   -0.00    5.50
  -8   4  11    7.52    5.57
   8  -4 -11    1.82    5.27
   8   4 -11    8.93    6.24
  -8  -4  11    9.53    7.89
  -8   4  12   66.26   12.80
   8  -4 -12   86.55   14.51
   8   4 -12   78.40   14.00
  -8  -4  12   62.85   14.46
  -8   4  13   14.52    7.17
   8   4 -13    6.73    6.43
  -8  -4  13    5.01    5.78
  -8   4  14   58.21   11.79
   8   4 -14   42.09   10.99
  -8  -4  14   35.27   11.21
  -8   4  15    4.96    5.84
   8   4 -15   -0.00    5.63
  -8  -4  15    0.00    6.23
  -8   4  16    9.81    6.90
   8  -4 -16   16.17    8.27
   8   4 -16    8.49    7.10
  -8  -4  16    9.29    8.37
  -8   4  17   15.87    7.83
   8  -4 -17   11.32    8.25
   8   4 -17   18.12    7.85
  -8  -4  17   19.41   10.12
  -8   4  18   48.03   12.17
   8  -4 -18   47.70   12.52
   8   4 -18   71.26   14.21
  -8  -4  18   44.02   13.10
  -8   4  19    4.03    5.86
   8  -4 -19    2.10    6.60
   8   4 -19    8.43    5.81
  -8  -4  19    3.25    7.09
  -8   4  20    3.79    5.84
   8  -4 -20    5.03    7.24
   8   4 -20   11.22    8.01
  -8  -4  20   -0.00    6.97
  -8   4  21    7.57    6.90
   8  -4 -21   -0.00    6.52
   8   4 -21   -0.00    5.69
  -8   4  22   19.80    8.49
   8  -4 -22    9.36    7.83
   8   4 -22   19.87    8.49
  -8   4  23    8.62    7.74
   8  -4 -23    7.66    7.59
   8   4 -23   16.68    8.08
  -8   4  24    7.54    7.33
   8  -4 -24   -0.00    6.63
   8   4 -24    8.91    7.07
  -8   4  25    3.14    5.70
   8  -4 -25   -0.00    7.07
   8   4 -25   -0.00    5.00
  -8   4  26    1.68    6.66
   8  -4 -26    0.80    6.00
   8   4 -26    5.85    7.18
  -8   4  27    5.11    7.00
   8  -4 -27    1.90    6.83
   8   4 -27    2.53    6.94
  -8   4  28    1.81    7.76
   8  -4 -28   -0.00    6.60
   8   4 -28   11.60    7.81
  -8   4  29    6.55    7.05
   8  -4 -29    5.48    7.52
   8   4 -29    7.16    6.52
  -8   4  30   -0.00    6.47
   8  -4 -30   -0.00    7.51
   8   4 -30    1.61    6.96
  -8   4  31   -0.00    6.94
   8  -4 -31    3.23    7.75
   8   4 -31    5.49    6.87
  -8   4  32    1.42    5.99
   8  -4 -32    2.90    8.69
   8   4 -32    2.59    8.00
   8  -4 -33   15.67    9.79
   8   4 -33    5.14    7.55
   8  -4 -34   17.30   10.85
   8   4 -34   16.57    9.38
   8  -4 -35    1.55    7.19
   8   4 -35    1.40    6.72
  -8   5   1   45.19    8.10
   8  -5  -1   14.70    5.17
   8  -5  -1   30.75    5.33
   8   5  -1   18.65    7.87
  -8  -5   1   19.84    8.48
  -8   5   2   26.50    7.19
   8  -5  -2   23.42    6.21
   8  -5  -2   27.40    5.54
   8   5  -2   33.22    9.43
  -8  -5   2   22.19    9.10
  -8   5   3   92.15   12.78
   8  -5  -3   76.95   11.53
   8  -5  -3   67.35    9.92
   8   5  -3   78.43   14.87
  -8  -5   3   70.50   14.15
  -8   5   4   15.41    5.96
   8  -5  -4   14.20    5.59
   8   5  -4   15.72    6.65
   8   5  -4   15.28    7.42
  -8  -5   4    4.01    5.69
  -8  -5   4   10.50    6.82
  -8   5   5   66.37   10.79
  -8   5   5   43.34    9.00
   8  -5  -5   45.16    8.92
   8   5  -5   37.23   10.93
   8   5  -5   42.96   10.97
  -8  -5   5   31.89    9.65
  -8  -5   5   52.94   12.62
  -8   5   6   84.91   13.12
  -8   5   6   57.61   11.19
   8  -5  -6   73.49   11.87
   8   5  -6   85.57   14.40
  -8  -5   6   69.44   13.08
  -8  -5   6   69.15   14.13
  -8   5   7    1.35    4.15
  -8   5   7    0.89    4.08
   8  -5  -7    3.53    4.32
   8   5  -7    1.54    5.33
  -8  -5   7    8.13    5.97
  -8  -5   7    0.67    4.67
  -8   5   8    3.54    4.99
  -8   5   8    4.19    4.82
   8  -5  -8   13.60    6.37
   8   5  -8    0.00    5.82
  -8  -5   8    5.46    5.50
  -8   5   9    8.72    5.17
   8  -5  -9   13.33    6.31
   8   5  -9    7.09    6.40
  -8  -5   9    0.00    6.26
  -8   5  10  233.86   26.01
   8  -5 -10  191.80   25.41
   8   5 -10  252.71   28.43
  -8  -5  10  184.03   27.58
  -8   5  11   26.55    7.94
   8  -5 -11   26.92    8.83
   8   5 -11   40.20   10.32
  -8  -5  11   32.34   10.33
  -8   5  12   13.49    5.97
   8  -5 -12    0.03    4.74
   8   5 -12    2.06    6.23
  -8  -5  12    8.98    7.35
  -8   5  13    2.91    4.63
   8  -5 -13    0.00    6.22
   8   5 -13    7.01    6.51
  -8  -5  13    1.43    7.20
  -8   5  14    5.22    5.54
   8   5 -14   16.87    7.31
  -8  -5  14   11.16    8.64
  -8   5  15   16.95    7.67
   8   5 -15   20.66    9.16
  -8  -5  15   24.77   10.45
  -8   5  16   42.44   10.65
   8  -5 -16   30.48   10.46
   8   5 -16   87.17   14.72
  -8  -5  16   39.36   12.43
  -8   5  17   16.34    6.91
   8  -5 -17    0.83    6.91
   8   5 -17    6.16    7.08
  -8  -5  17    9.46    8.13
  -8   5  18    7.29    7.18
   8  -5 -18   -0.00    6.05
   8   5 -18    0.00    5.51
  -8  -5  18    5.35    7.32
  -8   5  19   24.99    9.01
   8  -5 -19   19.93    8.98
   8   5 -19   27.04    9.60
  -8   5  20   14.59    7.38
   8  -5 -20   10.66    8.47
   8   5 -20   16.62    8.29
  -8   5  21   30.31    9.87
   8  -5 -21   31.79   11.03
   8   5 -21   19.99    9.07
  -8   5  22    7.95    6.78
   8  -5 -22    3.05    7.01
   8   5 -22    2.48    4.84
  -8   5  23    3.05    5.36
   8  -5 -23   -0.00    6.27
   8   5 -23    4.43    6.66
  -8   5  24    1.82    6.16
   8  -5 -24   -0.00    7.29
   8   5 -24   11.88    8.23
  -8   5  25   14.80    8.83
   8  -5 -25    1.30    7.55
   8   5 -25   16.44    8.14
  -8   5  26    7.28    6.90
   8  -5 -26    8.30    8.17
   8   5 -26   15.43    7.56
  -8   5  27   -0.00    7.22
   8  -5 -27    1.25    6.83
   8   5 -27    0.15    5.59
  -8   5  28   -0.00    5.59
   8  -5 -28   -0.00    8.18
   8   5 -28   -0.00    5.96
  -8   5  29    0.13    6.74
   8  -5 -29   -0.00    7.29
   8   5 -29    4.53    7.41
  -8   5  30    2.25    7.01
   8  -5 -30    1.87    9.28
   8   5 -30    8.57    7.63
  -8   5  31   12.92    8.35
   8  -5 -31    4.29    7.79
   8   5 -31   -0.00    5.96
  -8   5  32   14.46    8.95
   8  -5 -32    2.06    8.50
   8   5 -32   -0.00    6.06
  -8   5  33    0.00    7.29
   8  -5 -33   -0.00    8.61
   8   5 -33    0.00    6.21
   8  -5 -34   -0.00    6.93
   8   5 -34   -0.00    5.57
  -8   6   1  100.59   13.19
  -8   6   1   82.51   12.46
   8  -6  -1  112.61   13.03
   8  -6  -1   81.42    9.57
   8   6  -1   83.19   15.70
  -8  -6   1   99.23   16.02
  -8   6   2   82.37   12.44
  -8   6   2   70.03   11.56
   8  -6  -2   92.47   11.97
   8  -6  -2   85.02    9.61
   8   6  -2   84.82   15.21
  -8  -6   2   73.36   13.99
  -8  -6   2   56.29   13.82
  -8   6   3   97.66   13.78
  -8   6   3  105.71   13.63
   8  -6  -3   96.76   13.14
   8   6  -3   99.45   16.77
  -8  -6   3   66.28   14.38
  -8  -6   3   81.69   16.09
  -8   6   4   33.87    8.18
  -8   6   4   38.55    7.98
   8  -6  -4   25.67    6.94
   8   6  -4   46.87   10.99
   8   6  -4   33.30   10.35
  -8  -6   4   27.11    9.54
  -8  -6   4   16.40    8.54
  -8   6   5   36.98    8.58
  -8   6   5    9.28    5.39
   8  -6  -5   21.56    6.53
   8   6  -5    8.16    7.23
   8   6  -5   36.09    9.90
  -8  -6   5   15.99    7.17
  -8  -6   5   26.65   10.19
  -8   6   6   24.83    7.61
  -8   6   6   18.58    6.57
   8  -6  -6   38.24    8.13
   8   6  -6   21.03    9.34
   8   6  -6   40.54   10.46
  -8  -6   6   44.69   10.44
  -8  -6   6   45.50   11.30
  -8   6   7   35.47    9.04
  -8   6   7   24.54    7.09
   8  -6  -7   31.61    7.82
   8   6  -7   29.50    9.27
  -8  -6   7    9.73    7.02
  -8  -6   7   47.95   11.91
  -8   6   8   24.59    7.74
  -8   6   8   28.24    7.46
   8  -6  -8   24.06    7.30
   8   6  -8   22.91    8.93
  -8  -6   8   23.03    8.77
  -8  -6   8   19.43    9.59
  -8   6   9    1.11    3.69
   8  -6  -9    0.94    4.42
   8   6  -9    0.61    5.35
  -8  -6   9    5.96    5.43
  -8  -6   9    1.66    5.77
  -8   6  10    1.78    4.10
   8  -6 -10    0.90    5.08
   8   6 -10    5.31    6.55
  -8  -6  10    3.15    7.00
  -8   6  11    6.59    5.16
   8  -6 -11   14.67    7.49
   8   6 -11   12.45    7.42
  -8  -6  11   20.28    9.68
  -8   6  12   19.54    6.97
   8  -6 -12   19.37    7.54
   8   6 -12   24.63    8.13
  -8  -6  12   17.23    9.38
  -8   6  13    5.88    5.97
   8  -6 -13    2.71    5.68
   8   6 -13   43.39   10.91
  -8  -6  13   20.39    9.01
  -8   6  14   31.97    9.58
   8   6 -14   17.90    8.95
  -8  -6  14   31.48   11.16
  -8   6  15   16.14    7.31
   8   6 -15   21.14    8.75
  -8  -6  15   13.58    8.71
  -8   6  16    0.79    5.70
   8  -6 -16    0.09    5.39
   8   6 -16    3.54    6.11
  -8   6  17   77.11   14.70
   8  -6 -17   81.24   16.14
   8   6 -17   75.07   15.29
  -8   6  18    0.00    6.24
   8  -6 -18   10.68    7.57
   8   6 -18   12.14    7.45
  -8   6  19   10.92    7.35
   8  -6 -19    0.00    7.57
   8   6 -19    8.97    6.80
  -8   6  20   -0.00    5.41
   8  -6 -20    0.01    6.25
   8   6 -20    7.06    7.23
  -8   6  21    0.00    5.56
   8  -6 -21   -0.00    5.98
   8   6 -21   -0.00    5.72
  -8   6  22    9.94    7.02
   8  -6 -22   11.26    9.18
   8   6 -22    8.31    7.74
  -8   6  23   14.36    8.27
   8  -6 -23    3.54    7.73
   8   6 -23   24.44    9.22
  -8   6  24    0.78    5.81
   8  -6 -24    5.47    7.38
   8   6 -24    7.52    7.15
  -8   6  25    2.47    6.82
   8  -6 -25    9.15    8.53
   8   6 -25    5.60    7.17
  -8   6  26    1.06    6.03
   8  -6 -26    1.20    7.22
   8   6 -26    0.35    6.29
  -8   6  27   11.44    7.78
   8  -6 -27    2.48    7.13
   8   6 -27   17.74    8.64
  -8   6  28    0.33    7.01
   8  -6 -28    5.18    8.99
   8   6 -28    1.33    5.82
  -8   6  29    9.41    7.86
   8  -6 -29    0.00    7.43
   8   6 -29    4.13    6.54
  -8   6  30   14.49    9.03
   8  -6 -30   -0.00    7.63
   8   6 -30    0.00    5.91
  -8   6  31   -0.00    7.56
   8  -6 -31   -0.00    7.89
   8   6 -31    0.00    6.95
  -8   6  32    7.59    7.49
   8  -6 -32    0.00    6.92
   8   6 -32    1.96    6.19
  -8   6  33    3.09    7.49
   8  -6 -33   18.64   10.72
   8   6 -33    0.00    6.64
   8  -6 -34   -0.00    7.73
   8   6 -34    1.05    7.32
  -8   7   1   63.99   10.24
   8   7  -1   75.77   15.19
  -8  -7   1   78.26   14.25
  -8   7   2   -0.00    3.43
   8  -7  -2    2.33    3.36
   8  -7  -2   -0.00    1.48
   8   7  -2    1.60    5.30
  -8  -7   2   -0.00    5.49
  -8   7   3   15.80    5.74
   8  -7  -3   36.93    7.22
   8   7  -3   36.37   10.20
  -8  -7   3   25.02    8.70
  -8  -7   3   24.92    9.42
  -8   7   4    2.12    3.82
   8  -7  -4   -0.00    4.17
   8   7  -4    1.13    4.91
  -8  -7   4    1.23    5.83
  -8  -7   4  -11.65    7.61
  -8   7   5   56.81   10.46
   8  -7  -5   55.24   10.25
   8   7  -5   95.77   15.43
   8   7  -5   87.79   15.64
  -8  -7   5   68.87   15.15
  -8   7   6   16.74    6.02
   8  -7  -6   12.78    5.73
   8   7  -6    6.33    7.51
   8   7  -6   13.42    7.02
  -8  -7   6    0.69    6.75
  -8  -7   6   32.22   10.43
  -8   7   7   -0.00    4.60
   8  -7  -7    2.10    4.17
   8   7  -7    4.72    5.67
   8   7  -7    0.00    4.96
  -8  -7   7    0.00    5.37
  -8  -7   7   -0.00    6.44
  -8   7   8    1.07    3.97
  -8   7   8   -0.00    4.42
   8  -7  -8   -0.00    5.36
   8   7  -8    2.83    5.08
  -8  -7   8   -0.00    6.14
  -8  -7   8    1.16    4.72
  -8   7   9   35.46    9.22
   8  -7  -9   47.11   10.64
   8   7  -9   47.65   11.32
  -8  -7   9   42.20   10.87
  -8  -7   9   56.42   12.78
  -8   7  10    9.36    5.29
   8  -7 -10    5.58    5.91
   8   7 -10    5.88    6.24
  -8  -7  10    3.10    6.44
  -8  -7  10    8.68    7.94
  -8   7  11   26.84    8.69
   8  -7 -11   44.52   10.91
   8   7 -11   36.61   10.43
  -8  -7  11   37.60   10.22
  -8  -7  11   35.87   11.49
  -8   7  12   -0.00    4.80
   8  -7 -12   -0.00    5.47
   8   7 -12    0.00    4.72
  -8  -7  12    5.86    6.89
  -8   7  13    4.15    5.57
   8   7 -13   16.53    8.30
  -8   7  14   13.57    6.97
   8   7 -14    7.63    7.49
  -8   7  15   55.74   12.27
   8   7 -15   81.08   15.19
  -8   7  16   12.27    7.31
   8  -7 -16    3.32    6.15
   8   7 -16    4.91    5.72
  -8   7  17    1.82    5.80
   8  -7 -17   -0.00    6.86
   8   7 -17    1.16    5.78
  -8   7  18   -0.00    4.94
   8  -7 -18    2.67    6.49
   8   7 -18    0.83    5.70
  -8   7  19    0.00    4.97
   8  -7 -19    5.93    7.73
   8   7 -19    1.24    5.51
  -8   7  20    1.66    6.31
   8  -7 -20    9.85    7.71
   8   7 -20   17.35    8.39
  -8   7  21   45.67   11.24
   8  -7 -21   17.13   10.16
   8   7 -21   25.56    9.83
  -8   7  22    9.58    6.32
   8  -7 -22    0.00    6.74
   8   7 -22    1.78    7.07
  -8   7  23   -0.00    6.08
   8  -7 -23    3.15    8.49
   8   7 -23    2.94    6.11
   8  -7 -24   -0.00    7.90
   8   7 -24    2.14    6.04
  -8   7  25    7.26    6.97
   8  -7 -25    7.26    7.74
   8   7 -25   12.85    7.91
  -8   7  26    0.00    5.91
   8  -7 -26   14.08    8.76
   8   7 -26   10.21    7.88
  -8   7  27   10.68    8.55
   8  -7 -27    6.64    7.33
   8   7 -27   13.37    8.41
  -8   7  28   -0.00    6.49
   8  -7 -28    5.57    8.48
   8   7 -28   -0.00    6.43
  -8   7  29    4.19    7.31
   8  -7 -29    7.71    9.04
   8   7 -29    5.98    7.06
  -8   7  30    3.26    7.87
   8  -7 -30    3.29    8.53
   8   7 -30    1.92    5.62
  -8   7  31   19.17    8.96
   8  -7 -31    0.77    8.75
   8   7 -31   11.12    7.97
  -8   7  32   -0.00    7.20
   8  -7 -32    1.38    7.46
   8   7 -32   -0.00    5.73
  -8   7  33    8.66    7.16
   8  -7 -33   -0.00    7.19
   8   7 -33   -0.00    6.78
  -8   7  34   -0.00    6.95
  -8   8   1   64.04    9.79
   8   8  -1   60.55   14.26
  -8  -8   1   58.51   12.92
  -8   8   2    2.76    3.51
   8   8  -2   -0.00    6.17
  -8  -8   2   -0.00    5.84
  -8   8   3   29.01    6.63
  -8  -8   3   18.20    8.52
  -8   8   4   16.60    5.68
  -8  -8   4    5.90    5.83
  -8   8   5    1.20    4.09
  -8  -8   5    0.00    5.34
  -8  -8   5   -0.00    5.89
  -8   8   6   -0.00    4.23
  -8  -8   6    0.00    6.53
  -8  -8   6   -0.00    6.49
  -8   8   7   99.96   14.84
   8  -8  -7   82.11   14.35
   8   8  -7  132.78   19.58
  -8  -8   7  119.05   18.52
  -8  -8   7  125.18   20.00
  -8   8   8    2.85    4.27
   8  -8  -8    7.74    5.92
   8   8  -8    0.00    6.20
  -8  -8   8    1.84    5.95
  -8  -8   8    7.69    7.61
  -8   8   9    4.61    5.01
   8  -8  -9    0.00    5.08
   8   8  -9   14.21    8.06
  -8  -8   9    6.16    6.59
  -8   8  10   13.87    6.10
   8  -8 -10   10.68    6.74
   8   8 -10    0.00    5.93
  -8  -8  10    0.00    6.43
  -8   8  11   -0.00    4.60
   8  -8 -11    6.18    6.00
   8   8 -11    7.46    6.96
  -8  -8  11    7.03    6.49
  -8   8  12    3.48    4.45
   8  -8 -12    0.00    6.57
   8   8 -12    0.53    6.36
  -8  -8  12    1.91    5.26
  -8   8  13   20.17    7.87
   8   8 -13   41.80   11.64
  -8  -8  13   47.11   11.32
  -8   8  14    0.96    5.69
   8   8 -14   12.34    7.42
  -8   8  15    7.22    6.00
   8  -8 -15    0.00    6.42
   8   8 -15    5.32    7.47
  -8   8  16    0.25    4.91
   8  -8 -16    1.54    6.00
   8   8 -16    1.85    6.36
  -8   8  17   25.45    8.55
   8  -8 -17   26.35    9.60
   8   8 -17   26.19    9.59
  -8   8  18   10.59    6.75
   8  -8 -18    0.00    5.75
   8   8 -18    5.80    6.88
  -8   8  19    8.89    6.32
   8  -8 -19    1.09    6.24
   8   8 -19    1.13    6.26
  -8   8  20    3.47    5.23
   8  -8 -20   -0.00    6.45
   8   8 -20   -0.00    6.87
  -8   8  21    7.65    6.29
   8  -8 -21    1.92    6.79
   8   8 -21   -0.00    5.94
  -8   8  22    5.01    5.66
   8  -8 -22    4.91    7.98
   8   8 -22   -0.00    5.24
  -8   8  23   18.23    7.77
   8  -8 -23   25.18   10.95
   8   8 -23   19.89    8.59
  -8   8  24    5.54    7.02
   8  -8 -24    0.00    6.44
   8   8 -24    3.11    7.06
  -8   8  25    2.26    6.34
   8  -8 -25    2.36    7.01
   8   8 -25    1.94    6.60
  -8   8  26    0.00    5.52
   8  -8 -26   -0.00    6.11
   8   8 -26   -0.00    5.90
  -8   8  27    6.23    7.23
   8  -8 -27    5.39    7.95
   8   8 -27    8.95    7.10
  -8   8  28   -0.00    6.11
   8  -8 -28   -0.00    6.60
   8   8 -28   -0.00    6.29
  -8   8  29   -0.00    6.01
   8  -8 -29   10.87    8.81
   8   8 -29   11.42    7.80
  -8   8  30    0.00    4.90
   8  -8 -30   11.13    7.97
   8   8 -30    0.45    6.51
  -8   8  31   -0.00    6.02
   8  -8 -31    1.33    6.62
   8   8 -31    0.00    4.89
  -8   8  32    7.13    7.55
   8  -8 -32   -0.00    5.85
   8   8 -32    2.11    6.01
  -8   8  33    7.06    7.01
   8  -8 -33    2.43    8.18
   8   8 -33    0.19    5.21
  -8   8  34    4.23    6.97
  -8   8  35    3.65    7.14
  -8   9   1   66.60   10.23
  -8  -9   1   83.69   15.28
  -8   9   2    6.43    3.75
  -8  -9   2    0.00    5.82
  -8   9   3   31.31    7.22
   8   9  -3   36.68   10.86
  -8  -9   3   49.22   11.50
  -8   9   4    0.61    3.47
   8   9  -4    4.26    5.78
  -8  -9   4    2.20    5.84
  -8   9   5   41.64    8.43
   8   9  -5   36.92   11.52
  -8  -9   5   55.13   12.49
  -8   9   6    0.37    3.74
   8   9  -6    2.81    6.13
  -8  -9   6    4.18    5.42
  -8   9   7    3.31    4.61
   8   9  -7    0.27    5.48
  -8  -9   7    5.39    6.30
  -8   9   8    0.00    4.08
   8   9  -8   15.80    8.04
   8   9  -8   -0.00    5.13
  -8  -9   8    0.24    4.71
  -8   9   9    4.05    4.63
   8   9  -9    0.00    6.17
   8   9  -9   10.70    7.05
  -8  -9   9   12.09    7.33
  -8   9  10    3.20    4.86
   8   9 -10    0.00    5.83
  -8  -9  10   -0.00    5.87
  -8   9  11   46.37   10.96
   8   9 -11   96.86   16.14
  -8  -9  11   90.88   16.34
  -8   9  12    0.95    4.63
   8  -9 -12    1.18    6.08
   8   9 -12   -0.00    6.02
  -8  -9  12    8.79    6.14
  -8   9  13    0.09    4.56
   8   9 -13   -0.00    5.62
  -8  -9  13    7.44    6.26
  -8   9  14   -0.00    5.62
   8   9 -14    2.81    5.71
  -8  -9  14    0.00    5.84
  -8   9  15   34.11   10.18
   8  -9 -15   16.99    9.00
   8   9 -15   69.63   13.32
  -8  -9  15   52.57   12.40
  -8   9  16   -0.00    5.10
   8  -9 -16    0.00    5.65
   8   9 -16    3.59    5.93
  -8   9  17    0.00    4.98
   8  -9 -17    0.26    6.57
   8   9 -17    2.32    6.16
  -8   9  18   15.18    7.29
   8  -9 -18    2.66    5.93
   8   9 -18   11.92    7.25
  -8   9  19   14.77    7.79
   8  -9 -19    5.88    7.13
   8   9 -19   21.45    8.83
  -8   9  20    3.35    7.02
   8  -9 -20    0.00    6.48
   8   9 -20    4.99    6.66
  -8   9  21   12.10    7.83
   8  -9 -21    4.92    6.38
   8   9 -21    2.87    5.99
  -8   9  22   -0.00    5.41
   8  -9 -22    0.00    5.75
   8   9 -22   -0.00    5.96
  -8   9  23    0.98    5.15
   8  -9 -23    3.44    6.47
   8   9 -23    0.37    5.86
  -8   9  24   -0.00    6.57
   8  -9 -24    0.00    5.68
   8   9 -24    0.61    4.99
  -8   9  25   13.63    7.54
   8  -9 -25   10.68    9.50
   8   9 -25   13.62    7.32
  -8   9  26    0.00    5.45
   8  -9 -26    3.68    6.83
   8   9 -26    4.99    6.69
  -8   9  27    4.31    6.94
   8  -9 -27   -0.00    6.67
   8   9 -27    1.06    5.15
  -8   9  28    1.19    5.64
   8  -9 -28    4.46    7.99
   8   9 -28    0.00    5.36
  -8   9  29   -0.00    6.87
   8  -9 -29   11.18    9.12
   8   9 -29    8.24    6.98
  -8   9  30    5.93    7.65
   8  -9 -30    2.93    8.15
   8   9 -30    7.84    7.86
  -8   9  31    5.03    7.29
   8  -9 -31    0.00    6.53
   8   9 -31    6.87    8.04
  -8   9  32    0.00    6.60
   8  -9 -32    1.64    8.07
   8   9 -32    7.66    7.35
  -8   9  33    3.23    6.10
  -8  10   1   27.08    6.01
   8  10  -1   27.23   10.23
  -8 -10   1   17.67    8.29
  -8  10   2    1.08    2.94
   8  10  -2    4.08    6.44
  -8 -10   2    0.00    5.90
  -8  10   3   48.60    8.52
   8  10  -3   43.73   12.44
  -8 -10   3   51.23   12.75
  -8  10   4   24.55    6.19
   8  10  -4   10.84    7.53
  -8 -10   4   12.61    7.08
  -8  10   5    4.80    4.37
   8  10  -5    5.01    6.14
  -8 -10   5    0.89    6.61
  -8  10   6    0.88    4.55
   8  10  -6    2.36    5.92
  -8 -10   6    6.66    6.11
  -8  10   7   55.50   10.71
   8  10  -7   98.98   16.78
  -8 -10   7   63.26   13.62
  -8  10   8    0.79    4.37
   8  10  -8    3.61    6.26
  -8 -10   8    5.70    6.60
  -8  10   9   15.50    5.65
   8  10  -9    9.53    6.81
  -8 -10   9    6.03    6.71
  -8  10  10    2.64    4.64
   8  10 -10    1.81    4.78
   8  10 -10   -0.00    4.90
  -8 -10  10    5.78    5.91
  -8  10  11    7.40    5.15
   8  10 -11    5.22    6.65
  -8 -10  11    4.86    7.46
  -8  10  12    1.02    4.18
   8  10 -12   -0.00    6.38
  -8 -10  12    0.28    6.88
  -8  10  13   19.22    7.69
   8  10 -13   45.47   12.41
  -8 -10  13   23.62    9.98
  -8  10  14    0.59    4.95
   8  10 -14    7.04    8.00
  -8 -10  14    1.91    5.56
  -8  10  15    1.74    4.31
   8  10 -15    2.59    6.86
  -8 -10  15    2.30    5.04
  -8  10  16    1.65    5.32
   8  10 -16    4.18    6.00
  -8 -10  16    1.61    5.23
  -8  10  17   24.78    8.95
   8  10 -17   27.31    9.85
  -8 -10  17   27.60   10.24
  -8  10  18    0.00    4.70
   8 -10 -18    2.74    6.76
   8  10 -18    4.12    6.06
  -8  10  19    2.77    6.20
   8 -10 -19   11.12    8.33
   8  10 -19   18.30    8.99
  -8  10  20    4.50    6.15
   8 -10 -20    2.71    6.21
   8  10 -20    4.95    5.96
  -8  10  21    9.36    6.90
   8 -10 -21    5.13    6.83
   8  10 -21   13.41    7.79
  -8  10  22   -0.00    5.47
   8 -10 -22   -0.00    6.28
   8  10 -22   -0.00    5.89
  -8  10  23    3.02    6.88
   8 -10 -23    5.32    7.19
   8  10 -23    5.69    7.26
  -8  10  24   -0.00    6.54
   8 -10 -24   -0.00    7.27
   8  10 -24    0.13    5.38
  -8  10  25    1.34    5.77
   8 -10 -25   -0.00    6.28
   8  10 -25    0.23    5.26
  -8  10  26   -0.00    6.72
   8 -10 -26   -0.00    7.08
   8  10 -26   -0.00    6.24
  -8  10  27    5.98    7.15
   8 -10 -27   10.97    8.10
   8  10 -27    9.40    7.84
  -8  10  28   -0.00    7.04
   8 -10 -28   10.10    8.98
   8  10 -28    0.69    5.70
  -8  10  29    6.03    7.77
   8 -10 -29    0.00    8.20
   8  10 -29   17.81    9.22
  -8  10  30   -0.00    6.02
   8 -10 -30    0.00    7.24
   8  10 -30    7.28    7.51
   8 -10 -31   -0.00    7.85
   8  10 -31    5.08    6.99
  -8  11   1   33.36    6.78
   8  11  -1   32.66   10.69
  -8 -11   1   27.43    9.48
  -8  11   2    4.58    3.92
   8  11  -2    7.41    5.71
  -8 -11   2    5.30    5.91
  -8  11   3   12.86    4.77
   8  11  -3   -0.00    5.41
  -8 -11   3   17.09    8.13
  -8  11   4    0.00    3.23
   8  11  -4   -0.00    5.35
  -8 -11   4    4.61    5.97
  -8  11   5   13.29    5.28
   8  11  -5   19.89    8.14
  -8 -11   5    4.73    6.54
  -8  11   6   -0.00    3.61
   8  11  -6    7.30    6.75
  -8 -11   6    8.06    7.07
  -8  11   7    2.85    4.01
   8  11  -7   18.30    8.69
  -8 -11   7    5.51    6.46
  -8  11   8    3.92    4.70
   8  11  -8    7.35    7.03
  -8 -11   8    8.66    7.51
  -8  11   9   17.63    6.48
   8  11  -9   33.82   10.89
  -8 -11   9    5.17    7.49
  -8  11  10    0.84    4.95
   8  11 -10    0.63    5.23
  -8 -11  10    0.06    5.39
  -8  11  11   19.77    7.51
   8  11 -11   23.56    9.30
  -8 -11  11   15.42    8.29
  -8  11  12   -0.00    4.14
   8  11 -12    2.62    6.13
   8  11 -12    1.81    6.01
  -8 -11  12    0.38    5.72
  -8  11  13    9.23    5.83
   8  11 -13    2.99    6.40
  -8 -11  13    4.05    6.57
  -8  11  14    1.58    4.51
   8  11 -14   -0.00    5.90
  -8 -11  14    0.46    6.19
  -8  11  15   25.55    8.40
   8  11 -15   46.25   12.14
  -8 -11  15   25.03    9.96
  -8  11  16   -0.00    4.74
   8  11 -16    1.49    5.81
  -8 -11  16   -0.00    6.35
  -8  11  17    0.62    4.32
   8  11 -17   -0.00    6.60
  -8 -11  17   -0.00    6.04
  -8  11  18   -0.00    4.98
   8  11 -18    2.11    5.53
  -8 -11  18   -0.00    5.81
  -8  11  19   16.29    8.17
   8  11 -19    9.41    7.15
  -8 -11  19    2.52    5.53
  -8  11  20   -0.00    5.20
   8  11 -20    3.40    6.47
  -8 -11  20   -0.00    6.34
  -8  11  21   -0.00    5.94
   8  11 -21   12.04    8.07
  -8  11  22   -0.00    5.50
   8  11 -22    0.00    6.34
  -8  11  23   -0.00    5.39
   8  11 -23    0.13    4.97
  -8  11  24   -0.00    4.98
   8  11 -24   -0.00    5.84
  -8  11  25    0.00    5.78
   8 -11 -25    6.75    8.09
   8  11 -25    5.61    7.37
  -8  11  26    9.30    7.26
   8 -11 -26    8.00    8.68
   8  11 -26    2.85    6.41
  -8  11  27   10.72    6.77
   8 -11 -27   -0.00    7.56
   8  11 -27    7.23    7.44
   8 -11 -28   -0.00    6.40
   8  11 -28    0.00    5.84
   8 -11 -29    3.13    7.00
   8  11 -29   -0.00    6.12
   8 -11 -30   -0.00    6.66
   8 -11 -31    0.00    7.73
  -8  12   1   -0.00    2.87
   8  12  -1   -0.00    6.22
  -8 -12   1    0.00    5.48
  -8  12   2   -3.02    3.46
   8  12  -2    1.59    5.24
  -8 -12   2    0.00    4.80
  -8  12   3   28.83    6.97
   8  12  -3   60.06   13.49
  -8 -12   3   44.15   11.75
  -8  12   4    0.37    3.31
   8  12  -4   -0.00    4.48
  -8 -12   4    0.23    5.02
  -8  12   5    0.00    3.29
   8  12  -5    0.65    6.07
  -8 -12   5   -0.00    5.53
  -8  12   6    0.00    3.64
   8  12  -6    0.00    5.33
  -8 -12   6    1.33    5.68
  -8  12   7   29.48    7.25
   8  12  -7   52.11   12.89
  -8 -12   7   22.23    8.99
  -8  12   8    0.88    4.04
   8  12  -8    5.57    7.43
  -8 -12   8    9.56    7.30
  -8  12   9   10.43    5.80
   8  12  -9    6.53    6.83
  -8 -12   9    4.25    6.65
  -8  12  10   12.03    5.97
   8  12 -10    0.00    5.30
  -8 -12  10    1.49    5.91
  -8  12  11    7.25    5.78
   8  12 -11   12.84    7.66
  -8 -12  11    3.72    6.11
  -8  12  12   -0.00    5.01
   8  12 -12    1.27    5.81
  -8 -12  12    0.00    5.85
  -8  12  13   19.72    7.45
   8  12 -13    8.37    7.51
  -8 -12  13   21.29    8.90
  -8  12  14   -0.00    5.03
   8  12 -14   -0.00    6.20
  -8 -12  14   -0.00    5.54
  -8  12  15    3.78    5.54
   8  12 -15    2.10    5.89
  -8 -12  15    0.00    5.67
  -8  12  16    2.81    5.14
   8  12 -16   -0.00    5.97
  -8 -12  16   -0.00    6.15
  -8  12  17    5.40    5.68
   8  12 -17    2.68    5.17
  -8 -12  17    3.86    5.73
  -8  12  18    3.28    5.09
   8  12 -18   -0.00    6.21
  -8 -12  18    6.33    6.32
  -8  12  19   10.25    6.98
   8  12 -19   12.49    8.49
  -8 -12  19    8.09    7.14
  -8  12  20   -0.00    6.17
   8  12 -20   -0.00    7.21
  -8 -12  20    2.77    5.81
  -8  12  21   -0.00    5.17
   8  12 -21    0.17    6.87
  -8 -12  21    2.94    6.36
  -8  12  22    7.85    6.66
   8  12 -22    0.21    5.66
  -8 -12  22    1.70    5.77
  -8  12  23    5.50    7.02
   8  12 -23    4.53    7.49
  -8 -12  23   16.45    8.22
  -8  12  24   -0.00    6.33
   8  12 -24   -0.00    5.37
   8  12 -25    4.85    7.28
   8  12 -26   -0.00    5.74
   8  12 -27   12.05    8.33
   8  12 -28   -0.00    6.70
  -8  13   1    8.51    4.32
   8  13  -1    0.00    5.82
  -8 -13   1    7.82    7.19
  -8  13   2    0.00    3.43
   8  13  -2    0.00    5.30
  -8 -13   2    0.00    5.36
  -8  13   3    2.93    3.66
   8  13  -3   12.67    7.50
  -8 -13   3    0.78    4.75
  -8  13   4   23.69    6.20
   8  13  -4   29.05   10.88
  -8 -13   4    8.75    6.81
  -8  13   5   16.53    5.74
   8  13  -5   45.14   12.37
  -8 -13   5   31.07    9.89
  -8  13   6    6.27    4.15
   8  13  -6    3.03    5.81
  -8 -13   6   -0.00    5.75
  -8  13   7    3.33    3.69
   8  13  -7   -0.00    5.94
  -8 -13   7    5.91    5.99
  -8  13   8   -0.00    3.04
   8  13  -8   -0.00    5.74
  -8 -13   8   -0.00    4.66
  -8  13   9   12.77    5.66
   8  13  -9   13.82    7.67
  -8 -13   9   14.55    7.89
  -8  13  10    0.00    4.83
   8  13 -10    0.00    6.22
  -8 -13  10    4.66    6.55
  -8  13  11   13.28    6.15
   8  13 -11   12.79    7.66
  -8 -13  11    4.62    6.33
  -8  13  12   -0.00    4.14
   8  13 -12    4.97    6.39
  -8 -13  12   -0.00    6.32
  -8  13  13   -0.00    5.13
   8  13 -13   -0.00    5.98
  -8 -13  13    4.56    6.39
  -8  13  14    3.65    5.10
   8  13 -14    6.23    7.50
  -8 -13  14    0.00    5.32
  -8  13  15   13.98    7.91
   8  13 -15    8.96    6.99
  -8 -13  15    8.37    6.93
  -8  13  16   -0.00    4.92
   8  13 -16    3.82    7.10
  -8 -13  16    5.74    6.34
  -8  13  17   -0.00    5.04
   8  13 -17    1.45    5.78
  -8 -13  17   -0.00    5.41
  -8  13  18    4.93    4.99
   8  13 -18   -0.00    6.90
  -8 -13  18    2.45    6.71
  -8  13  19    0.00    5.38
   8  13 -19    2.33    6.41
  -8 -13  19    3.47    6.63
  -8  13  20    1.96    4.15
   8  13 -20    0.00    6.35
  -8 -13  20    1.55    6.31
   8  13 -21   11.88    9.01
  -8 -13  21    7.03    7.43
   8  13 -22    0.77    7.21
  -8 -13  22    4.37    7.35
   8  13 -23    7.55    7.87
  -8 -13  23   -0.00    5.32
   8  13 -24    0.00    6.34
  -8 -13  24    0.74    5.02
   8  13 -25    3.10    6.53
  -8 -13  25    6.33    6.80
   8  13 -26    2.94    7.23
  -8 -13  26    3.60    6.83
  -8  14   1   12.67    4.75
   8  14  -1   25.05    9.16
  -8 -14   1   12.17    8.15
  -8  14   2    9.61    4.34
   8  14  -2   11.17    7.96
  -8 -14   2   20.43    9.08
  -8  14   3    4.86    3.64
   8  14  -3    0.00    5.38
  -8 -14   3    1.44    5.88
  -8  14   4    0.04    2.46
   8  14  -4    0.00    5.80
  -8 -14   4    3.80    5.79
  -8  14   5   -0.00    3.24
   8  14  -5   -0.00    6.00
  -8 -14   5   -0.00    5.10
  -8  14   6    0.00    3.63
   8  14  -6    2.81    5.46
  -8 -14   6   -0.00    5.08
  -8  14   7    5.84    4.13
   8  14  -7   10.85    7.61
  -8 -14   7    2.44    5.46
  -8  14   8   10.75    5.33
   8  14  -8    8.57    7.20
  -8 -14   8   11.59    7.37
  -8  14   9    1.94    3.53
   8  14  -9    8.82    7.68
  -8 -14   9    1.77    5.87
  -8  14  10   -0.00    4.57
   8  14 -10    6.34    6.22
  -8 -14  10    2.08    5.49
  -8  14  11    0.00    4.76
   8  14 -11    4.77    6.65
  -8 -14  11   -0.00    6.09
  -8  14  12    4.39    5.26
   8  14 -12    3.25    5.81
  -8 -14  12    0.02    5.69
  -8  14  13    2.57    5.23
   8  14 -13    2.95    6.23
  -8 -14  13    0.18    5.84
  -8  14  14    0.00    5.54
   8  14 -14    5.29    6.26
  -8 -14  14   -0.00    6.18
  -8  14  15    1.00    5.16
   8  14 -15   -0.00    5.82
  -8 -14  15    0.42    6.60
  -8  14  16    0.00    5.21
   8  14 -16   -0.00    6.59
  -8 -14  16    0.33    6.23
   8  14 -17    8.25    6.85
  -8 -14  17   -0.00    6.33
   8  14 -18    2.32    6.62
  -8 -14  18    3.49    7.53
   8  14 -19   14.25    7.60
  -8 -14  19   -0.00    5.72
   8  14 -20    1.44    6.59
  -8 -14  20    1.91    6.62
   8  14 -21    1.51    6.83
  -8 -14  21   -0.00    6.56
   8  14 -22   -0.00    5.41
  -8 -14  22    4.30    7.19
   8  14 -23   -0.00    6.80
  -8 -14  23    1.89    5.59
   8  14 -24    3.56    7.10
  -8  15   1    3.70    3.26
   8  15  -1    6.87    7.66
  -8 -15   1    0.93    6.39
  -8  15   2    3.82    3.76
   8  15  -2    4.09    5.57
  -8 -15   2    2.25    6.58
  -8  15   3    0.00    3.31
   8  15  -3    0.52    5.03
  -8 -15   3    0.69    6.33
  -8  15   4    3.12    3.62
   8  15  -4    0.00    4.86
  -8 -15   4   -0.00    5.43
  -8  15   5    9.27    4.53
   8  15  -5    4.47    6.19
  -8 -15   5   15.33    8.28
  -8  15   6    7.47    4.41
   8  15  -6    1.05    4.93
  -8 -15   6    4.13    6.31
  -8  15   7    0.00    3.12
   8  15  -7    6.12    6.61
  -8 -15   7    0.00    4.79
  -8  15   8    0.87    3.60
   8  15  -8   -0.00    5.57
  -8 -15   8   -0.00    6.27
  -8  15   9    3.36    4.01
   8  15  -9    4.63    7.08
  -8 -15   9    5.51    6.15
  -8  15  10    0.00    4.25
   8  15 -10    1.35    6.27
  -8 -15  10   -0.00    6.41
  -8  15  11    4.21    4.68
   8  15 -11    5.92    6.41
  -8 -15  11    8.32    7.17
   8  15 -12    5.51    7.11
  -8 -15  12    1.53    6.44
   8  15 -13   -0.00    6.89
  -8 -15  13    4.48    6.36
   8  15 -14   -0.00    6.20
  -8 -15  14    2.09    5.91
   8  15 -15    0.00    7.46
  -8 -15  15   11.90    7.79
  -8 -15  16    0.00    5.88
  -8 -15  17    0.00    6.01
  -8 -15  18    1.82    6.51
  -8 -15  19   -0.00    6.19
  -8  16   1    2.75    3.33
   8  16  -1    1.50    6.76
  -8 -16   1    1.31    6.76
  -8  16   2    3.33    3.44
   8  16  -2    4.87    7.58
  -8 -16   2    0.51    6.47
  -8  16   3   -0.00    3.51
   8  16  -3    0.00    6.01
  -8 -16   3   -0.00    5.95
  -8  16   4    2.02    3.96
   8  16  -4    1.94    6.42
  -8 -16   4    1.18    6.21
  -8  16   5    0.05    3.34
   8  16  -5    0.35    5.26
  -8 -16   5    0.00    5.97
  -8  16   6    0.21    4.11
   8  16  -6   -0.00    5.59
  -8 -16   6   -0.00    4.94
   8  16  -7   -0.00    6.52
  -8 -16   7   -0.00    6.44
   8  16  -8    0.00    6.19
  -8 -16   8    3.44    5.84
   8  16  -9   -0.00    6.59
  -8 -16   9    0.00    5.57
  -8 -16  10    0.99    5.37
  -8 -16  11    5.01    6.51
  -8 -16  12    1.21    5.81
  -8 -16  13    4.48    6.24
  -8 -16  14    4.11    7.26
  -8 -17   1    3.28    6.13
  -8 -17   2    0.61    6.21
  -8 -17   3    0.51    5.13
  -8 -17   4    5.10    6.91
  -8 -17   5    0.44    5.76
  -8 -17   6    2.04    5.15
  -8 -17   7    5.68    7.66
  -8 -17   8    0.00    5.31
  -8 -17   9    1.73    5.91
  -7   0   1  975.48   82.30
  -7   0   1  948.84   80.74
  -7   0   1  872.23   81.81
   7   0  -1  811.51   80.76
   7   0  -1  855.00   81.11
  -7   0   2   -0.00    3.01
  -7   0   2    1.85    4.23
   7   0  -2   -0.00    4.21
   7   0  -2    0.30    3.07
   7   0  -2    1.31    3.64
  -7   0   3   16.40    5.89
  -7   0   3   17.82    6.49
   7   0  -3   26.55    7.29
  -7   0   4    0.68    3.55
  -7   0   4   -0.00    3.55
   7   0  -4   -0.00    4.37
  -7   0   5   28.58    7.41
  -7   0   5   29.44    8.01
   7   0  -5   32.16    7.73
  -7   0   6    1.91    4.28
  -7   0   6   -0.00    4.70
   7   0  -6    2.15    4.07
  -7   0   7  306.59   31.51
  -7   0   7  249.22   31.03
   7   0  -7  313.65   31.85
  -7   0   8    0.39    4.86
   7   0  -8    7.09    5.02
  -7   0   9   13.78    6.35
   7   0  -9   12.63    6.02
  -7   0  10    1.02    4.74
   7   0 -10    1.41    4.38
  -7   0  11  271.40   33.02
   7   0 -11  323.05   33.41
  -7   0  12    0.00    4.42
   7   0 -12    2.89    5.06
  -7   0  13  103.41   16.24
   7   0 -13   92.51   15.33
  -7   0  14   -0.00    4.91
  -7   0  15   11.79    7.11
  -7   0  16    0.00    5.34
  -7   0  17  405.14   47.13
   7   0 -17  485.36   48.29
  -7   0  18    0.00    6.14
   7   0 -18    1.90    6.04
  -7   0  19   16.96    8.40
   7   0 -19    0.00    6.38
  -7   0  20   -0.00    6.36
   7   0 -20    4.92    7.03
  -7   0  21   13.21    8.67
   7   0 -21    7.45    7.46
  -7   0  22    1.49    6.75
   7   0 -22   -0.00    6.89
   7   0 -23   51.27   13.27
   7   0 -24    0.00    6.33
   7   0 -25   -0.00    7.04
   7   0 -26    0.21    6.85
   7   0 -27   60.75   15.24
   7   0 -28   10.89    8.16
   7   0 -29    5.75    7.74
   7   0 -30    1.10    5.47
   7   0 -31   12.60    9.93
   7   0 -32   -0.00    7.73
   7   0 -33   39.78   13.24
   7   0 -34   -0.00    7.38
   7   0 -35   -0.00    7.17
   7   0 -36   -0.00    8.21
   7   0 -37    2.26    8.84
  -7   1   1    5.70    3.79
  -7   1   1    4.40    4.22
   7  -1  -1    0.89    3.43
   7   1  -1   -0.00    3.95
   7   1  -1    2.11    3.68
   7   1  -1   -0.00    3.39
  -7  -1   1    0.00    3.97
  -7  -1   1   -0.00    3.80
  -7  -1   1   -0.00    4.47
  -7   1   2   49.26    8.57
  -7   1   2   53.55    9.62
   7  -1  -2   46.24    8.58
   7  -1  -2   42.78    7.99
   7   1  -2   45.03    9.34
   7   1  -2   41.60    8.71
   7   1  -2   28.63    7.83
  -7  -1   2   54.31    9.73
  -7  -1   2   28.76    7.18
  -7  -1   2   17.87    7.81
  -7   1   3  314.20   30.00
  -7   1   3  266.97   29.92
   7  -1  -3  255.45   29.26
   7   1  -3  275.71   30.39
   7   1  -3  338.40   31.84
   7   1  -3  294.28   30.22
  -7  -1   3  265.01   29.40
  -7  -1   3  253.73   30.60
  -7   1   4    1.69    4.33
  -7   1   4    0.00    3.85
   7  -1  -4    1.72    3.93
   7   1  -4   -0.00    4.11
   7   1  -4    0.72    3.70
  -7  -1   4    0.31    3.55
  -7  -1   4    0.51    3.93
  -7   1   5   84.39   12.24
  -7   1   5   59.25   11.49
   7  -1  -5   72.39   11.50
   7   1  -5   84.40   12.76
   7   1  -5   74.04   12.01
  -7  -1   5   72.25   11.77
  -7  -1   5   74.93   13.08
  -7   1   6    0.00    4.13
  -7   1   6   -0.00    4.59
   7  -1  -6    5.92    4.73
   7   1  -6    0.00    4.64
   7   1  -6    2.96    4.41
  -7  -1   6    4.00    4.08
  -7  -1   6    1.48    5.08
  -7   1   7   23.62    7.05
  -7   1   7   29.33    7.88
   7  -1  -7   20.70    6.54
   7   1  -7   13.52    6.28
  -7  -1   7   23.31    7.98
  -7   1   8   19.22    6.73
  -7   1   8   13.04    6.18
   7  -1  -8   15.20    5.86
   7   1  -8   14.15    6.11
  -7  -1   8    7.66    5.87
  -7   1   9  315.85   31.23
   7  -1  -9  253.79   29.12
   7   1  -9  233.77   28.89
  -7  -1   9  265.90   30.76
  -7   1  10   27.57    7.95
   7  -1 -10   26.23    7.53
   7   1 -10   38.79    8.33
  -7  -1  10    6.78    5.65
  -7   1  11   74.69   13.54
   7  -1 -11   77.50   12.96
   7   1 -11   68.31   12.56
  -7  -1  11   60.82   12.74
  -7   1  12    1.12    4.11
   7  -1 -12   -0.00    4.41
   7   1 -12    0.44    4.58
  -7  -1  12    1.66    5.60
  -7   1  13  181.28   23.16
   7  -1 -13  154.56   21.89
   7   1 -13  169.97   22.37
  -7  -1  13  176.46   23.34
  -7   1  14    3.64    5.48
   7  -1 -14    0.41    4.89
  -7  -1  14    4.82    5.30
  -7   1  15   95.21   16.02
  -7  -1  15   84.72   15.78
  -7   1  16   15.76    7.61
  -7  -1  16   -0.00    5.58
  -7   1  17   15.02    7.11
   7  -1 -17   39.30   10.27
   7   1 -17   15.75    7.57
  -7  -1  17   25.84    8.72
  -7   1  18    0.00    4.96
   7  -1 -18    4.66    5.95
   7   1 -18    9.00    6.69
  -7  -1  18    0.02    5.52
   7  -1 -19  156.72   22.70
   7   1 -19  161.43   22.65
  -7  -1  19  135.67   22.30
   7  -1 -20   -0.00    6.63
   7   1 -20   -0.00    6.85
  -7  -1  20    3.29    6.14
   7  -1 -21   40.81   12.32
   7   1 -21   54.45   13.04
  -7  -1  21   42.25   12.67
   7  -1 -22    1.88    6.84
   7   1 -22    8.59    7.43
  -7  -1  22   -0.00    6.18
   7  -1 -23   11.32    9.14
   7   1 -23   35.55   11.41
  -7  -1  23   14.63    8.78
   7  -1 -24   13.98    9.02
   7   1 -24   15.96    8.41
  -7  -1  24   30.95   10.87
  -7   1  25   52.34   13.35
   7  -1 -25   24.29   11.34
   7   1 -25   28.78   11.68
  -7  -1  25   42.21   12.55
  -7   1  26    5.80    7.06
   7  -1 -26   -0.00    7.91
   7   1 -26    2.81    5.55
  -7   1  27    0.20    6.03
   7  -1 -27    5.76    8.02
   7   1 -27    0.47    5.62
  -7   1  28   -0.00    6.87
   7  -1 -28    0.00    6.14
   7   1 -28    1.87    7.84
  -7   1  29   47.71   12.96
   7  -1 -29   35.47   13.85
   7   1 -29   21.97   10.66
   7  -1 -30    0.00    6.86
   7   1 -30    0.84    6.12
   7  -1 -31    9.59    9.48
   7   1 -31   41.15   12.63
   7  -1 -32   -0.00    6.86
   7   1 -32    2.88    8.62
   7  -1 -33    9.45    9.39
   7   1 -33    8.08    7.89
   7  -1 -34   -0.00    7.33
   7   1 -34    2.15    6.78
   7  -1 -35    7.68    7.71
   7   1 -35    5.17    8.23
   7  -1 -36    0.99    7.58
   7   1 -36    4.66    7.67
   7  -1 -37    0.00    7.87
   7   1 -37    3.27    8.08
  -7   2   1   49.64    8.88
  -7   2   1   41.43    8.88
   7  -2  -1   46.42    8.74
   7  -2  -1   59.79    9.15
   7   2  -1   47.07   10.02
   7   2  -1   51.83   10.27
   7   2  -1   64.59   10.62
  -7  -2   1   71.07   11.16
  -7  -2   1   60.92   10.04
  -7  -2   1   43.29   10.11
  -7   2   2   36.38    7.82
  -7   2   2   48.82    9.14
   7  -2  -2   61.84    9.47
   7  -2  -2   56.51    8.76
   7   2  -2   49.41    9.64
   7   2  -2   50.17    9.82
   7   2  -2   42.95    9.16
  -7  -2   2   23.49    7.73
  -7  -2   2   37.36    8.23
  -7  -2   2   47.50   10.19
  -7   2   3    8.05    4.81
  -7   2   3   16.16    5.59
   7  -2  -3   14.78    5.17
   7   2  -3   22.06    6.90
   7   2  -3   19.12    6.29
   7   2  -3   12.29    5.13
  -7  -2   3   13.33    5.51
  -7  -2   3   11.93    5.42
  -7  -2   3    9.09    5.84
  -7   2   4    9.78    5.21
  -7   2   4    2.54    4.20
   7  -2  -4    3.95    3.71
   7   2  -4    4.20    4.06
   7   2  -4    3.62    4.70
  -7  -2   4    0.00    4.74
  -7   2   5  238.35   26.53
  -7   2   5  234.36   26.80
   7  -2  -5  249.37   26.55
   7   2  -5  279.27   28.62
   7   2  -5  239.11   27.26
  -7  -2   5  218.89   28.06
  -7   2   6    8.02    5.46
  -7   2   6    9.60    5.15
   7  -2  -6   27.04    6.78
   7   2  -6   24.36    6.74
   7   2  -6   14.95    6.41
  -7  -2   6   12.02    7.03
  -7   2   7  212.58   25.37
  -7   2   7  223.33   25.96
   7  -2  -7  201.16   24.77
   7   2  -7  255.00   27.07
   7   2  -7  228.35   26.18
  -7  -2   7  233.52   27.30
  -7   2   8    2.81    5.26
  -7   2   8    7.57    4.92
   7  -2  -8    1.86    4.08
   7   2  -8    7.70    5.04
   7   2  -8    4.41    4.23
  -7  -2   8    6.86    6.00
  -7   2   9   87.30   13.27
  -7   2   9   80.04   12.98
   7  -2  -9   74.88   12.28
   7   2  -9   55.80   11.81
   7   2  -9   61.30   11.79
  -7  -2   9   62.74   12.90
  -7   2  10   14.34    6.44
   7  -2 -10   10.33    5.85
   7   2 -10   25.27    7.55
  -7  -2  10   17.71    7.78
  -7   2  11  118.01   17.39
   7  -2 -11  110.76   16.96
   7   2 -11  148.28   18.62
  -7  -2  11   98.75   17.30
  -7   2  12   50.40   10.13
   7  -2 -12   33.46    8.82
   7   2 -12    7.90    6.34
  -7  -2  12   44.96   10.32
  -7   2  13   70.65   13.22
   7  -2 -13   87.17   14.38
  -7  -2  13   66.15   13.99
  -7   2  14   -0.00    5.56
   7  -2 -14    0.00    5.14
  -7  -2  14    8.05    6.55
  -7   2  15   35.11    9.74
  -7  -2  15   26.78    9.68
   7   2 -16   75.87   14.34
  -7  -2  16   92.86   16.43
   7   2 -17   37.96   10.65
  -7  -2  17   63.53   13.18
   7  -2 -18   48.64   11.84
   7   2 -18   28.81   10.22
  -7  -2  18   35.96   11.05
   7  -2 -19   -0.00    6.46
   7   2 -19   -0.00    6.46
  -7  -2  19    0.00    5.01
   7  -2 -20    7.40    7.78
   7   2 -20   10.94    7.22
  -7  -2  20    3.17    6.84
   7  -2 -21   64.93   14.51
   7   2 -21   60.59   13.84
  -7  -2  21   78.06   15.70
  -7   2  22    6.62    6.63
   7  -2 -22    6.58    7.28
   7   2 -22    8.66    6.75
  -7  -2  22    2.76    6.61
  -7   2  23   24.31   10.01
   7  -2 -23   18.93    9.91
   7   2 -23   17.54    9.19
  -7  -2  23   30.05   11.22
  -7   2  24    3.41    7.00
   7  -2 -24    0.00    6.25
   7   2 -24    0.00    6.83
  -7  -2  24    2.61    6.69
  -7   2  25    6.98    7.27
   7  -2 -25    3.34    7.53
   7   2 -25    6.59    7.87
  -7  -2  25   11.54    7.42
  -7   2  26    1.91    6.32
   7  -2 -26    0.00    6.30
   7   2 -26   -0.00    6.41
  -7   2  27   16.22    9.47
   7  -2 -27   13.41    9.15
   7   2 -27   17.05   10.06
  -7   2  28    7.15    7.36
   7  -2 -28    1.30    7.10
   7   2 -28    0.00    7.03
  -7   2  29    5.79    7.75
   7  -2 -29    0.00    8.67
   7   2 -29   12.72    8.84
  -7   2  30   -0.00    5.67
   7  -2 -30    0.00    7.12
   7   2 -30   -0.00    5.52
   7  -2 -31   12.53   10.07
   7   2 -31    1.31    6.23
   7  -2 -32    7.57    8.60
   7   2 -32    5.37    7.09
   7  -2 -33    8.00    7.56
   7   2 -33    6.70    7.78
   7  -2 -34    0.30    7.90
   7   2 -34   -0.00    6.56
   7  -2 -35    0.00    6.71
   7   2 -35    3.08    6.62
   7  -2 -36    0.00    7.76
   7   2 -36   -0.00    6.18
   7   2 -37    7.05    8.85
  -7   3   1    0.32    3.70
  -7   3   1   -0.00    3.89
   7  -3  -1    0.63    2.71
   7  -3  -1    0.78    3.22
   7   3  -1    0.30    3.86
   7   3  -1    0.00    4.04
   7   3  -1   -0.00    4.62
  -7  -3   1    0.00    3.89
  -7  -3   1    3.15    5.18
  -7   3   2  134.51   17.43
  -7   3   2  138.57   17.71
   7  -3  -2  166.78   18.10
   7  -3  -2  127.64   16.54
   7   3  -2  151.38   19.83
   7   3  -2  165.21   20.76
   7   3  -2  155.16   19.60
  -7  -3   2  183.63   20.60
  -7  -3   2  166.91   21.00
  -7   3   3   51.44    9.58
  -7   3   3   61.68   10.03
   7  -3  -3   50.46    8.98
   7   3  -3   62.32   11.48
   7   3  -3   44.64    9.93
   7   3  -3   62.14   11.12
  -7  -3   3   40.70    9.35
  -7  -3   3   53.60   11.52
  -7   3   4    0.74    3.90
  -7   3   4    2.68    3.49
   7  -3  -4   11.65    4.79
   7   3  -4   13.69    6.09
   7   3  -4    4.25    4.92
  -7  -3   4    7.96    4.92
  -7  -3   4    7.65    5.87
  -7   3   5   93.21   13.89
  -7   3   5  100.39   14.09
   7  -3  -5   90.49   13.46
   7   3  -5   97.25   15.32
   7   3  -5  118.73   15.97
  -7  -3   5  101.63   16.34
  -7   3   6   19.79    6.34
  -7   3   6   22.52    6.76
   7  -3  -6   15.78    5.73
   7   3  -6   32.77    8.61
   7   3  -6   23.50    7.21
  -7  -3   6   21.10    7.88
  -7   3   7    6.14    4.90
  -7   3   7    3.64    4.29
   7  -3  -7    0.33    3.53
   7   3  -7    5.54    5.01
   7   3  -7    0.00    4.41
  -7  -3   7    5.59    5.04
  -7   3   8    0.00    4.21
  -7   3   8   -0.00    4.16
   7  -3  -8    3.40    3.91
   7   3  -8    5.54    4.58
   7   3  -8   -0.00    4.46
  -7  -3   8    0.72    4.79
  -7   3   9  204.40   25.06
  -7   3   9  205.75   25.09
   7  -3  -9  214.83   25.17
   7   3  -9  214.00   25.80
   7   3  -9  239.78   26.64
  -7  -3   9  220.72   27.32
  -7   3  10   81.74   13.42
  -7   3  10   65.89   12.55
   7  -3 -10   68.86   12.61
   7   3 -10   70.38   13.39
   7   3 -10  106.26   15.01
  -7  -3  10   71.40   13.99
  -7   3  11    7.49    4.95
   7  -3 -11    0.00    4.50
   7   3 -11    8.75    6.26
  -7  -3  11    0.00    5.14
  -7   3  12   -0.00    5.15
   7  -3 -12    0.12    4.25
   7   3 -12    8.71    6.05
  -7  -3  12    0.00    4.35
   7  -3 -13   80.88   14.34
  -7  -3  13   75.96   15.16
   7  -3 -14   89.19   15.78
  -7  -3  14  104.79   17.43
   7   3 -15  170.75   22.62
  -7  -3  15  152.34   22.92
   7   3 -16   14.31    7.62
  -7  -3  16   15.13    8.03
   7   3 -17   19.78    7.42
  -7  -3  17    6.28    6.57
   7  -3 -18   11.42    7.91
   7   3 -18   18.57    8.74
  -7  -3  18   37.89   10.80
  -7   3  19  241.80   31.51
   7  -3 -19  273.96   33.25
   7   3 -19  277.39   32.50
  -7  -3  19  258.68   33.28
  -7   3  20    0.49    5.21
   7  -3 -20   -0.00    6.71
   7   3 -20    0.09    5.11
  -7  -3  20   -0.00    7.10
  -7   3  21    5.55    6.86
   7  -3 -21    6.18    6.98
   7   3 -21    2.17    5.63
  -7  -3  21    4.92    7.20
  -7   3  22    0.00    5.01
   7  -3 -22    5.52    6.51
   7   3 -22    1.68    6.46
  -7  -3  22    3.08    6.81
  -7   3  23   17.83    9.01
   7  -3 -23   23.36   10.79
   7   3 -23   24.67    9.65
  -7  -3  23    8.28    8.09
  -7   3  24   -0.00    5.87
   7  -3 -24    2.83    7.68
   7   3 -24    0.00    6.10
  -7   3  25    8.91    7.09
   7  -3 -25   18.58   10.04
   7   3 -25   20.38    8.88
  -7   3  26   -0.00    4.90
   7  -3 -26    0.00    7.45
   7   3 -26    1.22    5.40
  -7   3  27   -0.00    5.63
   7  -3 -27    9.51    8.80
   7   3 -27   -0.00    6.08
  -7   3  28    0.12    4.96
   7  -3 -28    0.00    7.92
   7   3 -28   -0.00    5.89
  -7   3  29    4.57    6.64
   7  -3 -29    8.49    7.67
   7   3 -29   13.33    7.70
  -7   3  30    2.84    6.29
   7  -3 -30    0.00    7.73
   7   3 -30    5.70    5.95
  -7   3  31    7.35    8.41
   7  -3 -31    4.83    9.09
   7   3 -31   15.12    8.93
   7  -3 -32   -0.00    7.96
   7   3 -32    1.76    6.83
   7  -3 -33    0.00    8.99
   7   3 -33    5.77    8.20
   7  -3 -34    2.47    7.95
   7   3 -34   12.93    8.58
   7  -3 -35    5.71   10.51
   7   3 -35   10.85   10.14
   7  -3 -36   14.72    8.93
   7   3 -36   -0.00    6.76
   7   3 -37    3.76    8.32
  -7   4   1   75.45   10.81
  -7   4   1   72.21   10.83
   7  -4  -1   82.75   10.65
   7  -4  -1   58.21    8.82
   7   4  -1   57.80   11.87
   7   4  -1   69.49   12.61
  -7  -4   1   95.37   13.78
  -7  -4   1   83.92   14.03
  -7   4   2   93.59   12.94
  -7   4   2   81.10   12.29
   7  -4  -2   93.20   12.49
   7  -4  -2   92.75   11.54
   7   4  -2  119.10   15.82
   7   4  -2  115.90   16.35
   7   4  -2   93.59   14.74
  -7  -4   2  124.41   16.04
  -7  -4   2   65.11   13.69
  -7   4   3    9.56    4.94
  -7   4   3   12.14    4.81
   7  -4  -3   20.77    5.66
   7   4  -3   12.27    5.89
   7   4  -3   28.77    7.71
   7   4  -3    5.71    5.61
  -7  -4   3   10.55    5.39
  -7  -4   3   17.11    7.23
  -7   4   4   35.00    7.74
  -7   4   4   37.20    7.88
   7  -4  -4   27.70    7.29
   7   4  -4   24.93    7.94
   7   4  -4   48.38   10.11
   7   4  -4   39.52    9.37
  -7  -4   4   49.27    9.84
  -7  -4   4   32.11    9.14
  -7   4   5   65.09   10.78
  -7   4   5   57.31   10.33
   7  -4  -5   91.26   11.68
   7   4  -5   64.19   11.95
   7   4  -5   66.58   11.93
  -7  -4   5   76.60   12.38
  -7  -4   5   23.30    9.76
  -7   4   6   79.20   11.68
  -7   4   6   58.03    9.90
   7  -4  -6   50.79    9.42
   7   4  -6   48.26   11.32
   7   4  -6   36.90   10.14
  -7  -4   6   56.10   11.70
  -7   4   7   48.34    9.56
  -7   4   7   18.96    7.07
   7  -4  -7   38.10    8.52
   7   4  -7   30.67    8.57
   7   4  -7   40.69    9.65
  -7  -4   7   49.43   11.20
  -7   4   8   64.63   11.55
  -7   4   8   60.69   10.78
   7  -4  -8   70.49   11.45
   7   4  -8   49.39   11.80
   7   4  -8   61.43   12.31
  -7  -4   8   57.32   12.47
  -7   4   9   29.32    8.31
   7  -4  -9   37.78    9.09
   7   4  -9   31.09    9.27
  -7  -4   9   61.42   12.20
  -7   4  10    4.01    5.29
   7  -4 -10    0.00    4.37
   7   4 -10    1.71    5.45
  -7  -4  10    0.40    4.89
   7  -4 -11  113.90   17.62
   7   4 -11  129.36   18.74
  -7  -4  11  129.06   19.47
   7  -4 -12  118.90   18.15
   7   4 -12  146.23   19.46
  -7  -4  12  108.19   18.54
   7  -4 -13  120.23   17.94
   7   4 -13  118.71   18.04
  -7  -4  13  107.07   18.59
   7  -4 -14   22.96    8.33
   7   4 -14   20.63    8.08
   7   4 -14   27.85    8.95
  -7  -4  14    0.00    6.93
  -7   4  15   45.95   10.97
   7   4 -15   65.10   12.80
  -7  -4  15   72.14   13.81
  -7   4  16   23.33    8.19
   7   4 -16   27.75    9.27
  -7  -4  16   26.09    9.90
  -7   4  17  131.65   20.54
   7   4 -17  167.09   22.52
  -7  -4  17  153.28   22.92
  -7   4  18   18.25    8.53
   7  -4 -18   10.32    7.46
   7   4 -18   13.67    7.75
  -7  -4  18   25.63   10.06
  -7   4  19    6.07    7.02
   7  -4 -19   13.18    8.73
   7   4 -19    9.24    6.88
  -7  -4  19    7.66    7.69
  -7   4  20   17.51    8.43
   7  -4 -20   24.16   10.89
   7   4 -20   32.70   10.29
  -7  -4  20   29.92   10.66
  -7   4  21   46.06   12.15
   7  -4 -21   25.15   11.28
   7   4 -21   51.68   12.72
  -7  -4  21   42.40   12.51
  -7   4  22   24.21    9.05
   7  -4 -22   17.45   10.34
   7   4 -22   54.37   12.28
  -7   4  23    0.00    6.36
   7  -4 -23    1.11    6.65
   7   4 -23   15.02    7.56
  -7   4  24    1.55    5.66
   7  -4 -24    4.99    7.74
   7   4 -24   -0.00    7.25
  -7   4  25    9.43    8.29
   7  -4 -25    0.00    8.44
   7   4 -25   -0.00    5.25
  -7   4  26    7.14    7.12
   7  -4 -26    1.18    6.98
   7   4 -26   17.25    8.46
  -7   4  27   19.39    9.46
   7  -4 -27    3.19    8.04
   7   4 -27   16.24    8.18
  -7   4  28   14.84    8.99
   7  -4 -28    0.00    8.43
   7   4 -28    3.39    6.64
  -7   4  29    0.00    6.88
   7  -4 -29    3.89    6.67
   7   4 -29   10.70    8.47
  -7   4  30    0.00    7.17
   7  -4 -30    2.49    7.38
   7   4 -30    0.17    6.10
  -7   4  31    0.91    7.32
   7  -4 -31    6.51    8.80
   7   4 -31    4.33    7.86
  -7   4  32    2.99    5.85
   7  -4 -32    6.67    8.38
   7   4 -32    2.54    6.75
   7  -4 -33    0.00    7.02
   7   4 -33   12.39    8.75
   7  -4 -34   -0.00    9.45
   7   4 -34    0.32    7.75
   7  -4 -35   12.64    9.19
   7   4 -35    3.39    7.14
   7  -4 -36    1.83    8.15
   7   4 -36   -0.00    6.73
  -7   5   1    0.00    3.02
  -7   5   1    1.53    3.35
   7  -5  -1    2.95    3.07
   7  -5  -1    2.60    2.28
   7   5  -1   -0.00    4.63
   7   5  -1    0.00    4.48
  -7  -5   1    5.44    5.07
  -7  -5   1   -0.00    5.05
  -7   5   2    2.49    3.74
  -7   5   2    0.00    3.48
   7  -5  -2    1.99    2.76
   7  -5  -2    0.72    2.16
   7   5  -2    2.80    4.71
   7   5  -2    4.59    5.30
  -7  -5   2   -0.00    4.55
  -7  -5   2    3.80    5.33
  -7   5   3   49.36    8.66
  -7   5   3   37.82    7.69
   7  -5  -3   34.98    7.43
   7   5  -3   44.08   10.06
   7   5  -3   31.95    9.15
   7   5  -3   48.29   10.42
  -7  -5   3   47.74   10.65
  -7  -5   3   32.84    9.47
  -7   5   4  135.68   16.28
  -7   5   4  119.66   15.42
   7  -5  -4  121.86   15.32
   7   5  -4  132.52   18.57
   7   5  -4  115.05   17.80
   7   5  -4  127.21   18.22
  -7  -5   4  112.86   17.75
  -7  -5   4  112.03   18.08
  -7   5   5   49.34    8.87
  -7   5   5   13.64    5.52
   7  -5  -5   20.40    6.50
   7   5  -5   60.66   10.89
   7   5  -5   62.03   10.95
  -7  -5   5   60.80   11.93
  -7   5   6    3.80    4.44
   7  -5  -6    3.13    4.06
   7   5  -6    0.00    4.66
  -7  -5   6    2.27    4.89
  -7   5   7    1.57    4.55
   7  -5  -7   10.60    5.72
   7   5  -7   17.31    6.80
  -7  -5   7   29.87    9.27
  -7   5   8   77.19   12.77
   7  -5  -8   77.68   12.72
   7   5  -8   75.76   13.89
  -7  -5   8   72.27   14.21
  -7   5   9  112.68   16.36
   7  -5  -9  157.36   18.39
   7   5  -9   96.31   16.83
  -7  -5   9  105.00   18.29
  -7   5  10   22.97    8.01
   7  -5 -10   38.50    9.66
   7   5 -10   31.48    8.94
  -7  -5  10   25.47    9.64
   7  -5 -11   97.05   15.71
   7   5 -11  119.53   17.60
  -7  -5  11   80.20   16.34
  -7   5  12   -0.00    5.28
   7  -5 -12    2.87    6.22
   7   5 -12    1.21    4.79
   7   5 -12   -0.00    5.24
  -7  -5  12    2.25    5.78
  -7   5  13   45.48   10.57
   7  -5 -13   57.79   12.08
   7   5 -13   64.44   12.78
   7   5 -13   56.37   12.27
  -7  -5  13   43.01   11.64
  -7   5  14   30.61    9.74
   7  -5 -14   64.77   12.63
   7   5 -14   37.58   10.39
   7   5 -14   37.04   10.53
  -7  -5  14   64.36   13.59
  -7   5  15  138.20   20.87
   7   5 -15  166.68   22.41
   7   5 -15  154.19   22.25
  -7  -5  15  178.85   24.91
  -7   5  16   -0.00    5.27
   7   5 -16   -0.00    5.46
   7   5 -16    1.36    5.57
  -7  -5  16   -0.00    5.77
  -7   5  17    3.87    6.04
   7  -5 -17   -0.00    5.41
   7   5 -17   -0.00    5.70
  -7  -5  17    0.00    5.72
  -7   5  18    0.00    4.98
   7  -5 -18   -0.00    7.49
   7   5 -18   15.07    7.67
  -7  -5  18   -0.00    6.63
  -7   5  19   42.50   11.05
   7  -5 -19   25.53   10.84
   7   5 -19   66.98   13.22
  -7  -5  19   43.93   12.74
  -7   5  20   39.73   10.72
   7  -5 -20   14.80    9.08
   7   5 -20   51.36   12.03
  -7   5  21   18.54    8.00
   7  -5 -21    9.70    7.63
   7   5 -21    4.51    6.15
  -7   5  22    3.26    6.01
   7  -5 -22   -0.00    6.79
   7   5 -22   -0.00    4.85
  -7   5  23    9.16    7.47
   7  -5 -23    5.45    7.49
   7   5 -23    4.78    6.62
  -7   5  24   23.42    9.38
   7  -5 -24   14.64    9.16
   7   5 -24    9.79    8.41
  -7   5  25    6.70    6.75
   7  -5 -25    3.09    6.98
   7   5 -25    1.30    5.79
  -7   5  26    6.83    7.93
   7  -5 -26   -0.00    7.08
   7   5 -26   -0.00    6.84
  -7   5  27    1.48    6.53
   7  -5 -27    2.57    7.00
   7   5 -27    0.84    6.10
  -7   5  28   -0.00    6.62
   7  -5 -28   -0.00    5.74
   7   5 -28   -0.00    7.12
  -7   5  29   11.05    7.57
   7  -5 -29   14.74   10.18
   7   5 -29   11.16    7.60
  -7   5  30    1.73    6.72
   7  -5 -30    5.43    8.36
   7   5 -30    1.27    5.95
  -7   5  31   12.09    8.69
   7  -5 -31    0.00    5.92
   7   5 -31    7.43    6.54
  -7   5  32    0.00    7.10
   7  -5 -32   10.75    8.54
   7   5 -32    0.00    6.21
   7  -5 -33    0.28    9.24
   7   5 -33    6.82    8.19
   7  -5 -34    5.03    8.38
   7   5 -34    0.00    5.56
   7  -5 -35    8.67   10.99
   7   5 -35   -0.00    6.05
   7   5 -36    1.56    7.41
  -7   6   1   99.94   11.90
  -7   6   1   71.58   10.43
   7  -6  -1   81.73   10.42
   7  -6  -1   68.90    7.72
   7   6  -1   80.68   14.50
   7   6  -1   72.61   13.73
  -7   6   2   50.21    8.83
   7  -6  -2   60.99    8.69
   7  -6  -2   46.26    6.36
   7   6  -2   56.49   12.42
   7   6  -2   58.58   11.88
  -7  -6   2   51.30   11.84
  -7   6   3   54.64    8.74
   7  -6  -3   25.76    6.45
   7  -6  -3   38.87    5.94
   7   6  -3   36.73   10.45
   7   6  -3   43.19   10.26
  -7  -6   3   30.34    9.83
  -7   6   4   22.61    6.21
   7  -6  -4   10.56    4.69
   7   6  -4   19.78    6.79
   7   6  -4   11.67    6.70
  -7  -6   4   19.97    8.27
  -7   6   5    0.00    4.11
   7  -6  -5    3.78    3.89
   7   6  -5    6.03    5.26
   7   6  -5   -0.00    4.65
  -7  -6   5    0.00    6.02
  -7   6   6   96.66   13.59
   7  -6  -6   91.69   13.51
   7   6  -6   85.50   14.96
  -7  -6   6   86.57   15.52
  -7   6   7  146.89   18.20
   7  -6  -7  150.17   18.71
   7   6  -7  121.29   19.36
  -7  -6   7  144.11   21.42
  -7   6   8   56.49   10.24
   7  -6  -8   53.13   10.77
   7   6  -8   60.18   12.64
  -7  -6   8   54.87   12.86
  -7   6   9    0.79    4.08
  -7   6   9    2.28    4.12
   7  -6  -9    0.00    4.91
   7   6  -9    3.80    5.61
   7   6  -9    5.44    6.96
  -7  -6   9    0.74    5.77
  -7   6  10  102.24   13.84
  -7   6  10   69.50   12.57
   7  -6 -10   78.18   13.43
   7   6 -10  100.36   15.51
   7   6 -10   43.40   12.58
  -7  -6  10   75.15   15.36
  -7   6  11  117.88   16.66
   7  -6 -11  113.46   17.43
   7   6 -11  124.75   18.45
   7   6 -11   92.86   17.00
  -7  -6  11  128.14   20.20
  -7   6  12    8.07    5.80
   7  -6 -12    0.00    6.32
   7   6 -12    6.41    6.14
   7   6 -12   16.95    7.54
  -7  -6  12   12.58    6.89
  -7   6  13    7.82    5.60
   7  -6 -13    8.64    7.47
   7   6 -13   12.14    7.79
   7   6 -13   10.14    7.34
  -7  -6  13   14.15    7.81
  -7   6  14   14.54    7.45
   7  -6 -14   21.58    9.14
   7   6 -14    2.37    5.26
   7   6 -14    6.55    6.54
  -7  -6  14   11.62    7.40
  -7   6  15    3.60    5.26
   7   6 -15    0.00    5.19
   7   6 -15    0.00    5.91
  -7  -6  15   -0.00    5.67
  -7   6  16   58.27   12.50
   7   6 -16   71.34   13.88
   7   6 -16   66.58   14.22
  -7  -6  16   55.38   14.13
  -7   6  17   64.98   13.56
   7  -6 -17   50.13   13.09
   7   6 -17   76.34   13.99
  -7   6  18  104.23   16.49
   7  -6 -18   70.75   15.64
   7   6 -18   90.98   16.47
  -7   6  19    0.00    5.42
   7  -6 -19    1.73    5.82
   7   6 -19    2.04    6.25
  -7   6  20    7.98    6.81
   7  -6 -20   -0.00    6.06
   7   6 -20    1.83    6.73
  -7   6  21    1.87    5.73
   7  -6 -21   -0.00    6.44
   7   6 -21    0.00    5.79
  -7   6  22   20.75    8.68
   7  -6 -22   14.68    7.97
   7   6 -22   18.44    9.14
  -7   6  23    9.53    7.21
   7  -6 -23    9.45    8.15
   7   6 -23   19.21    9.16
  -7   6  24    0.00    6.13
   7  -6 -24    0.21    5.67
   7   6 -24    2.42    7.05
  -7   6  25   -0.00    6.17
   7  -6 -25   -0.00    7.53
   7   6 -25   -0.00    5.59
  -7   6  26   18.75    8.86
   7  -6 -26   15.45    9.31
   7   6 -26   16.74    8.41
  -7   6  27    2.86    5.93
   7  -6 -27    8.16    8.37
   7   6 -27   14.85    8.77
  -7   6  28   10.03    7.96
   7  -6 -28   -0.00    7.17
   7   6 -28   10.57    7.75
  -7   6  29   -0.00    5.92
   7  -6 -29    5.06    7.21
   7   6 -29   -0.00    5.95
  -7   6  30   -0.00    7.26
   7  -6 -30    4.98    7.65
   7   6 -30    6.09    6.56
   7  -6 -31   -0.00    7.14
   7   6 -31    0.91    5.67
  -7   6  32   18.24    9.95
   7  -6 -32    5.56    8.90
   7   6 -32   10.53    7.68
  -7   6  33   -0.00    7.15
   7  -6 -33   15.21    9.25
   7   6 -33    0.00    6.06
   7  -6 -34    5.07    9.03
   7   6 -34    8.52    7.77
   7  -6 -35    0.53    7.35
   7   6 -35   -0.00    7.11
   7   6 -36    4.20    7.49
  -7   7   1    4.95    3.60
   7  -7  -1    9.81    3.82
   7   7  -1    3.59    5.34
   7   7  -1    0.00    5.21
  -7  -7   1    3.12    5.59
  -7   7   2   21.39    5.19
   7  -7  -2   20.05    4.98
   7  -7  -2    9.38    1.81
   7   7  -2   38.35   10.06
   7   7  -2   19.47    7.86
  -7  -7   2   20.35    8.26
  -7   7   3   12.41    4.40
   7  -7  -3    7.46    3.92
   7  -7  -3    5.58    2.40
   7   7  -3    0.00    5.79
   7   7  -3   19.88    7.95
  -7  -7   3    6.19    7.03
  -7   7   4  224.88   24.75
   7  -7  -4  267.43   25.97
   7   7  -4  270.28   30.77
   7   7  -4  236.62   29.46
  -7  -7   4  225.72   28.73
  -7  -7   4  206.22   29.22
  -7   7   5  103.55   12.98
  -7   7   5   92.88   12.58
   7  -7  -5   76.17   12.31
   7   7  -5   82.17   15.02
   7   7  -5   90.82   15.82
   7   7  -5   73.80   14.43
  -7  -7   5   85.59   15.00
  -7  -7   5   67.11   14.31
  -7   7   6   10.49    5.24
  -7   7   6   11.45    4.88
   7  -7  -6    9.21    5.88
   7   7  -6   13.94    7.80
   7   7  -6   12.44    7.15
   7   7  -6    4.74    6.12
  -7  -7   6    8.59    7.11
  -7  -7   6   14.57    8.38
  -7   7   7   76.17   11.27
  -7   7   7   77.05   11.55
   7  -7  -7   67.67   11.72
   7   7  -7   81.92   14.19
   7   7  -7   69.65   13.78
  -7  -7   7   36.21   10.93
  -7  -7   7   75.21   14.38
  -7   7   8    0.00    3.88
  -7   7   8   17.24    6.24
   7  -7  -8   18.39    7.17
   7   7  -8    0.00    4.77
   7   7  -8    9.16    6.18
  -7  -7   8    9.39    6.26
  -7  -7   8   20.76    8.27
  -7   7   9   24.08    7.18
  -7   7   9   26.00    7.28
   7  -7  -9   26.12    8.11
   7   7  -9   34.58    9.62
   7   7  -9   31.83    9.86
  -7  -7   9   18.75    7.83
  -7  -7   9   32.47   10.02
  -7   7  10   82.62   12.99
  -7   7  10   77.82   13.09
   7  -7 -10   93.10   14.67
   7   7 -10   75.69   14.64
   7   7 -10   65.70   13.95
  -7  -7  10   81.33   14.71
  -7  -7  10  111.29   17.81
  -7   7  11   10.40    6.80
   7  -7 -11   28.85    8.66
   7   7 -11   17.46    8.09
   7   7 -11   35.22   10.34
  -7  -7  11   28.02   10.33
  -7   7  12   -0.00    5.07
   7  -7 -12    0.00    6.35
   7   7 -12    8.12    6.38
   7   7 -12    7.86    7.05
  -7  -7  12   -0.00    5.92
  -7   7  13   17.41    7.33
   7  -7 -13   12.56    7.48
   7   7 -13   18.92    8.32
  -7  -7  13   33.96   10.66
  -7   7  14  159.21   21.41
   7  -7 -14  149.21   22.32
   7   7 -14  170.46   23.25
  -7   7  15    1.82    5.54
   7   7 -15    5.09    5.56
  -7   7  16    1.30    5.68
   7   7 -16    4.14    6.19
  -7   7  17    0.52    5.42
   7  -7 -17    0.00    6.15
   7   7 -17    1.75    5.17
  -7   7  18   18.26    7.68
   7  -7 -18   14.32    7.80
   7   7 -18    4.57    6.37
  -7   7  19    0.06    5.35
   7  -7 -19    1.82    6.79
   7   7 -19    1.07    5.89
  -7   7  20   19.13    8.31
   7  -7 -20   36.48   11.23
   7   7 -20   33.27   10.48
  -7   7  21    2.69    5.56
   7  -7 -21   -0.00    6.46
   7   7 -21    0.00    5.99
  -7   7  22   -0.00    5.29
   7  -7 -22   -0.00    6.55
   7   7 -22    1.69    5.43
  -7   7  23    3.23    5.24
   7  -7 -23    2.81    6.68
   7   7 -23    1.44    5.45
  -7   7  24   36.50   10.59
   7  -7 -24   47.74   13.17
   7   7 -24   35.36   10.96
  -7   7  25    4.73    6.05
   7  -7 -25    4.39    7.10
   7   7 -25   -0.00    5.59
  -7   7  26   17.38    8.89
   7  -7 -26    0.00    6.32
   7   7 -26   10.87    7.73
  -7   7  27   -0.00    5.53
   7  -7 -27    6.48    7.48
   7   7 -27    0.47    4.47
  -7   7  28    3.45    6.42
   7  -7 -28    2.07    7.42
   7   7 -28    9.40    7.61
  -7   7  29    7.94    6.83
   7  -7 -29   14.73    9.19
   7   7 -29    2.98    6.57
  -7   7  30   15.39    9.01
   7  -7 -30    4.33    7.84
   7   7 -30    5.05    7.20
  -7   7  31   -0.00    5.69
   7  -7 -31    0.00    7.04
   7   7 -31   -0.00    5.27
  -7   7  32   -0.00    6.39
   7  -7 -32   -0.00    6.62
   7   7 -32    9.24    7.51
  -7   7  33    0.00    7.20
   7  -7 -33   -0.00    7.12
   7   7 -33   -0.00    6.51
  -7   7  34   -0.00    6.69
   7  -7 -34    0.00    7.96
   7   7 -34    6.09    8.30
   7   7 -35   -0.00    6.54
  -7   8   1   45.73    7.55
   7   8  -1   57.36   12.37
   7   8  -1   45.68   11.42
  -7  -8   1   37.90   10.98
  -7   8   2  102.65   12.17
   7  -8  -2   85.27   11.37
   7   8  -2  103.92   16.86
   7   8  -2   76.21   15.06
  -7  -8   2   69.68   14.32
  -7   8   3    4.75    3.92
   7  -8  -3    6.07    3.74
   7   8  -3    0.00    6.32
   7   8  -3    1.98    5.34
  -7  -8   3    0.00    6.16
  -7   8   4   36.58    7.51
   7  -8  -4   30.81    6.95
   7   8  -4   27.50    9.58
   7   8  -4   23.21    8.57
  -7  -8   4   20.38    8.28
  -7   8   5    3.21    4.44
   7  -8  -5   11.54    5.27
   7   8  -5   11.32    7.29
  -7  -8   5   10.76    7.37
  -7  -8   5   11.34    6.34
  -7   8   6   19.07    5.99
   7  -8  -6   19.82    6.77
   7   8  -6   40.67   10.64
   7   8  -6   21.19    8.81
  -7  -8   6   21.47    8.63
  -7  -8   6   36.12   10.53
  -7   8   7    0.00    4.19
   7  -8  -7    1.41    4.91
   7   8  -7    6.60    6.13
   7   8  -7    2.34    5.94
  -7  -8   7    3.56    5.46
  -7  -8   7    3.15    6.59
  -7   8   8   65.57   10.51
  -7   8   8   46.12    9.78
   7  -8  -8   70.78   12.05
   7   8  -8   63.04   13.03
   7   8  -8   41.06   11.53
  -7  -8   8   72.14   13.80
  -7  -8   8   54.13   13.04
  -7   8   9    6.77    4.91
  -7   8   9    0.66    4.61
   7  -8  -9   -0.00    4.96
   7   8  -9    3.20    5.83
  -7  -8   9    9.77    7.43
  -7  -8   9    5.52    6.50
  -7   8  10   21.68    7.23
   7  -8 -10   21.27    7.86
   7   8 -10   20.62    9.05
  -7  -8  10    8.31    7.21
  -7   8  11    0.25    4.44
   7  -8 -11    1.35    5.74
   7   8 -11    5.08    6.29
  -7  -8  11    2.32    5.96
  -7   8  12  104.82   17.18
   7  -8 -12  182.60   21.91
   7   8 -12  134.97   20.15
  -7  -8  12  122.18   19.52
  -7   8  13    1.59    4.01
   7  -8 -13   -0.00    5.16
   7   8 -13    3.94    5.72
  -7   8  14   18.98    7.03
   7   8 -14    1.98    5.02
  -7   8  15    0.35    4.52
   7   8 -15    7.66    6.36
  -7   8  16   52.42   11.76
   7  -8 -16   52.17   13.36
   7   8 -16   76.65   14.34
  -7   8  17    5.50    6.07
   7  -8 -17    0.00    5.81
   7   8 -17    0.00    5.51
  -7   8  18    3.81    5.81
   7  -8 -18   19.55    8.37
   7   8 -18    4.05    6.26
  -7   8  19   -0.00    5.37
   7  -8 -19   -0.00    6.14
  -7   8  20   15.70    7.44
   7  -8 -20   11.67    8.01
   7   8 -20   30.79    9.59
  -7   8  21    0.00    5.83
   7  -8 -21    1.74    7.35
   7   8 -21    0.00    4.79
  -7   8  22   12.35    7.90
   7  -8 -22   12.12    8.42
   7   8 -22   13.84    8.05
  -7   8  23   -0.00    6.09
   7  -8 -23   16.46    9.59
   7   8 -23   18.47    8.66
  -7   8  24    7.85    6.70
   7  -8 -24    4.21    7.62
   7   8 -24   20.25    8.78
  -7   8  25   -0.00    5.05
   7  -8 -25    7.08    7.64
   7   8 -25    6.65    7.13
  -7   8  26    3.61    6.55
   7  -8 -26   15.45    9.46
   7   8 -26   14.86    8.65
  -7   8  27    0.00    6.39
   7  -8 -27   13.02    8.56
   7   8 -27    4.67    6.39
  -7   8  28    8.69    7.55
   7  -8 -28    3.37    8.07
   7   8 -28   11.66    7.91
  -7   8  29   -0.00    6.21
   7  -8 -29    0.00    5.87
   7   8 -29    1.23    6.53
  -7   8  30    5.49    6.32
   7  -8 -30   -0.00    8.07
   7   8 -30   -0.00    5.83
  -7   8  31    0.37    4.80
   7  -8 -31   -0.00    7.16
   7   8 -31    0.26    6.04
  -7   8  32    7.61    8.04
   7  -8 -32   -0.00    7.19
   7   8 -32    0.00    6.19
  -7   8  33   -0.00    5.52
   7  -8 -33   -0.00    6.40
   7   8 -33    0.81    5.79
  -7   8  34    4.95    7.28
   7  -8 -34    5.88    8.78
   7   8 -34    0.00    6.81
  -7   8  35   -0.00    7.62
   7   8 -35   -0.00    5.96
  -7   9   1    1.70    3.01
   7   9  -1    0.05    5.34
  -7  -9   1    0.00    5.19
  -7   9   2   34.13    6.66
  -7  -9   2   31.15    9.86
  -7   9   3    3.34    3.31
  -7  -9   3    3.88    5.58
  -7   9   4   41.91    7.95
  -7  -9   4   36.85   10.34
  -7   9   5    3.48    3.97
   7   9  -5    2.69    5.54
  -7  -9   5    0.06    6.38
  -7   9   6   21.11    6.13
   7   9  -6   22.02    8.59
  -7  -9   6   15.98    7.48
  -7   9   7   18.07    5.85
   7  -9  -7   16.41    7.04
   7   9  -7    5.98    5.88
  -7  -9   7   14.64    7.62
  -7   9   8   14.94    6.56
   7  -9  -8   24.81    8.20
   7   9  -8   42.90   10.92
   7   9  -8   52.76   11.59
  -7  -9   8   39.68   10.37
  -7   9   9   -0.00    4.20
   7  -9  -9    6.16    6.09
   7   9  -9   -0.00    5.28
  -7  -9   9    1.79    5.30
  -7   9  10   90.80   14.37
   7  -9 -10  143.18   18.27
   7   9 -10  113.46   18.30
  -7  -9  10   66.35   14.98
  -7   9  11    1.40    4.52
   7  -9 -11    9.26    6.47
   7   9 -11    4.06    6.54
  -7  -9  11    1.18    5.47
  -7   9  12   -0.00    5.48
   7  -9 -12    6.37    6.66
   7   9 -12    3.08    5.70
  -7  -9  12   -0.00    5.93
  -7   9  13   17.83    6.89
   7  -9 -13    0.42    5.02
   7   9 -13    0.98    5.98
  -7  -9  13    6.89    6.48
  -7   9  14   51.01   11.93
   7   9 -14  105.98   16.73
  -7  -9  14   60.82   13.16
  -7   9  15   -0.00    5.69
   7   9 -15    4.78    5.66
  -7   9  16    5.00    5.83
   7  -9 -16    9.46    7.13
   7   9 -16    9.49    7.10
  -7   9  17   -0.00    5.11
   7  -9 -17    4.04    7.31
   7   9 -17    3.41    5.45
  -7   9  18   19.73    7.31
   7  -9 -18   30.46   11.45
   7   9 -18   33.87   10.33
  -7   9  19    2.41    5.59
   7  -9 -19   11.41    8.31
   7   9 -19    0.58    5.20
  -7   9  20   12.88    6.96
   7  -9 -20   26.96    9.79
   7   9 -20   11.55    7.10
  -7   9  21    0.00    6.17
   7  -9 -21    3.78    7.11
   7   9 -21    4.97    6.10
  -7   9  22    4.85    5.62
   7  -9 -22   -0.00    6.61
   7   9 -22    0.60    5.44
  -7   9  23    2.40    6.13
   7  -9 -23   -0.00    7.02
   7   9 -23    2.41    5.41
  -7   9  24    7.67    7.06
   7  -9 -24    9.26    8.19
   7   9 -24   24.73    9.21
  -7   9  25   -0.00    6.62
   7  -9 -25   -0.00    7.40
   7   9 -25    0.00    6.41
  -7   9  26    0.00    5.88
   7  -9 -26    6.88    7.35
   7   9 -26    0.15    5.29
  -7   9  27    0.00    6.09
   7  -9 -27   -0.00    7.12
   7   9 -27    0.00    7.36
  -7   9  28    5.09    7.34
   7  -9 -28    0.00    6.75
   7   9 -28    8.39    7.17
  -7   9  29    3.96    7.25
   7  -9 -29    2.57    7.02
   7   9 -29    1.21    5.99
  -7   9  30    0.00    6.35
   7  -9 -30    3.73    7.90
   7   9 -30    0.00    7.08
  -7   9  31   -0.00    7.15
   7  -9 -31    7.12    8.44
   7   9 -31    0.00    6.00
  -7   9  32    1.60    7.20
   7  -9 -32    1.79    8.08
   7   9 -32   -0.00    6.07
  -7   9  33    7.30    7.67
   7  -9 -33    9.03    9.86
   7   9 -33    2.28    6.48
  -7   9  34    2.72    7.24
   7   9 -34    7.77    6.86
  -7   9  35    4.48    6.89
  -7  10   1   11.96    4.26
   7  10  -1   13.08    7.30
  -7 -10   1   11.05    7.25
  -7  10   2   41.95    7.42
   7  10  -2   38.47   10.98
  -7 -10   2   40.04   10.07
  -7  10   3   -0.00    3.02
   7  10  -3    4.38    5.37
  -7 -10   3   -0.00    6.25
  -7  10   4    1.81    2.96
   7  10  -4   -0.00    4.69
  -7 -10   4    0.00    5.31
  -7  10   5    2.40    3.97
   7  10  -5   -0.00    5.50
  -7 -10   5    1.60    6.52
  -7  10   6  116.99   15.89
   7  10  -6  129.13   20.03
  -7 -10   6  138.83   20.40
  -7  10   7    0.00    4.66
   7  10  -7    1.05    5.75
  -7 -10   7    0.27    5.18
  -7  10   8    9.93    5.55
   7  10  -8    4.73    6.09
  -7 -10   8    1.90    4.70
  -7  10   9    3.29    4.72
   7  10  -9    2.53    5.22
   7  10  -9   -0.00    5.40
  -7 -10   9   -0.00    5.24
  -7  10  10    4.57    4.88
   7  10 -10    0.00    5.95
  -7 -10  10    6.43    6.75
  -7  10  11   -0.00    4.41
   7  10 -11   -0.00    6.41
  -7 -10  11    4.33    5.54
  -7  10  12   25.72    7.93
   7  10 -12   36.15   10.76
  -7 -10  12   17.28    9.04
  -7  10  13    0.37    5.03
   7  10 -13   -0.00    6.33
  -7 -10  13   -0.00    5.25
  -7  10  14    8.67    5.73
   7  10 -14    8.54    7.50
  -7 -10  14    1.48    5.70
  -7  10  15    3.89    4.81
   7 -10 -15    0.00    5.71
   7  10 -15   -0.00    6.08
  -7 -10  15   -0.00    4.57
  -7  10  16   39.00   10.06
   7 -10 -16   23.96   10.13
   7  10 -16   42.07   11.73
  -7 -10  16   31.91    9.84
  -7  10  17    1.25    4.36
   7 -10 -17    6.54    6.82
   7  10 -17    3.29    6.03
  -7  10  18   34.09    9.47
   7 -10 -18   24.55   10.02
   7  10 -18   18.15    7.93
  -7  10  19    5.31    6.26
   7 -10 -19    4.91    8.19
   7  10 -19   12.69    7.73
  -7  10  20    1.21    5.62
   7 -10 -20   -0.00    6.84
   7  10 -20    1.50    5.18
  -7  10  21    0.00    5.10
   7 -10 -21    5.81    8.08
   7  10 -21    3.37    6.27
  -7  10  22    7.83    7.40
   7 -10 -22   29.56   11.25
   7  10 -22   27.31   10.06
  -7  10  23    2.82    5.88
   7 -10 -23    9.54    8.66
   7  10 -23    0.00    6.28
  -7  10  24    5.52    5.99
   7 -10 -24    0.00    7.39
   7  10 -24    5.68    6.92
  -7  10  25   -0.00    5.89
   7 -10 -25    5.66    7.29
   7  10 -25    2.86    6.26
  -7  10  26   -0.00    6.18
   7 -10 -26    0.00    6.92
   7  10 -26   26.32    9.03
  -7  10  27   -0.00    5.75
   7 -10 -27   -0.00    7.58
   7  10 -27   -0.00    6.10
  -7  10  28    7.66    7.44
   7 -10 -28   14.47    9.98
   7  10 -28    6.09    7.23
  -7  10  29    8.48    7.46
   7 -10 -29   -0.00    8.20
   7  10 -29    0.61    6.31
  -7  10  30    0.00    6.40
   7 -10 -30    0.01    8.05
   7  10 -30   -0.00    7.47
  -7  10  31    2.44    6.73
   7 -10 -31   14.98   10.12
   7  10 -31   -0.00    6.43
  -7  10  32    3.68    6.88
   7 -10 -32    6.02    9.07
   7  10 -32    3.19    6.89
  -7  10  33    0.30    6.60
   7  10 -33    3.11    6.70
  -7  11   1    0.00    2.67
   7  11  -1    2.61    6.35
  -7 -11   1   -0.00    5.25
  -7  11   2    0.00    2.62
   7  11  -2    7.35    6.77
  -7 -11   2    3.53    5.83
  -7  11   3    9.58    4.04
   7  11  -3   10.36    7.39
  -7 -11   3   11.58    6.71
  -7  11   4   24.07    6.07
   7  11  -4   33.31   10.21
  -7 -11   4   20.55    8.53
  -7  11   5   22.00    5.99
   7  11  -5   28.42    9.95
  -7 -11   5   29.45    9.60
  -7  11   6    2.71    4.22
   7  11  -6   -0.00    4.82
  -7 -11   6    0.15    5.80
  -7  11   7    8.39    4.95
   7  11  -7   14.07    8.56
  -7 -11   7    5.47    6.10
  -7  11   8    4.87    4.65
   7  11  -8   11.46    7.74
  -7 -11   8    2.03    5.47
  -7  11   9    1.67    3.87
   7  11  -9    7.55    6.51
  -7 -11   9    0.78    4.92
  -7  11  10   20.29    7.13
   7  11 -10   13.56    6.85
  -7 -11  10   40.67   10.45
  -7  11  11    3.04    4.48
   7  11 -11    1.14    6.42
   7  11 -11    0.00    5.02
  -7 -11  11    0.00    5.13
  -7  11  12    1.52    4.97
   7  11 -12   -0.00    5.31
  -7 -11  12    2.96    5.86
  -7  11  13    2.31    4.28
   7  11 -13    2.54    5.94
  -7 -11  13   -0.00    5.37
  -7  11  14   11.67    6.41
   7  11 -14   18.33    8.68
  -7 -11  14   36.49   10.74
  -7  11  15    1.85    4.73
   7  11 -15    1.89    5.55
  -7 -11  15    0.37    6.18
  -7  11  16    3.33    5.25
   7  11 -16    0.00    6.19
  -7 -11  16    2.44    5.23
  -7  11  17   -0.00    5.35
   7  11 -17   -0.00    6.99
  -7 -11  17    4.16    6.12
  -7  11  18    3.12    5.49
   7  11 -18   12.04    6.85
  -7 -11  18   16.84    8.37
  -7  11  19    2.25    6.23
   7 -11 -19   -0.00    6.80
   7  11 -19    3.24    6.14
  -7 -11  19   -0.00    5.19
  -7  11  20   18.34    8.46
   7 -11 -20   20.85   10.83
   7  11 -20   22.53    9.32
  -7  11  21   -0.00    6.10
   7 -11 -21    0.37    5.94
   7  11 -21    0.00    5.62
  -7  11  22    6.33    6.86
   7 -11 -22   -0.00    6.04
   7  11 -22    1.07    6.67
  -7  11  23   -0.00    6.26
   7 -11 -23    0.25    5.29
   7  11 -23    2.98    6.25
  -7  11  24   13.73    8.12
   7 -11 -24   22.04    9.86
   7  11 -24   13.54    7.63
  -7  11  25   -0.00    5.89
   7 -11 -25    3.22    7.59
   7  11 -25    6.19    6.87
  -7  11  26   -0.00    5.02
   7 -11 -26   -0.00    9.05
   7  11 -26    5.75    5.88
  -7  11  27    0.88    6.00
   7 -11 -27   -0.00    7.03
   7  11 -27   -0.00    5.57
  -7  11  28   -0.00    5.57
   7 -11 -28   -0.00    7.66
   7  11 -28   11.14    7.77
  -7  11  29    1.52    5.94
   7 -11 -29    8.00    9.71
   7  11 -29   -0.00    5.96
  -7  11  30    4.82    6.86
   7 -11 -30    1.98    9.01
   7  11 -30    7.37    7.67
   7 -11 -31    2.88    8.92
   7  11 -31   -0.00    5.32
   7  11 -32   -0.00    5.72
  -7  12   1    2.63    2.97
   7  12  -1    2.12    6.04
  -7 -12   1    2.55    5.38
  -7  12   2   15.52    4.79
   7  12  -2   23.89    9.07
  -7 -12   2   24.31    8.93
  -7  12   3    1.04    3.05
   7  12  -3   -0.00    6.27
  -7 -12   3   -0.00    4.22
  -7  12   4   -0.00    3.22
   7  12  -4    0.10    4.99
  -7 -12   4   -0.00    5.15
  -7  12   5    5.19    4.05
   7  12  -5    7.91    7.05
  -7 -12   5    0.47    5.64
  -7  12   6   26.65    6.72
   7  12  -6   27.92    9.93
  -7 -12   6   35.14   10.40
  -7  12   7    4.61    4.18
   7  12  -7    7.33    6.80
  -7 -12   7    0.67    4.86
  -7  12   8    5.75    4.84
   7  12  -8   11.28    7.17
  -7 -12   8   10.10    7.26
  -7  12   9    0.00    3.89
   7  12  -9    2.71    5.89
  -7 -12   9    7.98    5.98
  -7  12  10    6.50    5.11
   7  12 -10    9.72    7.03
  -7 -12  10    7.60    7.08
  -7  12  11   -0.00    3.81
   7  12 -11    1.89    5.35
  -7 -12  11    3.32    5.38
  -7  12  12   24.34    8.37
   7  12 -12   15.33    8.82
  -7 -12  12   11.59    7.65
  -7  12  13    3.50    4.87
   7  12 -13    4.64    7.03
  -7 -12  13   -0.00    4.98
  -7  12  14   -0.00    5.73
   7  12 -14   10.75    7.13
  -7 -12  14    2.42    5.59
  -7  12  15    2.52    5.95
   7  12 -15    1.68    6.25
  -7 -12  15   -0.00    5.84
  -7  12  16   16.28    7.92
   7  12 -16   19.87    9.66
  -7 -12  16   21.23    9.19
  -7  12  17   -0.00    4.39
   7  12 -17   -0.00    6.21
  -7 -12  17    1.05    4.98
  -7  12  18    7.92    5.97
   7  12 -18    0.00    5.96
  -7 -12  18    2.89    6.11
  -7  12  19    3.95    5.59
   7  12 -19   -0.00    5.58
  -7 -12  19   -0.00    5.99
  -7  12  20   -0.00    5.12
   7  12 -20    9.39    7.24
  -7 -12  20    2.24    6.67
  -7  12  21    0.82    6.24
   7  12 -21   -0.00    5.70
  -7 -12  21    1.90    5.84
  -7  12  22   -0.00    5.34
   7  12 -22    5.66    7.09
  -7 -12  22    5.82    6.34
  -7  12  23    0.83    5.59
   7  12 -23   -0.00    5.72
  -7  12  24    2.51    6.17
   7  12 -24    9.45    8.52
  -7  12  25   -0.00    5.63
   7  12 -25    1.14    5.52
  -7  12  26    4.48    5.73
   7  12 -26    0.00    5.87
  -7  12  27   -0.00    5.78
   7 -12 -27   -0.00    7.27
   7  12 -27   -0.00    6.56
   7 -12 -28   10.20    8.92
   7  12 -28    3.49    7.61
   7 -12 -29    9.04    8.94
   7  12 -29    3.61    6.18
   7 -12 -30    5.32    8.89
   7  12 -30   -0.00    6.91
  -7  13   1    1.69    2.98
   7  13  -1    1.84    6.21
  -7 -13   1    2.21    5.85
  -7  13   2   14.90    4.90
   7  13  -2   16.98    8.73
  -7 -13   2    5.07    6.99
  -7  13   3   12.48    4.80
   7  13  -3   23.76    9.65
  -7 -13   3   16.51    8.16
  -7  13   4   52.15    9.46
   7  13  -4   59.01   13.58
  -7 -13   4   61.29   13.36
  -7  13   5    6.55    4.08
   7  13  -5   -0.00    6.09
  -7 -13   5    8.62    7.27
  -7  13   6   -0.00    3.07
   7  13  -6    2.99    6.01
  -7 -13   6    1.15    5.89
  -7  13   7    1.93    3.39
   7  13  -7   -0.00    5.96
  -7 -13   7    8.80    6.81
  -7  13   8    3.43    4.23
   7  13  -8    0.00    6.26
  -7 -13   8   11.73    7.65
  -7  13   9    3.85    4.69
   7  13  -9   20.56    9.07
  -7 -13   9    1.94    5.93
  -7  13  10    0.00    4.80
   7  13 -10   20.17    8.83
  -7 -13  10   22.93    9.04
  -7  13  11    1.51    4.65
   7  13 -11    0.00    5.35
  -7 -13  11    0.95    6.19
  -7  13  12   -0.00    4.82
   7  13 -12    6.56    6.70
  -7 -13  12    1.39    6.40
  -7  13  13    1.70    5.17
   7  13 -13    4.65    6.81
  -7 -13  13    2.46    5.35
  -7  13  14   20.42    7.29
   7  13 -14   21.73    8.90
  -7 -13  14    2.39    6.30
  -7  13  15    2.08    4.92
  -7 -13  15    0.00    5.87
  -7  13  16   -0.00    5.49
   7  13 -16   -0.00    6.28
  -7 -13  16   -0.00    5.28
  -7  13  17    1.51    4.88
   7  13 -17    2.65    5.37
  -7 -13  17    2.00    6.37
  -7  13  18   -0.00    4.57
   7  13 -18   -0.00    6.07
  -7 -13  18    1.99    6.28
  -7  13  19   -0.00    5.41
   7  13 -19   -0.00    6.67
  -7 -13  19    5.27    6.00
  -7  13  20    7.75    6.51
   7  13 -20    5.87    7.06
  -7 -13  20    3.18    6.31
  -7  13  21    1.69    4.93
   7  13 -21    0.63    5.80
  -7 -13  21    7.20    6.50
  -7  13  22   -0.00    5.88
   7  13 -22    2.78    7.06
  -7 -13  22   -0.00    4.82
  -7  13  23   -0.00    5.90
   7  13 -23    4.68    7.22
  -7 -13  23   -0.00    5.36
   7  13 -24   19.28    8.51
  -7 -13  24    6.64    6.70
   7  13 -25    6.94    7.52
  -7 -13  25    0.00    5.42
   7  13 -26   -0.00    6.18
  -7  14   1    7.41    4.08
   7  14  -1    8.57    6.68
  -7 -14   1    0.05    5.20
  -7  14   2   17.37    5.40
   7  14  -2   11.84    7.39
  -7 -14   2   11.32    7.20
  -7  14   3    3.14    3.58
   7  14  -3    0.13    5.05
  -7 -14   3    4.60    6.14
  -7  14   4   -0.00    3.86
   7  14  -4   -0.00    5.50
  -7 -14   4    2.41    5.86
  -7  14   5    1.04    3.67
   7  14  -5   -0.00    5.58
  -7 -14   5    1.55    5.87
  -7  14   6   35.29    7.86
   7  14  -6   26.92   10.15
  -7 -14   6   18.98    8.30
  -7  14   7   29.58    7.53
   7  14  -7   34.29   11.05
  -7 -14   7   41.71   11.03
  -7  14   8    1.12    4.37
   7  14  -8   14.52    8.18
  -7 -14   8    0.00    5.54
  -7  14   9    0.00    4.99
   7  14  -9    5.89    6.82
  -7 -14   9    2.18    5.41
  -7  14  10    7.82    5.72
   7  14 -10   11.76    7.54
  -7 -14  10   11.84    7.31
  -7  14  11    2.76    4.75
   7  14 -11    5.77    6.97
  -7 -14  11   -0.00    5.42
  -7  14  12    4.52    4.88
   7  14 -12    8.41    7.41
  -7 -14  12   10.48    7.22
  -7  14  13    0.00    4.66
   7  14 -13    2.26    6.15
  -7 -14  13    4.05    6.79
  -7  14  14   -0.00    4.93
   7  14 -14    0.51    5.45
  -7 -14  14    0.41    5.48
  -7  14  15   -0.00    4.36
   7  14 -15    8.72    7.06
  -7 -14  15   -0.00    5.93
  -7  14  16    0.46    5.50
   7  14 -16    8.49    6.69
  -7 -14  16    6.74    7.24
  -7  14  17   -0.00    4.68
  -7 -14  17    5.32    6.66
  -7  14  18   -0.00    5.17
   7  14 -18    3.54    8.00
  -7 -14  18    1.50    4.89
  -7  14  19   -0.00    5.59
   7  14 -19    1.83    7.17
  -7 -14  19    2.83    5.68
   7  14 -20   -0.00    7.26
  -7 -14  20    0.85    6.14
   7  14 -21   11.34    8.07
  -7 -14  21   -0.00    7.60
   7  14 -22   20.61   10.02
  -7  15   1   -0.00    3.30
   7  15  -1    2.92    6.16
  -7 -15   1   -0.00    5.65
  -7  15   2    0.00    3.21
   7  15  -2    2.01    5.04
  -7 -15   2   -0.00    5.33
  -7  15   3   11.42    5.10
   7  15  -3    8.54    6.58
  -7 -15   3   15.20    8.24
  -7  15   4    3.49    4.02
   7  15  -4    2.25    5.86
  -7 -15   4    5.34    6.34
  -7  15   5    2.27    4.69
   7  15  -5    4.33    6.57
  -7 -15   5   -0.00    5.46
  -7  15   6    0.01    4.06
   7  15  -6    0.00    4.97
  -7 -15   6   -0.00    6.31
  -7  15   7    3.28    4.00
   7  15  -7   -0.00    5.97
  -7 -15   7    2.65    5.13
  -7  15   8    4.51    4.56
   7  15  -8    0.00    6.56
  -7 -15   8    2.11    5.52
  -7  15   9    5.08    4.76
   7  15  -9    0.00    5.19
  -7 -15   9    7.37    6.04
  -7  15  10    0.50    4.11
   7  15 -10    0.00    5.25
  -7 -15  10   -0.00    6.38
  -7  15  11    3.81    4.76
   7  15 -11   -0.00    4.54
  -7 -15  11    0.00    5.17
  -7  15  12    0.82    4.28
   7  15 -12   -0.00    5.58
  -7 -15  12    4.78    6.86
  -7  15  13   -0.00    4.83
   7  15 -13    0.00    5.75
  -7 -15  13    0.00    5.60
  -7  15  14    0.00    4.83
   7  15 -14    0.00    5.15
  -7 -15  14   -0.00    5.60
  -7  15  15    4.30    5.29
   7  15 -15    3.79    5.81
  -7 -15  15    2.91    5.91
   7  15 -16   -0.00    6.34
  -7 -15  16    0.00    5.50
   7  15 -17   -0.00    4.66
  -7  16   1    4.52    4.20
   7  16  -1    9.73    7.34
  -7 -16   1    6.18    7.13
  -7  16   2   -0.00    3.68
   7  16  -2   -0.00    6.19
  -7 -16   2   -0.00    5.31
  -7  16   3   -0.00    3.83
   7  16  -3    2.05    5.66
  -7 -16   3    0.12    5.79
  -7  16   4   -0.00    3.52
   7  16  -4    1.14    5.89
  -7 -16   4    2.26    6.13
  -7  16   5    1.31    3.66
   7  16  -5   -0.00    5.01
  -7 -16   5    0.00    6.69
  -7  16   6    5.35    4.42
   7  16  -6    2.91    5.87
  -7 -16   6    1.36    5.24
  -7  16   7    5.39    4.85
   7  16  -7    2.38    6.40
  -7 -16   7   -0.00    6.40
  -7  16   8    2.43    4.32
   7  16  -8   -0.00    6.57
  -7 -16   8    6.53    6.19
  -7  16   9    4.40    5.16
   7  16  -9   17.93    8.23
  -7 -16   9    2.04    5.68
   7  16 -10    4.48    6.66
  -7 -16  10    1.41    4.91
   7  16 -11    0.55    6.80
  -7 -16  11    3.12    5.65
  -7  17   1   -0.00    3.77
   7  17  -1   -0.00    6.49
  -7 -17   1   -0.00    4.89
  -7  17   2    0.00    3.81
  -7 -17   2    9.53    7.96
  -7  17   3    5.49    4.66
  -7 -17   3    2.84    6.74
  -7 -17   4    0.01    5.08
  -7 -17   5   -0.00    5.16
  -7 -17   6    2.23    6.04
  -6   0   1   -0.00    3.31
  -6   0   1   -0.00    3.72
   6   0  -1   -0.00    3.50
   6   0  -1    1.93    4.40
   6   0  -1    0.48    3.42
  -6   0   2  313.80   31.32
  -6   0   2  315.10   32.37
   6   0  -2  220.79   30.17
   6   0  -2  388.44   32.89
   6   0  -2  368.34   32.37
  -6   0   3   -0.00    3.15
  -6   0   3    0.00    4.27
   6   0  -3   -0.00    3.65
   6   0  -3    0.00    3.98
  -6   0   4    0.00    4.18
  -6   0   4   11.19    5.53
   6   0  -4    8.93    5.11
   6   0  -4   13.70    6.00
  -6   0   5    2.37    4.43
  -6   0   5   -0.00    5.02
   6   0  -5    0.00    4.01
   6   0  -5    0.00    4.85
  -6   0   6 1032.29   95.04
  -6   0   6 1007.88   95.59
   6   0  -6 1031.28   95.06
   6   0  -6 1171.62   95.39
  -6   0   7    1.49    4.28
  -6   0   7    0.00    4.49
   6   0  -7   -0.00    4.27
   6   0  -7    7.74    4.88
  -6   0   8   27.52    7.62
  -6   0   8   25.06    7.39
   6   0  -8   12.81    5.99
   6   0  -8   27.60    6.75
  -6   0   9    0.59    4.74
  -6   0   9    0.33    4.21
   6   0  -9   -0.00    4.43
   6   0  -9   -0.00    3.69
  -6   0  10  190.69   23.50
  -6   0  10  207.65   24.26
   6   0 -10  183.77   23.04
   6   0 -10  207.38   23.04
  -6   0  11    0.92    4.64
  -6   0  11   -0.00    4.86
   6   0 -11    5.02    4.92
   6   0 -11   -0.00    3.73
  -6   0  12  265.24   31.91
   6   0 -12  288.60   31.92
   6   0 -12  303.96   31.09
  -6   0  13    0.26    4.01
   6   0 -13    1.70    5.22
   6   0 -13    0.06    3.63
  -6   0  14   94.72   15.44
   6   0 -14   81.48   14.67
   6   0 -14   94.85   14.05
  -6   0  15   -0.00    4.13
   6   0 -15    2.18    5.39
  -6   0  16  231.16   29.83
   6   0 -16  273.21   30.76
  -6   0  17    5.58    5.44
  -6   0  18  156.25   22.28
  -6   0  19   -0.00    5.89
   6   0 -19   15.82    7.51
  -6   0  20    0.00    5.88
   6   0 -20    2.09    5.94
  -6   0  21    0.00    6.40
   6   0 -21   -0.00    5.53
  -6   0  22   79.17   16.35
   6   0 -22   80.86   16.74
  -6   0  23   -0.00    6.70
   6   0 -23    4.15    6.28
  -6   0  24   -0.00    5.87
   6   0 -24    1.62    6.60
  -6   0  25    2.06    6.18
   6   0 -25    6.11    7.60
  -6   0  26   27.15   10.58
   6   0 -26   35.14   12.50
  -6   0  27    0.49    6.52
   6   0 -27    1.81    6.57
   6   0 -28   24.96   11.22
   6   0 -29   -0.00    7.23
   6   0 -30   27.30   10.97
   6   0 -31    0.00    7.27
   6   0 -32   51.85   14.39
   6   0 -33   -0.00    8.54
   6   0 -34   -0.00    6.87
   6   0 -35   -0.00    7.77
   6   0 -36    2.46    8.71
   6   0 -37    0.26    7.46
   6   0 -38    4.75    9.27
  -6   1   1    5.23    4.26
  -6   1   1   10.46    4.93
   6  -1  -1   12.93    5.15
   6  -1  -1    4.33    4.08
   6   1  -1    7.38    4.62
   6   1  -1    7.35    5.34
   6   1  -1    7.34    4.64
  -6  -1   1    6.90    4.87
  -6  -1   1    5.51    4.29
  -6  -1   1    0.00    5.09
  -6   1   2  515.88   48.20
  -6   1   2  509.83   48.99
   6  -1  -2  495.41   48.31
   6  -1  -2  577.97   48.61
   6   1  -2  507.05   49.47
   6   1  -2  502.17   49.56
   6   1  -2  576.35   49.84
  -6  -1   2  444.25   48.07
  -6  -1   2  541.18   50.69
  -6   1   3   35.36    7.32
  -6   1   3   20.12    7.39
   6  -1  -3   34.52    7.37
   6  -1  -3   48.19    7.58
   6   1  -3   18.36    6.62
   6   1  -3   30.13    7.54
  -6  -1   3   18.57    6.21
  -6  -1   3   33.21    8.04
  -6   1   4  838.78   72.70
  -6   1   4  792.44   72.90
   6  -1  -4  776.55   72.23
   6  -1  -4  734.38   71.34
   6   1  -4  842.73   73.55
   6   1  -4  859.42   73.47
  -6  -1   4  786.53   72.48
  -6  -1   4  765.74   73.67
  -6   1   5  118.05   15.38
  -6   1   5  115.32   15.52
   6  -1  -5  104.06   14.79
   6  -1  -5  101.86   14.37
   6   1  -5  112.25   15.59
   6   1  -5  142.67   16.61
  -6  -1   5  115.10   15.38
  -6  -1   5  152.17   17.74
  -6   1   6   96.45   12.94
  -6   1   6   79.80   12.32
   6  -1  -6   74.73   11.70
   6  -1  -6   71.50   10.99
   6   1  -6   72.91   12.34
   6   1  -6   88.30   12.57
  -6  -1   6   72.48   11.95
  -6  -1   6   65.52   12.24
  -6   1   7  234.34   26.24
  -6   1   7  221.34   26.20
   6  -1  -7  216.77   25.63
   6  -1  -7  230.11   25.11
   6   1  -7  253.41   26.92
   6   1  -7  254.39   26.69
  -6  -1   7  289.06   27.48
  -6  -1   7  217.60   26.52
  -6   1   8  650.13   59.18
  -6   1   8  571.96   58.59
   6  -1  -8  568.91   58.08
   6  -1  -8  619.87   57.57
   6   1  -8  605.18   58.75
   6   1  -8  628.27   58.67
  -6  -1   8  651.03   59.13
  -6  -1   8  667.38   60.12
  -6   1   9    0.00    4.69
  -6   1   9    4.61    4.57
   6  -1  -9    6.32    5.17
   6  -1  -9    7.74    4.87
   6   1  -9    0.00    4.63
   6   1  -9   11.38    5.58
  -6  -1   9   15.30    6.57
  -6  -1   9    8.33    5.40
  -6   1  10   94.34   14.19
  -6   1  10  103.61   14.81
   6  -1 -10   78.36   13.21
   6  -1 -10   89.84   12.72
   6   1 -10   84.31   13.44
   6   1 -10   85.73   13.39
  -6  -1  10   82.28   13.40
  -6  -1  10   82.45   14.27
  -6   1  11   13.43    6.14
  -6   1  11    8.10    6.57
   6  -1 -11    8.86    5.70
   6  -1 -11   19.06    5.94
   6   1 -11   27.33    7.72
   6   1 -11    8.96    5.42
  -6  -1  11   29.50    8.12
  -6   1  12  303.79   30.17
   6  -1 -12  133.64   25.65
   6   1 -12  286.05   29.51
   6   1 -12  320.78   29.60
  -6  -1  12  317.92   31.06
  -6   1  13   68.84   12.41
   6  -1 -13   67.09   12.34
   6   1 -13   35.58    9.89
   6   1 -13   64.22   11.10
  -6  -1  13   63.17   12.36
  -6   1  14  138.63   19.85
   6  -1 -14  160.20   20.68
   6   1 -14  142.29   19.91
   6   1 -14  135.61   18.80
  -6  -1  14  138.47   20.10
  -6   1  15    7.06    5.86
   6  -1 -15    7.12    5.95
   6   1 -15    8.35    7.10
   6   1 -15    8.29    5.41
  -6  -1  15   11.87    6.42
  -6   1  16    4.23    5.81
   6  -1 -16    8.27    6.56
   6   1 -16    7.81    5.99
  -6  -1  16    8.41    5.55
  -6   1  17    6.32    6.22
  -6  -1  17    8.95    6.41
  -6   1  18  218.72   27.37
  -6  -1  18  199.80   27.15
  -6   1  19   45.75   11.12
   6  -1 -19   32.38   10.16
   6   1 -19   28.92    9.84
  -6  -1  19   32.91    9.67
  -6   1  20    1.56    5.78
   6  -1 -20   -0.00    5.40
   6   1 -20    1.35    5.66
  -6  -1  20    4.38    6.51
  -6   1  21   -0.00    5.30
   6  -1 -21    8.82    6.45
   6   1 -21    0.00    5.17
  -6  -1  21   -0.00    5.38
  -6   1  22   27.16    9.51
   6  -1 -22   17.44    9.18
   6   1 -22   21.03    8.84
  -6  -1  22    5.97    7.18
  -6   1  23    0.00    6.65
   6  -1 -23    0.00    6.64
   6   1 -23   20.50    9.16
  -6  -1  23    3.87    6.62
  -6   1  24   30.32   10.06
   6  -1 -24   23.28    9.11
   6   1 -24   44.51   12.14
  -6  -1  24   31.35   11.13
   6  -1 -25    1.30    7.55
   6   1 -25   -0.00    6.69
  -6  -1  25    0.00    6.21
   6  -1 -26   -0.00    6.17
   6   1 -26   -0.00    6.63
  -6  -1  26    0.50    7.14
   6  -1 -27    5.43    8.94
   6  -1 -28   44.82   13.38
   6   1 -28   38.86   12.73
   6  -1 -29    2.99    7.28
   6   1 -29   -0.00    6.48
   6  -1 -30   12.37    9.42
   6   1 -30    5.21    8.76
   6  -1 -31    3.54    8.11
   6   1 -31    5.14    8.05
   6  -1 -32   -0.00    6.98
   6   1 -32    0.37    7.06
   6  -1 -33    0.79    6.76
   6   1 -33    1.72    5.42
   6  -1 -34   19.77   11.77
   6   1 -34   15.27    9.89
   6  -1 -35    3.61    8.85
   6   1 -35    7.29    8.15
   6  -1 -36    4.64    7.84
   6   1 -36   -0.00    8.37
   6  -1 -37   -0.00    7.85
   6   1 -37    1.57    7.09
   6  -1 -38    1.25    8.25
   6   1 -38    0.00    7.83
  -6   2   1    1.27    3.87
  -6   2   1    2.20    3.94
   6  -2  -1    6.04    3.83
   6  -2  -1    3.04    3.64
   6  -2  -1    3.15    3.27
   6   2  -1    6.38    4.98
   6   2  -1    3.85    5.21
   6   2  -1   10.74    5.45
  -6  -2   1    0.00    3.81
  -6  -2   1    3.08    4.19
  -6  -2   1    4.85    5.54
  -6   2   2   31.48    6.56
  -6   2   2   19.38    6.17
   6  -2  -2   14.52    5.23
   6  -2  -2   18.73    5.03
   6   2  -2   19.36    7.00
   6   2  -2   19.52    6.39
   6   2  -2   17.18    6.53
  -6  -2   2   36.90    7.57
  -6  -2   2   25.61    6.76
  -6  -2   2   31.71    8.20
  -6   2   3    0.00    3.86
  -6   2   3    3.01    4.13
   6  -2  -3    5.82    4.16
   6  -2  -3    4.31    3.69
   6   2  -3    2.91    3.67
   6   2  -3    7.78    4.82
  -6  -2   3    0.00    3.92
  -6  -2   3    0.00    5.00
  -6   2   4   26.39    7.48
  -6   2   4   47.97    8.60
   6  -2  -4   16.03    6.06
   6  -2  -4   59.69    8.27
   6   2  -4   65.66   10.43
   6   2  -4   44.27    8.83
  -6  -2   4   52.50    9.20
  -6  -2   4   54.11   10.42
  -6   2   5    8.90    4.67
  -6   2   5    7.52    4.89
   6  -2  -5   14.95    5.56
   6  -2  -5   13.34    4.55
   6   2  -5   18.52    6.66
   6   2  -5    6.88    4.92
  -6  -2   5   12.92    5.40
  -6  -2   5    5.80    5.95
  -6   2   6  238.51   28.16
  -6   2   6  285.48   29.22
   6  -2  -6  267.02   28.35
   6  -2  -6  253.60   27.09
   6   2  -6  243.39   28.84
   6   2  -6  379.53   31.63
  -6  -2   6  257.06   28.54
  -6  -2   6  278.99   30.44
  -6   2   7   45.87    9.54
  -6   2   7   48.31   10.01
   6  -2  -7   59.92    9.96
   6  -2  -7   53.29    8.79
   6   2  -7   55.42   10.07
   6   2  -7   53.31   10.39
  -6  -2   7   46.74    9.39
  -6  -2   7   85.29   12.96
  -6   2   8    1.37    4.34
  -6   2   8    6.44    4.91
   6  -2  -8    3.93    4.08
   6  -2  -8    0.74    3.28
   6   2  -8    3.81    4.23
   6   2  -8   10.56    5.59
  -6  -2   8    4.10    4.41
  -6  -2   8   10.28    6.48
  -6   2   9    0.00    4.84
  -6   2   9    0.56    4.23
   6  -2  -9    2.98    4.58
   6  -2  -9    6.43    4.17
   6   2  -9    0.79    4.17
   6   2  -9    2.79    4.24
  -6  -2   9    2.89    4.96
  -6  -2   9    0.00    4.86
  -6   2  10  256.41   30.24
  -6   2  10  252.31   29.95
   6  -2 -10  279.55   30.71
   6   2 -10  356.96   32.50
   6   2 -10  269.51   30.46
  -6  -2  10  279.81   31.62
  -6   2  11  241.61   28.37
  -6   2  11  271.42   28.90
   6  -2 -11  245.86   28.54
   6   2 -11  226.23   28.05
   6   2 -11  267.45   28.75
  -6  -2  11  257.07   29.43
  -6   2  12   95.28   14.64
   6  -2 -12   73.50   13.77
   6   2 -12   64.94   13.03
   6   2 -12  107.05   14.95
  -6  -2  12  112.95   16.13
  -6   2  13    4.95    5.31
   6  -2 -13   25.02    7.71
   6   2 -13   18.75    7.26
   6   2 -13   13.31    6.18
  -6  -2  13    7.51    6.08
  -6   2  14   93.19   15.19
   6  -2 -14   78.85   14.97
   6   2 -14  112.33   16.08
   6   2 -14  117.22   15.84
  -6  -2  14   86.66   15.68
  -6   2  15   27.15    8.66
   6  -2 -15   25.46    9.18
   6   2 -15   39.37   10.05
   6   2 -15   27.96    8.14
  -6  -2  15   25.95    9.04
  -6   2  16   42.69   10.75
   6  -2 -16   42.72   11.02
   6   2 -16   58.89   11.21
  -6  -2  16   59.76   12.33
  -6   2  17   16.27    6.95
   6   2 -17    7.67    5.60
  -6  -2  17   24.96    8.68
  -6   2  18    9.66    6.56
   6   2 -18   12.10    5.97
  -6  -2  18   11.39    7.52
  -6   2  19    8.78    6.85
   6  -2 -19   20.80    9.52
   6   2 -19   14.52    7.35
  -6  -2  19   19.54    8.50
  -6   2  20  175.35   24.32
   6  -2 -20  185.17   25.98
   6   2 -20  204.94   25.80
  -6  -2  20  153.74   24.09
  -6   2  21    1.90    6.02
   6  -2 -21    0.35    5.63
   6   2 -21    5.02    6.69
  -6  -2  21    0.00    6.54
   6  -2 -22   13.11    7.97
   6   2 -22   19.94    8.21
  -6  -2  22   29.88   10.71
   6  -2 -23   10.23    8.01
   6   2 -23   17.08    8.28
  -6  -2  23    5.88    7.06
   6  -2 -24   -0.00    7.97
   6   2 -24   21.39    9.53
  -6  -2  24   24.63    9.33
   6  -2 -25   13.09    9.61
   6   2 -25   21.97    9.60
  -6  -2  25   16.95    8.74
   6  -2 -26   25.54   10.12
   6   2 -26   23.13    9.94
  -6   2  27    6.73    7.08
   6  -2 -27    9.91    9.05
   6   2 -27    0.37    6.35
  -6   2  28   -0.00    6.20
   6  -2 -28   26.61   11.13
   6   2 -28    5.59    6.96
  -6   2  29    1.99    6.61
   6  -2 -29   -0.00    8.54
   6   2 -29    2.02    7.16
  -6   2  30    6.89    6.38
   6  -2 -30    8.86    7.71
   6   2 -30    8.40    7.44
   6  -2 -31    6.55    8.07
   6   2 -31   -0.00    7.51
   6  -2 -32   21.98   10.59
   6   2 -32   21.89   11.64
   6  -2 -33   -0.00    7.89
   6   2 -33   -0.00    7.78
   6  -2 -34    2.30    9.45
   6   2 -34   -0.00    7.34
   6  -2 -35    5.17    7.27
   6   2 -35    4.39    7.64
   6  -2 -36   17.79   10.41
   6   2 -36   18.99   10.43
   6  -2 -37   -0.00    7.66
   6   2 -37    1.64    7.24
   6   2 -38    4.01    7.76
  -6   3   1   -0.00    3.61
  -6   3   1    3.75    3.04
   6  -3  -1    3.17    3.29
   6  -3  -1    0.94    2.60
   6  -3  -1    1.90    2.64
   6   3  -1   -0.00    4.59
   6   3  -1    4.73    4.62
   6   3  -1    0.00    4.20
  -6  -3   1    3.78    4.39
  -6  -3   1   -0.00    3.38
  -6  -3   1    1.00    4.00
  -6   3   2  132.12   14.99
  -6   3   2  112.46   14.52
   6  -3  -2  104.46   13.86
   6  -3  -2  136.68   13.73
   6   3  -2  117.95   16.69
   6   3  -2  130.69   16.94
   6   3  -2  126.25   16.43
  -6  -3   2   95.80   15.55
  -6  -3   2  105.75   15.10
  -6  -3   2  131.60   17.45
  -6   3   3  123.51   15.42
  -6   3   3  122.04   15.39
   6  -3  -3  125.66   15.14
   6  -3  -3  124.60   14.06
   6   3  -3  119.09   16.87
   6   3  -3  141.88   17.71
   6   3  -3  133.17   17.07
  -6  -3   3  127.45   16.79
  -6  -3   3  110.60   15.65
  -6  -3   3  127.57   17.81
  -6   3   4   41.37    7.99
  -6   3   4   36.79    7.74
   6  -3  -4   31.91    7.00
   6  -3  -4   28.52    5.86
   6   3  -4   35.59    8.59
   6   3  -4   32.05    8.02
  -6  -3   4   26.56    7.00
  -6  -3   4   31.80    8.48
  -6   3   5    1.20    3.65
  -6   3   5    5.76    4.41
   6  -3  -5    2.51    3.59
   6  -3  -5   10.72    3.86
   6   3  -5    6.69    5.08
   6   3  -5    1.31    4.29
  -6  -3   5   13.24    5.61
  -6  -3   5    8.90    5.36
  -6   3   6    8.20    5.02
  -6   3   6   16.25    5.69
   6  -3  -6    8.24    4.31
   6  -3  -6    8.20    4.10
   6   3  -6   10.15    5.29
   6   3  -6   16.89    6.26
  -6  -3   6    6.84    4.39
  -6  -3   6   17.60    6.89
  -6   3   7   25.89    7.08
  -6   3   7    7.64    5.47
   6  -3  -7   28.98    6.87
   6  -3  -7   20.80    5.29
   6   3  -7   15.24    6.35
   6   3  -7    9.52    5.80
  -6  -3   7    5.94    4.94
  -6  -3   7   20.60    7.42
  -6   3   8  346.65   34.71
  -6   3   8  233.39   32.23
   6  -3  -8  342.20   34.55
   6   3  -8  355.95   35.51
   6   3  -8  442.64   37.34
  -6  -3   8  350.06   36.72
  -6   3   9   61.02   11.11
  -6   3   9   79.84   11.85
   6  -3  -9   81.66   12.23
   6   3  -9   36.49    9.67
  -6  -3   9   57.11   11.80
  -6   3  10   14.49    6.66
  -6   3  10   16.97    6.21
   6  -3 -10   12.26    6.22
   6   3 -10   24.26    6.50
   6   3 -10   18.04    6.77
  -6  -3  10   21.78    7.83
  -6   3  11   10.56    5.91
  -6   3  11    8.06    5.36
   6  -3 -11   12.32    5.87
   6   3 -11    5.74    4.94
   6   3 -11    6.41    5.35
  -6  -3  11    4.58    5.52
  -6   3  12   69.84   12.52
  -6   3  12   57.08   11.72
   6  -3 -12   64.93   12.69
   6   3 -12  123.92   15.51
   6   3 -12   82.17   13.42
  -6  -3  12   62.50   13.03
  -6   3  13  120.09   17.17
   6  -3 -13  123.77   18.10
   6   3 -13  121.77   17.67
   6   3 -13  134.81   17.98
  -6  -3  13  101.03   17.57
  -6   3  14  146.52   20.00
   6  -3 -14  133.28   20.29
   6   3 -14  159.02   20.82
   6   3 -14  154.84   20.55
  -6  -3  14  162.50   21.87
  -6   3  15   23.55    8.22
   6  -3 -15   12.74    7.59
   6   3 -15   22.93    7.99
  -6  -3  15   38.65   10.04
  -6   3  16   19.02    7.86
   6  -3 -16   40.35   10.50
   6   3 -16   19.67    7.98
  -6  -3  16   28.86    9.12
  -6   3  17   69.81   13.66
   6   3 -17   81.77   14.01
  -6  -3  17   81.11   15.22
   6   3 -18  113.17   18.36
   6   3 -18  138.05   19.27
  -6  -3  18  128.20   20.28
   6  -3 -19   31.60   10.53
   6   3 -19   41.02   10.39
   6   3 -19   24.73    8.70
  -6  -3  19   39.73   10.97
   6  -3 -20    4.32    7.74
   6   3 -20    7.60    6.19
   6   3 -20    6.66    6.35
  -6  -3  20    0.00    5.75
   6  -3 -21    0.15    5.69
   6   3 -21    1.46    5.74
  -6  -3  21    0.00    6.45
   6  -3 -22   58.84   14.50
   6   3 -22   45.58   11.91
  -6  -3  22   55.32   13.84
   6  -3 -23   11.43    9.21
   6   3 -23   14.67    8.04
  -6  -3  23   10.78    8.29
  -6   3  24   58.36   13.35
   6  -3 -24   56.98   14.60
   6   3 -24   39.90   12.12
  -6   3  25    0.00    6.14
   6  -3 -25   -0.00    7.01
   6   3 -25    6.92    6.90
  -6   3  26    7.41    7.82
   6  -3 -26    4.97    7.44
   6   3 -26   12.01    7.78
  -6   3  27    0.00    6.50
   6  -3 -27    3.21    6.20
   6   3 -27   -0.00    6.06
  -6   3  28   24.66   10.27
   6  -3 -28   13.39    8.62
   6   3 -28   21.40    8.66
  -6   3  29   -0.00    6.64
   6  -3 -29   19.15    8.34
   6   3 -29   -0.00    6.67
  -6   3  30   16.92    9.82
   6  -3 -30   30.66   10.62
   6   3 -30    8.30    8.38
  -6   3  31    1.99    6.94
   6  -3 -31   -0.00    8.35
   6   3 -31    9.90    8.48
   6  -3 -32    0.00    9.44
   6   3 -32   -0.00    6.58
   6  -3 -33    0.00    6.54
   6   3 -33   16.96    9.38
   6  -3 -34    2.54    6.81
   6   3 -34    0.00    6.94
   6  -3 -35    7.30    9.61
   6   3 -35    5.30    7.93
   6  -3 -36    5.07    7.06
   6   3 -36    0.66    7.07
   6  -3 -37    0.00    6.87
   6   3 -37    4.80    8.17
   6   3 -38    4.13    8.05
  -6   4   1  168.16   18.07
  -6   4   1  141.43   17.43
   6  -4  -1  152.23   17.36
   6  -4  -1  185.69   16.46
   6   4  -1  157.80   20.60
   6   4  -1  161.60   20.68
  -6  -4   1  164.89   20.52
  -6  -4   1  145.31   19.13
  -6  -4   1  170.67   21.29
  -6   4   2   19.31    5.39
  -6   4   2   20.07    5.18
   6  -4  -2   18.10    4.97
   6  -4  -2   19.42    4.05
   6   4  -2   23.73    7.26
   6   4  -2   23.66    7.08
   6   4  -2    9.01    5.65
  -6  -4   2   17.65    6.55
  -6  -4   2   12.03    5.56
  -6  -4   2    9.97    6.10
  -6   4   3    8.81    4.63
  -6   4   3    3.80    3.93
   6  -4  -3    4.73    3.54
   6  -4  -3    4.03    2.61
   6   4  -3    5.54    5.06
   6   4  -3    0.00    4.26
   6   4  -3   13.88    6.20
  -6  -4   3    6.57    5.34
  -6  -4   3    9.35    4.68
  -6  -4   3    1.08    4.80
  -6   4   4    2.88    4.09
  -6   4   4    6.14    4.22
   6  -4  -4    6.93    4.20
   6  -4  -4   12.79    3.79
   6   4  -4   12.92    5.82
   6   4  -4   11.70    5.61
  -6  -4   4   12.92    5.75
  -6  -4   4   19.40    7.34
  -6   4   5  287.78   28.06
  -6   4   5  249.82   26.85
   6  -4  -5  260.83   27.19
   6  -4  -5  255.10   25.41
   6   4  -5  251.33   29.12
   6   4  -5  249.61   28.98
  -6  -4   5  325.65   30.79
  -6  -4   5  214.93   28.57
  -6   4   6  241.77   26.17
  -6   4   6  203.05   24.76
   6  -4  -6  320.41   27.59
   6   4  -6  244.64   27.69
   6   4  -6  256.26   27.96
  -6  -4   6  193.06   26.98
  -6   4   7   63.71   11.13
  -6   4   7   60.39   10.23
   6  -4  -7   70.34   11.20
   6   4  -7   70.22   12.29
   6   4  -7   60.95   11.73
  -6  -4   7   63.69   12.49
  -6   4   8    2.45    4.45
  -6   4   8    3.92    4.91
   6  -4  -8    0.80    4.46
   6   4  -8    5.26    4.48
   6   4  -8   10.24    5.96
  -6  -4   8   10.48    6.31
  -6   4   9   72.71   12.05
  -6   4   9   61.41   10.64
   6  -4  -9   65.49   11.54
   6   4  -9   39.95   10.18
   6   4  -9   66.11   11.89
  -6  -4   9   79.44   13.62
  -6   4  10   19.76    7.24
  -6   4  10   31.05    7.70
   6  -4 -10   26.65    8.09
   6   4 -10   30.84    8.68
   6   4 -10   44.07    9.40
  -6  -4  10   34.93    9.27
  -6   4  11  137.47   18.14
  -6   4  11  128.82   17.34
   6  -4 -11  140.00   18.59
   6   4 -11  117.76   17.91
   6   4 -11  113.63   17.75
  -6  -4  11  144.12   19.92
  -6   4  12   97.82   14.79
   6  -4 -12  103.83   16.36
   6   4 -12  102.71   15.93
   6   4 -12  114.97   16.74
  -6  -4  12   84.23   15.75
  -6   4  13   34.27    8.73
   6  -4 -13   42.39   10.50
   6   4 -13   39.18    9.44
   6   4 -13   31.94    9.64
  -6  -4  13   43.71   10.54
  -6   4  14    0.53    4.67
   6  -4 -14    1.58    5.74
   6   4 -14    4.33    5.46
  -6  -4  14    1.08    5.60
   6  -4 -15  114.83   19.38
   6   4 -15  155.16   20.22
  -6  -4  15  132.28   20.48
   6  -4 -16  140.60   21.86
   6   4 -16  172.09   22.04
  -6  -4  16  156.60   22.58
   6   4 -17    5.05    6.22
   6   4 -17   12.91    7.24
  -6  -4  17    9.67    7.17
   6   4 -18   50.68   11.29
   6   4 -18   42.88   10.89
  -6  -4  18   47.85   12.28
   6  -4 -19  122.99   19.62
   6   4 -19  110.69   17.81
   6   4 -19  106.25   17.94
  -6  -4  19  109.61   19.20
  -6   4  20  105.52   18.70
   6  -4 -20  132.57   21.36
   6   4 -20  132.64   19.89
   6   4 -20  125.51   19.28
  -6  -4  20  135.05   21.19
  -6   4  21   12.41    7.14
   6  -4 -21   14.95    7.50
   6   4 -21    0.80    5.52
   6   4 -21    9.22    7.42
  -6  -4  21    0.00    5.86
  -6   4  22    3.33    6.09
   6  -4 -22    9.64    7.22
   6   4 -22    9.94    7.07
  -6   4  23    0.00    5.90
   6  -4 -23    1.57    6.71
   6   4 -23    3.23    5.92
  -6   4  24    1.66    5.37
   6  -4 -24   -0.00    7.17
   6   4 -24    5.63    6.58
  -6   4  25    0.00    5.32
   6  -4 -25    6.03    8.03
   6   4 -25    4.60    6.21
  -6   4  26    9.96    7.19
   6  -4 -26    9.10    8.91
   6   4 -26   15.94    8.01
  -6   4  27   16.25    8.89
   6  -4 -27   15.36    9.77
   6   4 -27   36.24   10.54
  -6   4  28   12.53    8.51
   6  -4 -28   18.66    9.88
   6   4 -28    6.06    7.56
  -6   4  29   -0.00    6.64
   6  -4 -29    7.23    8.61
   6   4 -29    3.97    6.20
  -6   4  30    8.88    8.42
   6  -4 -30   12.62    9.10
   6   4 -30   25.12   10.00
  -6   4  31    5.29    6.87
   6  -4 -31   -0.00    8.82
   6   4 -31    2.86    7.43
   6  -4 -32   -0.00    7.72
   6   4 -32   11.33    8.05
   6  -4 -33   -0.00    7.73
   6   4 -33   14.16    8.67
   6  -4 -34    1.61    8.15
   6   4 -34    6.06    8.29
   6  -4 -35   -0.00    7.96
   6   4 -35    0.73    6.43
   6  -4 -36    4.52    9.72
   6   4 -36    8.57    8.63
   6  -4 -37   24.19   10.82
   6   4 -37   -0.00    8.42
   6   4 -38    0.00    8.46
  -6   5   1   16.35    4.89
  -6   5   1   12.12    4.11
   6  -5  -1    6.07    3.44
   6  -5  -1   16.93    3.24
   6  -5  -1   11.19    2.69
   6   5  -1   12.73    6.24
   6   5  -1   17.77    6.87
  -6  -5   1   13.65    6.15
  -6  -5   1   13.82    6.69
  -6   5   2   92.08   12.05
  -6   5   2   91.85   11.41
   6  -5  -2  101.03   11.70
   6  -5  -2   72.24    9.60
   6  -5  -2   93.06    9.78
   6   5  -2   76.14   13.76
   6   5  -2   97.31   14.72
  -6  -5   2   96.71   14.22
  -6  -5   2   87.79   14.49
  -6   5   3  131.39   15.06
  -6   5   3  118.34   14.14
   6  -5  -3  101.79   13.73
   6  -5  -3  131.10   12.81
   6   5  -3  112.99   16.99
   6   5  -3   94.56   16.07
   6   5  -3  140.64   18.02
  -6  -5   3  106.71   16.26
  -6  -5   3  105.27   16.71
  -6   5   4  106.93   13.62
  -6   5   4   75.88   12.05
   6  -5  -4   99.35   12.99
   6   5  -4   97.42   15.01
   6   5  -4   98.45   15.17
   6   5  -4  124.05   16.58
  -6  -5   4  102.25   15.11
  -6  -5   4  112.86   16.41
  -6   5   5    9.27    4.82
  -6   5   5    0.00    3.14
   6  -5  -5    5.64    3.75
   6   5  -5    6.61    5.31
   6   5  -5    7.17    5.26
  -6  -5   5    8.95    5.30
  -6  -5   5   12.22    5.98
  -6   5   6    3.64    4.05
  -6   5   6    0.00    2.79
   6  -5  -6    2.23    4.25
   6   5  -6   -0.00    4.27
   6   5  -6    8.58    5.66
  -6  -5   6    1.00    3.38
  -6  -5   6    5.71    4.82
  -6   5   7   77.50   11.68
  -6   5   7   69.60   10.79
   6  -5  -7   61.96   11.03
   6   5  -7   51.16   11.50
   6   5  -7   87.16   13.52
  -6  -5   7   73.33   12.95
  -6   5   8   61.53    9.95
  -6   5   8   45.80    8.64
   6  -5  -8   39.76    8.91
   6   5  -8   51.33   10.23
   6   5  -8   34.39    9.40
  -6  -5   8   40.82   10.05
  -6   5   9   76.94   12.57
  -6   5   9   71.40   12.06
   6  -5  -9   81.20   13.25
   6   5  -9  100.26   14.97
   6   5  -9   89.29   14.58
  -6  -5   9   80.29   14.53
  -6   5  10   23.31    7.52
  -6   5  10   32.47    8.36
   6  -5 -10   45.15    9.93
   6   5 -10   45.04    9.98
   6   5 -10   35.50    9.58
  -6  -5  10   49.03   11.10
  -6   5  11   -0.00    4.15
  -6   5  11    5.98    4.85
   6  -5 -11   -0.00    5.34
   6   5 -11    2.61    4.24
   6   5 -11    0.00    5.24
  -6  -5  11    0.43    4.79
   6  -5 -12    7.92    6.34
   6   5 -12    4.86    6.17
  -6  -5  12    7.42    5.74
   6  -5 -13  365.37   34.49
   6   5 -13  235.90   31.08
  -6  -5  13  249.00   32.21
   6  -5 -14  245.10   31.19
   6   5 -14  297.03   32.70
  -6  -5  14  274.81   33.21
   6  -5 -15   -0.00    6.12
   6   5 -15   -0.00    4.49
  -6  -5  15    3.51    6.36
   6   5 -16    8.89    6.98
   6   5 -16    0.00    5.37
  -6  -5  16    3.91    6.30
  -6   5  17    1.24    5.01
   6   5 -17   -0.00    5.84
   6   5 -17    0.00    5.83
  -6  -5  17    0.08    5.18
  -6   5  18  109.16   17.61
   6   5 -18  103.87   17.31
   6   5 -18  109.38   18.06
  -6  -5  18  112.95   19.31
  -6   5  19   25.80    8.75
   6  -5 -19   24.91    9.45
   6   5 -19   15.69    7.80
   6   5 -19   14.37    7.27
  -6  -5  19   28.36    9.75
  -6   5  20    7.46    6.11
   6  -5 -20   15.69    8.52
   6   5 -20    9.11    7.06
  -6   5  21    3.17    6.09
   6  -5 -21    0.64    5.38
   6   5 -21   -0.00    5.17
  -6   5  22   -0.00    5.24
   6  -5 -22   -0.00    6.89
   6   5 -22    0.00    5.34
  -6   5  23   41.42   11.14
   6  -5 -23   18.60    9.71
   6   5 -23   26.23    9.16
  -6   5  24   21.99    9.75
   6  -5 -24   33.83   11.35
   6   5 -24   22.38    9.02
  -6   5  25   17.36    8.87
   6  -5 -25   11.47    8.82
   6   5 -25    7.61    7.53
  -6   5  26    2.90    7.31
   6  -5 -26    1.74    6.36
   6   5 -26    3.40    5.91
  -6   5  27    2.58    6.15
   6  -5 -27    3.38    7.63
   6   5 -27    4.30    7.36
  -6   5  28    3.28    6.22
   6  -5 -28    2.93    8.39
   6   5 -28   19.09    8.29
  -6   5  29   10.18    7.36
   6  -5 -29   -0.00    7.77
   6   5 -29   14.19    8.74
  -6   5  30    6.99    6.93
   6  -5 -30    6.70    8.24
   6   5 -30    5.28    7.60
  -6   5  31   -0.00    6.74
   6  -5 -31    4.02    8.22
   6   5 -31    1.01    5.74
  -6   5  32   -0.00    6.12
   6  -5 -32    3.90    8.09
   6   5 -32    7.48    7.75
   6  -5 -33    4.76    7.19
   6   5 -33    0.00    6.16
   6  -5 -34   12.06   11.17
   6   5 -34    5.21    7.30
   6  -5 -35    5.78   10.02
   6   5 -35   10.51    7.70
   6  -5 -36    0.00    7.41
   6   5 -36    7.31    7.53
   6   5 -37    5.07    8.21
   6   5 -38   -0.00    7.20
  -6   6   1  134.37   12.91
  -6   6   1  144.51   13.07
   6  -6  -1  127.94   12.52
   6  -6  -1   91.04    8.85
   6  -6  -1   87.32    8.82
   6   6  -1  155.17   18.58
   6   6  -1  139.07   17.64
  -6  -6   1  128.07   16.55
  -6   6   2   40.15    6.70
  -6   6   2   31.56    6.11
   6  -6  -2   33.30    6.36
   6  -6  -2   26.10    4.23
   6  -6  -2   34.72    4.46
   6   6  -2   37.65    9.31
   6   6  -2   30.07    8.55
  -6  -6   2   40.76    9.42
  -6  -6   2   54.40   11.17
  -6   6   3    5.18    3.56
  -6   6   3    5.94    3.75
   6  -6  -3    4.35    3.61
   6   6  -3    7.93    5.86
   6   6  -3    7.97    5.40
  -6  -6   3    9.08    6.21
  -6  -6   3   10.72    6.04
  -6   6   4   12.19    4.74
  -6   6   4    9.02    4.29
   6  -6  -4   17.96    5.22
   6   6  -4    8.16    6.00
   6   6  -4   15.60    6.51
   6   6  -4   43.60    9.84
  -6  -6   4   13.62    5.78
  -6  -6   4   14.61    6.49
  -6   6   5  131.07   16.32
  -6   6   5  127.63   16.30
   6  -6  -5  140.32   17.19
   6   6  -5  129.87   19.00
   6   6  -5  162.09   20.82
  -6  -6   5  168.07   20.24
  -6  -6   5  144.37   20.12
  -6   6   6   71.92   10.96
  -6   6   6  102.43   12.19
   6  -6  -6   66.59   11.43
   6   6  -6   76.23   13.22
   6   6  -6   70.08   13.00
  -6  -6   6   72.92   13.10
  -6  -6   6   62.91   13.02
  -6   6   7   62.65   10.19
  -6   6   7   52.46    9.85
   6  -6  -7   86.06   12.09
   6   6  -7   82.54   13.45
   6   6  -7   71.19   12.76
  -6  -6   7   70.15   12.31
  -6  -6   7   29.40   10.70
  -6   6   8   11.82    5.07
   6  -6  -8   20.26    6.76
   6   6  -8   17.42    6.22
   6   6  -8   15.76    7.66
  -6  -6   8    8.50    6.20
  -6   6   9  122.34   15.45
   6  -6  -9   99.51   15.94
   6   6  -9  107.39   17.18
  -6  -6   9  119.73   18.45
  -6   6  10   69.81   12.01
   6  -6 -10  111.30   15.55
   6   6 -10   89.06   15.23
  -6  -6  10   85.18   15.56
  -6   6  11   27.65    7.76
   6  -6 -11   40.40    9.73
   6   6 -11   53.79   11.03
  -6  -6  11   50.49   12.01
   6  -6 -12   56.06   12.55
   6   6 -12   71.80   13.82
  -6  -6  12   92.40   15.98
  -6   6  13   -0.00    5.72
   6  -6 -13   12.60    7.01
   6   6 -13   10.16    6.82
  -6  -6  13   11.78    7.69
  -6   6  14    2.07    5.47
   6  -6 -14    5.82    6.82
   6   6 -14    5.78    5.15
   6   6 -14    0.00    5.68
  -6  -6  14    0.48    5.91
  -6   6  15   53.84   11.32
   6  -6 -15   61.76   13.21
   6   6 -15   73.21   13.81
   6   6 -15   71.61   13.98
  -6  -6  15   54.47   13.34
  -6   6  16    0.00    5.29
   6   6 -16    0.00    5.27
   6   6 -16    0.00    5.97
  -6  -6  16   10.17    7.47
  -6   6  17   13.63    6.82
   6   6 -17   23.83    8.17
  -6  -6  17   17.86    8.95
  -6   6  18   29.68    9.53
   6  -6 -18   43.99   12.32
   6   6 -18   50.63   11.31
  -6   6  19   23.37    8.64
   6  -6 -19    0.00    6.56
   6   6 -19   38.63   10.65
  -6   6  20    7.36    5.99
   6  -6 -20    5.30    7.71
   6   6 -20   -0.00    6.48
  -6   6  21    8.66    6.91
   6  -6 -21   14.72    8.95
   6   6 -21   32.48    9.64
  -6   6  22    7.63    6.63
   6  -6 -22    1.55    7.47
   6   6 -22   11.14    7.14
  -6   6  23    9.73    7.60
   6  -6 -23   16.03    9.10
   6   6 -23   22.59    9.04
  -6   6  24   -0.00    5.77
   6  -6 -24    1.18    5.46
   6   6 -24   -0.00    6.19
  -6   6  25    5.92    7.19
   6  -6 -25   11.61    8.78
   6   6 -25   10.82    8.41
  -6   6  26   24.74    9.61
   6  -6 -26   17.76   10.31
   6   6 -26   40.20   11.52
  -6   6  27   15.28    7.95
   6  -6 -27    5.71    8.99
   6   6 -27   15.34    7.39
  -6   6  28    0.20    5.92
   6  -6 -28   -0.00    7.40
   6   6 -28   -0.00    5.39
  -6   6  29    3.56    6.76
   6  -6 -29    3.44    8.23
   6   6 -29   -0.00    6.47
  -6   6  30    0.00    6.58
   6  -6 -30    4.05    8.63
   6   6 -30    2.60    5.98
  -6   6  31   13.75    8.65
   6  -6 -31   25.76   11.16
   6   6 -31   12.67    8.19
  -6   6  32    0.00    6.18
   6  -6 -32   -0.00    7.57
   6   6 -32   10.89    7.45
  -6   6  33    4.96    7.30
   6  -6 -33    7.73    9.65
   6   6 -33    0.44    5.74
   6  -6 -34    0.00    9.32
   6   6 -34    0.92    5.71
   6  -6 -35   13.72    9.68
   6   6 -35   10.12    7.68
   6  -6 -36    0.00    8.70
   6   6 -36    1.19    6.75
   6   6 -37    6.18    8.03
  -6   7   1   11.77    3.64
  -6   7   1    7.79    3.50
   6  -7  -1    9.88    3.65
   6   7  -1   14.87    6.93
   6   7  -1   20.56    7.22
  -6   7   2    0.00    2.54
  -6   7   2    9.40    4.12
   6  -7  -2   13.64    4.41
   6   7  -2    9.00    6.36
   6   7  -2    8.04    6.03
  -6   7   3  252.93   25.50
  -6   7   3  248.87   25.67
   6  -7  -3  246.74   26.12
   6   7  -3  283.87   31.18
   6   7  -3  264.82   30.64
  -6   7   4   73.59   10.22
  -6   7   4   73.51   10.52
   6  -7  -4   68.53   10.80
   6   7  -4   95.20   14.72
   6   7  -4   72.76   13.95
  -6  -7   4   52.21   12.63
  -6   7   5   18.27    5.30
   6  -7  -5   16.25    5.68
   6   7  -5   15.22    7.10
   6   7  -5   22.80    7.93
  -6  -7   5   18.84    7.60
  -6   7   6   17.14    5.39
   6  -7  -6   18.80    6.49
   6   7  -6   11.59    7.08
  -6  -7   6   20.55    7.59
  -6   7   7   21.32    5.63
   6  -7  -7   19.98    7.08
   6   7  -7    8.14    5.92
  -6  -7   7   21.96    8.10
  -6   7   8   28.57    6.88
   6  -7  -8   31.64    8.07
   6   7  -8   48.32   10.62
  -6  -7   8   27.45    9.10
  -6   7   9   94.76   14.33
   6  -7  -9  118.22   16.73
   6   7  -9  113.46   17.90
  -6  -7   9  140.12   19.42
  -6   7  10   -0.00    3.80
  -6   7  10   -0.00    4.64
   6  -7 -10    4.95    5.69
   6   7 -10    3.36    5.35
  -6  -7  10    0.12    5.20
  -6   7  11    1.36    3.80
  -6   7  11    1.27    4.52
   6  -7 -11    1.46    5.42
   6   7 -11    0.00    5.20
  -6  -7  11   -0.00    5.67
  -6   7  12   18.02    6.50
   6  -7 -12   15.69    7.94
   6   7 -12   14.03    7.32
   6   7 -12   22.76    8.95
  -6  -7  12    7.29    7.07
  -6   7  13   96.06   17.08
   6  -7 -13  174.93   21.70
   6   7 -13  148.48   20.41
   6   7 -13  155.26   21.25
  -6  -7  13  129.80   21.08
  -6   7  14    1.77    5.09
   6  -7 -14   -0.00    5.12
   6   7 -14    4.04    5.61
   6   7 -14    0.00    5.84
  -6  -7  14    0.83    5.94
  -6   7  15    0.77    4.65
   6  -7 -15   -0.00    6.41
   6   7 -15    1.51    5.36
  -6   7  16    6.66    5.57
   6   7 -16   -0.00    5.78
  -6   7  17    3.56    5.57
   6   7 -17   10.36    6.62
  -6   7  18    0.46    5.30
   6  -7 -18    0.00    6.87
   6   7 -18    0.00    5.16
  -6   7  19   69.16   13.76
   6  -7 -19   70.12   15.42
   6   7 -19   82.26   14.88
  -6   7  20    1.18    5.45
   6  -7 -20    5.31    7.23
   6   7 -20    4.72    6.12
  -6   7  21    4.27    5.40
   6  -7 -21    6.00    7.60
   6   7 -21    1.55    5.46
  -6   7  22    0.58    5.44
   6  -7 -22    0.00    6.42
   6   7 -22    9.10    7.49
  -6   7  23   10.34    7.34
   6  -7 -23    5.59    7.60
   6   7 -23   35.00   10.15
  -6   7  24    0.00    6.24
   6  -7 -24    2.73    6.99
   6   7 -24    7.88    7.00
  -6   7  25    6.14    7.14
   6  -7 -25   18.18   10.33
   6   7 -25   13.20    7.90
  -6   7  26    1.66    5.57
   6  -7 -26   -0.00    5.45
   6   7 -26   -0.00    6.05
  -6   7  27   -0.00    6.07
   6  -7 -27   -0.00    7.27
   6   7 -27   -0.00    5.99
  -6   7  28    0.00    6.75
   6  -7 -28    0.21    8.32
   6   7 -28    2.83    6.13
  -6   7  29   20.48    9.14
   6  -7 -29   11.85    9.05
   6   7 -29   10.79    7.99
  -6   7  30    2.00    6.52
   6  -7 -30    3.49    8.51
   6   7 -30    0.83    5.96
  -6   7  31    6.33    6.17
   6  -7 -31    6.34    8.37
   6   7 -31    2.78    6.28
  -6   7  32   -0.00    7.75
   6  -7 -32   -0.00    6.24
   6   7 -32    4.17    6.02
  -6   7  33    5.11    6.58
   6  -7 -33   10.16    9.33
   6   7 -33    4.96    6.02
  -6   7  34   -0.00    7.28
   6  -7 -34    7.03    8.90
   6   7 -34    0.00    5.43
   6  -7 -35   -0.00   10.46
   6   7 -35   -0.00    6.64
   6   7 -36    0.19    6.20
   6   7 -37    2.48    6.43
  -6   8   1  143.70   14.79
   6  -8  -1  138.87   15.19
   6   8  -1  111.36   18.98
   6   8  -1  141.35   20.62
  -6   8   2    8.23    3.72
   6  -8  -2    3.26    3.43
   6   8  -2   -0.00    5.81
   6   8  -2   11.58    6.39
  -6   8   3    1.18    3.26
   6  -8  -3    0.59    3.39
   6   8  -3    0.80    5.36
   6   8  -3    3.50    4.69
  -6   8   4   -0.00    3.00
   6  -8  -4   -0.00    3.37
   6   8  -4   -0.00    5.00
   6   8  -4   -0.00    4.56
  -6   8   5  244.74   25.56
   6  -8  -5  258.18   27.17
   6   8  -5  218.91   29.10
   6   8  -5  271.87   31.32
  -6   8   6    7.35    4.49
  -6   8   6    0.00    3.90
   6  -8  -6   -0.00    3.93
   6   8  -6    0.00    4.75
   6   8  -6    0.00    5.60
  -6  -8   6    9.90    6.53
  -6   8   7   97.62   13.01
  -6   8   7   80.99   12.75
   6  -8  -7   99.09   14.45
   6   8  -7   95.05   16.44
  -6  -8   7   79.97   15.65
  -6   8   8    4.31    4.38
  -6   8   8   -0.00    3.67
   6  -8  -8    6.23    5.24
   6   8  -8    7.00    5.48
   6   8  -8   10.44    7.03
  -6  -8   8    7.44    6.29
  -6   8   9  180.92   19.13
  -6   8   9  135.09   18.04
   6  -8  -9  136.10   19.46
   6   8  -9  140.19   20.41
   6   8  -9  121.70   20.28
  -6  -8   9  148.15   20.81
  -6  -8   9  144.17   21.36
  -6   8  10   37.59    8.17
  -6   8  10   17.11    7.43
   6  -8 -10   26.19    8.83
   6   8 -10   50.28   11.24
   6   8 -10   26.83    9.36
  -6  -8  10   21.40    8.00
  -6  -8  10   44.68   10.86
  -6   8  11   93.19   14.20
   6  -8 -11  103.51   15.89
   6   8 -11  125.21   17.48
  -6  -8  11   54.01   13.20
  -6   8  12   10.87    5.73
   6  -8 -12   20.67    8.19
   6   8 -12   30.14    9.37
  -6   8  13    0.00    5.50
   6  -8 -13   -0.00    5.36
   6   8 -13    1.43    5.24
  -6   8  14    2.81    4.70
   6  -8 -14    1.65    5.71
   6   8 -14   12.96    7.26
  -6   8  15  109.12   16.65
   6   8 -15  108.48   17.64
  -6   8  16    2.04    4.81
   6   8 -16    0.00    4.90
  -6   8  17   29.37    8.84
   6  -8 -17   20.78   11.25
   6   8 -17   41.02   10.57
  -6   8  18    0.08    4.76
   6  -8 -18    0.00    7.13
   6   8 -18    4.67    5.62
  -6   8  19   22.64    8.30
   6  -8 -19    7.51    7.77
   6   8 -19   21.38    8.42
  -6   8  20    0.90    4.85
   6  -8 -20    4.19    6.35
   6   8 -20   -0.00    4.47
  -6   8  21   27.29    9.30
   6  -8 -21   11.44    8.77
   6   8 -21   23.77    8.96
  -6   8  22    0.00    5.12
   6  -8 -22    3.02    7.62
   6   8 -22    5.06    5.71
  -6   8  23    3.66    5.96
   6  -8 -23    2.62    6.61
   6   8 -23   10.25    6.56
  -6   8  24    0.17    5.28
   6  -8 -24    0.00    7.23
   6   8 -24   -0.00    5.68
  -6   8  25    4.54    6.64
   6  -8 -25   17.74   11.13
   6   8 -25   24.00    9.34
  -6   8  26    5.58    7.05
   6  -8 -26   15.60   10.10
   6   8 -26    3.00    6.55
  -6   8  27   11.12    8.23
   6  -8 -27    7.00    8.78
   6   8 -27   24.02    9.02
  -6   8  28   -0.00    7.13
   6  -8 -28   -0.00    7.09
   6   8 -28   -0.00    5.39
  -6   8  29    1.82    6.13
   6  -8 -29   -0.00    6.94
   6   8 -29    5.96    6.76
  -6   8  30   -0.00    5.38
   6  -8 -30   -0.00    7.13
   6   8 -30   -0.00    6.50
  -6   8  31   10.27    8.11
   6  -8 -31   14.95    9.82
   6   8 -31    0.00    6.48
  -6   8  32    8.83    7.42
   6  -8 -32    8.54    9.58
   6   8 -32   21.59    8.74
  -6   8  33   -0.00    6.37
   6  -8 -33    4.45    8.41
   6   8 -33    8.61    8.07
  -6   8  34    6.54    7.88
   6  -8 -34   -0.00    7.61
   6   8 -34   -0.00    5.06
   6   8 -35   -0.00    6.03
   6   8 -36    0.80    6.30
   6   9  -1   12.87    7.77
  -6  -9   1    5.75    5.87
  -6   9   2    3.70    3.16
   6   9  -2   11.21    7.73
  -6  -9   2   22.14    8.16
   6  -9  -3  135.83   17.07
   6   9  -3  179.16   23.06
  -6  -9   3  144.31   20.69
  -6   9   4   11.03    4.53
   6  -9  -4    7.23    5.02
   6   9  -4   16.11    8.48
  -6  -9   4   11.20    7.52
  -6   9   5    1.28    3.57
   6  -9  -5    5.36    4.73
  -6  -9   5    2.33    5.12
  -6   9   6   22.98    6.27
   6  -9  -6   14.08    6.09
  -6  -9   6   18.72    7.17
  -6   9   7   16.12    5.45
   6  -9  -7    7.46    5.37
   6   9  -7    9.89    6.53
  -6  -9   7    9.93    6.33
  -6   9   8    3.34    4.06
   6  -9  -8    4.90    5.40
   6   9  -8    0.02    6.26
  -6  -9   8    0.33    5.81
  -6   9   9   84.75   12.04
  -6   9   9   62.92   11.09
   6  -9  -9   63.32   12.68
   6   9  -9   51.18   12.76
  -6  -9   9   71.52   13.90
  -6   9  10    5.40    5.15
  -6   9  10    3.26    4.60
   6  -9 -10    9.63    5.93
   6   9 -10    6.46    6.26
  -6  -9  10    6.78    6.18
  -6   9  11    3.36    4.18
   6  -9 -11    7.40    6.01
   6   9 -11    0.36    5.07
  -6  -9  11    2.85    4.83
  -6   9  12    1.31    4.71
   6  -9 -12    5.54    6.06
   6   9 -12   -0.00    5.87
  -6  -9  12    5.30    6.20
  -6   9  13   78.56   13.64
   6  -9 -13   84.08   15.36
   6   9 -13  107.27   16.66
  -6  -9  13   68.57   14.44
  -6   9  14    0.00    5.44
   6   9 -14   -0.00    5.63
  -6   9  15   22.70    7.30
   6   9 -15   13.18    7.57
  -6   9  16    3.39    5.65
   6   9 -16   24.59    8.40
  -6   9  17    2.52    4.53
   6  -9 -17    4.69    8.93
   6   9 -17   11.96    6.82
  -6   9  18    0.00    5.64
   6  -9 -18    7.18    7.51
   6   9 -18   -0.00    5.03
  -6   9  19   18.03    8.08
   6  -9 -19   34.43   11.90
   6   9 -19   46.03   11.12
  -6   9  20    0.00    6.14
   6  -9 -20    8.95    8.45
   6   9 -20    6.54    6.21
  -6   9  21    0.00    5.80
   6  -9 -21    1.90    6.41
   6   9 -21    4.60    6.00
  -6   9  22   -0.00    5.42
   6  -9 -22    8.99    8.45
   6   9 -22    5.16    6.09
  -6   9  23   18.71    8.88
   6  -9 -23   43.78   13.12
   6   9 -23   34.97   10.35
  -6   9  24    0.00    5.52
   6  -9 -24    4.03    8.63
   6   9 -24    0.12    5.28
  -6   9  25   10.24    7.27
   6  -9 -25    3.03    8.59
   6   9 -25   17.13    8.71
  -6   9  26   10.80    7.61
   6  -9 -26    2.44    8.42
   6   9 -26    0.00    5.66
  -6   9  27    0.00    5.38
   6  -9 -27    0.00    8.73
   6   9 -27   -0.00    5.67
  -6   9  28    2.55    6.47
   6  -9 -28    0.00    8.32
   6   9 -28    1.48    5.94
  -6   9  29    6.00    6.91
   6  -9 -29    7.31    8.61
   6   9 -29    0.00    6.81
  -6   9  30    2.51    5.73
   6  -9 -30    0.75    7.57
   6   9 -30    5.74    7.06
  -6   9  31    3.39    8.11
   6  -9 -31   10.40    8.64
   6   9 -31   -0.00    6.47
  -6   9  32    0.54    6.44
   6  -9 -32   -0.00    9.00
   6   9 -32    0.00    6.06
  -6   9  33    1.71    6.22
   6  -9 -33    1.19    7.54
   6   9 -33   15.30    8.68
  -6   9  34    1.33    6.14
   6  -9 -34    5.03    8.10
   6   9 -34   -0.00    6.15
  -6   9  35   11.80    9.05
   6   9 -35    0.86    6.60
   6   9 -36    5.78    7.83
  -6  10   1   48.02    7.36
   6  10  -1   51.16   11.81
  -6 -10   1   26.50    9.26
  -6  10   2   13.91    4.68
   6  10  -2   12.08    7.81
  -6 -10   2   18.61    7.41
  -6  10   3    0.00    2.70
   6  10  -3   -0.00    5.05
  -6 -10   3    1.59    4.92
  -6  10   4    9.95    4.37
   6  10  -4    4.83    6.02
  -6 -10   4    4.50    5.29
  -6  10   5   33.70    7.54
   6  10  -5   39.26   10.60
  -6 -10   5   34.83    9.93
  -6  10   6   -0.00    3.43
   6  10  -6    0.00    5.52
  -6 -10   6    2.69    5.07
  -6  10   7   20.79    6.41
   6  10  -7   11.25    6.71
  -6 -10   7   24.28    8.44
  -6  10   8    1.70    3.75
   6 -10  -8    0.00    4.94
   6  10  -8    1.15    5.32
  -6 -10   8    1.41    5.58
  -6  10   9    2.18    3.87
   6 -10  -9    0.00    5.16
   6  10  -9    0.00    4.76
   6  10  -9    4.59    4.76
  -6 -10   9    1.48    4.88
  -6  10  10    1.95    4.58
   6 -10 -10    3.06    6.26
   6  10 -10   -0.00    5.46
  -6 -10  10    0.00    5.91
  -6  10  11  101.90   14.56
   6 -10 -11   90.88   16.31
   6  10 -11  108.27   17.29
  -6 -10  11   67.62   14.82
  -6  10  12    0.04    4.84
   6 -10 -12    2.39    5.50
   6  10 -12   -0.00    5.10
  -6 -10  12    4.26    6.12
  -6  10  13    4.26    4.77
   6 -10 -13    9.52    6.85
   6  10 -13    5.24    6.54
  -6 -10  13    8.43    6.24
  -6  10  14    0.84    4.61
   6  10 -14    5.45    6.46
  -6 -10  14    6.24    6.75
  -6  10  15   47.79   11.75
   6  10 -15   85.14   14.78
  -6 -10  15   52.66   12.42
  -6  10  16   -0.00    5.59
   6 -10 -16   -0.00    7.44
   6  10 -16   -0.00    5.47
  -6  10  17   27.72    9.18
   6 -10 -17   38.60   12.01
   6  10 -17   58.59   12.89
  -6  10  18    4.65    5.33
   6 -10 -18    5.93    7.28
   6  10 -18    0.35    5.18
  -6  10  19    2.23    5.36
   6 -10 -19   10.54    8.27
   6  10 -19   17.64    8.08
  -6  10  20    1.42    6.10
   6 -10 -20    3.94    6.86
   6  10 -20    4.84    6.12
  -6  10  21   44.01   11.61
   6 -10 -21   27.11   10.68
   6  10 -21   33.02   10.52
  -6  10  22    3.74    5.83
   6 -10 -22   10.81    8.50
   6  10 -22    5.99    6.39
  -6  10  23   -0.00    5.84
   6 -10 -23    0.00    6.16
   6  10 -23   -0.00    4.55
  -6  10  24    0.00    5.45
   6 -10 -24    0.26    7.60
   6  10 -24    7.98    6.38
  -6  10  25   26.19    9.68
   6 -10 -25   14.15    9.39
   6  10 -25   15.19    7.79
  -6  10  26    2.18    5.55
   6 -10 -26    0.00    8.22
   6  10 -26    0.00    5.55
  -6  10  27    1.72    5.97
   6 -10 -27    5.49    8.68
   6  10 -27    3.75    6.12
  -6  10  28    2.49    5.17
   6 -10 -28    1.42    7.36
   6  10 -28   -0.00    6.81
  -6  10  29    0.06    5.84
   6 -10 -29    7.45    8.88
   6  10 -29    5.03    6.37
  -6  10  30   -0.00    5.98
   6 -10 -30    1.84    9.00
   6  10 -30    0.02    6.99
  -6  10  31   -0.00    7.28
   6 -10 -31   -0.00    7.63
   6  10 -31    7.23    6.64
  -6  10  32   -0.00    6.79
   6 -10 -32   -0.00    8.30
   6  10 -32   -0.00    6.01
  -6  10  33    6.56    7.26
   6 -10 -33    0.00    9.10
   6  10 -33    2.17    5.98
  -6  10  34    6.83    7.76
   6  10 -34   -0.00    7.10
  -6  10  35    4.87    7.49
   6  10 -35    9.30    8.11
  -6  11   1    5.71    3.44
   6  11  -1    0.00    4.91
  -6 -11   1    0.82    5.03
  -6  11   2   -0.00    3.16
   6  11  -2    8.62    6.85
  -6 -11   2    1.57    4.48
  -6  11   3   46.28    7.87
   6  11  -3   36.63   10.51
  -6 -11   3   37.20   10.22
  -6  11   4    3.98    3.87
   6  11  -4    4.38    5.28
  -6 -11   4   -0.00    5.09
  -6  11   5    0.00    3.20
   6  11  -5    0.00    4.90
  -6 -11   5    1.89    5.06
  -6  11   6    0.00    3.59
   6  11  -6    0.73    5.59
  -6 -11   6    6.25    6.07
  -6  11   7   10.87    5.27
   6  11  -7    6.91    6.81
  -6 -11   7    0.00    5.45
  -6  11   8   14.06    5.66
   6  11  -8   10.30    6.84
  -6 -11   8    9.91    6.99
  -6  11   9   21.92    6.64
   6  11  -9   27.31    8.75
  -6 -11   9   29.20    9.37
  -6  11  10    3.20    4.47
   6  11 -10    3.60    5.18
  -6 -11  10    1.72    5.84
  -6  11  11    0.20    4.00
   6  11 -11   -0.00    5.85
  -6 -11  11   -0.00    4.81
  -6  11  12   11.81    5.46
   6  11 -12   -0.00    5.19
  -6 -11  12    2.50    6.32
  -6  11  13   20.58    7.61
   6  11 -13   28.21    9.26
  -6 -11  13   23.25    8.47
  -6  11  14    0.77    5.44
   6  11 -14    0.00    6.58
  -6 -11  14   -0.00    6.60
  -6  11  15   33.02    8.83
   6 -11 -15    2.19    7.70
   6  11 -15   17.80    8.96
  -6 -11  15   16.88    7.99
  -6  11  16   -0.00    5.12
   6 -11 -16    1.65    6.38
   6  11 -16    0.00    6.41
  -6 -11  16    5.35    5.96
  -6  11  17   18.78    7.45
   6 -11 -17   17.73    9.46
   6  11 -17   25.93    9.53
  -6 -11  17    9.76    6.82
  -6  11  18   -0.00    5.10
   6 -11 -18    2.73    7.15
   6  11 -18    0.68    6.11
  -6 -11  18    2.40    4.61
  -6  11  19    6.36    6.58
   6 -11 -19   24.34   10.14
   6  11 -19   29.78    9.91
  -6  11  20    2.91    5.19
   6 -11 -20   -0.00    6.53
   6  11 -20    0.00    5.55
  -6  11  21    3.48    6.38
   6 -11 -21    2.08    7.34
   6  11 -21    0.00    5.35
  -6  11  22    2.37    5.38
   6 -11 -22    5.43    8.23
   6  11 -22    2.31    5.74
  -6  11  23   30.23   10.02
   6 -11 -23    9.73   10.20
   6  11 -23   27.83   10.44
  -6  11  24   -0.00    5.21
   6 -11 -24    0.00    7.99
   6  11 -24    3.20    6.48
  -6  11  25    2.06    5.66
   6 -11 -25    3.30    8.11
   6  11 -25   -0.00    5.29
  -6  11  26    2.94    5.83
   6 -11 -26    2.23    8.97
   6  11 -26    3.20    6.18
  -6  11  27    0.00    7.12
   6 -11 -27   10.49   10.06
   6  11 -27    9.02    6.69
  -6  11  28    2.34    5.86
   6 -11 -28    0.00    7.84
   6  11 -28    0.00    5.80
  -6  11  29   -0.00    6.33
   6 -11 -29    3.92    9.52
   6  11 -29    9.17    6.98
  -6  11  30   -0.00    6.29
   6 -11 -30    4.95    9.44
   6  11 -30   -0.00    5.53
  -6  11  31   10.55    7.83
   6 -11 -31   -0.00    6.94
   6  11 -31    3.48    6.36
  -6  11  32    0.57    6.29
   6 -11 -32    0.22    9.18
   6  11 -32    7.42    6.54
  -6  12   1   46.73    7.39
   6  12  -1   36.98   10.34
  -6 -12   1   22.36    9.27
  -6  12   2   -0.00    3.27
   6  12  -2    1.45    5.30
  -6 -12   2    4.84    5.18
  -6  12   3    2.98    3.49
   6  12  -3   -0.00    5.48
  -6 -12   3    0.83    4.58
  -6  12   4    0.00    3.39
   6  12  -4   10.97    6.79
  -6 -12   4    0.76    5.07
  -6  12   5   53.31    9.07
   6  12  -5   30.33    9.99
  -6 -12   5   42.66   10.98
  -6  12   6    2.58    3.64
   6  12  -6    0.00    5.29
  -6 -12   6    7.46    6.62
  -6  12   7    6.25    4.24
   6  12  -7    6.56    6.40
  -6 -12   7    0.84    5.77
  -6  12   8   -0.00    4.20
   6  12  -8    0.00    5.41
  -6 -12   8    2.13    5.36
  -6  12   9   11.39    5.51
   6  12  -9    6.93    6.35
  -6 -12   9   16.81    7.74
  -6  12  10    0.00    3.74
   6  12 -10    0.75    5.40
  -6 -12  10    2.68    5.72
  -6  12  11   25.36    7.80
   6  12 -11   42.93   10.90
  -6 -12  11   29.87    9.36
  -6  12  12    0.00    4.38
  -6 -12  12   10.77    6.88
  -6  12  13    0.00    4.46
   6  12 -13   -0.00    6.04
  -6 -12  13    4.80    5.79
  -6  12  14    0.01    4.14
   6  12 -14    0.00    5.11
  -6 -12  14   -0.00    5.64
  -6  12  15   24.38    8.14
   6  12 -15   31.19    9.95
  -6 -12  15    7.06    7.06
  -6  12  16    2.18    5.47
   6  12 -16    2.45    6.07
  -6 -12  16    3.48    5.82
  -6  12  17   10.66    5.51
   6  12 -17    1.86    6.30
  -6 -12  17    1.86    5.92
  -6  12  18   -0.00    5.69
   6  12 -18    2.11    6.33
  -6 -12  18    4.97    5.81
  -6  12  19   -0.00    6.09
   6  12 -19    2.97    5.89
  -6 -12  19   -0.00    5.55
  -6  12  20    0.62    3.88
   6 -12 -20   -0.00    7.04
   6  12 -20    2.77    5.87
  -6 -12  20    0.00    5.39
  -6  12  21    7.98    6.67
   6 -12 -21   10.67    9.44
   6  12 -21   15.67    7.59
  -6 -12  21    9.76    6.86
  -6  12  22    5.79    6.74
   6 -12 -22    1.96    7.81
   6  12 -22    2.40    5.51
  -6  12  23    0.00    5.48
   6 -12 -23    3.33    7.91
   6  12 -23    0.26    5.12
  -6  12  24   -0.00    5.90
   6 -12 -24   -0.00    8.10
   6  12 -24    0.00    7.30
  -6  12  25    8.63    6.62
   6 -12 -25    3.69    8.44
   6  12 -25    4.79    7.02
  -6  12  26   -0.00    5.79
   6 -12 -26    3.55    7.09
   6  12 -26   -0.00    5.60
  -6  12  27   16.06    7.94
   6 -12 -27    4.59    8.22
   6  12 -27    5.92    7.10
  -6  12  28    1.81    5.96
   6 -12 -28    1.73    7.10
   6  12 -28    3.54    6.50
  -6  12  29    0.00    6.39
   6 -12 -29   -0.00    8.42
   6 -12 -30   -0.00    8.69
   6 -12 -31    0.00    8.63
  -6  13   1   25.73    5.43
   6  13  -1    1.86    4.43
  -6 -13   1    0.00    5.94
  -6  13   2    4.79    3.59
   6  13  -2    4.84    5.39
  -6 -13   2   -0.00    5.67
  -6  13   3   48.51    8.58
   6  13  -3   55.80   12.53
  -6 -13   3   37.04   11.17
  -6  13   4   16.43    5.57
   6  13  -4   12.01    8.48
  -6 -13   4   25.27    8.96
  -6  13   5   14.82    5.25
   6  13  -5    8.97    7.31
  -6 -13   5    4.58    5.53
  -6  13   6    4.92    3.64
   6  13  -6    6.65    6.62
  -6 -13   6    5.04    5.69
  -6  13   7   14.97    5.41
   6  13  -7   15.26    8.43
  -6 -13   7   14.46    7.61
  -6  13   8   10.04    4.80
   6  13  -8   15.73    7.83
  -6 -13   8    0.35    4.63
  -6  13   9   31.16    7.62
   6  13  -9   19.59    9.19
  -6 -13   9   15.79    7.85
  -6  13  10    2.47    4.25
   6  13 -10    0.00    7.34
  -6 -13  10    1.65    4.78
  -6  13  11   -0.00    3.43
   6  13 -11    3.54    5.50
  -6 -13  11    2.18    6.54
  -6  13  12   12.14    6.24
   6  13 -12    0.00    5.60
  -6 -13  12    7.79    6.51
  -6  13  13   13.91    7.29
   6  13 -13    1.42    5.88
  -6 -13  13    8.70    6.56
  -6  13  14    3.42    5.43
  -6 -13  14    2.03    5.28
  -6  13  15    3.84    5.56
   6  13 -15    9.38    7.52
  -6 -13  15   -0.00    5.12
  -6  13  16    2.81    4.56
   6  13 -16    5.27    6.31
  -6 -13  16    4.71    5.69
  -6  13  17    8.60    6.00
   6  13 -17    9.71    6.93
  -6 -13  17   15.73    8.30
  -6  13  18   -0.00    6.29
   6  13 -18    0.00    6.73
  -6 -13  18   -0.00    4.54
  -6  13  19    7.61    6.33
   6  13 -19   20.88    9.99
  -6 -13  19   10.28    7.57
  -6  13  20    6.42    6.08
   6  13 -20    2.66    6.72
  -6 -13  20    5.77    5.80
  -6  13  21    0.00    5.68
   6  13 -21    0.68    6.98
  -6 -13  21   -0.00    6.33
  -6  13  22    1.45    4.83
   6  13 -22    4.31    6.71
  -6 -13  22   -0.00    5.44
  -6  13  23   10.91    6.53
   6  13 -23   12.75    7.72
  -6 -13  23    2.41    5.78
  -6  13  24   -0.00    5.48
   6  13 -24    0.29    4.69
  -6  13  25    3.90    5.83
   6 -13 -28    0.19    9.77
   6 -13 -29    5.54    9.44
   6 -13 -30    4.03    8.87
  -6  14   1   11.97    4.41
   6  14  -1    2.34    6.31
  -6 -14   1    0.00    6.32
  -6  14   2   -0.00    3.01
   6  14  -2    6.43    6.57
  -6 -14   2    2.58    5.49
  -6  14   3   -0.00    3.36
   6  14  -3   -0.00    5.03
  -6 -14   3    0.94    5.19
  -6  14   4   12.26    4.95
   6  14  -4    8.27    7.65
  -6 -14   4    0.00    6.00
  -6  14   5   18.67    6.01
   6  14  -5   34.49   10.44
  -6 -14   5   29.86    9.22
  -6  14   6   16.71    6.23
   6  14  -6   24.70    9.07
  -6 -14   6    8.31    5.76
  -6  14   7    9.62    5.01
   6  14  -7   19.53    8.16
  -6 -14   7    9.47    6.62
  -6  14   8    0.42    3.20
   6  14  -8    0.71    5.47
  -6 -14   8   -0.00    5.30
  -6  14   9   10.47    5.29
   6  14  -9    0.00    5.50
  -6 -14   9   11.58    6.93
  -6  14  10    3.43    4.23
   6  14 -10    0.00    5.52
  -6 -14  10    8.46    6.02
  -6  14  11   11.02    5.52
   6  14 -11   22.81    8.60
  -6 -14  11    0.78    5.36
  -6  14  12    1.79    4.68
   6  14 -12    0.00    5.47
  -6 -14  12   -0.00    6.69
  -6  14  13    6.85    5.35
   6  14 -13   -0.00    5.52
  -6 -14  13   -0.00    6.13
  -6  14  14    1.44    4.41
   6  14 -14    0.00    5.47
  -6 -14  14   -0.00    6.00
  -6  14  15    0.00    4.43
   6  14 -15    2.57    5.49
  -6 -14  15    0.87    4.93
  -6  14  16    1.61    5.27
  -6 -14  16    9.39    6.74
  -6  14  17    0.62    5.48
  -6 -14  17    0.00    5.36
  -6  14  18    1.89    5.34
   6  14 -18    5.11    7.59
  -6 -14  18    3.49    5.78
  -6  14  19   -0.00    6.02
   6  14 -19   -0.00    6.99
  -6  14  20   -0.00    5.51
  -6  14  21    3.13    6.23
  -6  14  22    4.48    6.46
  -6  15   1    1.36    3.26
   6  15  -1    7.06    6.08
  -6 -15   1    1.03    5.05
  -6  15   2   10.55    4.72
   6  15  -2   -0.00    5.10
  -6 -15   2    2.39    5.60
  -6  15   3   -0.00    3.03
   6  15  -3   15.79    7.92
  -6 -15   3    8.73    6.87
  -6  15   4    6.74    4.21
   6  15  -4    7.77    6.61
  -6 -15   4    0.00    4.94
  -6  15   5    0.44    3.37
   6  15  -5    0.00    6.04
  -6 -15   5   -0.00    5.61
  -6  15   6    0.00    4.01
   6  15  -6    5.16    6.08
  -6 -15   6    0.00    5.50
  -6  15   7    0.00    3.62
   6  15  -7    1.58    5.93
  -6 -15   7    1.12    5.29
  -6  15   8    0.00    3.36
   6  15  -8    9.31    7.55
  -6 -15   8    1.89    5.31
  -6  15   9    6.52    4.29
   6  15  -9    3.75    5.08
  -6 -15   9    5.61    5.84
  -6  15  10    4.42    4.46
   6  15 -10   -0.00    5.70
  -6 -15  10    7.97    7.15
  -6  15  11    2.42    3.98
   6  15 -11    3.25    6.07
  -6 -15  11   -0.00    5.98
  -6  15  12    4.77    4.04
   6  15 -12    0.00    5.16
  -6 -15  12    3.49    5.56
  -6  15  13    0.37    4.78
   6  15 -13    6.85    5.89
  -6 -15  13    1.73    5.55
  -6  15  14    7.77    6.49
   6  15 -14    2.48    5.35
  -6  15  15   -0.00    4.62
   6  15 -15    1.45    4.82
  -6  15  16    0.84    4.17
   6  15 -16    2.23    5.16
  -6  15  17    0.16    4.80
   6  15 -17    3.26    5.22
  -6  16   1    6.20    4.28
   6  16  -1    2.63    5.53
  -6 -16   1    0.18    5.77
  -6  16   2    1.77    3.52
   6  16  -2   -0.00    6.27
  -6 -16   2   -0.00    5.36
  -6  16   3    1.78    3.34
   6  16  -3   -0.00    5.38
  -6 -16   3    0.58    5.78
  -6  16   4   -0.00    3.59
   6  16  -4    2.22    6.05
  -6 -16   4    1.09    5.55
  -6  16   5    0.30    3.31
   6  16  -5    0.00    4.95
  -6 -16   5    5.33    6.05
  -6  16   6    3.74    4.47
   6  16  -6    7.14    6.25
  -6 -16   6    6.41    6.92
  -6  16   7    2.98    4.18
   6  16  -7    5.45    6.13
  -6 -16   7   -0.00    5.42
  -6  16   8    0.02    3.71
   6  16  -8   -0.00    5.85
  -6 -16   8    8.24    7.29
  -6  16   9    3.33    4.64
   6  16  -9    0.00    5.32
  -6  16  10    3.16    4.40
   6  16 -10    0.00    5.62
  -6  16  11    0.67    4.04
   6  16 -11    5.95    6.14
  -6  16  12    0.00    3.89
   6  16 -12    4.87    6.95
   6  16 -13   -0.00    5.54
  -6  17   1    1.75    3.89
   6  17  -1   -0.00    5.51
  -6 -17   1   -0.00    6.72
  -6  17   2    0.00    3.45
   6  17  -2   11.44    7.71
  -6 -17   2    4.05    6.31
  -6  17   3    7.63    4.62
   6  17  -3    2.56    6.26
  -6 -17   3    0.66    5.46
  -6  17   4    4.61    3.69
   6  17  -4    3.62    5.82
  -6  17   5    0.00    3.60
   6  17  -5    4.30    5.46
  -6  17   6   -0.00    3.95
  -5   0   1    0.00    3.24
  -5   0   1    4.08    4.00
   5   0  -1   -0.00    3.34
   5   0  -1    3.17    3.36
   5   0  -1    2.57    3.37
  -5   0   2    1.01    3.41
  -5   0   2    3.64    4.21
   5   0  -2   -0.00    3.40
   5   0  -2    4.56    4.33
  -5   0   3   61.02    9.54
  -5   0   3   88.40   11.49
   5   0  -3   49.76    9.41
   5   0  -3   74.17   10.33
  -5   0   4   -0.00    3.86
  -5   0   4   -0.00    4.02
   5   0  -4   -0.00    4.51
   5   0  -4   -0.00    4.05
  -5   0   5 2250.79  192.44
  -5   0   5 2341.34  193.31
   5   0  -5 2279.15  192.52
   5   0  -5 2099.09  191.78
  -5   0   6   -0.00    4.58
  -5   0   6    7.42    5.15
   5   0  -6    1.38    4.13
   5   0  -6   -0.00    4.37
  -5   0   7   58.18    9.41
  -5   0   7   11.17    6.02
   5   0  -7   38.82    7.96
   5   0  -7   29.39    7.05
  -5   0   8    3.66    4.97
  -5   0   8   -0.00    5.33
   5   0  -8   -0.00    4.84
   5   0  -8    0.59    3.95
  -5   0   9  688.85   55.79
  -5   0   9  533.98   54.52
   5   0  -9  507.95   53.84
   5   0  -9  579.68   53.75
  -5   0  10    0.00    4.46
  -5   0  10   -0.00    4.10
   5   0 -10   -0.00    4.79
   5   0 -10   -0.00    3.56
  -5   0  11    8.17    6.30
  -5   0  11   22.44    7.26
   5   0 -11   31.54    8.54
   5   0 -11   21.28    6.49
  -5   0  12    0.00    5.22
  -5   0  12   -0.00    4.69
   5   0 -12   -0.00    5.11
   5   0 -12   -0.00    3.77
  -5   0  13    9.45    6.04
  -5   0  13    1.20    4.81
   5   0 -13    0.00    5.68
   5   0 -13    5.75    4.66
  -5   0  14    0.62    4.62
   5   0 -14   -0.00    5.44
   5   0 -14    2.14    4.25
  -5   0  15  102.94   16.62
   5   0 -15  125.36   18.27
   5   0 -15  131.10   16.94
  -5   0  16    2.16    5.12
   5   0 -16    0.12    5.59
   5   0 -16   -0.00    4.17
  -5   0  17   72.83   13.01
   5   0 -17   64.24   13.40
   5   0 -17   54.99   11.41
  -5   0  18    0.82    4.79
   5   0 -18    1.47    4.17
  -5   0  19  130.01   19.19
   5   0 -19  117.96   17.58
  -5   0  20   -0.00    5.43
  -5   0  21  212.99   27.31
   5   0 -21  192.42   27.07
  -5   0  22    4.52    6.13
   5   0 -22   -0.00    6.33
  -5   0  23   -0.00    6.29
   5   0 -23   -0.00    6.48
  -5   0  24   -0.00    6.12
   5   0 -24    2.30    6.26
  -5   0  25    8.89    7.84
   5   0 -25   29.35   11.58
  -5   0  26   -0.00    5.66
   5   0 -26    5.11    7.17
  -5   0  27   16.67    8.71
   5   0 -27   24.16   10.97
   5   0 -28    0.00    7.98
   5   0 -29   10.60    7.36
   5   0 -30    2.07    6.99
   5   0 -31   31.94   12.49
   5   0 -32   16.05    9.10
   5   0 -33    5.67    7.71
   5   0 -34   -0.00    8.81
   5   0 -35   12.15    9.94
   5   0 -36    2.43    6.85
   5   0 -37   11.26    9.06
   5   0 -38    0.00    7.57
   5   0 -39    0.00    8.00
  -5   1   1  430.68   38.42
  -5   1   1  429.01   39.18
   5  -1  -1  379.27   38.30
   5  -1  -1  445.43   38.57
   5   1  -1  395.00   39.38
   5   1  -1  402.05   39.47
   5   1  -1  411.13   39.29
  -5  -1   1  358.05   38.93
  -5  -1   1  396.67   38.81
  -5  -1   1  443.84   40.59
  -5   1   2    3.59    4.19
  -5   1   2    4.40    4.59
   5  -1  -2    3.64    3.61
   5  -1  -2    2.93    3.75
   5   1  -2    3.11    4.07
   5   1  -2   -0.00    3.98
  -5  -1   2    0.00    3.50
  -5  -1   2    0.00    4.23
  -5   1   3  483.20   43.60
  -5   1   3  479.50   44.04
   5  -1  -3  445.93   43.25
   5  -1  -3  470.88   42.99
   5   1  -3  418.36   43.69
   5   1  -3  489.94   44.31
  -5  -1   3  450.97   43.57
  -5  -1   3  463.07   44.78
  -5   1   4    8.63    4.79
  -5   1   4   26.09    6.57
   5  -1  -4    8.08    4.85
   5  -1  -4   11.12    4.65
   5   1  -4   21.57    5.98
   5   1  -4   12.69    5.55
  -5  -1   4   11.44    5.10
  -5  -1   4   11.22    5.86
  -5   1   5   99.39   13.47
  -5   1   5  102.77   14.09
   5  -1  -5   86.48   12.82
   5  -1  -5  107.89   13.14
   5   1  -5  115.25   14.31
   5   1  -5   91.04   13.46
  -5  -1   5  110.98   13.88
  -5  -1   5  101.64   14.37
  -5   1   6  580.66   54.15
  -5   1   6  556.85   54.19
   5  -1  -6  534.84   53.54
   5  -1  -6  602.44   53.43
   5   1  -6  602.76   54.59
  -5  -1   6  604.40   54.42
  -5  -1   6  568.43   54.87
  -5   1   7  505.66   52.75
  -5   1   7  563.77   53.37
   5  -1  -7  550.27   52.96
   5  -1  -7  591.13   52.44
   5   1  -7  538.28   53.00
   5   1  -7  636.87   53.97
  -5  -1   7  566.28   53.99
  -5   1   8    0.00    4.44
  -5   1   8   -0.00    4.62
   5  -1  -8    0.00    5.28
   5  -1  -8    2.58    4.03
   5   1  -8    1.12    5.04
   5   1  -8    2.62    4.34
  -5  -1   8    0.00    4.94
  -5  -1   8    0.00    4.85
  -5   1   9   16.38    6.84
  -5   1   9   16.93    6.75
   5  -1  -9   16.59    6.96
   5  -1  -9   36.13    6.94
   5   1  -9   18.14    6.82
   5   1  -9   30.13    7.17
  -5  -1   9   18.39    6.84
  -5  -1   9   37.25    8.58
  -5   1  10    0.00    4.68
  -5   1  10    0.00    4.46
   5  -1 -10    3.17    4.16
   5  -1 -10    4.23    3.95
   5   1 -10   -0.00    5.01
   5   1 -10    2.12    4.23
  -5  -1  10   -0.00    5.04
  -5  -1  10    0.00    4.58
  -5   1  11  215.27   25.43
  -5   1  11  197.76   25.01
   5  -1 -11  228.89   26.22
   5  -1 -11  294.86   26.09
   5   1 -11  208.92   25.48
   5   1 -11  204.64   24.59
  -5  -1  11  218.52   25.65
  -5  -1  11  229.34   26.21
[truncated: 869,626 more chars]
