# Supplementary material for: LED-pump-X-ray-multiprobe crystallography for sub-second timescales
Source: Commun Chem. 2022 Aug 26;5:102. doi: 10.1038/s42004-022-00716-1 (PMC9814726; doi:10.1038/s42004-022-00716-1)
Supplement: Supplementary file 10 — Supplementary Data 1 [file 42004_2022_716_MOESM10_ESM.zip › CIFs/8s_265K/265K_8s_t4_excit.cif]

data_global

# SUBMISSION DETAILS
 
_publ_contact_author_name       'Hatcher, Lauren'
_publ_contact_author_address
;
School of Chemistry
Cardiff University
Main Building
Park Place 
Cardiff
CF10 3AT
United Kingdom
;
_publ_contact_author_email       'HatcherL1@cardiff.ac.uk'
_publ_requested_category          FM
_publ_section_comment
; 
?
;
_publ_section_references
;
Diamond General Data Aquisition (GDA) software: http://www.opengda.org/

XIA2: Winter, G. (2010) J. Appl. Cryst. 43, 186-190.
POINTLESS: Evans, P. (2006) Acta Cryst. D62, 72-82.
AIMLESS: Evans, P. R. and Murshudov, G. N. (2013) Acta Cryst. D69, 1204-1214.
DIALS: Winter, G., et al. Acta Cryst. (2018) D74, 85-97.
CCP4: Winn, M. D. et al. (2011) Acta Cryst. D67, 235-242.
   
SHELXL: Sheldrick G. M. (2015). Acta Cryst. C71, 3-8.
SHELXT:	Sheldrick, G. M. (2015). Acta Cryst. A71, 3-8.
 
OLEX2: Dolomanov, O.V.; Bourhis, L.J.; Gildea, R.J.; Howard, J.A.K.; Puschmann,
 H., OLEX2: A complete structure solution, refinement and analysis program 
 (2009). J. Appl. Cryst., 42, 339-341.

MERCURY: Macrae, C. F., Bruno, I. J., Chisholm, J. A., Edgington,
P. R., McCabe, P., Pidcock, E., Rodriguez-Monge, L., Taylor, R.,
van de Streek, J. & Wood, P. A. (2008). J. Appl. Cryst. 41, 466-470.
;

####
 
data_265K_8s_t4_excit
 
_audit_creation_method            'SHELXL-2018/3'
_shelx_SHELXL_version_number      '2018/3'
_chemical_name_systematic         
;
Nitro-(N,N,N',N'-tetrabutyldiethylenetriamine)palladium(II)
tetraphenylborate, tetrahydrofuran solvate
;
_chemical_name_common             ?
_chemical_melting_point           ?
_chemical_formula_moiety          
;
C20 H45 N4 O2 Pd, C24 H20 B, C4 H8 O
;
_chemical_formula_sum            'C48 H73 B N4 O3 Pd' 
_chemical_formula_weight          871.31

loop_
 _atom_type_symbol
 _atom_type_description
 _atom_type_scat_dispersion_real
 _atom_type_scat_dispersion_imag
 _atom_type_scat_source
 'C'  'C'   0.0010   0.0010
 'International Tables Vol C Tables 4.2.6.8 and 6.1.1.4'
 'H'  'H'   0.0000   0.0000
 'International Tables Vol C Tables 4.2.6.8 and 6.1.1.4'
 'B'  'B'   0.0000   0.0000
 'International Tables Vol C Tables 4.2.6.8 and 6.1.1.4'
 'N'  'N'   0.0030   0.0020
 'International Tables Vol C Tables 4.2.6.8 and 6.1.1.4'
 'O'  'O'   0.0050   0.0030
 'International Tables Vol C Tables 4.2.6.8 and 6.1.1.4'
 'Pd'  'Pd'  -2.5040   0.6150
 'International Tables Vol C Tables 4.2.6.8 and 6.1.1.4'
 
_space_group_crystal_system       monoclinic
_space_group_IT_number            14
_space_group_name_H-M_alt         'P 21/n'
_space_group_name_Hall            '-P 2yn'
 
_shelx_space_group_comment
;
The symmetry employed for this shelxl refinement is uniquely defined
by the following loop, which should always be used as a source of
symmetry information in preference to the above space-group names.
They are only intended as comments.
;
 
loop_
 _space_group_symop_operation_xyz
 'x, y, z'
 '-x+1/2, y+1/2, -z+1/2'
 '-x, -y, -z'
 'x-1/2, -y-1/2, z-1/2'
 
_cell_length_a                    11.6683(7)
_cell_length_b                    13.6168(8)
_cell_length_c                    30.2159(18)
_cell_angle_alpha                 90
_cell_angle_beta                  93.256(5)
_cell_angle_gamma                 90
_cell_volume                      4793.1(5)
_cell_formula_units_Z             4
_cell_measurement_temperature     265(2)
_cell_measurement_reflns_used     9448
_cell_measurement_theta_max       18.9725331129
_cell_measurement_theta_min       1.23397501929
 
_exptl_crystal_description        Plate
_exptl_crystal_colour             Yellow
_exptl_crystal_density_meas       ?
_exptl_crystal_density_method     ?
_exptl_crystal_density_diffrn     1.207          
_exptl_crystal_F_000              1856
_exptl_transmission_factor_min    ?
_exptl_transmission_factor_max    ?
_exptl_crystal_size_max           0.100
_exptl_crystal_size_mid           0.100
_exptl_crystal_size_min           0.050
_exptl_absorpt_coefficient_mu     0.201
_shelx_estimated_absorpt_T_min    0.980
_shelx_estimated_absorpt_T_max    0.990
_exptl_absorpt_correction_T_min   0.994807378741
_exptl_absorpt_correction_T_max   1.0
_exptl_absorpt_correction_type    empirical
_exptl_absorpt_process_details    
;
CCP4 7.0.048: AIMLESS, version 0.5.32 : 29/03/17
Scaling & analysis of unmerged intensities, absorption correction using spherical harmonics
;
_exptl_absorpt_special_details    ?
_diffrn_ambient_temperature       265(2)
_diffrn_radiation_wavelength      0.534
_diffrn_measurement_device_type   'Photon counting pixel array'
_diffrn_radiation_type            Synchrotron
_diffrn_measurement_method        'shutterless scans'
_diffrn_radiation_source          'Diamond Light Source Beamline I19-2'
_diffrn_radiation_monochromator   'Silicon 111'
_diffrn_detector_area_resol_mean  ?
_diffrn_reflns_number             31608
_diffrn_reflns_av_unetI/netI      0.1107
_diffrn_reflns_av_R_equivalents   0.0804
_diffrn_reflns_limit_h_min        -14
_diffrn_reflns_limit_h_max        14
_diffrn_reflns_limit_k_min        -16
_diffrn_reflns_limit_k_max        17
_diffrn_reflns_limit_l_min        -32
_diffrn_reflns_limit_l_max        37
_diffrn_reflns_theta_min          1.381
_diffrn_reflns_theta_max          19.496
_diffrn_reflns_theta_full         18.687
_diffrn_measured_fraction_theta_max   0.986
_diffrn_measured_fraction_theta_full  0.987
_diffrn_reflns_Laue_measured_fraction_max    0.986
_diffrn_reflns_Laue_measured_fraction_full   0.987
_diffrn_reflns_point_group_measured_fraction_max   0.986
_diffrn_reflns_point_group_measured_fraction_full  0.987
_reflns_number_total              9668
_reflns_number_gt                 4668
_reflns_threshold_expression      'I > 2\s(I)'
_reflns_Friedel_coverage          0.000
_reflns_Friedel_fraction_max      .
_reflns_Friedel_fraction_full     .
 
_reflns_special_details
;
 Reflections were merged by SHELXL according to the crystal
 class for the calculation of statistics and refinement.
 
 _reflns_Friedel_fraction is defined as the number of unique
 Friedel pairs measured divided by the number that would be
 possible theoretically, ignoring centric projections and
 systematic absences.
;
 
_computing_data_collection        'Diamond GDA (http://www.opengda.org/)'
_computing_cell_refinement        'DIALS (Winter, 2018)'
_computing_data_reduction         'XIA2 (Winter 2010)'
_computing_structure_solution     'SHELXT (Sheldrick, 2015)'
_computing_structure_refinement   'SHELXL (Sheldrick, 2015)'
_computing_molecular_graphics     'OLEX2 (Dolomanov et al., 2009)'
_computing_publication_material   'MERCURY (Macrae et al., 2008)'
_refine_special_details           ?
_refine_ls_structure_factor_coef  Fsqd
_refine_ls_matrix_type            full
_refine_ls_weighting_scheme       calc
_refine_ls_weighting_details
'w=1/[\s^2^(Fo^2^)+(0.0516P)^2^] where P=(Fo^2^+2Fc^2^)/3'
_atom_sites_solution_primary      ?
_atom_sites_solution_secondary    ?
_atom_sites_solution_hydrogens    geom
_refine_ls_hydrogen_treatment     constr
_refine_ls_extinction_method      none
_refine_ls_extinction_coef        .
_refine_ls_number_reflns          9668
_refine_ls_number_parameters      526
_refine_ls_number_restraints      490
_refine_ls_R_factor_all           0.1232
_refine_ls_R_factor_gt            0.0572
_refine_ls_wR_factor_ref          0.1367
_refine_ls_wR_factor_gt           0.1153
_refine_ls_goodness_of_fit_ref    0.889
_refine_ls_restrained_S_all       0.886
_refine_ls_shift/su_max           0.001
_refine_ls_shift/su_mean          0.000
 
loop_
 _atom_site_label
 _atom_site_type_symbol
 _atom_site_fract_x
 _atom_site_fract_y
 _atom_site_fract_z
 _atom_site_U_iso_or_equiv
 _atom_site_adp_type
 _atom_site_occupancy
 _atom_site_site_symmetry_order  
 _atom_site_calc_flag
 _atom_site_refinement_flags_posn
 _atom_site_refinement_flags_adp
 _atom_site_refinement_flags_occupancy
 _atom_site_disorder_assembly
 _atom_site_disorder_group
Pd1 Pd 0.33979(3) 0.77539(2) 0.34719(2) 0.05106(14) Uani 1 1 d . . . . .
N2 N 0.3462(3) 0.9275(2) 0.33859(11) 0.0588(8) Uani 1 1 d . . . . .
N3 N 0.4559(3) 0.7981(2) 0.39845(10) 0.0485(8) Uani 1 1 d . . . . .
H3 H 0.532781 0.787719 0.387800 0.058 Uiso 1 1 calc R U . . .
N4 N 0.3307(3) 0.6318(2) 0.37171(11) 0.0510(8) Uani 1 1 d . . . . .
C1 C 0.4433(4) 0.9631(3) 0.37021(14) 0.0640(11) Uani 1 1 d . . . . .
H1A H 0.515803 0.957130 0.356269 0.077 Uiso 1 1 calc R U . . .
H1B H 0.431656 1.031720 0.377292 0.077 Uiso 1 1 calc R U . . .
C2 C 0.4465(4) 0.9028(3) 0.41196(13) 0.0624(11) Uani 1 1 d . . . . .
H2A H 0.511924 0.921380 0.431407 0.075 Uiso 1 1 calc R U . . .
H2B H 0.377080 0.913052 0.427559 0.075 Uiso 1 1 calc R U . . .
C3 C 0.4360(4) 0.7230(3) 0.43276(13) 0.0557(10) Uani 1 1 d . . . . .
H3A H 0.367383 0.738530 0.448007 0.067 Uiso 1 1 calc R U . . .
H3B H 0.500648 0.720587 0.454394 0.067 Uiso 1 1 calc R U . . .
C4 C 0.4222(3) 0.6255(3) 0.40914(13) 0.0546(10) Uani 1 1 d . . . . .
H4A H 0.401194 0.575420 0.430045 0.066 Uiso 1 1 calc R U . . .
H4B H 0.494609 0.606591 0.397368 0.066 Uiso 1 1 calc R U . . .
C5 C 0.2315(4) 0.9656(3) 0.35196(15) 0.0700(12) Uani 1 1 d . . . . .
H5A H 0.172043 0.934713 0.333008 0.084 Uiso 1 1 calc R U . . .
H5B H 0.220872 0.943933 0.382024 0.084 Uiso 1 1 calc R U . . .
C6 C 0.2120(4) 1.0754(3) 0.35019(18) 0.0929(16) Uani 1 1 d . . . . .
H6A H 0.217999 1.098132 0.319987 0.112 Uiso 1 1 calc R U . . .
H6B H 0.271260 1.107900 0.368634 0.112 Uiso 1 1 calc R U . . .
C7 C 0.0951(4) 1.1034(4) 0.3659(2) 0.115(2) Uani 1 1 d . . . . .
H7A H 0.036348 1.065122 0.349830 0.138 Uiso 1 1 calc R U . . .
H7B H 0.092346 1.087658 0.397176 0.138 Uiso 1 1 calc R U . . .
C8 C 0.0706(6) 1.2104(4) 0.3592(3) 0.176(3) Uani 1 1 d . . . . .
H8A H 0.055604 1.223265 0.328188 0.264 Uiso 1 1 calc R U . . .
H8B H 0.135724 1.248150 0.370093 0.264 Uiso 1 1 calc R U . . .
H8C H 0.004714 1.228390 0.375046 0.264 Uiso 1 1 calc R U . . .
C9 C 0.3659(4) 0.9605(3) 0.29198(14) 0.0641(11) Uani 1 1 d . . . . .
H9A H 0.298580 0.943941 0.273157 0.077 Uiso 1 1 calc R U . . .
H9B H 0.373555 1.031392 0.291907 0.077 Uiso 1 1 calc R U . . .
C10 C 0.4697(4) 0.9167(3) 0.27208(14) 0.0737(12) Uani 1 1 d . . . . .
H10A H 0.468456 0.845834 0.275337 0.088 Uiso 1 1 calc R U . . .
H10B H 0.538888 0.941289 0.287619 0.088 Uiso 1 1 calc R U . . .
C11 C 0.4707(4) 0.9430(4) 0.22358(16) 0.0909(16) Uani 1 1 d . . . . .
H11A H 0.406551 0.910990 0.207674 0.109 Uiso 1 1 calc R U . . .
H11B H 0.460371 1.013392 0.220308 0.109 Uiso 1 1 calc R U . . .
C12 C 0.5802(5) 0.9135(5) 0.20320(19) 0.129(2) Uani 1 1 d . . . . .
H12A H 0.577568 0.933789 0.172736 0.193 Uiso 1 1 calc R U . . .
H12B H 0.588792 0.843405 0.204825 0.193 Uiso 1 1 calc R U . . .
H12C H 0.644194 0.944289 0.219025 0.193 Uiso 1 1 calc R U . . .
C13 C 0.2115(3) 0.6236(3) 0.38890(14) 0.0589(11) Uani 1 1 d . . . . .
H13A H 0.203002 0.675552 0.410435 0.071 Uiso 1 1 calc R U . . .
H13B H 0.156323 0.636222 0.364335 0.071 Uiso 1 1 calc R U . . .
C14 C 0.1793(3) 0.5281(3) 0.41007(16) 0.0701(13) Uani 1 1 d . . . . .
H14A H 0.231909 0.514964 0.435381 0.084 Uiso 1 1 calc R U . . .
H14B H 0.185998 0.475070 0.388965 0.084 Uiso 1 1 calc R U . . .
C15 C 0.0579(4) 0.5316(3) 0.42503(17) 0.0785(14) Uani 1 1 d . . . . .
H15A H 0.052279 0.584578 0.446247 0.094 Uiso 1 1 calc R U . . .
H15B H 0.006271 0.546613 0.399654 0.094 Uiso 1 1 calc R U . . .
C16 C 0.0189(4) 0.4377(3) 0.44591(18) 0.0909(16) Uani 1 1 d . . . . .
H16A H 0.020941 0.385221 0.424755 0.136 Uiso 1 1 calc R U . . .
H16B H -0.058047 0.445691 0.454988 0.136 Uiso 1 1 calc R U . . .
H16C H 0.069010 0.422425 0.471276 0.136 Uiso 1 1 calc R U . . .
C17 C 0.3481(3) 0.5521(3) 0.33883(14) 0.0631(11) Uani 1 1 d . . . . .
H17A H 0.282559 0.551222 0.317596 0.076 Uiso 1 1 calc R U . . .
H17B H 0.349805 0.489638 0.354269 0.076 Uiso 1 1 calc R U . . .
C18 C 0.4550(4) 0.5610(3) 0.31396(15) 0.0762(13) Uani 1 1 d . . . . .
H18A H 0.521619 0.558016 0.334654 0.091 Uiso 1 1 calc R U . . .
H18B H 0.455654 0.624077 0.299055 0.091 Uiso 1 1 calc R U . . .
C19 C 0.4621(5) 0.4781(4) 0.2795(2) 0.116(2) Uani 1 1 d . . . . .
H19A H 0.452374 0.415575 0.294223 0.140 Uiso 1 1 calc R U . . .
H19B H 0.399160 0.485529 0.257396 0.140 Uiso 1 1 calc R U . . .
C20 C 0.5669(6) 0.4762(5) 0.2578(2) 0.151(3) Uani 1 1 d . . . . .
H20A H 0.568073 0.419876 0.238792 0.227 Uiso 1 1 calc R U . . .
H20B H 0.630050 0.472735 0.279565 0.227 Uiso 1 1 calc R U . . .
H20C H 0.573333 0.534861 0.240508 0.227 Uiso 1 1 calc R U . . .
C21 C 0.6571(3) 0.3738(3) 0.42710(14) 0.0541(10) Uani 1 1 d . . . . .
C22 C 0.7090(3) 0.4238(3) 0.39351(16) 0.0665(12) Uani 1 1 d . . . . .
H22 H 0.724777 0.389707 0.367893 0.080 Uiso 1 1 calc R U . . .
C23 C 0.7383(4) 0.5223(3) 0.39653(19) 0.0822(14) Uani 1 1 d . . . . .
H23 H 0.774107 0.552197 0.373342 0.099 Uiso 1 1 calc R U . . .
C24 C 0.7152(4) 0.5758(3) 0.43313(19) 0.0808(14) Uani 1 1 d . . . . .
H24 H 0.735418 0.641783 0.435169 0.097 Uiso 1 1 calc R U . . .
C25 C 0.6616(4) 0.5305(3) 0.46691(17) 0.0727(13) Uani 1 1 d . . . . .
H25 H 0.645116 0.565686 0.492147 0.087 Uiso 1 1 calc R U . . .
C26 C 0.6321(3) 0.4321(3) 0.46325(15) 0.0622(11) Uani 1 1 d . . . . .
H26 H 0.593632 0.403461 0.486089 0.075 Uiso 1 1 calc R U . . .
C27 C 0.7349(3) 0.2016(3) 0.45888(14) 0.0542(10) Uani 1 1 d . . . . .
C28 C 0.8096(4) 0.2514(3) 0.48881(15) 0.0658(12) Uani 1 1 d . . . . .
H28 H 0.804334 0.319462 0.490442 0.079 Uiso 1 1 calc R U . . .
C29 C 0.8915(4) 0.2037(4) 0.51630(17) 0.0854(15) Uani 1 1 d . . . . .
H29 H 0.938977 0.240180 0.535848 0.102 Uiso 1 1 calc R U . . .
C30 C 0.9031(4) 0.1036(4) 0.51491(18) 0.0869(15) Uani 1 1 d . . . . .
H30 H 0.957011 0.071702 0.533670 0.104 Uiso 1 1 calc R U . . .
C31 C 0.8338(4) 0.0515(4) 0.48536(19) 0.0870(15) Uani 1 1 d . . . . .
H31 H 0.840987 -0.016456 0.483767 0.104 Uiso 1 1 calc R U . . .
C32 C 0.7523(4) 0.0997(3) 0.45762(17) 0.0752(14) Uani 1 1 d . . . . .
H32 H 0.707529 0.062682 0.437383 0.090 Uiso 1 1 calc R U . . .
C33 C 0.5057(3) 0.2307(3) 0.44413(13) 0.0496(9) Uani 1 1 d . . . . .
C34 C 0.4794(3) 0.1455(3) 0.46651(13) 0.0552(10) Uani 1 1 d . . . . .
H34 H 0.537776 0.100320 0.472967 0.066 Uiso 1 1 calc R U . . .
C35 C 0.3700(3) 0.1241(3) 0.47978(14) 0.0647(12) Uani 1 1 d . . . . .
H35 H 0.356815 0.065739 0.494619 0.078 Uiso 1 1 calc R U . . .
C36 C 0.2808(4) 0.1891(3) 0.47104(16) 0.0705(13) Uani 1 1 d . . . . .
H36 H 0.207684 0.176099 0.480328 0.085 Uiso 1 1 calc R U . . .
C37 C 0.3033(4) 0.2741(3) 0.44811(18) 0.0798(14) Uani 1 1 d . . . . .
H37 H 0.244309 0.318333 0.441039 0.096 Uiso 1 1 calc R U . . .
C38 C 0.4119(4) 0.2933(3) 0.43577(17) 0.0728(13) Uani 1 1 d . . . . .
H38 H 0.424295 0.351813 0.420869 0.087 Uiso 1 1 calc R U . . .
C39 C 0.6380(4) 0.2130(3) 0.37507(15) 0.0655(11) Uani 1 1 d . . . . .
C40 C 0.5459(5) 0.2198(3) 0.34435(16) 0.0788(13) Uani 1 1 d . . . . .
H40 H 0.476841 0.244039 0.353723 0.095 Uiso 1 1 calc R U . . .
C41 C 0.5512(6) 0.1921(4) 0.29974(19) 0.0982(17) Uani 1 1 d . . . . .
H41 H 0.487451 0.198788 0.280082 0.118 Uiso 1 1 calc R U . . .
C42 C 0.6516(6) 0.1552(4) 0.2858(2) 0.117(2) Uani 1 1 d . . . . .
H42 H 0.656368 0.136240 0.256399 0.140 Uiso 1 1 calc R U . . .
C43 C 0.7452(6) 0.1459(5) 0.3148(2) 0.137(2) Uani 1 1 d . . . . .
H43 H 0.813410 0.119943 0.305348 0.164 Uiso 1 1 calc R U . . .
C44 C 0.7371(5) 0.1755(4) 0.35825(19) 0.1102(19) Uani 1 1 d . . . . .
H44 H 0.802132 0.170004 0.377369 0.132 Uiso 1 1 calc R U . . .
B1 B 0.6340(4) 0.2548(3) 0.42631(17) 0.0561(10) Uani 1 1 d . . . . .
O3 O 0.6870(15) 0.806(3) 0.3645(12) 0.0933(12) Uani 0.578(18) 1 d D . P A 1
C45 C 0.7286(11) 0.7574(13) 0.3270(5) 0.0938(19) Uani 0.578(18) 1 d D . P A 1
H45A H 0.705652 0.792950 0.300096 0.113 Uiso 0.578(18) 1 calc R U P A 1
H45B H 0.697184 0.691550 0.324698 0.113 Uiso 0.578(18) 1 calc R U P A 1
C46 C 0.8553(10) 0.7533(15) 0.3328(6) 0.113(2) Uani 0.578(18) 1 d D . P A 1
H46A H 0.881094 0.686202 0.337408 0.135 Uiso 0.578(18) 1 calc R U P A 1
H46B H 0.890153 0.779546 0.306902 0.135 Uiso 0.578(18) 1 calc R U P A 1
C47 C 0.8856(9) 0.8141(14) 0.3723(4) 0.113(2) Uani 0.578(18) 1 d D . P A 1
H47A H 0.931674 0.776056 0.393818 0.135 Uiso 0.578(18) 1 calc R U P A 1
H47B H 0.930031 0.870641 0.363923 0.135 Uiso 0.578(18) 1 calc R U P A 1
C48 C 0.7812(10) 0.8461(11) 0.3914(4) 0.0938(19) Uani 0.578(18) 1 d D . P A 1
H48A H 0.778793 0.822501 0.421663 0.113 Uiso 0.578(18) 1 calc R U P A 1
H48B H 0.777154 0.917229 0.391728 0.113 Uiso 0.578(18) 1 calc R U P A 1
O3A O 0.682(2) 0.804(4) 0.3620(16) 0.0933(12) Uani 0.422(18) 1 d D . P A 2
C45A C 0.7460(15) 0.7812(17) 0.3242(7) 0.0938(19) Uani 0.422(18) 1 d D . P A 2
H45C H 0.733491 0.830971 0.301461 0.113 Uiso 0.422(18) 1 calc R U P A 2
H45D H 0.722443 0.718058 0.311864 0.113 Uiso 0.422(18) 1 calc R U P A 2
C46A C 0.8679(14) 0.7785(18) 0.3400(9) 0.113(2) Uani 0.422(18) 1 d D . P A 2
H46C H 0.886796 0.720371 0.357443 0.135 Uiso 0.422(18) 1 calc R U P A 2
H46D H 0.919273 0.784417 0.316018 0.135 Uiso 0.422(18) 1 calc R U P A 2
C47A C 0.8657(13) 0.8675(18) 0.3672(6) 0.113(2) Uani 0.422(18) 1 d D . P A 2
H47C H 0.919598 0.861227 0.392674 0.135 Uiso 0.422(18) 1 calc R U P A 2
H47D H 0.887865 0.923912 0.350000 0.135 Uiso 0.422(18) 1 calc R U P A 2
C48A C 0.7520(14) 0.8808(13) 0.3815(6) 0.0938(19) Uani 0.422(18) 1 d D . P A 2
H48C H 0.752267 0.877499 0.413558 0.113 Uiso 0.422(18) 1 calc R U P A 2
H48D H 0.722258 0.944360 0.371987 0.113 Uiso 0.422(18) 1 calc R U P A 2
O1 O 0.1275(4) 0.7605(3) 0.29904(13) 0.1027(13) Uani 0.678(4) 1 d D . P B 3
O2 O 0.2618(3) 0.72443(19) 0.25862(15) 0.1027(13) Uani 0.678(4) 1 d D . P B 3
N1 N 0.2279(3) 0.74951(14) 0.29368(12) 0.0688(13) Uani 0.678(4) 1 d D . P B 3
O1A O 0.2067(8) 0.7585(2) 0.3053(3) 0.1027(13) Uani 0.322(4) 1 d D . P B 4
O2A O 0.3159(7) 0.7183(3) 0.2554(3) 0.1027(13) Uani 0.322(4) 1 d D . P B 4
N1A N 0.2091(6) 0.7319(2) 0.2640(2) 0.0688(13) Uani 0.322(4) 1 d D . P B 4
 
loop_
 _atom_site_aniso_label
 _atom_site_aniso_U_11
 _atom_site_aniso_U_22
 _atom_site_aniso_U_33
 _atom_site_aniso_U_23
 _atom_site_aniso_U_13
 _atom_site_aniso_U_12
Pd1 0.0532(2) 0.0511(2) 0.0483(2) 0.00191(18) -0.00263(17) -0.00248(16)
N2 0.066(2) 0.056(2) 0.0530(19) 0.0054(16) -0.0008(15) -0.0017(15)
N3 0.0496(18) 0.0517(16) 0.0437(19) -0.0008(13) -0.0008(15) -0.0057(14)
N4 0.0504(17) 0.0510(18) 0.0509(19) -0.0008(14) -0.0027(13) -0.0024(14)
C1 0.079(3) 0.054(2) 0.058(2) 0.0022(19) -0.006(2) -0.006(2)
C2 0.081(3) 0.0530(18) 0.052(2) -0.0028(17) -0.006(2) -0.003(2)
C3 0.065(3) 0.057(2) 0.044(2) 0.0047(15) -0.001(2) -0.0025(19)
C4 0.057(2) 0.055(2) 0.051(2) 0.0041(18) -0.0049(18) 0.0023(19)
C5 0.075(2) 0.068(2) 0.067(3) 0.001(2) 0.002(2) 0.008(2)
C6 0.112(4) 0.071(2) 0.095(4) -0.001(3) 0.000(3) 0.023(3)
C7 0.101(4) 0.095(3) 0.146(5) -0.035(4) -0.015(3) 0.031(3)
C8 0.158(6) 0.095(4) 0.270(10) -0.050(5) -0.037(7) 0.047(4)
C9 0.077(3) 0.059(3) 0.056(2) 0.010(2) -0.002(2) -0.006(2)
C10 0.077(3) 0.081(3) 0.064(3) 0.007(2) 0.003(2) -0.004(2)
C11 0.093(4) 0.115(4) 0.065(3) 0.010(3) 0.009(3) -0.007(3)
C12 0.111(4) 0.181(6) 0.096(5) -0.012(4) 0.033(3) -0.005(4)
C13 0.050(2) 0.054(2) 0.072(3) 0.003(2) 0.0016(19) -0.0028(18)
C14 0.062(2) 0.063(2) 0.086(4) 0.010(2) 0.013(2) -0.006(2)
C15 0.061(2) 0.074(3) 0.103(4) 0.003(3) 0.020(3) -0.008(2)
C16 0.079(3) 0.078(3) 0.119(5) 0.009(3) 0.027(3) -0.011(2)
C17 0.071(3) 0.057(2) 0.061(3) -0.0083(19) 0.001(2) -0.001(2)
C18 0.074(3) 0.089(3) 0.066(3) -0.010(2) 0.007(2) 0.007(2)
C19 0.123(5) 0.121(4) 0.109(5) -0.043(3) 0.042(4) -0.008(4)
C20 0.157(6) 0.169(7) 0.135(6) -0.032(5) 0.074(5) 0.015(5)
C21 0.052(2) 0.0536(18) 0.055(2) 0.0046(16) -0.0077(19) -0.0007(17)
C22 0.060(3) 0.066(2) 0.073(3) 0.012(2) 0.005(2) -0.003(2)
C23 0.062(3) 0.065(2) 0.121(4) 0.023(2) 0.013(3) -0.005(2)
C24 0.065(3) 0.053(3) 0.122(4) 0.016(2) -0.010(3) 0.000(2)
C25 0.077(3) 0.051(2) 0.087(3) 0.001(2) -0.019(2) 0.005(2)
C26 0.071(3) 0.053(2) 0.062(3) 0.0027(19) -0.004(2) 0.0019(19)
C27 0.051(2) 0.0517(19) 0.061(2) 0.0028(18) 0.0117(17) 0.0013(16)
C28 0.065(3) 0.060(3) 0.072(3) -0.006(2) -0.001(2) 0.0068(18)
C29 0.076(3) 0.087(3) 0.091(4) -0.004(3) -0.016(3) 0.015(2)
C30 0.061(3) 0.086(3) 0.113(4) 0.015(3) 0.001(3) 0.022(2)
C31 0.064(3) 0.065(3) 0.132(4) 0.013(3) 0.006(3) 0.013(2)
C32 0.061(3) 0.052(2) 0.113(4) -0.005(2) 0.001(2) 0.0035(19)
C33 0.0558(19) 0.0464(19) 0.045(2) -0.0045(18) -0.0070(17) -0.0019(15)
C34 0.057(2) 0.050(2) 0.059(3) 0.0010(18) -0.001(2) 0.0001(17)
C35 0.060(2) 0.065(3) 0.068(3) 0.011(2) 0.000(2) -0.0062(17)
C36 0.058(2) 0.067(3) 0.087(4) 0.001(2) 0.004(2) -0.0029(18)
C37 0.063(2) 0.060(3) 0.116(4) 0.007(2) 0.008(3) 0.007(2)
C38 0.064(2) 0.050(3) 0.104(4) 0.012(2) 0.004(2) 0.0052(18)
C39 0.083(3) 0.056(3) 0.058(2) -0.002(2) 0.0057(18) -0.012(2)
C40 0.103(3) 0.068(3) 0.064(2) 0.005(2) -0.008(2) -0.017(3)
C41 0.147(5) 0.083(4) 0.063(3) 0.001(3) -0.006(3) -0.037(3)
C42 0.180(6) 0.104(5) 0.069(4) -0.015(4) 0.021(3) -0.024(4)
C43 0.165(5) 0.165(6) 0.082(4) -0.035(4) 0.030(3) 0.023(5)
C44 0.110(4) 0.149(5) 0.073(3) -0.025(3) 0.016(3) 0.019(3)
B1 0.059(2) 0.051(2) 0.058(2) -0.0016(19) 0.0028(19) -0.0004(18)
O3 0.080(2) 0.098(3) 0.103(4) -0.014(2) 0.009(2) -0.005(2)
C45 0.086(2) 0.094(5) 0.102(4) -0.012(3) 0.007(2) -0.003(2)
C46 0.083(2) 0.118(8) 0.137(5) -0.028(4) 0.011(2) -0.008(3)
C47 0.083(2) 0.118(8) 0.137(5) -0.028(4) 0.011(2) -0.008(3)
C48 0.086(2) 0.094(5) 0.102(4) -0.012(3) 0.007(2) -0.003(2)
O3A 0.080(2) 0.098(3) 0.103(4) -0.014(2) 0.009(2) -0.005(2)
C45A 0.086(2) 0.094(5) 0.102(4) -0.012(3) 0.007(2) -0.003(2)
C46A 0.083(2) 0.118(8) 0.137(5) -0.028(4) 0.011(2) -0.008(3)
C47A 0.083(2) 0.118(8) 0.137(5) -0.028(4) 0.011(2) -0.008(3)
C48A 0.086(2) 0.094(5) 0.102(4) -0.012(3) 0.007(2) -0.003(2)
O1 0.076(3) 0.158(3) 0.0722(19) -0.0212(18) -0.012(2) 0.001(2)
O2 0.076(3) 0.158(3) 0.0722(19) -0.0212(18) -0.012(2) 0.001(2)
N1 0.074(3) 0.071(3) 0.060(2) 0.008(2) -0.014(2) -0.002(2)
O1A 0.076(3) 0.158(3) 0.0722(19) -0.0212(18) -0.012(2) 0.001(2)
O2A 0.076(3) 0.158(3) 0.0722(19) -0.0212(18) -0.012(2) 0.001(2)
N1A 0.074(3) 0.071(3) 0.060(2) 0.008(2) -0.014(2) -0.002(2)
 
_geom_special_details
;
 All esds (except the esd in the dihedral angle between two l.s. planes)
 are estimated using the full covariance matrix.  The cell esds are taken
 into account individually in the estimation of esds in distances, angles
 and torsion angles; correlations between esds in cell parameters are only
 used when they are defined by crystal symmetry.  An approximate (isotropic)
 treatment of cell esds is used for estimating esds involving l.s. planes.
;
 
loop_
 _geom_bond_atom_site_label_1
 _geom_bond_atom_site_label_2
 _geom_bond_distance
 _geom_bond_site_symmetry_2
 _geom_bond_publ_flag
Pd1 O1A 1.961(10) . ?
Pd1 N3 2.023(3) . ?
Pd1 N1 2.050(3) . ?
Pd1 N2 2.089(3) . ?
Pd1 N4 2.095(3) . ?
N2 C9 1.508(5) . ?
N2 C5 1.513(5) . ?
N2 C1 1.519(5) . ?
N3 C3 1.484(5) . ?
N3 C2 1.489(5) . ?
N3 H3 0.9800 . ?
N4 C17 1.493(5) . ?
N4 C4 1.513(4) . ?
N4 C13 1.516(5) . ?
C1 C2 1.504(5) . ?
C1 H1A 0.9700 . ?
C1 H1B 0.9700 . ?
C2 H2A 0.9700 . ?
C2 H2B 0.9700 . ?
C3 C4 1.512(5) . ?
C3 H3A 0.9700 . ?
C3 H3B 0.9700 . ?
C4 H4A 0.9700 . ?
C4 H4B 0.9700 . ?
C5 C6 1.512(5) . ?
C5 H5A 0.9700 . ?
C5 H5B 0.9700 . ?
C6 C7 1.518(6) . ?
C6 H6A 0.9700 . ?
C6 H6B 0.9700 . ?
C7 C8 1.497(7) . ?
C7 H7A 0.9700 . ?
C7 H7B 0.9700 . ?
C8 H8A 0.9600 . ?
C8 H8B 0.9600 . ?
C8 H8C 0.9600 . ?
C9 C10 1.505(5) . ?
C9 H9A 0.9700 . ?
C9 H9B 0.9700 . ?
C10 C11 1.509(6) . ?
C10 H10A 0.9700 . ?
C10 H10B 0.9700 . ?
C11 C12 1.505(6) . ?
C11 H11A 0.9700 . ?
C11 H11B 0.9700 . ?
C12 H12A 0.9600 . ?
C12 H12B 0.9600 . ?
C12 H12C 0.9600 . ?
C13 C14 1.506(5) . ?
C13 H13A 0.9700 . ?
C13 H13B 0.9700 . ?
C14 C15 1.511(5) . ?
C14 H14A 0.9700 . ?
C14 H14B 0.9700 . ?
C15 C16 1.507(6) . ?
C15 H15A 0.9700 . ?
C15 H15B 0.9700 . ?
C16 H16A 0.9600 . ?
C16 H16B 0.9600 . ?
C16 H16C 0.9600 . ?
C17 C18 1.497(5) . ?
C17 H17A 0.9700 . ?
C17 H17B 0.9700 . ?
C18 C19 1.541(6) . ?
C18 H18A 0.9700 . ?
C18 H18B 0.9700 . ?
C19 C20 1.420(7) . ?
C19 H19A 0.9700 . ?
C19 H19B 0.9700 . ?
C20 H20A 0.9600 . ?
C20 H20B 0.9600 . ?
C20 H20C 0.9600 . ?
C21 C22 1.389(5) . ?
C21 C26 1.395(5) . ?
C21 B1 1.642(6) . ?
C22 C23 1.385(6) . ?
C22 H22 0.9300 . ?
C23 C24 1.364(7) . ?
C23 H23 0.9300 . ?
C24 C25 1.374(6) . ?
C24 H24 0.9300 . ?
C25 C26 1.386(5) . ?
C25 H25 0.9300 . ?
C26 H26 0.9300 . ?
C27 C28 1.396(6) . ?
C27 C32 1.403(5) . ?
C27 B1 1.657(6) . ?
C28 C29 1.391(6) . ?
C28 H28 0.9300 . ?
C29 C30 1.371(6) . ?
C29 H29 0.9300 . ?
C30 C31 1.369(6) . ?
C30 H30 0.9300 . ?
C31 C32 1.396(6) . ?
C31 H31 0.9300 . ?
C32 H32 0.9300 . ?
C33 C34 1.387(5) . ?
C33 C38 1.399(5) . ?
C33 B1 1.653(6) . ?
C34 C35 1.390(5) . ?
C34 H34 0.9300 . ?
C35 C36 1.380(5) . ?
C35 H35 0.9300 . ?
C36 C37 1.381(6) . ?
C36 H36 0.9300 . ?
C37 C38 1.367(6) . ?
C37 H37 0.9300 . ?
C38 H38 0.9300 . ?
C39 C40 1.383(6) . ?
C39 C44 1.386(6) . ?
C39 B1 1.653(7) . ?
C40 C41 1.405(7) . ?
C40 H40 0.9300 . ?
C41 C42 1.363(8) . ?
C41 H41 0.9300 . ?
C42 C43 1.366(8) . ?
C42 H42 0.9300 . ?
C43 C44 1.383(7) . ?
C43 H43 0.9300 . ?
C44 H44 0.9300 . ?
O3 C45 1.422(11) . ?
O3 C48 1.437(14) . ?
C45 C46 1.480(11) . ?
C45 H45A 0.9700 . ?
C45 H45B 0.9700 . ?
C46 C47 1.479(12) . ?
C46 H46A 0.9700 . ?
C46 H46B 0.9700 . ?
C47 C48 1.445(10) . ?
C47 H47A 0.9700 . ?
C47 H47B 0.9700 . ?
C48 H48A 0.9700 . ?
C48 H48B 0.9700 . ?
O3A C48A 1.43(2) . ?
O3A C45A 1.433(15) . ?
C45A C46A 1.475(14) . ?
C45A H45C 0.9700 . ?
C45A H45D 0.9700 . ?
C46A C47A 1.464(13) . ?
C46A H46C 0.9700 . ?
C46A H46D 0.9700 . ?
C47A C48A 1.430(13) . ?
C47A H47C 0.9700 . ?
C47A H47D 0.9700 . ?
C48A H48C 0.9700 . ?
C48A H48D 0.9700 . ?
O1 N1 1.2003(10) . ?
O2 N1 1.2014(10) . ?
O1A N1A 1.3002(10) . ?
O2A N1A 1.3004(10) . ?
 
loop_
 _geom_angle_atom_site_label_1
 _geom_angle_atom_site_label_2
 _geom_angle_atom_site_label_3
 _geom_angle
 _geom_angle_site_symmetry_1
 _geom_angle_site_symmetry_3
 _geom_angle_publ_flag
O1A Pd1 N3 169.7(2) . . ?
N3 Pd1 N1 177.41(16) . . ?
O1A Pd1 N2 93.93(11) . . ?
N3 Pd1 N2 85.19(12) . . ?
N1 Pd1 N2 95.64(10) . . ?
O1A Pd1 N4 93.73(10) . . ?
N3 Pd1 N4 85.25(11) . . ?
N1 Pd1 N4 94.34(9) . . ?
N2 Pd1 N4 166.34(13) . . ?
C9 N2 C5 109.3(3) . . ?
C9 N2 C1 110.2(3) . . ?
C5 N2 C1 111.2(3) . . ?
C9 N2 Pd1 114.8(2) . . ?
C5 N2 Pd1 105.6(2) . . ?
C1 N2 Pd1 105.6(2) . . ?
C3 N3 C2 116.9(3) . . ?
C3 N3 Pd1 107.7(2) . . ?
C2 N3 Pd1 107.4(2) . . ?
C3 N3 H3 108.2 . . ?
C2 N3 H3 108.2 . . ?
Pd1 N3 H3 108.2 . . ?
C17 N4 C4 109.8(3) . . ?
C17 N4 C13 109.7(3) . . ?
C4 N4 C13 111.2(3) . . ?
C17 N4 Pd1 115.5(3) . . ?
C4 N4 Pd1 105.7(2) . . ?
C13 N4 Pd1 104.8(2) . . ?
C2 C1 N2 109.6(3) . . ?
C2 C1 H1A 109.7 . . ?
N2 C1 H1A 109.7 . . ?
C2 C1 H1B 109.7 . . ?
N2 C1 H1B 109.7 . . ?
H1A C1 H1B 108.2 . . ?
N3 C2 C1 106.9(3) . . ?
N3 C2 H2A 110.3 . . ?
C1 C2 H2A 110.3 . . ?
N3 C2 H2B 110.3 . . ?
C1 C2 H2B 110.3 . . ?
H2A C2 H2B 108.6 . . ?
N3 C3 C4 107.0(3) . . ?
N3 C3 H3A 110.3 . . ?
C4 C3 H3A 110.3 . . ?
N3 C3 H3B 110.3 . . ?
C4 C3 H3B 110.3 . . ?
H3A C3 H3B 108.6 . . ?
C3 C4 N4 110.8(3) . . ?
C3 C4 H4A 109.5 . . ?
N4 C4 H4A 109.5 . . ?
C3 C4 H4B 109.5 . . ?
N4 C4 H4B 109.5 . . ?
H4A C4 H4B 108.1 . . ?
C6 C5 N2 117.6(4) . . ?
C6 C5 H5A 107.9 . . ?
N2 C5 H5A 107.9 . . ?
C6 C5 H5B 107.9 . . ?
N2 C5 H5B 107.9 . . ?
H5A C5 H5B 107.2 . . ?
C5 C6 C7 111.9(4) . . ?
C5 C6 H6A 109.2 . . ?
C7 C6 H6A 109.2 . . ?
C5 C6 H6B 109.2 . . ?
C7 C6 H6B 109.2 . . ?
H6A C6 H6B 107.9 . . ?
C8 C7 C6 111.7(5) . . ?
C8 C7 H7A 109.3 . . ?
C6 C7 H7A 109.3 . . ?
C8 C7 H7B 109.3 . . ?
C6 C7 H7B 109.3 . . ?
H7A C7 H7B 107.9 . . ?
C7 C8 H8A 109.5 . . ?
C7 C8 H8B 109.5 . . ?
H8A C8 H8B 109.5 . . ?
C7 C8 H8C 109.5 . . ?
H8A C8 H8C 109.5 . . ?
H8B C8 H8C 109.5 . . ?
C10 C9 N2 115.1(3) . . ?
C10 C9 H9A 108.5 . . ?
N2 C9 H9A 108.5 . . ?
C10 C9 H9B 108.5 . . ?
N2 C9 H9B 108.5 . . ?
H9A C9 H9B 107.5 . . ?
C9 C10 C11 110.1(4) . . ?
C9 C10 H10A 109.6 . . ?
C11 C10 H10A 109.6 . . ?
C9 C10 H10B 109.6 . . ?
C11 C10 H10B 109.6 . . ?
H10A C10 H10B 108.1 . . ?
C12 C11 C10 112.8(4) . . ?
C12 C11 H11A 109.0 . . ?
C10 C11 H11A 109.0 . . ?
C12 C11 H11B 109.0 . . ?
C10 C11 H11B 109.0 . . ?
H11A C11 H11B 107.8 . . ?
C11 C12 H12A 109.5 . . ?
C11 C12 H12B 109.5 . . ?
H12A C12 H12B 109.5 . . ?
C11 C12 H12C 109.5 . . ?
H12A C12 H12C 109.5 . . ?
H12B C12 H12C 109.5 . . ?
C14 C13 N4 117.7(3) . . ?
C14 C13 H13A 107.9 . . ?
N4 C13 H13A 107.9 . . ?
C14 C13 H13B 107.9 . . ?
N4 C13 H13B 107.9 . . ?
H13A C13 H13B 107.2 . . ?
C13 C14 C15 111.2(3) . . ?
C13 C14 H14A 109.4 . . ?
C15 C14 H14A 109.4 . . ?
C13 C14 H14B 109.4 . . ?
C15 C14 H14B 109.4 . . ?
H14A C14 H14B 108.0 . . ?
C16 C15 C14 114.2(4) . . ?
C16 C15 H15A 108.7 . . ?
C14 C15 H15A 108.7 . . ?
C16 C15 H15B 108.7 . . ?
C14 C15 H15B 108.7 . . ?
H15A C15 H15B 107.6 . . ?
C15 C16 H16A 109.5 . . ?
C15 C16 H16B 109.5 . . ?
H16A C16 H16B 109.5 . . ?
C15 C16 H16C 109.5 . . ?
H16A C16 H16C 109.5 . . ?
H16B C16 H16C 109.5 . . ?
N4 C17 C18 115.1(3) . . ?
N4 C17 H17A 108.5 . . ?
C18 C17 H17A 108.5 . . ?
N4 C17 H17B 108.5 . . ?
C18 C17 H17B 108.5 . . ?
H17A C17 H17B 107.5 . . ?
C17 C18 C19 111.0(4) . . ?
C17 C18 H18A 109.4 . . ?
C19 C18 H18A 109.4 . . ?
C17 C18 H18B 109.4 . . ?
C19 C18 H18B 109.4 . . ?
H18A C18 H18B 108.0 . . ?
C20 C19 C18 113.9(5) . . ?
C20 C19 H19A 108.8 . . ?
C18 C19 H19A 108.8 . . ?
C20 C19 H19B 108.8 . . ?
C18 C19 H19B 108.8 . . ?
H19A C19 H19B 107.7 . . ?
C19 C20 H20A 109.5 . . ?
C19 C20 H20B 109.5 . . ?
H20A C20 H20B 109.5 . . ?
C19 C20 H20C 109.5 . . ?
H20A C20 H20C 109.5 . . ?
H20B C20 H20C 109.5 . . ?
C22 C21 C26 114.4(4) . . ?
C22 C21 B1 123.4(4) . . ?
C26 C21 B1 122.1(4) . . ?
C23 C22 C21 122.9(5) . . ?
C23 C22 H22 118.6 . . ?
C21 C22 H22 118.6 . . ?
C24 C23 C22 120.8(5) . . ?
C24 C23 H23 119.6 . . ?
C22 C23 H23 119.6 . . ?
C23 C24 C25 118.8(5) . . ?
C23 C24 H24 120.6 . . ?
C25 C24 H24 120.6 . . ?
C24 C25 C26 119.8(5) . . ?
C24 C25 H25 120.1 . . ?
C26 C25 H25 120.1 . . ?
C25 C26 C21 123.4(5) . . ?
C25 C26 H26 118.3 . . ?
C21 C26 H26 118.3 . . ?
C28 C27 C32 114.4(4) . . ?
C28 C27 B1 124.6(4) . . ?
C32 C27 B1 121.0(4) . . ?
C29 C28 C27 122.8(4) . . ?
C29 C28 H28 118.6 . . ?
C27 C28 H28 118.6 . . ?
C30 C29 C28 120.8(5) . . ?
C30 C29 H29 119.6 . . ?
C28 C29 H29 119.6 . . ?
C31 C30 C29 118.7(5) . . ?
C31 C30 H30 120.7 . . ?
C29 C30 H30 120.7 . . ?
C30 C31 C32 120.3(5) . . ?
C30 C31 H31 119.8 . . ?
C32 C31 H31 119.8 . . ?
C31 C32 C27 123.0(4) . . ?
C31 C32 H32 118.5 . . ?
C27 C32 H32 118.5 . . ?
C34 C33 C38 113.9(4) . . ?
C34 C33 B1 123.7(4) . . ?
C38 C33 B1 122.3(4) . . ?
C33 C34 C35 123.2(4) . . ?
C33 C34 H34 118.4 . . ?
C35 C34 H34 118.4 . . ?
C36 C35 C34 120.4(4) . . ?
C36 C35 H35 119.8 . . ?
C34 C35 H35 119.8 . . ?
C35 C36 C37 118.1(4) . . ?
C35 C36 H36 121.0 . . ?
C37 C36 H36 121.0 . . ?
C38 C37 C36 120.2(4) . . ?
C38 C37 H37 119.9 . . ?
C36 C37 H37 119.9 . . ?
C37 C38 C33 124.2(4) . . ?
C37 C38 H38 117.9 . . ?
C33 C38 H38 117.9 . . ?
C40 C39 C44 114.3(5) . . ?
C40 C39 B1 122.9(4) . . ?
C44 C39 B1 122.6(4) . . ?
C39 C40 C41 123.4(6) . . ?
C39 C40 H40 118.3 . . ?
C41 C40 H40 118.3 . . ?
C42 C41 C40 118.8(6) . . ?
C42 C41 H41 120.6 . . ?
C40 C41 H41 120.6 . . ?
C41 C42 C43 120.4(7) . . ?
C41 C42 H42 119.8 . . ?
C43 C42 H42 119.8 . . ?
C42 C43 C44 119.1(7) . . ?
C42 C43 H43 120.4 . . ?
C44 C43 H43 120.4 . . ?
C43 C44 C39 124.0(6) . . ?
C43 C44 H44 118.0 . . ?
C39 C44 H44 118.0 . . ?
C21 B1 C33 110.0(3) . . ?
C21 B1 C39 109.9(4) . . ?
C33 B1 C39 108.1(4) . . ?
C21 B1 C27 108.2(3) . . ?
C33 B1 C27 110.2(3) . . ?
C39 B1 C27 110.4(4) . . ?
C45 O3 C48 110.1(10) . . ?
O3 C45 C46 107.9(10) . . ?
O3 C45 H45A 110.1 . . ?
C46 C45 H45A 110.1 . . ?
O3 C45 H45B 110.1 . . ?
C46 C45 H45B 110.1 . . ?
H45A C45 H45B 108.4 . . ?
C47 C46 C45 105.4(8) . . ?
C47 C46 H46A 110.7 . . ?
C45 C46 H46A 110.7 . . ?
C47 C46 H46B 110.7 . . ?
C45 C46 H46B 110.7 . . ?
H46A C46 H46B 108.8 . . ?
C48 C47 C46 108.9(8) . . ?
C48 C47 H47A 109.9 . . ?
C46 C47 H47A 109.9 . . ?
C48 C47 H47B 109.9 . . ?
C46 C47 H47B 109.9 . . ?
H47A C47 H47B 108.3 . . ?
O3 C48 C47 107.1(9) . . ?
O3 C48 H48A 110.3 . . ?
C47 C48 H48A 110.3 . . ?
O3 C48 H48B 110.3 . . ?
C47 C48 H48B 110.3 . . ?
H48A C48 H48B 108.5 . . ?
C48A O3A C45A 100.3(18) . . ?
O3A C45A C46A 106.3(16) . . ?
O3A C45A H45C 110.5 . . ?
C46A C45A H45C 110.5 . . ?
O3A C45A H45D 110.5 . . ?
C46A C45A H45D 110.5 . . ?
H45C C45A H45D 108.7 . . ?
C47A C46A C45A 96.6(12) . . ?
C47A C46A H46C 112.4 . . ?
C45A C46A H46C 112.4 . . ?
C47A C46A H46D 112.4 . . ?
C45A C46A H46D 112.4 . . ?
H46C C46A H46D 110.0 . . ?
C48A C47A C46A 108.6(10) . . ?
C48A C47A H47C 110.0 . . ?
C46A C47A H47C 110.0 . . ?
C48A C47A H47D 110.0 . . ?
C46A C47A H47D 110.0 . . ?
H47C C47A H47D 108.3 . . ?
O3A C48A C47A 107.4(12) . . ?
O3A C48A H48C 110.2 . . ?
C47A C48A H48C 110.2 . . ?
O3A C48A H48D 110.2 . . ?
C47A C48A H48D 110.2 . . ?
H48C C48A H48D 108.5 . . ?
O1 N1 O2 121.84(16) . . ?
O1 N1 Pd1 117.0(3) . . ?
O2 N1 Pd1 121.1(3) . . ?
N1A O1A Pd1 126.3(5) . . ?
O1A N1A O2A 107.70(12) . . ?
 
loop_
 _geom_torsion_atom_site_label_1
 _geom_torsion_atom_site_label_2
 _geom_torsion_atom_site_label_3
 _geom_torsion_atom_site_label_4
 _geom_torsion
 _geom_torsion_site_symmetry_1
 _geom_torsion_site_symmetry_2
 _geom_torsion_site_symmetry_3
 _geom_torsion_site_symmetry_4
 _geom_torsion_publ_flag
C9 N2 C1 C2 -160.3(3) . . . . ?
C5 N2 C1 C2 78.3(4) . . . . ?
Pd1 N2 C1 C2 -35.7(4) . . . . ?
C3 N3 C2 C1 -167.5(3) . . . . ?
Pd1 N3 C2 C1 -46.4(4) . . . . ?
N2 C1 C2 N3 55.4(4) . . . . ?
C2 N3 C3 C4 166.9(3) . . . . ?
Pd1 N3 C3 C4 45.9(3) . . . . ?
N3 C3 C4 N4 -53.4(4) . . . . ?
C17 N4 C4 C3 158.3(3) . . . . ?
C13 N4 C4 C3 -80.1(4) . . . . ?
Pd1 N4 C4 C3 33.1(4) . . . . ?
C9 N2 C5 C6 -57.4(5) . . . . ?
C1 N2 C5 C6 64.5(5) . . . . ?
Pd1 N2 C5 C6 178.5(3) . . . . ?
N2 C5 C6 C7 -178.0(4) . . . . ?
C5 C6 C7 C8 -173.4(5) . . . . ?
C5 N2 C9 C10 -172.2(3) . . . . ?
C1 N2 C9 C10 65.2(4) . . . . ?
Pd1 N2 C9 C10 -53.8(4) . . . . ?
N2 C9 C10 C11 171.7(4) . . . . ?
C9 C10 C11 C12 172.1(4) . . . . ?
C17 N4 C13 C14 56.9(5) . . . . ?
C4 N4 C13 C14 -64.7(4) . . . . ?
Pd1 N4 C13 C14 -178.4(3) . . . . ?
N4 C13 C14 C15 -179.5(4) . . . . ?
C13 C14 C15 C16 179.0(4) . . . . ?
C4 N4 C17 C18 -66.7(4) . . . . ?
C13 N4 C17 C18 170.8(3) . . . . ?
Pd1 N4 C17 C18 52.6(4) . . . . ?
N4 C17 C18 C19 -177.4(4) . . . . ?
C17 C18 C19 C20 -174.0(5) . . . . ?
C26 C21 C22 C23 2.8(6) . . . . ?
B1 C21 C22 C23 -173.4(4) . . . . ?
C21 C22 C23 C24 -1.1(7) . . . . ?
C22 C23 C24 C25 -0.4(7) . . . . ?
C23 C24 C25 C26 0.0(7) . . . . ?
C24 C25 C26 C21 2.1(6) . . . . ?
C22 C21 C26 C25 -3.3(6) . . . . ?
B1 C21 C26 C25 173.0(4) . . . . ?
C32 C27 C28 C29 -2.3(7) . . . . ?
B1 C27 C28 C29 178.5(4) . . . . ?
C27 C28 C29 C30 0.4(8) . . . . ?
C28 C29 C30 C31 1.1(8) . . . . ?
C29 C30 C31 C32 -0.6(8) . . . . ?
C30 C31 C32 C27 -1.5(8) . . . . ?
C28 C27 C32 C31 2.8(7) . . . . ?
B1 C27 C32 C31 -178.0(4) . . . . ?
C38 C33 C34 C35 -0.4(6) . . . . ?
B1 C33 C34 C35 -177.3(4) . . . . ?
C33 C34 C35 C36 -0.2(7) . . . . ?
C34 C35 C36 C37 1.3(7) . . . . ?
C35 C36 C37 C38 -1.8(7) . . . . ?
C36 C37 C38 C33 1.2(8) . . . . ?
C34 C33 C38 C37 -0.1(7) . . . . ?
B1 C33 C38 C37 176.9(5) . . . . ?
C44 C39 C40 C41 -0.4(7) . . . . ?
B1 C39 C40 C41 174.5(4) . . . . ?
C39 C40 C41 C42 0.9(8) . . . . ?
C40 C41 C42 C43 -0.3(9) . . . . ?
C41 C42 C43 C44 -0.8(11) . . . . ?
C42 C43 C44 C39 1.4(11) . . . . ?
C40 C39 C44 C43 -0.8(8) . . . . ?
B1 C39 C44 C43 -175.6(6) . . . . ?
C22 C21 B1 C33 -138.5(4) . . . . ?
C26 C21 B1 C33 45.5(5) . . . . ?
C22 C21 B1 C39 -19.6(5) . . . . ?
C26 C21 B1 C39 164.4(4) . . . . ?
C22 C21 B1 C27 101.0(4) . . . . ?
C26 C21 B1 C27 -74.9(5) . . . . ?
C34 C33 B1 C21 -149.0(4) . . . . ?
C38 C33 B1 C21 34.4(5) . . . . ?
C34 C33 B1 C39 91.0(5) . . . . ?
C38 C33 B1 C39 -85.6(5) . . . . ?
C34 C33 B1 C27 -29.7(5) . . . . ?
C38 C33 B1 C27 153.7(4) . . . . ?
C40 C39 B1 C21 -81.2(5) . . . . ?
C44 C39 B1 C21 93.3(5) . . . . ?
C40 C39 B1 C33 38.9(5) . . . . ?
C44 C39 B1 C33 -146.6(5) . . . . ?
C40 C39 B1 C27 159.5(4) . . . . ?
C44 C39 B1 C27 -26.0(6) . . . . ?
C28 C27 B1 C21 12.8(6) . . . . ?
C32 C27 B1 C21 -166.3(4) . . . . ?
C28 C27 B1 C33 -107.6(4) . . . . ?
C32 C27 B1 C33 73.3(5) . . . . ?
C28 C27 B1 C39 133.1(4) . . . . ?
C32 C27 B1 C39 -46.0(5) . . . . ?
C48 O3 C45 C46 8(4) . . . . ?
O3 C45 C46 C47 -8(3) . . . . ?
C45 C46 C47 C48 4.7(17) . . . . ?
C45 O3 C48 C47 -5(4) . . . . ?
C46 C47 C48 O3 0(3) . . . . ?
C48A O3A C45A C46A 44(4) . . . . ?
O3A C45A C46A C47A -44(3) . . . . ?
C45A C46A C47A C48A 27(2) . . . . ?
C45A O3A C48A C47A -25(5) . . . . ?
C46A C47A C48A O3A -2(4) . . . . ?
Pd1 O1A N1A O2A 0.00(2) . . . . ?
 
_refine_diff_density_max    0.357
_refine_diff_density_min   -0.590
_refine_diff_density_rms    0.066

_shelx_res_file
;
TITL shelxt in P 1 n 1
    04_excit.res
    created by SHELXL-2018/3 at 21:47:37 on 26-Mar-2020
CELL 0.534 11.6683 13.6168 30.2159 90 93.256 90
ZERR 4 0.000678 0.000786 0.00178 0 0.005405 0
LATT 1
SYMM 0.5-X,0.5+Y,0.5-Z
SFAC C H B N O Pd
DISP B 0 0 4.561
DISP C 0.001 0.001 6.94
DISP H -0 0 0.611
DISP N 0.003 0.002 10.693
DISP O 0.005 0.003 16.398
DISP Pd -2.504 0.615 1934.604
UNIT 192 292 4 16 12 4
DFIX 1.2 0.001 N1 O1 N1 O2
DFIX 1.3 0.001 O1A N1A N1A O2A
DANG 2.1 0.001 O1 O2 O1A O2A
FLAT 0.001 Pd1 O1 O2 N1 O1A O2A N1A
RIGU 0.001 0.002
EADP O3 O3A
EADP C45 C45A C48 C48A
EADP C46 C46A C47 C47A
EADP O1 O1A O2 O2A
EADP N1 N1A

L.S. 20
PLAN  5
SIZE 0.1 0.1 0.05
TEMP -8
BOND $H
list 4
CONF
fmap 2
acta
SHEL 999 0.8
OMIT 10 0 0
OMIT -1 2 3
OMIT 7 12 0
OMIT -2 1 2
REM <olex2.extras>
REM <HklSrc "%.\\04_excit.hkl">
REM </olex2.extras>

WGHT    0.051600
FVAR       0.24463   0.57801   0.67850
PD1   6    0.339794    0.775393    0.347187    11.00000    0.05317    0.05108 =
         0.04832    0.00191   -0.00263   -0.00248
N2    4    0.346248    0.927504    0.338587    11.00000    0.06645    0.05631 =
         0.05304    0.00539   -0.00080   -0.00168
N3    4    0.455940    0.798131    0.398453    11.00000    0.04964    0.05171 =
         0.04365   -0.00082   -0.00081   -0.00567
AFIX  13
H3    2    0.532781    0.787719    0.387800    11.00000   -1.20000
AFIX   0
N4    4    0.330697    0.631831    0.371712    11.00000    0.05040    0.05102 =
         0.05094   -0.00078   -0.00267   -0.00242
C1    1    0.443263    0.963085    0.370209    11.00000    0.07875    0.05415 =
         0.05796    0.00216   -0.00628   -0.00577
AFIX  23
H1A   2    0.515803    0.957130    0.356269    11.00000   -1.20000
H1B   2    0.431656    1.031720    0.377292    11.00000   -1.20000
AFIX   0
C2    1    0.446496    0.902829    0.411961    11.00000    0.08131    0.05297 =
         0.05171   -0.00283   -0.00650   -0.00289
AFIX  23
H2A   2    0.511924    0.921380    0.431407    11.00000   -1.20000
H2B   2    0.377080    0.913052    0.427559    11.00000   -1.20000
AFIX   0
C3    1    0.436035    0.722960    0.432757    11.00000    0.06517    0.05739 =
         0.04407    0.00471   -0.00073   -0.00253
AFIX  23
H3A   2    0.367383    0.738530    0.448007    11.00000   -1.20000
H3B   2    0.500648    0.720587    0.454394    11.00000   -1.20000
AFIX   0
C4    1    0.422177    0.625459    0.409137    11.00000    0.05690    0.05533 =
         0.05063    0.00408   -0.00491    0.00226
AFIX  23
H4A   2    0.401194    0.575420    0.430045    11.00000   -1.20000
H4B   2    0.494609    0.606591    0.397368    11.00000   -1.20000
AFIX   0
C5    1    0.231467    0.965647    0.351956    11.00000    0.07457    0.06788 =
         0.06739    0.00083    0.00183    0.00815
AFIX  23
H5A   2    0.172043    0.934713    0.333008    11.00000   -1.20000
H5B   2    0.220872    0.943933    0.382024    11.00000   -1.20000
AFIX   0
C6    1    0.211974    1.075418    0.350193    11.00000    0.11234    0.07090 =
         0.09495   -0.00083    0.00049    0.02316
AFIX  23
H6A   2    0.217999    1.098132    0.319987    11.00000   -1.20000
H6B   2    0.271260    1.107900    0.368634    11.00000   -1.20000
AFIX   0
C7    1    0.095137    1.103369    0.365944    11.00000    0.10093    0.09536 =
         0.14617   -0.03523   -0.01488    0.03118
AFIX  23
H7A   2    0.036348    1.065122    0.349830    11.00000   -1.20000
H7B   2    0.092346    1.087658    0.397176    11.00000   -1.20000
AFIX   0
C8    1    0.070594    1.210388    0.359214    11.00000    0.15765    0.09504 =
         0.26953   -0.05008   -0.03731    0.04652
AFIX 137
H8A   2    0.055604    1.223265    0.328188    11.00000   -1.50000
H8B   2    0.135724    1.248150    0.370093    11.00000   -1.50000
H8C   2    0.004714    1.228390    0.375046    11.00000   -1.50000
AFIX   0
C9    1    0.365930    0.960458    0.291981    11.00000    0.07682    0.05879 =
         0.05593    0.01008   -0.00154   -0.00643
AFIX  23
H9A   2    0.298580    0.943941    0.273157    11.00000   -1.20000
H9B   2    0.373555    1.031392    0.291907    11.00000   -1.20000
AFIX   0
C10   1    0.469727    0.916687    0.272079    11.00000    0.07674    0.08061 =
         0.06372    0.00701    0.00261   -0.00387
AFIX  23
H10A  2    0.468456    0.845834    0.275337    11.00000   -1.20000
H10B  2    0.538888    0.941289    0.287619    11.00000   -1.20000
AFIX   0
C11   1    0.470702    0.943032    0.223585    11.00000    0.09290    0.11546 =
         0.06493    0.00952    0.00879   -0.00713
AFIX  23
H11A  2    0.406551    0.910990    0.207674    11.00000   -1.20000
H11B  2    0.460371    1.013392    0.220308    11.00000   -1.20000
AFIX   0
C12   1    0.580227    0.913451    0.203198    11.00000    0.11129    0.18124 =
         0.09633   -0.01208    0.03258   -0.00483
AFIX 137
H12A  2    0.577568    0.933789    0.172736    11.00000   -1.50000
H12B  2    0.588792    0.843405    0.204825    11.00000   -1.50000
H12C  2    0.644194    0.944289    0.219025    11.00000   -1.50000
AFIX   0
C13   1    0.211516    0.623608    0.388900    11.00000    0.05048    0.05384 =
         0.07223    0.00321    0.00158   -0.00284
AFIX  23
H13A  2    0.203002    0.675552    0.410435    11.00000   -1.20000
H13B  2    0.156323    0.636222    0.364335    11.00000   -1.20000
AFIX   0
C14   1    0.179259    0.528137    0.410075    11.00000    0.06188    0.06297 =
         0.08633    0.01011    0.01292   -0.00559
AFIX  23
H14A  2    0.231909    0.514964    0.435381    11.00000   -1.20000
H14B  2    0.185998    0.475070    0.388965    11.00000   -1.20000
AFIX   0
C15   1    0.057939    0.531579    0.425032    11.00000    0.06069    0.07362 =
         0.10288    0.00340    0.01961   -0.00845
AFIX  23
H15A  2    0.052279    0.584578    0.446247    11.00000   -1.20000
H15B  2    0.006271    0.546613    0.399654    11.00000   -1.20000
AFIX   0
C16   1    0.018919    0.437709    0.445907    11.00000    0.07850    0.07810 =
         0.11860    0.00933    0.02705   -0.01105
AFIX 137
H16A  2    0.020941    0.385221    0.424755    11.00000   -1.50000
H16B  2   -0.058047    0.445691    0.454988    11.00000   -1.50000
H16C  2    0.069010    0.422425    0.471276    11.00000   -1.50000
AFIX   0
C17   1    0.348104    0.552119    0.338827    11.00000    0.07051    0.05723 =
         0.06125   -0.00831    0.00091   -0.00075
AFIX  23
H17A  2    0.282559    0.551222    0.317596    11.00000   -1.20000
H17B  2    0.349805    0.489638    0.354269    11.00000   -1.20000
AFIX   0
C18   1    0.455037    0.561007    0.313964    11.00000    0.07414    0.08880 =
         0.06601   -0.00980    0.00745    0.00719
AFIX  23
H18A  2    0.521619    0.558016    0.334654    11.00000   -1.20000
H18B  2    0.455654    0.624077    0.299055    11.00000   -1.20000
AFIX   0
C19   1    0.462101    0.478108    0.279526    11.00000    0.12347    0.12077 =
         0.10881   -0.04289    0.04214   -0.00820
AFIX  23
H19A  2    0.452374    0.415575    0.294223    11.00000   -1.20000
H19B  2    0.399160    0.485529    0.257396    11.00000   -1.20000
AFIX   0
C20   1    0.566869    0.476244    0.257843    11.00000    0.15679    0.16940 =
         0.13542   -0.03169    0.07423    0.01472
AFIX 137
H20A  2    0.568073    0.419876    0.238792    11.00000   -1.50000
H20B  2    0.630050    0.472735    0.279565    11.00000   -1.50000
H20C  2    0.573333    0.534861    0.240508    11.00000   -1.50000
AFIX   0

C21   1    0.657127    0.373792    0.427095    11.00000    0.05240    0.05357 =
         0.05506    0.00462   -0.00769   -0.00071
C22   1    0.709016    0.423806    0.393513    11.00000    0.06024    0.06644 =
         0.07293    0.01178    0.00531   -0.00347
AFIX  43
H22   2    0.724777    0.389707    0.367893    11.00000   -1.20000
AFIX   0
C23   1    0.738301    0.522261    0.396530    11.00000    0.06180    0.06479 =
         0.12079    0.02255    0.01271   -0.00468
AFIX  43
H23   2    0.774107    0.552197    0.373342    11.00000   -1.20000
AFIX   0
C24   1    0.715217    0.575803    0.433127    11.00000    0.06546    0.05299 =
         0.12234    0.01561   -0.01004   -0.00045
AFIX  43
H24   2    0.735418    0.641783    0.435169    11.00000   -1.20000
AFIX   0
C25   1    0.661585    0.530480    0.466909    11.00000    0.07671    0.05143 =
         0.08718    0.00123   -0.01941    0.00516
AFIX  43
H25   2    0.645116    0.565686    0.492147    11.00000   -1.20000
AFIX   0
C26   1    0.632101    0.432090    0.463249    11.00000    0.07087    0.05257 =
         0.06232    0.00273   -0.00359    0.00187
AFIX  43
H26   2    0.593632    0.403461    0.486089    11.00000   -1.20000
AFIX   0
C27   1    0.734897    0.201583    0.458878    11.00000    0.05105    0.05167 =
         0.06072    0.00275    0.01168    0.00129
C28   1    0.809572    0.251422    0.488806    11.00000    0.06480    0.05951 =
         0.07245   -0.00575   -0.00139    0.00677
AFIX  43
H28   2    0.804334    0.319462    0.490442    11.00000   -1.20000
AFIX   0
C29   1    0.891516    0.203719    0.516300    11.00000    0.07571    0.08682 =
         0.09115   -0.00444   -0.01619    0.01548
AFIX  43
H29   2    0.938977    0.240180    0.535848    11.00000   -1.20000
AFIX   0
C30   1    0.903104    0.103574    0.514908    11.00000    0.06149    0.08573 =
         0.11304    0.01475    0.00093    0.02155
AFIX  43
H30   2    0.957011    0.071702    0.533670    11.00000   -1.20000
AFIX   0
C31   1    0.833777    0.051451    0.485364    11.00000    0.06406    0.06474 =
         0.13241    0.01336    0.00649    0.01311
AFIX  43
H31   2    0.840987   -0.016456    0.483767    11.00000   -1.20000
AFIX   0
C32   1    0.752299    0.099727    0.457618    11.00000    0.06094    0.05177 =
         0.11251   -0.00471    0.00096    0.00352
AFIX  43
H32   2    0.707529    0.062682    0.437383    11.00000   -1.20000
AFIX   0
C33   1    0.505733    0.230694    0.444134    11.00000    0.05583    0.04645 =
         0.04544   -0.00448   -0.00696   -0.00187
C34   1    0.479383    0.145454    0.466512    11.00000    0.05653    0.04960 =
         0.05894    0.00102   -0.00109    0.00014
AFIX  43
H34   2    0.537776    0.100320    0.472967    11.00000   -1.20000
AFIX   0
C35   1    0.369978    0.124136    0.479775    11.00000    0.06038    0.06506 =
         0.06823    0.01140    0.00006   -0.00615
AFIX  43
H35   2    0.356815    0.065739    0.494619    11.00000   -1.20000
AFIX   0
C36   1    0.280785    0.189127    0.471043    11.00000    0.05785    0.06666 =
         0.08687    0.00075    0.00370   -0.00293
AFIX  43
H36   2    0.207684    0.176099    0.480328    11.00000   -1.20000
AFIX   0
C37   1    0.303263    0.274099    0.448107    11.00000    0.06341    0.05980 =
         0.11646    0.00711    0.00814    0.00680
AFIX  43
H37   2    0.244309    0.318333    0.441039    11.00000   -1.20000
AFIX   0
C38   1    0.411924    0.293343    0.435772    11.00000    0.06356    0.05043 =
         0.10424    0.01171    0.00437    0.00520
AFIX  43
H38   2    0.424295    0.351813    0.420869    11.00000   -1.20000
AFIX   0
C39   1    0.638023    0.212957    0.375068    11.00000    0.08260    0.05615 =
         0.05781   -0.00231    0.00565   -0.01221
C40   1    0.545932    0.219805    0.344353    11.00000    0.10323    0.06766 =
         0.06406    0.00506   -0.00835   -0.01702
AFIX  43
H40   2    0.476841    0.244039    0.353723    11.00000   -1.20000
AFIX   0
C41   1    0.551236    0.192086    0.299741    11.00000    0.14656    0.08334 =
         0.06345    0.00080   -0.00580   -0.03735
AFIX  43
H41   2    0.487451    0.198788    0.280082    11.00000   -1.20000
AFIX   0
C42   1    0.651581    0.155193    0.285806    11.00000    0.17998    0.10411 =
         0.06861   -0.01530    0.02056   -0.02386
AFIX  43
H42   2    0.656368    0.136240    0.256399    11.00000   -1.20000
AFIX   0
C43   1    0.745185    0.145873    0.314755    11.00000    0.16497    0.16537 =
         0.08180   -0.03527    0.02954    0.02348
AFIX  43
H43   2    0.813410    0.119943    0.305348    11.00000   -1.20000
AFIX   0
C44   1    0.737132    0.175518    0.358248    11.00000    0.10982    0.14924 =
         0.07276   -0.02467    0.01623    0.01944
AFIX  43
H44   2    0.802132    0.170004    0.377369    11.00000   -1.20000
AFIX   0
B1    3    0.634041    0.254808    0.426313    11.00000    0.05926    0.05113 =
         0.05794   -0.00163    0.00277   -0.00041

PART 1
O3    5    0.686965    0.806210    0.364484    21.00000    0.08023    0.09761 =
         0.10265   -0.01380    0.00945   -0.00477
C45   1    0.728574    0.757434    0.326986    21.00000    0.08618    0.09390 =
         0.10150   -0.01250    0.00750   -0.00334
AFIX  23
H45A  2    0.705652    0.792950    0.300096    21.00000   -1.20000
H45B  2    0.697184    0.691550    0.324698    21.00000   -1.20000
AFIX   0
C46   1    0.855268    0.753323    0.332782    21.00000    0.08292    0.11847 =
         0.13676   -0.02845    0.01081   -0.00836
AFIX  23
H46A  2    0.881094    0.686202    0.337408    21.00000   -1.20000
H46B  2    0.890153    0.779546    0.306902    21.00000   -1.20000
AFIX   0
C47   1    0.885571    0.814092    0.372293    21.00000    0.08292    0.11847 =
         0.13676   -0.02845    0.01081   -0.00836
AFIX  23
H47A  2    0.931674    0.776056    0.393818    21.00000   -1.20000
H47B  2    0.930031    0.870641    0.363923    21.00000   -1.20000
AFIX   0
C48   1    0.781161    0.846081    0.391436    21.00000    0.08618    0.09390 =
         0.10150   -0.01250    0.00750   -0.00334
AFIX  23
H48A  2    0.778793    0.822501    0.421663    21.00000   -1.20000
H48B  2    0.777154    0.917229    0.391728    21.00000   -1.20000
AFIX   0

SAME 0.02 0.04 O3 > C48
PART 0
PART 2
O3A   5    0.682394    0.803954    0.362048   -21.00000    0.08023    0.09761 =
         0.10265   -0.01380    0.00945   -0.00477
C45A  1    0.745994    0.781171    0.324177   -21.00000    0.08618    0.09390 =
         0.10150   -0.01250    0.00750   -0.00334
AFIX  23
H45C  2    0.733491    0.830971    0.301461   -21.00000   -1.20000
H45D  2    0.722443    0.718058    0.311864   -21.00000   -1.20000
AFIX   0
C46A  1    0.867860    0.778550    0.340003   -21.00000    0.08292    0.11847 =
         0.13676   -0.02845    0.01081   -0.00836
AFIX  23
H46C  2    0.886796    0.720371    0.357443   -21.00000   -1.20000
H46D  2    0.919273    0.784417    0.316018   -21.00000   -1.20000
AFIX   0
C47A  1    0.865738    0.867518    0.367176   -21.00000    0.08292    0.11847 =
         0.13676   -0.02845    0.01081   -0.00836
AFIX  23
H47C  2    0.919598    0.861227    0.392674   -21.00000   -1.20000
H47D  2    0.887865    0.923912    0.350000   -21.00000   -1.20000
AFIX   0
C48A  1    0.752013    0.880789    0.381485   -21.00000    0.08618    0.09390 =
         0.10150   -0.01250    0.00750   -0.00334
AFIX  23
H48C  2    0.752267    0.877499    0.413558   -21.00000   -1.20000
H48D  2    0.722258    0.944360    0.371987   -21.00000   -1.20000
AFIX   0

PART 0
PART 3
O1    5    0.127524    0.760526    0.299035    31.00000    0.07566    0.15839 =
         0.07217   -0.02118   -0.01211    0.00113
O2    5    0.261816    0.724434    0.258620    31.00000    0.07566    0.15839 =
         0.07217   -0.02118   -0.01211    0.00113
N1    4    0.227854    0.749505    0.293678    31.00000    0.07431    0.07052 =
         0.05951    0.00760   -0.01412   -0.00204
PART 0
PART 4
O1A   5    0.206710    0.758538    0.305260   -31.00000    0.07566    0.15839 =
         0.07217   -0.02118   -0.01211    0.00113
O2A   5    0.315921    0.718294    0.255424   -31.00000    0.07566    0.15839 =
         0.07217   -0.02118   -0.01211    0.00113
N1A   4    0.209123    0.731873    0.264005   -31.00000    0.07431    0.07052 =
         0.05951    0.00760   -0.01412   -0.00204
HKLF 4


REM  shelxt in P 1 n 1
REM wR2 = 0.1367, GooF = S = 0.889, Restrained GooF = 0.886 for all data
REM R1 = 0.0572 for 4668 Fo > 4sig(Fo) and 0.1232 for all 9668 data
REM 526 parameters refined using 490 restraints

END

WGHT      0.0515      0.0000

REM Highest difference peak  0.357,  deepest hole -0.590,  1-sigma level  0.066
Q1    1   0.3404  0.6778  0.3497  11.00000  0.05    0.36
Q2    1   0.2256  0.7841  0.2438  11.00000  0.05    0.35
Q3    1   0.2942  0.7747  0.3207  11.00000  0.05    0.31
Q4    1   0.1353  0.7322  0.2789  11.00000  0.05    0.31
Q5    1   0.2351  0.6629  0.2732  11.00000  0.05    0.28
;
_shelx_res_checksum   58620

_shelx_hkl_file
;
  16   0  -5    2.25    6.13
  16   0  -6   -0.00    6.66
 -16   0   7   -0.00    7.39
  16   0  -7   -0.00    6.96
 -16   0   8    0.60    7.25
 -16   0   9    0.00    7.14
  16   0  -9   -0.00    7.08
 -16   0  10    3.77    7.83
  16   0 -10   12.48    8.59
 -16   0  11    1.33    7.62
  16   0 -11   -0.00    6.54
 -16   0  12   -0.00    9.52
  16   0 -12    9.03    8.26
 -16   0  13    9.73    8.47
  16   0 -13   12.78    8.64
 -16   0  14   -0.00    7.58
 -16   0  15    4.92    9.13
  16  -1  -1   -0.00    7.93
  16  -1  -2   29.71   11.80
  16  -1  -3    2.70    8.03
  16  -1  -4    1.23    5.61
  16  -1  -4    0.00    9.21
  16  -1  -5    0.97    5.62
  16  -1  -5   -0.00    8.69
 -16   1   6   -0.00    6.34
  16  -1  -6    6.69    7.68
  16  -1  -6    0.00    7.90
 -16   1   7   -0.00    6.65
  16  -1  -7   -0.00    8.25
  16  -1  -7    1.38    7.97
 -16   1   8    2.38    7.61
  16  -1  -8   22.65   10.15
  16  -1  -8   22.52   11.47
 -16   1   9    1.37    8.57
  16  -1  -9   -0.00    6.31
  16  -1  -9   -0.00    8.33
 -16   1  10    6.35    8.73
  16  -1 -10   -0.00    7.27
  16  -1 -10   12.52    9.36
  16   1 -10   -0.00    6.59
 -16   1  11   -0.00    6.74
  16  -1 -11    0.91    6.72
  16   1 -11    1.54    6.34
 -16   1  12    1.42    8.03
  16  -1 -12    7.65    7.96
 -16  -1  12   -0.00    6.37
  16   1 -12   12.06    8.29
 -16   1  13    2.65    8.95
  16  -1 -13   -0.00    6.43
 -16  -1  13    4.21    8.95
 -16  -1  14    5.98    9.00
 -16  -1  15   -0.00    7.90
  16  -2  -1   -0.00    5.90
  16  -2  -1    7.48    7.83
  16  -2  -2    5.30    7.26
  16  -2  -2    6.42    8.92
  16  -2  -3   -0.00    6.19
  16  -2  -3    2.50    8.26
  16  -2  -4   -0.00    5.02
  16  -2  -4   13.09    9.81
  16  -2  -5    3.14    6.58
  16  -2  -5    2.15    9.18
  16  -2  -6    0.40    5.98
  16  -2  -6    1.51    8.31
 -16   2   7    2.35    7.61
  16  -2  -7   12.76    8.21
  16  -2  -7   -0.00    8.87
 -16   2   8    3.77    7.57
  16  -2  -8    7.51    7.28
  16  -2  -8    7.95    9.14
 -16   2   9   -0.00    5.54
  16  -2  -9    2.16    7.06
  16  -2  -9    2.29    8.80
 -16   2  10    4.08    8.29
  16  -2 -10   -0.00    6.80
  16  -2 -10    8.53   10.06
 -16   2  11    4.57    8.09
  16  -2 -11    1.31    8.28
 -16   2  12    0.00    8.26
  16  -2 -12    1.72    9.17
  16  -2 -13    0.09    8.25
  16  -2 -14   -0.00    9.39
  16  -2 -15   -0.00    9.05
  16  -3  -1   -0.00    6.03
  16  -3  -1    3.45    7.75
  16  -3  -2    2.51    7.88
  16  -3  -2    1.40    8.38
  16  -3  -3    2.37    6.69
  16  -3  -3   -0.00    8.61
  16  -3  -4   -0.00    6.12
  16  -3  -4    0.00    8.14
  16  -3  -5    0.91    5.83
  16  -3  -6   -0.00    6.26
  16  -3  -6   18.66   10.43
  16  -3  -7   -0.00    6.58
  16  -3  -7    0.53    8.08
 -16   3   8   -0.00    7.39
  16  -3  -8    0.00    7.15
  16  -3  -8    9.76    9.61
 -16   3   9    0.00    6.30
  16  -3  -9   -0.00    8.21
  16  -3 -10    2.95    7.77
  16  -3 -11   13.36   11.08
  16  -3 -12    5.38    8.99
  16  -3 -13    2.86    9.19
  16  -3 -14   -0.00   10.17
  16  -3 -15   -0.00    9.57
  16  -4  -1    4.12    7.34
  16  -4  -1    9.14   10.79
  16  -4  -2   -0.00    6.50
  16  -4  -2    0.00    7.77
  16  -4  -3   11.06    7.94
  16  -4  -3    0.21    7.43
  16  -4  -4   -0.00    7.48
  16  -4  -5    4.62    8.74
  16  -4  -6   -0.00    8.44
  16  -4  -8    5.83    9.47
  16  -4  -9    9.58   11.08
  16  -4 -10   -0.00    9.65
  16  -4 -11    4.75    8.54
  16  -5  -3   -0.00    8.41
  16  -5  -4   20.28   11.14
  16  -5  -5    9.04    9.80
  16  -5  -6   -0.00    8.69
  16  -5  -7    0.00    8.56
  15   0  -1    0.00    6.35
  15   0  -1    5.68    9.03
  15   0  -2   -0.00    5.35
  15   0  -2   -0.00    8.28
  15   0  -3   17.72    8.63
  15   0  -3    8.44   10.09
  15   0  -4    0.00    5.59
  15   0  -4   -0.00    7.76
 -15   0   5    3.00    6.23
  15   0  -5   -0.00    7.45
  15   0  -5    4.89    8.37
 -15   0   6    0.64    6.55
  15   0  -6   -0.00    6.57
  15   0  -6   -0.00    8.53
 -15   0   7    0.00    6.76
  15   0  -7   -0.00    6.98
  15   0  -7    0.60    7.71
 -15   0   8   13.56    8.96
  15   0  -8    1.30    6.52
  15   0  -8    7.97    8.42
  15   0  -9    2.63    7.02
  15   0  -9   19.08   11.26
 -15   0  10   -0.00    8.41
  15   0 -10    1.17    7.18
  15   0 -10   -0.00    9.96
 -15   0  11   -0.00    7.21
  15   0 -11   -0.00    7.02
  15   0 -11   -0.00    8.02
 -15   0  12   -0.00    7.51
 -15   0  13    1.06    6.97
  15   0 -13    0.00    9.33
 -15   0  14   -0.00    7.85
  15   0 -14    1.42    8.57
  15   0 -15    8.71   11.12
 -15   0  16   -0.00    7.32
  15   0 -16   -0.00    7.42
 -15   0  17    0.69    6.87
  15   0 -17    0.40    8.68
 -15   0  18   -0.00    7.71
  15   0 -18    7.18    9.91
 -15   0  19    0.62    7.45
  15   0 -19   -0.00    8.52
  15   0 -20   -0.00    9.81
  15   0 -22    0.00    9.15
  15  -1  -1    6.54    7.77
  15   1  -1    7.15    8.76
  15  -1  -2    0.00    7.95
  15   1  -2   -0.00    8.09
  15  -1  -3    4.74    6.16
  15  -1  -3    0.43    6.32
  15   1  -3   -0.00    8.10
  15  -1  -4   -0.00    5.54
  15  -1  -4    3.73    7.75
  15   1  -4   -0.00    7.53
 -15   1   5    4.47    6.88
  15  -1  -5   13.35    7.95
  15  -1  -5    4.17    7.85
  15   1  -5    9.74    8.09
  15   1  -5    9.92   10.06
 -15   1   6    7.74    8.51
  15  -1  -6   -0.00    7.05
  15  -1  -6   -0.00    8.72
 -15  -1   6   -0.00    7.16
  15   1  -6   -0.00    6.92
  15   1  -6   -0.00    7.07
 -15   1   7    0.00    7.11
 -15  -1   7    1.61    8.23
  15   1  -7   18.59    8.71
  15   1  -7   -0.00    8.74
 -15   1   8    0.00    7.89
  15  -1  -8   -0.00    7.20
  15  -1  -8    0.00    8.84
  15   1  -8    8.80    7.32
  15   1  -8    5.34    8.76
 -15   1   9    2.84    8.64
  15  -1  -9   -0.00    6.36
  15  -1  -9    4.25    8.12
 -15  -1   9    0.98    7.99
  15   1  -9   -0.00    6.31
  15   1  -9   -0.00    6.94
 -15   1  10    0.17    7.84
  15  -1 -10   -0.00    6.63
  15  -1 -10   -0.00    8.61
 -15  -1  10    2.89    7.77
  15   1 -10    2.81    6.19
 -15   1  11    5.67   10.35
  15  -1 -11   16.83    9.28
  15  -1 -11    8.31   10.92
 -15  -1  11   12.22    9.22
  15   1 -11    4.00    9.49
 -15   1  12    3.84    7.18
  15  -1 -12   -0.00    7.23
  15  -1 -12    0.00    7.78
 -15  -1  12    8.18    8.43
  15   1 -12   -0.00    8.62
 -15   1  13   -0.00    7.29
  15  -1 -13    8.15    9.27
 -15  -1  13    6.77    8.55
  15   1 -13    7.30    8.97
 -15   1  14   -0.00    7.10
  15   1 -14    0.64    8.49
 -15   1  15   -0.00    7.20
  15  -1 -15   16.14   10.01
 -15  -1  15    0.00    6.43
  15   1 -15    7.10    9.00
  15  -1 -16    3.19    9.05
 -15  -1  16    2.54    7.41
  15   1 -16   -0.00    9.80
 -15   1  17   18.24   10.33
  15  -1 -17    3.34    9.06
 -15  -1  17    8.13    8.89
  15   1 -17    4.37    8.89
 -15   1  18    1.38    7.77
  15  -1 -18   -0.00    8.38
 -15  -1  18   -0.00    6.76
  15  -1 -19    0.00   10.13
 -15  -1  19   -0.00    6.80
  15   1 -19   -0.00    7.83
  15  -1 -20   -0.00    9.02
 -15  -1  20   14.21    9.79
  15   1 -20    5.25    8.80
  15  -1 -21    1.94    9.14
  15  -2  -1    1.78    6.01
  15  -2  -1   -0.00    7.42
  15   2  -1   -0.00    7.41
  15  -2  -2    0.69    5.60
  15  -2  -2   -0.00    8.61
  15   2  -2   -0.00    8.56
  15  -2  -3    9.02    7.48
  15  -2  -3    0.00    8.28
  15   2  -3   18.76    9.90
  15  -2  -4    1.63    6.36
  15  -2  -4    3.89    8.61
  15   2  -4    7.08    8.62
  15  -2  -5    2.52    5.52
  15  -2  -5    0.00    8.25
  15   2  -5    8.04    9.30
 -15   2   6   -0.00    6.70
  15  -2  -6    2.87    5.89
  15  -2  -6    7.17    8.30
  15   2  -6    3.31    7.47
 -15   2   7   11.78    8.80
  15  -2  -7    2.01    6.16
  15  -2  -7    2.30    7.98
  15   2  -7    0.88    7.81
 -15   2   8    4.70    6.71
  15  -2  -8   -0.00    8.08
 -15   2   9   -0.00    7.90
  15  -2  -9    6.55    8.18
  15  -2  -9   -0.00    8.44
  15   2  -9   -0.00    8.15
 -15   2  10    6.33    8.69
  15  -2 -10    5.53    7.68
  15  -2 -10    3.72    8.42
  15   2 -10   10.67   10.47
 -15   2  11    5.60    7.55
  15  -2 -11    5.85    8.13
  15  -2 -11    7.36    8.91
 -15  -2  11    0.42    5.60
  15   2 -11   -0.00    8.37
 -15   2  12    6.90    9.58
  15  -2 -12    4.93    7.63
  15  -2 -12   -0.00    9.92
 -15  -2  12    2.24    6.27
  15   2 -12    1.22    8.00
 -15   2  13   10.60    9.70
  15  -2 -13    0.56    6.42
  15  -2 -13    1.55   10.03
  15   2 -13   -0.00    9.43
 -15   2  14    6.00    8.64
  15  -2 -14    9.70   11.53
 -15  -2  14    9.16    8.31
  15   2 -14    0.07    7.16
 -15   2  15    1.22    6.59
  15  -2 -15   16.82   12.66
 -15  -2  15   10.42    9.78
  15   2 -15   12.12    9.61
 -15   2  16    2.72    7.80
 -15  -2  16    0.95    6.42
  15   2 -16    0.00    7.43
 -15   2  17   12.56    9.99
  15  -2 -17   -0.00    8.51
 -15  -2  17    0.00    6.83
  15   2 -17    2.84    9.16
  15  -2 -18   -0.00    9.26
 -15  -2  18   11.82    9.61
  15  -2 -19    5.34   11.22
 -15  -2  19    1.07    7.64
  15  -3  -1   13.40    9.58
  15  -3  -1    7.25    9.52
  15   3  -1   14.36   10.23
  15  -3  -2   -0.00    6.90
  15  -3  -2   -0.00    7.88
  15   3  -2    4.98    8.24
  15  -3  -3   -0.00    7.20
  15  -3  -3    1.43    8.06
  15   3  -3   -0.00    7.52
  15  -3  -4    0.28    5.28
  15   3  -4    0.00    8.15
  15  -3  -5    2.62    6.45
  15  -3  -5    9.71    9.32
  15   3  -5    6.87    8.56
  15  -3  -6    2.81    7.19
  15  -3  -6   -0.00    8.38
  15   3  -6    1.32    6.59
 -15   3   7    8.93    8.14
  15  -3  -7    0.71    7.20
  15  -3  -7    0.00    7.91
  15   3  -7    0.00    7.60
 -15   3   8   13.07    9.46
  15  -3  -8    3.19    7.53
  15  -3  -8   12.41   10.07
  15   3  -8    9.69    9.62
 -15   3   9    2.33    7.06
  15  -3  -9   -0.00    6.41
  15  -3  -9    8.55    9.06
  15   3  -9    2.91    7.17
 -15   3  10    1.95    8.30
  15  -3 -10    0.00    7.90
  15  -3 -10   -0.00    8.46
  15   3 -10    0.00    8.64
 -15   3  11   13.71   10.69
  15  -3 -11   31.82   11.73
  15  -3 -11   -0.00    8.77
  15   3 -11   -0.00    9.02
  15  -3 -12   -0.00    7.64
  15  -3 -12   -0.00    7.51
  15   3 -12    9.30    7.09
 -15   3  13    2.16    8.06
  15  -3 -13   -0.00    6.48
  15  -3 -13   -0.00    9.63
 -15   3  14    5.95    9.09
  15  -3 -14   -0.00    5.81
  15  -3 -14   -0.00    9.56
  15   3 -14    5.11    7.07
 -15   3  15   -0.00    9.07
  15  -3 -15    7.75    7.62
  15  -3 -15    0.00   10.01
  15  -3 -16   -0.00   11.56
 -15  -3  17   -0.00    6.92
 -15  -3  18    1.34    7.05
 -15  -3  19   -0.00    7.45
 -15  -3  20    1.29    7.14
 -15  -3  21    3.79    7.21
  15  -4  -1    0.00    6.48
  15  -4  -1    3.19    8.32
  15   4  -1   -0.00    7.16
  15  -4  -2    4.14    6.97
  15  -4  -2    3.82    8.60
  15   4  -2    1.21    7.22
  15  -4  -3    4.69    8.47
  15  -4  -3   -0.00    8.15
  15   4  -3    3.78    6.93
  15  -4  -4    5.08    9.59
  15   4  -4    9.55    8.13
  15  -4  -5    5.79    7.62
  15  -4  -5    2.36    9.04
  15   4  -5    2.05    7.34
  15  -4  -6    5.01    6.68
  15  -4  -6    1.05    8.70
  15   4  -6    0.08    8.23
  15  -4  -7    8.59    8.34
  15  -4  -7    7.62    9.38
  15   4  -7   10.26    8.55
 -15   4   8    3.04    7.38
  15  -4  -8    1.60    7.16
  15  -4  -8    5.04    8.38
  15   4  -8   -0.00    6.78
 -15   4   9   -0.00    7.26
  15  -4  -9    0.00    5.34
  15  -4  -9    4.09   10.38
  15   4  -9    0.00    9.04
 -15   4  10   -0.00    7.04
  15  -4 -10   -0.00    9.43
  15   4 -10    0.00    7.43
 -15   4  11    1.37    8.13
  15  -4 -11    2.27    6.46
  15  -4 -11   -0.00    8.81
 -15   4  12    6.20    9.40
  15  -4 -12    3.77    7.43
  15  -4 -12    1.89    7.93
  15  -4 -13   -0.00    6.58
  15  -5  -1   -0.00    6.80
  15  -5  -2    0.00    7.50
  15  -5  -2    0.00    7.74
  15  -5  -3    0.00    6.78
  15  -5  -3    0.00    8.00
  15  -5  -4    0.00    7.00
  15  -5  -4    2.24    8.96
  15  -5  -5    0.27    7.67
  15  -5  -6    9.57    7.42
  15  -5  -6   14.30   10.78
  15  -5  -7    2.27    8.28
  15  -5  -7    1.34    8.82
  15  -5  -8   -0.00    6.36
  15  -5  -8    6.74    7.76
 -15   5   9   -0.00    7.00
  15  -5  -9   -0.00    6.66
  15  -5  -9   -0.00    9.20
 -15   5  10    0.00    7.61
  15  -5 -10    1.30    6.10
  15  -6  -1   -0.00    6.82
  15  -6  -2   -0.00    7.80
  15  -6  -3    4.65    6.82
  15  -6  -3    0.00    9.33
  15  -6  -4    4.53    8.03
  15  -6  -4    4.62    9.28
  15  -6  -5   -0.00    7.09
  14   0  -1    3.22    5.55
  14   0  -1    3.79    8.41
  14   0  -2   15.37    8.20
  14   0  -2   23.04   10.73
 -14   0   3    2.37    6.42
  14   0  -3    6.17    6.41
  14   0  -3    3.39    7.68
 -14   0   4   -0.00    6.99
  14   0  -4   14.47    8.42
 -14   0   5   -0.00    6.46
  14   0  -5    0.26    7.37
 -14   0   6    5.85    8.19
  14   0  -6   15.75    8.96
  14   0  -6   17.38    9.11
  14   0  -7    1.96    6.53
  14   0  -7    4.89    7.66
 -14   0   8    8.49    7.87
  14   0  -8    4.11    7.10
  14   0  -8   16.10   10.49
 -14   0   9   -0.00    7.29
  14   0  -9    1.48    5.58
  14   0  -9   -0.00    9.02
 -14   0  10    4.49    6.92
  14   0 -10    1.59    7.55
 -14   0  11    4.92    8.38
  14   0 -11   -0.00    7.14
 -14   0  12    2.09    8.15
  14   0 -12    4.35    8.80
 -14   0  13    0.89    6.08
  14   0 -13   -0.00    7.93
 -14   0  14   12.76    9.49
  14   0 -14   15.03   11.19
 -14   0  15    4.65    7.83
  14   0 -15   -0.00    7.45
 -14   0  16    4.27    8.37
  14   0 -16   -0.00    8.97
 -14   0  17    6.56    8.20
 -14   0  18   -0.00    7.25
  14   0 -18   -0.00    8.88
 -14   0  19    0.14    6.68
  14   0 -19    2.86    7.79
 -14   0  20    0.00    7.15
  14   0 -20   -0.00    7.57
 -14   0  21    5.91    7.31
  14   0 -21    1.01    8.03
 -14   0  22   -0.00    8.00
  14   0 -22    1.20    7.01
  14   0 -23    6.30    8.31
  14   0 -24    0.96    9.00
  14  -1  -1    3.20    8.10
  14   1  -1    5.08    6.99
  14   1  -1   -0.00    7.37
  14  -1  -2    4.27    6.73
  14  -1  -2   -0.00    7.73
  14   1  -2    0.00    6.14
  14   1  -2    7.38    9.78
  14  -1  -3    0.00    5.74
  14  -1  -3    0.95    6.34
 -14  -1   3   -0.00    5.21
  14   1  -3    6.20    6.64
  14   1  -3   -0.00    8.19
 -14   1   4    2.09    6.92
  14  -1  -4    2.39    6.39
  14  -1  -4   12.23    9.06
 -14  -1   4    1.54    6.09
  14   1  -4    1.89    5.69
  14   1  -4    7.72    8.97
 -14   1   5    1.71    5.59
  14  -1  -5    6.51    7.15
  14  -1  -5   -0.00    7.56
 -14  -1   5   -0.00    6.80
  14   1  -5    1.90    6.03
  14   1  -5    5.17    8.24
 -14   1   6    7.37    8.52
  14  -1  -6    4.87    6.62
  14  -1  -6   23.34   10.90
 -14  -1   6    7.13    8.18
  14   1  -6    0.00    6.02
  14   1  -6    7.92    9.98
 -14   1   7    2.65    7.97
  14  -1  -7    0.09    5.71
  14  -1  -7    6.19    9.00
 -14  -1   7   -0.00    8.10
  14   1  -7    0.00    6.13
  14   1  -7    0.59    7.18
  14  -1  -8    0.64    5.74
  14  -1  -8   -0.00    6.60
 -14  -1   8   -0.00    7.46
  14   1  -8   -0.00    5.12
 -14   1   9   -0.00    8.32
  14  -1  -9   -0.00    6.32
  14  -1  -9    0.00    9.64
 -14  -1   9    2.69    7.05
  14   1  -9   -0.00    8.24
 -14   1  10   -0.00    7.01
  14  -1 -10    4.26    6.27
  14  -1 -10    5.84    9.14
 -14  -1  10    0.54    6.99
  14   1 -10   12.23    9.69
 -14   1  11   -0.00    7.03
  14  -1 -11    0.00    9.46
 -14  -1  11   14.56    9.18
  14   1 -11   -0.00    6.76
 -14   1  12   -0.00    6.49
  14  -1 -12   -0.00    7.39
 -14  -1  12    9.62    8.34
  14   1 -12    3.19    8.75
 -14   1  13    2.82    7.78
  14  -1 -13    5.66    7.99
 -14  -1  13    0.00    6.80
  14   1 -13    1.26    8.00
  14  -1 -14    9.16   10.15
 -14  -1  14    0.00    6.60
  14   1 -14    1.49    8.56
 -14   1  15    0.00    6.85
  14  -1 -15    8.70    9.35
 -14  -1  15   -0.00    6.62
 -14   1  16    1.92    7.72
  14  -1 -16    1.39    8.26
 -14  -1  16   11.68    8.93
  14   1 -16    2.55    8.63
 -14   1  17    8.54    8.43
  14  -1 -17    5.57    9.56
 -14  -1  17    6.77    7.86
  14   1 -17   -0.00    7.49
 -14   1  18    2.27    7.25
  14  -1 -18    0.00    8.37
  14   1 -18    2.67    8.32
 -14   1  19   -0.00    7.25
  14  -1 -19    0.00    7.99
 -14  -1  19   -0.00    7.70
  14   1 -19    0.00    8.02
 -14   1  20    9.64    8.99
  14  -1 -20    0.99    8.27
 -14  -1  20    1.02    6.54
  14   1 -20    1.71    7.70
 -14   1  21    8.53    7.78
  14  -1 -21    2.50    7.99
 -14  -1  21    2.96    7.47
  14   1 -21    0.00    7.63
 -14   1  22    6.39    9.77
  14  -1 -22   -0.00    7.84
 -14  -1  22    6.36    8.34
  14   1 -22   -0.00    8.44
 -14  -1  23   -0.00    6.73
  14   1 -23   -0.00    7.75
  14   1 -24    4.72    9.23
  14   1 -25    1.63    8.48
  14  -2  -1    4.29    6.30
  14  -2  -1   -0.00    8.69
  14   2  -1    3.66    6.89
  14  -2  -2    3.32    6.72
  14  -2  -2   16.95    8.87
  14   2  -2    0.00    7.84
  14  -2  -3    0.00    6.12
  14  -2  -3    1.72    7.10
  14   2  -3    5.74    7.51
  14  -2  -4    0.91    5.44
  14  -2  -4    8.77    8.32
  14   2  -4   11.03    7.99
  14   2  -4   20.56    9.50
 -14   2   5   -0.00    6.78
  14  -2  -5    0.30    5.98
  14  -2  -5   -8.18    9.66
 -14  -2   5   -0.00    7.11
  14   2  -5   -0.00    6.80
  14   2  -5    1.46    6.82
 -14   2   6   13.65    8.80
  14  -2  -6    5.26    7.56
  14  -2  -6   16.65   10.07
  14   2  -6   16.52    8.28
 -14   2   7    1.33    7.27
  14  -2  -7    9.43    8.39
 -14  -2   7    3.38    7.46
  14   2  -7    7.77    6.72
  14   2  -7    6.09    8.14
 -14   2   8    9.43    8.53
  14  -2  -8    4.85    6.81
  14  -2  -8   11.26    9.34
 -14  -2   8    4.76    7.56
  14   2  -8    7.85    6.33
  14   2  -8    4.62    7.88
  14  -2  -9    4.11    6.85
  14  -2  -9   -0.00    8.14
 -14  -2   9    7.25    7.40
  14   2  -9   -0.00    8.81
 -14   2  10   -0.00    7.38
  14  -2 -10   11.57    8.25
  14  -2 -10    0.00    8.17
 -14  -2  10   -0.00    6.40
  14   2 -10    0.00    7.26
 -14   2  11   13.85    9.12
  14  -2 -11   -0.00    6.03
  14  -2 -11    1.38    7.54
 -14  -2  11    4.40    7.64
  14   2 -11    9.87    9.49
 -14   2  12    6.05    8.27
  14  -2 -12   28.00   13.08
 -14  -2  12    2.92    6.14
  14   2 -12   -0.00    7.75
 -14   2  13    3.14    7.55
  14  -2 -13    3.86    9.22
 -14  -2  13    1.67    7.63
  14   2 -13   -0.00    7.49
 -14   2  14   20.81   10.88
 -14  -2  14    2.72    5.82
  14   2 -14   -0.00    7.72
  14  -2 -15    0.00    8.54
 -14  -2  15    2.55    7.15
  14   2 -15    0.00    7.57
 -14   2  16    8.42    8.20
  14  -2 -16    3.00    8.97
 -14  -2  16    2.37    8.05
  14   2 -16    1.85    8.82
 -14   2  17   -0.00    7.40
  14  -2 -17   -0.00    8.22
 -14  -2  17   -0.00    6.66
  14   2 -17   -0.00    6.03
 -14   2  18    0.00    7.48
  14  -2 -18   -0.00    8.76
 -14  -2  18   13.56    8.92
  14   2 -18   -0.00    7.33
 -14   2  19    7.66    7.59
  14  -2 -19    6.84    8.95
 -14  -2  19    0.00    7.56
  14   2 -19   11.56    9.24
 -14   2  20    1.54    5.38
  14  -2 -20   -0.00    8.92
 -14  -2  20    3.34    6.89
  14   2 -20    2.97    8.08
 -14   2  21   -0.00    7.40
 -14  -2  21    2.77    7.51
  14   2 -21    0.00    8.74
 -14  -2  22   -0.00    7.20
 -14  -2  23    1.23    7.35
  14   2 -23   -0.00    7.14
  14   2 -24    0.00    7.68
  14   2 -25    0.47    8.44
  14  -3  -1    1.24    6.15
  14  -3  -1   -0.00    6.76
  14   3  -1   -0.00    6.82
  14  -3  -2    0.42    5.36
  14  -3  -2    3.27    8.48
  14   3  -2    1.92    6.31
  14  -3  -3    3.52    6.42
  14   3  -3   11.52    7.81
  14  -3  -4    0.30    5.00
  14  -3  -4    0.00    8.65
  14   3  -4   14.07    8.82
 -14   3   5    8.70    6.77
  14  -3  -5    1.16    5.14
  14  -3  -5   -0.00    8.39
 -14   3   6   13.85    9.73
  14  -3  -6   10.87    7.80
  14  -3  -6   20.94   10.59
  14   3  -6   11.72    9.37
 -14   3   7   10.38    8.10
  14  -3  -7    0.25    6.40
  14  -3  -7   11.42    9.87
  14   3  -7   -0.00    8.12
 -14   3   8    4.68    7.96
  14  -3  -8    1.88    7.82
  14  -3  -8    5.39    8.10
  14   3  -8    1.14    8.29
 -14   3   9    0.00    7.58
  14  -3  -9    9.79    8.44
  14   3  -9    0.00    7.22
  14  -3 -10    6.40    8.21
  14  -3 -10   14.93    9.79
  14   3 -10    1.14    7.41
 -14   3  11   -0.00    7.23
  14  -3 -11    3.67    7.16
  14  -3 -11    0.00    7.98
 -14  -3  11    8.37    7.39
  14   3 -11    4.85    6.90
 -14   3  12    5.25    7.55
  14  -3 -12    8.31    8.19
  14  -3 -12    7.75   10.03
 -14  -3  12    0.00    6.34
  14   3 -12   -0.00    7.15
 -14   3  13    2.23    7.44
  14  -3 -13    3.36    6.79
  14  -3 -13   -0.00    7.80
 -14  -3  13   -0.00    6.82
  14   3 -13    5.68    7.68
 -14   3  14    8.54    7.98
  14  -3 -14    0.00    9.18
 -14  -3  14    4.38    6.42
  14   3 -14   -0.00    6.91
 -14   3  15    8.85    9.06
  14  -3 -15    0.00    9.07
 -14  -3  15    0.00    6.56
  14   3 -15   -0.00    8.03
 -14   3  16   20.72   11.26
  14  -3 -16    6.37    9.27
 -14  -3  16    0.00    5.82
  14   3 -16    9.59    9.38
  14  -3 -17    0.00    9.31
 -14  -3  17   -0.00    6.61
  14   3 -17    4.00    6.95
 -14   3  18   -0.00    8.61
  14  -3 -18    1.09    9.14
 -14  -3  18    5.18    7.61
  14   3 -18    1.37    7.29
 -14   3  19   -0.00    9.87
 -14  -3  19   -0.00    7.89
 -14   3  20   24.96   11.32
 -14  -3  20    7.38    8.00
  14   3 -20   12.85   10.18
 -14  -3  21    2.93    7.23
  14   3 -21   -0.00    7.80
 -14  -3  22    2.27    7.38
  14   3 -22   -0.00    7.49
 -14  -3  23    0.33    5.91
  14   3 -23    4.41    8.31
  14  -4  -1    2.36    5.55
  14  -4  -1   -0.00    7.02
  14   4  -1   16.54    8.89
  14  -4  -2    4.82    6.83
  14  -4  -2    5.09    8.80
  14   4  -2    2.16    6.46
  14  -4  -3    5.47    7.53
  14   4  -3   14.93    8.45
  14  -4  -4   -0.00    6.36
  14  -4  -4   -0.00    8.22
  14   4  -4    0.42    6.55
  14  -4  -5    2.17    5.51
  14  -4  -5    5.24    8.38
  14   4  -5   -0.00    7.40
 -14   4   6    2.26    6.74
  14  -4  -6   -0.00    6.11
  14  -4  -6    1.17    7.53
  14   4  -6    0.00    6.03
 -14   4   7   -0.00    6.54
  14  -4  -7    5.60    7.14
  14  -4  -7    0.00    7.33
  14   4  -7    3.45    8.17
 -14   4   8   10.23    8.07
  14  -4  -8   -0.00    7.85
  14  -4  -8    3.63    8.91
  14   4  -8   10.87    8.11
 -14   4   9    9.30    8.52
  14  -4  -9    0.72    6.01
  14  -4  -9   22.17   11.37
  14   4  -9    0.00    7.64
 -14   4  10    5.59    8.61
  14  -4 -10    4.15    7.65
  14  -4 -10    5.30    9.06
  14   4 -10    5.45    8.15
 -14   4  11    6.82    9.06
  14  -4 -11   10.28    7.40
  14   4 -11    6.99    7.32
 -14   4  12    0.00    8.36
  14  -4 -12    7.88    7.39
  14  -4 -12   14.16   10.64
  14   4 -12   12.01    9.32
 -14   4  13   12.54    9.83
  14  -4 -13   -0.00    7.98
  14  -4 -13   23.09   11.00
  14   4 -13   11.83    8.87
 -14   4  14    8.74   10.50
  14  -4 -14   -0.00    6.72
  14  -4 -14    5.87   10.26
  14   4 -14    9.60    9.81
 -14   4  15    3.89    7.56
  14  -4 -15    5.61    8.89
  14   4 -15    3.84    7.99
 -14   4  16   12.49    9.44
 -14   4  17    0.00    7.70
 -14  -4  17    3.31    8.18
  14   4 -17    2.04    7.59
 -14   4  18    4.62    7.98
 -14  -4  18   -0.00    6.08
  14   4 -18    8.90    9.03
 -14  -4  19   -0.00    6.25
  14   4 -19    0.00    8.45
 -14  -4  20   -0.00    6.83
  14   4 -20   -0.00    7.11
 -14  -4  21   -0.00    6.92
 -14  -4  23   -0.00    6.78
 -14  -4  24    3.97    8.89
  14  -5  -1    4.01    6.67
  14  -5  -1   10.53   10.28
  14   5  -1   13.31    7.92
  14  -5  -2    4.12    7.13
  14  -5  -2    4.61    7.58
  14   5  -2   -0.00    6.75
  14  -5  -3    1.44    5.87
  14  -5  -3    5.74    8.98
  14   5  -3    0.89    7.96
  14  -5  -4    4.58    8.25
  14   5  -4   -0.00    6.32
  14  -5  -5    8.19    7.46
  14  -5  -5    2.18    9.12
  14   5  -5   12.48    9.07
  14  -5  -6    2.10    6.14
  14   5  -6    6.80    6.43
 -14   5   7   -0.00    6.97
  14  -5  -7    1.12    6.71
  14  -5  -7    1.82    7.19
 -14   5   8    0.00    6.77
  14  -5  -8    3.10    7.19
  14  -5  -8   -0.00    7.78
  14   5  -8    2.66    7.00
 -14   5   9   15.34    8.72
  14  -5  -9    6.39    8.15
  14  -5  -9   13.18   10.08
  14   5  -9    4.50    8.56
 -14   5  10    9.68    9.98
  14  -5 -10    3.07    7.03
  14  -5 -10   12.69   10.57
  14   5 -10    8.58    8.70
 -14   5  11   -0.00    7.75
  14  -5 -11    5.06    7.33
  14  -5 -11    0.00    7.54
  14   5 -11   -0.00    7.72
 -14   5  12   -0.00    9.00
  14  -5 -12   -0.00    7.48
  14   5 -12   -0.00    7.24
  14  -5 -13   -0.00    6.92
  14   5 -13    0.00    7.92
 -14   5  14   -0.00    8.69
  14  -5 -14    0.00    7.19
  14   5 -14    9.28    8.20
 -14   5  15   11.73    9.22
  14  -5 -15    5.10    7.85
  14   5 -15   -0.00    7.19
 -14   5  16    0.66    8.50
  14  -5 -16    2.28    7.83
  14   5 -16   -0.00    7.33
 -14   5  17   -0.00    8.21
  14   5 -17   -0.00    6.73
 -14  -5  24   -0.00    6.98
  14  -6  -1    4.44    7.09
  14   6  -1   11.68    7.24
  14  -6  -2    6.22    8.32
  14   6  -2   -0.00    5.82
  14  -6  -3    4.73    6.23
  14  -6  -3    9.93   10.85
  14   6  -3    6.93    7.50
  14  -6  -4   10.60    8.41
  14  -6  -4    8.17    9.35
  14   6  -4    8.24    8.24
  14  -6  -5   -0.00    9.09
  14   6  -5   -0.00    7.28
  14  -6  -6    4.88    7.20
  14  -6  -6   12.59   10.72
  14  -6  -7    0.33    6.83
  14  -6  -7    0.97    9.27
  14   6  -7   -0.00    5.82
 -14   6   8    7.18    7.87
  14  -6  -8   -0.00    6.72
  14   6  -8    4.14    6.53
 -14   6   9   -0.00    7.88
  14  -6  -9    0.25    5.68
  14   6  -9    1.32    6.12
 -14   6  10    4.23    8.09
  14  -6 -10   10.57    7.78
  14   6 -10    7.01    6.60
 -14   6  11   -0.00    8.10
  14   6 -11   -0.00    6.45
 -14   6  12    1.40    7.00
  14  -6 -12   -0.00    8.00
  14   6 -12    0.00    6.77
 -14   6  13   -0.00    8.05
  14  -6 -13    0.00    7.19
  14   6 -13    3.15    6.80
  14  -6 -14    0.00    8.04
  14   6 -14   -0.00    7.01
  14  -7  -1    1.52    6.84
  14   7  -1    1.67    6.53
  14  -7  -2   -0.00    7.62
  14   7  -2    4.37    6.42
  14  -7  -3   -0.00    7.05
  14   7  -3    0.84    6.46
  14  -7  -4   -0.00    8.40
  14   7  -4    3.36    6.55
  14  -7  -5   18.63    9.64
  14   7  -5    1.13    6.52
  14   7  -6    3.01    7.14
  14  -7  -7   12.91    8.16
  14   7  -7    0.56    6.21
  14  -7  -8   -0.00    4.96
  14   7  -8   -0.00    8.25
  14  -7  -9    6.49    7.92
  14   7  -9    0.00    6.66
 -14   7  10    0.00    6.99
  14  -7 -10    5.11    7.57
 -14   7  11    0.87    7.04
  14  -7 -11    0.00    6.33
  14   8  -1    0.00    6.43
  14  -8  -2   -0.00    6.94
  14   8  -2   -0.00    5.82
  14  -8  -3    0.00    8.11
  14   8  -3    1.71    7.29
  14  -8  -4    1.04    7.44
  14   8  -4    2.84    6.75
  14  -8  -5    3.79    6.80
  14   8  -5    2.06    6.50
  14  -8  -6    0.16    6.11
  13   0  -1   50.46   12.16
  13   0  -1   37.63   13.59
 -13   0   2   -0.00    5.94
  13   0  -2    4.44    5.98
  13   0  -2   -0.00    8.34
 -13   0   3    3.17    6.93
  13   0  -3    7.13    7.17
  13   0  -3   10.34    9.00
 -13   0   4    3.52    6.43
  13   0  -4    5.81    6.12
  13   0  -4    0.00    6.02
 -13   0   5    0.00    7.46
  13   0  -5   10.53    8.78
  13   0  -5    7.11    8.13
 -13   0   6    1.11    6.08
  13   0  -6    0.00    6.89
  13   0  -6    4.86    8.07
 -13   0   7   23.29   10.48
  13   0  -7   13.96    8.32
  13   0  -7   16.53   10.76
 -13   0   8   -0.00    6.75
  13   0  -8    2.01    7.13
 -13   0   9    4.03    7.20
  13   0  -9    0.34    7.49
 -13   0  10   -0.00    6.73
  13   0 -10   -0.00    7.75
 -13   0  11   31.48   10.95
 -13   0  12   12.13    8.22
  13   0 -12   -0.00    7.71
 -13   0  13    0.00    7.65
  13   0 -13   15.67    9.94
 -13   0  14    0.00    6.37
  13   0 -14    6.73    8.52
 -13   0  15    4.96    7.52
  13   0 -15   12.10    9.21
 -13   0  16   -0.00    6.37
  13   0 -16   -0.00    8.03
 -13   0  17    9.15    8.66
  13   0 -17   18.48   10.77
 -13   0  18   -0.00    6.33
  13   0 -18    0.44    7.79
 -13   0  19    4.11    7.92
  13   0 -19   -0.00    8.45
 -13   0  20   -0.00    6.32
  13   0 -20   -0.00    8.03
 -13   0  21    6.77    7.44
  13   0 -21    2.42    9.73
 -13   0  22    4.24    7.33
  13   0 -22   -0.00    8.03
 -13   0  23    0.50    7.70
  13   0 -23   10.59    9.70
 -13   0  24    2.68    8.06
  13   0 -24   -0.00    8.02
 -13   0  25    5.43    7.08
  13  -1  -1   -0.00    4.62
  13  -1  -1   17.36    9.78
  13   1  -1    1.13    5.06
  13   1  -1    4.11    8.34
  13  -1  -2    0.87    5.11
  13  -1  -2   -0.00    6.47
 -13  -1   2   -0.00    5.75
  13   1  -2   -0.00    6.35
  13   1  -2    0.00    7.80
 -13   1   3   11.29    7.93
  13  -1  -3    5.26    6.40
  13  -1  -3    8.23    8.14
 -13  -1   3   -0.00    5.72
  13   1  -3    4.81    6.87
 -13   1   4   -0.00    6.67
  13  -1  -4    0.00    5.87
 -13  -1   4    5.26    7.06
  13   1  -4   -0.00    6.45
  13   1  -4    0.00    6.97
 -13   1   5   50.52   14.00
  13  -1  -5   59.46   14.09
  13  -1  -5   58.31   15.08
  13   1  -5   62.78   13.87
  13   1  -5   42.05   12.67
 -13   1   6    4.33    7.72
  13  -1  -6    2.11    6.29
  13  -1  -6    2.59    7.37
 -13  -1   6    7.02    7.96
  13   1  -6    3.67    6.13
 -13   1   7   10.33    8.18
  13  -1  -7    3.08    6.21
  13  -1  -7    4.01    8.15
 -13  -1   7    0.00    7.00
  13   1  -7   -0.00    5.86
  13   1  -7    2.63    8.05
 -13   1   8   -0.00    7.21
  13  -1  -8   -0.00    6.33
  13  -1  -8    3.21    9.00
 -13  -1   8   -0.00    5.99
  13   1  -8   -0.00    7.32
 -13   1   9   13.73    8.87
  13  -1  -9   15.54   10.77
 -13  -1   9    0.00    7.76
  13   1  -9   16.02    9.79
 -13   1  10   -0.00    6.71
  13  -1 -10   -0.00    6.50
 -13  -1  10   -0.00    6.21
  13   1 -10    0.00    8.47
 -13   1  11   16.34    9.31
  13  -1 -11   10.65    9.60
 -13  -1  11    3.69    6.74
  13   1 -11    4.45    7.54
 -13   1  12    8.15    6.96
  13  -1 -12    3.46    8.14
 -13  -1  12    2.11    7.14
 -13   1  13    4.88    6.91
  13  -1 -13   -0.00    7.41
 -13  -1  13    3.61    7.25
  13   1 -13   -0.00    7.49
 -13   1  14    7.89    7.90
  13  -1 -14    0.00    7.00
 -13  -1  14    0.29    6.57
  13   1 -14   -0.00    7.01
 -13   1  15   14.31    8.57
  13  -1 -15   18.66   11.02
 -13  -1  15   21.25    9.06
  13   1 -15   24.58   10.58
 -13   1  16   -0.00    5.80
  13  -1 -16   -0.00    8.11
 -13  -1  16   -0.00    7.55
  13   1 -16    3.01    7.06
 -13   1  17   -0.00    6.99
 -13  -1  17   -0.00    5.97
  13   1 -17    9.47    8.03
 -13   1  18   -0.00    7.12
  13  -1 -18   -0.00    7.95
 -13  -1  18    0.65    7.67
  13   1 -18   -0.00    7.13
 -13   1  19   -0.00    6.68
  13  -1 -19   11.91   10.09
 -13  -1  19    0.81    7.26
  13   1 -19    2.11    8.15
 -13   1  20    3.43    7.66
  13  -1 -20    3.58    7.34
 -13  -1  20   -0.00    6.80
  13   1 -20   -0.00    8.03
 -13   1  21    0.41    7.85
  13  -1 -21   -0.00    8.46
 -13  -1  21   13.64    8.31
 -13   1  22    4.40    7.11
  13  -1 -22   -0.00   10.26
 -13  -1  22    0.00    7.84
  13   1 -22   -0.00    8.37
 -13   1  23    3.14    6.20
  13  -1 -23   -0.00    7.37
 -13  -1  23    5.10    6.52
  13   1 -23   -0.00    9.08
 -13   1  24    1.29    7.40
 -13  -1  24    0.87    7.13
  13   1 -24    0.00    6.41
 -13   1  25    4.01    7.31
 -13  -1  25    6.62    8.84
  13   1 -25    6.52    9.07
 -13  -1  26   -0.00    8.14
  13   1 -26    1.47    8.03
  13   1 -27    7.90    9.53
  13  -2  -1   15.89    8.33
  13  -2  -1   26.17   10.26
 -13  -2   1   23.01    9.11
  13   2  -1   42.66   11.10
  13   2  -1   23.99   10.20
  13  -2  -2    0.43    4.81
  13  -2  -2   -0.00    8.25
 -13  -2   2   11.86    7.00
  13   2  -2   -0.00    4.58
  13   2  -2   -0.00    8.09
  13  -2  -3   12.66    8.26
  13  -2  -3   -0.00    6.75
 -13  -2   3    7.14    7.73
  13   2  -3    4.89    6.78
  13   2  -3    0.00    7.14
 -13   2   4    9.61    7.72
  13  -2  -4   12.09    7.94
  13  -2  -4   -0.00    6.98
 -13  -2   4    6.36    7.26
  13   2  -4    7.55    6.02
  13   2  -4    0.00    7.00
 -13   2   5    3.99    7.34
  13  -2  -5    3.52    6.22
  13  -2  -5   -0.00    7.68
 -13  -2   5    9.76    6.76
  13   2  -5   -0.00    5.82
  13   2  -5   -0.00    6.80
 -13   2   6   -0.00    6.61
  13  -2  -6   -0.00    6.38
  13  -2  -6    9.97    8.52
 -13  -2   6    0.76    7.08
  13   2  -6    1.75    5.70
  13   2  -6    3.62    7.42
 -13   2   7   15.27    9.76
  13  -2  -7   36.28   11.22
  13  -2  -7   14.01   10.84
 -13  -2   7   19.77    9.27
  13   2  -7   34.36   12.41
 -13   2   8    4.48    7.42
  13  -2  -8    8.44    7.37
  13  -2  -8   -0.00    7.42
 -13  -2   8   11.00    8.03
  13   2  -8    0.00    7.14
 -13   2   9    9.92    7.92
  13  -2  -9    2.37    5.75
  13  -2  -9   -0.00    8.10
 -13  -2   9    4.34    6.88
  13   2  -9    0.00    7.67
 -13   2  10    0.00    8.21
  13  -2 -10    0.47    5.28
  13  -2 -10   -0.00    8.07
 -13  -2  10    2.40    5.80
 -13   2  11   18.12   10.16
  13  -2 -11   15.56   11.38
 -13  -2  11    8.13    7.94
  13   2 -11   29.89   11.68
 -13   2  12    2.22    7.16
 -13  -2  12   -0.00    5.31
  13   2 -12    0.00    6.76
  13  -2 -13   13.43   10.89
 -13  -2  13    7.99    7.39
  13   2 -13    2.25    7.16
 -13   2  14    8.50    7.59
  13  -2 -14    0.00    8.17
  13   2 -14    0.65    6.90
 -13   2  15    5.32    7.67
  13  -2 -15    7.60    9.88
 -13  -2  15   17.27    9.03
  13   2 -15   -0.00    7.77
 -13   2  16    4.52    7.50
  13  -2 -16   -0.00    8.98
 -13  -2  16    6.29    8.35
  13   2 -16    0.00    6.97
 -13   2  17    0.00    7.77
  13  -2 -17    4.85   10.12
 -13  -2  17    0.00    7.10
  13   2 -17    4.09    7.30
 -13   2  18    7.55    7.75
 -13  -2  18   -0.00    6.91
  13   2 -18    1.53    7.55
 -13   2  19   -0.00    5.87
  13  -2 -19    0.00    8.63
 -13  -2  19    3.08    6.57
  13   2 -19    0.00    7.41
  13  -2 -20   -0.00    7.72
 -13  -2  20    0.17    5.58
  13   2 -20    0.00    7.90
 -13   2  21    5.14    7.82
  13  -2 -21    3.71    8.81
 -13  -2  21    0.00    7.28
  13   2 -21   13.07    9.20
 -13   2  22    6.65    8.86
 -13  -2  22    0.00    7.65
  13   2 -22    5.06    7.87
 -13   2  23   16.75   10.06
 -13  -2  23   10.39    8.98
  13   2 -23   24.61   11.83
 -13   2  24   -0.00    8.84
 -13  -2  24    3.41    8.92
  13   2 -24    1.02    6.67
 -13  -2  25   -0.00    7.78
  13   2 -25    1.87    7.04
 -13  -2  26    4.39    8.35
  13   2 -26    5.94    7.26
  13   2 -27   13.68    9.38
  13   2 -28    1.36    7.59
  13  -3  -1   -0.00    5.47
  13  -3  -1    0.00    7.79
  13   3  -1   -0.00    6.64
  13  -3  -2    5.12    5.32
  13   3  -2    0.71    6.77
  13  -3  -3    3.73    6.15
  13  -3  -3    0.50    7.35
 -13   3   4    0.00    5.98
  13  -3  -4    4.85    7.12
  13  -3  -4    4.80    7.36
  13   3  -4   12.58    7.55
  13   3  -4    0.50    7.12
 -13   3   5   21.44    9.79
  13  -3  -5    1.09    7.12
  13  -3  -5   11.77    9.72
 -13  -3   5    0.66    6.69
  13   3  -5   13.42    7.76
  13   3  -5    8.11    7.84
 -13   3   6    1.65    6.42
  13  -3  -6    0.17    7.70
 -13  -3   6    2.78    6.70
  13   3  -6   10.22    8.30
  13  -3  -7    0.76    5.45
  13  -3  -7   -0.00    7.11
 -13  -3   7    5.53    6.50
  13   3  -7   14.54    8.69
 -13   3   8    0.88    6.41
  13  -3  -8   -0.00    6.76
  13  -3  -8    0.26    7.83
 -13   3   9    3.63    8.30
  13  -3  -9    5.04    7.77
  13  -3  -9    3.67    8.60
 -13  -3   9   19.55    8.94
  13   3  -9    5.34    7.91
 -13   3  10   11.40    9.34
  13  -3 -10    1.88    7.09
  13  -3 -10    6.49    9.15
 -13  -3  10    9.02    7.36
  13   3 -10    5.24    7.78
 -13   3  11   12.31    8.88
  13  -3 -11    4.77    7.25
  13  -3 -11    7.79    9.75
 -13  -3  11   10.91    8.82
  13   3 -11    2.69    7.82
 -13   3  12   -0.00    6.15
  13  -3 -12    8.70    9.33
 -13  -3  12    2.56    5.65
  13   3 -12    1.46    6.09
 -13   3  13    4.99    8.34
  13  -3 -13    3.00    8.08
  13   3 -13   10.17    8.67
 -13   3  14    1.89    7.43
  13  -3 -14    0.11    7.75
 -13  -3  14   -0.00    7.17
  13   3 -14    4.52    8.00
 -13   3  15   18.44   10.48
  13  -3 -15   19.45   12.86
 -13  -3  15    9.86    7.94
  13   3 -15   11.84    8.71
 -13   3  16   12.16    8.50
  13  -3 -16    6.73    9.89
 -13  -3  16    2.75    7.07
  13   3 -16   16.12    9.88
 -13   3  17   -0.00    6.66
  13  -3 -17    4.83    9.43
 -13  -3  17    0.17    6.36
  13   3 -17    5.61    7.22
 -13   3  18   -0.00    7.99
  13  -3 -18   -0.00    8.12
 -13  -3  18   -0.00    6.12
  13   3 -18    6.53    8.73
 -13   3  19   13.25    9.21
  13  -3 -19    9.84    8.77
 -13  -3  19    6.89    6.89
  13   3 -19    6.84    8.15
 -13   3  20    0.00    7.80
 -13  -3  20    0.00    6.17
  13   3 -20    3.95    6.71
 -13   3  21    1.89    7.33
 -13  -3  21    5.82    7.67
  13   3 -21   -0.00    5.72
 -13   3  22    3.93    6.76
 -13  -3  22   10.33    9.26
  13   3 -22   -0.00    6.00
 -13   3  23    1.57    8.32
 -13  -3  23    4.61    7.54
  13   3 -23    1.92    6.71
 -13  -3  24    0.00    7.90
  13   3 -24    4.18    8.42
 -13  -3  25    6.50    6.87
  13   3 -25   -0.00    6.05
 -13  -3  26   -0.00    5.85
  13   3 -26    0.36    6.97
  13   3 -27    6.39    6.61
  13  -4  -1   11.92    7.86
  13  -4  -1   22.50   10.15
  13   4  -1    8.71    8.34
  13  -4  -2    5.91    8.14
  13  -4  -3    4.13    5.72
  13  -4  -3    2.32    8.47
  13   4  -3    8.47    8.07
  13  -4  -4    1.81    6.25
  13  -4  -4    5.73    8.64
  13   4  -4    0.00    6.39
 -13   4   5    0.41    6.01
  13  -4  -5    0.22    5.93
  13  -4  -5   -0.00    7.15
  13   4  -5    2.02    7.14
 -13   4   6    6.37    7.99
  13  -4  -6    3.60    7.06
  13  -4  -6    4.99    8.63
  13   4  -6   -0.00    8.38
 -13   4   7    7.18    7.01
  13  -4  -7    9.40    8.96
  13   4  -7    7.50    7.23
 -13   4   8   -0.00    6.78
  13  -4  -8    2.47    7.21
  13  -4  -8    0.00    8.04
  13   4  -8    7.72    6.63
 -13   4   9    2.06    7.20
  13  -4  -9    0.00    6.55
  13  -4  -9    0.00    7.13
  13  -4 -10   -0.00    6.12
  13  -4 -10   -0.00    7.53
 -13  -4  10    0.00    5.51
  13   4 -10    3.98    6.90
 -13   4  11   10.72    9.56
  13  -4 -11    9.51    8.16
  13  -4 -11   32.08   12.68
 -13  -4  11   12.31    7.80
  13   4 -11    0.79    7.87
 -13   4  12   10.75    9.70
  13  -4 -12    3.11    8.17
  13  -4 -12    2.79    8.52
  13   4 -12    8.43    7.38
 -13   4  13   17.16    9.38
  13  -4 -13    6.85   10.26
 -13  -4  13    9.57    8.63
  13   4 -13   14.09    8.66
 -13   4  14   -0.00    7.98
  13  -4 -14    0.00    9.27
 -13  -4  14    4.83    7.27
  13   4 -14   -0.00    6.20
 -13   4  15   -0.00    7.30
  13  -4 -15    0.00   10.39
 -13  -4  15    6.15    6.92
  13   4 -15   14.24    9.43
  13  -4 -16   10.43   10.18
 -13  -4  16   -0.00    6.76
  13   4 -16    8.32    8.49
 -13   4  17   14.05    8.86
 -13  -4  17   13.17    8.20
  13   4 -17    2.71    6.92
 -13   4  18    6.44    8.32
  13   4 -18   10.53    8.18
 -13   4  19   -0.00    7.69
 -13  -4  19   -0.00    7.38
  13   4 -19   -0.00    7.31
 -13   4  20    0.00    7.55
 -13  -4  20   -0.00    7.05
  13   4 -20   -0.00    5.50
 -13   4  21    4.21    7.84
 -13  -4  21    8.47    7.38
  13   4 -21    0.00    6.91
 -13   4  22    9.28    9.15
 -13  -4  22   -0.00    7.51
  13   4 -22   12.51    9.30
 -13  -4  23   10.35    7.14
 -13  -4  24   -0.00    5.81
  13   4 -24   -0.00    8.40
 -13  -4  25    0.27    5.31
  13   4 -25    3.39    8.45
 -13  -4  26   -0.00    5.52
  13   4 -26    1.80    7.61
  13   4 -27   -0.00    9.02
  13  -5  -1    0.21    4.47
  13  -5  -1   10.85    9.45
  13   5  -1    4.00    6.80
  13  -5  -2    3.27    6.66
  13  -5  -2    0.00    7.73
  13   5  -2    7.71    7.45
  13  -5  -3   -0.00    8.69
  13   5  -3    0.00    7.01
  13  -5  -4    1.06    5.92
  13  -5  -4    7.17    8.59
  13   5  -4    0.27    5.93
  13  -5  -5    5.22    6.77
  13  -5  -5    2.37    8.23
 -13   5   6    0.00    6.58
  13  -5  -6   -0.00    6.64
  13  -5  -6   -0.00    6.74
  13   5  -6    0.00    7.13
 -13   5   7    4.85    6.37
  13  -5  -7    0.00    6.12
  13  -5  -7    4.32    9.11
  13   5  -7    3.61    7.66
 -13   5   8   -0.00    7.60
  13  -5  -8    1.53    6.86
  13  -5  -8   -0.00    7.14
  13   5  -8    5.10    7.48
 -13   5   9   11.71    8.62
  13  -5  -9    4.68    7.68
  13  -5  -9   10.03    9.49
  13   5  -9    6.67    7.97
 -13   5  10    6.06    9.61
  13  -5 -10   11.48    8.61
  13  -5 -10   17.09   10.46
  13  -5 -11    0.00    7.29
  13  -5 -11   13.84   10.42
  13   5 -11    7.10    6.75
 -13   5  12   -0.00    8.21
  13  -5 -12    2.06    5.83
  13   5 -12    0.00    6.82
 -13   5  13    2.98    7.62
  13  -5 -13   -0.00    6.98
  13  -5 -13   11.61   10.97
  13   5 -13    4.93    7.39
 -13   5  14   -0.00    8.58
  13  -5 -14    1.81    5.99
  13   5 -14    5.91    6.79
 -13   5  15   19.71   11.03
  13   5 -15   12.84    8.51
 -13   5  16    3.29    8.00
 -13  -5  16    3.15    7.08
  13   5 -16   10.28    8.22
 -13   5  17    8.52    8.55
  13   5 -17   -0.00    6.58
 -13  -5  18    2.46    6.94
  13   5 -18    5.34    7.11
 -13   5  19    5.25    8.59
 -13  -5  19    0.48    6.19
 -13   5  20    0.00    8.06
 -13  -5  20    3.73    7.15
  13   5 -20    7.52    8.79
 -13   5  21    0.00    7.92
 -13  -5  21    0.00    5.67
  13   5 -21    8.78    8.18
 -13  -5  22    7.10    7.38
  13   5 -22    0.68    7.95
 -13  -5  23   -0.00    5.92
  13   5 -23    0.00    7.50
 -13  -5  24   -0.00    6.08
  13   5 -24    0.00    7.92
 -13  -5  25   -0.00    5.88
  13  -6  -1   11.36    8.15
  13   6  -1    0.00    6.17
  13  -6  -2    0.00    5.46
  13  -6  -2   -0.00    8.05
  13   6  -2    3.72    7.41
  13  -6  -3    2.80    6.33
  13  -6  -3    2.79    7.61
  13   6  -3    7.19    7.10
  13  -6  -4   11.56    9.76
  13   6  -4   -0.00    4.57
  13  -6  -5   -0.00    6.29
  13  -6  -5   -0.00    9.00
  13   6  -5    0.12    6.27
  13  -6  -6   13.64    8.27
  13  -6  -6    7.17   10.93
  13   6  -6    0.26    6.96
 -13   6   7    3.11    7.73
  13  -6  -7   -0.00    5.97
  13   6  -7    3.69    6.92
 -13   6   8    8.22    8.37
  13  -6  -8   13.22    8.49
  13  -6  -8   22.20   11.39
  13   6  -8   18.44    8.17
 -13   6   9    8.93    8.14
  13  -6  -9    7.47    6.72
  13  -6  -9    0.29    7.05
  13   6  -9    2.20    5.58
 -13   6  10    0.00    6.88
  13  -6 -10    0.00    9.11
  13   6 -10    0.91    6.20
 -13   6  11    0.14    6.89
  13  -6 -11    7.77    8.47
  13   6 -11    4.73    6.61
 -13   6  12   -0.00    7.89
  13  -6 -12    2.98    7.27
  13   6 -12    0.96    6.76
 -13   6  13   12.68    8.93
  13  -6 -13   -0.00    6.74
  13   6 -13    5.34    7.69
 -13   6  14    0.00    7.29
  13  -6 -14    0.00    6.72
  13   6 -14    7.55    7.55
 -13   6  15    4.69    9.11
  13  -6 -15    2.13    6.38
  13   6 -15    5.21    6.69
 -13   6  16   23.04   11.43
 -13   6  17   -0.00    8.70
  13   6 -17    4.29    7.79
 -13   6  18   -0.00    8.32
  13   6 -18   -0.00    6.60
 -13   6  19   -0.00    8.44
  13   6 -19    1.56    7.69
  13   6 -20    1.68    7.24
  13   6 -21   -0.00    6.60
 -13  -6  25    3.49    8.38
 -13  -6  26    7.14    9.50
  13  -7  -1    0.00    6.47
  13   7  -1    4.74    6.16
  13  -7  -2   -0.00    6.60
  13   7  -2   -0.00    7.03
  13  -7  -3    6.63    7.18
  13   7  -3    0.00    5.84
  13  -7  -4    9.25    9.03
  13  -7  -4    0.00    8.32
  13   7  -4   16.92    8.04
  13   7  -5    0.40    6.51
  13  -7  -6    0.00    5.78
  13   7  -6    0.71    6.09
  13  -7  -7    0.00    6.12
  13  -7  -8    4.99    7.42
  13   7  -8    9.13    7.30
 -13   7   9    9.05    8.58
  13  -7  -9   -0.00    5.63
  13   7  -9    1.04    4.76
 -13   7  10   15.72   10.17
  13  -7 -10   13.83    8.36
  13   7 -10    9.91    7.49
 -13   7  11    1.27    7.87
  13   7 -11    2.77    7.07
 -13   7  12   -0.00    7.49
  13  -7 -12    8.06    7.98
  13   7 -12    4.76    6.59
 -13   7  13   -0.00    7.94
  13  -7 -13    0.31    7.39
 -13   7  14    0.00    7.85
  13  -7 -14   10.80    8.10
  13   7 -14    5.83    7.42
 -13   7  15   -0.00    9.14
  13  -7 -15    1.56    5.64
  13   7 -15    8.60    7.05
 -13   7  16   -0.00    9.55
  13  -7 -16    5.37    7.45
  13   7 -16   -0.00    6.34
 -13   7  17   -0.00    7.35
  13  -7 -17   -0.00    7.56
  13   7 -17    1.72    6.16
 -13   7  18    0.00    9.38
  13   7 -18    4.02    7.79
  13   7 -19   12.05    9.05
  13  -8  -1   -0.00    6.24
  13   8  -1    0.00    5.97
  13  -8  -2    0.00    7.26
  13   8  -2   -0.00    6.04
  13  -8  -3    5.59    6.24
  13   8  -3    4.94    6.07
  13  -8  -4   18.21   10.63
  13   8  -4    0.11    6.36
  13  -8  -5    2.62    8.09
  13   8  -5    0.76    6.50
  13   8  -6   17.50    7.51
  13  -8  -7   -0.00    6.04
  13   8  -7    1.28    6.02
  13  -8  -8    7.65    7.28
  13   8  -8   10.64    7.37
  13  -8  -9    7.70    7.26
  13   8  -9    6.00    6.31
 -13   8  10    9.19    8.43
  13  -8 -10    6.27    7.02
  13   8 -10    8.46    7.59
 -13   8  11   -0.00    8.70
  13  -8 -11    5.79    7.99
 -13   8  12    3.27    6.60
  13  -8 -12   -0.00    5.84
  13   8 -12   13.32    8.15
 -13   8  13    0.00    8.29
  13  -8 -13    0.00    5.83
  13   8 -13   -0.00    6.68
 -13   8  14   -0.00    7.08
  13  -8 -14    1.26    7.99
  13   8 -14    4.90    7.21
 -13   8  15    0.00    7.80
  13  -8 -15   -0.00    6.17
  13   8 -15    8.46    7.31
  13  -9  -1   -0.00    6.52
  13   9  -1   -0.00    5.85
  13  -9  -2   -0.00    6.28
  13   9  -2    1.86    5.88
  13  -9  -3   -0.00    7.24
  13   9  -3    1.98    5.72
  13  -9  -4   10.79    8.48
  13  -9  -5    1.11    8.68
  13   9  -5   -0.00    5.06
  13  -9  -6    0.00    7.79
  13   9  -6    0.00    6.50
  13  -9  -7    6.63    7.72
  13   9  -7    1.00    6.37
  13  -9  -8    5.33    7.34
  13   9  -8    8.99    6.54
  13  -9  -9    4.24    7.33
  13   9  -9    2.30    6.36
  13  -9 -10    1.31    7.42
  13   9 -10    4.00    7.51
  13  -9 -11    0.36    5.05
  13   9 -11   -0.00    5.82
 -13   9  12    2.34    8.13
  13   9 -12   -0.00    5.75
  13 -10  -1   -0.00    6.81
  13  10  -1    0.88    5.43
  13 -10  -2    0.14    6.27
  13  10  -2    3.26    5.68
  13 -10  -3    2.50    6.77
  13 -10  -4    0.00    7.04
  13  10  -4    1.83    5.93
  13  10  -5    4.68    6.09
  13  10  -6    6.73    5.84
  13  10  -7    1.17    5.75
  13  11  -1   -0.00    5.03
  13  11  -2    5.51    5.43
 -12   0   1    0.00    5.44
  12   0  -1    3.73    4.97
  12   0  -1    1.55    8.05
 -12   0   2   14.25    8.04
  12   0  -2    7.89    7.07
  12   0  -2   17.68    8.99
 -12   0   3   -0.00    6.65
  12   0  -3    1.73    5.95
  12   0  -3   -0.00    7.14
 -12   0   4    7.13    7.36
  12   0  -4   -0.00    6.42
  12   0  -4   -0.00    6.24
 -12   0   5    3.47    7.09
  12   0  -5   -0.00    5.63
  12   0  -5   -0.00    7.36
 -12   0   6   51.86   13.72
  12   0  -6   66.48   14.24
 -12   0   7    1.40    6.38
  12   0  -7    0.00    6.93
 -12   0   8    3.40    7.18
  12   0  -8    5.19    7.74
  12   0  -9   -0.00    6.76
 -12   0  10   37.56   11.55
  12   0 -10   29.94   11.93
 -12   0  11    3.23    6.72
  12   0 -11    3.19    8.18
 -12   0  12   35.54   11.20
 -12   0  13   -0.00    6.21
  12   0 -13   -0.00    6.28
  12   0 -14   -0.00    6.87
 -12   0  15    0.40    7.03
  12   0 -15    0.69    6.01
 -12   0  16   23.83   10.47
  12   0 -16   15.25    9.76
  12   0 -17   -0.00    6.60
 -12   0  18    7.19    8.59
  12   0 -18   -0.00    8.07
 -12   0  19   -0.00    6.00
  12   0 -19    2.95    8.11
 -12   0  20   -0.00    5.68
  12   0 -20   -0.00    7.49
 -12   0  21    0.00    6.38
  12   0 -21    2.80    6.52
 -12   0  22   27.96   10.96
  12   0 -22   -0.00    7.25
 -12   0  23    3.89    7.05
 -12   0  24    1.93    6.63
  12   0 -24    3.96    7.83
 -12   0  25   -0.00    6.41
  12   0 -25    0.00    8.12
 -12   0  26    0.00    7.20
  12   0 -26    1.14    9.05
 -12   0  27    0.45    7.81
 -12   0  28   -0.00    6.44
  12  -1  -1    0.00    4.99
  12  -1  -1    0.40    6.24
 -12  -1   1   -0.00    5.48
  12   1  -1    5.58    5.85
  12   1  -1   -0.00    6.21
 -12   1   2   26.91   10.25
  12  -1  -2   35.56   10.83
  12  -1  -2   28.32   11.02
 -12  -1   2   34.23   10.11
  12   1  -2   23.22   10.27
 -12   1   3    0.00    5.00
  12  -1  -3    7.96    6.80
 -12  -1   3   -0.00    6.22
  12   1  -3   -0.00    5.41
  12   1  -3   -0.00    6.90
 -12   1   4   52.32   13.15
  12  -1  -4   56.87   13.23
  12  -1  -4   71.22   15.02
  12   1  -4   22.91    9.90
  12   1  -4   58.91   13.90
 -12   1   5   -0.00    7.13
  12  -1  -5   -0.00    5.34
  12  -1  -5    1.55    7.74
 -12  -1   5    0.00    6.83
  12   1  -5    0.00    6.04
  12   1  -5    4.52    8.01
 -12   1   6    3.83    7.02
  12  -1  -6    2.48    5.97
  12  -1  -6    5.79    8.61
 -12  -1   6    2.90    7.10
  12   1  -6    3.40    8.02
 -12   1   7    5.96    7.42
  12  -1  -7    2.95    6.08
  12  -1  -7   12.10    9.20
 -12  -1   7    4.34    7.02
  12   1  -7   -0.00    7.82
 -12   1   8   46.96   13.35
  12   1  -8   56.29   14.18
 -12   1   9    1.71    6.70
  12  -1  -9    4.11    7.12
 -12  -1   9    2.05    6.70
  12   1  -9    2.85    7.77
  12  -1 -10    4.48    7.98
 -12  -1  10   -0.00    6.40
  12   1 -10    9.36    7.81
 -12   1  11    4.63    7.08
  12  -1 -11   -0.00    7.63
 -12  -1  11    3.89    7.26
  12   1 -11    6.27    8.02
 -12   1  12    0.00    7.12
  12  -1 -12    4.30    8.28
 -12  -1  12   12.98    7.96
  12   1 -12    0.00    8.87
 -12   1  13    5.28    6.55
  12  -1 -13    2.02    7.16
 -12  -1  13   -0.00    5.53
  12   1 -13   -0.00    7.01
 -12   1  14   73.78   15.53
  12  -1 -14   63.94   16.38
 -12  -1  14   49.97   13.27
  12   1 -14   31.68   11.89
 -12   1  15    0.00    6.87
  12  -1 -15    0.00    7.64
 -12  -1  15    0.73    6.37
  12   1 -15    1.64    6.87
 -12   1  16    8.08    7.73
  12  -1 -16   -0.00    8.07
 -12  -1  16    1.64    5.88
  12   1 -16   12.90    8.45
 -12   1  17   -0.00    7.54
  12  -1 -17    0.03    7.01
 -12  -1  17    0.00    6.17
 -12   1  18    6.08    7.19
  12  -1 -18    0.00    7.82
 -12  -1  18    9.71    8.02
  12   1 -18    6.54    8.43
 -12   1  19    4.62    6.91
  12  -1 -19    6.03   10.35
 -12  -1  19    2.56    7.06
  12   1 -19   -0.00    7.41
 -12   1  20    0.00    5.78
  12  -1 -20    8.70    9.24
 -12  -1  20   10.80    8.45
  12   1 -20   22.64   11.58
 -12   1  21    0.01    6.37
  12  -1 -21    3.64    7.33
 -12  -1  21   -0.00    6.97
  12   1 -21    4.66    7.41
 -12   1  22   -0.00    6.44
  12  -1 -22    0.00    7.58
 -12  -1  22    4.58    7.44
  12   1 -22    8.27    8.26
 -12   1  23    3.14    6.77
  12  -1 -23   -0.00    7.28
 -12  -1  23   -0.00    7.67
  12   1 -23    1.88    6.84
  12  -1 -24    3.27    7.30
 -12  -1  24   13.33   10.90
  12   1 -24    2.95    7.02
 -12   1  25   -0.00    8.54
 -12  -1  25    4.77    6.50
  12   1 -25   -0.00    5.76
 -12   1  26    5.10    8.68
 -12  -1  26   -0.00    5.99
  12   1 -26   -0.00    6.25
 -12   1  27   -0.00    6.58
 -12  -1  27    3.95    7.24
  12   1 -27   -0.00    7.76
 -12   1  28   10.91    8.72
 -12  -1  28    9.95    8.29
  12  -2  -1    4.81    5.48
  12  -2  -1    4.91    7.77
 -12  -2   1    1.50    5.35
  12   2  -1    6.42    6.00
  12   2  -1   10.51    7.75
  12  -2  -2   14.78    8.46
  12  -2  -2   29.09   11.20
 -12  -2   2   11.67    8.22
  12   2  -2   25.62    9.19
  12   2  -2   18.08    9.01
 -12   2   3    0.00    5.96
  12  -2  -3   -0.00    6.29
  12  -2  -3    1.24    7.13
 -12  -2   3    0.17    6.21
  12   2  -3    2.79    5.70
 -12   2   4    6.37    6.04
  12  -2  -4    7.11    8.35
 -12  -2   4    4.97    6.71
  12   2  -4    7.85    6.17
  12   2  -4    0.00    6.85
 -12   2   5    3.31    7.26
  12  -2  -5   -0.00    6.18
  12  -2  -5    3.00    7.66
 -12  -2   5    4.68    6.60
  12   2  -5    0.00    7.58
 -12   2   6   44.71   12.61
  12  -2  -6   35.08   12.00
  12  -2  -6   47.98   14.16
 -12  -2   6   45.06   12.35
  12   2  -6   35.53   11.95
 -12   2   7   12.79    8.72
  12  -2  -7   13.31    8.11
  12  -2  -7    0.00    7.78
  12   2  -7   12.79    9.83
 -12   2   8    1.75    6.53
  12  -2  -8    2.85    6.54
  12  -2  -8    7.69    8.82
 -12  -2   8   10.61    7.33
  12   2  -8   10.59    8.42
 -12   2   9    2.69    7.22
  12  -2  -9   -0.00    8.72
 -12  -2   9    0.53    6.37
  12   2  -9   -0.00    7.03
 -12   2  10   15.17   10.23
 -12  -2  10   26.88   10.37
  12   2 -10   14.99    9.85
  12  -2 -11    0.03    8.30
 -12  -2  11    2.29    6.09
  12   2 -11    4.62    6.72
 -12   2  12   16.05    9.09
  12  -2 -12   41.68   13.94
 -12  -2  12   20.60    9.33
  12   2 -12    8.37    8.54
 -12   2  13   -0.00    6.52
  12  -2 -13   -0.00    8.34
 -12  -2  13    1.07    6.88
  12   2 -13    0.00    7.86
 -12   2  14   -0.00    6.06
  12  -2 -14    1.66    6.60
 -12  -2  14   -0.00    7.25
 -12   2  15    3.30    6.69
  12  -2 -15   -0.00    9.12
 -12  -2  15    0.00    5.88
  12   2 -15    0.00    6.75
 -12   2  16   26.19   11.11
  12  -2 -16   -0.00    7.92
 -12  -2  16    8.46    7.60
  12   2 -16   16.53    9.39
 -12   2  17    0.00    7.06
  12  -2 -17   -0.00    8.39
 -12  -2  17    0.00    5.94
  12   2 -17    0.54    6.93
 -12   2  18    2.71    6.45
  12  -2 -18    9.56    8.18
 -12  -2  18    0.00    6.15
  12   2 -18    0.28    7.57
 -12   2  19    5.22    7.87
  12  -2 -19    5.83    9.16
 -12  -2  19    0.00    7.00
  12   2 -19   -0.00    5.09
 -12   2  20   17.14    9.31
  12  -2 -20    3.38    8.58
 -12  -2  20    4.88    7.82
  12   2 -20    0.00    7.01
 -12   2  21    9.76    8.82
  12  -2 -21    5.07    8.77
 -12  -2  21   10.46    7.65
  12   2 -21    0.06    6.25
 -12   2  22    4.42    8.53
  12  -2 -22   -0.00    8.97
 -12  -2  22    5.52    6.58
  12   2 -22   19.18   10.18
 -12   2  23   13.83    9.03
 -12  -2  23    1.75    5.87
  12   2 -23    0.73    6.17
 -12   2  24    4.05    7.26
 -12  -2  24   -0.00    5.69
  12   2 -24   -0.00    7.26
 -12   2  25    0.26    7.97
 -12  -2  25   10.35    8.26
  12   2 -25    1.06    7.10
 -12   2  26   15.43    9.78
 -12  -2  26   12.99    8.45
 -12  -2  27   -0.00    6.51
  12   2 -27   -0.00    7.01
  12   2 -28   -0.00    8.43
  12   2 -29    4.29    8.32
  12  -3  -1   -0.00    4.21
  12  -3  -1   -0.00    7.24
  12   3  -1    8.38    7.15
  12  -3  -2   15.42    7.79
  12  -3  -2   33.68   11.64
  12   3  -2   42.35   10.28
  12   3  -2   25.10    9.85
 -12   3   3    6.79    7.01
  12  -3  -3    1.97    5.42
  12  -3  -3    4.20    7.71
 -12  -3   3    3.04    6.20
  12   3  -3    7.14    5.79
  12   3  -3    7.67    8.03
 -12   3   4   18.04    8.89
  12  -3  -4   19.76    8.93
  12  -3  -4   21.75    9.89
 -12  -3   4   24.60    9.44
  12   3  -4   10.02    6.77
  12   3  -4   24.85    9.46
 -12   3   5    9.26    8.78
  12  -3  -5   15.19    9.38
 -12  -3   5    4.40    6.46
  12   3  -5    0.34    5.61
 -12   3   6   -0.00    7.31
  12  -3  -6   -0.00    6.18
  12  -3  -6    7.16    8.26
 -12  -3   6   -0.00    5.29
 -12   3   7    9.03    8.15
  12  -3  -7    0.00    7.03
  12  -3  -7   -0.00    7.43
 -12  -3   7    1.65    5.35
  12   3  -7    0.52    6.24
 -12   3   8   16.38    9.62
  12  -3  -8   16.58    9.36
  12  -3  -8   30.42   11.54
 -12  -3   8   26.79    9.68
  12   3  -8   13.56    9.46
 -12   3   9   16.36    9.34
  12  -3  -9   24.74   10.34
  12  -3  -9   24.09   11.38
 -12  -3   9   11.35    7.50
  12   3  -9   11.34    8.40
 -12   3  10   25.35   10.93
  12  -3 -10   28.07   13.55
 -12  -3  10   23.55    8.88
  12   3 -10   17.73    9.57
 -12   3  11    0.80    7.30
  12  -3 -11    2.32    9.17
 -12  -3  11   -0.00    6.55
  12   3 -11    2.86    7.34
 -12   3  12   13.80    9.40
  12  -3 -12    9.13   10.10
 -12  -3  12   19.83    9.36
  12   3 -12    9.39    7.72
 -12   3  13    6.77    7.62
  12  -3 -13   -0.00    8.45
 -12  -3  13   -0.00    5.62
  12   3 -13    2.47    8.07
 -12   3  14   19.26    9.46
  12  -3 -14   19.36   11.37
 -12  -3  14   22.84    9.83
  12   3 -14    6.66    8.14
 -12   3  15    7.76    8.39
  12  -3 -15   -0.37    8.57
 -12  -3  15    1.35    6.67
  12   3 -15    4.39    9.04
 -12   3  16   -0.00    7.52
  12  -3 -16   -0.00    8.80
  12   3 -16    3.71    6.27
 -12   3  17    0.00    7.18
  12  -3 -17   -0.00    8.74
 -12  -3  17   -0.00    5.62
  12   3 -17    0.00    5.72
 -12   3  18   -0.00    8.55
  12  -3 -18    4.36    9.08
 -12  -3  18    4.27    7.36
  12   3 -18    2.44    6.54
 -12   3  19    7.07    8.50
  12  -3 -19    0.00    7.33
 -12  -3  19    3.35    8.25
  12   3 -19    0.00    5.94
 -12   3  20    4.59    7.60
  12  -3 -20   13.78   10.71
 -12  -3  20    2.17    5.76
  12   3 -20    0.00    6.66
 -12   3  21   -0.00    7.11
 -12  -3  21    5.85    5.96
 -12   3  22   -0.00    7.03
 -12  -3  22    1.90    6.04
  12   3 -22    0.00    5.94
 -12   3  23   13.48   10.91
 -12  -3  23   -0.00    5.62
  12   3 -23   12.39    9.61
 -12   3  24   13.94   10.44
 -12  -3  24   23.96   10.09
  12   3 -24    2.31    8.75
 -12   3  25   -0.00    7.78
  12   3 -25    2.40    7.84
 -12   3  26    0.00    7.71
 -12  -3  26   -0.00    8.68
  12   3 -26    5.61    8.97
 -12  -3  27    5.62    9.57
  12   3 -27    9.36    9.11
 -12  -3  28    1.58    8.82
  12   3 -28    2.67    7.52
  12   3 -29    0.07    7.30
  12   3 -30    6.46    8.59
  12  -4  -1    8.03    6.89
  12  -4  -1   11.00    9.75
  12   4  -1    0.66    6.64
  12  -4  -2    5.12    5.77
  12  -4  -2    9.79    8.81
  12   4  -2    1.21    6.23
  12  -4  -3    5.45    6.47
  12   4  -3   -0.00    7.56
 -12   4   4    0.00    6.00
  12  -4  -4    7.06    6.62
  12  -4  -4   -0.00    6.20
  12   4  -4    0.00    7.32
 -12   4   5    0.00    6.02
  12  -4  -5    4.21    6.53
  12  -4  -5   12.04    9.09
 -12  -4   5    7.35    7.13
  12   4  -5    0.31    6.20
 -12   4   6   24.74   11.27
  12  -4  -6   21.86   11.40
 -12  -4   6   21.43    8.75
  12   4  -6    7.06    7.87
 -12   4   7   14.68    9.71
  12  -4  -7    1.21    6.19
  12  -4  -7   17.46    9.99
 -12  -4   7   15.16    7.90
  12   4  -7   10.50    7.90
 -12   4   8    0.00    8.25
  12  -4  -8   -0.00    6.02
  12  -4  -8   -0.00    6.32
 -12  -4   8   -0.00    5.27
  12   4  -8    0.00    6.70
 -12   4   9   -0.00    7.27
  12  -4  -9    0.00    7.41
  12  -4  -9    6.82    7.66
 -12  -4   9   13.59    7.43
 -12   4  10   -0.00    6.95
  12  -4 -10   17.48    9.24
  12  -4 -10   27.09   11.53
 -12  -4  10    0.60    5.71
  12   4 -10    9.00    6.92
 -12   4  11    1.62    7.56
  12  -4 -11    4.01    4.62
  12  -4 -11    0.00    7.93
 -12  -4  11    4.80    6.39
  12   4 -11    9.31    7.28
 -12   4  12   23.13   11.94
  12  -4 -12    0.00    7.94
 -12  -4  12    5.93    7.07
  12   4 -12   18.24    8.51
 -12   4  13   -0.00    8.60
  12  -4 -13   -0.00    7.79
 -12  -4  13   -0.00    5.46
  12   4 -13    0.29    7.34
  12  -4 -14    8.76    9.59
 -12  -4  14   -0.00    5.94
  12   4 -14   -0.00    6.75
 -12   4  15   10.12    8.02
  12   4 -15    6.92    7.98
 -12   4  16   10.18    9.14
  12  -4 -16    4.35    9.55
 -12  -4  16   10.61    8.75
  12   4 -16    5.76    7.44
 -12   4  17    9.20    8.74
  12  -4 -17   12.91   10.85
 -12  -4  17   24.21   10.41
 -12   4  18    0.11    6.45
 -12  -4  18    3.14    7.35
  12   4 -18    8.03    8.19
 -12   4  19    3.24    7.44
 -12  -4  19   -0.00    5.76
  12   4 -19    2.45    7.17
 -12   4  20   -0.00    6.83
 -12  -4  20   -0.00    4.99
  12   4 -20    6.76    9.21
 -12   4  21    0.00    9.27
 -12  -4  21   10.46    7.41
  12   4 -21    8.36    8.51
 -12  -4  22   16.33    8.36
  12   4 -22   15.68    9.04
 -12   4  23   13.65    9.92
  12   4 -23    0.00    6.64
 -12   4  24    0.00    8.18
 -12  -4  24   15.40    9.83
  12   4 -24    3.00    7.00
 -12   4  25   -0.00    7.64
 -12  -4  25   -0.00    7.84
  12   4 -25    4.33    7.82
 -12   4  26    2.33    7.27
 -12  -4  26    5.79   10.61
  12   4 -26    8.05    9.28
 -12  -4  27    2.72    8.21
  12   4 -27    3.49    7.50
 -12  -4  28    4.27    8.57
  12   4 -28    9.35    8.91
  12   4 -29    0.08    7.81
  12   4 -30   11.17    9.17
  12   4 -31   -0.00    8.59
  12  -5  -1   -0.00    6.92
  12  -5  -1    1.53    8.07
  12   5  -1   -0.00    6.56
  12  -5  -2    2.21    5.34
  12  -5  -2   -0.00    7.64
  12   5  -2    6.45    7.27
  12  -5  -3    4.35    6.53
  12  -5  -3    3.82    8.41
  12  -5  -4    6.15    6.63
  12  -5  -4   20.70   11.60
  12   5  -4    1.14    6.41
 -12   5   5    9.70    8.23
  12  -5  -5   -0.00    6.07
  12  -5  -5   -0.00    7.04
  12   5  -5    1.16    6.35
 -12   5   6    0.00    7.19
  12  -5  -6    0.38    5.01
  12  -5  -6   -0.00    8.04
  12   5  -6    8.23    6.27
 -12   5   7    2.38    7.40
  12  -5  -7    8.11    8.89
  12   5  -7    3.54    7.17
 -12   5   8   15.88    9.09
  12  -5  -8    3.85    7.51
  12  -5  -8   13.73   10.43
  12   5  -8   12.54    7.69
 -12   5   9    6.99    8.65
  12  -5  -9   26.24   10.18
  12  -5  -9   18.75   11.05
  12   5  -9   13.33    8.19
 -12   5  10    6.00    7.82
  12  -5 -10    0.00    6.84
  12  -5 -10   -0.00    7.36
 -12  -5  10    8.99    6.81
  12   5 -10   16.42    8.04
 -12   5  11   -0.00    7.77
  12  -5 -11   -0.00    6.47
  12  -5 -11   10.26    9.29
 -12  -5  11    1.47    5.54
  12   5 -11   -0.00    5.55
 -12   5  12    8.17    9.23
  12  -5 -12    1.43    7.46
  12  -5 -12    0.00    7.84
 -12  -5  12   -0.00    5.31
  12   5 -12    4.27    7.64
 -12   5  13   27.61   11.58
  12  -5 -13   19.86   10.66
 -12  -5  13   24.31    9.20
  12   5 -13   19.05    8.96
 -12   5  14   30.43   12.16
  12  -5 -14   16.76   11.86
 -12  -5  14   28.35   10.22
 -12   5  15   -0.00    9.24
 -12  -5  15    4.16    6.47
  12   5 -15    7.94    7.21
 -12  -5  16    2.50    7.47
  12   5 -16    0.64    5.78
 -12   5  17    0.73    6.56
 -12  -5  17    6.00    6.58
  12   5 -17    4.88    7.52
 -12   5  18   16.32    8.97
 -12  -5  18    3.62    5.50
  12   5 -18    9.19    8.68
 -12   5  19    7.33    8.12
 -12  -5  19    9.86    7.11
  12   5 -19   -0.00    7.76
 -12   5  20   11.09    8.05
 -12  -5  20    1.09    5.57
  12   5 -20    6.10    8.71
 -12   5  21    5.07    9.32
  12   5 -21   -0.00    7.33
 -12   5  22   -0.00    9.07
 -12  -5  22    2.43    7.80
  12   5 -22    4.01    8.78
 -12   5  23    4.18    8.06
 -12  -5  23    3.68    8.79
  12   5 -23    7.74    8.10
 -12   5  24    4.97    7.33
 -12  -5  24    8.64    8.84
  12   5 -24    6.33    9.81
 -12   5  25   -0.00    7.18
 -12  -5  25    3.71    6.94
  12   5 -25    4.64    8.75
 -12  -5  26    0.00    7.60
  12   5 -26   -0.00    6.08
 -12  -5  27   -0.00    7.72
  12   5 -27    7.45    8.51
 -12  -5  28   -0.00    7.58
  12   5 -28    8.53    8.52
  12   5 -29    2.71    7.56
  12  -6  -1   11.12    8.45
  12   6  -1   21.59    8.65
  12  -6  -2    3.96    8.35
  12  -6  -2   26.05   11.37
  12   6  -2   15.44    7.66
  12  -6  -3    1.06    7.29
  12   6  -3    0.76    4.99
  12  -6  -4    0.00    5.45
  12  -6  -4   -0.00    8.25
  12   6  -4    0.34    6.32
  12  -6  -5   14.19    8.51
  12  -6  -5   24.73   11.74
  12   6  -5   17.65    8.28
 -12   6   6    8.92    8.67
  12  -6  -6   12.37    8.37
  12  -6  -6    8.46   11.15
  12   6  -6    9.57    6.77
 -12   6   7    4.54    7.66
  12  -6  -7    3.26    6.86
  12  -6  -7   16.40   10.16
  12   6  -7   13.00    7.78
 -12   6   8    6.06    7.88
  12  -6  -8   -0.00    5.89
  12  -6  -8    5.60    9.29
  12   6  -8    0.20    4.19
 -12   6   9    5.27    8.69
  12  -6  -9   -0.00    7.28
  12  -6  -9    0.00    6.96
  12   6  -9    1.50    5.26
 -12   6  10    4.26    8.40
  12  -6 -10    6.09    7.37
  12  -6 -10    2.43    7.96
  12   6 -10    5.36    6.78
  12  -6 -11   30.44   12.09
  12  -6 -11   29.86   12.25
  12   6 -11   31.97    9.87
 -12   6  12    3.72    7.97
  12  -6 -12    0.00    6.37
  12   6 -12    6.83    7.31
 -12   6  13    7.78    8.97
  12  -6 -13   -0.00    4.98
  12   6 -13   -0.00    7.09
 -12   6  14    5.37    7.87
  12  -6 -14    0.00    5.76
  12   6 -14    0.73    6.11
 -12   6  15   16.94   10.00
  12   6 -15    3.35    6.66
 -12   6  16   -0.00    7.88
 -12  -6  16    0.76    5.06
  12   6 -16    5.22    7.30
 -12   6  17    0.00    8.52
 -12  -6  17    5.93    6.20
  12   6 -17    3.28    6.86
 -12  -6  18    1.58    4.67
  12   6 -18   -0.00    7.26
 -12   6  19   -0.00    5.57
  12   6 -19    0.00    5.63
 -12   6  20    0.00    6.03
 -12  -6  20   -0.00    7.76
  12   6 -20    2.98    6.56
 -12   6  21    1.91    8.42
 -12  -6  21    1.56    6.44
  12   6 -21   -0.00    6.35
 -12   6  22    8.13    7.86
 -12  -6  22    0.00    7.50
  12   6 -22    4.40    8.19
 -12   6  23   -0.00    8.21
 -12  -6  23    0.00    7.51
 -12  -6  24    0.00    7.88
  12   6 -24    2.75    7.46
 -12  -6  25    2.62    8.07
  12   6 -25    4.83    9.14
 -12  -6  26    1.36    7.54
  12   6 -26    2.25    8.27
 -12  -6  27    0.00    7.35
  12   6 -27    2.70    8.42
 -12  -6  28    5.42    9.05
  12  -7  -1   -0.00    7.25
  12   7  -1    2.66    5.51
  12  -7  -2    8.22    7.81
  12   7  -2    7.51    6.74
  12  -7  -3    9.29    8.10
  12  -7  -3   12.11    9.80
  12   7  -3   17.22    7.96
  12  -7  -4   -0.00    5.23
  12  -7  -4    0.00    8.71
  12  -7  -5    2.81    6.30
  12  -7  -5    4.82    9.07
  12   7  -5   12.48    6.52
  12  -7  -6   -0.00    5.86
  12  -7  -6    8.02    9.37
  12   7  -6    0.00    5.94
  12  -7  -7    6.30    7.01
  12   7  -7    3.57    5.33
 -12   7   8    4.90    8.32
  12  -7  -8   11.10    8.08
  12   7  -8    3.00    6.72
 -12   7   9   19.00   10.99
  12  -7  -9   34.02   12.03
 -12   7  10    9.37    8.36
  12  -7 -10   -0.00    6.66
  12   7 -10    7.08    6.71
 -12   7  11   -0.00    7.35
  12  -7 -11   -0.00    6.12
  12   7 -11    0.00    5.33
 -12   7  12   -0.00    7.85
  12  -7 -12   -0.00    7.91
  12   7 -12   -0.00    5.97
  12  -7 -13    1.06    6.26
  12   7 -13    2.14    6.04
 -12   7  14   21.50   10.57
  12  -7 -14   -0.00    7.18
  12   7 -14   -0.00    5.93
 -12   7  15    0.09    8.04
  12  -7 -15    0.00    8.00
  12   7 -15    7.21    6.14
 -12   7  16    6.54    8.86
  12  -7 -16    2.23    6.10
  12   7 -16    0.93    6.20
 -12   7  17    1.86    8.46
  12   7 -17    9.57    8.03
 -12   7  18    0.05    9.89
 -12   7  19    2.11    7.83
  12   7 -19   10.15    8.87
  12   7 -20    3.80    6.83
 -12   7  21    1.43    7.10
  12   7 -21    1.30    7.08
 -12   7  22    9.57    8.58
  12   7 -22    0.00    7.11
 -12  -7  23    9.67    8.70
  12   7 -23    0.00    6.85
 -12  -7  24    0.08    6.43
  12   7 -24   -0.00    8.96
 -12  -7  25    1.17    7.96
 -12  -7  26    0.69    7.85
 -12  -7  27    2.58    8.40
 -12  -7  28    3.99    8.12
  12  -8  -1   18.18    9.51
  12   8  -1    1.00    5.74
  12  -8  -2    0.54    6.17
  12   8  -2   -0.00    5.26
  12  -8  -3    7.98    8.15
  12  -8  -4    7.20    8.07
  12   8  -4    0.47    4.75
  12  -8  -5   13.22    8.41
  12   8  -5   16.41    7.52
  12  -8  -6   -0.00    5.92
  12   8  -6    0.85    5.22
  12  -8  -7    5.89    7.78
  12   8  -7   21.85    8.13
  12  -8  -8   -0.00    6.78
  12   8  -8   -0.00    5.31
 -12   8   9    6.81    8.18
  12  -8  -9    2.21    6.39
  12   8  -9   -0.00    6.35
 -12   8  10    6.76    8.14
  12  -8 -10    0.58    5.93
  12   8 -10    3.77    6.49
 -12   8  11    7.50    8.78
  12  -8 -11    2.10    8.44
  12   8 -11   11.48    7.51
 -12   8  12   -0.00    7.42
  12  -8 -12   -0.00    6.17
  12   8 -12    4.85    6.53
 -12   8  13    6.53    8.54
  12  -8 -13   17.40    9.85
  12   8 -13    5.99    7.18
 -12   8  14   -0.00    7.33
  12  -8 -14   -0.00    6.75
  12   8 -14    1.11    5.74
 -12   8  15    7.28    8.27
  12  -8 -15    1.47    7.07
  12   8 -15    7.48    6.60
 -12   8  16   -0.00    9.02
  12  -8 -16    3.46    6.55
  12   8 -16    4.94    5.69
 -12   8  17    2.45    8.57
  12  -8 -17    5.93    8.31
  12   8 -17    8.21    7.10
 -12   8  18   -0.00    9.68
  12  -8 -18   -0.00    6.05
  12   8 -18    0.89    5.84
 -12   8  19    1.08    7.97
  12   8 -19    9.56    7.54
 -12   8  20   -0.00    7.91
  12   8 -20   -0.00    6.12
  12   8 -21   11.64    9.29
  12   9  -1   -0.00    4.95
  12  -9  -2    4.14    7.02
  12   9  -2    3.49    4.91
  12  -9  -3    5.89    6.58
  12   9  -3   11.05    6.80
  12  -9  -4    0.00    5.50
  12   9  -4   -0.00    5.31
  12  -9  -5    0.00    5.33
  12   9  -5   -0.00    5.44
  12  -9  -6   -0.00    6.55
  12   9  -6    2.66    4.54
  12  -9  -7   -0.00    7.02
  12   9  -7    4.82    6.17
  12  -9  -8    0.19    5.46
  12   9  -8   -0.00    5.36
  12  -9  -9    7.94    8.49
  12   9  -9   21.98    8.58
  12  -9 -10    5.54    6.39
  12   9 -10    2.42    5.67
 -12   9  11   12.65    8.84
  12  -9 -11    5.40    6.05
  12   9 -11    6.11    6.05
 -12   9  12   -0.00    7.47
  12  -9 -12    0.00    7.20
 -12   9  13   11.11    9.17
  12   9 -13   13.83    8.60
 -12   9  14    0.00    8.61
  12  -9 -14    5.26    7.68
  12   9 -14    5.49    6.87
 -12   9  15    9.46    9.88
  12  -9 -15   -0.00    7.86
  12   9 -15    4.15    7.84
 -12   9  16   -0.00    7.62
  12  -9 -16    1.50    5.96
  12   9 -16   -0.00    7.32
  12  -9 -17    2.07    6.40
  12   9 -17    1.20    7.19
 -12   9  18   -0.00    8.46
  12  -9 -18   -0.00    7.29
  12   9 -18   -0.00    8.09
  12 -10  -1    2.05    5.28
  12  10  -1   -0.00    4.95
  12 -10  -2   -0.00    8.22
  12  10  -2   -0.00    5.20
  12 -10  -3   15.89    9.27
  12  10  -3    5.12    4.66
  12 -10  -4    3.42    7.78
  12  10  -4   -0.00    5.00
  12 -10  -5   11.84    9.16
  12  10  -5    3.69    6.01
  12 -10  -6   -0.00    8.05
  12  10  -6   -0.00    6.45
  12 -10  -7    8.84    7.80
  12  10  -7   11.89    7.13
  12  10  -8    4.36    5.22
  12 -10  -9    5.73    7.07
  12  10  -9    3.59    6.73
  12 -10 -10    2.07    6.58
  12 -10 -11   29.41   10.34
  12  10 -11    3.00    6.31
 -12  10  12    6.49    8.61
  12 -10 -12    2.77    6.33
  12  10 -12    1.04    5.61
 -12  10  13    0.00    7.96
  12 -10 -13   10.21    7.29
  12  10 -13   -0.00    4.33
 -12  10  14   -0.00    7.89
  12 -10 -14   -0.00    8.63
  12  10 -14    0.00    6.63
 -12  10  15    7.93    8.39
  12 -11  -1   -0.00    6.88
  12  11  -1    0.64    4.45
  12 -11  -2    0.00    6.09
  12  11  -2    2.45    4.81
  12 -11  -3   -0.00    7.55
  12 -11  -4    2.23    7.93
  12  11  -4    6.50    5.70
  12 -11  -5    0.00    7.87
  12  11  -5    3.55    6.02
  12 -11  -6   11.15    8.71
  12  11  -6    1.77    4.84
  12 -11  -7    9.07    8.88
  12  11  -7    3.98    5.27
  12 -11  -8    0.00    8.52
  12 -11  -9    2.90    6.37
  12  11  -9   13.94    7.33
  12  11 -10    5.20    5.65
  12 -11 -11    0.80    5.98
  12  12  -1    9.17    5.93
  12  12  -3   -0.00    5.64
  12  12  -4   -0.00    4.85
  12  12  -5    6.69    5.10
  12  12  -6    1.20    4.25
  12  13  -1    0.92    4.23
 -11   0   1   91.29   15.45
  11   0  -1   92.52   15.64
  11   0  -1   77.66   16.10
 -11   0   2   -0.00    6.50
  11   0  -2   -0.00    6.03
  11   0  -2    0.64    7.00
 -11   0   3   37.37   10.76
  11   0  -3   25.46    9.38
  11   0  -3   28.03   10.30
 -11   0   4   -0.00    6.57
  11   0  -4   -0.00    5.11
  11   0  -4   14.35    8.68
 -11   0   5  116.99   18.14
  11   0  -5   85.84   15.78
  11   0  -5   66.71   15.55
 -11   0   6    4.69    6.61
  11   0  -6    4.64    7.76
 -11   0   7    2.03    6.20
  11   0  -7   -0.00    8.14
 -11   0   8    2.31    6.10
  11   0  -8   -0.00    6.83
 -11   0   9   20.04    8.45
  11   0  -9   36.28   11.97
 -11   0  10   -0.00    5.89
  11   0 -10   -0.00    6.77
 -11   0  11   50.29   12.89
  11   0 -11   47.89   13.41
  11   0 -12    1.51    6.62
 -11   0  13    4.82    7.03
  11   0 -13    8.53    8.42
 -11   0  14   -0.00    6.61
  11   0 -14    0.16    6.73
 -11   0  15   14.33    9.44
  11   0 -15    4.54    8.16
 -11   0  16   -0.00    5.96
  11   0 -16   -0.00    7.90
 -11   0  17    5.41    6.80
  11   0 -18    3.83    7.39
 -11   0  19    4.85    8.15
  11   0 -19   16.23    9.54
 -11   0  20    1.93    7.49
  11   0 -20   -0.00    8.10
 -11   0  21   27.99   11.14
  11   0 -21   20.42   10.41
 -11   0  22    3.32    8.32
  11   0 -22    0.00    8.89
 -11   0  23   -0.00    5.19
  11   0 -23    5.34    8.14
 -11   0  24    0.00    5.03
  11   0 -24    2.15    6.34
 -11   0  25    0.00    7.16
  11   0 -25    6.22    8.70
 -11   0  26    0.52    7.11
  11   0 -26   -0.00    6.96
 -11   0  27    6.37    8.87
 -11   0  28   -0.00    7.55
 -11   0  30    1.97    7.96
 -11   1   1   98.95   17.26
  11  -1  -1  117.48   18.26
  11  -1  -1   89.63   17.97
  11   1  -1  131.59   19.12
 -11   1   2    0.00    5.49
  11  -1  -2   -0.00    5.10
  11   1  -2    0.00    6.70
 -11   1   3   38.20   11.10
  11  -1  -3   40.97   10.96
  11  -1  -3   35.74   12.10
 -11  -1   3   44.09   11.63
  11   1  -3   61.84   12.64
 -11   1   4    0.00    7.13
  11  -1  -4   -0.00    6.27
  11  -1  -4   -0.00    6.51
 -11  -1   4    1.87    6.32
  11   1  -4   -0.00    5.00
  11   1  -4   -0.00    7.43
 -11   1   5    0.00    7.15
  11  -1  -5   -0.00    5.09
  11  -1  -5    6.40    8.63
 -11  -1   5    8.26    6.91
  11   1  -5    1.00    7.88
 -11   1   6    5.74    7.59
  11  -1  -6    2.70    6.31
  11  -1  -6    4.54    7.20
 -11  -1   6   12.17    7.46
  11   1  -6    2.60    6.78
 -11   1   7   54.67   12.98
  11  -1  -7   42.93   13.07
 -11  -1   7   43.80   11.58
  11   1  -7   41.26   12.42
 -11   1   8    0.67    7.48
  11  -1  -8    4.54    8.69
 -11  -1   8   -0.00    5.54
  11   1  -8    3.29    7.00
 -11   1   9   17.15    7.91
  11  -1  -9   27.79   11.68
 -11  -1   9   17.47    8.61
  11   1  -9   12.22    8.71
 -11   1  10    0.81    6.48
  11  -1 -10    4.39    7.53
 -11  -1  10   -0.00    5.39
  11   1 -10    0.00    6.29
 -11   1  11   19.36    9.02
  11  -1 -11   15.62   10.10
 -11  -1  11   12.90    8.52
  11   1 -11   12.99    8.84
 -11   1  12    0.06    5.84
 -11  -1  12    8.37    7.27
  11   1 -12    4.83    7.27
 -11   1  13   30.32   11.05
  11  -1 -13   19.14   10.53
 -11  -1  13   54.13   13.10
  11   1 -13   12.54    8.23
 -11   1  14    5.57    7.31
  11  -1 -14    3.29    7.71
 -11  -1  14    3.38    6.37
  11   1 -14    3.07    7.01
 -11   1  15   -0.00    5.31
  11  -1 -15   -0.00    6.57
 -11  -1  15    1.02    5.65
  11   1 -15   -0.00    6.75
 -11   1  16   -0.00    6.51
  11  -1 -16    0.17    6.45
  11   1 -16    2.69    8.10
 -11   1  17   22.69    9.85
  11  -1 -17    9.81    8.90
 -11  -1  17   14.07    9.15
  11   1 -17   26.54   11.51
 -11   1  18   -0.00    5.62
  11  -1 -18    8.37    8.20
 -11  -1  18    1.34    6.39
  11   1 -18    0.18    6.11
 -11   1  19    7.62    7.87
  11  -1 -19   -0.00    6.78
 -11  -1  19   11.66    8.81
  11   1 -19   10.76    8.40
  11  -1 -20   -0.00    7.76
 -11  -1  20   -0.00    5.24
  11   1 -20    0.67    5.82
 -11   1  21    5.10    7.80
  11  -1 -21    1.12    6.03
 -11  -1  21   -0.00    5.18
  11   1 -21   -0.00    4.70
 -11   1  22    0.00    7.67
  11  -1 -22   -0.00    7.04
 -11  -1  22    0.06    4.73
  11   1 -22    4.26    6.62
 -11   1  23   27.50   11.43
  11  -1 -23   23.63   11.61
 -11  -1  23   42.30   12.16
  11   1 -23   27.60   11.77
 -11   1  24    1.40    7.01
  11  -1 -24   -0.00    7.52
 -11  -1  24   -0.00    5.39
  11   1 -24   -0.00    6.92
 -11   1  25    0.74    5.77
  11  -1 -25    0.00    8.64
 -11   1  26   -0.00    7.22
 -11  -1  26   -0.00    8.16
  11   1 -26   -0.00    6.71
 -11   1  27    0.00    7.86
 -11  -1  27    6.89    9.48
  11   1 -27   -0.00    7.00
 -11   1  28    0.00    7.36
 -11  -1  28   -0.00    8.46
  11   1 -28   10.69    9.01
 -11   1  29    1.54    8.44
 -11  -1  29    3.89    7.79
 -11   1  30    1.60    6.37
 -11  -1  30   -0.00    6.79
  11  -2  -1   12.84    7.75
  11  -2  -1   16.23    8.84
  11   2  -1   54.85   11.89
 -11   2   2   -0.00    6.27
  11  -2  -2    2.65    4.85
  11  -2  -2    7.22    7.74
  11   2  -2   -0.00    6.43
 -11   2   3    5.97    7.56
  11  -2  -3    3.67    5.37
  11  -2  -3    4.04    7.26
  11   2  -3    7.52    8.00
 -11   2   4    3.45    7.98
  11  -2  -4    7.92    7.01
  11  -2  -4    7.28    7.74
  11   2  -4   12.87    8.78
  11  -2  -5   58.33   12.75
  11  -2  -5   48.94   13.80
  11   2  -5   34.53   11.59
 -11   2   6   15.13    9.27
  11  -2  -6    6.51    7.21
  11  -2  -6   19.91   10.54
 -11  -2   6    2.22    5.72
  11   2  -6    2.26    6.76
 -11   2   7    5.33    8.16
  11  -2  -7    0.99    5.38
  11  -2  -7   11.02    9.87
 -11  -2   7    7.47    7.35
  11   2  -7    1.87    7.60
 -11   2   8   17.28    8.92
  11  -2  -8   11.09    9.13
 -11  -2   8   19.49    8.54
  11   2  -8   21.32    9.53
 -11   2   9   25.91    9.83
  11  -2  -9   38.31   12.18
 -11  -2   9   22.53    9.17
  11   2  -9    6.23    7.71
 -11   2  10    1.05    6.17
  11  -2 -10    8.94    8.46
 -11  -2  10    6.35    7.05
  11   2 -10    3.42    6.35
 -11   2  11   32.22   11.20
  11  -2 -11   16.88    9.03
 -11  -2  11   37.36   11.34
 -11   2  12    5.87    7.32
  11  -2 -12    9.39    8.93
 -11  -2  12    0.00    5.62
  11   2 -12    5.32    6.92
 -11   2  13    0.79    6.62
  11  -2 -13    2.77    7.96
 -11  -2  13    2.94    6.20
  11   2 -13    3.21    6.98
 -11   2  14    3.29    8.37
  11  -2 -14   11.90    9.02
 -11  -2  14    0.84    5.60
  11   2 -14    0.07    6.05
 -11  -2  15   31.93   10.77
  11   2 -15   17.33    9.26
 -11   2  16   13.86    9.12
  11  -2 -16    0.00    8.49
 -11  -2  16    1.24    5.14
  11   2 -16    6.58    7.72
 -11   2  17   -0.00    6.89
  11  -2 -17    0.50    7.37
 -11  -2  17   -0.00    6.45
  11   2 -17    0.00    6.14
 -11   2  18   -0.00    8.28
  11  -2 -18    0.57    7.74
 -11  -2  18    4.66    5.87
  11   2 -18   -0.00    5.74
 -11   2  19    0.00    6.97
  11  -2 -19    8.41    9.37
 -11  -2  19   13.53    8.41
  11   2 -19    7.45    6.93
 -11   2  20   -0.00    7.52
  11  -2 -20    5.03    7.94
 -11  -2  20    5.82    7.19
  11   2 -20    7.86    9.31
 -11   2  21   18.36   10.18
  11  -2 -21    2.01    7.87
 -11  -2  21   36.50   11.27
  11   2 -21   28.26   11.15
 -11   2  22    5.28    8.54
  11  -2 -22    0.76    7.49
  11   2 -22   -0.00    7.91
  11  -2 -23    0.00    7.07
 -11  -2  23    0.96    6.21
  11   2 -23    6.40    8.70
 -11   2  24    5.35    8.36
 -11  -2  24    2.12    7.17
  11   2 -24    0.19    7.88
 -11   2  25    1.41    7.73
 -11  -2  25    0.00    8.56
  11   2 -25   11.57    9.45
 -11   2  26    2.63    6.64
 -11  -2  26    2.36    9.00
  11   2 -26   -0.00    6.01
 -11   2  27    8.63    8.64
 -11  -2  27    4.61    9.43
  11   2 -27    7.31    9.06
 -11   2  28    5.04    7.54
 -11  -2  28    8.06    9.23
  11   2 -28    1.98    8.64
 -11   2  29    0.00    8.41
 -11  -2  29   -0.00    6.64
  11   2 -29    0.00    6.99
 -11   2  30    0.00    8.23
 -11  -2  30    0.00    8.21
  11  -3  -1    6.08    6.67
  11  -3  -1   17.16    9.82
 -11  -3   1   19.27    8.14
  11   3  -1   13.41    6.79
  11   3  -1    5.75    7.03
  11  -3  -2    7.31    6.28
  11  -3  -2   23.11    9.79
 -11  -3   2   11.46    7.39
  11   3  -2    2.92    5.85
  11   3  -2   10.39    7.65
 -11   3   3   73.98   14.51
  11  -3  -3   54.02   12.89
  11  -3  -3   63.09   14.65
  11   3  -3   46.79   12.49
 -11   3   4    7.53    7.47
  11  -3  -4   22.48   10.35
 -11   3   5    0.00    8.03
  11  -3  -5    2.80    6.58
  11  -3  -5   10.01    8.53
  11   3  -5    3.35    6.62
  11  -3  -6   24.92    9.68
  11  -3  -6   10.97    9.54
  11   3  -6    3.00    6.87
 -11   3   7   51.03   14.16
  11  -3  -7   41.80   12.23
  11  -3  -7   60.35   15.03
  11   3  -7   43.11   12.01
 -11   3   8    3.46    8.30
  11  -3  -8    3.18    6.98
  11  -3  -8    1.05    8.49
 -11  -3   8    4.48    6.28
  11   3  -8    3.56    6.89
 -11   3   9   14.15    8.66
  11  -3  -9    9.00    9.24
 -11  -3   9    7.99    6.46
  11   3  -9    3.31    6.29
 -11   3  10    7.51    8.58
  11  -3 -10   15.81    9.92
 -11  -3  10    1.62    5.93
  11   3 -10    0.90    5.94
 -11  -3  11   10.66    7.18
  11   3 -11   17.80    8.66
 -11   3  12    0.00    7.20
  11  -3 -12    6.43    8.58
 -11  -3  12    4.66    6.50
  11   3 -12   25.05    9.71
 -11   3  13   31.54   10.86
  11  -3 -13   26.15   12.05
  11   3 -13   23.53    9.99
 -11   3  14   -0.00    7.16
  11  -3 -14    0.00    8.19
 -11  -3  14    0.00    6.22
  11   3 -14   -0.00    5.69
 -11   3  15    1.29    7.69
  11  -3 -15    0.00    8.21
 -11  -3  15   -0.00    6.69
  11   3 -15   -0.00    5.91
 -11   3  16    1.56    7.00
  11  -3 -16   -0.00    8.27
 -11  -3  16    2.07    5.36
  11   3 -16   -0.00    6.49
  11  -3 -17    3.02    8.19
 -11  -3  17    1.71    5.32
  11   3 -17    8.59    7.64
 -11   3  18    7.30    8.08
 -11  -3  18   15.32    8.43
  11   3 -18    5.22    6.60
 -11   3  19   16.72    9.56
  11  -3 -19   19.37   10.86
 -11  -3  19   17.15    8.77
  11   3 -19   14.13    8.76
 -11   3  20    4.47    7.57
  11  -3 -20    3.71    7.44
  11   3 -20    2.61    6.73
 -11   3  21    1.56    6.80
  11  -3 -21   -0.00    7.99
 -11  -3  21    3.19    6.72
  11   3 -21    1.47    6.52
 -11   3  22   11.75    9.21
 -11  -3  22    0.00    7.14
  11   3 -22   -0.00    7.39
 -11   3  23   20.05   10.18
 -11  -3  23    6.87    9.30
  11   3 -23   22.43   10.81
 -11   3  24    7.47    8.87
 -11  -3  24   -0.00    6.43
  11   3 -24    6.30    9.17
 -11   3  25   -0.00    8.11
 -11  -3  25   -0.00    7.59
  11   3 -25    0.00    6.45
 -11  -3  26    6.85    7.91
  11   3 -26   -0.00    7.43
 -11   3  27   24.51   11.35
 -11  -3  27   14.13   10.02
  11   3 -27    7.63    8.44
 -11   3  28    5.72    6.65
 -11  -3  28    1.37    7.50
  11   3 -28    6.56    7.52
 -11   3  29   13.85    8.49
 -11  -3  29   -0.00    7.81
  11   3 -29    2.41    7.08
 -11  -3  30   -0.00    6.57
  11   3 -30   -0.00    8.59
  11  -4  -1   30.51    9.86
  11  -4  -1   33.51   11.96
 -11  -4   1   38.79    9.89
  11   4  -1   37.69    9.68
  11   4  -1   31.98    9.56
  11  -4  -2   -0.00    6.73
  11  -4  -2   -0.00    6.94
 -11  -4   2   -0.00    5.55
  11   4  -2    0.63    4.94
  11   4  -2    2.76    6.31
 -11   4   3    9.60    7.02
  11  -4  -3    0.91    6.73
  11  -4  -3    6.49    7.98
 -11  -4   3    8.58    7.13
  11   4  -3    0.00    6.29
 -11   4   4    6.13    7.94
  11  -4  -4    3.63    5.79
  11  -4  -4   -0.00    6.72
  11   4  -4    3.50    5.48
 -11   4   5   47.93   13.05
  11  -4  -5   32.51   11.74
  11   4  -5   17.28    9.33
 -11   4   6   13.57    9.31
  11  -4  -6    3.39    6.75
  11  -4  -6    6.41    8.71
  11   4  -6    9.01    7.47
 -11   4   7    9.64    8.75
  11  -4  -7    2.65    7.68
  11  -4  -7   17.72    9.25
  11   4  -7    4.05    5.56
 -11   4   8   13.25    8.45
  11  -4  -8    5.24    6.14
  11  -4  -8   -0.00    8.24
  11   4  -8    7.23    6.21
 -11   4   9   44.89   13.03
  11  -4  -9   32.50   11.07
  11  -4  -9   30.54   12.84
 -11  -4   9   33.62   10.07
  11   4  -9   45.25   11.91
 -11   4  10    3.92    7.92
  11  -4 -10    0.00    8.29
 -11  -4  10    5.97    6.92
  11   4 -10    1.69    6.69
 -11   4  11   20.86   11.11
  11  -4 -11   42.50   13.79
 -11  -4  11   10.80    6.92
  11   4 -11   12.62    9.04
 -11   4  12    5.01    7.68
  11  -4 -12    1.20    8.00
  11   4 -12    2.06    6.60
 -11   4  13    3.89    6.34
  11  -4 -13    0.00    7.86
 -11  -4  13    4.18    6.52
  11   4 -13    1.02    5.96
 -11   4  14   11.99    8.96
  11  -4 -14    0.98    7.93
 -11  -4  14    0.77    6.27
  11   4 -14    0.61    6.09
 -11   4  15   34.35   10.73
  11  -4 -15   10.22    9.57
 -11  -4  15   11.56    7.06
  11   4 -15   12.47    8.83
 -11   4  16   18.83   10.23
  11  -4 -16   20.45   10.68
 -11  -4  16    0.14    4.87
  11   4 -16    9.87    7.19
 -11   4  17    3.10    6.75
  11  -4 -17    0.00    7.73
 -11  -4  17    4.13    6.37
  11   4 -17    8.74    7.75
 -11   4  18   -0.00    9.11
  11  -4 -18    5.22    9.24
  11   4 -18    0.00    5.95
 -11  -4  19    9.61    8.43
  11   4 -19    0.76    6.22
 -11   4  20    0.00    9.18
 -11  -4  20   -0.00    6.20
  11   4 -20    7.22    7.76
 -11   4  21    6.68    9.11
 -11  -4  21   12.26    8.85
  11   4 -21    4.55    6.76
 -11   4  22    0.00    8.10
 -11  -4  22    2.22    6.79
  11   4 -22    0.17    7.28
 -11   4  23    8.54    7.46
 -11  -4  23    6.41    8.49
  11   4 -23   -0.00    7.90
 -11   4  24    2.64    8.41
 -11  -4  24    6.42    8.44
  11   4 -24   -0.00    7.16
 -11   4  25    4.12    8.43
 -11  -4  25    8.84    8.94
  11   4 -25    7.91    8.59
 -11   4  26    0.00    8.76
 -11  -4  26   10.17    9.28
 -11   4  27   -0.00    8.63
 -11  -4  27    0.15    6.86
  11   4 -27    1.92    7.11
 -11   4  28   -0.00    7.53
 -11  -4  28    2.33    6.96
  11   4 -28    9.70   10.26
 -11  -4  29    3.94    6.93
  11   4 -29    1.68    7.79
 -11  -4  30    2.74    7.15
  11   4 -30   -0.00    8.18
  11   4 -31   -0.00    6.81
  11  -5  -1    0.00    6.36
  11  -5  -1   -0.00    7.89
  11  -5  -2   26.87   10.39
  11  -5  -2   33.27   12.04
  11   5  -2   24.57    9.00
  11  -5  -3   39.33   10.78
  11  -5  -3   26.45   11.53
  11   5  -3   28.87    9.46
 -11   5   4    3.05    6.90
  11  -5  -4    5.55    6.24
  11   5  -4    0.85    6.18
 -11   5   5    2.35    7.11
  11  -5  -5   -0.00    6.35
  11  -5  -5   -0.00    7.55
 -11  -5   5    0.00    5.37
  11   5  -5   -0.00    5.23
 -11   5   6    4.19    7.90
  11  -5  -6   13.60    9.41
  11   5  -6    8.22    7.12
 -11   5   7   18.21    8.91
  11  -5  -7   23.23    9.77
  11  -5  -7   21.77   10.59
  11   5  -7   24.03    8.85
 -11   5   8    6.41    7.65
  11  -5  -8   11.50    8.46
  11  -5  -8    0.00    7.05
  11   5  -8    6.45    6.29
 -11   5   9   32.85   11.77
  11  -5  -9   15.11    9.09
  11  -5  -9   19.24   10.62
  11   5  -9   30.00    9.04
 -11   5  10   -0.00    6.84
  11  -5 -10    7.52    7.46
  11  -5 -10   -0.00    8.29
 -11  -5  10    0.00    4.94
 -11   5  11    5.36    8.35
  11  -5 -11    4.75    5.67
  11  -5 -11    6.06    8.97
  11   5 -11    0.00    6.88
 -11   5  12   37.25   12.81
  11  -5 -12   18.26   11.37
 -11  -5  12   51.36   12.28
  11   5 -12   19.16    8.76
 -11   5  13   18.42   10.36
  11  -5 -13   28.95   12.34
 -11  -5  13   37.09   10.88
  11   5 -13   20.07   10.46
  11  -5 -14    0.00    8.24
 -11  -5  14    2.84    5.62
  11   5 -14    0.00    5.39
 -11   5  15    8.35    8.70
  11  -5 -15    1.36    9.23
 -11  -5  15   -0.00    4.64
  11   5 -15    1.91    5.84
 -11   5  16   -0.00    8.38
 -11  -5  16    0.00    4.49
  11   5 -16   -0.00    6.33
 -11   5  17    3.82    6.65
 -11  -5  17   -0.00    6.74
  11   5 -17    0.00    7.86
 -11   5  18   16.53    9.51
 -11  -5  18    5.24    7.38
  11   5 -18   -0.00    7.10
 -11   5  19   15.52    9.79
 -11  -5  19   16.86    9.32
 -11   5  20    1.20    7.29
 -11  -5  20   -0.00    7.33
  11   5 -20    4.07    7.15
 -11   5  21    0.00    7.03
 -11  -5  21    1.46    7.07
  11   5 -21   -0.00    7.89
 -11   5  22    4.41    6.85
 -11  -5  22    6.49    8.16
  11   5 -22    9.09    7.98
 -11   5  23   12.29   10.38
 -11  -5  23    9.04    9.26
  11   5 -23   17.74   10.42
 -11   5  24   -0.00    9.40
 -11  -5  24    1.45    6.43
  11   5 -24    4.07    8.71
 -11   5  25   -0.00    7.28
 -11  -5  25    1.43    7.82
  11   5 -25    9.83    8.75
 -11   5  26    5.01    7.95
 -11  -5  26    0.00    6.65
  11   5 -26   -0.00    7.96
 -11   5  27    5.83    9.45
  11   5 -27    0.00    7.29
 -11   5  28    0.00   10.14
 -11  -5  28   16.91    9.20
  11   5 -28    5.37    8.48
 -11  -5  29    6.37    7.30
  11   5 -29    7.25    9.34
 -11  -5  30    5.44    7.95
  11   5 -30    0.00    7.84
  11   5 -31    7.79    8.79
  11   5 -32    0.00    8.22
  11  -6  -1   10.14    7.51
  11  -6  -1   27.90   11.01
  11   6  -1   16.44    7.70
  11  -6  -2    2.78    6.60
  11  -6  -2   -0.00    7.66
  11   6  -2    1.77    5.81
  11  -6  -3    2.72    6.73
  11  -6  -3    0.00    8.17
  11   6  -3    3.42    5.76
  11  -6  -4    8.79    7.31
  11  -6  -4   21.99   10.49
  11   6  -4   22.71    8.94
  11  -6  -5   22.46    9.32
  11  -6  -5    8.96    9.11
  11   6  -5   15.22    7.13
 -11   6   6   -0.00    7.33
  11  -6  -6    7.29    7.34
  11   6  -6   16.94    7.26
 -11   6   7    5.30    7.82
  11  -6  -7    8.24    6.99
  11  -6  -7    1.87    8.24
  11   6  -7    1.30    5.32
 -11   6   8   15.70    9.27
  11  -6  -8   14.60    8.17
  11  -6  -8    2.12    8.74
  11   6  -8   15.13    8.19
 -11   6   9    0.00    6.79
  11  -6  -9   -0.00    6.87
  11  -6  -9   10.09    9.62
  11   6  -9    0.00    5.77
  11  -6 -10    4.47    7.68
  11  -6 -10   23.66   11.28
  11   6 -10   16.49    9.06
 -11   6  11    9.79    9.05
  11  -6 -11    1.65    5.84
  11  -6 -11   15.00   10.82
 -11  -6  11   14.15    7.93
  11   6 -11    0.31    7.00
 -11   6  12    6.52    9.21
  11  -6 -12    0.00    6.49
 -11  -6  12    6.37    6.62
  11   6 -12    0.00    5.02
 -11   6  13    2.00    7.65
 -11  -6  13   -0.00    4.60
  11   6 -13    1.08    5.03
 -11   6  14   13.93    9.22
 -11  -6  14    4.82    5.82
  11   6 -14    8.04    7.11
 -11   6  15   22.33   10.06
 -11  -6  16    6.51    6.98
  11   6 -16   21.09    8.67
 -11   6  17   -0.00    6.73
 -11  -6  17    0.23    6.51
  11   6 -17    2.55    4.98
 -11   6  18    4.44    6.18
 -11  -6  18    0.65    6.65
  11   6 -18    4.26    6.90
 -11   6  19    3.54    6.19
 -11  -6  19    8.21    8.43
  11   6 -19   -0.00    7.11
 -11   6  20    2.35    7.91
 -11  -6  20    2.05    6.63
  11   6 -20    2.09    8.24
 -11   6  21    5.93    9.16
 -11  -6  21    0.00    8.19
  11   6 -21   -0.00    7.30
 -11   6  22    3.31    8.14
 -11  -6  22   -0.00    6.90
  11   6 -22   -0.00    7.28
 -11   6  23   10.11    8.88
 -11  -6  23   -0.00    6.98
  11   6 -23   -0.00    6.36
  11   6 -24   -0.00    6.70
 -11   6  25    3.45    8.67
 -11  -6  25   -0.00    7.04
  11   6 -25   14.31    9.81
 -11   6  26    4.29    7.75
 -11  -6  26   -0.00    7.54
  11   6 -26    8.98    7.79
 -11   6  27    2.24    8.14
 -11  -6  27    5.47    7.53
  11   6 -27    6.05    8.25
 -11  -6  28    3.79    7.68
  11   6 -28   -0.00    7.09
 -11  -6  29    0.00    7.35
  11   6 -29    1.08    7.22
 -11  -6  30    2.65    8.07
  11   6 -30   -0.00    7.58
  11   6 -31   -0.00    6.94
  11  -7  -1    3.32    7.54
  11   7  -1    8.81    6.79
  11  -7  -2   24.72    9.87
  11   7  -2   33.25    8.31
  11  -7  -3    3.99    6.34
  11  -7  -3    0.00    7.14
  11   7  -3    3.25    5.19
  11  -7  -4    2.26    6.47
  11  -7  -4    0.52    8.73
  11   7  -4   11.11    6.97
  11  -7  -5   -0.00    5.26
  11  -7  -5    2.91    8.34
  11   7  -5    1.84    4.93
  11  -7  -6   10.53    7.27
  11  -7  -6    6.92    9.92
  11   7  -6   14.30    7.06
 -11   7   7    2.14    6.27
  11  -7  -7    4.97    7.47
  11  -7  -7   -0.00    9.10
  11   7  -7    0.00    5.99
 -11   7   8   45.26   13.16
  11  -7  -8   36.31   12.15
  11   7  -8   40.84   10.55
 -11   7   9   24.22   11.38
  11  -7  -9   13.24    9.10
  11   7  -9   23.60    9.15
 -11   7  10   -0.00    6.82
  11  -7 -10    2.13    6.51
  11   7 -10    2.09    6.07
 -11   7  11    7.64    8.16
  11  -7 -11    1.58    6.02
  11   7 -11    2.57    5.34
 -11   7  12   10.53    8.53
  11  -7 -12   43.01   12.63
 -11   7  13   12.07    8.78
  11  -7 -13    9.91    9.05
  11   7 -13    3.80    5.79
 -11   7  14   12.17    9.98
  11  -7 -14    0.83    6.60
  11   7 -14    1.46    5.66
 -11   7  15    3.96    8.52
  11   7 -15   -0.00    6.89
 -11   7  16    0.00    8.32
  11   7 -16    0.00    5.72
 -11   7  17   -0.00    8.50
 -11  -7  17    9.29    8.08
  11   7 -17    2.99    7.16
 -11  -7  18    9.30    7.68
  11   7 -18    4.82    6.94
 -11   7  19   11.08    7.08
 -11  -7  19    5.06    7.71
  11   7 -19    4.39    7.16
 -11   7  20    0.44    6.81
 -11  -7  20   -0.00    6.64
  11   7 -20    3.13    6.65
 -11   7  21    5.65    7.12
 -11  -7  21    2.75    7.33
  11   7 -21   -0.00    6.18
 -11   7  22    8.61    8.61
  11   7 -22   -0.00    6.07
 -11   7  23    3.94    8.47
 -11  -7  23    8.00    8.87
  11   7 -23   -0.00    8.35
 -11   7  24    4.58    8.19
 -11  -7  24   -0.00    7.10
  11   7 -24   -0.00    6.80
 -11   7  25    0.00    9.05
 -11  -7  25    1.73    7.28
  11   7 -25    0.00    6.62
 -11   7  26    0.00   10.07
 -11  -7  26   -0.00    7.60
  11   7 -26   -0.00    6.62
 -11  -7  27   -0.00    7.86
  11   7 -27    0.22    6.90
 -11  -7  28   -0.00    7.71
  11   7 -28   -0.00    5.99
 -11  -7  29   -0.00    7.16
 -11  -7  30   -0.00    8.99
  11  -8  -1    0.00    6.21
  11   8  -1    3.11    4.69
  11  -8  -2    1.82    7.22
  11   8  -2   13.84    6.23
  11  -8  -3    4.52    6.39
  11   8  -3    1.69    5.39
  11  -8  -4    4.45    6.76
  11  -8  -5   -0.00    6.46
  11   8  -5    0.17    4.94
  11  -8  -6   15.76    8.84
  11   8  -6   21.21    8.11
  11  -8  -7    1.40    5.90
  11   8  -7    3.63    5.91
 -11   8   8    0.00    6.41
  11  -8  -8   -0.00    5.80
  11   8  -8    0.00    5.37
 -11   8   9   17.69   10.01
  11  -8  -9    3.01    5.81
 -11   8  10    9.60    8.61
  11  -8 -10   32.96   11.07
  11   8 -10   27.46    9.50
 -11   8  11    0.59    6.57
  11  -8 -11    9.29    8.35
  11   8 -11    0.00    5.57
 -11   8  12    0.00    7.97
  11  -8 -12    8.86    8.28
  11   8 -12    0.00    5.93
 -11   8  13   10.52    8.74
  11  -8 -13    0.43    5.94
  11   8 -13    0.58    6.36
 -11   8  14    0.35    7.00
  11  -8 -14    0.00    6.77
  11   8 -14    2.03    5.67
 -11   8  15    5.25    7.86
  11  -8 -15    7.65    8.72
  11   8 -15    6.20    7.15
 -11   8  16    4.34    8.28
  11  -8 -16    0.28    7.18
  11   8 -16   22.91    9.72
 -11   8  17   -0.00    7.82
  11   8 -17    5.66    7.04
 -11   8  18   -0.00    8.00
  11   8 -18    3.22    7.34
 -11   8  19   10.85    9.16
  11   8 -19    0.00    6.63
 -11   8  20   25.12   12.31
  11   8 -20   10.22    8.47
 -11   8  21    0.00    6.66
  11   8 -21   -0.00    6.51
 -11   8  22   12.71    8.51
 -11   8  23   -0.00    6.79
 -11   8  24   13.04   10.35
 -11  -8  24    8.28    8.98
  11   8 -24    1.61    5.80
 -11  -8  25   -0.00    7.12
  11   8 -25   -0.00    7.37
 -11  -8  26   12.53    9.62
  11   8 -26    0.00    7.96
 -11  -8  27   -0.00    8.42
 -11  -8  28   -0.00    7.47
 -11  -8  29   -0.00    7.85
  11  -9  -1    0.79    5.76
  11   9  -1    1.35    4.58
  11  -9  -2   25.50   11.91
  11   9  -2   45.53   10.03
  11  -9  -3   -0.00    5.49
  11   9  -3    1.20    5.10
  11  -9  -4    9.75    8.15
  11   9  -4   17.98    6.88
  11  -9  -5    0.41    5.37
  11   9  -5    0.41    4.39
  11   9  -6   11.89    6.20
  11  -9  -7    3.34    4.39
  11  -9  -8   13.68    8.98
  11   9  -8   27.48    8.70
  11  -9  -9   -0.00    7.41
  11   9  -9   -0.00    4.31
 -11   9  10    0.36    6.13
  11  -9 -10    1.45    6.59
  11   9 -10   -0.00    5.24
 -11   9  11    1.68    7.15
  11  -9 -11   -0.00    6.14
  11   9 -11   -0.00    5.99
 -11   9  12    5.15    8.15
  11   9 -12   11.16    7.13
 -11   9  13    0.00    9.28
  11  -9 -13   -0.00    8.28
  11   9 -13   -0.00    5.54
 -11   9  14   11.84    8.80
  11  -9 -14    1.78    7.09
  11   9 -14    5.41    5.52
  11  -9 -15   -0.00    5.45
  11   9 -15    3.36    5.41
 -11   9  16    3.60    7.64
  11  -9 -16    6.16    7.92
 -11   9  17   -0.00    8.27
  11  -9 -17    1.45    7.71
  11   9 -17    0.57    5.39
 -11   9  18   20.77   10.62
  11  -9 -18    8.49    8.70
  11   9 -18    4.00    7.32
 -11   9  19    4.68    8.05
  11   9 -19    0.00    4.99
 -11   9  20   -0.00    8.18
  11   9 -20    9.18    7.92
 -11   9  21    0.40    6.90
  11   9 -21   -0.00    6.13
 -11   9  22    3.28    8.61
  11   9 -22    4.31    6.12
 -11   9  23    0.00    8.54
  11   9 -23   10.72    7.60
  11 -10  -1    0.00    5.00
  11  10  -1    1.34    5.02
  11 -10  -2    0.74    5.51
  11  10  -2    6.19    5.67
  11 -10  -3    7.23    8.41
  11  10  -3   -0.00    4.76
  11 -10  -4    1.76    6.18
  11  10  -4    1.20    4.22
  11 -10  -5    4.11    6.95
  11 -10  -6    4.47    7.48
  11  10  -6    5.54    6.18
  11 -10  -7   -0.00    6.03
  11  10  -7    0.36    5.18
  11 -10  -8    3.57    6.89
  11  10  -8    7.81    6.53
  11 -10  -9    0.76    6.67
  11  10  -9    0.75    5.17
  11 -10 -10   11.43    7.32
  11  10 -10    9.72    5.94
 -11  10  11    7.90    8.47
  11 -10 -11    1.07    7.04
  11  10 -11    2.79    5.91
 -11  10  12    5.25    8.30
  11 -10 -12    1.71    7.05
 -11  10  13    6.17    8.46
  11 -10 -13   -0.00    7.27
  11  10 -13    4.64    5.99
 -11  10  14    7.19    8.43
  11  10 -14    4.13    6.28
 -11  10  15    1.11    7.38
  11 -10 -15    0.84    6.67
  11  10 -15    5.44    5.99
 -11  10  16   18.18   10.86
  11 -10 -16   10.44    9.11
  11  10 -16   12.88    7.45
 -11  10  17   -0.00    8.30
  11 -10 -17   -0.00    7.29
  11  10 -17    0.00    6.37
 -11  10  18    0.00    5.92
  11 -10 -18   13.04    8.58
  11  10 -18    1.46    6.85
 -11  10  19   -0.00    8.55
  11 -10 -19   -0.00    7.22
  11  10 -19    0.00    4.57
 -11  10  20    0.64    6.94
  11 -10 -20    4.59    8.20
  11  10 -20    0.00    6.82
 -11  10  21   13.47   10.00
  11 -10 -21    0.00    7.74
  11 -11  -1    0.00    6.23
  11  11  -1    8.26    5.16
  11 -11  -2    9.35    7.75
  11  11  -2    0.00    4.13
  11  11  -3    2.18    4.31
  11 -11  -4    4.54    7.84
  11  11  -4    2.08    4.32
  11 -11  -5    0.53    5.47
  11  11  -5    1.42    4.31
  11 -11  -6   -0.00    6.11
  11  11  -6    5.20    5.60
  11 -11  -7    3.80    5.74
  11  11  -7    0.00    4.72
  11 -11  -8    8.75    7.71
  11  11  -8   33.79    9.11
  11  11  -9   -0.00    5.57
  11 -11 -10   -0.00    6.78
  11  11 -10   -0.00    4.43
  11 -11 -11   -0.00    5.79
  11  11 -11    2.18    5.29
  11 -11 -12   26.48   10.67
  11  11 -12   17.32    7.78
 -11  11  13   12.75    9.71
  11 -11 -13    0.00    5.37
  11  11 -13    1.58    6.01
 -11  11  14    0.00    8.37
  11 -11 -14   -0.00    6.15
  11  11 -14   -0.00    6.35
 -11  11  15   -0.00    7.77
  11 -11 -15    4.92    8.12
  11  11 -15   -0.00    5.84
 -11  11  16    1.35    7.65
  11  11 -16   -0.00    5.55
 -11  11  17    1.44    7.81
  11 -11 -17    0.00    5.59
 -11  11  18    0.00    9.21
  11 -11 -18    7.65    7.40
  11 -12  -1   -0.00    6.14
  11  12  -1    0.04    3.48
  11 -12  -2    6.54    8.04
  11  12  -2    0.00    3.62
  11 -12  -3    0.00    6.27
  11  12  -3   -0.00    4.56
  11 -12  -4   -0.00    8.34
  11  12  -4   10.45    5.76
  11 -12  -5    0.00    6.40
  11  12  -5   -0.00    4.41
  11 -12  -6    1.68    6.98
  11  12  -6    1.20    4.06
  11 -12  -7   -0.00    6.45
  11  12  -7   -0.00    3.81
  11 -12  -8    0.15    5.16
  11  12  -8    2.99    5.43
  11 -12  -9   -0.00    5.98
  11  12  -9   -0.00    4.92
  11 -12 -10   14.30    8.92
  11  12 -10    2.04    5.11
  11  12 -11    0.00    5.50
  11 -12 -12   -0.00    6.39
  11  12 -12    9.01    6.69
  11 -12 -13    6.75    6.77
  11 -12 -14    0.00    6.96
  11 -12 -15   -0.00    6.33
  11 -13  -1    7.43    7.05
  11 -13  -2    0.00    6.54
  11  13  -2    4.68    4.29
  11 -13  -3    3.57    6.04
  11  13  -3    0.00    3.72
  11 -13  -4   -0.00    7.79
  11  13  -4    0.31    3.25
  11 -13  -5   -0.00    6.11
  11  13  -5   -0.00    4.12
  11  13  -6   -0.00    4.19
  11 -13  -7   -0.00    6.28
  11  13  -7    0.47    4.59
  11 -13  -8   11.94    8.48
  11  13  -8    4.01    5.17
  11  14  -1    1.61    3.89
  11  14  -2    1.11    3.41
  11  14  -3    0.00    4.09
  10   0  -1   -0.00    6.99
  10   0  -2   15.85    9.08
  10   0  -3   -0.00    6.68
  10   0  -4  102.44   18.01
  10   0  -5    9.63    7.90
  10   0  -6    7.02    8.37
 -10   0   7    3.39    6.32
  10   0  -7    6.67    7.22
 -10   0   8   27.71    9.85
 -10   0   9   -0.00    5.41
  10   0  -9   -0.00    6.41
  10   0 -10  124.71   20.16
 -10   0  11    1.02    5.42
  10   0 -11    1.03    6.90
 -10   0  12    0.37    6.47
  10   0 -12    3.56    7.89
 -10   0  13    0.00    5.20
  10   0 -13    1.91    5.83
 -10   0  14   11.35    7.78
  10   0 -14   19.87    9.87
  10   0 -15    7.77    7.56
 -10   0  16   25.41   10.33
  10   0 -16   16.67   10.03
 -10   0  17    3.22    6.99
  10   0 -17   -0.00    7.06
 -10   0  18   26.49   10.50
  10   0 -18   26.93   10.34
 -10   0  19   -0.00    4.93
  10   0 -19    3.61    6.77
 -10   0  20   55.87   14.08
  10   0 -20   54.42   14.73
 -10   0  21   -0.00    7.81
  10   0 -21   -0.00    6.28
 -10   0  22    1.85    6.12
  10   0 -22    3.59    7.58
  10   0 -23   -0.00    6.09
 -10   0  24    4.54    8.08
 -10   0  25    0.38    6.44
  10   0 -25    3.43    7.32
 -10   0  26   23.25   11.05
  10   0 -26   24.89   11.36
 -10   0  27    0.00    7.78
  10   0 -27   19.48   11.36
 -10   0  28   12.64   10.09
 -10   0  29    0.00    6.88
 -10   0  30   10.57    9.48
 -10   0  31    0.00    8.56
 -10   0  32   11.53   10.66
  10  -1  -1   -0.00    7.14
 -10  -1   1    0.00    5.44
  10   1  -1    0.92    5.35
  10   1  -1    3.45    6.55
  10  -1  -2  134.39   19.71
 -10  -1   2  145.76   19.34
  10   1  -2  112.79   17.44
  10  -1  -3    4.63    7.02
 -10  -1   3    5.58    7.50
  10   1  -3    0.00    7.82
 -10   1   4    0.93    6.32
  10  -1  -4    3.49    6.26
  10  -1  -4    1.07    7.58
  10   1  -4    4.91    6.88
 -10   1   5    3.22    7.11
  10  -1  -5   23.17    9.54
  10   1  -5   13.60    8.42
 -10   1   6   94.96   16.18
  10  -1  -6   66.35   15.72
  10  -1  -7    2.17    7.22
  10   1  -7    5.61    7.13
 -10   1   8   36.56   10.81
  10  -1  -8   44.14   12.49
  10   1  -8   47.52   12.25
 -10   1   9    0.71    6.48
  10  -1  -9    4.30    7.73
 -10  -1   9   -0.00    5.31
  10   1  -9    3.74    7.55
 -10   1  10    0.00    5.45
 -10  -1  10    0.00    6.68
  10   1 -10    0.00    6.64
 -10   1  11    6.80    7.48
  10  -1 -11    4.53    7.91
 -10  -1  11    9.52    7.22
 -10   1  12   78.13   15.19
  10  -1 -12   67.69   15.72
 -10  -1  12   52.04   12.95
  10   1 -12   65.10   14.71
 -10   1  13    1.11    5.51
  10  -1 -13    8.19    8.19
 -10  -1  13    8.27    7.13
  10   1 -13   -0.00    7.01
 -10   1  14   15.96    8.04
  10  -1 -14    0.07    7.44
 -10  -1  14    0.00    7.03
  10   1 -14   13.99    9.13
 -10   1  15    4.01    6.50
  10  -1 -15    0.00    6.66
 -10  -1  15    0.00    6.73
  10   1 -15    0.00    6.07
 -10   1  16   15.92    9.39
  10  -1 -16   22.20   10.10
 -10  -1  16   20.96    9.75
  10   1 -16   30.25   10.26
 -10  -1  17    2.61    5.82
  10   1 -17    5.38    7.05
 -10   1  18   21.19    9.05
  10  -1 -18   22.92   10.69
 -10  -1  18   26.70    9.32
  10   1 -18    6.21    8.54
 -10   1  19    0.00    7.60
  10  -1 -19    8.93    9.16
 -10  -1  19    0.47    5.18
 -10   1  20    3.17    6.95
  10  -1 -20    1.42    8.85
 -10  -1  20    0.00    4.85
  10   1 -20   -0.00    7.64
 -10   1  21   -0.00    6.25
  10  -1 -21    5.63    8.01
 -10  -1  21    3.15    6.81
  10   1 -21    3.80    7.88
 -10   1  22   89.84   17.58
  10  -1 -22   43.77   13.43
 -10  -1  22   35.10   12.88
  10   1 -22   36.36   12.31
 -10   1  23    3.56    7.77
  10  -1 -23    0.36    5.28
 -10  -1  23    5.85    8.28
  10   1 -23   -0.00    6.24
 -10   1  24    7.05    7.14
  10  -1 -24    6.81    7.78
 -10  -1  24    2.59    7.40
  10   1 -24    3.90    8.30
 -10   1  25   -0.00    7.00
  10  -1 -25    0.00    5.70
 -10  -1  25   -0.00    7.26
  10   1 -25    3.34    7.88
 -10   1  26   13.04    8.61
 -10  -1  26    0.00    6.86
  10   1 -26    4.96    9.43
 -10   1  27   -0.00    7.24
 -10  -1  27   -0.00    7.39
  10   1 -27   -0.00    8.28
 -10   1  28   -0.00    8.07
 -10  -1  28   18.84   11.45
  10   1 -28   -0.00    6.79
 -10   1  29   -0.00    6.18
 -10  -1  29    5.35    7.87
 -10   1  30   -0.00    8.54
 -10  -1  30    2.29    7.56
 -10   1  31    0.17    8.25
 -10  -1  31    1.98    8.10
 -10   1  32    0.49    7.01
 -10  -1  32   11.22    9.20
 -10   2   1    2.89    6.19
  10  -2  -1    0.18    5.07
  10  -2  -1    0.00    6.39
 -10  -2   1    1.34    5.24
  10   2  -1    6.51    5.63
  10   2  -1   -0.00    6.29
 -10   2   2    0.63    5.78
  10  -2  -2    3.69    5.64
  10  -2  -2   11.22    8.25
 -10  -2   2   -0.00    5.61
  10   2  -2   -0.00    4.23
  10   2  -2   -0.00    6.90
 -10   2   3    8.55    8.44
  10  -2  -3   -0.00    5.80
  10  -2  -3    3.05    6.84
 -10  -2   3    3.76    6.33
  10   2  -3    0.10    5.90
  10  -2  -4  122.44   18.72
  10  -2  -4  129.80   20.25
 -10   2   5   27.54   10.51
  10  -2  -5   25.20    8.94
  10  -2  -5   38.91   12.23
 -10  -2   5   37.68    9.83
  10   2  -5   41.67   11.32
 -10   2   6   49.57   12.40
  10  -2  -6   44.27   12.45
  10   2  -6   17.31    9.42
 -10   2   7   18.51    8.31
  10  -2  -7    6.18    7.95
  10   2  -7    4.40    6.71
  10  -2  -8    9.41    8.66
  10   2  -8    0.42    6.15
 -10   2   9    1.46    6.86
  10  -2  -9   13.23    8.60
  10   2  -9   12.36    7.43
 -10   2  10   66.19   13.88
  10  -2 -10   42.86   13.37
 -10  -2  10   45.78   12.00
  10   2 -10   70.94   14.17
 -10   2  11    0.62    6.86
  10  -2 -11    6.03    7.61
 -10  -2  11    5.29    6.23
  10   2 -11   15.05    8.47
 -10   2  12    0.00    6.59
  10  -2 -12    0.00    6.51
  10   2 -12   -0.00    6.29
 -10  -2  13    0.00    6.13
  10   2 -13   -0.00    5.32
 -10   2  14   21.73    9.13
  10  -2 -14   26.49   11.16
 -10  -2  14   23.06    9.47
  10   2 -14   26.41    9.96
 -10   2  15    6.27    8.29
  10  -2 -15   12.46    9.96
 -10  -2  15   12.63    7.46
 -10   2  16   16.26    8.43
  10  -2 -16    5.07    7.79
 -10  -2  16   11.18    7.37
  10   2 -16   20.21    9.72
 -10   2  17    0.00    6.43
  10  -2 -17   -0.00    7.31
 -10  -2  17    2.18    5.76
  10   2 -17   -0.00    6.90
 -10   2  18    3.54    7.66
  10  -2 -18   -0.00    7.27
  10   2 -18    3.16    7.78
 -10   2  19   -0.00    7.16
  10  -2 -19    2.65    7.14
 -10  -2  19    2.38    7.27
  10   2 -19    5.97    7.98
 -10   2  20   41.36   11.98
  10  -2 -20   44.50   14.48
 -10  -2  20   18.36   10.23
  10   2 -20   32.44   12.45
 -10   2  21    0.81    6.65
 -10  -2  21   -0.00    6.89
  10   2 -21    0.00    7.77
 -10   2  22   -0.00    7.13
  10  -2 -22    2.28    6.65
 -10  -2  22    0.00    6.62
  10   2 -22   -0.00    7.71
 -10   2  23   -0.00    8.04
  10  -2 -23   -0.00    9.30
 -10  -2  23    2.80    6.20
  10   2 -23   -0.00    6.48
 -10   2  24   30.34   11.54
 -10  -2  24    9.92   10.01
  10   2 -24    0.00    6.65
 -10   2  25    7.21    7.43
 -10  -2  25   11.22    8.71
  10   2 -25    6.89    7.72
 -10   2  26   12.01    9.89
 -10  -2  26   12.79    9.54
  10   2 -26    8.64    7.69
 -10   2  27   -0.00    7.49
 -10  -2  27   -0.00    6.94
  10   2 -27   -0.00    6.86
 -10   2  28    5.49    9.91
 -10  -2  28    0.00    8.62
  10   2 -28    0.00    6.94
 -10   2  29   -0.00    6.32
 -10  -2  29    0.85    7.28
  10   2 -29    1.94    8.02
 -10   2  30   10.94    7.90
 -10  -2  30    4.38    8.65
 -10   2  32   -0.00    8.64
 -10  -2  32    0.33    7.60
  10  -3  -1   10.46    6.61
  10  -3  -1    8.62    7.57
 -10  -3   1   15.12    7.73
  10   3  -1    6.55    5.74
  10   3  -1   14.22    8.05
 -10   3   2  106.92   16.84
  10  -3  -2   69.76   14.47
  10  -3  -2   88.48   16.79
 -10  -3   2  108.75   15.79
  10   3  -2   65.75   13.75
 -10   3   3   68.33   13.81
  10  -3  -3   56.80   13.07
  10  -3  -3   25.28   10.56
 -10  -3   3   56.01   11.66
  10   3  -3   46.02   11.09
 -10   3   4   -0.00    6.17
  10  -3  -4    0.31    5.96
  10  -3  -4    2.70    7.30
 -10  -3   4    0.44    4.67
  10   3  -4   -0.00    5.43
  10  -3  -5   18.41    8.68
  10  -3  -5    0.77    7.48
 -10  -3   5    8.70    6.24
  10   3  -5    8.74    6.96
 -10   3   6   28.95   10.37
  10  -3  -6   18.87    8.61
  10  -3  -6   29.58   11.46
 -10  -3   6   23.18    9.09
  10   3  -6   27.17    9.01
 -10   3   7   12.26    7.97
  10  -3  -7    3.47    7.23
  10  -3  -7   11.34   10.42
 -10  -3   7   15.41    7.49
  10   3  -7    8.67    6.27
 -10   3   8   69.90   15.19
  10  -3  -8   73.89   16.48
  10   3  -8   73.52   14.12
 -10   3   9    9.97    8.71
  10  -3  -9    0.00    8.62
  10   3  -9   22.26    8.89
 -10   3  10   -0.00    5.55
  10  -3 -10    4.12    9.02
  10   3 -10    9.78    6.78
 -10   3  11   23.19    9.28
  10  -3 -11    2.35    7.43
 -10  -3  11   13.70    8.18
  10   3 -11   21.37    8.73
 -10   3  12   41.12   11.23
  10  -3 -12   25.50   12.11
 -10  -3  12   22.69    9.39
  10   3 -12   49.29   12.47
 -10   3  13   -0.00    6.79
  10  -3 -13   -0.00    7.49
 -10  -3  13   -0.00    5.34
  10   3 -13    1.04    6.36
 -10   3  14    4.09    7.71
  10  -3 -14    4.12    7.96
 -10  -3  14    5.36    5.64
  10   3 -14    2.79    6.28
 -10   3  15   10.30    7.73
  10  -3 -15    3.71    8.66
 -10  -3  15    5.09    5.52
  10   3 -15    0.48    5.01
 -10   3  16   41.77   12.40
  10   3 -16   36.42   11.26
 -10   3  17   24.67   11.28
  10  -3 -17    9.46    8.37
 -10  -3  17   14.93    8.92
  10   3 -17   30.66   10.95
 -10   3  18    9.04    8.37
  10  -3 -18   15.81   11.05
 -10  -3  18   14.97    9.85
  10   3 -18   18.94    9.47
 -10   3  19    4.15    8.48
  10  -3 -19    3.43    8.22
 -10  -3  19    4.59    7.17
  10   3 -19    8.98    8.13
 -10   3  20    0.11    7.03
  10  -3 -20    0.00    6.81
 -10  -3  20   -0.00    6.51
  10   3 -20   -0.00    7.95
 -10   3  21    8.16    7.79
  10  -3 -21    4.98    8.98
 -10  -3  21    8.67    8.55
  10   3 -21    6.01    7.64
 -10  -3  22   21.59   10.04
  10   3 -22   22.82   10.73
 -10   3  23    2.04    6.40
 -10  -3  23    3.90    8.55
 -10   3  24    0.90    6.90
 -10  -3  24    6.59    7.79
  10   3 -24   -0.00    7.69
 -10   3  25    0.00    7.10
 -10  -3  25    6.49    9.11
  10   3 -25    0.00    7.26
 -10   3  26   14.09    8.22
  10   3 -26    7.33    8.28
 -10   3  27   11.20    8.97
 -10  -3  27   22.49   11.48
  10   3 -27    4.90    7.26
 -10   3  28    5.10    8.42
 -10  -3  28    7.82    8.81
  10   3 -28   -0.00    6.68
 -10   3  29   -0.00    7.88
 -10  -3  29    0.00    7.20
  10   3 -29    1.91    6.87
 -10   3  30    3.61    6.90
 -10  -3  30    1.92    6.63
  10   3 -30   -0.00    8.74
 -10   3  31    5.15    7.56
 -10  -3  31    7.11    9.42
  10   3 -31   -0.00    7.95
 -10  -3  32    0.40    8.69
  10  -4  -1    3.86    5.84
  10  -4  -1   -0.00    6.35
 -10  -4   1    5.85    6.03
  10   4  -1   -0.00    4.34
  10  -4  -2    0.00    5.78
 -10  -4   2    0.00    5.52
  10   4  -2    2.48    5.15
 -10   4   3    8.99    7.59
  10  -4  -3    9.87    7.27
  10  -4  -3    2.80    7.03
  10   4  -3   -0.00    6.56
 -10   4   4   95.98   16.70
  10  -4  -4  110.75   17.81
  10  -4  -4   93.51   17.88
 -10  -4   4   53.54   11.86
  10   4  -4   65.91   13.25
 -10   4   5   26.77   10.42
  10  -4  -5   27.16   10.52
  10  -4  -5   25.90   11.29
 -10  -4   5   46.93   10.61
  10   4  -5   43.60    9.98
 -10   4   6   37.03   12.07
  10  -4  -6   34.45   11.22
 -10  -4   6   56.57   11.45
  10   4  -6   39.16   10.32
 -10   4   7   -0.00    7.52
  10  -4  -7   -0.00    7.12
 -10  -4   7   -0.00    5.63
  10   4  -7   -0.00    5.76
 -10   4   8   61.96   14.06
  10  -4  -8   61.03   13.84
 -10  -4   8   56.22   12.37
  10   4  -8   75.83   14.10
 -10   4   9    9.01    8.18
 -10   4  10   35.79   12.24
  10   4 -10   16.10    7.88
  10   4 -11   15.89    8.24
 -10   4  12    0.86    5.50
 -10  -4  12   -0.00    4.10
  10   4 -12   -0.00    6.14
 -10   4  13    3.16    6.64
 -10  -4  13   -0.00    4.55
  10   4 -13    6.68    7.07
 -10   4  14   29.59   11.58
  10  -4 -14   12.03    8.98
 -10  -4  14   28.34    9.29
  10   4 -14   12.08    7.86
 -10   4  15    0.00    8.49
  10  -4 -15    9.78    9.41
 -10  -4  15    0.76    6.63
  10   4 -15   12.19    8.64
 -10   4  16    8.13    9.42
  10  -4 -16   15.77   10.29
 -10  -4  16    9.24    8.06
  10   4 -16    6.26    6.72
 -10   4  17   -0.00    7.63
  10  -4 -17   -0.00    6.46
 -10  -4  17   -0.00    7.01
 -10   4  18    1.25    7.28
  10  -4 -18    3.01    8.53
 -10  -4  18   -0.00    7.53
  10   4 -18   -0.00    6.21
 -10   4  19   -0.00    9.47
  10  -4 -19    0.00    6.48
 -10  -4  19    0.00    6.64
  10   4 -19   13.07    9.12
 -10   4  20   21.36   10.37
 -10  -4  20   25.55   10.28
  10   4 -20   22.92   10.08
 -10   4  21   28.65   10.59
 -10  -4  21    7.41    7.85
  10   4 -21   14.23    9.09
 -10   4  22    7.59    8.57
 -10  -4  22    6.12    8.12
  10   4 -22    0.43    6.08
 -10   4  23    3.93    7.85
  10   4 -23   11.09    9.18
 -10   4  24    4.67    8.72
 -10  -4  24   12.06    9.91
  10   4 -24    6.64    7.88
 -10  -4  25    5.06    7.33
  10   4 -25    9.61    8.59
 -10   4  26   13.58    9.14
 -10  -4  26    4.82    7.93
  10   4 -26   -0.00    7.21
 -10   4  27   -0.00    7.08
 -10  -4  27   -0.00    7.10
  10   4 -27   -0.00    6.77
 -10   4  28   12.63    8.64
 -10  -4  28    6.87    8.79
  10   4 -28    4.97    6.98
 -10   4  29    0.24    6.18
 -10  -4  29    0.93    6.61
  10   4 -29    1.68    7.84
 -10   4  30    2.28    8.09
 -10  -4  30   19.42   10.56
  10   4 -30    0.00    7.24
 -10   4  31    0.40    7.83
 -10  -4  31    1.54    7.11
  10   4 -31   -0.00    6.41
 -10  -4  32    3.23    7.71
  10   4 -32    0.35    8.03
  10  -5  -1   65.79   15.56
 -10  -5   1   43.10    9.74
  10   5  -1   43.95    9.63
  10   5  -1   27.17    8.72
  10  -5  -2  161.18   22.35
  10  -5  -2  147.87   23.78
 -10  -5   2  188.91   21.27
  10   5  -2  148.80   19.71
  10  -5  -3    3.04    7.16
 -10  -5   3   24.36    7.58
  10   5  -3   15.98    7.29
 -10   5   4   -0.00    6.03
 -10   5   4    0.00    6.46
  10  -5  -4    5.76    7.06
 -10  -5   4    4.68    5.57
  10   5  -4   10.79    6.26
 -10   5   5    2.68    5.67
 -10   5   5    5.09    6.72
  10  -5  -5    4.30    7.23
  10   5  -5   13.66    7.03
 -10   5   6   26.86   10.19
 -10   5   6   30.41   10.73
  10  -5  -6   26.28   10.18
 -10  -5   6   38.41    9.78
  10   5  -6   35.57    9.40
 -10   5   7   39.08   12.35
 -10   5   7   40.20   12.45
  10  -5  -7   41.33   11.48
 -10  -5   7   26.90    8.79
  10   5  -7   45.01   11.02
 -10   5   8   30.38   10.94
 -10   5   8   34.11   10.86
  10  -5  -8   10.66    6.98
 -10  -5   8   30.72    8.97
  10   5  -8    8.85    7.36
 -10   5   9   -0.00    8.16
  10  -5  -9   -0.00    5.73
  10   5  -9    5.58    7.17
 -10   5  10   -0.00    7.22
  10   5 -10    0.00    6.56
 -10   5  11    0.00    8.09
  10   5 -11   13.64    8.45
 -10   5  12   30.59   12.36
 -10  -5  12   17.46    7.91
  10   5 -12   42.67   11.20
 -10   5  13    8.72    8.09
 -10   5  14    6.22    7.39
 -10  -5  14    1.38    6.22
  10   5 -14    0.36    5.39
 -10   5  15    9.35    8.63
 -10  -5  15    6.30    6.86
  10   5 -15    3.61    6.31
 -10   5  16    8.14    6.73
 -10  -5  16    1.65    6.78
  10   5 -16    2.73    6.92
 -10   5  17    5.99    8.32
 -10  -5  17   19.13    8.64
  10   5 -17   17.77   10.04
 -10   5  18   18.02   10.97
 -10  -5  18   11.13    8.04
  10   5 -18   14.80    8.10
 -10  -5  19   -0.00    6.51
  10   5 -19   -0.00    6.75
 -10   5  20   -0.00    6.76
  10   5 -20    3.04    6.67
 -10   5  21    6.73    7.90
 -10  -5  21    0.59    7.70
  10   5 -21    2.93    7.08
 -10   5  22    9.51    7.95
 -10  -5  22    8.60    8.14
  10   5 -22   10.75    8.00
 -10   5  23    4.90    8.59
 -10  -5  23    1.49    8.23
  10   5 -23    0.00    6.31
 -10   5  24    2.65    7.19
 -10  -5  24   -0.00    7.96
  10   5 -24    0.73    7.22
 -10   5  25   -0.00    5.37
 -10  -5  25   -0.00    7.30
  10   5 -25    0.00    8.52
 -10   5  26    6.19    7.73
 -10  -5  26    2.26    8.25
  10   5 -26   -0.00    7.39
 -10   5  27    0.00    8.07
 -10  -5  27   18.99   10.88
  10   5 -27    4.12    9.07
 -10   5  28    8.38    8.89
 -10  -5  28    9.35    9.33
  10   5 -28    6.13    8.11
 -10  -5  29   -0.00    8.29
  10   5 -29    7.20    8.96
 -10   5  30    0.00    7.27
 -10  -5  30    0.58    7.49
  10   5 -30    4.76    8.17
 -10  -5  31    8.03    8.92
  10   5 -31   -0.00    6.64
 -10  -5  32    0.04    8.56
  10   5 -32    8.75    9.19
  10   5 -33   -0.00    8.56
  10  -6  -1   -0.00    6.36
  10  -6  -1    0.23    6.87
  10   6  -2    3.74    5.19
 -10   6   3    5.45    7.06
  10  -6  -3    3.78    6.28
  10   6  -3   15.54    6.87
 -10   6   4   10.43    8.56
  10  -6  -4    4.50    5.95
  10   6  -4    7.34    5.72
 -10   6   5   27.88   10.73
 -10   6   5   30.58   10.47
  10  -6  -5    6.95    6.95
 -10  -6   5   15.25    7.20
  10   6  -5   26.91    8.07
 -10   6   6   23.73   11.00
 -10   6   6   11.12    8.82
  10  -6  -6   21.53    9.24
 -10  -6   6   45.93    9.94
  10   6  -6   17.21    7.36
 -10   6   7   -0.00    7.21
 -10   6   7    1.48    7.16
  10  -6  -7   -0.00    5.77
 -10  -6   7    0.00    4.81
  10   6  -7   -0.00    5.69
 -10   6   8    0.00    7.22
 -10   6   8    0.89    6.28
  10  -6  -8    1.26    6.43
 -10  -6   8    4.40    6.17
  10   6  -8    7.14    6.17
  10  -6  -9   36.77   11.86
 -10  -6   9   50.03   11.27
  10   6  -9   34.85    9.89
 -10   6  10   25.35   11.14
  10  -6 -10   28.69    9.70
  10   6 -10   28.42    9.52
 -10   6  11   19.29    8.53
  10  -6 -11    0.00    6.21
  10   6 -11    5.11    6.07
 -10   6  12    3.08    7.27
 -10  -6  12    3.28    5.59
  10   6 -12   -0.00    6.62
 -10   6  13   17.34    9.89
 -10  -6  13   15.99    8.09
  10   6 -13   11.02    8.37
 -10   6  14   12.21   10.02
 -10  -6  14   -0.00    6.64
  10   6 -14    9.77    7.68
 -10   6  15   28.98   10.65
 -10  -6  15   18.61    8.84
  10   6 -15   19.07    8.80
 -10   6  16    4.79    7.32
 -10  -6  16    0.00    6.72
  10   6 -16   12.76    7.03
 -10   6  17    3.10    6.55
 -10  -6  17    2.20    6.71
  10   6 -17    3.21    7.65
 -10   6  18   18.69    9.91
  10   6 -18   -0.00    5.22
 -10   6  19    9.52    9.82
 -10  -6  19    3.07    7.20
  10   6 -19   11.28    7.92
 -10   6  20   10.43    9.11
 -10  -6  20    6.88    7.77
  10   6 -20    0.00    5.41
 -10   6  21    0.00    7.17
 -10  -6  21   -0.00    6.43
  10   6 -21    5.86    7.57
 -10   6  22   -0.00    6.92
 -10  -6  22    2.07    6.76
  10   6 -22    1.88    5.75
 -10   6  23    3.53    8.11
 -10  -6  23    4.39    8.15
 -10   6  24    2.21    8.68
 -10  -6  24   12.30    9.31
 -10   6  25    1.13    9.16
 -10  -6  25    1.71    7.59
 -10   6  26   -0.00    7.66
 -10  -6  26    8.63    8.68
 -10   6  27    5.24    7.44
 -10  -6  27    2.00    7.75
  10   6 -27   -0.00    6.83
 -10   6  28    4.93    7.82
 -10  -6  28    1.56    8.36
  10   6 -28   -0.00    7.17
 -10   6  29    1.33    8.67
 -10  -6  29    0.00    8.80
  10   6 -29   -0.00    6.20
 -10  -6  30    6.96    8.37
  10   6 -30    0.00    6.14
 -10  -6  31    4.02    9.65
  10  -7  -1   57.45   14.89
  10   7  -1   91.11   13.20
 -10   7   2    8.79    7.83
  10  -7  -2    0.14    6.28
  10   7  -2   -0.00    4.56
 -10   7   3   43.93   13.03
  10   7  -3   26.63    7.63
 -10   7   4   12.91    8.74
  10  -7  -4    8.08    6.82
  10   7  -4    5.41    5.52
 -10   7   5   14.44   10.24
  10  -7  -5   44.05   11.56
  10   7  -5   44.07    9.67
 -10   7   6   19.75    9.25
 -10   7   6    6.53    7.10
  10  -7  -6   -0.00    5.98
  10   7  -6    6.12    6.05
 -10   7   7   30.90   12.06
  10  -7  -7   36.32   11.15
 -10   7   8   29.12   10.67
  10  -7  -8    5.94    7.07
  10   7  -8   13.39    6.58
 -10   7   9   -0.00    7.05
  10  -7  -9   -0.00    5.70
  10   7  -9   -0.00    4.82
 -10   7  10   -0.00    8.90
  10  -7 -10    0.16    6.93
  10   7 -10    3.53    4.25
 -10   7  11    2.28    6.91
  10  -7 -11   10.86    8.59
  10   7 -11   14.35    7.88
 -10   7  12    5.54    8.39
  10  -7 -12   12.82    7.85
  10   7 -12    0.81    5.97
 -10   7  13   23.42   11.44
  10  -7 -13   24.97   10.62
 -10  -7  13   34.20   10.42
  10   7 -13   38.92   10.59
 -10   7  14    3.48    8.57
 -10  -7  14    5.41    7.31
  10   7 -14    2.21    4.93
 -10   7  15   10.36    9.13
 -10  -7  15    0.26    6.39
  10   7 -15   -0.00    5.83
 -10   7  16    0.41    6.78
 -10   7  17   35.59   11.87
 -10  -7  17   30.02   10.82
  10   7 -17   27.07    9.73
 -10   7  18    0.10    5.64
 -10  -7  18   -0.00    6.63
  10   7 -18    1.53    4.92
 -10   7  19    0.14    7.56
 -10  -7  19    4.82    7.83
  10   7 -19    6.00    6.89
 -10   7  20   -0.00    7.21
 -10  -7  20   -0.00    6.53
  10   7 -20    0.00    6.54
 -10   7  21   11.37    8.96
 -10  -7  21    2.24    6.69
  10   7 -21    0.00    6.16
 -10   7  22    2.23    7.50
 -10  -7  22   -0.00    6.97
  10   7 -22   -0.00    6.49
 -10   7  23    5.88    8.27
 -10  -7  23    2.62    7.50
  10   7 -23   -0.00    6.83
 -10   7  24    0.48    7.75
 -10  -7  24   -0.00    7.74
  10   7 -24   -0.00    6.56
 -10   7  25    9.57    9.29
 -10  -7  25    1.83    8.11
  10   7 -25    2.34    6.41
 -10   7  26   -0.00    7.76
 -10  -7  26   -0.00    6.40
  10   7 -26   -0.00    6.92
 -10   7  27    5.68    9.19
 -10  -7  27    3.33    8.13
  10   7 -27    1.54    7.68
 -10   7  28   -0.00    9.47
 -10  -7  28    5.47    9.53
  10   7 -28    2.18    5.95
 -10  -7  29   -0.00    7.74
  10   7 -29    7.53    8.70
 -10  -7  30    4.73    9.25
  10   7 -30    1.08    7.87
 -10  -7  31   13.97   10.99
  10   7 -31   -0.00    7.37
  10   7 -32    0.00    7.65
  10  -8  -1    1.95    7.07
  10   8  -1   10.03    5.69
  10  -8  -2    0.00    6.19
  10   8  -2    4.36    5.00
  10  -8  -3   23.87   10.97
  10   8  -3   37.15    8.59
  10  -8  -4   44.40   11.96
  10   8  -4   10.51    6.20
  10  -8  -5   58.18   13.27
  10  -8  -6   13.25    7.97
  10   8  -6    0.00    5.46
 -10   8   7    6.12    7.80
 -10   8   7   12.77    8.42
  10  -8  -7    7.82    6.33
  10   8  -7    4.61    5.76
 -10   8   8    0.00    6.75
 -10   8   8   -0.00    6.50
  10  -8  -8    1.89    5.99
  10   8  -8   15.68    7.14
 -10   8   9   25.22   10.15
 -10   8   9    5.38    7.35
  10  -8  -9   11.70    7.78
  10   8  -9   13.62    6.66
 -10   8  10    0.42    6.06
 -10   8  10   18.84    9.08
  10  -8 -10    2.78    6.31
  10   8 -10    6.62    5.23
 -10   8  11   25.43   11.29
  10  -8 -11    7.14    8.30
  10   8 -11   15.36    7.66
  10  -8 -12   -0.00    5.96
  10   8 -12    0.00    5.26
 -10   8  13    0.00    9.16
  10  -8 -13    2.05    6.47
  10   8 -13    0.00    5.77
 -10   8  14    0.00    8.33
  10  -8 -14   -0.00    5.17
  10   8 -14    0.00    4.86
 -10   8  15   16.06   10.31
  10  -8 -15   13.17    7.77
  10   8 -15   14.55    7.62
 -10   8  16   -0.00    8.36
  10   8 -16   -0.00    5.79
 -10   8  17    0.31    7.25
 -10  -8  17    0.00    5.68
  10   8 -17    0.24    5.70
 -10   8  18    2.57    7.94
 -10  -8  18   -0.00    6.31
  10   8 -18    0.00    6.97
 -10  -8  19   22.79   10.38
  10   8 -19   17.70    8.80
 -10   8  20   -0.00    6.98
 -10  -8  20   -0.00    6.19
  10   8 -20   -0.00    5.98
 -10   8  21    3.12    7.97
 -10  -8  21   -0.00    5.81
  10   8 -21    4.66    6.33
 -10   8  22    1.16    5.43
 -10  -8  22   -0.00    7.31
  10   8 -22   -0.00    7.11
 -10   8  23   16.07    9.13
 -10  -8  23    4.30    7.86
  10   8 -23    2.69    6.14
 -10   8  24   -0.00    7.44
 -10  -8  24    0.05    6.64
  10   8 -24    0.00    7.57
 -10   8  25   21.98   11.92
 -10  -8  25   14.60   10.79
  10   8 -25    9.54    7.80
 -10   8  26   12.09   10.00
 -10  -8  26   -0.00    7.63
  10   8 -26    5.29    7.49
 -10   8  27    0.00    7.21
  10   8 -27    4.66    6.47
 -10  -8  28   -0.00    7.55
  10   8 -28    6.00    7.79
 -10  -8  29    2.67    8.93
  10   8 -29    5.50    8.73
 -10  -8  30    0.00    7.33
  10   8 -30    3.24    8.11
 -10   9   1   29.04   11.41
  10  -9  -1   38.43   11.73
  10   9  -1   46.34    9.33
 -10   9   2    6.23    7.86
  10  -9  -2    4.09    6.56
  10   9  -2    7.22    5.59
 -10   9   3   36.36   11.99
  10  -9  -3   17.50    9.54
 -10   9   4    0.02    5.15
  10  -9  -4    0.00    7.05
  10   9  -4   -0.00    4.19
 -10   9   5    6.81    8.19
  10  -9  -5    7.30    7.68
  10   9  -5    7.22    5.02
 -10   9   6    3.89    7.11
  10  -9  -6    0.52    6.00
  10   9  -6   -0.00    4.73
  10  -9  -7   48.80   13.71
  10   9  -7   25.91    8.49
 -10   9   8    5.53    7.23
  10  -9  -8   11.45    8.25
  10   9  -8    7.89    5.62
 -10   9   9    6.64    8.06
 -10   9   9   10.18    7.59
  10  -9  -9    0.00    5.78
  10   9  -9    7.85    5.31
 -10   9  10    4.63    7.65
 -10   9  10   -0.00    5.85
  10  -9 -10   -0.00    5.49
  10   9 -10    3.84    6.28
 -10   9  11   25.68   11.32
 -10   9  11   24.70   10.82
  10   9 -11   15.40    7.66
 -10   9  12    0.00    7.53
  10  -9 -12    1.43    6.26
  10   9 -12    1.97    5.88
 -10   9  13    8.62    8.21
  10  -9 -13    7.04    7.08
  10   9 -13    0.00    6.85
  10  -9 -14    7.60    6.89
  10   9 -14    2.43    5.15
 -10   9  15    0.00    7.55
  10  -9 -15    0.00    6.50
  10   9 -15   -0.00    5.78
 -10   9  16    4.71    7.55
  10  -9 -16   -0.00    6.46
  10   9 -16   -0.00    6.73
 -10   9  17   77.45   16.83
  10  -9 -17    8.53    8.82
  10   9 -17   31.97   10.59
 -10   9  18   13.87   10.28
  10   9 -18   -0.00    6.50
 -10   9  19    0.00    9.38
  10   9 -19   -0.00    6.42
 -10   9  20   -0.00    8.39
  10   9 -20   -0.00    6.42
 -10   9  21   16.78   10.58
  10   9 -21    3.72    7.74
 -10   9  22   -0.00    7.23
  10   9 -22   -0.00    6.98
 -10   9  23    7.33    8.30
  10   9 -23    3.47    7.37
 -10   9  24    0.00    7.56
 -10  -9  24    6.37    8.32
  10   9 -24   -0.00    7.36
 -10   9  25    1.63    6.35
 -10  -9  25    1.46    7.03
  10   9 -25    0.19    5.82
 -10   9  26   -0.00    7.02
 -10  -9  26   -0.00    7.58
  10   9 -26    5.66    7.65
 -10  -9  27    6.89    9.11
  10   9 -27    3.50    8.82
 -10  -9  28    3.13    8.91
 -10  -9  29    0.00    9.07
 -10  -9  30    1.81    8.59
 -10  10   1   16.62    9.07
  10 -10  -1    3.55    7.73
  10  10  -1    8.51    4.65
 -10  10   2   15.23    9.48
  10 -10  -2   -0.00    6.34
  10  10  -2    0.69    3.75
  10 -10  -3    3.01    8.05
  10  10  -3    5.34    4.97
 -10  10   4    0.06    4.89
  10 -10  -4    8.81    7.89
  10  10  -4   -0.00    3.28
 -10  10   5   63.48   15.48
  10 -10  -5   31.76   12.09
  10  10  -5   42.99    9.10
 -10  10   6    6.10    7.21
  10 -10  -6    3.78    6.82
 -10  10   7   14.58    9.09
  10  10  -7   11.84    6.36
  10 -10  -8    6.07    7.06
  10  10  -8    0.00    4.91
 -10  10   9   27.26   11.05
  10 -10  -9   35.14   11.40
  10  10  -9   19.30    7.67
 -10  10  10    5.78    7.38
  10 -10 -10   -0.00    5.99
  10  10 -10    3.95    5.52
 -10  10  11    1.33    6.80
 -10  10  11    5.31    7.26
  10 -10 -11    0.00    7.16
  10  10 -11   18.74    7.59
 -10  10  12    5.03    7.99
 -10  10  12    1.73    4.91
  10 -10 -12   -0.00    6.54
  10  10 -12    3.33    6.31
 -10  10  13   36.95   12.86
 -10  10  13    0.00    6.66
  10  10 -13   29.61    9.34
 -10  10  14    2.00    6.62
  10 -10 -14   10.36    7.84
  10  10 -14   -0.00    6.01
 -10  10  15    9.59    8.91
  10 -10 -15    1.68    6.50
  10  10 -15   10.83    6.47
  10 -10 -16    2.16    6.67
  10  10 -16   14.77    7.23
 -10  10  17   -0.00    6.44
  10 -10 -17    0.70    6.67
  10  10 -17   -0.00    5.48
 -10  10  18   12.49    8.93
  10 -10 -18    2.47    6.92
  10  10 -18   -0.00    6.19
 -10  10  19    8.77    8.50
  10 -10 -19   12.90    8.58
 -10  10  20    3.96    7.40
 -10  10  21   -0.00    7.62
 -10  10  22   -0.00    9.90
 -10  10  23    4.81    8.40
 -10  10  24    0.00    7.62
 -10  10  25    9.26    8.93
 -10  11   1    1.83    6.81
  10 -11  -1   23.61   10.76
  10  11  -1   14.81    5.90
 -10  11   2    0.00    5.44
  10 -11  -2    0.00    6.60
  10  11  -2    2.41    3.70
 -10  11   3   39.01   12.86
  10  11  -3    6.28    4.60
 -10  11   4    2.36    5.27
  10 -11  -4    4.02    7.38
 -10  11   5    1.34    5.64
  10 -11  -5    3.26    6.65
  10  11  -5    0.00    4.34
 -10  11   6    4.21    5.53
  10 -11  -6   -0.00    5.05
  10  11  -6    2.92    4.75
 -10  11   7   20.68   10.79
  10 -11  -7   26.80   10.36
  10  11  -7   22.03    7.90
 -10  11   8   -0.00    7.73
  10 -11  -8   -0.00    6.41
  10  11  -8    1.23    5.49
  10 -11  -9    2.39    5.75
  10  11  -9    0.93    5.39
 -10  11  10   -0.00    5.95
  10 -11 -10    0.00    6.27
  10  11 -10    0.52    4.40
 -10  11  11   25.72   11.50
  10 -11 -11   25.22   10.03
  10  11 -11    7.31    6.75
 -10  11  12    5.39    7.29
 -10  11  12    3.57    7.11
  10 -11 -12    0.15    5.52
 -10  11  13    5.00    7.71
 -10  11  13    1.41    7.27
  10 -11 -13    0.71    4.51
  10  11 -13    0.00    5.54
 -10  11  14    0.00    6.95
 -10  11  14   -0.00    5.46
  10 -11 -14    3.40    6.21
  10  11 -14    4.98    6.04
 -10  11  15    3.23    7.11
  10  11 -15    0.00    4.85
 -10  11  16   -0.00    7.76
  10 -11 -16    0.34    6.27
  10  11 -16    4.38    5.34
 -10  11  17    7.22    7.98
  10 -11 -17    7.32    7.95
  10  11 -17   14.22    7.47
 -10  11  18   -0.00    6.62
  10 -11 -18    1.65    6.78
  10  11 -18    0.00    5.56
 -10  11  19   -0.00    5.94
  10 -11 -19    0.00    6.12
  10  11 -19    4.87    6.59
 -10  11  20    5.28    7.22
  10 -11 -20   -0.00    7.46
  10  11 -20    3.44    7.30
 -10  11  21   11.28    9.36
  10 -11 -21    1.75    7.15
 -10  11  22   -0.00    7.97
  10 -11 -22   -0.00    5.52
 -10  11  23    5.19    8.11
 -10  12   1    8.40    7.86
  10 -12  -1    0.00    8.38
  10  12  -1    0.77    3.40
 -10  12   2    4.80    7.13
  10 -12  -2    5.03    8.03
 -10  12   3    8.79    8.26
  10 -12  -3    0.00    8.08
  10  12  -3   13.62    6.21
 -10  12   4    4.40    7.11
  10 -12  -4    2.93    7.93
  10  12  -4    0.00    4.06
 -10  12   5   13.51    8.70
  10 -12  -5    1.86    6.35
  10  12  -5    6.64    5.22
 -10  12   6   -0.00    5.79
  10 -12  -6    1.52    7.06
  10  12  -6   -0.00    4.48
 -10  12   7   -0.00    7.08
  10 -12  -7    0.00    6.49
  10  12  -7    0.00    4.73
 -10  12   8    0.00    7.23
  10 -12  -8    1.79    6.12
 -10  12   9   10.90    9.13
  10 -12  -9   19.84   10.19
  10  12  -9   16.27    7.22
 -10  12  10    8.27    8.20
  10 -12 -10    0.35    6.93
  10  12 -10    2.67    5.26
 -10  12  11    0.00    6.98
  10 -12 -11    0.00    7.14
  10  12 -11    5.31    5.37
 -10  12  12    3.67    6.37
  10 -12 -12    0.93    5.69
  10  12 -12   -0.00    5.39
 -10  12  13    0.85    6.62
  10 -12 -13    3.45    6.16
  10  12 -13    0.93    5.52
 -10  12  14    3.10    6.65
 -10  12  14   -0.00    7.49
  10 -12 -14    4.92    6.50
  10  12 -14    3.43    5.15
 -10  12  15   23.29    9.96
 -10  12  15   22.89   10.59
  10 -12 -15    7.22    8.71
  10  12 -15    6.26    6.72
 -10  12  16   -0.00    7.25
 -10  12  16   -0.00    7.08
  10 -12 -16    0.00    6.85
  10  12 -16    0.00    6.04
 -10  12  17   16.86    9.64
  10 -12 -17    0.98    6.71
  10  12 -17   -0.00    5.31
 -10  12  18    0.00    6.88
  10 -12 -18    4.24    7.55
 -10  12  19    5.72    8.60
  10 -12 -19    9.88    8.17
 -10  12  20   -0.00    7.30
  10 -12 -20    4.66    8.22
  10 -12 -21    0.71    6.96
 -10  13   1   23.93   11.54
  10 -13  -1    1.38    5.58
  10  13  -1    7.23    4.74
 -10  13   2   -0.00    8.09
  10 -13  -2    0.82    5.69
  10  13  -2    3.76    4.57
 -10  13   3    7.22    7.57
  10 -13  -3    0.00    6.02
  10  13  -3   16.73    6.12
 -10  13   4   -0.00    6.71
  10 -13  -4    0.00    7.52
  10  13  -4   -0.00    4.01
 -10  13   5    0.87    6.24
  10 -13  -5    8.21    7.48
  10  13  -5    9.09    5.34
 -10  13   6    2.80    5.93
  10 -13  -6   -0.00    5.23
 -10  13   7    2.41    6.79
  10 -13  -7    3.68    7.83
  10  13  -7   10.99    5.29
 -10  13   8    0.00    4.73
  10 -13  -8   -0.00    6.14
  10  13  -8    1.55    4.23
 -10  13   9    1.37    6.80
  10 -13  -9    2.95    6.55
  10  13  -9    5.25    4.95
 -10  13  10   -0.00    6.45
  10 -13 -10   -0.00    5.90
  10  13 -10   -0.00    5.06
 -10  13  11    0.00    6.40
  10 -13 -11   -0.00    5.24
  10  13 -11    3.30    5.67
 -10  13  12   16.24    9.33
  10 -13 -12    0.25    5.90
  10  13 -12    1.75    5.69
 -10  13  13    9.77    8.27
  10 -13 -13    1.20    6.05
  10  13 -13    8.14    6.87
 -10  13  14   -0.00    6.95
  10 -13 -14    2.98    5.23
 -10  13  15   -0.00    5.75
  10 -13 -15    0.00    6.59
 -10  13  16    2.42    6.85
  10 -13 -16    3.80    6.25
 -10  13  17    5.73    7.11
 -10  13  17   -0.00    7.25
  10 -13 -17    0.00    6.16
  10 -13 -18   -0.00    7.70
 -10  14   1   -0.00    6.75
  10 -14  -1    3.14    5.99
  10  14  -1    0.00    4.09
 -10  14   2    2.63    6.76
  10 -14  -2   12.00    8.67
  10  14  -2    2.06    4.20
 -10  14   3    0.00    6.97
  10 -14  -3   -0.00    5.19
  10  14  -3   -0.00    4.81
 -10  14   4    7.09    7.69
  10 -14  -4   -0.00    8.23
 -10  14   5    0.41    5.85
  10 -14  -5    3.26    7.79
  10  14  -5    5.10    4.76
 -10  14   6    0.00    7.65
  10 -14  -6    1.95    6.82
  10  14  -6   -0.00    3.21
  10 -14  -7   -0.00    6.12
  10  14  -7    0.16    3.67
 -10  14   8    4.60    6.87
  10 -14  -8   -0.00    7.65
  10  14  -8    5.01    4.60
 -10  14   9   -0.00    6.15
  10 -14  -9   -0.00    5.40
 -10  14  10    0.00    6.16
  10 -14 -10   -0.00    7.53
 -10  14  11   -0.00    7.51
  10 -14 -11    5.82    7.90
 -10  14  12    0.34    6.90
  10 -14 -12   -0.00    7.06
  10 -14 -13    2.23    7.01
 -10  14  14   -0.00    8.03
 -10  14  15    3.25    8.78
 -10  14  16    2.40    7.33
 -10  14  17    6.99    7.32
 -10  15   1    6.10    9.41
  10  15  -1    1.08    3.45
 -10  15   2   10.09    9.24
 -10  15   3   -0.00    6.01
  10  15  -3    3.32    4.20
 -10  15   4    8.38    8.16
  10  15  -4    0.00    3.70
 -10  15   5    0.15    7.04
 -10  15   6    8.84    9.04
 -10  15   7   -0.00    6.87
 -10  15   8    0.00    7.22
 -10  15   9   -0.00    5.99
 -10  15  10   -0.00    6.41
 -10  15  11   -0.00    6.64
 -10  16   2   -0.00    8.91
 -10  16   3    2.63    7.78
  -9   0   1   15.72    6.91
  -9   0   1   24.04    7.60
   9   0  -1   50.45   10.80
  -9   0   2    2.64    6.15
   9   0  -2    1.75    5.01
  -9   0   3  192.04   22.32
  -9   0   3  155.49   20.88
   9   0  -3  159.09   20.70
  -9   0   4   -0.00    6.22
  -9   0   4    1.20    4.92
  -9   0   5   27.72    8.79
  -9   0   6    7.82    6.14
  -9   0  11    3.20    5.74
  -9   0  12   -0.00    5.58
  -9   0  13  146.64   20.56
   9   0 -13  104.16   18.64
  -9   0  14    6.90    6.29
   9   0 -14   17.07    8.80
  -9   0  15   23.91    9.46
   9   0 -15   36.67   11.18
  -9   0  16    3.26    6.64
   9   0 -16   -0.00    6.03
  -9   0  17   24.18    9.36
   9   0 -17   25.85    9.61
  -9   0  18    6.22    7.60
   9   0 -18    3.66    7.20
  -9   0  20    2.84    7.53
   9   0 -20    0.00    7.29
  -9   0  21    7.77    7.06
   9   0 -21   14.46   10.09
  -9   0  22   -0.00    6.70
   9   0 -22    1.91    7.27
  -9   0  23   39.77   12.45
   9   0 -23   52.22   14.07
  -9   0  24    1.52    7.15
   9   0 -24   -0.00    6.14
  -9   0  25   11.94    8.42
   9   0 -25   19.67   10.58
  -9   0  26    8.71    7.83
   9   0 -26    0.00    7.00
  -9   0  27    0.00    8.41
   9   0 -27   -0.00    6.32
  -9   0  28    0.00    7.98
  -9   0  29   21.01   10.81
  -9   0  30   -0.00    7.24
  -9   0  31    6.08    8.41
  -9   0  32    0.00    7.21
  -9   1   1  398.09   38.89
  -9   1   1  393.22   39.57
   9  -1  -1  444.19   39.90
   9   1  -1  425.88   38.37
  -9   1   2    7.44    7.04
  -9   1   2    2.80    4.54
   9  -1  -2    9.45    6.28
  -9  -1   2    2.18    5.96
   9   1  -2    0.00    4.71
  -9   1   3   10.56    7.21
  -9   1   3    6.66    5.63
   9  -1  -3    3.70    5.30
  -9  -1   3    5.95    6.70
  -9  -1   3    0.00    4.95
  -9   1   4   74.59   14.07
  -9   1   4   68.29   13.24
  -9  -1   4   67.63   12.00
  -9  -1   4   50.92   11.75
  -9  -1   5  138.12   18.50
  -9  -1   6    1.10    5.78
  -9  -1   8    2.09    5.87
   9   1  -8    6.82    6.43
   9   1  -9   14.77    7.93
  -9   1  10   -0.00    6.74
   9   1 -10   -0.00    5.57
  -9   1  11  121.79   18.40
   9   1 -11   89.93   16.54
  -9   1  12   -0.00    6.53
  -9  -1  12    1.35    4.62
   9   1 -12    0.81    5.55
  -9   1  13    3.93    5.83
  -9  -1  13    4.55    7.40
   9   1 -13    0.97    5.57
  -9   1  14    0.40    7.03
  -9  -1  14    1.26    4.85
   9   1 -14    2.78    5.82
  -9   1  15  105.20   17.26
  -9  -1  15   58.90   13.41
   9   1 -15   96.96   17.61
  -9   1  16   23.24    9.42
  -9  -1  16   20.30    8.52
   9   1 -16    6.58    6.46
  -9   1  17   45.31   11.84
   9  -1 -17   29.13   11.53
  -9  -1  17   18.68   10.07
   9   1 -17   59.75   14.00
  -9   1  18   -0.00    6.01
   9  -1 -18    6.06    7.39
  -9  -1  18   -0.00    6.35
   9   1 -18    0.37    5.81
  -9   1  19    0.35    6.11
   9  -1 -19    4.60    6.74
  -9  -1  19    2.21    6.87
   9   1 -19    4.10    7.09
  -9   1  20    0.77    5.93
   9  -1 -20    2.11    6.06
  -9  -1  20    2.27    7.01
   9   1 -20   14.60    8.53
  -9   1  21   44.94   13.08
   9  -1 -21   47.61   13.96
  -9  -1  21   64.51   14.82
   9   1 -21   86.68   17.43
  -9   1  22   -0.00    5.78
   9  -1 -22    5.01    8.17
  -9  -1  22    0.00    7.50
   9   1 -22    3.27    7.18
  -9   1  23    8.65    6.98
   9  -1 -23    5.33    7.07
  -9  -1  23   10.32    7.92
   9   1 -23   13.62    8.93
  -9   1  24    0.28    6.74
   9  -1 -24   -0.00    6.27
  -9  -1  24    1.88    6.61
   9   1 -24    7.79    7.95
  -9   1  25    3.32    8.29
  -9  -1  25    7.47    8.29
   9   1 -25   11.50    9.83
  -9   1  26    1.13    6.75
  -9  -1  26    0.00    7.06
   9   1 -26    1.14    6.10
  -9   1  27   21.66   10.18
   9   1 -27   12.09    9.93
  -9   1  28    6.47    7.29
  -9  -1  28   -0.00    6.70
   9   1 -28    0.88    7.35
  -9   1  29    8.07    7.17
  -9  -1  29    1.08    6.35
  -9   1  30   -0.00    7.78
  -9  -1  30    1.32    5.98
  -9   1  31    3.90    8.73
  -9  -1  31    5.29    6.85
  -9   1  32   -0.00    8.87
  -9  -1  32    1.72    8.01
  -9   1  33   -0.00    7.02
  -9  -1  33    3.94    7.90
  -9   1  34   -0.00    6.68
  -9  -1  34    0.74    8.98
  -9   2   1   53.61   12.06
  -9  -2   1   74.03   12.65
   9   2  -1   78.74   12.65
   9   2  -1   68.20   11.54
   9   2  -1   56.26   11.77
  -9   2   2    5.60    5.94
  -9  -2   2    7.31    6.40
   9   2  -2    2.44    6.32
  -9   2   3  167.02   20.31
   9   2  -3   77.30   14.68
  -9   2   4    5.51    6.02
  -9  -2   4    1.34    5.43
   9   2  -4    4.83    5.75
  -9   2   5   14.36    7.23
  -9  -2   5   20.57    7.33
   9   2  -5   10.44    6.76
  -9  -2   7   62.74   12.10
   9   2  -7   41.33   10.76
  -9   2   8   37.98   10.59
  -9  -2   8   57.65   11.50
   9   2  -8   32.91   10.01
  -9   2   9   28.04    9.53
  -9  -2   9   33.77    9.73
   9   2  -9   12.48    8.19
  -9   2  10    0.45    5.76
   9   2 -10   -0.00    5.22
   9   2 -11    5.09    5.62
  -9   2  12   12.55    7.79
   9   2 -12   14.94    8.18
  -9   2  13   36.07   11.63
  -9  -2  13   37.86   10.60
   9   2 -13   54.63   12.23
  -9   2  14   11.97    8.70
  -9  -2  14   42.13   10.90
   9   2 -14   40.61   11.49
  -9   2  15   20.07    9.87
  -9  -2  15   14.65    8.45
   9   2 -15   18.57    9.17
  -9   2  16    4.69    7.23
  -9  -2  16    2.17    5.98
   9   2 -16    5.45    6.03
  -9   2  17   59.81   13.86
  -9  -2  17   28.83   10.55
   9   2 -17   45.53   13.00
  -9   2  18   -0.00    6.69
  -9  -2  18    2.34    6.82
   9   2 -18   -0.00    6.78
  -9   2  19  131.37   20.44
  -9  -2  19   93.97   17.61
   9   2 -19   81.23   17.43
  -9   2  20    8.77    8.48
  -9  -2  20    1.96    8.36
   9   2 -20    0.78    5.55
  -9   2  21   17.37    9.59
   9  -2 -21    4.09    8.41
  -9  -2  21    6.49    7.79
  -9   2  22    0.92    7.30
   9  -2 -22    0.00    7.99
  -9  -2  22    8.13    7.63
   9   2 -22   14.10    9.80
  -9   2  23  114.77   19.04
   9  -2 -23   46.87   14.61
  -9  -2  23   65.75   14.78
   9   2 -23   47.19   14.07
  -9   2  24    0.00    7.46
   9  -2 -24   -0.00    4.47
  -9  -2  24    3.23    7.05
   9   2 -24   -0.00    5.51
  -9  -2  25    2.56    7.04
   9   2 -25   -0.00    8.05
  -9   2  26    2.20    8.04
  -9  -2  26   -0.00    7.13
   9   2 -26    0.00    7.07
  -9   2  27   -0.00    6.83
  -9  -2  27    4.33    7.41
   9   2 -27    0.00    6.59
  -9   2  28   -0.00    6.49
  -9  -2  28   -0.00    9.45
   9   2 -28    4.56    6.77
  -9   2  29   13.12    9.58
  -9  -2  29   11.80    9.73
   9   2 -29    5.11    8.06
  -9   2  30   -0.00    7.80
  -9  -2  30    0.00    9.51
   9   2 -30   11.32    8.72
  -9   2  31   -0.00    8.61
  -9  -2  31   -0.00    7.66
  -9   2  32    1.92    6.98
  -9  -2  32   -0.00    8.85
  -9   2  33    0.00    6.62
  -9  -2  33    3.13    8.34
  -9  -2  34    7.31   10.15
  -9   3   1  173.71   23.43
  -9  -3   1  181.43   20.93
   9   3  -1  158.71   19.78
   9   3  -1  209.86   21.13
  -9   3   2   44.63   11.57
  -9  -3   2   54.87   10.62
   9   3  -2   52.74   10.28
   9   3  -2   34.84    9.61
  -9   3   3    0.45    5.91
  -9  -3   3    1.98    4.68
   9   3  -3    5.41    5.13
   9   3  -3   -0.00    5.64
  -9   3   4    0.05    4.77
   9  -3  -4   -0.00    5.58
  -9  -3   4    1.83    4.93
  -9   3   5   48.37   12.21
  -9   3   5   64.11   13.47
   9  -3  -5   47.86   11.38
   9  -3  -5   54.79   13.55
   9   3  -5   41.66    9.97
  -9   3   6   50.99   12.79
   9  -3  -6   23.18    8.96
   9  -3  -6   36.97   11.92
  -9  -3   6   65.58   11.92
   9   3  -6   44.67   10.60
  -9   3   7   15.41    9.61
   9  -3  -7   17.79    8.95
  -9  -3   7   26.34    8.57
   9   3  -7   25.50    8.80
   9  -3  -8    7.48    8.19
  -9  -3   8    4.47    5.88
   9   3  -8    4.86    5.88
  -9   3   9    4.12    6.93
   9  -3  -9   17.68    9.72
  -9  -3   9   18.53    7.68
   9   3  -9   23.74    8.96
  -9   3  10   10.80    8.13
   9  -3 -10    5.74    6.76
  -9  -3  10    8.09    7.04
   9   3 -10   10.41    6.78
  -9   3  11  158.89   22.11
   9  -3 -11  142.64   22.76
   9   3 -11  137.84   20.77
  -9   3  12   15.08    9.89
   9  -3 -12   35.44   12.99
   9   3 -12   33.31   10.25
  -9   3  13    3.75    7.31
   9   3 -13    6.81    6.43
  -9   3  14   -0.00    7.88
  -9  -3  14    4.67    6.19
   9   3 -14    2.63    6.11
  -9   3  15   53.01   13.18
  -9  -3  15   30.55   10.87
   9   3 -15   61.54   13.35
  -9   3  16   12.36    8.73
  -9  -3  16    6.37    8.05
   9   3 -16    9.78    7.89
  -9   3  17   47.21   12.00
  -9  -3  17   20.25    8.89
   9   3 -17    4.85    7.75
  -9   3  18    7.96    7.49
  -9  -3  18   -0.00    6.29
   9   3 -18    1.62    7.37
  -9  -3  19    0.87    6.75
   9   3 -19   -0.00    7.17
  -9   3  20    8.28    7.86
  -9  -3  20   12.92    8.21
   9   3 -20   13.67    8.89
  -9   3  21   45.69   13.17
  -9  -3  21   50.40   13.35
   9   3 -21   32.75   11.95
  -9   3  22   13.05    9.25
  -9  -3  22    2.08    7.81
   9   3 -22    3.59    6.48
  -9   3  23    4.29    8.50
  -9  -3  23   11.29    8.30
   9   3 -23    7.28    7.59
  -9   3  24    5.06    7.51
  -9  -3  24    0.00    7.52
   9   3 -24    2.59    8.00
  -9   3  25   20.29    9.73
  -9  -3  25    9.71    9.71
   9   3 -25   11.77    9.04
  -9   3  26    0.00    6.80
  -9  -3  26    2.09    6.54
   9   3 -26    0.00    7.51
  -9   3  27    6.32    7.24
  -9  -3  27    4.77    8.67
   9   3 -27    2.63    7.50
  -9   3  28   -0.00    6.22
  -9  -3  28    2.54    8.26
   9   3 -28    7.11    8.39
  -9  -3  29   -0.00    7.18
   9   3 -29    0.46    5.97
  -9  -3  30   -0.00    8.23
   9   3 -30    0.61    6.59
  -9   3  31    0.00    7.58
  -9  -3  31    0.00   10.65
   9   3 -31   -0.00    7.42
  -9   3  32    5.17    7.33
  -9  -3  32   -0.00   10.23
  -9   3  33   -0.00    7.83
  -9  -3  33    0.00    8.04
  -9  -3  34    3.24    8.57
  -9   4   1    5.73    6.95
   9  -4  -1   -0.00    5.40
  -9  -4   1    2.21    5.11
   9   4  -1    0.00    5.06
   9   4  -1    1.64    5.97
  -9   4   2   62.40   13.26
  -9   4   2   43.30   11.47
   9  -4  -2   26.86    8.89
   9  -4  -2   45.11   12.92
  -9  -4   2   46.99    9.56
   9   4  -2   79.00   12.08
   9   4  -2   40.23   10.61
  -9   4   3   49.64   12.53
  -9   4   3   69.68   14.17
   9  -4  -3   74.63   14.40
   9  -4  -3   31.71   11.52
  -9  -4   3   69.24   11.79
   9   4  -3   64.42   11.94
   9   4  -3   65.18   11.87
  -9   4   4   93.64   15.77
  -9   4   4   52.61   12.65
   9  -4  -4   16.73    9.23
   9  -4  -4   48.23   13.00
  -9  -4   4   64.42   11.11
   9   4  -4   77.07   12.27
   9   4  -4   43.01   10.11
  -9   4   5   80.48   15.87
  -9   4   5  107.41   17.60
   9  -4  -5   58.68   13.85
   9  -4  -5   67.20   15.80
  -9  -4   5   97.90   14.45
   9   4  -5   76.80   13.11
  -9   4   6   -0.00    6.94
  -9   4   6    4.93    6.76
   9  -4  -6    1.25    5.13
   9  -4  -6    1.10    7.07
  -9  -4   6    3.65    5.70
  -9   4   7   62.70   14.54
   9  -4  -7   80.81   15.02
   9  -4  -7   73.69   15.52
   9   4  -7   77.50   13.58
  -9   4   8  110.04   18.27
   9  -4  -8  100.93   18.46
  -9  -4   8  105.57   15.75
   9   4  -8   76.96   14.14
  -9   4   9   77.78   15.43
   9  -4  -9   60.97   14.46
  -9  -4   9   60.89   12.88
   9   4  -9   64.76   12.86
  -9   4  10   -0.00    5.89
   9  -4 -10    4.32    7.17
  -9  -4  10    0.00    5.53
   9   4 -10    4.89    5.36
  -9   4  11   12.43    7.93
   9  -4 -11   10.37    9.46
   9   4 -11   19.52    8.46
  -9   4  12    0.00    6.28
   9  -4 -12    8.18    8.32
   9   4 -12    3.44    5.93
  -9   4  13   43.95   11.59
   9  -4 -13   24.70   10.99
   9   4 -13   36.11   10.24
  -9   4  14   12.74    9.00
   9  -4 -14    5.21    9.10
  -9  -4  14   10.77    8.01
   9   4 -14    6.80    7.36
  -9   4  15   24.46   10.92
   9  -4 -15   22.24   11.33
  -9  -4  15   13.19    8.78
   9   4 -15   24.21    9.26
  -9   4  16   -0.00    5.05
   9  -4 -16    4.98    8.55
  -9  -4  16    0.00    7.62
   9   4 -16   -0.00    6.40
  -9   4  17   15.39    9.34
   9   4 -17   25.15    9.60
  -9   4  18   81.54   16.51
   9  -4 -18   81.94   17.66
  -9  -4  18   73.92   15.13
   9   4 -18   40.79   12.02
  -9   4  19   38.81   12.59
  -9  -4  19   26.69   10.82
   9   4 -19   25.13    9.95
  -9   4  20    1.04    6.01
  -9  -4  20   -0.00    6.76
   9   4 -20    4.32    7.63
  -9   4  21    2.58    6.92
  -9  -4  21   -0.00    6.70
   9   4 -21    0.00    6.08
  -9   4  22   11.84    8.20
  -9  -4  22    0.46    7.07
   9   4 -22   10.22    8.97
  -9   4  23   49.28   13.08
  -9  -4  23   26.41   11.63
   9   4 -23   12.21    9.98
  -9   4  24    0.00    6.40
  -9  -4  24    8.17    8.76
   9   4 -24    3.97    8.61
  -9   4  25    0.00    7.33
  -9  -4  25    0.00    7.79
   9   4 -25    5.50    9.20
  -9   4  26   -0.00    7.23
  -9  -4  26    2.35    7.47
   9   4 -26    1.06    5.80
  -9   4  27   -0.00    7.67
  -9  -4  27    2.37    7.88
   9   4 -27    2.80    7.19
  -9   4  28   -0.00    7.69
  -9  -4  28    5.24    7.80
   9   4 -28    6.83    8.44
  -9   4  29   16.45    9.68
  -9  -4  29   14.27    8.98
   9   4 -29   16.13   11.11
  -9   4  30    5.52    8.31
  -9  -4  30    1.24    7.82
   9   4 -30    4.06    8.54
  -9   4  31    1.85    8.59
  -9  -4  31    3.67    8.47
   9   4 -31    2.70    7.28
  -9   4  32   -0.00    8.07
  -9  -4  32    0.00    6.94
   9   4 -32   -0.00    7.09
  -9   4  33    0.00    8.97
  -9  -4  33    5.98    9.58
  -9   5   1  127.32   19.75
   9  -5  -1  109.94   17.30
   9  -5  -1  145.64   20.94
  -9  -5   1  114.71   15.24
   9   5  -1  110.75   15.33
   9   5  -1   91.04   14.21
  -9   5   2   61.14   13.78
   9  -5  -2   51.91   12.45
   9  -5  -2   44.35   13.46
  -9  -5   2   73.83   11.36
   9   5  -2   78.59   12.07
   9   5  -2   52.96   10.57
  -9   5   3    6.28    6.73
  -9   5   3    7.26    7.45
   9  -5  -3    0.42    6.86
   9  -5  -3    9.75    8.26
  -9  -5   3    4.57    5.35
   9   5  -3    3.46    5.34
   9   5  -3    6.07    5.28
  -9   5   4   82.95   16.08
  -9   5   4   83.02   16.30
   9  -5  -4   69.04   14.73
   9  -5  -4   66.78   15.74
  -9  -5   4   97.53   13.82
   9   5  -4   76.73   13.28
   9   5  -4  111.96   14.86
  -9   5   5   48.99   11.78
  -9   5   5   42.87   11.75
   9  -5  -5   34.63   10.54
   9  -5  -5   26.11   11.16
  -9  -5   5   37.65    9.41
   9   5  -5   38.10    9.69
   9   5  -5   51.96   10.77
  -9   5   6   42.02   12.42
  -9   5   6   45.06   12.20
   9  -5  -6   41.24   11.09
   9  -5  -6   39.50   12.48
   9   5  -6   51.88   10.67
  -9   5   7   81.65   16.16
   9  -5  -7   50.78   13.27
   9  -5  -7   88.03   17.34
  -9  -5   7  102.46   14.87
   9   5  -7  108.16   15.40
  -9   5   8   -0.00    8.13
   9  -5  -8    0.00    5.89
  -9  -5   8    1.96    5.40
   9   5  -8    2.30    5.16
  -9   5   9    4.25    7.54
   9  -5  -9   -0.00    8.13
  -9  -5   9    5.44    6.27
   9   5  -9   -0.00    5.02
  -9   5  10    2.25    7.08
   9  -5 -10    8.97    9.19
  -9  -5  10    3.60    6.53
   9   5 -10    1.00    5.41
   9  -5 -11   41.45   13.95
  -9  -5  11   55.87   12.06
   9   5 -11   39.41   10.22
  -9   5  12   19.01    9.57
   9  -5 -12   39.62   13.21
   9   5 -12   15.97    8.23
  -9   5  13    0.00    6.64
   9  -5 -13    4.00    9.75
   9   5 -13   -0.00    6.19
  -9   5  14   27.22   10.35
   9  -5 -14    3.61    8.31
  -9  -5  14   18.66    8.57
   9   5 -14    5.57    6.54
  -9   5  15   26.96   10.09
   9  -5 -15   14.93   10.64
   9   5 -15   14.67    7.67
  -9   5  16   34.63   10.67
   9  -5 -16   20.57   11.19
  -9  -5  16   27.09   10.00
   9   5 -16   16.38    9.00
   9  -5 -17   65.89   16.43
  -9  -5  17   18.17    9.20
   9   5 -17   39.33   11.76
  -9   5  18    7.31    7.54
  -9  -5  18   13.42    8.73
  -9   5  19    9.45    8.52
  -9  -5  19    0.00    7.32
   9   5 -19   -0.00    5.64
  -9   5  20    4.50    6.27
  -9  -5  20    3.61    7.11
   9   5 -20   12.18    7.73
  -9   5  21   28.63   10.97
  -9  -5  21   31.87   12.13
   9   5 -21   11.17    7.72
  -9   5  22   12.58   10.07
  -9  -5  22   17.86   10.57
   9   5 -22   12.28    8.60
  -9   5  23    6.72    8.21
  -9  -5  23    1.54    7.42
   9   5 -23   11.48    7.93
  -9   5  24   10.95    8.88
  -9  -5  24    0.00    8.39
   9   5 -24    0.00    6.32
  -9  -5  25   -0.00    8.02
   9   5 -25   -0.00    6.88
  -9   5  26   24.85   11.55
  -9  -5  26   20.68   11.17
   9   5 -26    8.20    8.73
  -9   5  27    8.38    8.11
   9   5 -27    3.96    6.87
  -9   5  28    3.64    7.91
   9   5 -28    0.00    8.46
  -9   5  29    4.37    7.24
  -9  -5  29    1.39    8.90
   9   5 -29    3.91    7.04
  -9   5  30    6.15    7.92
  -9  -5  30    5.18    8.82
   9   5 -30    9.57    7.70
  -9   5  31   -0.00    7.34
  -9  -5  31    3.18    9.20
   9   5 -31   -0.00    7.90
  -9   5  32    5.79    7.29
  -9  -5  32    0.00    8.46
   9   5 -32    7.40    8.22
  -9  -5  33    3.66    9.50
   9   5 -33    0.16    6.10
  -9   6   1   -0.00    6.57
   9  -6  -1    1.68    6.33
   9  -6  -1    1.78    7.46
  -9  -6   1    0.36    3.81
   9   6  -1    0.20    4.10
  -9   6   2  126.27   20.27
   9  -6  -2  107.17   17.44
   9  -6  -2  127.54   20.26
  -9  -6   2   96.47   14.13
  -9   6   3   18.58    9.40
   9  -6  -3   20.02    8.42
   9  -6  -3   14.83   10.02
  -9  -6   3   38.36    8.29
   9   6  -3   31.05    8.13
  -9   6   4   27.57   10.13
  -9   6   4   35.76   11.02
   9  -6  -4   17.66    8.17
   9  -6  -4   15.40    9.15
  -9  -6   4   15.04    6.52
   9   6  -4   29.31    7.75
  -9   6   5   15.07    9.01
  -9   6   5   21.93    9.98
   9  -6  -5   11.34    7.83
  -9  -6   5   19.57    7.34
   9   6  -5   26.28    7.47
  -9   6   6    5.70    8.19
  -9   6   6   12.97    8.65
   9  -6  -6    9.95    8.27
   9  -6  -6    0.34    7.19
  -9  -6   6   14.40    6.94
   9   6  -6    8.60    6.00
  -9   6   7   57.31   13.05
  -9   6   7   19.68    9.48
   9  -6  -7   39.15   11.16
   9  -6  -7   25.67   11.90
  -9  -6   7   52.94   10.92
   9   6  -7   25.21    8.21
   9  -6  -8  104.65   17.90
   9  -6  -8   83.72   17.66
  -9  -6   8   93.98   14.80
   9   6  -8   64.98   12.98
  -9   6   9   10.40    7.87
   9  -6  -9    5.99    7.53
   9  -6  -9   15.04   10.45
  -9  -6   9   13.30    7.33
   9   6  -9   14.82    7.12
  -9   6  10    0.00    6.87
   9  -6 -10    5.13    6.59
  -9  -6  10    0.00    4.94
   9   6 -10    7.00    5.69
  -9   6  11    4.29    8.78
   9  -6 -11   -0.00    7.08
  -9  -6  11    5.43    6.05
   9   6 -11    0.56    5.03
  -9   6  12   23.55   10.44
   9  -6 -12   24.45   10.91
   9   6 -12   45.73   10.53
   9  -6 -13   10.66    8.31
   9   6 -13   14.91    7.26
  -9   6  14   24.57   10.79
   9  -6 -14   23.91   11.65
  -9  -6  14   33.90   10.14
   9   6 -14   32.37    9.41
  -9   6  15    8.02    7.31
  -9  -6  15    2.69    6.09
   9   6 -15    4.48    6.62
  -9   6  16    5.83    6.89
  -9  -6  16    2.35    6.26
   9   6 -16    5.84    6.33
  -9   6  17   28.06   10.98
  -9  -6  17    1.14    6.33
   9   6 -17   10.22    7.63
  -9   6  18   33.28   11.95
  -9  -6  18   38.05   11.86
   9   6 -18   17.61    8.72
  -9  -6  19    3.54    8.15
   9   6 -19    4.15    6.40
  -9   6  20    8.60    7.29
  -9  -6  20   13.49    8.90
   9   6 -20   -0.00    5.63
  -9   6  21    8.57    7.71
  -9  -6  21   -0.00    7.06
   9   6 -21   -0.00    5.32
  -9   6  22    8.20    7.32
  -9  -6  22   10.13    8.85
   9   6 -22    3.23    6.79
  -9   6  23   12.62    9.34
   9   6 -23   13.42    9.00
  -9   6  24   12.12    8.74
  -9  -6  24   12.37   10.04
   9   6 -24    8.54    8.31
  -9   6  25    4.34    7.27
  -9  -6  25   12.71    9.36
   9   6 -25    0.00    7.39
  -9   6  26    5.85    7.55
  -9  -6  26    3.75    7.14
   9   6 -26    0.51    7.20
  -9   6  27   -0.00    7.64
  -9  -6  27   -0.00    7.35
   9   6 -27    5.45    8.86
  -9   6  28    2.09    7.53
  -9  -6  28   23.50   11.25
   9   6 -28    8.55    7.99
  -9  -6  29    1.87    8.20
   9   6 -29    2.62    7.06
  -9   6  30    0.00    6.49
  -9  -6  30    0.00    7.25
   9   6 -30   -0.00    7.35
  -9   6  31   -0.00    7.39
  -9  -6  31   -0.00    9.45
   9   6 -31    6.26    8.48
  -9   6  32    5.75    6.96
  -9  -6  32    2.46    7.47
   9   6 -32    0.78    7.38
  -9  -6  33    5.66    9.42
   9   6 -33   -0.00    8.65
   9   6 -34    3.98    7.80
  -9   7   1   26.91   10.30
   9  -7  -1    7.59    8.58
   9   7  -1   16.77    6.06
  -9   7   2   24.37   10.26
   9  -7  -2    5.26    5.31
   9   7  -2   -0.00    4.82
  -9   7   3   -0.00    6.16
   9  -7  -3    0.94    5.66
   9  -7  -3    7.84    8.31
   9   7  -3    0.36    4.04
  -9   7   4   17.02    8.92
   9  -7  -4   17.46    9.04
   9  -7  -4   31.45   11.58
   9   7  -4   30.39    8.24
  -9   7   5   18.92    9.37
   9  -7  -5   18.38    8.91
   9  -7  -5   -0.00    7.93
   9   7  -5    4.66    5.28
  -9   7   6   43.37   12.25
  -9   7   6   95.55   17.26
   9  -7  -6   43.45   12.14
  -9  -7   6   56.43   10.93
   9   7  -6   51.72   10.60
  -9   7   7    0.00    7.01
  -9   7   7   15.31    8.69
  -9  -7   7    0.00    5.25
   9   7  -7    2.10    4.56
  -9   7   8    3.37    6.70
   9  -7  -8   11.87    7.73
   9  -7  -8    0.00    8.64
  -9  -7   8    0.00    4.86
   9   7  -8   -0.00    4.31
  -9   7   9   14.34    8.93
   9  -7  -9   11.47    7.01
   9  -7  -9    9.08   10.26
  -9  -7   9    5.35    5.86
   9   7  -9   19.35    6.95
  -9   7  10   28.82   10.54
   9  -7 -10   13.16    8.13
   9  -7 -10   22.22   11.52
  -9  -7  10   11.17    7.58
   9   7 -10   22.13    7.85
  -9   7  11   26.63   10.56
   9  -7 -11    5.53    7.29
   9  -7 -11   17.82    9.86
  -9  -7  11   12.80    7.01
   9   7 -11   24.44    8.22
  -9   7  12   76.36   15.42
   9   7 -12   21.75    9.29
  -9   7  13    4.70    8.43
   9   7 -13   -0.00    5.27
  -9   7  14    5.44    8.23
  -9  -7  14    6.23    7.40
   9   7 -14   -0.00    5.67
  -9  -7  15    5.74    6.71
   9   7 -15    5.19    5.89
  -9   7  16   62.10   14.66
  -9  -7  16   57.15   13.92
   9   7 -16   50.44   12.08
  -9   7  17   -0.00    5.20
  -9  -7  17   10.40    8.43
   9   7 -17    5.46    6.52
  -9   7  18   11.82    8.27
  -9  -7  18   -0.00    7.08
   9   7 -18    8.70    6.53
  -9   7  19   -0.00    9.03
  -9  -7  19   -0.00    6.32
   9   7 -19    6.54    7.58
  -9   7  20   12.67    9.08
  -9  -7  20    6.70    7.56
   9   7 -20    9.66    7.24
  -9   7  21   13.24   10.49
  -9  -7  21   -0.00    8.20
   9   7 -21    8.90    8.11
  -9  -7  22   19.32   10.96
   9   7 -22   12.58    8.98
  -9   7  23    5.15    7.74
  -9  -7  23    3.00    7.44
   9   7 -23   -0.00    7.37
  -9   7  24   -0.00    8.76
  -9  -7  24    7.43    8.45
   9   7 -24   -0.00    5.66
  -9   7  25    0.00    7.51
  -9  -7  25   -0.00    8.15
   9   7 -25    7.00    7.07
  -9   7  26   15.18    9.27
  -9  -7  26   17.07   10.34
   9   7 -26    9.80    8.47
  -9   7  27   14.23    9.92
  -9  -7  27    0.00    8.89
   9   7 -27   -0.00    9.01
  -9   7  28    5.77    8.21
  -9  -7  28   -0.00    8.71
   9   7 -28    4.08    7.24
  -9   7  29   -0.00    9.02
  -9  -7  29   -0.00    7.91
   9   7 -29   -0.00    7.01
  -9   7  30    5.78    7.87
  -9  -7  30   -0.00    7.89
   9   7 -30    0.67    8.52
  -9   7  31    0.61    6.21
  -9  -7  31   -0.00    8.38
   9   7 -31    3.44    7.91
  -9  -7  32   -0.00    8.49
   9   7 -32    9.31    9.96
   9   7 -33    2.06    8.66
   9   7 -34   13.00    9.76
   9  -8  -1   12.98    8.24
   9   8  -1   16.62    5.68
   9  -8  -2   11.97    7.62
   9   8  -2   46.55    8.74
   9  -8  -3    0.52    5.10
   9   8  -3   -0.00    4.42
   9  -8  -4   74.00   14.39
   9   8  -4   62.16   11.14
   9  -8  -5    2.09    4.81
   9  -8  -5    3.81    9.04
   9   8  -5   -0.00    4.35
   9  -8  -6    5.23    6.42
   9  -8  -6    3.93    8.49
   9   8  -6    1.30    4.38
  -9   8   7    8.12    8.06
   9  -8  -7    0.35    5.51
   9   8  -7    5.34    5.59
  -9   8   8   67.84   15.41
  -9   8   8   69.99   15.90
   9  -8  -8   75.74   15.37
   9   8  -8   57.94   11.83
  -9   8   9    6.05    6.40
  -9   8   9    4.36    7.36
   9  -8  -9    6.11    7.98
   9   8  -9    4.85    5.88
  -9   8  10   17.15    9.55
   9  -8 -10   15.02    8.37
   9  -8 -11    0.00    5.70
  -9  -8  11    1.44    5.65
   9   8 -11    8.27    6.17
  -9   8  12   24.47   10.14
   9  -8 -12    8.05    7.69
   9   8 -12   16.22    7.89
  -9   8  13   -0.00    8.47
   9  -8 -13   -0.00    6.26
   9   8 -13   -0.00    5.52
  -9   8  14   36.81   11.77
  -9  -8  14   20.30    9.43
   9   8 -14   23.78    9.17
  -9   8  15    8.51    7.64
  -9  -8  15    1.75    6.00
   9   8 -15    2.67    5.52
  -9   8  16    0.00    7.70
  -9  -8  16    0.73    6.23
  -9   8  18   35.53   11.47
  -9  -8  18   23.28   10.54
   9   8 -18   37.48   10.70
  -9   8  19    0.25    6.51
  -9  -8  19    6.75    7.52
   9   8 -19    0.00    4.97
  -9   8  20   14.94    9.35
  -9  -8  20    5.10    7.94
   9   8 -20   -0.00    6.06
  -9   8  21   -0.00    8.11
  -9  -8  21   15.01    9.84
   9   8 -21   -0.00    5.08
  -9   8  22    2.76    8.15
  -9  -8  22    3.57    8.57
   9   8 -22    0.00    6.71
  -9   8  23    2.90    7.38
  -9  -8  23    1.31    7.66
   9   8 -23    0.00    6.85
  -9   8  24   18.09    9.52
  -9  -8  24    9.30    8.23
   9   8 -24    2.22    6.43
  -9  -8  25    0.00    8.34
   9   8 -25    4.66    6.87
  -9   8  26    0.00    8.02
  -9  -8  26    5.35    8.83
   9   8 -26    0.37    6.72
  -9   8  27    4.43    7.67
  -9  -8  27    0.00    8.81
   9   8 -27   -0.00    4.89
  -9   8  28    9.03    8.23
  -9  -8  28    9.34   10.11
  -9   8  29   11.30    9.54
  -9  -8  29   -0.00    7.20
  -9   8  30   10.60    9.13
  -9  -8  30    0.33    8.86
   9   8 -30    5.92    8.84
  -9  -8  31    6.19    9.57
   9   8 -31    0.03    7.19
  -9  -8  32    7.49    9.03
   9   8 -32   -0.00    9.13
   9   8 -33    0.00    9.42
  -9   9   1   11.73    8.08
   9  -9  -1   -0.00    6.16
   9   9  -1    6.46    4.64
  -9   9   2   18.91    9.15
   9  -9  -2   23.59   10.28
   9   9  -2   32.27    7.22
  -9   9   3    3.91    6.03
   9  -9  -3   -0.00    6.94
  -9   9   4   22.28   10.03
   9  -9  -4    8.14    7.58
   9   9  -4   12.25    5.49
  -9   9   5    0.00    7.59
   9   9  -5    0.00    5.44
   9  -9  -6   52.88   12.92
   9   9  -6   53.14   10.59
  -9   9   7   -0.00    7.20
   9  -9  -7    0.63    5.60
   9   9  -7    3.23    5.32
  -9   9   8    2.11    7.66
  -9   9   8    2.64    6.50
   9  -9  -8    1.22    6.47
   9   9  -8    2.93    5.10
  -9   9   9    0.00    6.47
  -9   9   9    2.98    6.65
   9  -9  -9   -0.00    6.76
   9   9  -9    3.45    5.93
  -9   9  10   17.54    9.19
  -9   9  10    0.00    5.61
   9  -9 -10   11.00    7.79
  -9   9  11    0.96    6.88
   9  -9 -11    0.00    6.94
   9   9 -11    2.02    4.91
  -9   9  12   16.42    9.87
   9  -9 -12   15.99    9.91
   9   9 -12   25.71    8.44
   9  -9 -13    0.00    6.95
   9   9 -13    0.31    3.98
  -9   9  14   -0.00    7.55
   9  -9 -14   -0.00    6.04
   9   9 -14    0.00    5.72
  -9   9  15    0.00    7.12
   9  -9 -15   -0.00    6.73
   9   9 -15    0.00    4.69
  -9   9  16   54.32   14.45
   9   9 -16   30.34    9.28
  -9   9  17    2.84    7.18
  -9  -9  17    0.00    6.19
   9   9 -17   10.04    7.10
  -9   9  18    0.00    7.28
  -9  -9  18   11.92    8.73
   9   9 -18    6.26    6.21
  -9   9  19    3.61    8.79
  -9  -9  19    7.08    7.72
   9   9 -19    0.89    6.33
  -9   9  20   11.47    8.97
  -9  -9  20    7.43    8.48
   9   9 -20    9.97    7.17
  -9   9  21   -0.00    6.61
  -9  -9  21    3.26    8.59
   9   9 -21   -0.00    6.43
  -9   9  22   20.78   11.03
  -9  -9  22   28.19   11.49
   9   9 -22    7.94    7.81
  -9   9  23   -0.00    6.91
  -9  -9  23    7.45    8.27
   9   9 -23    0.00    6.20
  -9   9  24   -0.00    6.95
  -9  -9  24    2.84    7.49
   9   9 -24    2.44    5.34
  -9   9  25    8.81    8.59
  -9  -9  25   -0.00    7.82
   9   9 -25   -0.00    6.47
  -9   9  26   15.50   10.78
  -9  -9  26    0.00   10.12
   9   9 -26    4.71    6.96
  -9   9  27    0.90    8.99
  -9  -9  27   -0.00    9.57
   9   9 -27   11.09    8.19
  -9   9  28   -0.00    8.29
  -9  -9  28    4.76    9.11
   9   9 -28    7.32    7.99
  -9  -9  29    2.06    9.30
   9   9 -29   -0.00    6.06
  -9  -9  30    9.70   11.12
   9   9 -30   -0.00    7.83
  -9  -9  31    0.00    9.63
  -9  10   1    4.96    7.89
   9 -10  -1    4.83    7.00
  -9  10   2   47.75   13.77
   9 -10  -2   26.06    9.81
   9  10  -2   16.45    6.05
  -9  10   3   -0.00    5.25
   9 -10  -3    3.44    5.98
   9  10  -3    0.00    3.90
  -9  10   4   22.87   10.18
   9 -10  -4   29.31   11.02
   9  10  -4   51.28    9.29
  -9  10   5    0.00    5.75
   9 -10  -5    2.36    6.01
   9  10  -5   -0.00    4.13
  -9  10   6   -0.00    6.39
   9 -10  -6    1.98    6.06
   9 -10  -7    2.55    6.19
   9  10  -7    2.25    4.66
  -9  10   8   32.96   12.01
   9 -10  -8   28.49   10.40
   9  10  -8   15.84    6.94
  -9  10   9    3.66    7.16
   9 -10  -9    8.01    6.89
   9  10  -9    0.00    4.71
  -9  10  10    9.74    9.23
  -9  10  10    3.63    6.70
   9 -10 -10    0.82    5.36
   9  10 -10    6.89    5.95
  -9  10  11    1.44    7.81
  -9  10  11   -0.00    5.44
   9 -10 -11   -0.00    7.18
   9  10 -11    2.34    4.69
  -9  10  12    0.00    6.72
   9  10 -12    1.83    4.88
  -9  10  13    2.35    6.91
   9 -10 -13   -0.00    6.83
   9  10 -13   -0.00    5.51
  -9  10  14    0.00    6.50
   9 -10 -14   10.16    8.25
   9  10 -14    7.48    6.46
   9 -10 -15   -0.00    5.71
   9  10 -15    1.57    5.16
  -9  10  16   -0.00    6.57
   9 -10 -16    4.46    7.72
   9  10 -16    0.00    5.57
  -9  10  17    1.89    7.05
   9 -10 -17   -0.00    7.19
   9  10 -17   -0.00    5.50
  -9  10  18   23.50   10.74
   9 -10 -18   16.60   10.02
   9  10 -18   16.46    7.83
  -9  10  19    3.21    8.11
   9  10 -19    1.76    5.49
  -9  10  20   -0.00    6.69
   9  10 -20   12.93    8.48
  -9  10  21    5.05    7.86
   9  10 -21    2.16    5.94
  -9  10  22   -0.00    8.18
   9  10 -22    5.79    6.62
  -9  10  23   -0.00    6.75
   9  10 -23   -0.00    6.45
  -9  10  24   15.38    9.35
   9  10 -24   19.30    9.94
  -9  10  25   -0.00    6.81
  -9 -10  25   -0.00    9.08
   9  10 -25   -0.00    6.00
  -9  10  26    0.53    6.15
  -9 -10  26   -0.00    8.35
   9  10 -26    2.12    6.64
  -9  10  27   -0.00    7.82
  -9 -10  27    0.00   10.56
   9  10 -27   -0.00    6.46
  -9  10  28    6.52    8.28
  -9 -10  28    1.24    8.77
  -9 -10  29    0.57   10.11
  -9 -10  30   -0.00    9.87
  -9  11   1   -0.00    6.31
   9 -11  -1    0.94    4.35
   9  11  -1   -0.00    3.48
  -9  11   2   38.92   13.05
   9 -11  -2   25.16   10.20
   9  11  -2   31.01    7.32
  -9  11   3   -0.00    6.60
   9 -11  -3    6.01    7.07
  -9  11   4   14.20    8.57
   9 -11  -4   13.60    9.35
   9  11  -4   27.09    6.85
  -9  11   5    3.61    6.27
   9 -11  -5   -0.00    7.00
   9  11  -5   -0.00    3.40
  -9  11   6   16.60    8.92
   9 -11  -6    1.69    6.46
   9  11  -6   14.50    5.86
  -9  11   7   -0.00    6.63
   9 -11  -7    0.00    6.36
   9  11  -7    0.00    4.83
   9  11  -8    3.03    5.28
  -9  11   9   14.49    9.04
   9 -11  -9    0.51    5.59
   9  11  -9    0.45    3.67
  -9  11  10   42.44   12.49
   9 -11 -10   10.13    8.37
   9  11 -10   27.37    8.31
  -9  11  11   -0.00    6.04
   9 -11 -11    1.12    5.46
   9  11 -11    1.14    5.14
  -9  11  12   23.99   10.26
  -9  11  12   18.15    9.27
   9 -11 -12    4.54    7.64
   9  11 -12    3.10    5.43
  -9  11  13    2.87    6.74
  -9  11  13    1.65    6.10
   9 -11 -13    7.28    7.07
   9  11 -13    0.54    4.54
  -9  11  14   19.92    9.71
   9  11 -14    0.00    5.14
  -9  11  15    7.84    7.52
   9 -11 -15   -0.00    6.40
   9  11 -15   -0.00    5.31
  -9  11  16   18.97   10.22
   9 -11 -16   19.68    9.56
   9  11 -16   19.10    8.57
  -9  11  17    0.18    8.34
   9 -11 -17   -0.00    6.03
   9  11 -17    4.08    4.95
  -9  11  18    5.45    7.52
   9 -11 -18   -0.00    6.67
   9  11 -18    0.00    5.98
  -9  11  19    1.14    8.23
   9 -11 -19   -0.00    6.74
   9  11 -19    4.44    6.20
  -9  11  20   11.55    9.15
   9 -11 -20    2.88    7.02
   9  11 -20    0.00    5.80
  -9  11  21    1.83    6.92
   9 -11 -21    0.22    5.71
   9  11 -21   11.68    6.53
  -9  11  22   -0.00    7.39
   9  11 -22    5.05    7.19
  -9  11  23   -0.00    7.28
   9  11 -23   -0.00    7.00
  -9  11  24    5.64    8.12
   9  11 -24    0.19    5.63
  -9  11  25   -0.00    8.63
  -9  12   1    0.00    7.05
   9 -12  -1   -0.00    7.32
  -9  12   2    4.26    7.04
   9 -12  -2   -0.00    5.52
   9  12  -2    3.10    3.22
  -9  12   3    5.12    7.59
   9 -12  -3   -0.00    6.30
   9  12  -3   -0.00    3.12
   9 -12  -4   18.71   10.04
   9  12  -4   20.39    6.49
  -9  12   5    3.79    6.71
   9 -12  -5   -0.00    6.91
   9  12  -5    6.37    4.81
  -9  12   6    1.53    6.15
   9 -12  -6    3.03    6.93
   9  12  -6   -0.00    3.63
  -9  12   7   -0.00    6.27
   9 -12  -7    0.93    5.99
   9  12  -7    0.00    4.31
  -9  12   8   27.50   11.51
   9 -12  -8   12.68    8.91
   9  12  -8   24.66    7.42
  -9  12   9    1.62    6.31
   9 -12  -9    5.93    7.18
   9  12  -9   -0.00    4.65
  -9  12  10   -0.00    6.95
  -9  12  11    0.00    7.98
   9 -12 -11   -0.00    4.72
   9  12 -11    3.52    4.88
  -9  12  12   11.60    8.14
   9 -12 -12    0.25    5.39
   9  12 -12    0.37    4.46
  -9  12  13   -0.00    5.95
   9 -12 -13   -0.00    5.82
   9  12 -13    3.11    5.97
  -9  12  14    4.92    6.55
  -9  12  14    3.28    6.93
   9 -12 -14    5.20    7.33
   9  12 -14    6.14    5.54
  -9  12  15    0.00    6.03
   9 -12 -15    5.97    7.25
   9  12 -15    5.15    4.78
  -9  12  16    2.72    6.85
   9 -12 -16    2.84    7.16
   9  12 -16   -0.00    4.02
  -9  12  17    5.48    8.09
   9 -12 -17   -0.00    7.07
   9  12 -17    7.79    5.80
  -9  12  18    0.00    6.32
   9 -12 -18    2.44    6.65
   9  12 -18    1.09    5.67
  -9  12  19    6.62    8.37
   9 -12 -19    3.95    7.38
   9  12 -19    5.39    4.78
   9 -12 -20    1.12    6.40
   9  12 -20    5.26    6.36
  -9  12  21   -0.00    6.91
   9 -12 -21    3.97    6.58
  -9  12  22    4.84    8.76
   9 -12 -22    5.57    8.06
  -9  12  23    0.35    7.05
   9 -12 -23    0.96    6.54
  -9  12  24    4.91    8.09
   9 -12 -24    2.20    6.75
  -9  12  25   -0.00    8.65
  -9  13   1    5.02    7.84
   9 -13  -1    4.73    6.77
   9  13  -1    9.95    4.40
  -9  13   2    4.56    7.21
   9 -13  -2    2.21    5.86
   9  13  -2   -0.00    3.84
  -9  13   3   -0.00    6.70
   9 -13  -3    2.81    5.52
   9  13  -3    3.74    3.89
  -9  13   4    4.00    7.57
   9 -13  -4    0.00    6.70
   9  13  -4   -0.00    4.12
   9 -13  -5    3.27    6.17
  -9  13   6   11.90    8.67
   9 -13  -6    6.35    6.91
   9  13  -6   16.66    6.45
  -9  13   7   -0.00    6.55
   9 -13  -7   -0.00    6.24
   9  13  -7    4.93    4.52
  -9  13   8    0.03    6.14
   9 -13  -8    1.12    5.98
   9  13  -8   -0.00    4.20
  -9  13   9   -0.00    7.17
   9 -13  -9   -0.00    5.92
   9  13  -9    5.75    5.00
  -9  13  10    7.28    8.29
   9 -13 -10    6.02    7.11
   9  13 -10    4.53    5.20
  -9  13  11   -0.00    5.53
   9 -13 -11    9.70    7.78
   9  13 -11   -0.00    4.16
  -9  13  12   16.84    9.76
   9  13 -12   10.49    6.38
  -9  13  13   -0.00    6.47
   9 -13 -13    3.30    6.51
   9  13 -13   -0.00    4.61
  -9  13  14    7.24    8.28
   9 -13 -14    0.59    6.35
   9  13 -14   -0.00    5.06
  -9  13  15    1.13    6.27
   9 -13 -15   -0.00    5.65
   9  13 -15    5.55    6.08
  -9  13  16    2.25    7.30
  -9  13  16    0.00    6.92
   9 -13 -16    1.04    6.73
   9  13 -16    6.85    5.85
  -9  13  17    1.83    7.32
   9 -13 -17    1.18    7.64
   9  13 -17    0.00    5.10
  -9  13  18    1.15    6.40
   9 -13 -18    0.65    7.32
  -9  13  19    2.08    5.85
  -9  13  20    3.09    7.70
   9 -13 -20    1.48    6.74
  -9  13  21    0.11    6.89
   9 -13 -21    3.06    6.94
  -9  13  22    1.46    5.44
   9 -13 -22    5.47    7.50
   9 -13 -23    2.77    6.19
   9 -14  -1    0.00    6.95
   9  14  -1    3.20    3.67
  -9  14   2    9.32    7.96
   9 -14  -2   -0.00    5.62
  -9  14   3    2.15    7.79
   9 -14  -3    5.94    6.97
   9  14  -3    6.99    4.45
  -9  14   4    0.00    6.85
   9 -14  -4    0.99    7.45
   9  14  -4    0.00    4.04
  -9  14   5   -0.00    6.18
   9 -14  -5   -0.00    6.67
   9  14  -5    0.59    3.55
  -9  14   6    0.00    7.33
   9 -14  -6   -0.00    8.70
   9  14  -6    2.06    4.30
  -9  14   7    3.23    7.02
   9 -14  -7   -0.00    6.50
   9  14  -7    0.73    4.68
  -9  14   8    2.08    6.60
   9 -14  -8   -0.00    5.98
   9  14  -8    1.85    4.55
  -9  14   9    7.48    7.55
   9 -14  -9    0.00    5.63
   9  14  -9    2.23    4.33
  -9  14  10    9.72    8.93
   9 -14 -10    3.58    7.53
   9  14 -10    3.68    4.77
  -9  14  11   -0.00    7.17
   9 -14 -11   -0.00    5.83
   9  14 -11   -0.00    4.73
   9 -14 -12    1.81    6.47
   9  14 -12    0.00    5.57
  -9  14  13    3.83    7.46
   9 -14 -13    5.57    6.74
   9  14 -13    1.21    5.44
  -9  14  14    8.22    9.20
  -9  14  15   -0.00    5.83
   9 -14 -15    2.71    5.69
  -9  14  16   -0.00    5.24
   9 -14 -16    3.52    6.55
  -9  14  17    2.73    7.46
   9 -14 -17    0.62    5.40
  -9  14  18   10.10    8.17
   9 -14 -18    0.04    8.10
  -9  14  19    4.40    8.52
   9 -14 -19   -0.00    6.80
  -9  14  20    0.48    6.16
   9 -14 -20    4.26    7.83
  -9  15   1    3.61    8.94
   9 -15  -1    2.29    7.71
   9  15  -1   -0.00    3.69
   9 -15  -2   -0.00    6.23
   9  15  -2    3.71    3.74
  -9  15   3    3.42    5.73
   9  15  -3    0.00    3.25
  -9  15   4    3.79    6.95
   9 -15  -4   -0.00    5.87
   9  15  -4   -0.00    3.15
  -9  15   5   -0.00    6.65
   9 -15  -5   -0.00    6.90
   9  15  -5    4.72    4.34
  -9  15   6   -0.00    6.45
   9 -15  -6    1.94    6.66
   9  15  -6    7.98    4.85
  -9  15   7    4.14    7.85
   9 -15  -7    3.04    6.36
   9  15  -7    0.03    3.80
  -9  15   8    0.00    7.45
   9 -15  -8   -0.00    5.04
   9  15  -8   -0.00    4.21
  -9  15   9    0.00    5.39
   9 -15  -9    4.06    6.39
  -9  15  10   -0.00    6.19
   9 -15 -10    0.45    6.91
  -9  15  11    0.56    7.73
   9 -15 -11   -0.00    6.77
  -9  15  12    0.00    7.20
   9 -15 -12    3.03    6.41
  -9  15  13   -0.00    6.17
   9 -15 -13    0.75    5.18
  -9  15  14   -0.00    7.56
   9 -15 -14    0.87    6.57
   9 -15 -15    4.85    7.42
   9 -15 -16    8.75    8.62
  -9  16   1    8.71    8.57
   9  16  -1   -0.00    3.62
  -9  16   2   -0.00    8.23
   9  16  -2    4.53    4.01
   9 -16  -3   -0.00    6.99
  -9  16   4   -0.00    6.61
   9 -16  -4    0.84    7.62
  -9  16   5    0.86    6.69
   9 -16  -5    1.88    6.20
  -9  16   6    2.76    6.73
   9 -16  -6    3.11    6.46
  -9  16   7    7.54    8.33
   9 -16  -7   -0.00    7.06
   9 -16  -8    2.86    6.73
  -8   0   1   -0.00    3.82
   8   0  -1    3.09    4.44
   8   0  -1    0.19    4.50
   8   0  -1    0.00    5.78
  -8   0   2  535.02   47.28
  -8   0   2  515.62   46.86
   8   0  -2  593.69   48.00
   8   0  -2  603.51   46.96
   8   0  -2  515.17   47.68
  -8   0   3    2.01    5.27
  -8   0   3   -0.00    3.97
   8   0  -3    0.60    5.43
  -8   0   4  105.09   15.11
   8   0  -4   92.45   15.36
  -8   0   5    0.23    5.05
   8   0  -5   -0.00    4.93
  -8   0   6   95.01   15.09
   8   0  -6   89.59   15.13
  -8   0   7    0.58    4.71
   8   0  -7    0.00    6.61
  -8   0   8  205.35   24.18
   8   0  -8  220.53   25.60
  -8   0   9   -0.00    4.78
  -8   0  10   -0.00    5.25
   8   0 -10   -0.00    5.44
   8   0 -11    0.00    5.87
   8   0 -12  183.34   24.14
   8   0 -13   -0.00    5.62
   8   0 -14   69.12   14.42
  -8   0  15   -0.00    5.07
  -8   0  16   -0.00    5.91
  -8   0  17    6.97    7.63
  -8   0  18   69.19   14.90
  -8   0  19   -0.00    6.20
  -8   0  20    0.00    6.76
  -8   0  21   -0.00    5.35
  -8   0  22   58.40   14.34
   8   0 -22   46.15   13.35
  -8   0  23   -0.00    7.03
   8   0 -23    6.66    8.31
   8   0 -24   20.84   10.34
  -8   0  25   -0.00    6.34
   8   0 -25   -0.00    6.71
  -8   0  26   -0.00    7.15
   8   0 -26   12.32    8.86
  -8   0  27   10.88    7.59
   8   0 -27   -0.00    7.69
  -8   0  28   16.75   10.85
  -8   0  29    4.59    7.95
  -8   0  30    4.85    6.71
  -8   0  31    0.95    8.03
  -8   0  32    0.00    7.71
  -8   0  33    4.72    6.96
  -8   0  34    1.09    8.63
  -8   0  35    0.00    7.37
  -8   1   1   78.77   13.66
  -8   1   1   85.53   14.08
   8  -1  -1  106.65   15.20
   8  -1  -1   75.64   13.52
  -8  -1   1   94.83   13.76
   8   1  -1   87.49   13.03
   8   1  -1   87.02   12.69
   8   1  -1   59.10   12.56
  -8   1   2    5.91    6.21
  -8   1   2    7.38    5.26
   8  -1  -2    4.69    5.12
   8  -1  -2    0.00    6.16
  -8  -1   2    4.86    5.55
  -8  -1   2    6.26    5.01
   8   1  -2    9.15    5.54
   8   1  -2    0.00    6.55
  -8   1   3    0.00    5.54
  -8   1   3    5.61    5.55
   8  -1  -3    4.47    5.00
   8  -1  -3   11.03    7.13
  -8  -1   3    2.77    4.56
  -8  -1   3    4.69    5.04
   8   1  -3    7.01    5.89
  -8   1   4   61.33   11.78
   8  -1  -4   23.31    8.98
  -8  -1   4   59.80   10.60
   8   1  -4   45.71    9.10
   8   1  -4   39.97   10.08
  -8   1   5    0.00    5.20
   8  -1  -5   16.66    8.05
  -8  -1   5   12.42    6.72
   8   1  -5    9.30    5.22
   8   1  -5    6.29    5.70
  -8   1   6  105.57   15.25
   8  -1  -6   72.76   14.00
  -8  -1   6   81.52   13.56
   8   1  -6   63.83   13.10
  -8   1   7    9.95    7.24
  -8  -1   7   10.51    5.80
   8   1  -7    2.66    4.94
   8  -1  -8   -0.00    5.89
  -8  -1   8    3.38    5.30
   8   1  -8    7.54    6.62
  -8   1   9   13.09    7.20
   8  -1  -9   14.45    8.35
  -8  -1   9   16.54    7.50
   8   1  -9   13.17    7.60
   8  -1 -10  138.46   20.09
  -8  -1  10  139.18   18.69
   8   1 -10  112.92   17.89
   8  -1 -11    4.31    6.45
  -8  -1  11    3.80    5.82
   8  -1 -12   11.36    7.79
   8  -1 -13    1.26    5.66
  -8   1  14   66.29   13.51
   8  -1 -14   71.12   14.82
  -8   1  15   32.14   10.67
   8  -1 -15   42.90   12.76
  -8  -1  15   34.84   11.22
  -8   1  16   57.53   13.11
   8  -1 -16   50.06   13.62
  -8  -1  16   58.18   13.21
  -8   1  17    1.03    6.45
   8  -1 -17    1.79    7.33
  -8  -1  17    0.22    6.03
  -8  -1  18    0.33    6.47
  -8   1  19   17.34    8.93
  -8  -1  19   14.00    8.55
   8   1 -19   24.43   10.00
  -8   1  20   18.56    8.96
   8   1 -20    8.50    7.00
  -8   1  21    0.76    5.47
  -8  -1  21   -0.00    6.96
   8   1 -21   -0.00    7.45
  -8   1  22   45.46   12.93
  -8  -1  22   59.94   14.45
   8   1 -22   50.84   14.33
  -8   1  23   -0.00    7.32
  -8  -1  23    4.09    7.33
   8   1 -23    0.14    6.24
  -8   1  24    7.69    8.55
  -8  -1  24   13.35    8.42
   8   1 -24   20.57   10.69
  -8   1  25    2.46    6.65
  -8  -1  25    0.22    6.79
   8   1 -25   -0.00    7.22
  -8   1  26   11.44    8.60
   8  -1 -26   22.41   10.83
  -8  -1  26   12.49    8.28
   8   1 -26    7.99    8.10
  -8   1  27    1.95    8.08
  -8  -1  27   -0.00    8.38
   8   1 -27    8.30    7.60
  -8   1  28    3.25    7.70
  -8  -1  28    1.21    8.63
   8   1 -28    5.07    8.18
  -8  -1  29    0.00    7.60
  -8  -1  30   12.90   10.08
  -8   1  31    2.51    6.01
  -8  -1  31    0.00    8.62
  -8   1  32   10.28    8.52
  -8  -1  32    0.31    9.31
  -8   1  33   -0.00    8.39
  -8  -1  33    0.00    8.94
  -8   1  34   -0.00    8.11
  -8  -1  34    8.55    8.89
  -8   1  35   -0.00    6.41
  -8  -1  35    6.69    9.04
  -8   2   1    3.91    5.26
  -8   2   1   -0.00    4.63
   8  -2  -1    0.00    4.90
   8  -2  -1   -0.00    6.48
  -8  -2   1   -0.00    4.56
  -8  -2   1   -0.00    2.99
   8   2  -1   -0.00    4.72
   8   2  -1    3.24    5.52
  -8   2   2   67.59   12.87
  -8   2   2   90.41   14.43
   8  -2  -2   83.65   13.68
   8  -2  -2   88.91   15.04
  -8  -2   2   75.79   11.51
   8   2  -2   70.99   11.44
   8   2  -2   75.15   12.84
  -8   2   3   13.60    7.59
  -8   2   3   16.16    6.97
   8  -2  -3    9.91    6.37
   8  -2  -3   11.71    7.74
  -8  -2   3   10.28    5.89
   8   2  -3    9.72    5.26
   8   2  -3   11.59    6.50
  -8   2   4   36.97   10.06
  -8   2   4   38.39    9.66
   8  -2  -4   37.06    9.18
   8  -2  -4   35.06   10.46
  -8  -2   4   60.12   11.03
   8   2  -4   48.36    9.64
   8   2  -4   44.36   10.12
  -8   2   5    0.00    5.87
   8  -2  -5   15.03    7.39
  -8  -2   5    9.31    5.77
   8   2  -5    5.98    5.12
   8   2  -5    2.83    5.53
  -8   2   6   77.69   13.73
   8  -2  -6   78.76   14.87
  -8  -2   6   79.98   13.03
  -8   2   7   42.32   10.17
   8  -2  -7   47.86   12.01
  -8  -2   7   48.55   10.22
   8  -2  -8  108.69   17.84
  -8  -2   8  110.98   15.84
   8  -2  -9   15.77    9.23
  -8  -2   9   18.20    7.34
   8  -2 -10   13.71    7.91
  -8  -2  10    0.86    5.71
   8  -2 -11   13.43    8.50
  -8  -2  11    0.00    5.65
   8  -2 -12   76.82   15.06
  -8  -2  12   39.57   10.72
  -8   2  13   53.83   11.80
   8  -2 -13   17.70    8.97
   8  -2 -14   20.25    9.76
  -8   2  15   21.54    8.83
  -8   2  16   32.62   10.76
   8  -2 -16   27.14   10.53
  -8  -2  16   30.34   10.08
   8   2 -16   17.47    9.42
  -8   2  17   23.90    9.18
   8  -2 -17   23.85   11.27
  -8  -2  17   25.82    8.81
   8   2 -17   29.85   10.40
  -8   2  18  113.03   18.67
   8  -2 -18  141.95   21.64
  -8  -2  18  113.41   18.79
   8   2 -18   95.75   18.20
  -8   2  19    8.78    7.94
   8  -2 -19    0.00    7.63
  -8  -2  19   -0.00    7.21
   8   2 -19   -0.00    6.45
  -8   2  20   15.88    9.23
   8  -2 -20   10.31    8.75
  -8  -2  20    4.16    7.73
   8   2 -20    1.94    6.22
   8  -2 -21   -0.00    7.45
  -8  -2  21    1.41    6.60
   8   2 -21   -0.00    5.96
  -8   2  22   26.57   10.87
  -8  -2  22   30.54   11.72
   8   2 -22   26.34   10.16
  -8   2  23   -0.00    7.24
  -8  -2  23    8.76    7.86
   8   2 -23    3.47    7.85
  -8   2  24    8.42    8.19
  -8  -2  24    4.81    8.10
   8   2 -24    5.19    7.10
  -8   2  25   -0.00    6.47
  -8  -2  25   -0.00    7.74
   8   2 -25   -0.00    5.32
  -8   2  26   -0.00    6.99
  -8  -2  26    2.10    8.63
   8   2 -26    5.96    7.55
  -8   2  27    2.57    7.01
  -8  -2  27   -0.00    5.97
   8   2 -27   -0.00    6.98
  -8   2  28    3.69    8.27
  -8  -2  28   13.83   11.03
   8   2 -28    9.26    8.72
  -8   2  29    1.42    7.12
  -8  -2  29    0.00    8.58
   8   2 -29    3.10    7.25
  -8   2  30    0.36    7.92
  -8  -2  30    0.00    7.94
   8   2 -30   -0.00    7.49
  -8   2  31   -0.00    7.41
  -8  -2  31    6.64    9.42
  -8   2  32   -0.00    8.80
  -8  -2  32    3.36   10.00
  -8   2  33   -0.00    6.87
  -8  -2  33    2.82    7.93
  -8   2  34    3.34    7.30
  -8  -2  34    0.52    8.72
  -8   2  35    3.65    8.76
  -8  -2  35    0.71    8.56
  -8   3   1   84.55   14.68
  -8   3   1  106.05   16.08
   8  -3  -1   92.40   14.78
   8  -3  -1   78.41   14.85
  -8  -3   1   91.90   13.12
  -8  -3   1   90.98   12.02
   8   3  -1   87.92   12.44
  -8   3   2    0.00    5.15
  -8   3   2    1.24    3.69
   8  -3  -2    3.31    6.09
  -8  -3   2    3.38    4.70
  -8  -3   2   -0.00    3.37
   8   3  -2   -0.00    4.02
  -8   3   3   45.79   11.11
  -8   3   3   51.87   11.33
   8  -3  -3   53.93   11.44
   8  -3  -3   47.33   12.01
  -8  -3   3   43.01    9.59
  -8  -3   3   63.53    9.72
   8   3  -3   47.88    9.98
  -8   3   4  150.62   20.56
  -8   3   4  154.63   21.00
   8  -3  -4  165.50   20.61
   8  -3  -4  140.32   20.41
  -8  -3   4  142.57   17.99
   8   3  -4  166.71   18.99
   8  -3  -5   13.47    8.02
  -8  -3   5   12.77    5.86
   8   3  -5   13.19    6.40
   8  -3  -6   70.75   14.02
  -8  -3   6   34.34    8.50
   8   3  -6   41.28    9.98
   8  -3  -7   13.24    7.92
  -8  -3   7   30.20    8.57
   8  -3  -8    6.09    7.94
  -8  -3   8    7.45    5.88
   8  -3  -9    3.37    7.50
  -8  -3   9   -0.00    5.36
   8  -3 -10   62.54   15.17
  -8  -3  10  101.82   15.73
   8  -3 -11   98.88   18.09
  -8  -3  11   99.37   16.03
  -8   3  12   -0.00    5.73
  -8  -3  12   -0.00    5.52
   8   3 -12    0.31    5.57
  -8   3  13    4.91    6.46
   8  -3 -13    0.00    6.34
   8   3 -13   11.50    7.10
  -8   3  14   22.56    9.45
   8  -3 -14   31.82   11.86
   8   3 -14   15.47    9.22
  -8   3  15   16.86    9.49
   8  -3 -15   16.47    9.86
   8   3 -15   32.48   11.22
  -8   3  16   57.84   13.05
   8  -3 -16   70.53   16.02
  -8  -3  16   58.98   13.55
   8   3 -16   37.14   11.43
  -8   3  17    0.00    5.73
   8  -3 -17    5.81    8.56
  -8  -3  17    6.91    6.95
   8   3 -17    7.84    7.29
  -8   3  18   11.69    7.98
   8  -3 -18    0.00    7.86
  -8  -3  18    9.90    7.89
   8   3 -18    1.03    5.53
  -8   3  19   13.69    9.43
  -8  -3  19   18.13    9.30
   8   3 -19   15.18    8.73
  -8   3  20   88.48   16.43
   8  -3 -20  102.13   19.46
  -8  -3  20   79.47   16.76
   8   3 -20   74.04   16.84
  -8   3  21   14.84    8.60
   8  -3 -21    3.82    7.55
  -8  -3  21   -0.00    7.64
   8   3 -21    5.05    7.38
  -8   3  22   20.39    9.32
   8  -3 -22   12.93    9.81
  -8  -3  22   14.48    9.39
   8   3 -22   12.23    8.16
  -8   3  23    0.00    7.16
  -8  -3  23   -0.00    7.02
   8   3 -23    2.27    6.67
  -8  -3  24   20.94   10.90
   8   3 -24   17.83    9.62
  -8   3  25   14.26    9.27
  -8  -3  25    5.34    8.88
  -8   3  26   -0.00    8.04
  -8   3  27    1.33    6.16
  -8  -3  27   -0.00    7.19
  -8   3  28    1.78    7.83
  -8  -3  28    6.86    8.72
  -8   3  29   -0.00    7.74
  -8  -3  29    7.68    9.57
  -8   3  30    0.99    6.90
  -8  -3  30    3.99    9.28
  -8   3  31   -0.00    7.32
  -8  -3  31    0.14    9.52
  -8   3  32    1.67    7.07
  -8  -3  32    5.10    8.67
  -8   3  33   -0.00    7.75
  -8  -3  33    6.58    8.75
  -8   3  34    3.24    8.33
  -8  -3  34    9.14    9.05
  -8   3  35   -0.00    5.86
  -8  -3  35    1.57    8.58
  -8   4   1   65.43   13.62
   8  -4  -1   84.23   15.46
  -8  -4   1   96.30   12.45
  -8  -4   1   71.34   10.03
  -8   4   2   35.83   10.07
   8  -4  -2   29.08   10.09
  -8  -4   2   25.82    7.34
   8   4  -2   22.84    7.10
  -8   4   3   16.00    7.78
   8  -4  -3   19.56    9.11
  -8  -4   3   20.68    6.72
  -8  -4   3   15.67    5.54
   8   4  -3   29.35    7.91
  -8   4   4  122.83   19.40
   8  -4  -4  149.97   21.41
  -8  -4   4  164.69   18.18
  -8   4   5   13.68    7.08
   8  -4  -5    5.23    6.78
   8   4  -5   13.14    6.44
   8  -4  -6   53.97   12.66
  -8  -4   6   40.96    9.71
   8   4  -6   73.53   12.16
   8  -4  -7   96.59   17.56
  -8  -4   7  121.90   16.16
   8   4  -7  113.07   16.34
   8  -4  -8   45.44   12.26
  -8  -4   8   39.87    9.46
  -8   4   9    0.00    5.45
   8  -4  -9    4.82    7.51
  -8  -4   9    6.32    6.37
   8   4  -9    6.96    6.39
  -8   4  10    7.22    6.85
   8  -4 -10    0.00    5.58
  -8  -4  10    7.31    6.05
   8   4 -10    0.00    5.22
  -8   4  11    0.00    6.01
   8  -4 -11    9.85    8.22
  -8  -4  11    7.50    6.23
   8   4 -11    9.55    6.31
  -8   4  12   54.73   14.03
   8  -4 -12  126.29   20.49
  -8  -4  12   90.47   15.01
   8   4 -12   91.67   15.04
   8  -4 -13   13.72    9.74
   8   4 -13   13.02    7.41
  -8   4  14   49.65   11.83
   8  -4 -14   20.65   10.47
   8   4 -14   41.49   10.80
  -8   4  15    0.00    6.18
   8  -4 -15   10.41    8.59
  -8   4  16    8.00    6.92
   8  -4 -16   27.73   11.58
  -8  -4  16   13.15    7.72
   8   4 -16   10.15    6.65
  -8   4  17    9.13    8.32
   8  -4 -17    6.73    9.47
  -8  -4  17   22.17    9.57
   8   4 -17   22.02    9.14
  -8   4  18   69.34   15.59
   8  -4 -18   77.83   17.06
  -8  -4  18   59.54   14.68
   8   4 -18   52.11   13.22
  -8   4  19    6.25    7.53
   8  -4 -19    0.14    8.08
  -8  -4  19    0.00    8.00
   8   4 -19    0.00    6.54
  -8   4  20   11.91    8.54
   8  -4 -20    5.60    8.15
  -8  -4  20    0.21    7.84
   8   4 -20    7.12    6.64
  -8   4  21    4.16    8.55
   8   4 -21    0.00    5.01
  -8   4  22   17.31    8.43
  -8  -4  22    1.63    8.27
   8   4 -22   34.92   11.35
  -8   4  23    8.26    7.67
  -8  -4  23    2.22    7.01
   8   4 -23   10.14    8.62
  -8   4  24    4.64    6.60
  -8  -4  24    0.12    7.01
   8   4 -24    2.55    7.64
  -8   4  25   -0.00    6.58
  -8  -4  25    0.00    7.22
   8   4 -25    0.00    6.77
  -8   4  26   -0.00    7.73
  -8  -4  26   -0.00    8.72
   8   4 -26    8.04    8.50
  -8   4  27   12.80    8.09
  -8  -4  27    0.00    8.10
   8   4 -27   -0.00    6.63
  -8   4  28    2.96    8.16
  -8  -4  28    7.98    8.95
   8   4 -28    4.59    7.39
  -8  -4  29   12.23    9.77
   8   4 -29   31.00   11.27
  -8   4  30    1.84    8.88
  -8  -4  30   -0.00    9.14
   8   4 -30    7.32    7.68
  -8   4  31   -0.00    6.46
  -8  -4  31   -0.00    8.13
   8   4 -31   -0.00    7.57
  -8   4  32    0.00    7.57
  -8  -4  32   -0.00    9.01
   8   4 -32    5.84    7.00
  -8   4  33    6.92    8.81
  -8  -4  33    0.00    8.75
  -8   4  34    0.00    7.43
  -8  -4  34    5.73    8.90
  -8   4  35   -0.00    7.53
  -8  -4  35    4.98   11.23
  -8   5   1   33.95   10.10
   8  -5  -1   36.99   10.67
  -8  -5   1   27.13    6.66
  -8  -5   1   17.49    4.99
   8   5  -1   36.21    7.83
  -8   5   2   22.30    8.71
   8  -5  -2   23.38    9.73
  -8  -5   2   31.09    6.11
   8   5  -2   24.82    7.15
  -8   5   3  117.82   18.11
   8  -5  -3   95.76   15.80
  -8  -5   3  102.71   13.52
  -8  -5   3   80.76   11.01
   8   5  -3  107.75   14.46
  -8   5   4   16.91    8.30
  -8   5   4   16.28    8.14
   8  -5  -4   18.83    9.83
  -8  -5   4   13.69    6.11
   8   5  -4   15.14    7.29
  -8   5   5   61.33   13.50
  -8   5   5   45.97   11.84
   8  -5  -5   37.89   10.56
   8  -5  -5   57.12   13.90
  -8  -5   5   55.97   10.45
   8   5  -5   64.67   11.95
   8   5  -5   43.64    9.95
  -8   5   6   87.59   16.06
   8  -5  -6   77.87   15.25
   8  -5  -6  107.71   18.41
  -8  -5   6  111.50   15.17
   8   5  -6  123.01   16.53
   8   5  -6   99.54   14.62
  -8   5   7    7.02    7.09
   8  -5  -7    5.25    6.02
   8  -5  -7    8.37    7.71
   8   5  -7    4.39    5.91
   8   5  -7    1.68    5.15
  -8   5   8   19.58    9.82
   8  -5  -8    0.00    7.58
  -8  -5   8    0.00    5.41
   8   5  -8    9.74    6.47
   8   5  -8   11.67    5.73
  -8   5   9   -0.00    7.80
   8  -5  -9    0.00    7.16
  -8  -5   9    9.31    6.01
   8   5  -9   10.69    6.36
   8  -5 -10  211.23   28.00
  -8  -5  10  213.11   24.31
  -8   5  11   31.21   10.51
   8  -5 -11   38.55   12.51
   8   5 -11   31.90    8.93
  -8   5  12    0.00    6.42
   8  -5 -12   -0.00    7.14
  -8  -5  12   -0.00    5.48
   8   5 -12    3.89    5.32
  -8   5  13    0.00    7.84
   8  -5 -13   -0.00    7.41
  -8  -5  13    0.29    5.07
   8   5 -13   -0.00    4.88
  -8   5  14   15.27    8.97
   8  -5 -14    7.25   10.28
   8   5 -14    3.60    6.65
   8  -5 -15   16.98    9.90
   8   5 -15   20.36    8.39
  -8   5  16   55.10   13.97
   8  -5 -16   51.78   14.99
  -8  -5  16   37.99   11.77
   8   5 -16   51.83   12.23
  -8   5  17   15.29    8.02
   8  -5 -17   11.08   10.41
  -8  -5  17   11.39    9.03
   8   5 -17    0.00    5.59
  -8   5  18    4.53    7.49
   8  -5 -18    1.53    8.04
   8   5 -18   -0.00    5.99
  -8   5  19   11.78    9.14
  -8  -5  19   24.72   10.95
   8   5 -19   21.15    9.56
  -8   5  20   32.25   11.26
  -8  -5  20   19.29   10.21
   8   5 -20   22.41    9.61
  -8   5  21    5.39    7.70
  -8  -5  21   21.30   11.10
   8   5 -21   15.82    9.13
  -8  -5  22   17.82   10.29
   8   5 -22    7.84    7.96
  -8   5  23    8.18    7.04
  -8  -5  23    2.67    7.98
   8   5 -23   -0.00    7.30
  -8   5  24   27.39   10.83
  -8  -5  24    3.35    7.64
   8   5 -24    6.94    7.40
  -8   5  25    9.88    8.09
  -8  -5  25    9.03    9.60
   8   5 -25    9.88    8.02
  -8   5  26    9.38    7.65
  -8  -5  26   28.48   11.48
   8   5 -26    4.20    6.83
  -8   5  27    5.35    7.06
  -8  -5  27    4.73    8.41
   8   5 -27    4.17    7.91
  -8   5  28    0.00    7.02
  -8  -5  28   -0.00    8.28
   8   5 -28   -0.00    7.73
  -8   5  29   10.52    8.86
  -8  -5  29    1.14    9.90
   8   5 -29   10.99    8.55
  -8   5  30    3.15    6.00
  -8  -5  30    4.53    8.96
   8   5 -30    5.87    8.76
  -8   5  31    9.58    8.03
  -8  -5  31   -0.00    9.38
   8   5 -31    4.69    7.84
  -8   5  32   -0.00    7.67
  -8  -5  32    4.21   10.26
   8   5 -32    1.19    8.40
  -8   5  33    7.82    9.09
  -8  -5  33   -0.00    9.72
   8   5 -33   -0.00    8.98
  -8   5  34   -0.00    6.50
  -8  -5  34    7.41   10.98
  -8   6   1   74.61   16.07
   8  -6  -1  103.53   16.76
   8  -6  -1  123.23   18.78
  -8  -6   1  102.72   13.11
   8   6  -1  114.99   14.22
   8   6  -1   90.97   12.80
  -8   6   2  114.82   18.34
   8  -6  -2   95.83   15.95
   8  -6  -2  133.09   19.43
  -8  -6   2  102.62   12.93
  -8  -6   2   87.44    9.92
   8   6  -2   78.60   12.86
   8   6  -2  108.22   13.47
   8  -6  -3  101.70   16.59
   8  -6  -3  101.44   18.10
  -8  -6   3   85.99   12.50
   8   6  -3   96.11   14.17
   8   6  -3  110.88   13.86
  -8   6   4   49.23   12.41
  -8   6   4   46.47   11.71
   8  -6  -4   30.71   10.84
   8  -6  -4   17.62   10.01
  -8  -6   4   35.89    8.51
   8   6  -4   41.02    9.16
   8   6  -4   39.07    8.62
  -8   6   5   33.62   10.48
  -8   6   5   20.12    8.14
   8  -6  -5   28.01    9.71
  -8  -6   5   37.64    8.36
   8   6  -5   23.13    7.54
   8   6  -5   35.39    8.33
  -8   6   6   28.92   10.46
  -8   6   6   26.83    9.79
   8  -6  -6   29.82   10.02
   8  -6  -6   48.00   12.86
   8   6  -6   48.51    9.82
   8   6  -6   31.78    8.49
  -8   6   7   59.39   12.86
   8  -6  -7   20.69    8.63
   8  -6  -7   43.59   12.03
  -8  -6   7   22.36    8.13
   8   6  -7   26.82    8.31
   8   6  -7   22.85    7.80
  -8   6   8   33.66   10.87
   8  -6  -8   24.26    9.52
   8  -6  -8   51.84   13.32
  -8  -6   8   32.23    8.60
   8   6  -8   34.04    9.25
   8   6  -8   12.35    6.49
  -8   6   9   12.36    7.97
   8  -6  -9   -0.00    6.44
   8  -6  -9    6.44    8.91
  -8  -6   9    0.81    5.82
   8   6  -9   -0.00    4.35
  -8   6  10    4.50    7.28
   8  -6 -10    0.00    6.92
  -8  -6  10    1.69    4.80
   8   6 -10    1.14    5.21
  -8   6  11   25.93    9.91
   8  -6 -11   21.65   10.84
  -8  -6  11   18.72    8.98
   8   6 -11   18.42    8.00
  -8   6  12   11.13    8.51
   8  -6 -12   22.08   11.27
  -8  -6  12   20.18    8.40
   8   6 -12   21.89    8.51
  -8   6  13   23.27    9.51
   8  -6 -13    8.66    8.85
  -8  -6  13   19.15    8.85
   8   6 -13   17.93    8.40
  -8   6  14   21.26    9.00
   8  -6 -14   44.33   13.99
   8   6 -14   26.66    8.99
  -8   6  15   28.37   10.11
   8  -6 -15    2.96    8.42
   8   6 -15   12.78    7.90
  -8   6  16    1.43    6.38
  -8  -6  16    5.47    7.39
   8   6 -16    6.93    6.89
  -8   6  17   92.16   17.07
  -8  -6  17   62.01   15.38
   8   6 -17   75.26   15.03
  -8   6  18    7.87    8.35
  -8  -6  18   10.08    8.93
  -8   6  19    5.61    8.08
  -8  -6  19    8.45    8.30
  -8   6  20    1.29    6.04
  -8  -6  20    4.36    7.64
  -8   6  21   13.64    9.13
  -8  -6  21   11.83    9.11
  -8   6  22    6.65    7.35
  -8  -6  22    0.00    8.58
   8   6 -22    0.00    4.97
  -8   6  23    6.38    8.69
  -8  -6  23    8.94   10.70
   8   6 -23   12.87    6.94
  -8   6  24    0.52    6.98
  -8  -6  24   -0.00    8.93
  -8  -6  25   11.03   10.60
  -8   6  26    9.26    8.22
  -8  -6  26    0.00    8.70
  -8   6  27   32.29   11.52
  -8  -6  27    0.57   10.23
   8   6 -27   -0.00    5.79
  -8   6  28    6.19    7.43
  -8  -6  28    0.00    8.51
   8   6 -28    0.00    7.98
  -8   6  29   15.02    9.42
  -8  -6  29   -0.00    9.89
   8   6 -29    0.00    8.02
  -8   6  30    1.69    6.80
  -8  -6  30   -0.00    8.97
   8   6 -30    1.37    7.86
  -8   6  31   -0.00    6.35
  -8  -6  31   -0.00    9.09
   8   6 -31   -0.00    8.65
  -8   6  32    3.58    7.13
  -8  -6  32   -0.00    8.74
   8   6 -32    1.54    7.42
  -8   6  33    4.20    7.49
  -8  -6  33   12.39   10.91
   8   6 -33    9.87    9.09
  -8   6  34    1.56    7.47
  -8  -6  34   -0.00    8.80
  -8   7   1   62.76   14.46
   8  -7  -1   47.86   12.49
   8   7  -1   74.42   10.54
  -8   7   2    0.41    6.56
   8  -7  -2   -0.00    5.86
  -8  -7   2    3.67    3.99
   8   7  -2    1.44    4.17
  -8   7   3   27.11    9.98
   8  -7  -3   18.56    8.38
   8  -7  -3   50.16   12.85
  -8  -7   3   18.18    6.21
   8   7  -3   30.59    7.76
  -8   7   4   -0.00    6.90
   8  -7  -4   -0.00    5.06
   8  -7  -4    4.67    8.13
  -8  -7   4    0.73    4.32
   8   7  -4   -0.00    4.33
  -8   7   5   54.39   12.82
  -8   7   5   61.76   13.73
   8  -7  -5   68.52   15.27
   8   7  -5   42.52    8.99
  -8   7   6   11.55    7.73
  -8   7   6   12.72    8.30
   8  -7  -6   27.95    9.87
   8  -7  -6   19.69   10.31
  -8  -7   6   13.97    6.43
   8   7  -6   14.65    5.80
  -8   7   7    3.36    6.78
  -8   7   7   -0.00    6.99
   8  -7  -7   -0.00    6.52
  -8  -7   7    0.52    5.02
   8   7  -7   -0.00    4.24
  -8   7   8    1.07    6.35
   8  -7  -8   -0.00    7.14
   8  -7  -8    1.58    7.95
   8   7  -8    0.00    5.05
   8   7  -8    3.23    4.84
  -8   7   9   44.79   12.51
   8  -7  -9   51.86   12.55
   8  -7  -9   57.16   15.15
  -8  -7   9   46.82   10.86
   8   7  -9   34.35    9.99
  -8   7  10    8.26    8.52
   8  -7 -10    2.59    6.93
   8  -7 -10   15.13   10.66
  -8  -7  10    4.76    6.22
  -8   7  11   36.07   11.25
   8  -7 -11   31.69   12.39
  -8  -7  11   36.16   10.59
   8   7 -11   37.18    9.42
  -8   7  12    1.53    5.41
  -8  -7  12    2.57    6.39
   8   7 -12    4.02    5.23
  -8   7  13   23.22   10.54
   8   7 -13    6.81    5.98
  -8   7  14    8.83    8.28
   8   7 -14   19.11    8.79
  -8   7  15   90.71   16.22
   8   7 -15   54.82   12.06
  -8   7  16    9.95    8.07
  -8  -7  16   -0.00    6.77
   8   7 -16    4.25    4.81
  -8   7  17    7.73    7.33
  -8  -7  17    8.06    8.02
   8   7 -17    2.61    5.78
  -8   7  18    0.00    8.21
  -8  -7  18    7.99    7.60
   8   7 -18   -0.00    5.29
  -8   7  19    2.47    7.48
  -8  -7  19    4.45    8.12
   8   7 -19   -0.00    6.66
  -8  -7  20    1.09    7.16
   8   7 -20    6.43    7.18
  -8   7  21    8.06    7.79
  -8  -7  21   23.31   12.36
   8   7 -21   21.40    9.23
  -8   7  22    0.49    5.76
  -8  -7  22    3.88    8.28
   8   7 -22    4.29    7.25
  -8   7  23    1.81    7.10
  -8  -7  23   -0.00    7.76
   8   7 -23   -0.00    6.12
  -8   7  24    2.74    6.52
  -8  -7  24    0.00    9.35
  -8   7  25    0.90    6.47
  -8  -7  25    6.19    9.85
   8   7 -25   12.01    8.83
  -8   7  26    0.00    5.89
  -8  -7  26    7.68   10.07
   8   7 -26    5.86    8.20
  -8   7  27    2.52    7.06
  -8  -7  27    0.00    8.54
   8   7 -27   14.91    8.91
  -8   7  28    0.87    5.77
  -8  -7  28    8.01   10.23
   8   7 -28    0.39    5.89
  -8   7  29    2.50    6.45
  -8  -7  29    5.61    8.73
   8   7 -29    1.16    6.69
  -8  -7  30   -0.00    8.74
   8   7 -30    3.29    7.79
  -8   7  31    9.69    8.02
  -8  -7  31   10.29    9.39
   8   7 -31    1.54    5.76
  -8   7  32    7.52    8.12
  -8  -7  32    6.30    8.67
   8   7 -32   -0.00    8.54
  -8   7  33    3.53    7.01
  -8  -7  33    2.63    7.81
   8   7 -33    0.00    7.10
  -8   8   1   90.51   17.00
   8  -8  -1   45.64   12.94
  -8   8   2   -0.00    5.26
   8  -8  -2   -0.00    6.17
   8   8  -2    0.00    3.51
   8  -8  -3    7.54    7.66
   8   8  -3   21.88    6.34
   8  -8  -4    7.56    6.92
   8   8  -4   25.50    6.86
   8  -8  -5    5.36    6.47
   8  -8  -5   -0.00    7.71
   8   8  -5    2.94    4.84
  -8   8   6    2.46    5.92
   8  -8  -6    0.00    6.23
   8  -8  -6    5.42    8.67
   8   8  -6    2.29    3.87
  -8   8   7  142.86   20.55
   8  -8  -7  117.20   19.21
   8  -8  -7  117.91   20.89
   8   8  -7  119.18   16.08
  -8   8   8    0.00    6.86
   8  -8  -8    3.47    7.31
  -8  -8   8    1.59    5.23
   8   8  -8    5.60    4.68
  -8   8   9   14.42    8.63
   8  -8  -9   11.09    8.16
  -8  -8   9    5.55    6.06
   8   8  -9    8.20    5.22
  -8   8  10    4.66    8.08
   8  -8 -10    6.38    7.52
  -8  -8  10   15.56    7.66
   8   8 -10    8.57    5.69
  -8   8  11    0.00    6.90
   8  -8 -11    0.71    5.96
  -8  -8  11    3.69    5.56
   8   8 -11    0.00    5.32
  -8   8  12    6.31    7.83
   8  -8 -12   -0.00    5.67
  -8  -8  12    1.59    6.61
   8   8 -12   -0.00    5.83
  -8   8  13   38.39   11.93
   8   8 -13   42.93   10.53
  -8   8  14   -0.00    7.29
   8   8 -14   -0.00    3.46
  -8   8  15    6.67    8.74
  -8  -8  15    1.68    7.23
   8   8 -15    6.85    7.39
  -8  -8  16   -0.00    7.61
   8   8 -16    1.52    4.26
  -8   8  17   34.94   11.32
  -8  -8  17   15.61   10.07
   8   8 -17   20.99    8.59
  -8   8  18   -0.00    6.67
  -8  -8  18    7.75    7.77
   8   8 -18    3.88    5.77
  -8   8  19    2.39    7.52
  -8  -8  19    8.23    9.18
   8   8 -19    8.99    7.67
  -8   8  20   -0.00    7.08
  -8  -8  20    6.77    8.20
   8   8 -20   -0.00    6.19
  -8   8  21    7.55    7.66
  -8  -8  21   -0.00    7.00
   8   8 -21    0.00    5.17
  -8   8  22    1.08    6.41
   8   8 -22   -0.00    6.70
   8   8 -23   11.19    7.20
  -8   8  24   -0.00    7.29
  -8  -8  24   19.57   10.45
   8   8 -24   -0.00    5.67
  -8   8  25    4.66    7.15
  -8  -8  25    0.00    7.72
   8   8 -25    2.29    6.43
  -8   8  26   -0.00    6.20
  -8  -8  26    0.00    6.98
   8   8 -26    0.00    6.65
  -8   8  27    6.98    8.70
  -8  -8  27    8.47    9.77
   8   8 -27    2.55    7.89
  -8   8  28    8.75    8.30
  -8  -8  28    2.64    8.31
   8   8 -28    5.62    7.56
  -8   8  29    7.87    8.67
  -8  -8  29    7.82    9.36
   8   8 -29    8.54    8.69
  -8   8  30   -0.00    6.78
  -8  -8  30    6.79    9.26
   8   8 -30   10.61    9.37
  -8   8  31    1.25    6.84
  -8  -8  31   -0.00    9.01
   8   8 -31    3.96    7.02
  -8   8  32    0.64    5.92
  -8  -8  32    7.15   10.08
   8   8 -32    4.22    6.92
  -8  -8  33    0.00    9.32
   8   8 -33    1.74    7.61
   8   8 -34    0.00    6.66
   8   8 -35   -0.00    6.90
   8  -9  -1   90.44   17.33
   8   9  -1   86.31   11.66
   8  -9  -2   -0.00    5.47
  -8   9   3   28.01   10.35
   8  -9  -3   28.65    9.83
   8   9  -3   30.69    6.86
  -8   9   4    5.15    7.56
   8  -9  -4    3.59    6.45
   8   9  -4    9.03    5.11
  -8   9   5   40.99   12.33
   8   9  -5   53.74    9.56
  -8   9   6    4.33    6.74
   8  -9  -6   -0.00    5.02
   8   9  -6   -0.00    4.70
  -8   9   7    5.68    6.88
   8  -9  -7    3.76    7.02
   8   9  -7   10.22    5.89
  -8   9   8    1.15    7.11
  -8   9   8    0.00    6.09
   8  -9  -8    1.46    5.96
   8   9  -8    6.12    4.94
  -8   9   9    3.84    6.93
  -8   9   9   18.60    8.79
   8  -9  -9   16.70    8.40
   8   9  -9    2.30    4.90
  -8   9  10   18.74    9.64
   8  -9 -10    7.14    6.63
   8   9 -10    5.92    5.63
  -8   9  11   84.80   16.66
   8  -9 -11   81.56   16.42
   8   9 -11   65.59   12.77
  -8   9  12    0.00    7.42
   8  -9 -12    1.28    5.19
  -8  -9  12   -0.00    5.98
   8   9 -12   -0.00    5.46
  -8   9  13    4.82    7.80
   8  -9 -13    3.57    6.04
  -8   9  14    4.77    7.25
   8  -9 -14    1.77    6.27
  -8   9  15   81.09   15.56
  -8  -9  15   35.40   12.28
  -8   9  16    8.57    8.09
  -8  -9  16    3.25    7.60
  -8   9  17    7.71    8.18
  -8  -9  17   -0.00    8.38
  -8  -9  18    3.76    7.55
  -8   9  19   -0.00    6.30
  -8  -9  19   20.50    9.61
   8   9 -19   13.13    7.17
  -8   9  20    1.42    6.80
  -8  -9  20   -0.00    7.95
   8   9 -20   -0.00    5.35
  -8   9  21   32.37   11.08
  -8  -9  21    5.98    7.82
   8   9 -21   27.02    9.98
  -8   9  22    0.62    6.79
  -8  -9  22   12.22    9.04
   8   9 -22   -0.00    5.85
  -8   9  23    0.00    6.72
  -8  -9  23   -0.00    8.07
   8   9 -23    1.41    5.85
  -8   9  24    4.26    7.68
  -8  -9  24    0.00    7.19
   8   9 -24   -0.00    6.61
  -8   9  25    5.26    9.78
  -8  -9  25   12.55   11.51
   8   9 -25    5.60    6.38
  -8   9  26    0.40    7.10
  -8  -9  26    0.00    7.59
   8   9 -26   -0.00    7.07
  -8   9  27    2.31    7.26
  -8  -9  27   -0.00    8.71
   8   9 -27    4.26    6.67
  -8   9  28    0.00    7.82
  -8  -9  28    0.00    8.40
   8   9 -28    0.54    6.12
  -8   9  29    3.19    8.50
  -8  -9  29    0.00    9.99
   8   9 -29    2.77    6.85
  -8   9  30   -0.00    7.25
  -8  -9  30   -0.00   10.44
   8   9 -30    1.50    6.08
  -8   9  31   -0.00    8.32
  -8  -9  31   -0.00    9.01
   8   9 -31   -0.00    7.43
  -8   9  32   -0.00    7.17
  -8  -9  32    1.43    7.34
   8   9 -32   -0.00    6.90
   8   9 -33    0.00    7.42
  -8  10   1   20.20    9.62
   8 -10  -1   35.69   10.96
   8  10  -1   25.00    6.06
   8 -10  -2    1.57    6.41
   8  10  -2    0.00    3.41
  -8  10   3   32.18   11.30
   8 -10  -3   41.71   12.17
   8  10  -3   42.39    8.16
  -8  10   4    5.63    5.44
   8 -10  -4   12.69    7.27
   8  10  -4   17.54    5.65
  -8  10   5    4.78    7.15
   8 -10  -5    0.17    5.25
  -8  10   6    0.64    6.66
   8 -10  -6    4.24    6.56
   8  10  -6    0.00    3.91
  -8  10   7   52.11   14.21
   8 -10  -7   88.06   15.88
   8  10  -7   71.83   11.59
  -8  10   8    0.00    5.81
   8 -10  -8   -0.00    6.13
   8  10  -8   -0.00    4.08
  -8  10   9   -0.00    6.75
   8 -10  -9    2.03    5.88
   8  10  -9   14.83    6.15
  -8  10  10   -0.00    5.98
  -8  10  10    0.00    5.25
   8 -10 -10   -0.00    6.66
   8  10 -10   -0.00    3.73
  -8  10  11   11.60    8.89
   8 -10 -11    6.91    8.27
   8  10 -11   15.05    6.67
  -8  10  12    0.00    5.44
   8 -10 -12    2.99    6.28
   8  10 -12   -0.00    4.77
  -8  10  13   33.62   12.03
   8 -10 -13   20.52    9.50
   8  10 -13   61.37   11.54
  -8  10  14   -0.00    6.91
   8 -10 -14    0.00    6.17
   8  10 -14   -0.00    4.97
  -8  10  15    9.63    7.61
   8 -10 -15    2.71    6.37
   8  10 -15    0.19    4.46
  -8  10  16    6.70    7.85
   8 -10 -16    0.00    6.43
   8  10 -16   -0.00    5.29
  -8  10  17   35.77   12.05
   8 -10 -17   12.95    7.90
   8  10 -17   45.42   11.20
  -8  10  18   -0.00    6.14
  -8 -10  18    2.37    6.46
   8  10 -18    0.00    5.12
  -8  10  19   41.78   12.71
  -8 -10  19   23.89   10.90
   8  10 -19    8.30    7.01
  -8  10  20    3.92    7.68
  -8 -10  20    3.71    7.76
   8  10 -20   -0.00    5.30
  -8 -10  21   10.83    9.02
   8  10 -21   10.41    8.10
  -8  10  22    3.08    6.85
  -8 -10  22   -0.00    7.28
   8  10 -22    2.99    6.01
  -8  10  23    1.24    7.13
  -8 -10  23    3.85    7.09
   8  10 -23    1.69    4.80
  -8  10  24    2.75    7.01
  -8 -10  24    0.97    7.65
   8  10 -24   -0.00    5.39
  -8  10  25    2.42    6.52
  -8 -10  25    0.00    8.01
   8  10 -25    2.41    5.75
  -8  10  26    0.77    7.40
  -8 -10  26    0.48    8.73
  -8  10  27   18.28   10.98
  -8 -10  27    7.02    7.92
   8  10 -27    3.65    6.32
  -8  10  28    5.49    8.42
  -8 -10  28   -0.00    7.63
   8  10 -28    6.17    7.58
  -8  10  29    7.00    9.07
  -8 -10  29   10.39    9.34
   8  10 -29    0.28    6.13
  -8  10  30   -0.00    7.89
  -8 -10  30   -0.00    9.56
   8  10 -30   -0.00    6.70
  -8 -10  31    3.72   10.04
  -8  11   1   49.36   13.71
   8 -11  -1   21.78   10.39
  -8  11   2    0.00    6.58
   8 -11  -2    4.12    7.49
   8  11  -2    9.99    4.54
  -8  11   3   10.05    6.73
   8  11  -3   12.03    5.06
  -8  11   4   -0.00    5.59
   8 -11  -4    5.22    6.70
   8  11  -4    0.15    3.74
  -8  11   5   30.82   11.54
   8 -11  -5   18.06    9.15
   8  11  -5   27.07    6.98
  -8  11   6    0.00    6.99
   8 -11  -6   -0.00    6.62
   8  11  -6    0.20    3.26
  -8  11   7    6.06    7.14
   8 -11  -7    1.03    5.62
   8  11  -7   -0.00    4.42
  -8  11   8    1.66    6.14
   8  11  -8    7.52    4.73
  -8  11   9   28.03   10.97
   8 -11  -9   12.53    7.79
   8  11  -9   26.22    7.28
  -8  11  10   -0.00    4.82
   8 -11 -10    1.36    6.16
   8  11 -10   -0.00    4.61
  -8  11  11   28.52   10.34
  -8  11  11   15.85    9.16
   8 -11 -11    9.13    7.52
   8  11 -11    4.96    5.14
  -8  11  12    2.50    6.58
  -8  11  12    1.95    5.46
   8 -11 -12    3.03    6.40
   8  11 -12    4.71    5.25
  -8  11  13    3.04    6.13
   8 -11 -13    0.00    6.69
   8  11 -13    0.00    4.51
  -8  11  14   -0.00    7.03
   8 -11 -14    8.07    7.30
   8  11 -14   -0.00    4.30
  -8  11  15   65.69   15.29
   8 -11 -15   10.49    9.03
   8  11 -15   40.63   10.22
  -8  11  16    2.52    5.69
   8 -11 -16   -0.00    6.32
   8  11 -16    0.00    5.20
  -8  11  17    0.00    6.75
   8 -11 -17    1.35    5.24
   8  11 -17    0.63    5.04
  -8  11  18   -0.00    7.34
   8 -11 -18   -0.00    6.56
   8  11 -18    1.66    5.56
  -8  11  19    5.37    8.28
   8 -11 -19    8.59    8.21
   8  11 -19    8.12    7.40
  -8  11  20    1.41    7.02
   8  11 -20    3.44    5.89
  -8  11  21    0.00    6.95
   8  11 -21    5.11    6.46
  -8  11  22   -0.00    5.71
   8  11 -22    0.00    5.30
  -8  11  23   -0.00    7.56
   8  11 -23    5.29    6.18
   8  11 -24    0.92    4.50
  -8  11  25   23.03   10.24
   8  11 -25   11.10    8.07
  -8  11  26    1.18    7.40
  -8 -11  26    8.69    9.78
   8  11 -26    1.05    6.41
  -8  11  27    4.87    7.08
  -8 -11  27    7.36    9.29
   8  11 -27    8.27    7.39
  -8  11  28    5.31    7.64
  -8 -11  28    0.00    9.25
  -8  11  29    0.13    6.81
  -8 -11  29    8.99    9.95
  -8 -11  30    0.00    8.34
  -8  12   1   11.97    7.98
   8 -12  -1    0.00    6.26
   8  12  -1   -0.00    3.51
  -8  12   2   -0.00    6.58
   8 -12  -2   -0.00    6.32
   8  12  -2    2.22    3.58
  -8  12   3   60.02   15.19
   8 -12  -3   39.06   12.32
   8  12  -3   69.00   10.08
  -8  12   4    3.29    5.89
   8 -12  -4    2.17    5.22
   8  12  -4    1.05    3.58
  -8  12   5    7.30    6.93
   8 -12  -5    0.76    6.93
   8  12  -5    4.63    3.96
  -8  12   6    0.00    7.91
   8 -12  -6   -0.00    6.06
   8  12  -6    4.14    3.73
  -8  12   7   21.42   10.30
   8 -12  -7   21.09    9.56
   8  12  -7   25.30    7.39
  -8  12   8    9.40    7.79
   8 -12  -8   10.20    8.03
   8  12  -8    5.36    4.64
  -8  12   9    3.64    7.64
   8 -12  -9    5.14    7.60
   8  12  -9    7.34    5.83
  -8  12  10   10.49    8.12
   8 -12 -10   -0.00    6.61
   8  12 -10    6.81    5.46
  -8  12  11   -0.00    6.03
   8 -12 -11    1.60    6.45
   8  12 -11    6.42    5.61
  -8  12  12   -0.00    6.21
   8 -12 -12    7.05    6.44
   8  12 -12   -0.00    4.57
  -8  12  13   25.30    9.98
  -8  12  13   12.52    8.30
   8 -12 -13   26.04   10.22
   8  12 -13   12.31    7.40
  -8  12  14    3.63    6.24
   8 -12 -14   -0.00    5.85
   8  12 -14    0.00    5.30
  -8  12  15    0.00    5.98
   8 -12 -15   -0.00    6.09
   8  12 -15    1.09    5.03
  -8  12  16   -0.00    6.06
   8 -12 -16    2.38    6.38
   8  12 -16    0.98    4.62
  -8  12  17    1.21    7.34
   8 -12 -17    8.60    7.56
   8  12 -17   11.41    7.59
  -8  12  18    0.00    6.62
   8 -12 -18    6.30    7.00
   8  12 -18    5.88    6.07
   8 -12 -19    2.19    6.67
   8  12 -19   11.00    8.03
  -8  12  20    6.20    7.95
   8 -12 -20   -0.00    5.46
   8  12 -20   -0.00    6.12
  -8  12  21    7.82    8.33
   8 -12 -21    0.00    6.38
   8  12 -21    1.61    5.57
  -8  12  22    2.18    6.84
   8 -12 -22    0.33    6.50
   8  12 -22    1.67    4.69
  -8  12  23   14.10    9.57
   8  12 -23    0.26    6.90
  -8  12  24    1.07    7.83
   8  12 -24    6.46    6.04
  -8  12  25   -0.00    7.62
  -8  12  26   -0.00    8.04
  -8  12  27    0.64    8.13
  -8  13   1   15.17   10.39
   8 -13  -1    4.26    5.62
   8  13  -1   12.35    4.57
  -8  13   2    2.96    6.92
   8 -13  -2    3.63    6.02
  -8  13   3   -0.00    6.19
   8 -13  -3    6.16    6.54
   8  13  -3   -0.00    3.53
  -8  13   4   11.00    8.72
   8 -13  -4    5.04    6.44
   8  13  -4   13.93    5.87
  -8  13   5   53.88   13.63
   8 -13  -5    7.90    7.37
   8  13  -5   47.55    9.52
  -8  13   6    0.12    4.93
   8  13  -6    0.00    4.34
  -8  13   7    6.70    6.75
   8 -13  -7   -0.00    6.32
   8  13  -7    4.95    5.27
  -8  13   8   -0.00    7.79
   8 -13  -8    4.79    8.44
   8  13  -8    0.00    4.92
  -8  13   9   16.37   10.18
   8 -13  -9   10.81    8.22
   8  13  -9    9.88    6.44
  -8  13  10    0.00    5.64
   8 -13 -10   -0.00    6.80
   8  13 -10   -0.00    5.09
  -8  13  11   10.16    7.87
   8 -13 -11    3.46    6.86
   8  13 -11    0.00    4.70
  -8  13  12    0.01    5.96
   8 -13 -12    4.71    6.28
   8  13 -12    0.00    5.19
  -8  13  13   -0.00    6.93
   8 -13 -13   -0.00    5.70
   8  13 -13    0.00    6.10
  -8  13  14    4.38    6.74
   8 -13 -14   -0.00    5.67
   8  13 -14    5.71    5.32
  -8  13  15   17.00    8.83
   8 -13 -15   -0.00    7.02
  -8  13  16    0.00    6.34
   8 -13 -16   -0.00    6.69
  -8  13  17   -0.00    5.85
   8 -13 -17    2.39    6.23
   8  13 -17    2.42    5.58
  -8  13  18    7.56    7.70
   8  13 -18    4.12    6.29
  -8  13  19   -0.00    7.73
   8 -13 -19    0.00    7.03
   8  13 -19    0.09    5.81
  -8  13  20   -0.00    7.38
   8 -13 -20    0.00    6.62
   8  13 -20   -0.00    5.50
  -8  13  21    4.49    7.38
   8 -13 -21    5.93    7.92
   8 -13 -22    0.00    6.50
  -8  13  23    9.86    9.12
   8 -13 -23    7.86    7.72
  -8  13  24   -0.00    6.50
   8 -13 -24    0.18    5.52
  -8  13  25    4.47    8.56
   8 -13 -25    2.33    5.90
  -8  13  26   -0.00    7.61
   8 -13 -26    2.81    8.02
  -8  14   1   12.63    9.07
   8 -14  -1    8.91    8.42
   8  14  -1   10.65    5.04
  -8  14   2   10.43    7.95
   8  14  -2   13.63    5.50
  -8  14   3   11.80    7.82
   8 -14  -3    2.79    7.01
   8  14  -3    0.00    4.24
  -8  14   4    8.91    7.91
   8 -14  -4    6.21    6.85
   8  14  -4    4.82    4.47
  -8  14   5    0.00    7.62
   8 -14  -5    6.92    7.64
   8  14  -5   -0.00    4.56
  -8  14   6   -0.00    5.95
   8 -14  -6    4.67    6.84
   8  14  -6    7.79    5.29
  -8  14   7   17.20    8.86
   8 -14  -7    6.18    8.30
   8  14  -7    5.28    5.32
  -8  14   8    6.19    6.90
   8 -14  -8    3.26    6.23
   8  14  -8   18.10    6.89
  -8  14   9    0.28    6.07
   8 -14  -9   -0.00    6.17
   8  14  -9    3.57    5.27
  -8  14  10    0.92    5.91
   8 -14 -10    5.59    7.17
   8  14 -10    3.22    5.76
  -8  14  11    4.85    7.75
   8 -14 -11   -0.00    5.96
   8  14 -11    3.98    5.84
  -8  14  12    3.98    7.74
   8 -14 -12    5.91    6.98
   8  14 -12    6.98    6.16
  -8  14  13    5.97    7.16
   8 -14 -13    6.32    6.90
   8  14 -13    5.52    5.37
  -8  14  14    5.96    7.42
   8  14 -14    4.20    5.67
  -8  14  15    1.64    6.18
   8 -14 -15    3.62    6.42
   8  14 -15   -0.00    5.55
  -8  14  16   -0.00    5.43
   8 -14 -16    0.93    6.50
   8  14 -16    1.83    4.93
  -8  14  17   -0.00    6.43
   8 -14 -17    8.23    7.34
  -8  14  18    5.48    7.26
   8 -14 -18    1.12    7.43
  -8  14  19    5.06    7.25
   8 -14 -19    1.52    6.75
  -8  14  20    1.77    7.02
   8 -14 -20   -0.00    6.16
  -8  14  21   -0.00    6.88
  -8  14  22    2.04    8.93
   8 -14 -22    0.93    6.54
  -8  14  23   -0.00    7.66
   8 -14 -23    8.99    8.40
  -8  14  24   -0.00    7.47
  -8  15   1   10.66    9.52
   8 -15  -1    1.59    6.00
   8  15  -1   -0.00    3.47
  -8  15   2   -0.00    7.32
   8 -15  -2    0.05    6.09
   8  15  -2    0.00    4.06
  -8  15   3    3.95    7.66
   8 -15  -3    4.59    6.67
   8  15  -3    2.59    4.22
  -8  15   4    1.40    7.11
   8 -15  -4   -0.00    6.64
   8  15  -4    0.73    4.74
  -8  15   5    0.00    6.68
   8 -15  -5   23.56   10.28
   8  15  -5    5.92    4.71
  -8  15   6    5.23    7.01
   8 -15  -6    0.98    5.57
   8  15  -6    0.97    3.75
   8 -15  -7   -0.00    5.95
   8  15  -7    2.22    5.16
  -8  15   8   -0.00    5.03
   8 -15  -8   -0.00    6.11
   8  15  -8   -0.00    4.34
  -8  15   9    1.06    6.27
   8 -15  -9    2.63    6.68
   8  15  -9    5.92    5.60
  -8  15  10   17.11    9.10
   8 -15 -10    6.77    7.64
   8  15 -10    2.92    5.22
  -8  15  11    4.82    8.42
   8 -15 -11   -0.00    7.01
   8  15 -11    9.99    6.72
  -8  15  12   -0.00    6.82
   8 -15 -12   -0.00    5.73
   8 -15 -13    2.31    6.70
  -8  15  14   -0.00    5.45
   8 -15 -14   -0.00    6.71
  -8  15  15    6.80    8.47
   8 -15 -15   -0.00    6.70
   8 -15 -17   -0.00    5.52
   8 -15 -18    7.09    7.17
   8 -15 -19    5.70    7.07
  -8  16   1   -0.00    7.78
   8 -16  -1   -0.00    5.74
   8  16  -1    0.00    3.88
  -8  16   2   14.64    9.29
   8 -16  -2   -0.00    6.44
   8  16  -2   -0.00    4.43
  -8  16   3   -0.00    5.56
   8 -16  -3   -0.00    6.20
   8  16  -3    3.39    4.45
  -8  16   4   -0.00    7.44
   8 -16  -4    0.92    4.83
   8  16  -4    1.21    4.17
  -8  16   5   -0.00    5.58
   8  16  -5   -0.00    4.24
  -8  16   6    2.21    5.71
   8 -16  -6   14.78    8.32
   8  16  -6    0.15    4.19
  -8  16   7    2.12    7.04
   8 -16  -7    1.22    6.51
  -8  16   8   26.73   11.23
   8 -16  -8   10.37    8.27
  -8  16   9    4.83    6.74
   8 -16  -9   -0.00    6.90
   8 -16 -10    0.00    6.53
   8 -16 -11    0.00    6.16
   8 -16 -12   -0.00    6.46
   8 -16 -13   -0.00    5.94
   8 -16 -14   -0.00    6.67
   8 -17  -1    3.92    6.12
   8 -17  -2   -0.00    6.93
   8 -17  -3   -0.00    7.50
   8 -17  -4   -0.00    6.98
   8 -17  -5    2.74    6.83
   8 -17  -6   -0.00    6.90
   8 -17  -8    0.00    6.47
   8 -17  -9    0.00    6.56
  -7   0   1  970.32   74.25
  -7   0   1  892.17   73.18
   7   0  -1 1085.80   75.08
   7   0  -1  900.74   74.55
  -7   0   2    2.67    5.18
  -7   0   2   -0.00    4.00
  -7   0   2    0.79    4.57
   7   0  -2    2.11    4.57
   7   0  -2   -0.00    6.14
  -7   0   3   24.22    7.46
   7   0  -3   21.10    6.96
   7   0  -3   18.08    7.10
  -7   0   4    1.87    4.36
   7   0  -4    0.31    4.32
   7   0  -4   -0.00    5.10
  -7   0   5   31.39    8.43
   7   0  -5   33.59    8.28
   7   0  -5   58.22   11.07
  -7   0   6    2.79    4.80
   7   0  -6    4.97    5.14
   7   0  -6    1.08    5.01
  -7   0   7  309.84   31.45
   7   0  -7  365.34   32.39
  -7   0   8    4.99    5.35
   7   0  -8   -0.00    6.08
  -7   0   9   20.16    7.66
   7   0  -9   25.74    8.27
  -7   0  10    3.70    5.68
   7   0 -10    0.00    4.43
  -7   0  11  343.15   33.58
   7   0 -11  334.43   34.25
  -7   0  12   -0.00    4.48
   7   0 -12   -0.00    5.27
  -7   0  13  131.55   18.61
   7   0 -13  111.04   17.53
   7   0 -14   -0.00    4.88
   7   0 -15    0.19    5.34
   7   0 -16    0.00    5.99
  -7   0  17  403.06   42.46
   7   0 -17  528.27   46.73
  -7   0  18   -0.00    6.54
   7   0 -18    0.01    6.53
  -7   0  19    9.63    7.36
   7   0 -19    6.72    7.14
  -7   0  20   -0.00    7.22
   7   0 -20    3.34    7.26
  -7   0  21   15.55    9.04
  -7   0  22    1.38    7.24
   7   0 -22   -0.00    6.73
  -7   0  23   50.31   13.29
  -7   0  24   10.67    9.45
  -7   0  25    0.00    7.45
  -7   0  26    0.00    7.41
  -7   0  27   74.94   17.37
  -7   0  28    3.42    8.95
  -7   0  29    5.67    9.19
  -7   0  30    3.41    8.75
  -7   0  31    6.39   10.24
  -7   0  32    3.77    8.69
  -7   0  33   14.29   10.78
  -7   0  34   -0.00    9.42
  -7   0  35   -0.00    7.79
  -7   0  36   -0.00    7.76
  -7   0  37    6.96    8.49
  -7   1   1    1.88    4.64
  -7   1   1    0.00    4.59
  -7   1   1    1.00    4.20
   7  -1  -1    2.16    4.45
   7  -1  -1    0.00    4.42
   7  -1  -1    3.77    5.63
  -7  -1   1    3.76    4.76
   7   1  -1    3.57    4.49
   7   1  -1    1.91    5.76
  -7   1   2   49.64   10.22
  -7   1   2   40.37    9.33
  -7   1   2   45.51    9.54
   7  -1  -2   42.01    9.18
   7  -1  -2   51.96    9.84
   7  -1  -2   46.82   10.31
  -7  -1   2   26.22    7.64
  -7  -1   2   49.49    9.26
   7   1  -2   88.67   11.50
   7   1  -2   53.50   10.47
  -7   1   3  324.30   31.34
  -7   1   3  308.05   30.19
   7  -1  -3  329.75   30.23
   7  -1  -3  304.92   31.65
  -7  -1   3  317.83   29.95
   7   1  -3  362.72   30.58
   7   1  -3  311.00   30.36
  -7   1   4   -0.00    4.89
  -7   1   4    0.00    4.29
   7  -1  -4    3.70    5.07
   7  -1  -4    4.00    6.29
   7   1  -4    0.00    4.41
   7   1  -4    0.10    5.58
  -7   1   5   64.79   12.11
  -7   1   5   71.85   11.75
   7  -1  -5   77.56   12.44
   7  -1  -5   78.21   13.90
  -7  -1   5   95.75   13.28
   7   1  -5   98.27   13.18
   7   1  -5   76.22   12.94
  -7   1   6    0.00    4.74
  -7   1   6    3.96    4.73
   7  -1  -6    0.88    4.72
   7  -1  -6    0.87    5.31
  -7  -1   6    0.00    4.79
   7   1  -6    3.20    4.72
   7   1  -6    3.52    4.79
  -7   1   7   14.77    7.27
   7  -1  -7   19.49    8.33
  -7  -1   7   27.89    8.20
   7   1  -7   43.62    9.49
   7   1  -7   50.16   10.36
  -7   1   8   25.66    7.96
   7  -1  -8   29.07    8.65
  -7  -1   8   10.33    6.54
   7   1  -8   25.79    7.96
   7   1  -8   22.40    7.88
  -7   1   9  309.58   31.24
   7  -1  -9  314.84   32.45
  -7  -1   9  296.21   30.08
   7   1  -9  325.06   31.86
   7  -1 -10   20.62    8.07
  -7  -1  10   35.37    9.18
   7   1 -10   12.79    6.89
  -7   1  11   66.68   12.79
   7  -1 -11   58.90   12.43
  -7  -1  11   81.94   13.63
   7   1 -11   67.45   12.52
  -7   1  12    5.68    6.53
   7  -1 -12   -0.00    5.91
  -7  -1  12    0.54    5.34
   7   1 -12    0.00    4.79
  -7   1  13  153.54   21.10
   7  -1 -13  162.53   22.11
  -7  -1  13  188.77   22.46
   7   1 -13  165.85   21.86
   7  -1 -14    4.28    6.13
  -7  -1  14    7.10    6.38
   7   1 -14   -0.00    5.81
   7  -1 -15  112.12   18.25
   7   1 -15  124.97   18.75
   7  -1 -16   61.43   13.00
   7   1 -16   16.56    8.25
  -7   1  17    7.70    7.15
   7  -1 -17   25.10    9.28
  -7  -1  17   10.98    8.89
   7   1 -17    9.50    7.38
  -7   1  18    0.00    5.08
   7  -1 -18    1.14    6.54
  -7  -1  18   -0.00    6.38
   7   1 -18    2.19    5.96
  -7   1  19  118.38   19.66
   7  -1 -19  193.22   24.27
  -7  -1  19  123.79   20.64
  -7   1  20    1.88    6.89
   7  -1 -20    3.76    7.72
  -7  -1  20    0.66    6.89
  -7   1  21   45.48   12.84
   7  -1 -21   58.49   14.56
  -7  -1  21   44.67   13.09
  -7   1  22    9.12    8.02
   7  -1 -22    0.00    7.05
  -7  -1  22    8.77    7.79
  -7   1  23   56.63   14.19
   7  -1 -23   55.21   14.79
  -7  -1  23   43.51   12.81
  -7   1  24   14.00    9.50
   7  -1 -24    8.39    8.62
  -7  -1  24   19.13   11.31
  -7   1  25   53.06   14.13
   7  -1 -25   61.75   16.07
  -7  -1  25   74.52   17.14
   7   1 -25   34.90   11.90
  -7   1  26    0.00    6.96
  -7  -1  26   -0.00    8.00
   7   1 -26    9.95    8.25
  -7   1  27   -0.00    7.24
  -7  -1  27    7.07    8.68
   7   1 -27    0.26    5.93
  -7   1  28   -0.00    7.21
   7   1 -28   -0.00    7.58
  -7   1  29   32.97   12.78
  -7  -1  29   32.13   12.80
   7   1 -29   18.79   10.10
  -7   1  30    5.19    7.77
  -7  -1  30    7.23    8.60
  -7   1  31    9.18   10.13
  -7  -1  31   11.21   10.96
  -7   1  32    1.53    8.25
  -7  -1  32    5.01    7.92
  -7   1  33   12.31    9.05
  -7  -1  33    5.04    7.73
  -7   1  34    0.00    7.31
  -7  -1  34   -0.00   10.20
  -7   1  35   24.86   12.38
  -7  -1  35   17.76   11.90
  -7   1  36   -0.00    7.58
  -7  -1  36   -0.00    9.18
  -7   1  37   -0.00    8.70
  -7  -1  37    0.00    9.34
  -7   2   1   59.22   11.24
  -7   2   1   71.23   12.19
   7  -2  -1  106.90   14.29
   7  -2  -1   66.78   11.03
   7  -2  -1   71.22   13.27
  -7  -2   1   41.77    8.62
   7   2  -1   59.93    9.76
   7   2  -1   63.09   10.60
  -7   2   2   51.71   10.56
  -7   2   2   50.73   10.25
   7  -2  -2   41.22    9.63
   7  -2  -2   61.18   10.66
   7  -2  -2   48.28   10.81
  -7  -2   2   65.39   10.25
  -7  -2   2   45.85    8.39
   7   2  -2   65.66   10.06
   7   2  -2   45.90    9.53
  -7   2   3   21.10    7.59
  -7   2   3   21.00    7.41
  -7   2   3   17.20    6.05
   7  -2  -3   21.01    7.16
   7  -2  -3    9.88    5.82
   7  -2  -3   12.99    7.36
   7   2  -3   16.34    5.80
   7   2  -3    5.74    5.11
  -7   2   4    4.74    6.32
  -7   2   4    2.27    4.64
   7  -2  -4    0.58    6.40
  -7  -2   4   -0.00    4.47
   7   2  -4    5.56    5.10
   7   2  -4    0.00    4.57
  -7   2   5  271.04   27.89
  -7   2   5  282.25   28.07
   7  -2  -5  284.52   29.59
  -7  -2   5  244.74   25.93
   7   2  -5  281.05   27.31
   7   2  -5  276.52   27.31
  -7   2   6   15.67    7.34
  -7   2   6   25.51    7.69
   7  -2  -6   13.80    7.80
  -7  -2   6   15.37    6.40
   7   2  -6   18.80    6.79
   7   2  -6   12.97    6.19
  -7   2   7  260.82   27.29
  -7   2   7  217.41   25.21
   7  -2  -7  267.08   28.68
  -7  -2   7  256.84   25.63
   7   2  -7  265.88   26.69
   7   2  -7  248.66   26.09
  -7   2   8    3.43    4.74
  -7  -2   8    2.93    5.38
   7   2  -8   -0.00    5.17
   7   2  -8    1.98    4.71
  -7   2   9   78.80   13.28
  -7   2   9   54.51   11.69
   7  -2  -9   73.80   14.04
  -7  -2   9   73.15   12.91
   7   2  -9  103.70   14.18
   7   2  -9   83.26   13.51
  -7   2  10   25.25    9.12
   7  -2 -10   13.77    8.24
  -7  -2  10   21.30    7.70
   7   2 -10    9.67    6.39
  -7   2  11  138.17   19.62
   7  -2 -11  162.13   21.53
  -7  -2  11  162.99   19.92
   7   2 -11  141.16   19.21
  -7   2  12   34.09   10.53
   7  -2 -12   63.17   13.04
  -7  -2  12   25.57    8.35
   7   2 -12   38.48   10.11
   7  -2 -13   53.20   12.41
   7   2 -13   74.72   13.58
   7  -2 -14   10.33    7.55
  -7  -2  14    4.80    6.26
   7   2 -14    5.27    6.34
   7  -2 -15   34.06   10.86
   7   2 -15   23.26    8.77
  -7   2  16  108.56   17.40
   7  -2 -16   91.95   17.18
  -7   2  17   28.97    9.53
   7  -2 -17   35.63   11.53
  -7   2  18   33.74   10.80
   7  -2 -18   37.10   11.63
  -7  -2  18   38.64   11.59
  -7   2  19    5.30    7.75
   7  -2 -19    0.00    7.09
  -7  -2  19    0.11    7.81
  -7   2  20    9.49    8.68
   7  -2 -20    4.23    7.83
  -7  -2  20   18.99   10.00
  -7   2  21   37.67   11.80
  -7  -2  21   71.64   16.21
  -7   2  22    0.20    7.10
   7  -2 -22    5.78    6.89
  -7  -2  22    9.65    8.89
  -7   2  23   29.23   11.44
   7  -2 -23   16.21    9.42
  -7  -2  23   33.70   11.60
  -7   2  24   -0.00    5.79
   7  -2 -24   -0.00    6.79
  -7  -2  24    2.22    7.86
   7   2 -24    1.23    6.41
  -7   2  25   13.25    8.43
  -7  -2  25   11.11    8.44
   7   2 -25   14.76    8.93
  -7   2  26   -0.00    7.47
  -7  -2  26   -0.00    8.06
   7   2 -26    2.48    6.44
  -7   2  27   22.77    9.22
  -7  -2  27   13.70   10.02
   7   2 -27   11.72    8.43
  -7  -2  28    7.80    8.14
   7   2 -28   13.39    8.59
  -7   2  29    2.89    7.68
  -7  -2  29    7.35    8.54
   7   2 -29    5.42    7.80
  -7   2  30   -0.00    6.27
  -7  -2  30    5.02   10.76
   7   2 -30    4.98    7.77
  -7   2  31   12.01    9.93
  -7  -2  31    0.00    8.56
  -7   2  32    4.50    6.93
  -7  -2  32   -0.00    9.83
  -7   2  33   16.01    9.74
  -7  -2  33    0.00   10.32
  -7   2  34   -0.00    6.79
  -7  -2  34    2.40    8.04
  -7   2  35    0.00    8.34
  -7  -2  35    0.00    9.04
  -7   2  36   -0.00    8.93
  -7  -2  36    9.48   10.70
  -7   2  37    0.73    8.62
  -7   3   1    0.36    4.37
  -7   3   1    1.01    4.66
   7  -3  -1    0.63    4.06
   7  -3  -1   -0.00    5.97
  -7  -3   1   -0.00    3.68
  -7  -3   1    0.00    2.54
   7   3  -1    0.20    3.21
   7   3  -1    4.16    5.17
  -7   3   2  213.07   23.76
  -7   3   2  211.75   23.74
  -7   3   2  185.40   22.43
   7  -3  -2  222.10   23.82
   7  -3  -2  185.30   23.63
  -7  -3   2  200.85   20.79
  -7  -3   2  209.92   19.73
   7   3  -2  234.48   21.72
   7   3  -2  175.63   20.32
  -7   3   3   51.10   10.55
  -7   3   3   50.27   11.10
   7  -3  -3   63.96   11.92
  -7  -3   3   52.10    9.55
   7   3  -3   48.41    9.66
  -7   3   4    9.92    6.94
  -7   3   4    3.77    5.58
   7  -3  -4    3.58    4.99
   7  -3  -4    6.41    6.33
  -7  -3   4    8.57    4.83
   7   3  -4    5.44    5.12
   7   3  -4    6.08    4.91
  -7   3   5  112.01   16.55
  -7   3   5  121.91   16.43
   7  -3  -5   80.92   15.35
  -7  -3   5  112.79   14.42
   7   3  -5  105.44   14.56
   7   3  -5   89.15   13.51
  -7   3   6   10.00    6.63
   7  -3  -6   24.69    8.55
  -7  -3   6   17.63    6.91
   7   3  -6   18.85    6.67
  -7   3   7    0.46    4.73
  -7   3   7    3.99    5.52
   7  -3  -7    0.00    6.02
   7   3  -7    4.45    5.31
   7   3  -7    0.74    4.50
  -7   3   8   -0.00    5.49
  -7   3   8    0.85    4.65
   7  -3  -8    0.00    6.06
  -7  -3   8   -0.00    3.85
   7   3  -8   -0.00    5.24
   7   3  -8    0.00    4.82
  -7   3   9  235.76   27.08
  -7   3   9  232.27   25.95
   7  -3  -9  271.53   29.27
  -7  -3   9  279.14   26.63
   7   3  -9  260.36   26.83
   7   3  -9  201.65   24.54
  -7   3  10  101.40   15.33
  -7   3  10   89.97   14.40
   7  -3 -10   67.39   14.67
  -7  -3  10   95.45   14.25
   7   3 -10   55.87   11.52
  -7   3  11    0.00    5.00
   7  -3 -11    0.69    6.13
   7   3 -11    6.41    5.98
   7  -3 -12    1.44    6.24
  -7  -3  12   -0.00    5.16
   7   3 -12   -0.00    5.70
   7  -3 -13   99.65   17.59
  -7  -3  13   92.18   15.65
   7  -3 -14   87.19   17.08
  -7  -3  14  120.01   17.88
  -7   3  15  178.69   23.07
   7  -3 -15  201.51   25.99
  -7   3  16   15.40    8.24
   7  -3 -16   11.92    8.88
  -7   3  17    0.00    4.98
   7  -3 -17    5.75    8.40
  -7   3  18   28.62   10.18
   7  -3 -18   26.04   11.56
  -7  -3  18   24.08   10.63
  -7   3  19  295.85   33.09
   7  -3 -19  340.31   36.77
  -7  -3  19  276.90   33.60
   7   3 -19  280.82   32.43
  -7   3  20    1.90    5.96
   7  -3 -20   -0.00    6.97
  -7  -3  20    0.00    6.61
   7   3 -20    6.42    6.47
  -7   3  21    0.36    6.63
   7  -3 -21    4.65    8.37
  -7  -3  21    1.63    7.10
   7   3 -21    0.00    5.14
  -7   3  22   -0.00    7.30
   7  -3 -22   -0.00    5.89
  -7  -3  22    0.00    8.08
   7   3 -22   -0.00    6.48
  -7   3  23    8.71    9.09
   7  -3 -23   20.19   10.73
  -7  -3  23   12.72    9.62
   7   3 -23    5.17    6.80
  -7   3  24    0.00    5.96
  -7  -3  24    6.98    8.72
   7   3 -24    2.57    6.94
  -7   3  25    4.55    7.03
  -7  -3  25    8.59    9.75
   7   3 -25   11.49    8.31
  -7   3  26    2.01    6.88
  -7  -3  26    0.59    8.15
   7   3 -26   -0.00    5.58
  -7   3  27    6.15    8.04
  -7  -3  27    3.36    8.03
   7   3 -27    2.80    6.42
  -7   3  28   -0.00    6.79
  -7  -3  28    3.93    8.17
   7   3 -28    1.43    6.23
  -7   3  29    3.32    9.04
  -7  -3  29   27.04   12.28
   7   3 -29   16.49   10.34
  -7   3  30    1.31    6.79
  -7  -3  30   14.56   10.23
   7   3 -30    2.66    6.22
  -7   3  31    6.82    8.09
  -7  -3  31   22.04   11.41
   7   3 -31    1.66    7.18
  -7   3  32    4.25    7.76
  -7  -3  32    7.19    9.42
  -7   3  33    3.47    6.76
  -7  -3  33   10.38   10.19
  -7   3  34    6.56    8.63
  -7  -3  34   -0.00    8.57
  -7   3  35    9.55    9.09
  -7  -3  35    9.58    9.94
  -7   3  36    0.00    6.44
  -7  -3  36    1.36    9.70
  -7   4   1   74.08   13.77
  -7   4   1   99.34   15.29
   7  -4  -1   96.54   14.49
   7  -4  -1   83.79   15.00
  -7  -4   1   75.90   11.29
  -7  -4   1   93.28   10.41
   7   4  -1   79.85   11.57
  -7   4   2   96.28   15.61
  -7   4   2  109.12   16.38
  -7   4   2  108.03   16.33
   7  -4  -2  102.87   15.63
   7  -4  -2   88.46   15.57
  -7  -4   2  112.66   13.30
  -7  -4   2  110.54   11.93
   7   4  -2   95.71   13.12
   7   4  -2   91.17   12.68
  -7   4   3   18.53    7.84
  -7   4   3   19.62    7.72
  -7   4   3   28.70    8.72
   7  -4  -3   21.85    8.04
   7  -4  -3   13.43    8.21
  -7  -4   3   33.88    7.12
   7   4  -3    5.47    4.73
  -7   4   4   44.68   10.89
  -7   4   4   27.76    9.23
   7  -4  -4   46.87   10.43
   7  -4  -4   56.72   12.47
  -7  -4   4   53.35    9.16
   7   4  -4   52.92    9.60
  -7   4   5  103.25   15.65
  -7   4   5   79.05   13.98
   7  -4  -5   53.79   12.47
   7  -4  -5   90.81   15.12
  -7  -4   5   69.89   11.34
   7   4  -5   79.12   12.26
   7   4  -5   79.35   11.92
  -7   4   6   88.64   14.62
  -7   4   6   88.15   14.47
   7  -4  -6   84.51   15.16
  -7  -4   6   63.71   11.66
   7   4  -6   81.83   12.78
   7   4  -6   75.77   12.14
  -7   4   7   30.48    9.55
  -7   4   7   28.58    8.91
   7  -4  -7   29.26   10.89
  -7  -4   7   53.53   10.11
   7   4  -7   31.62    8.98
   7   4  -7   50.08    9.65
  -7   4   8   62.46   12.25
  -7   4   8   56.42   12.34
   7  -4  -8   42.92   12.03
  -7  -4   8   64.26   11.20
   7   4  -8   61.35   11.81
   7   4  -8   58.73   10.91
  -7   4   9   40.11   10.71
   7  -4  -9   42.50   11.41
   7   4  -9   32.08    8.97
  -7   4  10    0.90    5.66
   7  -4 -10    0.14    5.66
  -7  -4  10   -0.00    4.58
   7   4 -10    3.45    5.10
  -7   4  11  123.07   18.57
   7  -4 -11  141.57   21.27
  -7  -4  11  143.71   19.10
  -7   4  12  129.52   18.33
   7  -4 -12  107.76   18.96
  -7  -4  12  107.32   16.92
  -7   4  13  147.96   19.67
   7  -4 -13  121.24   20.64
  -7  -4  13  132.01   19.58
  -7   4  14    8.28    7.13
   7  -4 -14   42.82   11.86
  -7  -4  14   29.59   10.32
  -7   4  15  103.92   16.34
   7  -4 -15   64.98   14.97
   7   4 -15   51.95   12.15
  -7   4  16   24.96    9.57
   7  -4 -16   19.89   10.38
   7   4 -16   27.31   10.14
  -7   4  17  104.26   18.08
   7  -4 -17  147.89   22.13
   7   4 -17  107.53   17.86
  -7   4  18   32.45   10.25
   7  -4 -18   30.50   11.69
  -7  -4  18   16.62    9.44
   7   4 -18   17.71    8.80
  -7   4  19    7.79    8.03
   7  -4 -19   16.61   10.10
  -7  -4  19   13.15    9.26
   7   4 -19    0.16    5.30
  -7   4  20   35.49   10.69
   7  -4 -20   30.52   11.70
  -7  -4  20   10.52   10.68
   7   4 -20   34.13   11.11
  -7   4  21   34.88   11.06
  -7  -4  21   46.79   14.44
   7   4 -21   63.63   14.85
  -7   4  22   35.33   11.42
  -7  -4  22    8.78    9.52
   7   4 -22   36.13   12.09
  -7   4  23   -0.00    6.49
  -7  -4  23    6.76    8.40
   7   4 -23    9.79    8.12
  -7  -4  24    7.97    9.16
   7   4 -24    3.07    6.70
  -7   4  25    0.86    6.71
  -7  -4  25    1.26    8.94
   7   4 -25    4.69    8.60
  -7   4  26    0.27    5.83
  -7  -4  26   20.38   11.24
   7   4 -26   22.36   10.46
  -7   4  27   -0.00    6.56
  -7  -4  27    6.88    9.77
   7   4 -27    6.12    7.65
  -7   4  28    6.36    7.49
  -7  -4  28   17.72   11.49
   7   4 -28    7.91    8.29
  -7   4  29   16.64    8.90
  -7  -4  29    0.24   10.39
   7   4 -29    0.00    6.41
  -7   4  30   -0.00    7.55
  -7  -4  30    2.34    7.41
   7   4 -30    8.78    8.27
  -7   4  31    6.01    7.56
  -7  -4  31    6.34    9.45
   7   4 -31    4.26    7.55
  -7   4  32    1.28    7.07
  -7  -4  32    3.31    9.37
   7   4 -32    2.16    8.09
  -7   4  33   14.29    9.62
  -7  -4  33   23.31   13.18
  -7   4  34    0.16    7.07
  -7  -4  34    0.00    7.54
  -7   4  35    1.02    7.61
  -7  -4  35    1.34    5.95
  -7   4  36   -0.00    7.88
  -7  -4  36    1.54    7.74
  -7   5   1    0.28    4.98
  -7   5   1    3.85    5.76
   7  -5  -1   -0.00    5.30
   7  -5  -1   -0.00    5.88
  -7  -5   1    3.16    3.67
  -7  -5   1   -0.00    2.32
   7   5  -1   -0.00    3.99
   7   5  -1   -0.00    3.53
  -7   5   2   -0.00    5.29
   7  -5  -2    2.51    3.98
   7  -5  -2    7.20    7.17
  -7  -5   2    2.11    3.58
  -7  -5   2   -0.00    2.27
   7   5  -2    0.00    3.83
   7   5  -2    3.33    4.07
  -7   5   3   33.78   10.92
  -7   5   3   25.93    9.00
  -7   5   3   66.17   12.73
   7  -5  -3   53.69   11.45
  -7  -5   3   31.33    7.47
   7   5  -3   44.74    8.83
   7   5  -3   36.71    7.91
  -7   5   4  121.36   18.25
  -7   5   4  132.78   18.94
  -7   5   4  103.20   17.12
   7  -5  -4  111.65   17.56
   7  -5  -4  166.86   20.84
  -7  -5   4  137.87   15.56
   7   5  -4  115.97   15.51
   7   5  -4  127.84   15.29
  -7   5   5   63.70   12.31
   7  -5  -5   25.75   10.70
  -7  -5   5   33.98    7.98
   7   5  -5   51.81    9.87
  -7   5   6    0.00    5.50
   7  -5  -6    4.83    6.55
  -7  -5   6    4.18    5.15
   7   5  -6    4.69    4.88
  -7   5   7   14.94    8.37
  -7  -5   7   11.14    6.35
   7   5  -7   19.61    6.73
  -7   5   8   69.41   14.37
   7  -5  -8   75.63   15.34
  -7  -5   8  112.64   14.71
   7   5  -8   92.38   13.63
  -7   5   9  117.70   18.45
   7  -5  -9  142.48   20.84
  -7  -5   9  138.25   18.06
   7   5  -9  128.09   17.23
  -7   5  10   41.84   11.25
   7  -5 -10   32.92   10.84
  -7  -5  10   45.09   10.74
   7   5 -10   31.35    8.71
   7  -5 -11  147.28   21.15
  -7  -5  11   94.18   16.47
  -7   5  12   -0.00    6.62
  -7   5  12   -0.00    5.50
   7  -5 -12    7.35    7.82
   7   5 -12    4.41    5.45
  -7   5  13   49.14   13.04
  -7   5  13   40.56   11.36
   7  -5 -13   65.57   14.76
  -7  -5  13   49.86   11.92
   7   5 -13   44.80   10.48
  -7   5  14   16.43    9.63
  -7   5  14   51.76   12.23
   7  -5 -14   40.49   12.94
  -7  -5  14   64.42   13.50
   7   5 -14   57.90   11.57
  -7   5  15  155.51   22.20
  -7   5  15  181.39   23.07
   7  -5 -15  152.05   23.51
   7   5 -15  143.60   20.70
  -7   5  16    0.00    7.24
   7  -5 -16   -0.00    7.50
   7   5 -16    6.00    6.36
  -7   5  17    7.06    8.00
   7  -5 -17    7.60    8.28
  -7  -5  17    1.96    7.88
   7   5 -17    1.15    5.64
  -7   5  18    6.54    8.58
   7  -5 -18   14.67    9.09
  -7  -5  18    0.00    7.45
   7   5 -18    8.48    6.65
   7  -5 -19   40.67   12.98
  -7  -5  19   43.17   13.61
   7   5 -19   40.26   10.91
  -7   5  20   22.50    9.92
  -7  -5  20   28.24   11.45
   7   5 -20   35.60   10.37
  -7   5  21   15.96    9.43
  -7  -5  21   25.02   11.70
   7   5 -21    3.22    6.22
  -7   5  22   -0.00    5.79
  -7  -5  22    4.36    9.18
   7   5 -22   -0.00    6.73
  -7   5  23    0.52    7.11
  -7  -5  23    8.98    9.41
   7   5 -23    4.36    6.63
  -7   5  24   17.07    9.81
   7   5 -24   11.80    8.11
  -7   5  25    0.00    6.77
   7   5 -25    9.63    7.94
  -7   5  26    0.00    7.16
  -7  -5  26    9.51    8.91
   7   5 -26    0.90    6.69
  -7   5  27    1.14    6.53
  -7  -5  27    3.41    7.11
   7   5 -27    3.02    6.36
  -7   5  28    0.29    7.14
  -7  -5  28    0.00    7.99
   7   5 -28    1.40    6.93
  -7  -5  29    1.88    8.91
   7   5 -29    1.12    6.05
  -7   5  30    5.15    8.80
  -7  -5  30   22.30   11.31
   7   5 -30    4.70    8.33
  -7   5  31    1.08    7.49
  -7  -5  31   19.38   12.25
   7   5 -31    3.14    6.46
  -7   5  32    0.00    7.61
  -7  -5  32    0.78   10.00
  -7   5  33    1.73    8.59
  -7  -5  33    5.20    8.02
  -7   5  34    3.72    7.85
  -7  -5  34   11.38   10.03
  -7   5  35   -0.00    8.83
  -7   5  36    0.25    7.35
  -7   6   1   74.79   14.64
  -7   6   1   89.93   15.82
  -7  -6   1   78.67   10.54
   7   6  -1  107.95   12.20
  -7   6   2   80.12   14.65
  -7   6   2   56.95   13.20
   7  -6  -2   65.34   13.63
  -7  -6   2   81.98   10.46
  -7  -6   2   60.92    7.25
   7   6  -2   61.91    9.71
  -7   6   3   57.26   12.27
  -7   6   3   41.35   11.45
   7  -6  -3   34.78   11.30
  -7  -6   3   44.14    8.03
  -7  -6   3   40.24    6.17
   7   6  -3   44.08    8.26
  -7   6   4   17.51    7.93
  -7   6   4   13.47    8.26
   7  -6  -4   13.57    8.66
  -7  -6   4   11.11    5.46
   7   6  -4   10.05    5.13
  -7   6   5   -0.00    5.12
  -7  -6   5    4.22    4.27
   7   6  -5    0.32    4.14
  -7   6   6  107.97   17.66
   7  -6  -6   85.59   16.21
   7   6  -6  123.84   15.18
  -7   6   7  188.63   22.81
   7  -6  -7  125.17   20.61
  -7  -6   7  143.43   17.96
  -7   6   8   58.03   13.83
   7  -6  -8   65.17   14.84
  -7  -6   8   66.38   12.08
   7   6  -8   63.80   11.67
  -7   6   9   -0.00    6.99
  -7   6   9    3.01    6.45
  -7  -6   9    0.00    5.31
   7   6  -9    0.00    5.38
   7   6  -9    5.75    4.86
  -7   6  10   58.88   14.31
  -7   6  10  111.09   17.65
   7  -6 -10   68.10   15.26
   7   6 -10   95.09   14.21
   7   6 -10   96.20   13.82
  -7   6  11  134.51   19.85
  -7   6  11  146.75   20.76
   7  -6 -11  135.18   21.66
  -7  -6  11  170.96   21.17
   7   6 -11  127.08   17.84
  -7   6  12    4.63    6.56
  -7   6  12    9.28    8.41
   7  -6 -12    8.79    8.01
  -7  -6  12    1.92    6.23
   7   6 -12    0.00    4.63
  -7   6  13   16.96    8.67
  -7   6  13   18.38    8.80
   7  -6 -13   13.43    9.48
  -7  -6  13   11.80    8.56
   7   6 -13    6.29    5.95
  -7   6  14   27.95   10.11
  -7   6  14    7.76    6.65
   7  -6 -14    9.50    8.99
  -7  -6  14    8.08    8.65
   7   6 -14    0.00    4.74
  -7   6  15    3.26    6.70
  -7   6  15    0.00    6.54
   7  -6 -15   -0.00    7.97
   7   6 -15    2.26    5.30
  -7   6  16   41.75   12.20
  -7   6  16   50.81   13.06
   7  -6 -16   56.26   14.95
   7   6 -16   36.46   10.44
  -7   6  17   47.94   13.41
  -7  -6  17   36.21   13.04
   7   6 -17   77.77   13.90
  -7   6  18   68.50   15.01
   7   6 -18   74.61   14.27
  -7   6  19    8.96    7.77
  -7  -6  19    3.08    7.88
   7   6 -19    0.95    6.10
  -7   6  20    2.66    7.48
  -7  -6  20    4.07    8.50
   7   6 -20   -0.00    6.67
  -7   6  21    2.89    6.73
  -7  -6  21    2.74    8.09
   7   6 -21    0.69    5.76
  -7  -6  22   38.02   12.90
   7   6 -22   24.67    9.45
  -7   6  23   17.14    9.21
  -7  -6  23   10.55    8.77
   7   6 -23   10.45    7.40
  -7   6  24   11.44    8.20
  -7  -6  24    1.08    7.25
   7   6 -24    2.82    6.00
  -7   6  25   -0.00    4.93
  -7  -6  25   -0.00    8.20
   7   6 -25   -0.00    5.61
  -7   6  26   21.55    9.62
  -7  -6  26   29.66   12.30
   7   6 -26   37.50   11.84
  -7   6  27    9.81    7.63
  -7  -6  27   -0.00    8.98
   7   6 -27    8.57    8.48
  -7   6  28   15.57    9.09
  -7  -6  28   24.57   11.74
   7   6 -28    3.40    7.86
  -7   6  29    4.19    7.50
  -7  -6  29    1.92    8.51
   7   6 -29    2.65    7.39
  -7   6  30    3.09    6.97
  -7  -6  30    2.91    7.64
   7   6 -30    6.06    6.96
  -7   6  31   12.29    8.59
  -7  -6  31    8.76    9.84
  -7   6  32   13.17    9.15
  -7  -6  32   13.26   10.37
   7   6 -32    6.77    8.71
  -7   6  33   -0.00    7.54
  -7  -6  33   -0.00    8.17
   7   6 -33   -0.00    6.53
  -7   6  34   -0.00    7.76
  -7  -6  34   -0.00    9.21
  -7   6  35    0.00    6.90
  -7  -6  35    2.42    9.50
  -7   7   1    2.47    6.33
  -7   7   1    1.40    6.26
   7  -7  -1    1.22    6.76
   7   7  -1    7.87    4.62
  -7   7   2   42.70   11.38
   7  -7  -2   13.53    7.22
  -7  -7   2   34.43    7.04
   7   7  -2   33.83    7.40
  -7   7   3    8.91    6.82
  -7   7   3   27.71    9.75
   7  -7  -3    9.94    7.08
   7  -7  -3   10.45    7.06
  -7  -7   3    5.70    4.50
  -7  -7   3    6.43    2.60
   7   7  -3   13.39    5.42
  -7   7   4  277.00   31.17
  -7   7   4  269.24   30.69
   7  -7  -4  230.06   28.34
   7  -7  -4  294.80   31.62
  -7  -7   4  258.08   25.04
   7   7  -4  293.76   26.10
  -7   7   5  123.88   18.15
  -7   7   5  103.19   17.53
  -7   7   5   86.18   16.91
   7  -7  -5   85.56   15.76
   7  -7  -5   95.19   17.11
  -7  -7   5  102.41   13.27
   7   7  -5  109.65   13.84
   7   7  -5   93.54   12.76
  -7   7   6   15.31    7.94
  -7   7   6   16.27    8.50
   7  -7  -6    6.92    7.85
  -7  -7   6    7.58    5.14
   7   7  -6   10.60    5.68
   7   7  -6   23.33    6.48
  -7   7   7   60.05   13.61
  -7   7   7   84.97   15.89
   7  -7  -7   40.67   12.04
  -7  -7   7   77.84   12.83
   7   7  -7   76.87   11.58
  -7   7   8   11.95    8.72
   7  -7  -8   10.64    8.41
   7  -7  -8    5.83    8.45
   7   7  -8   17.22    6.13
  -7   7   9   44.07   11.67
  -7   7   9   38.63   11.47
   7  -7  -9   25.99    9.20
   7  -7  -9   47.43   13.20
  -7  -7   9   35.56   10.06
   7   7  -9   33.05    8.19
   7   7  -9   33.74    8.09
  -7   7  10  112.17   18.34
  -7   7  10   99.99   17.35
   7  -7 -10   93.48   16.24
   7  -7 -10  106.27   18.89
  -7  -7  10  117.97   16.99
   7   7 -10   94.25   13.81
   7   7 -10   78.68   13.33
  -7   7  11   20.08   10.90
  -7   7  11   43.28   11.70
   7  -7 -11   22.06   10.51
  -7  -7  11   24.49    9.13
   7   7 -11   26.56    8.32
  -7   7  12    5.05    7.48
  -7   7  12    3.35    7.44
  -7  -7  12    0.00    6.41
   7   7 -12   -0.00    4.86
  -7   7  13   18.65    8.65
   7  -7 -13    6.82    7.85
  -7  -7  13   27.14   10.30
  -7   7  14  150.30   21.91
  -7  -7  14  173.67   23.92
  -7   7  15   -0.00    6.83
  -7   7  16    2.18    7.20
  -7   7  17    2.34    7.19
  -7  -7  17    5.61    7.32
  -7  -7  18   11.34    8.04
  -7   7  19    6.01    8.44
  -7  -7  19    1.30    7.28
   7   7 -19    1.88    4.96
  -7   7  20   32.55   11.30
  -7  -7  20   31.21   12.05
   7   7 -20   43.27   11.38
  -7   7  21    0.00    5.92
  -7  -7  21   -0.00    5.67
   7   7 -21    3.45    6.64
  -7   7  22    2.79    5.73
  -7  -7  22   10.52    8.87
   7   7 -22    2.29    5.31
  -7   7  23    0.00    6.27
  -7  -7  23   -0.00    7.36
   7   7 -23   -0.00    5.83
  -7   7  24   30.94   11.53
  -7  -7  24   30.17   12.30
   7   7 -24   26.95    9.87
  -7   7  25   -0.00    6.18
  -7  -7  25    5.84    7.96
   7   7 -25    4.86    7.08
  -7  -7  26   10.22    9.80
   7   7 -26   12.31    7.98
  -7   7  27    1.10    6.79
  -7  -7  27    3.57    8.83
   7   7 -27    0.00    6.58
  -7   7  28    0.00    6.68
  -7  -7  28   -0.00    8.30
   7   7 -28    6.09    7.46
  -7   7  29    1.26    6.54
  -7  -7  29    0.00    9.24
   7   7 -29    3.82    7.23
  -7   7  30   13.26    8.61
  -7  -7  30   15.21   11.71
   7   7 -30    2.63    7.37
  -7   7  31    0.57    6.90
  -7  -7  31   10.70   10.49
   7   7 -31   -0.00    6.94
  -7   7  32   -0.00    6.51
  -7  -7  32   -0.00    9.73
   7   7 -32   14.70    9.34
  -7   7  33   -0.00    6.54
  -7  -7  33   -0.00    8.99
   7   7 -33    1.05    6.90
  -7   7  34    4.74    7.59
  -7  -7  34    0.00    9.00
   7   7 -34    2.92    6.62
  -7   7  35    0.00    7.51
  -7   8   1   49.00   12.90
  -7   8   1   54.17   13.70
   7  -8  -1   26.04   10.05
   7   8  -1   47.26    7.62
  -7   8   2  110.42   17.99
  -7   8   2   99.42   17.72
   7  -8  -2  108.73   17.35
   7   8  -2   95.32   12.13
  -7   8   3    9.01    7.57
  -7   8   3    0.00    6.88
   7  -8  -3    5.84    6.28
  -7  -8   3   11.22    5.01
   7   8  -3    7.39    4.54
  -7   8   4   31.62   10.40
  -7   8   4   32.85   11.20
   7  -8  -4   28.68   10.07
  -7  -8   4   42.05    8.15
  -7   8   5   -0.00    7.32
   7  -8  -5    7.15    6.56
   7  -8  -5   31.89   11.05
  -7  -8   5   13.49    5.93
   7   8  -5   14.66    5.04
  -7   8   6   37.46   10.77
  -7   8   6   29.49   10.86
   7  -8  -6    9.32    6.49
   7  -8  -6   22.58   10.26
  -7  -8   6   27.92    7.80
   7   8  -6   25.87    6.93
  -7   8   7    4.69    6.11
  -7   8   7   11.16    8.39
   7  -8  -7    1.40    5.86
   7  -8  -7   -0.00    6.69
  -7  -8   7    0.00    5.04
   7   8  -7    1.41    3.70
  -7   8   8   77.70   15.38
  -7   8   8   65.65   15.55
   7  -8  -8   61.97   13.62
   7  -8  -8   91.35   16.93
  -7  -8   8   63.28   12.82
   7   8  -8   64.94   10.96
   7   8  -8   63.32   11.39
  -7   8   9    2.99    6.26
   7  -8  -9   -0.00    6.74
   7  -8  -9    0.70    7.32
  -7  -8   9    4.31    5.76
   7   8  -9   -0.00    4.81
   7   8  -9    7.52    5.36
  -7   8  10   26.93   10.29
   7  -8 -10    9.42    7.60
  -7  -8  10   10.52    7.46
   7   8 -10    8.53    5.60
  -7   8  11   -0.00    7.23
   7  -8 -11    0.66    5.68
  -7  -8  11    0.00    6.84
   7   8 -11    1.45    4.78
  -7   8  12  114.37   19.82
   7   8 -12  147.99   18.84
  -7   8  13   -0.00    6.21
  -7  -8  13    3.30    6.04
   7   8 -13    0.71    4.55
  -7   8  14   10.95    8.74
   7   8 -14    6.17    6.33
  -7   8  15    4.32    7.24
   7   8 -15    1.86    5.38
  -7   8  16   50.73   12.70
  -7  -8  16   74.60   15.71
   7   8 -16   48.10   11.26
  -7   8  17   -0.00    6.38
  -7  -8  17    0.56    6.13
   7   8 -17    0.00    5.11
  -7   8  18   14.29    8.11
  -7  -8  18   17.68    9.65
   7   8 -18   16.53    7.53
  -7  -8  19    1.37    7.05
   7   8 -19    1.29    5.78
  -7   8  20   26.34    9.79
  -7  -8  20   17.11   10.39
   7   8 -20    6.73    6.46
  -7  -8  21   -0.00    8.00
   7   8 -21    0.35    4.36
  -7   8  22    5.59    7.71
  -7  -8  22    7.34    8.61
   7   8 -22   11.89    7.73
  -7   8  23   23.71   10.72
  -7  -8  23   26.50   12.29
   7   8 -23   13.43    7.21
  -7   8  24   12.12    8.19
  -7  -8  24   13.04   11.43
   7   8 -24    1.19    5.22
  -7   8  25    2.79    6.41
  -7  -8  25    0.00    7.86
   7   8 -25    0.00    6.10
  -7   8  26    0.00    6.83
  -7  -8  26    5.91    9.89
   7   8 -26    9.52    8.10
  -7   8  27   11.47    7.82
  -7  -8  27    1.97    8.15
  -7   8  28    4.60    8.37
  -7  -8  28   33.72   14.31
   7   8 -28    2.48    6.17
  -7   8  29   -0.00    6.42
  -7  -8  29   -0.00    8.07
   7   8 -29   -0.00    6.55
  -7   8  30    1.29    6.29
  -7  -8  30    4.07    9.41
   7   8 -30   -0.00    6.08
  -7  -8  31    0.00    9.19
   7   8 -31    4.55    7.15
  -7   8  32   14.28    8.90
  -7  -8  32   13.66   11.40
   7   8 -32   -0.00    6.64
  -7   8  33   -0.00    7.18
  -7  -8  33   -0.00    8.88
   7   8 -33    0.35    5.85
  -7   8  34   -0.00    6.87
  -7  -8  34    7.05   10.48
   7   8 -34   -0.00    6.68
  -7   8  35    1.34    6.18
  -7   9   1   -0.00    7.42
   7  -9  -1    4.13    7.11
   7   9  -1   -0.00    2.84
   7  -9  -2   27.66   10.56
   7   9  -2   23.24    5.80
   7  -9  -3   -0.00    5.79
   7   9  -3    0.00    3.23
   7  -9  -4   33.65   10.72
   7   9  -4   44.19    8.39
  -7   9   5    4.83    5.90
   7  -9  -5   -0.00    5.17
   7   9  -5    4.83    4.26
  -7   9   6   23.32    9.40
   7  -9  -6   30.06    9.76
   7   9  -6   16.83    6.10
  -7   9   7   28.13    9.57
   7  -9  -7    6.27    7.48
  -7  -9   7   13.01    6.90
   7   9  -7   12.88    5.98
  -7   9   8   48.46   12.73
  -7   9   8   44.04   11.96
   7  -9  -8   32.66   10.82
  -7  -9   8   31.33    9.86
   7   9  -8   30.78    7.74
  -7   9   9    0.74    5.62
   7  -9  -9   -0.00    5.57
  -7  -9   9    1.67    5.51
   7   9  -9    0.48    4.49
  -7   9  10  117.50   18.70
   7  -9 -10   71.71   15.88
   7   9 -10  108.30   14.81
  -7   9  11    2.56    6.42
   7  -9 -11   -0.00    4.95
  -7  -9  11    2.17    5.39
   7   9 -11    2.50    4.59
  -7   9  12   13.34    8.21
   7  -9 -12    0.00    6.18
  -7  -9  12    2.20    5.54
   7   9 -12    7.22    5.39
  -7   9  13    0.00    6.50
   7  -9 -13    6.21    6.26
  -7  -9  13    4.21    6.64
   7   9 -13    4.00    5.96
  -7   9  14   66.15   14.32
   7   9 -14   42.60   10.93
  -7   9  15   -0.00    7.00
   7   9 -15    0.10    4.95
  -7   9  16   10.19    9.39
  -7  -9  16   18.13    9.36
   7   9 -16    2.24    5.18
  -7  -9  17   -0.00    6.98
   7   9 -17   -0.00    5.42
  -7   9  18   18.91    9.17
  -7  -9  18   25.38   10.90
   7   9 -18   24.05    8.38
  -7   9  19   -0.00    5.95
  -7  -9  19    1.09    6.92
   7   9 -19    2.51    5.92
  -7   9  20   28.09   10.11
  -7  -9  20   24.94   11.58
   7   9 -20   11.04    6.64
  -7   9  21   -0.00    6.80
  -7  -9  21   -0.00    6.04
   7   9 -21    1.60    5.84
  -7   9  22    7.73    9.08
  -7  -9  22    0.88    7.96
   7   9 -22    0.00    5.51
  -7   9  23    2.17    7.46
  -7  -9  23    0.00    6.90
   7   9 -23    0.00    5.80
  -7  -9  24    6.49    9.03
   7   9 -24   24.37    9.14
  -7   9  25   -0.00    6.88
  -7  -9  25    2.89    7.86
   7   9 -25   -0.00    3.27
  -7   9  26    1.78    6.86
  -7  -9  26    1.52    8.09
   7   9 -26    0.85    5.88
  -7   9  27    0.00    6.51
  -7  -9  27   -0.00    6.86
   7   9 -27    2.22    5.63
  -7   9  28    2.46    8.71
  -7  -9  28    2.92    9.07
   7   9 -28    0.00    6.66
  -7   9  29   -0.00    6.58
  -7  -9  29   -0.00    8.62
   7   9 -29    3.33    7.09
  -7   9  30   -0.00    7.46
  -7  -9  30    3.63    9.79
   7   9 -30    3.34    6.43
  -7   9  31    1.98    7.32
  -7  -9  31    0.00   10.66
   7   9 -31    1.79    5.88
  -7   9  32   -0.00    6.86
  -7  -9  32    3.95   10.45
   7   9 -32    8.14    7.61
  -7   9  33   -0.00    6.42
  -7  -9  33   -0.00    9.33
   7   9 -33    0.00    7.17
  -7   9  34    2.10    6.78
   7   9 -34    4.52    7.42
   7   9 -35    0.82    6.63
  -7  10   1   15.16    7.73
   7 -10  -1    8.57    7.88
  -7  10   2   45.84   12.14
   7 -10  -2   40.42   11.80
  -7  10   3    0.60    4.85
   7 -10  -3   -0.00    5.61
   7  10  -3   -0.00    2.99
  -7  10   4   -0.00    6.50
   7 -10  -4   -0.00    5.75
   7  10  -4    2.76    4.13
  -7  10   5   -0.00    5.40
   7 -10  -5    1.84    5.88
   7  10  -5    2.32    4.26
  -7  10   6  145.50   21.21
   7 -10  -6  117.04   19.07
   7  10  -6  109.95   14.99
  -7  10   7   -0.00    5.02
   7 -10  -7    1.44    4.70
   7  10  -7    0.21    4.52
  -7  10   8   -0.00    5.08
   7 -10  -8    0.34    4.33
   7  10  -8    1.64    5.23
  -7  10   9    4.95    6.72
  -7  10   9   -0.00    5.91
   7 -10  -9   14.43    8.43
   7  10  -9    0.63    5.20
  -7  10  10   -0.00    5.64
   7 -10 -10   15.33    8.43
   7  10 -10   -0.00    5.08
  -7  10  11    4.50    7.11
   7  10 -11    2.43    4.40
  -7  10  12   32.45   10.94
   7 -10 -12    4.83    7.50
   7  10 -12   40.57    9.55
  -7  10  13   -0.00    6.48
   7 -10 -13    0.00    5.99
   7  10 -13   -0.00    5.68
  -7  10  14    0.00    6.10
   7 -10 -14   -0.00    5.90
   7  10 -14    6.41    6.48
  -7  10  15    3.66    7.09
   7 -10 -15    2.45    5.82
  -7 -10  15    0.00    6.82
   7  10 -15    2.79    5.92
  -7  10  16   32.81   11.56
   7 -10 -16   41.12   12.06
  -7 -10  16   31.62   11.77
  -7  10  17   -0.00    6.50
  -7 -10  17   -0.00    6.98
   7  10 -17    0.00    5.41
  -7  10  18   29.78   11.32
  -7 -10  18   35.06   12.68
   7  10 -18   27.17    9.59
  -7  10  19    7.05    9.16
  -7 -10  19    7.96    8.46
   7  10 -19    4.96    5.78
  -7  10  20   -0.00    6.28
  -7 -10  20   17.69   10.04
   7  10 -20    0.00    6.58
  -7  10  21    1.29    7.01
  -7 -10  21    2.46    8.05
   7  10 -21    0.00    5.71
  -7  10  22   34.02   11.70
  -7 -10  22   29.71   12.22
   7  10 -22   32.21   10.89
  -7  10  23    5.45    7.58
  -7 -10  23    3.45    8.27
   7  10 -23   -0.00    4.68
  -7  10  24   -0.00    7.60
  -7 -10  24    0.50    6.26
   7  10 -24    1.53    5.40
  -7  10  25    1.32    7.42
  -7 -10  25   -0.00    6.24
   7  10 -25   -0.00    4.82
  -7  10  26    9.38    9.26
  -7 -10  26   20.82   11.08
   7  10 -26    7.19    6.67
  -7  10  27    6.80    8.56
  -7 -10  27    1.89    8.44
   7  10 -27   -0.00    6.10
  -7 -10  28    0.00    7.47
   7  10 -28   13.62    8.86
  -7  10  29    0.00    7.43
  -7 -10  29    3.09    8.63
   7  10 -29   -0.00    5.82
  -7  10  30   -0.00    7.13
  -7 -10  30    0.38    9.38
   7  10 -30   -0.00    6.77
  -7  10  31    2.82    7.89
  -7 -10  31   -0.00    8.81
   7  10 -31   -0.00    5.97
  -7  10  32    8.16    9.07
  -7 -10  32    7.85    9.58
   7  10 -32   -0.00    6.81
  -7  10  33   -0.00    6.74
   7  10 -33   -0.00    6.44
  -7  11   1    1.57    5.15
   7 -11  -1    0.61    5.49
   7  11  -1    1.21    3.65
  -7  11   2    7.36    7.25
   7 -11  -2    5.32    7.23
   7  11  -2    3.94    3.65
  -7  11   3    4.53    5.91
   7 -11  -3    5.80    5.91
   7  11  -3    4.22    3.85
  -7  11   4   30.56   10.27
   7 -11  -4   35.32   11.04
   7  11  -4   28.95    7.30
  -7  11   5   25.40   10.40
   7 -11  -5   45.37   11.77
   7  11  -5   13.19    6.16
  -7  11   6    0.69    6.41
   7 -11  -6    2.43    5.51
   7  11  -6    2.43    4.29
  -7  11   7    6.11    7.07
   7 -11  -7    2.28    6.29
   7  11  -7    7.61    5.23
  -7  11   8   30.03   10.96
   7 -11  -8    8.13    6.43
   7  11  -8   21.37    6.73
  -7  11   9   -0.00    5.27
   7 -11  -9    0.00    6.07
   7  11  -9    2.56    4.77
  -7  11  10   27.96   10.42
   7 -11 -10   24.27    9.70
   7  11 -10   22.35    7.14
  -7  11  11    0.00    6.47
   7 -11 -11   -0.00    5.83
   7  11 -11   -0.00    5.03
  -7  11  12   -0.00    6.06
   7 -11 -12    1.10    5.74
   7  11 -12    0.00    5.77
  -7  11  13    2.22    5.69
   7  11 -13    2.97    4.97
  -7  11  14   35.32   11.53
   7 -11 -14   13.23    8.69
   7  11 -14   28.97    8.89
  -7  11  15    2.34    7.52
   7 -11 -15    0.37    5.76
   7  11 -15    0.00    5.04
   7 -11 -16    0.00    5.48
   7  11 -16   10.75    7.71
  -7  11  17    0.00    6.72
   7 -11 -17   -0.00    5.20
   7  11 -17   -0.00    5.57
  -7  11  18    7.36    7.92
   7 -11 -18   20.03    8.73
   7  11 -18    9.70    7.47
  -7  11  19    5.10    7.50
  -7 -11  19    5.53    9.30
   7  11 -19    3.02    5.55
  -7  11  20   15.31   10.36
  -7 -11  20    5.49    9.71
   7  11 -20   21.67    9.11
  -7  11  21   -0.00    6.50
  -7 -11  21   -0.00    7.91
  -7  11  22   10.37    8.30
  -7 -11  22    1.61    8.46
   7  11 -22    1.74    5.49
  -7 -11  23    0.24    8.56
   7  11 -23   -0.00    4.82
  -7  11  24   20.77    9.87
  -7 -11  24   20.14   11.67
   7  11 -24   22.98    9.78
  -7  11  25    0.00    6.42
  -7 -11  25   12.46   10.16
   7  11 -25   -0.00    5.86
  -7  11  26   -0.00    6.32
  -7 -11  26    9.68   10.44
   7  11 -26    2.36    6.03
  -7  11  27    5.25    6.93
  -7 -11  27    4.80    8.43
   7  11 -27    5.27    6.78
  -7  11  28   -0.00    7.87
  -7 -11  28    9.66   10.57
   7  11 -28    0.00    5.21
  -7  11  29   -0.00    8.04
  -7 -11  29   -0.00    8.09
   7  11 -29    3.33    6.84
  -7  11  30   14.42    9.89
   7  11 -30    5.18    6.03
  -7  11  31   -0.00    7.48
  -7  11  32   -0.00    7.48
  -7  12   1    8.98    6.84
   7 -12  -1    0.00    6.62
  -7  12   2   11.48    7.94
   7 -12  -2    6.88    5.89
  -7  12   3    2.86    5.86
   7 -12  -3   -0.00    4.77
  -7  12   4   -0.00    5.50
   7 -12  -4   -0.00    5.45
  -7  12   5   12.44    7.72
   7 -12  -5   12.22    7.53
  -7  12   6   35.35   11.71
   7 -12  -6   38.85   12.02
  -7  12   7    2.66    5.92
   7 -12  -7    2.83    6.03
   7  12  -7    4.47    4.64
  -7  12   8    5.87    6.83
   7 -12  -8    1.77    5.44
   7  12  -8    2.77    4.38
  -7  12   9    0.00    6.52
   7 -12  -9   -0.00    5.10
   7  12  -9   -0.00    4.97
  -7  12  10    4.56    7.23
   7 -12 -10   -0.00    5.06
   7  12 -10    0.68    4.28
  -7  12  11    3.14    5.86
   7 -12 -11    6.91    6.79
   7  12 -11    1.35    4.42
  -7  12  12   27.05   10.75
   7 -12 -12   16.58    8.19
   7  12 -12   27.58    8.64
  -7  12  13    4.53    6.58
   7 -12 -13    0.14    6.08
   7  12 -13    5.03    6.29
  -7  12  14    2.26    6.66
   7 -12 -14    0.78    6.15
   7  12 -14    0.11    5.05
  -7  12  15   -0.00    5.90
   7 -12 -15    6.43    6.47
   7  12 -15    0.00    4.10
  -7  12  16   20.02   10.14
   7 -12 -16    5.32    6.90
   7  12 -16   19.10    8.60
  -7  12  17   -0.00    7.00
   7 -12 -17    0.11    4.98
   7  12 -17   -0.00    5.25
  -7  12  18    0.00    6.47
   7 -12 -18    3.32    6.53
   7  12 -18   13.49    8.22
  -7  12  19   -0.00    7.00
   7 -12 -19    0.00    6.19
   7  12 -19    8.77    7.26
  -7  12  20   15.20    9.25
   7 -12 -20    3.07    6.60
   7  12 -20    5.88    7.02
  -7  12  21    0.00    6.95
   7 -12 -21    4.86    6.34
   7  12 -21    0.00    6.60
  -7  12  22   10.53    8.56
   7  12 -22    1.98    8.04
  -7  12  23    1.04    7.32
   7  12 -23    0.00    6.32
  -7  12  24   -0.00    6.31
  -7  12  25   -0.00    7.47
   7  12 -25    3.23    6.67
   7  12 -26    7.43    7.74
  -7  12  27    9.49    8.31
  -7 -12  27    2.37    8.19
   7  12 -27    4.64    7.31
  -7  12  28   -0.00    6.60
  -7 -12  28   10.50   10.91
  -7  12  29   -0.00    7.81
  -7 -12  29    6.10   10.43
  -7  12  30   -0.00    7.27
  -7 -12  30    4.54    9.88
  -7  13   1   -0.00    6.15
   7  13  -1    0.03    2.64
  -7  13   2    7.10    7.76
   7 -13  -2    4.33    7.01
   7  13  -2    9.17    4.32
  -7  13   3   16.30    9.57
   7 -13  -3    4.95    7.11
   7  13  -3   12.00    4.67
  -7  13   4   50.17   13.59
   7 -13  -4   27.55   10.97
   7  13  -4   61.38    9.64
  -7  13   5   -0.00    5.32
   7 -13  -5    4.21    5.83
   7  13  -5    5.69    4.20
  -7  13   6   -0.00    5.30
   7  13  -6    1.40    3.42
  -7  13   7    5.48    7.57
   7 -13  -7    6.69    7.67
   7  13  -7    2.47    4.07
  -7  13   8    1.20    6.95
   7 -13  -8    0.60    5.39
   7  13  -8    5.85    4.99
   7 -13  -9    5.69    7.36
   7  13  -9    9.37    5.16
  -7  13  10   19.65   10.24
   7 -13 -10    2.83    6.23
   7  13 -10   27.94    7.91
  -7  13  11    0.33    5.46
   7 -13 -11    6.45    7.09
  -7  13  12   -0.00    5.16
   7 -13 -12   -0.00    4.94
   7  13 -12   -0.00    4.81
  -7  13  13    2.62    6.15
   7 -13 -13    1.62    5.05
   7  13 -13    3.32    5.06
  -7  13  14   24.04   10.25
   7 -13 -14   22.16    9.49
   7  13 -14   15.63    7.88
  -7  13  15    4.59    7.14
   7 -13 -15   -0.00    6.59
   7  13 -15    2.42    4.80
  -7  13  16    0.46    5.13
   7 -13 -16    1.10    5.78
   7  13 -16    1.97    5.25
  -7  13  17    2.54    6.27
   7 -13 -17    1.91    6.08
   7  13 -17    0.00    4.77
  -7  13  18    1.06    7.17
   7 -13 -18   -0.00    5.23
   7  13 -18    3.21    5.89
  -7  13  19   -0.00    7.24
   7 -13 -19    6.67    7.03
   7  13 -19    1.71    5.65
  -7  13  20   10.10    8.72
   7 -13 -20    3.90    8.03
   7  13 -20    6.34    6.72
   7 -13 -21    3.95    7.61
   7  13 -21    3.66    6.28
  -7  13  22   -0.00    7.10
   7 -13 -22   -0.00    6.59
   7  13 -22    7.53    7.21
  -7  13  23   -0.00    7.40
   7 -13 -23    5.48    7.19
   7  13 -23    0.00    6.97
  -7  13  24    6.05    7.90
   7 -13 -24   10.58    8.79
  -7  13  25    0.11    7.27
   7 -13 -25   -0.00    6.34
  -7  13  26   16.08   10.91
  -7  13  27    0.82    8.36
  -7  14   1    1.01    5.98
   7 -14  -1    4.43    7.29
   7  14  -1    0.44    3.11
  -7  14   2    7.81    7.50
   7 -14  -2   11.14    8.68
   7  14  -2   18.16    5.59
  -7  14   3   10.14    8.25
   7 -14  -3    1.98    5.69
   7  14  -3    5.16    3.80
  -7  14   4    4.44    7.25
   7 -14  -4   -0.00    5.70
   7  14  -4    1.08    3.39
  -7  14   5    0.00    5.92
   7 -14  -5    5.20    5.91
   7  14  -5    0.00    3.83
  -7  14   6   19.58    8.95
   7 -14  -6   10.55    8.25
   7  14  -6   13.29    5.53
  -7  14   7   36.54   11.26
   7 -14  -7   15.04    9.00
   7  14  -7   20.59    6.59
  -7  14   8    9.13    8.73
   7 -14  -8    2.84    6.62
   7  14  -8   10.35    5.79
  -7  14   9   -0.00    6.54
   7 -14  -9    1.93    6.48
   7  14  -9    4.11    4.58
  -7  14  10    6.73    8.54
   7 -14 -10    0.77    5.75
   7  14 -10   10.49    6.03
  -7  14  11    4.35    6.66
   7 -14 -11    0.34    5.20
   7  14 -11    4.16    4.87
  -7  14  12    5.23    7.25
   7 -14 -12   13.96    8.26
   7  14 -12    7.34    5.59
  -7  14  13    4.06    6.73
   7 -14 -13    0.70    5.52
   7  14 -13   -0.00    5.17
  -7  14  14   -0.00    7.20
   7 -14 -14    0.00    5.08
  -7  14  15    0.00    6.05
   7 -14 -15   -0.00    5.64
   7  14 -15    0.58    5.43
   7 -14 -16    4.02    6.64
   7  14 -16    2.17    5.76
   7 -14 -17    0.00    5.67
   7  14 -17    0.62    5.16
  -7  14  18    0.75    6.43
   7 -14 -18    5.43    7.40
   7  14 -18    0.58    5.19
  -7  14  19    2.84    6.70
   7 -14 -19    3.60    6.94
   7  14 -19    0.00    6.34
  -7  14  20    0.00    6.89
   7 -14 -20    0.23    6.34
  -7  14  21    4.14    7.67
   7 -14 -21   -0.00    7.99
  -7  14  22   -0.00    7.51
  -7  15   1    1.18    8.27
   7 -15  -1    0.00    6.08
  -7  15   2    3.21    6.33
   7 -15  -2   -0.00    6.15
   7  15  -2    0.82    3.69
  -7  15   3   17.10    9.28
   7 -15  -3    9.48    7.12
   7  15  -3    7.35    4.99
  -7  15   4   -0.00    7.06
   7  15  -4    9.94    4.89
  -7  15   5    1.34    5.23
   7 -15  -5    0.23    5.78
   7  15  -5   -0.00    4.34
  -7  15   6    3.80    6.52
   7 -15  -6    7.43    7.58
   7  15  -6    0.00    3.87
  -7  15   7   -0.00    5.75
   7 -15  -7    6.50    7.60
   7  15  -7   -0.00    4.49
  -7  15   8    5.15    5.92
   7 -15  -8    4.21    7.14
   7  15  -8    6.54    4.74
  -7  15   9   11.97    7.98
   7 -15  -9   -0.00    6.80
   7  15  -9    3.77    4.86
  -7  15  10   10.31    7.99
   7 -15 -10    0.00    6.49
   7  15 -10    4.92    4.25
  -7  15  11    6.61    6.78
   7 -15 -11   -0.00    6.31
   7  15 -11    0.00    4.44
   7 -15 -12    0.46    5.35
   7  15 -12   -0.00    5.16
  -7  15  13    0.00    5.97
   7 -15 -13   -0.00    6.44
   7  15 -13   -0.00    4.42
  -7  15  14   -9.51    8.21
   7 -15 -14    0.05    5.78
   7  15 -14    3.98    5.98
  -7  15  15   13.74    8.90
   7 -15 -15   -0.00    5.50
  -7  15  16   -0.00    6.76
  -7  15  17    0.00    7.00
  -7  16   1   -0.00    7.80
   7 -16  -1    4.92    7.21
   7  16  -1    2.37    4.10
  -7  16   2    0.79    6.86
   7 -16  -2    4.84    7.39
  -7  16   3    5.69    6.69
   7 -16  -3    8.38    6.90
  -7  16   4   -0.00    6.80
   7 -16  -4    5.76    5.78
   7  16  -4    0.00    3.80
  -7  16   5   -0.00    5.81
   7 -16  -5   -0.00    5.95
   7  16  -5    0.42    4.12
  -7  16   6    9.43    9.12
   7 -16  -6    3.76    6.54
   7  16  -6    2.80    4.70
  -7  16   7   -0.00    6.55
   7 -16  -7    4.43    5.62
   7  16  -7    0.00    4.11
   7 -16  -8    2.57    5.89
   7  16  -8    1.94    4.56
  -7  16   9   -0.00    5.01
   7 -16  -9    0.00    5.92
   7  16  -9    0.00    4.29
  -7  16  10    0.00    7.58
   7 -16 -10    1.76    6.18
  -7  16  11   10.92    8.63
   7 -16 -11   15.27    9.29
  -7  16  12   -0.00    6.55
  -7  17   1    4.16    7.38
   7 -17  -1    0.00    6.49
   7  17  -1    5.58    4.63
  -7  17   2   -0.00    9.40
   7 -17  -2   -0.00    6.29
   7  17  -2   -0.00    3.83
   7 -17  -3    5.57    6.73
   7  17  -3    0.24    3.74
   7 -17  -4    1.91    6.86
   7 -17  -5    6.11    7.23
   7 -17  -6    1.99    5.86
  -6   0   1    0.00    5.62
  -6   0   1    3.71    4.75
  -6   0   1    0.33    4.04
   6   0  -1   -0.00    4.00
   6   0  -1    0.00    5.12
  -6   0   2  502.13   37.92
  -6   0   2  398.29   35.81
   6   0  -2  428.54   36.25
   6   0  -2  407.13   37.53
  -6   0   3   -0.00    5.16
  -6   0   3    0.00    4.14
   6   0  -3    2.68    4.60
   6   0  -3    0.00    6.40
  -6   0   4   12.45    5.91
   6   0  -4    7.07    5.48
   6   0  -4   18.67    7.59
  -6   0   5   -0.00    5.48
  -6   0   5    2.14    4.69
   6   0  -5   -0.00    4.74
   6   0  -5   -0.00    5.52
  -6   0   6 1181.52   91.78
  -6   0   6 1224.07   91.28
   6   0  -6 1231.18   91.67
   6   0  -6 1292.76   93.69
  -6   0   7   -0.00    4.69
  -6   0   7    1.81    4.03
   6   0  -7    0.00    4.56
   6   0  -7   -0.00    5.65
  -6   0   8   11.61    6.32
  -6   0   8   29.03    7.35
   6   0  -8    5.99    5.70
   6   0  -8   25.53    8.53
  -6   0   9   -0.00    4.76
  -6   0   9    3.01    4.46
   6   0  -9   -0.00    5.54
  -6   0  10  258.99   26.29
  -6   0  10  234.39   24.49
   6   0 -10  274.36   26.88
   6   0 -10  194.85   24.43
  -6   0  11    1.53    4.99
  -6   0  11    0.00    4.88
   6   0 -11    2.20    6.64
   6   0 -11   -0.00    4.49
  -6   0  12  244.44   28.91
  -6   0  12  314.82   29.56
   6   0 -12  354.63   32.49
  -6   0  13   -0.00    5.33
  -6   0  13    2.63    4.33
   6   0 -13    2.57    6.04
  -6   0  14   89.49   14.21
   6   0 -14   74.61   13.78
  -6   0  15   -0.00    5.17
  -6   0  16  248.21   29.13
   6   0 -16  301.97   31.27
   6   0 -17    4.66    5.84
   6   0 -18  144.21   21.29
  -6   0  19   -0.00    8.01
   6   0 -19   -0.00    6.18
  -6   0  20    3.37    8.45
   6   0 -20    0.00    5.47
  -6   0  21    2.62    6.87
   6   0 -21   -0.00    5.26
  -6   0  22  117.35   20.15
   6   0 -22  100.12   18.28
  -6   0  23   -0.00    7.16
   6   0 -23    3.54    7.35
   6   0 -24    0.00    6.63
  -6   0  25    3.52    7.35
   6   0 -25   -0.00    6.88
  -6   0  26   26.48   11.32
   6   0 -26   36.65   13.17
  -6   0  27    0.00    9.56
   6   0 -27    4.79    8.48
  -6   0  28    6.95    8.66
  -6   0  29   -0.00    7.95
  -6   0  30   13.81   11.30
  -6   0  31    0.00    8.01
  -6   0  32   43.62   14.41
  -6   0  33   -0.00    9.72
  -6   0  34   -0.00    7.55
  -6   0  35   11.60   10.36
  -6   0  36    2.07    8.28
  -6   0  37   -0.00    9.55
  -6   0  38   -0.00    7.90
  -6   1   1    8.64    6.09
  -6   1   1    0.00    4.30
  -6   1   1    7.78    5.66
   6  -1  -1    7.94    5.91
   6  -1  -1    5.60    5.04
   6  -1  -1    3.71    6.91
  -6  -1   1    6.56    4.69
   6   1  -1   10.42    5.10
   6   1  -1   12.82    5.80
  -6   1   2  636.94   50.37
  -6   1   2  553.75   49.24
  -6   1   2  634.09   49.82
   6  -1  -2  608.48   48.98
  -6  -1   2  596.51   48.53
  -6  -1   2  658.57   48.43
   6   1  -2  622.66   48.69
   6   1  -2  577.13   48.91
  -6   1   3   46.46    9.22
  -6   1   3   33.03    8.51
   6  -1  -3   25.09    7.71
   6  -1  -3   48.31   10.55
  -6  -1   3   43.89    8.26
   6   1  -3   45.89    8.58
  -6   1   4  876.27   67.99
   6  -1  -4  946.06   68.00
   6  -1  -4  812.41   68.53
  -6  -1   4  851.25   66.83
  -6  -1   4  888.52   66.62
   6   1  -4  877.98   67.95
  -6   1   5  154.08   17.87
  -6   1   5  121.63   15.68
   6  -1  -5  122.65   15.82
   6  -1  -5  159.00   18.44
  -6  -1   5   99.48   14.66
  -6  -1   5  124.65   14.46
   6   1  -5  114.02   14.98
   6   1  -5  133.08   16.26
  -6   1   6   78.21   12.48
  -6   1   6   80.44   12.56
   6  -1  -6   90.17   13.26
   6  -1  -6  107.74   15.06
  -6  -1   6   91.17   12.95
  -6  -1   6   80.50   11.68
   6   1  -6   80.44   12.44
  -6   1   7  298.06   27.90
  -6   1   7  302.45   27.63
   6  -1  -7  317.26   27.67
   6  -1  -7  274.10   28.16
  -6  -1   7  251.31   26.25
  -6  -1   7  251.84   25.60
   6   1  -7  261.28   26.89
   6   1  -7  247.07   26.64
  -6   1   8  686.35   56.45
  -6   1   8  702.90   56.21
   6  -1  -8  683.49   55.82
  -6  -1   8  711.14   55.24
   6   1  -8  690.21   56.34
   6   1  -8  673.71   56.30
  -6   1   9    9.18    6.07
  -6   1   9    0.00    4.01
   6  -1  -9   -0.00    5.75
   6  -1  -9    2.18    5.28
  -6  -1   9    6.18    5.41
  -6  -1   9    9.32    5.20
   6   1  -9    8.97    6.42
   6   1  -9    7.65    6.09
  -6   1  10  112.61   15.40
  -6   1  10  105.66   14.77
   6  -1 -10   84.75   14.32
   6  -1 -10  108.32   15.87
  -6  -1  10  106.65   15.21
  -6  -1  10  106.79   14.06
   6   1 -10   79.98   14.20
   6   1 -10   99.55   15.01
  -6   1  11    8.83    6.69
  -6   1  11   21.20    6.95
   6  -1 -11   10.06    6.72
  -6  -1  11   17.09    7.19
  -6  -1  11   22.97    6.96
   6   1 -11   16.04    6.85
   6   1 -11   15.32    6.73
  -6   1  12  335.87   32.63
   6  -1 -12  317.15   33.79
  -6  -1  12  408.47   35.11
   6   1 -12  331.11   33.65
  -6   1  13   59.66   12.73
  -6   1  13   64.51   11.99
   6  -1 -13   77.00   13.61
  -6  -1  13   75.52   13.25
   6   1 -13   67.85   12.92
  -6   1  14  159.52   20.74
  -6   1  14  144.23   19.36
   6  -1 -14  178.19   22.25
  -6  -1  14  156.53   20.84
   6   1 -14  160.44   20.89
  -6   1  15   10.23    7.06
  -6   1  15    8.71    6.14
   6  -1 -15    5.33    6.15
  -6  -1  15   12.92    8.08
   6   1 -15   19.41    8.37
  -6   1  16    1.56    4.96
   6  -1 -16    5.47    5.48
  -6  -1  16    0.00    6.93
   6   1 -16   12.04    6.82
   6  -1 -17   13.37    8.11
   6   1 -17    9.42    7.63
   6  -1 -18  245.74   29.84
   6   1 -18  273.15   30.47
  -6   1  19   24.85    9.99
   6  -1 -19   31.65   10.42
   6   1 -19   54.83   12.74
  -6   1  20    6.01    6.73
   6  -1 -20   -0.00    7.35
  -6  -1  20   11.98    7.66
   6   1 -20   -0.00    5.45
  -6   1  21   10.65    8.27
   6  -1 -21   -0.00    7.02
  -6  -1  21    3.84    7.12
  -6   1  22   22.99    9.63
  -6  -1  22   20.48   10.03
  -6   1  23    4.31    7.71
   6  -1 -23    9.20    8.09
  -6  -1  23    6.68    8.54
   6   1 -23   12.14    8.11
  -6   1  24   34.45   12.10
   6  -1 -24   53.41   13.92
  -6  -1  24   27.81   12.61
   6   1 -24   52.84   13.35
  -6   1  25   -0.00    8.17
   6  -1 -25   -0.00    6.62
  -6  -1  25    5.19    9.57
  -6   1  26   11.59    9.34
   6  -1 -26   -0.00    6.46
  -6  -1  26    3.03    8.71
  -6  -1  27    0.00    6.61
  -6   1  28   48.25   14.13
  -6  -1  28   39.86   14.11
  -6   1  29   11.26    9.33
  -6  -1  29    8.07    9.49
  -6   1  30    9.86   10.54
  -6  -1  30    0.00    7.94
  -6   1  31   -0.00    8.68
  -6  -1  31   -0.00    8.52
  -6   1  32   -0.00    8.91
  -6  -1  32   -0.00    8.98
  -6   1  33    0.00    8.15
  -6  -1  33    7.97    9.72
  -6   1  34   -0.00    7.45
  -6  -1  34   11.99   11.74
  -6   1  35   -0.00    8.34
  -6  -1  35   -0.00    7.75
  -6   1  36    2.40   10.06
  -6  -1  36   -0.00    7.55
  -6   1  37    0.00   10.04
  -6  -1  37   -0.00    8.50
  -6   1  38    1.37    8.57
  -6  -1  38    0.87   10.32
  -6   2   1    3.60    5.97
  -6   2   1   11.74    5.76
  -6   2   1    0.00    5.83
   6  -2  -1    0.52    4.50
   6  -2  -1   10.97    5.93
  -6  -2   1    2.43    4.26
  -6  -2   1    5.45    3.52
  -6  -2   1    1.51    3.40
   6   2  -1    0.22    4.06
  -6   2   2   34.48    9.00
  -6   2   2   19.32    7.08
  -6   2   2   39.01    8.77
   6  -2  -2   50.62    9.73
   6  -2  -2   27.91    8.03
   6  -2  -2   30.62    8.78
  -6  -2   2   32.72    6.56
   6   2  -2   26.21    6.36
   6   2  -2   14.85    6.21
  -6   2   3    3.60    5.47
  -6   2   3    5.45    6.08
   6  -2  -3    0.67    5.05
   6  -2  -3   -0.00    5.45
  -6  -2   3    1.37    4.05
  -6  -2   3    4.13    3.98
   6   2  -3   -0.00    4.42
   6   2  -3    6.88    4.69
  -6   2   4   59.40   10.61
   6  -2  -4   40.63    8.81
   6  -2  -4   48.92   10.75
  -6  -2   4   37.28    8.17
  -6  -2   4   48.15    8.10
   6   2  -4   36.34    8.45
   6   2  -4   42.71    8.72
  -6   2   5   13.95    6.44
  -6   2   5   11.81    6.29
   6  -2  -5   15.79    6.07
   6  -2  -5   14.64    7.53
  -6  -2   5   14.15    5.91
  -6  -2   5    4.92    4.21
   6   2  -5   14.82    6.26
   6   2  -5   17.52    6.43
  -6   2   6  292.11   29.49
   6  -2  -6  282.81   28.23
   6  -2  -6  292.58   30.17
  -6  -2   6  295.74   27.90
  -6  -2   6  314.86   27.04
   6   2  -6  275.75   28.00
   6   2  -6  339.11   29.46
  -6   2   7   72.67   12.13
  -6   2   7   66.75   11.60
   6  -2  -7   88.99   12.91
  -6  -2   7   48.36   10.00
  -6  -2   7   58.80    9.36
   6   2  -7   56.09   10.94
   6   2  -7   58.64   10.83
  -6   2   8    6.99    6.03
  -6   2   8    3.30    4.63
   6  -2  -8    0.00    5.29
   6  -2  -8   11.22    6.66
  -6  -2   8    6.07    5.48
  -6  -2   8    6.28    4.04
   6   2  -8    2.74    5.11
   6   2  -8    3.45    5.62
  -6   2   9    4.36    6.93
  -6   2   9    4.98    5.54
   6  -2  -9    9.16    5.93
   6  -2  -9    3.14    6.33
  -6  -2   9    0.53    4.39
  -6  -2   9    3.57    3.80
   6   2  -9    2.85    5.36
   6   2  -9    1.33    4.74
  -6   2  10  294.20   29.00
   6  -2 -10  292.31   30.61
  -6  -2  10  276.77   28.43
   6   2 -10  329.41   30.09
   6   2 -10  253.98   27.87
  -6   2  11  273.17   28.94
  -6   2  11  300.34   29.50
  -6  -2  11  298.48   29.48
   6   2 -11  274.02   28.75
  -6   2  12   90.26   14.34
  -6   2  12   79.68   13.66
   6  -2 -12   88.66   15.11
  -6  -2  12   82.58   14.18
   6   2 -12   94.63   14.50
  -6   2  13   19.84    8.60
  -6   2  13   25.95    7.90
   6  -2 -13    9.08    6.60
  -6  -2  13    6.72    6.07
  -6   2  14  128.27   18.40
  -6   2  14  126.59   17.30
   6  -2 -14  108.71   17.86
  -6  -2  14  148.38   19.92
   6   2 -14  121.03   17.20
  -6   2  15   40.35   10.24
  -6   2  15   29.56    8.55
   6  -2 -15   34.89   10.35
   6   2 -15   23.37    8.63
  -6   2  16   66.67   12.65
   6  -2 -16   41.74   11.52
  -6  -2  16   61.28   13.57
   6   2 -16   63.49   12.61
   6   2 -17   10.36    6.82
  -6   2  18   13.38    7.23
   6  -2 -18   21.23    8.70
   6   2 -18   14.71    7.56
  -6   2  19   12.43    6.96
   6  -2 -19   29.20    9.61
  -6  -2  19   16.06    9.08
   6   2 -19    0.00    6.22
  -6   2  20  157.50   22.53
   6  -2 -20  187.50   24.88
  -6  -2  20  189.14   25.59
   6   2 -20  150.67   22.82
  -6   2  21    0.00    6.71
   6  -2 -21    0.56    5.12
  -6  -2  21    2.98    8.26
   6   2 -21    3.98    7.02
  -6   2  22   20.35    9.20
   6  -2 -22   34.32   10.67
  -6  -2  22   14.03    9.89
  -6   2  23    1.56    6.34
   6  -2 -23    2.91    7.85
  -6  -2  23   -0.00    8.04
  -6   2  24    5.22    7.91
   6  -2 -24   11.41    8.23
  -6  -2  24    4.13    8.52
  -6   2  25   22.80    8.68
   6  -2 -25   10.71    7.93
  -6  -2  25    9.05    9.05
  -6   2  26   32.12   11.56
  -6  -2  26   51.34   14.72
  -6   2  27   -0.00    8.03
  -6  -2  27    0.00    8.04
   6   2 -27    1.88    6.96
  -6   2  28    8.81    8.89
  -6  -2  28   13.15   10.29
   6   2 -28   17.98    9.58
  -6   2  29   -0.00    7.72
  -6  -2  29    8.09    9.58
   6   2 -29    2.44    7.27
  -6   2  30    1.91    7.68
  -6  -2  30   14.41    9.43
   6   2 -30   10.76    8.81
  -6   2  31   -0.00    9.16
  -6  -2  31   -0.00    7.14
  -6   2  32    7.08    9.85
  -6  -2  32   11.07   11.22
  -6   2  33    9.30    9.95
  -6  -2  33    5.94   10.45
  -6   2  34    0.00    8.61
  -6  -2  34   17.95   10.63
  -6   2  35    0.92    5.68
  -6  -2  35   -0.00    8.67
  -6   2  36    0.00    9.15
  -6  -2  36    9.43    9.38
  -6   2  37   -0.00    9.28
  -6  -2  37   12.42   11.67
  -6   2  38   -0.00    9.78
  -6   3   1    4.25    4.82
  -6   3   1   -0.00    4.14
  -6   3   1    0.00    5.39
   6  -3  -1   -0.00    4.99
   6  -3  -1    1.61    4.86
   6  -3  -1    1.70    6.36
  -6  -3   1    3.20    3.27
  -6  -3   1    2.20    3.05
   6   3  -1    2.58    3.98
   6   3  -1    2.27    3.92
  -6   3   2  138.69   17.43
  -6   3   2  120.64   16.50
   6  -3  -2  137.92   17.36
   6  -3  -2  162.47   19.12
  -6  -3   2  119.66   14.08
  -6  -3   2  141.75   13.24
   6   3  -2  100.97   13.80
  -6   3   3  139.47   17.78
  -6   3   3  143.68   17.99
   6  -3  -3  147.49   18.09
   6  -3  -3  142.56   17.33
   6  -3  -3  187.88   20.25
  -6  -3   3  133.72   15.21
  -6  -3   3  131.49   13.72
   6   3  -3  111.98   14.85
   6   3  -3  144.56   15.91
  -6   3   4   34.37    8.99
  -6   3   4   47.89   10.43
   6  -3  -4   52.48    9.54
   6  -3  -4   39.59    9.91
  -6  -3   4   29.49    7.20
  -6  -3   4   44.06    6.94
   6   3  -4   28.65    7.87
   6   3  -4   38.86    7.77
  -6   3   5    5.93    6.52
  -6   3   5    9.51    5.81
   6  -3  -5    8.83    5.69
   6  -3  -5    0.00    5.96
  -6  -3   5   11.61    5.49
  -6  -3   5    3.34    3.36
   6   3  -5    5.59    5.19
   6   3  -5   13.14    5.78
  -6   3   6   12.01    6.78
  -6   3   6    6.17    5.85
   6  -3  -6   12.97    6.46
   6  -3  -6    6.75    5.74
  -6  -3   6   11.95    5.72
  -6  -3   6   10.23    4.32
   6   3  -6    9.55    5.57
   6   3  -6   12.01    5.50
  -6   3   7   26.43    9.04
  -6   3   7   28.76    8.87
   6  -3  -7   19.43    6.90
   6  -3  -7   16.63    7.77
  -6  -3   7   18.04    6.48
   6   3  -7   24.84    7.33
   6   3  -7   17.68    5.95
  -6   3   8  387.76   37.03
   6  -3  -8  366.41   37.40
  -6  -3   8  367.14   34.72
   6   3  -8  447.29   36.05
  -6   3   9   95.81   14.09
   6  -3  -9   91.40   14.91
  -6  -3   9   79.29   12.88
   6   3  -9   72.71   12.92
   6   3  -9   64.06   11.33
  -6   3  10   14.24    7.57
  -6   3  10   25.05    7.50
   6  -3 -10   19.67    8.73
  -6  -3  10   15.79    6.82
   6   3 -10   18.56    7.83
   6   3 -10   15.43    6.47
  -6   3  11   10.58    6.12
  -6   3  11   10.15    6.06
   6  -3 -11   15.71    7.78
  -6  -3  11   13.87    6.78
   6   3 -11   10.56    6.74
   6   3 -11   10.44    5.70
  -6   3  12   96.23   14.38
   6  -3 -12   50.85   12.44
   6   3 -12   70.67   12.46
  -6   3  13  144.43   19.60
  -6   3  13  138.71   18.72
   6  -3 -13  124.06   19.27
  -6  -3  13  146.97   19.83
   6   3 -13  146.64   19.11
  -6   3  14  168.66   21.92
  -6   3  14  241.60   24.89
   6  -3 -14  140.45   21.88
  -6  -3  14  191.87   23.98
   6   3 -14  186.05   22.54
   6  -3 -15    8.65    7.47
  -6  -3  15   18.46    8.53
   6   3 -15   21.34    8.43
  -6   3  16   29.52    8.94
   6  -3 -16   37.99   11.19
  -6  -3  16   32.92   10.79
   6   3 -16   27.87    9.58
  -6   3  17   77.31   14.81
   6  -3 -17   80.56   15.86
   6   3 -17   97.91   16.18
  -6   3  18   89.26   16.37
  -6   3  18  135.24   18.66
   6  -3 -18  103.90   18.07
  -6   3  19   24.07   10.14
  -6   3  19   31.13   10.49
   6  -3 -19   47.51   12.14
  -6  -3  19   50.66   12.48
  -6   3  20    6.11    7.61
  -6   3  20    9.01    6.89
   6  -3 -20   -0.00    6.15
  -6  -3  20    1.94    7.77
  -6   3  21    7.42    7.71
   6  -3 -21    0.00    7.15
  -6  -3  21    1.38    8.34
  -6   3  22   69.40   14.97
   6  -3 -22   85.23   17.12
  -6  -3  22   52.38   14.98
  -6   3  23   12.37    8.90
  -6   3  24   50.50   13.59
   6   3 -24   67.12   15.13
  -6   3  25    2.76    6.30
  -6  -3  25    1.41    7.02
   6   3 -25    0.00    6.39
  -6   3  26    7.78    7.50
  -6  -3  26    2.61    7.91
   6   3 -26    2.41    7.16
  -6  -3  27   -0.00    8.82
   6   3 -27    5.95    7.76
  -6   3  28   31.64   11.11
  -6  -3  28   12.49   11.18
   6   3 -28   14.08    9.91
  -6   3  29   -0.00    7.25
  -6  -3  29    6.43    8.95
   6   3 -29   -0.00    7.89
  -6   3  30   16.06    9.39
  -6  -3  30   18.75   12.67
   6   3 -30   10.72   10.03
  -6   3  31    6.21    6.99
  -6  -3  31   -0.00    9.02
  -6   3  32   10.92    8.72
  -6  -3  32    3.10    7.06
  -6   3  33   12.54    9.88
  -6  -3  33    5.00    9.64
  -6   3  34    6.34    7.72
  -6  -3  34   12.92   10.72
  -6   3  35   -0.00    7.04
  -6  -3  35    8.57    9.64
  -6   3  36    2.75    6.87
  -6   3  37   -0.00    7.89
  -6   3  38    3.47    7.88
  -6   4   1  251.54   23.91
  -6   4   1  183.05   21.68
   6  -4  -1  202.11   22.10
   6  -4  -1  203.22   21.28
   6  -4  -1  183.10   22.22
  -6  -4   1  163.77   17.64
  -6  -4   1  192.05   16.48
   6   4  -1  201.00   19.30
  -6   4   2   23.40    7.79
  -6   4   2   22.00    7.82
  -6   4   2   26.22    8.80
   6  -4  -2   20.92    7.47
   6  -4  -2   12.78    6.61
   6  -4  -2   20.86    8.57
  -6  -4   2   31.33    6.28
   6   4  -2   29.33    6.51
   6   4  -2   16.79    5.48
  -6   4   3    6.00    6.37
  -6   4   3    4.23    4.81
  -6   4   3   17.10    6.91
   6  -4  -3    7.74    6.21
   6  -4  -3   10.60    6.18
   6  -4  -3    0.00    6.63
  -6  -4   3   11.74    5.03
   6   4  -3    8.66    4.85
   6   4  -3    4.14    3.87
  -6   4   4    3.06    5.90
  -6   4   4   13.39    7.29
   6  -4  -4    9.47    5.29
   6  -4  -4   17.09    7.87
  -6  -4   4    5.20    4.51
  -6  -4   4   12.10    3.75
   6   4  -4   16.69    6.02
  -6   4   5  288.51   28.38
  -6   4   5  274.05   28.07
   6  -4  -5  301.12   29.62
  -6  -4   5  300.66   25.82
  -6  -4   5  227.72   22.28
   6   4  -5  286.13   26.43
   6   4  -5  244.78   24.42
  -6   4   6  229.49   25.68
  -6   4   6  255.39   26.06
   6  -4  -6  269.71   27.43
   6   4  -6  241.53   24.15
   6   4  -6  187.01   21.67
  -6   4   7   88.53   13.56
  -6   4   7   71.28   13.55
   6  -4  -7   95.84   15.71
  -6  -4   7   63.08   11.49
   6   4  -7   91.51   13.20
   6   4  -7   89.51   12.58
  -6   4   8    3.69    5.29
  -6   4   8    4.58    5.02
  -6  -4   8    4.48    5.07
   6   4  -8    0.80    3.94
   6   4  -8    0.86    4.34
  -6   4   9   72.22   13.16
  -6   4   9   55.63   11.45
   6  -4  -9   40.67   11.09
  -6  -4   9   73.13   12.44
   6   4  -9   68.03   11.35
   6   4  -9   56.76   10.82
  -6   4  10   28.04    8.29
   6  -4 -10   30.60   10.34
  -6  -4  10   34.19    9.36
   6   4 -10   25.66    8.19
   6   4 -10   44.74    9.17
  -6   4  11  120.18   17.87
  -6   4  11  121.60   18.06
   6  -4 -11  141.95   20.39
  -6  -4  11  176.42   20.31
   6   4 -11  126.48   17.54
   6   4 -11  164.28   18.93
  -6   4  12   92.11   15.98
  -6   4  12  103.47   15.97
   6  -4 -12  117.80   18.42
  -6  -4  12  101.68   16.38
   6   4 -12   96.78   14.63
  -6   4  13   49.21   11.04
  -6   4  13   23.45    8.61
   6  -4 -13   32.07   10.21
  -6  -4  13   44.42   11.32
   6   4 -13   62.67   11.49
  -6   4  14    0.00    5.32
   6  -4 -14    1.55    5.10
  -6  -4  14    7.36    7.40
   6   4 -14    8.15    5.64
  -6   4  15  144.47   20.63
   6  -4 -15  176.03   23.10
  -6  -4  15  152.10   21.94
  -6   4  16  163.08   21.95
   6  -4 -16  174.30   24.11
  -6  -4  16  167.38   23.46
  -6   4  17   13.41    8.09
   6  -4 -17    8.52    8.02
  -6   4  18   53.83   12.35
  -6   4  18   70.21   13.43
   6  -4 -18   52.92   13.93
  -6   4  19  130.10   19.04
  -6   4  19  119.24   18.22
   6  -4 -19  115.09   19.89
  -6  -4  19   74.07   16.72
  -6   4  20  117.24   19.58
  -6   4  20  150.80   21.17
   6  -4 -20  136.97   21.87
  -6  -4  20  133.26   21.84
   6   4 -20  140.76   20.62
  -6   4  21   18.21    8.31
  -6   4  21    7.56    7.23
   6  -4 -21    0.00    7.15
  -6  -4  21    3.75    6.80
   6   4 -21    3.23    7.17
  -6   4  22    1.67    6.32
  -6  -4  22    1.33    7.21
   6   4 -22    0.00    5.16
  -6   4  23   -0.00    6.62
  -6  -4  23    0.00    7.99
   6   4 -23    2.88    6.39
  -6   4  24    0.00    6.39
  -6  -4  24    0.00    7.46
   6   4 -24    0.92    5.84
  -6   4  25    0.83    6.61
  -6  -4  25    6.83   10.11
   6   4 -25    0.00    6.60
  -6   4  26    7.09    8.55
  -6  -4  26    7.49    9.03
   6   4 -26   18.40   10.23
  -6   4  27    7.96    7.92
  -6  -4  27   30.85   11.88
   6   4 -27    6.31    7.88
  -6   4  28   29.40   11.04
  -6  -4  28    8.62    9.91
   6   4 -28   12.04    9.29
  -6   4  29    2.82    6.51
  -6  -4  29   -0.00    8.79
   6   4 -29   -0.00    6.56
  -6   4  30   10.45    9.54
  -6  -4  30    0.00    8.73
   6   4 -30    9.11    8.82
  -6   4  31    0.29    6.31
  -6  -4  31    3.04    9.08
   6   4 -31   -0.00    6.42
  -6   4  32   -0.00    5.74
  -6  -4  32    0.00    8.17
  -6   4  33   -0.00    7.32
  -6  -4  33    7.21    9.66
  -6   4  34    3.79    5.99
  -6  -4  34   -0.00    9.44
  -6   4  35   -0.00    6.76
  -6  -4  35    4.35   11.22
  -6  -4  36   10.36   11.51
  -6  -4  37   -0.00   11.35
  -6   5   1   23.15    8.17
  -6   5   1   15.32    7.74
   6  -5  -1   20.91    6.78
   6  -5  -1   18.17    7.97
  -6  -5   1   11.60    3.08
  -6  -5   1   17.46    3.19
   6   5  -1   23.10    6.06
   6   5  -1   18.81    5.01
  -6   5   2  162.23   18.38
  -6   5   2   93.23   15.01
  -6   5   2  106.23   15.91
   6  -5  -2  110.85   15.54
   6  -5  -2   86.00   15.42
  -6  -5   2   95.34   11.83
  -6  -5   2   98.54    9.75
   6   5  -2  111.79   13.10
   6   5  -2   93.07   11.61
  -6   5   3  137.75   18.83
  -6   5   3  150.10   19.54
  -6   5   3  129.20   18.57
   6  -5  -3  173.45   20.09
   6  -5  -3  134.89   19.24
  -6  -5   3  138.18   15.41
  -6  -5   3  135.03   13.20
   6   5  -3  170.85   17.29
   6   5  -3  147.29   15.66
  -6   5   4  127.11   17.35
  -6   5   4  127.81   17.59
  -6   5   4  152.54   18.72
   6  -5  -4  108.98   16.26
   6  -5  -4  118.83   17.48
  -6  -5   4  121.74   14.11
   6   5  -4  109.05   13.77
   6   5  -4  107.84   13.66
  -6   5   5    0.00    5.33
  -6   5   5   15.30    7.45
   6  -5  -5    5.32    5.21
   6  -5  -5    0.00    5.74
  -6  -5   5    5.75    4.11
   6   5  -5    7.39    4.73
   6   5  -5    0.00    3.31
  -6   5   6    1.04    5.75
  -6   5   6    0.00    5.56
   6  -5  -6   -0.00    4.56
   6  -5  -6    4.81    6.35
  -6  -5   6    0.00    3.59
   6   5  -6    0.00    4.16
   6   5  -6    3.06    3.86
  -6   5   7   69.55   13.22
  -6   5   7   80.90   14.32
   6  -5  -7   52.61   12.37
  -6  -5   7   91.81   12.70
   6   5  -7   79.47   11.97
   6   5  -7   54.30    9.99
  -6   5   8   50.65   11.21
   6  -5  -8   57.12   12.69
  -6  -5   8   41.03    9.74
   6   5  -8   36.39    8.66
   6   5  -8   54.31    9.72
  -6   5   9   95.01   15.06
  -6   5   9   79.99   14.36
   6  -5  -9   94.25   15.98
  -6  -5   9   87.53   14.53
   6   5  -9   93.52   13.67
   6   5  -9   93.40   13.15
  -6   5  10   31.29    9.49
  -6   5  10   50.38   11.42
   6  -5 -10   43.50   11.33
  -6  -5  10   25.66    9.10
   6   5 -10   29.38    8.35
   6   5 -10   30.24    7.63
  -6   5  11   -0.00    5.90
  -6   5  11    0.00    5.68
   6  -5 -11    5.45    7.02
  -6  -5  11   -0.00    5.77
   6   5 -11    3.13    5.89
   6   5 -11    1.16    4.47
  -6   5  12   -0.00    5.31
   6  -5 -12   10.85    8.25
  -6  -5  12    7.80    7.22
  -6   5  13  269.33   28.27
   6  -5 -13  200.11   27.14
  -6   5  14  302.03   31.56
   6  -5 -14  272.13   31.98
  -6  -5  14  273.00   30.94
  -6   5  15   -0.00    5.67
   6  -5 -15   -0.00    7.90
  -6  -5  15    0.00    7.26
  -6   5  16    3.53    6.55
  -6   5  16   14.17    7.42
  -6   5  17    4.17    6.36
  -6   5  17    3.44    6.71
   6  -5 -17    0.00    6.95
   6   5 -17   -0.00    5.48
  -6   5  18  128.36   19.33
  -6   5  18  148.81   20.84
   6  -5 -18  111.87   19.98
   6   5 -18  137.22   19.63
  -6   5  19   28.24   10.78
  -6   5  19   46.48   11.62
   6  -5 -19   33.41   11.88
  -6  -5  19   30.50   11.37
   6   5 -19   17.06    8.17
  -6   5  20   15.53    8.15
  -6  -5  20   15.01    9.84
   6   5 -20   10.53    7.70
  -6   5  21    3.71    6.82
  -6  -5  21    3.14    7.76
   6   5 -21    0.14    5.00
  -6   5  22    0.00    6.12
  -6  -5  22   -0.00    9.72
   6   5 -22    1.52    5.36
  -6   5  23   57.61   13.89
  -6  -5  23   54.83   14.66
   6   5 -23   37.77   11.46
  -6  -5  24   47.90   14.25
   6   5 -24   14.43    8.70
  -6   5  25    0.67    7.00
  -6  -5  25    0.00    7.53
   6   5 -25    5.37    7.27
  -6   5  26    7.20    6.78
  -6  -5  26    2.99   10.50
   6   5 -26   -0.00    6.31
  -6   5  27    0.00    6.08
  -6  -5  27    5.38    8.20
   6   5 -27    1.60    6.36
  -6   5  28   29.67   10.79
  -6  -5  28   17.26   10.55
   6   5 -28    7.16    7.10
  -6   5  29    9.89    7.28
  -6  -5  29   25.04   12.77
   6   5 -29   20.17    9.99
  -6   5  30    0.72    8.04
  -6  -5  30    0.00    8.93
   6   5 -30   21.73    9.58
  -6   5  31   -0.00    8.25
  -6  -5  31    0.00    8.94
   6   5 -31   -0.00    7.15
  -6   5  32    4.67    9.29
  -6  -5  32    0.00   10.65
   6   5 -32   -0.00    6.32
  -6   5  33   -0.00    7.37
  -6  -5  33    6.71    9.31
  -6   5  34   -0.00    8.21
  -6  -5  34   -0.00    7.50
  -6   5  35   11.69    9.28
  -6  -5  35    5.49    9.05
  -6   5  36   -0.00    7.15
  -6  -5  36   -0.00    9.17
  -6   5  37    0.00    7.70
  -6   5  38   -0.00    6.49
  -6   6   1  140.16   18.72
  -6   6   1  193.19   21.15
   6  -6  -1  158.04   19.31
  -6  -6   1  175.53   14.28
  -6  -6   1  102.06    8.80
   6   6  -1  160.96   14.13
  -6   6   2   54.86   11.48
   6  -6  -2   46.92   10.08
   6  -6  -2   51.16   11.51
  -6  -6   2   34.55    6.85
  -6  -6   2   34.12    4.68
  -6  -6   2   40.72    4.89
   6   6  -2   44.67    7.71
   6   6  -2   34.01    6.60
  -6   6   3    6.27    5.73
  -6   6   3    4.96    6.08
   6  -6  -3    0.00    4.63
   6  -6  -3    0.00    5.77
  -6  -6   3    6.31    4.38
   6   6  -3    0.18    3.75
   6   6  -3    7.72    3.91
  -6   6   4   19.00    8.47
  -6   6   4   13.77    7.12
  -6   6   4   15.12    7.57
   6  -6  -4   16.04    7.49
   6  -6  -4   18.76    8.78
  -6  -6   4   21.60    6.08
   6   6  -4   14.01    5.64
   6   6  -4   16.92    5.05
  -6   6   5  163.82   20.92
  -6   6   5  157.88   21.19
   6  -6  -5  165.86   21.06
  -6  -6   5  167.65   18.43
   6   6  -5  193.48   18.92
   6   6  -5  147.58   17.02
  -6   6   6   99.73   16.14
   6  -6  -6   80.82   14.34
   6  -6  -6   93.15   15.88
  -6  -6   6  101.66   13.91
   6   6  -6   89.12   12.74
   6   6  -6   84.58   11.73
  -6   6   7   63.95   13.33
  -6   6   7   77.24   14.24
   6  -6  -7   75.44   13.39
   6  -6  -7   54.52   12.65
  -6  -6   7   82.47   12.78
   6   6  -7   82.95   12.32
   6   6  -7   63.04   10.19
  -6   6   8   25.38    8.60
  -6   6   8   12.34    7.38
   6  -6  -8   16.98    9.04
  -6  -6   8   10.59    6.65
   6   6  -8    7.92    5.55
  -6  -6   9  106.21   16.65
   6   6  -9  143.10   16.91
  -6   6  10   91.51   15.52
   6  -6 -10   81.99   15.33
   6   6 -10   73.17   12.83
  -6   6  11   77.06   14.51
   6  -6 -11   52.26   12.83
  -6  -6  11   57.63   12.36
  -6   6  12   86.02   15.74
   6  -6 -12   82.95   16.14
  -6  -6  12   75.07   14.36
  -6   6  13    3.61    6.24
   6  -6 -13    2.66    6.64
  -6  -6  13    9.54    7.24
   6   6 -13    0.00    4.92
  -6   6  14    1.91    5.77
   6  -6 -14    4.12    7.24
  -6  -6  14    5.91    6.87
   6   6 -14    2.48    4.62
  -6   6  15   49.92   12.59
  -6   6  15   81.97   15.06
   6  -6 -15   58.95   14.69
  -6  -6  15   66.43   14.86
   6   6 -15   83.67   13.88
  -6   6  16    4.50    7.31
  -6   6  16    8.52    7.16
   6  -6 -16    2.47    6.88
   6   6 -16    7.97    6.16
  -6   6  17    4.57    6.75
   6  -6 -17    8.46    8.67
   6   6 -17   16.18    7.48
  -6   6  18   45.77   13.06
  -6  -6  18   57.34   14.40
   6   6 -18   52.58   11.68
  -6   6  19    7.67    8.69
  -6  -6  19   36.24   12.23
   6   6 -19   23.80    9.00
  -6   6  20    6.31    5.81
  -6  -6  20    0.86    7.43
   6   6 -20    0.79    6.20
  -6   6  21   16.14    7.72
  -6  -6  21   10.07    9.23
   6   6 -21    3.09    5.34
  -6   6  22    9.31    7.33
  -6  -6  22    9.53    8.79
   6   6 -22    3.26    5.88
  -6   6  23   20.18    8.68
  -6  -6  23   27.49   12.44
   6   6 -23    7.96    7.30
  -6   6  24    3.03    6.19
  -6  -6  24    1.17    7.18
   6   6 -24   -0.00    6.52
  -6   6  25    7.03    7.50
  -6  -6  25   16.27    9.81
   6   6 -25   29.64   10.27
  -6   6  26   21.32    9.44
  -6  -6  26   20.07   12.05
   6   6 -26   19.38    8.78
  -6   6  27   13.91    8.24
  -6  -6  27    2.47    9.50
   6   6 -27    7.06    7.90
  -6   6  28   10.59    8.44
  -6  -6  28    0.15    7.20
   6   6 -28    3.19    6.74
  -6   6  29    7.59    7.28
  -6  -6  29    8.20    8.83
   6   6 -29    6.10    7.70
  -6  -6  30   12.20   11.65
   6   6 -30   -0.00    6.18
  -6   6  31    6.12    7.78
  -6  -6  31   20.83   13.00
   6   6 -31   14.46    9.09
  -6   6  32    7.20    8.00
  -6  -6  32   12.10   12.12
   6   6 -32    1.53    7.08
  -6   6  33    6.67    9.14
  -6  -6  33   10.10   11.41
   6   6 -33    2.90    5.69
  -6   6  34    1.49    8.35
  -6  -6  34    0.00   10.87
  -6   6  35   11.89    9.11
  -6  -6  35   21.11   11.92
  -6   6  36    0.10    6.85
  -6  -6  36    1.28    7.93
  -6   6  37    1.48    8.29
  -6   7   1    7.61    6.53
  -6   7   1    9.96    7.87
  -6  -7   1   18.70    4.85
   6   7  -1   11.96    4.01
   6   7  -1    5.15    3.38
  -6   7   2    8.03    6.02
  -6   7   2   20.46    9.00
   6   7  -2    7.86    4.11
   6   7  -2    9.49    4.04
  -6   7   3  299.76   32.03
  -6   7   3  306.23   32.83
  -6  -7   3  296.78   26.76
   6   7  -3  307.45   26.14
   6   7  -3  305.11   26.30
  -6   7   4   56.07   12.89
  -6   7   4   96.55   15.74
   6  -7  -4   92.97   15.43
  -6  -7   4   84.34   11.78
   6   7  -4   80.87   10.77
   6   7  -4   76.65   10.51
  -6   7   5   21.94    8.34
  -6   7   5   25.00    9.47
   6  -7  -5   33.33   10.51
  -6  -7   5   20.43    6.99
   6   7  -5   12.27    4.98
  -6   7   6   31.44   10.15
   6  -7  -6   28.19   10.07
  -6  -7   6   18.61    7.40
   6   7  -6   21.99    6.16
  -6   7   7   25.46    9.51
   6  -7  -7   16.72    8.67
  -6  -7   7   21.46    7.70
   6   7  -7   24.04    6.71
  -6   7   8   45.60   11.39
   6  -7  -8   45.77   11.89
  -6  -7   8   34.85    9.35
   6   7  -8   41.04    8.77
  -6   7   9  172.67   22.10
   6  -7  -9  162.98   22.07
  -6  -7   9  109.38   17.68
   6   7  -9  149.45   17.39
  -6   7  10    6.30    8.05
   6  -7 -10    8.24    7.95
  -6  -7  10   -0.00    5.74
   6   7 -10   -0.00    4.31
   6   7 -10    0.00    3.83
  -6   7  11    0.00    5.96
   6  -7 -11   -0.00    7.38
  -6  -7  11    0.26    6.56
   6   7 -11    1.45    4.74
   6   7 -11   -0.00    3.67
  -6   7  12   18.25    8.26
  -6   7  12   26.75   10.03
   6  -7 -12   22.10    9.34
  -6  -7  12   13.52    7.66
   6   7 -12    9.87    5.88
  -6   7  13  170.73   22.30
  -6   7  13  131.79   21.51
   6  -7 -13  147.45   22.72
  -6  -7  13  193.56   23.84
   6   7 -13  200.13   21.90
  -6   7  14    3.62    5.59
  -6   7  14    2.47    6.55
   6  -7 -14   10.47    9.70
  -6  -7  14    1.46    7.16
   6   7 -14    1.41    4.84
  -6   7  15   -0.00    6.84
  -6  -7  15    0.00    7.03
   6   7 -15    0.98    4.65
  -6   7  16    4.40    7.10
   6   7 -16   -0.00    4.96
  -6   7  17    1.76    6.76
   6   7 -17    7.22    6.28
  -6   7  18    0.00    6.34
   6   7 -18    8.14    6.40
  -6   7  19   46.07   12.36
   6   7 -19   61.09   13.26
  -6   7  20    3.69    5.87
  -6  -7  20    3.90    7.84
   6   7 -20    5.11    5.66
  -6   7  21   -0.00    6.01
  -6  -7  21    8.72   10.07
   6   7 -21   -0.00    5.33
  -6   7  22    4.01    7.07
  -6  -7  22    3.22    8.33
   6   7 -22    3.37    5.47
  -6  -7  23    7.86    9.88
   6   7 -23   16.94    8.42
  -6   7  24   10.22    7.51
  -6  -7  24   13.00   10.57
   6   7 -24    4.67    6.67
  -6   7  25   27.12    9.56
  -6  -7  25   11.06   10.92
   6   7 -25   21.24    9.29
  -6   7  26    0.31    5.25
  -6  -7  26   -0.00    8.52
   6   7 -26    0.00    4.99
  -6   7  27    2.06    6.81
  -6  -7  27    5.25    8.54
   6   7 -27    0.09    5.24
  -6   7  28    2.68    6.13
   6   7 -28    5.30    6.15
  -6   7  29   17.39    9.38
   6   7 -29   30.13   11.02
  -6   7  30    6.95    7.55
  -6  -7  30    5.06    9.11
   6   7 -30   -0.00    6.82
  -6   7  31    7.07    7.79
  -6  -7  31   -0.00    8.73
  -6   7  32    3.21    7.43
  -6  -7  32    0.62    8.46
   6   7 -32   -0.00    6.84
  -6   7  33    5.64    7.58
  -6  -7  33   13.50   10.16
   6   7 -33    0.00    6.70
  -6   7  34   -0.00    7.80
  -6  -7  34   -0.00    9.70
   6   7 -34   -0.00    7.89
  -6   7  35    6.86    8.98
  -6  -7  35   -0.00    9.51
  -6   7  36    0.00    6.25
  -6   7  37   14.74    9.33
  -6   8   1  114.10   18.61
  -6   8   1  168.76   21.55
   6   8  -1  138.83   13.74
  -6   8   2    4.54    6.21
  -6   8   2    5.81    6.40
  -6  -8   2    8.56    4.14
   6   8  -2    6.00    3.53
  -6   8   3    0.15    4.76
  -6   8   3    0.00    6.15
  -6   8   4    5.38    5.76
  -6  -8   4    0.36    4.33
   6   8  -4   -0.00    3.55
  -6   8   5  276.93   29.59
  -6   8   5  205.49   27.78
  -6  -8   5  226.97   24.44
   6   8  -5  273.53   23.52
  -6   8   6   13.97    8.26
  -6   8   6   14.68    7.67
   6  -8  -6    2.69    6.55
  -6  -8   6    5.74    5.08
   6   8  -6    2.26    4.06
   6   8  -6    3.07    4.69
  -6   8   7   80.53   15.99
   6  -8  -7  100.78   17.33
  -6  -8   7  107.43   15.32
   6   8  -7   90.68   12.47
   6   8  -7  109.88   14.05
  -6   8   8    2.77    5.30
  -6   8   8    0.00    6.99
   6  -8  -8    0.92    6.75
  -6  -8   8    5.12    5.31
   6   8  -8    0.00    4.42
   6   8  -8    0.00    4.81
  -6   8   9  154.25   22.14
  -6   8   9  143.96   22.29
   6  -8  -9  172.29   22.25
   6  -8  -9  165.48   23.46
  -6  -8   9  157.33   20.81
   6   8  -9  191.13   19.52
   6   8  -9  168.84   19.36
  -6   8  10   29.00   10.43
  -6   8  10   54.71   13.60
   6  -8 -10   25.21    8.72
   6  -8 -10   15.85    9.10
  -6  -8  10   35.49   10.85
   6   8 -10   34.48    8.43
   6   8 -10   29.55    8.45
  -6   8  11   97.97   16.58
   6  -8 -11   73.57   15.15
  -6  -8  11   89.91   15.51
   6   8 -11  100.20   14.95
  -6   8  12   18.55    9.01
  -6  -8  12   14.31    8.08
   6   8 -12   28.31    8.34
  -6   8  13    0.82    5.70
   6   8 -13    0.00    5.40
  -6   8  14    1.38    6.06
  -6  -8  14    7.34    7.51
   6   8 -14    0.00    5.75
  -6   8  15  110.29   17.59
   6   8 -15   88.90   15.24
  -6   8  16    2.58    6.61
   6   8 -16    0.00    6.04
  -6   8  17   38.78   11.41
  -6  -8  17   38.62   12.56
   6   8 -17   27.45   10.06
  -6   8  18    5.30    7.50
  -6  -8  18    0.00    7.46
  -6  -8  19   13.97   10.13
   6   8 -19   24.97    9.51
  -6   8  20   -0.00    6.08
  -6  -8  20    0.00    7.65
   6   8 -20    4.04    5.21
  -6   8  21   -0.00    5.85
  -6  -8  21    4.94    8.61
   6   8 -21   11.64    7.43
  -6   8  22    0.04    5.68
  -6  -8  22    2.71    8.81
   6   8 -22   11.47    7.93
  -6   8  23    4.83    6.20
  -6  -8  23    6.18    7.50
   6   8 -23    1.69    5.02
  -6   8  24    5.87    7.07
  -6  -8  24   -0.00    6.99
   6   8 -24   -0.00    4.54
  -6   8  25   16.57    8.46
  -6  -8  25   13.07    9.51
   6   8 -25    8.90    7.63
  -6   8  26    1.70    6.69
  -6  -8  26   11.37   10.07
   6   8 -26   11.81    8.07
  -6   8  27    8.24    7.90
  -6  -8  27   15.74   10.26
   6   8 -27   14.80    7.96
  -6   8  28    2.18    6.07
  -6  -8  28   -0.00    9.77
   6   8 -28    6.45    7.03
  -6   8  29    4.25    6.38
  -6  -8  29   -0.00    9.71
   6   8 -29   -0.00    4.95
  -6   8  30   -0.00    5.78
  -6  -8  30    0.00    9.37
   6   8 -30    0.16    6.58
  -6   8  31    0.40    7.11
  -6  -8  31    0.00   10.57
   6   8 -31    0.08    5.70
  -6   8  32    0.00    6.53
  -6  -8  32   11.30   12.47
   6   8 -32    0.00    7.28
  -6   8  33   -0.00    6.66
  -6  -8  33   10.47   11.06
   6   8 -33    2.25    6.43
  -6   8  34    4.97    7.47
   6   8 -34   -0.00    5.98
  -6   8  35   -0.00    7.88
  -6   8  36    3.56    7.68
  -6   8  37    1.89    7.31
  -6   9   2   14.78    9.13
   6  -9  -2   15.33    7.24
  -6   9   3  224.04   26.18
   6  -9  -3  141.11   21.24
  -6  -9   3  171.44   18.41
  -6   9   4   12.96    9.32
   6  -9  -4   17.10    7.97
  -6  -9   4   15.76    6.43
   6  -9  -5    4.33    5.81
  -6  -9   5    3.79    5.64
   6  -9  -6   17.40    7.67
  -6  -9   6   13.26    6.67
   6   9  -6   17.23    5.42
  -6   9   7   26.37    8.95
   6  -9  -7   11.40    6.94
  -6  -9   7   19.37    8.10
   6   9  -7   13.44    5.41
  -6   9   8   -0.00    5.45
   6  -9  -8   -0.00    5.23
  -6  -9   8   -0.00    5.84
   6   9  -8    0.13    4.10
  -6   9   9   79.70   15.56
   6  -9  -9   97.05   15.93
  -6  -9   9   86.40   14.70
   6   9  -9   73.29   11.98
   6   9  -9   78.64   12.89
  -6   9  10   14.46    8.34
   6  -9 -10    4.67    6.10
  -6  -9  10    2.50    5.95
   6   9 -10    9.83    5.73
   6   9 -10    5.60    5.16
   6  -9 -11   -0.00    5.57
  -6  -9  11    2.97    6.22
   6   9 -11   -0.00    3.70
  -6   9  12    3.84    7.30
   6  -9 -12    3.03    6.52
  -6  -9  12   -0.00    7.00
   6   9 -12    7.53    5.85
  -6   9  13   71.58   14.69
   6  -9 -13   85.25   15.83
  -6  -9  13   85.68   16.64
   6   9 -13   89.45   14.30
  -6   9  14    5.94    7.30
   6   9 -14    5.34    5.91
  -6   9  15    0.00    7.42
   6   9 -15   11.45    6.69
   6   9 -16    7.12    7.09
  -6   9  17   11.29    8.31
  -6  -9  17    6.05    9.15
   6   9 -17    5.63    7.47
  -6   9  18    0.00    5.63
  -6  -9  18    1.46    8.25
   6   9 -18   -0.00    4.92
  -6   9  19   35.29   11.13
  -6  -9  19   44.26   13.86
   6   9 -19   36.23   11.23
  -6   9  20    6.27    7.69
  -6  -9  20    7.03    7.95
   6   9 -20    3.52    6.25
  -6   9  21    1.03    7.28
  -6  -9  21   -0.00    8.41
   6   9 -21   -0.00    6.22
  -6   9  22    2.51    7.25
  -6  -9  22    8.78    9.18
   6   9 -22    0.00    5.86
  -6   9  23   41.86   12.13
  -6  -9  23   31.27   13.10
  -6   9  24    0.00    5.53
  -6  -9  24    0.00    9.39
   6   9 -24   -0.00    6.82
  -6   9  25    0.00    7.35
  -6  -9  25    4.29    8.67
   6   9 -25    9.36    7.07
  -6   9  26    0.29    6.63
  -6  -9  26    0.01    8.13
   6   9 -26    0.94    6.13
  -6   9  27    9.59    8.76
  -6  -9  27    4.49    8.66
   6   9 -27    6.69    7.23
  -6   9  28    1.73    7.21
  -6  -9  28   -0.00    9.96
   6   9 -28    1.80    5.41
  -6   9  29   15.79    8.87
  -6  -9  29    4.02    9.29
   6   9 -29    4.43    6.56
  -6   9  30   -0.00    6.83
  -6  -9  30    7.10    8.77
   6   9 -30   -0.00    5.99
  -6   9  31    1.74    6.81
  -6  -9  31    1.56    9.07
   6   9 -31    0.41    6.87
  -6   9  32   -0.00    7.29
  -6  -9  32   -0.00    8.62
   6   9 -32    3.78    7.23
  -6  -9  33    7.11   10.30
   6   9 -33   12.07    8.35
  -6   9  34    0.00    5.60
   6   9 -34    0.70    5.66
  -6   9  35    0.00    6.86
   6   9 -35   -0.00    6.29
  -6   9  36    3.01    6.46
  -6  10   1   60.45   13.66
   6 -10  -1   31.54   11.05
   6  10  -1   59.64    8.40
  -6  10   2   12.03    6.60
   6 -10  -2    5.06    6.54
   6  10  -2   16.33    5.06
  -6  10   3    0.23    4.80
   6 -10  -3    2.20    5.88
   6  10  -3   -0.00    3.55
  -6  10   4   12.10    7.80
   6 -10  -4   15.98    7.94
   6  10  -4    6.41    4.75
   6 -10  -5   36.70   10.83
   6  10  -5   44.94    8.58
  -6  10   6    2.17    6.35
   6 -10  -6    1.06    5.79
   6  10  -6    3.23    4.21
  -6  10   7   14.68    8.36
   6 -10  -7   25.46    8.85
   6  10  -7   15.18    6.10
  -6  10   8    3.35    6.02
   6 -10  -8    5.50    5.64
  -6 -10   8    1.77    5.44
   6  10  -8   -0.00    3.77
  -6  10   9    1.23    5.68
   6 -10  -9   -0.00    5.10
  -6 -10   9    0.31    5.95
   6  10  -9    0.24    3.95
  -6  10  10    0.00    5.27
   6 -10 -10   -0.00    6.01
  -6 -10  10   -0.00    6.10
   6  10 -10    7.78    4.99
  -6  10  11   76.97   16.35
   6 -10 -11   94.74   17.16
  -6 -10  11  100.92   17.50
   6  10 -11  152.41   17.24
  -6  10  12    2.16    5.52
   6 -10 -12    2.89    6.01
  -6 -10  12    0.62    5.62
   6 -10 -13    8.62    6.44
  -6 -10  13    5.21    7.45
   6  10 -13   10.38    6.39
  -6  10  14    0.00    7.30
   6 -10 -14    0.00    5.23
   6  10 -14   12.62    6.80
  -6  10  15   72.72   15.33
   6 -10 -15   65.65   14.23
   6  10 -15   86.96   14.50
  -6  10  16    5.45    7.55
  -6 -10  16   -0.00    8.66
   6  10 -16   -0.00    5.79
  -6  10  17   51.43   13.12
  -6 -10  17   49.66   13.87
   6  10 -17   38.55   10.31
  -6  10  18    0.00    6.97
  -6 -10  18   13.48    9.42
   6  10 -18    0.00    5.55
  -6  10  19   12.93    8.44
  -6 -10  19   -0.00    7.43
   6  10 -19    5.77    6.46
  -6  10  20    0.00    5.96
  -6 -10  20   -0.00    7.60
   6  10 -20    0.32    6.26
  -6  10  21   58.41   13.64
  -6 -10  21   27.70   12.09
   6  10 -21   51.40   13.13
  -6  10  22    5.78    7.24
  -6 -10  22   -0.00    7.37
   6  10 -22   -0.00    4.78
  -6  10  23   -0.00    6.17
  -6 -10  23   -0.00    8.07
   6  10 -23    0.00    6.15
  -6  10  24    0.00    7.05
  -6 -10  24   -0.00    8.58
   6  10 -24   -0.00    6.20
  -6  10  25    3.35    6.41
  -6 -10  25    7.72    9.77
   6  10 -25    8.19    8.74
  -6 -10  26    0.00    6.96
   6  10 -26   -0.00    6.72
  -6  10  27   -0.00    6.41
  -6 -10  27   25.86   12.79
   6  10 -27    5.86    7.41
  -6  10  28   -0.00    6.54
  -6 -10  28    4.08   10.32
   6  10 -28    2.12    6.36
  -6  10  29   -0.00    7.00
  -6 -10  29   -0.00    8.53
   6  10 -29    3.55    5.81
  -6  10  30   -0.00    7.07
  -6 -10  30    0.21    8.33
   6  10 -30    3.37    7.09
  -6  10  31    8.34    8.58
  -6 -10  31    2.61   11.58
   6  10 -31   -0.00    7.80
  -6  10  32    1.08    7.24
  -6 -10  32    0.00   10.33
   6  10 -32   -0.00    5.33
  -6  10  33    3.11    8.30
  -6 -10  33   -0.00   10.98
   6  10 -33    0.00    6.39
  -6  10  34   -0.00    6.93
   6  10 -34   -0.00    5.50
  -6  10  35   -0.00    8.12
   6  10 -35   -0.00    5.51
  -6  11   1   12.04    7.38
   6 -11  -1    6.90    6.86
   6  11  -1    6.31    3.74
  -6  11   2    7.97    7.85
   6 -11  -2    1.01    5.33
   6  11  -2   -0.00    3.17
  -6  11   3   23.37    9.54
   6 -11  -3   26.15    9.05
   6  11  -3   23.68    5.99
  -6  11   4    2.48    5.36
   6 -11  -4    6.46    6.45
  -6  11   5    1.16    6.12
   6 -11  -5   -0.00    5.38
   6  11  -5    0.00    4.32
   6 -11  -6    1.80    5.12
   6  11  -6    1.23    4.52
  -6  11   7   -0.00    5.66
   6 -11  -7   13.83    7.47
   6  11  -7   18.10    6.36
  -6  11   8    9.96    7.27
   6  11  -8   14.26    6.17
  -6  11   9   32.17   10.33
   6 -11  -9   32.91    9.98
   6  11  -9   59.89   10.66
  -6  11  10   -0.00    5.68
   6 -11 -10    4.42    5.13
   6  11 -10    7.67    5.51
  -6  11  11   -0.00    6.35
   6 -11 -11   -0.00    5.90
   6  11 -11    4.95    4.52
  -6  11  12   10.03    6.85
   6 -11 -12    5.05    6.73
   6  11 -12    6.85    5.60
  -6  11  13   39.73   12.05
   6 -11 -13   14.74    7.73
   6  11 -13   30.05    8.47
  -6  11  14    0.00    7.17
   6 -11 -14    0.76    5.52
   6  11 -14    0.12    3.24
  -6  11  15   17.25    8.75
   6 -11 -15   14.67    8.09
  -6 -11  15    7.12    8.74
   6  11 -15    3.52    4.81
  -6  11  16    6.86    6.58
   6 -11 -16   -0.00    4.91
  -6 -11  16    4.91    8.03
  -6  11  17    4.82    7.52
   6 -11 -17   17.32    8.36
  -6 -11  17   17.11    9.12
   6  11 -17   22.30    8.79
  -6  11  18   -0.00    6.58
  -6 -11  18   -0.00    7.56
   6  11 -18    0.93    5.36
  -6  11  19   17.18   10.13
  -6 -11  19   31.77   12.13
   6  11 -19   29.92    9.99
  -6  11  20    1.92    6.96
  -6 -11  20    1.42    6.66
   6  11 -20    0.00    5.41
  -6  11  21    0.00    6.94
  -6 -11  21   -0.00    7.60
   6  11 -21   -0.00    5.05
  -6  11  22    3.06    6.87
  -6 -11  22    3.62    8.51
   6  11 -22   -0.00    5.09
  -6  11  23   25.28   10.00
  -6 -11  23   24.63   12.52
   6  11 -23   13.70    9.22
  -6  11  24    2.47    7.03
  -6 -11  24   -0.00    8.21
   6  11 -24    2.98    7.39
  -6  11  25    7.47    7.91
  -6 -11  25    0.00    8.73
   6  11 -25   -0.00    6.23
  -6  11  26    0.00    7.80
  -6 -11  26    7.54    9.62
   6  11 -26   -0.00    6.61
  -6  11  27    4.06    7.90
  -6 -11  27    7.93    9.97
   6  11 -27    4.99    7.21
  -6  11  28   -0.00    8.66
  -6 -11  28    0.00    8.46
   6  11 -28   -0.00    6.98
  -6  11  29    0.24    7.15
  -6 -11  29   -0.00   10.73
  -6  11  30    0.00    7.02
  -6 -11  30   -0.00    9.67
   6  11 -30    4.89    6.65
  -6 -11  31    3.60    9.25
   6  11 -31    0.97    5.24
  -6  11  32    4.72    7.32
  -6 -11  32    0.00    9.48
   6  11 -32   -0.00    6.15
  -6  12   1   46.78   12.43
   6 -12  -1   30.83   10.74
   6  12  -1   44.67    7.83
  -6  12   2   -0.00    6.48
   6 -12  -2   -0.00    4.56
   6  12  -2    1.53    3.48
   6 -12  -3    5.47    6.15
   6  12  -3    0.00    3.19
  -6  12   4    4.20    5.26
   6 -12  -4   -0.00    6.67
   6  12  -4   -0.00    3.41
  -6  12   5   26.57    9.72
   6  12  -5   34.66    7.96
  -6  12   6   -0.00    5.44
   6 -12  -6   -0.00    5.77
   6  12  -6    0.00    4.74
  -6  12   7    3.65    6.17
   6 -12  -7    6.22    6.32
  -6  12   8   -0.00    5.89
   6 -12  -8    1.34    5.09
   6  12  -8   -0.00    3.71
  -6  12   9   11.61    8.28
   6 -12  -9   17.49    8.18
   6  12  -9   15.38    6.80
  -6  12  10    1.12    5.68
   6 -12 -10    5.59    5.75
   6  12 -10    5.36    5.23
  -6  12  11   51.87   12.94
   6 -12 -11   30.32    9.66
   6  12 -11   32.63    9.07
   6 -12 -12   -0.00    5.38
   6  12 -12    1.88    4.93
  -6  12  13   13.44    8.27
   6 -12 -13    1.09    5.43
   6  12 -13    0.00    4.34
  -6  12  14    0.00    5.85
   6 -12 -14    3.56    6.70
   6  12 -14    6.29    4.72
  -6  12  15   14.23    8.91
   6  12 -15   28.83    8.12
  -6  12  16    1.83    6.01
   6 -12 -16    5.26    5.94
   6  12 -16   -0.00    4.44
  -6  12  17    7.63    7.83
   6 -12 -17    3.20    5.80
   6  12 -17    5.63    6.63
   6 -12 -18    2.59    6.36
   6  12 -18   -0.00    6.13
  -6  12  19    4.79    7.17
   6 -12 -19    0.64    5.70
   6  12 -19    1.73    5.76
  -6  12  20   -0.00    6.86
   6 -12 -20    2.91    6.05
  -6 -12  20    0.71    7.18
   6  12 -20   -0.00    5.77
  -6  12  21   21.73    9.56
  -6 -12  21    5.60    9.24
   6  12 -21   23.59    9.23
  -6  12  22   -0.00    6.01
  -6 -12  22    6.18    8.94
   6  12 -22   -0.00    6.22
  -6  12  23    0.48    7.00
  -6 -12  23   -0.00    7.44
   6  12 -23    0.00    6.22
  -6  12  24   -0.00    6.87
  -6 -12  24    2.62    8.57
   6  12 -24   -0.00    6.38
  -6 -12  25    4.50    9.18
   6  12 -25   16.98    9.32
  -6  12  26   10.96    9.02
  -6 -12  26   -0.00    9.46
   6  12 -26    7.10    8.38
  -6  12  27    1.76    7.62
  -6 -12  27   -0.00    8.79
   6  12 -27   16.72    9.17
  -6  12  28    6.11    6.64
  -6 -12  28    3.41    9.29
   6  12 -28   -0.00    7.39
  -6 -12  29   -0.00    9.64
   6  12 -29   12.18    8.20
  -6 -12  30    0.90    8.52
  -6 -12  31   -0.00    9.78
  -6  13   1    4.30    6.96
   6 -13  -1    0.29    5.85
  -6  13   2    0.25    5.66
   6 -13  -2    1.87    6.02
   6  13  -2    7.58    4.09
  -6  13   3   69.71   15.04
   6 -13  -3   43.52   12.10
   6  13  -3   55.35    9.45
   6 -13  -4    2.72    5.28
   6  13  -4   11.43    5.29
  -6  13   5    0.00    4.98
   6 -13  -5   14.98    7.90
   6  13  -5    8.32    4.86
  -6  13   6   10.01    6.74
   6 -13  -6    9.05    7.38
   6  13  -6    3.40    4.75
  -6  13   7   13.64    8.09
   6 -13  -7   10.83    7.38
   6  13  -7    6.10    5.69
  -6  13   8    5.66    7.09
   6 -13  -8    3.53    5.80
   6  13  -8   12.82    6.55
  -6  13   9   39.79   11.82
   6 -13  -9    9.96    7.64
  -6  13  10    8.19    8.30
   6 -13 -10   -0.00    5.39
   6  13 -10    0.00    5.41
  -6  13  11    0.00    6.15
   6 -13 -11   -0.00    5.62
   6  13 -11    0.00    5.01
  -6  13  12    8.03    6.37
   6 -13 -12    2.73    5.08
   6  13 -12    6.57    5.53
  -6  13  13   19.48    8.45
   6 -13 -13    7.39    6.28
   6  13 -13   15.19    7.22
   6 -13 -14   -0.00    5.43
   6  13 -14    5.82    6.58
  -6  13  15    2.96    6.27
   6 -13 -15    5.94    7.62
   6  13 -15    6.35    5.60
  -6  13  16    2.52    6.55
   6 -13 -16    0.11    6.15
   6  13 -16    7.40    4.81
  -6  13  17   12.12    7.59
   6 -13 -17    2.29    6.62
   6  13 -17    6.03    7.18
  -6  13  18    0.00    6.91
   6 -13 -18    6.42    7.59
   6  13 -18    0.93    4.54
  -6  13  19    8.77    8.51
   6 -13 -19    3.81    6.22
   6  13 -19   14.94    8.19
  -6  13  20    0.00    6.82
   6 -13 -20    4.65    6.26
   6  13 -20    3.07    4.91
   6 -13 -21   -0.00    5.73
   6  13 -21    6.32    6.99
  -6  13  22    1.85    6.12
   6 -13 -22    9.53    8.17
   6  13 -22   -0.00    5.22
  -6  13  23    0.00    6.74
   6 -13 -23    0.45    5.81
   6  13 -23    0.00    6.24
  -6  13  24   -0.00    7.21
   6  13 -24    1.56    5.29
   6  13 -25   14.68    9.04
  -6 -13  29    0.00    9.07
  -6 -13  30   -0.00    8.24
  -6  14   1   28.95   11.10
   6 -14  -1    6.03    7.38
   6  14  -1   19.20    5.25
  -6  14   2    0.00    6.97
   6 -14  -2    5.21    6.55
  -6  14   3   -0.00    5.80
   6  14  -3    3.82    4.18
  -6  14   4   14.39    7.54
   6 -14  -4    5.91    6.39
   6  14  -4    3.60    4.00
  -6  14   5   26.35   10.19
   6 -14  -5   18.71    9.34
   6  14  -5   27.77    7.35
  -6  14   6   12.52    8.17
   6 -14  -6   14.67    8.05
   6  14  -6   11.07    5.49
  -6  14   7   18.08    9.11
   6 -14  -7   15.48    8.24
   6  14  -7    8.33    6.05
  -6  14   8    5.03    7.40
   6 -14  -8    5.24    6.68
   6  14  -8    0.00    4.18
  -6  14   9   18.48    9.42
   6 -14  -9    3.96    6.29
   6  14  -9    8.82    5.95
   6 -14 -10    5.89    6.45
   6  14 -10   -0.00    4.51
  -6  14  11   11.76    8.02
   6 -14 -11    7.16    7.60
  -6  14  12    3.78    6.74
   6 -14 -12   -0.00    6.40
   6  14 -12    9.53    7.01
  -6  14  13    1.99    5.44
   6 -14 -13   -0.00    5.91
   6  14 -13    2.12    5.53
  -6  14  14   -0.00    5.48
   6  14 -14   -0.00    4.81
  -6  14  15    5.83    6.08
   6 -14 -15    6.40    6.24
   6  14 -15    5.51    6.10
   6 -14 -16    5.93    6.89
   6  14 -16    5.17    6.40
   6 -14 -17   -0.00    5.95
   6  14 -17   -0.00    5.42
  -6  14  18   -0.00    6.30
   6 -14 -18   -0.00    5.41
   6  14 -18    0.00    6.09
  -6  14  19   -0.00    6.24
   6  14 -19    0.25    5.16
  -6  14  20    7.17    7.79
   6  14 -20    0.54    5.69
   6  14 -21   13.07    7.12
  -6  15   1   -0.00    6.29
   6 -15  -1    1.67    6.77
   6  15  -1    1.56    3.05
  -6  15   2    0.00    6.77
   6 -15  -2    0.81    5.54
   6  15  -2    8.52    4.38
  -6  15   3   11.76    7.33
   6 -15  -3    2.39    6.19
  -6  15   4    3.49    4.93
   6 -15  -4    2.95    6.15
   6  15  -4    0.00    3.64
  -6  15   5   -0.00    6.33
   6 -15  -5    9.22    6.78
   6  15  -5   -0.00    4.24
  -6  15   6    2.72    6.85
   6 -15  -6    2.24    5.79
   6  15  -6    2.71    4.11
  -6  15   7    6.14    6.60
   6 -15  -7    5.83    6.79
   6  15  -7    0.78    3.62
  -6  15   8    5.68    6.43
   6 -15  -8    1.56    6.39
   6  15  -8    4.43    5.70
  -6  15   9    7.46    6.35
   6 -15  -9    2.23    5.58
   6  15  -9   13.25    6.60
  -6  15  10    6.86    6.99
   6 -15 -10   -0.00    5.86
   6  15 -10    5.31    4.85
  -6  15  11    1.91    7.18
   6 -15 -11    4.40    6.33
   6  15 -11   -0.00    5.53
  -6  15  12    5.76    6.14
   6 -15 -12    0.12    5.55
  -6  15  13   -0.00    6.35
   6 -15 -13   -0.00    6.26
   6  15 -13    2.51    5.28
  -6  15  14    1.86    6.26
   6 -15 -14    1.70    5.29
   6  15 -14    5.24    6.42
  -6  15  15    3.34    6.26
   6  15 -15   -0.00    4.50
  -6  15  16   -0.00    5.94
   6  15 -16   -0.00    5.44
  -6  15  17    0.61    5.46
   6  15 -17   -0.00    6.30
  -6  16   1    4.57    7.05
   6 -16  -1    3.59    6.67
   6  16  -1    4.07    3.68
  -6  16   2    3.89    7.59
   6 -16  -2    3.82    6.29
   6  16  -2    9.10    4.66
  -6  16   3    0.00    5.45
   6 -16  -3   -0.00    6.84
   6  16  -3    0.96    3.14
  -6  16   4    7.20    7.03
   6 -16  -4    1.80    6.21
  -6  16   5   -0.00    6.40
   6 -16  -5    0.00    5.39
   6  16  -5   -0.00    3.88
  -6  16   6    0.00    6.28
   6 -16  -6   13.15    8.26
   6  16  -6    7.55    5.32
  -6  16   7    0.00    5.53
   6 -16  -7    0.00    4.98
   6  16  -7   -0.00    3.93
   6 -16  -8    0.15    6.21
   6  16  -8   -0.00    4.59
  -6  16   9   -0.00    5.45
   6  16  -9   -0.00    4.76
  -6  16  10   -0.00    5.19
   6  16 -10    2.95    5.10
  -6  16  11    6.00    6.54
   6  16 -11   -0.00    5.82
  -6  16  12   -0.00    6.15
   6  16 -12    3.53    5.89
  -6  16  13   -0.00    7.07
  -6  17   1    0.00    6.16
   6 -17  -1    7.33    7.55
   6  17  -1    0.00    3.40
  -6  17   2   10.33    9.29
   6 -17  -2   10.86    7.50
   6  17  -2    3.61    3.57
  -6  17   3    2.36    6.80
   6 -17  -3   -0.00    6.34
   6  17  -3    4.59    4.22
  -6  17   5    2.42    5.61
   6  17  -5   -0.00    3.19
  -6  17   6    0.00    6.09
   6  17  -6    3.53    4.83
  -5   0   1    4.50    4.72
  -5   0   1    3.37    3.52
  -5   0   1    2.97    4.31
   5   0  -1    0.65    4.00
   5   0  -1   -0.00    5.24
  -5   0   2    4.00    4.69
  -5   0   2   -0.00    4.03
   5   0  -2   -0.00    3.77
   5   0  -2   -0.00    4.81
  -5   0   3   69.72   10.51
   5   0  -3   75.31   10.73
   5   0  -3   89.95   12.07
  -5   0   4   -0.00    5.15
  -5   0   4    0.00    3.47
   5   0  -4    0.00    4.22
  -5   0   5 2181.79  160.42
   5   0  -5 2216.48  160.66
   5   0  -5 2475.84  162.92
  -5   0   6   -0.00    5.05
  -5   0   6   -0.00    4.23
   5   0  -6    0.41    5.14
   5   0  -6   -0.00    4.89
  -5   0   7   38.32    9.01
  -5   0   7   73.97   10.62
   5   0  -7   47.23    9.71
   5   0  -7   68.80   11.31
  -5   0   8    0.00    4.85
  -5   0   8    2.21    4.00
   5   0  -8    3.03    6.12
   5   0  -8    1.76    4.77
  -5   0   9  598.52   51.09
  -5   0   9  643.90   50.79
   5   0  -9  644.69   51.93
   5   0  -9  623.87   51.95
  -5   0  10    4.11    5.52
  -5   0  10   -0.00    4.95
   5   0 -10    0.00    5.36
   5   0 -10    0.34    4.64
  -5   0  11   23.99    6.90
   5   0 -11   17.59    7.36
  -5   0  12    0.90    4.89
  -5   0  12    0.45    4.29
   5   0 -12   -0.00    5.18
   5   0 -12    0.09    4.35
  -5   0  13   10.64    6.31
  -5   0  13   -0.00    4.40
   5   0 -13   12.05    6.82
   5   0 -13    4.54    5.36
  -5   0  14    6.83    6.07
  -5   0  14   -0.00    3.64
   5   0 -14    2.52    4.74
  -5   0  15  137.94   19.99
  -5   0  15  165.78   18.81
   5   0 -15  151.21   19.96
  -5   0  16   -0.00    7.11
  -5   0  16    0.22    4.30
   5   0 -16   -0.00    5.96
  -5   0  17   57.28   11.15
   5   0 -17   78.37   14.15
  -5   0  18   -0.00    3.19
   5   0 -18   -0.00    5.54
  -5   0  19  141.28   19.48
   5   0 -19  183.25   23.04
   5   0 -20    0.31    7.23
  -5   0  21  221.98   29.21
   5   0 -21  275.53   30.71
  -5   0  22    0.37    7.75
   5   0 -22    2.02    6.47
  -5   0  23    0.00    8.27
  -5   0  24   -0.00    8.00
  -5   0  25   22.44   11.18
   5   0 -25   70.93   14.42
  -5   0  26   -0.00    8.61
   5   0 -26    0.00    6.27
  -5   0  27   51.73   15.03
   5   0 -27   66.62   15.05
  -5   0  28    1.97    6.57
  -5   0  29    0.30    8.17
  -5   0  30    1.10    6.52
  -5   0  31   35.17   14.18
  -5   0  32    9.39    9.64
  -5   0  33    4.57    8.20
  -5   0  34   -0.00    9.04
  -5   0  35    8.11    9.82
  -5   0  36   -0.00    7.58
  -5   0  37    8.82   10.82
  -5   0  38   -0.00    9.81
  -5   0  39    7.35    8.99
  -5   1   1  452.15   38.39
  -5   1   1  457.96   38.37
  -5   1   1  538.57   39.44
   5  -1  -1  425.03   37.81
   5  -1  -1  446.85   37.78
   5  -1  -1  468.91   39.24
  -5  -1   1  417.00   36.43
  -5  -1   1  472.27   36.84
   5   1  -1  462.59   36.87
   5   1  -1  512.08   38.36
  -5   1   2    5.84    5.48
  -5   1   2    5.17    4.98
   5  -1  -2    6.60    4.98
   5  -1  -2    1.58    5.65
  -5  -1   2    4.41    4.09
  -5  -1   2    4.77    4.05
   5   1  -2    4.50    4.52
   5   1  -2    2.99    4.84
  -5   1   3  421.20   39.50
  -5   1   3  528.81   40.98
   5  -1  -3  510.96   40.17
   5  -1  -3  492.03   41.43
  -5  -1   3  477.84   39.46
  -5  -1   3  490.55   39.12
   5   1  -3  484.95   39.22
   5   1  -3  541.12   40.76
  -5   1   4   20.28    7.06
  -5   1   4   19.74    6.18
   5  -1  -4   16.50    6.19
   5  -1  -4   18.32    7.16
  -5  -1   4    7.91    5.35
  -5  -1   4    8.06    4.59
   5   1  -4    9.09    5.13
  -5   1   5  121.51   14.89
  -5   1   5  134.39   15.15
   5  -1  -5  102.10   14.01
   5  -1  -5   99.57   14.93
  -5  -1   5  115.16   14.17
  -5  -1   5  109.76   13.33
   5   1  -5  139.76   15.50
   5   1  -5  114.33   14.58
  -5   1   6  694.94   53.21
   5  -1  -6  712.41   52.92
   5  -1  -6  654.69   53.78
  -5  -1   6  616.50   52.02
  -5  -1   6  628.69   51.27
   5   1  -6  730.56   53.61
   5   1  -6  610.72   52.06
  -5   1   7  518.64   49.67
  -5   1   7  684.13   51.57
   5  -1  -7  749.82   52.28
   5  -1  -7  581.62   51.19
  -5  -1   7  591.46   50.19
  -5  -1   7  686.85   50.39
   5   1  -7  598.66   50.78
   5   1  -7  683.52   51.81
  -5   1   8    2.54    5.88
  -5   1   8    0.00    4.60
   5  -1  -8   -0.00    5.57
   5  -1  -8   -0.00    5.87
  -5  -1   8    0.85    5.12
  -5  -1   8    7.18    4.79
   5   1  -8    7.30    6.32
   5   1  -8   -0.00    5.22
  -5   1   9   14.44    7.15
  -5   1   9   14.02    6.40
   5  -1  -9   24.07    7.89
   5  -1  -9   30.00    8.62
  -5  -1   9   17.69    7.01
  -5  -1   9   19.18    6.58
   5   1  -9   10.98    6.74
   5   1  -9   26.26    8.31
  -5   1  10   -0.00    5.10
  -5   1  10    8.50    4.99
   5  -1 -10    1.10    5.10
   5  -1 -10    8.15    6.10
  -5  -1  10    2.66    5.33
  -5  -1  10    0.00    4.09
   5   1 -10    6.74    6.65
   5   1 -10    7.77    5.85
  -5   1  11  303.76   28.75
  -5   1  11  274.49   26.99
   5  -1 -11  274.68   28.45
   5  -1 -11  321.85   29.74
  -5  -1  11  259.10   27.74
  -5  -1  11  273.35   26.09
   5   1 -11  282.67   28.26
   5   1 -11  241.11   26.96
  -5   1  12   22.99    7.86
  -5   1  12   17.72    6.80
   5  -1 -12   14.79    6.68
   5  -1 -12   30.81    8.78
  -5  -1  12   10.21    6.56
  -5  -1  12   19.06    5.93
   5   1 -12   26.28    8.88
   5   1 -12   28.00    8.80
  -5   1  13  443.61   40.49
  -5   1  13  435.02   39.79
   5  -1 -13  458.68   40.97
   5  -1 -13  425.40   40.76
  -5  -1  13  465.91   42.22
  -5  -1  13  423.92   38.37
   5   1 -13  496.88   42.22
  -5   1  14    0.48    3.83
   5  -1 -14    1.82    5.40
  -5  -1  14    8.46    6.90
  -5  -1  14    1.94    4.33
   5   1 -14   -0.00    4.59
  -5   1  15   87.49   13.97
  -5   1  15   70.55   12.03
   5  -1 -15   51.42   11.76
  -5  -1  15   52.90   12.35
  -5  -1  15   63.48   11.03
   5   1 -15   68.64   12.40
  -5   1  16   10.64    5.63
  -5   1  16   -0.00    4.53
   5  -1 -16    3.68    5.29
  -5  -1  16    2.93    5.80
  -5  -1  16    5.02    4.86
   5   1 -16    9.05    5.96
  -5   1  17   28.86    9.38
  -5   1  17   41.62    9.54
   5  -1 -17   53.53   11.60
  -5  -1  17    8.97    7.39
   5   1 -17   25.73    8.41
   5  -1 -18    9.33    6.57
   5   1 -18   -0.00    5.04
  -5   1  19  141.79   19.08
   5  -1 -19  168.92   22.16
   5   1 -19  148.94   20.72
  -5   1  20    5.83    5.18
   5  -1 -20    2.28    6.10
   5   1 -20    4.36    6.45
  -5   1  21    2.91    7.56
  -5   1  21   -0.00    4.65
   5  -1 -21    4.59    6.00
  -5  -1  21   -0.00    6.66
   5   1 -21   -0.00    6.26
   5  -1 -22    7.51    7.29
  -5  -1  22   30.71   10.92
   5   1 -22    8.29    7.28
  -5   1  23   26.03   11.30
   5  -1 -23   45.44   12.41
  -5  -1  23   65.62   14.91
   5   1 -23   40.58   12.28
  -5   1  24   -0.00    7.58
   5  -1 -24   13.89    9.74
  -5  -1  24    0.68    6.24
   5   1 -24    1.81    7.30
  -5   1  25    2.59    8.92
   5  -1 -25   12.32    8.43
  -5  -1  25    2.87    7.44
   5   1 -25   16.92   10.13
  -5   1  26    6.49    8.01
   5  -1 -26    4.54    7.70
  -5  -1  26    5.65    8.18
   5   1 -26    3.45    7.61
  -5   1  27   47.32   14.80
  -5  -1  27   82.20   16.78
   5   1 -27   64.06   15.68
  -5   1  28    5.66    8.40
   5   1 -28   20.54   10.67
  -5   1  29    9.00   11.22
  -5   1  30    1.12    8.69
  -5   1  31   -0.00    8.03
  -5   1  32   -0.00   10.09
  -5   1  33   39.36   14.41
  -5  -1  33   54.92   15.35
  -5   1  34    4.62    9.77
  -5  -1  34   -0.00    7.43
  -5   1  35    4.83    9.39
  -5  -1  35    1.24   10.31
  -5   1  36    6.55    9.33
  -5  -1  36    3.23    9.30
  -5   1  37    9.11    9.75
  -5  -1  37    0.00    9.70
  -5   1  38   11.53   10.12
  -5  -1  38    1.54    8.68
  -5   1  39    5.75   10.71
  -5  -1  39    0.00    8.14
  -5   2   1    3.84    5.27
  -5   2   1   10.79    5.88
  -5   2   1   10.07    6.29
   5  -2  -1   11.41    5.76
   5  -2  -1    8.19    5.21
  -5  -2   1   12.50    4.06
  -5  -2   1    9.15    4.17
   5   2  -1    8.22    4.22
   5   2  -1    7.20    4.50
  -5   2   2   15.50    6.58
  -5   2   2   11.72    5.73
   5  -2  -2    8.27    5.07
   5  -2  -2   11.36    5.47
   5  -2  -2   16.40    6.63
  -5  -2   2   11.99    4.69
  -5  -2   2   13.46    4.42
   5   2  -2    9.35    4.89
   5   2  -2   14.29    5.08
  -5   2   3  145.41   17.40
  -5   2   3  197.66   19.02
   5  -2  -3  134.64   16.37
   5  -2  -3  183.06   19.24
  -5  -2   3  131.69   15.05
  -5  -2   3  146.65   14.66
   5   2  -3  134.85   15.42
   5   2  -3  138.66   15.52
  -5   2   4   89.01   12.19
  -5   2   4   72.86   12.00
   5  -2  -4   75.48   12.03
   5  -2  -4   79.10   13.09
  -5  -2   4   84.94   11.40
  -5  -2   4   93.23   10.80
   5   2  -4   88.52   11.82
   5   2  -4   75.29   11.14
  -5   2   5  612.31   46.65
  -5   2   5  534.37   45.24
   5  -2  -5  580.57   45.07
   5  -2  -5  637.81   47.90
  -5  -2   5  478.84   43.20
  -5  -2   5  579.68   43.28
   5   2  -5  504.09   44.04
   5   2  -5  524.35   43.97
  -5   2   6   12.52    6.71
  -5   2   6    7.77    6.12
   5  -2  -6    7.20    5.82
  -5  -2   6    9.69    6.12
  -5  -2   6   10.17    4.51
   5   2  -6   17.81    6.47
   5   2  -6    5.53    5.09
  -5   2   7   73.10   11.91
  -5   2   7   63.90   11.58
   5  -2  -7   94.10   12.76
   5  -2  -7   53.81   11.41
  -5  -2   7   67.01   10.94
  -5  -2   7   73.14   10.09
   5   2  -7   76.58   11.93
   5   2  -7   83.23   12.03
  -5   2   8    5.80    5.21
  -5   2   8   10.47    5.99
   5  -2  -8    7.25    5.90
   5  -2  -8   18.79    8.21
  -5  -2   8    0.00    5.19
  -5  -2   8    0.84    3.52
   5   2  -8    8.85    6.39
   5   2  -8    8.24    5.77
  -5   2   9  724.93   58.27
   5  -2  -9  737.14   57.96
   5  -2  -9  694.32   59.06
  -5  -2   9  712.87   58.37
  -5  -2   9  813.68   56.95
   5   2  -9  653.34   56.71
  -5   2  10    5.51    5.47
  -5   2  10    8.02    5.45
   5  -2 -10    8.48    6.54
   5  -2 -10    2.59    6.12
  -5  -2  10   -0.00    5.77
  -5  -2  10    0.00    3.64
   5   2 -10    2.89    5.10
   5   2 -10    1.98    5.03
  -5   2  11    9.76    6.51
  -5   2  11    4.88    4.98
   5  -2 -11   -0.00    5.56
  -5  -2  11    4.61    5.36
   5   2 -11    0.00    5.26
   5   2 -11    3.59    4.44
  -5   2  12   79.27   13.63
  -5   2  12   69.52   12.28
   5  -2 -12   68.63   12.89
   5  -2 -12   58.83   11.96
  -5  -2  12   82.74   14.15
  -5  -2  12   74.60   11.63
   5   2 -12   83.57   13.57
   5   2 -12   87.87   13.56
  -5   2  13   83.07   14.00
  -5   2  13   90.19   13.45
   5  -2 -13   66.99   13.16
  -5  -2  13   84.56   14.40
  -5  -2  13   60.83   11.10
   5   2 -13   81.98   13.23
  -5   2  14   49.13   10.98
  -5   2  14   63.51   11.36
  -5  -2  14   42.95   11.22
  -5  -2  14   49.71   10.16
   5   2 -14   67.47   12.69
  -5   2  15  333.23   35.27
  -5   2  15  422.46   37.03
   5  -2 -15  409.28   37.98
  -5  -2  15  338.98   36.88
   5   2 -15  387.85   36.82
  -5   2  16    8.88    6.14
   5  -2 -16    8.43    6.12
  -5  -2  16   -0.00    6.99
   5   2 -16   -0.00    4.76
  -5   2  17   -0.00    4.20
   5  -2 -17    2.85    4.99
  -5  -2  17   -0.00    6.29
   5   2 -17    0.00    5.81
  -5   2  18    0.43    5.08
   5  -2 -18   -0.00    5.46
   5   2 -18    6.34    6.70
  -5   2  19  130.52   18.71
   5  -2 -19  140.54   20.45
  -5   2  20   67.33   12.89
   5  -2 -20   54.81   13.20
  -5   2  21    2.96    7.62
  -5   2  21    0.00    5.49
   5  -2 -21    0.00    6.54
  -5  -2  21   -0.00    7.47
  -5   2  22    6.98    7.86
  -5   2  22    9.08    6.06
   5  -2 -22   10.88    8.31
  -5  -2  22    8.25    8.47
  -5   2  23   22.52    9.55
  -5   2  23    5.46    6.06
   5  -2 -23   17.65    8.88
  -5  -2  23   19.74   10.71
  -5   2  24   -0.00    7.44
   5  -2 -24    5.75    7.85
  -5  -2  24    7.32    9.23
  -5   2  25   78.33   17.03
  -5  -2  25   85.65   17.89
  -5   2  26    5.38    8.14
  -5  -2  26   -0.00    9.47
  -5   2  27   72.08   16.00
  -5  -2  27   54.16   15.48
  -5   2  28   -0.00    8.50
  -5  -2  28    0.00    7.72
  -5   2  29   37.69   12.51
  -5  -2  29   33.29   14.19
  -5   2  30   -0.00    6.38
  -5  -2  30    5.72    8.10
  -5  -2  31   34.80   13.15
  -5  -2  32    0.00    8.96
  -5  -2  33   -0.00    9.30
  -5  -2  34    0.38    6.25
  -5  -2  35    7.85    8.60
  -5  -2  36    3.56    9.01
  -5  -2  37    0.00    6.10
  -5  -2  38   -0.00   10.62
  -5   3   1  260.76   27.09
  -5   3   1  296.61   27.80
  -5   3   1  326.49   28.62
   5  -3  -1  266.70   27.19
   5  -3  -1  267.41   26.40
   5  -3  -1  298.88   28.31
  -5  -3   1  262.34   23.91
  -5  -3   1  294.11   23.50
  -5  -3   1  317.37   23.37
  -5   3   2   77.19   11.80
  -5   3   2   62.15   10.76
  -5   3   2   71.47   11.71
   5  -3  -2   67.69   11.38
   5  -3  -2   91.07   12.05
   5  -3  -2   60.80   11.89
  -5  -3   2   51.40    8.63
  -5  -3   2   66.56    8.06
   5   3  -2   50.57    8.84
   5   3  -2   70.87    9.72
  -5   3   3   95.29   13.99
  -5   3   3  145.90   16.38
   5  -3  -3   66.44   12.32
   5  -3  -3   94.92   13.38
   5  -3  -3  121.71   15.74
  -5  -3   3   97.86   12.11
   5   3  -3  104.04   12.40
  -5   3   4    3.01    5.62
  -5   3   4    6.53    5.76
   5  -3  -4    6.04    5.39
   5  -3  -4    8.25    5.99
  -5  -3   4   16.60    5.65
  -5  -3   4    8.11    3.95
   5   3  -4    6.45    5.30
   5   3  -4    6.09    4.36
  -5   3   5  236.21   23.48
  -5   3   5  222.10   23.61
   5  -3  -5  239.19   23.03
   5  -3  -5  176.13   23.04
  -5  -3   5  238.38   22.18
  -5  -3   5  226.24   20.73
   5   3  -5  243.87   22.88
   5   3  -5  232.09   21.82
  -5   3   6  235.31   24.35
  -5   3   6  243.54   24.51
   5  -3  -6  254.70   24.01
   5  -3  -6  204.81   24.58
  -5  -3   6  251.82   23.37
   5   3  -6  236.69   23.55
   5   3  -6  212.67   22.14
  -5   3   7   52.05   10.50
  -5   3   7   69.80   11.68
   5  -3  -7   50.97   11.75
  -5  -3   7   45.12    9.70
  -5  -3   7   76.26    9.64
   5   3  -7   61.87   10.66
   5   3  -7   45.60    9.33
  -5   3   8  108.33   15.08
   5  -3  -8  103.29   14.13
   5  -3  -8   81.23   14.66
  -5  -3   8  120.98   15.25
  -5  -3   8  116.14   13.18
   5   3  -8   85.40   13.58
  -5   3   9   76.11   13.04
  -5   3   9   71.55   12.54
   5  -3  -9   70.58   11.93
   5  -3  -9   48.90   11.47
  -5  -3   9   93.90   13.76
  -5  -3   9   63.66   10.29
   5   3  -9   74.67   12.51
   5   3  -9  103.55   12.90
  -5   3  10   14.94    6.95
  -5   3  10   29.20    7.85
   5  -3 -10   34.76    7.98
   5  -3 -10   17.77    7.71
  -5  -3  10    9.99    7.59
  -5  -3  10   26.69    6.64
   5   3 -10   13.87    6.31
   5   3 -10   15.22    6.21
  -5   3  11    5.47    5.95
   5  -3 -11    0.28    4.84
   5  -3 -11    4.75    6.27
  -5  -3  11    7.56    6.58
   5   3 -11    1.48    5.42
   5   3 -11    0.00    4.35
  -5   3  12   22.52    7.78
  -5   3  12   25.05    8.02
   5  -3 -12   21.09    7.61
  -5  -3  12   18.93    8.02
  -5  -3  12   33.59    7.40
   5   3 -12   15.75    7.16
   5   3 -12   13.81    6.37
  -5   3  13  211.86   24.07
  -5   3  13  227.41   24.41
   5  -3 -13  210.25   24.93
   5   3 -13  185.18   22.70
   5   3 -13  238.79   24.38
  -5   3  14   25.85    8.20
  -5   3  14   14.71    6.86
   5  -3 -14   21.91    8.31
  -5  -3  14   20.18    8.85
   5   3 -14   14.39    6.65
  -5   3  15   30.09    8.87
  -5   3  15    9.99    5.64
   5  -3 -15   18.21    7.62
  -5  -3  15   10.45    8.27
   5   3 -15   16.05    6.99
  -5   3  16   45.97   11.59
  -5   3  16   66.98   12.39
   5  -3 -16   68.74   13.37
  -5  -3  16   46.38   12.40
   5   3 -16   58.43   11.86
  -5   3  17   68.57   13.11
   5  -3 -17   67.18   13.50
  -5  -3  17   71.18   14.80
   5   3 -17   55.89   12.23
  -5   3  18   10.40    6.54
   5  -3 -18    7.72    6.21
   5   3 -18    4.58    5.71
  -5   3  19    0.39    4.79
   5   3 -19    1.28    4.81
  -5   3  20   -0.00    6.15
  -5   3  20    5.93    6.07
   5  -3 -20   -0.00    5.72
  -5  -3  20    0.00    6.99
   5   3 -20   -0.00    5.41
  -5   3  21   56.61   12.65
   5  -3 -21   45.51   12.61
  -5  -3  21   85.25   17.26
   5   3 -21   80.22   15.00
  -5   3  22   61.82   14.45
  -5   3  22  108.72   17.20
   5  -3 -22  107.12   18.19
  -5  -3  22   75.63   16.94
   5   3 -22   72.36   15.28
  -5   3  23   95.01   16.70
  -5   3  23   75.46   15.33
   5  -3 -23   86.11   17.57
  -5  -3  23  137.96   21.73
  -5   3  24    4.57    7.09
  -5  -3  24    8.95    9.49
  -5   3  25   -0.00    5.69
  -5  -3  25    5.40    7.64
  -5   3  26    0.00    8.38
  -5  -3  26    1.93    8.08
  -5   3  27   23.94   10.30
  -5  -3  27   16.63   10.26
  -5   3  28    8.35    7.62
  -5  -3  28    2.14    9.10
   5   3 -28   10.62    8.16
  -5   3  29   10.68    9.45
  -5  -3  29   34.85   12.76
   5   3 -29   20.13    9.80
  -5   3  30   -0.00    7.65
  -5  -3  30   -0.00    8.76
   5   3 -30   -0.00    7.50
  -5   3  31    3.82    7.05
  -5  -3  31    4.00    8.38
  -5   3  32   16.87    9.64
  -5  -3  32   -0.00    7.79
  -5   3  33   11.09   10.38
  -5  -3  33   24.58   12.76
  -5   3  34   -0.00    8.18
  -5  -3  34    6.05    9.61
  -5   3  35   -0.00    7.93
  -5  -3  35   -0.00    8.14
  -5   3  36    0.00    8.35
  -5  -3  36   -0.00    9.30
  -5   3  37    5.50    8.39
  -5  -3  37    6.54    8.98
  -5   3  38    0.00    7.35
  -5  -3  38    0.00   10.24
  -5   3  39    4.78    8.24
  -5   4   1  100.19   13.80
  -5   4   1   97.92   13.74
  -5   4   1   77.62   13.05
   5  -4  -1   82.18   12.67
   5  -4  -1  105.93   13.01
   5  -4  -1   66.34   12.86
  -5  -4   1   76.91    9.71
  -5  -4   1   87.38    8.63
  -5  -4   1   87.87    8.68
   5   4  -1   82.05   10.48
   5   4  -1   80.02    9.83
  -5   4   2   14.92    7.21
  -5   4   2   14.54    6.60
  -5   4   2   20.17    7.36
   5  -4  -2   11.35    5.62
   5  -4  -2   18.55    8.06
  -5  -4   2   20.86    5.31
  -5  -4   2   15.96    3.88
   5   4  -2   23.77    5.91
   5   4  -2   27.93    5.90
  -5   4   3   21.85    7.83
  -5   4   3   30.97    8.88
   5  -4  -3   20.11    7.32
   5  -4  -3   41.26    9.08
   5  -4  -3   27.04    8.94
  -5  -4   3   30.96    6.43
   5   4  -3   29.66    6.99
  -5   4   4   89.44   13.76
  -5   4   4   68.81   12.56
   5  -4  -4   73.60   12.51
   5  -4  -4   75.51   12.12
   5  -4  -4  100.46   14.67
  -5  -4   4   95.75   11.52
  -5  -4   4   85.30    9.78
   5   4  -4   85.41   11.74
   5   4  -4   88.13   10.92
  -5   4   5  165.36   19.44
  -5   4   5  180.83   20.22
   5  -4  -5  133.11   17.26
   5  -4  -5  120.42   18.12
  -5  -4   5  160.00   17.42
  -5  -4   5  166.78   15.64
   5   4  -5  152.32   17.19
   5   4  -5  186.23   17.44
  -5   4   6   -0.00    4.86
  -5   4   6   -0.00    4.96
   5  -4  -6    0.81    4.25
   5  -4  -6    0.00    6.01
  -5  -4   6    2.68    5.05
  -5  -4   6    0.00    2.78
   5   4  -6   -0.00    4.21
   5   4  -6   -0.00    3.25
  -5   4   7    0.00    5.97
  -5   4   7    0.00    4.59
   5  -4  -7    0.34    4.29
   5  -4  -7    4.32    6.38
  -5  -4   7    0.00    4.84
  -5  -4   7    5.25    3.93
   5   4  -7    3.27    4.76
   5   4  -7    3.21    4.08
  -5   4   8  100.32   14.79
  -5   4   8   91.37   14.22
   5  -4  -8   92.85   13.14
   5  -4  -8   62.65   13.07
  -5  -4   8   93.91   14.04
  -5  -4   8   77.90   10.91
   5   4  -8  104.51   13.44
   5   4  -8   84.83   12.03
  -5   4   9  130.14   17.14
  -5   4   9  143.56   17.85
   5  -4  -9  137.05   16.86
   5  -4  -9  101.38   16.68
  -5  -4   9  115.77   16.46
   5   4  -9  126.65   16.10
   5   4  -9  115.80   15.06
  -5   4  10  200.05   22.04
  -5   4  10  182.76   21.46
   5  -4 -10  153.90   19.71
   5  -4 -10  151.81   21.17
  -5  -4  10  199.37   21.93
   5   4 -10  182.75   20.67
   5   4 -10  200.21   20.52
  -5   4  11  204.88   22.25
  -5   4  11  160.69   20.50
   5  -4 -11  177.69   22.59
  -5  -4  11  184.40   21.77
   5   4 -11  184.14   21.17
  -5   4  12   15.09    7.31
  -5   4  12    9.92    5.76
   5  -4 -12   18.12    7.42
  -5  -4  12   21.10    7.73
   5   4 -12   21.54    7.65
   5   4 -12    6.67    4.57
  -5   4  13    0.00    5.28
  -5   4  13    8.60    6.18
   5  -4 -13    3.01    5.72
  -5  -4  13    2.15    6.14
   5   4 -13    6.13    6.54
   5   4 -13    0.00    3.45
  -5   4  14   32.36    9.24
  -5   4  14   38.77   10.19
   5  -4 -14   28.38    9.76
  -5  -4  14   22.44    8.97
   5   4 -14   27.31    8.28
  -5   4  15  336.95   33.56
  -5   4  15  371.61   34.84
   5  -4 -15  297.24   34.11
  -5  -4  15  293.20   33.82
   5   4 -15  388.89   34.37
  -5   4  16   64.27   12.98
  -5   4  16   63.76   12.77
   5  -4 -16   51.77   13.23
  -5  -4  16   84.64   15.30
   5   4 -16   80.14   13.56
  -5   4  17  118.45   16.93
   5  -4 -17   75.94   15.32
  -5  -4  17  100.73   17.79
   5   4 -17  129.43   17.19
  -5   4  18    0.00    5.67
   5  -4 -18    0.08    5.49
   5   4 -18    6.27    5.38
  -5   4  19  203.33   25.07
   5  -4 -19  204.96   26.62
  -5   4  20   -0.00    6.35
  -5   4  20    3.25    6.27
   5  -4 -20    3.24    6.63
  -5  -4  20   -0.00    6.56
  -5   4  21   33.07   11.52
  -5   4  21   53.73   12.58
   5  -4 -21   73.22   14.72
  -5  -4  21   68.74   15.53
  -5   4  22    4.77    7.07
   5  -4 -22    1.19    5.38
  -5  -4  22    2.25    8.25
  -5   4  23    6.72    7.09
  -5  -4  23   10.44    9.12
  -5   4  24   -0.00    6.75
  -5  -4  24    0.00    9.09
   5   4 -24    1.30    6.25
  -5   4  25   13.47    8.97
  -5  -4  25   21.12   10.52
   5   4 -25   36.65   11.38
  -5   4  26   12.48    8.34
  -5  -4  26   39.00   13.63
   5   4 -26   12.70    7.92
  -5   4  27    8.98    8.11
  -5  -4  27    7.90    9.43
   5   4 -27    3.78    7.01
  -5   4  28   -0.00    5.96
  -5  -4  28    1.19    8.04
   5   4 -28    0.00    5.44
  -5   4  29   26.18   10.62
  -5  -4  29   22.53   13.53
   5   4 -29   27.14   11.61
  -5   4  30    0.00    8.15
  -5  -4  30   15.08   11.68
   5   4 -30    0.00    5.80
  -5   4  31   11.75    8.89
  -5  -4  31    5.07    7.38
   5   4 -31    3.61    7.06
  -5   4  32    5.92    9.11
  -5  -4  32   17.64   10.51
  -5   4  33   -0.00    6.68
  -5  -4  33    1.96    8.23
  -5   4  34    1.45    8.28
  -5  -4  34   10.73   10.19
  -5   4  35   -0.00    7.03
  -5  -4  35   -0.00   10.92
  -5   4  36   -0.00    7.55
  -5  -4  36    7.00   10.36
  -5   4  37    5.33    8.87
  -5  -4  37   19.40   11.45
  -5   4  38    4.78    7.60
  -5   4  39    1.34    7.95
  -5   5   1  249.54   24.74
  -5   5   1  230.91   23.89
   5  -5  -1  183.03   21.80
   5  -5  -1  194.42   21.99
   5  -5  -1  250.92   24.45
  -5  -5   1  195.02   18.26
  -5  -5   1  206.93   15.97
   5   5  -1  206.00   18.69
   5   5  -1  214.89   18.43
  -5   5   2   52.02   10.86
  -5   5   2   78.85   12.52
  -5   5   2   62.33   11.81
   5  -5  -2   72.12   11.70
   5  -5  -2   55.51   10.25
   5  -5  -2   53.13   11.12
  -5  -5   2   52.90    7.79
  -5  -5   2   55.43    6.36
   5   5  -2   45.77    7.77
  -5   5   3  132.91   17.98
  -5   5   3  176.24   19.94
  -5   5   3  174.83   20.15
   5  -5  -3  148.16   18.65
   5  -5  -3  138.73   17.76
   5  -5  -3  140.33   18.81
  -5  -5   3  152.32   15.79
  -5  -5   3  149.13   13.43
   5   5  -3  147.20   15.64
   5   5  -3  155.21   15.01
  -5   5   4   38.48   10.01
  -5   5   4   38.18    9.69
   5  -5  -4   26.69    8.54
   5  -5  -4   35.49    8.68
   5  -5  -4   42.75   10.26
  -5  -5   4   30.50    6.94
  -5  -5   4   37.50    5.62
   5   5  -4   34.89    6.36
  -5   5   5   24.12    8.00
  -5   5   5   22.61    7.94
   5  -5  -5   20.93    6.99
   5  -5  -5   19.93    7.34
   5  -5  -5   20.37    8.24
  -5  -5   5   12.67    5.46
  -5  -5   5   19.08    4.46
   5   5  -5   20.13    6.20
   5   5  -5   11.04    4.32
  -5   5   6   22.14    7.65
  -5   5   6   18.43    7.86
   5  -5  -6   21.19    7.38
   5  -5  -6   14.62    7.11
  -5  -5   6   16.30    6.54
  -5  -5   6   20.73    4.67
   5   5  -6   16.15    5.99
   5   5  -6   11.22    4.55
  -5   5   7  203.21   25.46
  -5   5   7  274.61   27.77
   5  -5  -7  250.99   25.53
   5  -5  -7  259.97   27.71
  -5  -5   7  298.30   26.49
  -5  -5   7  254.62   22.48
   5   5  -7  283.35   25.53
   5   5  -7  247.13   24.04
  -5   5   8  146.69   18.50
  -5   5   8  160.01   19.78
   5  -5  -8  125.12   18.58
  -5  -5   8  144.00   17.65
   5   5  -8  151.50   17.28
   5   5  -8  127.25   15.82
  -5   5   9   17.90    7.16
  -5   5   9    4.17    6.05
   5  -5  -9    8.11    6.88
  -5  -5   9   -0.00    4.83
   5   5  -9    6.95    5.57
   5   5  -9    8.21    4.69
  -5   5  10    3.67    6.07
  -5   5  10   -0.00    5.04
   5  -5 -10    0.00    5.90
  -5  -5  10    0.00    5.10
   5   5 -10    0.00    4.41
   5   5 -10    3.29    4.29
  -5   5  11   23.43    7.66
  -5   5  11    7.96    6.46
   5  -5 -11   27.75    8.75
  -5  -5  11   11.14    6.90
   5   5 -11   25.84    7.70
   5   5 -11   11.98    5.72
  -5   5  12  299.30   30.48
  -5   5  12  285.91   30.55
   5  -5 -12  314.20   32.46
  -5  -5  12  346.33   32.62
   5   5 -12  268.00   28.37
  -5   5  13  306.35   30.54
  -5   5  13  294.41   30.45
   5  -5 -13  252.81   30.36
  -5  -5  13  257.38   29.83
   5   5 -13  320.45   29.84
  -5   5  14   19.92    7.49
  -5   5  14   19.04    7.79
   5  -5 -14   23.64    9.16
   5   5 -14   24.28    7.28
  -5   5  15    7.17    6.24
  -5   5  15   -0.00    5.98
   5  -5 -15   11.07    7.98
  -5  -5  15    4.68    7.04
   5   5 -15   18.75    6.58
  -5   5  16   74.04   13.87
   5  -5 -16   42.77   12.31
  -5  -5  16   87.13   15.98
  -5   5  17   90.83   16.29
   5  -5 -17  126.06   19.43
  -5   5  18   15.82    7.88
   5  -5 -18   23.84    9.92
  -5   5  19   83.58   15.28
  -5   5  19   96.67   15.98
   5  -5 -19   79.47   16.27
  -5   5  20    4.45    6.05
   5  -5 -20    0.60    6.63
  -5  -5  20   -0.00    6.68
  -5  -5  21    0.00    9.30
   5   5 -21   -0.00    5.39
  -5   5  22   47.42   12.89
  -5  -5  22   42.19   14.02
   5   5 -22   56.29   13.03
  -5   5  23   29.82   10.74
  -5  -5  23   26.45   12.83
   5   5 -23   37.62   10.67
  -5   5  24    8.28    7.73
  -5  -5  24   12.77    9.26
   5   5 -24   14.15    7.78
  -5   5  25    0.80    6.93
  -5  -5  25    0.00    9.23
   5   5 -25    2.24    5.34
  -5   5  26    0.00    6.61
  -5  -5  26   12.91   10.55
   5   5 -26    2.79    5.99
  -5   5  27    8.11    7.82
  -5  -5  27   17.49   11.64
   5   5 -27   14.52    8.57
  -5   5  28    9.84    8.89
  -5  -5  28   21.09   12.48
   5   5 -28   16.58    9.34
  -5   5  29    5.26    7.30
  -5  -5  29   12.02   12.08
  -5   5  30    0.64    6.59
  -5  -5  30   -0.00    7.80
   5   5 -30   -0.00    6.25
  -5   5  31    3.37    7.60
  -5  -5  31   -0.00    9.78
   5   5 -31    0.53    6.50
  -5   5  32    4.68    7.46
   5   5 -32    4.72    8.14
  -5   5  33    2.41    8.10
  -5  -5  33   18.53   11.04
  -5   5  34    7.51    7.85
  -5  -5  34    8.08   11.34
  -5   5  35   -0.00    7.73
  -5  -5  35   -0.00   10.43
  -5  -5  36    0.00    9.74
  -5  -5  37    1.58    9.35
  -5   6   1   30.48    8.28
  -5   6   1   22.98    8.13
   5  -6  -1   24.48    8.12
  -5  -6   1   30.77    5.53
   5   6  -1   28.41    5.16
   5   6  -1   20.61    4.85
  -5   6   2    5.05    5.39
  -5   6   2    5.29    5.61
   5  -6  -2    3.46    4.45
  -5  -6   2    4.94    3.83
  -5  -6   2    3.89    1.89
   5   6  -2    5.29    3.29
   5   6  -2    3.25    3.33
  -5   6   3   88.80   13.67
  -5   6   3   89.58   14.63
   5  -6  -3   85.33   13.19
   5  -6  -3   82.33   13.86
  -5  -6   3   75.36   10.49
  -5  -6   3   74.47    7.89
   5   6  -3   72.12    9.38
   5   6  -3   75.25    9.86
  -5   6   4  115.56   16.92
  -5   6   4  108.29   16.79
  -5   6   4  115.52   17.46
   5  -6  -4  161.61   18.98
   5  -6  -4  126.74   17.85
  -5  -6   4  160.08   16.18
  -5  -6   4  118.18   12.01
   5   6  -4  139.02   14.06
   5   6  -4  142.02   14.56
  -5   6   5   91.22   14.53
  -5   6   5   97.82   15.25
   5  -6  -5   80.44   13.55
   5  -6  -5  121.02   16.55
  -5  -6   5   81.26   11.85
  -5  -6   5   89.58    9.77
   5   6  -5   81.74   10.69
   5   6  -5   80.33   11.01
  -5   6   6   29.20    8.73
  -5   6   6   46.95   10.70
   5  -6  -6   35.37    8.82
   5  -6  -6   25.72    9.06
  -5  -6   6   22.22    7.13
   5   6  -6   32.36    6.88
   5   6  -6   22.01    6.07
  -5   6   7   77.17   13.34
  -5   6   7   76.11   13.62
   5  -6  -7   62.26   11.94
   5  -6  -7   94.54   14.81
  -5  -6   7   78.88   12.38
   5   6  -7   71.93   10.50
   5   6  -7   68.96   10.68
  -5   6   8   37.64    9.62
  -5   6   8   31.31    9.64
   5  -6  -8   32.70    9.62
  -5  -6   8   23.31    7.59
   5   6  -8   44.59    8.24
   5   6  -8   36.19    8.19
  -5   6   9  108.70   16.76
  -5  -6   9  146.89   17.73
   5   6  -9  111.75   14.55
   5   6  -9  107.79   14.52
  -5   6  10  127.55   17.70
  -5   6  10  129.90   18.28
   5  -6 -10  135.48   19.00
  -5  -6  10  102.00   16.81
   5   6 -10  115.02   15.24
   5   6 -10  147.69   17.06
  -5   6  11   78.35   14.44
  -5   6  11  119.15   17.38
   5  -6 -11  110.09   17.09
  -5  -6  11  109.69   16.75
   5   6 -11   93.77   13.69
   5   6 -11  120.33   15.62
  -5   6  12   26.49    9.07
  -5   6  12   14.83    7.24
   5  -6 -12   13.59    8.39
  -5  -6  12   15.89    8.12
   5   6 -12   26.81    7.08
  -5   6  13    8.93    6.56
  -5   6  13    4.52    6.12
  -5  -6  13    7.17    6.79
  -5   6  14  146.86   19.36
[truncated: 777,638 more chars]
