# Supplementary material for: LED-pump-X-ray-multiprobe crystallography for sub-second timescales
Source: Commun Chem. 2022 Aug 26;5:102. doi: 10.1038/s42004-022-00716-1 (PMC9814726; doi:10.1038/s42004-022-00716-1)
Supplement: Supplementary file 10 — Supplementary Data 1 [file 42004_2022_716_MOESM10_ESM.zip › CIFs/8s_265K/265K_8s_t5_excit.cif]

data_global

# SUBMISSION DETAILS
 
_publ_contact_author_name       'Hatcher, Lauren'
_publ_contact_author_address
;
School of Chemistry
Cardiff University
Main Building
Park Place 
Cardiff
CF10 3AT
United Kingdom
;
_publ_contact_author_email       'HatcherL1@cardiff.ac.uk'
_publ_requested_category          FM
_publ_section_comment
; 
?
;
_publ_section_references
;
Diamond General Data Aquisition (GDA) software: http://www.opengda.org/

XIA2: Winter, G. (2010) J. Appl. Cryst. 43, 186-190.
POINTLESS: Evans, P. (2006) Acta Cryst. D62, 72-82.
AIMLESS: Evans, P. R. and Murshudov, G. N. (2013) Acta Cryst. D69, 1204-1214.
DIALS: Winter, G., et al. Acta Cryst. (2018) D74, 85-97.
CCP4: Winn, M. D. et al. (2011) Acta Cryst. D67, 235-242.
   
SHELXL: Sheldrick G. M. (2015). Acta Cryst. C71, 3-8.
SHELXT:	Sheldrick, G. M. (2015). Acta Cryst. A71, 3-8.
 
OLEX2: Dolomanov, O.V.; Bourhis, L.J.; Gildea, R.J.; Howard, J.A.K.; Puschmann,
 H., OLEX2: A complete structure solution, refinement and analysis program 
 (2009). J. Appl. Cryst., 42, 339-341.

MERCURY: Macrae, C. F., Bruno, I. J., Chisholm, J. A., Edgington,
P. R., McCabe, P., Pidcock, E., Rodriguez-Monge, L., Taylor, R.,
van de Streek, J. & Wood, P. A. (2008). J. Appl. Cryst. 41, 466-470.
;

####
 
data_265K_8s_t5_excit
 
_audit_creation_method            'SHELXL-2018/3'
_shelx_SHELXL_version_number      '2018/3'
_chemical_name_systematic         
;
Nitro-(N,N,N',N'-tetrabutyldiethylenetriamine)palladium(II)
tetraphenylborate, tetrahydrofuran solvate
;
_chemical_name_common             ?
_chemical_melting_point           ?
_chemical_formula_moiety          
;
C20 H45 N4 O2 Pd, C24 H20 B, C4 H8 O
;
_chemical_formula_sum            'C48 H73 B N4 O3 Pd' 
_chemical_formula_weight          871.31

loop_
 _atom_type_symbol
 _atom_type_description
 _atom_type_scat_dispersion_real
 _atom_type_scat_dispersion_imag
 _atom_type_scat_source
 'C'  'C'   0.0010   0.0010
 'International Tables Vol C Tables 4.2.6.8 and 6.1.1.4'
 'H'  'H'   0.0000   0.0000
 'International Tables Vol C Tables 4.2.6.8 and 6.1.1.4'
 'B'  'B'   0.0000   0.0000
 'International Tables Vol C Tables 4.2.6.8 and 6.1.1.4'
 'N'  'N'   0.0030   0.0020
 'International Tables Vol C Tables 4.2.6.8 and 6.1.1.4'
 'O'  'O'   0.0050   0.0030
 'International Tables Vol C Tables 4.2.6.8 and 6.1.1.4'
 'Pd'  'Pd'  -2.5040   0.6150
 'International Tables Vol C Tables 4.2.6.8 and 6.1.1.4'
 
_space_group_crystal_system       monoclinic
_space_group_IT_number            14
_space_group_name_H-M_alt         'P 21/n'
_space_group_name_Hall            '-P 2yn'
 
_shelx_space_group_comment
;
The symmetry employed for this shelxl refinement is uniquely defined
by the following loop, which should always be used as a source of
symmetry information in preference to the above space-group names.
They are only intended as comments.
;
 
loop_
 _space_group_symop_operation_xyz
 'x, y, z'
 '-x+1/2, y+1/2, -z+1/2'
 '-x, -y, -z'
 'x-1/2, -y-1/2, z-1/2'
 
_cell_length_a                    11.6547(3)
_cell_length_b                    13.5866(4)
_cell_length_c                    30.2126(8)
_cell_angle_alpha                 90
_cell_angle_beta                  93.407(3)
_cell_angle_gamma                 90
_cell_volume                      4775.6(2)
_cell_formula_units_Z             4
_cell_measurement_temperature     265(2)
_cell_measurement_reflns_used     9539
_cell_measurement_theta_max       20.5818269306
_cell_measurement_theta_min       1.23277503055
 
_exptl_crystal_description        Plate
_exptl_crystal_colour             Yellow
_exptl_crystal_density_meas       ?
_exptl_crystal_density_method     ?
_exptl_crystal_density_diffrn     1.212          
_exptl_crystal_F_000              1856
_exptl_transmission_factor_min    ?
_exptl_transmission_factor_max    ?
_exptl_crystal_size_max           0.100
_exptl_crystal_size_mid           0.100
_exptl_crystal_size_min           0.050
_exptl_absorpt_coefficient_mu     0.202
_shelx_estimated_absorpt_T_min    0.980
_shelx_estimated_absorpt_T_max    0.990
_exptl_absorpt_correction_T_min   0.995912995015
_exptl_absorpt_correction_T_max   1.0
_exptl_absorpt_correction_type    empirical
_exptl_absorpt_process_details    
;
CCP4 7.0.048: AIMLESS, version 0.5.32 : 29/03/17
Scaling & analysis of unmerged intensities, absorption correction using spherical harmonics
;
_exptl_absorpt_special_details    ?
_diffrn_ambient_temperature       265(2)
_diffrn_radiation_wavelength      0.534
_diffrn_measurement_device_type   'Photon counting pixel array'
_diffrn_radiation_type            Synchrotron
_diffrn_measurement_method        'shutterless scans'
_diffrn_radiation_source          'Diamond Light Source Beamline I19-2'
_diffrn_radiation_monochromator   'Silicon 111'
_diffrn_detector_area_resol_mean  ?
_diffrn_reflns_number             34211
_diffrn_reflns_av_unetI/netI      0.1113
_diffrn_reflns_av_R_equivalents   0.0857
_diffrn_reflns_limit_h_min        -14
_diffrn_reflns_limit_h_max        14
_diffrn_reflns_limit_k_min        -16
_diffrn_reflns_limit_k_max        16
_diffrn_reflns_limit_l_min        -32
_diffrn_reflns_limit_l_max        37
_diffrn_reflns_theta_min          1.235
_diffrn_reflns_theta_max          19.496
_diffrn_reflns_theta_full         18.687
_diffrn_measured_fraction_theta_max   0.995
_diffrn_measured_fraction_theta_full  0.995
_diffrn_reflns_Laue_measured_fraction_max    0.995
_diffrn_reflns_Laue_measured_fraction_full   0.995
_diffrn_reflns_point_group_measured_fraction_max   0.995
_diffrn_reflns_point_group_measured_fraction_full  0.995
_reflns_number_total              9727
_reflns_number_gt                 4894
_reflns_threshold_expression      'I > 2\s(I)'
_reflns_Friedel_coverage          0.000
_reflns_Friedel_fraction_max      .
_reflns_Friedel_fraction_full     .
 
_reflns_special_details
;
 Reflections were merged by SHELXL according to the crystal
 class for the calculation of statistics and refinement.
 
 _reflns_Friedel_fraction is defined as the number of unique
 Friedel pairs measured divided by the number that would be
 possible theoretically, ignoring centric projections and
 systematic absences.
;
 
_computing_data_collection        'Diamond GDA (http://www.opengda.org/)'
_computing_cell_refinement        'DIALS (Winter, 2018)'
_computing_data_reduction         'XIA2 (Winter 2010)'
_computing_structure_solution     'SHELXT (Sheldrick, 2015)'
_computing_structure_refinement   'SHELXL (Sheldrick, 2015)'
_computing_molecular_graphics     'OLEX2 (Dolomanov et al., 2009)'
_computing_publication_material   'MERCURY (Macrae et al., 2008)'
_refine_special_details           ?
_refine_ls_structure_factor_coef  Fsqd
_refine_ls_matrix_type            full
_refine_ls_weighting_scheme       calc
_refine_ls_weighting_details
'w=1/[\s^2^(Fo^2^)+(0.0474P)^2^] where P=(Fo^2^+2Fc^2^)/3'
_atom_sites_solution_primary      ?
_atom_sites_solution_secondary    ?
_atom_sites_solution_hydrogens    geom
_refine_ls_hydrogen_treatment     constr
_refine_ls_extinction_method      none
_refine_ls_extinction_coef        .
_refine_ls_number_reflns          9727
_refine_ls_number_parameters      526
_refine_ls_number_restraints      490
_refine_ls_R_factor_all           0.1191
_refine_ls_R_factor_gt            0.0563
_refine_ls_wR_factor_ref          0.1314
_refine_ls_wR_factor_gt           0.1120
_refine_ls_goodness_of_fit_ref    0.886
_refine_ls_restrained_S_all       0.885
_refine_ls_shift/su_max           0.002
_refine_ls_shift/su_mean          0.000
 
loop_
 _atom_site_label
 _atom_site_type_symbol
 _atom_site_fract_x
 _atom_site_fract_y
 _atom_site_fract_z
 _atom_site_U_iso_or_equiv
 _atom_site_adp_type
 _atom_site_occupancy
 _atom_site_site_symmetry_order  
 _atom_site_calc_flag
 _atom_site_refinement_flags_posn
 _atom_site_refinement_flags_adp
 _atom_site_refinement_flags_occupancy
 _atom_site_disorder_assembly
 _atom_site_disorder_group
Pd1 Pd 0.33972(3) 0.77545(2) 0.34727(2) 0.04921(13) Uani 1 1 d . . . . .
N2 N 0.3471(3) 0.9277(2) 0.33861(10) 0.0563(8) Uani 1 1 d . . . . .
N3 N 0.4556(3) 0.7983(2) 0.39838(10) 0.0474(7) Uani 1 1 d . . . . .
H3 H 0.532575 0.788193 0.387824 0.057 Uiso 1 1 calc R U . . .
N4 N 0.3304(2) 0.6321(2) 0.37170(11) 0.0508(7) Uani 1 1 d . . . . .
C1 C 0.4431(4) 0.9631(3) 0.37019(13) 0.0647(11) Uani 1 1 d . . . . .
H1A H 0.431430 1.031886 0.377252 0.078 Uiso 1 1 calc R U . . .
H1B H 0.515943 0.957094 0.356464 0.078 Uiso 1 1 calc R U . . .
C2 C 0.4456(4) 0.9023(3) 0.41213(13) 0.0604(10) Uani 1 1 d . . . . .
H2A H 0.510750 0.920771 0.431859 0.073 Uiso 1 1 calc R U . . .
H2B H 0.375729 0.912192 0.427444 0.073 Uiso 1 1 calc R U . . .
C3 C 0.4356(3) 0.7228(3) 0.43264(13) 0.0521(9) Uani 1 1 d . . . . .
H3A H 0.366874 0.738309 0.447823 0.063 Uiso 1 1 calc R U . . .
H3B H 0.500328 0.720409 0.454357 0.063 Uiso 1 1 calc R U . . .
C4 C 0.4220(3) 0.6257(3) 0.40907(13) 0.0541(10) Uani 1 1 d . . . . .
H4A H 0.401141 0.575419 0.429937 0.065 Uiso 1 1 calc R U . . .
H4B H 0.494472 0.606940 0.397313 0.065 Uiso 1 1 calc R U . . .
C5 C 0.2320(3) 0.9659(3) 0.35206(15) 0.0669(11) Uani 1 1 d . . . . .
H5A H 0.172438 0.934732 0.333153 0.080 Uiso 1 1 calc R U . . .
H5B H 0.221827 0.944122 0.382146 0.080 Uiso 1 1 calc R U . . .
C6 C 0.2120(4) 1.0754(3) 0.35032(17) 0.0903(15) Uani 1 1 d . . . . .
H6A H 0.217847 1.098179 0.320111 0.108 Uiso 1 1 calc R U . . .
H6B H 0.271335 1.108094 0.368786 0.108 Uiso 1 1 calc R U . . .
C7 C 0.0952(4) 1.1030(4) 0.3660(2) 0.117(2) Uani 1 1 d . . . . .
H7A H 0.036428 1.064585 0.349828 0.140 Uiso 1 1 calc R U . . .
H7B H 0.092573 1.087128 0.397223 0.140 Uiso 1 1 calc R U . . .
C8 C 0.0700(6) 1.2102(4) 0.3594(3) 0.170(3) Uani 1 1 d . . . . .
H8A H 0.046368 1.221991 0.328847 0.255 Uiso 1 1 calc R U . . .
H8B H 0.137955 1.247874 0.367183 0.255 Uiso 1 1 calc R U . . .
H8C H 0.009663 1.229592 0.377814 0.255 Uiso 1 1 calc R U . . .
C9 C 0.3657(4) 0.9605(3) 0.29231(14) 0.0634(10) Uani 1 1 d . . . . .
H9A H 0.373638 1.031592 0.292268 0.076 Uiso 1 1 calc R U . . .
H9B H 0.297805 0.944234 0.273624 0.076 Uiso 1 1 calc R U . . .
C10 C 0.4689(4) 0.9164(3) 0.27212(14) 0.0679(11) Uani 1 1 d . . . . .
H10A H 0.466994 0.845449 0.275389 0.081 Uiso 1 1 calc R U . . .
H10B H 0.538299 0.940519 0.287810 0.081 Uiso 1 1 calc R U . . .
C11 C 0.4716(4) 0.9424(4) 0.22317(15) 0.0898(15) Uani 1 1 d . . . . .
H11A H 0.407341 0.910699 0.207033 0.108 Uiso 1 1 calc R U . . .
H11B H 0.462018 1.013004 0.219712 0.108 Uiso 1 1 calc R U . . .
C12 C 0.5807(4) 0.9120(5) 0.20331(18) 0.126(2) Uani 1 1 d . . . . .
H12A H 0.577136 0.929395 0.172461 0.189 Uiso 1 1 calc R U . . .
H12B H 0.590384 0.842162 0.206343 0.189 Uiso 1 1 calc R U . . .
H12C H 0.644450 0.945078 0.218397 0.189 Uiso 1 1 calc R U . . .
C13 C 0.2116(3) 0.6241(3) 0.38912(14) 0.0559(10) Uani 1 1 d . . . . .
H13A H 0.203850 0.675972 0.410810 0.067 Uiso 1 1 calc R U . . .
H13B H 0.155926 0.637372 0.364682 0.067 Uiso 1 1 calc R U . . .
C14 C 0.1787(3) 0.5283(3) 0.41015(15) 0.0690(12) Uani 1 1 d . . . . .
H14A H 0.185321 0.475251 0.388989 0.083 Uiso 1 1 calc R U . . .
H14B H 0.231296 0.514845 0.435521 0.083 Uiso 1 1 calc R U . . .
C15 C 0.0580(3) 0.5319(3) 0.42485(16) 0.0769(13) Uani 1 1 d . . . . .
H15A H 0.006352 0.546734 0.399362 0.092 Uiso 1 1 calc R U . . .
H15B H 0.052320 0.585282 0.445930 0.092 Uiso 1 1 calc R U . . .
C16 C 0.0186(4) 0.4378(3) 0.44596(17) 0.0859(15) Uani 1 1 d . . . . .
H16A H 0.020295 0.385030 0.424908 0.129 Uiso 1 1 calc R U . . .
H16B H -0.058427 0.446167 0.455003 0.129 Uiso 1 1 calc R U . . .
H16C H 0.068770 0.422635 0.471385 0.129 Uiso 1 1 calc R U . . .
C17 C 0.3485(3) 0.5516(3) 0.33886(13) 0.0608(11) Uani 1 1 d . . . . .
H17A H 0.351308 0.489224 0.354512 0.073 Uiso 1 1 calc R U . . .
H17B H 0.282443 0.549726 0.317752 0.073 Uiso 1 1 calc R U . . .
C18 C 0.4547(4) 0.5610(3) 0.31373(15) 0.0766(13) Uani 1 1 d . . . . .
H18A H 0.521792 0.558612 0.334297 0.092 Uiso 1 1 calc R U . . .
H18B H 0.454373 0.624143 0.298743 0.092 Uiso 1 1 calc R U . . .
C19 C 0.4621(5) 0.4783(4) 0.27949(19) 0.114(2) Uani 1 1 d . . . . .
H19A H 0.452197 0.415675 0.294205 0.137 Uiso 1 1 calc R U . . .
H19B H 0.399184 0.485708 0.257254 0.137 Uiso 1 1 calc R U . . .
C20 C 0.5679(5) 0.4760(5) 0.2577(2) 0.152(3) Uani 1 1 d . . . . .
H20A H 0.570824 0.417468 0.240058 0.228 Uiso 1 1 calc R U . . .
H20B H 0.631273 0.476239 0.279549 0.228 Uiso 1 1 calc R U . . .
H20C H 0.572576 0.532818 0.239036 0.228 Uiso 1 1 calc R U . . .
C21 C 0.6574(3) 0.3744(3) 0.42714(14) 0.0510(9) Uani 1 1 d . . . . .
C22 C 0.7099(3) 0.4239(3) 0.39308(15) 0.0634(11) Uani 1 1 d . . . . .
H22 H 0.726641 0.389537 0.367625 0.076 Uiso 1 1 calc R U . . .
C23 C 0.7373(4) 0.5226(3) 0.39650(18) 0.0793(13) Uani 1 1 d . . . . .
H23 H 0.771125 0.553608 0.373116 0.095 Uiso 1 1 calc R U . . .
C24 C 0.7159(4) 0.5754(3) 0.43333(18) 0.0762(13) Uani 1 1 d . . . . .
H24 H 0.738125 0.641044 0.435766 0.091 Uiso 1 1 calc R U . . .
C25 C 0.6610(3) 0.5306(3) 0.46686(16) 0.0695(12) Uani 1 1 d . . . . .
H25 H 0.643274 0.566450 0.491790 0.083 Uiso 1 1 calc R U . . .
C26 C 0.6319(3) 0.4318(3) 0.46348(14) 0.0600(10) Uani 1 1 d . . . . .
H26 H 0.594002 0.402768 0.486354 0.072 Uiso 1 1 calc R U . . .
C27 C 0.7346(3) 0.2015(3) 0.45899(14) 0.0537(9) Uani 1 1 d . . . . .
C28 C 0.8095(3) 0.2505(3) 0.48869(15) 0.0623(11) Uani 1 1 d . . . . .
H28 H 0.804849 0.318778 0.490295 0.075 Uiso 1 1 calc R U . . .
C29 C 0.8913(4) 0.2024(3) 0.51625(16) 0.0801(14) Uani 1 1 d . . . . .
H29 H 0.938490 0.239002 0.535966 0.096 Uiso 1 1 calc R U . . .
C30 C 0.9036(4) 0.1036(4) 0.51494(18) 0.0882(15) Uani 1 1 d . . . . .
H30 H 0.957742 0.071850 0.533744 0.106 Uiso 1 1 calc R U . . .
C31 C 0.8342(4) 0.0513(3) 0.48518(18) 0.0855(15) Uani 1 1 d . . . . .
H31 H 0.842043 -0.016724 0.483390 0.103 Uiso 1 1 calc R U . . .
C32 C 0.7522(3) 0.0992(3) 0.45766(17) 0.0755(13) Uani 1 1 d . . . . .
H32 H 0.707032 0.061987 0.437522 0.091 Uiso 1 1 calc R U . . .
C33 C 0.5055(3) 0.2305(3) 0.44444(13) 0.0496(9) Uani 1 1 d . . . . .
C34 C 0.4788(3) 0.1454(3) 0.46673(13) 0.0532(10) Uani 1 1 d . . . . .
H34 H 0.537165 0.100129 0.473363 0.064 Uiso 1 1 calc R U . . .
C35 C 0.3695(3) 0.1240(3) 0.47968(14) 0.0616(11) Uani 1 1 d . . . . .
H35 H 0.356349 0.065560 0.494605 0.074 Uiso 1 1 calc R U . . .
C36 C 0.2804(4) 0.1887(3) 0.47057(15) 0.0671(12) Uani 1 1 d . . . . .
H36 H 0.206737 0.175095 0.479173 0.081 Uiso 1 1 calc R U . . .
C37 C 0.3034(4) 0.2739(3) 0.44842(17) 0.0757(13) Uani 1 1 d . . . . .
H37 H 0.244753 0.319010 0.441982 0.091 Uiso 1 1 calc R U . . .
C38 C 0.4130(3) 0.2933(3) 0.43559(16) 0.0690(12) Uani 1 1 d . . . . .
H38 H 0.425440 0.351362 0.420264 0.083 Uiso 1 1 calc R U . . .
C39 C 0.6382(4) 0.2129(3) 0.37487(15) 0.0644(10) Uani 1 1 d . . . . .
C40 C 0.5459(4) 0.2199(3) 0.34456(15) 0.0763(12) Uani 1 1 d . . . . .
H40 H 0.476836 0.244636 0.353756 0.092 Uiso 1 1 calc R U . . .
C41 C 0.5525(6) 0.1907(4) 0.29971(18) 0.0954(16) Uani 1 1 d . . . . .
H41 H 0.488600 0.196306 0.279940 0.114 Uiso 1 1 calc R U . . .
C42 C 0.6535(6) 0.1542(4) 0.2857(2) 0.118(2) Uani 1 1 d . . . . .
H42 H 0.659108 0.135281 0.256371 0.141 Uiso 1 1 calc R U . . .
C43 C 0.7448(6) 0.1460(5) 0.3150(2) 0.137(2) Uani 1 1 d . . . . .
H43 H 0.813533 0.120693 0.305730 0.165 Uiso 1 1 calc R U . . .
C44 C 0.7380(5) 0.1744(4) 0.35841(18) 0.1070(18) Uani 1 1 d . . . . .
H44 H 0.802819 0.167595 0.377662 0.128 Uiso 1 1 calc R U . . .
B1 B 0.6342(4) 0.2551(3) 0.42626(17) 0.0545(9) Uani 1 1 d . . . . .
O3 O 0.6868(13) 0.805(2) 0.3654(9) 0.090(2) Uani 0.599(17) 1 d D . P A 1
C45 C 0.7288(10) 0.7598(12) 0.3269(5) 0.0893(18) Uani 0.599(17) 1 d D . P A 1
H45A H 0.706225 0.798004 0.300664 0.107 Uiso 0.599(17) 1 calc R U P A 1
H45B H 0.697741 0.693879 0.323145 0.107 Uiso 0.599(17) 1 calc R U P A 1
C46 C 0.8554(10) 0.7561(15) 0.3334(6) 0.1115(19) Uani 0.599(17) 1 d D . P A 1
H46A H 0.891090 0.783418 0.307927 0.134 Uiso 0.599(17) 1 calc R U P A 1
H46B H 0.881554 0.688860 0.337758 0.134 Uiso 0.599(17) 1 calc R U P A 1
C47 C 0.8850(8) 0.8174(13) 0.3745(4) 0.1115(19) Uani 0.599(17) 1 d D . P A 1
H47A H 0.930308 0.778960 0.396197 0.134 Uiso 0.599(17) 1 calc R U P A 1
H47B H 0.929308 0.874802 0.366875 0.134 Uiso 0.599(17) 1 calc R U P A 1
C48 C 0.7800(9) 0.8466(10) 0.3919(4) 0.0893(18) Uani 0.599(17) 1 d D . P A 1
H48A H 0.774022 0.917851 0.391717 0.107 Uiso 0.599(17) 1 calc R U P A 1
H48B H 0.777411 0.824155 0.422328 0.107 Uiso 0.599(17) 1 calc R U P A 1
O3A O 0.6819(19) 0.806(4) 0.3607(14) 0.090(2) Uani 0.401(17) 1 d D . P A 2
C45A C 0.7465(15) 0.7781(18) 0.3235(7) 0.0893(18) Uani 0.401(17) 1 d D . P A 2
H45C H 0.735989 0.826076 0.299870 0.107 Uiso 0.401(17) 1 calc R U P A 2
H45D H 0.721379 0.714279 0.312237 0.107 Uiso 0.401(17) 1 calc R U P A 2
C46A C 0.8698(14) 0.774(2) 0.3402(10) 0.1115(19) Uani 0.401(17) 1 d D . P A 2
H46C H 0.886386 0.719115 0.360089 0.134 Uiso 0.401(17) 1 calc R U P A 2
H46D H 0.922489 0.774379 0.316561 0.134 Uiso 0.401(17) 1 calc R U P A 2
C47A C 0.8654(13) 0.8695(17) 0.3636(7) 0.1115(19) Uani 0.401(17) 1 d D . P A 2
H47C H 0.922419 0.870772 0.388370 0.134 Uiso 0.401(17) 1 calc R U P A 2
H47D H 0.881751 0.922810 0.343625 0.134 Uiso 0.401(17) 1 calc R U P A 2
C48A C 0.7540(13) 0.8808(13) 0.3792(6) 0.0893(18) Uani 0.401(17) 1 d D . P A 2
H48C H 0.757533 0.876600 0.411252 0.107 Uiso 0.401(17) 1 calc R U P A 2
H48D H 0.723400 0.944888 0.370564 0.107 Uiso 0.401(17) 1 calc R U P A 2
O1 O 0.1270(4) 0.7603(3) 0.29916(14) 0.1037(12) Uani 0.663(4) 1 d D . P B 3
O2 O 0.2623(3) 0.72458(19) 0.25921(16) 0.1037(12) Uani 0.663(4) 1 d D . P B 3
N1 N 0.2276(3) 0.74960(13) 0.29414(13) 0.0680(13) Uani 0.663(4) 1 d D . P B 3
O1A O 0.2063(8) 0.75827(19) 0.3052(2) 0.1037(12) Uani 0.337(4) 1 d D . P B 4
O2A O 0.3148(7) 0.7181(3) 0.2552(2) 0.1037(12) Uani 0.337(4) 1 d D . P B 4
N1A N 0.2081(6) 0.7316(2) 0.2639(2) 0.0680(13) Uani 0.337(4) 1 d D . P B 4
 
loop_
 _atom_site_aniso_label
 _atom_site_aniso_U_11
 _atom_site_aniso_U_22
 _atom_site_aniso_U_33
 _atom_site_aniso_U_23
 _atom_site_aniso_U_13
 _atom_site_aniso_U_12
Pd1 0.0511(2) 0.0499(2) 0.0460(2) 0.00194(17) -0.00200(16) -0.00245(15)
N2 0.0637(18) 0.0525(19) 0.0517(19) 0.0046(15) -0.0038(14) 0.0012(14)
N3 0.0509(18) 0.0533(15) 0.0378(18) -0.0007(13) 0.0000(15) -0.0012(14)
N4 0.0478(16) 0.0519(17) 0.0520(19) -0.0028(14) -0.0022(13) -0.0027(13)
C1 0.082(3) 0.053(2) 0.057(2) 0.0013(18) -0.011(2) -0.006(2)
C2 0.076(3) 0.0541(18) 0.050(2) -0.0042(16) -0.008(2) 0.0000(19)
C3 0.057(2) 0.0586(19) 0.041(2) 0.0032(14) 0.0023(18) 0.0016(18)
C4 0.055(2) 0.057(2) 0.050(2) 0.0027(17) -0.0032(17) 0.0012(18)
C5 0.075(2) 0.064(2) 0.061(3) -0.001(2) 0.004(2) 0.0107(19)
C6 0.105(3) 0.066(2) 0.099(4) -0.003(3) -0.003(3) 0.022(2)
C7 0.100(4) 0.099(3) 0.149(5) -0.034(4) -0.010(3) 0.034(3)
C8 0.150(6) 0.101(4) 0.254(9) -0.050(5) -0.038(6) 0.047(4)
C9 0.076(3) 0.058(3) 0.056(2) 0.012(2) -0.0007(19) -0.0014(19)
C10 0.074(3) 0.072(3) 0.058(2) 0.012(2) 0.002(2) -0.003(2)
C11 0.097(3) 0.115(4) 0.059(3) 0.013(3) 0.010(2) -0.006(3)
C12 0.105(4) 0.184(6) 0.091(4) -0.014(4) 0.023(3) -0.005(4)
C13 0.0497(19) 0.053(2) 0.065(3) 0.0019(19) 0.0005(18) -0.0036(17)
C14 0.059(2) 0.064(2) 0.084(3) 0.014(2) 0.007(2) -0.0052(19)
C15 0.062(2) 0.075(3) 0.094(4) 0.000(2) 0.018(2) -0.009(2)
C16 0.077(3) 0.080(3) 0.103(4) 0.006(3) 0.023(3) -0.009(2)
C17 0.067(2) 0.056(2) 0.058(3) -0.0077(18) -0.0020(19) -0.0036(19)
C18 0.073(3) 0.087(3) 0.069(3) -0.013(2) 0.008(2) 0.004(2)
C19 0.126(4) 0.119(4) 0.101(4) -0.041(3) 0.033(3) -0.003(4)
C20 0.151(5) 0.165(6) 0.147(6) -0.030(5) 0.066(4) 0.014(4)
C21 0.046(2) 0.0506(17) 0.056(2) 0.0049(15) -0.0043(17) -0.0011(16)
C22 0.055(2) 0.064(2) 0.072(3) 0.011(2) 0.009(2) -0.0039(19)
C23 0.065(3) 0.064(2) 0.110(4) 0.022(2) 0.012(3) -0.008(2)
C24 0.058(3) 0.051(3) 0.117(4) 0.013(2) -0.009(2) -0.004(2)
C25 0.070(3) 0.0529(19) 0.083(3) -0.001(2) -0.013(2) 0.0071(19)
C26 0.068(3) 0.0529(19) 0.058(2) 0.0039(18) -0.005(2) 0.0050(18)
C27 0.051(2) 0.0494(18) 0.062(2) 0.0011(17) 0.0106(16) 0.0015(15)
C28 0.056(2) 0.058(2) 0.072(3) -0.0046(19) 0.0011(18) 0.0065(16)
C29 0.070(3) 0.081(3) 0.087(3) -0.005(3) -0.012(2) 0.017(2)
C30 0.066(3) 0.080(3) 0.118(4) 0.013(3) -0.001(3) 0.021(2)
C31 0.062(3) 0.059(3) 0.135(4) 0.013(2) 0.008(2) 0.0118(19)
C32 0.060(3) 0.0499(19) 0.116(4) -0.004(2) 0.001(2) 0.0016(18)
C33 0.0541(18) 0.0442(18) 0.050(2) -0.0040(17) -0.0015(17) -0.0029(14)
C34 0.0541(19) 0.0496(19) 0.055(3) 0.0024(18) -0.0019(19) -0.0001(16)
C35 0.056(2) 0.063(2) 0.066(3) 0.005(2) 0.002(2) -0.0057(16)
C36 0.054(2) 0.065(2) 0.082(3) -0.001(2) 0.008(2) -0.0025(17)
C37 0.057(2) 0.057(2) 0.113(4) 0.004(2) 0.008(2) 0.0053(19)
C38 0.058(2) 0.056(2) 0.093(4) 0.015(2) 0.002(2) 0.0020(16)
C39 0.081(3) 0.056(2) 0.057(2) -0.003(2) 0.0068(17) -0.011(2)
C40 0.098(3) 0.068(3) 0.062(2) 0.008(2) -0.006(2) -0.023(2)
C41 0.144(4) 0.079(4) 0.062(3) 0.003(3) -0.007(3) -0.032(3)
C42 0.180(5) 0.107(4) 0.068(4) -0.010(4) 0.022(3) -0.016(4)
C43 0.165(5) 0.170(6) 0.079(3) -0.036(4) 0.029(3) 0.022(5)
C44 0.104(3) 0.144(5) 0.074(3) -0.027(3) 0.019(3) 0.015(3)
B1 0.056(2) 0.0508(19) 0.057(2) -0.0004(18) 0.0047(18) -0.0033(17)
O3 0.078(2) 0.098(3) 0.095(5) -0.011(3) 0.011(2) -0.009(2)
C45 0.086(2) 0.091(4) 0.090(4) -0.006(3) 0.008(2) -0.007(2)
C46 0.083(2) 0.120(6) 0.132(5) -0.019(3) 0.011(2) -0.008(3)
C47 0.083(2) 0.120(6) 0.132(5) -0.019(3) 0.011(2) -0.008(3)
C48 0.086(2) 0.091(4) 0.090(4) -0.006(3) 0.008(2) -0.007(2)
O3A 0.078(2) 0.098(3) 0.095(5) -0.011(3) 0.011(2) -0.009(2)
C45A 0.086(2) 0.091(4) 0.090(4) -0.006(3) 0.008(2) -0.007(2)
C46A 0.083(2) 0.120(6) 0.132(5) -0.019(3) 0.011(2) -0.008(3)
C47A 0.083(2) 0.120(6) 0.132(5) -0.019(3) 0.011(2) -0.008(3)
C48A 0.086(2) 0.091(4) 0.090(4) -0.006(3) 0.008(2) -0.007(2)
O1 0.075(3) 0.161(3) 0.0737(19) -0.0175(17) -0.012(2) -0.002(2)
O2 0.075(3) 0.161(3) 0.0737(19) -0.0175(17) -0.012(2) -0.002(2)
N1 0.072(3) 0.068(3) 0.061(2) 0.012(2) -0.014(2) -0.008(2)
O1A 0.075(3) 0.161(3) 0.0737(19) -0.0175(17) -0.012(2) -0.002(2)
O2A 0.075(3) 0.161(3) 0.0737(19) -0.0175(17) -0.012(2) -0.002(2)
N1A 0.072(3) 0.068(3) 0.061(2) 0.012(2) -0.014(2) -0.008(2)
 
_geom_special_details
;
 All esds (except the esd in the dihedral angle between two l.s. planes)
 are estimated using the full covariance matrix.  The cell esds are taken
 into account individually in the estimation of esds in distances, angles
 and torsion angles; correlations between esds in cell parameters are only
 used when they are defined by crystal symmetry.  An approximate (isotropic)
 treatment of cell esds is used for estimating esds involving l.s. planes.
;
 
loop_
 _geom_bond_atom_site_label_1
 _geom_bond_atom_site_label_2
 _geom_bond_distance
 _geom_bond_site_symmetry_2
 _geom_bond_publ_flag
Pd1 O1A 1.963(10) . ?
Pd1 N3 2.014(3) . ?
Pd1 N1 2.039(3) . ?
Pd1 N2 2.087(3) . ?
Pd1 N4 2.088(3) . ?
N2 C9 1.496(5) . ?
N2 C1 1.506(4) . ?
N2 C5 1.516(4) . ?
N3 C2 1.479(4) . ?
N3 C3 1.485(4) . ?
N3 H3 0.9800 . ?
N4 C17 1.500(5) . ?
N4 C4 1.510(4) . ?
N4 C13 1.514(4) . ?
C1 C2 1.512(5) . ?
C1 H1A 0.9700 . ?
C1 H1B 0.9700 . ?
C2 H2A 0.9700 . ?
C2 H2B 0.9700 . ?
C3 C4 1.503(5) . ?
C3 H3A 0.9700 . ?
C3 H3B 0.9700 . ?
C4 H4A 0.9700 . ?
C4 H4B 0.9700 . ?
C5 C6 1.506(5) . ?
C5 H5A 0.9700 . ?
C5 H5B 0.9700 . ?
C6 C7 1.516(6) . ?
C6 H6A 0.9700 . ?
C6 H6B 0.9700 . ?
C7 C8 1.497(7) . ?
C7 H7A 0.9700 . ?
C7 H7B 0.9700 . ?
C8 H8A 0.9600 . ?
C8 H8B 0.9600 . ?
C8 H8C 0.9600 . ?
C9 C10 1.504(5) . ?
C9 H9A 0.9700 . ?
C9 H9B 0.9700 . ?
C10 C11 1.523(5) . ?
C10 H10A 0.9700 . ?
C10 H10B 0.9700 . ?
C11 C12 1.496(6) . ?
C11 H11A 0.9700 . ?
C11 H11B 0.9700 . ?
C12 H12A 0.9600 . ?
C12 H12B 0.9600 . ?
C12 H12C 0.9600 . ?
C13 C14 1.508(5) . ?
C13 H13A 0.9700 . ?
C13 H13B 0.9700 . ?
C14 C15 1.501(5) . ?
C14 H14A 0.9700 . ?
C14 H14B 0.9700 . ?
C15 C16 1.512(5) . ?
C15 H15A 0.9700 . ?
C15 H15B 0.9700 . ?
C16 H16A 0.9600 . ?
C16 H16B 0.9600 . ?
C16 H16C 0.9600 . ?
C17 C18 1.496(5) . ?
C17 H17A 0.9700 . ?
C17 H17B 0.9700 . ?
C18 C19 1.533(6) . ?
C18 H18A 0.9700 . ?
C18 H18B 0.9700 . ?
C19 C20 1.432(7) . ?
C19 H19A 0.9700 . ?
C19 H19B 0.9700 . ?
C20 H20A 0.9600 . ?
C20 H20B 0.9600 . ?
C20 H20C 0.9600 . ?
C21 C26 1.393(5) . ?
C21 C22 1.400(5) . ?
C21 B1 1.643(5) . ?
C22 C23 1.382(5) . ?
C22 H22 0.9300 . ?
C23 C24 1.360(6) . ?
C23 H23 0.9300 . ?
C24 C25 1.372(6) . ?
C24 H24 0.9300 . ?
C25 C26 1.387(5) . ?
C25 H25 0.9300 . ?
C26 H26 0.9300 . ?
C27 C28 1.384(5) . ?
C27 C32 1.406(5) . ?
C27 B1 1.656(6) . ?
C28 C29 1.392(5) . ?
C28 H28 0.9300 . ?
C29 C30 1.351(6) . ?
C29 H29 0.9300 . ?
C30 C31 1.372(6) . ?
C30 H30 0.9300 . ?
C31 C32 1.391(6) . ?
C31 H31 0.9300 . ?
C32 H32 0.9300 . ?
C33 C34 1.384(5) . ?
C33 C38 1.388(5) . ?
C33 B1 1.661(6) . ?
C34 C35 1.384(5) . ?
C34 H34 0.9300 . ?
C35 C36 1.377(5) . ?
C35 H35 0.9300 . ?
C36 C37 1.371(5) . ?
C36 H36 0.9300 . ?
C37 C38 1.383(5) . ?
C37 H37 0.9300 . ?
C38 H38 0.9300 . ?
C39 C40 1.374(6) . ?
C39 C44 1.394(6) . ?
C39 B1 1.658(7) . ?
C40 C41 1.419(6) . ?
C40 H40 0.9300 . ?
C41 C42 1.366(7) . ?
C41 H41 0.9300 . ?
C42 C43 1.348(8) . ?
C42 H42 0.9300 . ?
C43 C44 1.373(7) . ?
C43 H43 0.9300 . ?
C44 H44 0.9300 . ?
O3 C45 1.425(10) . ?
O3 C48 1.430(12) . ?
C45 C46 1.479(10) . ?
C45 H45A 0.9700 . ?
C45 H45B 0.9700 . ?
C46 C47 1.517(12) . ?
C46 H46A 0.9700 . ?
C46 H46B 0.9700 . ?
C47 C48 1.418(9) . ?
C47 H47A 0.9700 . ?
C47 H47B 0.9700 . ?
C48 H48A 0.9700 . ?
C48 H48B 0.9700 . ?
O3A C48A 1.412(18) . ?
O3A C45A 1.441(13) . ?
C45A C46A 1.495(14) . ?
C45A H45C 0.9700 . ?
C45A H45D 0.9700 . ?
C46A C47A 1.479(14) . ?
C46A H46C 0.9700 . ?
C46A H46D 0.9700 . ?
C47A C48A 1.415(12) . ?
C47A H47C 0.9700 . ?
C47A H47D 0.9700 . ?
C48A H48C 0.9700 . ?
C48A H48D 0.9700 . ?
O1 N1 1.2003(10) . ?
O2 N1 1.2015(10) . ?
O1A N1A 1.3003(10) . ?
O2A N1A 1.3003(10) . ?
 
loop_
 _geom_angle_atom_site_label_1
 _geom_angle_atom_site_label_2
 _geom_angle_atom_site_label_3
 _geom_angle
 _geom_angle_site_symmetry_1
 _geom_angle_site_symmetry_3
 _geom_angle_publ_flag
O1A Pd1 N3 169.7(2) . . ?
N3 Pd1 N1 177.66(16) . . ?
O1A Pd1 N2 94.21(10) . . ?
N3 Pd1 N2 84.99(11) . . ?
N1 Pd1 N2 95.81(9) . . ?
O1A Pd1 N4 93.56(10) . . ?
N3 Pd1 N4 85.38(11) . . ?
N1 Pd1 N4 94.20(9) . . ?
N2 Pd1 N4 166.42(12) . . ?
C9 N2 C1 110.7(3) . . ?
C9 N2 C5 109.2(3) . . ?
C1 N2 C5 110.9(3) . . ?
C9 N2 Pd1 115.0(2) . . ?
C1 N2 Pd1 105.8(2) . . ?
C5 N2 Pd1 105.2(2) . . ?
C2 N3 C3 116.5(3) . . ?
C2 N3 Pd1 107.6(2) . . ?
C3 N3 Pd1 107.6(2) . . ?
C2 N3 H3 108.3 . . ?
C3 N3 H3 108.3 . . ?
Pd1 N3 H3 108.3 . . ?
C17 N4 C4 109.4(3) . . ?
C17 N4 C13 110.2(3) . . ?
C4 N4 C13 110.9(3) . . ?
C17 N4 Pd1 115.7(2) . . ?
C4 N4 Pd1 105.6(2) . . ?
C13 N4 Pd1 104.9(2) . . ?
N2 C1 C2 109.4(3) . . ?
N2 C1 H1A 109.8 . . ?
C2 C1 H1A 109.8 . . ?
N2 C1 H1B 109.8 . . ?
C2 C1 H1B 109.8 . . ?
H1A C1 H1B 108.2 . . ?
N3 C2 C1 106.6(3) . . ?
N3 C2 H2A 110.4 . . ?
C1 C2 H2A 110.4 . . ?
N3 C2 H2B 110.4 . . ?
C1 C2 H2B 110.4 . . ?
H2A C2 H2B 108.6 . . ?
N3 C3 C4 107.0(3) . . ?
N3 C3 H3A 110.3 . . ?
C4 C3 H3A 110.3 . . ?
N3 C3 H3B 110.3 . . ?
C4 C3 H3B 110.3 . . ?
H3A C3 H3B 108.6 . . ?
C3 C4 N4 110.7(3) . . ?
C3 C4 H4A 109.5 . . ?
N4 C4 H4A 109.5 . . ?
C3 C4 H4B 109.5 . . ?
N4 C4 H4B 109.5 . . ?
H4A C4 H4B 108.1 . . ?
C6 C5 N2 117.8(4) . . ?
C6 C5 H5A 107.9 . . ?
N2 C5 H5A 107.9 . . ?
C6 C5 H5B 107.9 . . ?
N2 C5 H5B 107.9 . . ?
H5A C5 H5B 107.2 . . ?
C5 C6 C7 112.0(4) . . ?
C5 C6 H6A 109.2 . . ?
C7 C6 H6A 109.2 . . ?
C5 C6 H6B 109.2 . . ?
C7 C6 H6B 109.2 . . ?
H6A C6 H6B 107.9 . . ?
C8 C7 C6 111.8(5) . . ?
C8 C7 H7A 109.2 . . ?
C6 C7 H7A 109.2 . . ?
C8 C7 H7B 109.2 . . ?
C6 C7 H7B 109.2 . . ?
H7A C7 H7B 107.9 . . ?
C7 C8 H8A 109.5 . . ?
C7 C8 H8B 109.5 . . ?
H8A C8 H8B 109.5 . . ?
C7 C8 H8C 109.5 . . ?
H8A C8 H8C 109.5 . . ?
H8B C8 H8C 109.5 . . ?
N2 C9 C10 115.1(3) . . ?
N2 C9 H9A 108.5 . . ?
C10 C9 H9A 108.5 . . ?
N2 C9 H9B 108.5 . . ?
C10 C9 H9B 108.5 . . ?
H9A C9 H9B 107.5 . . ?
C9 C10 C11 111.4(4) . . ?
C9 C10 H10A 109.4 . . ?
C11 C10 H10A 109.4 . . ?
C9 C10 H10B 109.4 . . ?
C11 C10 H10B 109.4 . . ?
H10A C10 H10B 108.0 . . ?
C12 C11 C10 113.1(4) . . ?
C12 C11 H11A 109.0 . . ?
C10 C11 H11A 109.0 . . ?
C12 C11 H11B 109.0 . . ?
C10 C11 H11B 109.0 . . ?
H11A C11 H11B 107.8 . . ?
C11 C12 H12A 109.5 . . ?
C11 C12 H12B 109.5 . . ?
H12A C12 H12B 109.5 . . ?
C11 C12 H12C 109.5 . . ?
H12A C12 H12C 109.5 . . ?
H12B C12 H12C 109.5 . . ?
C14 C13 N4 118.0(3) . . ?
C14 C13 H13A 107.8 . . ?
N4 C13 H13A 107.8 . . ?
C14 C13 H13B 107.8 . . ?
N4 C13 H13B 107.8 . . ?
H13A C13 H13B 107.2 . . ?
C15 C14 C13 111.3(3) . . ?
C15 C14 H14A 109.4 . . ?
C13 C14 H14A 109.4 . . ?
C15 C14 H14B 109.4 . . ?
C13 C14 H14B 109.4 . . ?
H14A C14 H14B 108.0 . . ?
C14 C15 C16 114.3(4) . . ?
C14 C15 H15A 108.7 . . ?
C16 C15 H15A 108.7 . . ?
C14 C15 H15B 108.7 . . ?
C16 C15 H15B 108.7 . . ?
H15A C15 H15B 107.6 . . ?
C15 C16 H16A 109.5 . . ?
C15 C16 H16B 109.5 . . ?
H16A C16 H16B 109.5 . . ?
C15 C16 H16C 109.5 . . ?
H16A C16 H16C 109.5 . . ?
H16B C16 H16C 109.5 . . ?
C18 C17 N4 115.2(3) . . ?
C18 C17 H17A 108.5 . . ?
N4 C17 H17A 108.5 . . ?
C18 C17 H17B 108.5 . . ?
N4 C17 H17B 108.5 . . ?
H17A C17 H17B 107.5 . . ?
C17 C18 C19 111.2(4) . . ?
C17 C18 H18A 109.4 . . ?
C19 C18 H18A 109.4 . . ?
C17 C18 H18B 109.4 . . ?
C19 C18 H18B 109.4 . . ?
H18A C18 H18B 108.0 . . ?
C20 C19 C18 114.2(5) . . ?
C20 C19 H19A 108.7 . . ?
C18 C19 H19A 108.7 . . ?
C20 C19 H19B 108.7 . . ?
C18 C19 H19B 108.7 . . ?
H19A C19 H19B 107.6 . . ?
C19 C20 H20A 109.5 . . ?
C19 C20 H20B 109.5 . . ?
H20A C20 H20B 109.5 . . ?
C19 C20 H20C 109.5 . . ?
H20A C20 H20C 109.5 . . ?
H20B C20 H20C 109.5 . . ?
C26 C21 C22 115.7(4) . . ?
C26 C21 B1 121.5(4) . . ?
C22 C21 B1 122.7(4) . . ?
C23 C22 C21 121.4(4) . . ?
C23 C22 H22 119.3 . . ?
C21 C22 H22 119.3 . . ?
C24 C23 C22 121.4(5) . . ?
C24 C23 H23 119.3 . . ?
C22 C23 H23 119.3 . . ?
C23 C24 C25 119.1(5) . . ?
C23 C24 H24 120.4 . . ?
C25 C24 H24 120.4 . . ?
C24 C25 C26 119.8(5) . . ?
C24 C25 H25 120.1 . . ?
C26 C25 H25 120.1 . . ?
C25 C26 C21 122.5(4) . . ?
C25 C26 H26 118.7 . . ?
C21 C26 H26 118.7 . . ?
C28 C27 C32 114.0(4) . . ?
C28 C27 B1 124.9(3) . . ?
C32 C27 B1 121.1(3) . . ?
C27 C28 C29 123.0(4) . . ?
C27 C28 H28 118.5 . . ?
C29 C28 H28 118.5 . . ?
C30 C29 C28 121.3(4) . . ?
C30 C29 H29 119.4 . . ?
C28 C29 H29 119.4 . . ?
C29 C30 C31 118.4(4) . . ?
C29 C30 H30 120.8 . . ?
C31 C30 H30 120.8 . . ?
C30 C31 C32 120.4(4) . . ?
C30 C31 H31 119.8 . . ?
C32 C31 H31 119.8 . . ?
C31 C32 C27 122.8(4) . . ?
C31 C32 H32 118.6 . . ?
C27 C32 H32 118.6 . . ?
C34 C33 C38 114.4(4) . . ?
C34 C33 B1 124.3(3) . . ?
C38 C33 B1 121.2(4) . . ?
C33 C34 C35 123.4(4) . . ?
C33 C34 H34 118.3 . . ?
C35 C34 H34 118.3 . . ?
C36 C35 C34 120.3(4) . . ?
C36 C35 H35 119.8 . . ?
C34 C35 H35 119.8 . . ?
C37 C36 C35 118.0(4) . . ?
C37 C36 H36 121.0 . . ?
C35 C36 H36 121.0 . . ?
C36 C37 C38 120.6(4) . . ?
C36 C37 H37 119.7 . . ?
C38 C37 H37 119.7 . . ?
C37 C38 C33 123.3(4) . . ?
C37 C38 H38 118.4 . . ?
C33 C38 H38 118.4 . . ?
C40 C39 C44 115.2(5) . . ?
C40 C39 B1 122.4(4) . . ?
C44 C39 B1 122.3(4) . . ?
C39 C40 C41 122.2(5) . . ?
C39 C40 H40 118.9 . . ?
C41 C40 H40 118.9 . . ?
C42 C41 C40 119.5(6) . . ?
C42 C41 H41 120.2 . . ?
C40 C41 H41 120.2 . . ?
C43 C42 C41 119.2(6) . . ?
C43 C42 H42 120.4 . . ?
C41 C42 H42 120.4 . . ?
C42 C43 C44 121.0(7) . . ?
C42 C43 H43 119.5 . . ?
C44 C43 H43 119.5 . . ?
C43 C44 C39 122.9(6) . . ?
C43 C44 H44 118.6 . . ?
C39 C44 H44 118.6 . . ?
C21 B1 C27 108.3(3) . . ?
C21 B1 C39 110.0(3) . . ?
C27 B1 C39 110.4(3) . . ?
C21 B1 C33 110.1(3) . . ?
C27 B1 C33 109.5(3) . . ?
C39 B1 C33 108.5(3) . . ?
C45 O3 C48 110.0(9) . . ?
O3 C45 C46 107.1(9) . . ?
O3 C45 H45A 110.3 . . ?
C46 C45 H45A 110.3 . . ?
O3 C45 H45B 110.3 . . ?
C46 C45 H45B 110.3 . . ?
H45A C45 H45B 108.6 . . ?
C45 C46 C47 105.5(8) . . ?
C45 C46 H46A 110.6 . . ?
C47 C46 H46A 110.6 . . ?
C45 C46 H46B 110.6 . . ?
C47 C46 H46B 110.6 . . ?
H46A C46 H46B 108.8 . . ?
C48 C47 C46 107.4(7) . . ?
C48 C47 H47A 110.2 . . ?
C46 C47 H47A 110.2 . . ?
C48 C47 H47B 110.2 . . ?
C46 C47 H47B 110.2 . . ?
H47A C47 H47B 108.5 . . ?
C47 C48 O3 108.9(8) . . ?
C47 C48 H48A 109.9 . . ?
O3 C48 H48A 109.9 . . ?
C47 C48 H48B 109.9 . . ?
O3 C48 H48B 109.9 . . ?
H48A C48 H48B 108.3 . . ?
C48A O3A C45A 99.8(15) . . ?
O3A C45A C46A 106.4(15) . . ?
O3A C45A H45C 110.4 . . ?
C46A C45A H45C 110.4 . . ?
O3A C45A H45D 110.4 . . ?
C46A C45A H45D 110.4 . . ?
H45C C45A H45D 108.6 . . ?
C47A C46A C45A 94.0(13) . . ?
C47A C46A H46C 112.9 . . ?
C45A C46A H46C 112.9 . . ?
C47A C46A H46D 112.9 . . ?
C45A C46A H46D 112.9 . . ?
H46C C46A H46D 110.3 . . ?
C48A C47A C46A 108.2(11) . . ?
C48A C47A H47C 110.1 . . ?
C46A C47A H47C 110.1 . . ?
C48A C47A H47D 110.1 . . ?
C46A C47A H47D 110.1 . . ?
H47C C47A H47D 108.4 . . ?
O3A C48A C47A 109.1(12) . . ?
O3A C48A H48C 109.9 . . ?
C47A C48A H48C 109.9 . . ?
O3A C48A H48D 109.9 . . ?
C47A C48A H48D 109.9 . . ?
H48C C48A H48D 108.3 . . ?
O1 N1 O2 121.82(16) . . ?
O1 N1 Pd1 117.7(3) . . ?
O2 N1 Pd1 120.5(3) . . ?
N1A O1A Pd1 126.7(4) . . ?
O1A N1A O2A 107.70(12) . . ?
 
loop_
 _geom_torsion_atom_site_label_1
 _geom_torsion_atom_site_label_2
 _geom_torsion_atom_site_label_3
 _geom_torsion_atom_site_label_4
 _geom_torsion
 _geom_torsion_site_symmetry_1
 _geom_torsion_site_symmetry_2
 _geom_torsion_site_symmetry_3
 _geom_torsion_site_symmetry_4
 _geom_torsion_publ_flag
C9 N2 C1 C2 -160.7(3) . . . . ?
C5 N2 C1 C2 78.0(4) . . . . ?
Pd1 N2 C1 C2 -35.5(4) . . . . ?
C3 N3 C2 C1 -167.8(3) . . . . ?
Pd1 N3 C2 C1 -47.0(3) . . . . ?
N2 C1 C2 N3 55.6(4) . . . . ?
C2 N3 C3 C4 166.7(3) . . . . ?
Pd1 N3 C3 C4 45.9(3) . . . . ?
N3 C3 C4 N4 -53.5(4) . . . . ?
C17 N4 C4 C3 158.5(3) . . . . ?
C13 N4 C4 C3 -79.8(4) . . . . ?
Pd1 N4 C4 C3 33.3(3) . . . . ?
C9 N2 C5 C6 -57.4(5) . . . . ?
C1 N2 C5 C6 64.8(5) . . . . ?
Pd1 N2 C5 C6 178.7(3) . . . . ?
N2 C5 C6 C7 -178.2(4) . . . . ?
C5 C6 C7 C8 -173.5(5) . . . . ?
C1 N2 C9 C10 65.8(4) . . . . ?
C5 N2 C9 C10 -171.9(3) . . . . ?
Pd1 N2 C9 C10 -54.0(4) . . . . ?
N2 C9 C10 C11 172.0(4) . . . . ?
C9 C10 C11 C12 172.0(4) . . . . ?
C17 N4 C13 C14 56.0(4) . . . . ?
C4 N4 C13 C14 -65.2(4) . . . . ?
Pd1 N4 C13 C14 -178.7(3) . . . . ?
N4 C13 C14 C15 -179.0(3) . . . . ?
C13 C14 C15 C16 179.5(4) . . . . ?
C4 N4 C17 C18 -67.5(4) . . . . ?
C13 N4 C17 C18 170.4(3) . . . . ?
Pd1 N4 C17 C18 51.6(4) . . . . ?
N4 C17 C18 C19 -177.1(4) . . . . ?
C17 C18 C19 C20 -173.2(5) . . . . ?
C26 C21 C22 C23 2.0(5) . . . . ?
B1 C21 C22 C23 -174.3(4) . . . . ?
C21 C22 C23 C24 0.9(6) . . . . ?
C22 C23 C24 C25 -3.1(7) . . . . ?
C23 C24 C25 C26 2.3(6) . . . . ?
C24 C25 C26 C21 0.7(6) . . . . ?
C22 C21 C26 C25 -2.8(5) . . . . ?
B1 C21 C26 C25 173.6(3) . . . . ?
C32 C27 C28 C29 -2.8(6) . . . . ?
B1 C27 C28 C29 178.7(4) . . . . ?
C27 C28 C29 C30 1.1(7) . . . . ?
C28 C29 C30 C31 0.9(8) . . . . ?
C29 C30 C31 C32 -1.0(8) . . . . ?
C30 C31 C32 C27 -0.9(8) . . . . ?
C28 C27 C32 C31 2.7(6) . . . . ?
B1 C27 C32 C31 -178.8(4) . . . . ?
C38 C33 C34 C35 -0.5(6) . . . . ?
B1 C33 C34 C35 -176.7(4) . . . . ?
C33 C34 C35 C36 0.0(6) . . . . ?
C34 C35 C36 C37 0.1(6) . . . . ?
C35 C36 C37 C38 0.3(7) . . . . ?
C36 C37 C38 C33 -0.9(7) . . . . ?
C34 C33 C38 C37 1.0(6) . . . . ?
B1 C33 C38 C37 177.2(4) . . . . ?
C44 C39 C40 C41 -0.5(6) . . . . ?
B1 C39 C40 C41 175.0(4) . . . . ?
C39 C40 C41 C42 0.0(7) . . . . ?
C40 C41 C42 C43 0.5(9) . . . . ?
C41 C42 C43 C44 -0.5(10) . . . . ?
C42 C43 C44 C39 0.0(11) . . . . ?
C40 C39 C44 C43 0.5(8) . . . . ?
B1 C39 C44 C43 -175.0(5) . . . . ?
C26 C21 B1 C27 -74.8(4) . . . . ?
C22 C21 B1 C27 101.3(4) . . . . ?
C26 C21 B1 C39 164.5(4) . . . . ?
C22 C21 B1 C39 -19.5(5) . . . . ?
C26 C21 B1 C33 45.0(5) . . . . ?
C22 C21 B1 C33 -139.0(4) . . . . ?
C28 C27 B1 C21 12.2(6) . . . . ?
C32 C27 B1 C21 -166.2(4) . . . . ?
C28 C27 B1 C39 132.7(4) . . . . ?
C32 C27 B1 C39 -45.7(5) . . . . ?
C28 C27 B1 C33 -107.9(4) . . . . ?
C32 C27 B1 C33 73.7(5) . . . . ?
C40 C39 B1 C21 -81.4(5) . . . . ?
C44 C39 B1 C21 93.9(5) . . . . ?
C40 C39 B1 C27 159.1(4) . . . . ?
C44 C39 B1 C27 -25.6(6) . . . . ?
C40 C39 B1 C33 39.1(5) . . . . ?
C44 C39 B1 C33 -145.6(4) . . . . ?
C34 C33 B1 C21 -149.0(4) . . . . ?
C38 C33 B1 C21 35.2(5) . . . . ?
C34 C33 B1 C27 -30.0(5) . . . . ?
C38 C33 B1 C27 154.2(4) . . . . ?
C34 C33 B1 C39 90.6(4) . . . . ?
C38 C33 B1 C39 -85.3(4) . . . . ?
C48 O3 C45 C46 11(3) . . . . ?
O3 C45 C46 C47 -9(2) . . . . ?
C45 C46 C47 C48 4.6(18) . . . . ?
C46 C47 C48 O3 2(2) . . . . ?
C45 O3 C48 C47 -8(3) . . . . ?
C48A O3A C45A C46A 43(4) . . . . ?
O3A C45A C46A C47A -47(3) . . . . ?
C45A C46A C47A C48A 33(2) . . . . ?
C45A O3A C48A C47A -20(4) . . . . ?
C46A C47A C48A O3A -10(4) . . . . ?
Pd1 O1A N1A O2A 0.00(2) . . . . ?
 
_refine_diff_density_max    0.464
_refine_diff_density_min   -0.433
_refine_diff_density_rms    0.065

_shelx_res_file
;
TITL shelxt in P 1 21/n 1
    05_excit.res
    created by SHELXL-2018/3 at 21:52:56 on 26-Mar-2020
CELL 0.534 11.6547 13.5866 30.2126 90 93.407 90
ZERR 4 0.000319 0.000375 0.000816 0 0.002513 0
LATT 1
SYMM 0.5-X,0.5+Y,0.5-Z
SFAC C H B N O Pd
DISP B 0 0 4.561
DISP C 0.001 0.001 6.94
DISP H -0 0 0.611
DISP N 0.003 0.002 10.693
DISP O 0.005 0.003 16.398
DISP Pd -2.504 0.615 1934.604
UNIT 192 292 4 16 12 4
DFIX 1.2 0.001 N1 O1 N1 O2
DFIX 1.3 0.001 O1A N1A N1A O2A
DANG 2.1 0.001 O1 O2 O1A O2A
FLAT 0.001 Pd1 O1 O2 N1 O1A O2A N1A
RIGU 0.001 0.002
EADP O3 O3A
EADP C45 C45A C48 C48A
EADP C46 C46A C47 C47A
EADP O1 O1A O2 O2A
EADP N1 N1A

L.S. 20
PLAN  5
SIZE 0.1 0.1 0.05
TEMP -8
BOND $H
list 4
CONF
fmap 2
acta
SHEL 999 0.8
OMIT 10 0 0
OMIT -1 2 3
OMIT 7 12 0
OMIT -2 1 2
REM <olex2.extras>
REM <HklSrc "%.\\05_excit.hkl">
REM </olex2.extras>

WGHT    0.047400
FVAR       0.23027   0.59878   0.66272
PD1   6    0.339724    0.775453    0.347267    11.00000    0.05109    0.04994 =
         0.04600    0.00194   -0.00200   -0.00245
N2    4    0.347073    0.927670    0.338610    11.00000    0.06371    0.05254 =
         0.05168    0.00459   -0.00384    0.00120
N3    4    0.455558    0.798315    0.398383    11.00000    0.05087    0.05327 =
         0.03784   -0.00074   -0.00002   -0.00121
AFIX  13
H3    2    0.532575    0.788193    0.387824    11.00000   -1.20000
AFIX   0
N4    4    0.330388    0.632133    0.371699    11.00000    0.04778    0.05191 =
         0.05198   -0.00282   -0.00218   -0.00267
C1    1    0.443117    0.963102    0.370191    11.00000    0.08197    0.05305 =
         0.05712    0.00134   -0.01138   -0.00643
AFIX  23
H1A   2    0.431430    1.031886    0.377252    11.00000   -1.20000
H1B   2    0.515943    0.957094    0.356464    11.00000   -1.20000
AFIX   0
C2    1    0.445630    0.902260    0.412126    11.00000    0.07570    0.05408 =
         0.05012   -0.00421   -0.00835   -0.00004
AFIX  23
H2A   2    0.510750    0.920771    0.431859    11.00000   -1.20000
H2B   2    0.375729    0.912192    0.427444    11.00000   -1.20000
AFIX   0
C3    1    0.435649    0.722805    0.432643    11.00000    0.05719    0.05860 =
         0.04055    0.00316    0.00227    0.00162
AFIX  23
H3A   2    0.366874    0.738309    0.447823    11.00000   -1.20000
H3B   2    0.500328    0.720409    0.454357    11.00000   -1.20000
AFIX   0
C4    1    0.421967    0.625689    0.409075    11.00000    0.05464    0.05691 =
         0.04990    0.00268   -0.00324    0.00120
AFIX  23
H4A   2    0.401141    0.575419    0.429937    11.00000   -1.20000
H4B   2    0.494472    0.606940    0.397313    11.00000   -1.20000
AFIX   0
C5    1    0.232044    0.965894    0.352058    11.00000    0.07518    0.06401 =
         0.06138   -0.00119    0.00352    0.01070
AFIX  23
H5A   2    0.172438    0.934732    0.333153    11.00000   -1.20000
H5B   2    0.221827    0.944122    0.382146    11.00000   -1.20000
AFIX   0
C6    1    0.212037    1.075363    0.350317    11.00000    0.10483    0.06622 =
         0.09868   -0.00263   -0.00316    0.02227
AFIX  23
H6A   2    0.217847    1.098179    0.320111    11.00000   -1.20000
H6B   2    0.271335    1.108094    0.368786    11.00000   -1.20000
AFIX   0
C7    1    0.095198    1.103028    0.366000    11.00000    0.10048    0.09948 =
         0.14854   -0.03402   -0.00988    0.03410
AFIX  23
H7A   2    0.036428    1.064585    0.349828    11.00000   -1.20000
H7B   2    0.092573    1.087128    0.397223    11.00000   -1.20000
AFIX   0
C8    1    0.070040    1.210235    0.359366    11.00000    0.15042    0.10095 =
         0.25357   -0.04982   -0.03760    0.04710
AFIX 137
H8A   2    0.046368    1.221991    0.328847    11.00000   -1.50000
H8B   2    0.137955    1.247874    0.367183    11.00000   -1.50000
H8C   2    0.009663    1.229592    0.377814    11.00000   -1.50000
AFIX   0
C9    1    0.365709    0.960523    0.292309    11.00000    0.07585    0.05756 =
         0.05624    0.01179   -0.00074   -0.00142
AFIX  23
H9A   2    0.373638    1.031592    0.292268    11.00000   -1.20000
H9B   2    0.297805    0.944234    0.273624    11.00000   -1.20000
AFIX   0
C10   1    0.468862    0.916445    0.272124    11.00000    0.07362    0.07167 =
         0.05817    0.01179    0.00239   -0.00281
AFIX  23
H10A  2    0.466994    0.845449    0.275389    11.00000   -1.20000
H10B  2    0.538299    0.940519    0.287810    11.00000   -1.20000
AFIX   0
C11   1    0.471588    0.942448    0.223165    11.00000    0.09684    0.11473 =
         0.05860    0.01299    0.01040   -0.00605
AFIX  23
H11A  2    0.407341    0.910699    0.207033    11.00000   -1.20000
H11B  2    0.462018    1.013004    0.219712    11.00000   -1.20000
AFIX   0
C12   1    0.580653    0.912050    0.203314    11.00000    0.10498    0.18429 =
         0.09136   -0.01371    0.02290   -0.00509
AFIX 137
H12A  2    0.577136    0.929395    0.172461    11.00000   -1.50000
H12B  2    0.590384    0.842162    0.206343    11.00000   -1.50000
H12C  2    0.644450    0.945078    0.218397    11.00000   -1.50000
AFIX   0
C13   1    0.211560    0.624123    0.389116    11.00000    0.04973    0.05294 =
         0.06469    0.00188    0.00049   -0.00356
AFIX  23
H13A  2    0.203850    0.675972    0.410810    11.00000   -1.20000
H13B  2    0.155926    0.637372    0.364682    11.00000   -1.20000
AFIX   0
C14   1    0.178700    0.528337    0.410154    11.00000    0.05892    0.06384 =
         0.08447    0.01382    0.00710   -0.00521
AFIX  23
H14A  2    0.185321    0.475251    0.388989    11.00000   -1.20000
H14B  2    0.231296    0.514845    0.435521    11.00000   -1.20000
AFIX   0
C15   1    0.058016    0.531912    0.424848    11.00000    0.06249    0.07541 =
         0.09446   -0.00012    0.01831   -0.00850
AFIX  23
H15A  2    0.006352    0.546734    0.399362    11.00000   -1.20000
H15B  2    0.052320    0.585282    0.445930    11.00000   -1.20000
AFIX   0
C16   1    0.018562    0.437850    0.445964    11.00000    0.07694    0.07968 =
         0.10321    0.00635    0.02263   -0.00882
AFIX 137
H16A  2    0.020295    0.385030    0.424908    11.00000   -1.50000
H16B  2   -0.058427    0.446167    0.455003    11.00000   -1.50000
H16C  2    0.068770    0.422635    0.471385    11.00000   -1.50000
AFIX   0
C17   1    0.348458    0.551589    0.338857    11.00000    0.06723    0.05615 =
         0.05844   -0.00775   -0.00197   -0.00359
AFIX  23
H17A  2    0.351308    0.489224    0.354512    11.00000   -1.20000
H17B  2    0.282443    0.549726    0.317752    11.00000   -1.20000
AFIX   0
C18   1    0.454697    0.560997    0.313729    11.00000    0.07344    0.08720 =
         0.06947   -0.01286    0.00781    0.00376
AFIX  23
H18A  2    0.521792    0.558612    0.334297    11.00000   -1.20000
H18B  2    0.454373    0.624143    0.298743    11.00000   -1.20000
AFIX   0
C19   1    0.462111    0.478297    0.279493    11.00000    0.12589    0.11940 =
         0.10058   -0.04098    0.03293   -0.00310
AFIX  23
H19A  2    0.452197    0.415675    0.294205    11.00000   -1.20000
H19B  2    0.399184    0.485708    0.257254    11.00000   -1.20000
AFIX   0
C20   1    0.567909    0.476018    0.257743    11.00000    0.15089    0.16474 =
         0.14662   -0.03006    0.06589    0.01397
AFIX 137
H20A  2    0.570824    0.417468    0.240058    11.00000   -1.50000
H20B  2    0.631273    0.476239    0.279549    11.00000   -1.50000
H20C  2    0.572576    0.532818    0.239036    11.00000   -1.50000
AFIX   0

C21   1    0.657392    0.374379    0.427143    11.00000    0.04598    0.05063 =
         0.05555    0.00493   -0.00434   -0.00112
C22   1    0.709880    0.423853    0.393081    11.00000    0.05505    0.06425 =
         0.07161    0.01119    0.00919   -0.00389
AFIX  43
H22   2    0.726641    0.389537    0.367625    11.00000   -1.20000
AFIX   0
C23   1    0.737302    0.522616    0.396499    11.00000    0.06454    0.06385 =
         0.11048    0.02171    0.01222   -0.00780
AFIX  43
H23   2    0.771125    0.553608    0.373116    11.00000   -1.20000
AFIX   0
C24   1    0.715874    0.575439    0.433330    11.00000    0.05817    0.05135 =
         0.11738    0.01257   -0.00948   -0.00393
AFIX  43
H24   2    0.738125    0.641044    0.435766    11.00000   -1.20000
AFIX   0
C25   1    0.660966    0.530636    0.466864    11.00000    0.07040    0.05287 =
         0.08330   -0.00092   -0.01273    0.00709
AFIX  43
H25   2    0.643274    0.566450    0.491790    11.00000   -1.20000
AFIX   0
C26   1    0.631929    0.431814    0.463483    11.00000    0.06826    0.05292 =
         0.05785    0.00392   -0.00474    0.00503
AFIX  43
H26   2    0.594002    0.402768    0.486354    11.00000   -1.20000
AFIX   0
C27   1    0.734639    0.201540    0.458993    11.00000    0.05102    0.04945 =
         0.06161    0.00114    0.01060    0.00149
C28   1    0.809479    0.250549    0.488691    11.00000    0.05628    0.05783 =
         0.07244   -0.00456    0.00109    0.00655
AFIX  43
H28   2    0.804849    0.318778    0.490295    11.00000   -1.20000
AFIX   0
C29   1    0.891319    0.202430    0.516254    11.00000    0.07021    0.08136 =
         0.08690   -0.00457   -0.01185    0.01691
AFIX  43
H29   2    0.938490    0.239002    0.535966    11.00000   -1.20000
AFIX   0
C30   1    0.903581    0.103607    0.514935    11.00000    0.06628    0.08007 =
         0.11758    0.01334   -0.00116    0.02115
AFIX  43
H30   2    0.957742    0.071850    0.533744    11.00000   -1.20000
AFIX   0
C31   1    0.834199    0.051254    0.485178    11.00000    0.06250    0.05903 =
         0.13533    0.01314    0.00793    0.01182
AFIX  43
H31   2    0.842043   -0.016724    0.483390    11.00000   -1.20000
AFIX   0
C32   1    0.752194    0.099199    0.457663    11.00000    0.06032    0.04988 =
         0.11565   -0.00374    0.00085    0.00165
AFIX  43
H32   2    0.707032    0.061987    0.437522    11.00000   -1.20000
AFIX   0
C33   1    0.505516    0.230540    0.444438    11.00000    0.05411    0.04416 =
         0.04985   -0.00399   -0.00154   -0.00289
C34   1    0.478751    0.145351    0.466734    11.00000    0.05411    0.04964 =
         0.05517    0.00236   -0.00188   -0.00008
AFIX  43
H34   2    0.537165    0.100129    0.473363    11.00000   -1.20000
AFIX   0
C35   1    0.369549    0.123962    0.479679    11.00000    0.05634    0.06263 =
         0.06566    0.00518    0.00175   -0.00573
AFIX  43
H35   2    0.356349    0.065560    0.494605    11.00000   -1.20000
AFIX   0
C36   1    0.280373    0.188720    0.470568    11.00000    0.05417    0.06520 =
         0.08241   -0.00096    0.00759   -0.00251
AFIX  43
H36   2    0.206737    0.175095    0.479173    11.00000   -1.20000
AFIX   0
C37   1    0.303404    0.273903    0.448424    11.00000    0.05733    0.05665 =
         0.11349    0.00410    0.00754    0.00530
AFIX  43
H37   2    0.244753    0.319010    0.441982    11.00000   -1.20000
AFIX   0
C38   1    0.413038    0.293330    0.435589    11.00000    0.05823    0.05578 =
         0.09257    0.01496    0.00184    0.00196
AFIX  43
H38   2    0.425440    0.351362    0.420264    11.00000   -1.20000
AFIX   0
C39   1    0.638236    0.212931    0.374867    11.00000    0.08051    0.05605 =
         0.05684   -0.00307    0.00680   -0.01143
C40   1    0.545928    0.219923    0.344562    11.00000    0.09796    0.06783 =
         0.06178    0.00759   -0.00588   -0.02330
AFIX  43
H40   2    0.476836    0.244636    0.353756    11.00000   -1.20000
AFIX   0
C41   1    0.552542    0.190684    0.299705    11.00000    0.14420    0.07895 =
         0.06152    0.00343   -0.00680   -0.03217
AFIX  43
H41   2    0.488600    0.196306    0.279940    11.00000   -1.20000
AFIX   0
C42   1    0.653480    0.154214    0.285744    11.00000    0.17996    0.10655 =
         0.06835   -0.01017    0.02189   -0.01589
AFIX  43
H42   2    0.659108    0.135281    0.256371    11.00000   -1.20000
AFIX   0
C43   1    0.744846    0.145987    0.315043    11.00000    0.16496    0.16964 =
         0.07941   -0.03554    0.02853    0.02230
AFIX  43
H43   2    0.813533    0.120693    0.305730    11.00000   -1.20000
AFIX   0
C44   1    0.738017    0.174381    0.358413    11.00000    0.10429    0.14440 =
         0.07405   -0.02650    0.01936    0.01475
AFIX  43
H44   2    0.802819    0.167595    0.377662    11.00000   -1.20000
AFIX   0
B1    3    0.634174    0.255119    0.426257    11.00000    0.05606    0.05075 =
         0.05692   -0.00038    0.00466   -0.00326

PART 1
O3    5    0.686789    0.804779    0.365351    21.00000    0.07824    0.09838 =
         0.09474   -0.01082    0.01143   -0.00874
C45   1    0.728773    0.759802    0.326876    21.00000    0.08646    0.09143 =
         0.09027   -0.00558    0.00766   -0.00666
AFIX  23
H45A  2    0.706225    0.798004    0.300664    21.00000   -1.20000
H45B  2    0.697741    0.693879    0.323145    21.00000   -1.20000
AFIX   0
C46   1    0.855443    0.756150    0.333416    21.00000    0.08265    0.12000 =
         0.13225   -0.01864    0.01077   -0.00788
AFIX  23
H46A  2    0.891090    0.783418    0.307927    21.00000   -1.20000
H46B  2    0.881554    0.688860    0.337758    21.00000   -1.20000
AFIX   0
C47   1    0.885038    0.817415    0.374474    21.00000    0.08265    0.12000 =
         0.13225   -0.01864    0.01077   -0.00788
AFIX  23
H47A  2    0.930308    0.778960    0.396197    21.00000   -1.20000
H47B  2    0.929308    0.874802    0.366875    21.00000   -1.20000
AFIX   0
C48   1    0.780044    0.846644    0.391934    21.00000    0.08646    0.09143 =
         0.09027   -0.00558    0.00766   -0.00666
AFIX  23
H48A  2    0.774022    0.917851    0.391717    21.00000   -1.20000
H48B  2    0.777411    0.824155    0.422328    21.00000   -1.20000
AFIX   0
SAME 0.02 0.04 O3 > C48
PART 0
PART 2
O3A   5    0.681871    0.805995    0.360746   -21.00000    0.07824    0.09838 =
         0.09474   -0.01082    0.01143   -0.00874
C45A  1    0.746454    0.778063    0.323527   -21.00000    0.08646    0.09143 =
         0.09027   -0.00558    0.00766   -0.00666
AFIX  23
H45C  2    0.735989    0.826076    0.299870   -21.00000   -1.20000
H45D  2    0.721379    0.714279    0.312237   -21.00000   -1.20000
AFIX   0
C46A  1    0.869757    0.774038    0.340221   -21.00000    0.08265    0.12000 =
         0.13225   -0.01864    0.01077   -0.00788
AFIX  23
H46C  2    0.886386    0.719115    0.360089   -21.00000   -1.20000
H46D  2    0.922489    0.774379    0.316561   -21.00000   -1.20000
AFIX   0
C47A  1    0.865410    0.869471    0.363642   -21.00000    0.08265    0.12000 =
         0.13225   -0.01864    0.01077   -0.00788
AFIX  23
H47C  2    0.922419    0.870772    0.388370   -21.00000   -1.20000
H47D  2    0.881751    0.922810    0.343625   -21.00000   -1.20000
AFIX   0
C48A  1    0.754020    0.880840    0.379151   -21.00000    0.08646    0.09143 =
         0.09027   -0.00558    0.00766   -0.00666
AFIX  23
H48C  2    0.757533    0.876600    0.411252   -21.00000   -1.20000
H48D  2    0.723400    0.944888    0.370564   -21.00000   -1.20000
AFIX   0

PART 0
PART 3
O1    5    0.126953    0.760265    0.299156    31.00000    0.07474    0.16069 =
         0.07369   -0.01752   -0.01194   -0.00158
O2    5    0.262271    0.724584    0.259207    31.00000    0.07474    0.16069 =
         0.07369   -0.01752   -0.01194   -0.00158
N1    4    0.227589    0.749601    0.294141    31.00000    0.07249    0.06824 =
         0.06102    0.01194   -0.01391   -0.00814
PART 0
PART 4
O1A   5    0.206316    0.758272    0.305185   -31.00000    0.07474    0.16069 =
         0.07369   -0.01752   -0.01194   -0.00158
O2A   5    0.314839    0.718094    0.255156   -31.00000    0.07474    0.16069 =
         0.07369   -0.01752   -0.01194   -0.00158
N1A   4    0.208073    0.731606    0.263898   -31.00000    0.07249    0.06824 =
         0.06102    0.01194   -0.01391   -0.00814
HKLF 4


REM  shelxt in P 1 21/n 1
REM wR2 = 0.1314, GooF = S = 0.886, Restrained GooF = 0.885 for all data
REM R1 = 0.0563 for 4894 Fo > 4sig(Fo) and 0.1191 for all 9727 data
REM 526 parameters refined using 490 restraints

END

WGHT      0.0475      0.0000

REM Highest difference peak  0.464,  deepest hole -0.433,  1-sigma level  0.065
Q1    1   0.3441  0.6717  0.3478  11.00000  0.05    0.46
Q2    1   0.1792  0.7752  0.3141  11.00000  0.05    0.36
Q3    1   0.4703  0.7336  0.4568  11.00000  0.05    0.32
Q4    1   0.2420  0.7763  0.2518  11.00000  0.05    0.32
Q5    1   0.8192  0.8637  0.3172  11.00000  0.05    0.30
;
_shelx_res_checksum   71982

_shelx_hkl_file
;
  16   0  -5   -0.00    4.85
  16   0  -6   -0.00    4.80
 -16   0   7    0.79    5.59
  16   0  -7    0.00    6.17
 -16   0   8    2.01    6.63
  16   0  -8    2.77    7.42
 -16   0   9    3.31    6.40
  16   0  -9    3.92    6.19
 -16   0  10    3.42    6.44
  16   0 -10    0.00    6.86
 -16   0  11    3.16    7.14
  16   0 -11   -0.00    6.15
 -16   0  12    0.00    5.75
  16   0 -12    4.43    6.34
 -16   0  13    1.97    6.49
  16   0 -13   -0.00    6.23
 -16   0  14   -0.00    6.28
 -16   0  15    3.35    6.67
  16  -1  -1    2.48    6.69
  16  -1  -2    9.56    7.35
  16  -1  -3   -0.00    4.68
  16  -1  -3    0.00    7.28
  16  -1  -4   -0.00    5.83
  16  -1  -4   -0.00    6.75
  16  -1  -5   -0.00    5.69
  16  -1  -5    9.02    7.86
  16  -1  -6   -0.00    5.38
  16  -1  -6   -0.00    6.53
 -16   1   7   13.05    8.91
  16  -1  -7    3.83    5.48
  16  -1  -7   -0.00    5.85
 -16   1   8   10.76    8.88
  16  -1  -8    5.72    7.49
  16  -1  -8    0.00    6.06
 -16   1   9    4.19    7.13
  16  -1  -9    4.50    6.58
  16  -1  -9    6.59    8.05
 -16   1  10   -0.00    5.81
  16  -1 -10   -0.00    6.47
  16  -1 -10    6.33    7.54
 -16   1  11   -0.00    5.75
  16  -1 -11    0.50    6.92
  16  -1 -11   -0.00    7.25
  16   1 -11    0.18    6.36
 -16   1  12    9.89    8.18
  16  -1 -12    3.14    6.24
  16   1 -12   -0.00    6.61
 -16  -1  12    1.43    6.05
 -16   1  13    0.03    6.40
  16   1 -13    3.24    6.36
 -16  -1  13   -0.00    5.88
 -16  -1  14    2.19    6.17
 -16  -1  15    0.00    5.80
 -16  -1  16    0.58    5.82
  16  -2  -1    0.00    5.49
  16  -2  -1    1.41    5.71
  16  -2  -2    0.00    6.05
  16  -2  -2   -0.00    7.37
  16  -2  -3    5.56    6.84
  16  -2  -3    2.21    7.70
  16  -2  -4    6.15    6.86
  16  -2  -4    7.36    8.24
  16  -2  -5    1.55    4.62
  16  -2  -5    0.45    6.35
  16  -2  -6    1.30    4.83
  16  -2  -6   -0.00    6.42
 -16   2   7   -0.00    6.79
  16  -2  -7   -0.00    5.26
  16  -2  -7    7.10    7.28
 -16   2   8    2.13    6.53
  16  -2  -8    0.00    5.16
  16  -2  -8    0.74    6.65
 -16   2   9   -0.00    6.60
  16  -2  -9   -0.00    6.50
  16  -2  -9    2.65    6.27
 -16   2  10    2.59    6.93
  16  -2 -10    2.49    6.40
  16  -2 -10   -0.00    7.82
 -16   2  11   -0.00    6.36
  16  -2 -11   -0.00    6.15
  16  -2 -12   -0.00    7.52
  16  -2 -13   -0.00    7.71
  16  -2 -14    2.08    9.09
  16  -2 -15    7.75    8.98
  16  -3  -1    2.60    5.97
  16  -3  -1    1.75    6.09
  16  -3  -2   -0.00    6.04
  16  -3  -2   14.38    8.66
  16  -3  -3   -0.00    6.15
  16  -3  -3    4.49    7.84
  16  -3  -4   -0.00    6.13
  16  -3  -4   -0.00    7.64
  16  -3  -5   -0.00    6.85
  16  -3  -5   -0.00    6.70
  16  -3  -6   -0.00    4.87
  16  -3  -6    2.24    7.42
  16  -3  -7    0.00    5.60
  16  -3  -7    0.15    6.53
 -16   3   8    0.17    7.50
  16  -3  -8    0.10    4.75
  16  -3  -8    2.69    7.57
  16  -3  -9   -0.00    6.38
  16  -3 -10   10.37    7.84
  16  -3 -11   -0.00    7.76
  16  -3 -12    8.00    9.64
  16  -3 -13    1.18    8.01
  16  -3 -14   -0.00    7.87
  16  -3 -15   -0.00    8.79
  16  -4  -1    0.00    6.57
  16  -4  -1   -0.00    8.23
  16  -4  -2    6.40    6.96
  16  -4  -2   -0.00    7.57
  16  -4  -3    2.28    6.83
  16  -4  -4    6.30    9.02
  16  -4  -5    0.00    7.41
  16  -4  -6   -0.00    7.56
  16  -4  -7    4.75    7.35
  16  -4  -8    7.42    8.82
  16  -4  -9    1.37    6.63
  16  -4 -10    1.70    6.69
  16  -4 -11    0.07    7.69
  16  -5  -3   -0.00    7.95
  16  -5  -4    4.09    7.67
  16  -5  -5    2.86    7.66
  16  -5  -6   -0.00    6.69
  16  -5  -7   -0.00    7.21
  15   0  -1   -0.00    4.75
  15   0  -1   -0.00    5.99
  15   0  -2    0.00    5.54
  15   0  -2    5.32    6.07
  15   0  -3   20.14    8.16
  15   0  -3   16.32    8.64
  15   0  -4    4.05    5.30
  15   0  -4    7.63    8.04
 -15   0   5   -0.00    5.85
  15   0  -5    6.24    5.28
  15   0  -5    0.51    5.71
 -15   0   6   -0.00    5.71
  15   0  -6    2.91    4.72
  15   0  -6    0.00    6.30
 -15   0   7    2.64    5.30
  15   0  -7    3.93    5.81
  15   0  -7    0.00    7.31
 -15   0   8   13.35    8.51
  15   0  -8    0.00    5.87
  15   0  -8   -0.00    6.83
 -15   0   9   18.38    9.31
  15   0  -9   18.38    8.61
  15   0  -9    5.28    8.46
 -15   0  10    2.95    6.57
  15   0 -10    4.52    6.01
  15   0 -10    0.00    7.45
 -15   0  11   -0.00    6.25
  15   0 -11   -0.00    5.68
  15   0 -11    4.11    6.91
 -15   0  12   -0.00    5.87
  15   0 -12   -0.00    6.46
 -15   0  13    6.02    7.10
  15   0 -13    3.89    6.32
 -15   0  14   -0.00    6.18
  15   0 -14    1.26    7.67
 -15   0  15   18.31    9.02
  15   0 -15    8.91    9.52
 -15   0  16    7.30    7.25
  15   0 -16    3.59    6.87
 -15   0  17    0.50    6.51
  15   0 -17   -0.00    8.14
 -15   0  18   -0.00    6.47
  15   0 -18   15.59    9.90
 -15   0  19    8.25    8.05
  15   0 -19    1.63    7.07
  15   0 -20   -0.00    6.53
  15   0 -21    4.52    7.72
  15   0 -22   -0.00    6.37
  15  -1  -1    5.59    6.28
  15  -1  -1   -0.00    6.08
  15   1  -1   -0.00    7.43
  15  -1  -2   -0.00    5.65
  15  -1  -2   -0.00    6.65
  15   1  -2   -0.00    6.62
  15  -1  -3    5.48    6.44
  15  -1  -3    8.76    7.58
  15   1  -3   -0.00    6.80
  15  -1  -4    1.35    4.63
  15  -1  -4   -0.00    6.32
  15   1  -4    3.89    6.25
 -15   1   5    0.17    6.11
  15  -1  -5   11.63    7.24
  15  -1  -5   11.41    8.73
  15   1  -5   17.00    8.51
  15   1  -5   27.88    9.69
 -15   1   6    0.65    6.27
  15  -1  -6    1.81    4.33
  15  -1  -6    3.83    6.77
  15   1  -6    2.65    5.30
  15   1  -6    2.68    6.91
 -15  -1   6    4.57    7.08
 -15   1   7    3.03    5.66
  15  -1  -7   13.91    8.27
  15  -1  -7   13.52    8.81
  15   1  -7   13.76    7.81
  15   1  -7    6.29    7.37
 -15  -1   7    3.14    6.51
 -15   1   8    1.61    6.40
  15  -1  -8   -0.00    5.68
  15  -1  -8    7.61    7.33
  15   1  -8   -0.00    5.12
  15   1  -8    0.00    6.34
 -15  -1   8   -0.00    6.50
 -15   1   9    3.94    6.32
  15  -1  -9   -0.00    5.81
  15  -1  -9   -0.00    6.77
  15   1  -9    3.48    6.41
  15   1  -9   -0.00    6.62
 -15  -1   9    2.71    5.63
 -15   1  10    1.88    5.86
  15  -1 -10    6.14    6.66
  15  -1 -10   -0.00    7.68
  15   1 -10   -0.00    5.36
  15   1 -10    6.43    7.19
 -15  -1  10   -0.00    6.21
 -15   1  11   20.58    9.00
  15  -1 -11    8.70    7.66
  15  -1 -11    1.31    6.80
  15   1 -11   11.94    9.11
 -15  -1  11   17.52    9.17
 -15   1  12   -0.00    6.88
  15  -1 -12   -0.00    5.82
  15  -1 -12    0.00    7.05
  15   1 -12   -0.00    6.84
 -15  -1  12    2.01    5.90
 -15   1  13   18.30    8.80
  15  -1 -13    3.62    7.07
  15   1 -13    2.95    8.27
 -15  -1  13   -0.00    5.84
 -15   1  14    1.33    5.90
  15  -1 -14   11.53    8.19
  15   1 -14    3.83    7.18
 -15  -1  14   -0.00    6.83
 -15   1  15    3.59    6.83
  15  -1 -15   -0.00    8.82
  15   1 -15    7.67    8.46
 -15  -1  15   -0.00    6.96
 -15   1  16    0.92    7.42
  15  -1 -16   -0.00    7.88
  15   1 -16   -0.00    6.47
 -15  -1  16    1.17    7.56
 -15   1  17    6.17    7.03
  15  -1 -17    0.00    6.44
  15   1 -17    5.21    7.32
 -15  -1  17    9.26    7.49
 -15   1  18    1.04    5.65
  15  -1 -18    2.50    8.87
  15   1 -18    4.11    8.14
 -15  -1  18    7.58    6.40
  15  -1 -19   -0.00    7.76
  15   1 -19   -0.00    5.35
 -15  -1  19   -0.00    5.86
  15  -1 -20    6.29    7.49
  15   1 -20    1.19    6.77
 -15  -1  20    0.00    6.87
  15  -1 -21    3.93    9.23
  15  -2  -1    2.66    5.69
  15  -2  -1   -0.00    5.92
  15   2  -1    5.02    6.32
  15  -2  -2    0.00    6.74
  15  -2  -2    3.26    8.52
  15   2  -2    0.81    6.36
  15  -2  -3    9.93    7.97
  15  -2  -3   11.27    8.10
  15   2  -3    0.59    6.63
  15  -2  -4   -0.00    4.74
  15  -2  -4    1.39    5.49
  15   2  -4    0.55    6.14
  15  -2  -5    4.19    5.35
  15  -2  -5   -0.00    6.58
  15   2  -5   -0.00    5.98
 -15   2   6   -0.00    6.05
  15  -2  -6   -0.00    5.65
  15  -2  -6    2.65    6.83
  15   2  -6   -0.00    7.33
 -15   2   7    1.00    7.66
  15  -2  -7    1.90    5.32
  15  -2  -7    3.36    7.36
  15   2  -7   11.32    8.19
 -15   2   8   -0.00    5.53
  15  -2  -8   10.58    7.38
  15  -2  -8   -0.00    6.81
  15   2  -8   -0.00    6.44
 -15   2   9    0.00    6.34
  15  -2  -9   -0.00    6.27
  15  -2  -9   -0.00    7.33
  15   2  -9    2.66    7.72
 -15   2  10   -0.00    6.97
  15  -2 -10   -0.00    6.32
  15  -2 -10    1.17    7.86
  15   2 -10    6.27    6.34
  15   2 -10    2.38    6.84
 -15   2  11   -0.00    5.67
  15  -2 -11   -0.00    6.14
  15  -2 -11    1.55    6.04
  15   2 -11   13.60    9.06
 -15  -2  11    0.00    5.91
 -15   2  12   -0.00    7.72
  15  -2 -12    5.48    6.37
  15  -2 -12    4.22    7.09
  15   2 -12    0.00    6.45
 -15  -2  12    1.14    6.20
 -15   2  13   12.21    8.43
  15  -2 -13   -0.00    6.43
  15  -2 -13   -0.00    6.69
  15   2 -13   10.39    9.24
 -15  -2  13    1.96    7.48
 -15   2  14    6.30    8.17
  15  -2 -14    3.52    6.29
  15  -2 -14    4.14    8.37
  15   2 -14    7.64    7.86
 -15  -2  14   12.79    7.54
 -15   2  15   -0.00    5.61
  15  -2 -15   11.07    8.44
  15   2 -15    1.85    6.85
 -15  -2  15    7.76    7.65
 -15   2  16   -0.00    6.67
  15  -2 -16    1.35    7.22
  15   2 -16    4.23    7.01
 -15  -2  16   -0.00    6.45
 -15   2  17   10.85    8.96
  15  -2 -17    2.02    6.43
  15   2 -17   -0.00    5.00
 -15  -2  17    7.91    7.11
  15  -2 -18    2.85    7.04
 -15  -2  18    1.66    6.80
  15  -2 -19   -0.00    7.14
 -15  -2  19   14.04    8.63
 -15  -2  20    2.65    7.12
  15  -3  -1    5.71    6.87
  15  -3  -1   -0.00    6.73
  15   3  -1    8.60    8.29
  15  -3  -2   -0.00    6.19
  15  -3  -2   -0.00    7.01
  15   3  -2   -0.00    6.12
  15  -3  -3   -0.00    6.68
  15  -3  -3    4.63    6.80
  15   3  -3   -0.00    5.78
  15  -3  -4    0.00    6.35
  15  -3  -4   -0.00    7.18
  15   3  -4    1.89    6.24
  15  -3  -5    4.13    5.68
  15  -3  -5   -0.00    6.43
  15   3  -5    0.00    6.68
  15  -3  -6    1.18    4.93
  15  -3  -6   -0.00    7.67
  15   3  -6    3.30    7.15
 -15   3   7    7.79    6.82
  15  -3  -7    7.91    6.34
  15  -3  -7    0.00    7.62
  15   3  -7   -0.00    8.00
 -15   3   8   10.44    8.31
  15  -3  -8   -0.00    7.10
  15  -3  -8   -0.00    7.01
  15   3  -8    2.32    5.97
 -15   3   9    6.22    7.17
  15  -3  -9    0.95    6.67
  15  -3  -9    0.00    6.99
  15   3  -9   11.82    7.44
 -15   3  10    5.28    7.90
  15  -3 -10    9.50    7.01
  15  -3 -10    4.97    7.84
  15   3 -10   -0.00    6.95
 -15   3  11   18.11    9.48
  15  -3 -11   27.23   10.38
  15  -3 -11   29.53   12.22
  15   3 -11   15.96    9.52
 -15   3  12    6.81    6.86
  15  -3 -12    1.93    6.77
  15  -3 -12   -0.00    7.34
  15   3 -12    0.00    6.91
 -15   3  13    3.20    7.36
  15  -3 -13   -0.00    6.71
  15  -3 -13   -0.00    6.11
  15   3 -13   -0.00    6.43
 -15   3  14   -0.00    5.86
  15  -3 -14    0.00    5.64
  15  -3 -14   -0.00    7.65
  15   3 -14   -0.00    5.90
 -15   3  15    0.00    6.23
  15  -3 -15   -0.00    6.48
  15  -3 -16    1.92    7.28
 -15  -3  17   14.34    8.68
 -15  -3  18   -0.00    6.35
 -15  -3  19   -0.00    7.02
 -15  -3  20   -0.00    7.34
 -15  -3  21    2.31    6.75
  15  -4  -1    0.57    6.47
  15  -4  -1   -0.00    6.38
  15   4  -1   -0.00    6.23
  15  -4  -2    3.15    5.56
  15  -4  -2    0.04    5.83
  15   4  -2   -0.00    7.11
  15  -4  -3   11.85    7.88
  15  -4  -3   -0.00    6.59
  15   4  -3    5.13    6.34
  15  -4  -4    2.96    6.28
  15  -4  -4    0.00    6.96
  15   4  -4   22.24    8.46
  15  -4  -5   -0.00    5.58
  15  -4  -5    0.00    7.74
  15   4  -5   -0.00    6.69
  15  -4  -6   -0.00    5.60
  15  -4  -6    2.46    6.75
  15   4  -6   -0.00    6.53
  15  -4  -7    9.49    7.00
  15  -4  -7   -0.00    6.37
  15   4  -7    6.92    7.40
 -15   4   8   -0.00    6.22
  15  -4  -8    6.00    6.91
  15  -4  -8    7.70    7.70
  15   4  -8    1.91    6.80
 -15   4   9   -0.00    7.24
  15  -4  -9    2.87    6.72
  15  -4  -9    7.78    8.47
  15   4  -9    2.11    6.98
 -15   4  10    5.43    7.26
  15  -4 -10   -0.00    6.92
  15  -4 -10    1.39    6.02
  15   4 -10   13.04    7.92
 -15   4  11    5.63    6.86
  15  -4 -11    0.71    5.66
  15  -4 -11    4.73    8.50
 -15   4  12   -0.00    6.55
  15  -4 -12   -0.00    6.07
  15  -4 -12   11.85    9.53
 -15   4  13   -0.00    6.94
  15  -4 -13   -0.00    7.36
  15  -5  -1    4.88    6.75
  15  -5  -2    5.62    7.11
  15  -5  -2    2.52    6.71
  15   5  -2   -0.00    5.61
  15  -5  -3   -0.00    7.01
  15  -5  -3   -0.00    6.31
  15  -5  -4    3.19    5.75
  15  -5  -4   -0.00    6.26
  15  -5  -5   -0.00    6.36
  15  -5  -5    4.22    7.71
  15  -5  -6    4.43    6.86
  15  -5  -6   11.97   10.04
  15  -5  -7    9.94    6.98
  15  -5  -7   10.08    9.34
  15  -5  -8   -0.00    5.63
  15  -5  -8   -0.00    6.63
 -15   5   9   -0.00    6.32
  15  -5  -9    6.48    5.76
  15  -5  -9    0.00    7.95
 -15   5  10    0.00    6.75
  15  -6  -1   14.05    9.51
  15  -6  -2   -0.00    5.83
  15  -6  -3    7.16    7.69
  15  -6  -3   -0.00    6.53
  15  -6  -4    3.51    6.62
  15  -6  -4   -0.00    7.15
  14   0  -1   -0.00    5.80
  14   0  -1    6.91    7.08
  14   0  -2   11.14    6.18
  14   0  -2   15.07    8.81
 -14   0   3   -0.00    5.32
  14   0  -3    0.36    4.06
  14   0  -3   -0.00    6.56
 -14   0   4   19.34    9.02
  14   0  -4    9.29    6.60
  14   0  -4    8.10    7.49
 -14   0   5    0.15    5.79
  14   0  -5    0.39    5.10
  14   0  -5    1.21    6.47
 -14   0   6    6.72    7.08
  14   0  -6   31.45    9.60
  14   0  -6    6.62    8.20
 -14   0   7   -0.00    4.83
  14   0  -7    1.03    5.60
  14   0  -7    9.88    8.12
 -14   0   8   -0.00    7.27
  14   0  -8    7.06    6.18
  14   0  -8    0.69    4.61
 -14   0   9    8.57    6.86
  14   0  -9   -0.00    5.55
  14   0  -9    0.64    6.68
 -14   0  10    0.00    5.45
  14   0 -10    1.70    6.19
 -14   0  11    1.93    5.64
  14   0 -11    5.73    7.70
 -14   0  12   18.51    8.36
  14   0 -12   11.89    8.54
 -14   0  13    1.04    6.06
  14   0 -13    6.64    7.92
 -14   0  14    9.29    7.44
  14   0 -14   21.30   10.63
 -14   0  15   -0.00    6.28
  14   0 -15    0.00    7.47
 -14   0  16   -0.00    6.69
  14   0 -16    0.61    6.03
 -14   0  17    3.73    5.95
  14   0 -17    1.67    7.26
 -14   0  18   -0.00    7.16
  14   0 -18   11.37    8.66
 -14   0  19   -0.00    6.51
  14   0 -19   -0.00    7.31
 -14   0  20    0.00    6.36
  14   0 -20   -0.00    6.00
 -14   0  21   -0.00    5.76
  14   0 -21   -0.00    6.69
 -14   0  22   -0.00    6.34
  14   0 -22    3.10    8.24
  14   0 -23    0.00    6.55
  14   0 -24   17.98   11.70
  14  -1  -1    0.18    4.48
  14  -1  -1    4.15    7.78
  14   1  -1    4.50    4.87
  14   1  -1    1.55    5.75
  14  -1  -2    4.45    5.47
  14  -1  -2   -0.00    6.81
  14   1  -2    3.42    4.87
  14   1  -2    5.50    6.90
  14  -1  -3    0.39    4.55
  14  -1  -3    7.45    7.74
  14   1  -3    3.96    4.51
  14   1  -3    0.00    6.20
 -14  -1   3   -0.00    4.95
 -14   1   4    9.87    7.53
  14  -1  -4   -0.00    4.33
  14  -1  -4    2.95    6.25
  14   1  -4   -0.00    6.56
  14   1  -4   14.75    8.03
 -14  -1   4    2.97    5.89
 -14   1   5   -0.00    6.02
  14  -1  -5   -0.00    5.47
  14  -1  -5   -0.00    6.85
  14   1  -5    3.24    6.15
  14   1  -5    0.99    6.09
 -14  -1   5   -0.00    7.00
 -14   1   6   13.41    8.79
  14  -1  -6   10.50    7.09
  14  -1  -6   19.74    9.65
  14   1  -6   14.63    8.88
  14   1  -6   21.81    8.73
 -14  -1   6    8.03    7.40
 -14   1   7    0.81    5.06
  14  -1  -7   -0.00    5.48
  14  -1  -7    5.71    7.66
  14   1  -7   -0.00    5.31
  14   1  -7   -0.00    6.30
 -14  -1   7    5.69    6.08
 -14   1   8    0.51    5.53
  14  -1  -8   -0.00    6.40
  14  -1  -8   -0.00    7.05
  14   1  -8    9.92    7.31
  14   1  -8    2.06    6.42
 -14  -1   8    0.48    4.91
 -14   1   9    0.18    5.62
  14  -1  -9    0.00    5.14
  14  -1  -9    6.75    8.12
  14   1  -9    1.72    5.47
  14   1  -9    5.78    6.56
 -14  -1   9   -0.00    5.04
 -14   1  10   15.66    8.85
  14  -1 -10   15.82    7.88
  14  -1 -10    0.00    7.31
  14   1 -10   16.82    9.86
 -14  -1  10   15.40    7.94
 -14   1  11   -0.00    5.51
  14  -1 -11    1.59    7.15
  14   1 -11    0.00    6.59
 -14  -1  11    4.53    6.05
 -14   1  12    7.36    6.89
  14  -1 -12   11.74    8.40
  14   1 -12    8.48    7.69
 -14  -1  12   -0.00    5.40
 -14   1  13    0.00    5.15
  14  -1 -13   -0.00    6.68
  14   1 -13    2.39    6.23
 -14  -1  13   -0.00    5.54
 -14   1  14   12.76    7.73
  14  -1 -14    0.00    8.23
  14   1 -14    6.17    6.72
 -14  -1  14    0.75    6.18
 -14   1  15    3.06    6.21
  14  -1 -15    1.24    9.14
  14   1 -15    0.27    6.13
 -14  -1  15    0.60    6.37
 -14   1  16    5.09    6.89
  14  -1 -16   12.99    9.39
  14   1 -16    6.47    7.18
 -14  -1  16    4.86    6.32
 -14   1  17    0.49    6.79
  14  -1 -17    1.19    7.91
  14   1 -17   -0.00    7.03
 -14  -1  17    5.73    6.96
 -14   1  18   -0.00    6.99
  14  -1 -18    0.86    6.26
  14   1 -18    0.00    6.90
 -14  -1  18    6.62    5.82
 -14   1  19    0.05    7.18
  14  -1 -19   -0.00    6.91
  14   1 -19   -0.00    8.62
 -14  -1  19    0.00    7.26
 -14   1  20    2.17    8.07
  14  -1 -20    4.67    7.49
  14   1 -20    6.39    8.22
 -14  -1  20    2.70    6.60
 -14   1  21    2.60    6.78
  14  -1 -21   -0.00    6.55
  14   1 -21    1.89    7.97
 -14  -1  21   -0.00    6.86
 -14   1  22    0.00    6.50
  14  -1 -22    5.10    7.81
  14   1 -22    3.49    7.77
 -14  -1  22    1.28    7.54
  14   1 -23    4.86    8.60
 -14  -1  23   -0.00    7.21
  14   1 -24    0.07    6.33
  14   1 -25    1.96    7.94
  14   1 -26    5.59    8.05
  14  -2  -1    1.18    5.88
  14  -2  -1    2.54    7.45
  14   2  -1    8.28    6.39
  14  -2  -2    9.31    7.99
  14  -2  -2   29.60   10.34
  14   2  -2    9.84    7.89
  14  -2  -3    1.47    4.75
  14  -2  -3   -0.00    6.05
  14   2  -3   -0.00    5.67
  14  -2  -4   12.29    6.97
  14  -2  -4    6.78    6.53
  14   2  -4   -0.00    4.94
  14   2  -4    6.37    6.18
 -14   2   5   14.78    7.63
  14  -2  -5    3.73    5.02
  14  -2  -5    3.02    7.44
  14   2  -5    3.11    5.57
  14   2  -5   -0.00    6.88
 -14   2   6    6.82    6.73
  14  -2  -6   13.33    8.26
  14  -2  -6    5.32    7.70
  14   2  -6    8.82    5.78
  14   2  -6    9.16    7.40
 -14  -2   6    0.73    5.57
 -14   2   7   -0.00    5.62
  14  -2  -7    2.40    5.62
  14  -2  -7    1.37    5.97
  14   2  -7   -0.00    5.51
  14   2  -7   -0.00    6.69
 -14  -2   7   -0.00    5.05
 -14   2   8    8.25    8.26
  14  -2  -8    2.42    6.69
  14  -2  -8    1.96    7.63
  14   2  -8    4.71    6.81
  14   2  -8    5.71    6.62
 -14  -2   8    8.74    7.34
 -14   2   9   -0.00    6.81
  14  -2  -9   -0.00    6.05
  14  -2  -9    4.60    8.61
  14   2  -9   -0.00    6.97
 -14  -2   9   -0.00    5.32
 -14   2  10    4.91    6.61
  14  -2 -10    7.65    6.99
  14  -2 -10   -0.00    7.57
  14   2 -10    2.10    6.39
 -14  -2  10   -0.00    4.94
 -14   2  11   -0.00    5.50
  14  -2 -11   -0.00    5.55
  14  -2 -11    2.01    7.63
  14   2 -11   -0.00    5.42
 -14  -2  11    1.90    6.16
 -14   2  12    8.97    7.04
  14  -2 -12    9.46    7.40
  14  -2 -12   15.73    9.23
  14   2 -12    4.48    6.36
 -14  -2  12    8.28    7.18
 -14   2  13    9.50    7.16
  14  -2 -13    9.95    8.55
  14   2 -13   -0.00    6.35
 -14  -2  13    6.29    7.13
 -14   2  14   10.14    7.27
  14  -2 -14   -0.00    7.54
  14   2 -14    0.00    6.44
 -14  -2  14   -0.00    6.55
 -14   2  15   -0.00    5.20
  14  -2 -15    3.42    7.27
  14   2 -15    5.65    6.51
 -14  -2  15   -0.00    5.46
 -14   2  16    0.65    6.84
  14  -2 -16    5.45    6.90
  14   2 -16    0.00    6.95
 -14  -2  16   -0.00    6.51
 -14   2  17   -0.00    6.44
  14  -2 -17    8.27    8.71
  14   2 -17    5.62    7.57
 -14  -2  17    3.99    6.22
 -14   2  18   11.56    7.37
  14  -2 -18    6.52    8.39
  14   2 -18   -0.00    7.05
 -14  -2  18    1.34    5.93
 -14   2  19    0.30    6.25
  14  -2 -19    0.92    7.60
  14   2 -19   13.72    9.50
 -14  -2  19    6.46    7.41
 -14   2  20    0.00    6.43
  14  -2 -20    0.83    6.64
  14   2 -20   -0.00    6.79
 -14  -2  20   -0.00    6.33
 -14   2  21    6.22    7.48
  14   2 -21    1.77    6.78
 -14  -2  21    0.00    6.33
  14   2 -22    1.41    7.44
 -14  -2  22    8.32    7.98
  14   2 -23    0.00    7.49
 -14  -2  23   -0.00    6.28
  14   2 -24    0.00    6.81
  14   2 -25    2.76    7.55
  14  -3  -1   -0.00    5.03
  14  -3  -1   -0.00    6.54
  14   3  -1    4.77    6.82
  14  -3  -2   -0.00    7.00
  14  -3  -2   -0.00    6.41
  14   3  -2    0.00    6.30
  14  -3  -3    0.00    5.64
  14  -3  -3   -0.00    5.75
  14   3  -3    3.11    5.79
  14  -3  -4    4.44    5.36
  14  -3  -4    0.00    6.29
  14   3  -4   -0.00    5.80
  14  -3  -5   -0.00    4.85
  14  -3  -5    6.59    6.95
  14   3  -5   -0.00    6.28
 -14   3   6   17.72    9.39
  14  -3  -6   17.47    8.03
  14  -3  -6    0.00    6.91
  14   3  -6    9.52    7.07
 -14   3   7    0.61    5.67
  14  -3  -7    5.34    6.99
  14  -3  -7    7.73    8.16
  14   3  -7    6.68    6.75
 -14   3   8    1.14    5.99
  14  -3  -8    1.52    5.63
  14  -3  -8    3.61    7.63
  14   3  -8    0.00    6.10
 -14   3   9    0.34    5.21
  14  -3  -9    0.02    5.17
  14  -3  -9    6.64    8.20
  14   3  -9    0.00    7.23
 -14   3  10    7.73    7.26
  14  -3 -10   10.35    7.40
  14  -3 -10    8.51    9.14
  14   3 -10    3.23    5.90
 -14   3  11   12.18    9.01
  14  -3 -11   10.00    7.32
  14  -3 -11    0.00    7.26
  14   3 -11   24.31    9.55
 -14  -3  11   11.52    7.26
 -14   3  12    5.58    6.43
  14  -3 -12   -0.00    5.86
  14  -3 -12    5.59    7.52
  14   3 -12    1.17    5.95
 -14  -3  12   -0.00    6.27
 -14   3  13   -0.00    6.86
  14  -3 -13    7.38    6.88
  14  -3 -13   -0.00    6.91
  14   3 -13    3.59    6.63
 -14  -3  13   -0.00    5.04
 -14   3  14   11.01    8.03
  14  -3 -14    2.26    6.73
  14   3 -14   -0.00    5.99
 -14  -3  14    0.00    6.04
 -14   3  15   -0.00    6.98
  14  -3 -15    4.82    8.95
  14   3 -15    6.28    7.41
 -14  -3  15    9.24    7.57
 -14   3  16    7.70    7.70
  14  -3 -16   11.10    9.05
  14   3 -16    6.54    7.42
 -14  -3  16   17.58    9.07
 -14   3  17   -0.00    6.16
  14  -3 -17   -0.00    6.53
  14   3 -17    4.35    7.33
 -14  -3  17   -0.00    5.25
 -14   3  18    4.21    7.74
  14   3 -18   -0.00    6.42
 -14  -3  18    2.29    6.97
 -14   3  19    3.16    7.89
  14   3 -19    0.00    6.16
 -14  -3  19    6.38    7.86
 -14   3  20    2.19    7.60
  14   3 -20    7.47    9.15
 -14  -3  20    9.71    8.80
  14   3 -21    0.00    7.14
 -14  -3  21   -0.00    6.62
  14   3 -22    0.00    5.60
 -14  -3  22   -0.00    6.30
  14   3 -23   -0.00    8.14
 -14  -3  23    0.14    6.10
 -14  -3  24    3.39    6.17
  14  -4  -1    8.37    8.01
  14  -4  -1   10.16    7.43
  14   4  -1    7.54    6.81
  14  -4  -2    7.09    6.72
  14  -4  -2   10.68    7.55
  14   4  -2    0.40    5.91
  14  -4  -3   -0.00    6.47
  14  -4  -3    0.14    6.51
  14   4  -3    1.51    6.84
  14  -4  -4   -0.00    4.28
  14  -4  -4   -0.00    7.83
  14   4  -4    1.66    6.96
  14  -4  -5    2.90    5.41
  14  -4  -5    0.80    7.38
  14   4  -5   -0.00    5.50
 -14   4   6   -0.00    5.88
  14  -4  -6    0.00    4.98
  14  -4  -6    1.51    5.99
  14   4  -6    0.00    5.42
 -14   4   7    0.00    7.17
  14  -4  -7   -0.00    4.90
  14  -4  -7    3.41    7.42
  14   4  -7    1.54    6.26
 -14   4   8   -0.00    6.19
  14  -4  -8    0.55    6.41
  14  -4  -8    7.81    7.51
  14   4  -8    0.83    6.00
 -14   4   9   10.59    7.55
  14  -4  -9    2.69    5.96
  14  -4  -9    9.35    8.65
  14   4  -9    1.43    5.93
 -14   4  10   12.36    8.08
  14  -4 -10    4.60    7.06
  14  -4 -10    7.72    9.02
  14   4 -10    3.69    7.13
 -14   4  11   11.74    8.83
  14  -4 -11    0.34    6.15
  14  -4 -11    2.95    8.99
  14   4 -11   -0.00    5.17
 -14   4  12   19.07    8.78
  14  -4 -12   12.43    8.28
  14  -4 -12   -0.00    7.92
  14   4 -12    5.21    7.68
 -14   4  13    4.54    7.84
  14  -4 -13    7.89    8.00
  14  -4 -13    0.00    7.31
  14   4 -13    1.44    6.71
 -14   4  14    8.30    8.40
  14  -4 -14    2.08    6.22
  14  -4 -14    6.47    8.62
  14   4 -14    9.43    7.24
 -14   4  15    6.27    7.57
  14  -4 -15   -0.00    7.44
  14   4 -15   -0.00    7.31
 -14   4  16    3.87    5.68
  14   4 -16    0.00    7.41
 -14   4  17    9.75    7.17
  14   4 -17    2.07    7.42
 -14  -4  17    2.28    6.88
 -14   4  18    0.00    6.66
  14   4 -18    0.65    6.82
 -14  -4  18    8.77    7.54
  14   4 -19    0.38    5.88
 -14  -4  19    4.06    5.96
  14   4 -20    7.88    8.21
 -14  -4  20   -0.00    6.25
 -14  -4  21    4.39    7.06
 -14  -4  22    1.02    5.54
 -14  -4  23   -0.00    6.26
 -14  -4  24    0.00    6.23
  14  -5  -1   18.61    8.35
  14  -5  -1    5.36    8.19
  14   5  -1   14.47    7.28
  14  -5  -2    3.19    6.14
  14  -5  -2   -0.00    7.72
  14   5  -2   -0.00    5.41
  14  -5  -3   -0.00    6.36
  14  -5  -3    0.20    6.38
  14   5  -3    0.41    4.51
  14  -5  -4    0.80    6.64
  14  -5  -4    0.00    6.67
  14   5  -4   -0.00    6.28
  14  -5  -5    1.34    5.59
  14  -5  -5    4.89    6.93
  14   5  -5    7.14    6.19
  14  -5  -6    6.96    6.41
  14  -5  -6    0.00    5.98
  14   5  -6    3.87    6.00
  14  -5  -7    0.06    4.15
  14  -5  -7   -0.00    6.59
  14   5  -7    7.12    5.99
 -14   5   8    3.34    7.00
  14  -5  -8    0.00    5.54
  14  -5  -8   -0.00    6.68
  14   5  -8    0.88    4.76
 -14   5   9    9.61    8.80
  14  -5  -9   -0.00    6.81
  14  -5  -9    4.71    7.41
  14   5  -9    3.26    6.56
 -14   5  10   14.13    8.24
  14  -5 -10   11.57    8.71
  14  -5 -10   -0.00    7.67
  14   5 -10   16.32    8.19
 -14   5  11   -0.00    5.73
  14  -5 -11    5.08    6.92
  14  -5 -11   -0.00    6.99
  14   5 -11    1.94    5.73
 -14   5  12    3.01    7.44
  14  -5 -12    6.96    7.70
  14   5 -12    7.56    7.05
 -14   5  13    5.13    6.73
  14  -5 -13    2.86    5.70
  14   5 -13   -0.00    5.58
 -14   5  14   -0.00    7.20
  14  -5 -14    0.00    5.91
  14   5 -14   14.25    7.30
 -14   5  15   -0.00    7.88
  14  -5 -15   -0.00    6.67
  14   5 -15   11.06    6.74
 -14   5  16    5.89    7.01
  14  -5 -16    4.03    6.61
  14   5 -16    0.00    6.72
  14   5 -17   -0.00    6.31
 -14  -5  24    5.80    6.42
  14  -6  -1    6.77    7.31
  14   6  -1   10.45    7.42
  14  -6  -2    2.46    7.34
  14   6  -2    7.39    5.81
  14  -6  -3    5.39    7.13
  14  -6  -3   -0.00    7.27
  14   6  -3   -0.00    5.79
  14  -6  -4    4.39    6.98
  14  -6  -4   -0.00    6.89
  14   6  -4    1.37    5.46
  14  -6  -5   -0.00    6.77
  14  -6  -5   -0.00    7.13
  14   6  -5   -0.00    5.58
  14  -6  -6   -0.00    4.74
  14  -6  -6   17.24    9.40
  14   6  -6    4.84    6.26
  14  -6  -7    2.36    6.45
  14  -6  -7   12.06    8.65
  14   6  -7   -0.00    6.49
  14  -6  -8    5.20    6.84
  14   6  -8    2.43    5.66
 -14   6   9    6.82    8.36
  14  -6  -9    1.33    5.41
  14   6  -9   -0.00    6.03
 -14   6  10   -0.00    6.05
  14  -6 -10   -0.00    5.44
  14   6 -10    6.67    6.06
 -14   6  11   -0.00    6.97
  14  -6 -11   13.65    8.41
  14   6 -11    7.76    6.08
 -14   6  12    2.73    7.08
  14  -6 -12    0.34    6.32
  14   6 -12   -0.00    5.11
 -14   6  13    0.00    7.28
  14  -6 -13    4.20    6.22
  14   6 -13   -0.00    5.45
 -14   6  14    2.77    7.40
  14  -6 -14    1.45    5.51
  14   6 -14    3.93    6.21
  14  -7  -1    0.00    6.76
  14   7  -1    1.90    5.07
  14  -7  -2    4.17    8.03
  14   7  -2    0.00    5.31
  14  -7  -3   -0.00    6.60
  14   7  -3    0.70    5.82
  14  -7  -4    7.50    7.36
  14   7  -4   -0.00    5.12
  14  -7  -5   17.08   10.08
  14   7  -5    8.45    6.61
  14  -7  -6   -0.00    6.93
  14   7  -6   -0.00    4.59
  14  -7  -7   -0.00    5.66
  14   7  -7    0.00    5.32
  14  -7  -8    0.00    7.15
  14   7  -8   10.50    5.93
  14  -7  -9    5.12    7.30
  14   7  -9   -0.00    5.56
 -14   7  10    7.53    8.36
  14  -7 -10    0.00    5.75
  14   7 -10   -0.00    5.46
 -14   7  11   -0.00    6.80
  14  -7 -11    0.00    6.06
  14  -8  -1    9.17    8.20
  14   8  -1    4.58    5.34
  14  -8  -2    4.66    7.50
  14   8  -2   -0.00    4.76
  14  -8  -3    2.60    6.55
  14   8  -3   -0.00    4.91
  14  -8  -4   -0.00    7.47
  14   8  -4    0.00    4.94
  14  -8  -5    5.02    7.59
  14   8  -5   -0.00    5.45
  13   0  -1   60.47   12.51
  13   0  -1   45.75   12.06
 -13   0   2   -0.00    5.07
  13   0  -2   -0.00    3.99
  13   0  -2    3.41    5.87
 -13   0   3    1.56    5.06
  13   0  -3    8.34    6.63
  13   0  -3   11.86    8.06
 -13   0   4    0.66    5.59
  13   0  -4   -0.00    5.46
  13   0  -4    6.58    7.24
 -13   0   5   -0.00    5.84
  13   0  -5   13.17    7.85
  13   0  -5   10.58    8.40
 -13   0   6   -0.00    5.10
  13   0  -6    8.92    6.80
  13   0  -6   -0.00    5.57
 -13   0   7    8.30    7.52
  13   0  -7    0.00    6.55
  13   0  -7    3.17    5.63
 -13   0   8   -0.00    6.24
  13   0  -8    6.61    5.84
  13   0  -8    2.79    5.84
 -13   0   9    7.80    7.04
  13   0  -9    6.83    8.63
 -13   0  10   -0.00    6.24
  13   0 -10   -0.00    6.72
 -13   0  11   38.17   11.01
 -13   0  12    4.06    6.49
  13   0 -12    2.83    6.18
 -13   0  13   20.19    8.68
  13   0 -13    0.31    6.78
 -13   0  14    0.00    5.83
  13   0 -14   -0.00    6.09
 -13   0  15   -0.00    5.23
  13   0 -15    0.78    6.48
 -13   0  16    2.88    6.65
  13   0 -16    7.03    6.96
 -13   0  17   12.44    8.22
  13   0 -17   21.70    9.50
 -13   0  18    1.81    6.68
  13   0 -18    1.78    7.31
 -13   0  19    7.57    7.31
  13   0 -19    7.21    8.89
 -13   0  20   -0.00    6.64
  13   0 -20   -0.00    8.21
 -13   0  21   -0.00    6.31
  13   0 -21    0.00    6.71
 -13   0  22   -0.00    7.36
  13   0 -22   -0.00    7.62
 -13   0  23   -0.00    6.20
  13   0 -23    2.87    7.32
 -13   0  24    0.63    6.32
  13   0 -24   -0.00    7.55
 -13   0  25   -0.00    6.82
  13   0 -25   -0.00    7.61
  13  -1  -1    7.96    5.95
  13  -1  -1   -0.00    6.10
  13   1  -1   14.94    6.70
  13   1  -1   -0.00    6.14
  13  -1  -2    0.00    4.93
  13  -1  -2   -0.00    5.38
  13   1  -2   -0.00    4.43
  13   1  -2    0.01    6.31
 -13  -1   2   -0.00    5.32
 -13   1   3    9.42    6.92
  13  -1  -3    0.00    4.66
  13  -1  -3    5.48    6.74
  13   1  -3    0.00    4.69
  13   1  -3    0.00    5.75
 -13  -1   3   -0.00    5.67
 -13   1   4    5.93    6.49
  13  -1  -4    0.09    5.14
  13  -1  -4   -0.00    7.11
  13   1  -4    0.00    5.71
  13   1  -4    6.55    6.92
 -13  -1   4   -0.00    5.81
 -13   1   5   42.83   11.86
  13  -1  -5   62.26   12.93
  13  -1  -5   64.49   14.14
  13   1  -5   43.41   10.95
  13   1  -5   28.69   10.42
 -13  -1   5   47.05   11.84
 -13   1   6   -0.00    6.33
  13  -1  -6   -0.00    5.51
  13  -1  -6   -0.00    6.12
  13   1  -6   -0.00    5.19
  13   1  -6   10.06    7.60
 -13  -1   6    2.31    5.23
 -13   1   7    1.35    6.95
  13  -1  -7    5.41    5.16
  13  -1  -7   -0.00    5.73
  13   1  -7    5.07    5.69
  13   1  -7   -0.00    5.77
 -13  -1   7    3.43    5.30
 -13   1   8   -0.00    5.14
  13  -1  -8    1.89    5.39
  13  -1  -8    5.85    6.53
  13   1  -8    1.39    5.53
 -13  -1   8   -0.00    5.13
 -13   1   9   17.29    8.55
  13  -1  -9   23.30    8.42
  13  -1  -9    4.95    6.70
  13   1  -9   14.28   10.00
 -13  -1   9   17.68    7.91
 -13   1  10    7.15    7.59
  13  -1 -10    3.53    6.16
  13   1 -10   -0.00    6.77
 -13  -1  10    0.00    5.72
 -13   1  11    5.65    6.63
  13  -1 -11    4.92    7.83
  13   1 -11    5.16    6.19
 -13  -1  11   10.17    7.92
 -13   1  12    4.35    7.45
  13  -1 -12    2.81    6.41
  13   1 -12    2.03    6.24
 -13  -1  12   -0.00    5.58
 -13   1  13    1.97    6.96
  13  -1 -13   -0.00    7.26
  13   1 -13    0.00    6.11
 -13  -1  13   -0.00    6.52
 -13   1  14   -0.00    5.23
  13  -1 -14   -0.00    6.28
  13   1 -14    1.70    6.61
 -13  -1  14    2.67    6.40
 -13   1  15    8.61    8.51
  13  -1 -15   31.46   11.61
  13   1 -15   13.76    8.84
 -13  -1  15   36.62   10.99
 -13   1  16    9.63    7.07
  13  -1 -16    0.00    6.15
  13   1 -16   -0.00    7.02
 -13  -1  16   -0.00    5.43
 -13   1  17   -0.00    5.63
  13  -1 -17    1.67    6.29
  13   1 -17    1.07    6.59
 -13  -1  17   11.60    8.18
 -13   1  18   -0.00    6.74
  13  -1 -18   -0.00    5.99
  13   1 -18   -0.00    7.43
 -13  -1  18    0.00    6.38
 -13   1  19    7.68    7.70
  13  -1 -19   16.10    9.46
  13   1 -19    6.78    7.98
 -13  -1  19    6.39    7.32
 -13   1  20    0.80    6.42
  13  -1 -20   -0.00    4.28
  13   1 -20    3.71    8.34
 -13  -1  20    6.76    6.59
 -13   1  21    3.07    6.56
  13  -1 -21   -0.00    8.42
  13   1 -21    9.87    9.07
 -13  -1  21   14.67    8.42
 -13   1  22    0.00    6.27
  13  -1 -22   -0.00    7.51
  13   1 -22    3.69    7.80
 -13  -1  22    4.33    6.54
 -13   1  23    0.00    7.52
  13  -1 -23    3.86    7.51
  13   1 -23    1.73    6.85
 -13  -1  23    0.71    6.04
 -13   1  24   -0.00    6.74
  13   1 -24   -0.00    8.01
 -13  -1  24    2.52    7.30
 -13   1  25    3.13    7.61
  13   1 -25    0.00    8.23
 -13  -1  25    5.06    7.85
  13   1 -26   -0.00    7.50
 -13  -1  26    3.52    7.00
  13   1 -27   -0.00    9.06
  13  -2  -1   21.89    8.98
  13  -2  -1   35.32   10.99
  13   2  -1   33.99    9.19
  13   2  -1   17.27    8.92
  13  -2  -2   -0.00    4.78
  13  -2  -2    0.00    5.69
  13   2  -2    3.45    5.83
  13   2  -2   -0.00    5.86
 -13  -2   2   -0.00    5.29
  13  -2  -3    2.89    5.04
  13  -2  -3    5.18    6.99
  13   2  -3    4.13    6.11
  13   2  -3    8.11    6.99
 -13  -2   3   -0.00    4.68
 -13   2   4   -0.00    5.51
  13  -2  -4   -0.00    4.59
  13  -2  -4    4.60    6.42
  13   2  -4    9.61    6.64
  13   2  -4    1.26    5.07
 -13  -2   4   -0.00    5.21
 -13   2   5   -0.00    5.10
  13  -2  -5    0.00    5.13
  13  -2  -5    0.00    5.96
  13   2  -5    5.19    5.47
  13   2  -5   -0.00    5.92
 -13  -2   5    2.01    5.33
 -13   2   6    5.47    6.71
  13  -2  -6    0.48    4.96
  13  -2  -6    0.00    6.22
  13   2  -6   -0.00    5.28
  13   2  -6    2.23    6.35
 -13  -2   6   -0.00    5.40
 -13   2   7   18.48    8.93
  13  -2  -7   24.29    9.36
  13  -2  -7   19.86    9.76
  13   2  -7   14.98    8.27
 -13  -2   7    8.03    7.37
 -13   2   8   -0.00    5.95
  13  -2  -8    8.17    7.30
  13  -2  -8    0.00    6.96
  13   2  -8   -0.00    6.21
 -13  -2   8    0.00    5.30
 -13   2   9    3.52    6.88
  13  -2  -9   -0.00    5.54
  13  -2  -9   -0.00    6.40
  13   2  -9    2.86    6.17
 -13  -2   9   -0.00    5.75
 -13   2  10   -0.00    5.63
  13  -2 -10    6.40    6.27
  13  -2 -10    6.65    7.46
  13   2 -10   -0.00    5.48
 -13  -2  10   -0.00    4.54
 -13   2  11   18.20    8.14
  13  -2 -11   18.44    8.86
  13   2 -11   16.74    8.64
 -13  -2  11    0.00    6.31
 -13   2  12    2.44    6.12
  13  -2 -12    0.00    5.00
  13   2 -12    1.36    5.29
 -13  -2  12   -0.00    5.81
 -13   2  13   18.60    9.54
  13  -2 -13   18.64    9.80
  13   2 -13   11.67    9.12
 -13  -2  13    9.00    7.79
 -13   2  14    0.98    6.07
  13  -2 -14   -0.00    5.61
  13   2 -14    1.31    5.81
 -13  -2  14    3.31    5.95
 -13   2  15    7.49    7.57
  13  -2 -15    1.06    5.13
  13   2 -15    5.08    7.31
 -13  -2  15    6.43    6.96
 -13   2  16    2.03    6.05
  13  -2 -16   -0.00    7.99
  13   2 -16    7.19    7.60
 -13  -2  16    0.58    5.94
 -13   2  17   11.33    8.16
  13  -2 -17   -0.00    6.87
  13   2 -17   11.75    8.89
 -13  -2  17    0.00    6.27
 -13   2  18    1.82    6.29
  13   2 -18    3.34    8.18
 -13  -2  18   -0.00    6.25
 -13   2  19    1.01    5.78
  13  -2 -19   -0.00    7.02
  13   2 -19   -0.00    6.99
 -13  -2  19   11.91    7.23
 -13   2  20    0.22    5.80
  13  -2 -20    4.58    7.28
  13   2 -20    3.63    7.78
 -13  -2  20   -0.00    5.63
 -13   2  21    0.33    5.59
  13  -2 -21    0.00    6.54
  13   2 -21    3.14    6.61
 -13  -2  21    2.74    6.30
 -13   2  22    3.80    7.85
  13   2 -22    0.03    6.24
 -13  -2  22   -0.00    6.84
 -13   2  23    0.43    6.87
  13   2 -23   10.64   10.02
 -13  -2  23   10.14    8.19
 -13   2  24    0.00    7.57
  13   2 -24   15.08    9.21
 -13  -2  24   -0.00    6.60
  13   2 -25   12.01    9.52
 -13  -2  25    0.00    7.61
  13   2 -26   -0.00    6.47
 -13  -2  26    1.61    6.83
  13   2 -27    4.33    8.20
  13   2 -28   16.17    9.40
  13  -3  -1    6.54    5.67
  13  -3  -1    2.74    6.43
  13   3  -1    0.37    5.64
  13  -3  -2   -0.00    5.80
  13  -3  -2    0.00    5.63
  13   3  -2    1.66    5.64
  13  -3  -3    4.72    5.04
  13  -3  -3    6.11    7.51
  13   3  -3    1.15    6.36
 -13   3   4    5.90    6.38
  13  -3  -4    3.91    4.94
  13  -3  -4    1.86    6.36
  13   3  -4    5.82    5.49
  13   3  -4    2.55    5.72
 -13   3   5   18.22    8.55
  13  -3  -5   13.38    6.87
  13  -3  -5   19.41    9.40
  13   3  -5    4.82    5.27
  13   3  -5   22.01    8.20
 -13  -3   5   17.81    7.40
  13  -3  -6    4.56    6.02
  13  -3  -6    5.40    7.36
  13   3  -6    0.30    6.48
 -13  -3   6    0.57    5.20
  13  -3  -7   -0.00    5.28
  13  -3  -7    6.02    7.90
  13   3  -7    0.00    4.29
 -13  -3   7    3.59    5.26
 -13   3   8   -0.00    5.87
  13  -3  -8   -0.00    5.65
  13  -3  -8    2.88    7.63
  13   3  -8    1.65    6.15
 -13  -3   8   -0.00    4.73
 -13   3   9   -0.00    6.63
  13  -3  -9    2.11    5.73
  13  -3  -9   10.30    8.27
  13   3  -9    2.41    5.70
 -13  -3   9    4.70    7.50
 -13   3  10   11.57    7.50
  13  -3 -10   -0.00    5.18
  13  -3 -10   15.87    9.09
  13   3 -10    4.37    6.37
 -13  -3  10   -0.00    4.94
 -13   3  11    3.23    5.39
  13  -3 -11    4.11    6.66
  13  -3 -11    6.83    7.54
  13   3 -11   10.37    7.00
 -13  -3  11   11.62    6.82
 -13   3  12   -0.00    5.11
  13  -3 -12    0.00    6.04
  13   3 -12   -0.00    5.93
 -13  -3  12    3.42    5.49
 -13   3  13   -0.00    6.14
  13  -3 -13   -0.00    6.69
  13   3 -13   -0.00    6.83
 -13  -3  13   -0.00    5.59
 -13   3  14    8.87    8.04
  13  -3 -14   -0.00    6.25
  13   3 -14    4.49    7.51
 -13  -3  14   -0.00    6.31
 -13   3  15   18.09    9.27
  13  -3 -15    6.67    8.73
  13   3 -15   13.02    8.49
 -13  -3  15    8.36    7.61
 -13   3  16    3.73    7.16
  13  -3 -16    1.86    7.18
  13   3 -16    3.45    6.18
 -13  -3  16    0.13    6.13
 -13   3  17   -0.00    6.32
  13  -3 -17    8.71    8.17
  13   3 -17    0.25    6.31
 -13  -3  17    0.14    6.18
 -13   3  18   -0.00    6.24
  13  -3 -18    8.67    9.18
  13   3 -18    0.51    6.08
 -13  -3  18    0.81    5.69
 -13   3  19    3.77    6.40
  13  -3 -19    0.41    8.13
  13   3 -19    5.26    9.07
 -13  -3  19    5.90    6.51
 -13   3  20    2.37    7.62
  13   3 -20    4.19    7.70
 -13  -3  20    2.68    6.57
 -13   3  21   -0.00    6.69
  13   3 -21   -0.00    6.65
 -13  -3  21   -0.00    6.13
 -13   3  22   -0.00    7.48
  13   3 -22   -0.00    6.05
 -13  -3  22   -0.00    5.45
 -13   3  23    0.00    5.75
  13   3 -23    2.02    8.01
 -13  -3  23   -0.00    6.01
  13   3 -24    6.12    7.58
 -13  -3  24    1.09    6.44
  13   3 -25    5.09    7.41
 -13  -3  25   15.20    8.51
  13   3 -26    2.83    7.06
 -13  -3  26    5.37    7.32
  13   3 -27   -0.00    7.69
  13   3 -28    0.00    7.00
  13   3 -29    3.38    8.21
  13  -4  -1   20.62    8.92
  13  -4  -1    8.48    7.72
  13   4  -1   10.95    7.85
  13  -4  -2    2.53    6.14
  13  -4  -2    7.13    8.59
  13   4  -2    1.69    5.60
  13  -4  -3    3.06    6.60
  13  -4  -3    0.00    6.78
  13   4  -3   -0.00    5.79
  13  -4  -4    0.33    5.14
  13  -4  -4   -0.00    6.58
  13   4  -4   -0.00    6.28
 -13   4   5   11.63    7.57
  13  -4  -5    1.48    4.65
  13  -4  -5   -0.00    5.88
  13   4  -5   -0.00    4.73
 -13   4   6   15.50    8.60
  13  -4  -6    6.51    6.13
  13  -4  -6    1.44    6.06
  13   4  -6    4.76    5.38
 -13   4   7    9.40    7.51
  13  -4  -7   19.17    9.33
  13  -4  -7    4.78    6.49
  13   4  -7    3.50    6.12
 -13   4   8    5.65    6.71
  13  -4  -8    5.85    6.60
  13  -4  -8   -0.00    6.48
  13   4  -8    7.74    6.60
 -13   4   9    4.18    6.35
  13  -4  -9   -0.00    5.33
  13  -4  -9    2.35    6.86
 -13   4  10   -0.00    5.78
  13  -4 -10    0.01    5.35
  13  -4 -10    3.23    6.47
  13   4 -10    8.22    6.30
 -13   4  11    4.48    6.03
  13  -4 -11    0.00    4.90
  13  -4 -11   14.62    9.93
  13   4 -11    0.00    6.15
 -13  -4  11    7.52    6.86
 -13   4  12    5.96    7.29
  13  -4 -12    2.66    6.51
  13  -4 -12   -0.00    7.99
  13   4 -12    7.83    6.47
 -13  -4  12    4.28    6.68
 -13   4  13   10.30    7.68
  13  -4 -13   16.80   10.09
  13   4 -13    8.71    7.32
 -13  -4  13   14.90    7.80
 -13   4  14   -0.00    6.95
  13  -4 -14    2.77    6.62
  13   4 -14    2.62    5.63
 -13  -4  14   -0.00    6.43
 -13   4  15   -0.00    6.39
  13  -4 -15    2.99    6.37
  13   4 -15    5.07    7.80
 -13  -4  15    4.98    6.20
 -13   4  16    1.67    6.08
  13  -4 -16    7.01    8.16
  13   4 -16   -0.00    6.52
 -13  -4  16   -0.00    6.28
 -13   4  17    0.00    6.80
  13   4 -17   -0.00    6.25
 -13  -4  17    7.76    7.27
 -13   4  18   13.88    7.94
  13   4 -18    3.48    6.19
 -13  -4  18    4.10    7.03
 -13   4  19    6.48    8.07
  13   4 -19   -0.00    7.86
 -13  -4  19    0.93    6.59
 -13   4  20    4.85    6.05
  13   4 -20    0.00    6.14
 -13  -4  20   -0.00    6.81
 -13   4  21    0.00    8.09
  13   4 -21    8.20    8.30
 -13  -4  21   -0.00    7.02
 -13   4  22    3.45    7.09
  13   4 -22    1.15    5.92
 -13  -4  22    8.51    6.79
  13   4 -23    5.72    7.70
 -13  -4  23    7.71    7.12
  13   4 -24   -0.00    6.04
 -13  -4  24   -0.00    6.12
  13   4 -25    8.48    7.28
 -13  -4  25   -0.00    5.30
  13   4 -26    4.34    7.66
 -13  -4  26    0.50    5.91
  13   4 -27   -0.00    7.30
  13  -5  -1   15.40    9.25
  13  -5  -1   -0.00    7.83
  13   5  -1   12.38    6.38
  13  -5  -2    3.30    7.48
  13  -5  -2    5.04    8.01
  13   5  -2    0.00    5.59
  13  -5  -3    9.53    8.37
  13  -5  -3   -0.00    6.74
  13   5  -3   10.29    6.79
  13  -5  -4    0.00    4.22
  13  -5  -4   -0.00    7.58
  13   5  -4   -0.00    4.81
  13  -5  -5    9.04    6.29
  13  -5  -5    5.83    7.88
  13   5  -5   -0.00    5.43
 -13   5   6    2.60    6.40
  13  -5  -6    1.61    5.10
  13  -5  -6    9.32    8.16
  13   5  -6    5.72    5.68
 -13   5   7   -0.00    5.72
  13  -5  -7   -0.00    5.02
  13  -5  -7    2.87    6.29
  13   5  -7   -0.00    5.55
 -13   5   8    1.58    6.70
  13  -5  -8    0.00    5.60
  13  -5  -8   -0.00    5.95
  13   5  -8    5.09    6.62
 -13   5   9    8.71    7.46
  13  -5  -9   18.43    8.93
  13  -5  -9   11.57    8.13
  13   5  -9    5.75    6.70
 -13   5  10    6.22    7.61
  13  -5 -10    5.05    6.82
  13  -5 -10   18.12    9.31
  13   5 -10    8.43    7.01
 -13   5  11    2.30    6.97
  13  -5 -11    0.00    4.56
  13  -5 -11    0.00    7.01
  13   5 -11   -0.00    6.45
 -13   5  12   -0.00    6.91
  13  -5 -12    6.85    6.05
  13  -5 -12    0.66    7.34
  13   5 -12    2.98    5.71
 -13   5  13   -0.00    7.25
  13  -5 -13    0.90    5.57
  13  -5 -13    1.12    7.46
  13   5 -13    4.32    6.10
 -13   5  14   -0.00    6.56
  13  -5 -14   -0.00    5.53
  13   5 -14    0.00    5.54
 -13   5  15    8.39    8.74
  13   5 -15    9.58    7.99
 -13   5  16    6.64    9.13
  13   5 -16    7.58    7.31
 -13  -5  16   -0.00    6.13
 -13   5  17   -0.00    7.83
  13   5 -17   -0.00    5.30
 -13  -5  17    0.00    6.02
 -13   5  18    1.01    6.57
  13   5 -18    2.57    6.04
 -13  -5  18   -0.00    5.70
 -13   5  19    4.56    8.02
  13   5 -19    7.37    7.34
 -13  -5  19   10.61    7.26
 -13   5  20   16.77    8.38
  13   5 -20   -0.00    7.45
 -13  -5  20   -0.00    6.60
 -13   5  21   -0.00    5.97
  13   5 -21    2.97    6.25
 -13  -5  21    7.99    7.15
  13   5 -22   -0.00    7.33
 -13  -5  22    0.00    5.69
  13   5 -23    0.46    6.13
 -13  -5  23   -0.00    5.57
  13   5 -24    0.00    7.72
 -13  -5  24    2.62    6.60
 -13  -5  25    0.00    6.34
 -13  -5  26    0.00    6.19
  13  -6  -1    3.19    5.32
  13   6  -1    2.42    5.46
  13  -6  -2    4.37    7.08
  13  -6  -2   -0.00    7.07
  13   6  -2    6.72    5.91
  13  -6  -3    1.50    6.61
  13  -6  -3    1.08    7.57
  13   6  -3    1.05    4.95
  13  -6  -4    3.25    6.25
  13  -6  -4    0.00    6.21
  13   6  -4    5.91    5.67
  13  -6  -5    2.04    5.73
  13  -6  -5   -0.00    7.40
  13   6  -5    0.27    4.74
  13  -6  -6   -0.00    6.21
  13  -6  -6   12.54    9.72
  13   6  -6   12.27    7.95
  13  -6  -7   -0.00    5.56
  13  -6  -7   17.18    9.52
  13   6  -7    6.33    6.30
 -13   6   8    6.47    8.00
  13  -6  -8    3.54    7.27
  13  -6  -8    9.04    8.02
  13   6  -8    2.07    6.05
 -13   6   9    4.95    6.11
  13  -6  -9   -0.00    6.16
  13  -6  -9    3.29    7.47
  13   6  -9    3.88    5.50
 -13   6  10    6.44    7.51
  13  -6 -10    1.69    7.34
  13   6 -10   -0.00    4.96
 -13   6  11    4.45    6.88
  13  -6 -11    4.71    7.09
  13   6 -11    4.53    5.52
 -13   6  12    6.00    7.33
  13  -6 -12   -0.00    6.26
  13   6 -12   -0.00    5.62
 -13   6  13    2.47    6.55
  13  -6 -13    2.74    7.00
  13   6 -13   11.88    7.89
 -13   6  14    2.41    6.71
  13  -6 -14    7.87    6.74
  13   6 -14   -0.00    5.39
 -13   6  15    6.97    7.57
  13  -6 -15   -0.00    5.74
  13   6 -15    3.08    5.59
 -13   6  16   -0.00    7.95
  13  -6 -16    0.00    6.83
  13   6 -16    2.94    7.21
 -13   6  17    1.84    6.93
  13   6 -17    1.26    6.29
 -13   6  18    5.92    7.22
  13   6 -18    0.27    5.33
 -13   6  19    1.76    5.56
  13   6 -19   11.73    8.85
  13   6 -20   -0.00    7.08
  13   6 -21    2.06    6.62
 -13  -6  23    4.96    6.80
 -13  -6  24   10.24    8.11
 -13  -6  25    0.00    6.64
 -13  -6  26   -0.00    5.87
  13  -7  -1    1.58    6.16
  13   7  -1   -0.00    5.61
  13  -7  -2    0.00    6.31
  13   7  -2    1.65    4.79
  13  -7  -3    0.00    6.04
  13   7  -3    2.24    5.14
  13  -7  -4   11.06    8.88
  13   7  -4   22.51    7.90
  13  -7  -5   18.02    8.95
  13   7  -5    7.60    6.87
  13  -7  -6   -0.00    5.42
  13   7  -6    5.82    5.86
  13  -7  -7    0.22    6.03
  13   7  -7    2.74    5.55
  13  -7  -8   -0.00    7.08
  13   7  -8   -0.00    6.25
 -13   7   9    0.00    6.58
  13  -7  -9   18.58    9.27
  13   7  -9    0.00    5.66
 -13   7  10    4.24    7.02
  13  -7 -10   12.63    8.26
  13   7 -10   10.50    6.81
 -13   7  11    1.84    6.17
  13  -7 -11   -0.00    5.19
  13   7 -11    0.00    4.68
 -13   7  12    1.72    4.79
  13  -7 -12    6.54    6.75
  13   7 -12    1.62    6.38
 -13   7  13    4.70    6.39
  13  -7 -13    3.84    6.65
  13   7 -13   -0.00    6.54
 -13   7  14    5.40    7.81
  13  -7 -14   -0.00    5.96
  13   7 -14   10.28    7.82
 -13   7  15    0.64    7.19
  13  -7 -15   -0.00    6.38
  13   7 -15    1.97    6.93
 -13   7  16   -0.00    5.74
  13  -7 -16   -0.00    5.98
  13   7 -16    1.30    4.97
 -13   7  17    0.00    6.72
  13  -7 -17   -0.00    4.58
  13   7 -17    2.03    6.09
  13   7 -18    4.33    6.56
  13  -8  -1   -0.00    7.29
  13   8  -1    3.36    4.87
  13  -8  -2    5.51    7.04
  13   8  -2    6.99    5.68
  13  -8  -3    1.67    7.19
  13   8  -3    0.24    4.66
  13  -8  -4   -0.00    6.27
  13   8  -4    5.58    5.34
  13  -8  -5    0.99    7.05
  13   8  -5    1.36    4.79
  13  -8  -6   15.17    8.80
  13   8  -6    6.91    5.86
  13  -8  -7    4.64    7.19
  13   8  -7    0.40    5.17
  13  -8  -8   -0.00    5.97
  13   8  -8   -0.00    5.55
  13  -8  -9    9.12    7.86
  13   8  -9    1.70    4.88
 -13   8  10    0.00    7.56
  13  -8 -10    8.08    7.86
  13   8 -10    7.33    6.13
 -13   8  11    8.48    7.28
  13  -8 -11    2.91    6.17
  13   8 -11    3.69    5.28
 -13   8  12    0.00    6.83
  13  -8 -12   -0.00    7.26
  13   8 -12   -0.00    6.76
 -13   8  13    2.09    6.93
  13  -8 -13    1.32    5.51
  13   8 -13   -0.00    5.18
 -13   8  14   -0.00    7.21
  13  -8 -14    4.92    7.22
  13   8 -14   -0.00    5.11
 -13   8  15    6.88    7.63
  13  -8 -15    1.99    6.71
  13   8 -15   -0.00    4.79
  13  -9  -1    2.48    6.31
  13   9  -1    2.82    5.30
  13  -9  -2    4.35    5.19
  13   9  -2   -0.00    4.27
  13  -9  -3   -0.00    6.55
  13   9  -3    0.94    4.36
  13  -9  -4   -0.00    7.72
  13   9  -4    5.89    5.69
  13  -9  -5   -0.00    7.40
  13   9  -5    4.69    5.08
  13  -9  -6    9.59    7.04
  13   9  -6   -0.00    5.07
  13  -9  -7    2.18    6.43
  13   9  -7   -0.00    5.27
  13  -9  -8    3.49    7.17
  13   9  -8   -0.00    5.05
  13  -9  -9    1.17    5.81
  13   9  -9   -0.00    5.01
  13  -9 -10    0.15    5.75
  13   9 -10   -0.00    4.50
  13  -9 -11   -0.00    6.31
  13   9 -11    2.70    6.29
  13   9 -12    3.47    5.66
  13 -10  -1    7.33    8.15
  13  10  -1   -0.00    4.67
  13 -10  -2   -0.00    5.81
  13  10  -2    0.76    4.01
  13 -10  -3    6.82    7.51
  13  10  -3   -0.00    3.97
  13  10  -4    0.70    4.80
  13  10  -5   -0.00    4.46
  13  10  -6    4.31    6.01
  13  10  -7    0.00    5.59
  13  11  -1    0.07    3.94
  13  11  -2   -0.00    4.64
  12   0  -1    4.42    4.43
  12   0  -1   -0.00    5.74
 -12   0   2   25.78    9.11
  12   0  -2   11.22    6.89
  12   0  -2   17.16    8.56
 -12   0   3    2.22    5.41
  12   0  -3    3.21    5.28
  12   0  -3   -0.00    6.33
 -12   0   4   12.79    7.16
  12   0  -4    0.00    5.50
  12   0  -4    4.26    7.04
 -12   0   5    2.81    6.06
  12   0  -5    3.77    5.18
  12   0  -5    0.09    5.50
 -12   0   6   56.07   12.87
  12   0  -6   45.17   11.51
  12   0  -6   61.04   13.10
 -12   0   7    0.94    5.61
  12   0  -7    0.00    5.71
 -12   0   8    5.55    6.20
  12   0  -8    4.37    7.87
 -12   0   9    3.33    6.61
  12   0  -9    2.23    7.43
 -12   0  10   43.21   12.24
  12   0 -10   47.08   12.63
 -12   0  11   -0.00    5.22
  12   0 -11   -0.00    6.57
 -12   0  12   13.24    8.84
  12   0 -12   41.50   11.57
 -12   0  13   -0.00    5.42
  12   0 -13   -0.00    5.56
 -12   0  14    6.47    6.97
  12   0 -14   -0.00    5.54
 -12   0  15   -0.00    6.11
  12   0 -15    1.38    6.62
 -12   0  16   11.26    7.53
  12   0 -16   10.23    8.69
  12   0 -17    0.52    7.02
 -12   0  18   -0.00    7.48
  12   0 -18   -0.00    6.65
 -12   0  19    1.87    6.91
  12   0 -19   -0.00    6.69
 -12   0  20    3.27    7.15
  12   0 -20   15.40    8.84
 -12   0  21   -0.00    7.03
  12   0 -21    6.07    8.46
 -12   0  22    3.71    6.72
  12   0 -22    4.48    7.68
 -12   0  23    4.71    7.17
 -12   0  24    1.13    5.89
  12   0 -24   -0.00    7.01
 -12   0  25   -0.00    6.14
  12   0 -25   -0.00    7.25
 -12   0  26    5.42    7.59
  12   0 -26    0.00    6.88
 -12   0  27   -0.00    6.36
 -12   0  28   -0.00    6.12
  12  -1  -1    3.33    4.78
  12  -1  -1   -0.00    6.49
  12   1  -1   -0.00    4.01
  12   1  -1    4.81    6.13
 -12  -1   1    0.00    5.50
 -12   1   2   24.70    9.63
  12  -1  -2   43.70   10.27
  12  -1  -2   29.73   10.26
  12   1  -2   43.90   10.38
  12   1  -2   28.33   10.32
 -12  -1   2   31.48    9.30
 -12   1   3    6.82    6.69
  12  -1  -3    1.54    5.55
  12  -1  -3   -0.00    6.59
  12   1  -3    0.00    4.33
  12   1  -3    5.18    6.45
 -12  -1   3    2.27    5.06
 -12   1   4   49.66   12.36
  12  -1  -4   24.71    8.91
  12  -1  -4   46.72   12.51
  12   1  -4   41.29   10.58
  12   1  -4   58.84   12.49
 -12  -1   4   39.71   10.55
 -12   1   5    4.10    5.90
  12  -1  -5   -0.00    4.35
  12  -1  -5   -0.00    5.17
  12   1  -5    0.98    4.67
  12   1  -5    7.43    6.64
 -12  -1   5   -0.00    5.44
 -12   1   6   11.15    7.64
  12  -1  -6    1.40    5.33
  12  -1  -6   -0.00    5.50
  12   1  -6    0.65    5.90
 -12  -1   6    0.00    5.37
 -12   1   7    5.53    6.44
  12  -1  -7    3.72    5.54
  12  -1  -7   -0.00    5.38
  12   1  -7    6.43    5.93
 -12  -1   7    1.04    4.48
 -12   1   8   60.01   12.88
  12  -1  -8   49.27   13.11
  12   1  -8   48.23   12.51
 -12  -1   8   31.03   10.37
 -12   1   9    3.43    6.52
  12  -1  -9    6.26    7.54
  12   1  -9    0.00    5.56
 -12  -1   9   -0.00    5.89
 -12   1  10   10.38    8.29
  12  -1 -10   19.03    9.19
  12   1 -10   21.91    8.79
 -12  -1  10    9.47    7.33
 -12   1  11    2.65    5.54
  12  -1 -11   -0.00    6.42
  12   1 -11    1.93    5.74
 -12  -1  11   -0.00    5.18
 -12   1  12   -0.00    6.05
  12  -1 -12   -0.00    6.03
  12   1 -12    0.00    6.87
 -12  -1  12    8.29    6.86
 -12   1  13    0.14    5.25
  12  -1 -13    1.18    5.95
  12   1 -13   -0.00    6.44
 -12  -1  13    3.94    5.91
 -12   1  14   61.34   13.48
  12  -1 -14   23.99   10.33
  12   1 -14   24.57   10.86
 -12  -1  14   55.72   12.67
 -12   1  15    4.26    6.28
  12  -1 -15    2.38    6.59
  12   1 -15    0.00    7.13
 -12  -1  15    3.81    5.95
 -12   1  16   -0.00    6.52
  12  -1 -16   -0.00    4.92
  12   1 -16    6.87    7.52
 -12  -1  16   -0.00    6.23
 -12   1  17    0.00    5.98
  12  -1 -17   -0.00    5.63
  12   1 -17   -0.00    6.19
 -12  -1  17   -0.00    6.36
 -12   1  18   15.23    8.63
  12  -1 -18   19.20   10.00
  12   1 -18   12.38    8.14
 -12  -1  18    9.77    7.82
 -12   1  19   -0.00    6.27
  12  -1 -19    0.00    6.99
  12   1 -19   -0.00    6.85
 -12  -1  19    4.84    6.39
 -12   1  20    9.32    7.99
  12  -1 -20   10.33    8.39
  12   1 -20   11.95    8.48
 -12  -1  20    8.88    7.33
 -12   1  21   -0.00    6.79
  12  -1 -21    0.00    6.63
  12   1 -21    5.46    7.77
 -12  -1  21   -0.00    6.33
 -12   1  22   -0.00    5.91
  12  -1 -22   -0.00    5.91
  12   1 -22   -0.00    6.76
 -12  -1  22   -0.00    6.98
 -12   1  23   -0.00    5.62
  12  -1 -23    5.49    7.28
  12   1 -23   -0.00    6.83
 -12  -1  23    0.00    5.63
 -12   1  24    7.31    7.71
  12  -1 -24   -0.00    6.59
  12   1 -24   -0.00    7.25
 -12  -1  24   11.56    8.21
 -12   1  25   -0.00    6.73
  12   1 -25   -0.00    7.54
 -12  -1  25    0.00    6.02
 -12   1  26    1.28    6.81
  12   1 -26    4.60    7.72
 -12  -1  26   -0.00    6.57
 -12   1  27   -0.00    6.94
  12   1 -27    5.18    8.58
 -12  -1  27   -0.00    7.30
 -12   1  28   11.06    8.94
 -12  -1  28   -0.00    7.10
  12  -2  -1   14.03    6.56
  12  -2  -1    2.40    6.22
  12   2  -1    4.08    6.16
  12   2  -1   -0.00    5.57
 -12  -2   1    0.99    4.77
  12  -2  -2   34.77    9.85
  12  -2  -2   17.09    9.27
  12   2  -2   22.39    7.83
  12   2  -2   15.74    8.27
 -12  -2   2   31.70    9.05
 -12   2   3    4.18    5.68
  12  -2  -3   -0.00    4.55
  12  -2  -3    1.82    5.76
  12   2  -3    4.09    5.50
  12   2  -3    3.64    6.56
 -12  -2   3   10.69    6.35
 -12   2   4    2.40    5.92
  12  -2  -4   10.14    6.74
  12  -2  -4    4.28    7.38
  12   2  -4    3.85    5.93
  12   2  -4    6.22    6.39
 -12  -2   4    4.98    6.54
 -12   2   5    5.32    6.67
  12  -2  -5    5.41    6.12
  12  -2  -5    6.97    8.08
  12   2  -5    0.30    4.70
  12   2  -5    4.43    6.36
 -12  -2   5    9.55    7.02
 -12   2   6   54.73   12.75
  12  -2  -6   28.77    9.62
  12  -2  -6   23.86    9.94
  12   2  -6   26.48   10.09
 -12  -2   6   31.88    9.44
 -12   2   7   11.42    7.57
  12  -2  -7    7.49    7.88
  12  -2  -7   38.85   11.05
  12   2  -7   16.70    8.01
 -12  -2   7   16.67    7.42
 -12   2   8    7.08    7.02
  12  -2  -8    7.08    5.76
  12  -2  -8   12.96    7.86
  12   2  -8   13.61    7.06
 -12  -2   8   11.20    6.58
 -12   2   9   -0.00    5.51
  12  -2  -9   -0.00    5.30
  12   2  -9   -0.00    6.18
 -12  -2   9   -0.00    5.08
 -12   2  10   51.89   12.03
  12  -2 -10   16.00   10.11
  12   2 -10   23.04    9.07
 -12  -2  10   27.99    9.51
 -12   2  11    3.91    6.98
  12  -2 -11   10.02    8.55
  12   2 -11    1.47    5.72
 -12  -2  11    2.31    5.45
 -12   2  12   13.21    8.37
  12  -2 -12    6.74    8.26
  12   2 -12   24.44    9.86
 -12  -2  12   12.48    7.42
 -12   2  13    3.54    6.58
  12  -2 -13   -0.00    6.85
  12   2 -13   -0.00    5.77
 -12  -2  13    5.88    6.09
 -12   2  14    6.89    6.82
  12  -2 -14   -0.00    7.02
  12   2 -14    1.43    5.76
 -12  -2  14   -0.00    5.61
 -12   2  15    9.98    7.74
  12  -2 -15    7.09    8.08
  12   2 -15    1.09    5.85
 -12  -2  15    0.00    6.24
 -12   2  16   16.20    8.99
  12  -2 -16    6.16    7.19
  12   2 -16    3.79    6.88
 -12  -2  16   10.15    7.79
 -12   2  17    4.47    5.94
  12  -2 -17    1.27    5.68
  12   2 -17    0.58    6.07
 -12  -2  17   -0.00    6.73
 -12   2  18    4.78    6.91
  12  -2 -18   -0.00    5.94
  12   2 -18    4.75    7.56
 -12  -2  18    0.00    5.72
 -12   2  19   -0.00    6.88
  12  -2 -19    8.49    7.66
  12   2 -19    9.62    8.31
 -12  -2  19   -0.00    6.11
 -12   2  20   10.41    8.08
  12  -2 -20   -0.00    6.86
  12   2 -20   -0.00    6.07
 -12  -2  20   13.59    7.41
 -12   2  21    1.56    6.79
  12  -2 -21   -0.00    6.92
  12   2 -21    7.85    8.49
 -12  -2  21   -0.00    5.33
 -12   2  22    9.80    8.74
  12  -2 -22    5.33    8.34
  12   2 -22   12.06    8.30
 -12  -2  22    8.51    7.23
 -12   2  23    1.27    6.13
  12   2 -23    5.74    7.99
 -12  -2  23    3.35    7.51
 -12   2  24   -0.00    7.19
  12   2 -24    1.27    6.67
 -12  -2  24   -0.00    5.32
 -12   2  25    3.89    7.84
  12   2 -25   -0.00    5.99
 -12  -2  25    9.43    7.84
 -12   2  26    0.00    7.22
  12   2 -26   24.87   10.78
 -12  -2  26    5.63    7.66
 -12   2  27   -0.00    7.82
  12   2 -27    9.59    8.89
 -12  -2  27   -0.00    6.38
  12   2 -28   -0.00    7.36
 -12  -2  28    1.45    7.21
  12   2 -29    8.18    8.04
  12  -3  -1   -0.00    5.32
  12  -3  -1   -0.00    6.04
  12   3  -1    0.74    4.95
  12  -3  -2   17.58    7.65
  12  -3  -2   20.75    9.11
  12   3  -2   18.64    7.60
  12   3  -2   15.96    8.49
  12  -3  -3   11.31    6.34
  12  -3  -3   18.82    8.08
  12   3  -3    4.57    6.05
  12   3  -3   12.56    6.80
 -12  -3   3    9.00    5.71
 -12   3   4   19.73    8.88
  12  -3  -4   16.97    7.55
  12  -3  -4    2.00    6.03
  12   3  -4   21.90    7.64
  12   3  -4   22.82    8.74
 -12  -3   4   16.15    7.35
 -12   3   5    4.50    6.78
  12  -3  -5   16.55    7.88
  12  -3  -5    0.21    6.08
  12   3  -5    5.73    6.06
 -12  -3   5    9.81    5.80
 -12   3   6   -0.00    5.46
  12  -3  -6    0.99    5.51
  12  -3  -6    6.56    7.81
  12   3  -6    0.00    4.94
 -12  -3   6    4.21    5.15
 -12   3   7    1.56    5.61
  12  -3  -7    1.58    4.94
  12  -3  -7    0.00    5.81
  12   3  -7   -0.00    5.37
 -12  -3   7   -0.00    4.95
 -12   3   8   17.65    9.07
  12  -3  -8   20.44    8.63
  12  -3  -8   32.88   11.39
  12   3  -8   21.62    8.77
 -12  -3   8   10.16    6.88
 -12   3   9   17.47    8.74
  12  -3  -9    3.94    6.55
  12  -3  -9   10.63    8.18
  12   3  -9    7.51    7.05
 -12  -3   9   16.29    7.39
 -12   3  10   27.11    9.74
  12  -3 -10   21.72   10.03
  12   3 -10   22.75    8.91
 -12  -3  10   23.22    8.43
 -12   3  11    0.25    6.02
  12  -3 -11   -0.00    6.20
  12   3 -11    0.00    5.58
 -12  -3  11   -0.00    4.96
 -12   3  12   15.71    8.25
  12  -3 -12   14.28    9.82
  12   3 -12   23.68    9.00
 -12  -3  12   22.10    8.91
 -12   3  13    1.68    5.92
  12  -3 -13   -0.00    6.85
  12   3 -13   -0.00    5.00
 -12  -3  13    6.26    6.76
 -12   3  14   29.85   10.06
  12  -3 -14   33.60   11.83
  12   3 -14   11.74    8.37
 -12  -3  14   18.63    8.96
 -12   3  15   16.13    8.21
  12  -3 -15    8.19    8.20
  12   3 -15   -0.00    6.58
 -12  -3  15    7.18    6.62
 -12   3  16    3.01    6.51
  12  -3 -16   -0.00    6.86
  12   3 -16    0.92    5.88
 -12  -3  16   -0.00    4.78
 -12   3  17    0.78    6.06
  12  -3 -17    1.26    6.14
  12   3 -17   -0.00    5.59
 -12  -3  17   -0.00    5.44
 -12   3  18    7.85    7.46
  12  -3 -18    3.04    7.53
  12   3 -18   -0.00    5.54
 -12  -3  18   -0.00    5.94
 -12   3  19    9.18    8.10
  12  -3 -19    9.05    7.94
  12   3 -19   12.40    8.54
 -12  -3  19    1.00    6.13
 -12   3  20    4.16    6.52
  12  -3 -20   -0.00    6.93
  12   3 -20    7.00    7.71
 -12  -3  20    4.29    6.75
 -12   3  21   -0.00    6.56
  12   3 -21   -0.00    6.50
 -12  -3  21   -0.00    5.18
 -12   3  22    2.99    7.67
  12   3 -22    3.52    7.42
 -12  -3  22   -0.00    6.57
 -12   3  23   12.60    8.35
  12   3 -23   -0.00    6.64
 -12  -3  23    6.66    7.53
 -12   3  24   13.82    8.24
  12   3 -24   23.08   10.25
 -12  -3  24    9.79    8.07
 -12   3  25    2.33    5.73
  12   3 -25   -0.00    6.54
 -12  -3  25   -0.00    7.59
 -12   3  26   -0.00    7.62
  12   3 -26    3.57    7.07
 -12  -3  26   -0.00    7.34
  12   3 -27   -0.00    7.55
 -12  -3  27    2.88    6.56
  12   3 -28   -0.00    7.68
 -12  -3  28    4.39    8.25
  12   3 -29    0.00    7.16
  12   3 -30    1.60    7.62
  12  -4  -1   24.23    9.04
  12  -4  -1    3.05    7.41
  12   4  -1    3.47    5.41
  12  -4  -2    4.66    6.30
  12  -4  -2    0.00    6.87
  12   4  -2   13.49    7.16
  12  -4  -3   -0.00    4.90
  12  -4  -3   -3.44    7.76
  12   4  -3    7.38    5.83
 -12   4   4   -0.00    6.11
  12  -4  -4    1.08    4.65
  12  -4  -4    0.81    6.59
  12   4  -4    3.93    5.24
  12   4  -4    3.51    5.41
 -12   4   5    7.00    6.66
  12  -4  -5   -0.00    4.01
  12  -4  -5   -0.00    6.11
  12   4  -5    7.97    5.99
 -12  -4   5    0.00    4.15
 -12   4   6   34.52   10.25
  12  -4  -6   24.64    9.26
  12  -4  -6   23.05    9.85
  12   4  -6    0.00    6.39
 -12  -4   6   43.11   10.07
 -12   4   7   28.56   10.50
  12  -4  -7   12.16    8.27
  12  -4  -7   10.57    9.24
  12   4  -7   22.63    8.50
 -12  -4   7   14.47    7.82
 -12   4   8    3.48    6.71
  12  -4  -8    4.61    5.96
  12  -4  -8    0.79    6.48
  12   4  -8   -0.00    6.38
 -12  -4   8    6.46    5.70
 -12   4   9   14.36    8.61
  12  -4  -9    0.44    5.65
  12  -4  -9    6.67    7.60
  12   4  -9    3.38    5.63
 -12  -4   9    3.91    6.08
 -12   4  10   12.17    8.04
  12  -4 -10    3.17    6.31
  12  -4 -10    0.00    7.40
  12   4 -10   -0.00    5.88
 -12  -4  10   18.58    8.03
 -12   4  11    7.76    7.35
  12  -4 -11   -0.00    5.43
  12  -4 -11    9.96    8.76
  12   4 -11   17.54    8.11
 -12  -4  11   10.55    6.89
 -12   4  12   21.00    9.80
  12  -4 -12    6.43    8.35
  12   4 -12   32.16    9.82
 -12  -4  12   19.34    8.55
 -12   4  13    7.00    6.26
  12  -4 -13    5.21    6.80
  12   4 -13    1.17    5.62
 -12  -4  13   14.52    7.42
 -12   4  14   -0.00    6.83
  12  -4 -14   -0.00    7.59
  12   4 -14   -0.00    6.14
 -12  -4  14   -0.00    4.71
 -12   4  15   19.07    8.87
  12  -4 -15   12.81    8.53
  12   4 -15   12.77    7.98
 -12  -4  15   -0.00    6.39
 -12   4  16    6.67    7.69
  12  -4 -16    9.90    9.73
  12   4 -16    4.92    6.61
 -12  -4  16    3.97    6.88
 -12   4  17   17.74    8.91
  12  -4 -17    2.80    7.04
  12   4 -17    5.43    7.78
 -12  -4  17   15.40    8.07
 -12   4  18    6.25    6.53
  12   4 -18    4.98    6.55
 -12  -4  18   -0.00    4.36
 -12   4  19    0.07    4.72
  12   4 -19    4.86    6.82
 -12  -4  19    2.00    6.15
 -12   4  20    6.91    7.84
  12   4 -20    4.74    7.55
 -12  -4  20    3.03    6.10
 -12   4  21    0.00    5.78
  12   4 -21    0.00    6.67
 -12  -4  21    7.94    6.90
 -12   4  22   14.01    9.33
  12   4 -22   -0.00    6.68
 -12  -4  22    8.78    6.91
 -12   4  23   14.33    8.54
  12   4 -23   -0.00    7.14
 -12  -4  23    0.00    6.18
 -12   4  24    3.66    7.50
  12   4 -24    0.92    7.79
 -12  -4  24   -0.00    7.14
 -12   4  25    6.02    7.81
  12   4 -25    0.52    7.99
 -12  -4  25   -0.00    6.66
 -12   4  26    7.45    7.87
  12   4 -26   -0.00    8.62
 -12  -4  26   24.21    9.82
  12   4 -27    3.49    8.27
 -12  -4  27    7.05    7.98
  12   4 -28   -0.00    7.17
 -12  -4  28    4.71    6.94
  12   4 -29   15.23    9.52
  12   4 -30   -0.00    8.14
  12   4 -31    0.00    8.03
  12  -5  -1    1.92    5.67
  12  -5  -1    1.04    6.73
  12   5  -1    3.31    4.71
  12  -5  -2    9.77    7.50
  12  -5  -2    2.05    6.08
  12   5  -2    5.46    5.36
  12  -5  -3    2.37    7.30
  12  -5  -3   -0.00    6.53
  12   5  -3    4.35    4.55
  12  -5  -4    0.00    5.59
  12  -5  -4   12.17    7.80
  12   5  -4   10.30    6.25
 -12   5   5    6.33    7.24
  12  -5  -5    0.10    6.27
  12  -5  -5    2.06    6.46
  12   5  -5   11.72    6.35
 -12   5   6   -0.00    6.16
  12  -5  -6    1.87    5.29
  12  -5  -6    8.53    7.92
  12   5  -6   -0.00    5.27
 -12   5   7   18.31    9.00
  12  -5  -7    6.00    6.85
  12  -5  -7    2.47    7.37
  12   5  -7   -0.00    4.72
 -12   5   8   12.94    7.91
  12  -5  -8   25.44    9.04
  12  -5  -8   10.09    8.13
  12   5  -8   14.08    7.39
 -12   5   9   18.27    9.53
  12  -5  -9   34.99   10.68
  12  -5  -9   13.47    8.93
  12   5  -9   14.49    7.78
 -12   5  10   16.41    8.99
  12  -5 -10    6.36    7.49
  12  -5 -10    0.08    6.59
  12   5 -10    9.56    7.62
 -12  -5  10    0.86    6.13
 -12   5  11    7.59    7.81
  12  -5 -11    1.47    5.36
  12  -5 -11    1.87    7.18
  12   5 -11   -0.00    5.25
 -12  -5  11   -0.00    4.90
 -12   5  12   -0.00    7.34
  12  -5 -12   -0.00    4.94
  12  -5 -12   -0.00    7.21
  12   5 -12    3.51    6.58
 -12  -5  12    0.30    5.29
 -12   5  13   24.55    9.75
  12  -5 -13   11.21    8.62
  12   5 -13   10.21    7.81
 -12  -5  13   17.95    8.61
 -12   5  14   22.92    9.99
  12  -5 -14    4.16    7.53
  12   5 -14    9.77    7.43
 -12  -5  14   19.60    8.39
 -12   5  15   -0.00    6.62
  12   5 -15   -0.00    5.24
 -12  -5  15   -0.00    5.84
 -12   5  16   -0.00    6.16
  12   5 -16    1.90    6.63
 -12  -5  16    3.19    5.88
 -12   5  17    5.18    6.70
  12   5 -17    3.71    7.81
 -12  -5  17   -0.00    5.76
 -12   5  18   -0.00    7.30
  12   5 -18    0.00    7.45
 -12  -5  18    6.86    6.58
 -12   5  19   -0.00    7.11
  12   5 -19    9.12    8.18
 -12  -5  19    6.66    6.50
 -12   5  20   12.68    8.60
  12   5 -20    3.42    8.36
 -12  -5  20    1.28    4.84
 -12   5  21   -0.00    6.39
  12   5 -21    6.50    8.27
 -12  -5  21    3.26    6.36
 -12   5  22   -0.00    6.93
  12   5 -22    1.24    6.18
 -12  -5  22    0.94    6.19
 -12   5  23    4.62    7.22
  12   5 -23   -0.00    7.58
 -12  -5  23   -0.00    6.12
 -12   5  24    0.47    7.04
  12   5 -24    7.25    7.63
 -12  -5  24   -0.00    6.63
 -12   5  25    1.98    5.76
  12   5 -25    6.12    9.07
 -12  -5  25    1.62    6.93
  12   5 -26    0.87    7.62
 -12  -5  26   -0.00    7.18
  12   5 -27   -0.00    7.77
 -12  -5  27    0.67    7.38
  12   5 -28   -0.00    7.84
 -12  -5  28   -0.00    6.67
  12   5 -29    3.86    8.02
  12  -6  -1   15.86    8.68
  12   6  -1   28.27    8.47
  12  -6  -2   -0.00    5.68
  12  -6  -2    0.00    6.15
  12   6  -2   15.04    6.40
  12  -6  -3    0.00    6.17
  12  -6  -3    0.00    6.70
  12   6  -3    4.36    5.00
  12  -6  -4   -0.00    6.56
  12  -6  -4    8.32    7.73
  12   6  -4    0.07    5.00
  12  -6  -5   14.80    8.24
  12  -6  -5   23.70   10.60
  12   6  -5   21.34    7.51
  12  -6  -6   18.86    8.31
  12  -6  -6    8.20    8.11
  12   6  -6    5.58    6.16
 -12   6   7    8.05    8.75
  12  -6  -7    4.37    6.80
  12  -6  -7    8.74    8.43
  12   6  -7   -0.00    5.07
 -12   6   8    1.17    6.60
  12  -6  -8   -0.00    6.58
  12  -6  -8    4.92    7.65
  12   6  -8    3.17    4.96
 -12   6   9   -0.00    7.04
  12  -6  -9    3.57    6.48
  12  -6  -9   -0.00    6.69
  12   6  -9    0.00    5.55
 -12   6  10    4.80    8.39
  12  -6 -10    1.90    6.01
  12  -6 -10    8.24    7.79
  12   6 -10    0.05    5.95
 -12   6  11   35.69   11.80
  12  -6 -11   36.99   11.14
  12  -6 -11   19.99   10.66
  12   6 -11   47.87   11.57
 -12   6  12   12.78    8.39
  12  -6 -12    7.44    7.01
  12   6 -12    5.36    6.76
 -12   6  13    4.88    8.27
  12  -6 -13   -0.00    6.37
  12   6 -13   -0.00    5.95
 -12   6  14    1.69    7.51
  12  -6 -14    7.04    6.98
  12   6 -14   -0.00    4.92
 -12   6  15   10.63    7.33
  12   6 -15    9.74    7.13
 -12   6  16    0.00    6.53
  12   6 -16   -0.00    5.91
 -12  -6  16    1.02    5.94
 -12   6  17    7.11    8.24
  12   6 -17    3.80    7.12
 -12  -6  17   -0.00    5.03
 -12   6  18    4.43    6.43
  12   6 -18    5.95    6.58
 -12  -6  18    2.66    6.00
 -12   6  19    2.51    6.97
  12   6 -19    2.88    7.01
 -12  -6  19   -0.00    5.76
 -12   6  20   10.51    7.37
  12   6 -20   -0.00    5.75
 -12  -6  20    6.44    6.67
 -12   6  21    0.00    7.54
  12   6 -21    6.74    6.85
 -12  -6  21    3.36    6.91
 -12   6  22    9.78    8.08
  12   6 -22    5.33    7.68
 -12  -6  22    6.86    6.85
 -12   6  23    4.31    7.16
  12   6 -23   -0.00    6.43
 -12  -6  23    8.60    8.04
  12   6 -24   10.94    8.38
 -12  -6  24    0.71    6.34
  12   6 -25   -0.00    6.58
 -12  -6  25    4.48    7.08
  12   6 -26    2.02    6.76
 -12  -6  26   -0.00    6.71
  12   6 -27    6.45    8.14
 -12  -6  27    0.00    7.95
 -12  -6  28    0.78    6.21
  12  -7  -1    6.97    6.68
  12   7  -1   -0.00    4.16
  12  -7  -2    8.73    6.87
  12   7  -2    4.52    5.25
  12  -7  -3   20.71    8.81
  12  -7  -3    1.92    6.99
  12   7  -3   13.97    7.31
  12  -7  -4    7.46    7.97
  12  -7  -4    0.00    7.62
  12   7  -4    3.50    5.39
  12  -7  -5    0.00    5.79
  12  -7  -5    0.36    5.53
  12   7  -5    0.58    4.86
  12  -7  -6   -0.00    7.00
  12  -7  -6   -0.00    7.23
  12   7  -6   -0.00    5.35
  12  -7  -7    0.86    5.14
  12   7  -7    0.86    4.84
 -12   7   8   25.09    9.51
  12  -7  -8    5.10    6.30
  12   7  -8    2.98    5.48
 -12   7   9   32.31   11.03
  12  -7  -9    5.74    7.84
  12   7  -9   23.95    8.34
 -12   7  10    6.15    8.79
  12  -7 -10    4.54    6.68
  12   7 -10   -0.00    5.30
 -12   7  11   -0.00    6.43
  12  -7 -11   -0.00    5.55
  12   7 -11   -0.00    4.83
 -12   7  12    3.06    7.43
  12  -7 -12    2.98    6.13
  12   7 -12   -0.00    4.96
 -12   7  13    2.86    6.64
  12  -7 -13    0.00    5.61
  12   7 -13    6.35    6.40
 -12   7  14    8.19    7.78
  12  -7 -14    5.15    6.47
  12   7 -14    5.38    6.11
 -12   7  15   10.62    8.29
  12  -7 -15    5.18    7.10
  12   7 -15   -0.00    5.64
 -12   7  16    3.13    6.46
  12  -7 -16    0.00    5.59
  12   7 -16    0.00    5.62
 -12   7  17   -0.00    6.83
  12   7 -17   -0.00    6.47
 -12   7  18    3.23    6.88
  12   7 -18   -0.00    6.32
 -12   7  19    8.08    7.88
  12   7 -19    4.69    7.24
 -12   7  20   -0.00    5.67
  12   7 -20    5.34    6.15
 -12   7  21    7.96    7.03
  12   7 -21   -0.00    7.27
 -12   7  22   -0.00    7.59
  12   7 -22   -0.00    6.55
  12   7 -23    3.47    7.25
 -12  -7  23    3.94    6.65
  12   7 -24    1.16    5.85
 -12  -7  24   10.98    8.94
 -12  -7  25    1.03    7.30
 -12  -7  26    3.12    6.89
 -12  -7  27    2.60    7.85
 -12  -7  28    4.19    8.13
  12  -8  -1   16.76    8.09
  12   8  -1   13.76    6.42
  12  -8  -2    1.37    5.83
  12   8  -2    0.71    4.86
  12  -8  -3    1.23    6.12
  12   8  -3    5.65    5.09
  12  -8  -4    6.25    7.40
  12   8  -4   -0.00    3.91
  12  -8  -5   11.33    7.46
  12   8  -5    4.88    5.72
  12  -8  -6   -0.00    7.37
  12   8  -6    0.00    5.20
  12  -8  -7    2.37    6.52
  12   8  -7   15.54    6.82
  12  -8  -8    1.29    5.38
  12   8  -8    0.00    5.40
 -12   8   9    0.63    6.72
  12  -8  -9    0.21    5.65
  12   8  -9   -0.00    5.20
 -12   8  10   -0.00    7.27
  12  -8 -10    2.05    5.99
  12   8 -10    5.25    5.91
 -12   8  11    5.83    7.73
  12  -8 -11   12.98    8.52
  12   8 -11    0.66    4.12
 -12   8  12    0.90    6.38
  12  -8 -12    1.22    5.74
  12   8 -12    0.49    4.47
 -12   8  13    6.59    6.44
  12  -8 -13   -0.00    5.68
  12   8 -13    8.63    5.84
 -12   8  14    1.96    6.31
  12  -8 -14    7.19    6.49
  12   8 -14   -0.00    6.19
 -12   8  15    7.08    8.01
  12  -8 -15    1.08    6.41
  12   8 -15    0.00    5.46
 -12   8  16    4.10    7.61
  12  -8 -16    0.97    5.36
  12   8 -16    5.61    6.72
 -12   8  17    0.00    7.81
  12  -8 -17    4.77    6.39
  12   8 -17    4.07    6.21
 -12   8  18   -0.00    8.24
  12  -8 -18    5.80    6.42
  12   8 -18   -0.00    6.40
 -12   8  19   -0.00    7.04
  12   8 -19   -0.00    6.17
 -12   8  20   -0.00    7.20
  12   8 -20    0.00    7.28
  12   8 -21    0.00    5.85
  12  -9  -1   -0.00    6.73
  12   9  -1    0.53    4.13
  12  -9  -2   -0.00    6.12
  12   9  -2    1.25    4.54
  12  -9  -3   10.68    7.79
  12   9  -3   12.31    6.11
  12  -9  -4    7.30    6.78
  12   9  -4   -0.00    4.99
  12  -9  -5   11.22    7.58
  12   9  -5    3.34    5.34
  12  -9  -6    0.06    4.31
  12   9  -6    0.10    3.99
  12  -9  -7    4.17    7.19
  12   9  -7   -0.00    4.63
  12  -9  -8    2.62    7.33
  12   9  -8    2.58    4.82
  12  -9  -9   14.04    8.09
  12   9  -9    8.40    6.59
  12  -9 -10    0.12    5.17
  12   9 -10   -0.00    4.73
 -12   9  11    3.76    8.09
  12  -9 -11    3.47    5.69
  12   9 -11   -0.00    5.20
 -12   9  12   -0.00    7.19
  12  -9 -12    4.80    6.85
  12   9 -12   -0.00    5.88
 -12   9  13    4.12    7.95
  12  -9 -13    8.62    7.53
  12   9 -13    5.24    5.87
 -12   9  14    0.32    6.82
  12  -9 -14   -0.00    5.99
  12   9 -14    6.01    6.43
 -12   9  15   11.38    8.11
  12  -9 -15   -0.00    5.28
  12   9 -15    0.00    6.60
 -12   9  16   -0.00    5.76
  12  -9 -16    2.83    5.94
  12   9 -16    4.34    5.74
 -12   9  17    4.75    6.51
  12  -9 -17   -0.00    6.21
  12   9 -17   -0.00    6.07
 -12   9  18   -0.00    6.78
  12  -9 -18   -0.00    7.16
  12   9 -18    7.45    6.97
  12 -10  -1    4.38    7.17
  12  10  -1    0.00    4.49
  12 -10  -2    1.96    5.97
  12  10  -2   -0.00    4.21
  12 -10  -3   -0.00    7.43
  12  10  -3    3.36    4.86
  12 -10  -4    4.23    7.47
  12  10  -4    0.78    4.62
  12 -10  -5    5.90    6.74
  12  10  -5    5.00    5.32
  12 -10  -6    4.00    6.78
  12  10  -6    1.68    4.93
  12 -10  -7    1.40    7.97
  12  10  -7   -0.00    5.04
  12 -10  -8    0.00    5.86
  12  10  -8    1.43    4.51
  12 -10  -9   14.10    8.97
  12  10  -9   13.11    7.44
  12 -10 -10   -0.00    6.08
  12  10 -10   -0.00    5.57
  12 -10 -11    9.18    8.72
  12  10 -11    6.63    6.16
  12 -10 -12    2.37    5.88
  12  10 -12    2.21    4.86
 -12  10  13   -0.00    5.42
  12 -10 -13    2.44    6.97
  12  10 -13    2.26    5.72
 -12  10  14    8.98    6.89
  12 -10 -14    7.86    8.12
  12  10 -14    3.07    5.79
 -12  10  15   -0.00    6.97
  12 -10 -15   -0.00    6.57
  12  10 -15    0.00    5.08
  12 -11  -1    0.00    6.15
  12  11  -1   -0.00    4.06
  12 -11  -2    2.92    6.15
  12  11  -2    2.27    4.76
  12 -11  -3   11.11    9.17
  12  11  -3    4.65    5.21
  12 -11  -4    1.52    6.19
  12  11  -4   -0.00    5.67
  12 -11  -5    0.47    6.14
  12  11  -5    1.34    4.21
  12 -11  -6    0.25    5.59
  12  11  -6   -0.00    4.87
  12 -11  -7   10.06    8.83
  12  11  -7   -0.00    4.15
  12 -11  -8   -0.00    7.23
  12  11  -8    5.65    6.33
  12 -11  -9    8.30    8.70
  12  11  -9    4.12    6.43
  12 -11 -10    5.92    7.63
  12  11 -10    0.69    5.29
  12 -11 -11   -0.00    6.98
  12  11 -11   -0.00    5.45
  12  12  -1   13.70    5.93
  12  12  -2   -0.00    4.42
  12  12  -3    2.50    4.72
  12  12  -4    4.23    4.90
  12  12  -5    6.53    5.70
  12  12  -6   -0.00    4.35
  12  13  -1    4.42    4.93
 -11   0   1  103.47   17.19
  11   0  -1  114.26   16.49
  11   0  -1   80.22   15.46
 -11   0   2    0.36    4.11
  11   0  -2    2.66    5.22
  11   0  -2   -0.00    5.51
 -11   0   3   41.09   10.96
  11   0  -3   36.93    9.74
  11   0  -3   33.70    9.79
 -11   0   4    1.71    5.50
  11   0  -4    3.07    5.58
  11   0  -4   -0.00    6.08
 -11   0   5  104.47   17.61
  11   0  -5  124.10   18.15
  11   0  -5  115.25   19.11
 -11   0   6    3.79    5.44
  11   0  -6   -0.00    6.87
 -11   0   7    0.00    5.74
  11   0  -7    3.32    6.12
 -11   0   8   -0.00    5.75
  11   0  -8   -0.00    7.15
 -11   0   9   43.03   10.71
  11   0  -9   19.26    8.67
 -11   0  10   -0.00    5.57
  11   0 -10   -0.00    4.26
 -11   0  11   46.78   11.44
  11   0 -11   27.39    9.94
 -11   0  12    6.85    6.83
  11   0 -12    3.89    6.41
 -11   0  13    1.33    5.69
  11   0 -13   -0.00    5.95
 -11   0  14    0.00    5.30
  11   0 -14    3.18    7.19
 -11   0  15    8.15    7.75
  11   0 -15   15.27    9.32
 -11   0  16    1.02    6.77
  11   0 -16    4.59    7.14
 -11   0  17    0.00    4.68
  11   0 -17    5.24    6.77
 -11   0  18   -0.00    6.36
  11   0 -18    0.00    6.11
 -11   0  19   11.40    7.56
  11   0 -19   13.98    9.35
 -11   0  20    5.67    6.93
  11   0 -20   -0.00    7.46
 -11   0  21   21.18    9.12
  11   0 -21   10.97    9.08
 -11   0  22   -0.00    5.73
  11   0 -22    3.38    6.66
 -11   0  23   -0.00    5.82
  11   0 -23    8.71    8.14
 -11   0  24    7.55    7.70
  11   0 -24   -0.00    7.31
 -11   0  25    0.00    6.83
  11   0 -25    6.44    7.40
 -11   0  26    0.44    6.20
  11   0 -26   -0.00    6.54
 -11   0  27    1.49    6.07
 -11   0  28    3.21    7.11
 -11   0  29    6.16    7.68
 -11   0  30   -0.00    7.80
 -11   1   1  119.24   18.49
  11  -1  -1  103.78   16.47
  11  -1  -1   86.05   16.63
  11   1  -1  113.16   17.85
 -11   1   2    1.02    5.48
  11  -1  -2    0.00    5.49
  11  -1  -2    0.00    6.53
  11   1  -2   -0.00    5.73
 -11   1   3   32.83   10.56
  11  -1  -3   52.17   11.59
  11  -1  -3   42.92   11.72
  11   1  -3   49.52   10.79
  11   1  -3   32.73   10.37
 -11  -1   3   51.44   11.58
 -11   1   4    0.00    4.92
  11  -1  -4    3.08    5.41
  11  -1  -4    2.26    7.25
  11   1  -4   -0.00    5.02
  11   1  -4   -0.00    5.14
 -11  -1   4    5.04    5.33
 -11   1   5    7.11    6.63
  11  -1  -5   14.69    6.63
  11  -1  -5    7.36    6.50
  11   1  -5    9.08    7.30
 -11  -1   5    6.43    5.27
 -11   1   6    2.25    4.70
  11  -1  -6    5.84    5.83
  11  -1  -6    0.00    5.82
  11   1  -6    1.23    5.07
 -11  -1   6    4.12    5.58
 -11   1   7   48.79   11.31
  11  -1  -7   26.57   10.37
  11   1  -7   37.02   11.14
 -11  -1   7   66.15   12.57
 -11   1   8    8.44    6.69
  11  -1  -8    0.88    5.93
  11   1  -8    3.27    5.82
 -11  -1   8    2.57    4.96
 -11   1   9   24.77    9.05
  11  -1  -9   17.98    9.28
  11   1  -9   27.52    8.91
 -11  -1   9   15.00    8.16
 -11   1  10   -0.00    5.79
  11  -1 -10    0.44    6.12
  11   1 -10   -0.00    5.09
 -11  -1  10    1.00    5.40
 -11   1  11   10.03    7.24
  11  -1 -11   15.88    8.94
  11   1 -11    4.41    7.34
 -11  -1  11   12.02    7.59
 -11   1  12    4.31    6.28
  11  -1 -12    0.00    6.04
  11   1 -12    4.17    6.40
 -11  -1  12   -0.00    6.55
 -11   1  13   31.04   10.15
  11  -1 -13   33.89   11.16
  11   1 -13   34.75   10.81
 -11  -1  13   34.40   10.36
 -11   1  14    5.95    6.85
  11  -1 -14   -0.00    6.23
  11   1 -14   -0.00    6.60
 -11  -1  14    0.00    5.44
 -11   1  15   -0.00    6.31
  11  -1 -15   -0.00    6.80
  11   1 -15    1.10    6.31
 -11  -1  15    3.85    6.13
 -11   1  16    4.07    6.60
  11  -1 -16   -0.00    6.30
  11   1 -16    8.37    7.72
 -11  -1  16    2.77    5.64
 -11   1  17   14.00    8.46
  11  -1 -17   13.07    8.99
  11   1 -17   16.56    8.97
 -11  -1  17   28.66    9.83
 -11   1  18    4.30    6.80
  11  -1 -18   -0.00    6.72
  11   1 -18   -0.00    6.62
 -11  -1  18   -0.00    6.37
 -11   1  19    7.52    6.84
  11  -1 -19    0.00    7.13
  11   1 -19    2.51    6.89
 -11  -1  19    6.64    6.39
 -11   1  20   -0.00    6.61
  11  -1 -20    3.29    7.62
  11   1 -20    2.64    6.92
 -11  -1  20    1.87    5.30
 -11   1  21    3.41    6.91
  11  -1 -21   -0.00    7.50
  11   1 -21   -0.00    6.24
 -11  -1  21    5.44    6.93
 -11   1  22    2.73    6.85
  11  -1 -22    0.00    7.22
  11   1 -22    0.00    6.77
 -11  -1  22    5.34    7.20
 -11   1  23   18.28    9.61
  11  -1 -23   16.28   10.64
  11   1 -23   28.27   10.66
 -11  -1  23   29.59   10.46
 -11   1  24   -0.00    6.06
  11  -1 -24    2.85    6.24
  11   1 -24    1.19    6.76
 -11  -1  24   -0.00    5.16
 -11   1  25    5.11    7.24
  11  -1 -25    4.57    8.70
  11   1 -25   23.87   11.50
 -11  -1  25   -0.00    6.45
 -11   1  26   -0.00    6.37
  11   1 -26   -0.00    7.25
 -11  -1  26   -0.00    7.47
 -11   1  27   12.07    7.84
  11   1 -27    2.51    7.24
 -11  -1  27   16.09    8.15
 -11   1  28    0.00    7.69
  11   1 -28    1.49    7.32
 -11  -1  28   -0.00    7.27
 -11   1  29    0.36    6.07
 -11  -1  29   13.73    8.63
 -11   1  30   -0.00    6.45
 -11  -1  30    3.58    7.78
  11  -2  -1   18.48    7.48
  11  -2  -1   20.68    8.20
  11   2  -1   27.96    9.39
 -11   2   2    2.04    6.11
  11  -2  -2    2.85    4.93
  11  -2  -2    0.55    5.64
  11   2  -2    1.90    5.48
 -11   2   3    9.26    6.77
  11  -2  -3   14.77    7.35
  11  -2  -3    9.80    6.35
  11   2  -3    9.58    6.70
 -11   2   4    4.16    6.31
  11  -2  -4    7.46    6.06
  11  -2  -4   15.02    8.40
  11   2  -4    7.75    7.05
 -11   2   5   44.67   11.34
  11  -2  -5   27.59    9.18
  11  -2  -5   41.98   11.54
  11   2  -5   50.18   11.19
 -11   2   6   32.17    9.71
  11  -2  -6   20.16    7.77
  11  -2  -6   13.35    8.00
  11   2  -6   -0.00    5.54
 -11  -2   6   11.45    6.67
 -11   2   7   12.71    6.69
  11  -2  -7   10.43    6.40
  11  -2  -7   16.33    8.37
  11   2  -7    7.03    7.02
 -11  -2   7   13.17    7.10
 -11   2   8   25.95    9.32
  11  -2  -8   10.09    7.47
  11   2  -8   19.89    8.63
 -11  -2   8   16.24    7.28
 -11   2   9   61.99   12.99
  11  -2  -9   43.28   12.15
  11   2  -9   30.89   10.05
 -11  -2   9   31.21    9.93
 -11   2  10    0.70    6.33
  11  -2 -10    6.65    7.78
  11   2 -10    4.19    6.17
 -11  -2  10    2.12    5.91
 -11   2  11   41.24   11.15
  11  -2 -11   39.00   11.93
  11   2 -11   21.90    8.68
 -11  -2  11   32.64   10.10
 -11   2  12   -0.00    6.47
  11  -2 -12    0.00    6.45
  11   2 -12    4.22    6.59
 -11  -2  12    3.04    5.67
 -11   2  13    4.56    5.71
  11  -2 -13    3.22    6.70
  11   2 -13    1.20    5.98
 -11  -2  13    1.42    4.41
 -11   2  14    7.48    6.24
  11  -2 -14    0.86    6.82
  11   2 -14   -0.00    6.91
 -11  -2  14    4.25    6.51
 -11   2  15   25.59    9.30
  11  -2 -15   59.66   13.68
  11   2 -15    6.27    8.17
 -11  -2  15   40.21   10.67
 -11   2  16    0.25    6.54
  11  -2 -16    4.87    7.42
  11   2 -16    5.07    6.07
 -11  -2  16    5.95    5.67
 -11   2  17    0.07    6.33
  11  -2 -17    1.71    5.87
  11   2 -17   -0.00    5.40
 -11  -2  17    5.53    5.88
 -11   2  18   -0.00    7.07
  11  -2 -18    4.48    7.40
  11   2 -18    2.50    5.79
 -11  -2  18    3.10    6.24
 -11   2  19   14.99    9.08
  11  -2 -19   12.44    9.83
  11   2 -19    4.16    6.92
 -11  -2  19   14.65    7.86
 -11   2  20   -0.00    8.18
  11  -2 -20   12.21    8.40
  11   2 -20   -0.00    6.50
 -11  -2  20    1.50    6.11
 -11   2  21   15.92    8.66
  11  -2 -21    8.40    8.21
  11   2 -21   27.23   10.70
 -11  -2  21   13.01    7.90
 -11   2  22   -0.00    7.28
  11  -2 -22   -0.00    7.14
  11   2 -22    0.99    5.35
 -11  -2  22   -0.00    5.51
 -11   2  23    0.00    5.77
  11  -2 -23    5.16    8.05
  11   2 -23    1.43    7.26
 -11  -2  23   -0.00    5.65
 -11   2  24   -0.00    6.70
  11   2 -24    6.88    8.36
 -11  -2  24    3.30    7.16
 -11   2  25   10.33    7.85
  11   2 -25    0.28    6.68
 -11  -2  25   15.26    9.16
 -11   2  26    0.58    6.41
  11   2 -26   -0.00    8.54
 -11  -2  26    0.00    7.06
 -11   2  27   13.30    8.47
  11   2 -27    0.47    7.97
 -11  -2  27   10.77    8.63
 -11   2  28    0.00    6.78
  11   2 -28    1.89    8.23
 -11  -2  28   11.73    8.87
 -11   2  29   -0.00    5.76
  11   2 -29    0.00    8.56
 -11  -2  29    5.77    7.12
 -11   2  30   -0.00    6.73
 -11  -2  30   -0.00    8.75
  11  -3  -1   17.40    7.36
  11  -3  -1    0.00    6.56
  11   3  -1    6.99    5.66
  11   3  -1    6.43    5.39
 -11  -3   1    0.00    4.79
  11  -3  -2   13.33    7.02
  11  -3  -2   13.83    7.93
  11   3  -2    9.32    6.66
 -11  -3   2   13.68    7.16
 -11   3   3   47.25   12.00
  11  -3  -3   69.00   12.84
  11  -3  -3   34.02   11.50
  11   3  -3   49.83   11.40
 -11   3   4    7.07    6.44
  11  -3  -4   24.32    8.55
  11  -3  -4    6.31    7.17
  11   3  -4    7.76    6.34
 -11   3   5    7.02    6.65
  11  -3  -5   -0.00    5.68
  11  -3  -5    4.57    6.88
  11   3  -5    0.00    5.40
 -11   3   6    6.74    6.77
  11  -3  -6   17.35    7.70
  11  -3  -6   15.25    9.10
  11   3  -6   21.37    8.20
 -11   3   7   33.73   10.97
  11  -3  -7   33.89   10.24
  11  -3  -7   34.69   11.33
  11   3  -7   39.96   11.00
 -11   3   8   12.28    7.43
  11  -3  -8   -0.00    5.71
  11  -3  -8   23.77    9.91
  11   3  -8    7.57    6.75
 -11  -3   8    6.16    5.79
 -11   3   9   12.93    7.24
  11  -3  -9    6.02    6.64
  11   3  -9    8.02    7.04
 -11  -3   9    8.21    7.31
 -11   3  10    9.10    7.18
  11  -3 -10   13.37    7.77
  11   3 -10    0.49    5.00
 -11  -3  10    7.33    6.02
 -11   3  11   23.89    8.90
  11  -3 -11    4.05    6.86
  11   3 -11   -0.00    6.28
 -11  -3  11   11.85    7.17
 -11   3  12   15.89    8.74
  11  -3 -12    7.30    8.75
  11   3 -12    9.40    6.74
 -11  -3  12   16.13    8.30
 -11   3  13   24.82    9.55
  11  -3 -13   15.03   10.21
  11   3 -13    5.95    7.52
 -11  -3  13   22.09    8.61
 -11   3  14    4.14    6.51
  11  -3 -14   -0.00    7.03
  11   3 -14   -0.00    5.28
 -11  -3  14    1.41    5.73
 -11   3  15    2.00    6.47
  11  -3 -15    1.29    7.54
  11   3 -15    0.75    5.05
 -11  -3  15    2.23    5.49
 -11   3  16   -0.00    5.60
  11  -3 -16   -0.00    4.98
  11   3 -16    5.99    6.45
 -11  -3  16    0.04    4.87
 -11   3  17   23.86   10.05
  11  -3 -17    2.44    6.54
  11   3 -17   13.71    7.90
 -11  -3  17    0.00    5.73
 -11   3  18   10.91    6.80
  11  -3 -18    2.48    6.46
  11   3 -18   12.42    8.29
 -11  -3  18    7.69    6.75
 -11   3  19    4.33    6.63
  11  -3 -19   -0.00    6.24
  11   3 -19    7.46    7.78
 -11  -3  19   10.03    7.26
 -11   3  20   16.33    7.71
  11  -3 -20   -0.00    7.13
  11   3 -20    2.10    7.80
 -11  -3  20    5.37    6.84
 -11   3  21    5.72    6.96
  11  -3 -21    4.45    6.27
  11   3 -21    2.38    6.38
 -11  -3  21    2.54    5.68
 -11   3  22    6.49    7.80
  11   3 -22   -0.00    7.44
 -11  -3  22   15.59    8.46
 -11   3  23   13.47    8.72
  11   3 -23   19.45   10.31
 -11  -3  23   21.12   10.24
 -11   3  24    5.66    7.34
  11   3 -24    0.00    6.92
 -11  -3  24    0.00    7.15
 -11   3  25    3.89    6.27
  11   3 -25   -0.00    8.35
 -11  -3  25    0.00    6.74
 -11   3  26   -0.00    7.27
  11   3 -26   -0.00    7.27
 -11  -3  26    2.37    7.23
 -11   3  27   18.06    9.43
  11   3 -27    2.40    7.69
 -11  -3  27   10.26    7.83
 -11   3  28   -0.00    6.92
  11   3 -28   -0.00    7.34
 -11  -3  28    2.97    6.62
 -11   3  29    3.59    6.17
  11   3 -29    0.00    8.51
 -11  -3  29    8.15    7.94
  11   3 -30    3.98    7.99
 -11  -3  30   -0.00    6.95
  11  -4  -1   30.28    9.90
  11  -4  -1   13.39    8.77
  11   4  -1   27.34    8.06
  11   4  -1   20.05    7.97
 -11  -4   1   17.41    7.20
  11  -4  -2   -0.00    5.84
  11  -4  -2    0.44    6.22
  11   4  -2   -0.00    4.59
  11   4  -2    1.65    5.11
 -11  -4   2    4.85    5.49
  11  -4  -3    7.67    5.97
  11  -4  -3    1.17    6.14
  11   4  -3    7.84    6.56
 -11  -4   3    3.66    5.03
 -11   4   4    2.17    5.30
  11  -4  -4    3.63    6.41
  11  -4  -4   -0.00    5.91
  11   4  -4   12.17    6.82
 -11  -4   4    4.48    5.79
 -11   4   5   60.16   12.98
  11  -4  -5   49.74   11.66
  11  -4  -5   47.87   13.07
  11   4  -5   43.03   11.08
 -11   4   6    0.00    6.72
  11  -4  -6   11.00    7.19
  11  -4  -6    0.00    7.33
  11   4  -6    6.79    6.29
 -11   4   7    0.00    5.59
  11  -4  -7   -0.00    5.65
  11  -4  -7   13.60    8.16
  11   4  -7   18.64    7.08
 -11   4   8    7.17    6.26
  11  -4  -8    1.68    5.41
  11  -4  -8    5.64    7.44
  11   4  -8   -0.00    5.13
 -11   4   9   22.00    9.88
  11  -4  -9   34.30   10.38
  11  -4  -9   33.95   12.14
  11   4  -9   44.30   10.83
 -11  -4   9   30.99    9.66
 -11   4  10   13.57    8.01
  11  -4 -10    8.17    7.91
  11   4 -10   11.04    7.07
 -11  -4  10    1.35    4.75
 -11   4  11   22.66    9.56
  11  -4 -11   40.01   11.85
  11   4 -11   13.58    7.98
 -11  -4  11   31.29    9.12
 -11   4  12    4.84    7.11
  11  -4 -12   -0.00    5.15
  11   4 -12    2.82    6.39
 -11  -4  12   -0.00    4.46
 -11   4  13    3.99    7.23
  11  -4 -13    0.31    6.22
  11   4 -13   -0.00    5.37
 -11  -4  13   10.66    7.05
 -11   4  14   12.97    8.62
  11  -4 -14   -0.00    6.80
  11   4 -14    7.42    6.57
 -11  -4  14   -0.00    5.12
 -11   4  15   19.08    9.63
  11  -4 -15   27.84   11.81
  11   4 -15   17.41    8.16
 -11  -4  15   17.20    7.92
 -11   4  16    5.82    6.72
  11  -4 -16    9.95    8.18
  11   4 -16   -0.00    6.66
 -11  -4  16    6.68    7.03
 -11   4  17    0.95    6.92
  11  -4 -17   -0.00    6.87
  11   4 -17   12.47    8.05
 -11  -4  17   -0.00    5.48
 -11   4  18    0.00    6.64
  11  -4 -18   -0.00    5.77
  11   4 -18   -0.00    6.41
 -11  -4  18    1.86    6.04
 -11   4  19   -0.00    6.88
  11   4 -19   -0.00    8.22
 -11  -4  19    0.06    5.64
 -11   4  20    1.38    7.06
  11   4 -20    8.59    6.81
 -11  -4  20   -0.00    7.58
 -11   4  21   22.30   10.00
  11   4 -21   13.82    9.48
 -11  -4  21    1.72    6.44
 -11   4  22    0.00    7.01
  11   4 -22   -0.00    7.39
 -11  -4  22   -0.00    6.98
 -11   4  23    0.48    7.02
  11   4 -23    4.46    7.46
 -11  -4  23    5.35    6.89
 -11   4  24   -0.00    8.02
  11   4 -24    2.77    7.67
 -11  -4  24   -0.00    5.16
 -11   4  25   14.60    9.59
  11   4 -25   29.27   10.57
 -11  -4  25   26.45    9.80
 -11   4  26    4.83    9.82
  11   4 -26    2.95    7.00
 -11  -4  26   -0.00    7.77
 -11   4  27    8.13    7.52
  11   4 -27    0.00    6.88
 -11  -4  27    1.45    6.17
 -11   4  28    5.75    7.92
  11   4 -28    4.66    7.73
 -11  -4  28    6.89    8.54
  11   4 -29   -0.00    7.75
 -11  -4  29    3.25    7.60
  11   4 -30    0.41    7.21
 -11  -4  30    1.84    7.34
  11   4 -31   -0.00    7.88
  11  -5  -1   -0.00    6.59
  11  -5  -1    2.43    5.55
  11   5  -1    3.66    4.61
  11  -5  -2   19.39    8.79
  11  -5  -2   56.46   13.81
  11   5  -2   30.67    8.48
  11  -5  -3   20.14    8.19
  11  -5  -3   32.82   11.13
  11   5  -3   36.16    9.28
  11  -5  -4    0.21    4.75
  11  -5  -4    6.63    7.48
  11   5  -4   17.42    6.78
 -11   5   5   -0.00    7.24
  11  -5  -5   -0.00    4.93
  11  -5  -5   -5.10    7.61
  11   5  -5    0.00    5.22
 -11  -5   5   -0.00    4.31
 -11   5   6   10.70    7.63
  11  -5  -6   11.25    7.23
  11  -5  -6    5.89    7.27
  11   5  -6   14.91    7.07
 -11   5   7   22.30    8.92
  11  -5  -7   19.33    8.18
  11  -5  -7   25.69   10.38
  11   5  -7   22.54    7.66
 -11   5   8    7.01    7.12
  11  -5  -8   10.14    7.19
  11  -5  -8    6.05    7.40
  11   5  -8    6.15    6.07
 -11   5   9   11.98    7.75
  11  -5  -9   11.66    7.81
  11  -5  -9   22.89    9.77
  11   5  -9   14.44    7.49
 -11   5  10   -0.00    6.10
  11  -5 -10   -0.00    5.67
  11  -5 -10    0.00    6.45
  11   5 -10   -0.00    5.72
 -11  -5  10    3.61    4.89
 -11   5  11    6.30    7.02
  11  -5 -11    3.58    5.84
  11  -5 -11   -0.00    6.54
  11   5 -11   17.92    7.51
 -11  -5  11    0.76    4.95
 -11   5  12   14.76    9.09
  11  -5 -12   13.98    9.07
  11   5 -12   23.00    8.42
 -11  -5  12   18.64    7.72
 -11   5  13   39.29   11.57
  11  -5 -13   16.03    9.87
  11   5 -13   17.77    8.00
 -11  -5  13   31.88    9.35
 -11   5  14    8.44    7.65
  11  -5 -14    2.62    6.98
  11   5 -14    3.79    6.43
 -11  -5  14   -0.00    4.05
 -11   5  15   -0.00    5.86
  11  -5 -15    3.57    7.12
  11   5 -15   -0.00    5.74
 -11  -5  15   -0.00    4.73
 -11   5  16    2.58    6.62
  11   5 -16    3.74    5.13
 -11  -5  16    1.96    5.80
 -11   5  17   -0.00    8.14
  11   5 -17    2.67    6.17
 -11  -5  17    7.44    7.42
 -11   5  18    6.75    8.25
  11   5 -18    8.96    8.27
 -11  -5  18    5.52    6.71
 -11   5  19   11.70    9.90
  11   5 -19   25.26   10.32
 -11  -5  19   13.78    8.30
 -11   5  20    3.99    5.79
  11   5 -20    0.00    5.20
 -11  -5  20    4.78    6.94
 -11   5  21   -0.00    6.25
  11   5 -21    0.00    6.23
 -11  -5  21   -0.00    5.90
 -11   5  22    1.40    6.96
  11   5 -22    4.04    6.89
 -11  -5  22    2.92    5.67
 -11   5  23   24.29   10.81
  11   5 -23   12.13    9.32
 -11  -5  23   22.39    9.70
 -11   5  24    4.19    6.70
  11   5 -24    0.45    6.43
 -11  -5  24    3.78    7.25
 -11   5  25   11.11    9.13
  11   5 -25   -0.00    5.94
 -11  -5  25   -0.00    6.04
 -11   5  26    0.58    7.75
  11   5 -26    0.22    7.13
 -11  -5  26   -0.00    7.04
 -11   5  27    5.36    6.98
  11   5 -27    7.06    8.55
 -11  -5  27    8.75    7.88
 -11   5  28   -0.00    8.56
  11   5 -28    0.00    6.47
 -11  -5  28    1.42    7.54
  11   5 -29    3.35    6.89
 -11  -5  29   -0.00    8.60
  11   5 -30    4.30    6.81
 -11  -5  30    6.49    7.88
  11   5 -31   -0.00    6.78
  11   5 -32    4.31    8.67
  11  -6  -1    2.52    6.82
  11  -6  -1   20.22    9.16
  11   6  -1   25.39    7.25
  11  -6  -2   -0.00    6.81
  11  -6  -2    0.98    5.36
  11   6  -2    1.04    5.15
  11  -6  -3    6.22    6.91
  11  -6  -3   16.48    8.54
  11   6  -3    2.69    4.97
  11  -6  -4   26.45    9.63
  11  -6  -4   29.66   10.61
  11   6  -4   35.78    9.31
  11  -6  -5   27.00    9.35
  11  -6  -5   20.19    9.52
  11   6  -5   21.97    8.02
 -11   6   6   10.44    8.30
  11  -6  -6   12.56    6.96
  11  -6  -6   10.67    8.70
  11   6  -6    6.16    6.49
 -11   6   7    0.67    6.54
  11  -6  -7    2.64    5.73
  11  -6  -7    2.93    6.35
  11   6  -7    3.88    6.94
 -11   6   8   16.03    7.63
  11  -6  -8   20.94    8.66
  11  -6  -8    9.88    8.91
  11   6  -8   -0.00    5.94
 -11   6   9    5.05    7.25
  11  -6  -9    9.08    8.12
  11  -6  -9    5.99    7.85
  11   6  -9    3.43    5.06
 -11   6  10   23.94    9.46
  11  -6 -10    4.04    6.10
  11  -6 -10   19.35    9.49
  11   6 -10   14.33    7.56
 -11   6  11    0.00    5.08
  11  -6 -11    2.66    5.51
  11  -6 -11    5.09    7.48
  11   6 -11    4.58    5.84
 -11  -6  11    0.00    5.32
 -11   6  12    0.00    5.44
  11  -6 -12    6.33    6.34
  11  -6 -12   -0.00    7.48
  11   6 -12    4.67    6.81
 -11  -6  12    5.01    5.51
 -11   6  13   -0.00    6.67
  11   6 -13    1.09    4.64
 -11  -6  13    7.22    5.94
 -11   6  14   10.20    8.77
  11   6 -14    6.42    6.67
 -11  -6  14   16.43    7.13
 -11   6  15   18.06   10.12
  11   6 -15   13.23    8.13
 -11  -6  15   14.68    7.59
 -11   6  16   12.08    8.30
  11   6 -16    5.79    7.69
 -11  -6  16   13.99    8.08
 -11   6  17    4.08    5.68
  11   6 -17    2.07    5.88
 -11  -6  17    3.05    6.08
 -11   6  18    6.91    7.79
  11   6 -18    0.38    5.57
 -11  -6  18   -0.00    4.69
 -11   6  19    3.90    7.48
  11   6 -19    4.99    6.83
 -11  -6  19    5.32    6.87
 -11   6  20    4.53    6.99
  11   6 -20    3.56    7.97
 -11  -6  20    5.87    7.05
 -11   6  21    5.54    6.73
  11   6 -21    0.00    6.17
 -11  -6  21    7.54    6.99
 -11   6  22   -0.00    6.36
  11   6 -22    2.26    6.72
 -11  -6  22   -0.00    6.79
 -11   6  23   -0.00    5.77
  11   6 -23   -0.00    7.35
 -11  -6  23    0.00    7.57
 -11   6  24   -0.00    8.22
  11   6 -24   -0.00    5.72
 -11  -6  24   -0.00    7.53
 -11   6  25    0.71    6.44
  11   6 -25    0.00    7.71
 -11  -6  25   -0.00    6.80
 -11   6  26   -0.00    8.08
  11   6 -26   13.65    9.43
 -11  -6  26    7.31    8.02
 -11   6  27    6.55    7.04
  11   6 -27   -0.00    6.20
 -11  -6  27    4.47    7.85
  11   6 -28    8.60    8.57
 -11  -6  28    1.08    6.90
  11   6 -29   -0.00    7.17
 -11  -6  29    8.78    8.29
  11   6 -30    5.47    8.16
 -11  -6  30   -0.00    7.51
  11   6 -31    0.00    6.37
  11  -7  -1   10.33    7.61
  11   7  -1    5.46    4.97
  11  -7  -2   19.39    8.59
  11   7  -2   22.68    7.11
  11  -7  -3   -0.00    6.47
  11  -7  -3    3.35    7.64
  11   7  -3    3.09    5.09
  11  -7  -4    4.77    6.82
  11  -7  -4    5.07    7.32
  11   7  -4   14.57    6.27
  11  -7  -5    3.02    6.69
  11  -7  -5   -0.00    6.42
  11   7  -5    2.21    5.27
  11  -7  -6    7.82    7.59
  11  -7  -6   13.64    9.35
  11   7  -6    2.27    4.65
 -11   7   7   -0.00    5.95
  11  -7  -7    0.19    6.28
  11  -7  -7    0.29    6.87
  11   7  -7    0.19    3.97
 -11   7   8   34.08   11.36
  11  -7  -8   30.85   10.15
  11  -7  -8   31.38   11.69
  11   7  -8   29.47    8.92
 -11   7   9   11.38    7.78
  11  -7  -9   19.62    8.54
  11   7  -9   31.78    9.02
 -11   7  10    7.23    6.61
  11  -7 -10   -0.00    6.76
  11   7 -10   -0.00    5.12
 -11   7  11    9.55    6.80
  11  -7 -11    2.98    5.79
  11   7 -11   -0.00    5.46
 -11   7  12   23.98   10.16
  11  -7 -12   16.24    7.90
  11   7 -12   20.80    9.10
 -11   7  13   18.66    8.88
  11  -7 -13   -0.00    5.91
  11   7 -13    6.17    6.51
 -11   7  14    5.28    6.45
  11  -7 -14    1.23    5.64
  11   7 -14    6.38    6.51
 -11   7  15   -0.00    6.90
  11   7 -15   -0.00    5.70
 -11   7  16   -0.00    6.27
  11   7 -16    1.05    5.88
 -11  -7  16    7.91    6.17
 -11   7  17    4.17    6.67
  11   7 -17    4.13    6.34
 -11  -7  17   -0.00    5.67
 -11   7  18   12.74    8.40
  11   7 -18   10.59    7.79
 -11  -7  18   12.28    7.76
 -11   7  19    0.31    7.48
  11   7 -19    0.00    4.69
 -11  -7  19    3.84    6.82
 -11   7  20   -0.00    7.11
  11   7 -20   -0.00    6.10
 -11  -7  20    9.15    6.77
 -11   7  21    0.00    8.02
  11   7 -21   -0.00    5.78
 -11  -7  21    0.00    5.13
 -11   7  22   11.07    8.15
  11   7 -22   -0.00    5.87
 -11  -7  22   17.90    9.23
 -11   7  23    0.00    6.27
  11   7 -23    3.11    6.87
 -11  -7  23    3.83    6.91
 -11   7  24    2.04    7.05
  11   7 -24    5.53    7.54
 -11  -7  24   -0.00    7.59
 -11   7  25    7.91    7.90
  11   7 -25   -0.00    6.90
 -11  -7  25   -0.00    7.16
  11   7 -26    0.13    5.71
 -11  -7  26   -0.00    8.26
  11   7 -27    2.45    7.02
 -11  -7  27   -0.00    8.09
  11   7 -28   -0.00    7.44
 -11  -7  28    0.00    6.32
  11   7 -29    2.78    7.35
 -11  -7  29    2.85    7.76
 -11  -7  30    8.51    8.62
  11  -8  -1   -0.00    6.02
  11   8  -1   -0.00    4.51
  11  -8  -2    7.39    7.34
  11   8  -2    8.76    5.26
  11  -8  -3   -0.00    7.15
  11   8  -3   -0.00    4.80
  11  -8  -4   21.66   10.55
  11   8  -4   25.50    8.16
  11  -8  -5   -0.00    5.80
  11   8  -5   -0.00    4.39
  11  -8  -6   29.93    9.78
  11   8  -6   18.90    6.86
  11  -8  -7    9.58    6.42
  11   8  -7    0.00    4.12
 -11   8   8   11.14    8.17
  11  -8  -8   -0.00    5.93
  11   8  -8    0.51    4.10
 -11   8   9    1.14    4.84
  11  -8  -9    0.62    5.50
  11   8  -9   -0.00    5.70
 -11   8  10   23.97   10.16
  11  -8 -10   25.70    9.58
  11   8 -10   19.58    7.91
 -11   8  11   -0.00    5.30
  11  -8 -11    1.47    5.93
  11   8 -11   -0.00    5.97
 -11   8  12    2.84    6.27
  11  -8 -12   -0.00    5.91
  11   8 -12    4.34    6.09
 -11   8  13    1.66    5.65
  11  -8 -13   -0.00    5.51
  11   8 -13    2.55    5.28
 -11   8  14   -0.00    6.27
  11  -8 -14    0.11    4.33
  11   8 -14    0.31    4.32
 -11   8  15    7.08    8.21
  11  -8 -15    8.97    6.75
  11   8 -15   19.08    7.80
 -11   8  16   19.36    9.12
  11  -8 -16    2.35    5.40
  11   8 -16    1.40    6.76
 -11   8  17    0.00    7.08
  11   8 -17   -0.00    5.60
 -11   8  18    0.00    5.64
  11   8 -18   -0.00    5.30
 -11   8  19   -0.00    6.89
  11   8 -19    0.00    5.59
 -11   8  20   13.46    9.18
  11   8 -20    5.92    6.64
 -11   8  21    1.74    6.93
  11   8 -21    2.17    6.31
 -11   8  22    4.11    8.43
  11   8 -22    3.53    6.43
 -11   8  23   -0.00    7.42
  11   8 -23    1.16    6.15
 -11  -8  23   -0.00    7.42
 -11   8  24    1.97    6.50
  11   8 -24    1.33    6.65
 -11  -8  24    1.17    7.52
  11   8 -25    1.25    6.41
 -11  -8  25    2.70    7.21
  11   8 -26   -0.00    6.63
 -11  -8  26    0.00    7.71
 -11  -8  27    6.14    8.35
 -11  -8  28   -0.00    6.93
 -11  -8  29   12.25    8.28
  11  -9  -1    0.00    7.17
  11   9  -1   -0.00    4.32
  11  -9  -2   16.11    9.25
  11   9  -2   44.80    8.95
  11  -9  -3    0.01    5.49
  11   9  -3    2.71    4.43
  11  -9  -4    5.55    7.73
  11   9  -4   11.55    5.53
  11  -9  -5   -0.00    7.13
  11   9  -5   -0.00    3.67
  11  -9  -6   11.40    8.50
  11   9  -6    4.15    5.13
  11  -9  -7   -0.00    5.98
  11   9  -7    1.73    4.62
  11  -9  -8   35.50   10.69
  11   9  -8    9.50    6.42
  11  -9  -9    2.75    6.51
  11   9  -9    0.52    4.16
 -11   9  10   -0.00    6.33
  11  -9 -10    0.02    6.32
  11   9 -10    1.44    5.91
 -11   9  11    6.79    7.01
  11  -9 -11    2.17    6.33
  11   9 -11    2.42    5.08
 -11   9  12    8.34    8.37
  11  -9 -12   12.31    8.70
  11   9 -12   24.17    8.14
 -11   9  13    1.67    5.41
  11  -9 -13    5.25    8.14
  11   9 -13    8.39    6.84
 -11   9  14    3.62    5.83
  11  -9 -14    1.93    6.07
  11   9 -14    0.00    5.85
 -11   9  15    8.64    7.78
  11  -9 -15    0.18    5.69
  11   9 -15   -0.00    5.09
 -11   9  16    2.22    6.70
  11  -9 -16    1.95    6.28
  11   9 -16    4.95    6.05
 -11   9  17    0.95    4.81
  11  -9 -17   -0.00    6.93
  11   9 -17    1.81    5.54
 -11   9  18    4.23    7.95
  11  -9 -18    0.00    6.22
  11   9 -18    5.02    6.42
 -11   9  19   -0.00    7.74
  11  -9 -19   -0.00    5.66
  11   9 -19    0.00    5.02
 -11   9  20    0.00    6.19
  11   9 -20    1.34    5.85
 -11   9  21   -0.00    7.37
  11   9 -21    1.71    6.15
 -11   9  22   12.01    8.83
  11   9 -22    5.48    7.00
  11   9 -23    0.00    5.51
  11 -10  -1   -0.00    4.98
  11  10  -1    0.00    4.08
  11 -10  -2   -0.00    6.80
  11  10  -2    0.00    4.06
  11 -10  -3   -0.00    5.61
  11  10  -3   -0.00    4.66
  11 -10  -4    0.00    6.80
  11  10  -4    0.00    4.53
  11 -10  -5    0.11    5.08
  11  10  -5   -0.00    3.61
  11 -10  -6    5.91    7.03
  11  10  -6    9.76    6.32
  11 -10  -7   -0.00    6.97
  11  10  -7   -0.00    5.28
  11 -10  -8    8.40    6.88
  11  10  -8    6.84    5.60
  11 -10  -9    5.73    7.24
  11  10  -9    0.48    5.19
  11 -10 -10   12.76    8.01
  11  10 -10   -0.00    5.93
  11 -10 -11    1.17    5.77
  11  10 -11   -0.00    5.52
 -11  10  12    9.88    7.55
  11 -10 -12   -0.00    5.18
  11  10 -12   10.99    6.42
 -11  10  13   -0.00    6.27
  11 -10 -13    0.93    6.72
  11  10 -13    7.64    6.65
 -11  10  14    6.04    7.70
  11 -10 -14   -0.00    6.76
  11  10 -14   16.02    6.71
 -11  10  15    0.00    4.38
  11 -10 -15   -0.00    6.01
  11  10 -15    0.00    6.16
 -11  10  16    0.00    7.15
  11 -10 -16    5.78    6.86
  11  10 -16    3.27    6.17
 -11  10  17   -0.00    6.19
  11 -10 -17   -0.00    6.69
  11  10 -17    1.03    5.46
 -11  10  18    8.31    7.65
  11 -10 -18    1.14    5.71
  11  10 -18    3.28    5.80
 -11  10  19    2.97    8.05
  11 -10 -19    2.99    6.38
  11  10 -19   -0.00    5.41
 -11  10  20    0.00    7.75
  11 -10 -20    5.71    7.34
  11  10 -20    4.30    6.14
  11 -10 -21   -0.00    6.00
  11 -11  -1   -0.00    6.67
  11  11  -1   -0.00    3.76
  11 -11  -2    7.69    7.49
  11  11  -2   13.39    5.72
  11 -11  -3    2.47    7.24
  11  11  -3    2.13    4.34
  11 -11  -4   -0.00    6.43
  11  11  -4    9.25    4.85
  11 -11  -5    0.00    7.12
  11  11  -5    0.53    4.25
  11 -11  -6    8.24    7.31
  11  11  -6   -0.00    4.02
  11 -11  -7   -0.00    6.54
  11  11  -7    1.51    4.53
  11 -11  -8   10.24    9.14
  11  11  -8   21.53    7.54
  11 -11  -9    4.01    6.52
  11  11  -9    1.43    5.47
  11 -11 -10   -0.00    6.14
  11  11 -10   -0.00    5.43
  11 -11 -11    2.62    7.04
  11  11 -11    4.17    5.08
  11 -11 -12   14.92    9.49
  11  11 -12    3.29    6.01
 -11  11  13    2.14    6.74
  11 -11 -13    2.12    6.16
  11  11 -13   -0.00    5.36
 -11  11  14   -0.00    7.61
  11 -11 -14   -0.00    6.28
  11  11 -14    4.38    4.88
 -11  11  15    1.89    6.18
  11 -11 -15   -0.00    6.74
  11  11 -15    3.29    5.17
 -11  11  16    4.98    6.73
  11 -11 -16    4.19    6.58
  11  11 -16    1.09    5.54
 -11  11  17   -0.00    7.07
  11 -11 -17    0.00    6.11
 -11  11  18    4.72    7.60
  11 -11 -18    1.35    7.19
  11 -12  -1    8.89    7.85
  11  12  -1    2.54    4.06
  11 -12  -2    2.85    8.03
  11  12  -2    9.43    4.84
  11 -12  -3   -0.00    6.65
  11  12  -3    0.46    3.63
  11 -12  -4    3.50    7.75
  11  12  -4    8.78    5.17
  11 -12  -5   -0.00    6.12
  11  12  -5    1.94    4.32
  11 -12  -6    7.32    8.01
  11  12  -6    3.87    4.66
  11 -12  -7   -0.00    6.97
  11  12  -7   -0.00    3.95
  11 -12  -8   -0.00    7.08
  11  12  -8    6.54    5.53
  11 -12  -9    0.00    5.39
  11  12  -9   -0.00    5.65
  11 -12 -10   14.05    7.59
  11  12 -10    1.21    5.65
  11 -12 -11   -0.00    5.61
  11  12 -11    3.71    5.08
  11 -12 -12    7.18    7.26
  11  12 -12    4.49    5.98
  11 -12 -13    3.66    6.66
  11 -12 -14    0.04    6.16
  11 -12 -15   -0.00    6.05
  11 -13  -1   -0.00    7.25
  11  13  -1    1.92    3.46
  11 -13  -2   -0.00    5.54
  11  13  -2    6.29    4.37
  11 -13  -3    2.32    5.83
  11  13  -3    3.24    4.51
  11 -13  -4    4.75    7.39
  11  13  -4    9.25    5.38
  11 -13  -5    0.86    6.36
  11  13  -5    0.78    3.88
  11 -13  -6   -0.00    6.88
  11  13  -6    0.42    4.53
  11 -13  -7    1.45    6.13
  11  13  -7    2.74    4.37
  11 -13  -8    6.95    8.04
  11  13  -8   15.57    7.03
  11  14  -1   -0.00    3.13
  11  14  -2    2.90    3.98
  11  14  -3    0.00    3.84
  10   0  -1   -0.00    5.50
  10   0  -2   24.83    8.76
  10   0  -3    2.70    5.55
  10   0  -4   93.34   15.87
  10   0  -5   -0.00    6.12
  10   0  -6   11.83    8.26
 -10   0   7    1.87    5.24
  10   0  -7    2.01    4.58
 -10   0   8   10.14    6.77
  10   0  -8   19.83    8.44
 -10   0   9    1.19    5.13
  10   0  -9   -0.00    5.44
 -10   0  10  120.61   18.10
  10   0 -10   96.42   17.85
 -10   0  11   -0.00    5.17
  10   0 -11    4.19    7.11
 -10   0  12    0.94    5.73
  10   0 -12    1.26    6.29
 -10   0  13   -0.00    4.79
  10   0 -13   -0.00    6.83
 -10   0  14   22.88    8.42
  10   0 -14   39.13   11.25
 -10   0  15    1.29    4.93
  10   0 -15   -0.00    6.45
 -10   0  16   11.11    8.06
  10   0 -16   37.81   11.54
 -10   0  17   -0.00    5.40
  10   0 -17   -5.77    7.72
 -10   0  18   23.62    8.88
  10   0 -18   14.85    8.30
 -10   0  19    2.00    4.72
  10   0 -19    0.81    6.44
 -10   0  20   58.27   13.28
  10   0 -20   38.82   12.46
 -10   0  21   -0.00    5.86
  10   0 -21    1.30    6.11
 -10   0  22   -0.00    4.76
  10   0 -22   -0.00    5.65
 -10   0  23    4.67    7.34
  10   0 -23    0.00    5.19
 -10   0  24   -0.00    5.69
  10   0 -24   12.67    7.97
 -10   0  25    5.17    6.77
  10   0 -25   -0.00    7.82
 -10   0  26   15.16    9.34
  10   0 -26   25.32   11.38
 -10   0  27   -0.00    7.71
  10   0 -27   -0.00    6.40
 -10   0  28    9.50    8.37
 -10   0  29   -0.00    7.83
 -10   0  30   -0.00    7.96
 -10   0  31   -0.00    8.54
 -10   0  32    2.50    7.80
  10  -1  -1   -0.00    6.05
  10   1  -1   -0.00    5.06
  10   1  -1   -0.00    5.52
 -10  -1   1    3.68    5.41
  10  -1  -2  135.68   20.16
  10   1  -2  116.30   18.00
  10   1  -2  152.74   19.96
 -10  -1   2  129.12   18.52
  10  -1  -3    9.03    7.00
  10   1  -3    6.97    6.14
 -10  -1   3    9.23    5.92
 -10   1   4    1.01    4.36
  10  -1  -4    4.66    5.19
  10  -1  -4    0.73    5.02
  10   1  -4    4.20    6.06
 -10   1   5    6.99    6.40
  10  -1  -5   21.48    7.65
  10  -1  -5    6.37    6.28
  10   1  -5   11.06    6.56
 -10   1   6   54.69   12.03
  10  -1  -6   88.26   15.29
  10   1  -6   39.22   10.89
 -10   1   7    4.76    5.53
  10  -1  -7    5.33    7.44
  10   1  -7    6.22    5.75
 -10   1   8   54.11   11.61
  10  -1  -8   34.43   10.98
  10   1  -8   30.64    9.57
 -10   1   9    1.07    5.62
  10  -1  -9   -0.00    5.96
  10   1  -9    2.24    5.85
 -10  -1   9    4.33    6.20
 -10   1  10    0.00    5.57
  10  -1 -10    2.63    5.58
  10   1 -10    3.79    6.30
 -10  -1  10   -0.00    5.72
 -10   1  11    7.71    6.91
  10  -1 -11   15.44    8.20
  10   1 -11   -0.00    5.98
 -10  -1  11    7.06    6.72
 -10   1  12   81.57   14.67
  10  -1 -12   70.73   15.06
  10   1 -12   72.44   14.92
 -10  -1  12   57.54   12.96
 -10   1  13    2.29    6.29
  10  -1 -13   -0.00    6.51
  10   1 -13    2.73    7.07
 -10  -1  13    6.90    6.22
 -10   1  14    6.82    6.35
  10  -1 -14   13.95    8.30
  10   1 -14    3.82    6.02
 -10  -1  14    6.59    6.79
 -10   1  15   -0.00    5.48
  10  -1 -15   -0.00    6.87
  10   1 -15   -0.00    5.99
 -10  -1  15   -0.00    5.35
 -10   1  16   15.58    8.35
  10  -1 -16   24.61   10.41
  10   1 -16   19.52    8.89
 -10  -1  16   36.12    9.65
 -10   1  17    4.16    6.15
  10  -1 -17    7.53    7.59
  10   1 -17    6.42    6.29
 -10  -1  17    4.90    6.21
 -10   1  18   25.50    9.32
  10  -1 -18   29.58   10.74
  10   1 -18   16.33    8.57
 -10  -1  18   18.50    8.40
 -10   1  19   10.28    7.76
  10  -1 -19    5.30    7.22
  10   1 -19   -0.00    7.17
 -10  -1  19    4.97    5.71
 -10   1  20    0.97    5.87
  10  -1 -20    3.19    6.74
  10   1 -20    3.59    7.49
 -10  -1  20    2.70    6.06
 -10   1  21    0.79    6.08
  10  -1 -21   -0.00    6.24
  10   1 -21    4.54    6.24
 -10  -1  21   -0.00    6.57
 -10   1  22   43.64   12.54
  10  -1 -22   41.18   13.35
  10   1 -22   44.22   13.82
 -10  -1  22   91.36   16.51
 -10   1  23    3.00    6.22
  10  -1 -23   -0.00    7.10
  10   1 -23    0.00    6.63
 -10  -1  23    1.93    7.48
 -10   1  24    0.00    6.17
  10  -1 -24   -0.00    6.24
  10   1 -24    4.76    7.78
 -10  -1  24    7.80    7.28
 -10   1  25    0.39    5.99
  10  -1 -25    0.58    7.62
  10   1 -25   -0.00    6.95
 -10  -1  25    5.48    7.94
  10   1 -26    1.53    7.34
 -10  -1  26    1.34    6.53
 -10   1  27   -0.00    4.69
  10   1 -27    0.09    6.24
 -10  -1  27    5.98    8.46
 -10   1  28    5.03    8.41
  10   1 -28   -0.00    8.38
 -10  -1  28    0.00    7.40
 -10   1  29   -0.00    7.39
 -10  -1  29    0.15    6.83
 -10   1  30    2.13    6.86
 -10  -1  30   -0.00    7.38
 -10   1  31   -0.00    7.63
 -10  -1  31   -0.00    6.32
 -10   1  32   12.54   10.57
 -10  -1  32    3.97    7.57
 -10   2   1   -0.00    5.33
  10  -2  -1    2.79    4.98
  10  -2  -1   -0.00    5.60
  10   2  -1    2.31    4.95
  10   2  -1   -0.00    4.81
 -10  -2   1    0.22    4.42
 -10   2   2   -0.00    4.74
  10  -2  -2    0.73    5.29
  10  -2  -2   -0.00    4.99
  10   2  -2    2.70    5.18
  10   2  -2    3.41    5.41
 -10  -2   2    2.88    5.52
 -10   2   3   -0.00    5.41
  10  -2  -3   -0.00    4.54
  10  -2  -3    3.35    6.61
  10   2  -3    2.85    5.40
 -10  -2   3    1.20    4.68
 -10   2   4  162.25   20.61
  10  -2  -4  101.51   17.46
  10  -2  -4  105.59   18.78
  10   2  -4  128.33   18.48
 -10  -2   4  120.65   17.80
 -10   2   5   57.85   11.62
  10  -2  -5   22.68    8.71
  10  -2  -5   32.15    9.91
  10   2  -5   33.62    9.02
 -10  -2   5   29.83    9.17
 -10   2   6   32.84    9.85
  10  -2  -6   22.01    8.45
  10  -2  -6   27.28    9.46
  10   2  -6   27.35    8.58
 -10   2   7    7.77    6.58
  10  -2  -7    9.75    6.67
  10   2  -7   10.02    5.94
 -10   2   8   15.37    7.62
  10  -2  -8   13.33    8.53
  10   2  -8   13.77    7.91
 -10   2   9    1.26    6.29
  10  -2  -9   10.07    7.36
  10   2  -9    9.45    6.67
 -10   2  10   78.47   14.87
  10  -2 -10   50.11   13.64
  10   2 -10   87.65   14.69
 -10  -2  10   56.86   12.58
 -10   2  11    2.84    6.17
  10  -2 -11    7.72    7.76
  10   2 -11    1.72    5.50
 -10  -2  11   12.36    6.82
 -10   2  12    3.16    5.77
  10  -2 -12    7.81    6.55
  10   2 -12   -0.00    5.27
 -10  -2  12    0.65    5.05
 -10   2  13    2.51    6.48
  10  -2 -13    7.58    6.73
  10   2 -13    6.00    6.27
 -10  -2  13   -0.00    5.68
 -10   2  14   26.19    9.28
  10  -2 -14   31.83   10.64
  10   2 -14    9.14    6.73
 -10  -2  14   26.37    8.89
 -10   2  15   17.33    8.42
  10  -2 -15   19.99    9.20
  10   2 -15   23.34    9.17
 -10  -2  15   26.96    9.00
 -10   2  16   16.92    8.68
  10  -2 -16   15.03    8.64
  10   2 -16   19.19    8.27
 -10  -2  16   16.55    7.56
 -10   2  17   -0.00    6.66
  10  -2 -17    8.32    7.78
  10   2 -17   -0.00    6.65
 -10  -2  17   -0.00    5.43
 -10   2  18    3.12    5.56
  10  -2 -18    7.76    8.01
  10   2 -18    0.60    6.81
 -10  -2  18    5.02    6.61
 -10   2  19   10.89    8.25
  10  -2 -19   -0.00    6.95
  10   2 -19    0.00    6.42
 -10  -2  19    0.25    6.47
 -10   2  20   46.27   12.13
  10  -2 -20   62.03   14.41
  10   2 -20    7.27    8.61
 -10  -2  20   25.61   10.26
 -10   2  21    2.76    5.61
  10  -2 -21    7.71    6.99
  10   2 -21   -0.00    6.39
 -10  -2  21    7.52    7.19
 -10   2  22    6.17    6.67
  10  -2 -22   -0.00    7.28
  10   2 -22    3.90    7.64
 -10  -2  22    1.54    6.96
 -10   2  23    1.27    6.49
  10  -2 -23    0.51    6.73
  10   2 -23   -0.00    8.04
 -10  -2  23    4.78    6.69
 -10   2  24   20.63    9.48
  10   2 -24   14.10    9.22
 -10  -2  24   31.01   11.33
 -10   2  25    9.64    7.57
  10   2 -25    0.31    7.52
 -10  -2  25    3.48    7.09
 -10   2  26    5.84    7.09
  10   2 -26   24.64   11.86
 -10  -2  26   11.55    8.08
 -10   2  27    3.39    7.29
  10   2 -27    2.15    7.45
 -10  -2  27    4.49    7.62
 -10   2  28   -0.00    5.12
  10   2 -28    0.00    6.77
 -10  -2  28    0.00    7.33
 -10   2  29    1.81    7.48
  10   2 -29   -0.00    6.38
 -10  -2  29   -0.00    7.31
 -10   2  30   10.95    7.65
 -10  -2  30    4.84    7.55
 -10   2  31   -0.00    8.14
 -10  -2  31   -0.00    6.53
 -10   2  32    5.35    8.31
 -10  -2  32    4.54    8.94
  10  -3  -1    2.33    4.61
  10  -3  -1    1.50    5.80
  10   3  -1   10.61    5.96
  10   3  -1    0.00    4.86
 -10  -3   1   10.59    6.40
 -10   3   2   49.10   12.45
  10  -3  -2   51.32   12.19
  10  -3  -2   67.95   13.71
  10   3  -2   72.48   12.12
  10   3  -2   93.67   14.15
 -10  -3   2   66.24   12.24
 -10   3   3   51.34   11.87
  10  -3  -3   56.76   11.74
  10  -3  -3   47.20   11.88
  10   3  -3   30.05    9.42
 -10  -3   3   44.53   10.11
 -10   3   4    0.33    4.56
  10  -3  -4    0.94    4.99
  10  -3  -4   -0.00    6.88
  10   3  -4    0.00    4.85
 -10  -3   4   -0.00    5.05
 -10   3   5    8.60    6.29
  10  -3  -5   10.77    6.48
  10  -3  -5    3.91    7.70
  10   3  -5    0.00    4.50
 -10  -3   5   11.22    6.09
 -10   3   6   13.00    7.48
  10  -3  -6   14.78    6.95
  10  -3  -6   29.79   10.28
  10   3  -6   10.34    7.72
 -10  -3   6   24.33    8.25
 -10   3   7   16.69    7.77
  10  -3  -7    7.41    6.14
  10  -3  -7   18.72    8.52
  10   3  -7    9.93    6.23
 -10  -3   7    2.54    5.16
 -10   3   8   35.11   10.40
  10  -3  -8   38.71   11.47
  10   3  -8   25.92    9.04
 -10   3   9    0.00    5.27
  10  -3  -9    3.21    6.50
  10   3  -9    2.09    5.54
 -10   3  10    3.00    6.03
  10  -3 -10    3.40    6.44
  10   3 -10   -0.00    5.88
 -10   3  11   18.60    8.55
  10  -3 -11    0.00    6.33
  10   3 -11   19.21    8.24
 -10  -3  11   10.42    6.93
 -10   3  12   47.08   12.15
  10  -3 -12   14.09    8.66
  10   3 -12   33.81   10.07
 -10  -3  12   27.48    9.28
 -10   3  13   -0.00    6.03
  10  -3 -13    3.57    6.89
  10   3 -13    2.30    5.87
 -10  -3  13    2.16    5.56
 -10   3  14    0.53    5.85
  10  -3 -14    1.92    5.59
  10   3 -14    0.00    4.99
 -10  -3  14    2.85    5.42
 -10   3  15    1.73    5.45
  10  -3 -15   -0.00    5.55
  10   3 -15   -0.00    5.72
 -10  -3  15    8.60    6.37
 -10   3  16   19.97    8.89
  10  -3 -16   23.11    9.67
  10   3 -16   25.03   10.43
 -10  -3  16   16.78    8.32
 -10   3  17   18.13    9.89
  10  -3 -17   11.79    7.86
  10   3 -17   26.48    9.88
 -10  -3  17    2.22    6.55
 -10   3  18   30.30    9.99
  10  -3 -18   17.97    9.49
  10   3 -18    9.79    7.69
 -10  -3  18    8.57    7.06
 -10   3  19    0.92    6.38
  10  -3 -19    3.17    7.64
  10   3 -19   -0.00    6.19
 -10  -3  19   -0.00    6.50
 -10   3  20    2.28    6.27
  10  -3 -20    1.98    7.53
  10   3 -20    0.00    6.24
 -10  -3  20   -0.00    5.81
 -10   3  21   39.12   10.79
  10  -3 -21    2.18    8.05
  10   3 -21    5.73    7.53
 -10  -3  21   13.04    9.07
 -10   3  22   30.03   10.85
  10   3 -22   28.22   10.79
 -10  -3  22   57.90   13.94
 -10   3  23   -0.00    6.80
  10   3 -23   -0.00    7.13
 -10  -3  23    6.61    6.58
 -10   3  24    4.10    6.37
  10   3 -24   -0.00    6.00
 -10  -3  24    3.39    6.82
 -10   3  25   -0.00    5.62
  10   3 -25    6.93    7.18
 -10  -3  25   -0.00    6.80
 -10   3  26   11.04    7.97
  10   3 -26    1.83    6.46
 -10  -3  26   18.93    9.63
 -10   3  27    7.71    7.82
  10   3 -27   13.73    8.57
 -10  -3  27    5.94    6.73
 -10   3  28    2.64    6.09
  10   3 -28    2.51    6.95
 -10  -3  28   10.79    9.47
 -10   3  29    2.44    6.44
  10   3 -29   -0.00    7.27
 -10  -3  29    0.00    6.29
 -10   3  30    5.28    7.77
  10   3 -30   -0.00    6.62
 -10  -3  30   -0.00    7.92
 -10   3  31    1.23    7.27
  10   3 -31    3.21    7.09
 -10  -3  31    5.23    8.72
 -10  -3  32   10.12    8.91
  10  -4  -1   -0.00    5.78
  10  -4  -1    5.92    6.85
  10   4  -1    3.44    4.62
  10   4  -1    0.00    4.61
 -10  -4   1    0.11    3.56
  10  -4  -2    0.00    5.36
  10  -4  -2    0.00    6.33
  10   4  -2   -0.00    4.17
 -10  -4   2   -0.00    4.78
 -10   4   3    0.04    6.19
  10  -4  -3   -0.00    4.43
  10  -4  -3    4.30    6.41
  10   4  -3   12.96    6.92
 -10  -4   3   10.39    5.92
 -10   4   4   85.75   15.92
  10  -4  -4   82.01   14.74
  10  -4  -4   56.17   13.74
  10   4  -4   67.67   12.80
 -10  -4   4   79.14   12.93
 -10   4   5   24.71    9.69
  10  -4  -5   18.09    8.92
  10  -4  -5   25.80    9.53
  10   4  -5   36.12    9.11
 -10  -4   5   35.69    8.95
 -10   4   6   29.10   10.15
  10  -4  -6   21.82    8.59
  10   4  -6   42.42    9.98
 -10  -4   6   50.90   10.25
 -10   4   7    0.15    5.07
  10  -4  -7    3.78    5.93
  10   4  -7   -0.00    6.05
 -10  -4   7    0.00    5.02
 -10   4   8   70.14   14.00
  10  -4  -8   64.20   13.39
  10   4  -8   56.98   12.42
 -10  -4   8   72.04   13.28
 -10   4   9   20.48    8.31
  10   4  -9    0.03    4.97
 -10   4  10   10.32    6.96
  10   4 -10   13.36    7.49
 -10   4  11    9.82    7.38
  10   4 -11    1.25    5.11
 -10   4  12   -0.00    6.42
  10   4 -12   -0.00    5.31
 -10  -4  12    9.56    6.31
 -10   4  13    2.89    6.30
  10   4 -13    5.69    5.42
 -10  -4  13    3.60    6.06
 -10   4  14   21.49    9.04
  10   4 -14   14.12    7.46
 -10  -4  14    9.94    7.18
 -10   4  15    0.00    5.67
  10  -4 -15   14.73    9.89
  10   4 -15   17.74    7.85
 -10  -4  15    8.83    6.66
 -10   4  16   25.76    9.77
  10  -4 -16    9.89    8.43
  10   4 -16   11.38    7.69
 -10  -4  16    3.84    7.13
 -10   4  17    2.04    6.09
  10  -4 -17    0.00    6.84
  10   4 -17   -0.00    6.46
 -10  -4  17    4.30    6.38
 -10   4  18    6.15    5.76
  10  -4 -18    1.19    6.85
  10   4 -18   -0.00    7.24
 -10  -4  18    2.45    6.25
 -10   4  19   -0.00    7.15
  10  -4 -19   13.59    8.56
  10   4 -19   17.92    8.47
 -10  -4  19    7.98    6.79
 -10   4  20   30.33   10.29
  10   4 -20   21.63    9.90
 -10  -4  20   19.34    9.82
 -10   4  21    9.14    8.56
  10   4 -21   11.10    8.08
 -10  -4  21   19.47    9.51
 -10   4  22   10.33    8.35
  10   4 -22   -0.00    6.56
 -10  -4  22    1.40    6.54
 -10   4  23   10.70    7.90
  10   4 -23   12.87    9.01
 -10  -4  23    7.47    7.41
 -10   4  24   12.01    7.73
  10   4 -24    4.85    7.79
 -10  -4  24    0.68    6.64
 -10   4  25    5.73    7.18
  10   4 -25    0.00    7.60
 -10  -4  25    3.10    7.77
 -10   4  26    0.00    8.02
  10   4 -26    1.37    7.89
 -10  -4  26    5.60    7.67
 -10   4  27   -0.00    6.67
  10   4 -27    2.38    6.47
 -10  -4  27   -0.00    7.45
 -10   4  28    6.62    7.52
  10   4 -28    6.85    7.92
 -10  -4  28    4.25    7.55
 -10   4  29   -0.00    6.86
  10   4 -29   14.98    9.50
 -10  -4  29    6.87    7.78
 -10   4  30   -0.00    5.69
  10   4 -30   -0.00    8.63
 -10  -4  30    2.37    6.66
 -10   4  31   -0.00    6.48
  10   4 -31    2.68    7.06
 -10  -4  31    7.32    8.13
  10   4 -32   -0.00    8.00
 -10  -4  32    3.38    8.98
  10  -5  -1   43.43   11.55
  10  -5  -1   39.20   11.52
  10   5  -1   51.84    9.67
  10   5  -1   50.76   10.32
 -10  -5   1   37.24    8.78
  10  -5  -2  183.96   23.49
  10  -5  -2  131.36   22.06
  10   5  -2  143.61   19.73
 -10  -5   2  168.50   20.12
  10  -5  -3   14.40    8.08
  10   5  -3    8.66    5.39
 -10  -5   3   20.86    6.79
 -10   5   4    0.00    6.72
 -10   5   4    1.34    6.25
  10  -5  -4    4.05    5.88
  10   5  -4    2.61    5.32
 -10  -5   4   -0.00    3.99
 -10   5   5    0.00    6.20
 -10   5   5    1.68    6.17
  10  -5  -5    7.65    6.96
  10   5  -5    6.12    5.88
 -10  -5   5    3.26    5.13
 -10   5   6   27.13    9.69
 -10   5   6   32.85   10.16
  10  -5  -6   17.57    8.18
  10   5  -6   24.08    8.33
 -10  -5   6   23.51    8.21
 -10   5   7   32.60   10.63
 -10   5   7   37.83   11.15
  10  -5  -7   33.29   10.47
  10   5  -7   24.10    8.31
 -10  -5   7   44.75   10.17
 -10   5   8   19.18    8.23
 -10   5   8   46.82   11.79
  10  -5  -8    9.60    7.29
  10   5  -8   14.66    7.07
 -10  -5   8   26.77    7.76
 -10   5   9    1.29    6.00
  10  -5  -9    2.34    5.96
  10   5  -9    0.92    3.86
 -10   5  10   -0.00    6.43
  10   5 -10    3.17    5.06
 -10   5  11   15.82    9.72
  10   5 -11    9.73    5.83
 -10   5  12   46.38   12.17
  10   5 -12   27.39    9.83
 -10  -5  12   45.28   10.72
 -10   5  13   13.25    7.70
  10   5 -13    6.68    6.63
 -10  -5  13   15.49    7.59
 -10   5  14    0.41    5.11
  10   5 -14   -0.00    5.88
 -10  -5  14    0.17    5.37
 -10   5  15    4.32    7.20
  10   5 -15   -0.00    5.86
 -10  -5  15    7.15    6.51
 -10   5  16   -0.00    6.87
  10   5 -16   -0.00    6.33
 -10  -5  16    4.73    6.58
 -10   5  17   37.01   10.90
  10   5 -17   30.72   10.45
 -10  -5  17   15.01    8.35
 -10   5  18    9.48    7.96
  10   5 -18    1.79    6.54
 -10  -5  18   16.14    7.76
 -10   5  19   -0.00    6.22
  10   5 -19    0.72    6.03
 -10  -5  19    3.74    6.01
 -10   5  20   -0.00    5.79
  10   5 -20    8.23    7.93
 -10  -5  20    1.94    5.91
 -10   5  21   13.15    9.21
  10   5 -21    3.07    6.42
 -10  -5  21    5.78    7.93
 -10   5  22    7.90    8.16
  10   5 -22   17.47    8.63
 -10  -5  22   24.10    9.99
 -10   5  23   -0.00    7.07
  10   5 -23    7.15    7.49
 -10  -5  23   14.24    8.56
 -10   5  24   -0.00    8.80
  10   5 -24   -0.00    5.84
 -10  -5  24   -0.00    7.73
 -10   5  25   -0.00    8.37
  10   5 -25   -0.00    6.67
 -10  -5  25    3.59    6.35
 -10   5  26   -0.00    8.40
  10   5 -26    1.47    7.21
 -10  -5  26    1.94    8.42
 -10   5  27   10.18    7.75
  10   5 -27   10.91    9.24
 -10  -5  27   13.06    9.94
 -10   5  28    1.89    5.47
  10   5 -28    0.00    9.21
 -10  -5  28    7.55    9.15
 -10   5  29   -0.00    7.72
  10   5 -29   -0.00    6.92
 -10  -5  29    4.75    7.45
 -10   5  30    2.22    6.76
  10   5 -30   -0.00    6.80
 -10  -5  30   -0.00    6.79
  10   5 -31    0.00    7.62
 -10  -5  31   -0.00    8.47
  10   5 -32   -0.00    6.62
 -10  -5  32    5.77    8.64
  10   5 -33   -0.00    7.08
  10  -6  -1   -0.00    6.62
  10  -6  -1   -0.00    7.04
  10   6  -1    2.76    4.46
  10  -6  -2   11.96    7.51
  10   6  -2    6.62    5.13
 -10   6   3   10.76    8.01
  10  -6  -3    3.05    6.78
  10   6  -3    8.06    6.08
 -10   6   4   15.05    8.36
  10  -6  -4   -0.00    6.09
  10   6  -4    3.53    5.27
 -10   6   5   -0.00    6.32
 -10   6   5   24.35    9.99
  10  -6  -5   23.59    8.80
  10   6  -5   18.20    7.08
 -10  -6   5   15.87    6.24
 -10   6   6   24.43    9.69
 -10   6   6   18.73    8.93
  10  -6  -6    5.79    7.42
  10   6  -6   18.59    6.78
 -10  -6   6   24.85    7.95
 -10   6   7    4.69    6.22
 -10   6   7    0.00    5.52
  10  -6  -7    7.02    7.07
  10   6  -7    4.23    4.65
 -10  -6   7   -0.00    4.24
 -10   6   8   -0.00    7.54
 -10   6   8    7.55    6.41
  10  -6  -8    0.00    5.86
  10   6  -8   -0.00    4.52
 -10  -6   8    8.08    5.65
 -10   6   9   31.46   11.11
  10  -6  -9   40.96   11.15
  10   6  -9   30.73    8.88
 -10  -6   9   33.65    9.34
 -10   6  10   31.78   11.19
  10  -6 -10   11.62    6.95
  10   6 -10   26.49    8.46
 -10   6  11    1.26    6.08
  10  -6 -11    4.97    5.01
  10   6 -11   -0.00    5.91
 -10   6  12    0.00    6.71
  10   6 -12    4.17    6.25
 -10  -6  12    6.73    6.28
 -10   6  13    8.81    8.16
  10   6 -13   13.65    7.76
 -10  -6  13   11.44    7.12
 -10   6  14   -0.00    7.22
  10   6 -14    0.00    5.69
 -10  -6  14    4.37    6.05
 -10   6  15   20.37    9.22
  10   6 -15   15.28    7.55
 -10  -6  15   14.99    7.82
 -10   6  16    0.00    6.00
  10   6 -16    5.28    6.42
 -10  -6  16   10.32    7.17
 -10   6  17    2.18    7.03
  10   6 -17    0.80    5.32
 -10  -6  17    5.42    7.23
 -10   6  18   17.32    8.20
  10   6 -18    3.42    6.70
 -10  -6  18    5.40    6.27
 -10   6  19   17.30    8.42
  10   6 -19   19.90    8.71
 -10  -6  19    5.35    6.89
 -10   6  20    0.47    4.82
  10   6 -20   -0.00    6.04
 -10  -6  20    1.50    6.51
 -10   6  21    1.81    5.35
  10   6 -21   -0.00    5.43
 -10  -6  21    4.80    6.93
 -10   6  22   -0.00    5.91
  10   6 -22    0.00    6.04
 -10  -6  22    0.10    6.83
 -10   6  23   17.38    9.29
  10   6 -23    6.46    7.85
 -10  -6  23    8.38    8.55
 -10   6  24    6.36    7.66
  10   6 -24    1.52    5.39
 -10  -6  24    3.86    6.86
 -10   6  25    5.08    7.06
  10   6 -25    3.44    6.86
 -10  -6  25    7.31    7.97
 -10   6  26    8.79    7.77
  10   6 -26   -0.00    6.21
 -10  -6  26    0.00    7.21
 -10   6  27    5.41    6.56
  10   6 -27   -0.00    6.48
 -10  -6  27   -0.00    7.00
 -10   6  28   -0.00    8.30
  10   6 -28   -0.00    8.04
 -10  -6  28    5.56    7.72
 -10   6  29   15.06   10.26
  10   6 -29    3.06    7.26
 -10  -6  29    2.44    7.77
  10   6 -30    2.52    6.86
 -10  -6  30   -0.00    6.74
  10   6 -31    6.50    9.08
 -10  -6  31    6.52    9.12
  10   6 -32    0.00    8.43
  10   6 -33    1.81    7.57
  10   6 -34   -0.00    7.14
  10  -7  -1   61.07   13.68
  10   7  -1   59.02   10.68
 -10   7   2   -0.00    6.88
  10  -7  -2    2.15    6.36
  10   7  -2    1.58    4.67
 -10   7   3   11.86    7.94
  10  -7  -3   40.43   10.90
  10   7  -3   16.37    6.95
 -10   7   4   -0.00    5.44
  10  -7  -4    1.30    5.49
  10   7  -4    0.88    3.93
 -10   7   5   42.07   12.22
  10  -7  -5   66.53   13.35
  10   7  -5   35.15    8.89
 -10   7   6   20.89    8.66
 -10   7   6   12.19    8.12
  10  -7  -6    7.04    5.77
  10   7  -6    5.47    5.51
 -10   7   7   24.52    8.95
  10  -7  -7   34.97   10.29
  10   7  -7   18.07    7.63
 -10   7   8   14.82    7.82
  10  -7  -8   18.69    8.84
  10   7  -8    6.77    6.21
 -10   7   9   -0.00    5.95
  10  -7  -9    0.00    6.25
  10   7  -9    4.14    5.09
 -10   7  10    0.83    6.38
  10  -7 -10    0.00    5.88
  10   7 -10    4.21    5.62
 -10   7  11    8.57    7.47
  10  -7 -11    0.72    6.30
  10   7 -11    8.14    6.70
 -10   7  12   11.66    8.94
  10  -7 -12    0.05    5.74
  10   7 -12    6.14    5.42
 -10   7  13   34.69   11.58
  10  -7 -13   14.68    8.21
  10   7 -13   21.70    8.52
 -10  -7  13   55.59   11.66
 -10   7  14    1.96    6.85
  10   7 -14    2.25    6.32
 -10  -7  14   -0.00    5.44
 -10   7  15    4.21    7.70
  10   7 -15    4.73    6.40
 -10  -7  15    0.00    5.39
 -10   7  16    0.00    6.01
  10   7 -16    2.57    6.42
 -10  -7  16    4.45    6.40
 -10   7  17   27.23   10.05
  10   7 -17   12.51    7.41
 -10  -7  17    6.30    6.85
 -10   7  18   -0.00    5.90
  10   7 -18    1.93    5.95
 -10  -7  18    0.00    5.76
 -10   7  19    2.71    5.43
  10   7 -19    3.57    6.19
 -10  -7  19    9.65    7.63
 -10   7  20    7.36    6.34
  10   7 -20    0.93    4.60
 -10  -7  20    3.99    7.55
 -10   7  21    3.44    6.11
  10   7 -21    0.98    6.01
 -10  -7  21    2.98    6.64
 -10   7  22    6.58    6.69
  10   7 -22   12.58    7.61
 -10  -7  22    2.39    7.05
 -10   7  23    8.63    8.30
  10   7 -23    6.11    6.75
 -10  -7  23    8.68    8.31
 -10   7  24    5.86    7.46
  10   7 -24    3.49    6.81
 -10  -7  24   -0.00    6.46
 -10   7  25   -0.00    6.65
  10   7 -25   11.24    7.66
 -10  -7  25    0.94    7.10
 -10   7  26   -0.00    7.18
  10   7 -26    1.15    6.04
 -10  -7  26   -0.00    7.73
 -10   7  27    4.34    7.99
  10   7 -27   -0.00    6.43
 -10  -7  27    7.28    7.92
 -10   7  28    5.99    8.21
  10   7 -28   -0.00    5.22
 -10  -7  28   -0.00    7.54
  10   7 -29   -0.00    5.69
 -10  -7  29   -0.00    8.11
  10   7 -30   -0.00    6.26
 -10  -7  30    9.00    8.83
  10   7 -31   14.45    9.21
 -10  -7  31    2.10    8.48
  10   7 -32   -0.00    7.58
  10  -8  -1    1.61    6.27
  10   8  -1    4.30    4.78
  10  -8  -2    2.48    5.91
  10   8  -2    6.32    4.52
  10  -8  -3   39.73   11.18
  10   8  -3   34.45    8.20
  10  -8  -4   15.54    7.51
  10   8  -4    5.57    5.63
  10  -8  -5   39.24   11.54
  10   8  -5   32.69    8.63
 -10   8   6   13.34    8.18
  10  -8  -6    7.33    6.87
  10   8  -6    9.88    6.01
 -10   8   7    3.80    6.95
  10  -8  -7    6.01    6.78
  10   8  -7   -0.00    5.04
 -10   8   8    4.76    7.47
 -10   8   8   -0.00    6.17
  10  -8  -8   -0.00    5.63
  10   8  -8    3.36    4.88
 -10   8   9   14.66    8.40
 -10   8   9   15.03    8.16
  10  -8  -9   16.26    8.41
  10   8  -9    4.90    5.78
 -10   8  10    0.08    5.99
 -10   8  10    0.00    5.74
  10  -8 -10    0.68    5.43
  10   8 -10   10.95    6.00
 -10   8  11   19.29    8.95
  10  -8 -11   25.23    9.27
  10   8 -11   16.30    6.98
 -10   8  12   -0.00    5.30
  10  -8 -12    5.66    5.68
  10   8 -12    3.61    5.82
 -10   8  13    3.91    6.40
  10  -8 -13    5.68    6.20
  10   8 -13    4.00    5.45
 -10   8  14   -0.00    7.03
  10  -8 -14    1.03    6.35
  10   8 -14    0.01    5.03
 -10   8  15    8.65    7.72
  10  -8 -15   20.89    8.75
  10   8 -15    6.81    6.69
 -10   8  16   -0.00    6.06
  10   8 -16   -0.00    5.39
 -10   8  17    4.17    6.59
  10   8 -17    0.69    4.92
 -10  -8  17    3.95    6.47
 -10   8  18    4.14    7.19
  10   8 -18    0.00    5.63
 -10  -8  18   -0.00    7.46
 -10   8  19   14.35    8.07
  10   8 -19    6.29    6.24
 -10  -8  19   35.65   10.95
 -10   8  20    0.63    5.82
  10   8 -20    0.59    5.60
 -10  -8  20   -0.00    6.24
 -10   8  21   17.38    9.17
  10   8 -21    0.00    5.70
 -10  -8  21   10.55    7.76
 -10   8  22   -0.00    6.98
  10   8 -22   -0.00    6.49
 -10  -8  22    2.90    7.09
 -10   8  23   15.79    8.54
  10   8 -23    0.60    6.29
 -10  -8  23    3.14    8.17
 -10   8  24   -0.00    7.20
  10   8 -24   -0.00    4.72
 -10  -8  24    0.00    7.32
 -10   8  25    8.48    8.18
  10   8 -25    7.45    7.30
 -10  -8  25    3.03    7.94
 -10   8  26   -0.00    6.74
  10   8 -26    2.58    6.27
 -10  -8  26   -0.00    7.97
 -10   8  27   -0.00    5.52
  10   8 -27   -0.00    6.31
 -10  -8  27   -0.00    8.28
  10   8 -28   -0.00    6.53
 -10  -8  28    1.76    8.29
  10   8 -29   -0.00    6.04
 -10  -8  29    5.74    8.19
  10   8 -30    3.83    7.12
 -10  -8  30    0.91    8.48
 -10   9   1   20.82   10.38
  10  -9  -1   34.53   11.23
  10   9  -1   37.51    8.04
 -10   9   2    4.37    7.33
  10  -9  -2    5.90    6.12
  10   9  -2    8.03    5.06
 -10   9   3   12.20    8.06
  10  -9  -3   23.29    8.77
  10   9  -3   23.17    6.31
 -10   9   4   -0.00    6.38
  10  -9  -4   -0.00    5.96
  10   9  -4   -0.00    3.84
 -10   9   5    8.21    8.00
  10  -9  -5   21.28    8.25
  10   9  -5    4.68    5.49
 -10   9   6    0.24    6.81
  10  -9  -6    3.61    6.17
  10   9  -6   -0.00    4.65
 -10   9   7   38.14   11.83
  10  -9  -7   57.41   12.82
  10   9  -7   23.67    7.66
 -10   9   8    3.33    7.40
  10  -9  -8   14.51    7.91
  10   9  -8    5.22    5.32
 -10   9   9   -0.00    6.93
 -10   9   9   -0.00    7.92
  10  -9  -9    7.33    6.65
  10   9  -9    1.25    4.28
 -10   9  10   11.05    7.82
 -10   9  10    3.92    6.28
  10  -9 -10    5.84    7.28
  10   9 -10    1.00    4.92
 -10   9  11   18.80    9.14
 -10   9  11   19.62    9.15
  10  -9 -11   12.15    8.06
  10   9 -11   14.53    7.03
 -10   9  12    6.29    6.97
 -10   9  12    2.59    5.70
  10  -9 -12   -0.00    6.48
  10   9 -12   -0.00    4.66
 -10   9  13   -0.00    6.78
  10  -9 -13    1.98    5.72
  10   9 -13    0.94    4.96
 -10   9  14    1.06    5.83
  10  -9 -14    0.00    5.03
  10   9 -14   -0.00    4.40
 -10   9  15    2.08    6.88
  10  -9 -15    2.83    5.59
  10   9 -15    4.14    5.04
 -10   9  16    0.16    5.98
  10  -9 -16    0.00    5.55
  10   9 -16    0.00    5.61
 -10   9  17   13.74    8.93
  10  -9 -17   41.54   11.05
  10   9 -17   28.64    9.83
 -10   9  18   -0.00    7.22
  10   9 -18    3.80    6.10
 -10   9  19    0.17    6.80
  10   9 -19    1.51    6.60
 -10   9  20    0.00    6.07
  10   9 -20   -0.00    5.28
 -10   9  21   -0.00    6.79
  10   9 -21    0.00    6.54
 -10   9  22   -0.00    7.25
  10   9 -22   -0.00    4.99
 -10   9  23   12.85    8.69
  10   9 -23    2.86    6.22
 -10   9  24    0.00    6.27
  10   9 -24   -0.00    6.23
 -10  -9  24    5.27    8.47
 -10   9  25    2.23    7.55
  10   9 -25    7.37    6.99
 -10  -9  25    5.17    8.59
 -10   9  26   -0.00    6.58
  10   9 -26   -0.00    5.14
 -10  -9  26   -0.00    7.48
  10   9 -27   -0.00    6.17
 -10  -9  27    0.59    7.96
 -10  -9  28   -0.00    8.61
 -10  -9  29    4.74    9.93
 -10  -9  30    2.95    8.95
 -10  10   1    8.13    7.91
  10 -10  -1   -0.00    5.71
  10  10  -1    9.53    4.60
 -10  10   2   -0.00    4.90
  10 -10  -2    1.99    5.41
  10  10  -2    1.16    3.38
 -10  10   3   21.69    9.45
  10 -10  -3    5.51    7.75
  10  10  -3    6.63    4.64
 -10  10   4   -0.00    7.22
  10 -10  -4    7.85    7.36
  10  10  -4    0.35    3.91
 -10  10   5   35.63   11.97
  10 -10  -5   42.59   11.93
  10  10  -5   28.36    7.63
 -10  10   6   -0.00    5.85
  10 -10  -6   -0.00    6.12
  10  10  -6   -0.00    4.37
 -10  10   7   14.98    9.69
  10 -10  -7    8.27    6.42
  10  10  -7    8.09    5.00
 -10  10   8   -0.00    5.99
  10 -10  -8   -0.00    6.54
  10  10  -8    0.35    4.57
 -10  10   9   13.23    9.75
  10 -10  -9   20.13   10.12
  10  10  -9   26.02    7.86
 -10  10  10    2.24    6.93
  10 -10 -10   -0.00    5.09
  10  10 -10    6.86    5.27
 -10  10  11   -0.00    7.49
 -10  10  11    0.98    4.61
  10 -10 -11    0.00    6.50
  10  10 -11    1.82    4.93
 -10  10  12   -0.00    6.09
 -10  10  12    0.35    5.89
  10 -10 -12   -0.00    6.24
  10  10 -12   -0.00    4.67
 -10  10  13    4.06    6.82
 -10  10  13   23.07    9.72
  10 -10 -13   13.24    8.11
  10  10 -13   27.10    8.12
 -10  10  14   -0.00    7.17
  10 -10 -14    5.44    6.49
  10  10 -14    1.97    5.64
 -10  10  15   14.50    8.56
  10 -10 -15   14.70    8.94
  10  10 -15    8.36    6.19
 -10  10  16    6.07    6.89
  10 -10 -16    9.50    7.17
  10  10 -16    2.43    5.54
 -10  10  17    5.04    6.70
  10 -10 -17   -0.00    5.76
  10  10 -17    8.32    6.38
 -10  10  18   -0.00    5.60
  10 -10 -18   -0.00    6.00
  10  10 -18    2.17    5.89
 -10  10  19    5.65    6.56
  10 -10 -19    2.28    6.22
  10  10 -19   -0.00    5.52
 -10  10  20    0.62    5.57
  10 -10 -20    1.53    6.24
  10  10 -20    1.46    5.17
 -10  10  21    7.52    7.42
  10  10 -21   -0.00    6.48
 -10  10  22    0.43    5.45
  10  10 -22   -0.00    4.98
 -10  10  23    7.15    7.45
  10  10 -23    2.80    6.85
 -10  10  24    4.16    6.97
  10  10 -24    2.03    5.59
 -10  11   1   12.17    7.60
  10 -11  -1   13.44    9.06
  10  11  -1    6.94    4.58
 -10  11   2    3.03    7.08
  10 -11  -2    0.89    5.07
  10  11  -2   -0.00    3.66
 -10  11   3    8.28    7.57
  10 -11  -3    7.19    6.98
  10  11  -3   10.57    4.93
 -10  11   4   -0.00    5.74
  10 -11  -4   -0.00    5.96
  10  11  -4    0.09    3.98
 -10  11   5    0.47    6.05
  10 -11  -5    9.34    7.37
  10  11  -5    1.21    4.22
 -10  11   6    3.25    6.92
  10 -11  -6    0.00    5.96
  10  11  -6    0.33    4.43
 -10  11   7   42.80   12.96
  10 -11  -7   37.76   11.59
  10  11  -7   28.87    8.06
 -10  11   8    8.62    7.74
  10 -11  -8   11.44    7.55
  10  11  -8    2.74    5.16
 -10  11   9    0.78    5.72
  10 -11  -9   -0.00    6.53
  10  11  -9    4.30    5.67
 -10  11  10   -0.00    6.90
  10 -11 -10    0.29    5.60
  10  11 -10   -0.00    4.71
 -10  11  11   27.73   10.65
  10 -11 -11   11.05    8.29
  10  11 -11   15.20    7.31
 -10  11  12    4.31    6.25
  10 -11 -12   11.42    7.88
  10  11 -12    1.30    5.01
 -10  11  13    1.86    6.04
 -10  11  13    3.32    6.47
  10 -11 -13    1.31    6.25
  10  11 -13    3.41    5.99
 -10  11  14   -0.00    7.14
 -10  11  14    0.00    5.73
  10 -11 -14    3.69    7.15
  10  11 -14    5.15    5.43
 -10  11  15    8.05    8.17
  10 -11 -15    0.72    6.04
  10  11 -15    2.90    5.42
 -10  11  16    3.86    7.45
  10 -11 -16    2.32    6.88
  10  11 -16    2.29    5.98
 -10  11  17   12.12    7.80
  10 -11 -17    1.03    6.71
  10  11 -17   16.83    8.25
 -10  11  18   -0.00    6.67
  10 -11 -18    4.49    7.97
  10  11 -18    2.32    5.37
 -10  11  19   -0.00    7.68
  10 -11 -19    7.57    6.62
  10  11 -19    2.00    5.85
 -10  11  20    1.93    6.72
  10 -11 -20   -0.00    5.78
  10  11 -20    6.51    6.57
 -10  11  21    8.47    7.97
  10 -11 -21    7.59    7.26
 -10  11  22   -0.00    6.26
  10 -11 -22    2.67    5.84
 -10  11  23    3.29    7.10
  10 -11 -23    4.48    5.95
 -10  12   1   -0.00    6.54
  10 -12  -1   -0.00    6.29
  10  12  -1   -0.00    3.67
 -10  12   2    6.96    7.47
  10 -12  -2   13.91    8.59
  10  12  -2    2.22    3.68
 -10  12   3   12.13    8.44
  10 -12  -3   -0.00    7.16
  10  12  -3   13.24    5.84
 -10  12   4   10.35    7.87
  10 -12  -4   -0.00    6.48
  10  12  -4    0.81    4.38
 -10  12   5    2.28    6.28
  10 -12  -5   11.42    7.61
  10  12  -5    5.72    4.73
 -10  12   6   -0.00    6.44
  10 -12  -6    3.14    7.04
  10  12  -6    2.22    4.18
 -10  12   7    9.87    8.40
  10 -12  -7   -0.00    7.89
  10  12  -7    5.26    5.24
 -10  12   8    5.02    7.21
  10 -12  -8   -0.00    6.11
  10  12  -8   -0.00    5.10
 -10  12   9   22.85   10.57
  10 -12  -9   20.54    9.42
  10  12  -9    6.48    5.47
 -10  12  10   -0.00    7.47
  10 -12 -10    0.00    5.19
  10  12 -10    0.66    4.81
 -10  12  11   -0.00    6.30
  10 -12 -11    0.26    6.08
  10  12 -11    6.66    6.09
 -10  12  12    5.08    6.79
  10 -12 -12   -0.00    6.35
  10  12 -12    2.78    5.22
 -10  12  13    1.90    5.29
  10 -12 -13    3.22    6.58
  10  12 -13    1.86    5.75
 -10  12  14   -0.00    5.80
  10 -12 -14    0.00    5.79
  10  12 -14    3.06    5.53
 -10  12  15    8.26    8.76
 -10  12  15   23.86   10.17
  10 -12 -15    2.49    6.78
  10  12 -15    7.07    6.38
 -10  12  16    7.41    7.19
 -10  12  16   -0.00    5.27
  10 -12 -16   -0.00    5.32
  10  12 -16    0.00    5.83
 -10  12  17    3.41    5.48
  10 -12 -17    0.00    6.26
  10  12 -17    0.18    5.83
 -10  12  18   -0.00    6.63
  10 -12 -18    7.24    7.48
 -10  12  19    7.08    7.82
  10 -12 -19    3.67    7.29
 -10  12  20   -0.00    8.07
  10 -12 -20    4.14    6.75
  10 -12 -21   -0.00    5.90
 -10  13   1   -0.00    7.63
  10 -13  -1    8.04    7.02
  10  13  -1    0.83    3.62
 -10  13   2   11.65    8.37
  10 -13  -2    3.27    5.15
  10  13  -2   -0.00    3.89
 -10  13   3    4.38    7.55
  10 -13  -3   11.22    7.42
  10  13  -3    1.88    4.60
 -10  13   4    0.96    5.81
  10 -13  -4    0.00    6.60
  10  13  -4    4.15    4.46
 -10  13   5   -0.00    7.20
  10 -13  -5   12.26    7.49
  10  13  -5    4.22    4.55
 -10  13   6   -0.00    6.36
  10 -13  -6    4.91    7.90
  10  13  -6   -0.00    4.00
 -10  13   7    2.23    6.99
  10 -13  -7    1.25    7.13
  10  13  -7    4.65    5.15
 -10  13   8    2.26    6.87
  10 -13  -8   -0.00    6.04
  10  13  -8   -0.00    4.14
 -10  13   9    0.00    6.67
  10 -13  -9   -0.00    7.12
  10  13  -9   -0.00    4.08
 -10  13  10    3.18    6.91
  10 -13 -10   -0.00    6.66
  10  13 -10    3.54    5.64
 -10  13  11   -0.00    6.46
  10 -13 -11    0.41    6.31
  10  13 -11   -0.00    4.71
 -10  13  12   11.91    8.75
  10 -13 -12   10.66    7.69
  10  13 -12    6.56    6.63
 -10  13  13    4.56    8.40
  10 -13 -13    3.30    5.97
  10  13 -13    4.57    5.72
 -10  13  14    0.00    6.15
  10 -13 -14   -0.00    7.18
 -10  13  15    1.09    6.02
  10 -13 -15    0.45    5.84
 -10  13  16    0.20    5.88
  10 -13 -16    3.73    6.92
 -10  13  17   23.64    9.94
 -10  13  17   -0.00    6.67
  10 -13 -17    6.80    7.27
 -10  13  18    0.00    5.99
  10 -13 -18   -0.00    7.41
 -10  14   1    1.91    7.78
  10 -14  -1    3.26    5.90
  10  14  -1    0.00    3.19
 -10  14   2    0.00    6.75
  10 -14  -2    1.79    6.26
  10  14  -2    2.39    3.96
 -10  14   3   -0.00    7.99
  10 -14  -3    1.79    5.22
  10  14  -3    2.60    3.96
 -10  14   4   -0.00    6.76
  10 -14  -4   -0.00    7.10
  10  14  -4   -0.00    4.11
 -10  14   5    4.30    6.48
  10 -14  -5   10.48    7.33
  10  14  -5   -0.00    3.92
 -10  14   6    5.75    6.98
  10 -14  -6    1.57    6.73
  10  14  -6    5.38    4.47
 -10  14   7   -0.00    7.23
  10 -14  -7    0.00    5.64
  10  14  -7   -0.00    4.52
 -10  14   8    9.48    8.46
  10 -14  -8    1.22    6.21
  10  14  -8   13.08    5.72
 -10  14   9   -0.00    7.86
  10 -14  -9    2.15    7.49
 -10  14  10   -0.00    6.64
  10 -14 -10    5.20    7.19
 -10  14  11    9.39    8.83
  10 -14 -11    2.81    6.89
 -10  14  12    5.01    8.14
  10 -14 -12    4.82    6.55
 -10  14  13   -0.00    6.51
  10 -14 -13   -0.00    6.05
 -10  14  14   -0.00    5.91
 -10  14  15   -0.00    6.99
 -10  14  16   13.11    8.21
 -10  14  17   -0.00    7.13
 -10  15   1   -0.00    7.55
  10  15  -1    2.18    3.59
 -10  15   2    0.00    8.01
  10  15  -2   -0.00    3.57
 -10  15   3    0.79    8.60
  10  15  -3    0.22    3.67
 -10  15   4    4.50    8.72
  10  15  -4    2.24    3.99
 -10  15   5    1.54    7.30
 -10  15   6   -0.00    6.49
 -10  15   7   21.81   10.62
 -10  15   8   -0.00    6.08
 -10  15   9   -0.00    6.40
 -10  15  10   -0.00    7.28
 -10  15  11   -0.00    6.56
 -10  16   2   -0.00    6.61
 -10  16   3    1.26    7.42
  -9   0   1   27.07    8.82
  -9   0   1   15.77    6.33
   9   0  -1   18.38    6.95
  -9   0   2   -0.00    4.63
  -9   0   2   -0.00    4.27
   9   0  -2   -0.00    4.23
  -9   0   3  128.46   18.50
  -9   0   3  115.86   17.91
   9   0  -3  164.00   19.86
  -9   0   4    2.23    5.27
  -9   0   4   -0.00    4.34
  -9   0   5   29.50    8.81
  -9   0   6   -0.00    5.45
  -9   0  11   18.43    7.53
  -9   0  12   -0.00    5.38
  -9   0  13   93.69   16.20
   9   0 -13   89.11   16.64
  -9   0  14   -0.00    5.38
   9   0 -14    0.08    5.81
  -9   0  15   29.86    9.33
   9   0 -15   27.31    9.75
  -9   0  16   -0.00    5.82
   9   0 -16    1.95    6.40
  -9   0  17   14.48    7.72
   9   0 -17   25.08    9.68
  -9   0  18   -0.00    5.72
   9   0 -18   -0.00    6.03
  -9   0  19   62.12   13.90
   9   0 -19   61.27   15.00
  -9   0  20    0.53    5.44
   9   0 -20    4.03    6.22
  -9   0  21   27.78   10.01
   9   0 -21   10.49    8.10
  -9   0  22   -0.00    5.71
   9   0 -22    0.52    7.42
  -9   0  23   51.64   12.97
   9   0 -23   27.34   11.47
  -9   0  24    5.36    6.81
   9   0 -24    0.19    6.98
  -9   0  25   22.39   10.78
   9   0 -25   21.65   11.02
  -9   0  26    2.71    6.19
   9   0 -26   -0.00    6.37
  -9   0  27   -0.00    7.76
   9   0 -27    2.01    6.82
  -9   0  28    6.72    8.00
  -9   0  29   26.41   10.95
  -9   0  30    4.68    5.66
  -9   0  31   15.31    9.34
  -9   0  32    0.21    6.94
  -9   0  33    7.04    8.27
  -9   0  34   -0.00    8.01
  -9   1   1  348.05   38.18
  -9   1   1  332.95   37.98
   9  -1  -1  378.69   38.18
   9   1  -1  343.84   36.95
  -9  -1   1  379.01   37.92
  -9   1   2   16.72    6.80
  -9   1   2    8.61    5.74
   9  -1  -2   10.72    5.94
   9   1  -2    1.94    4.84
  -9  -1   2   12.84    6.51
  -9   1   3    0.00    4.80
  -9   1   3    0.00    4.92
   9  -1  -3   10.79    5.75
  -9  -1   3    6.82    4.88
  -9  -1   3   10.91    5.89
  -9   1   4   73.07   12.84
  -9   1   4   58.56   11.76
  -9  -1   4   69.40   12.23
  -9  -1   4   35.16    9.36
  -9  -1   5  176.02   22.52
  -9  -1   6   -0.00    3.76
  -9  -1   7   35.43    9.51
  -9  -1   8   -0.00    4.76
   9   1  -9   28.86    9.07
  -9   1  10   -0.00    5.39
   9   1 -10    0.62    5.30
  -9   1  11   94.23   16.76
   9   1 -11  110.80   17.59
  -9   1  12    0.67    5.37
   9   1 -12   -0.00    5.62
  -9  -1  12    3.04    5.47
  -9   1  13    2.68    5.68
   9   1 -13   -0.00    6.52
  -9  -1  13    4.78    6.17
  -9   1  14    1.47    4.63
   9   1 -14    3.42    5.93
  -9  -1  14   -0.00    4.89
  -9   1  15   75.12   13.83
   9   1 -15   17.88    9.29
  -9  -1  15   80.35   13.71
  -9   1  16   15.19    7.19
   9   1 -16    7.88    7.58
  -9  -1  16   12.27    6.90
  -9   1  17   40.97   10.95
   9  -1 -17   33.14   11.13
   9   1 -17   24.18   10.26
  -9  -1  17   45.70   11.40
  -9   1  18    5.88    5.96
   9  -1 -18    3.60    6.98
   9   1 -18   -0.00    7.90
  -9  -1  18    6.11    7.43
  -9   1  19    8.88    7.16
   9  -1 -19    1.17    6.27
   9   1 -19   10.99    8.07
  -9  -1  19    0.00    6.72
  -9   1  20   -0.00    5.54
   9  -1 -20    4.44    6.98
   9   1 -20    4.83    7.43
  -9  -1  20   13.64    8.56
  -9   1  21   58.24   13.77
   9  -1 -21   82.92   16.63
   9   1 -21   58.20   14.40
  -9  -1  21   71.17   15.05
  -9   1  22    3.49    6.26
   9  -1 -22    1.76    7.25
   9   1 -22    1.10    5.86
  -9  -1  22   -0.00    6.81
  -9   1  23   -0.00    6.77
   9  -1 -23    5.83    7.48
   9   1 -23    3.82    6.75
  -9  -1  23    6.46    6.88
  -9   1  24   -0.00    7.98
   9  -1 -24    8.21    7.30
   9   1 -24   -0.00    6.63
  -9  -1  24    2.18    6.71
  -9   1  25   15.19    9.44
   9  -1 -25   14.46    8.41
   9   1 -25   35.51   12.42
  -9  -1  25   14.67    8.42
  -9   1  26   -0.00    6.25
   9   1 -26    4.55    7.50
  -9  -1  26    2.14    6.30
  -9   1  27   36.14   11.20
   9   1 -27    1.41    7.01
  -9  -1  27   25.28   10.32
  -9   1  28   -0.00    6.94
   9   1 -28   -0.00    5.43
  -9  -1  28    5.26    6.04
  -9   1  29    0.00    5.80
  -9  -1  29   -0.00    8.05
  -9   1  30    5.33    6.87
  -9  -1  30    4.79    7.22
  -9   1  31   -0.00    7.95
  -9  -1  31    0.00    7.06
  -9   1  32   -0.00    6.96
  -9  -1  32    9.17    8.46
  -9   1  33   10.93    7.49
  -9  -1  33   10.59    9.42
  -9   1  34   -0.00    7.46
  -9  -1  34    1.87    7.64
  -9   2   1   84.08   13.90
   9   2  -1   82.10   12.07
   9   2  -1   61.26   10.81
   9   2  -1   37.38   10.10
  -9  -2   1   62.10   11.26
  -9   2   2    3.75    5.90
   9   2  -2   -0.00    4.20
  -9  -2   2    2.40    4.52
  -9   2   3  129.92   18.99
   9   2  -3  103.21   17.09
  -9  -2   3  151.29   18.48
  -9   2   4    2.19    4.70
   9   2  -4    7.22    5.56
  -9  -2   4    0.14    4.32
  -9   2   5   17.61    7.30
   9   2  -5    3.72    5.22
  -9  -2   5    4.00    5.62
   9   2  -6    0.09    5.17
  -9  -2   6    1.01    5.02
   9   2  -7   65.83   12.71
  -9  -2   7   73.46   12.99
  -9   2   8   33.21    9.21
   9   2  -8   32.00    8.89
  -9  -2   8   30.79    8.60
  -9   2   9   44.35   10.68
   9   2  -9   24.51    9.38
  -9  -2   9   33.39    9.53
  -9   2  10    0.00    5.35
   9   2 -10    2.78    5.90
  -9   2  11    4.66    5.66
   9   2 -11    2.51    5.35
  -9   2  12   17.15    8.14
   9   2 -12   24.61    8.38
  -9   2  13   59.62   12.92
   9   2 -13   36.87   11.22
  -9  -2  13   35.37    9.94
  -9   2  14   46.77   11.97
   9   2 -14   39.92   11.44
  -9  -2  14   39.89   10.53
  -9   2  15   10.35    7.05
   9   2 -15   24.24    9.09
  -9  -2  15   12.82    7.37
  -9   2  16   -0.00    5.51
   9   2 -16    4.81    7.19
  -9  -2  16   -0.00    5.36
  -9   2  17   47.81   11.47
   9   2 -17   28.17    9.83
  -9  -2  17   16.38    9.50
  -9   2  18   -0.00    6.17
   9   2 -18    2.10    6.18
  -9  -2  18    6.75    6.65
  -9   2  19   94.93   16.52
   9   2 -19   89.05   16.88
  -9  -2  19   73.02   15.28
  -9   2  20    6.66    7.63
   9   2 -20   -0.00    6.93
  -9  -2  20    0.00    6.66
  -9   2  21   10.88    6.99
   9  -2 -21   -0.00    7.36
   9   2 -21    4.06    6.36
  -9  -2  21    0.61    6.37
  -9   2  22    3.64    6.84
   9  -2 -22    2.15    7.40
   9   2 -22    7.72    7.29
  -9  -2  22    0.06    5.90
  -9   2  23   64.91   14.03
   9  -2 -23   61.06   15.08
   9   2 -23   67.86   14.72
  -9  -2  23   26.92   11.66
  -9   2  24    0.35    5.81
   9  -2 -24    6.53    7.06
   9   2 -24   10.19    8.36
  -9  -2  24   -0.00    6.38
  -9   2  25    4.73    8.64
   9   2 -25    9.57    7.60
  -9  -2  25    4.38    7.02
  -9   2  26   17.29    9.10
   9   2 -26    0.00    6.26
  -9  -2  26    4.07    6.83
  -9   2  27    4.12    7.86
   9   2 -27   12.49    7.65
  -9  -2  27    0.00    8.96
  -9   2  28   -0.00    5.97
   9   2 -28    2.85    6.23
  -9  -2  28   -0.00    7.60
  -9   2  29    8.13    8.64
   9   2 -29   17.09    9.36
  -9  -2  29   11.96    9.08
  -9   2  30   -0.00    7.84
   9   2 -30   -0.00    6.73
  -9  -2  30   -0.00    6.92
  -9   2  31    1.32    7.12
  -9  -2  31    6.90    8.67
  -9   2  32    0.00    7.45
  -9  -2  32   11.43    9.49
  -9   2  33    6.70    7.88
  -9  -2  33   -0.00    9.00
  -9   2  34    5.08    7.63
  -9  -2  34   -0.00    7.55
  -9   3   1  166.19   22.12
   9   3  -1  176.45   19.73
   9   3  -1  157.44   18.98
   9   3  -1   99.17   17.33
  -9  -3   1  173.17   19.67
  -9   3   2   36.92   10.27
   9   3  -2   57.02   10.02
   9   3  -2   37.99    9.37
  -9  -3   2   40.05    8.98
  -9   3   3    5.55    6.17
   9   3  -3    2.42    4.65
   9   3  -3    2.52    4.47
  -9  -3   3    0.00    3.90
  -9   3   4    4.45    5.59
   9  -3  -4    1.21    5.43
   9  -3  -4    0.76    5.04
   9   3  -4    5.29    5.11
  -9  -3   4   -0.00    4.85
  -9   3   5   83.26   13.90
  -9   3   5   70.46   13.55
   9  -3  -5   34.40   10.14
   9  -3  -5   71.33   13.92
   9   3  -5   55.51   11.11
  -9  -3   5   52.54   10.76
  -9   3   6   24.47    9.24
   9  -3  -6   48.43   10.58
   9  -3  -6   55.42   12.16
   9   3  -6   45.68    9.89
  -9  -3   6   37.67    9.05
  -9   3   7   27.82    8.60
   9  -3  -7   31.78   10.41
   9   3  -7   23.46    7.70
  -9  -3   7   23.06    7.83
  -9   3   8    0.10    4.94
   9  -3  -8    2.75    5.65
   9   3  -8   -0.00    4.97
  -9  -3   8    0.00    4.91
  -9   3   9   13.69    7.20
   9  -3  -9   15.18    8.09
   9   3  -9   13.12    7.20
  -9  -3   9    9.12    6.52
  -9   3  10    4.29    5.29
   9  -3 -10    3.22    6.77
   9   3 -10   -0.00    4.54
  -9  -3  10    6.04    6.31
  -9   3  11  166.45   22.36
   9  -3 -11  152.80   22.89
   9   3 -11  135.71   20.61
  -9   3  12    8.33    6.51
   9  -3 -12   23.62    9.89
   9   3 -12   24.67    7.99
  -9   3  13    8.32    7.30
   9   3 -13    2.96    5.55
  -9   3  14    0.85    6.12
   9   3 -14   -0.00    5.46
  -9  -3  14   -0.00    5.80
  -9   3  15   64.75   13.63
   9   3 -15   63.84   13.65
  -9  -3  15   55.96   12.96
  -9   3  16   20.80    9.82
   9   3 -16   15.66    7.74
  -9  -3  16   19.47    8.63
  -9   3  17   27.45    9.51
   9   3 -17   10.70    8.32
  -9  -3  17   47.07   11.49
  -9   3  18   -0.00    6.28
   9   3 -18    0.18    6.32
  -9  -3  18   -0.00    6.58
  -9   3  19    0.00    5.77
   9   3 -19   -0.00    6.04
  -9  -3  19    7.99    6.72
  -9   3  20   14.45    7.70
   9   3 -20    7.29    7.68
  -9  -3  20    0.00    6.34
  -9   3  21   44.08   12.19
   9   3 -21   38.05   11.92
  -9  -3  21   38.77   12.17
  -9   3  22    0.00    5.21
   9   3 -22    3.80    7.31
  -9  -3  22    0.00    7.10
  -9   3  23   12.88    7.11
   9   3 -23    0.31    7.46
  -9  -3  23    5.25    7.58
  -9   3  24   -0.00    6.46
   9   3 -24   -0.00    6.83
  -9  -3  24    0.77    6.71
  -9   3  25   19.16    9.52
   9   3 -25    0.00    7.03
  -9  -3  25   14.68    9.03
  -9   3  26   -0.00    5.99
   9   3 -26   -0.00    6.25
  -9  -3  26    5.68    7.61
  -9   3  27   -0.00    5.70
   9   3 -27   10.44    8.96
  -9  -3  27   11.85    8.85
  -9   3  28    0.00    6.59
   9   3 -28   -0.00    7.05
  -9  -3  28    6.25    8.19
  -9   3  29   -0.00    6.78
   9   3 -29    2.48    7.33
  -9  -3  29    6.87    8.25
  -9   3  30   -0.00    6.77
   9   3 -30    4.28    8.07
  -9  -3  30    6.51    7.44
  -9   3  31    0.00    7.18
   9   3 -31    9.10    9.41
  -9  -3  31   13.18    8.98
  -9   3  32   -0.00    7.28
  -9  -3  32    4.81    8.52
  -9   3  33    0.00    7.23
  -9  -3  33   -0.00    7.29
  -9  -3  34   -0.00    8.24
  -9   4   1    2.50    6.61
   9  -4  -1   -0.00    6.05
   9   4  -1   -0.00    4.22
   9   4  -1    4.15    4.77
  -9  -4   1    1.75    4.01
  -9   4   2   38.48   10.74
  -9   4   2   37.71   10.72
   9  -4  -2   33.56    9.83
   9  -4  -2   34.93   10.37
   9   4  -2   70.55   11.04
   9   4  -2   49.37    9.73
  -9  -4   2   40.99    8.68
  -9   4   3   58.02   12.26
  -9   4   3   50.71   12.09
   9  -4  -3   40.71   10.68
   9  -4  -3   39.36   11.06
   9   4  -3   56.19   10.76
   9   4  -3   63.82   11.21
  -9  -4   3   65.81   11.04
  -9   4   4   64.57   12.82
  -9   4   4   26.54    9.80
   9  -4  -4   40.55   10.53
   9  -4  -4   50.43   12.07
   9   4  -4   56.06   10.81
   9   4  -4   63.58   11.17
  -9  -4   4   61.86   11.05
  -9   4   5   70.77   13.79
  -9   4   5   77.49   14.69
   9  -4  -5   72.41   13.75
   9  -4  -5   68.13   15.25
   9   4  -5  101.54   14.55
   9   4  -5   85.01   13.53
  -9  -4   5   63.28   11.87
  -9   4   6   -0.00    5.69
  -9   4   6    0.00    5.03
   9  -4  -6    1.89    4.58
   9  -4  -6    0.00    6.66
   9   4  -6   -0.00    4.40
  -9  -4   6    6.24    5.12
  -9   4   7   82.54   14.68
   9  -4  -7   56.73   12.57
   9  -4  -7   66.29   14.43
   9   4  -7   59.07   12.04
  -9  -4   7   84.93   13.00
  -9   4   8  125.52   18.54
   9  -4  -8   91.79   17.68
   9   4  -8   97.82   15.91
  -9  -4   8  108.56   16.16
  -9   4   9   67.72   13.51
   9  -4  -9   80.62   15.25
   9   4  -9   52.25   11.76
  -9  -4   9   63.58   12.41
  -9   4  10    2.32    5.96
   9  -4 -10    8.50    7.00
   9   4 -10   -0.00    4.43
  -9  -4  10    0.00    4.60
  -9   4  11   23.61    8.08
   9  -4 -11   12.17    7.71
   9   4 -11    5.62    5.93
  -9   4  12    0.64    5.87
   9  -4 -12   -0.00    6.28
   9   4 -12    2.08    5.54
  -9   4  13   65.78   13.16
   9  -4 -13   32.57   11.16
   9   4 -13   38.53   11.19
  -9   4  14   14.69    7.56
   9  -4 -14    8.46    8.01
   9   4 -14    0.00    6.73
  -9  -4  14   10.53    7.05
  -9   4  15   30.53    9.64
   9  -4 -15   22.32   10.27
   9   4 -15   14.79    8.27
  -9  -4  15   21.41    8.03
  -9   4  16   -0.00    6.81
   9  -4 -16   -0.00    7.35
   9   4 -16    0.00    5.15
  -9  -4  16    1.72    5.24
  -9   4  17   27.81   10.13
   9  -4 -17   23.80    9.74
   9   4 -17   10.02    7.03
  -9  -4  17   27.54    9.61
  -9   4  18   28.37   11.21
   9  -4 -18   33.14   12.47
   9   4 -18   56.13   13.21
  -9  -4  18   64.54   13.51
  -9   4  19   49.17   12.36
   9   4 -19   21.34    9.41
  -9  -4  19   41.76   11.65
  -9   4  20    2.79    6.24
   9   4 -20   10.21    6.85
  -9  -4  20    3.79    7.00
  -9   4  21    3.65    6.85
   9   4 -21    4.02    7.02
  -9  -4  21    0.00    6.21
  -9   4  22    1.40    5.81
   9   4 -22   -0.00    6.46
  -9  -4  22    0.00    6.59
  -9   4  23   63.46   14.22
   9   4 -23   24.71   10.41
  -9  -4  23   23.65   10.11
  -9   4  24    2.02    5.94
   9   4 -24   15.69    8.84
  -9  -4  24    4.80    8.69
  -9   4  25    3.42    6.79
   9   4 -25    2.47    7.14
  -9  -4  25    9.99    7.17
  -9   4  26   -0.00    6.07
   9   4 -26    6.70    8.62
  -9  -4  26    6.95    9.08
  -9   4  27   -0.00    6.00
   9   4 -27    0.44    6.53
  -9  -4  27   -0.00    7.01
  -9   4  28   16.39    8.08
   9   4 -28    5.40    8.17
  -9  -4  28    0.00    6.40
  -9   4  29   15.84    9.24
   9   4 -29    8.11    8.08
  -9  -4  29    0.00    6.99
  -9   4  30   -0.00    6.20
   9   4 -30    3.11    6.89
  -9  -4  30   -0.00    8.39
  -9   4  31    0.00    7.33
   9   4 -31   -0.00    7.28
  -9  -4  31   -0.00    7.63
  -9   4  32    1.23    6.85
   9   4 -32    2.05    6.74
  -9  -4  32    0.52    7.46
  -9   4  33    6.91    8.88
  -9  -4  33   -0.00    9.11
  -9   5   1  125.17   19.66
   9  -5  -1  104.08   17.52
   9  -5  -1  136.94   20.18
   9   5  -1  109.45   15.61
   9   5  -1  115.06   15.59
  -9  -5   1  103.64   14.83
  -9   5   2   67.83   13.67
   9  -5  -2   69.20   13.09
   9  -5  -2   36.63   11.31
   9   5  -2   55.23   10.66
   9   5  -2   59.17   10.44
  -9  -5   2   42.38    9.16
  -9   5   3   10.78    6.92
  -9   5   3    9.29    7.76
   9  -5  -3    7.20    6.30
   9  -5  -3    5.09    6.77
   9   5  -3    0.88    4.71
   9   5  -3    2.80    5.13
  -9  -5   3   15.81    6.13
  -9   5   4   88.08   15.62
  -9   5   4   65.99   14.56
   9  -5  -4   71.96   13.71
   9  -5  -4   64.99   15.26
   9   5  -4   89.56   13.56
   9   5  -4   60.43   11.75
  -9  -5   4   69.90   11.98
  -9   5   5   55.07   11.79
  -9   5   5   48.65   12.07
   9  -5  -5   42.50   11.02
   9  -5  -5   40.27   11.79
   9   5  -5   39.66    9.40
   9   5  -5   23.84    8.00
  -9  -5   5   48.93    9.47
  -9   5   6   47.21   11.37
  -9   5   6   29.54   10.18
   9  -5  -6   23.22    9.43
   9  -5  -6   63.95   13.79
   9   5  -6   48.31   10.42
   9   5  -6   41.74    9.24
  -9  -5   6   56.71   10.30
  -9   5   7   62.88   13.65
   9  -5  -7   46.15   11.75
   9  -5  -7   81.69   15.90
   9   5  -7   41.32   10.60
  -9  -5   7   78.38   12.56
  -9   5   8   -0.00    6.34
   9  -5  -8    2.71    5.23
   9  -5  -8    0.00    7.17
   9   5  -8    7.80    5.55
  -9  -5   8    9.31    5.92
  -9   5   9    0.00    6.25
   9  -5  -9    7.67    7.86
   9   5  -9    1.05    5.88
  -9  -5   9   -0.00    5.29
  -9   5  10    0.49    5.53
   9  -5 -10    2.05    6.83
   9   5 -10    4.17    6.22
  -9  -5  10    6.97    5.62
  -9   5  11   47.13   11.77
   9  -5 -11   52.26   13.41
   9   5 -11   50.81   11.75
  -9  -5  11   66.90   12.44
  -9   5  12   32.13    9.80
   9  -5 -12   22.54    9.28
   9   5 -12   33.14    8.99
  -9   5  13    2.36    6.08
   9  -5 -13   -0.00    6.25
   9   5 -13    0.00    5.00
  -9   5  14   19.60    8.82
   9  -5 -14    7.68    7.35
   9   5 -14   14.34    7.27
  -9  -5  14   11.49    7.18
  -9   5  15   12.96    7.69
   9  -5 -15    0.00    7.34
   9   5 -15   19.14    8.14
  -9  -5  15   32.95    9.97
  -9   5  16   30.43    9.75
   9  -5 -16   27.40   10.71
   9   5 -16   24.01    8.71
  -9  -5  16   20.20    8.70
  -9   5  17   28.02    9.34
   9  -5 -17   33.92   12.68
   9   5 -17   16.15    8.18
  -9  -5  17   29.55   10.19
  -9   5  18    4.37    7.11
   9   5 -18    0.00    5.50
  -9  -5  18   -0.00    6.20
  -9   5  19    0.00    5.79
   9   5 -19    3.89    5.88
  -9  -5  19    3.78    8.11
  -9   5  20    8.12    6.71
   9   5 -20    3.64    5.90
  -9  -5  20   13.47    8.58
  -9   5  21   14.76    9.34
   9   5 -21   22.93    9.08
  -9  -5  21   35.95   11.32
  -9   5  22   24.90    9.98
   9   5 -22    7.54    7.05
  -9  -5  22   23.68    9.84
  -9   5  23    0.95    6.48
   9   5 -23    3.20    6.23
  -9  -5  23    4.57    6.73
  -9   5  24    8.55    6.58
   9   5 -24   -0.00    5.63
  -9  -5  24   -0.00    7.33
  -9   5  25    0.41    6.70
   9   5 -25   -0.00    6.39
  -9  -5  25   -0.00    7.41
  -9   5  26    7.16    7.29
   9   5 -26    2.94    6.71
  -9  -5  26   14.04    9.11
  -9   5  27   13.92    8.72
   9   5 -27   15.07    8.95
  -9  -5  27    7.13    8.15
  -9   5  28    0.00    5.82
   9   5 -28    4.71    7.27
  -9  -5  28   -0.00    8.79
  -9   5  29    0.30    6.73
   9   5 -29   -0.00    6.86
  -9  -5  29   -0.00    8.35
  -9   5  30   -0.00    5.83
   9   5 -30    6.90    7.45
  -9  -5  30    0.00    8.33
  -9   5  31    9.55    7.69
   9   5 -31    0.00    7.08
  -9  -5  31    5.33    8.49
  -9   5  32   -0.00    6.87
   9   5 -32   -0.00    6.09
  -9  -5  32   -0.00    6.81
   9   5 -33    2.90    7.29
  -9  -5  33   -0.00    7.60
  -9   6   1    0.03    5.97
   9  -6  -1   -0.00    6.38
   9  -6  -1    0.00    6.11
   9   6  -1   -0.00    3.92
  -9  -6   1   -0.00    3.42
  -9   6   2  108.62   18.28
   9  -6  -2  135.48   18.60
   9  -6  -2   86.06   17.53
   9   6  -2   71.10   12.94
  -9  -6   2  108.34   14.10
  -9   6   3   33.86   10.51
   9  -6  -3   13.51    7.70
   9  -6  -3   19.35    8.92
   9   6  -3   18.89    6.37
  -9  -6   3   18.54    6.33
  -9   6   4   36.01   10.37
  -9   6   4   45.29   11.79
   9  -6  -4   16.22    8.12
   9  -6  -4   12.90    8.37
   9   6  -4   19.94    7.20
  -9  -6   4   22.34    6.72
  -9   6   5   11.11    7.35
  -9   6   5   24.10    9.22
   9  -6  -5    7.26    6.19
   9  -6  -5    9.66    7.14
   9   6  -5   21.69    6.95
  -9  -6   5   30.11    7.56
  -9   6   6    3.20    6.01
  -9   6   6    0.00    6.27
   9  -6  -6   14.75    7.73
   9  -6  -6    7.28    7.38
   9   6  -6    4.59    4.85
  -9  -6   6    6.66    4.90
  -9   6   7   36.43   10.39
  -9   6   7   30.57   10.45
   9  -6  -7   28.23    9.93
   9  -6  -7   42.58   12.41
   9   6  -7   33.18    8.88
  -9  -6   7   37.13    9.19
  -9   6   8   43.51   12.56
   9  -6  -8   66.18   13.61
   9  -6  -8   79.60   16.01
   9   6  -8   66.91   12.35
  -9  -6   8  105.61   14.45
  -9   6   9    8.99    6.60
   9  -6  -9   14.88    7.14
   9  -6  -9    0.00    7.47
   9   6  -9    6.56    5.44
  -9  -6   9   22.47    7.42
  -9   6  10   -0.00    4.88
   9  -6 -10   -0.00    5.36
   9  -6 -10    0.07    6.61
   9   6 -10    4.85    5.38
  -9  -6  10   -0.00    4.81
  -9   6  11    7.04    7.53
   9  -6 -11    4.83    6.78
   9   6 -11   -0.00    5.25
  -9  -6  11   -0.00    4.93
  -9   6  12   26.76    9.82
   9  -6 -12   33.06   10.75
   9   6 -12   20.06    8.13
  -9   6  13   19.02    8.22
   9  -6 -13   15.12    8.91
   9   6 -13   18.65    8.14
  -9   6  14   64.05   13.71
   9  -6 -14   24.25   10.37
   9   6 -14   37.80    9.78
  -9  -6  14   28.98    9.56
  -9   6  15    5.86    7.25
   9   6 -15    9.19    6.79
  -9  -6  15    1.23    5.39
  -9   6  16   -0.00    6.61
   9   6 -16    0.00    4.55
  -9  -6  16    1.67    5.90
  -9   6  17    0.00    7.05
   9   6 -17   12.82    6.78
  -9  -6  17   11.65    7.85
  -9   6  18   24.85    9.97
   9   6 -18   36.11   10.57
  -9  -6  18   50.18   12.50
  -9   6  19   12.78    8.55
   9   6 -19    4.76    6.21
  -9  -6  19    3.72    6.70
  -9   6  20   -0.00    6.43
   9   6 -20    7.88    6.65
  -9  -6  20    3.59    7.02
  -9   6  21   -0.00    6.16
   9   6 -21   -0.00    5.02
  -9  -6  21    5.10    7.13
  -9   6  22    5.76    8.15
   9   6 -22    9.57    7.64
  -9  -6  22    1.38    7.24
  -9   6  23   14.25    7.92
   9   6 -23   10.05    8.14
  -9  -6  23   12.83    9.61
  -9   6  24    6.19    7.61
   9   6 -24    2.91    6.68
  -9  -6  24   20.07    9.33
  -9   6  25    6.59    8.24
   9   6 -25    0.00    6.24
  -9  -6  25    0.00    7.52
  -9   6  26    0.00    5.55
   9   6 -26   -0.00    6.56
  -9  -6  26    6.30    8.13
  -9   6  27    6.72    6.94
   9   6 -27   11.02    8.49
  -9  -6  27   10.80    8.07
  -9   6  28   -0.00    6.68
   9   6 -28    5.44    6.88
  -9  -6  28   -0.00    8.37
  -9   6  29    4.44    7.02
   9   6 -29    9.42    7.41
  -9  -6  29   -0.00    7.70
  -9   6  30    5.13    7.77
   9   6 -30    2.85    7.00
  -9  -6  30    9.15    9.39
  -9   6  31   -0.00    6.83
   9   6 -31   -0.00    6.12
  -9  -6  31   -0.00    8.75
  -9   6  32   -0.00    5.64
   9   6 -32    0.13    6.12
  -9  -6  32   -0.00    7.78
   9   6 -33    0.00    6.56
  -9  -6  33    6.35    9.54
   9   6 -34   -0.00    7.44
  -9   7   1   15.59    8.87
   9  -7  -1    0.00    6.41
   9   7  -1    8.41    4.75
  -9   7   2   12.23    7.92
   9  -7  -2   -0.00    6.07
   9   7  -2    9.59    4.81
  -9   7   3    0.60    5.34
   9  -7  -3   -0.00    6.21
   9  -7  -3    3.08    6.88
   9   7  -3    0.26    4.03
  -9   7   4   17.53    8.41
   9  -7  -4    9.72    7.71
   9  -7  -4   25.87   10.07
   9   7  -4   16.65    6.42
  -9   7   5   14.37    7.87
   9  -7  -5   11.62    7.24
   9  -7  -5    5.02    6.71
   9   7  -5    4.53    4.77
  -9   7   6   60.90   13.26
  -9   7   6   42.35   11.87
   9  -7  -6   36.65   11.24
   9   7  -6   39.32    8.84
  -9  -7   6   34.60    8.63
  -9   7   7   10.29    6.34
  -9   7   7    6.53    7.05
   9  -7  -7    0.00    6.01
   9  -7  -7    7.45    6.73
   9   7  -7    6.62    5.42
  -9  -7   7    0.00    4.27
  -9   7   8   13.50    7.13
   9  -7  -8   -0.00    5.78
   9  -7  -8    4.95    6.76
   9   7  -8   -0.00    4.54
  -9  -7   8    1.93    4.48
  -9   7   9   26.18    9.73
   9  -7  -9   11.51    7.30
   9  -7  -9    5.90    7.61
   9   7  -9   15.45    6.83
  -9  -7   9   11.21    6.21
  -9   7  10   16.08    8.46
   9  -7 -10    6.99    6.52
   9  -7 -10   13.38    8.83
   9   7 -10   21.01    7.31
  -9  -7  10   14.79    7.15
  -9   7  11   26.96    9.67
   9  -7 -11    6.26    6.47
   9  -7 -11   23.09   10.53
   9   7 -11   24.65    7.88
  -9  -7  11   17.99    7.77
  -9   7  12   59.21   13.42
   9  -7 -12   59.69   13.54
   9   7 -12   72.77   13.16
  -9   7  13   -0.00    6.47
   9   7 -13   -0.00    4.83
  -9   7  14   -0.00    7.36
   9   7 -14   -0.00    5.20
  -9  -7  14    5.40    6.96
  -9   7  15    9.01    8.02
   9   7 -15    3.29    5.56
  -9  -7  15   -0.00    6.49
  -9   7  16   32.69   11.06
   9   7 -16   46.93   10.76
  -9  -7  16   39.51   11.35
  -9   7  17    6.02    7.24
   9   7 -17   -0.00    5.85
  -9  -7  17    4.75    6.52
  -9   7  18    0.68    6.79
   9   7 -18    1.02    5.42
  -9  -7  18    4.88    6.97
  -9   7  19   -0.00    6.55
   9   7 -19   -0.00    6.03
  -9  -7  19    0.99    6.10
  -9   7  20    2.46    6.18
   9   7 -20   11.87    7.96
  -9  -7  20   11.18    7.96
  -9   7  21   21.84    9.19
   9   7 -21   -0.00    5.85
  -9  -7  21   26.35   10.18
  -9   7  22   25.56   10.37
   9   7 -22    9.22    7.65
  -9  -7  22   10.51    8.05
  -9   7  23   -0.00    5.75
   9   7 -23   -0.00    5.82
  -9  -7  23   -0.00    7.68
  -9   7  24    3.39    6.21
   9   7 -24   -0.00    6.39
  -9  -7  24    7.90    8.56
  -9   7  25    3.52    6.72
   9   7 -25   -0.00    6.79
  -9  -7  25    2.24    8.05
  -9   7  26   20.14   10.84
   9   7 -26    3.20    7.07
  -9  -7  26   16.83   10.94
  -9   7  27    4.98    6.70
   9   7 -27    3.36    7.33
  -9  -7  27    1.09    8.01
  -9   7  28   10.12    8.32
   9   7 -28    3.63    7.09
  -9  -7  28   -0.00    8.41
  -9   7  29   -0.00    6.79
   9   7 -29   -0.00    6.31
  -9  -7  29    3.25    8.11
  -9   7  30   12.24    8.35
   9   7 -30    1.47    5.44
  -9  -7  30   -0.00    7.44
  -9   7  31    0.00    6.69
   9   7 -31    5.44    7.39
  -9  -7  31    3.28    7.98
   9   7 -32   -0.00    6.74
  -9  -7  32   -0.00    9.51
   9   7 -33    5.60    7.78
   9   7 -34   -0.00    6.53
   9  -8  -1   23.82    9.27
   9   8  -1   23.32    6.20
   9  -8  -2   11.45    7.69
   9   8  -2   14.08    5.29
   9  -8  -3    9.10    6.76
   9   8  -3    3.68    4.10
   9  -8  -4    0.84    6.52
   9   8  -4   61.18    9.36
   9  -8  -5    4.45    6.19
   9  -8  -5   -0.00    6.43
   9   8  -5    1.26    4.25
   9  -8  -6   -0.00    5.26
   9  -8  -6    0.00    6.68
   9   8  -6    3.97    4.96
  -9   8   7    0.00    6.24
   9  -8  -7   -0.00    5.55
   9   8  -7    4.89    5.09
  -9   8   8   53.36   13.57
  -9   8   8   94.64   16.56
   9  -8  -8   67.58   14.22
   9   8  -8   56.89   11.56
  -9   8   9    6.70    6.67
  -9   8   9    6.03    6.61
   9  -8  -9    4.10    5.67
   9   8  -9    6.07    5.30
  -9   8  10   22.37    9.06
   9  -8 -10   15.71    7.55
   9   8 -10   12.95    6.36
  -9   8  11    1.66    5.73
   9  -8 -11    3.01    5.97
   9   8 -11    3.06    4.59
  -9  -8  11    0.00    4.54
  -9   8  12    9.03    7.87
   9  -8 -12   19.75    8.48
   9   8 -12   13.77    6.84
  -9   8  13    3.28    7.15
   9  -8 -13    2.05    5.50
   9   8 -13   -0.00    5.72
  -9   8  14   22.05    8.97
   9  -8 -14   20.91    8.97
   9   8 -14   14.71    7.44
  -9  -8  14   13.68    7.90
  -9   8  15   -0.00    6.77
   9   8 -15   -0.00    5.95
  -9  -8  15    0.42    5.34
  -9   8  16    0.00    7.47
   9   8 -16    3.83    5.39
  -9  -8  16    7.64    6.90
  -9   8  17    0.00    5.56
   9   8 -17    0.00    5.75
  -9  -8  17   -0.00    6.46
  -9   8  18   11.86    7.89
   9   8 -18   14.23    8.32
  -9  -8  18   27.83   10.24
  -9   8  19   -0.00    5.14
   9   8 -19    1.91    6.35
  -9  -8  19    1.62    6.35
  -9   8  20   13.90    8.54
   9   8 -20   12.78    6.93
  -9  -8  20    3.35    7.95
  -9   8  21   -0.00    6.26
   9   8 -21    5.78    5.74
  -9  -8  21    1.82    6.88
  -9   8  22    9.87    7.76
   9   8 -22    0.60    5.49
  -9  -8  22    0.00    8.60
  -9   8  23    1.07    5.35
   9   8 -23    0.00    5.50
  -9  -8  23   -0.00    8.10
  -9   8  24   12.68    8.41
   9   8 -24   -0.00    5.75
  -9  -8  24    0.00    6.95
  -9   8  25    2.06    6.02
   9   8 -25    3.98    6.44
  -9  -8  25    3.69    7.65
  -9   8  26    9.32    8.69
   9   8 -26   -0.00    6.09
  -9  -8  26    8.76    8.13
  -9   8  27    1.56    6.51
   9   8 -27    1.48    5.50
  -9  -8  27    3.42    7.28
  -9   8  28   -0.00    6.44
   9   8 -28    1.22    6.74
  -9  -8  28   -0.00    7.24
  -9   8  29    0.00    6.57
   9   8 -29    0.01    5.13
  -9  -8  29   -0.00    9.46
  -9   8  30    4.24    7.26
   9   8 -30    0.00    6.33
  -9  -8  30    2.07    7.87
   9   8 -31   -0.00    6.14
  -9  -8  31    4.07    8.19
   9   8 -32   -0.00    6.90
  -9  -8  32    0.00    8.56
   9   8 -33   -0.00    7.23
  -9   9   1    9.13    7.18
   9  -9  -1   -0.00    6.28
   9   9  -1    6.70    4.34
  -9   9   2   27.43   10.73
   9  -9  -2   41.11   11.42
   9   9  -2   42.24    8.20
  -9   9   3    0.00    6.17
   9  -9  -3   -0.00    6.33
   9   9  -3    4.64    4.05
  -9   9   4   11.52    7.54
   9  -9  -4   18.42    8.82
   9   9  -4    7.00    4.57
  -9   9   5    6.00    6.96
   9  -9  -5    2.36    6.26
   9   9  -5    4.78    4.16
  -9   9   6   71.47   14.97
   9  -9  -6   34.74   11.18
   9   9  -6   66.78   11.09
  -9   9   7   -0.00    5.13
   9  -9  -7    7.27    5.77
   9   9  -7    0.36    4.27
  -9   9   8   -0.00    4.89
   9  -9  -8   -0.00    5.79
   9   9  -8   -0.00    4.82
  -9   9   9   -0.00    5.53
  -9   9   9    0.00    6.13
   9  -9  -9    0.00    5.07
   9   9  -9   -0.00    5.45
  -9   9  10   24.80    9.52
  -9   9  10    7.34    6.56
   9  -9 -10    3.42    5.78
   9   9 -10    4.27    4.84
  -9   9  11    8.23    6.52
   9  -9 -11    0.64    5.48
   9   9 -11    0.00    4.31
  -9   9  12   43.61   12.24
   9  -9 -12   26.79    9.65
   9   9 -12   43.29    9.94
  -9   9  13    7.71    7.19
   9  -9 -13    3.74    6.28
   9   9 -13    0.51    4.91
  -9   9  14   -0.00    6.26
   9  -9 -14    0.00    5.50
   9   9 -14   -0.00    4.90
  -9   9  15   -0.00    6.42
   9  -9 -15   -0.00    5.53
   9   9 -15    2.19    5.70
  -9   9  16   31.43   10.30
   9  -9 -16   20.64    8.75
   9   9 -16   39.81   10.42
  -9   9  17   -0.00    6.86
   9   9 -17   -0.00    4.74
  -9  -9  17   -0.00    6.27
  -9   9  18    1.44    5.94
   9   9 -18    2.49    5.01
  -9  -9  18    2.27    7.07
  -9   9  19    4.90    6.72
   9   9 -19   -0.00    6.04
  -9  -9  19    0.00    6.30
  -9   9  20    0.00    7.04
   9   9 -20   12.62    7.00
  -9  -9  20    1.56    7.23
  -9   9  21   -0.00    6.99
   9   9 -21   -0.00    4.45
  -9  -9  21   -0.00    6.57
  -9   9  22    9.31    8.26
   9   9 -22   14.83    8.28
  -9  -9  22    0.00    7.45
  -9   9  23    6.11    7.01
   9   9 -23   10.91    8.39
  -9  -9  23    1.10    6.83
  -9   9  24   -0.00    7.29
   9   9 -24    5.62    7.24
  -9  -9  24   -0.00    6.57
  -9   9  25   -0.00    7.25
   9   9 -25   -0.00    6.41
  -9  -9  25    0.26    6.86
  -9   9  26    9.50    8.16
   9   9 -26    0.00    7.62
  -9  -9  26   30.15   11.52
  -9   9  27    3.92    7.31
   9   9 -27    2.89    6.18
  -9  -9  27    0.25    7.20
  -9   9  28    1.59    6.29
   9   9 -28   -0.00    6.86
  -9  -9  28   -0.00    8.45
  -9   9  29    2.04    8.02
   9   9 -29   -0.00    5.29
  -9  -9  29    2.10    8.52
   9   9 -30    0.87    6.72
  -9  -9  30   -0.00    7.06
  -9  -9  31    0.00    9.25
  -9  10   1    3.25    7.09
   9 -10  -1    5.15    6.09
   9  10  -1    7.07    4.25
  -9  10   2   29.23   10.72
   9 -10  -2   17.97    8.72
   9  10  -2   22.82    6.20
  -9  10   3   -0.00    5.07
   9 -10  -3    0.05    6.30
   9  10  -3    1.65    3.81
  -9  10   4   56.12   13.97
   9 -10  -4   26.09   10.46
   9  10  -4   43.33    8.48
  -9  10   5   -0.00    6.02
   9 -10  -5    1.25    5.84
   9  10  -5    2.23    4.06
  -9  10   6    3.99    6.91
   9 -10  -6    2.16    6.71
   9  10  -6    2.18    3.96
  -9  10   7    3.97    6.51
   9 -10  -7   -0.00    5.98
   9  10  -7    7.01    5.13
  -9  10   8   20.98    9.84
   9 -10  -8   15.32    7.84
   9  10  -8   19.58    7.09
  -9  10   9    8.11    7.33
   9 -10  -9   12.51    7.27
   9  10  -9    2.12    5.11
  -9  10  10   19.94    8.89
  -9  10  10    3.64    5.86
   9 -10 -10    7.20    5.72
   9  10 -10    0.34    4.44
  -9  10  11    4.49    6.39
  -9  10  11   -0.00    4.81
   9 -10 -11    2.67    6.06
   9  10 -11   -0.00    4.87
  -9  10  12   11.98    7.64
  -9  10  12   10.16    7.20
   9 -10 -12    1.49    5.59
   9  10 -12    5.12    5.47
  -9  10  13    2.00    6.66
   9 -10 -13    4.90    6.03
   9  10 -13    3.10    5.71
  -9  10  14   11.02    7.86
   9 -10 -14   22.36    9.07
   9  10 -14   14.40    7.26
  -9  10  15   -0.00    6.22
   9 -10 -15    0.48    5.55
   9  10 -15    0.92    4.98
  -9  10  16   -0.00    5.82
   9 -10 -16   -0.00    6.52
   9  10 -16   -0.00    5.75
  -9  10  17    0.00    6.02
   9 -10 -17   -0.00    5.43
   9  10 -17    4.77    5.11
  -9  10  18   11.67    7.74
   9 -10 -18   23.76    9.38
   9  10 -18    0.58    6.35
  -9  10  19   -0.00    5.83
   9  10 -19   -0.00    6.57
  -9  10  20   14.41    8.22
   9  10 -20    4.75    6.59
  -9  10  21   -0.00    7.28
   9  10 -21    6.89    6.30
  -9  10  22    1.84    7.16
   9  10 -22   10.53    8.08
  -9  10  23    0.41    6.81
   9  10 -23    3.85    6.96
  -9  10  24    0.00    5.34
   9  10 -24    3.21    6.06
  -9  10  25   -0.00    7.27
   9  10 -25    1.44    7.02
  -9 -10  25    3.54    8.29
  -9  10  26   -0.00    5.35
   9  10 -26    7.23    6.57
  -9 -10  26   -0.00    8.32
  -9  10  27    4.83    6.89
   9  10 -27    3.76    6.34
  -9 -10  27   -0.00    8.82
  -9  10  28    3.97    7.64
  -9 -10  28    6.56   10.32
  -9 -10  29   -0.00    8.39
  -9 -10  30    0.00    9.10
  -9  11   1    1.12    5.97
   9 -11  -1   -0.00    5.71
   9  11  -1    6.31    3.82
  -9  11   2   32.20   11.32
   9 -11  -2   45.44   12.05
   9  11  -2   23.05    6.65
  -9  11   3    4.88    6.91
   9 -11  -3   -0.00    5.32
   9  11  -3   -0.00    3.61
  -9  11   4   12.63    8.10
   9 -11  -4    9.63    7.91
   9  11  -4   16.96    5.84
  -9  11   5   13.20    8.20
   9 -11  -5   -0.00    5.80
   9  11  -5   -0.00    3.88
  -9  11   6   20.94   10.01
   9 -11  -6    8.46    6.77
   9  11  -6   13.89    5.96
  -9  11   7    3.97    6.65
   9 -11  -7    1.35    5.59
   9  11  -7   -0.00    4.02
  -9  11   8   -0.00    6.97
   9 -11  -8    4.09    6.68
   9  11  -8    2.06    4.59
  -9  11   9    4.78    5.46
   9 -11  -9   -0.00    6.52
   9  11  -9    0.00    3.94
  -9  11  10   20.57    9.35
   9 -11 -10   20.05    8.78
   9  11 -10   17.22    7.01
  -9  11  11   -0.00    5.37
   9 -11 -11   -0.00    6.96
   9  11 -11   -0.00    4.58
  -9  11  12    1.90    7.07
  -9  11  12   21.64    9.72
   9 -11 -12    1.11    5.76
   9  11 -12   10.00    5.86
  -9  11  13    0.46    7.05
  -9  11  13   -0.00    5.38
   9 -11 -13   -0.00    6.18
   9  11 -13   -0.00    3.85
  -9  11  14    0.00    6.43
   9 -11 -14    4.72    6.02
   9  11 -14    1.31    5.15
  -9  11  15    3.07    5.71
   9 -11 -15   -0.00    7.05
   9  11 -15   -0.00    5.59
  -9  11  16   32.81   11.41
   9 -11 -16   14.61    8.51
   9  11 -16   33.51    9.67
  -9  11  17    3.35    6.54
   9 -11 -17    2.53    5.85
   9  11 -17   -0.00    4.63
  -9  11  18   -0.00    6.30
   9 -11 -18   -0.00    5.24
   9  11 -18   -0.00    4.31
  -9  11  19   -0.00    5.65
   9 -11 -19   -0.00    6.05
   9  11 -19    7.60    6.43
  -9  11  20    2.28    6.15
   9 -11 -20    6.80    6.67
   9  11 -20   11.26    7.61
  -9  11  21    1.41    6.38
   9 -11 -21    2.58    5.84
   9  11 -21    2.07    6.69
  -9  11  22    6.36    6.32
   9  11 -22    0.00    5.51
  -9  11  23    0.56    6.58
   9  11 -23    5.02    7.13
  -9  11  24   -0.00    5.16
   9  11 -24   -0.00    6.59
  -9  11  25    1.92    7.25
  -9  11  26    4.94    8.38
  -9  12   1    9.81    8.02
   9 -12  -1   -0.00    5.75
   9  12  -1    4.35    3.48
  -9  12   2   -0.00    5.68
   9 -12  -2    7.96    6.85
   9  12  -2    1.62    3.14
  -9  12   3    0.00    6.02
   9 -12  -3    0.00    6.23
   9  12  -3    4.18    4.12
  -9  12   4   13.69    8.75
   9 -12  -4   12.24    7.87
   9  12  -4   11.50    5.62
  -9  12   5    1.15    5.97
   9 -12  -5    5.93    6.86
   9  12  -5   -0.00    4.26
  -9  12   6    2.44    7.94
   9 -12  -6    2.04    5.16
   9  12  -6    0.45    4.35
  -9  12   7   -0.00    6.18
   9 -12  -7    0.91    5.77
   9  12  -7   -0.00    3.83
  -9  12   8   23.93   10.43
   9 -12  -8   14.75    8.41
   9  12  -8   28.17    7.89
  -9  12   9    5.08    6.63
   9 -12  -9    2.45    5.69
   9  12  -9    2.88    4.66
  -9  12  10    2.90    7.63
   9 -12 -10   -0.00    5.64
   9  12 -10    2.61    4.71
  -9  12  11   -0.00    5.82
   9 -12 -11   -0.00    5.11
   9  12 -11    3.95    5.00
  -9  12  12    4.98    6.72
   9 -12 -12    0.67    5.99
   9  12 -12    5.14    5.42
  -9  12  13    1.39    6.32
   9 -12 -13    4.68    7.31
   9  12 -13    0.85    4.93
  -9  12  14    6.97    7.49
  -9  12  14   15.28    7.87
   9 -12 -14    5.91    6.90
   9  12 -14   10.02    6.21
  -9  12  15   -0.00    5.86
  -9  12  15   -0.00    4.18
   9 -12 -15   -0.00    5.15
   9  12 -15    3.58    5.04
  -9  12  16   -0.00    5.72
   9 -12 -16   -0.00    5.82
   9  12 -16    0.00    4.20
  -9  12  17   -0.00    5.87
   9 -12 -17    1.49    6.64
   9  12 -17    2.74    5.49
  -9  12  18    0.00    7.21
   9 -12 -18    6.96    7.63
   9  12 -18    2.72    6.60
  -9  12  19   -0.00    6.71
   9 -12 -19    2.86    7.56
   9  12 -19   -0.00    6.02
  -9  12  20    8.21    6.81
   9 -12 -20    1.16    5.67
   9  12 -20    4.60    6.32
  -9  12  21   -0.00    4.94
   9 -12 -21   -0.00    4.60
   9  12 -21    4.35    6.56
  -9  12  22    1.64    7.08
   9 -12 -22    0.26    5.76
  -9  12  23    3.06    6.83
   9 -12 -23    6.97    7.02
  -9  12  24   10.31    7.91
   9 -12 -24    5.39    6.58
  -9  13   1    6.57    7.02
   9 -13  -1    3.18    6.42
   9  13  -1    6.20    4.11
  -9  13   2    0.00    5.92
   9 -13  -2   -0.00    6.11
   9  13  -2   -0.00    3.49
  -9  13   3    9.95    7.75
   9 -13  -3    1.95    7.02
   9  13  -3   -0.00    3.45
  -9  13   4   -0.00    5.96
   9 -13  -4   -0.00    6.84
   9  13  -4    3.35    3.81
  -9  13   5    8.38    6.86
   9 -13  -5    8.12    6.81
   9  13  -5    7.65    4.92
  -9  13   6    7.71    7.75
   9 -13  -6    2.06    6.23
   9  13  -6    7.50    4.54
  -9  13   7    0.83    6.45
   9 -13  -7    1.96    6.67
   9  13  -7    2.17    4.60
  -9  13   8    4.26    7.34
   9 -13  -8   -0.00    5.63
   9  13  -8    3.50    5.05
  -9  13   9    0.00    8.02
   9 -13  -9    0.00    5.82
   9  13  -9    6.57    5.45
  -9  13  10   14.67    8.84
   9 -13 -10    7.05    6.47
   9  13 -10    9.98    5.86
  -9  13  11    3.67    6.81
   9 -13 -11    0.00    5.99
   9  13 -11   -0.00    4.90
  -9  13  12   -0.00    7.22
   9 -13 -12    9.87    6.96
   9  13 -12   11.45    6.35
  -9  13  13    0.14    5.85
   9 -13 -13   -0.00    6.29
   9  13 -13    0.42    4.67
  -9  13  14   -0.00    6.07
   9 -13 -14   -0.00    5.87
   9  13 -14   -0.00    4.91
  -9  13  15   -0.00    6.04
   9 -13 -15    3.55    6.41
   9  13 -15    2.77    5.39
  -9  13  16    4.68    7.76
  -9  13  16   11.80    7.63
   9 -13 -16    3.59    6.62
   9  13 -16   10.87    6.71
  -9  13  17    5.44    7.44
   9 -13 -17   -0.00    5.85
   9  13 -17   -0.00    5.34
  -9  13  18    0.00    7.48
   9 -13 -18    5.25    6.88
  -9  13  19    7.51    7.33
   9 -13 -19   -0.00    6.35
  -9  13  20    5.58    6.85
   9 -13 -20    4.02    7.05
  -9  13  21   -0.00    5.89
   9 -13 -21   -0.00    6.78
  -9  13  22    2.78    7.28
   9 -13 -22    1.31    6.68
   9 -13 -23   -0.00    5.86
  -9  14   1   -0.00    7.67
   9 -14  -1   -0.00    6.00
   9  14  -1    0.27    3.69
  -9  14   2    7.14    8.44
   9 -14  -2   12.32    7.30
   9  14  -2    8.98    4.54
  -9  14   3    3.37    7.93
   9 -14  -3   -0.00    6.18
   9  14  -3   10.93    5.00
  -9  14   4   11.17    9.70
   9 -14  -4   10.79    8.76
   9  14  -4   16.14    5.83
  -9  14   5    1.15    6.00
   9 -14  -5    4.36    7.41
   9  14  -5   -0.00    4.46
  -9  14   6    0.05    6.48
   9 -14  -6   -0.00    5.25
   9  14  -6   -0.00    3.67
  -9  14   7    8.13    7.48
   9 -14  -7   -0.00    5.73
   9  14  -7    4.34    4.38
  -9  14   8    2.22    6.94
   9 -14  -8    6.98    7.70
   9  14  -8    0.00    4.28
  -9  14   9   -0.00    5.89
   9 -14  -9   -0.00    6.45
   9  14  -9    2.92    4.96
  -9  14  10    0.36    7.20
   9 -14 -10    4.11    7.09
   9  14 -10    3.15    4.73
  -9  14  11    0.47    5.36
   9 -14 -11   -0.00    6.54
   9  14 -11   -0.00    4.82
  -9  14  12   -0.00    6.19
   9 -14 -12    1.56    5.84
   9  14 -12    1.14    4.53
  -9  14  13    1.72    7.70
   9 -14 -13    0.00    5.30
   9  14 -13    9.54    6.34
  -9  14  14    7.31    8.24
   9 -14 -14    7.70    7.21
  -9  14  15   -0.00    5.55
   9 -14 -15   -0.00    6.15
  -9  14  16    2.39    6.35
   9 -14 -16   -0.00    5.91
  -9  14  17    4.53    5.54
   9 -14 -17    3.76    6.79
  -9  14  18    5.55    7.00
   9 -14 -18   -0.00    6.33
  -9  14  19   -0.00    6.84
   9 -14 -19    0.00    6.39
   9 -14 -20   -0.00    6.42
  -9  15   1    5.20    8.35
   9 -15  -1    0.00    6.87
   9  15  -1    0.29    3.23
  -9  15   2    3.77    7.56
   9 -15  -2    1.22    5.43
   9  15  -2   -0.00    3.93
  -9  15   3   -0.00    7.73
   9 -15  -3    0.00    6.71
   9  15  -3    0.94    3.53
  -9  15   4   -0.00    6.37
   9 -15  -4   -0.00    6.39
   9  15  -4    1.56    4.07
  -9  15   5    0.28    7.10
   9 -15  -5    4.33    6.19
   9  15  -5    1.80    3.99
  -9  15   6    0.00    6.69
   9 -15  -6    0.00    6.53
   9  15  -6    4.14    4.00
  -9  15   7   -0.00    6.80
   9 -15  -7    8.75    7.06
   9  15  -7    0.60    3.79
  -9  15   8    0.00    6.08
   9 -15  -8    3.04    6.86
   9  15  -8    1.05    4.10
  -9  15   9    6.00    6.86
   9 -15  -9    0.00    6.83
  -9  15  10   -0.00    5.82
   9 -15 -10    0.90    6.29
  -9  15  11    7.51    7.24
   9 -15 -11    3.59    7.01
  -9  15  12   -0.00    6.48
   9 -15 -12    0.10    6.01
  -9  15  13   -0.00    5.92
   9 -15 -13   -0.00    6.73
   9 -15 -14    0.00    5.05
   9 -15 -15    6.98    7.16
   9 -15 -16   -0.00    6.48
  -9  16   1   -0.00    7.21
   9  16  -1   -0.00    3.49
  -9  16   2   -0.00    7.77
   9  16  -2    2.92    3.58
  -9  16   3   -0.00    6.88
   9  16  -3   -0.00    3.00
  -9  16   4   -0.00    7.76
   9 -16  -4    4.47    5.77
  -9  16   5    0.00    6.61
   9 -16  -5   -0.00    5.57
  -9  16   6    7.88    8.07
   9 -16  -6    4.33    6.42
   9 -16  -7    0.00    6.06
  -8   0   1    0.00    4.10
  -8   0   1    2.33    4.95
   8   0  -1   -0.00    3.80
   8   0  -1    1.18    4.44
   8   0  -1   -0.00    5.80
  -8   0   2  514.59   49.99
  -8   0   2  490.91   49.81
   8   0  -2  574.61   51.04
   8   0  -2  504.88   48.95
   8   0  -2  484.04   50.23
  -8   0   3   -0.00    3.82
  -8   0   3    5.59    4.56
   8   0  -3    0.46    4.79
  -8   0   4   81.91   13.29
   8   0  -4   84.79   14.18
  -8   0   5    0.67    4.20
   8   0  -5    4.20    5.77
  -8   0   6   74.62   13.46
   8   0  -6   96.71   14.86
  -8   0   7   -0.00    5.02
   8   0  -7    0.77    5.70
  -8   0   8  184.35   23.06
   8   0  -8  174.38   23.44
  -8   0   9    3.19    5.19
   8   0  -9    0.08    5.33
  -8   0  10   -0.00    5.18
   8   0 -10   -0.00    6.16
   8   0 -11    3.32    6.08
   8   0 -12  151.72   21.98
   8   0 -13    0.77    5.25
   8   0 -14   50.89   12.55
  -8   0  15    2.05    5.60
  -8   0  16    6.93    5.85
  -8   0  17    0.22    5.21
  -8   0  18  103.90   17.56
  -8   0  19    4.49    6.75
  -8   0  20   14.19    8.66
  -8   0  21    4.23    6.68
  -8   0  22   88.68   16.71
   8   0 -22   65.22   16.30
  -8   0  23    4.89    6.68
   8   0 -23    2.65    7.71
  -8   0  24   39.88   11.66
   8   0 -24   21.12   10.26
  -8   0  25    0.00    6.14
   8   0 -25   -0.00    7.38
  -8   0  26    5.27    7.66
   8   0 -26    5.79    7.78
  -8   0  27    3.00    5.60
   8   0 -27    4.70    8.22
  -8   0  28   20.16   10.71
  -8   0  29   -0.00    7.07
  -8   0  30    0.00    7.05
  -8   0  31    0.16    7.86
  -8   0  32   21.48    9.96
  -8   0  33    1.76    5.81
  -8   0  34    9.27    8.28
  -8   0  35    1.01    6.26
  -8   1   1   66.70   11.78
  -8   1   1   58.17   11.19
   8  -1  -1   86.22   12.63
   8  -1  -1   53.07   11.79
   8   1  -1   63.68   10.71
   8   1  -1   49.79   10.02
   8   1  -1   67.32   11.63
  -8  -1   1   65.16   11.21
  -8   1   2   12.59    5.95
  -8   1   2    9.93    5.73
   8  -1  -2    3.11    4.85
   8  -1  -2   10.31    6.23
   8   1  -2    8.91    4.74
   8   1  -2    7.30    5.67
  -8  -1   2    5.35    4.24
  -8  -1   2    3.97    4.39
  -8   1   3    5.06    5.07
  -8   1   3    3.37    3.86
   8  -1  -3    4.37    4.55
   8  -1  -3    0.50    5.28
   8   1  -3    0.00    4.15
   8   1  -3   -0.00    3.94
  -8  -1   3    5.57    4.35
  -8  -1   3    4.39    3.78
  -8   1   4   37.94    9.31
   8  -1  -4   37.74    9.57
   8   1  -4   40.42    8.70
   8   1  -4   29.92    8.55
  -8  -1   4   33.33    8.12
  -8   1   5    3.05    4.37
   8  -1  -5    7.22    5.85
   8   1  -5   20.71    6.78
   8   1  -5    0.56    4.82
  -8  -1   5    4.29    4.79
  -8   1   6   79.96   13.44
   8  -1  -6   69.87   13.65
   8   1  -6   91.22   13.99
  -8  -1   6   62.17   12.15
  -8   1   7   13.57    6.72
   8  -1  -7   -0.00    5.20
   8   1  -7    0.00    4.57
  -8  -1   7    4.30    5.02
  -8   1   8   -0.00    4.54
   8  -1  -8   -0.00    5.11
   8   1  -8    1.13    5.61
  -8  -1   8    1.80    5.13
  -8   1   9   12.06    6.61
   8  -1  -9   10.54    7.43
   8   1  -9   11.23    7.04
  -8  -1   9    8.36    6.12
   8  -1 -10  111.82   18.04
   8   1 -10  134.47   18.82
  -8  -1  10  115.20   17.16
   8  -1 -11   13.25    7.13
  -8  -1  11   13.35    6.36
   8  -1 -12   -0.00    6.39
   8  -1 -13   -0.00    6.13
  -8   1  14   87.27   15.04
   8  -1 -14   67.92   15.14
  -8   1  15   54.02   12.29
   8  -1 -15   58.43   14.02
  -8  -1  15   68.56   13.47
  -8   1  16   62.74   12.36
   8  -1 -16   45.69   12.69
  -8  -1  16   66.68   13.45
  -8   1  17    5.09    6.39
   8  -1 -17   -0.00    7.30
  -8  -1  17   -0.00    6.47
  -8   1  18    1.43    5.77
  -8  -1  18    3.79    6.28
  -8   1  19   10.94    7.57
   8   1 -19    5.04    6.83
  -8  -1  19   16.08    7.95
  -8   1  20    8.32    7.90
   8   1 -20    8.44    7.47
  -8  -1  20    8.26    7.58
  -8   1  21   -0.00    6.91
   8   1 -21   -0.00    7.40
  -8  -1  21   -0.00    5.38
  -8   1  22   55.55   13.44
   8   1 -22   38.79   12.20
  -8  -1  22   40.49   12.04
  -8   1  23    0.00    7.38
   8   1 -23   -0.00    7.07
  -8  -1  23   -0.00    6.74
  -8   1  24   -0.00    8.68
   8   1 -24    0.89    6.93
  -8  -1  24    3.52    6.46
  -8   1  25   -0.00    6.29
   8   1 -25   -0.00    7.16
  -8  -1  25   -0.00    7.01
  -8   1  26   14.99    8.03
   8  -1 -26   11.81    9.89
   8   1 -26    3.81    6.81
  -8  -1  26    7.77    7.74
  -8   1  27    3.86    7.77
   8   1 -27   -0.00    7.33
  -8  -1  27   -0.00    6.82
  -8   1  28   -0.00    5.15
   8   1 -28    1.12    6.33
  -8  -1  28   -0.00    7.49
  -8   1  29    4.29    6.67
   8   1 -29    0.00    6.98
  -8  -1  29    0.77    6.74
  -8   1  30   20.28   10.17
  -8  -1  30   21.36    9.90
  -8   1  31   -0.00    8.08
  -8  -1  31    0.00    6.76
  -8   1  32   15.88   10.01
  -8  -1  32   10.21    9.02
  -8   1  33   -0.00    7.23
  -8  -1  33    0.67    6.73
  -8   1  34    3.82    7.56
  -8  -1  34   -0.00    7.69
  -8   1  35   -0.00    6.52
  -8  -1  35   -0.00    7.23
  -8   2   1   -0.00    4.71
  -8   2   1    1.28    3.89
   8  -2  -1   -0.00    4.01
   8  -2  -1    8.81    5.50
   8   2  -1   -0.00    3.43
   8   2  -1   -0.00    4.90
  -8  -2   1    1.50    4.13
  -8  -2   1    1.55    3.28
  -8   2   2   87.29   13.76
  -8   2   2   72.93   12.93
   8  -2  -2   75.53   12.76
   8  -2  -2   69.35   12.85
   8   2  -2   83.39   11.91
   8   2  -2   70.90   12.15
  -8  -2   2   82.46   12.37
  -8  -2   2   57.46   10.51
  -8   2   3    4.18    5.26
  -8   2   3    6.53    5.04
   8  -2  -3   11.41    5.69
   8  -2  -3   11.55    6.66
   8   2  -3   10.78    5.50
   8   2  -3    2.94    4.81
  -8  -2   3   14.76    5.75
  -8   2   4   27.00    8.11
  -8   2   4   33.80    9.06
   8  -2  -4   25.83    8.00
   8  -2  -4   25.15    8.45
   8   2  -4   37.52    8.54
   8   2  -4   47.31    9.45
  -8  -2   4   50.12    9.26
  -8   2   5    2.36    4.49
   8  -2  -5   12.77    6.68
   8   2  -5    5.68    4.99
   8   2  -5    1.15    4.24
  -8  -2   5    0.36    3.89
  -8   2   6   68.66   12.78
   8  -2  -6   73.76   13.73
   8   2  -6   86.44   13.39
  -8  -2   6   78.66   12.84
  -8   2   7   42.12   10.27
   8  -2  -7   46.82   11.01
  -8  -2   7   37.66    9.08
   8  -2  -8   97.69   16.25
  -8  -2   8   96.98   15.11
   8  -2  -9   15.48    7.35
  -8  -2   9    8.98    5.30
   8  -2 -10   -0.00    6.21
  -8  -2  10    3.50    5.11
   8  -2 -11    0.98    5.25
  -8  -2  11    0.00    5.45
   8  -2 -12   40.92   10.62
  -8  -2  12   24.84    8.53
  -8   2  13   34.00    9.58
   8  -2 -13   39.76   10.89
  -8   2  14   50.85   11.02
   8  -2 -14   10.39    7.76
  -8   2  15    8.97    5.90
   8  -2 -15   20.45    9.37
  -8   2  16   11.36    7.07
   8  -2 -16   20.38    8.80
   8   2 -16   18.71    8.22
  -8  -2  16   25.20    9.39
  -8   2  17   40.35   10.54
   8  -2 -17   29.25   10.45
   8   2 -17   17.50    8.81
  -8  -2  17   35.08   10.31
  -8   2  18  120.63   19.45
   8  -2 -18  165.87   22.87
   8   2 -18  109.50   19.25
  -8  -2  18  116.35   19.53
  -8   2  19    2.11    5.21
   8  -2 -19   11.55    8.32
   8   2 -19    0.63    5.96
  -8  -2  19    2.24    6.24
  -8   2  20    8.66    7.00
   8  -2 -20   11.67    8.80
   8   2 -20    8.18    7.69
  -8  -2  20    5.36    7.77
  -8   2  21    4.38    7.50
   8  -2 -21   -0.00    6.35
   8   2 -21    3.03    6.82
  -8  -2  21   -0.00    5.31
  -8   2  22   32.54   10.72
   8   2 -22   20.68   10.28
  -8  -2  22   19.86   10.21
  -8   2  23    3.67    5.62
   8   2 -23   -0.00    6.12
  -8  -2  23    4.56    7.59
  -8   2  24    5.25    6.97
   8   2 -24   17.33    9.57
  -8  -2  24    0.34    7.23
  -8   2  25   13.74    9.05
   8   2 -25   -0.00    6.16
  -8  -2  25    2.89    6.90
  -8   2  26    0.00    6.93
   8   2 -26    0.00    5.62
  -8  -2  26   -0.00    7.52
  -8   2  27    3.87    6.90
   8   2 -27    1.43    6.24
  -8  -2  27   11.30    9.46
  -8   2  28    7.41    6.99
   8   2 -28   14.55    9.76
  -8  -2  28   13.24    9.92
  -8   2  29    8.82    7.91
   8   2 -29    2.66    6.97
  -8  -2  29    6.07    6.90
  -8   2  30    3.44    7.61
   8   2 -30    7.63    7.60
  -8  -2  30   -0.00    9.01
  -8   2  31    6.60    7.35
  -8  -2  31    3.48    8.45
  -8   2  32   -0.00    7.46
  -8  -2  32   15.26    9.49
  -8   2  33    4.02    7.19
  -8  -2  33    6.76    8.69
  -8   2  34   -0.00    6.52
  -8  -2  34    2.13    8.13
  -8   2  35    0.70    4.86
  -8  -2  35    3.57    7.56
  -8   3   1   54.04   11.99
  -8   3   1   64.22   12.56
   8  -3  -1   64.00   12.08
   8  -3  -1   66.89   13.10
   8   3  -1   82.78   11.80
  -8  -3   1   81.26   11.48
  -8  -3   1   69.86   10.45
  -8   3   2    1.94    5.53
  -8   3   2   -0.00    4.12
   8  -3  -2    4.61    5.19
   8  -3  -2   -0.00    4.73
   8   3  -2   -0.00    4.21
  -8  -3   2   -0.00    3.47
  -8  -3   2    1.64    3.61
  -8   3   3   32.14    9.41
  -8   3   3   44.43   10.54
   8  -3  -3   68.88   11.67
   8  -3  -3   29.85    9.79
   8   3  -3   50.73    9.62
  -8  -3   3   55.06    9.74
  -8  -3   3   40.80    7.99
  -8   3   4  148.53   19.44
  -8   3   4   97.70   17.14
   8  -3  -4  128.57   18.34
   8  -3  -4  124.88   18.92
   8   3  -4  132.72   17.17
  -8  -3   4  146.92   17.58
   8  -3  -5   11.82    7.41
   8   3  -5    8.77    5.71
  -8  -3   5   13.34    6.07
   8  -3  -6   32.71    9.44
   8   3  -6   31.16    8.67
  -8  -3   6   40.04    8.78
   8  -3  -7   18.78    7.67
   8   3  -7   26.86    7.79
  -8  -3   7   11.54    5.83
   8  -3  -8    4.89    5.42
  -8  -3   8    1.15    4.18
   8  -3  -9    4.95    6.10
  -8  -3   9    3.72    5.27
   8  -3 -10   84.16   15.44
  -8  -3  10   79.03   13.73
  -8   3  11   72.89   14.78
   8  -3 -11   62.31   14.28
  -8  -3  11  127.08   16.62
  -8   3  12    2.54    7.10
   8  -3 -12   -0.00    5.89
   8   3 -12    0.27    4.99
  -8  -3  12   -0.00    5.49
  -8   3  13   16.57    7.32
   8  -3 -13   19.35    8.34
   8   3 -13    1.72    5.84
  -8   3  14   31.97   10.24
   8  -3 -14   15.91    9.29
   8   3 -14   15.51    7.08
  -8   3  15   27.61    9.31
   8  -3 -15    9.85    8.38
   8   3 -15   16.67    8.19
  -8   3  16   55.03   13.62
   8  -3 -16   77.89   15.89
   8   3 -16   66.74   13.73
  -8  -3  16   73.76   14.51
  -8   3  17    1.88    5.27
   8  -3 -17   -0.00    6.39
   8   3 -17   -0.00    5.77
  -8  -3  17   -0.00    6.25
  -8   3  18   17.13    8.68
   8  -3 -18    0.87    6.67
   8   3 -18    5.31    6.33
  -8  -3  18   -0.00    6.75
  -8   3  19   16.74    7.88
   8  -3 -19    5.78    7.66
   8   3 -19   14.68    7.89
  -8  -3  19   12.34    8.10
  -8   3  20   61.36   14.20
   8  -3 -20   91.73   17.93
   8   3 -20   76.24   15.15
  -8  -3  20   67.47   14.93
  -8   3  21   13.70    7.15
   8  -3 -21   -0.00    6.57
   8   3 -21    1.59    6.54
  -8  -3  21   10.84    8.46
  -8   3  22   11.26    7.93
   8  -3 -22   14.08    9.08
   8   3 -22   12.65    7.92
  -8  -3  22   10.64    7.91
  -8   3  23   -0.00    6.80
   8   3 -23   -3.09    6.95
  -8  -3  23   18.01    9.50
  -8   3  24   25.55   10.45
   8   3 -24   15.65    8.56
  -8  -3  24   33.81   11.39
  -8   3  25   19.09    9.48
   8   3 -25    0.37    7.02
  -8  -3  25   17.38   10.15
  -8   3  26    2.95    6.55
   8   3 -26    0.00    5.20
  -8  -3  26   -0.00    7.47
  -8   3  27    0.31    7.02
   8   3 -27   -0.00    5.41
  -8  -3  27    4.61    8.51
  -8   3  28   -0.00    6.47
   8   3 -28   -0.00    6.46
  -8  -3  28    5.17    7.80
  -8   3  29   -0.00    5.70
   8   3 -29    1.64    6.59
  -8  -3  29    3.34    8.08
  -8   3  30    9.13    8.83
   8   3 -30   -0.00    7.84
  -8  -3  30    0.00    7.84
  -8   3  31   -0.00    6.61
   8   3 -31    0.31    5.95
  -8  -3  31   -0.00    7.77
  -8   3  32    3.29    7.53
  -8  -3  32    4.79    9.00
  -8   3  33   -0.00    7.60
  -8  -3  33    3.75    9.91
  -8   3  34    4.07    7.92
  -8  -3  34   -0.00    9.03
  -8   3  35   -0.00    6.37
  -8  -3  35    1.87    7.71
  -8   4   1   71.92   13.87
   8  -4  -1   81.20   14.75
   8   4  -1   78.57   11.85
  -8  -4   1   82.56   12.03
  -8  -4   1   84.28   10.83
  -8   4   2   39.80    9.90
   8  -4  -2   44.62   10.31
   8   4  -2   30.04    7.67
  -8  -4   2   35.71    7.81
  -8  -4   2   31.25    6.56
  -8   4   3   15.09    7.09
   8  -4  -3    8.98    6.21
   8   4  -3   21.98    6.67
  -8  -4   3   23.29    6.45
  -8  -4   3   17.76    5.05
  -8   4   4  159.17   21.19
   8  -4  -4  126.22   20.31
   8   4  -4  154.22   19.11
  -8  -4   4  141.56   17.89
  -8   4   5   10.41    6.50
   8  -4  -5   10.50    6.51
   8   4  -5    3.04    4.82
  -8  -4   5    0.00    3.70
   8  -4  -6   46.41   12.26
   8   4  -6   76.53   12.24
  -8  -4   6   61.33   10.90
   8  -4  -7   86.31   15.94
   8   4  -7   93.70   14.93
  -8  -4   7  113.22   15.25
   8  -4  -8   30.67    9.58
   8   4  -8   15.45    7.11
  -8  -4   8   32.33    8.36
  -8   4   9   10.54    6.75
   8  -4  -9    9.02    6.97
   8   4  -9    5.33    5.50
  -8  -4   9    3.02    4.62
  -8   4  10    0.00    5.95
   8  -4 -10    0.04    5.08
   8   4 -10    0.75    4.16
  -8  -4  10    0.00    4.72
  -8   4  11   11.50    7.10
   8  -4 -11    2.47    6.14
   8   4 -11   -0.00    4.82
  -8  -4  11   15.22    6.98
  -8   4  12   63.33   13.57
   8  -4 -12   73.89   14.80
   8   4 -12   45.48   11.53
  -8  -4  12   85.28   14.03
  -8   4  13    0.00    4.97
   8  -4 -13    7.05    7.53
   8   4 -13    9.68    6.01
  -8   4  14   46.99   11.62
   8  -4 -14   52.18   13.09
   8   4 -14   37.48   10.41
  -8   4  15   -0.00    5.66
   8  -4 -15   -0.00    7.03
   8   4 -15    4.73    4.89
  -8   4  16   14.18    8.54
   8  -4 -16   19.20    9.49
   8   4 -16   22.91    8.56
  -8  -4  16   14.66    8.32
  -8   4  17   38.40   10.40
   8  -4 -17   20.47    9.51
   8   4 -17    7.42    6.92
  -8  -4  17   20.79    9.44
  -8   4  18   50.66   12.92
   8  -4 -18   61.66   14.54
   8   4 -18   84.28   14.79
  -8  -4  18   58.85   13.30
  -8   4  19    4.21    6.03
   8  -4 -19   -0.00    6.87
   8   4 -19    3.30    6.41
  -8  -4  19    7.27    7.63
  -8   4  20   -0.00    7.11
   8  -4 -20    4.79    7.84
   8   4 -20   17.94    8.16
  -8  -4  20   13.25    8.58
  -8   4  21   -0.00    6.17
   8   4 -21    1.93    6.46
  -8  -4  21   -0.00    6.46
  -8   4  22   27.52    9.30
   8   4 -22    9.47    8.26
  -8  -4  22   18.74    9.70
  -8   4  23   13.56    9.12
   8   4 -23   10.69    7.64
  -8  -4  23   10.17    8.62
  -8   4  24   -0.00    5.87
   8   4 -24    2.56    6.24
  -8  -4  24    6.10    7.64
  -8   4  25   10.12    7.40
   8   4 -25    1.53    6.03
  -8  -4  25   -0.00    7.21
  -8   4  26    0.64    6.82
   8   4 -26    2.27    6.45
  -8  -4  26    1.68    7.81
  -8   4  27    4.15    7.63
   8   4 -27   -0.00    6.26
  -8  -4  27    2.78    7.76
  -8   4  28    6.65    7.67
   8   4 -28    9.25    7.06
  -8  -4  28   10.68    8.98
  -8   4  29   16.36    9.03
   8   4 -29    3.39    7.61
  -8  -4  29    2.61    8.46
  -8   4  30    0.40    6.17
   8   4 -30    3.10    6.93
  -8  -4  30    4.32    9.17
  -8   4  31    3.33    7.71
   8   4 -31    0.43    6.36
  -8  -4  31   -0.00    7.89
  -8   4  32   14.64    9.72
   8   4 -32    0.00    6.38
  -8  -4  32    5.21    8.34
  -8   4  33    5.15    7.32
  -8  -4  33    2.62    8.35
  -8   4  34    9.82    8.75
  -8  -4  34   19.41   11.60
  -8   4  35    3.84    6.77
  -8  -4  35    1.02    7.57
  -8   5   1   44.66   10.62
   8  -5  -1   14.22    7.84
   8   5  -1   22.26    6.80
  -8  -5   1   38.92    7.63
  -8  -5   1   29.00    5.49
  -8   5   2   13.91    7.03
   8  -5  -2   25.43    8.58
   8   5  -2   23.77    6.97
  -8  -5   2   15.26    5.57
  -8  -5   2   20.73    4.81
  -8   5   3   73.44   14.16
   8  -5  -3   71.17   14.27
   8   5  -3  109.11   13.98
  -8  -5   3   82.85   11.94
  -8  -5   3   65.33    9.93
  -8   5   4   12.91    6.78
  -8   5   4   10.59    6.85
   8  -5  -4   11.96    6.47
   8  -5  -4   10.16    6.91
   8   5  -4   19.28    6.33
  -8  -5   4   12.42    5.56
  -8   5   5   68.56   13.22
  -8   5   5   58.64   12.29
   8  -5  -5   46.10   10.72
   8  -5  -5   48.64   12.06
   8   5  -5   47.82   10.16
   8   5  -5   57.12   10.30
  -8  -5   5   58.37   10.21
  -8   5   6   82.03   14.43
   8  -5  -6   73.73   13.92
   8  -5  -6   75.24   14.88
   8   5  -6   71.00   12.50
   8   5  -6   85.77   12.91
  -8  -5   6   71.91   11.95
  -8   5   7    0.90    5.42
   8  -5  -7   10.29    6.40
   8  -5  -7    2.07    5.65
   8   5  -7    8.44    5.83
   8   5  -7   -0.00    3.93
  -8  -5   7    8.05    5.18
  -8   5   8    6.52    5.71
   8  -5  -8   17.49    8.00
   8   5  -8    7.52    6.16
   8   5  -8    3.57    4.20
  -8  -5   8   14.09    5.94
  -8   5   9    8.84    5.70
   8  -5  -9    9.11    7.66
   8   5  -9   12.01    5.57
  -8  -5   9   10.69    5.90
  -8   5  10  231.76   26.06
   8  -5 -10  131.05   22.89
   8   5 -10  196.41   23.42
  -8  -5  10  163.01   22.08
  -8   5  11   36.89    9.81
   8  -5 -11   30.62    9.66
   8   5 -11   19.62    8.03
  -8  -5  11   11.02    6.27
  -8   5  12   -0.00    6.37
   8  -5 -12   -0.00    4.95
   8   5 -12   -0.00    5.60
  -8  -5  12    0.00    4.61
  -8   5  13    1.47    5.43
   8  -5 -13   -0.00    6.41
   8   5 -13    0.23    5.57
  -8  -5  13   -0.00    6.08
  -8   5  14    6.92    6.37
   8  -5 -14    9.44    8.32
   8   5 -14    0.00    5.08
  -8   5  15   16.19    8.80
   8  -5 -15   30.17   11.13
   8   5 -15   14.50    7.38
  -8   5  16   44.82   12.24
   8  -5 -16   63.26   14.41
   8   5 -16   51.54   11.78
  -8  -5  16   61.05   13.49
  -8   5  17    6.34    6.75
   8  -5 -17    3.71    7.76
   8   5 -17    3.72    6.13
  -8  -5  17    0.00    7.55
  -8   5  18    1.81    5.45
   8  -5 -18   10.49    8.44
   8   5 -18    1.60    5.19
  -8  -5  18    8.65    7.26
  -8   5  19   21.58    9.55
   8   5 -19   16.12    7.79
  -8  -5  19   33.59   11.06
  -8   5  20   22.14    9.28
   8   5 -20   13.93    7.84
  -8  -5  20   37.93   11.65
  -8   5  21   23.05    9.88
   8   5 -21   32.35   10.56
  -8  -5  21   37.79   12.20
  -8   5  22    0.00    5.31
   8   5 -22    7.30    6.80
  -8  -5  22    7.92    8.17
  -8   5  23    8.01    7.74
   8   5 -23    2.04    6.28
  -8  -5  23   -0.00    7.32
  -8   5  24   11.94    8.40
   8   5 -24   16.57    8.54
  -8  -5  24    9.09    8.22
  -8   5  25    8.34    7.54
   8   5 -25    6.62    6.80
  -8  -5  25   13.05    9.33
  -8   5  26   10.47    7.55
   8   5 -26   -0.00    5.27
  -8  -5  26    4.02    8.55
  -8   5  27    0.00    5.98
   8   5 -27   -0.00    5.92
  -8  -5  27    4.65    7.78
  -8   5  28    3.62    6.17
   8   5 -28   -0.00    7.13
  -8  -5  28    0.00    7.06
  -8   5  29   -0.00    7.04
   8   5 -29   -0.00    5.61
  -8  -5  29   -0.00    8.51
  -8   5  30   19.35    9.66
   8   5 -30    1.88    5.79
  -8  -5  30    1.90    8.06
  -8   5  31   -0.00    5.86
   8   5 -31   -0.00    7.15
  -8  -5  31   -0.00    8.16
  -8   5  32    6.70    8.00
   8   5 -32    0.00    6.58
  -8  -5  32    5.39    9.35
  -8   5  33   -0.00    6.60
   8   5 -33    1.08    6.31
  -8  -5  33    2.18    8.72
  -8   5  34    0.00    6.78
  -8  -5  34   -0.00    9.51
  -8   6   1  119.17   17.90
   8  -6  -1   91.99   16.08
   8   6  -1  102.20   13.47
   8   6  -1   73.91   11.94
  -8  -6   1  102.44   12.73
  -8  -6   1   86.43    9.92
  -8   6   2   86.67   16.16
   8  -6  -2   91.35   16.04
   8  -6  -2  100.76   17.51
   8   6  -2  103.19   13.82
   8   6  -2  109.02   13.78
  -8  -6   2   91.02   12.73
  -8  -6   2   80.35   10.31
  -8   6   3   66.20   14.94
   8  -6  -3   76.85   14.52
   8  -6  -3   92.42   16.51
   8   6  -3  104.51   14.06
   8   6  -3  107.19   14.03
  -8  -6   3   97.54   13.00
  -8   6   4   27.28    9.23
  -8   6   4   43.98   11.01
   8  -6  -4   13.35    7.12
   8  -6  -4    6.47    6.96
   8   6  -4   28.78    7.69
   8   6  -4   14.61    5.57
  -8  -6   4   40.11    7.48
  -8   6   5   37.74   10.96
  -8   6   5   24.51    8.89
   8  -6  -5   29.85    8.78
   8  -6  -5   26.61    9.61
   8   6  -5   29.12    7.65
   8   6  -5   24.71    7.28
  -8  -6   5   16.70    6.15
  -8   6   6   39.85   10.48
  -8   6   6   31.62    9.94
   8  -6  -6   30.22    8.98
   8  -6  -6   25.74    9.63
   8   6  -6   43.09    9.29
   8   6  -6   43.79    8.92
  -8  -6   6   37.85    8.66
  -8   6   7   28.78    8.98
   8  -6  -7   15.71    7.63
   8  -6  -7   20.86    9.04
   8   6  -7   37.18    8.82
   8   6  -7   22.04    6.97
  -8  -6   7   35.23    8.56
  -8   6   8   14.23    8.20
   8  -6  -8    6.17    6.66
   8  -6  -8   31.45   10.06
   8   6  -8   23.88    7.88
   8   6  -8   27.98    7.64
  -8  -6   8   19.60    6.64
  -8   6   9   -0.00    5.69
   8  -6  -9    0.52    4.79
   8  -6  -9    0.00    6.63
   8   6  -9   -0.00    4.62
  -8  -6   9    0.00    4.86
  -8   6  10    4.28    6.18
   8  -6 -10   -0.00    5.95
   8   6 -10    2.90    4.79
  -8  -6  10   -0.00    5.02
  -8   6  11    5.06    7.04
   8  -6 -11   13.89    7.97
   8   6 -11   13.65    6.38
  -8  -6  11   14.52    7.59
  -8   6  12   21.51    8.72
   8  -6 -12   12.94    8.22
   8   6 -12   29.39    8.58
  -8  -6  12   17.48    7.98
  -8   6  13   15.20    8.09
   8  -6 -13   13.88    7.54
   8   6 -13    0.00    5.01
  -8  -6  13    0.00    6.64
  -8   6  14   42.01   10.97
   8  -6 -14   22.68    9.75
   8   6 -14   25.02    8.92
  -8   6  15    6.49    6.92
   8  -6 -15   21.77    9.08
   8   6 -15   14.65    7.02
  -8   6  16   -0.00    6.27
   8   6 -16    4.89    5.98
  -8  -6  16   10.70    7.54
  -8   6  17   95.20   17.11
   8   6 -17   85.61   15.76
  -8  -6  17   89.51   16.71
  -8   6  18   12.60    8.70
   8   6 -18    8.52    7.07
  -8  -6  18    2.42    6.75
  -8   6  19    5.40    7.14
   8   6 -19    6.38    6.47
  -8  -6  19    0.00    6.56
  -8   6  20   10.77    7.80
   8   6 -20   -0.00    5.85
  -8  -6  20   -0.00    6.72
  -8   6  21    2.72    6.54
   8   6 -21   -0.00    5.56
  -8  -6  21    4.16    7.52
  -8   6  22    8.09    6.31
   8   6 -22    0.28    5.76
  -8  -6  22   11.45    8.47
  -8   6  23   26.46    9.76
   8   6 -23    0.00    6.10
  -8  -6  23    7.27    8.19
  -8   6  24   -0.00    5.44
   8   6 -24    8.97    7.78
  -8  -6  24   -0.00    7.65
  -8   6  25    0.00    6.99
   8   6 -25    3.19    5.73
  -8  -6  25   11.31    8.61
  -8   6  26    6.05    6.76
   8   6 -26    1.39    5.83
  -8  -6  26   -0.00    8.18
  -8   6  27   11.86    8.19
   8   6 -27   12.28    8.45
  -8  -6  27   23.11   11.09
  -8   6  28   20.00    9.77
   8   6 -28    8.51    7.80
  -8  -6  28    0.00    9.09
  -8   6  29   -0.00    6.74
   8   6 -29    8.58    8.95
  -8  -6  29    0.00    7.31
  -8   6  30   -0.00    5.98
   8   6 -30   -0.00    6.97
  -8  -6  30   -0.00    7.38
  -8   6  31    0.00    5.90
   8   6 -31   -0.00    7.72
  -8  -6  31   -0.00    9.51
  -8   6  32   -0.00    5.71
   8   6 -32    9.39    8.77
  -8  -6  32    4.66    8.26
  -8   6  33    4.31    6.82
   8   6 -33   -0.00    6.88
  -8  -6  33   -0.00    8.94
  -8   6  34    0.00    6.19
  -8  -6  34   16.43   10.93
  -8   7   1   83.94   15.19
   8  -7  -1   71.19   13.61
   8   7  -1   52.64    9.56
  -8   7   2    0.08    4.70
   8  -7  -2    3.72    6.11
   8   7  -2    6.85    4.35
  -8  -7   2   -0.00    3.68
  -8  -7   2    0.77    1.65
  -8   7   3   52.54   11.62
   8  -7  -3   40.27   10.79
   8  -7  -3   19.17    9.65
   8   7  -3   17.18    5.86
  -8  -7   3   34.71    7.49
  -8   7   4   -0.00    4.83
   8  -7  -4   -0.00    5.30
   8  -7  -4   -0.00    6.18
   8   7  -4   -0.00    4.27
  -8  -7   4   -0.00    3.85
  -8   7   5   82.91   14.73
  -8   7   5   45.85   12.26
   8  -7  -5   78.54   15.37
   8   7  -5   51.57   10.03
  -8  -7   5   58.50   10.31
  -8   7   6   37.32   10.62
  -8   7   6    2.50    5.61
   8  -7  -6    6.34    6.53
   8  -7  -6   28.29    9.96
   8   7  -6   16.62    6.02
  -8  -7   6   13.90    5.98
  -8   7   7   -0.00    5.87
  -8   7   7    0.99    5.72
   8  -7  -7   -0.00    6.18
   8  -7  -7   -0.00    5.80
   8   7  -7   -0.00    4.59
  -8  -7   7    0.00    4.22
  -8   7   8   -0.00    5.58
   8  -7  -8   -0.00    5.03
   8  -7  -8    0.00    6.58
   8   7  -8   -0.00    4.46
   8   7  -8   -0.00    4.33
  -8  -7   8    3.26    4.93
  -8   7   9   27.70   10.02
   8  -7  -9   26.48    9.54
   8  -7  -9   56.82   13.81
   8   7  -9   39.38    9.20
  -8  -7   9   43.17   10.38
  -8   7  10   10.92    6.93
   8  -7 -10    6.32    5.99
   8  -7 -10   10.96    7.36
   8   7 -10   11.52    6.28
  -8  -7  10   11.13    6.84
  -8   7  11   33.02   10.02
   8  -7 -11   28.79    9.85
   8  -7 -11   35.63   11.17
   8   7 -11   25.82    8.71
  -8  -7  11   26.36    9.45
  -8   7  12   -0.00    6.31
   8  -7 -12    2.87    6.07
   8   7 -12   10.00    6.16
  -8  -7  12    0.00    5.49
  -8   7  13   16.63    9.25
   8   7 -13   17.15    7.03
  -8   7  14   28.22    9.42
   8   7 -14    2.86    5.29
  -8   7  15   60.29   13.19
   8   7 -15   45.08   11.33
  -8   7  16    5.38    5.89
   8   7 -16   -0.00    5.95
  -8  -7  16    4.48    7.30
  -8   7  17    0.80    6.33
   8   7 -17    0.90    5.61
  -8  -7  17    2.46    6.29
  -8   7  18   -0.00    5.60
   8   7 -18    0.93    6.56
  -8  -7  18    1.38    5.92
  -8   7  19    8.89    6.57
   8   7 -19    5.03    5.77
  -8  -7  19    1.26    7.63
  -8   7  20    0.00    6.07
   8   7 -20    7.83    7.18
  -8  -7  20    3.94    6.89
  -8   7  21   27.68    9.42
   8   7 -21   41.47   10.48
  -8  -7  21   26.01   11.39
  -8   7  22   -0.00    6.42
   8   7 -22    0.79    6.44
  -8  -7  22    0.00    7.44
  -8   7  23   -0.00    6.60
   8   7 -23    0.08    6.31
  -8  -7  23    5.26    8.05
  -8   7  24    0.00    5.61
  -8  -7  24    0.00    7.73
  -8   7  25   15.21    8.32
   8   7 -25    3.93    6.77
  -8  -7  25    1.93    8.98
  -8   7  26   10.76    7.84
   8   7 -26    6.04    6.91
  -8  -7  26   13.49    9.92
  -8   7  27    6.43    7.30
   8   7 -27    0.00    6.13
  -8  -7  27    0.90    8.09
  -8   7  28    0.00    5.63
   8   7 -28    3.37    6.43
  -8  -7  28    7.86   10.51
  -8   7  29    4.40    7.47
   8   7 -29    6.11    6.44
  -8  -7  29   -0.00    8.56
  -8   7  30    0.37    5.92
   8   7 -30    3.18    5.63
  -8  -7  30   14.23   10.36
  -8   7  31    3.94    7.20
   8   7 -31   11.85    8.11
  -8  -7  31    5.57    8.93
  -8   7  32   -0.00    6.60
   8   7 -32    3.77    7.33
  -8  -7  32   -0.00    8.03
  -8   7  33   -0.00    6.56
   8   7 -33   -0.00    7.26
  -8  -7  33    6.57    8.22
   8   7 -34   10.18    8.58
  -8   8   1   94.29   16.61
   8  -8  -1   56.91   13.39
   8   8  -1   63.17    9.89
  -8   8   2    4.53    6.18
   8  -8  -2    0.00    5.68
   8   8  -2   -0.00    3.72
   8  -8  -3   33.91    9.53
   8   8  -3   28.37    7.05
   8  -8  -4    9.80    7.33
   8   8  -4    7.79    5.00
   8  -8  -5    7.94    6.09
   8  -8  -5    3.68    7.41
   8   8  -5    3.66    4.57
   8  -8  -6    4.45    5.86
   8  -8  -6   -0.00    7.91
   8   8  -6   -0.00    4.72
  -8   8   7  136.83   19.94
   8  -8  -7  149.42   19.91
   8  -8  -7   97.46   18.51
   8   8  -7  100.34   14.70
  -8  -8   7   79.89   14.20
  -8   8   8   -0.00    6.73
   8  -8  -8    9.22    6.63
   8  -8  -8   -0.00    6.68
   8   8  -8    2.82    4.83
  -8  -8   8   -0.00    4.49
  -8   8   9    8.19    6.92
   8  -8  -9    7.34    6.45
   8   8  -9    7.18    5.69
  -8  -8   9    3.54    5.98
  -8   8  10   10.05    7.96
   8  -8 -10   21.63    8.28
   8   8 -10    8.68    6.24
  -8  -8  10    8.29    6.99
  -8   8  11   13.02    7.54
   8  -8 -11    2.40    5.64
   8   8 -11    4.26    5.71
  -8  -8  11    4.49    5.93
  -8   8  12    0.00    6.04
   8  -8 -12   -0.00    5.92
   8   8 -12    0.00    4.52
  -8  -8  12   -0.00    5.75
  -8   8  13   30.53    9.92
   8  -8 -13   27.94    8.77
   8   8 -13   31.75    8.75
  -8   8  14    2.47    6.26
   8   8 -14    1.98    5.48
  -8   8  15    6.82    8.26
   8   8 -15   -0.00    5.22
  -8  -8  15    9.32    7.34
  -8   8  16   -0.00    5.28
   8   8 -16   -0.00    4.47
  -8  -8  16    0.00    6.46
  -8   8  17   30.98    9.97
   8   8 -17   24.61    9.11
  -8  -8  17   19.39   10.50
  -8   8  18    3.68    6.54
   8   8 -18   -0.00    5.42
  -8  -8  18    0.00    6.57
  -8   8  19   -0.00    6.47
   8   8 -19    3.71    6.17
  -8  -8  19   -0.00    7.92
  -8   8  20   -0.00    6.67
   8   8 -20   -0.00    5.55
  -8  -8  20    3.83    7.06
  -8   8  21   10.54    7.66
   8   8 -21   -0.00    6.20
  -8  -8  21    5.71    8.21
  -8   8  22   -0.00    6.93
   8   8 -22    0.85    6.18
  -8  -8  22    0.00    7.37
  -8   8  23   32.76   10.81
   8   8 -23   13.99    9.09
  -8  -8  23   25.40   11.41
  -8   8  24   18.38    8.58
   8   8 -24    4.95    7.58
  -8  -8  24   11.00    8.87
  -8   8  25    2.57    7.15
   8   8 -25    3.93    7.38
  -8  -8  25    2.70    7.53
  -8   8  26    0.53    6.96
   8   8 -26    0.00    6.08
  -8  -8  26    1.59    9.06
  -8   8  27   18.23    9.58
   8   8 -27    8.06    8.13
  -8  -8  27    2.23    9.32
  -8   8  28    0.40    6.38
   8   8 -28   14.47    8.39
  -8  -8  28    2.52    8.56
  -8   8  29    8.09    7.41
   8   8 -29    0.42    6.78
  -8  -8  29    8.08   10.47
  -8   8  30    3.77    7.14
   8   8 -30    0.02    7.40
  -8  -8  30    1.37    8.01
  -8   8  31    5.78    7.82
   8   8 -31   -0.00    7.11
  -8  -8  31    7.42    9.60
  -8   8  32   -0.00    6.55
   8   8 -32   13.15    9.11
  -8  -8  32    2.14    8.54
  -8   8  33    3.87    8.19
   8   8 -33   -0.00    8.03
  -8  -8  33   -0.00    8.89
   8   8 -34   -0.00    6.63
   8   8 -35    4.37    7.52
   8  -9  -1   85.90   15.71
   8   9  -1   78.38   11.24
   8  -9  -2    0.00    5.82
   8   9  -2   -0.00    3.65
  -8   9   3   23.56    9.52
   8  -9  -3   52.10   12.05
   8   9  -3   40.27    7.71
  -8   9   4   21.20    8.70
   8  -9  -4    6.60    7.34
   8   9  -4    7.12    4.39
  -8   9   5   50.60   12.49
   8  -9  -5   43.03   11.56
   8   9  -5   41.03    8.64
  -8   9   6    2.23    6.60
   8  -9  -6    6.13    6.70
   8   9  -6    0.83    4.32
  -8   9   7    8.15    7.41
   8  -9  -7   -0.00    6.03
   8   9  -7    4.19    4.64
  -8   9   8   -0.00    6.69
  -8   9   8    0.64    5.21
   8  -9  -8    8.85    7.06
   8   9  -8    0.00    3.87
  -8   9   9   25.83    9.45
  -8   9   9    7.77    6.15
   8  -9  -9    3.36    6.17
   8   9  -9   11.55    5.80
  -8   9  10    4.53    6.10
   8  -9 -10   -0.00    4.79
   8   9 -10    5.05    5.67
  -8   9  11   90.71   16.45
   8  -9 -11   86.53   16.27
   8   9 -11   67.01   12.98
  -8   9  12   -0.00    5.78
   8  -9 -12    1.42    5.38
   8   9 -12    0.83    4.58
  -8  -9  12   -0.00    6.76
  -8   9  13    0.00    5.89
   8  -9 -13    6.49    6.45
   8   9 -13    5.08    6.07
  -8   9  14    7.94    7.60
   8  -9 -14    3.57    6.09
   8   9 -14    7.88    6.03
  -8   9  15   31.35   10.85
   8  -9 -15   51.06   12.43
   8   9 -15   73.71   12.79
  -8  -9  15   41.25   11.82
  -8   9  16   -0.00    5.65
   8   9 -16    0.52    4.61
  -8  -9  16    6.39    7.34
  -8   9  17   -0.00    4.85
   8   9 -17    1.17    6.17
  -8  -9  17   14.58    8.38
  -8   9  18   14.50    8.17
   8   9 -18    2.31    6.04
  -8  -9  18    0.00    6.93
  -8   9  19   17.27    8.96
   8   9 -19   20.59    8.19
  -8  -9  19    0.00    6.69
  -8   9  20   -0.00    5.61
   8   9 -20    8.17    6.90
  -8  -9  20    7.96    7.92
  -8   9  21   18.83    9.22
   8   9 -21    4.11    6.97
  -8  -9  21   18.49    9.64
  -8   9  22    6.15    6.46
   8   9 -22    4.78    5.58
  -8  -9  22    6.36    8.90
  -8   9  23    3.09    6.51
   8   9 -23    3.05    5.77
  -8  -9  23    7.38    9.51
  -8   9  24    0.00    6.61
   8   9 -24    2.29    5.80
  -8  -9  24   -0.00    7.45
  -8   9  25    4.09    6.97
   8   9 -25   11.22    7.38
  -8  -9  25   11.89   11.71
  -8   9  26   -0.00    7.94
   8   9 -26    6.38    7.95
  -8  -9  26    5.40    8.53
  -8   9  27    2.07    6.60
   8   9 -27   -0.00    7.81
  -8  -9  27   -0.00    9.08
  -8   9  28    0.00    6.68
   8   9 -28   -0.00    6.72
  -8  -9  28   -0.00    8.63
  -8   9  29    5.50    7.37
   8   9 -29   11.18    8.38
  -8  -9  29   -0.00    8.96
  -8   9  30    0.26    6.36
   8   9 -30    2.72    7.13
  -8  -9  30    4.47    8.73
  -8   9  31    6.24    7.80
   8   9 -31    0.00    7.54
  -8  -9  31   -0.00    7.81
  -8   9  32   -0.00    7.02
   8   9 -32    2.86    7.26
  -8  -9  32   -0.00   10.63
   8   9 -33    0.00    6.23
  -8  10   1   23.39    9.46
   8 -10  -1   13.41    7.82
   8  10  -1   35.71    6.67
  -8  10   2    0.00    5.29
   8 -10  -2    2.40    5.62
   8  10  -2   -0.00    3.27
  -8  10   3   22.25   10.21
   8 -10  -3   20.08    9.17
   8  10  -3   31.65    6.78
  -8  10   4   10.03    7.83
   8 -10  -4   14.91    7.92
   8  10  -4   10.55    4.75
  -8  10   5    4.17    6.39
   8 -10  -5   -0.00    5.70
   8  10  -5   10.25    5.00
  -8  10   6    2.33    7.29
   8 -10  -6    1.18    5.23
   8  10  -6    6.11    5.01
  -8  10   7   83.25   16.35
   8 -10  -7   69.16   14.08
   8  10  -7   74.01   11.96
  -8  10   8    4.67    7.22
   8 -10  -8   -0.00    5.24
   8  10  -8    0.16    4.72
  -8  10   9    7.18    6.47
   8 -10  -9    2.72    6.38
   8  10  -9    5.78    4.74
  -8  10  10   -0.00    6.22
  -8  10  10   -0.00    5.40
   8 -10 -10    2.94    5.58
   8  10 -10   -0.00    4.79
  -8  10  11    5.16    5.86
   8 -10 -11    0.00    5.19
   8  10 -11    6.17    5.75
  -8  10  12    0.00    5.02
   8 -10 -12   -0.00    5.81
   8  10 -12    6.88    5.46
  -8  10  13   48.09   12.09
   8 -10 -13   39.14   11.36
   8  10 -13   24.75    8.73
  -8  10  14    0.87    5.68
   8 -10 -14    0.51    4.66
   8  10 -14    4.47    4.84
  -8  10  15    2.59    5.81
   8 -10 -15    2.29    5.31
   8  10 -15    0.90    5.40
  -8  10  16    1.14    6.61
   8 -10 -16    0.00    4.45
   8  10 -16    2.76    5.36
  -8  10  17   45.79   11.72
   8 -10 -17   10.74    8.59
   8  10 -17   33.87    9.31
  -8  10  18    0.00    6.48
   8  10 -18   -0.00    5.25
  -8 -10  18   -0.00    5.63
  -8  10  19   19.32    8.87
   8  10 -19    6.74    6.99
  -8 -10  19   11.77    9.18
  -8  10  20    0.00    5.68
   8  10 -20    5.80    6.39
  -8 -10  20   -0.00    6.56
  -8  10  21    9.22    8.09
   8  10 -21    3.60    5.98
  -8 -10  21   10.34    9.20
  -8  10  22    0.00    7.01
   8  10 -22   -0.00    6.47
  -8 -10  22   -0.00    7.46
  -8  10  23    8.55    8.23
   8  10 -23    7.25    6.83
  -8 -10  23    0.44    8.47
  -8  10  24   -0.00    5.92
   8  10 -24    2.34    7.05
  -8 -10  24   -0.00    9.60
  -8  10  25   -0.00    7.61
   8  10 -25    5.82    7.02
  -8 -10  25    1.51    7.45
  -8  10  26   -0.00    7.21
   8  10 -26    1.26    6.84
  -8 -10  26   -0.00    9.12
  -8  10  27   10.07    8.75
   8  10 -27    5.88    6.37
  -8 -10  27    5.76   10.56
  -8  10  28    9.27    8.66
   8  10 -28   10.53    8.23
  -8 -10  28    1.66    9.46
  -8  10  29    3.32    6.68
   8  10 -29   -0.00    6.88
  -8 -10  29    1.16    8.80
  -8  10  30   -0.00    7.30
   8  10 -30   -0.00    8.11
  -8 -10  30    3.00    8.97
  -8  10  31   -0.00    6.58
  -8 -10  31   -0.00    9.39
  -8  11   1   36.42   11.38
   8 -11  -1   12.84    8.66
   8  11  -1   31.85    6.61
  -8  11   2    8.08    7.86
   8 -11  -2    6.01    6.75
   8  11  -2    8.69    4.17
  -8  11   3    7.40    7.52
   8 -11  -3    2.35    6.17
   8  11  -3    9.01    4.56
  -8  11   4    4.12    5.91
   8 -11  -4    2.38    6.02
   8  11  -4    4.11    4.19
  -8  11   5   33.57   10.09
   8 -11  -5   30.09    9.79
   8  11  -5   14.56    5.68
  -8  11   6   -0.00    5.91
   8 -11  -6    0.14    5.06
   8  11  -6   -0.00    4.06
  -8  11   7    3.66    6.63
   8 -11  -7    2.67    5.23
   8  11  -7    3.82    3.91
  -8  11   8    7.36    7.50
   8 -11  -8   10.86    6.93
   8  11  -8    0.56    4.04
  -8  11   9   23.11    9.25
   8 -11  -9   15.54    8.92
   8  11  -9   12.89    5.93
  -8  11  10    4.26    6.49
   8 -11 -10    5.88    6.15
   8  11 -10    1.39    4.07
  -8  11  11    9.82    7.59
   8 -11 -11    1.85    6.07
   8  11 -11   12.06    5.94
  -8  11  12   -0.00    5.27
  -8  11  12    3.68    5.76
   8 -11 -12    1.09    5.52
   8  11 -12    0.40    3.75
  -8  11  13    0.00    6.03
   8 -11 -13    0.00    5.13
   8  11 -13    0.93    4.75
  -8  11  14    6.63    6.04
   8 -11 -14    0.00    5.91
   8  11 -14   -0.00    4.88
  -8  11  15   31.62   10.60
   8 -11 -15   26.44    9.91
   8  11 -15   28.79    8.78
  -8  11  16    0.00    6.03
   8 -11 -16    0.00    5.83
   8  11 -16   -0.00    4.66
  -8  11  17    0.00    5.10
   8 -11 -17    0.89    4.87
   8  11 -17    8.97    6.30
  -8  11  18    0.00    6.01
   8 -11 -18    3.70    6.19
   8  11 -18   -0.00    5.09
  -8  11  19   22.06    9.37
   8 -11 -19   12.74    7.94
   8  11 -19   15.90    7.69
  -8  11  20   -0.00    5.72
   8 -11 -20    7.34    6.31
   8  11 -20    1.52    5.40
  -8  11  21    0.00    5.77
   8  11 -21    8.43    7.11
  -8  11  22    1.80    6.30
   8  11 -22    4.73    7.18
  -8  11  23   10.45    7.30
   8  11 -23   -0.00    6.78
  -8  11  24    5.65    7.54
   8  11 -24   -0.00    7.04
  -8  11  25   28.85   10.70
   8  11 -25    7.70    7.90
  -8  11  26    1.41    6.74
   8  11 -26   -0.00    6.44
  -8 -11  26    0.41    6.95
  -8  11  27    0.00    5.72
   8  11 -27    1.31    7.09
  -8 -11  27    8.00    9.08
  -8  11  28    2.95    6.82
  -8 -11  28    2.73    8.38
  -8  11  29    4.80    7.16
  -8 -11  29   -0.00    8.24
  -8 -11  30    7.48   10.09
  -8 -11  31    2.71    8.70
  -8  12   1    1.84    6.23
   8 -12  -1    3.63    5.72
   8  12  -1    1.84    3.28
  -8  12   2    2.44    6.77
   8 -12  -2    3.07    6.25
   8  12  -2   -0.00    2.95
  -8  12   3   39.45   12.01
   8 -12  -3   35.31   11.26
   8  12  -3   43.72    7.98
  -8  12   4   -0.00    6.54
   8 -12  -4   -0.00    5.67
   8  12  -4    0.29    3.31
  -8  12   5    5.10    6.51
   8 -12  -5    4.54    6.70
   8  12  -5    0.14    3.52
  -8  12   6   -0.00    5.62
   8 -12  -6    0.43    5.93
   8  12  -6    3.68    3.30
  -8  12   7   24.01    9.76
   8 -12  -7   17.05    8.48
   8  12  -7   21.67    6.54
  -8  12   8    7.64    7.46
   8 -12  -8    3.78    5.89
   8  12  -8    3.98    4.59
  -8  12   9   26.70   10.54
   8 -12  -9    7.76    6.83
   8  12  -9   12.59    5.67
  -8  12  10    5.69    6.39
   8 -12 -10    0.77    5.88
   8  12 -10    6.07    5.26
  -8  12  11    3.86    6.68
   8 -12 -11    2.41    6.32
   8  12 -11    0.89    4.46
  -8  12  12   -0.00    5.36
   8 -12 -12    2.19    4.82
   8  12 -12   -0.00    4.47
  -8  12  13   15.76    8.76
   8 -12 -13   19.64    8.55
   8  12 -13   22.67    7.45
  -8  12  14   -0.00    6.37
   8 -12 -14    4.61    6.13
   8  12 -14   -0.00    4.58
  -8  12  15    0.86    6.14
   8 -12 -15   -0.00    5.65
   8  12 -15   -0.00    5.01
  -8  12  16    2.30    6.96
   8 -12 -16    1.97    5.53
   8  12 -16    0.22    4.36
  -8  12  17   16.62    8.56
   8 -12 -17    8.11    8.15
   8  12 -17    6.84    5.36
  -8  12  18   -0.00    6.84
   8 -12 -18   -0.00    4.37
   8  12 -18   -0.00    5.24
  -8  12  19   11.12    9.17
   8 -12 -19    3.64    6.43
   8  12 -19    8.30    6.58
  -8  12  20    4.58    7.50
   8 -12 -20    1.68    6.22
   8  12 -20   -0.00    4.97
  -8  12  21    0.00    6.28
   8 -12 -21   -0.00    5.48
   8  12 -21    1.09    5.34
  -8  12  22    1.18    5.95
   8 -12 -22    3.67    6.83
   8  12 -22    6.78    7.64
  -8  12  23    5.51    7.44
   8 -12 -23    0.00    5.89
   8  12 -23    3.39    5.85
  -8  12  24   -0.00    7.40
   8  12 -24    3.85    6.68
  -8  12  25    0.69    6.49
  -8  12  26    1.83    6.21
  -8  12  27    9.26    7.62
  -8  12  28    0.83    6.40
  -8  13   1    5.77    6.94
   8 -13  -1    3.01    6.45
   8  13  -1    1.78    3.26
  -8  13   2    1.04    6.19
   8 -13  -2    0.00    4.99
   8  13  -2   -0.00    2.94
  -8  13   3   -0.00    6.31
   8 -13  -3    0.53    5.52
   8  13  -3   -0.00    3.20
  -8  13   4    7.11    7.52
   8 -13  -4    0.00    5.73
   8  13  -4   13.98    4.91
  -8  13   5   19.15    9.03
   8 -13  -5   22.08    9.86
   8  13  -5   35.33    7.23
  -8  13   6   -0.00    6.19
   8 -13  -6    3.66    6.28
   8  13  -6    2.01    3.50
  -8  13   7    7.18    7.14
   8 -13  -7    4.95    7.05
   8  13  -7    5.62    4.46
  -8  13   8    0.84    6.08
   8 -13  -8    6.78    6.79
   8  13  -8    2.14    3.65
  -8  13   9    8.31    8.27
   8 -13  -9   12.86    7.08
   8  13  -9   16.01    6.14
  -8  13  10    2.50    6.91
   8 -13 -10   -0.00    5.74
   8  13 -10   -0.00    3.87
  -8  13  11    9.22    8.74
   8 -13 -11    3.86    5.49
   8  13 -11    8.42    5.74
  -8  13  12    0.00    6.69
   8 -13 -12   -0.00    5.84
   8  13 -12    1.92    4.40
  -8  13  13    0.00    4.89
   8 -13 -13    3.54    6.06
   8  13 -13   -0.00    4.81
  -8  13  14   -0.00    5.89
   8 -13 -14    5.06    6.68
   8  13 -14    3.21    5.05
  -8  13  15    0.00    6.28
   8 -13 -15    9.52    8.09
   8  13 -15    6.11    6.38
  -8  13  16   -0.00    6.59
   8 -13 -16   11.06    8.07
   8  13 -16   -0.00    4.84
  -8  13  17    1.37    5.70
   8 -13 -17    1.09    6.61
   8  13 -17   -0.00    4.98
  -8  13  18    0.73    5.93
   8 -13 -18    4.15    6.56
   8  13 -18    0.05    5.31
  -8  13  19    0.37    6.27
   8 -13 -19   -0.00    6.82
   8  13 -19    7.84    5.88
  -8  13  20    7.77    7.81
   8 -13 -20    0.00    5.73
   8  13 -20    2.30    5.25
  -8  13  21    0.00    6.19
   8 -13 -21    8.12    7.50
  -8  13  22   10.42    7.69
   8 -13 -22   -0.00    5.43
  -8  13  23    1.93    5.92
   8 -13 -23    0.00    5.78
  -8  13  24    2.27    6.81
   8 -13 -24   -0.00    5.57
  -8  13  25   10.99    7.54
   8 -13 -25    1.96    6.19
  -8  13  26    9.93    8.51
   8 -13 -26    0.00    5.48
  -8  14   1    4.26    7.89
   8 -14  -1   10.05    7.51
   8  14  -1    5.48    3.57
  -8  14   2    7.56    8.28
   8 -14  -2   12.50    8.36
   8  14  -2   12.57    4.41
  -8  14   3   10.40    9.11
   8 -14  -3    1.62    5.33
   8  14  -3    4.43    3.73
  -8  14   4   -0.00    5.69
   8 -14  -4    3.52    6.51
   8  14  -4    2.60    3.62
  -8  14   5    1.22    5.68
   8 -14  -5   -0.00    5.37
   8  14  -5   -0.00    3.42
  -8  14   6    0.00    5.47
   8 -14  -6    1.82    6.00
   8  14  -6    1.27    3.63
  -8  14   7   14.23    8.33
   8 -14  -7   -0.00    5.49
   8  14  -7    5.01    4.46
  -8  14   8    2.14    6.68
   8 -14  -8    6.74    6.54
   8  14  -8    9.80    5.17
  -8  14   9    0.00    6.74
   8 -14  -9    1.29    6.62
   8  14  -9    2.98    4.26
  -8  14  10   -0.00    7.13
   8 -14 -10    0.00    5.94
   8  14 -10   -0.00    3.55
  -8  14  11    2.41    6.76
   8 -14 -11    3.07    6.53
   8  14 -11    2.72    5.39
  -8  14  12    4.64    7.30
   8 -14 -12   -0.00    5.53
   8  14 -12    0.83    4.43
  -8  14  13    7.65    7.53
   8 -14 -13   -0.00    5.50
   8  14 -13    3.58    5.34
  -8  14  14    1.49    6.01
   8 -14 -14    0.61    5.56
   8  14 -14    9.20    5.26
  -8  14  15    6.08    6.53
   8 -14 -15    1.92    5.15
   8  14 -15    2.36    4.91
  -8  14  16   -0.00    5.34
   8 -14 -16    3.48    5.73
   8  14 -16   -0.00    4.18
  -8  14  17    6.28    6.96
   8 -14 -17    1.75    5.41
  -8  14  18    0.00    6.81
   8 -14 -18    3.05    5.63
  -8  14  19    0.00    6.39
   8 -14 -19    0.00    6.50
  -8  14  20   -0.00    6.70
   8 -14 -20    0.00    6.41
  -8  14  21    0.55    6.00
   8 -14 -21    1.22    6.19
  -8  14  22    1.74    6.25
   8 -14 -22    4.66    8.23
  -8  14  23    1.89    7.91
   8 -14 -23    0.00    5.83
  -8  14  24   -0.00    7.35
  -8  15   1    5.11    6.98
   8 -15  -1    5.16    7.93
   8  15  -1    3.67    3.60
  -8  15   2   -0.00    6.84
   8 -15  -2   -0.00    5.59
   8  15  -2   -0.00    3.17
  -8  15   3   -0.00    6.95
   8 -15  -3    1.52    6.00
   8  15  -3    1.67    3.22
  -8  15   4   -0.00    6.72
   8 -15  -4    1.89    6.00
   8  15  -4    2.01    3.35
  -8  15   5    7.92    8.53
   8 -15  -5    1.89    6.33
   8  15  -5    3.84    4.27
  -8  15   6    3.29    7.40
   8 -15  -6    3.58    7.35
   8  15  -6    4.72    4.41
  -8  15   7   -0.00    6.10
   8 -15  -7    0.53    5.83
   8  15  -7   -0.00    3.34
  -8  15   8    0.00    5.71
   8 -15  -8   -0.00    6.27
   8  15  -8   -0.00    4.09
  -8  15   9   -0.00    5.98
   8 -15  -9    2.12    6.34
   8  15  -9    1.75    4.20
  -8  15  10    0.67    6.07
   8 -15 -10    8.55    6.84
   8  15 -10    9.28    5.43
  -8  15  11    2.86    5.77
   8 -15 -11    1.89    6.33
   8  15 -11    1.43    4.25
  -8  15  12    0.48    6.05
   8 -15 -12    1.70    7.41
  -8  15  13    3.85    7.45
   8 -15 -13   -0.00    6.90
  -8  15  14   -0.00    6.80
   8 -15 -14   -0.00    6.54
  -8  15  15    2.81    6.95
   8 -15 -15   -0.00    6.15
   8 -15 -16   -0.00    5.41
   8 -15 -17   -0.00    4.69
   8 -15 -18   -0.00    5.65
   8 -15 -19   -0.00    5.86
  -8  16   1    1.91    6.54
   8 -16  -1    0.36    5.45
   8  16  -1   -0.00    3.20
  -8  16   2    5.24    7.51
   8 -16  -2   14.74    8.72
   8  16  -2    6.79    4.13
  -8  16   3   -0.00    7.58
   8 -16  -3   -0.00    6.94
   8  16  -3    1.11    3.45
  -8  16   4   -0.00    6.36
   8 -16  -4   -0.00    5.24
   8  16  -4   -0.00    3.64
  -8  16   5   -0.00    6.29
   8 -16  -5    2.28    6.46
   8  16  -5   -0.00    3.31
  -8  16   6    1.79    6.84
   8 -16  -6    0.00    6.15
   8  16  -6    1.87    4.31
  -8  16   7    0.00    5.83
   8 -16  -7    6.08    7.11
  -8  16   8   -0.00    6.33
   8 -16  -8    5.61    7.24
  -8  16   9    0.00    6.43
   8 -16  -9    2.85    6.46
   8 -16 -10   -0.00    6.78
   8 -16 -11    0.00    5.75
   8 -16 -12    6.06    6.70
   8 -16 -13    5.88    6.83
   8 -16 -14   -0.00    7.14
   8 -17  -1    8.41    7.85
   8 -17  -2    0.00    5.76
   8 -17  -3    0.05    5.98
   8 -17  -4   -0.00    7.53
   8 -17  -5    2.78    6.61
   8 -17  -6    5.03    6.39
   8 -17  -7    0.95    6.75
   8 -17  -8   -0.00    6.26
   8 -17  -9    4.69    6.54
  -7   0   1 1013.83   80.86
  -7   0   1  801.88   79.02
   7   0  -1  911.72   80.19
   7   0  -1  817.22   78.48
   7   0  -1  915.78   80.54
  -7   0   2    2.85    3.51
  -7   0   2    1.05    3.22
  -7   0   2   -0.00    4.56
   7   0  -2    1.85    4.16
   7   0  -2    1.85    4.80
  -7   0   3   21.24    6.69
   7   0  -3   13.64    5.24
   7   0  -3   24.37    7.27
  -7   0   4    0.00    3.49
   7   0  -4   -0.00    3.87
   7   0  -4   -0.00    4.04
  -7   0   5   20.53    6.87
   7   0  -5   28.83    7.18
   7   0  -5   30.50    8.43
  -7   0   6    1.22    4.31
   7   0  -6    1.94    4.81
   7   0  -6    5.60    6.05
  -7   0   7  288.79   31.69
   7   0  -7  332.91   32.23
   7   0  -7  270.13   31.81
  -7   0   8    0.00    4.96
   7   0  -8    0.00    5.23
  -7   0   9    8.97    5.38
   7   0  -9    7.06    5.96
  -7   0  10   -0.00    4.97
   7   0 -10   -0.00    5.32
  -7   0  11  306.84   34.56
   7   0 -11  342.05   36.01
  -7   0  12    1.20    4.58
   7   0 -12   -0.00    4.70
  -7   0  13   73.94   13.46
   7   0 -13   78.87   14.32
   7   0 -14    2.53    5.28
   7   0 -15    3.16    6.15
   7   0 -16    0.00    5.61
  -7   0  17  480.98   49.80
   7   0 -17  466.10   50.39
  -7   0  18   -0.00    5.97
   7   0 -18   -0.00    5.96
  -7   0  19    3.70    6.72
   7   0 -19   13.89    8.09
  -7   0  20    3.08    6.41
   7   0 -20    0.00    6.64
  -7   0  21    8.99    8.02
   7   0 -21    5.40    7.56
  -7   0  22    0.00    5.89
   7   0 -22    0.78    6.66
  -7   0  23   23.52    9.09
  -7   0  24   -0.00    6.29
  -7   0  25    4.88    7.59
  -7   0  26    5.82    7.08
  -7   0  27   47.13   12.90
  -7   0  28    8.07    9.06
  -7   0  29   14.14    9.64
  -7   0  30   -0.00    8.53
  -7   0  31    6.09    8.04
  -7   0  32   -0.00    8.08
  -7   0  33   20.17   10.45
  -7   0  34    6.76    8.10
  -7   0  35   -0.00    8.13
  -7   0  36    2.29    8.97
  -7   0  37    7.39    8.26
  -7   1   1    1.48    4.08
  -7   1   1    2.27    4.06
  -7   1   1    0.43    4.15
   7  -1  -1    0.00    3.70
   7  -1  -1    6.29    4.40
   7  -1  -1    4.48    4.94
   7   1  -1   -0.00    3.63
   7   1  -1    2.68    4.60
  -7  -1   1   -0.00    3.64
  -7   1   2   38.44    8.91
  -7   1   2   38.54    8.57
  -7   1   2   43.75    9.06
   7  -1  -2   45.59    8.90
   7  -1  -2   31.27    7.63
   7  -1  -2   33.58    9.08
   7   1  -2   45.66    8.12
   7   1  -2   33.23    8.39
  -7  -1   2   58.73    9.47
  -7  -1   2   40.78    8.14
  -7   1   3  270.58   30.29
  -7   1   3  275.56   30.39
  -7   1   3  293.19   30.37
   7  -1  -3  276.93   29.74
   7  -1  -3  291.44   31.60
   7   1  -3  304.56   29.73
   7   1  -3  270.30   30.27
  -7  -1   3  283.31   29.74
  -7   1   4    2.42    4.63
  -7   1   4    1.41    4.48
   7  -1  -4    0.00    4.02
   7  -1  -4    3.77    5.56
   7   1  -4    0.00    3.88
   7   1  -4    0.60    4.44
  -7  -1   4    2.27    4.45
  -7   1   5   81.44   12.78
  -7   1   5   96.70   13.32
   7  -1  -5   79.95   12.15
   7  -1  -5   54.81   11.55
   7   1  -5   61.21   11.06
   7   1  -5   69.87   12.17
  -7  -1   5   86.16   12.63
  -7   1   6   -0.00    3.92
  -7   1   6    2.23    5.06
   7  -1  -6    1.39    4.19
   7  -1  -6    3.08    5.25
   7   1  -6    4.38    4.64
   7   1  -6    3.06    4.83
  -7  -1   6    4.08    4.60
  -7   1   7   19.58    7.15
   7  -1  -7   27.78    8.38
   7   1  -7   32.77    8.09
   7   1  -7   39.64    8.82
  -7  -1   7   14.63    6.05
  -7   1   8   22.26    7.58
   7  -1  -8   15.57    7.30
   7   1  -8   33.69    8.08
   7   1  -8   14.01    6.88
  -7  -1   8   20.84    6.67
  -7   1   9  238.01   28.26
   7  -1  -9  244.17   29.12
   7   1  -9  305.54   30.22
  -7  -1   9  228.81   27.60
  -7   1  10   21.55    7.43
   7  -1 -10   31.78    9.16
   7   1 -10   12.55    6.63
  -7  -1  10   25.56    7.69
  -7   1  11   61.04   11.88
   7  -1 -11   80.07   14.06
   7   1 -11   72.04   13.30
  -7  -1  11   62.95   12.20
  -7   1  12   -0.00    4.51
   7  -1 -12    0.00    5.06
   7   1 -12   -0.00    5.29
  -7  -1  12    2.25    5.15
  -7   1  13  194.46   23.85
   7  -1 -13  193.60   24.61
   7   1 -13  159.37   22.80
  -7  -1  13  181.43   23.19
   7  -1 -14    7.18    6.27
   7   1 -14    4.56    6.00
  -7  -1  14   -0.00    5.83
   7  -1 -15  138.52   19.56
   7   1 -15   95.84   17.04
   7  -1 -16    3.91    6.08
   7   1 -16   26.63    8.93
  -7   1  17   21.33    7.85
   7  -1 -17   19.01    9.48
   7   1 -17   21.27    9.10
  -7  -1  17   22.48    8.64
  -7   1  18   -0.00    6.34
   7  -1 -18    0.21    5.90
   7   1 -18    2.42    6.21
  -7  -1  18    0.00    5.67
  -7   1  19  163.59   22.96
   7  -1 -19  175.40   24.70
  -7  -1  19  138.78   22.00
  -7   1  20    1.72    6.40
   7  -1 -20   -0.00    6.57
  -7  -1  20   -0.00    7.07
  -7   1  21   83.60   15.50
   7  -1 -21   59.26   14.41
  -7  -1  21   49.98   13.35
  -7   1  22    4.98    7.27
   7  -1 -22    2.35    7.14
  -7  -1  22   -0.00    7.78
  -7   1  23   25.84    9.66
   7  -1 -23   32.18   10.75
  -7  -1  23   37.13   11.12
  -7   1  24   15.55    8.95
   7  -1 -24    2.24    8.06
  -7  -1  24    9.54    8.39
  -7   1  25   49.91   13.78
   7  -1 -25   81.44   16.65
   7   1 -25   47.23   13.70
  -7  -1  25   50.20   14.31
  -7   1  26   -0.00    6.72
   7   1 -26    5.63    7.15
  -7  -1  26   10.21    8.78
  -7   1  27   -0.00    6.07
   7   1 -27    2.87    6.58
  -7  -1  27   -0.00    8.60
  -7   1  28   -0.00    6.70
   7   1 -28    0.00    6.10
  -7  -1  28   -0.00    8.83
  -7   1  29   15.30    9.39
   7   1 -29   16.32    9.41
  -7  -1  29   46.02   14.05
  -7   1  30    5.27    7.86
  -7  -1  30    0.24    7.51
  -7   1  31    6.36    9.43
  -7  -1  31   22.07    9.89
  -7   1  32    7.58    9.63
  -7  -1  32    0.00    7.02
  -7   1  33   11.66    9.86
  -7  -1  33   -0.00    8.48
  -7   1  34   -0.00    7.53
  -7  -1  34    4.53    8.02
  -7   1  35   16.77   10.85
  -7  -1  35   17.19   11.17
  -7   1  36   -0.00    8.40
  -7  -1  36    0.00    9.06
  -7   1  37    4.50    9.50
  -7  -1  37    1.58    9.26
  -7   2   1   61.24   11.20
  -7   2   1   61.38   11.18
  -7   2   1   43.80    9.59
   7  -2  -1   92.08   12.66
   7  -2  -1   66.17   10.81
   7  -2  -1   42.92   10.68
   7   2  -1   87.89   10.94
   7   2  -1   61.03   10.46
  -7  -2   1   69.43   10.33
  -7  -2   1   56.66    9.23
  -7   2   2   39.77    9.10
  -7   2   2   40.86    9.05
  -7   2   2   34.73    8.47
   7  -2  -2   30.93    8.02
   7  -2  -2   43.23    8.74
   7  -2  -2   29.89    8.89
   7   2  -2   50.60    8.66
   7   2  -2   43.18    9.01
  -7  -2   2   53.71    8.88
  -7  -2   2   46.29    8.02
  -7   2   3    9.49    6.11
  -7   2   3   17.38    5.75
  -7   2   3   17.67    6.55
   7  -2  -3   13.76    5.81
   7  -2  -3   12.34    5.61
   7  -2  -3    9.18    5.60
   7   2  -3   11.31    5.39
   7   2  -3    7.99    5.40
  -7  -2   3   11.31    5.26
  -7   2   4    8.08    5.38
  -7   2   4    3.28    4.07
   7  -2  -4    6.06    5.12
   7   2  -4    5.59    4.30
   7   2  -4    6.40    4.97
  -7  -2   4    0.00    3.38
  -7   2   5  272.91   28.81
  -7   2   5  281.51   28.62
   7  -2  -5  235.03   28.53
   7   2  -5  252.15   27.15
   7   2  -5  234.78   27.21
  -7  -2   5  234.39   26.75
  -7   2   6   10.43    5.53
  -7   2   6   12.71    6.33
   7  -2  -6    7.58    6.02
   7   2  -6   16.19    6.78
   7   2  -6   23.75    6.94
  -7  -2   6   14.57    5.70
  -7   2   7  227.55   26.11
  -7   2   7  211.39   25.05
   7  -2  -7  232.59   27.09
   7   2  -7  220.14   25.20
   7   2  -7  212.18   25.25
  -7  -2   7  205.87   24.37
  -7   2   8    0.00    5.09
  -7   2   8    6.37    5.32
   7  -2  -8    5.31    5.45
   7   2  -8    0.00    5.08
   7   2  -8    0.00    4.55
  -7  -2   8   -0.00    3.62
  -7   2   9   73.37   12.88
  -7   2   9   69.49   12.28
   7  -2  -9   66.51   13.11
   7   2  -9  106.28   14.43
   7   2  -9   66.37   12.19
  -7  -2   9   63.56   11.79
  -7   2  10   13.29    7.36
   7  -2 -10   16.29    7.73
   7   2 -10   15.71    6.71
  -7  -2  10   26.53    7.94
  -7   2  11  105.86   17.01
   7  -2 -11  110.00   18.17
   7   2 -11  141.77   18.83
  -7  -2  11  146.38   18.35
  -7   2  12    6.63    5.56
   7  -2 -12   37.65   10.03
   7   2 -12   30.59    8.94
  -7  -2  12   35.55    9.02
   7  -2 -13   52.81   12.26
   7   2 -13   56.18   12.18
  -7  -2  13   82.22   13.39
   7  -2 -14    0.09    5.68
   7   2 -14   -0.00    5.45
  -7  -2  14   -0.00    5.75
   7  -2 -15   36.32   10.61
   7   2 -15   28.05    8.97
  -7   2  16   84.97   14.71
   7  -2 -16   85.12   16.07
  -7   2  17   48.20   11.60
   7  -2 -17   55.19   13.41
  -7   2  18   45.32   11.45
   7  -2 -18   26.13   10.37
  -7  -2  18   23.04    9.09
  -7   2  19   -0.00    5.65
   7  -2 -19    2.53    7.08
  -7  -2  19    5.62    7.40
  -7   2  20   14.40    8.71
   7  -2 -20    7.72    8.17
  -7  -2  20    5.32    7.22
  -7   2  21   66.94   14.63
   7  -2 -21   93.86   17.83
  -7  -2  21   85.40   16.67
  -7   2  22   -0.00    6.03
   7  -2 -22   14.86    8.77
   7   2 -22    5.77    6.77
  -7  -2  22   11.43    8.78
  -7   2  23   42.62   12.15
   7  -2 -23   32.74   11.18
   7   2 -23   29.28   10.52
  -7  -2  23   24.85   10.92
  -7   2  24    1.23    5.96
   7  -2 -24    5.48    7.32
   7   2 -24   -0.00    5.41
  -7  -2  24   -0.00    8.31
  -7   2  25   17.87    9.39
   7   2 -25   -0.00    6.02
  -7  -2  25   12.86    9.08
  -7   2  26    2.06    5.64
   7   2 -26   -0.00    6.24
  -7  -2  26   -0.00    7.11
  -7   2  27   23.63    9.70
   7   2 -27    7.38    6.84
  -7  -2  27   -0.00    8.14
  -7   2  28    2.27    6.78
   7   2 -28    6.92    7.26
  -7  -2  28    2.07    8.23
  -7   2  29    3.85    7.51
   7   2 -29   -0.00    6.14
  -7  -2  29    2.18    6.75
  -7   2  30    2.07    7.51
   7   2 -30    6.21    6.69
  -7  -2  30    4.62    7.29
  -7   2  31   12.79    8.83
  -7  -2  31   -0.00    8.26
  -7   2  32   -0.00    7.02
  -7  -2  32   -0.00    8.99
  -7   2  33    6.00    7.21
  -7  -2  33    0.00    8.74
  -7   2  34    4.50    7.61
  -7  -2  34   -0.00    6.29
  -7   2  35    5.03    7.14
  -7  -2  35   -0.00    9.21
  -7   2  36    0.00    8.47
  -7  -2  36    3.05    7.36
  -7   2  37    6.50    8.12
  -7   3   1    2.56    4.43
  -7   3   1   -0.00    4.12
  -7   3   1   -0.00    4.07
   7  -3  -1    0.00    3.73
   7  -3  -1    0.99    5.17
   7   3  -1    3.29    3.42
   7   3  -1   -0.00    3.60
  -7  -3   1    1.57    3.44
  -7  -3   1   -0.00    2.89
  -7   3   2  146.79   20.23
  -7   3   2  184.42   21.58
  -7   3   2  157.18   20.23
   7  -3  -2  181.80   20.88
   7  -3  -2  185.28   21.78
   7   3  -2  159.82   18.48
   7   3  -2  135.36   18.16
  -7  -3   2  157.84   18.58
  -7  -3   2  148.58   17.50
  -7   3   3   47.52   10.08
  -7   3   3   46.26   10.28
  -7   3   3   45.12   10.01
   7  -3  -3   49.14   10.15
   7  -3  -3   46.07   10.60
   7   3  -3   68.44   10.18
   7   3  -3   63.89   10.18
  -7  -3   3   54.69    9.47
  -7   3   4   11.30    5.92
  -7   3   4   14.48    6.07
   7  -3  -4    3.66    4.36
   7  -3  -4    6.72    5.96
   7   3  -4    8.61    4.81
   7   3  -4    3.90    4.13
  -7  -3   4    8.46    4.94
  -7   3   5  123.80   16.72
  -7   3   5  103.49   15.64
   7  -3  -5   92.68   15.90
   7   3  -5  105.37   15.03
   7   3  -5  123.32   15.66
  -7  -3   5  108.19   14.62
  -7   3   6   22.83    7.72
  -7   3   6    9.00    5.77
   7  -3  -6   22.92    7.62
   7   3  -6   15.93    6.33
   7   3  -6   13.88    5.87
  -7  -3   6   13.91    5.21
  -7   3   7    3.57    5.14
  -7   3   7    5.41    5.70
   7  -3  -7   -0.00    4.53
   7   3  -7    2.39    4.43
   7   3  -7    4.36    4.94
  -7  -3   7    7.72    4.52
  -7   3   8    1.92    4.82
  -7   3   8    1.07    4.97
   7  -3  -8   -0.00    5.51
   7   3  -8   -0.00    4.09
   7   3  -8   -0.00    4.65
  -7  -3   8    0.00    3.98
  -7   3   9  201.03   26.14
  -7   3   9  236.75   26.81
   7  -3  -9  192.35   26.47
   7   3  -9  259.80   27.03
   7   3  -9  222.63   25.85
  -7  -3   9  223.34   25.80
  -7   3  10   65.99   12.81
  -7   3  10   88.88   14.09
   7  -3 -10   66.77   13.36
   7   3 -10   67.95   12.50
  -7  -3  10   64.49   11.85
  -7   3  11    7.33    6.04
   7  -3 -11    0.28    5.47
   7   3 -11    0.00    4.28
  -7  -3  11    7.54    5.41
   7  -3 -12    0.82    5.17
   7   3 -12    1.64    4.31
  -7  -3  12   -0.00    4.62
   7  -3 -13   75.71   14.50
  -7  -3  13   60.79   12.59
   7  -3 -14   99.14   17.81
  -7  -3  14  122.84   18.28
  -7   3  15  116.33   18.80
   7  -3 -15  133.61   20.50
  -7   3  16    7.79    7.19
   7  -3 -16   10.43    8.09
  -7   3  17    6.11    5.99
   7  -3 -17    0.00    7.03
  -7   3  18   35.11   10.26
   7  -3 -18   19.24    9.66
  -7  -3  18   36.78   11.44
  -7   3  19  307.55   34.79
   7  -3 -19  303.12   36.26
   7   3 -19  260.42   33.55
  -7  -3  19  293.14   35.38
  -7   3  20   -0.00    5.94
   7  -3 -20   -0.00    7.45
   7   3 -20   -0.00    6.46
  -7  -3  20   -0.00    7.36
  -7   3  21    2.96    7.07
   7  -3 -21    8.00    8.71
   7   3 -21    8.23    6.90
  -7  -3  21    3.96    7.02
  -7   3  22   -0.00    6.86
   7  -3 -22   -0.00    6.54
   7   3 -22    7.59    7.48
  -7  -3  22   -0.00    7.82
  -7   3  23   22.44    9.22
   7  -3 -23   23.07   10.00
   7   3 -23   17.65    8.76
  -7  -3  23   25.08   11.87
  -7   3  24   -0.00    5.60
   7   3 -24   13.45    8.79
  -7  -3  24   16.71    9.07
  -7   3  25   11.42    8.35
   7   3 -25   23.66    9.62
  -7  -3  25   10.47    8.46
  -7   3  26    6.80    7.11
   7   3 -26    4.87    6.63
  -7  -3  26   -0.00    6.83
  -7   3  27   -0.00    7.30
   7   3 -27    0.00    6.71
  -7  -3  27    3.05    7.54
  -7   3  28   10.85    7.31
   7   3 -28   -0.00    6.42
  -7  -3  28    2.89    8.68
  -7   3  29   10.26    8.37
   7   3 -29    7.24    7.72
  -7  -3  29    7.76    8.38
  -7   3  30   -0.00    7.55
   7   3 -30   -0.00    6.97
  -7  -3  30   -0.00    7.81
  -7   3  31   17.36   10.09
   7   3 -31    8.52    7.72
  -7  -3  31    3.53    9.43
  -7   3  32    1.05    7.08
  -7  -3  32   -0.00    9.77
  -7   3  33    7.27    8.58
  -7  -3  33   12.97    9.86
  -7   3  34   -0.00    7.84
  -7  -3  34   -0.00    8.15
  -7   3  35   16.76   10.26
  -7  -3  35    5.56   10.16
  -7   3  36    0.67    7.29
  -7  -3  36   -0.00    9.76
  -7   3  37   -0.00    8.50
  -7   4   1   54.33   12.29
  -7   4   1   68.14   12.57
   7  -4  -1   77.94   13.18
   7  -4  -1   64.97   12.74
   7   4  -1   90.07   11.63
   7   4  -1   91.40   11.59
  -7  -4   1   78.31   10.86
  -7  -4   1   67.60    9.32
  -7   4   2   72.96   13.88
  -7   4   2   68.10   13.34
  -7   4   2   74.81   13.64
   7  -4  -2  119.33   15.58
   7  -4  -2   85.96   14.76
   7   4  -2  103.96   13.22
   7   4  -2   83.83   12.25
  -7  -4   2   95.62   12.42
  -7  -4   2   98.04   11.41
  -7   4   3   16.40    6.91
  -7   4   3   21.52    7.08
  -7   4   3   23.49    7.30
   7  -4  -3   17.24    6.56
   7  -4  -3    5.34    5.51
   7   4  -3   18.28    5.82
   7   4  -3   11.73    5.35
  -7  -4   3   20.38    5.75
  -7   4   4   31.40    8.98
  -7   4   4   37.79    9.20
  -7   4   4   24.69    7.88
   7  -4  -4   44.60    9.58
   7  -4  -4   43.72   10.45
   7   4  -4   54.15    9.44
   7   4  -4   37.15    7.86
  -7  -4   4   27.15    6.98
  -7   4   5   85.85   13.14
  -7   4   5   62.12   11.85
   7  -4  -5   46.89   10.27
   7  -4  -5   20.27    8.71
   7   4  -5   53.20    9.90
   7   4  -5   63.97   10.44
  -7  -4   5   58.16    9.61
  -7   4   6   64.87   12.35
  -7   4   6   69.90   12.41
   7  -4  -6   54.52   11.79
   7   4  -6   78.75   11.85
   7   4  -6   58.73   10.48
  -7  -4   6   48.61    9.56
  -7   4   7   22.67    7.89
  -7   4   7   28.38    8.56
   7  -4  -7   43.26   10.18
   7   4  -7   25.49    8.00
   7   4  -7   32.93    7.81
  -7  -4   7   39.76    8.30
  -7   4   8   54.70   10.85
  -7   4   8   55.75   11.21
   7  -4  -8   54.49   11.54
   7   4  -8   38.78    9.43
   7   4  -8   42.94    9.66
  -7  -4   8   63.01   10.79
  -7   4   9   29.46    8.61
   7  -4  -9   19.71    8.17
   7   4  -9   31.23    8.45
  -7  -4   9   40.40    9.00
  -7   4  10   -0.00    5.27
   7  -4 -10   -0.00    5.25
   7   4 -10    1.81    5.48
  -7  -4  10    1.94    5.42
  -7   4  11  130.79   18.97
   7  -4 -11  118.66   19.52
  -7  -4  11  135.03   18.67
  -7   4  12  117.07   18.07
   7  -4 -12  121.57   19.16
  -7  -4  12  114.26   17.51
  -7   4  13  100.95   17.05
   7  -4 -13  130.62   19.58
  -7  -4  13  109.44   17.18
  -7   4  14   29.48    8.53
  -7   4  14   17.34    7.46
   7  -4 -14    0.00    6.38
  -7  -4  14   22.60    8.23
  -7   4  15   50.60   11.84
   7  -4 -15   62.80   14.03
   7   4 -15   47.13   11.35
  -7   4  16   35.86   10.01
   7  -4 -16   18.26    9.35
   7   4 -16   21.07    8.31
  -7   4  17  140.65   20.49
   7  -4 -17  136.38   21.58
   7   4 -17  111.37   18.75
  -7   4  18   24.54    9.08
   7  -4 -18   13.75    8.63
   7   4 -18   14.06    7.42
  -7  -4  18   17.36    9.17
  -7   4  19   11.85    7.27
   7  -4 -19    0.00    5.92
   7   4 -19    8.55    6.72
  -7  -4  19    6.04    7.14
  -7   4  20   32.58   10.54
   7  -4 -20   21.24   10.36
   7   4 -20   26.92    9.42
  -7  -4  20   25.00   11.36
  -7   4  21   53.91   12.56
   7  -4 -21   32.61   12.18
   7   4 -21   33.11   10.79
  -7  -4  21   55.94   13.70
  -7   4  22   39.87   10.79
   7   4 -22   45.71   12.14
  -7  -4  22   29.67   11.93
  -7   4  23    0.00    5.30
   7   4 -23   19.49    8.96
  -7  -4  23   11.25    8.50
  -7   4  24    0.31    6.27
   7   4 -24   -0.00    7.02
  -7  -4  24    0.18    7.60
  -7   4  25    5.35    7.01
   7   4 -25    1.03    6.15
  -7  -4  25   -0.00    6.95
  -7   4  26   17.17    8.22
   7   4 -26   -0.00    6.86
  -7  -4  26   13.04    9.25
  -7   4  27   16.84    8.63
   7   4 -27   13.13    7.64
  -7  -4  27    2.19    8.37
  -7   4  28   12.73    8.16
   7   4 -28   10.41    8.12
  -7  -4  28   -0.00    8.15
  -7   4  29   -0.00    6.24
   7   4 -29    5.17    6.73
  -7  -4  29    0.00    8.08
  -7   4  30   10.72    8.33
   7   4 -30    0.00    4.72
  -7  -4  30    0.00    8.11
  -7   4  31    0.47    6.67
   7   4 -31    8.27    7.37
  -7  -4  31    4.09    7.31
  -7   4  32   11.17    8.19
   7   4 -32   -0.00    7.50
  -7  -4  32    7.59    8.52
  -7   4  33   13.62    9.42
  -7  -4  33    0.00    8.46
  -7   4  34   10.52    9.25
  -7  -4  34    3.54    8.35
  -7   4  35    4.89    7.96
  -7  -4  35    1.23    8.03
  -7   4  36    4.38    7.62
  -7  -4  36    0.82    8.39
  -7   5   1    0.88    4.56
  -7   5   1    0.93    4.93
   7  -5  -1    0.00    4.52
   7  -5  -1    2.48    5.14
   7   5  -1   -0.00    3.89
   7   5  -1    0.69    3.52
  -7  -5   1    2.82    3.25
  -7  -5   1    2.00    2.32
  -7   5   2    3.11    4.66
  -7   5   2    0.00    5.16
   7  -5  -2    0.00    4.76
   7  -5  -2    3.32    5.22
   7   5  -2    3.07    3.80
   7   5  -2   -0.00    3.89
  -7  -5   2    2.25    3.76
  -7  -5   2   -0.00    2.31
  -7   5   3   29.56    9.17
  -7   5   3   53.22   11.20
  -7   5   3   64.19   11.56
   7  -5  -3   49.59   10.23
   7  -5  -3   35.56    9.52
   7   5  -3   56.64    9.33
   7   5  -3   32.70    7.56
  -7  -5   3   60.49    9.22
  -7   5   4  137.67   18.56
  -7   5   4  151.35   19.41
  -7   5   4  129.97   18.17
   7  -5  -4  100.64   16.56
   7  -5  -4  126.29   18.51
   7   5  -4  118.07   15.92
   7   5  -4  111.67   15.16
  -7  -5   4  133.02   15.78
  -7   5   5   47.84   10.26
   7  -5  -5   59.86   11.91
   7   5  -5   40.84    8.43
   7   5  -5   12.31    5.17
  -7  -5   5   26.24    6.72
  -7   5   6   -0.00    3.84
   7  -5  -6   -0.00    5.57
   7   5  -6    2.55    4.48
  -7  -5   6    0.00    4.19
  -7   5   7    0.00    5.05
   7  -5  -7   10.43    6.92
   7   5  -7    0.00    4.18
  -7  -5   7   12.86    6.03
  -7   5   8   62.21   12.99
   7  -5  -8   51.60   12.75
   7   5  -8   95.60   13.62
  -7  -5   8  103.33   13.79
  -7   5   9  113.09   17.82
   7  -5  -9  105.15   17.71
   7   5  -9  114.10   16.47
  -7  -5   9  127.93   17.19
  -7   5  10   42.09   10.19
   7  -5 -10   38.85    9.90
   7   5 -10   34.80    8.99
  -7  -5  10   23.63    8.16
  -7   5  11   62.82   13.22
   7  -5 -11   83.99   15.60
  -7  -5  11   85.15   14.21
  -7   5  12    1.95    6.09
  -7   5  12    4.09    6.01
   7  -5 -12    9.16    6.84
   7   5 -12   -0.00    4.98
  -7  -5  12    5.11    6.34
  -7   5  13   59.32   11.90
  -7   5  13   18.66    8.35
   7  -5 -13   30.32   10.91
   7   5 -13   32.07    8.87
  -7  -5  13   27.37    9.62
  -7   5  14   66.86   12.79
  -7   5  14   51.91   12.47
   7  -5 -14   43.99   12.37
   7   5 -14   42.39   10.41
  -7  -5  14   46.67   11.59
  -7   5  15  140.28   20.84
  -7   5  15  159.88   21.44
   7  -5 -15  127.80   20.85
   7   5 -15  124.47   19.06
  -7   5  16    0.00    6.17
   7  -5 -16    4.28    6.04
   7   5 -16    5.47    6.33
  -7   5  17    2.78    6.04
   7  -5 -17    0.00    6.62
   7   5 -17    1.17    6.05
  -7  -5  17    0.88    6.43
  -7   5  18    9.70    7.49
   7  -5 -18   10.77    7.79
   7   5 -18    2.43    5.19
  -7  -5  18    0.00    7.30
  -7   5  19   54.21   12.38
   7  -5 -19   42.66   12.19
   7   5 -19   30.15    9.81
  -7  -5  19   36.31   11.61
  -7   5  20   28.42    9.77
   7   5 -20   32.06   10.05
  -7  -5  20   50.04   13.32
  -7   5  21    9.18    7.16
   7   5 -21    2.50    5.81
  -7  -5  21    9.61    7.96
  -7   5  22    8.08    6.58
   7   5 -22   -0.00    5.69
  -7  -5  22    0.00    6.64
  -7   5  23    6.87    7.37
   7   5 -23   -0.00    5.84
  -7  -5  23    2.89    8.19
  -7   5  24    2.29    6.53
   7   5 -24   27.50    9.13
  -7  -5  24   17.52   10.13
  -7   5  25    7.65    7.23
   7   5 -25    9.09    7.28
  -7  -5  25    7.94    9.28
  -7   5  26   -0.00    6.61
   7   5 -26   -0.00    5.61
  -7  -5  26    0.00    7.44
  -7   5  27    7.07    7.80
   7   5 -27    3.55    6.33
  -7  -5  27    0.37    7.93
  -7   5  28    0.76    6.33
   7   5 -28    0.00    6.50
  -7  -5  28    6.21    9.45
  -7   5  29    2.21    6.32
   7   5 -29    2.70    7.02
  -7  -5  29   11.05   10.68
  -7   5  30    3.61    6.49
   7   5 -30   15.71    8.83
  -7  -5  30    0.86    6.67
  -7   5  31   10.69    8.62
   7   5 -31    5.85    7.35
  -7  -5  31    1.35    8.74
  -7   5  32    8.56    7.81
   7   5 -32   -0.00    6.73
  -7  -5  32    9.69    9.01
  -7   5  33    3.17    7.69
  -7  -5  33    0.66    6.80
  -7   5  34    7.00    7.38
  -7  -5  34   -0.00    9.04
  -7   5  35    2.55    6.78
  -7  -5  35    7.21    8.84
  -7   5  36   10.54    8.74
  -7   6   1  103.18   15.98
  -7   6   1   95.77   15.50
   7   6  -1  103.61   12.34
   7   6  -1   88.49   11.68
  -7  -6   1   90.96   11.50
  -7  -6   1   76.25    8.69
  -7   6   2   51.09   11.49
  -7   6   2   46.84   11.58
   7  -6  -2   53.82   12.29
   7   6  -2   54.97    9.19
  -7  -6   2   60.40    9.15
  -7  -6   2   59.61    7.11
  -7   6   3   47.84   11.01
  -7   6   3   47.33   11.09
   7  -6  -3   28.62   10.04
   7   6  -3   52.22    8.61
  -7  -6   3   24.97    6.52
  -7  -6   3   43.86    6.19
  -7   6   4   11.23    6.69
  -7   6   4   13.95    7.24
   7  -6  -4    7.30    6.57
   7   6  -4   13.33    5.60
  -7  -6   4   10.58    4.90
  -7   6   5   -0.00    5.04
  -7   6   5   -0.00    5.43
   7  -6  -5   -0.00    5.65
   7   6  -5    0.29    4.07
  -7  -6   5    4.12    3.87
  -7   6   6   73.16   14.08
   7  -6  -6   73.02   14.33
   7   6  -6   85.12   12.49
  -7  -6   6   82.02   12.31
  -7   6   7  139.77   20.33
   7  -6  -7  141.14   20.65
   7   6  -7  123.53   16.97
  -7  -6   7  156.10   18.70
  -7   6   8   49.02   11.71
   7  -6  -8   51.88   12.56
   7   6  -8   66.55   10.77
  -7  -6   8   50.00   10.48
  -7   6   9   -0.00    5.93
  -7   6   9    2.95    5.87
   7  -6  -9    2.48    5.81
   7   6  -9   -0.00    4.23
   7   6  -9    3.98    4.60
  -7  -6   9    9.66    5.26
  -7   6  10   84.32   15.24
  -7   6  10   71.59   14.39
   7  -6 -10   76.54   15.09
   7   6 -10   79.43   13.11
   7   6 -10   84.20   13.63
  -7  -6  10  101.57   15.04
  -7   6  11  142.79   19.25
  -7   6  11   92.43   16.88
   7  -6 -11  139.06   19.94
   7   6 -11   83.95   14.66
  -7  -6  11  117.21   17.40
  -7   6  12   -0.00    5.02
  -7   6  12    9.61    6.90
   7  -6 -12   11.38    6.87
   7   6 -12   11.43    6.59
  -7  -6  12    6.97    6.51
  -7   6  13   28.96    9.56
  -7   6  13   17.76    7.65
   7  -6 -13    8.56    7.49
   7   6 -13   12.32    6.63
  -7  -6  13    7.53    7.40
  -7   6  14   11.68    7.42
  -7   6  14   12.07    7.72
   7  -6 -14   14.25    7.46
   7   6 -14    9.61    6.87
  -7  -6  14    0.00    6.94
  -7   6  15    0.16    5.18
  -7   6  15    4.04    6.18
   7  -6 -15    0.00    6.16
   7   6 -15    5.61    6.18
  -7   6  16   65.77   13.62
  -7   6  16   55.18   13.00
   7  -6 -16   53.91   13.50
   7   6 -16   62.03   12.76
  -7   6  17   60.71   13.89
   7   6 -17   75.79   13.97
  -7  -6  17   59.56   14.40
  -7   6  18   97.32   16.55
   7   6 -18   71.48   14.13
  -7  -6  18   68.86   15.92
  -7   6  19    5.00    6.67
   7   6 -19    0.00    5.83
  -7  -6  19    8.92    7.74
  -7   6  20    0.00    4.87
   7   6 -20   -0.00    5.32
  -7  -6  20    2.26    6.75
  -7   6  21    4.25    6.50
   7   6 -21   -0.00    6.42
  -7  -6  21    2.08    6.82
  -7   6  22   31.66    9.51
   7   6 -22   25.67    9.24
  -7  -6  22    4.53    8.13
  -7   6  23    8.71    8.36
   7   6 -23   30.97   10.23
  -7  -6  23   10.50    9.61
  -7   6  24   16.09    8.64
   7   6 -24   15.78    8.87
  -7  -6  24    8.67    9.22
  -7   6  25   -0.00    6.25
   7   6 -25   -0.00    6.00
  -7  -6  25    6.20    6.87
  -7   6  26   14.01    8.06
   7   6 -26   16.32    8.32
  -7  -6  26   24.75   10.90
  -7   6  27    6.59    6.53
   7   6 -27    5.07    7.71
  -7  -6  27    8.77    9.91
  -7   6  28    2.34    6.74
   7   6 -28   12.38    8.70
  -7  -6  28   20.27   11.44
  -7   6  29   -0.00    6.13
   7   6 -29    5.57    7.28
  -7  -6  29   -0.00    7.93
  -7   6  30    4.59    7.14
   7   6 -30   -0.00    6.84
  -7  -6  30    1.46    7.51
  -7   6  31   -0.00    6.68
  -7  -6  31   -0.00    8.64
  -7   6  32   18.48    8.83
   7   6 -32   16.36    9.90
  -7  -6  32   18.98   12.07
  -7   6  33    0.00    7.01
   7   6 -33    0.00    7.00
  -7  -6  33   10.09    9.07
  -7   6  34    1.52    6.53
  -7  -6  34   -0.00    9.25
  -7   6  35    4.22    6.94
  -7  -6  35    0.00    8.73
  -7   6  36    5.52    7.33
  -7   7   1    3.11    5.51
  -7   7   1    8.58    6.60
   7  -7  -1    0.00    5.09
   7   7  -1    2.14    3.74
  -7  -7   1    1.93    2.89
  -7   7   2   35.44    9.22
  -7   7   2   31.88    9.23
   7  -7  -2   20.16    7.93
   7   7  -2   23.05    5.44
  -7  -7   2   25.10    5.50
  -7  -7   2    7.93    1.90
  -7   7   3   16.94    7.73
  -7   7   3   13.49    7.39
   7  -7  -3    8.46    6.84
   7   7  -3    9.94    4.92
  -7  -7   3   16.85    5.04
  -7  -7   3    7.67    2.66
  -7   7   4  238.67   30.26
  -7   7   4  263.97   30.80
   7  -7  -4  272.61   30.64
   7  -7  -4  244.18   31.08
   7   7  -4  270.69   26.65
  -7  -7   4  242.36   26.35
  -7   7   5   73.63   14.80
  -7   7   5   68.16   14.08
  -7   7   5   85.00   15.42
   7  -7  -5  108.65   16.10
   7  -7  -5   75.18   14.82
   7   7  -5   91.60   12.37
   7   7  -5   87.68   12.28
  -7  -7   5   75.87   11.98
  -7   7   6    9.90    7.10
  -7   7   6   11.38    5.99
  -7   7   6   10.96    7.14
   7  -7  -6    8.96    5.71
   7  -7  -6    8.09    6.36
   7   7  -6    9.32    5.11
   7   7  -6   15.99    5.75
  -7  -7   6    5.13    5.11
  -7   7   7   80.08   14.63
  -7   7   7   84.65   14.94
   7  -7  -7   79.14   14.06
   7  -7  -7   69.16   14.21
   7   7  -7   76.42   11.54
   7   7  -7   61.36   11.10
  -7  -7   7   88.83   13.28
  -7   7   8   20.21    8.40
  -7   7   8   20.09    8.11
   7  -7  -8    9.09    6.20
   7  -7  -8   11.74    7.41
   7   7  -8    2.01    4.41
   7   7  -8    3.54    4.60
  -7  -7   8    5.51    6.16
  -7   7   9   24.44    8.67
  -7   7   9   30.94    9.84
   7  -7  -9   19.94    7.59
   7  -7  -9   16.35    8.39
   7   7  -9   15.31    6.58
   7   7  -9   26.31    7.52
  -7  -7   9   36.20    9.07
  -7   7  10  108.56   16.64
  -7   7  10   86.83   15.64
   7  -7 -10   52.15   12.67
   7  -7 -10   81.65   15.72
   7   7 -10  109.73   14.16
   7   7 -10   97.05   14.05
  -7  -7  10   63.63   13.01
  -7   7  11   47.06   11.20
  -7   7  11   19.13    8.69
   7  -7 -11   23.81    9.46
   7   7 -11   30.18    8.45
  -7  -7  11   28.00    9.20
  -7   7  12    2.38    5.90
  -7   7  12   -0.00    5.78
   7  -7 -12    0.00    6.00
   7   7 -12    7.84    6.01
  -7  -7  12    2.19    5.91
  -7   7  13   39.86   10.34
   7  -7 -13   28.93   10.08
   7   7 -13   17.18    7.16
  -7  -7  13   23.86    9.32
  -7   7  14  188.86   23.56
   7   7 -14  156.81   20.95
  -7  -7  14  124.21   21.05
  -7   7  15    0.96    6.26
   7   7 -15    2.58    5.01
  -7   7  16   -0.00    5.38
   7   7 -16    4.59    5.52
  -7   7  17   -0.00    5.24
   7   7 -17   -0.00    6.01
  -7  -7  17   -0.00    6.00
  -7   7  18   22.11    8.70
   7   7 -18    6.65    6.86
  -7  -7  18    9.29    8.20
  -7   7  19    0.00    6.68
   7   7 -19    2.50    6.05
  -7  -7  19    1.45    6.90
  -7   7  20   29.36   10.49
   7   7 -20   27.00    9.56
  -7  -7  20   37.25   12.71
  -7   7  21    0.97    5.54
   7   7 -21   -0.00    5.09
  -7  -7  21   -0.00    8.37
  -7   7  22    3.05    6.16
   7   7 -22    4.88    6.58
  -7  -7  22   -0.00    7.59
  -7   7  23   -0.00    5.49
   7   7 -23    4.38    6.66
  -7  -7  23    0.00    8.55
  -7   7  24   43.95   12.12
   7   7 -24   40.61   11.21
  -7  -7  24   17.99   11.31
  -7   7  25   -0.00    6.42
   7   7 -25    7.36    6.97
  -7  -7  25    7.01    8.90
  -7   7  26   16.97    8.23
   7   7 -26   18.05    9.87
  -7  -7  26   -0.00    8.80
  -7   7  27    0.00    6.44
   7   7 -27    8.40    7.11
  -7  -7  27   -0.00    8.10
  -7   7  28    7.33    7.08
   7   7 -28   12.21    8.13
  -7  -7  28    1.69    8.05
  -7   7  29   -0.00    5.82
   7   7 -29    4.26    6.30
  -7  -7  29   -0.00    7.92
  -7   7  30    0.00    6.74
   7   7 -30    8.89    7.84
  -7  -7  30    7.52   10.11
  -7   7  31    4.48    6.95
   7   7 -31    7.52    7.84
  -7  -7  31    0.00    7.78
  -7   7  32   -0.00    6.14
   7   7 -32   -0.00    6.91
  -7  -7  32    1.82    9.86
  -7   7  33    0.00    6.32
   7   7 -33   -0.00    8.54
  -7  -7  33    0.07    8.37
  -7   7  34    5.05    7.58
   7   7 -34    1.40    6.89
  -7  -7  34   14.13    9.80
  -7   7  35   -0.00    6.34
  -7   8   1   53.10   11.86
  -7   8   1   40.31   10.95
   7  -8  -1   37.68   10.61
   7   8  -1   38.69    7.25
  -7   8   2   80.00   15.85
  -7   8   2   86.04   16.34
   7  -8  -2  100.17   16.65
   7   8  -2  105.25   12.77
  -7  -8   2   98.98   12.44
  -7   8   3    3.36    6.06
  -7   8   3   17.31    8.25
   7  -8  -3    3.03    5.98
   7   8  -3    5.10    4.10
  -7  -8   3    8.45    4.55
  -7   8   4   23.84    9.48
  -7   8   4   28.44   10.15
   7  -8  -4   30.16    9.35
   7   8  -4   24.92    6.90
  -7  -8   4   44.19    7.96
  -7   8   5    0.00    6.11
   7  -8  -5    3.87    5.26
   7  -8  -5    6.59    5.84
   7   8  -5    4.45    4.26
  -7  -8   5   13.00    5.78
  -7   8   6   17.92    8.44
  -7   8   6   32.17    9.56
   7  -8  -6   29.19    8.72
   7  -8  -6   15.04    8.40
   7   8  -6   28.00    7.08
  -7  -8   6   26.80    7.42
  -7   8   7   -0.00    5.74
  -7   8   7   -0.00    5.53
   7  -8  -7   -0.00    6.40
   7  -8  -7    0.00    5.94
   7   8  -7    0.00    4.10
  -7  -8   7   -0.00    5.10
  -7   8   8   63.24   13.28
  -7   8   8   73.89   14.40
   7  -8  -8   42.32   11.51
   7  -8  -8   57.99   13.87
   7   8  -8   66.15   10.46
   7   8  -8   54.05   10.34
  -7  -8   8   56.93   11.50
  -7   8   9    5.32    5.62
   7  -8  -9    5.18    5.93
   7  -8  -9   -0.00    6.52
   7   8  -9    2.53    4.51
   7   8  -9    4.91    4.22
  -7  -8   9    0.00    5.59
  -7   8  10   11.73    7.51
   7  -8 -10   28.83    8.97
   7   8 -10   23.22    7.35
  -7  -8  10   30.78    9.11
  -7   8  11    0.00    5.85
   7  -8 -11   -0.00    4.76
   7   8 -11   -0.00    4.72
  -7  -8  11    2.75    6.07
  -7   8  12  141.34   20.75
   7  -8 -12  167.70   21.90
   7   8 -12  111.57   18.00
  -7  -8  12  144.28   20.76
  -7   8  13   -0.00    7.27
   7   8 -13    0.42    5.17
  -7  -8  13   -0.00    7.06
  -7   8  14    7.82    7.04
   7   8 -14   -0.00    5.29
  -7   8  15    2.43    5.76
   7   8 -15   -0.00    5.08
  -7   8  16   62.96   13.68
   7   8 -16   60.26   12.76
  -7  -8  16   74.36   15.41
  -7   8  17   -0.00    6.29
   7   8 -17    0.46    4.85
  -7  -8  17   -0.00    7.16
  -7   8  18    0.00    5.67
   7   8 -18    0.00    5.11
  -7  -8  18   -0.00    8.00
   7   8 -19    2.10    5.83
  -7  -8  19    9.72    8.35
  -7   8  20   23.33    9.05
   7   8 -20    7.13    6.98
  -7  -8  20   15.39    9.27
  -7   8  21    0.00    5.86
   7   8 -21   -0.00    4.72
  -7  -8  21   -0.00    7.74
  -7   8  22   24.56    9.06
   7   8 -22   14.73    8.20
  -7  -8  22    6.98    8.69
  -7   8  23   10.59    7.57
   7   8 -23    3.55    6.35
  -7  -8  23    5.99    8.93
  -7   8  24   12.79    7.95
   7   8 -24    8.96    7.34
  -7  -8  24    7.93    8.38
  -7   8  25    6.91    6.76
   7   8 -25    1.52    5.98
  -7  -8  25   -0.00    8.12
  -7   8  26   26.19    9.61
   7   8 -26    7.42    7.21
  -7  -8  26   10.68    8.80
  -7   8  27    2.80    6.70
   7   8 -27    6.02    6.12
  -7  -8  27    2.95    8.04
  -7   8  28    7.81    7.45
   7   8 -28    8.68    8.13
  -7  -8  28   10.77   10.62
  -7   8  29    9.49    7.53
   7   8 -29    4.14    6.77
  -7  -8  29   -0.00   10.51
  -7   8  30   -0.00    5.95
   7   8 -30   -0.00    7.08
  -7  -8  30   13.96   10.04
  -7   8  31    6.77    7.32
   7   8 -31   -0.00    8.12
  -7  -8  31    0.00    9.05
  -7   8  32    3.77    7.87
   7   8 -32   -0.00    7.81
  -7  -8  32    0.00   10.61
  -7   8  33   -0.00    5.40
   7   8 -33    3.29    6.83
  -7  -8  33    2.71    8.06
  -7   8  34   -0.00    6.27
   7   8 -34    1.14    6.72
  -7  -8  34   -0.00    9.17
  -7   8  35    1.42    6.73
   7   8 -35   -0.00    7.28
  -7   9   1    0.00    6.06
   7  -9  -1    5.43    5.88
   7   9  -1   -0.00    2.92
   7  -9  -2   36.75   10.81
   7   9  -2   39.98    7.29
   7  -9  -3    5.49    6.96
   7   9  -3   -0.00    2.99
   7  -9  -4   54.03   12.23
   7   9  -4   48.96    8.56
  -7   9   5   -0.00    5.80
   7  -9  -5   -0.00    5.52
   7   9  -5    2.69    3.93
  -7   9   6   23.30    9.18
   7  -9  -6   25.14    8.63
   7   9  -6   27.63    7.11
  -7   9   7    0.00    4.44
   7  -9  -7   13.68    7.74
   7   9  -7   13.26    5.46
  -7  -9   7   23.91    7.90
  -7   9   8   29.12   10.20
  -7   9   8   45.95   10.95
   7  -9  -8   32.22    9.75
   7   9  -8   33.77    7.95
  -7  -9   8   32.50    9.18
  -7   9   9   -0.00    7.06
   7  -9  -9    1.08    5.40
   7   9  -9    1.26    3.73
  -7  -9   9    0.41    4.75
  -7   9  10   99.56   17.80
   7  -9 -10  103.05   17.83
   7   9 -10   99.00   15.24
  -7  -9  10  169.59   20.04
  -7   9  11    5.58    7.31
   7  -9 -11    0.11    4.94
   7   9 -11    3.60    4.76
  -7  -9  11   -0.00    6.21
  -7   9  12   -0.00    6.01
   7  -9 -12   -0.00    5.04
   7   9 -12   -0.00    4.44
  -7  -9  12   13.67    8.02
  -7   9  13    0.00    5.90
   7  -9 -13   15.40    7.14
   7   9 -13    1.77    4.95
  -7  -9  13    7.28    7.09
  -7   9  14   60.53   13.49
   7  -9 -14   52.40   12.32
   7   9 -14   68.65   12.63
  -7   9  15    0.70    5.14
   7   9 -15   -0.00    4.91
  -7   9  16    8.18    7.16
   7   9 -16    0.97    5.05
  -7  -9  16   11.31    8.74
  -7   9  17   -0.00    5.99
   7   9 -17   -0.00    4.78
  -7  -9  17    0.00    6.22
  -7   9  18   30.10   10.69
   7   9 -18   29.01    9.26
  -7  -9  18   24.72   10.33
  -7   9  19   -0.00    6.17
   7   9 -19   -0.00    5.26
  -7  -9  19    5.77    7.79
  -7   9  20   19.04    8.22
   7   9 -20   13.37    7.20
  -7  -9  20    1.11    6.15
  -7   9  21   -0.00    5.55
   7   9 -21   -0.00    5.38
  -7  -9  21   -0.00    6.60
  -7   9  22    0.32    6.06
   7   9 -22    3.29    6.66
  -7  -9  22   -0.00    6.71
  -7   9  23    3.94    7.09
   7   9 -23    6.05    6.63
  -7  -9  23    2.14    7.64
  -7   9  24   23.36    9.52
   7   9 -24   10.21    7.74
  -7  -9  24    8.00    8.54
  -7   9  25   -0.00    7.30
   7   9 -25   -0.00    6.18
  -7  -9  25   -0.00    7.57
  -7   9  26   14.04    8.44
   7   9 -26    2.08    6.30
  -7  -9  26    1.95    8.37
  -7   9  27   11.21    8.92
   7   9 -27    1.53    5.59
  -7  -9  27   -0.00    8.78
  -7   9  28    0.00    6.21
   7   9 -28   -0.00    6.43
  -7  -9  28   -0.00    7.54
  -7   9  29    2.64    6.63
   7   9 -29    0.00    6.41
  -7  -9  29   -0.00    9.17
  -7   9  30    2.46    7.58
   7   9 -30    4.46    7.55
  -7  -9  30   -0.00    8.03
  -7   9  31    5.40    6.79
   7   9 -31    3.95    6.18
  -7  -9  31    4.61    8.61
  -7   9  32    1.83    7.07
   7   9 -32    3.45    7.33
  -7  -9  32   -0.00    8.27
  -7   9  33    0.98    5.98
   7   9 -33    4.78    8.21
  -7  -9  33   -0.00    9.17
  -7   9  34   17.80    9.93
   7   9 -34    6.58    8.28
   7   9 -35   -0.00    7.32
  -7  10   1   12.71    7.93
   7 -10  -1   12.71    7.82
   7  10  -1   10.98    3.91
  -7  10   2   28.57   10.04
   7 -10  -2   59.93   12.49
   7  10  -2   36.31    6.82
  -7  10   3    2.05    7.13
   7 -10  -3    3.38    5.91
   7  10  -3   -0.00    3.20
  -7  10   4   -0.00    6.20
   7 -10  -4   -0.00    5.37
   7  10  -4   -0.00    2.79
  -7  10   5    0.85    6.34
   7 -10  -5    0.61    5.08
   7  10  -5    1.37    3.72
  -7  10   6  119.02   19.63
   7 -10  -6  143.54   20.00
   7  10  -6  107.41   15.27
  -7  10   7    3.61    6.33
   7 -10  -7   -0.00    4.91
   7  10  -7    1.86    3.92
  -7  10   8   -0.00    4.74
   7 -10  -8   -0.00    5.06
   7  10  -8   -0.00    3.63
  -7  10   9    9.33    6.70
  -7  10   9    0.51    5.10
   7 -10  -9    4.88    5.74
   7  10  -9    2.18    4.43
  -7  10  10    1.31    5.54
   7 -10 -10    1.00    5.63
   7  10 -10    1.23    4.84
  -7  10  11    0.95    5.62
   7 -10 -11   -0.00    5.82
   7  10 -11    4.32    4.86
  -7  10  12   44.05   11.77
   7 -10 -12   21.33    8.75
   7  10 -12   33.03    8.53
  -7  10  13    5.97    7.52
   7 -10 -13    1.15    5.83
   7  10 -13    1.19    4.53
  -7  10  14    8.43    6.44
   7 -10 -14   -0.00    5.56
   7  10 -14    7.83    5.33
  -7  10  15    0.00    5.84
   7 -10 -15   -0.00    5.45
   7  10 -15    8.70    5.54
  -7 -10  15    2.59    6.08
  -7  10  16   68.37   13.66
   7 -10 -16   41.76   10.95
   7  10 -16   22.89    8.61
  -7 -10  16   29.10   10.74
  -7  10  17   -0.00    6.68
   7  10 -17   -0.00    4.96
  -7 -10  17   -0.00    6.23
  -7  10  18   26.98    9.42
   7  10 -18   29.35    9.05
  -7 -10  18   18.10    9.76
  -7  10  19    6.16    6.31
   7  10 -19    6.04    5.27
  -7 -10  19    4.52    8.59
  -7  10  20    5.33    6.24
   7  10 -20   -0.00    5.38
  -7 -10  20   -0.00    7.52
  -7  10  21   -0.00    6.77
   7  10 -21   16.28    7.24
  -7 -10  21    0.00    7.06
  -7  10  22   41.61   11.57
   7  10 -22    7.79    6.95
  -7 -10  22   34.69   12.65
  -7  10  23    6.55    6.33
   7  10 -23    0.00    6.55
  -7 -10  23   -0.00    7.15
  -7  10  24    5.06    7.06
   7  10 -24    3.00    6.45
  -7 -10  24   -0.00    7.78
  -7  10  25   -0.00    6.68
   7  10 -25    6.00    6.70
  -7 -10  25    0.00    6.40
  -7  10  26    9.77    7.07
   7  10 -26    3.81    7.02
  -7 -10  26    1.75    8.25
  -7  10  27    1.74    6.37
   7  10 -27   -0.00    6.99
  -7 -10  27    0.77    8.21
  -7  10  28   -0.00    5.60
   7  10 -28   -0.00    6.72
  -7 -10  28    1.41    9.10
  -7  10  29    3.53    7.23
   7  10 -29   -0.00    6.48
  -7 -10  29    3.95    8.13
  -7  10  30    4.37    7.25
   7  10 -30    2.53    7.20
  -7 -10  30    0.42    8.52
  -7  10  31    0.00    6.68
   7  10 -31   14.57    9.06
  -7 -10  31   -0.00    8.15
  -7  10  32    4.78    6.92
   7  10 -32    1.43    7.10
  -7 -10  32    3.65    8.03
  -7  10  33    2.21    7.60
   7  10 -33   -0.00    6.78
  -7  11   1    0.10    5.47
   7 -11  -1   -0.00    5.59
   7  11  -1   -0.00    2.68
  -7  11   2    5.06    6.50
   7 -11  -2    5.42    5.89
   7  11  -2    5.41    3.38
  -7  11   3    6.07    6.25
   7 -11  -3   -0.00    4.85
   7  11  -3    4.32    3.55
  -7  11   4   43.18   11.34
   7 -11  -4   24.10    9.79
   7  11  -4   24.69    5.96
  -7  11   5   25.69    9.29
   7 -11  -5   14.61    8.52
   7  11  -5   15.83    5.21
  -7  11   6    3.67    6.70
   7 -11  -6    4.03    5.87
   7  11  -6   -0.00    3.43
  -7  11   7   16.75    8.57
   7 -11  -7    5.58    5.87
   7  11  -7   16.56    5.97
  -7  11   8   12.81    7.21
   7 -11  -8    0.00    4.74
   7  11  -8   11.18    5.17
  -7  11   9   -0.00    4.54
   7 -11  -9    6.06    5.88
   7  11  -9   -0.00    3.96
  -7  11  10   17.42    7.90
   7 -11 -10   11.69    7.06
   7  11 -10   28.97    7.41
  -7  11  11   -0.00    6.34
  -7  11  11    0.00    5.07
   7 -11 -11    0.00    7.10
   7  11 -11    3.77    4.52
  -7  11  12    3.08    6.00
   7 -11 -12   -0.00    6.27
   7  11 -12    1.34    4.40
  -7  11  13   -0.00    4.74
   7 -11 -13   -0.00    5.79
   7  11 -13    3.30    4.55
  -7  11  14   34.70   10.38
   7 -11 -14   11.75    7.79
   7  11 -14   26.82    8.04
  -7  11  15    0.00    4.71
   7 -11 -15   -0.00    5.92
   7  11 -15   -0.00    4.68
  -7  11  16   22.14    8.43
   7 -11 -16    0.31    4.51
   7  11 -16    4.93    5.95
  -7  11  17    0.00    4.84
   7 -11 -17    2.99    6.02
   7  11 -17   -0.00    5.79
  -7  11  18   10.42    7.72
   7 -11 -18   12.94    7.61
   7  11 -18    3.34    5.50
  -7  11  19   -0.00    5.87
   7 -11 -19    0.56    5.47
   7  11 -19   -0.00    5.57
  -7 -11  19    0.29    7.40
  -7  11  20   24.01    9.33
   7  11 -20   25.13    9.03
  -7 -11  20   37.46   12.17
  -7  11  21    9.21    6.87
   7  11 -21   -0.00    4.92
  -7 -11  21    7.71    8.38
  -7  11  22    2.51    5.77
   7  11 -22   -0.00    5.35
  -7 -11  22   12.06    9.83
  -7  11  23    1.85    5.99
   7  11 -23   -0.00    6.47
  -7 -11  23   -0.00    8.02
  -7  11  24   12.99    8.38
   7  11 -24    4.54    7.12
  -7 -11  24   19.83   10.19
  -7  11  25   -0.00    6.75
   7  11 -25   -0.00    6.65
  -7 -11  25    2.70    9.62
  -7  11  26   -0.00    6.27
   7  11 -26   -0.00    5.70
  -7 -11  26    5.39    9.64
  -7  11  27   -0.00    6.76
   7  11 -27   -0.00    5.92
  -7 -11  27   -0.00    8.11
  -7  11  28   -0.00    6.79
   7  11 -28   -0.00    6.51
  -7 -11  28    4.07    8.09
  -7  11  29    7.19    7.15
   7  11 -29   -0.00    7.27
  -7 -11  29    0.00    7.99
  -7  11  30    4.28    7.33
   7  11 -30   13.19    8.92
  -7 -11  30   -0.00    8.45
  -7  11  31    8.47    8.15
  -7 -11  31   -0.00    7.99
  -7  11  32   -0.00    6.21
  -7  12   1    3.98    6.01
   7 -12  -1    2.80    6.39
   7  12  -1    8.39    4.02
  -7  12   2   24.52    9.48
   7 -12  -2   24.18    9.24
   7  12  -2   18.44    5.46
  -7  12   3    1.88    5.71
   7 -12  -3    2.68    6.03
   7  12  -3    0.75    3.06
  -7  12   4    1.48    5.38
   7 -12  -4    0.00    4.72
   7  12  -4    0.71    2.93
  -7  12   5   23.14    8.59
   7 -12  -5   14.93    7.91
   7  12  -5    4.72    4.29
  -7  12   6   46.85   12.04
   7 -12  -6   20.73    9.16
   7  12  -6   29.05    6.99
  -7  12   7   -0.00    7.10
   7 -12  -7    0.00    4.74
   7  12  -7    0.55    4.15
  -7  12   8    0.00    5.02
   7 -12  -8    3.27    5.33
   7  12  -8   11.46    5.54
  -7  12   9   -0.00    5.70
   7 -12  -9    1.19    4.65
   7  12  -9   -0.00    4.61
  -7  12  10    8.25    6.58
   7 -12 -10    9.90    6.96
   7  12 -10    8.10    5.55
  -7  12  11    5.91    7.02
   7 -12 -11   -0.00    4.66
   7  12 -11    2.67    4.90
  -7  12  12   13.92    7.59
   7 -12 -12   18.17    8.13
   7  12 -12   22.04    6.92
  -7  12  13    2.59    6.93
   7 -12 -13   -0.00    5.74
   7  12 -13    3.31    4.52
  -7  12  14    9.03    7.70
   7 -12 -14    4.69    5.93
   7  12 -14   -0.00    4.32
  -7  12  15   -0.00    5.68
   7 -12 -15   -0.00    5.15
   7  12 -15   -0.00    4.65
  -7  12  16   28.97    9.75
   7 -12 -16   26.89    9.30
   7  12 -16   24.44    8.53
  -7  12  17   -0.00    5.32
   7 -12 -17    5.90    6.40
   7  12 -17    0.00    4.87
  -7  12  18   14.36    7.83
   7 -12 -18   11.66    7.25
   7  12 -18    1.55    5.12
  -7  12  19   -0.00    5.35
   7 -12 -19    1.48    4.93
   7  12 -19   -0.00    4.61
  -7  12  20    3.41    6.84
   7 -12 -20    6.92    6.22
   7  12 -20    7.40    6.45
  -7  12  21    0.11    6.79
   7 -12 -21    1.12    5.56
   7  12 -21    0.47    5.54
  -7  12  22    4.07    6.76
   7 -12 -22    9.78    7.02
   7  12 -22   -0.00    6.31
  -7  12  23   -0.00    6.22
   7  12 -23    9.97    7.34
  -7  12  24   -0.00    5.82
   7  12 -24    2.63    6.40
  -7  12  25   -0.00    5.85
   7  12 -25   -0.00    7.08
  -7  12  26   11.21    8.71
   7  12 -26    3.75    6.98
  -7  12  27    4.96    7.84
   7  12 -27    5.12    6.36
  -7 -12  27   -0.00    8.52
  -7  12  28   -0.00    7.54
  -7 -12  28    4.90    8.61
  -7  12  29   -0.00    7.31
  -7 -12  29   -0.00    8.03
  -7  12  30    6.19    8.11
  -7 -12  30    3.59    8.20
  -7  13   1   -0.00    5.73
   7 -13  -1    1.81    5.50
   7  13  -1    4.27    3.47
  -7  13   2   -0.00    6.61
   7 -13  -2    5.71    6.13
   7  13  -2   -0.00    3.06
  -7  13   3   16.03    8.58
   7 -13  -3   13.93    7.95
   7  13  -3   15.44    5.13
  -7  13   4   54.41   13.60
   7 -13  -4   41.81   12.24
   7  13  -4   50.62    9.05
  -7  13   5   -0.00    5.25
   7 -13  -5    0.57    6.23
   7  13  -5    6.29    4.29
  -7  13   6   -0.00    6.27
   7 -13  -6   -7.42    7.59
   7  13  -6    0.14    3.26
  -7  13   7    0.02    6.05
   7 -13  -7   -0.00    5.70
   7  13  -7    3.92    4.28
  -7  13   8   -0.00    7.37
   7 -13  -8    2.92    7.54
   7  13  -8    8.83    5.21
  -7  13   9   14.99    8.74
   7 -13  -9    6.51    6.87
   7  13  -9    6.43    4.85
  -7  13  10   19.23    9.29
   7 -13 -10    9.13    6.69
   7  13 -10   13.14    6.06
  -7  13  11    1.99    6.38
   7 -13 -11   -0.00    5.31
   7  13 -11   -0.00    4.58
  -7  13  12   -0.00    5.10
   7 -13 -12   -0.00    5.05
   7  13 -12   -0.00    4.85
  -7  13  13    8.39    6.63
   7 -13 -13    1.60    5.36
   7  13 -13    6.59    5.47
  -7  13  14   15.62    8.09
   7 -13 -14   21.06    8.83
   7  13 -14    8.64    6.07
   7 -13 -15    1.83    5.48
   7  13 -15    1.75    4.74
  -7  13  16   -0.00    5.54
   7 -13 -16   -0.00    4.99
   7  13 -16    1.74    4.57
  -7  13  17    6.34    6.60
   7 -13 -17    4.12    6.29
   7  13 -17    0.51    4.32
  -7  13  18    3.37    6.61
   7 -13 -18    0.44    5.61
   7  13 -18   -0.00    5.49
  -7  13  19    4.41    5.38
   7 -13 -19    2.62    6.33
   7  13 -19    6.89    5.91
  -7  13  20   -0.00    6.89
   7 -13 -20    0.00    6.22
   7  13 -20   -0.00    5.48
  -7  13  21    3.86    6.87
   7 -13 -21    3.33    6.37
   7  13 -21    2.68    5.68
  -7  13  22    0.00    5.89
   7 -13 -22    2.18    5.91
   7  13 -22   -0.00    5.42
  -7  13  23    5.98    7.25
   7 -13 -23    7.24    6.67
   7  13 -23    2.10    5.49
  -7  13  24    8.34    7.12
   7 -13 -24    0.00    5.82
  -7  13  25   -0.00    6.26
   7 -13 -25   -0.00    5.75
  -7  13  26   13.21    7.64
  -7  14   1   -0.00    6.65
   7 -14  -1    6.94    6.53
   7  14  -1    5.60    3.97
  -7  14   2    7.85    7.44
   7 -14  -2   17.24    7.78
   7  14  -2   12.12    4.55
  -7  14   3    3.07    5.88
   7 -14  -3   14.21    8.08
   7  14  -3    0.41    3.29
  -7  14   4   -0.00    5.55
   7 -14  -4   -0.00    5.43
   7  14  -4    1.64    3.27
  -7  14   5   -0.00    5.95
   7 -14  -5   11.27    7.55
   7  14  -5    4.70    3.77
  -7  14   6   10.26    7.37
   7 -14  -6   12.40    7.98
   7  14  -6   25.82    6.69
  -7  14   7   44.27   12.04
   7 -14  -7   15.24    8.93
   7  14  -7   28.29    7.21
  -7  14   8   17.52    8.78
   7 -14  -8   -0.00    6.12
   7  14  -8    7.36    5.58
  -7  14   9    9.60    7.07
   7 -14  -9    0.00    6.23
   7  14  -9    9.44    5.44
  -7  14  10    8.47    7.83
   7 -14 -10    1.80    5.50
   7  14 -10    3.60    4.79
  -7  14  11    7.64    7.21
   7 -14 -11   -0.00    4.32
   7  14 -11    5.70    5.33
  -7  14  12    0.00    6.14
   7 -14 -12    3.61    6.20
   7  14 -12    8.53    5.68
  -7  14  13    1.58    5.56
   7 -14 -13    2.38    6.02
   7  14 -13    9.17    5.99
  -7  14  14    0.12    6.73
   7 -14 -14    3.46    5.94
   7  14 -14   -0.00    5.18
  -7  14  15   -0.00    5.62
   7 -14 -15    3.14    6.08
   7  14 -15   -0.00    5.46
  -7  14  16    6.08    6.62
   7 -14 -16    0.46    5.52
   7  14 -16    1.63    5.09
   7 -14 -17    4.80    6.30
   7  14 -17    8.53    5.72
  -7  14  18   -0.00    7.34
   7 -14 -18    1.69    6.26
   7  14 -18    3.83    5.28
  -7  14  19    3.02    6.51
   7 -14 -19    0.57    6.15
   7  14 -19    1.75    5.18
  -7  14  20   -0.00    6.35
   7 -14 -20   -0.00    6.94
  -7  14  21    6.59    6.59
   7 -14 -21    0.18    5.94
  -7  14  22    5.54    7.94
  -7  15   1    0.00    6.24
   7 -15  -1   -0.00    5.92
   7  15  -1    0.00    3.23
  -7  15   2   -0.00    5.98
   7 -15  -2    2.03    6.88
   7  15  -2   -0.00    2.94
  -7  15   3   13.29    8.44
   7 -15  -3   13.00    8.06
   7  15  -3    5.59    4.24
  -7  15   4    4.27    7.18
   7 -15  -4    3.89    6.18
   7  15  -4    1.86    3.60
  -7  15   5    3.40    6.26
   7 -15  -5   -0.00    5.22
   7  15  -5   -0.00    3.78
  -7  15   6    2.52    6.04
   7 -15  -6    6.88    6.90
   7  15  -6    0.17    3.50
  -7  15   7    2.41    6.46
   7 -15  -7   -0.00    5.18
   7  15  -7   -0.00    3.88
  -7  15   8    0.24    6.39
   7 -15  -8    7.36    6.41
   7  15  -8    5.58    4.28
  -7  15   9   -0.00    6.87
   7 -15  -9    0.00    5.86
   7  15  -9    7.19    5.53
  -7  15  10   -0.00    5.40
   7 -15 -10    3.61    7.72
   7  15 -10    5.30    4.71
  -7  15  11   -0.00    6.31
   7 -15 -11   15.92    8.13
   7  15 -11    4.32    4.99
  -7  15  12    0.46    5.84
   7 -15 -12   -0.00    7.19
   7  15 -12    2.44    5.06
  -7  15  13    2.96    7.39
   7 -15 -13    1.09    5.15
   7  15 -13    0.83    4.68
  -7  15  14    2.97    6.69
   7 -15 -14    0.34    4.98
   7  15 -14   -0.00    4.80
  -7  15  15    3.65    5.00
   7 -15 -15    0.88    5.06
   7  15 -15   -0.00    5.67
  -7  15  16   -0.00    6.15
   7 -15 -16    0.56    5.18
  -7  15  17   -0.00    5.53
  -7  16   1    4.94    7.63
   7 -16  -1    4.55    6.93
   7  16  -1    2.75    3.98
  -7  16   2    5.79    7.35
   7 -16  -2   -0.00    6.61
   7  16  -2    2.99    3.50
  -7  16   3    7.44    6.97
   7 -16  -3   10.72    7.82
   7  16  -3    1.62    3.89
  -7  16   4    5.07    7.50
   7 -16  -4    4.30    7.20
   7  16  -4   -0.00    3.31
  -7  16   5   -0.00    6.06
   7 -16  -5   -0.00    6.77
   7  16  -5   -0.00    3.77
  -7  16   6    0.00    6.79
   7 -16  -6   -0.00    5.34
   7  16  -6    6.80    4.41
  -7  16   7    7.75    7.71
   7 -16  -7    3.82    6.25
   7  16  -7    7.78    5.35
  -7  16   8   -0.00    5.77
   7 -16  -8    3.78    6.50
   7  16  -8    2.48    3.73
  -7  16   9   -0.00    6.39
   7 -16  -9   -0.00    6.13
   7  16  -9   -0.00    3.99
  -7  16  10    7.70    7.30
   7 -16 -10    0.80    6.69
  -7  16  11   -0.00    7.62
   7 -16 -11    1.28    5.78
  -7  17   1    4.04    6.97
   7 -17  -1   -0.00    6.60
   7  17  -1    0.18    3.72
   7 -17  -2    3.00    6.61
   7  17  -2   -0.00    3.15
   7 -17  -3    9.46    7.86
   7  17  -3    0.00    3.44
   7 -17  -4    2.98    6.57
   7 -17  -5   -0.00    5.84
   7 -17  -6    2.62    6.43
  -6   0   1    1.72    4.22
  -6   0   1   -0.00    3.71
  -6   0   1    5.32    4.61
   6   0  -1    0.57    3.17
   6   0  -1    1.46    4.22
  -6   0   2  259.95   33.22
  -6   0   2  386.63   34.68
   6   0  -2  374.19   34.31
   6   0  -2  384.71   35.49
  -6   0   3    2.64    4.58
  -6   0   3    3.13    4.55
   6   0  -3    0.00    3.79
   6   0  -3    3.41    5.23
  -6   0   4    6.62    4.85
  -6   0   4    8.23    5.31
   6   0  -4    4.11    4.22
   6   0  -4    4.94    6.11
  -6   0   5    0.62    3.97
  -6   0   5    0.33    4.68
   6   0  -5   -0.00    4.41
   6   0  -5    0.00    4.88
  -6   0   6 1022.97   94.47
  -6   0   6 1165.31   94.81
   6   0  -6  997.31   94.10
   6   0  -6 1096.02   95.58
  -6   0   7    0.00    4.13
  -6   0   7   -0.00    4.11
   6   0  -7   -0.00    4.42
   6   0  -7    2.04    5.46
  -6   0   8    8.92    5.73
  -6   0   8   12.21    5.41
   6   0  -8    7.85    5.44
   6   0  -8    6.25    5.83
  -6   0   9   -0.00    4.11
  -6   0   9    4.07    4.13
   6   0  -9    1.30    4.88
   6   0  -9    6.67    6.14
  -6   0  10  202.53   24.45
  -6   0  10  199.35   23.76
   6   0 -10  206.46   24.67
   6   0 -10  249.96   26.36
  -6   0  11   -0.00    4.28
  -6   0  11    2.56    4.22
   6   0 -11    1.01    4.74
   6   0 -11    0.32    4.59
  -6   0  12  259.30   29.66
  -6   0  12  269.79   28.93
   6   0 -12  262.88   30.22
  -6   0  13    0.50    4.41
  -6   0  13    0.30    4.23
   6   0 -13   -0.00    4.55
  -6   0  14   84.55   14.18
   6   0 -14   71.95   13.78
  -6   0  15    0.00    5.63
   6   0 -15    0.69    5.68
  -6   0  16  238.74   28.77
   6   0 -16  225.21   28.32
   6   0 -17   -0.00    5.49
   6   0 -18  123.27   19.05
  -6   0  19   -0.00    6.39
   6   0 -19    4.38    6.42
  -6   0  20   10.14    7.15
   6   0 -20    2.14    6.58
  -6   0  21    4.02    6.27
   6   0 -21    0.97    6.27
  -6   0  22  102.63   18.22
   6   0 -22   93.73   17.73
  -6   0  23   -0.00    6.39
   6   0 -23    0.00    6.46
  -6   0  24   -0.00    7.12
   6   0 -24    0.03    6.93
  -6   0  25    0.38    6.77
   6   0 -25   -0.00    7.90
  -6   0  26   49.41   13.68
   6   0 -26   38.11   12.74
  -6   0  27   -0.00    7.09
   6   0 -27    3.51    7.52
  -6   0  28   40.97   11.97
  -6   0  29    3.34    6.29
  -6   0  30   23.91   10.89
  -6   0  31    0.00    9.07
  -6   0  32   77.85   16.94
  -6   0  33    6.67    8.70
  -6   0  34    5.00    9.07
  -6   0  35   -0.00    7.20
  -6   0  36   26.53   11.43
  -6   0  37   -0.00    8.62
  -6   0  38    0.00    9.92
  -6   1   1    9.65    5.00
  -6   1   1    3.51    4.62
  -6   1   1    4.46    4.37
   6  -1  -1   11.03    4.93
   6  -1  -1    9.37    5.04
   6  -1  -1   -0.00    5.91
   6   1  -1   12.30    4.81
   6   1  -1    5.98    4.44
  -6  -1   1    5.02    4.36
  -6  -1   1    5.82    4.21
  -6   1   2  549.08   52.09
  -6   1   2  587.92   52.89
  -6   1   2  558.96   51.76
   6  -1  -2  521.05   51.11
   6  -1  -2  615.61   53.35
   6   1  -2  565.74   50.92
   6   1  -2  533.17   51.69
  -6  -1   2  489.72   50.67
  -6  -1   2  581.99   50.83
  -6   1   3   26.40    7.28
  -6   1   3   33.09    8.02
   6  -1  -3   23.81    6.78
   6  -1  -3   21.93    7.69
   6   1  -3   39.38    7.84
   6   1  -3   33.02    8.04
  -6  -1   3   34.62    7.55
  -6  -1   3   36.06    7.26
  -6   1   4  819.21   74.80
  -6   1   4  775.81   74.02
   6  -1  -4  857.69   74.30
   6  -1  -4  823.86   75.33
   6   1  -4  884.86   74.15
   6   1  -4  802.35   74.35
  -6  -1   4  832.72   74.03
  -6  -1   4  800.24   73.15
  -6   1   5  128.97   16.42
  -6   1   5  123.67   15.83
   6  -1  -5  139.22   16.10
   6  -1  -5  112.11   16.23
   6   1  -5  128.72   15.67
   6   1  -5   86.33   14.76
  -6  -1   5  110.21   14.95
  -6  -1   5  124.82   15.03
  -6   1   6   77.68   12.38
  -6   1   6   85.72   12.65
   6  -1  -6   77.46   12.24
   6  -1  -6   89.45   13.68
   6   1  -6   68.54   11.92
   6   1  -6   97.23   13.55
  -6  -1   6   66.24   11.84
  -6  -1   6   88.20   11.91
  -6   1   7  255.62   27.35
  -6   1   7  257.55   27.22
   6  -1  -7  272.25   27.37
   6  -1  -7  215.68   27.11
   6   1  -7  227.47   26.40
   6   1  -7  233.85   26.94
  -6  -1   7  236.89   26.38
  -6  -1   7  257.89   26.09
  -6   1   8  638.79   58.26
  -6   1   8  657.52   58.01
   6  -1  -8  516.33   56.68
   6  -1  -8  652.64   59.16
   6   1  -8  652.21   58.44
   6   1  -8  615.91   58.19
  -6  -1   8  584.45   57.24
  -6  -1   8  623.17   56.67
  -6   1   9    3.65    5.02
  -6   1   9    9.98    5.61
   6  -1  -9   11.55    6.01
   6  -1  -9    3.66    5.31
   6   1  -9    0.22    4.57
   6   1  -9    1.95    5.01
  -6  -1   9    5.45    5.10
  -6  -1   9   10.62    5.44
  -6   1  10   67.92   12.19
  -6   1  10   72.48   12.30
   6  -1 -10   77.03   12.61
   6  -1 -10   73.69   13.11
   6   1 -10   97.31   14.01
   6   1 -10   64.02   12.20
  -6  -1  10   79.41   12.78
  -6  -1  10   82.75   12.08
  -6   1  11   10.90    5.82
  -6   1  11   10.59    5.58
   6  -1 -11   21.26    7.79
   6   1 -11   16.96    7.23
   6   1 -11    8.86    6.18
  -6  -1  11   18.67    7.43
  -6  -1  11   12.73    5.74
  -6   1  12  310.77   30.67
  -6   1  12  299.30   29.57
   6  -1 -12  358.75   32.55
   6   1 -12  287.36   30.23
  -6  -1  12  147.67   26.53
  -6   1  13   72.26   12.26
  -6   1  13   52.50   10.41
   6  -1 -13   48.87   11.67
   6   1 -13   43.37   10.13
  -6  -1  13   36.20   10.05
  -6   1  14  140.06   19.79
  -6   1  14  145.78   19.36
   6  -1 -14  164.61   21.42
   6   1 -14  148.02   20.46
  -6  -1  14  139.85   20.11
  -6   1  15    9.18    6.48
  -6   1  15   10.34    5.70
   6  -1 -15   13.17    6.71
   6   1 -15   17.85    7.59
  -6  -1  15    9.91    6.84
  -6   1  16   10.53    6.16
   6  -1 -16   15.74    7.36
   6   1 -16    8.09    6.71
  -6  -1  16    9.23    7.00
   6  -1 -17    9.31    7.24
   6   1 -17    4.43    5.69
   6  -1 -18  240.38   29.77
   6   1 -18  235.50   29.33
  -6   1  19   35.19   10.97
   6  -1 -19   43.45   11.46
   6   1 -19   46.83   11.48
  -6  -1  19   28.09   10.73
  -6   1  20    6.29    6.42
   6  -1 -20    6.78    7.18
   6   1 -20    4.98    6.96
  -6  -1  20    2.95    6.77
  -6   1  21    5.66    5.99
   6  -1 -21    0.00    6.59
   6   1 -21   -0.00    7.09
  -6  -1  21    8.09    7.40
  -6   1  22   41.18   11.51
   6  -1 -22   25.95   10.08
   6   1 -22    7.46    8.05
  -6  -1  22   12.56    9.21
  -6   1  23    4.21    8.47
   6  -1 -23    7.07    7.20
   6   1 -23    2.84    6.98
  -6  -1  23   -0.00    8.46
  -6   1  24   16.74    9.70
   6  -1 -24   29.23   10.87
   6   1 -24   26.72   10.47
  -6  -1  24   32.08   11.38
  -6   1  25    1.91    7.36
   6  -1 -25    5.92    7.54
  -6  -1  25   -0.00    7.49
  -6   1  26    3.85    8.00
   6  -1 -26    0.00    6.57
  -6  -1  26    0.63    7.24
  -6  -1  27   -0.00    7.38
  -6   1  28   32.01   11.76
  -6  -1  28   37.35   12.64
  -6   1  29   -0.00    8.27
  -6  -1  29    6.04    7.94
  -6   1  30    0.00    8.14
  -6  -1  30   14.81   10.66
  -6   1  31    5.84    7.99
  -6  -1  31    4.84    7.38
  -6   1  32    6.68    7.40
  -6  -1  32    3.43    5.97
  -6   1  33   -0.00    6.54
  -6  -1  33    4.72    8.48
  -6   1  34   23.75   11.23
  -6  -1  34   18.80   11.56
  -6   1  35    1.25    8.29
  -6  -1  35    7.19   10.47
  -6   1  36    0.00    7.10
  -6  -1  36   -0.00    8.83
  -6   1  37   -0.00    8.69
  -6  -1  37    4.30    9.13
  -6   1  38    0.00    8.25
  -6  -1  38    0.00    7.87
  -6   2   1    9.49    5.34
  -6   2   1    0.00    4.62
  -6   2   1   -0.00    4.30
   6  -2  -1    0.00    4.33
   6  -2  -1   -0.00    4.25
   6  -2  -1    6.07    5.67
   6   2  -1    5.94    4.00
   6   2  -1    4.54    4.93
  -6  -2   1    4.43    3.82
  -6  -2   1    2.45    3.05
  -6  -2   1   -0.00    3.62
  -6   2   2   26.79    7.26
  -6   2   2   20.07    6.79
  -6   2   2   29.42    7.28
   6  -2  -2   25.87    7.27
   6  -2  -2   15.69    6.29
   6  -2  -2   26.39    7.89
   6   2  -2   49.60    7.72
   6   2  -2   26.78    7.20
  -6  -2   2   37.49    7.15
  -6  -2   2   23.62    5.42
  -6   2   3    1.68    4.76
  -6   2   3    5.49    4.54
   6  -2  -3    3.56    4.89
   6  -2  -3    4.48    5.90
   6   2  -3    8.47    4.72
   6   2  -3    6.99    4.36
  -6  -2   3    3.17    3.80
  -6  -2   3    0.00    3.29
  -6   2   4   40.50    8.59
  -6   2   4   42.88    8.47
   6  -2  -4   22.18    6.60
   6  -2  -4   47.01    9.17
   6   2  -4   25.39    7.15
   6   2  -4   39.64    8.12
  -6  -2   4   17.68    5.98
  -6  -2   4   38.40    7.30
  -6   2   5   12.44    5.64
  -6   2   5   10.18    5.60
   6  -2  -5   11.42    5.24
   6  -2  -5    8.54    6.04
   6   2  -5   10.33    5.46
   6   2  -5   18.99    6.24
  -6  -2   5   16.17    5.52
  -6  -2   5   17.46    5.03
  -6   2   6  264.44   28.83
  -6   2   6  360.01   30.67
   6  -2  -6  234.90   27.49
   6  -2  -6  269.58   29.48
   6   2  -6  245.80   27.81
   6   2  -6  250.33   27.97
  -6  -2   6  241.76   27.22
  -6  -2   6  266.12   26.80
  -6   2   7   68.38   11.29
  -6   2   7   55.60   10.96
   6  -2  -7   59.71   10.71
   6  -2  -7   81.91   12.94
   6   2  -7   50.78   10.26
   6   2  -7   62.25   10.84
  -6  -2   7   64.53   10.48
  -6  -2   7   51.31    9.18
  -6   2   8    0.00    4.37
  -6   2   8    4.76    5.11
   6  -2  -8   -0.00    4.62
   6  -2  -8    7.15    5.72
   6   2  -8   -0.00    4.71
   6   2  -8    5.53    5.60
  -6  -2   8    2.89    5.05
  -6  -2   8   -0.00    3.17
  -6   2   9    3.22    5.31
  -6   2   9    1.99    4.59
   6  -2  -9   -0.00    4.36
   6  -2  -9    3.37    5.70
   6   2  -9   -0.00    4.39
   6   2  -9    0.00    3.63
  -6  -2   9   -0.00    4.53
  -6  -2   9    0.61    3.99
  -6   2  10  325.41   30.98
  -6   2  10  284.15   29.89
   6  -2 -10  286.59   30.93
   6   2 -10  240.69   29.14
   6   2 -10  240.97   28.69
  -6  -2  10  244.73   28.88
  -6   2  11  210.97   26.96
  -6   2  11  246.59   27.65
   6  -2 -11  229.71   28.25
   6   2 -11  302.19   29.46
   6   2 -11  224.87   27.24
  -6  -2  11  266.60   28.69
  -6   2  12   78.78   13.85
  -6   2  12   91.41   14.02
   6  -2 -12   78.75   14.37
   6   2 -12  108.82   14.92
  -6  -2  12   75.60   13.52
  -6   2  13    5.17    5.26
  -6   2  13    0.00    4.71
   6  -2 -13   10.21    6.16
   6   2 -13   28.71    7.75
  -6  -2  13   19.30    7.74
  -6   2  14  106.60   16.88
  -6   2  14  110.70   16.48
   6  -2 -14  107.01   17.64
   6   2 -14  116.65   17.39
  -6  -2  14  139.69   18.68
  -6   2  15   18.40    8.08
  -6   2  15   41.30    9.41
   6  -2 -15   23.79    9.24
   6   2 -15   36.82    9.56
  -6  -2  15   21.90    8.62
  -6   2  16   69.01   12.01
   6  -2 -16   36.48   10.83
   6   2 -16   51.74   11.29
  -6  -2  16   36.96   10.53
  -6   2  17   10.35    6.40
   6  -2 -17    5.89    6.01
   6   2 -17   10.28    6.76
  -6   2  18   10.64    6.79
   6  -2 -18   14.28    8.34
   6   2 -18   15.37    7.75
  -6   2  19   33.30    9.48
   6  -2 -19    5.62    7.27
   6   2 -19   15.28    7.93
  -6  -2  19   23.93    9.74
  -6   2  20  164.50   23.35
   6  -2 -20  184.65   25.00
   6   2 -20  143.82   22.39
  -6  -2  20  176.93   25.06
  -6   2  21    4.45    5.76
   6  -2 -21    0.00    6.88
   6   2 -21    5.33    7.34
  -6  -2  21    2.04    6.77
  -6   2  22   21.41    9.01
   6  -2 -22   15.05    8.48
  -6  -2  22   21.02    9.88
  -6   2  23    0.00    7.21
   6  -2 -23    1.96    6.98
  -6  -2  23    7.90    8.48
  -6   2  24   27.51   10.17
   6  -2 -24   13.56    9.07
  -6  -2  24    7.70    8.28
  -6   2  25    6.43    6.42
   6  -2 -25   15.01    9.31
  -6  -2  25   16.39    9.42
  -6   2  26   23.26   10.34
  -6  -2  26   30.51   11.58
  -6   2  27    1.86    7.16
   6   2 -27   -0.00    6.46
  -6  -2  27    1.55    7.99
  -6   2  28   -0.00    7.92
   6   2 -28    3.28    7.12
  -6  -2  28    5.59    7.49
  -6   2  29    2.15    7.90
   6   2 -29    0.00    6.23
  -6  -2  29    0.00    9.07
  -6   2  30   20.95    8.69
   6   2 -30   14.72    8.50
  -6  -2  30   15.16    9.03
  -6   2  31   -0.00    7.59
  -6  -2  31    0.00    6.50
  -6   2  32    5.24    7.20
  -6  -2  32   31.23   11.53
  -6   2  33    0.00    7.61
  -6  -2  33    7.70    9.45
  -6   2  34    3.80    7.66
  -6  -2  34   -0.00    9.45
  -6   2  35    3.24    8.13
  -6  -2  35   -0.00    8.70
  -6   2  36    8.86    9.74
  -6  -2  36   19.71   12.64
  -6   2  37    0.00    6.78
  -6  -2  37   -0.00    8.13
  -6   2  38   -0.00    6.84
  -6   3   1    3.68    4.79
  -6   3   1   -0.00    4.50
  -6   3   1    0.00    4.34
   6  -3  -1    7.25    4.75
   6  -3  -1   -0.00    4.64
   6  -3  -1    5.64    4.94
   6   3  -1    1.36    3.36
   6   3  -1    5.32    4.06
  -6  -3   1    3.32    3.17
  -6  -3   1   -0.00    2.57
  -6  -3   1    2.53    3.00
  -6   3   2  115.20   16.18
  -6   3   2  116.31   16.27
  -6   3   2  145.43   17.15
   6  -3  -2   94.23   14.90
   6  -3  -2  110.60   15.42
   6  -3  -2  105.04   15.95
   6   3  -2  103.65   14.03
   6   3  -2  115.07   14.65
  -6  -3   2  125.98   14.52
  -6  -3   2  132.30   13.55
  -6   3   3  131.34   16.85
  -6   3   3  145.79   17.56
  -6   3   3  150.47   17.33
   6  -3  -3  117.86   16.04
   6  -3  -3  120.16   15.80
   6  -3  -3  115.69   16.68
   6   3  -3   98.12   14.20
   6   3  -3  101.77   14.48
  -6  -3   3   95.77   13.73
  -6  -3   3  143.46   14.19
  -6   3   4   40.47    8.83
  -6   3   4   34.66    8.13
   6  -3  -4   26.30    7.32
   6  -3  -4   27.18    8.68
   6   3  -4   37.60    7.71
   6   3  -4   36.65    7.94
  -6  -3   4   22.05    6.32
  -6  -3   4   37.18    6.58
  -6   3   5    7.59    5.48
  -6   3   5    3.58    5.21
   6  -3  -5   13.18    5.28
   6  -3  -5    3.81    4.73
   6   3  -5    2.95    4.46
   6   3  -5   11.49    5.82
  -6  -3   5    8.17    4.82
  -6  -3   5    8.23    4.07
  -6   3   6    9.38    5.69
  -6   3   6   15.63    6.44
   6  -3  -6   10.47    5.44
   6  -3  -6   12.05    6.13
   6   3  -6   14.11    5.82
   6   3  -6    7.53    5.26
  -6  -3   6    9.04    5.17
  -6  -3   6   15.64    4.91
  -6   3   7   24.25    7.51
  -6   3   7   13.19    6.46
   6  -3  -7   10.19    5.00
   6  -3  -7   15.31    6.95
   6   3  -7   26.64    7.30
   6   3  -7   11.76    5.53
  -6  -3   7   19.04    5.83
  -6  -3   7   17.91    5.18
  -6   3   8  287.33   32.38
  -6   3   8  384.72   34.55
   6  -3  -8  343.75   34.50
   6   3  -8  345.18   33.05
   6   3  -8  222.96   30.23
  -6  -3   8  314.73   32.16
  -6   3   9   43.11   10.10
   6  -3  -9   53.85   11.48
   6   3  -9   57.21   10.82
   6   3  -9   65.25   11.07
  -6  -3   9   53.59   10.22
  -6   3  10   19.47    6.77
  -6   3  10   19.49    6.95
   6  -3 -10    7.97    5.87
   6   3 -10   15.37    7.08
   6   3 -10   20.54    6.55
  -6  -3  10   18.24    7.29
  -6   3  11   11.64    6.56
  -6   3  11    5.42    5.82
   6  -3 -11    9.59    6.66
   6   3 -11    7.68    5.35
   6   3 -11    6.99    5.01
  -6  -3  11    5.38    5.68
  -6   3  12   98.88   14.94
  -6   3  12   71.09   13.11
   6  -3 -12   91.78   15.15
   6   3 -12   81.86   13.39
  -6  -3  12   69.44   13.48
  -6   3  13  115.49   17.90
  -6   3  13  136.11   18.94
   6  -3 -13  126.74   19.22
   6   3 -13  132.38   18.22
  -6  -3  13  153.51   19.78
  -6   3  14  166.12   21.92
  -6   3  14  172.77   21.88
   6  -3 -14  169.32   22.77
   6   3 -14  181.80   22.08
  -6  -3  14  141.02   21.61
  -6   3  15   25.56    7.86
   6  -3 -15   10.20    6.93
   6   3 -15   14.90    6.70
  -6  -3  15    4.43    6.18
  -6   3  16   37.62    9.54
   6  -3 -16   37.43   10.86
   6   3 -16   36.17    9.71
  -6  -3  16   26.92    9.83
  -6   3  17   64.76   12.69
   6  -3 -17   66.00   13.83
   6   3 -17   57.06   12.08
  -6   3  18  102.60   17.34
  -6   3  18  118.00   17.68
   6  -3 -18   90.35   17.27
  -6   3  19   44.87   10.92
  -6   3  19   30.66    9.51
   6  -3 -19   32.07   10.74
  -6  -3  19   46.93   12.36
  -6   3  20    4.79    5.92
  -6   3  20    3.52    6.25
   6  -3 -20    0.00    7.39
  -6  -3  20   10.09    8.87
  -6   3  21    0.00    5.19
   6  -3 -21    1.55    6.69
  -6  -3  21   -0.00    7.03
  -6   3  22   67.02   13.73
   6  -3 -22   48.98   13.87
  -6  -3  22   63.74   15.24
  -6   3  23   20.44    8.80
   6  -3 -23    0.00    7.56
  -6  -3  23   29.74   12.03
  -6   3  24   45.67   13.00
   6   3 -24   52.03   13.23
  -6  -3  24   94.11   18.00
  -6   3  25    3.17    6.79
   6   3 -25    1.44    6.31
  -6  -3  25    1.78    7.97
  -6   3  26   -0.00    7.13
   6   3 -26    1.69    5.46
  -6  -3  26   -0.00    8.87
  -6   3  27   -0.00    6.26
   6   3 -27    3.87    5.93
  -6  -3  27    5.66    7.59
  -6   3  28   33.30   11.17
   6   3 -28   18.76    9.91
  -6  -3  28   30.56   11.37
  -6   3  29   -0.00    6.03
   6   3 -29    3.50    7.07
  -6  -3  29   10.29   10.37
  -6   3  30    6.26    7.71
   6   3 -30   16.98    8.98
  -6  -3  30   10.37    9.31
  -6   3  31    1.24    6.83
   6   3 -31    2.50    6.93
  -6  -3  31    2.63   10.27
  -6   3  32    1.23    7.13
  -6  -3  32    4.50    8.76
  -6   3  33   -0.00    7.98
  -6  -3  33    1.79    7.55
  -6   3  34    5.75    8.62
  -6  -3  34   -0.00    8.78
  -6   3  35    2.53    6.92
  -6  -3  35    0.00   10.06
  -6   3  36    1.11    7.17
  -6  -3  36   -0.00    7.95
  -6   3  37   -0.00    6.36
  -6  -3  37    0.99    8.52
  -6   3  38    1.63    6.92
  -6   4   1  163.06   21.21
  -6   4   1  182.72   21.49
   6  -4  -1  173.50   20.89
   6  -4  -1  175.82   20.75
   6  -4  -1  181.03   21.93
   6   4  -1  193.80   19.41
   6   4  -1  172.95   18.72
  -6  -4   1  155.53   17.93
  -6  -4   1  163.69   16.75
  -6   4   2   15.54    7.38
  -6   4   2   20.34    6.95
  -6   4   2   23.68    7.45
   6  -4  -2   22.85    7.11
   6  -4  -2   20.45    7.08
   6  -4  -2   32.40    8.25
   6   4  -2   17.49    5.69
   6   4  -2   19.50    5.57
  -6  -4   2   22.68    5.42
  -6  -4   2   21.34    4.36
  -6   4   3    4.35    5.56
  -6   4   3    8.42    5.24
  -6   4   3    5.08    4.92
   6  -4  -3    0.00    4.50
   6  -4  -3    4.73    4.76
   6  -4  -3    8.59    6.18
   6   4  -3    2.30    3.61
   6   4  -3   10.76    4.63
  -6  -4   3   10.95    4.09
  -6  -4   3    9.24    3.42
  -6   4   4    5.41    5.06
  -6   4   4   10.86    6.17
   6  -4  -4    6.59    4.92
   6  -4  -4   18.94    7.22
   6   4  -4    3.81    4.35
   6   4  -4   11.46    4.55
  -6  -4   4   10.57    4.56
  -6  -4   4    6.78    3.42
  -6   4   5  248.38   28.90
  -6   4   5  224.35   28.16
   6  -4  -5  313.42   30.56
   6  -4  -5  258.09   29.63
   6   4  -5  260.69   27.65
   6   4  -5  247.15   26.88
  -6  -4   5  299.93   27.84
  -6  -4   5  252.11   25.37
  -6   4   6  234.36   25.89
  -6   4   6  221.89   25.54
   6  -4  -6  173.68   24.85
   6   4  -6  181.80   23.22
   6   4  -6  203.14   23.36
  -6  -4   6  290.19   25.41
  -6   4   7   66.89   12.32
  -6   4   7   86.93   13.57
   6  -4  -7   76.80   13.52
   6   4  -7   65.40   11.65
   6   4  -7   87.55   12.10
  -6  -4   7   81.75   12.39
  -6   4   8    9.56    5.83
  -6   4   8   -0.00    3.94
   6  -4  -8    4.31    4.86
   6   4  -8    2.81    4.44
   6   4  -8    1.98    4.12
  -6  -4   8    0.00    4.37
  -6   4   9   87.29   13.34
  -6   4   9   54.13   11.52
   6  -4  -9   58.74   11.86
   6   4  -9   62.43   11.20
   6   4  -9   54.30   10.52
  -6  -4   9   53.77   10.82
  -6   4  10   42.82   10.02
  -6   4  10   58.26   10.91
   6  -4 -10   42.36   10.54
   6   4 -10   52.44    9.80
   6   4 -10   29.84    8.14
  -6  -4  10   32.19    8.58
  -6   4  11  124.31   17.79
  -6   4  11  154.02   19.27
   6  -4 -11  125.54   18.44
   6   4 -11  122.52   17.03
   6   4 -11  117.62   16.72
  -6  -4  11  110.87   17.29
  -6   4  12   96.55   15.27
  -6   4  12  119.74   16.56
   6  -4 -12   91.00   15.71
   6   4 -12   98.59   14.80
  -6  -4  12   73.94   14.42
  -6   4  13   33.30    8.90
  -6   4  13   39.58    9.67
   6  -4 -13   45.73   11.17
   6   4 -13   40.86    9.43
  -6  -4  13   28.31    9.57
  -6   4  14    3.26    5.77
   6  -4 -14    0.00    5.25
   6   4 -14    2.01    4.93
  -6  -4  14    3.99    6.67
  -6   4  15  101.04   17.50
   6  -4 -15  158.05   21.22
  -6  -4  15  141.42   20.31
  -6   4  16  189.55   22.86
   6  -4 -16  148.59   22.28
  -6  -4  16  132.23   21.11
  -6   4  17    8.57    6.77
  -6   4  17   13.54    6.98
   6  -4 -17   21.79   10.00
  -6   4  18   41.21   10.97
  -6   4  18   56.46   12.06
   6  -4 -18   44.63   12.05
  -6   4  19  130.22   19.11
  -6   4  19   90.78   16.79
   6  -4 -19   94.86   18.42
  -6  -4  19  173.28   22.85
  -6   4  20  133.05   19.35
  -6   4  20  124.23   19.12
   6  -4 -20  114.26   20.75
   6   4 -20  112.22   18.85
  -6  -4  20  128.17   20.92
  -6   4  21   -0.00    6.65
  -6   4  21   13.57    7.71
   6  -4 -21   10.84    7.77
   6   4 -21    6.15    7.17
  -6  -4  21    4.54    7.74
  -6   4  22   -0.00    5.43
   6   4 -22    0.80    6.38
  -6  -4  22    2.76    7.54
  -6   4  23   -0.00    5.71
   6   4 -23   -0.00    6.94
  -6  -4  23    8.20    8.71
  -6   4  24   -0.00    7.69
   6   4 -24    8.24    7.65
  -6  -4  24    7.53    8.76
  -6   4  25   12.01    7.59
   6   4 -25    8.03    7.11
  -6  -4  25   32.66   11.56
  -6   4  26   22.13    9.82
   6   4 -26   15.85    8.31
  -6  -4  26    3.04    8.31
  -6   4  27   16.59    9.02
   6   4 -27    8.54    7.35
  -6  -4  27   11.09    9.44
  -6   4  28   21.57    9.39
   6   4 -28    0.00    5.89
  -6  -4  28   22.66   11.50
  -6   4  29   -0.00    6.44
   6   4 -29    6.37    7.34
  -6  -4  29    0.00    7.49
  -6   4  30    9.84    8.60
   6   4 -30    8.76    7.85
  -6  -4  30   23.75   10.67
  -6   4  31    0.08    6.59
   6   4 -31    2.78    5.93
  -6  -4  31    8.88    9.68
  -6   4  32   12.42    8.84
  -6  -4  32   15.06   10.83
  -6   4  33   -0.00    8.09
  -6  -4  33    5.58    8.79
  -6   4  34    4.49    8.04
  -6  -4  34   -0.00    8.70
  -6   4  35    8.83    9.70
  -6  -4  35    6.96    9.74
  -6   4  36    0.00    7.93
  -6  -4  36   10.91   10.36
  -6   4  37    6.63    8.88
  -6  -4  37    6.66    9.80
  -6   4  38    3.32    7.86
  -6   5   1   17.77    6.93
  -6   5   1   26.09    7.91
   6  -5  -1   16.08    6.35
   6  -5  -1    8.58    6.65
   6   5  -1   11.26    4.67
   6   5  -1    9.52    3.95
  -6  -5   1   14.38    4.44
  -6  -5   1   11.88    2.98
  -6  -5   1   14.87    3.00
  -6   5   2   78.40   13.92
  -6   5   2  102.73   15.03
   6  -5  -2   92.15   14.14
   6  -5  -2   98.20   15.20
   6   5  -2   88.27   11.99
   6   5  -2   84.79   11.49
  -6  -5   2  113.07   12.15
  -6  -5   2   82.04    9.95
  -6  -5   2   87.88    9.83
  -6   5   3  160.94   19.35
  -6   5   3  118.09   17.12
  -6   5   3  125.68   17.34
   6  -5  -3  117.04   16.72
   6  -5  -3  132.09   17.90
   6   5  -3  120.17   14.95
   6   5  -3  111.05   14.25
  -6  -5   3  118.73   14.44
  -6  -5   3  113.76   12.63
  -6   5   4  111.88   16.09
  -6   5   4   96.35   15.43
  -6   5   4   95.56   15.42
   6  -5  -4  117.70   16.02
   6  -5  -4   91.31   15.62
   6   5  -4  118.73   14.41
   6   5  -4  107.00   13.56
  -6  -5   4  107.39   13.62
  -6   5   5   -0.00    5.06
  -6   5   5   -0.00    4.85
   6  -5  -5    7.24    5.23
   6  -5  -5    5.48    5.33
   6   5  -5    5.62    4.57
   6   5  -5    5.88    3.94
  -6  -5   5   10.24    4.99
  -6   5   6   -0.00    4.30
  -6   5   6    0.41    4.66
   6  -5  -6    2.43    4.87
   6  -5  -6    2.54    5.70
   6   5  -6    1.44    3.91
   6   5  -6    1.93    3.48
  -6  -5   6    5.92    4.63
  -6   5   7   68.57   12.66
  -6   5   7   77.69   13.14
   6  -5  -7   56.99   12.38
   6   5  -7   65.06   11.03
   6   5  -7   70.98   11.23
  -6  -5   7   82.68   12.07
  -6   5   8   37.85    9.29
  -6   5   8   35.28    9.50
   6  -5  -8   47.92   10.69
   6   5  -8   41.87    8.84
   6   5  -8   44.80    8.75
  -6  -5   8   39.58    8.76
  -6   5   9   71.39   13.05
  -6   5   9   77.27   13.56
   6  -5  -9   82.38   14.21
   6   5  -9   70.02   11.83
   6   5  -9   68.38   11.52
  -6  -5   9   80.35   13.08
  -6   5  10   44.04    9.74
  -6   5  10   38.25    9.99
   6  -5 -10   23.53    8.50
   6   5 -10   36.06    8.44
   6   5 -10   35.54    8.33
  -6  -5  10   30.24    8.85
  -6   5  11   10.33    5.75
  -6   5  11    0.00    4.24
   6  -5 -11    1.34    4.38
   6   5 -11   -0.00    4.05
   6   5 -11    2.33    4.94
  -6  -5  11    2.35    4.96
  -6   5  12    6.41    5.70
   6  -5 -12   11.44    7.04
  -6  -5  12    5.03    6.21
  -6   5  13  194.52   27.84
   6  -5 -13  243.94   30.13
  -6  -5  13  319.95   32.03
  -6   5  14  278.94   33.04
   6  -5 -14  294.68   34.20
  -6  -5  14  296.36   34.10
  -6   5  15    3.97    5.60
   6  -5 -15    0.30    6.72
  -6  -5  15    2.00    6.62
  -6   5  16    3.69    5.88
  -6   5  16    0.00    5.38
   6  -5 -16   12.36    7.74
  -6   5  17   -0.00    5.25
  -6   5  17   -0.00    5.84
   6  -5 -17    0.00    5.30
   6   5 -17   -0.00    5.52
  -6   5  18  128.31   19.16
  -6   5  18  142.19   19.96
   6  -5 -18  128.15   20.31
   6   5 -18   95.37   16.99
  -6   5  19   26.39    8.95
  -6   5  19   14.30    7.17
   6  -5 -19   21.53    9.27
   6   5 -19   29.01    9.90
  -6  -5  19   10.14    9.07
  -6   5  20   19.52    8.51
   6   5 -20    7.31    6.34
  -6  -5  20   19.22   10.07
  -6   5  21    8.42    6.62
   6   5 -21   -0.00    6.36
  -6  -5  21   -0.00    8.36
  -6   5  22   -0.00    5.37
   6   5 -22   -0.00    6.37
  -6  -5  22   -0.00    7.20
  -6   5  23   42.22   11.51
   6   5 -23   51.17   12.81
  -6  -5  23   71.43   15.88
  -6   5  24   31.42   10.68
   6   5 -24   23.51    9.42
  -6  -5  24   25.39   11.61
  -6   5  25    0.93    5.95
   6   5 -25    3.81    7.39
  -6  -5  25   -0.00    7.55
  -6   5  26   -0.00    7.00
   6   5 -26   10.63    7.59
  -6  -5  26   -0.00    8.74
  -6   5  27    7.65    8.01
   6   5 -27   -0.00    6.03
  -6  -5  27   -0.00    7.28
  -6   5  28    4.23    7.37
   6   5 -28   15.31    9.20
  -6  -5  28    6.89    8.43
  -6   5  29    5.63    7.06
   6   5 -29    8.02    7.85
  -6  -5  29    6.83    8.33
  -6   5  30    3.94    7.62
   6   5 -30    4.79    7.00
  -6  -5  30    5.67    8.02
  -6   5  31    0.00    6.42
   6   5 -31    5.09    8.30
  -6  -5  31    4.47   10.04
  -6   5  32    6.03    8.19
   6   5 -32   -0.00    7.04
  -6  -5  32    0.00    8.38
  -6   5  33    3.22    6.90
  -6  -5  33   19.33   10.53
  -6   5  34    5.19    7.61
  -6  -5  34    4.52    8.00
  -6   5  35    7.21    8.02
  -6  -5  35    2.78    9.68
  -6   5  36    3.24    7.45
  -6  -5  36   -0.00    9.66
  -6   5  37    9.81    8.11
  -6   5  38    0.00    7.20
  -6   6   1  163.87   19.44
  -6   6   1  137.83   18.22
   6  -6  -1  170.40   19.16
   6   6  -1  141.34   14.03
   6   6  -1  134.17   13.81
  -6  -6   1  145.58   13.86
  -6  -6   1  104.91   10.17
  -6  -6   1  105.69   10.15
  -6   6   2   52.01   10.53
  -6   6   2   46.69   10.46
   6  -6  -2   32.81    9.17
   6  -6  -2   44.75   10.32
   6   6  -2   43.08    7.21
   6   6  -2   36.86    6.87
  -6  -6   2   43.26    7.08
  -6  -6   2   36.87    4.96
  -6  -6   2   35.32    4.87
  -6   6   3    5.23    4.99
  -6   6   3    0.00    5.05
   6  -6  -3    0.00    5.24
   6  -6  -3    6.07    6.41
   6   6  -3    4.74    3.82
   6   6  -3   -0.00    2.93
  -6  -6   3    0.00    3.37
  -6   6   4    7.77    6.44
  -6   6   4    6.35    5.49
  -6   6   4   21.10    7.35
   6  -6  -4    9.78    5.46
   6  -6  -4    7.61    6.02
   6   6  -4    9.23    4.27
   6   6  -4   19.21    5.02
  -6  -6   4   11.42    4.82
  -6   6   5  142.46   19.19
  -6   6   5  101.82   17.22
   6  -6  -5  152.46   19.15
   6  -6  -5  137.22   19.17
   6   6  -5  153.45   16.40
   6   6  -5  121.72   15.56
  -6  -6   5  116.73   15.75
  -6   6   6   80.19   14.36
  -6   6   6   74.37   14.24
   6  -6  -6  116.47   15.78
   6  -6  -6   78.48   14.47
   6   6  -6  101.14   12.89
   6   6  -6   80.96   12.14
  -6  -6   6   98.54   13.49
  -6   6   7   44.17   10.22
  -6   6   7   55.58   11.40
   6  -6  -7   54.86   10.92
   6  -6  -7   54.05   11.83
   6   6  -7   67.85   10.30
   6   6  -7   57.90    9.83
  -6  -6   7   66.41   10.90
  -6   6   8   17.90    6.80
  -6   6   8   10.45    6.36
   6  -6  -8   11.04    6.89
   6   6  -8    2.18    3.93
  -6  -6   8   16.20    6.29
  -6   6   9  107.71   17.99
   6  -6  -9  146.89   19.93
   6   6  -9  152.77   17.22
  -6  -6   9  109.40   17.37
  -6   6  10  104.20   15.92
   6  -6 -10   76.81   14.83
   6   6 -10   80.39   12.94
  -6  -6  10  106.32   15.60
  -6   6  11   55.74   11.93
   6  -6 -11   39.22   10.97
   6   6 -11   34.67    8.39
  -6  -6  11   42.41   10.10
  -6   6  12   56.74   12.44
   6  -6 -12   68.23   13.59
  -6  -6  12   60.40   12.58
  -6   6  13    7.38    6.18
   6  -6 -13    4.01    5.34
   6   6 -13   -0.00    4.99
  -6  -6  13   18.38    7.90
  -6   6  14    0.00    4.78
  -6   6  14    0.00    6.25
   6  -6 -14    0.00    5.37
   6   6 -14    0.00    4.45
  -6  -6  14   -0.00    5.52
  -6   6  15   71.91   13.81
  -6   6  15   62.63   13.43
   6  -6 -15   68.47   14.17
   6   6 -15   73.58   12.77
  -6  -6  15   69.69   14.39
  -6   6  16    8.75    6.57
  -6   6  16    0.00    6.05
   6  -6 -16   -0.00    5.93
   6   6 -16    3.91    5.96
  -6   6  17   25.01    9.21
   6  -6 -17   17.50    9.62
   6   6 -17   14.08    7.29
  -6   6  18   20.33    9.24
   6   6 -18   41.63   10.80
  -6  -6  18   25.15    9.94
  -6   6  19   15.94    8.23
   6   6 -19   17.03    7.96
  -6  -6  19   21.09    9.80
  -6   6  20    2.74    5.98
   6   6 -20    1.40    6.01
  -6  -6  20    1.32    7.40
  -6   6  21   11.15    7.59
   6   6 -21   30.41    9.55
  -6  -6  21   40.52   11.93
  -6   6  22   11.41    7.75
   6   6 -22   13.02    7.87
  -6  -6  22    8.99    8.64
  -6   6  23   14.91    8.24
   6   6 -23   14.08    7.01
  -6  -6  23    8.64    8.31
  -6   6  24    3.22    5.77
   6   6 -24    2.98    6.34
  -6  -6  24   -0.00    7.45
  -6   6  25   32.51    9.83
   6   6 -25   26.35    9.55
  -6  -6  25   19.04   10.71
  -6   6  26   30.59   10.02
   6   6 -26   21.63    9.81
  -6  -6  26   22.33   12.07
  -6   6  27   18.11    8.72
   6   6 -27    6.11    7.47
  -6  -6  27    7.89    8.95
  -6   6  28   -0.00    6.06
   6   6 -28    5.92    7.56
  -6  -6  28    0.61    6.50
  -6   6  29    1.13    5.34
   6   6 -29    2.39    8.41
  -6  -6  29   11.72    9.41
  -6   6  30    5.61    7.61
   6   6 -30   -0.00    6.92
  -6  -6  30    1.80    7.24
  -6   6  31   15.63    8.83
   6   6 -31    8.69    7.57
  -6  -6  31   14.70   10.75
  -6   6  32    7.77    6.69
   6   6 -32    0.00    6.84
  -6  -6  32    9.26    9.36
  -6   6  33    0.00    6.33
   6   6 -33    6.65    7.76
  -6  -6  33    9.38   10.04
  -6   6  34    0.00    6.90
  -6  -6  34    7.39    9.13
  -6   6  35    6.43    8.25
  -6  -6  35    0.00    7.85
  -6   6  36   -0.00    6.54
  -6  -6  36    1.75    8.04
  -6   6  37   -0.00    7.22
  -6   7   1   15.86    7.23
  -6   7   1   22.37    7.54
   6   7  -1   13.39    3.80
   6   7  -1   10.24    3.95
  -6  -7   1    7.55    3.54
  -6   7   2    5.61    5.56
  -6   7   2   22.88    8.18
   6   7  -2   10.48    3.59
   6   7  -2   10.94    4.11
  -6  -7   2    7.32    3.80
  -6   7   3  243.23   30.41
  -6   7   3  250.35   30.84
   6   7  -3  281.48   26.62
   6   7  -3  259.41   26.71
  -6  -7   3  287.12   27.46
  -6   7   4   85.44   14.22
  -6   7   4   77.44   14.12
   6  -7  -4   81.85   14.90
   6   7  -4   86.51   11.05
   6   7  -4   80.50   11.18
  -6  -7   4   66.75   10.91
  -6   7   5   25.33    7.87
  -6   7   5   13.85    7.15
   6  -7  -5   24.61    8.47
   6   7  -5    8.90    4.46
  -6  -7   5   12.06    5.51
  -6   7   6   29.94    8.86
   6  -7  -6   14.44    7.41
   6   7  -6   13.37    4.98
  -6  -7   6   15.20    5.72
  -6   7   7   20.13    8.12
   6  -7  -7   15.51    7.33
   6   7  -7   28.97    6.43
  -6  -7   7   14.30    6.29
  -6   7   8   32.42    9.11
   6  -7  -8   15.67    7.46
   6   7  -8   22.72    6.18
  -6  -7   8    7.11    5.54
  -6   7   9  126.23   18.83
   6  -7  -9  130.77   19.74
   6   7  -9  122.33   15.90
  -6  -7   9  122.60   17.76
  -6   7  10    0.42    5.95
   6  -7 -10    4.82    6.70
   6   7 -10    1.11    4.08
   6   7 -10    4.55    3.88
  -6  -7  10    1.94    5.38
  -6   7  11   -0.00    5.16
   6  -7 -11   -0.00    5.66
   6   7 -11   -0.00    4.10
   6   7 -11    0.00    3.80
  -6  -7  11    1.71    6.33
  -6   7  12   24.63    8.66
  -6   7  12   14.82    7.41
   6  -7 -12    6.15    7.30
   6   7 -12   26.71    7.38
  -6  -7  12   19.13    8.13
  -6   7  13  136.51   19.55
  -6   7  13  118.21   19.45
   6  -7 -13  108.16   19.22
   6   7 -13  119.20   17.50
  -6  -7  13  154.11   20.65
  -6   7  14    6.02    6.35
  -6   7  14    1.41    5.54
   6  -7 -14    6.98    7.95
   6   7 -14    0.75    5.42
  -6  -7  14    6.59    6.57
  -6   7  15    3.68    5.38
   6   7 -15   -0.00    5.08
  -6  -7  15   10.16    7.39
  -6   7  16   13.36    7.57
   6   7 -16    3.95    5.31
  -6   7  17   13.50    7.30
   6   7 -17    7.40    6.20
  -6   7  18    1.15    5.54
   6   7 -18   -0.00    4.61
  -6  -7  18   -0.00    7.15
  -6   7  19   76.50   14.31
   6   7 -19   46.99   12.01
  -6  -7  19   64.35   14.65
  -6   7  20   13.98    7.87
   6   7 -20    2.67    5.43
  -6  -7  20    0.07    7.55
  -6   7  21    3.04    5.81
   6   7 -21    0.57    5.24
  -6  -7  21   -0.00    6.50
  -6   7  22    1.47    5.04
   6   7 -22    7.45    6.82
  -6  -7  22   -0.00    7.43
  -6   7  23   22.43    9.09
   6   7 -23   15.69    8.52
  -6  -7  23    9.11    9.05
  -6   7  24    0.00    5.85
   6   7 -24    0.00    6.22
  -6  -7  24    0.95    7.00
  -6   7  25    4.35    6.13
   6   7 -25    9.86    8.19
  -6  -7  25    0.00    8.03
  -6   7  26    0.65    6.13
   6   7 -26    4.34    6.21
  -6  -7  26    1.27    7.23
  -6   7  27   -0.00    5.81
   6   7 -27    1.70    6.02
  -6  -7  27    0.00    8.15
  -6   7  28    1.39    6.58
   6   7 -28    4.37    6.79
  -6  -7  28    0.00    8.10
  -6   7  29   22.09    9.29
   6   7 -29   17.06    8.82
  -6  -7  29   13.60    8.85
  -6   7  30    2.96    6.11
   6   7 -30    4.81    7.90
  -6  -7  30    0.47    7.85
  -6   7  31    2.59    6.71
   6   7 -31    3.19    7.56
  -6  -7  31    0.59    8.01
  -6   7  32   -0.00    6.41
   6   7 -32    4.36    7.36
  -6  -7  32    4.56    7.88
  -6   7  33   -0.00    5.89
   6   7 -33    4.58    7.87
  -6  -7  33    0.00    8.72
  -6   7  34    6.82    6.55
   6   7 -34    3.03    7.50
  -6  -7  34   -0.00    8.53
  -6   7  35   15.77    8.82
  -6  -7  35   13.15    9.70
  -6   7  36   -0.00    6.68
  -6   7  37   -0.00    7.07
  -6   8   1  166.22   21.29
  -6   8   1  125.18   19.29
   6   8  -1  124.26   14.23
  -6  -8   1  142.59   15.12
  -6   8   2    4.56    6.15
  -6   8   2   13.63    6.59
   6   8  -2    4.54    3.12
  -6  -8   2   10.54    4.35
  -6   8   3   -0.00    5.80
  -6   8   3    0.86    5.03
   6   8  -3    0.82    3.10
  -6  -8   3    1.50    3.56
  -6   8   4   -0.00    5.69
  -6   8   4   -0.00    4.89
   6   8  -4   -0.00    3.23
  -6  -8   4   -0.00    3.80
  -6   8   5  186.88   26.91
  -6   8   5  224.74   28.47
   6   8  -5  261.52   24.51
  -6  -8   5  232.08   25.79
  -6   8   6    2.23    5.32
  -6   8   6   -0.00    5.10
   6  -8  -6    3.14    6.43
   6   8  -6    1.88    3.27
   6   8  -6    7.74    4.14
  -6  -8   6    0.66    4.41
  -6   8   7   89.59   16.47
   6  -8  -7   85.79   16.12
   6   8  -7  103.45   13.39
   6   8  -7   93.60   13.47
  -6  -8   7  112.00   15.61
  -6   8   8    3.91    5.44
  -6   8   8    7.56    6.84
   6  -8  -8   -0.00    5.68
   6   8  -8    4.72    4.46
   6   8  -8    0.66    3.94
  -6  -8   8    1.44    5.36
  -6   8   9  152.15   20.76
  -6   8   9  102.85   18.75
   6  -8  -9  132.93   19.06
   6  -8  -9  132.01   20.20
   6   8  -9  182.65   18.29
   6   8  -9  105.04   16.04
  -6  -8   9  132.62   18.59
  -6   8  10   45.03   10.67
  -6   8  10   50.50   12.28
   6  -8 -10   15.37    7.48
   6  -8 -10   30.69   10.49
   6   8 -10   42.94    8.70
   6   8 -10   38.86    8.41
  -6  -8  10   47.18   10.99
  -6   8  11  104.00   16.50
   6  -8 -11   80.88   14.80
   6   8 -11   78.30   13.23
  -6  -8  11  109.54   16.68
  -6   8  12   23.16    9.18
   6   8 -12   14.84    6.28
  -6  -8  12   22.31    9.09
  -6   8  13    0.00    5.27
   6   8 -13    2.46    4.76
  -6  -8  13    2.38    7.01
  -6   8  14   -0.00    6.16
   6   8 -14    5.09    5.52
  -6  -8  14    0.00    5.97
  -6   8  15  123.68   18.25
   6   8 -15   78.18   14.29
  -6   8  16    0.49    5.65
   6   8 -16    5.89    5.62
  -6   8  17   28.43    9.20
   6   8 -17   27.76    8.39
  -6  -8  17   10.18    9.01
  -6   8  18    3.12    5.93
   6   8 -18   -0.00    4.24
  -6  -8  18    3.36    7.01
  -6   8  19   25.87    9.61
   6   8 -19   13.49    6.97
  -6  -8  19   22.51    9.95
  -6   8  20    4.13    6.44
   6   8 -20    0.00    5.81
  -6  -8  20    0.00    7.25
  -6   8  21    8.88    7.26
   6   8 -21    5.22    7.61
  -6  -8  21   12.38    9.06
  -6   8  22   15.53    7.64
   6   8 -22    5.21    6.20
  -6  -8  22    9.52    8.50
  -6   8  23    4.85    6.39
   6   8 -23    6.95    6.75
  -6  -8  23    0.00    7.23
  -6   8  24   -0.00    6.32
   6   8 -24   -0.00    5.11
  -6  -8  24   -0.00    7.31
  -6   8  25    4.94    6.48
   6   8 -25    4.82    7.27
  -6  -8  25   16.28    9.72
  -6   8  26    4.34    5.83
   6   8 -26    6.25    7.90
  -6  -8  26    9.18    8.90
  -6   8  27   21.16    8.76
   6   8 -27    0.00    6.23
  -6  -8  27   18.69   10.89
  -6   8  28   -0.00    5.81
   6   8 -28    0.92    7.44
  -6  -8  28   -0.00    8.23
  -6   8  29   -0.00    5.43
   6   8 -29   -0.00    7.43
  -6  -8  29   -0.00    7.87
  -6   8  30    0.21    6.40
   6   8 -30    9.22    7.82
  -6  -8  30    0.10    8.56
  -6   8  31    7.16    6.86
   6   8 -31    6.95    7.74
  -6  -8  31    5.33    9.18
  -6   8  32    1.07    7.05
   6   8 -32    1.34    6.01
  -6  -8  32    0.79    8.93
  -6   8  33   16.13    8.58
   6   8 -33   -0.00    6.97
  -6  -8  33   -0.00    6.98
  -6   8  34   -0.00    5.24
   6   8 -34   -0.00    7.15
  -6  -8  34   -0.00    9.23
  -6   8  35   -0.00    6.52
  -6   8  36   -0.00    5.73
  -6   9   1    6.94    6.57
   6  -9  -1    8.87    6.35
  -6   9   2   12.06    7.67
   6  -9  -2   10.39    7.03
   6   9  -2   12.32    3.95
  -6   9   3  184.20   24.52
   6  -9  -3  187.90   23.60
  -6  -9   3  155.91   19.12
  -6   9   4   12.76    7.21
   6  -9  -4   12.57    8.00
   6   9  -4   13.50    4.75
  -6  -9   4    8.28    5.17
   6  -9  -5   -0.00    4.11
   6   9  -5    1.17    3.55
  -6  -9   5    9.75    5.50
   6  -9  -6   16.19    7.19
   6   9  -6   12.56    5.21
  -6  -9   6    8.53    5.68
  -6   9   7   20.43    7.76
   6  -9  -7    2.93    5.51
   6   9  -7   17.38    6.24
  -6  -9   7   14.30    6.65
  -6   9   8    1.07    4.75
   6  -9  -8    3.59    5.24
   6   9  -8    0.10    4.51
  -6  -9   8    2.15    5.88
  -6   9   9   95.19   15.47
   6  -9  -9   50.75   12.45
   6   9  -9   81.73   11.90
   6   9  -9   63.76   11.47
  -6  -9   9   70.37   13.38
  -6   9  10    5.57    5.70
   6  -9 -10    3.65    5.71
   6   9 -10    3.43    4.19
   6   9 -10    6.01    4.89
  -6  -9  10    9.70    6.71
  -6   9  11    3.24    5.43
   6  -9 -11   -0.00    5.21
   6   9 -11   -0.00    3.60
  -6  -9  11   -0.00    5.79
  -6   9  12    0.33    5.94
   6  -9 -12   -0.00    5.04
   6   9 -12    6.20    4.85
  -6  -9  12    4.38    6.98
  -6   9  13   69.71   14.26
   6  -9 -13   81.86   14.42
   6   9 -13   68.64   12.78
  -6  -9  13   86.56   15.71
  -6   9  14    7.73    6.65
   6   9 -14   -0.00    5.01
  -6   9  15   17.73    7.52
   6   9 -15   16.08    6.85
  -6   9  16   13.65    8.12
   6   9 -16    7.15    6.55
  -6   9  17    2.02    6.06
   6   9 -17    3.57    5.54
  -6  -9  17   21.98    9.34
  -6   9  18    3.47    6.28
   6   9 -18    3.92    5.06
  -6  -9  18   -0.00    6.90
  -6   9  19   15.57    7.96
   6   9 -19   17.61    8.09
  -6  -9  19   24.59   10.85
  -6   9  20    2.09    5.50
   6   9 -20   -0.00    5.60
  -6  -9  20    4.58    8.61
  -6   9  21    7.92    6.42
   6   9 -21    3.81    6.86
  -6  -9  21    9.15    8.63
  -6   9  22   -0.00    4.96
   6   9 -22    0.00    5.83
  -6  -9  22   11.28    8.56
  -6   9  23   40.59   11.45
   6   9 -23   25.71    9.72
  -6  -9  23   39.74   12.86
  -6   9  24   -0.00    6.59
   6   9 -24   -0.00    6.28
  -6  -9  24   -0.00    7.60
  -6   9  25    6.37    7.67
   6   9 -25    0.00    5.98
  -6  -9  25   14.64    9.26
  -6   9  26    1.77    5.72
   6   9 -26    2.91    6.97
  -6  -9  26   -0.00    9.03
  -6   9  27    2.17    5.82
   6   9 -27    2.04    7.08
  -6  -9  27    9.79    8.96
  -6   9  28    4.41    6.30
   6   9 -28    4.10    6.90
  -6  -9  28    9.70    9.85
  -6   9  29    0.00    6.70
   6   9 -29    0.80    7.04
  -6  -9  29    0.00    7.54
  -6   9  30   11.51    8.08
   6   9 -30   -0.00    6.40
  -6  -9  30    4.83    9.41
  -6   9  31    0.00    6.68
   6   9 -31   16.07    8.93
  -6  -9  31   -0.00    8.80
  -6   9  32   -0.00    5.93
   6   9 -32    0.00    7.32
  -6  -9  32   -0.00    9.05
  -6   9  33    1.99    6.81
   6   9 -33    3.09    7.06
  -6  -9  33    6.85    8.66
  -6   9  34   -0.00    6.38
   6   9 -34   -0.00    6.89
  -6  -9  34    2.65    8.68
  -6   9  35   -0.00    6.66
   6   9 -35   -0.00    6.40
  -6   9  36    1.28    7.30
  -6  10   1   46.82   11.64
   6 -10  -1   36.37    9.77
   6  10  -1   27.61    5.83
  -6  10   2   20.35    7.99
   6 -10  -2   16.59    8.08
   6  10  -2    7.92    4.00
  -6  10   3    4.19    6.22
   6 -10  -3    0.00    5.47
   6  10  -3    0.47    3.37
  -6  10   4   17.75    8.02
   6 -10  -4    9.09    7.03
   6  10  -4    5.89    4.35
  -6  10   5   60.30   12.70
   6 -10  -5   23.62    8.75
   6  10  -5   46.07    8.32
  -6  10   6   -0.00    5.62
   6 -10  -6   -0.00    4.81
   6  10  -6    1.70    3.25
  -6  10   7   11.36    6.86
   6 -10  -7    9.26    6.24
   6  10  -7   12.91    5.20
  -6  10   8    0.81    4.99
   6 -10  -8    2.64    4.82
   6  10  -8   -0.00    3.88
  -6 -10   8   -0.00    5.99
  -6  10   9    0.00    6.35
   6 -10  -9    0.00    5.44
   6  10  -9    0.28    3.88
  -6 -10   9   -0.00    5.49
  -6  10  10    9.01    6.73
   6 -10 -10   -0.00    5.67
   6  10 -10    7.02    4.88
  -6 -10  10    1.78    6.17
  -6  10  11  102.27   16.73
   6 -10 -11   60.76   14.15
   6  10 -11  105.18   14.74
  -6 -10  11   89.90   15.89
  -6  10  12    2.22    6.71
   6 -10 -12   -0.00    5.56
   6  10 -12    0.43    4.07
  -6 -10  12    3.75    6.23
  -6  10  13    7.23    6.21
   6 -10 -13    3.58    5.08
   6  10 -13    8.32    5.39
  -6 -10  13   13.10    7.56
  -6  10  14    2.64    5.53
   6 -10 -14    3.91    5.91
   6  10 -14   -0.00    4.89
  -6  10  15   56.07   13.04
   6 -10 -15   84.29   14.52
   6  10 -15   55.75   12.03
  -6  10  16   -0.00    5.54
   6  10 -16    0.71    4.46
  -6 -10  16   -0.00    6.88
  -6  10  17   50.43   11.54
   6  10 -17   15.49    7.48
  -6 -10  17   21.09   10.22
  -6  10  18   -0.00    5.91
   6  10 -18    3.41    5.39
  -6 -10  18    0.00    7.24
  -6  10  19   14.82    7.55
   6  10 -19    8.08    6.72
  -6 -10  19   13.47    9.21
  -6  10  20   -0.00    5.11
   6  10 -20   -0.00    3.93
  -6 -10  20    4.45    7.06
  -6  10  21   34.98   10.93
   6  10 -21   38.82   10.89
  -6 -10  21   39.75   12.26
  -6  10  22    5.88    6.53
   6  10 -22    0.90    6.73
  -6 -10  22    3.40    7.35
  -6  10  23    2.50    6.47
   6  10 -23   -0.00    6.19
  -6 -10  23   -0.00    7.31
  -6  10  24    5.34    6.83
   6  10 -24    0.15    5.12
  -6 -10  24    0.00    8.08
  -6  10  25   19.48    8.77
   6  10 -25   10.92    7.64
  -6 -10  25   -0.00    7.94
  -6  10  26    0.00    6.64
   6  10 -26   -0.00    5.62
  -6 -10  26   -0.00    9.00
  -6  10  27    9.74    9.01
   6  10 -27   -0.00    6.21
  -6 -10  27   -0.00    8.83
  -6  10  28    0.00    7.13
   6  10 -28   -0.00    7.67
  -6 -10  28    1.89    7.39
  -6  10  29    8.65    7.09
   6  10 -29    2.52    6.81
  -6 -10  29    0.00    8.86
  -6  10  30    0.06    8.09
   6  10 -30   -0.00    7.61
  -6 -10  30    0.03    8.36
  -6  10  31   11.25    8.20
   6  10 -31    0.00    7.10
  -6 -10  31    8.18    8.52
  -6  10  32    4.47    8.28
   6  10 -32    3.60    8.16
  -6 -10  32    0.00    8.73
  -6  10  33    3.16    6.60
   6  10 -33    0.00    5.93
  -6 -10  33   13.71   12.59
  -6  10  34   -0.00    6.33
   6  10 -34   10.54    8.41
  -6  10  35    0.00    6.25
   6  10 -35    9.05    8.31
  -6  11   1   10.11    6.81
   6 -11  -1    6.80    5.96
   6  11  -1    5.84    3.45
  -6  11   2   -0.00    5.77
   6 -11  -2    0.39    5.82
   6  11  -2    0.28    2.77
  -6  11   3   36.69   10.96
   6 -11  -3   34.14    9.52
   6  11  -3   33.63    6.81
  -6  11   4    7.60    6.01
   6 -11  -4    2.45    5.91
   6  11  -4    0.78    3.10
  -6  11   5    4.62    5.46
   6 -11  -5   -0.00    5.26
   6  11  -5    0.00    3.29
  -6  11   6   -0.00    5.71
   6 -11  -6   -0.00    6.19
   6  11  -6    0.42    3.92
  -6  11   7   16.89    7.54
   6 -11  -7    2.31    5.67
   6  11  -7    3.42    3.97
  -6  11   8   13.07    6.84
   6 -11  -8   12.23    6.59
   6  11  -8   11.48    5.21
  -6  11   9   45.56   10.93
   6 -11  -9   18.29    7.75
   6  11  -9   24.03    7.16
  -6  11  10    2.11    4.67
   6 -11 -10   -0.00    5.71
   6  11 -10    5.06    4.65
  -6  11  11   -0.00    5.05
   6 -11 -11    0.00    5.16
   6  11 -11   -0.00    4.30
  -6  11  12   11.28    6.95
   6 -11 -12    0.00    4.53
   6  11 -12    7.20    6.03
  -6  11  13   57.43   12.27
   6 -11 -13   25.24    8.93
   6  11 -13   18.37    7.33
  -6  11  14    0.00    5.16
   6 -11 -14   -0.00    5.64
   6  11 -14   -0.00    4.50
  -6  11  15   14.40    7.85
   6 -11 -15    5.72    5.63
   6  11 -15   21.71    7.25
  -6 -11  15   18.98    8.71
  -6  11  16    7.66    6.68
   6 -11 -16    2.04    4.31
   6  11 -16    3.07    5.08
  -6 -11  16    9.89    7.82
  -6  11  17   28.87    9.80
   6 -11 -17   10.41    6.99
   6  11 -17   13.89    7.07
  -6 -11  17   21.05   10.61
  -6  11  18   10.33    6.62
   6 -11 -18   -0.00    5.32
   6  11 -18    0.00    5.14
  -6 -11  18   -0.00    6.67
  -6  11  19   44.89   11.42
   6  11 -19   22.43    8.77
  -6 -11  19   19.58   10.25
  -6  11  20    0.00    5.69
   6  11 -20   -0.00    5.11
  -6 -11  20    0.58    7.27
  -6  11  21    5.29    6.60
   6  11 -21   -0.00    5.14
  -6 -11  21    2.18    8.95
  -6  11  22    0.00    5.39
   6  11 -22    3.82    5.60
  -6 -11  22    4.54    7.54
  -6  11  23   31.72   10.71
   6  11 -23    9.76    7.10
  -6 -11  23   18.04   10.33
  -6  11  24    0.00    6.34
   6  11 -24    3.44    5.55
  -6 -11  24   -0.00    9.09
  -6  11  25    3.17    6.84
   6  11 -25    6.21    7.33
  -6 -11  25   12.63    9.68
  -6  11  26   11.98    8.19
   6  11 -26    2.87    6.36
  -6 -11  26   -0.00    8.54
  -6  11  27   -0.00    6.07
   6  11 -27    3.42    6.17
  -6 -11  27    7.86    9.46
  -6  11  28    1.08    6.86
   6  11 -28    1.76    6.75
  -6 -11  28    7.67    9.65
  -6  11  29    6.87    7.60
   6  11 -29    5.98    6.65
  -6 -11  29    3.05   10.25
  -6  11  30   -0.00    6.86
   6  11 -30    2.42    6.29
  -6 -11  30   -0.00    8.28
  -6  11  31    3.68    7.44
   6  11 -31    1.73    6.55
  -6 -11  31    1.50    9.48
  -6  11  32    1.05    7.81
   6  11 -32   -0.00    6.84
  -6 -11  32   -0.00   10.45
  -6  12   1   32.65   10.67
   6 -12  -1   40.12   10.90
   6  12  -1   40.43    7.26
  -6  12   2    9.25    6.57
   6 -12  -2    5.63    6.13
   6  12  -2   -0.00    3.16
  -6  12   3   -0.00    6.01
   6 -12  -3   -0.00    5.85
   6  12  -3    1.88    3.21
  -6  12   4   -0.00    5.09
   6 -12  -4    6.24    7.33
   6  12  -4    2.97    3.83
  -6  12   5   44.58   11.57
   6 -12  -5   32.79   10.09
   6  12  -5   31.63    7.14
  -6  12   6   -0.00    6.09
   6 -12  -6   -0.00    4.63
   6  12  -6    1.78    3.65
  -6  12   7   10.50    7.12
   6 -12  -7    3.09    5.38
   6  12  -7    8.42    4.70
  -6  12   8   -0.00    5.99
   6 -12  -8   -0.00    5.57
   6  12  -8    2.81    4.26
  -6  12   9    7.61    6.48
   6 -12  -9   10.49    6.92
   6  12  -9   23.81    7.02
  -6  12  10    7.32    5.99
   6 -12 -10   -0.00    5.24
   6  12 -10    3.13    4.61
  -6  12  11   30.61    9.59
   6 -12 -11   24.93    9.06
   6  12 -11   23.81    7.72
   6 -12 -12    0.97    4.90
   6  12 -12   -0.00    4.95
  -6  12  13    5.67    6.76
   6 -12 -13    0.00    5.70
   6  12 -13    3.57    4.59
  -6  12  14   -0.00    5.11
   6 -12 -14    0.92    5.47
   6  12 -14    1.24    4.16
  -6  12  15   16.50    8.54
   6 -12 -15    6.26    6.78
   6  12 -15    4.50    5.77
  -6  12  16    6.08    6.44
   6 -12 -16    5.60    6.21
   6  12 -16    2.01    5.23
  -6  12  17    0.96    5.94
   6 -12 -17    6.24    6.67
   6  12 -17   14.40    6.66
  -6  12  18   -0.00    6.63
   6 -12 -18    2.18    5.50
   6  12 -18   -0.00    5.76
  -6  12  19    8.12    6.70
   6 -12 -19    1.07    4.89
   6  12 -19    0.89    5.08
  -6  12  20    0.80    6.22
   6 -12 -20   -0.00    5.05
   6  12 -20    9.45    6.55
  -6 -12  20    6.97    8.16
  -6  12  21   -0.00    5.20
   6 -12 -21    7.09    6.37
   6  12 -21   20.89    8.50
  -6 -12  21   31.89   11.56
  -6  12  22    4.48    6.87
   6  12 -22   -0.00    5.29
  -6 -12  22    0.26    6.77
  -6  12  23   -0.00    5.76
   6  12 -23    0.51    6.73
  -6 -12  23   -0.00    8.18
  -6  12  24    0.00    5.83
   6  12 -24    0.72    5.74
  -6 -12  24   -0.00    7.39
  -6  12  25   19.32    8.41
   6  12 -25    9.06    7.12
  -6 -12  25    0.00    7.90
  -6  12  26   -0.00    6.86
   6  12 -26    0.00    5.91
  -6 -12  26    0.92    7.67
  -6  12  27   -0.00    6.78
   6  12 -27    2.56    6.40
  -6 -12  27    3.87    8.04
  -6  12  28    5.01    7.12
   6  12 -28    9.48    8.14
  -6 -12  28   -0.00    7.71
   6  12 -29   -0.00    7.00
  -6 -12  29   -0.00    8.20
  -6 -12  30   -0.00    9.22
  -6 -12  31   14.12   11.01
  -6  13   1   12.01    7.94
   6 -13  -1    2.73    5.55
   6  13  -1    9.20    4.28
  -6  13   2    2.46    5.44
   6 -13  -2    0.00    5.20
   6  13  -2    0.00    3.51
  -6  13   3   59.23   13.18
   6 -13  -3   26.96    9.53
   6  13  -3   35.84    7.49
  -6  13   4   13.92    8.25
   6 -13  -4   29.10    9.43
   6  13  -4   22.79    6.22
  -6  13   5    8.40    8.02
   6 -13  -5    5.95    6.46
   6  13  -5    4.19    4.62
  -6  13   6   -0.00    5.77
   6 -13  -6    4.92    5.94
   6  13  -6    5.78    4.76
  -6  13   7    9.53    7.38
   6 -13  -7    9.63    7.11
   6  13  -7   15.76    6.13
  -6  13   8    4.17    6.71
   6 -13  -8    6.37    6.44
   6  13  -8    8.56    5.58
  -6  13   9   17.42    8.54
   6 -13  -9   16.83    9.00
   6  13  -9   49.61    9.71
  -6  13  10    1.50    5.79
   6 -13 -10    1.49    4.90
   6  13 -10    9.44    5.38
  -6  13  11   -0.00    5.04
   6 -13 -11   -0.00    5.37
   6  13 -11   -0.00    3.74
  -6  13  12   -0.00    5.26
   6 -13 -12    3.85    5.20
   6  13 -12   12.36    6.51
  -6  13  13    1.65    5.68
   6 -13 -13    5.74    6.70
   6  13 -13   18.54    7.07
   6 -13 -14   -0.00    7.17
   6  13 -14    1.01    4.60
  -6  13  15    8.72    7.71
   6 -13 -15    2.61    6.03
   6  13 -15    4.87    6.02
  -6  13  16   -0.00    6.15
   6 -13 -16    1.20    5.61
   6  13 -16    1.96    4.52
  -6  13  17    8.41    7.04
   6 -13 -17    0.00    6.09
   6  13 -17    1.65    5.19
  -6  13  18    5.72    6.25
   6 -13 -18   -0.00    4.62
   6  13 -18   -0.01    6.62
  -6  13  19    3.51    7.60
   6 -13 -19    2.25    6.01
   6  13 -19   14.46    7.37
  -6  13  20   -0.00    6.53
   6 -13 -20   -0.00    5.71
   6  13 -20    0.95    5.52
  -6  13  21   -0.00    7.45
   6 -13 -21   -0.00    4.69
   6  13 -21    2.54    5.38
  -6  13  22    1.18    5.26
   6 -13 -22   -0.00    5.43
   6  13 -22   -0.00    4.94
  -6  13  23    2.81    5.45
   6 -13 -23    1.22    5.09
   6  13 -23    6.22    7.12
  -6  13  24    5.97    6.30
   6  13 -24   -0.00    6.21
   6  13 -25    2.05    6.24
  -6 -13  28    6.92    9.95
  -6 -13  29   -0.00    7.90
  -6 -13  30    0.00    8.29
  -6  14   1    3.72    6.76
   6 -14  -1    6.34    7.25
   6  14  -1   13.46    4.81
  -6  14   2   -0.00    6.83
   6 -14  -2    5.05    5.98
   6  14  -2    1.81    3.54
  -6  14   3    1.54    5.89
   6 -14  -3    0.00    5.08
   6  14  -3    0.41    3.74
  -6  14   4    9.74    7.43
   6 -14  -4    5.17    6.24
   6  14  -4    7.56    4.46
  -6  14   5   26.42    9.66
   6 -14  -5   27.95    9.66
   6  14  -5   18.77    6.38
  -6  14   6    5.70    6.52
   6 -14  -6    2.81    6.05
   6  14  -6   16.27    5.50
  -6  14   7   10.87    7.76
   6 -14  -7    5.74    6.76
   6  14  -7   12.25    6.11
  -6  14   8   -0.00    6.34
   6 -14  -8   -0.00    5.49
   6  14  -8    0.00    4.38
  -6  14   9    0.00    6.84
   6 -14  -9   10.71    7.77
   6  14  -9    5.53    5.61
  -6  14  10    8.08    7.38
   6 -14 -10    1.05    5.83
   6  14 -10   15.15    6.46
  -6  14  11   10.01    7.36
   6 -14 -11   -0.00    6.11
   6  14 -11    6.53    5.44
  -6  14  12    1.35    6.06
   6 -14 -12    2.95    5.68
   6  14 -12    4.67    5.56
  -6  14  13    0.19    4.87
   6 -14 -13    1.38    4.91
   6  14 -13    6.92    5.38
  -6  14  14   -0.00    6.10
   6 -14 -14    3.44    5.96
   6  14 -14   -0.00    4.49
  -6  14  15    8.35    6.51
   6 -14 -15    7.89    6.71
   6  14 -15    2.33    5.40
   6 -14 -16    8.43    7.48
   6  14 -16    9.43    6.29
   6 -14 -17    5.89    6.46
   6  14 -17    4.86    5.83
  -6  14  18    4.56    6.81
   6 -14 -18    1.82    6.28
   6  14 -18   -0.00    5.62
  -6  14  19    7.94    7.42
   6  14 -19    4.98    5.93
   6  14 -20    0.00    5.99
   6  14 -21    7.14    6.65
   6  14 -22   -0.00    6.47
  -6  15   1   -0.00    4.85
   6 -15  -1    0.00    5.79
   6  15  -1   -0.00    3.69
  -6  15   2    5.84    7.79
   6 -15  -2   10.61    7.31
   6  15  -2    4.34    3.86
  -6  15   3   14.41    8.11
   6 -15  -3   10.01    7.20
   6  15  -3    8.30    4.72
  -6  15   4    6.47    8.02
   6 -15  -4    0.70    4.41
   6  15  -4    3.25    4.03
  -6  15   5    0.00    4.63
   6 -15  -5    2.68    6.18
   6  15  -5    2.20    3.78
  -6  15   6   -0.00    4.05
   6 -15  -6   -0.00    5.69
   6  15  -6   -0.00    3.79
  -6  15   7    2.55    5.64
   6 -15  -7    1.57    6.10
   6  15  -7    0.51    3.48
  -6  15   8   16.15    8.87
   6 -15  -8    1.04    6.17
   6  15  -8   -0.00    4.37
  -6  15   9    1.25    6.71
   6 -15  -9    3.03    6.26
   6  15  -9    6.88    5.12
  -6  15  10    0.00    5.91
   6 -15 -10   -0.00    5.80
   6  15 -10    2.82    5.17
  -6  15  11    0.00    6.23
   6 -15 -11    2.68    6.75
   6  15 -11    1.26    4.72
  -6  15  12   -0.00    7.03
   6 -15 -12    6.98    6.79
   6  15 -12    4.18    5.28
  -6  15  13   13.08    8.24
   6 -15 -13    4.22    5.56
   6  15 -13   10.63    6.31
  -6  15  14    0.00    4.95
   6  15 -14    0.00    5.17
  -6  15  15    5.53    5.88
   6  15 -15    0.00    4.30
  -6  15  16   10.74    6.24
   6  15 -16    0.00    5.23
  -6  15  17   -0.00    4.78
   6  15 -17   -0.00    4.93
  -6  16   1    6.09    7.53
   6 -16  -1    0.69    5.66
   6  16  -1    4.91    4.21
  -6  16   2   -0.00    6.40
   6 -16  -2    1.03    5.60
   6  16  -2    2.67    4.21
  -6  16   3    0.00    6.25
   6 -16  -3   -0.00    5.12
   6  16  -3   -0.00    3.64
  -6  16   4    0.08    5.89
   6 -16  -4   -0.00    5.84
   6  16  -4    0.72    3.76
  -6  16   5    2.66    6.75
   6 -16  -5   -0.00    4.91
   6  16  -5    0.26    3.30
  -6  16   6   -0.00    6.24
   6 -16  -6   -0.00    4.99
   6  16  -6    8.35    4.63
  -6  16   7   -0.00    5.41
   6 -16  -7    0.00    5.92
   6  16  -7   -0.00    3.97
  -6  16   8   -0.00    6.03
   6 -16  -8    1.63    5.02
   6  16  -8    3.09    4.36
  -6  16   9    1.60    6.60
   6  16  -9    7.12    5.42
  -6  16  10    2.32    6.75
   6  16 -10    3.61    5.07
  -6  16  11    0.65    6.43
   6  16 -11   -0.00    4.61
  -6  16  12   -0.00    6.55
   6  16 -12    1.57    4.19
  -6  16  13    2.37    5.99
  -6  17   1   -0.00    6.28
   6 -17  -1   -0.00    6.79
   6  17  -1    0.00    3.69
  -6  17   2    4.79    6.53
   6 -17  -2    1.21    6.24
   6  17  -2   -0.00    3.86
  -6  17   3    1.17    5.92
   6 -17  -3    2.09    6.33
   6  17  -3    3.33    4.13
  -6  17   4    2.73    6.73
   6  17  -4    2.04    3.44
  -6  17   5    0.72    7.58
   6  17  -5    6.08    4.77
   6  17  -6   -0.00    4.22
  -5   0   1    1.18    3.68
  -5   0   1   -0.00    3.06
  -5   0   1    3.89    3.43
   5   0  -1    4.67    3.61
   5   0  -1    0.77    4.14
  -5   0   2    2.04    4.14
  -5   0   2   -0.01    3.84
   5   0  -2   -0.00    3.64
   5   0  -2    1.46    4.64
  -5   0   3   44.58    9.03
  -5   0   3   65.18   10.11
   5   0  -3   63.76    9.48
   5   0  -3   98.88   12.12
  -5   0   4    8.78    4.86
  -5   0   4    0.00    4.07
   5   0  -4   -0.00    4.05
   5   0  -4   -0.00    4.99
  -5   0   5 2405.42  192.82
  -5   0   5 2228.69  192.01
   5   0  -5 2239.02  192.18
   5   0  -5 2200.76  192.79
  -5   0   6    3.34    4.54
  -5   0   6    0.47    4.61
   5   0  -6    5.87    4.63
   5   0  -6    0.64    5.29
  -5   0   7   36.59    7.93
  -5   0   7   36.05    7.47
   5   0  -7   46.37    8.59
   5   0  -7    8.08    6.09
  -5   0   8   -0.00    4.86
  -5   0   8   -0.00    3.97
   5   0  -8    3.71    4.77
   5   0  -8    3.42    5.62
  -5   0   9  549.52   55.09
  -5   0   9  603.80   55.11
   5   0  -9  652.13   56.42
   5   0  -9  566.14   55.78
  -5   0  10    1.39    5.12
  -5   0  10   -0.00    4.61
   5   0 -10   -0.00    5.12
   5   0 -10    0.05    5.02
  -5   0  11   14.65    6.66
  -5   0  11   15.73    6.21
   5   0 -11   17.25    7.06
   5   0 -11   17.27    6.75
  -5   0  12    5.68    5.30
  -5   0  12   -0.00    4.38
   5   0 -12    4.13    5.02
   5   0 -12    1.54    4.67
  -5   0  13    4.46    5.22
  -5   0  13    6.22    5.31
   5   0 -13    6.96    5.79
   5   0 -13    5.47    5.30
  -5   0  14    6.35    5.99
  -5   0  14   -0.00    4.51
   5   0 -14    0.00    4.40
  -5   0  15  134.01   19.07
  -5   0  15  153.61   18.49
   5   0 -15  116.18   18.12
  -5   0  16    1.91    5.68
  -5   0  16    2.35    4.55
   5   0 -16    7.93    6.16
  -5   0  17   58.65   12.43
  -5   0  17   68.11   12.11
   5   0 -17   74.50   13.36
  -5   0  18    1.10    4.83
   5   0 -18    0.74    5.93
  -5   0  19  162.56   21.32
   5   0 -19  169.53   22.83
   5   0 -20   -0.00    5.68
  -5   0  21  221.85   29.02
   5   0 -21  207.43   27.51
  -5   0  22   -0.00    7.39
   5   0 -22   -0.00    5.50
  -5   0  23   -0.00    6.61
   5   0 -23    0.00    6.43
  -5   0  24   -0.00    7.66
   5   0 -24   -0.00    6.46
  -5   0  25   10.63   10.20
   5   0 -25   10.32    8.40
  -5   0  26   -0.00    7.62
   5   0 -26   -0.00    7.29
  -5   0  27   36.04   11.85
   5   0 -27   34.59   11.27
  -5   0  28    3.19    7.30
  -5   0  29    1.53    6.77
  -5   0  30    0.00    6.94
  -5   0  31   49.18   14.09
  -5   0  32    0.00    8.33
  -5   0  33    5.67    7.89
  -5   0  34   12.38   10.02
  -5   0  35   11.31   10.74
  -5   0  36    1.53    8.61
  -5   0  37   16.99   10.48
  -5   0  38    2.89    8.10
  -5   0  39   -0.00    9.37
  -5   1   1  391.35   38.91
  -5   1   1  414.59   39.24
  -5   1   1  460.59   39.65
   5  -1  -1  336.91   38.26
   5  -1  -1  399.12   38.66
   5  -1  -1  433.89   39.89
   5   1  -1  409.62   37.92
   5   1  -1  431.60   38.84
  -5  -1   1  369.64   37.85
  -5  -1   1  456.75   38.29
  -5   1   2    0.53    4.05
  -5   1   2    5.39    4.49
   5  -1  -2    5.48    4.04
   5  -1  -2    6.35    4.64
   5   1  -2   -0.00    3.54
   5   1  -2    2.92    4.47
  -5  -1   2   10.48    4.55
  -5  -1   2    6.51    4.30
  -5   1   3  399.93   42.21
  -5   1   3  521.51   43.37
   5  -1  -3  410.52   41.71
   5  -1  -3  483.71   43.53
   5   1  -3  476.95   41.95
   5   1  -3  444.86   42.28
  -5  -1   3  391.30   41.21
  -5  -1   3  485.03   41.72
  -5   1   4   20.26    5.86
  -5   1   4   13.97    5.71
   5  -1  -4    9.83    5.27
   5  -1  -4   19.12    6.51
   5   1  -4    4.65    4.50
   5   1  -4    9.32    4.80
  -5  -1   4    3.97    4.07
  -5  -1   4    9.70    4.51
  -5   1   5   92.65   14.19
  -5   1   5  131.28   15.49
   5  -1  -5  107.76   14.45
   5  -1  -5  105.76   15.21
   5   1  -5  125.37   15.09
   5   1  -5  107.41   14.74
  -5  -1   5  114.48   14.43
  -5  -1   5  123.10   14.41
  -5   1   6  584.24   54.82
   5  -1  -6  689.03   55.42
   5  -1  -6  631.79   55.90
   5   1  -6  540.19   54.06
   5   1  -6  589.75   54.83
  -5  -1   6  538.53   53.86
  -5  -1   6  584.82   53.72
  -5   1   7  531.71   50.58
  -5   1   7  571.72   50.97
   5  -1  -7  329.05   48.22
   5  -1  -7  586.23   51.92
   5   1  -7  600.20   51.44
   5   1  -7  599.20   51.36
  -5  -1   7  590.66   50.94
  -5  -1   7  640.44   50.53
  -5   1   8    0.32    4.91
  -5   1   8   -0.00    4.04
   5  -1  -8   -0.00    4.74
   5  -1  -8    0.57    5.35
   5   1  -8    0.00    5.31
   5   1  -8    1.25    5.42
  -5  -1   8   -0.00    4.90
  -5  -1   8    2.10    4.63
  -5   1   9   10.39    5.78
  -5   1   9   25.85    6.87
   5  -1  -9    6.60    6.15
   5  -1  -9   19.13    7.44
   5   1  -9    6.39    6.00
   5   1  -9   18.95    6.87
  -5  -1   9   11.70    6.32
  -5  -1   9   25.44    6.87
  -5   1  10   -0.00    5.05
  -5   1  10    4.35    4.64
   5  -1 -10    3.86    4.54
   5  -1 -10    5.07    5.79
   5   1 -10   -0.00    5.15
   5   1 -10    3.57    5.10
  -5  -1  10   -0.00    4.79
  -5  -1  10    0.00    4.46
  -5   1  11  271.16   28.76
  -5   1  11  231.20   27.42
   5  -1 -11  279.09   29.18
   5  -1 -11  237.83   28.71
   5   1 -11  259.69   28.85
   5   1 -11  239.18   28.04
  -5  -1  11  287.18   29.52
  -5  -1  11  272.92   27.61
  -5   1  12   14.78    6.25
  -5   1  12    9.09    5.69
   5  -1 -12   17.51    7.87
   5  -1 -12   10.47    6.85
   5   1 -12   20.67    7.89
   5   1 -12   24.68    7.63
  -5  -1  12   33.24    8.42
  -5  -1  12   12.26    5.75
  -5   1  13  438.80   42.53
  -5   1  13  381.38   40.64
   5  -1 -13  419.32   42.45
   5  -1 -13  407.77   42.20
   5   1 -13  415.98   42.10
   5   1 -13  463.79   42.64
  -5  -1  13  364.35   41.35
  -5  -1  13  393.49   40.30
  -5   1  14   -0.00    4.30
   5  -1 -14    1.14    4.99
   5   1 -14    3.91    5.61
  -5  -1  14    0.00    6.49
  -5  -1  14   -0.00    4.86
  -5   1  15   90.53   14.46
  -5   1  15   99.24   13.79
   5  -1 -15   76.37   13.58
   5   1 -15   65.69   12.65
  -5  -1  15   59.40   13.12
  -5  -1  15   68.86   11.96
  -5   1  16    3.17    5.42
  -5   1  16    0.00    4.65
   5  -1 -16    1.65    5.04
   5   1 -16   10.33    5.91
  -5  -1  16   13.27    7.26
  -5  -1  16   -0.00    4.48
  -5   1  17   23.70    8.66
  -5   1  17   23.50    8.42
   5  -1 -17   33.22    9.22
[truncated: 868,814 more chars]
