# Supplementary material for: LED-pump-X-ray-multiprobe crystallography for sub-second timescales
Source: Commun Chem. 2022 Aug 26;5:102. doi: 10.1038/s42004-022-00716-1 (PMC9814726; doi:10.1038/s42004-022-00716-1)
Supplement: Supplementary file 10 — Supplementary Data 1 [file 42004_2022_716_MOESM10_ESM.zip › CIFs/8s_265K/265K_8s_t6_decay.cif]

data_global

# SUBMISSION DETAILS
 
_publ_contact_author_name       'Hatcher, Lauren'
_publ_contact_author_address
;
School of Chemistry
Cardiff University
Main Building
Park Place 
Cardiff
CF10 3AT
United Kingdom
;
_publ_contact_author_email       'HatcherL1@cardiff.ac.uk'
_publ_requested_category          FM
_publ_section_comment
; 
?
;
_publ_section_references
;
Diamond General Data Aquisition (GDA) software: http://www.opengda.org/

XIA2: Winter, G. (2010) J. Appl. Cryst. 43, 186-190.
POINTLESS: Evans, P. (2006) Acta Cryst. D62, 72-82.
AIMLESS: Evans, P. R. and Murshudov, G. N. (2013) Acta Cryst. D69, 1204-1214.
DIALS: Winter, G., et al. Acta Cryst. (2018) D74, 85-97.
CCP4: Winn, M. D. et al. (2011) Acta Cryst. D67, 235-242.
   
SHELXL: Sheldrick G. M. (2015). Acta Cryst. C71, 3-8.
SHELXT:	Sheldrick, G. M. (2015). Acta Cryst. A71, 3-8.
 
OLEX2: Dolomanov, O.V.; Bourhis, L.J.; Gildea, R.J.; Howard, J.A.K.; Puschmann,
 H., OLEX2: A complete structure solution, refinement and analysis program 
 (2009). J. Appl. Cryst., 42, 339-341.

MERCURY: Macrae, C. F., Bruno, I. J., Chisholm, J. A., Edgington,
P. R., McCabe, P., Pidcock, E., Rodriguez-Monge, L., Taylor, R.,
van de Streek, J. & Wood, P. A. (2008). J. Appl. Cryst. 41, 466-470.
;

####
 
data_265K_8s_t6_decay
 
_audit_creation_method            'SHELXL-2018/3'
_shelx_SHELXL_version_number      '2018/3'
_chemical_name_systematic         
;
Nitro-(N,N,N',N'-tetrabutyldiethylenetriamine)palladium(II)
tetraphenylborate, tetrahydrofuran solvate
;
_chemical_name_common             ?
_chemical_melting_point           ?
_chemical_formula_moiety          
;
C20 H45 N4 O2 Pd, C24 H20 B, C4 H8 O
;
_chemical_formula_sum            'C48 H73 B N4 O3 Pd' 
_chemical_formula_weight          871.31

loop_
 _atom_type_symbol
 _atom_type_description
 _atom_type_scat_dispersion_real
 _atom_type_scat_dispersion_imag
 _atom_type_scat_source
 'C'  'C'   0.0010   0.0010
 'International Tables Vol C Tables 4.2.6.8 and 6.1.1.4'
 'H'  'H'   0.0000   0.0000
 'International Tables Vol C Tables 4.2.6.8 and 6.1.1.4'
 'B'  'B'   0.0000   0.0000
 'International Tables Vol C Tables 4.2.6.8 and 6.1.1.4'
 'N'  'N'   0.0030   0.0020
 'International Tables Vol C Tables 4.2.6.8 and 6.1.1.4'
 'O'  'O'   0.0050   0.0030
 'International Tables Vol C Tables 4.2.6.8 and 6.1.1.4'
 'Pd'  'Pd'  -2.5040   0.6150
 'International Tables Vol C Tables 4.2.6.8 and 6.1.1.4'
 
_space_group_crystal_system       monoclinic
_space_group_IT_number            14
_space_group_name_H-M_alt         'P 21/n'
_space_group_name_Hall            '-P 2yn'
 
_shelx_space_group_comment
;
The symmetry employed for this shelxl refinement is uniquely defined
by the following loop, which should always be used as a source of
symmetry information in preference to the above space-group names.
They are only intended as comments.
;
 
loop_
 _space_group_symop_operation_xyz
 'x, y, z'
 '-x+1/2, y+1/2, -z+1/2'
 '-x, -y, -z'
 'x-1/2, -y-1/2, z-1/2'
 
_cell_length_a                    11.6730(7)
_cell_length_b                    13.6195(8)
_cell_length_c                    30.2144(18)
_cell_angle_alpha                 90
_cell_angle_beta                  93.235(5)
_cell_angle_gamma                 90
_cell_volume                      4795.8(5)
_cell_formula_units_Z             4
_cell_measurement_temperature     265(2)
_cell_measurement_reflns_used     9546
_cell_measurement_theta_max       19.419541836
_cell_measurement_theta_min       1.22201437362
 
_exptl_crystal_description        Plate
_exptl_crystal_colour             Yellow
_exptl_crystal_density_meas       ?
_exptl_crystal_density_method     ?
_exptl_crystal_density_diffrn     1.207          
_exptl_crystal_F_000              1856
_exptl_transmission_factor_min    ?
_exptl_transmission_factor_max    ?
_exptl_crystal_size_max           0.100
_exptl_crystal_size_mid           0.100
_exptl_crystal_size_min           0.050
_exptl_absorpt_coefficient_mu     0.201
_shelx_estimated_absorpt_T_min    0.980
_shelx_estimated_absorpt_T_max    0.990
_exptl_absorpt_correction_T_min   0.994893105303
_exptl_absorpt_correction_T_max   1.0
_exptl_absorpt_correction_type    empirical
_exptl_absorpt_process_details    
;
CCP4 7.0.048: AIMLESS, version 0.5.32 : 29/03/17
Scaling & analysis of unmerged intensities, absorption correction using spherical harmonics
;
_exptl_absorpt_special_details    ?
_diffrn_ambient_temperature       265(2)
_diffrn_radiation_wavelength      0.534
_diffrn_measurement_device_type   'Photon counting pixel array'
_diffrn_radiation_type            Synchrotron
_diffrn_measurement_method        'shutterless scans'
_diffrn_radiation_source          'Diamond Light Source Beamline I19-2'
_diffrn_radiation_monochromator   'Silicon 111'
_diffrn_detector_area_resol_mean  ?
_diffrn_reflns_number             31914
_diffrn_reflns_av_unetI/netI      0.1084
_diffrn_reflns_av_R_equivalents   0.0808
_diffrn_reflns_limit_h_min        -14
_diffrn_reflns_limit_h_max        14
_diffrn_reflns_limit_k_min        -16
_diffrn_reflns_limit_k_max        17
_diffrn_reflns_limit_l_min        -32
_diffrn_reflns_limit_l_max        37
_diffrn_reflns_theta_min          1.233
_diffrn_reflns_theta_max          19.496
_diffrn_reflns_theta_full         18.687
_diffrn_measured_fraction_theta_max   0.988
_diffrn_measured_fraction_theta_full  0.989
_diffrn_reflns_Laue_measured_fraction_max    0.988
_diffrn_reflns_Laue_measured_fraction_full   0.989
_diffrn_reflns_point_group_measured_fraction_max   0.988
_diffrn_reflns_point_group_measured_fraction_full  0.989
_reflns_number_total              9686
_reflns_number_gt                 4798
_reflns_threshold_expression      'I > 2\s(I)'
_reflns_Friedel_coverage          0.000
_reflns_Friedel_fraction_max      .
_reflns_Friedel_fraction_full     .
 
_reflns_special_details
;
 Reflections were merged by SHELXL according to the crystal
 class for the calculation of statistics and refinement.
 
 _reflns_Friedel_fraction is defined as the number of unique
 Friedel pairs measured divided by the number that would be
 possible theoretically, ignoring centric projections and
 systematic absences.
;
 
_computing_data_collection        'Diamond GDA (http://www.opengda.org/)'
_computing_cell_refinement        'DIALS (Winter, 2018)'
_computing_data_reduction         'XIA2 (Winter 2010)'
_computing_structure_solution     'SHELXT (Sheldrick, 2015)'
_computing_structure_refinement   'SHELXL (Sheldrick, 2015)'
_computing_molecular_graphics     'OLEX2 (Dolomanov et al., 2009)'
_computing_publication_material   'MERCURY (Macrae et al., 2008)'
_refine_special_details           ?
_refine_ls_structure_factor_coef  Fsqd
_refine_ls_matrix_type            full
_refine_ls_weighting_scheme       calc
_refine_ls_weighting_details
'w=1/[\s^2^(Fo^2^)+(0.0533P)^2^] where P=(Fo^2^+2Fc^2^)/3'
_atom_sites_solution_primary      ?
_atom_sites_solution_secondary    ?
_atom_sites_solution_hydrogens    geom
_refine_ls_hydrogen_treatment     constr
_refine_ls_extinction_method      none
_refine_ls_extinction_coef        .
_refine_ls_number_reflns          9686
_refine_ls_number_parameters      526
_refine_ls_number_restraints      490
_refine_ls_R_factor_all           0.1203
_refine_ls_R_factor_gt            0.0574
_refine_ls_wR_factor_ref          0.1362
_refine_ls_wR_factor_gt           0.1155
_refine_ls_goodness_of_fit_ref    0.877
_refine_ls_restrained_S_all       0.873
_refine_ls_shift/su_max           0.001
_refine_ls_shift/su_mean          0.000
 
loop_
 _atom_site_label
 _atom_site_type_symbol
 _atom_site_fract_x
 _atom_site_fract_y
 _atom_site_fract_z
 _atom_site_U_iso_or_equiv
 _atom_site_adp_type
 _atom_site_occupancy
 _atom_site_site_symmetry_order  
 _atom_site_calc_flag
 _atom_site_refinement_flags_posn
 _atom_site_refinement_flags_adp
 _atom_site_refinement_flags_occupancy
 _atom_site_disorder_assembly
 _atom_site_disorder_group
Pd1 Pd 0.33980(3) 0.77542(2) 0.34721(2) 0.05079(14) Uani 1 1 d . . . . .
N2 N 0.3468(3) 0.9282(2) 0.33846(11) 0.0589(8) Uani 1 1 d . . . . .
N3 N 0.4557(3) 0.7983(2) 0.39826(10) 0.0490(8) Uani 1 1 d . . . . .
H3 H 0.532596 0.787992 0.387677 0.059 Uiso 1 1 calc R U . . .
N4 N 0.3305(2) 0.6318(2) 0.37152(11) 0.0509(7) Uani 1 1 d . . . . .
C1 C 0.4427(4) 0.9633(3) 0.37010(14) 0.0650(11) Uani 1 1 d . . . . .
H1A H 0.431031 1.031839 0.377264 0.078 Uiso 1 1 calc R U . . .
H1B H 0.515418 0.957483 0.356257 0.078 Uiso 1 1 calc R U . . .
C2 C 0.4458(4) 0.9023(3) 0.41212(13) 0.0607(11) Uani 1 1 d . . . . .
H2A H 0.510945 0.920823 0.431685 0.073 Uiso 1 1 calc R U . . .
H2B H 0.376157 0.912166 0.427635 0.073 Uiso 1 1 calc R U . . .
C3 C 0.4350(4) 0.7226(3) 0.43277(13) 0.0556(10) Uani 1 1 d . . . . .
H3A H 0.366096 0.738040 0.447842 0.067 Uiso 1 1 calc R U . . .
H3B H 0.499273 0.720097 0.454549 0.067 Uiso 1 1 calc R U . . .
C4 C 0.4217(3) 0.6253(3) 0.40891(13) 0.0555(10) Uani 1 1 d . . . . .
H4A H 0.494194 0.606791 0.397138 0.067 Uiso 1 1 calc R U . . .
H4B H 0.400794 0.574954 0.429695 0.067 Uiso 1 1 calc R U . . .
C5 C 0.2314(4) 0.9656(3) 0.35182(15) 0.0695(12) Uani 1 1 d . . . . .
H5A H 0.220447 0.943522 0.381810 0.083 Uiso 1 1 calc R U . . .
H5B H 0.172205 0.935010 0.332667 0.083 Uiso 1 1 calc R U . . .
C6 C 0.2126(4) 1.0762(3) 0.35023(18) 0.0919(16) Uani 1 1 d . . . . .
H6A H 0.271823 1.108313 0.368849 0.110 Uiso 1 1 calc R U . . .
H6B H 0.218993 1.099258 0.320096 0.110 Uiso 1 1 calc R U . . .
C7 C 0.0955(4) 1.1037(4) 0.3660(2) 0.115(2) Uani 1 1 d . . . . .
H7A H 0.037053 1.065191 0.349848 0.138 Uiso 1 1 calc R U . . .
H7B H 0.092763 1.088026 0.397190 0.138 Uiso 1 1 calc R U . . .
C8 C 0.0700(6) 1.2107(4) 0.3592(3) 0.172(3) Uani 1 1 d . . . . .
H8A H 0.051751 1.222983 0.328349 0.258 Uiso 1 1 calc R U . . .
H8B H 0.135969 1.248702 0.368946 0.258 Uiso 1 1 calc R U . . .
H8C H 0.006013 1.228844 0.376074 0.258 Uiso 1 1 calc R U . . .
C9 C 0.3659(4) 0.9607(3) 0.29188(14) 0.0641(11) Uani 1 1 d . . . . .
H9A H 0.298645 0.943843 0.273114 0.077 Uiso 1 1 calc R U . . .
H9B H 0.373389 1.031661 0.291628 0.077 Uiso 1 1 calc R U . . .
C10 C 0.4689(4) 0.9171(3) 0.27238(14) 0.0726(12) Uani 1 1 d . . . . .
H10A H 0.467609 0.846349 0.275946 0.087 Uiso 1 1 calc R U . . .
H10B H 0.537821 0.941921 0.288007 0.087 Uiso 1 1 calc R U . . .
C11 C 0.4716(4) 0.9425(4) 0.22306(16) 0.0893(15) Uani 1 1 d . . . . .
H11A H 0.407680 0.910368 0.207055 0.107 Uiso 1 1 calc R U . . .
H11B H 0.461931 1.012762 0.219351 0.107 Uiso 1 1 calc R U . . .
C12 C 0.5807(5) 0.9119(5) 0.20350(19) 0.125(2) Uani 1 1 d . . . . .
H12A H 0.577744 0.928810 0.172620 0.187 Uiso 1 1 calc R U . . .
H12B H 0.590259 0.842165 0.206706 0.187 Uiso 1 1 calc R U . . .
H12C H 0.644124 0.944920 0.218606 0.187 Uiso 1 1 calc R U . . .
C13 C 0.2116(3) 0.6239(3) 0.38887(14) 0.0587(11) Uani 1 1 d . . . . .
H13A H 0.203467 0.675774 0.410487 0.070 Uiso 1 1 calc R U . . .
H13B H 0.156203 0.636700 0.364411 0.070 Uiso 1 1 calc R U . . .
C14 C 0.1798(3) 0.5280(3) 0.41006(16) 0.0695(12) Uani 1 1 d . . . . .
H14A H 0.232659 0.514733 0.435277 0.083 Uiso 1 1 calc R U . . .
H14B H 0.186336 0.475042 0.388876 0.083 Uiso 1 1 calc R U . . .
C15 C 0.0585(4) 0.5315(3) 0.42521(17) 0.0801(14) Uani 1 1 d . . . . .
H15A H 0.053180 0.584291 0.446529 0.096 Uiso 1 1 calc R U . . .
H15B H 0.006740 0.546828 0.399919 0.096 Uiso 1 1 calc R U . . .
C16 C 0.0192(4) 0.4372(3) 0.44604(17) 0.0908(16) Uani 1 1 d . . . . .
H16A H 0.022005 0.384707 0.424943 0.136 Uiso 1 1 calc R U . . .
H16B H -0.058069 0.444996 0.454813 0.136 Uiso 1 1 calc R U . . .
H16C H 0.068655 0.422157 0.471603 0.136 Uiso 1 1 calc R U . . .
C17 C 0.3482(3) 0.5513(3) 0.33886(14) 0.0631(11) Uani 1 1 d . . . . .
H17A H 0.351040 0.489151 0.354591 0.076 Uiso 1 1 calc R U . . .
H17B H 0.282284 0.549320 0.317826 0.076 Uiso 1 1 calc R U . . .
C18 C 0.4543(4) 0.5608(3) 0.31371(15) 0.0753(13) Uani 1 1 d . . . . .
H18A H 0.521204 0.558320 0.334232 0.090 Uiso 1 1 calc R U . . .
H18B H 0.454059 0.623945 0.298814 0.090 Uiso 1 1 calc R U . . .
C19 C 0.4619(5) 0.4784(4) 0.2793(2) 0.119(2) Uani 1 1 d . . . . .
H19A H 0.451441 0.415808 0.293834 0.142 Uiso 1 1 calc R U . . .
H19B H 0.399452 0.486156 0.256953 0.142 Uiso 1 1 calc R U . . .
C20 C 0.5672(5) 0.4760(5) 0.2578(2) 0.153(3) Uani 1 1 d . . . . .
H20A H 0.567089 0.421151 0.237822 0.229 Uiso 1 1 calc R U . . .
H20B H 0.629829 0.469406 0.279604 0.229 Uiso 1 1 calc R U . . .
H20C H 0.575899 0.535751 0.241482 0.229 Uiso 1 1 calc R U . . .
C21 C 0.6572(3) 0.3740(3) 0.42717(14) 0.0546(10) Uani 1 1 d . . . . .
C22 C 0.7094(3) 0.4239(3) 0.39330(15) 0.0661(12) Uani 1 1 d . . . . .
H22 H 0.725523 0.389890 0.367697 0.079 Uiso 1 1 calc R U . . .
C23 C 0.7379(4) 0.5227(3) 0.39666(19) 0.0827(14) Uani 1 1 d . . . . .
H23 H 0.773138 0.552995 0.373426 0.099 Uiso 1 1 calc R U . . .
C24 C 0.7152(4) 0.5764(3) 0.43339(18) 0.0785(13) Uani 1 1 d . . . . .
H24 H 0.736044 0.642213 0.435604 0.094 Uiso 1 1 calc R U . . .
C25 C 0.6610(4) 0.5309(3) 0.46690(17) 0.0710(12) Uani 1 1 d . . . . .
H25 H 0.643463 0.566119 0.491992 0.085 Uiso 1 1 calc R U . . .
C26 C 0.6319(3) 0.4313(3) 0.46332(14) 0.0609(11) Uani 1 1 d . . . . .
H26 H 0.594021 0.402294 0.486210 0.073 Uiso 1 1 calc R U . . .
C27 C 0.7344(3) 0.2016(3) 0.45891(14) 0.0548(10) Uani 1 1 d . . . . .
C28 C 0.8094(4) 0.2506(3) 0.48865(15) 0.0642(12) Uani 1 1 d . . . . .
H28 H 0.804737 0.318653 0.490242 0.077 Uiso 1 1 calc R U . . .
C29 C 0.8909(4) 0.2028(4) 0.51610(17) 0.0829(15) Uani 1 1 d . . . . .
H29 H 0.938220 0.239530 0.535593 0.100 Uiso 1 1 calc R U . . .
C30 C 0.9031(4) 0.1037(4) 0.51510(18) 0.0854(15) Uani 1 1 d . . . . .
H30 H 0.956767 0.072162 0.534064 0.102 Uiso 1 1 calc R U . . .
C31 C 0.8337(4) 0.0510(3) 0.48522(19) 0.0869(15) Uani 1 1 d . . . . .
H31 H 0.841438 -0.016850 0.483451 0.104 Uiso 1 1 calc R U . . .
C32 C 0.7522(3) 0.0992(3) 0.45774(17) 0.0763(14) Uani 1 1 d . . . . .
H32 H 0.707202 0.062024 0.437608 0.092 Uiso 1 1 calc R U . . .
C33 C 0.5052(3) 0.2305(3) 0.44434(13) 0.0512(9) Uani 1 1 d . . . . .
C34 C 0.4798(3) 0.1454(3) 0.46666(13) 0.0546(10) Uani 1 1 d . . . . .
H34 H 0.538565 0.100975 0.473516 0.066 Uiso 1 1 calc R U . . .
C35 C 0.3699(3) 0.1234(3) 0.47934(14) 0.0645(11) Uani 1 1 d . . . . .
H35 H 0.356443 0.064344 0.493602 0.077 Uiso 1 1 calc R U . . .
C36 C 0.2806(4) 0.1885(3) 0.47092(15) 0.0697(12) Uani 1 1 d . . . . .
H36 H 0.207554 0.175279 0.480195 0.084 Uiso 1 1 calc R U . . .
C37 C 0.3031(4) 0.2737(3) 0.44834(18) 0.0806(14) Uani 1 1 d . . . . .
H37 H 0.244169 0.318136 0.441557 0.097 Uiso 1 1 calc R U . . .
C38 C 0.4119(4) 0.2934(3) 0.43582(16) 0.0726(13) Uani 1 1 d . . . . .
H38 H 0.424303 0.351766 0.420846 0.087 Uiso 1 1 calc R U . . .
C39 C 0.6383(4) 0.2127(3) 0.37517(15) 0.0663(11) Uani 1 1 d . . . . .
C40 C 0.5457(4) 0.2202(3) 0.34443(16) 0.0762(13) Uani 1 1 d . . . . .
H40 H 0.476741 0.245047 0.353603 0.091 Uiso 1 1 calc R U . . .
C41 C 0.5523(6) 0.1914(4) 0.29988(18) 0.0972(16) Uani 1 1 d . . . . .
H41 H 0.488565 0.197550 0.280198 0.117 Uiso 1 1 calc R U . . .
C42 C 0.6527(6) 0.1546(4) 0.2856(2) 0.118(2) Uani 1 1 d . . . . .
H42 H 0.657638 0.135756 0.256214 0.142 Uiso 1 1 calc R U . . .
C43 C 0.7446(6) 0.1456(5) 0.3145(2) 0.139(2) Uani 1 1 d . . . . .
H43 H 0.812858 0.119866 0.305057 0.167 Uiso 1 1 calc R U . . .
C44 C 0.7373(5) 0.1747(4) 0.35810(18) 0.1080(18) Uani 1 1 d . . . . .
H44 H 0.802333 0.168525 0.377120 0.130 Uiso 1 1 calc R U . . .
B1 B 0.6338(4) 0.2549(3) 0.42639(17) 0.0560(10) Uani 1 1 d . . . . .
O3 O 0.6885(13) 0.803(3) 0.3664(9) 0.092(3) Uani 0.555(19) 1 d D . P A 1
C45 C 0.7289(12) 0.7588(15) 0.3277(5) 0.093(2) Uani 0.555(19) 1 d D . P A 1
H45A H 0.702994 0.795709 0.301567 0.112 Uiso 0.555(19) 1 calc R U P A 1
H45B H 0.699811 0.692303 0.324742 0.112 Uiso 0.555(19) 1 calc R U P A 1
C46 C 0.8561(11) 0.7580(19) 0.3323(7) 0.1120(19) Uani 0.555(19) 1 d D . P A 1
H46A H 0.888399 0.790322 0.307256 0.134 Uiso 0.555(19) 1 calc R U P A 1
H46B H 0.884896 0.691193 0.334162 0.134 Uiso 0.555(19) 1 calc R U P A 1
C47 C 0.8860(10) 0.8126(15) 0.3743(4) 0.1120(19) Uani 0.555(19) 1 d D . P A 1
H47A H 0.927679 0.769981 0.395299 0.134 Uiso 0.555(19) 1 calc R U P A 1
H47B H 0.934426 0.868373 0.368313 0.134 Uiso 0.555(19) 1 calc R U P A 1
C48 C 0.7814(10) 0.8458(11) 0.3926(4) 0.093(2) Uani 0.555(19) 1 d D . P A 1
H48A H 0.778718 0.824898 0.423247 0.112 Uiso 0.555(19) 1 calc R U P A 1
H48B H 0.776823 0.916905 0.391634 0.112 Uiso 0.555(19) 1 calc R U P A 1
O3A O 0.6808(16) 0.807(3) 0.3605(12) 0.092(3) Uani 0.445(19) 1 d D . P A 2
C45A C 0.7439(14) 0.7785(18) 0.3235(7) 0.093(2) Uani 0.445(19) 1 d D . P A 2
H45C H 0.733750 0.826003 0.299724 0.112 Uiso 0.445(19) 1 calc R U P A 2
H45D H 0.717705 0.714913 0.312543 0.112 Uiso 0.445(19) 1 calc R U P A 2
C46A C 0.8674(14) 0.773(2) 0.3397(9) 0.1120(19) Uani 0.445(19) 1 d D . P A 2
H46C H 0.884343 0.715586 0.357763 0.134 Uiso 0.445(19) 1 calc R U P A 2
H46D H 0.919269 0.776876 0.315815 0.134 Uiso 0.445(19) 1 calc R U P A 2
C47A C 0.8668(12) 0.8641(17) 0.3661(6) 0.1120(19) Uani 0.445(19) 1 d D . P A 2
H47C H 0.922204 0.859140 0.391176 0.134 Uiso 0.445(19) 1 calc R U P A 2
H47D H 0.887616 0.919520 0.348102 0.134 Uiso 0.445(19) 1 calc R U P A 2
C48A C 0.7540(13) 0.8782(13) 0.3815(6) 0.093(2) Uani 0.445(19) 1 d D . P A 2
H48C H 0.755291 0.870241 0.413399 0.112 Uiso 0.445(19) 1 calc R U P A 2
H48D H 0.726888 0.943862 0.374148 0.112 Uiso 0.445(19) 1 calc R U P A 2
O1 O 0.1275(4) 0.7600(3) 0.29911(14) 0.1023(12) Uani 0.674(4) 1 d D . P B 3
O2 O 0.2621(3) 0.72490(19) 0.25872(15) 0.1023(12) Uani 0.674(4) 1 d D . P B 3
N1 N 0.2279(3) 0.74953(13) 0.29380(12) 0.0687(13) Uani 0.674(4) 1 d D . P B 3
O1A O 0.2050(8) 0.7586(2) 0.3056(3) 0.1023(12) Uani 0.326(4) 1 d D . P B 4
O2A O 0.3141(7) 0.7192(3) 0.2556(3) 0.1023(12) Uani 0.326(4) 1 d D . P B 4
N1A N 0.2074(6) 0.7323(2) 0.2643(2) 0.0687(13) Uani 0.326(4) 1 d D . P B 4
 
loop_
 _atom_site_aniso_label
 _atom_site_aniso_U_11
 _atom_site_aniso_U_22
 _atom_site_aniso_U_33
 _atom_site_aniso_U_23
 _atom_site_aniso_U_13
 _atom_site_aniso_U_12
Pd1 0.0531(2) 0.0506(2) 0.0479(2) 0.00154(17) -0.00291(16) -0.00278(16)
N2 0.0655(19) 0.057(2) 0.0533(19) 0.0030(15) -0.0023(15) 0.0002(14)
N3 0.0485(18) 0.0530(16) 0.0448(19) -0.0003(13) -0.0025(15) -0.0020(14)
N4 0.0500(16) 0.0516(17) 0.0505(19) -0.0014(14) -0.0034(13) -0.0037(14)
C1 0.075(3) 0.056(2) 0.062(2) 0.0014(19) -0.008(2) -0.005(2)
C2 0.072(3) 0.0546(18) 0.054(2) -0.0050(17) -0.008(2) -0.002(2)
C3 0.063(3) 0.061(2) 0.042(2) 0.0030(15) -0.0032(19) -0.0009(19)
C4 0.057(2) 0.058(2) 0.051(2) 0.0024(17) -0.0037(17) 0.0016(19)
C5 0.075(2) 0.067(2) 0.066(3) 0.001(2) 0.002(2) 0.010(2)
C6 0.108(3) 0.067(2) 0.099(4) -0.002(3) -0.003(3) 0.021(2)
C7 0.108(4) 0.089(3) 0.147(5) -0.034(4) -0.006(4) 0.031(3)
C8 0.150(6) 0.090(3) 0.270(10) -0.047(5) -0.030(6) 0.044(4)
C9 0.069(3) 0.065(3) 0.057(2) 0.011(2) -0.0026(19) -0.003(2)
C10 0.072(3) 0.080(3) 0.065(2) 0.008(2) 0.001(2) 0.000(2)
C11 0.096(3) 0.105(4) 0.067(3) 0.008(3) 0.008(3) -0.006(3)
C12 0.105(4) 0.175(6) 0.097(4) -0.008(4) 0.025(3) -0.004(4)
C13 0.052(2) 0.054(2) 0.070(3) 0.004(2) 0.0005(19) -0.0047(17)
C14 0.063(2) 0.062(2) 0.084(3) 0.012(2) 0.009(2) -0.006(2)
C15 0.065(2) 0.075(3) 0.102(4) -0.002(3) 0.019(3) -0.012(2)
C16 0.078(3) 0.084(3) 0.112(4) 0.011(3) 0.022(3) -0.012(2)
C17 0.069(3) 0.058(2) 0.062(3) -0.0069(18) 0.000(2) 0.002(2)
C18 0.074(3) 0.086(3) 0.066(3) -0.008(2) 0.006(2) 0.008(2)
C19 0.127(5) 0.126(4) 0.107(5) -0.046(3) 0.039(3) -0.007(4)
C20 0.152(6) 0.177(7) 0.136(6) -0.025(5) 0.068(4) 0.020(5)
C21 0.048(2) 0.0537(18) 0.062(2) 0.0043(16) -0.0022(19) -0.0012(17)
C22 0.056(3) 0.066(2) 0.077(3) 0.011(2) 0.010(2) -0.003(2)
C23 0.070(3) 0.065(2) 0.114(4) 0.022(2) 0.012(3) -0.006(2)
C24 0.064(3) 0.051(3) 0.119(4) 0.012(2) -0.012(3) -0.004(2)
C25 0.074(3) 0.052(2) 0.084(3) 0.000(2) -0.018(2) 0.0079(19)
C26 0.070(3) 0.0514(19) 0.060(3) 0.0062(18) -0.005(2) 0.0048(19)
C27 0.052(2) 0.0519(19) 0.061(2) 0.0011(18) 0.0084(17) 0.0021(16)
C28 0.063(3) 0.060(3) 0.069(3) -0.0043(19) -0.0039(19) 0.0084(18)
C29 0.070(3) 0.084(3) 0.093(4) 0.001(3) -0.017(3) 0.013(2)
C30 0.061(3) 0.083(3) 0.112(4) 0.019(3) 0.001(3) 0.017(2)
C31 0.061(3) 0.062(3) 0.137(4) 0.015(3) 0.004(2) 0.011(2)
C32 0.059(3) 0.0538(19) 0.116(4) -0.004(2) 0.000(2) 0.0060(19)
C33 0.0564(18) 0.0463(19) 0.050(2) -0.0019(17) -0.0043(18) -0.0011(15)
C34 0.058(2) 0.048(2) 0.057(3) 0.0010(18) -0.001(2) -0.0012(17)
C35 0.062(2) 0.062(3) 0.069(3) 0.008(2) 0.002(2) -0.0078(17)
C36 0.061(2) 0.066(2) 0.082(3) -0.001(2) 0.006(2) -0.0027(18)
C37 0.062(2) 0.062(3) 0.117(4) 0.009(2) 0.004(3) 0.006(2)
C38 0.062(2) 0.054(3) 0.101(4) 0.015(2) -0.002(2) 0.0038(17)
C39 0.082(3) 0.060(3) 0.058(2) -0.005(2) 0.0079(18) -0.011(2)
C40 0.101(3) 0.063(3) 0.063(2) 0.006(2) -0.005(2) -0.018(2)
C41 0.153(5) 0.075(4) 0.062(3) 0.003(3) -0.005(3) -0.030(3)
C42 0.188(6) 0.101(4) 0.067(4) -0.013(3) 0.020(3) -0.014(4)
C43 0.169(5) 0.174(6) 0.076(3) -0.028(4) 0.032(3) 0.025(5)
C44 0.107(4) 0.145(5) 0.073(3) -0.020(3) 0.020(3) 0.019(3)
B1 0.058(2) 0.054(2) 0.056(2) -0.0004(18) 0.0018(19) -0.0016(18)
O3 0.082(2) 0.100(4) 0.096(6) -0.010(4) 0.004(3) -0.005(3)
C45 0.090(2) 0.096(5) 0.093(4) -0.008(3) 0.002(2) -0.005(2)
C46 0.088(2) 0.124(6) 0.124(5) -0.019(3) 0.005(2) -0.007(3)
C47 0.088(2) 0.124(6) 0.124(5) -0.019(3) 0.005(2) -0.007(3)
C48 0.090(2) 0.096(5) 0.093(4) -0.008(3) 0.002(2) -0.005(2)
O3A 0.082(2) 0.100(4) 0.096(6) -0.010(4) 0.004(3) -0.005(3)
C45A 0.090(2) 0.096(5) 0.093(4) -0.008(3) 0.002(2) -0.005(2)
C46A 0.088(2) 0.124(6) 0.124(5) -0.019(3) 0.005(2) -0.007(3)
C47A 0.088(2) 0.124(6) 0.124(5) -0.019(3) 0.005(2) -0.007(3)
C48A 0.090(2) 0.096(5) 0.093(4) -0.008(3) 0.002(2) -0.005(2)
O1 0.071(3) 0.162(3) 0.0727(19) -0.0188(17) -0.0106(19) 0.000(2)
O2 0.071(3) 0.162(3) 0.0727(19) -0.0188(17) -0.0106(19) 0.000(2)
N1 0.071(3) 0.071(3) 0.062(2) 0.008(2) -0.011(2) -0.004(2)
O1A 0.071(3) 0.162(3) 0.0727(19) -0.0188(17) -0.0106(19) 0.000(2)
O2A 0.071(3) 0.162(3) 0.0727(19) -0.0188(17) -0.0106(19) 0.000(2)
N1A 0.071(3) 0.071(3) 0.062(2) 0.008(2) -0.011(2) -0.004(2)
 
_geom_special_details
;
 All esds (except the esd in the dihedral angle between two l.s. planes)
 are estimated using the full covariance matrix.  The cell esds are taken
 into account individually in the estimation of esds in distances, angles
 and torsion angles; correlations between esds in cell parameters are only
 used when they are defined by crystal symmetry.  An approximate (isotropic)
 treatment of cell esds is used for estimating esds involving l.s. planes.
;
 
loop_
 _geom_bond_atom_site_label_1
 _geom_bond_atom_site_label_2
 _geom_bond_distance
 _geom_bond_site_symmetry_2
 _geom_bond_publ_flag
Pd1 O1A 1.971(10) . ?
Pd1 N3 2.017(3) . ?
Pd1 N1 2.049(3) . ?
Pd1 N4 2.094(3) . ?
Pd1 N2 2.100(3) . ?
N2 C9 1.504(5) . ?
N2 C1 1.509(5) . ?
N2 C5 1.516(5) . ?
N3 C2 1.484(4) . ?
N3 C3 1.495(5) . ?
N3 H3 0.9800 . ?
N4 C17 1.497(5) . ?
N4 C4 1.510(4) . ?
N4 C13 1.515(4) . ?
C1 C2 1.515(5) . ?
C1 H1A 0.9700 . ?
C1 H1B 0.9700 . ?
C2 H2A 0.9700 . ?
C2 H2B 0.9700 . ?
C3 C4 1.512(5) . ?
C3 H3A 0.9700 . ?
C3 H3B 0.9700 . ?
C4 H4A 0.9700 . ?
C4 H4B 0.9700 . ?
C5 C6 1.522(5) . ?
C5 H5A 0.9700 . ?
C5 H5B 0.9700 . ?
C6 C7 1.520(6) . ?
C6 H6A 0.9700 . ?
C6 H6B 0.9700 . ?
C7 C8 1.498(7) . ?
C7 H7A 0.9700 . ?
C7 H7B 0.9700 . ?
C8 H8A 0.9600 . ?
C8 H8B 0.9600 . ?
C8 H8C 0.9600 . ?
C9 C10 1.492(5) . ?
C9 H9A 0.9700 . ?
C9 H9B 0.9700 . ?
C10 C11 1.532(6) . ?
C10 H10A 0.9700 . ?
C10 H10B 0.9700 . ?
C11 C12 1.493(6) . ?
C11 H11A 0.9700 . ?
C11 H11B 0.9700 . ?
C12 H12A 0.9600 . ?
C12 H12B 0.9600 . ?
C12 H12C 0.9600 . ?
C13 C14 1.511(5) . ?
C13 H13A 0.9700 . ?
C13 H13B 0.9700 . ?
C14 C15 1.513(5) . ?
C14 H14A 0.9700 . ?
C14 H14B 0.9700 . ?
C15 C16 1.512(6) . ?
C15 H15A 0.9700 . ?
C15 H15B 0.9700 . ?
C16 H16A 0.9600 . ?
C16 H16B 0.9600 . ?
C16 H16C 0.9600 . ?
C17 C18 1.495(5) . ?
C17 H17A 0.9700 . ?
C17 H17B 0.9700 . ?
C18 C19 1.537(6) . ?
C18 H18A 0.9700 . ?
C18 H18B 0.9700 . ?
C19 C20 1.423(7) . ?
C19 H19A 0.9700 . ?
C19 H19B 0.9700 . ?
C20 H20A 0.9600 . ?
C20 H20B 0.9600 . ?
C20 H20C 0.9600 . ?
C21 C26 1.388(5) . ?
C21 C22 1.396(5) . ?
C21 B1 1.644(6) . ?
C22 C23 1.388(6) . ?
C22 H22 0.9300 . ?
C23 C24 1.367(6) . ?
C23 H23 0.9300 . ?
C24 C25 1.372(6) . ?
C24 H24 0.9300 . ?
C25 C26 1.400(5) . ?
C25 H25 0.9300 . ?
C26 H26 0.9300 . ?
C27 C28 1.390(5) . ?
C27 C32 1.411(5) . ?
C27 B1 1.656(6) . ?
C28 C29 1.388(6) . ?
C28 H28 0.9300 . ?
C29 C30 1.358(6) . ?
C29 H29 0.9300 . ?
C30 C31 1.380(6) . ?
C30 H30 0.9300 . ?
C31 C32 1.392(6) . ?
C31 H31 0.9300 . ?
C32 H32 0.9300 . ?
C33 C34 1.382(5) . ?
C33 C38 1.398(5) . ?
C33 B1 1.658(6) . ?
C34 C35 1.392(5) . ?
C34 H34 0.9300 . ?
C35 C36 1.381(5) . ?
C35 H35 0.9300 . ?
C36 C37 1.379(6) . ?
C36 H36 0.9300 . ?
C37 C38 1.372(6) . ?
C37 H37 0.9300 . ?
C38 H38 0.9300 . ?
C39 C40 1.388(6) . ?
C39 C44 1.392(6) . ?
C39 B1 1.655(7) . ?
C40 C41 1.408(6) . ?
C40 H40 0.9300 . ?
C41 C42 1.366(8) . ?
C41 H41 0.9300 . ?
C42 C43 1.349(8) . ?
C42 H42 0.9300 . ?
C43 C44 1.383(7) . ?
C43 H43 0.9300 . ?
C44 H44 0.9300 . ?
O3 C45 1.421(10) . ?
O3 C48 1.429(11) . ?
C45 C46 1.484(11) . ?
C45 H45A 0.9700 . ?
C45 H45B 0.9700 . ?
C46 C47 1.495(13) . ?
C46 H46A 0.9700 . ?
C46 H46B 0.9700 . ?
C47 C48 1.442(10) . ?
C47 H47A 0.9700 . ?
C47 H47B 0.9700 . ?
C48 H48A 0.9700 . ?
C48 H48B 0.9700 . ?
O3A C48A 1.414(16) . ?
O3A C45A 1.428(12) . ?
C45A C46A 1.498(14) . ?
C45A H45C 0.9700 . ?
C45A H45D 0.9700 . ?
C46A C47A 1.471(14) . ?
C46A H46C 0.9700 . ?
C46A H46D 0.9700 . ?
C47A C48A 1.433(12) . ?
C47A H47C 0.9700 . ?
C47A H47D 0.9700 . ?
C48A H48C 0.9700 . ?
C48A H48D 0.9700 . ?
O1 N1 1.2004(10) . ?
O2 N1 1.2014(10) . ?
O1A N1A 1.3002(10) . ?
O2A N1A 1.3004(10) . ?
 
loop_
 _geom_angle_atom_site_label_1
 _geom_angle_atom_site_label_2
 _geom_angle_atom_site_label_3
 _geom_angle
 _geom_angle_site_symmetry_1
 _geom_angle_site_symmetry_3
 _geom_angle_publ_flag
O1A Pd1 N3 169.2(2) . . ?
N3 Pd1 N1 177.43(16) . . ?
O1A Pd1 N4 93.44(10) . . ?
N3 Pd1 N4 85.51(11) . . ?
N1 Pd1 N4 94.13(9) . . ?
O1A Pd1 N2 94.02(11) . . ?
N3 Pd1 N2 85.09(12) . . ?
N1 Pd1 N2 95.68(9) . . ?
N4 Pd1 N2 166.62(12) . . ?
C9 N2 C1 110.8(3) . . ?
C9 N2 C5 109.3(3) . . ?
C1 N2 C5 111.3(3) . . ?
C9 N2 Pd1 114.7(2) . . ?
C1 N2 Pd1 105.5(2) . . ?
C5 N2 Pd1 105.0(2) . . ?
C2 N3 C3 116.3(3) . . ?
C2 N3 Pd1 107.7(2) . . ?
C3 N3 Pd1 107.4(2) . . ?
C2 N3 H3 108.4 . . ?
C3 N3 H3 108.4 . . ?
Pd1 N3 H3 108.4 . . ?
C17 N4 C4 109.4(3) . . ?
C17 N4 C13 109.8(3) . . ?
C4 N4 C13 111.0(3) . . ?
C17 N4 Pd1 116.2(2) . . ?
C4 N4 Pd1 105.6(2) . . ?
C13 N4 Pd1 104.7(2) . . ?
N2 C1 C2 109.8(3) . . ?
N2 C1 H1A 109.7 . . ?
C2 C1 H1A 109.7 . . ?
N2 C1 H1B 109.7 . . ?
C2 C1 H1B 109.7 . . ?
H1A C1 H1B 108.2 . . ?
N3 C2 C1 106.6(3) . . ?
N3 C2 H2A 110.4 . . ?
C1 C2 H2A 110.4 . . ?
N3 C2 H2B 110.4 . . ?
C1 C2 H2B 110.4 . . ?
H2A C2 H2B 108.6 . . ?
N3 C3 C4 106.7(3) . . ?
N3 C3 H3A 110.4 . . ?
C4 C3 H3A 110.4 . . ?
N3 C3 H3B 110.4 . . ?
C4 C3 H3B 110.4 . . ?
H3A C3 H3B 108.6 . . ?
N4 C4 C3 110.8(3) . . ?
N4 C4 H4A 109.5 . . ?
C3 C4 H4A 109.5 . . ?
N4 C4 H4B 109.5 . . ?
C3 C4 H4B 109.5 . . ?
H4A C4 H4B 108.1 . . ?
N2 C5 C6 116.9(4) . . ?
N2 C5 H5A 108.1 . . ?
C6 C5 H5A 108.1 . . ?
N2 C5 H5B 108.1 . . ?
C6 C5 H5B 108.1 . . ?
H5A C5 H5B 107.3 . . ?
C7 C6 C5 111.4(4) . . ?
C7 C6 H6A 109.4 . . ?
C5 C6 H6A 109.4 . . ?
C7 C6 H6B 109.4 . . ?
C5 C6 H6B 109.4 . . ?
H6A C6 H6B 108.0 . . ?
C8 C7 C6 111.9(5) . . ?
C8 C7 H7A 109.2 . . ?
C6 C7 H7A 109.2 . . ?
C8 C7 H7B 109.2 . . ?
C6 C7 H7B 109.2 . . ?
H7A C7 H7B 107.9 . . ?
C7 C8 H8A 109.5 . . ?
C7 C8 H8B 109.5 . . ?
H8A C8 H8B 109.5 . . ?
C7 C8 H8C 109.5 . . ?
H8A C8 H8C 109.5 . . ?
H8B C8 H8C 109.5 . . ?
C10 C9 N2 114.7(3) . . ?
C10 C9 H9A 108.6 . . ?
N2 C9 H9A 108.6 . . ?
C10 C9 H9B 108.6 . . ?
N2 C9 H9B 108.6 . . ?
H9A C9 H9B 107.6 . . ?
C9 C10 C11 110.8(4) . . ?
C9 C10 H10A 109.5 . . ?
C11 C10 H10A 109.5 . . ?
C9 C10 H10B 109.5 . . ?
C11 C10 H10B 109.5 . . ?
H10A C10 H10B 108.1 . . ?
C12 C11 C10 112.8(4) . . ?
C12 C11 H11A 109.0 . . ?
C10 C11 H11A 109.0 . . ?
C12 C11 H11B 109.0 . . ?
C10 C11 H11B 109.0 . . ?
H11A C11 H11B 107.8 . . ?
C11 C12 H12A 109.5 . . ?
C11 C12 H12B 109.5 . . ?
H12A C12 H12B 109.5 . . ?
C11 C12 H12C 109.5 . . ?
H12A C12 H12C 109.5 . . ?
H12B C12 H12C 109.5 . . ?
C14 C13 N4 117.4(3) . . ?
C14 C13 H13A 108.0 . . ?
N4 C13 H13A 108.0 . . ?
C14 C13 H13B 108.0 . . ?
N4 C13 H13B 108.0 . . ?
H13A C13 H13B 107.2 . . ?
C13 C14 C15 111.0(3) . . ?
C13 C14 H14A 109.4 . . ?
C15 C14 H14A 109.4 . . ?
C13 C14 H14B 109.4 . . ?
C15 C14 H14B 109.4 . . ?
H14A C14 H14B 108.0 . . ?
C16 C15 C14 114.2(4) . . ?
C16 C15 H15A 108.7 . . ?
C14 C15 H15A 108.7 . . ?
C16 C15 H15B 108.7 . . ?
C14 C15 H15B 108.7 . . ?
H15A C15 H15B 107.6 . . ?
C15 C16 H16A 109.5 . . ?
C15 C16 H16B 109.5 . . ?
H16A C16 H16B 109.5 . . ?
C15 C16 H16C 109.5 . . ?
H16A C16 H16C 109.5 . . ?
H16B C16 H16C 109.5 . . ?
C18 C17 N4 114.8(3) . . ?
C18 C17 H17A 108.6 . . ?
N4 C17 H17A 108.6 . . ?
C18 C17 H17B 108.6 . . ?
N4 C17 H17B 108.6 . . ?
H17A C17 H17B 107.5 . . ?
C17 C18 C19 111.2(4) . . ?
C17 C18 H18A 109.4 . . ?
C19 C18 H18A 109.4 . . ?
C17 C18 H18B 109.4 . . ?
C19 C18 H18B 109.4 . . ?
H18A C18 H18B 108.0 . . ?
C20 C19 C18 114.2(5) . . ?
C20 C19 H19A 108.7 . . ?
C18 C19 H19A 108.7 . . ?
C20 C19 H19B 108.7 . . ?
C18 C19 H19B 108.7 . . ?
H19A C19 H19B 107.6 . . ?
C19 C20 H20A 109.5 . . ?
C19 C20 H20B 109.5 . . ?
H20A C20 H20B 109.5 . . ?
C19 C20 H20C 109.5 . . ?
H20A C20 H20C 109.5 . . ?
H20B C20 H20C 109.5 . . ?
C26 C21 C22 115.1(4) . . ?
C26 C21 B1 121.6(4) . . ?
C22 C21 B1 123.3(4) . . ?
C23 C22 C21 122.1(5) . . ?
C23 C22 H22 119.0 . . ?
C21 C22 H22 119.0 . . ?
C24 C23 C22 121.4(5) . . ?
C24 C23 H23 119.3 . . ?
C22 C23 H23 119.3 . . ?
C23 C24 C25 118.4(5) . . ?
C23 C24 H24 120.8 . . ?
C25 C24 H24 120.8 . . ?
C24 C25 C26 120.0(5) . . ?
C24 C25 H25 120.0 . . ?
C26 C25 H25 120.0 . . ?
C21 C26 C25 123.0(4) . . ?
C21 C26 H26 118.5 . . ?
C25 C26 H26 118.5 . . ?
C28 C27 C32 113.8(4) . . ?
C28 C27 B1 124.9(3) . . ?
C32 C27 B1 121.3(4) . . ?
C29 C28 C27 123.2(4) . . ?
C29 C28 H28 118.4 . . ?
C27 C28 H28 118.4 . . ?
C30 C29 C28 121.4(5) . . ?
C30 C29 H29 119.3 . . ?
C28 C29 H29 119.3 . . ?
C29 C30 C31 118.3(4) . . ?
C29 C30 H30 120.9 . . ?
C31 C30 H30 120.9 . . ?
C30 C31 C32 120.1(4) . . ?
C30 C31 H31 119.9 . . ?
C32 C31 H31 119.9 . . ?
C31 C32 C27 123.2(4) . . ?
C31 C32 H32 118.4 . . ?
C27 C32 H32 118.4 . . ?
C34 C33 C38 114.6(4) . . ?
C34 C33 B1 123.5(3) . . ?
C38 C33 B1 121.8(4) . . ?
C33 C34 C35 122.8(4) . . ?
C33 C34 H34 118.6 . . ?
C35 C34 H34 118.6 . . ?
C36 C35 C34 120.6(4) . . ?
C36 C35 H35 119.7 . . ?
C34 C35 H35 119.7 . . ?
C37 C36 C35 118.0(4) . . ?
C37 C36 H36 121.0 . . ?
C35 C36 H36 121.0 . . ?
C38 C37 C36 120.4(4) . . ?
C38 C37 H37 119.8 . . ?
C36 C37 H37 119.8 . . ?
C37 C38 C33 123.6(4) . . ?
C37 C38 H38 118.2 . . ?
C33 C38 H38 118.2 . . ?
C40 C39 C44 114.2(5) . . ?
C40 C39 B1 122.4(4) . . ?
C44 C39 B1 123.1(4) . . ?
C39 C40 C41 122.4(5) . . ?
C39 C40 H40 118.8 . . ?
C41 C40 H40 118.8 . . ?
C42 C41 C40 119.8(6) . . ?
C42 C41 H41 120.1 . . ?
C40 C41 H41 120.1 . . ?
C43 C42 C41 119.6(6) . . ?
C43 C42 H42 120.2 . . ?
C41 C42 H42 120.2 . . ?
C42 C43 C44 120.0(7) . . ?
C42 C43 H43 120.0 . . ?
C44 C43 H43 120.0 . . ?
C43 C44 C39 123.8(6) . . ?
C43 C44 H44 118.1 . . ?
C39 C44 H44 118.1 . . ?
C21 B1 C39 110.0(4) . . ?
C21 B1 C27 108.2(3) . . ?
C39 B1 C27 110.1(3) . . ?
C21 B1 C33 110.2(3) . . ?
C39 B1 C33 108.3(3) . . ?
C27 B1 C33 110.0(3) . . ?
C45 O3 C48 110.6(9) . . ?
O3 C45 C46 107.7(9) . . ?
O3 C45 H45A 110.2 . . ?
C46 C45 H45A 110.2 . . ?
O3 C45 H45B 110.2 . . ?
C46 C45 H45B 110.2 . . ?
H45A C45 H45B 108.5 . . ?
C45 C46 C47 105.0(9) . . ?
C45 C46 H46A 110.7 . . ?
C47 C46 H46A 110.7 . . ?
C45 C46 H46B 110.7 . . ?
C47 C46 H46B 110.7 . . ?
H46A C46 H46B 108.8 . . ?
C48 C47 C46 108.7(8) . . ?
C48 C47 H47A 110.0 . . ?
C46 C47 H47A 110.0 . . ?
C48 C47 H47B 110.0 . . ?
C46 C47 H47B 110.0 . . ?
H47A C47 H47B 108.3 . . ?
O3 C48 C47 107.0(9) . . ?
O3 C48 H48A 110.3 . . ?
C47 C48 H48A 110.3 . . ?
O3 C48 H48B 110.3 . . ?
C47 C48 H48B 110.3 . . ?
H48A C48 H48B 108.6 . . ?
C48A O3A C45A 102.4(14) . . ?
O3A C45A C46A 106.6(14) . . ?
O3A C45A H45C 110.4 . . ?
C46A C45A H45C 110.4 . . ?
O3A C45A H45D 110.4 . . ?
C46A C45A H45D 110.4 . . ?
H45C C45A H45D 108.6 . . ?
C47A C46A C45A 95.9(13) . . ?
C47A C46A H46C 112.6 . . ?
C45A C46A H46C 112.6 . . ?
C47A C46A H46D 112.6 . . ?
C45A C46A H46D 112.6 . . ?
H46C C46A H46D 110.1 . . ?
C48A C47A C46A 108.7(10) . . ?
C48A C47A H47C 109.9 . . ?
C46A C47A H47C 109.9 . . ?
C48A C47A H47D 109.9 . . ?
C46A C47A H47D 109.9 . . ?
H47C C47A H47D 108.3 . . ?
O3A C48A C47A 107.8(11) . . ?
O3A C48A H48C 110.1 . . ?
C47A C48A H48C 110.1 . . ?
O3A C48A H48D 110.1 . . ?
C47A C48A H48D 110.1 . . ?
H48C C48A H48D 108.5 . . ?
O1 N1 O2 121.81(16) . . ?
O1 N1 Pd1 117.3(3) . . ?
O2 N1 Pd1 120.9(3) . . ?
N1A O1A Pd1 125.8(4) . . ?
O1A N1A O2A 107.70(12) . . ?
 
loop_
 _geom_torsion_atom_site_label_1
 _geom_torsion_atom_site_label_2
 _geom_torsion_atom_site_label_3
 _geom_torsion_atom_site_label_4
 _geom_torsion
 _geom_torsion_site_symmetry_1
 _geom_torsion_site_symmetry_2
 _geom_torsion_site_symmetry_3
 _geom_torsion_site_symmetry_4
 _geom_torsion_publ_flag
C9 N2 C1 C2 -160.1(3) . . . . ?
C5 N2 C1 C2 77.9(4) . . . . ?
Pd1 N2 C1 C2 -35.4(4) . . . . ?
C3 N3 C2 C1 -167.3(3) . . . . ?
Pd1 N3 C2 C1 -46.8(3) . . . . ?
N2 C1 C2 N3 55.5(4) . . . . ?
C2 N3 C3 C4 166.9(3) . . . . ?
Pd1 N3 C3 C4 46.2(3) . . . . ?
C17 N4 C4 C3 159.1(3) . . . . ?
C13 N4 C4 C3 -79.6(4) . . . . ?
Pd1 N4 C4 C3 33.3(3) . . . . ?
N3 C3 C4 N4 -53.7(4) . . . . ?
C9 N2 C5 C6 -58.3(5) . . . . ?
C1 N2 C5 C6 64.5(5) . . . . ?
Pd1 N2 C5 C6 178.1(3) . . . . ?
N2 C5 C6 C7 -178.0(4) . . . . ?
C5 C6 C7 C8 -172.8(5) . . . . ?
C1 N2 C9 C10 65.0(4) . . . . ?
C5 N2 C9 C10 -171.9(3) . . . . ?
Pd1 N2 C9 C10 -54.3(4) . . . . ?
N2 C9 C10 C11 171.8(4) . . . . ?
C9 C10 C11 C12 172.4(4) . . . . ?
C17 N4 C13 C14 56.3(5) . . . . ?
C4 N4 C13 C14 -64.9(4) . . . . ?
Pd1 N4 C13 C14 -178.3(3) . . . . ?
N4 C13 C14 C15 -179.4(4) . . . . ?
C13 C14 C15 C16 178.9(4) . . . . ?
C4 N4 C17 C18 -67.8(4) . . . . ?
C13 N4 C17 C18 170.2(3) . . . . ?
Pd1 N4 C17 C18 51.6(4) . . . . ?
N4 C17 C18 C19 -176.8(4) . . . . ?
C17 C18 C19 C20 -172.8(5) . . . . ?
C26 C21 C22 C23 2.6(6) . . . . ?
B1 C21 C22 C23 -173.8(4) . . . . ?
C21 C22 C23 C24 -0.6(7) . . . . ?
C22 C23 C24 C25 -1.3(7) . . . . ?
C23 C24 C25 C26 1.1(7) . . . . ?
C22 C21 C26 C25 -2.8(6) . . . . ?
B1 C21 C26 C25 173.6(4) . . . . ?
C24 C25 C26 C21 1.1(6) . . . . ?
C32 C27 C28 C29 -2.7(6) . . . . ?
B1 C27 C28 C29 178.5(4) . . . . ?
C27 C28 C29 C30 0.7(8) . . . . ?
C28 C29 C30 C31 1.4(8) . . . . ?
C29 C30 C31 C32 -1.3(8) . . . . ?
C30 C31 C32 C27 -0.9(8) . . . . ?
C28 C27 C32 C31 2.8(7) . . . . ?
B1 C27 C32 C31 -178.4(4) . . . . ?
C38 C33 C34 C35 0.6(6) . . . . ?
B1 C33 C34 C35 -176.3(4) . . . . ?
C33 C34 C35 C36 -1.8(6) . . . . ?
C34 C35 C36 C37 2.2(7) . . . . ?
C35 C36 C37 C38 -1.6(7) . . . . ?
C36 C37 C38 C33 0.5(8) . . . . ?
C34 C33 C38 C37 0.0(7) . . . . ?
B1 C33 C38 C37 177.0(4) . . . . ?
C44 C39 C40 C41 0.0(6) . . . . ?
B1 C39 C40 C41 174.8(4) . . . . ?
C39 C40 C41 C42 0.1(7) . . . . ?
C40 C41 C42 C43 0.3(9) . . . . ?
C41 C42 C43 C44 -0.7(11) . . . . ?
C42 C43 C44 C39 0.9(11) . . . . ?
C40 C39 C44 C43 -0.5(8) . . . . ?
B1 C39 C44 C43 -175.2(6) . . . . ?
C26 C21 B1 C39 164.6(4) . . . . ?
C22 C21 B1 C39 -19.2(5) . . . . ?
C26 C21 B1 C27 -75.0(5) . . . . ?
C22 C21 B1 C27 101.1(4) . . . . ?
C26 C21 B1 C33 45.3(5) . . . . ?
C22 C21 B1 C33 -138.5(4) . . . . ?
C40 C39 B1 C21 -81.1(5) . . . . ?
C44 C39 B1 C21 93.2(5) . . . . ?
C40 C39 B1 C27 159.7(4) . . . . ?
C44 C39 B1 C27 -26.0(6) . . . . ?
C40 C39 B1 C33 39.5(5) . . . . ?
C44 C39 B1 C33 -146.3(4) . . . . ?
C28 C27 B1 C21 12.5(6) . . . . ?
C32 C27 B1 C21 -166.2(4) . . . . ?
C28 C27 B1 C39 132.8(4) . . . . ?
C32 C27 B1 C39 -45.9(5) . . . . ?
C28 C27 B1 C33 -108.0(4) . . . . ?
C32 C27 B1 C33 73.3(5) . . . . ?
C34 C33 B1 C21 -148.8(4) . . . . ?
C38 C33 B1 C21 34.6(5) . . . . ?
C34 C33 B1 C39 90.8(5) . . . . ?
C38 C33 B1 C39 -85.8(5) . . . . ?
C34 C33 B1 C27 -29.5(5) . . . . ?
C38 C33 B1 C27 153.8(4) . . . . ?
C48 O3 C45 C46 9(3) . . . . ?
O3 C45 C46 C47 -5(3) . . . . ?
C45 C46 C47 C48 -1(2) . . . . ?
C45 O3 C48 C47 -10(3) . . . . ?
C46 C47 C48 O3 7(3) . . . . ?
C48A O3A C45A C46A 40(4) . . . . ?
O3A C45A C46A C47A -42(3) . . . . ?
C45A C46A C47A C48A 30(3) . . . . ?
C45A O3A C48A C47A -19(4) . . . . ?
C46A C47A C48A O3A -8(3) . . . . ?
Pd1 O1A N1A O2A 0.00(2) . . . . ?
 
_refine_diff_density_max    0.348
_refine_diff_density_min   -0.739
_refine_diff_density_rms    0.065

_shelx_res_file
;
TITL shelxt in P 1 21/n 1
    06_decay.res
    created by SHELXL-2018/3 at 21:57:39 on 26-Mar-2020
CELL 0.534 11.673 13.6195 30.2144 90 93.235 90
ZERR 4 0.000668 0.000774 0.001791 0 0.005408 0
LATT 1
SYMM 0.5-X,0.5+Y,0.5-Z
SFAC C H B N O Pd
DISP B 0 0 4.561
DISP C 0.001 0.001 6.94
DISP H -0 0 0.611
DISP N 0.003 0.002 10.693
DISP O 0.005 0.003 16.398
DISP Pd -2.504 0.615 1934.604
UNIT 192 292 4 16 12 4
DFIX 1.2 0.001 N1 O1 N1 O2
DFIX 1.3 0.001 O1A N1A N1A O2A
DANG 2.1 0.001 O1 O2 O1A O2A
FLAT 0.001 Pd1 O1 O2 N1 O1A O2A N1A
RIGU 0.001 0.002
EADP O3 O3A
EADP C45 C45A C48 C48A
EADP C46 C46A C47 C47A
EADP O1 O1A O2 O2A
EADP N1 N1A

L.S. 20
PLAN  5
SIZE 0.1 0.1 0.05
TEMP -8
BOND $H
list 4
CONF
fmap 2
acta
SHEL 999 0.8
OMIT 10 0 0
OMIT -1 2 3
OMIT 7 12 0
OMIT -2 1 2
REM <olex2.extras>
REM <HklSrc "%.\\06_decay.hkl">
REM </olex2.extras>

WGHT    0.053300
FVAR       0.23904   0.55532   0.67398
PD1   6    0.339796    0.775423    0.347212    11.00000    0.05314    0.05065 =
         0.04794    0.00154   -0.00291   -0.00278
N2    4    0.346770    0.928196    0.338463    11.00000    0.06547    0.05731 =
         0.05328    0.00304   -0.00234    0.00019
N3    4    0.455675    0.798259    0.398259    11.00000    0.04849    0.05305 =
         0.04481   -0.00028   -0.00249   -0.00200
AFIX  13
H3    2    0.532596    0.787992    0.387677    11.00000   -1.20000
AFIX   0
N4    4    0.330497    0.631801    0.371520    11.00000    0.05004    0.05155 =
         0.05050   -0.00144   -0.00342   -0.00368
C1    1    0.442746    0.963273    0.370102    11.00000    0.07532    0.05638 =
         0.06192    0.00137   -0.00759   -0.00476
AFIX  23
H1A   2    0.431031    1.031839    0.377264    11.00000   -1.20000
H1B   2    0.515418    0.957483    0.356257    11.00000   -1.20000
AFIX   0
C2    1    0.445767    0.902341    0.412120    11.00000    0.07238    0.05464 =
         0.05387   -0.00500   -0.00840   -0.00171
AFIX  23
H2A   2    0.510945    0.920823    0.431685    11.00000   -1.20000
H2B   2    0.376157    0.912166    0.427635    11.00000   -1.20000
AFIX   0
C3    1    0.435036    0.722563    0.432765    11.00000    0.06315    0.06072 =
         0.04211    0.00300   -0.00320   -0.00093
AFIX  23
H3A   2    0.366096    0.738040    0.447842    11.00000   -1.20000
H3B   2    0.499273    0.720097    0.454549    11.00000   -1.20000
AFIX   0
C4    1    0.421662    0.625292    0.408912    11.00000    0.05725    0.05774 =
         0.05070    0.00242   -0.00366    0.00160
AFIX  23
H4A   2    0.494194    0.606791    0.397138    11.00000   -1.20000
H4B   2    0.400794    0.574954    0.429695    11.00000   -1.20000
AFIX   0
C5    1    0.231388    0.965621    0.351822    11.00000    0.07548    0.06687 =
         0.06596    0.00141    0.00217    0.00996
AFIX  23
H5A   2    0.220447    0.943522    0.381810    11.00000   -1.20000
H5B   2    0.172205    0.935010    0.332667    11.00000   -1.20000
AFIX   0
C6    1    0.212643    1.076206    0.350234    11.00000    0.10849    0.06688 =
         0.09936   -0.00208   -0.00260    0.02116
AFIX  23
H6A   2    0.271823    1.108313    0.368849    11.00000   -1.20000
H6B   2    0.218993    1.099258    0.320096    11.00000   -1.20000
AFIX   0
C7    1    0.095516    1.103748    0.365957    11.00000    0.10756    0.08889 =
         0.14685   -0.03406   -0.00587    0.03094
AFIX  23
H7A   2    0.037053    1.065191    0.349848    11.00000   -1.20000
H7B   2    0.092763    1.088026    0.397190    11.00000   -1.20000
AFIX   0
C8    1    0.070024    1.210667    0.359227    11.00000    0.15004    0.08998 =
         0.27037   -0.04679   -0.03037    0.04419
AFIX 137
H8A   2    0.051751    1.222983    0.328349    11.00000   -1.50000
H8B   2    0.135969    1.248702    0.368946    11.00000   -1.50000
H8C   2    0.006013    1.228844    0.376074    11.00000   -1.50000
AFIX   0
C9    1    0.365929    0.960732    0.291877    11.00000    0.06927    0.06502 =
         0.05737    0.01129   -0.00263   -0.00323
AFIX  23
H9A   2    0.298645    0.943843    0.273114    11.00000   -1.20000
H9B   2    0.373389    1.031661    0.291628    11.00000   -1.20000
AFIX   0
C10   1    0.468938    0.917112    0.272376    11.00000    0.07223    0.08019 =
         0.06510    0.00784    0.00067    0.00017
AFIX  23
H10A  2    0.467609    0.846349    0.275946    11.00000   -1.20000
H10B  2    0.537821    0.941921    0.288007    11.00000   -1.20000
AFIX   0
C11   1    0.471608    0.942450    0.223059    11.00000    0.09598    0.10502 =
         0.06725    0.00842    0.00787   -0.00574
AFIX  23
H11A  2    0.407680    0.910368    0.207055    11.00000   -1.20000
H11B  2    0.461931    1.012762    0.219351    11.00000   -1.20000
AFIX   0
C12   1    0.580664    0.911857    0.203503    11.00000    0.10520    0.17476 =
         0.09725   -0.00792    0.02542   -0.00360
AFIX 137
H12A  2    0.577744    0.928810    0.172620    11.00000   -1.50000
H12B  2    0.590259    0.842165    0.206706    11.00000   -1.50000
H12C  2    0.644124    0.944920    0.218606    11.00000   -1.50000
AFIX   0
C13   1    0.211624    0.623947    0.388870    11.00000    0.05186    0.05413 =
         0.06988    0.00384    0.00051   -0.00473
AFIX  23
H13A  2    0.203467    0.675774    0.410487    11.00000   -1.20000
H13B  2    0.156203    0.636700    0.364411    11.00000   -1.20000
AFIX   0
C14   1    0.179787    0.527982    0.410060    11.00000    0.06324    0.06236 =
         0.08355    0.01187    0.00878   -0.00602
AFIX  23
H14A  2    0.232659    0.514733    0.435277    11.00000   -1.20000
H14B  2    0.186336    0.475042    0.388876    11.00000   -1.20000
AFIX   0
C15   1    0.058524    0.531471    0.425209    11.00000    0.06512    0.07452 =
         0.10234   -0.00190    0.01882   -0.01151
AFIX  23
H15A  2    0.053180    0.584291    0.446529    11.00000   -1.20000
H15B  2    0.006740    0.546828    0.399919    11.00000   -1.20000
AFIX   0
C16   1    0.019187    0.437227    0.446045    11.00000    0.07837    0.08383 =
         0.11223    0.01081    0.02246   -0.01186
AFIX 137
H16A  2    0.022005    0.384707    0.424943    11.00000   -1.50000
H16B  2   -0.058069    0.444996    0.454813    11.00000   -1.50000
H16C  2    0.068655    0.422157    0.471603    11.00000   -1.50000
AFIX   0
C17   1    0.348163    0.551269    0.338863    11.00000    0.06916    0.05776 =
         0.06209   -0.00690    0.00009    0.00194
AFIX  23
H17A  2    0.351040    0.489151    0.354591    11.00000   -1.20000
H17B  2    0.282284    0.549320    0.317826    11.00000   -1.20000
AFIX   0
C18   1    0.454311    0.560842    0.313705    11.00000    0.07368    0.08638 =
         0.06626   -0.00840    0.00649    0.00788
AFIX  23
H18A  2    0.521204    0.558320    0.334232    11.00000   -1.20000
H18B  2    0.454059    0.623945    0.298814    11.00000   -1.20000
AFIX   0
C19   1    0.461880    0.478368    0.279254    11.00000    0.12650    0.12562 =
         0.10715   -0.04630    0.03894   -0.00669
AFIX  23
H19A  2    0.451441    0.415808    0.293834    11.00000   -1.20000
H19B  2    0.399452    0.486156    0.256953    11.00000   -1.20000
AFIX   0
C20   1    0.567241    0.475974    0.257796    11.00000    0.15188    0.17655 =
         0.13648   -0.02469    0.06751    0.02022
AFIX 137
H20A  2    0.567089    0.421151    0.237822    11.00000   -1.50000
H20B  2    0.629829    0.469406    0.279604    11.00000   -1.50000
H20C  2    0.575899    0.535751    0.241482    11.00000   -1.50000
AFIX   0

C21   1    0.657209    0.374000    0.427167    11.00000    0.04758    0.05374 =
         0.06184    0.00431   -0.00216   -0.00122
C22   1    0.709371    0.423897    0.393299    11.00000    0.05638    0.06567 =
         0.07687    0.01138    0.01010   -0.00290
AFIX  43
H22   2    0.725523    0.389890    0.367697    11.00000   -1.20000
AFIX   0
C23   1    0.737875    0.522700    0.396655    11.00000    0.06985    0.06466 =
         0.11443    0.02245    0.01250   -0.00604
AFIX  43
H23   2    0.773138    0.552995    0.373426    11.00000   -1.20000
AFIX   0
C24   1    0.715208    0.576414    0.433386    11.00000    0.06355    0.05138 =
         0.11875    0.01241   -0.01162   -0.00408
AFIX  43
H24   2    0.736044    0.642213    0.435604    11.00000   -1.20000
AFIX   0
C25   1    0.660959    0.530851    0.466895    11.00000    0.07419    0.05211 =
         0.08427   -0.00022   -0.01788    0.00792
AFIX  43
H25   2    0.643463    0.566119    0.491992    11.00000   -1.20000
AFIX   0
C26   1    0.631940    0.431316    0.463323    11.00000    0.07042    0.05144 =
         0.05988    0.00620   -0.00497    0.00479
AFIX  43
H26   2    0.594021    0.402294    0.486210    11.00000   -1.20000
AFIX   0
C27   1    0.734354    0.201561    0.458912    11.00000    0.05196    0.05194 =
         0.06120    0.00110    0.00839    0.00212
C28   1    0.809373    0.250587    0.488651    11.00000    0.06291    0.05979 =
         0.06916   -0.00426   -0.00388    0.00839
AFIX  43
H28   2    0.804737    0.318653    0.490242    11.00000   -1.20000
AFIX   0
C29   1    0.890909    0.202836    0.516101    11.00000    0.06983    0.08375 =
         0.09279    0.00112   -0.01669    0.01314
AFIX  43
H29   2    0.938220    0.239530    0.535593    11.00000   -1.20000
AFIX   0
C30   1    0.903076    0.103692    0.515103    11.00000    0.06081    0.08264 =
         0.11217    0.01889    0.00082    0.01718
AFIX  43
H30   2    0.956767    0.072162    0.534064    11.00000   -1.20000
AFIX   0
C31   1    0.833700    0.050976    0.485225    11.00000    0.06144    0.06215 =
         0.13678    0.01493    0.00352    0.01106
AFIX  43
H31   2    0.841438   -0.016850    0.483451    11.00000   -1.20000
AFIX   0
C32   1    0.752155    0.099153    0.457736    11.00000    0.05883    0.05380 =
         0.11584   -0.00367    0.00025    0.00603
AFIX  43
H32   2    0.707202    0.062024    0.437608    11.00000   -1.20000
AFIX   0
C33   1    0.505238    0.230524    0.444338    11.00000    0.05642    0.04631 =
         0.04997   -0.00190   -0.00430   -0.00113
C34   1    0.479758    0.145446    0.466662    11.00000    0.05792    0.04799 =
         0.05741    0.00102   -0.00061   -0.00124
AFIX  43
H34   2    0.538565    0.100975    0.473516    11.00000   -1.20000
AFIX   0
C35   1    0.369853    0.123409    0.479341    11.00000    0.06236    0.06183 =
         0.06919    0.00791    0.00183   -0.00785
AFIX  43
H35   2    0.356443    0.064344    0.493602    11.00000   -1.20000
AFIX   0
C36   1    0.280600    0.188499    0.470923    11.00000    0.06134    0.06606 =
         0.08198   -0.00070    0.00580   -0.00271
AFIX  43
H36   2    0.207554    0.175279    0.480195    11.00000   -1.20000
AFIX   0
C37   1    0.303097    0.273736    0.448339    11.00000    0.06197    0.06226 =
         0.11740    0.00912    0.00445    0.00601
AFIX  43
H37   2    0.244169    0.318136    0.441557    11.00000   -1.20000
AFIX   0
C38   1    0.411935    0.293397    0.435821    11.00000    0.06188    0.05384 =
         0.10121    0.01461   -0.00245    0.00382
AFIX  43
H38   2    0.424303    0.351766    0.420846    11.00000   -1.20000
AFIX   0
C39   1    0.638273    0.212722    0.375170    11.00000    0.08191    0.05954 =
         0.05786   -0.00541    0.00788   -0.01102
C40   1    0.545705    0.220164    0.344431    11.00000    0.10149    0.06265 =
         0.06331    0.00550   -0.00513   -0.01765
AFIX  43
H40   2    0.476741    0.245047    0.353603    11.00000   -1.20000
AFIX   0
C41   1    0.552346    0.191439    0.299880    11.00000    0.15342    0.07484 =
         0.06204    0.00288   -0.00525   -0.03042
AFIX  43
H41   2    0.488565    0.197550    0.280198    11.00000   -1.20000
AFIX   0
C42   1    0.652700    0.154570    0.285633    11.00000    0.18838    0.10055 =
         0.06718   -0.01279    0.01977   -0.01371
AFIX  43
H42   2    0.657638    0.135756    0.256214    11.00000   -1.20000
AFIX   0
C43   1    0.744587    0.145614    0.314488    11.00000    0.16939    0.17388 =
         0.07617   -0.02826    0.03230    0.02497
AFIX  43
H43   2    0.812858    0.119866    0.305057    11.00000   -1.20000
AFIX   0
C44   1    0.737281    0.174716    0.358095    11.00000    0.10725    0.14547 =
         0.07302   -0.02020    0.02008    0.01876
AFIX  43
H44   2    0.802333    0.168525    0.377120    11.00000   -1.20000
AFIX   0
B1    3    0.633791    0.254949    0.426390    11.00000    0.05843    0.05390 =
         0.05555   -0.00035    0.00183   -0.00164

PART 1
O3    5    0.688471    0.803485    0.366372    21.00000    0.08164    0.10005 =
         0.09567   -0.00953    0.00446   -0.00540
C45   1    0.728919    0.758825    0.327710    21.00000    0.09008    0.09583 =
         0.09251   -0.00786    0.00165   -0.00485
AFIX  23
H45A  2    0.702994    0.795709    0.301567    21.00000   -1.20000
H45B  2    0.699811    0.692303    0.324742    21.00000   -1.20000
AFIX   0
C46   1    0.856135    0.757972    0.332304    21.00000    0.08761    0.12381 =
         0.12427   -0.01902    0.00451   -0.00684
AFIX  23
H46A  2    0.888399    0.790322    0.307256    21.00000   -1.20000
H46B  2    0.884896    0.691193    0.334162    21.00000   -1.20000
AFIX   0
C47   1    0.885998    0.812604    0.374314    21.00000    0.08761    0.12381 =
         0.12427   -0.01902    0.00451   -0.00684
AFIX  23
H47A  2    0.927679    0.769981    0.395299    21.00000   -1.20000
H47B  2    0.934426    0.868373    0.368313    21.00000   -1.20000
AFIX   0
C48   1    0.781362    0.845818    0.392634    21.00000    0.09008    0.09583 =
         0.09251   -0.00786    0.00165   -0.00485
AFIX  23
H48A  2    0.778718    0.824898    0.423247    21.00000   -1.20000
H48B  2    0.776823    0.916905    0.391634    21.00000   -1.20000
AFIX   0

SAME 0.02 0.04 O3 > C48
PART 0
PART 2
O3A   5    0.680831    0.807496    0.360502   -21.00000    0.08164    0.10005 =
         0.09567   -0.00953    0.00446   -0.00540
C45A  1    0.743871    0.778455    0.323526   -21.00000    0.09008    0.09583 =
         0.09251   -0.00786    0.00165   -0.00485
AFIX  23
H45C  2    0.733750    0.826003    0.299724   -21.00000   -1.20000
H45D  2    0.717705    0.714913    0.312543   -21.00000   -1.20000
AFIX   0
C46A  1    0.867401    0.773279    0.339739   -21.00000    0.08761    0.12381 =
         0.12427   -0.01902    0.00451   -0.00684
AFIX  23
H46C  2    0.884343    0.715586    0.357763   -21.00000   -1.20000
H46D  2    0.919269    0.776876    0.315815   -21.00000   -1.20000
AFIX   0
C47A  1    0.866773    0.864071    0.366122   -21.00000    0.08761    0.12381 =
         0.12427   -0.01902    0.00451   -0.00684
AFIX  23
H47C  2    0.922204    0.859140    0.391176   -21.00000   -1.20000
H47D  2    0.887616    0.919520    0.348102   -21.00000   -1.20000
AFIX   0
C48A  1    0.754038    0.878215    0.381473   -21.00000    0.09008    0.09583 =
         0.09251   -0.00786    0.00165   -0.00485
AFIX  23
H48C  2    0.755291    0.870241    0.413399   -21.00000   -1.20000
H48D  2    0.726888    0.943862    0.374148   -21.00000   -1.20000
AFIX   0

PART 0
PART 3
O1    5    0.127461    0.760003    0.299115    31.00000    0.07097    0.16157 =
         0.07269   -0.01880   -0.01064    0.00001
O2    5    0.262108    0.724896    0.258725    31.00000    0.07097    0.16157 =
         0.07269   -0.01880   -0.01064    0.00001
N1    4    0.227864    0.749529    0.293800    31.00000    0.07076    0.07134 =
         0.06239    0.00780   -0.01114   -0.00430
PART 0
PART 4
O1A   5    0.205028    0.758604    0.305580   -31.00000    0.07097    0.16157 =
         0.07269   -0.01880   -0.01064    0.00001
O2A   5    0.314132    0.719217    0.255574   -31.00000    0.07097    0.16157 =
         0.07269   -0.01880   -0.01064    0.00001
N1A   4    0.207367    0.732285    0.264275   -31.00000    0.07076    0.07134 =
         0.06239    0.00780   -0.01114   -0.00430
HKLF 4


REM  shelxt in P 1 21/n 1
REM wR2 = 0.1362, GooF = S = 0.877, Restrained GooF = 0.873 for all data
REM R1 = 0.0574 for 4798 Fo > 4sig(Fo) and 0.1203 for all 9686 data
REM 526 parameters refined using 490 restraints

END

WGHT      0.0534      0.0000

REM Highest difference peak  0.348,  deepest hole -0.739,  1-sigma level  0.065
Q1    1   0.2885  0.7743  0.3217  11.00000  0.05    0.35
Q2    1   0.3384  0.6753  0.3472  11.00000  0.05    0.34
Q3    1   0.4002  0.7768  0.3736  11.00000  0.05    0.32
Q4    1   0.2262  0.6746  0.2704  11.00000  0.05    0.31
Q5    1   0.4758  0.7260  0.4602  11.00000  0.05    0.30
;
_shelx_res_checksum   60661

_shelx_hkl_file
;
  16   0  -5   -0.00    5.67
  16   0  -6   -0.00    4.91
 -16   0   7    0.29    5.18
  16   0  -7   -0.00    6.56
 -16   0   8    2.35    7.01
  16   0  -8    0.35    5.56
 -16   0   9   -0.00    7.97
  16   0  -9   -0.00    4.93
 -16   0  10   -0.00    6.29
  16   0 -10   -0.00    5.67
 -16   0  11   -0.00    7.06
  16   0 -11   -0.00    6.20
 -16   0  12   -0.00    6.43
  16   0 -12    0.52    5.07
 -16   0  13    4.55    8.08
  16   0 -13   -0.00    6.84
 -16   0  14    4.89    7.10
 -16   0  15   -0.00    6.46
  16  -1  -1   -0.00    4.43
  16  -1  -2   14.61    8.91
  16  -1  -3    1.64    7.22
  16  -1  -4    5.61    6.45
  16  -1  -4    1.68    6.90
  16  -1  -5    1.75    5.52
  16  -1  -5    0.42    7.34
 -16   1   6   -0.00    7.60
  16  -1  -6    0.92    6.22
  16  -1  -6    0.68    7.37
 -16   1   7    5.58    7.09
  16  -1  -7   -0.00    6.04
  16  -1  -7   -0.00    8.94
 -16   1   8    3.70    6.79
  16  -1  -8   -0.00    6.31
  16  -1  -8   14.64   10.68
 -16   1   9   -0.00    6.73
  16  -1  -9    3.84    7.40
  16  -1  -9    6.25    8.90
 -16   1  10    1.16    8.18
  16  -1 -10    4.96    7.15
  16  -1 -10   11.78    9.07
  16   1 -10    0.00    4.92
 -16   1  11    1.70    7.09
  16  -1 -11    2.05    7.38
  16   1 -11    4.66    6.29
 -16   1  12   -0.00    7.11
  16  -1 -12    8.09    7.28
  16   1 -12    4.26    6.93
 -16  -1  12   -0.00    7.55
 -16   1  13    7.05    7.76
  16  -1 -13    4.09    6.56
 -16  -1  13    2.43    6.43
 -16  -1  14    7.80    8.52
 -16  -1  15   -0.00    6.62
  16  -2  -1    3.39    7.39
  16  -2  -1    4.56    8.49
  16  -2  -2   -0.00    5.94
  16  -2  -2    0.00    9.06
  16  -2  -3    2.24    6.49
  16  -2  -3    1.10    6.91
  16  -2  -4   -0.00    5.84
  16  -2  -4    0.00    8.61
  16  -2  -5   -0.00    4.78
  16  -2  -5    0.00    7.15
  16  -2  -6    5.39    7.57
  16  -2  -6    7.65    9.10
 -16   2   7    8.46    8.46
  16  -2  -7    5.54    7.00
  16  -2  -7   -0.00    8.00
 -16   2   8   -0.00    8.04
  16  -2  -8   -0.00    6.48
  16  -2  -8    0.93    7.76
 -16   2   9    0.00    6.88
  16  -2  -9    0.65    6.94
  16  -2  -9    2.37    7.75
 -16   2  10    0.00    7.51
  16  -2 -10    3.82    7.58
  16  -2 -10    0.00    6.85
 -16   2  11    0.00    6.31
  16  -2 -11    0.00    6.96
  16  -2 -11   -0.00    7.72
 -16   2  12    9.41    8.79
  16  -2 -12    7.34    9.40
  16  -2 -13   -0.00    9.15
  16  -2 -14    0.00    8.14
  16  -2 -15   -0.00    9.68
  16  -3  -1    2.09    5.93
  16  -3  -1   18.71   10.45
  16  -3  -2    0.00    6.72
  16  -3  -2    3.81    8.60
  16  -3  -3   -0.00    6.31
  16  -3  -3   -0.00    8.31
  16  -3  -4    7.29    7.63
  16  -3  -4    2.28    6.38
  16  -3  -5   -0.00    5.55
  16  -3  -6    4.23    6.89
  16  -3  -6    1.65    7.65
  16  -3  -7    6.28    7.72
  16  -3  -7    6.43    8.39
 -16   3   8   -0.00    7.31
  16  -3  -8    7.84    7.76
  16  -3  -8    0.00    8.69
 -16   3   9    6.35    8.85
  16  -3  -9   -0.00    7.68
  16  -3 -10   -0.00    8.79
  16  -3 -11   -0.00    9.42
  16  -3 -12    2.92    8.40
  16  -3 -13   -0.00    7.20
  16  -3 -14    6.84    9.18
  16  -3 -15    5.01    9.03
  16  -4  -1   -0.00    6.45
  16  -4  -1   -0.00    7.74
  16  -4  -2   -0.00    6.70
  16  -4  -2   -0.00    8.64
  16  -4  -3   -0.00    6.41
  16  -4  -3    0.55    7.66
  16  -4  -4    0.49    7.65
  16  -4  -5   -0.00    7.75
  16  -4  -6    7.09    9.08
  16  -4  -8    0.94    8.24
  16  -4  -9   -0.00    7.57
  16  -4 -10    9.89    8.49
  16  -4 -11    2.78    9.02
  16  -5  -3    2.62    9.27
  16  -5  -4    6.28    9.74
  16  -5  -5    1.63    6.39
  16  -5  -6    7.51    9.24
  16  -5  -7    2.42    9.70
  15   0  -1    0.58    4.70
  15   0  -1   -0.00    6.69
  15   0  -2    0.00    5.26
  15   0  -2    1.42    7.25
  15   0  -3   13.41    8.06
  15   0  -3    9.27    9.37
 -15   0   4    2.87    6.09
  15   0  -4    0.12    5.24
  15   0  -4   -0.00    8.06
 -15   0   5    0.00    6.97
  15   0  -5    5.27    6.29
  15   0  -5   -0.00    6.27
 -15   0   6   -0.00    7.53
  15   0  -6   -0.00    5.87
  15   0  -6    0.00    8.76
 -15   0   7   -0.00    7.59
  15   0  -7   -0.00    5.59
  15   0  -7    0.50    6.90
 -15   0   8    8.61    7.85
  15   0  -8   -0.00    4.57
  15   0  -8    0.40    9.33
  15   0  -9   24.06   10.33
  15   0  -9   20.36   10.86
 -15   0  10    6.42    7.77
  15   0 -10    0.00    6.28
  15   0 -10   -0.00    7.05
 -15   0  11    0.00    6.48
  15   0 -11    2.83    6.60
  15   0 -11    6.75    9.10
 -15   0  12    0.00    6.29
  15   0 -12   -0.00    7.09
 -15   0  13    7.80    8.22
  15   0 -13    8.77    8.68
 -15   0  14    6.00    7.47
  15   0 -14   -0.00    7.70
  15   0 -15   15.05   10.49
 -15   0  16   -0.00    5.41
  15   0 -16   -0.00    9.38
 -15   0  17    0.90    7.67
  15   0 -17   -0.00    7.97
 -15   0  18   -0.00    7.29
  15   0 -18    2.58    7.71
 -15   0  19    6.44    8.17
  15   0 -19   13.96    9.77
  15   0 -20   -0.00    8.76
  15   0 -22    2.91    8.07
  15  -1  -1   14.49    8.40
  15   1  -1    0.00    8.72
  15  -1  -2    7.36    8.41
  15   1  -2   -0.00    7.53
  15  -1  -3    6.13    6.31
  15  -1  -3    0.00    6.90
  15   1  -3    0.00    6.85
  15  -1  -4   -0.00    4.05
  15  -1  -4    4.00    7.48
  15   1  -4   -0.00    6.03
 -15   1   5   -0.00    8.05
  15  -1  -5   19.98    8.43
  15  -1  -5    7.18    8.07
  15   1  -5   11.14    7.34
  15   1  -5    0.00    9.52
 -15   1   6    2.94    7.07
  15  -1  -6    4.60    5.89
  15  -1  -6    0.00    7.50
  15   1  -6   -0.00    6.03
  15   1  -6   -0.00    7.35
 -15  -1   6    6.99    7.78
 -15   1   7    2.65    6.67
  15   1  -7   10.26    7.19
  15   1  -7    0.04    7.81
 -15  -1   7    0.00    6.91
 -15   1   8    7.18    8.48
  15  -1  -8    5.08    6.50
  15  -1  -8    4.04    7.35
  15   1  -8    7.31    7.14
  15   1  -8    8.58    8.51
 -15   1   9    2.45    6.99
  15  -1  -9   -0.00    6.24
  15  -1  -9    4.32    8.09
  15   1  -9    4.37    6.25
  15   1  -9   -0.00    8.40
 -15  -1   9    1.65    8.56
 -15   1  10   -0.00    7.19
  15  -1 -10   -0.00    6.24
  15  -1 -10   -0.00    7.11
  15   1 -10   -0.00    6.12
 -15  -1  10    0.00    6.02
 -15   1  11    0.69    7.30
  15  -1 -11    0.55    6.44
  15  -1 -11    2.55    8.60
  15   1 -11    3.63    8.32
 -15  -1  11    5.34    7.38
 -15   1  12   -0.00    7.48
  15  -1 -12    1.76    6.36
  15  -1 -12    8.72    8.57
  15   1 -12   -0.00    7.61
 -15  -1  12   -0.00    6.29
 -15   1  13    4.52    7.87
  15  -1 -13   -0.00    8.50
  15   1 -13    0.00    8.94
 -15  -1  13    3.72    8.09
 -15   1  14   -0.00    6.56
  15   1 -14    1.73    8.72
 -15   1  15    0.50    7.09
  15  -1 -15   -0.00    6.96
  15   1 -15    1.83    6.72
 -15  -1  15    0.00    7.70
  15  -1 -16    9.23    9.09
  15   1 -16    2.74    6.85
 -15  -1  16   -0.00    7.38
 -15   1  17    7.71    7.72
  15  -1 -17   -0.00    6.97
  15   1 -17    7.02    8.70
 -15  -1  17    3.76    6.81
 -15   1  18    6.93    8.22
  15  -1 -18   -0.00    7.62
 -15  -1  18    0.00    8.16
  15  -1 -19   -0.00    7.37
  15   1 -19    0.00    7.50
 -15  -1  19    0.22    7.45
  15  -1 -20   14.06    9.87
  15   1 -20    8.72    9.23
 -15  -1  20    0.76    6.86
  15  -1 -21    2.79    8.59
  15  -2  -1   -0.00    5.60
  15  -2  -1    6.94    8.08
  15   2  -1    3.80    7.80
  15  -2  -2   -0.00    5.41
  15  -2  -2    0.00    7.35
  15   2  -2    4.52    7.29
  15  -2  -3    3.86    6.73
  15  -2  -3    1.47    7.45
  15   2  -3    3.57    7.97
  15  -2  -4    2.40    6.83
  15  -2  -4    9.54    8.77
  15   2  -4    6.36    7.31
  15  -2  -5    4.64    6.10
  15  -2  -5    0.00    7.48
  15   2  -5   15.95    9.58
 -15   2   6    3.77    7.79
  15  -2  -6    1.95    6.55
  15  -2  -6    0.92    7.57
  15   2  -6    3.11    6.88
 -15   2   7    1.22    7.84
  15  -2  -7    0.00    7.01
  15  -2  -7    5.45    8.01
  15   2  -7    0.38    6.68
 -15   2   8    0.00    7.00
  15  -2  -8    4.08    5.74
  15  -2  -8   -0.00    8.03
 -15   2   9    0.00    7.03
  15  -2  -9   -0.00    6.76
  15  -2  -9    4.92    8.76
  15   2  -9    1.15    7.24
 -15   2  10   -0.00    6.71
  15  -2 -10    4.85    7.16
  15  -2 -10    4.88    8.68
  15   2 -10    0.00    7.89
 -15   2  11    0.00    6.41
  15  -2 -11   -0.00    4.55
  15  -2 -11    6.45    7.65
  15   2 -11   -0.00    8.03
 -15  -2  11    4.84    6.81
 -15   2  12   -0.00    6.15
  15  -2 -12    0.78    6.18
  15  -2 -12    8.91    9.46
  15   2 -12    8.61    8.18
 -15  -2  12   -0.00    7.12
 -15   2  13   -0.00    6.85
  15  -2 -13    6.72    7.02
  15  -2 -13    3.70    8.85
  15   2 -13    0.00    7.89
 -15   2  14   13.69    9.26
  15  -2 -14    8.12    9.23
  15   2 -14    9.46    8.98
 -15  -2  14    7.53    8.20
 -15   2  15    5.58    7.58
  15  -2 -15   11.06    9.51
  15   2 -15   19.98    9.65
 -15  -2  15    7.20    7.39
 -15   2  16   -0.00    6.29
  15   2 -16   -0.00    6.42
 -15  -2  16    7.63    8.08
 -15   2  17    1.29    7.32
  15  -2 -17    7.86    9.77
  15   2 -17   -0.00    7.78
 -15  -2  17    1.05    7.78
  15  -2 -18   -0.00    6.87
 -15  -2  18    1.69    6.75
  15  -2 -19   -0.00    8.12
 -15  -2  19    5.85    7.82
  15  -3  -1    4.42    6.81
  15  -3  -1    3.30    7.67
  15   3  -1    1.16    7.92
  15  -3  -2   -0.00    5.30
  15  -3  -2   -0.00    7.89
  15   3  -2   -0.00    6.56
  15  -3  -3   -0.00    6.14
  15  -3  -3   -0.00    6.97
  15   3  -3    4.43    7.17
  15  -3  -4    0.00    5.80
  15   3  -4   -0.00    7.03
  15  -3  -5    2.00    6.47
  15  -3  -5   -0.00    7.73
  15   3  -5   -0.00    7.89
  15  -3  -6    0.00    6.35
  15  -3  -6    1.26    7.13
  15   3  -6    6.05    8.56
 -15   3   7    0.00    5.85
  15  -3  -7    1.69    5.85
  15  -3  -7   11.10    9.20
  15   3  -7    0.00    5.33
 -15   3   8    3.32    6.67
  15  -3  -8    9.53    8.03
  15  -3  -8    7.45    8.85
  15   3  -8   -0.00    5.42
 -15   3   9    6.22    8.10
  15  -3  -9    1.43    6.31
  15  -3  -9    0.00    7.43
  15   3  -9    0.00    6.14
 -15   3  10    2.96    7.47
  15  -3 -10   -0.00    7.48
  15  -3 -10   -0.00    8.63
  15   3 -10    3.84    6.28
 -15   3  11   17.56    9.68
  15  -3 -11   24.44   10.44
  15  -3 -11    9.75   10.84
  15   3 -11    9.38    9.76
  15  -3 -12    5.17    6.96
  15  -3 -12    5.89    9.82
  15   3 -12   -0.00    7.13
 -15   3  13   -0.00    6.83
  15  -3 -13    3.75    7.08
  15  -3 -13    1.84    9.37
 -15   3  14   -0.00    7.44
  15  -3 -14   -0.00    6.47
  15  -3 -14    1.11    9.74
  15   3 -14   -0.00    7.58
 -15   3  15    2.55    7.61
  15  -3 -15    2.22    6.62
  15  -3 -15    0.00    8.57
  15  -3 -16    1.44    8.46
 -15  -3  17   -0.00    7.94
 -15  -3  18   -0.00    7.96
 -15  -3  19   -0.00    6.12
 -15  -3  20    2.92    6.76
 -15  -3  21    0.00    7.58
  15  -4  -1    0.85    5.27
  15  -4  -1    4.30    8.77
  15   4  -1   -0.00    6.38
  15  -4  -2    0.00    6.27
  15  -4  -2    0.93    8.29
  15   4  -2   -0.00    7.48
  15  -4  -3    0.92    6.57
  15  -4  -3    5.56    7.72
  15   4  -3   -0.00    6.61
  15  -4  -4   -0.00    8.04
  15   4  -4   -0.00    6.94
  15  -4  -5   28.80   10.52
  15  -4  -5    5.26    8.62
  15   4  -5    8.55    7.57
  15  -4  -6    1.57    5.36
  15  -4  -6    5.51    8.63
  15   4  -6    2.19    6.06
 -15   4   7    0.27    6.46
  15  -4  -7    0.18    6.40
  15  -4  -7   10.30    9.17
  15   4  -7    1.31    5.65
 -15   4   8    9.73    8.43
  15  -4  -8   -0.00    6.15
  15  -4  -8    0.53    7.48
  15   4  -8    1.54    5.66
 -15   4   9    4.44    7.40
  15  -4  -9    4.97    7.18
  15  -4  -9   11.30    9.77
  15   4  -9    0.16    5.54
 -15   4  10    0.00    8.77
  15  -4 -10    1.28    8.63
  15   4 -10   -0.00    6.43
 -15   4  11   -0.00    7.11
  15  -4 -11   -0.00    5.60
  15  -4 -11   -0.00    9.26
 -15   4  12   -0.00    7.94
  15  -4 -12   -0.00    6.44
  15  -4 -12    3.32    7.91
  15  -4 -13    2.34    7.09
  15  -4 -13   -0.00    8.20
  15  -5  -1    0.55    6.93
  15  -5  -2    4.69    6.54
  15  -5  -2   -0.00    8.36
  15  -5  -3    1.71    6.96
  15  -5  -3   -0.00    7.40
  15  -5  -4    7.12    7.10
  15  -5  -4    1.20    7.99
  15  -5  -5    2.44    8.17
  15  -5  -6    7.25    7.19
  15  -5  -6   -0.00    8.48
  15  -5  -7   14.70    7.95
  15  -5  -7    8.91    8.97
  15  -5  -8   -0.00    6.08
  15  -5  -8    2.12    7.08
 -15   5   9   -0.00    8.75
  15  -5  -9   -0.00    6.02
  15  -5  -9    6.71    8.54
 -15   5  10   -0.00    7.63
  15  -5 -10    4.66    6.21
 -15   5  11    3.63    7.48
  15  -6  -1    0.00    5.68
  15  -6  -2    2.13    4.89
  15  -6  -3    6.31    7.96
  15  -6  -3    8.85   10.23
  15  -6  -4    7.61    6.55
  15  -6  -4    8.58    9.61
  15  -6  -5   -0.00    5.59
  14   0  -1   -0.00    4.30
  14   0  -1    0.00    7.26
  14   0  -2   19.73    9.09
  14   0  -2    8.22    9.03
 -14   0   3    0.60    6.05
  14   0  -3   -0.00    5.75
  14   0  -3    3.46    7.64
 -14   0   4    5.03    6.88
  14   0  -4   19.52    9.14
 -14   0   5   -0.00    5.17
  14   0  -5   -0.00    7.47
 -14   0   6    9.29    7.44
  14   0  -6   13.41    7.57
  14   0  -6    0.00    7.48
  14   0  -7    6.42    6.77
  14   0  -7    0.00    7.50
 -14   0   8    0.00    6.57
  14   0  -8    1.35    5.54
  14   0  -8   13.20    8.57
 -14   0   9    4.73    6.99
  14   0  -9   -0.00    6.31
  14   0  -9   -0.00    6.73
 -14   0  10    0.00    6.57
  14   0 -10   -0.00    7.98
 -14   0  11    2.68    5.61
  14   0 -11    7.16    7.61
 -14   0  12   11.64    8.23
  14   0 -12   -0.00    7.67
 -14   0  13   -0.00    6.48
  14   0 -13   -0.00    6.49
 -14   0  14   17.56    9.53
  14   0 -14    0.00    7.62
 -14   0  15   -0.00    6.83
  14   0 -15    7.72    7.68
 -14   0  16    0.00    6.48
  14   0 -16   -0.00    7.43
 -14   0  17   -0.00    7.36
  14   0 -17    6.99    8.53
 -14   0  18   10.11    9.43
  14   0 -18    0.00    6.87
 -14   0  19   -0.00    7.57
  14   0 -19   -0.00    5.80
 -14   0  20    0.42    7.07
  14   0 -20    0.00    8.60
 -14   0  21    8.55    8.75
  14   0 -21   -0.00    8.14
 -14   0  22   -0.00    7.17
  14   0 -22   -0.00    7.34
  14   0 -23    1.25    8.16
  14   0 -24   11.72   10.01
  14  -1  -1   -0.00    6.86
  14   1  -1    2.50    4.69
  14   1  -1    0.72    7.00
  14  -1  -2   -0.00    5.22
  14  -1  -2   -0.00    7.05
  14   1  -2    1.75    5.38
  14   1  -2    8.46    7.88
  14  -1  -3   -0.00    5.74
  14  -1  -3    9.16    8.29
  14   1  -3    9.45    7.17
  14   1  -3    0.04    7.53
 -14  -1   3    4.34    6.51
 -14   1   4    3.00    7.33
  14  -1  -4    3.00    5.81
  14  -1  -4    7.04    8.35
  14   1  -4    2.97    5.58
  14   1  -4    4.75    7.49
 -14  -1   4    3.49    6.15
 -14   1   5    2.10    6.47
  14  -1  -5   -0.00    5.09
  14  -1  -5    0.01    7.33
  14   1  -5    1.43    5.58
  14   1  -5    6.90    7.92
 -14  -1   5    6.14    6.72
 -14   1   6   23.25    9.88
  14  -1  -6   31.86   10.42
  14  -1  -6   11.62    8.53
  14   1  -6    8.08    6.97
  14   1  -6   16.32    9.36
 -14  -1   6    7.39    8.10
 -14   1   7    0.61    6.50
  14  -1  -7    1.47    5.60
  14  -1  -7   -0.00    7.35
  14   1  -7    5.94    6.57
  14   1  -7    1.06    6.62
 -14  -1   7   -0.00    6.29
  14  -1  -8   -0.00    7.00
  14  -1  -8    1.14    7.79
  14   1  -8    2.04    5.79
 -14  -1   8    4.17    6.88
 -14   1   9   -0.00    6.47
  14  -1  -9    4.27    6.03
  14  -1  -9    2.67    7.50
  14   1  -9    0.00    6.83
 -14  -1   9    1.05    5.84
 -14   1  10    7.54    7.56
  14  -1 -10    2.51    7.13
  14  -1 -10    2.93    8.02
  14   1 -10   11.04    8.03
 -14  -1  10    4.52    6.51
 -14   1  11    1.71    6.15
  14  -1 -11    0.00    6.68
  14   1 -11   10.76    7.81
 -14  -1  11    4.68    6.44
 -14   1  12    0.00    6.32
  14  -1 -12    1.63    6.73
  14   1 -12   -0.00    7.81
 -14  -1  12    7.51    7.74
 -14   1  13    4.25    6.86
  14  -1 -13    4.48    7.39
  14   1 -13    2.15    6.66
 -14  -1  13   -0.00    6.22
  14  -1 -14    6.59    8.68
  14   1 -14    3.05    8.10
 -14  -1  14    7.36    8.42
 -14   1  15    1.04    7.40
  14  -1 -15   -0.00    6.67
 -14  -1  15    3.37    7.46
 -14   1  16    2.69    7.29
  14  -1 -16    0.00    8.65
  14   1 -16   10.94    9.00
 -14  -1  16    1.89    7.42
 -14   1  17   -0.00    7.00
  14  -1 -17    1.61   10.01
  14   1 -17   -0.00    7.13
 -14  -1  17   -0.00    7.01
 -14   1  18    2.42    8.20
  14  -1 -18    0.00    8.10
  14   1 -18    0.50    6.03
 -14   1  19    0.09    7.04
  14  -1 -19   -0.00    8.67
  14   1 -19    1.29    7.04
 -14  -1  19   -0.00    6.66
 -14   1  20    0.37    8.00
  14  -1 -20    1.37    8.59
  14   1 -20    6.37    8.52
 -14  -1  20    5.65    7.62
 -14   1  21   -0.00    6.50
  14  -1 -21    7.58    8.24
  14   1 -21   -0.00    8.77
 -14  -1  21    0.98    6.82
 -14   1  22   -0.00    6.52
  14  -1 -22   -0.00    5.96
  14   1 -22    0.57    8.86
 -14  -1  22    5.70    7.48
  14   1 -23   -0.00    9.82
 -14  -1  23    0.00    5.70
  14   1 -24    0.00    7.15
  14   1 -25    8.23   10.41
  14  -2  -1    1.10    5.45
  14  -2  -1    4.09    8.50
  14   2  -1    9.10    7.52
  14  -2  -2   16.20    7.71
  14  -2  -2    1.47    7.95
  14   2  -2    7.18    8.09
  14  -2  -3    2.13    5.56
  14  -2  -3    0.00    5.80
  14   2  -3    0.00    6.74
  14  -2  -4    5.47    6.06
  14  -2  -4    3.09    8.56
  14   2  -4    1.42    5.90
  14   2  -4    7.43    7.62
 -14   2   5    8.30    7.26
  14  -2  -5   -0.00    6.24
  14  -2  -5   -0.00    6.87
  14   2  -5    4.17    5.33
  14   2  -5   -0.00    6.82
 -14  -2   5   -0.00    6.52
 -14   2   6    5.44    7.51
  14  -2  -6    6.01    6.76
  14  -2  -6    9.05    9.53
  14   2  -6    5.56    6.91
 -14   2   7   -0.00    6.72
  14  -2  -7    6.74    6.80
  14   2  -7   -0.00    6.06
  14   2  -7    3.40    5.83
 -14  -2   7    4.55    6.19
 -14   2   8   -0.00    7.57
  14  -2  -8    1.47    6.68
  14  -2  -8    1.66    8.02
  14   2  -8    1.23    4.94
  14   2  -8   14.94    8.13
 -14  -2   8   16.77    8.60
  14  -2  -9    8.63    6.90
  14  -2  -9    1.63    7.22
  14   2  -9    2.09    5.89
 -14  -2   9   -0.00    5.88
 -14   2  10   -0.00    6.04
  14  -2 -10   -0.00    5.39
  14  -2 -10   -0.00    7.89
  14   2 -10    1.86    6.40
 -14  -2  10    2.18    6.01
 -14   2  11    8.68    8.46
  14  -2 -11    0.47    5.25
  14  -2 -11    1.36    7.40
  14   2 -11   -0.00    6.20
 -14  -2  11   -0.00    5.94
 -14   2  12    0.00    7.24
  14  -2 -12    6.36    8.45
  14   2 -12   12.87    9.26
 -14  -2  12    9.85    7.62
 -14   2  13   -0.00    7.39
  14  -2 -13    2.89    8.40
  14   2 -13    2.15    6.54
 -14  -2  13    8.24    6.98
 -14   2  14    5.55    7.56
  14   2 -14    0.88    6.50
 -14  -2  14   14.57    8.67
  14  -2 -15    0.95    6.51
  14   2 -15    0.00    7.12
 -14  -2  15   -0.00    6.74
 -14   2  16   -0.00    6.52
  14  -2 -16    4.15    7.63
  14   2 -16    3.34    7.33
 -14  -2  16    3.27    7.73
 -14   2  17    2.65    6.38
  14  -2 -17   -0.00    7.49
  14   2 -17    2.24    8.15
 -14  -2  17   -0.00    6.14
 -14   2  18    3.38    7.98
  14  -2 -18    3.61    7.85
  14   2 -18    3.07    8.44
 -14  -2  18    3.45    6.92
 -14   2  19    0.64    6.71
  14  -2 -19   -0.00    8.23
  14   2 -19   -0.00    7.80
 -14  -2  19   10.27    7.89
 -14   2  20    0.00    6.44
  14  -2 -20   -0.00    7.49
  14   2 -20    0.00    8.07
 -14  -2  20    0.00    7.36
 -14   2  21    0.00    7.43
  14   2 -21    4.00    8.72
 -14  -2  21   -0.00    6.97
 -14  -2  22    6.75    7.24
  14   2 -23    1.28    6.28
 -14  -2  23   -0.00    6.62
  14   2 -24    0.53    7.26
  14   2 -25    0.98    7.20
  14  -3  -1   -0.00    7.59
  14  -3  -1    0.37    8.51
  14   3  -1   -0.00    7.22
  14  -3  -2    2.22    5.88
  14  -3  -2    1.52    7.88
  14   3  -2    4.24    7.62
  14  -3  -3    4.52    6.68
  14   3  -3    5.02    6.72
  14  -3  -4    1.90    5.62
  14  -3  -4    0.16    8.10
  14   3  -4   -0.00    6.86
 -14   3   5    5.30    8.10
  14  -3  -5   -0.00    5.64
  14  -3  -5   -0.00    7.79
  14   3  -5   12.22    6.63
 -14   3   6   20.84    9.83
  14  -3  -6   15.99    9.18
  14  -3  -6    7.51    8.98
  14   3  -6   17.79    8.37
 -14   3   7   -0.00    7.78
  14  -3  -7    7.27    6.93
  14  -3  -7    3.92    7.57
  14   3  -7    1.55    4.94
 -14   3   8   -0.00    7.88
  14  -3  -8    0.00    6.86
  14  -3  -8    0.00    7.57
  14   3  -8    1.26    6.24
 -14   3   9   10.69    8.96
  14  -3  -9    1.18    6.16
  14   3  -9    4.61    6.59
  14  -3 -10    3.24    6.07
  14  -3 -10    4.63    8.66
  14   3 -10    4.86    7.06
 -14   3  11   11.31    8.67
  14  -3 -11    3.59    6.36
  14  -3 -11    8.62    9.82
  14   3 -11   13.81    8.17
 -14  -3  11    5.95    7.74
 -14   3  12   -0.00    8.25
  14  -3 -12   -0.00    6.48
  14  -3 -12    5.12    9.69
  14   3 -12    0.97    6.96
 -14  -3  12    1.78    7.27
 -14   3  13    2.61    7.38
  14  -3 -13   -0.00    5.43
  14  -3 -13   -0.00    7.20
  14   3 -13   -0.00    7.03
 -14  -3  13    0.00    6.07
 -14   3  14    7.48    8.39
  14  -3 -14    8.70    8.38
  14   3 -14    3.14    6.98
 -14  -3  14    0.18    6.81
 -14   3  15   11.29    8.88
  14  -3 -15    0.00    8.11
  14   3 -15    0.00    7.94
 -14  -3  15    1.44    7.13
 -14   3  16   24.94   10.56
  14  -3 -16    6.17    8.91
  14   3 -16   -0.00    7.44
 -14  -3  16    7.36    7.31
 -14   3  17    0.00    5.75
  14  -3 -17   -0.00    8.46
  14   3 -17   -0.00    7.71
 -14  -3  17    5.45    7.77
 -14   3  18    3.73    7.64
  14   3 -18    1.07    8.77
 -14  -3  18   -0.00    6.54
 -14   3  19    6.85    8.58
  14   3 -19    4.67    8.75
 -14  -3  19   -0.00    6.58
 -14   3  20   18.01    9.83
  14   3 -20    5.71    6.65
 -14  -3  20   10.51    8.02
  14   3 -21    0.00    7.84
 -14  -3  21    0.65    5.82
  14   3 -22    4.46    7.16
 -14  -3  22    0.00    6.83
  14   3 -23   -0.00    7.29
 -14  -3  23   -0.00    6.05
  14  -4  -1    5.94    6.56
  14  -4  -1   -0.00    6.84
  14   4  -1   -0.00    6.60
  14  -4  -2    5.63    6.64
  14  -4  -2    0.00    7.75
  14   4  -2    5.27    7.88
  14  -4  -3    2.04    8.06
  14   4  -3   -0.00    7.14
  14  -4  -4    6.80    6.90
  14  -4  -4    8.37    9.18
  14   4  -4    0.54    5.24
  14  -4  -5   -0.00    5.36
  14  -4  -5    3.03    7.35
  14   4  -5   -0.00    5.01
 -14   4   6   -0.00    6.68
  14  -4  -6    0.00    5.53
  14  -4  -6   -0.00    8.43
  14   4  -6    1.08    5.00
 -14   4   7    0.00    5.98
  14  -4  -7    1.23    5.50
  14  -4  -7    7.51    8.04
  14   4  -7    0.85    5.47
 -14   4   8    4.16    7.62
  14  -4  -8    0.94    5.73
  14  -4  -8    3.21    7.83
  14   4  -8    0.00    5.66
 -14   4   9    4.96    7.37
  14  -4  -9   -0.00    6.91
  14  -4  -9   17.05    9.64
  14   4  -9    2.30    6.33
 -14   4  10   21.29   10.32
  14  -4 -10    9.15    7.84
  14  -4 -10   11.73   10.38
  14   4 -10   12.26    8.36
 -14   4  11   -0.00    7.26
  14  -4 -11   -0.00    5.90
  14   4 -11    1.87    6.19
 -14   4  12    6.89    7.91
  14  -4 -12   -0.00    6.45
  14  -4 -12    4.11    9.74
  14   4 -12    1.71    6.49
 -14   4  13   15.78    9.37
  14  -4 -13   -0.00    6.54
  14  -4 -13    1.92    7.76
  14   4 -13    0.00    7.49
 -14   4  14   10.74    8.57
  14  -4 -14    3.38    8.45
  14  -4 -14   15.30   10.42
  14   4 -14   14.50    8.68
 -14   4  15    0.48    6.84
  14  -4 -15    8.76    8.81
  14   4 -15    1.41    6.65
 -14   4  16    1.57    6.09
 -14   4  17    9.38    8.77
  14   4 -17    3.76    6.66
 -14  -4  17    0.00    7.34
 -14   4  18    1.93    8.14
  14   4 -18    5.02    6.36
 -14  -4  18    2.75    6.86
  14   4 -19    0.00    6.74
 -14  -4  19   -0.00    5.50
  14   4 -20    0.00    6.62
 -14  -4  20   -0.00    6.51
 -14  -4  21   -0.00    7.22
 -14  -4  23   -0.00    6.38
 -14  -4  24   -0.00    6.10
  14  -5  -1   12.40    8.12
  14  -5  -1    1.17    8.22
  14   5  -1    6.99    6.87
  14  -5  -2    0.00    7.28
  14  -5  -2    6.16    8.37
  14   5  -2    1.51    5.65
  14  -5  -3   -0.00    6.49
  14  -5  -3    1.30    8.06
  14   5  -3   -0.00    5.42
  14  -5  -4    0.00    5.33
  14  -5  -4    1.52    7.31
  14   5  -4    1.66    5.23
  14  -5  -5    2.66    6.68
  14  -5  -5   10.39   10.30
  14   5  -5    9.44    6.25
  14  -5  -6    8.46    7.65
  14   5  -6   -0.00    5.96
 -14   5   7    2.97    7.24
  14  -5  -7    3.26    7.27
  14  -5  -7    5.62    8.16
 -14   5   8    2.65    7.62
  14  -5  -8    2.39    7.14
  14  -5  -8    4.37    8.01
  14   5  -8    3.18    5.88
 -14   5   9   -0.00    7.36
  14  -5  -9    0.00    6.43
  14  -5  -9    4.02    9.35
  14   5  -9   12.24    7.27
 -14   5  10   13.20    8.92
  14  -5 -10   -0.00    7.95
  14  -5 -10   13.12    9.17
  14   5 -10    2.32    6.83
 -14   5  11    5.16    8.03
  14  -5 -11    8.72    7.29
  14  -5 -11    4.74    9.63
  14   5 -11   -0.00    7.09
 -14   5  12   -0.00    7.65
  14  -5 -12    2.84    6.92
  14   5 -12    3.41    6.83
 -14   5  13    3.77    6.06
  14  -5 -13   13.99    8.02
  14   5 -13    3.73    8.18
 -14   5  14    0.43    7.47
  14  -5 -14    3.36    6.93
  14   5 -14    4.12    7.49
 -14   5  15    0.00    8.09
  14  -5 -15    9.50    6.76
  14   5 -15   -0.00    7.73
 -14   5  16    6.57    8.70
  14  -5 -16    7.98    7.74
  14   5 -16   13.28    8.80
 -14   5  17    3.39    7.63
  14   5 -17    7.71    8.13
 -14  -5  24    0.00    6.48
  14  -6  -1    0.00    6.28
  14   6  -1    0.00    6.03
  14  -6  -2    0.00    6.07
  14   6  -2    5.87    5.89
  14  -6  -3    7.08    7.44
  14  -6  -3    0.00    9.43
  14   6  -3    8.26    6.24
  14  -6  -4    5.12    6.79
  14  -6  -4    1.16    7.95
  14   6  -4    7.26    5.98
  14  -6  -5    4.14    6.00
  14  -6  -5    0.00    8.48
  14   6  -5    1.26    5.95
  14  -6  -6    3.67    6.14
  14  -6  -6    9.14    9.41
  14  -6  -7   11.32    7.77
  14  -6  -7    5.93    8.89
  14   6  -7    3.21    6.31
 -14   6   8   -0.00    7.64
  14  -6  -8   -0.00    6.72
  14   6  -8    0.00    6.52
 -14   6   9    7.36    7.42
  14  -6  -9    0.52    6.60
  14   6  -9    6.53    6.56
 -14   6  10    7.56    9.12
  14  -6 -10   -0.00    5.97
  14   6 -10    0.00    5.30
 -14   6  11    2.31    7.87
  14   6 -11   -0.00    6.94
 -14   6  12   -0.00    6.64
  14  -6 -12    5.94    7.74
  14   6 -12    1.15    6.33
 -14   6  13    0.85    7.12
  14  -6 -13    1.43    6.14
  14   6 -13    2.69    6.67
  14  -6 -14    8.92    7.09
  14   6 -14    9.15    7.98
  14  -7  -1   -0.00    6.11
  14   7  -1    2.06    5.29
  14  -7  -2   -0.00    7.06
  14   7  -2   -0.00    4.67
  14  -7  -3    4.61    6.41
  14   7  -3   -0.00    5.04
  14  -7  -4    0.00    6.51
  14   7  -4   -0.00    5.09
  14  -7  -5   -0.00    7.62
  14   7  -5    8.88    6.89
  14   7  -6   -0.00    5.49
  14  -7  -7    4.14    5.96
  14   7  -7   -0.00    5.74
  14  -7  -8    1.60    5.52
  14   7  -8    1.60    5.95
  14  -7  -9    5.06    6.01
  14   7  -9    0.00    6.63
 -14   7  10    2.98    7.76
  14  -7 -10   -0.00    5.02
 -14   7  11   -0.00    8.24
  14  -7 -11   12.41    8.03
 -14   7  12   -0.00    7.73
  14   8  -1   12.18    5.98
  14  -8  -2   -0.00    7.61
  14   8  -2    5.02    5.64
  14  -8  -3    0.12    7.79
  14   8  -3    2.76    5.15
  14  -8  -4    6.73    7.22
  14   8  -4    1.92    5.50
  14  -8  -5   -0.00    5.67
  14   8  -5   -0.00    5.44
  14  -8  -6   -0.00    6.14
  13   0  -1   34.93   10.67
  13   0  -1   53.56   13.24
 -13   0   2   -0.00    6.45
  13   0  -2    1.49    5.08
  13   0  -2    1.00    6.42
 -13   0   3    0.96    6.98
  13   0  -3   10.89    7.09
  13   0  -3    3.27    7.44
 -13   0   4   -0.00    5.48
  13   0  -4   -0.00    5.81
  13   0  -4    0.00    5.98
 -13   0   5   -0.00    6.89
  13   0  -5   18.99    8.15
  13   0  -5    6.25    7.37
 -13   0   6    3.57    6.86
  13   0  -6   -0.00    5.66
  13   0  -6    5.31    7.08
 -13   0   7    6.16    7.63
  13   0  -7    9.77    7.62
  13   0  -7   14.19    8.37
 -13   0   8   -0.00    6.10
  13   0  -8    1.48    6.00
  13   0  -8   -0.00    5.77
 -13   0   9    0.17    6.02
  13   0  -9    6.72    7.27
 -13   0  10   -0.00    6.90
  13   0 -10    1.04    6.57
 -13   0  11   16.16    9.29
 -13   0  12   -0.00    5.45
  13   0 -12    0.00    7.15
 -13   0  13   14.58    7.83
  13   0 -13   33.20   11.73
 -13   0  14    0.32    8.01
  13   0 -14   -0.00    7.21
 -13   0  15    2.10    6.76
  13   0 -15    0.00    6.43
 -13   0  16   -0.00    6.00
  13   0 -16    3.47    8.03
 -13   0  17   15.04    8.56
  13   0 -17   -0.00    7.42
 -13   0  18   -0.00    7.07
  13   0 -18    8.02    7.50
 -13   0  19    0.00    6.77
  13   0 -19   -0.00    6.65
 -13   0  20    3.89    6.52
  13   0 -20   -0.00    6.20
 -13   0  21    2.85    6.30
  13   0 -21    6.27    9.31
 -13   0  22   -0.00    6.56
  13   0 -22    0.02    7.62
 -13   0  23    0.00    7.54
  13   0 -23    1.82    8.63
 -13   0  24    2.81    7.60
  13   0 -24    0.97    8.56
 -13   0  25    0.38    6.95
  13  -1  -1    1.33    5.26
  13  -1  -1   10.91    8.09
  13   1  -1    8.23    6.06
  13   1  -1    7.54    8.66
  13  -1  -2    6.59    6.26
  13  -1  -2    6.02    7.61
  13   1  -2   11.16    6.37
  13   1  -2    3.15    6.81
 -13  -1   2    0.00    5.52
 -13   1   3    3.83    7.07
  13  -1  -3   15.38    7.50
  13  -1  -3   -0.00    7.07
  13   1  -3    5.41    7.26
 -13  -1   3    0.00    5.62
 -13   1   4    4.00    7.28
  13  -1  -4   -0.00    6.46
  13   1  -4   -0.00    5.27
  13   1  -4    3.70    5.96
 -13  -1   4    3.65    5.95
 -13   1   5   51.33   13.33
  13  -1  -5   53.80   12.46
  13  -1  -5   34.48   12.43
  13   1  -5   72.02   13.91
  13   1  -5   23.15   10.73
 -13   1   6    1.09    7.13
  13  -1  -6    2.24    5.09
  13  -1  -6    0.00    7.65
  13   1  -6    5.50    5.66
 -13  -1   6    2.44    5.75
 -13   1   7    0.00    5.99
  13  -1  -7   -0.00    7.00
  13  -1  -7   -0.00    6.01
  13   1  -7   -0.00    5.74
  13   1  -7    7.24    7.86
 -13  -1   7    0.00    6.20
 -13   1   8    1.81    6.65
  13  -1  -8   -0.00    6.35
  13  -1  -8   -0.00    7.53
  13   1  -8    0.25    6.26
 -13  -1   8    2.54    6.56
 -13   1   9   11.90    8.32
  13  -1  -9   16.61   10.17
  13   1  -9   11.24    9.57
 -13  -1   9    5.94    7.33
 -13   1  10    1.67    6.03
  13  -1 -10    5.98    7.96
  13   1 -10   13.19    9.40
 -13  -1  10    3.73    6.39
 -13   1  11    2.89    6.65
  13  -1 -11    5.49    7.64
  13   1 -11    7.57    7.81
 -13  -1  11    8.98    8.28
 -13   1  12    0.00    6.44
  13  -1 -12   -0.00    6.95
 -13  -1  12    2.16    6.59
 -13   1  13    8.24    7.74
  13  -1 -13    4.12    8.70
  13   1 -13    9.56    8.60
 -13  -1  13    0.50    6.95
 -13   1  14   -0.00    5.37
  13  -1 -14    0.55    6.39
  13   1 -14   -0.00    6.54
 -13  -1  14   -0.00    6.55
 -13   1  15   22.60   10.19
  13  -1 -15   19.58   11.11
  13   1 -15   27.29   11.12
 -13  -1  15    0.69    6.48
 -13   1  16    4.88    7.39
  13  -1 -16   -0.00    7.75
  13   1 -16    0.00    7.26
 -13  -1  16    0.00    5.95
 -13   1  17   -0.00    5.95
  13   1 -17    2.84    6.80
 -13  -1  17    7.79    7.74
 -13   1  18   -0.00    6.28
  13  -1 -18    2.60    8.16
  13   1 -18   -0.00    7.23
 -13  -1  18    0.00    7.33
 -13   1  19   18.09   10.05
  13  -1 -19    3.86    7.17
  13   1 -19    7.54    8.84
 -13  -1  19    5.25    7.02
 -13   1  20   -0.00    6.04
  13  -1 -20   -0.00    8.17
  13   1 -20    0.00    8.44
 -13  -1  20   -0.00    6.63
 -13   1  21   -0.00    8.25
  13  -1 -21   -0.00    8.25
 -13  -1  21    7.70    8.27
 -13   1  22   -0.00    7.06
  13  -1 -22    3.90    6.83
  13   1 -22    2.61    8.09
 -13  -1  22   -0.00    6.92
 -13   1  23    0.00    6.11
  13  -1 -23    0.00    7.40
  13   1 -23    1.64    8.30
 -13  -1  23   -0.00    7.86
 -13   1  24    0.00    7.12
  13   1 -24    0.60    6.12
 -13  -1  24    3.12    7.62
 -13   1  25   -0.00    6.63
  13   1 -25    4.17    9.52
 -13  -1  25    0.00    6.06
  13   1 -26    1.31    7.84
 -13  -1  26    1.01    6.70
  13   1 -27    4.83    9.30
  13  -2  -1   24.87    8.86
  13  -2  -1   23.88    9.82
  13   2  -1   32.09    9.33
  13   2  -1   11.95    7.79
 -13  -2   1   29.48    9.85
  13  -2  -2    2.24    5.23
  13  -2  -2    7.52    8.49
  13   2  -2   -0.00    5.78
  13   2  -2    0.00    7.50
 -13  -2   2   -0.00    5.88
  13  -2  -3   11.03    7.46
  13  -2  -3    6.03    7.53
  13   2  -3    6.34    6.38
  13   2  -3    0.00    5.78
 -13  -2   3    5.65    6.69
 -13   2   4    4.34    7.58
  13  -2  -4    7.93    6.52
  13  -2  -4    6.06    8.86
  13   2  -4    1.08    4.57
  13   2  -4   -0.00    6.49
 -13  -2   4    7.96    7.16
 -13   2   5    0.00    6.99
  13  -2  -5   11.24    7.18
  13  -2  -5   -0.00    8.35
  13   2  -5    0.00    5.29
  13   2  -5    8.85    6.75
 -13  -2   5   -0.00    5.97
 -13   2   6   -0.00    5.56
  13  -2  -6   -0.00    6.43
  13  -2  -6    1.42    7.85
  13   2  -6    0.00    4.91
  13   2  -6    0.81    4.50
 -13  -2   6    3.98    7.12
 -13   2   7   34.37   11.28
  13  -2  -7   18.12    8.85
  13  -2  -7   12.41    9.36
  13   2  -7   20.40    8.25
 -13  -2   7   10.41    7.51
 -13   2   8   -0.00    6.30
  13  -2  -8   -0.00    4.99
  13  -2  -8   10.95    9.62
  13   2  -8    6.20    6.36
 -13  -2   8    2.07    5.81
 -13   2   9    5.13    7.40
  13  -2  -9    3.82    6.28
  13  -2  -9    6.39    8.64
  13   2  -9    2.47    5.76
 -13  -2   9    2.55    6.47
 -13   2  10   -0.00    6.67
  13  -2 -10    2.45    4.90
  13  -2 -10    8.44    8.17
 -13  -2  10    0.00    5.37
 -13   2  11   16.87    8.97
  13  -2 -11    6.26    8.29
  13   2 -11   28.43   10.65
 -13  -2  11    7.15    7.50
 -13   2  12    2.17    6.25
  13   2 -12   -0.00    6.74
 -13  -2  12   -0.00    6.48
  13  -2 -13   15.74    8.99
  13   2 -13    0.94    7.37
 -13  -2  13   11.04    8.04
 -13   2  14   -0.00    5.75
  13  -2 -14    0.00    6.95
  13   2 -14    0.00    7.19
 -13   2  15    0.03    6.83
  13  -2 -15    3.34    7.96
  13   2 -15    5.64    7.55
 -13  -2  15    0.00    6.55
 -13   2  16   -0.00    5.90
  13  -2 -16    5.86    8.77
  13   2 -16    3.14    8.98
 -13  -2  16    5.49    6.87
 -13   2  17    0.00    8.60
  13  -2 -17    6.07    9.08
  13   2 -17    0.00    6.96
 -13  -2  17    5.24    6.93
 -13   2  18    0.71    6.81
  13   2 -18   -0.00    6.32
 -13  -2  18    1.06    5.80
 -13   2  19   -0.00    7.41
  13  -2 -19   -0.00    8.34
  13   2 -19   -0.00    5.15
 -13  -2  19    3.09    6.05
  13  -2 -20    5.26    8.18
  13   2 -20    1.38    7.13
 -13  -2  20    0.06    5.98
 -13   2  21    6.09    7.11
  13  -2 -21    0.51    6.20
  13   2 -21    0.00    7.51
 -13  -2  21   -0.00    5.44
 -13   2  22    4.06    6.40
  13   2 -22   -0.00    7.40
 -13  -2  22    0.74    6.61
 -13   2  23    0.00    7.28
  13   2 -23   12.08   10.09
 -13  -2  23    1.86    8.49
 -13   2  24   -0.00    6.56
  13   2 -24    2.29    6.26
 -13  -2  24    2.68    7.33
  13   2 -25    0.68    7.78
 -13  -2  25    1.00    6.73
  13   2 -26    3.25    6.75
 -13  -2  26   -0.00    7.72
  13   2 -27    7.26    8.76
  13   2 -28    0.00    6.63
  13  -3  -1   11.16    7.57
  13  -3  -1    1.79    6.78
  13   3  -1    0.00    6.54
  13  -3  -2    3.50    5.79
  13   3  -2   -0.00    6.64
  13  -3  -3    8.37    6.97
  13  -3  -3    2.34    7.47
 -13   3   4    2.67    7.43
  13  -3  -4   -0.00    5.79
  13  -3  -4    1.60    7.78
  13   3  -4   -0.00    5.39
  13   3  -4    2.66    5.94
 -13   3   5   31.96   10.64
  13  -3  -5   10.52    7.29
  13  -3  -5    5.60    8.51
  13   3  -5   10.74    7.13
  13   3  -5   16.73    7.85
 -13  -3   5   10.69    7.40
 -13   3   6    7.86    7.71
  13  -3  -6   -0.00    7.46
  13   3  -6    0.14    6.27
 -13  -3   6   -0.00    6.97
  13  -3  -7    0.00    5.30
  13  -3  -7   -0.00    7.13
  13   3  -7   -0.00    5.19
 -13  -3   7    0.67    5.53
 -13   3   8    7.21    8.05
  13  -3  -8    0.90    5.62
  13  -3  -8   -0.00    7.92
 -13   3   9    1.58    7.20
  13  -3  -9   14.17    7.74
  13  -3  -9   17.92    9.97
  13   3  -9   16.89    8.82
 -13  -3   9   10.79    8.28
 -13   3  10   10.58    8.13
  13  -3 -10   11.22    8.15
  13  -3 -10    0.15    7.74
  13   3 -10    6.87    7.14
 -13  -3  10    7.53    6.58
 -13   3  11    2.07    6.48
  13  -3 -11    1.59    6.25
  13  -3 -11    3.89    8.73
  13   3 -11    9.25    7.05
 -13  -3  11    0.00    6.56
 -13   3  12    0.00    6.73
  13  -3 -12   -0.00    7.63
  13   3 -12    5.50    7.18
 -13  -3  12    2.20    6.78
 -13   3  13    3.01    7.09
  13  -3 -13    6.25    8.63
  13   3 -13   12.64    9.15
 -13   3  14   -0.00    6.58
  13  -3 -14   -0.00    7.61
  13   3 -14   -0.00    6.63
 -13  -3  14    4.66    6.60
 -13   3  15    3.82    7.71
  13  -3 -15   17.84   10.34
  13   3 -15   26.02    9.79
 -13  -3  15   13.16    8.78
 -13   3  16    5.13    7.51
  13  -3 -16   19.83   10.13
  13   3 -16    4.85    7.41
 -13  -3  16   -0.00    7.14
 -13   3  17   -0.00    7.29
  13  -3 -17   -0.00    7.07
  13   3 -17    9.82    8.22
 -13  -3  17    2.50    5.96
 -13   3  18    3.36    6.65
  13  -3 -18    2.82    8.15
  13   3 -18    4.11    7.56
 -13  -3  18   -0.00    5.24
 -13   3  19    4.13    7.29
  13  -3 -19   16.38   10.94
  13   3 -19    9.79    7.91
 -13  -3  19   17.47    8.60
 -13   3  20   11.06    8.42
  13   3 -20   -0.00    7.20
 -13  -3  20    6.10    7.29
 -13   3  21    5.89    7.08
  13   3 -21    1.90    5.72
 -13  -3  21    3.90    7.09
 -13   3  22   -0.00    7.12
  13   3 -22   -0.00    7.44
 -13  -3  22    2.27    5.96
 -13   3  23   -0.00    6.15
  13   3 -23    0.00    7.08
 -13  -3  23   -0.00    6.83
  13   3 -24   -0.00    7.32
 -13  -3  24    0.51    6.91
  13   3 -25    5.84    8.10
 -13  -3  25    9.93    9.26
  13   3 -26    8.35    8.14
 -13  -3  26    4.89    7.53
  13   3 -27    1.62    5.91
  13   3 -28   -0.00    7.00
  13  -4  -1   33.08   11.14
  13  -4  -1    1.60    7.11
  13   4  -1    5.04    6.58
  13  -4  -2    2.25    7.23
  13  -4  -3    7.14    6.03
  13  -4  -3    3.14    7.42
  13   4  -3    2.90    5.23
  13  -4  -4    1.61    5.63
  13  -4  -4    4.15    7.82
  13   4  -4   -0.00    6.04
 -13   4   5    5.04    7.64
  13  -4  -5    7.06    7.24
  13  -4  -5    0.00    7.71
  13   4  -5    2.14    5.29
 -13   4   6   -0.00    6.91
  13  -4  -6    5.45    7.33
  13  -4  -6    0.00    6.90
  13   4  -6    9.82    7.17
 -13   4   7   12.51    8.98
  13  -4  -7   11.67    8.75
  13   4  -7   10.99    7.08
 -13   4   8   12.39    9.32
  13  -4  -8    0.75    5.36
  13  -4  -8   19.44   10.04
  13   4  -8    7.15    6.75
 -13   4   9    0.00    7.08
  13  -4  -9   -0.00    7.38
  13  -4  -9   -0.00    7.85
 -13   4  10   -0.00    5.63
  13  -4 -10   -0.00    7.05
  13  -4 -10   -0.00    8.43
  13   4 -10    4.91    6.20
 -13  -4  10    0.00    6.50
 -13   4  11    8.96    8.64
  13  -4 -11    1.18    6.39
  13  -4 -11   11.41    9.18
  13   4 -11    9.48    6.85
 -13  -4  11   -0.00    6.28
 -13   4  12   15.76    8.85
  13  -4 -12    2.79    6.55
  13  -4 -12    8.42    9.17
  13   4 -12    9.93    8.34
 -13   4  13   13.22    8.80
  13  -4 -13    0.00    8.03
  13   4 -13   18.03    8.50
 -13  -4  13    2.55    6.48
 -13   4  14   -0.00    6.00
  13  -4 -14    0.10    7.15
  13   4 -14    1.28    5.41
 -13  -4  14   -0.00    5.31
 -13   4  15   -0.00    6.50
  13  -4 -15    0.00    7.12
  13   4 -15   -0.00    6.22
 -13  -4  15    1.00    5.53
  13  -4 -16    5.94    8.52
  13   4 -16    4.45    7.46
 -13  -4  16    9.48    7.60
 -13   4  17    0.00    5.62
  13   4 -17    0.55    5.83
 -13  -4  17    2.84    6.11
 -13   4  18    0.00    6.82
  13   4 -18    0.00    6.05
 -13   4  19    1.29    7.27
  13   4 -19    7.61    7.19
 -13  -4  19   -0.00    6.38
 -13   4  20   -0.00    6.74
  13   4 -20   -0.00    6.01
 -13  -4  20    2.93    6.65
 -13   4  21    8.33    8.49
  13   4 -21   -0.00    6.20
 -13  -4  21    6.61    7.79
 -13   4  22    0.88    6.88
  13   4 -22    0.00    7.35
 -13  -4  22    8.21    8.01
 -13  -4  23   12.44    9.13
  13   4 -24    2.67    8.16
 -13  -4  24    0.80    7.15
  13   4 -25    1.73    7.88
 -13  -4  25   -0.00    5.76
  13   4 -26   -0.00    6.97
 -13  -4  26    4.90    8.27
  13   4 -27    6.01    8.80
  13  -5  -1   13.94    8.13
  13  -5  -1   -0.00    8.36
  13   5  -1    8.97    5.61
  13  -5  -2    3.67    4.95
  13  -5  -2    0.00    8.65
  13   5  -2    2.33    5.25
  13  -5  -3   13.32    9.78
  13   5  -3    3.94    5.97
  13  -5  -4    4.45    6.39
  13  -5  -4   -0.00    8.31
  13   5  -4    7.98    6.65
  13  -5  -5   11.06    7.46
  13  -5  -5    6.96    7.73
 -13   5   6   15.21    8.76
  13  -5  -6    1.56    6.45
  13  -5  -6    3.03    7.55
  13   5  -6    7.50    5.89
 -13   5   7    0.99    6.97
  13  -5  -7   -0.00    5.54
  13  -5  -7    0.00    8.21
  13   5  -7   -0.00    5.88
 -13   5   8   -0.00    7.14
  13  -5  -8   -0.00    5.67
  13  -5  -8    4.06    8.42
  13   5  -8    3.20    7.23
 -13   5   9   20.95    9.85
  13  -5  -9    4.20    7.50
  13  -5  -9    5.42    8.38
  13   5  -9   12.49    8.42
 -13   5  10    1.42    6.67
  13  -5 -10   10.21    7.82
  13  -5 -10   18.86   10.50
  13  -5 -11    5.01    6.16
  13  -5 -11    5.70    8.21
  13   5 -11    5.30    7.00
 -13   5  12    8.50    8.31
  13  -5 -12    3.23    5.80
  13   5 -12   -0.00    6.56
 -13   5  13    0.00    6.41
  13  -5 -13   -0.00    5.75
  13  -5 -13    4.72    8.86
  13   5 -13    0.00    5.66
 -13   5  14    8.01    7.25
  13  -5 -14   -0.00    4.41
  13   5 -14    0.00    5.85
 -13   5  15   18.42   10.20
  13   5 -15    2.19    5.32
 -13   5  16    4.73    8.09
  13   5 -16   -0.00    5.75
 -13  -5  16   -0.00    5.78
 -13   5  17    4.08    6.66
  13   5 -17    5.54    7.06
  13   5 -18    4.00    6.98
 -13  -5  18    3.50    6.76
 -13   5  19    4.14    7.31
 -13  -5  19    0.52    6.39
 -13   5  20    0.00    6.17
  13   5 -20    3.18    7.31
 -13  -5  20    4.83    6.93
 -13   5  21   -0.00    6.00
  13   5 -21    1.99    6.69
 -13  -5  21   -0.00    6.07
  13   5 -22   -0.00    7.90
 -13  -5  22    0.54    6.37
  13   5 -23   -0.00    7.19
 -13  -5  23   -0.00    6.81
  13   5 -24   -0.00    8.16
 -13  -5  24    3.37    7.27
 -13  -5  25    0.00    7.49
  13  -6  -1    0.00    5.71
  13   6  -1    9.83    6.35
  13  -6  -2    9.27    7.26
  13  -6  -2    0.71    7.22
  13   6  -2   -0.00    4.53
  13  -6  -3    3.22    6.04
  13  -6  -3    3.56    7.95
  13   6  -3    2.40    5.43
  13  -6  -4   17.30   10.64
  13   6  -4   11.62    6.60
  13  -6  -5    0.00    5.82
  13  -6  -5   -0.00    7.69
  13   6  -5   -0.00    5.36
  13  -6  -6   23.14    9.32
  13  -6  -6    5.39    9.16
  13   6  -6    7.32    7.39
 -13   6   7    0.00    7.15
  13  -6  -7    0.78    6.24
  13   6  -7    7.21    6.77
 -13   6   8    9.57    7.92
  13  -6  -8    2.77    6.50
  13  -6  -8   11.27    9.20
  13   6  -8   -0.00    6.19
 -13   6   9   -0.00    7.23
  13  -6  -9    5.63    6.97
  13  -6  -9    2.00    8.81
  13   6  -9    3.80    5.87
 -13   6  10   12.81    9.25
  13  -6 -10    9.26    8.70
  13   6 -10    6.30    6.57
 -13   6  11   -0.00    7.32
  13  -6 -11   -0.00    5.75
  13   6 -11    1.00    6.17
 -13   6  12    2.73    6.84
  13  -6 -12    2.59    6.70
  13   6 -12    6.35    7.99
 -13   6  13   22.36    9.68
  13  -6 -13    2.63    6.76
  13   6 -13   16.91    8.23
 -13   6  14   -0.00    5.43
  13  -6 -14   -0.00    5.88
  13   6 -14    0.00    7.78
 -13   6  15   -0.00    7.08
  13  -6 -15    4.00    6.22
  13   6 -15    1.39    4.72
 -13   6  16    3.35    7.87
  13  -6 -16    8.49    6.90
 -13   6  17    5.77    7.58
  13   6 -17    2.70    7.57
 -13   6  18    3.32    7.08
  13   6 -18   -0.00    6.74
 -13   6  19   -0.00    8.22
  13   6 -19    0.00    6.62
  13   6 -20    7.22    8.00
  13   6 -21    0.00    6.72
 -13  -6  25   -0.00    7.07
 -13  -6  26    5.22    8.06
  13  -7  -1    0.00    7.12
  13   7  -1   -0.00    5.15
  13  -7  -2    4.06    6.36
  13   7  -2   -0.00    4.84
  13  -7  -3    0.95    4.91
  13   7  -3    3.01    5.07
  13  -7  -4   18.78    9.58
  13   7  -4    0.00    5.71
  13   7  -5    0.00    5.27
  13  -7  -6    0.00    4.93
  13   7  -6    5.27    6.49
  13  -7  -7    5.14    6.52
  13   7  -7    6.89    6.32
  13  -7  -8    0.00    6.45
  13   7  -8    1.60    5.92
 -13   7   9    0.90    6.86
  13  -7  -9    0.00    4.75
  13   7  -9    1.02    5.15
 -13   7  10   11.72    7.82
  13  -7 -10    5.87    7.53
  13   7 -10   21.98    8.99
 -13   7  11   -0.00    7.38
  13   7 -11   -0.00    5.51
 -13   7  12   -0.00    7.54
  13  -7 -12    1.10    7.04
  13   7 -12   -0.00    5.37
 -13   7  13    2.33    7.11
  13  -7 -13    1.69    6.60
 -13   7  14   -0.00    7.44
  13  -7 -14    0.00    8.21
  13   7 -14    3.46    6.81
 -13   7  15   -0.00    7.47
  13  -7 -15    8.44    6.80
  13   7 -15    4.47    6.14
 -13   7  16   -0.00    7.33
  13  -7 -16    2.18    6.67
  13   7 -16    0.75    6.10
 -13   7  17    0.92    6.94
  13  -7 -17    5.75    5.86
  13   7 -17   -0.00    6.35
 -13   7  18    0.07    6.34
  13   7 -18   -0.00    6.79
  13  -8  -1   11.75    7.80
  13   8  -1    0.29    4.06
  13  -8  -2    8.74    8.53
  13   8  -2   11.28    6.33
  13  -8  -3    1.69    7.44
  13   8  -3    7.00    6.13
  13  -8  -4    0.00    5.95
  13   8  -4    2.66    6.29
  13  -8  -5    9.21    7.49
  13   8  -5    4.04    6.07
  13  -8  -6   14.27    8.79
  13   8  -6    1.43    6.01
  13  -8  -7    1.79    5.76
  13   8  -7    3.63    6.08
  13  -8  -8    6.42    6.66
  13   8  -8    3.90    5.35
  13  -8  -9    6.28    6.95
  13   8  -9   -0.00    5.97
 -13   8  10   -0.00    6.54
  13  -8 -10    4.05    6.94
  13   8 -10    0.17    4.73
 -13   8  11   -0.00    5.80
  13  -8 -11   -0.00    6.52
 -13   8  12   -0.00    7.52
  13  -8 -12    4.50    6.52
  13   8 -12   11.09    8.14
 -13   8  13    6.34    7.13
  13  -8 -13   -0.00    7.14
  13   8 -13    1.35    6.03
 -13   8  14    2.78    5.43
  13  -8 -14    6.96    6.82
  13   8 -14   -0.00    6.11
 -13   8  15   -0.00    6.92
  13  -8 -15   -0.00    7.09
  13   8 -15    5.70    8.32
  13  -9  -1    2.06    6.86
  13   9  -1    1.90    5.21
  13  -9  -2    0.26    5.88
  13   9  -2   -0.00    4.88
  13  -9  -3    5.16    7.37
  13   9  -3    0.00    5.01
  13  -9  -4    6.27    6.82
  13  -9  -5   -0.00    5.70
  13   9  -5    3.96    5.53
  13  -9  -6    8.70    7.77
  13   9  -6    0.00    5.87
  13  -9  -7   -0.00    6.26
  13   9  -7   -0.00    4.98
  13  -9  -8   -0.00    5.66
  13   9  -8    5.62    5.75
  13  -9  -9    0.85    6.22
  13   9  -9    4.28    5.28
  13  -9 -10   -0.00    7.51
  13   9 -10   10.48    7.02
  13  -9 -11   -0.00    6.07
  13   9 -11   -0.00    5.70
 -13   9  12    8.04    8.04
  13  -9 -12    3.12    6.75
  13 -10  -1   -0.00    5.95
  13  10  -1    2.82    4.93
  13 -10  -2    7.04    7.66
  13  10  -2    1.18    4.45
  13 -10  -3   -0.00    6.24
  13 -10  -4   -0.00    8.15
  13  10  -4    3.33    4.78
  13 -10  -5    1.37    6.29
  13  10  -5    3.65    5.41
  13  10  -6   -0.00    4.53
  13  10  -7   -0.00    4.93
  13  11  -1    0.00    4.35
  13  11  -2    2.88    5.20
 -12   0   1   -0.00    5.96
  12   0  -1    2.59    4.78
  12   0  -1    0.22    5.37
 -12   0   2   14.63    7.96
  12   0  -2   14.05    7.66
  12   0  -2   13.78    9.64
 -12   0   3   -0.00    6.29
  12   0  -3   -0.00    5.04
  12   0  -3   -0.00    6.66
 -12   0   4    7.99    7.57
  12   0  -4    0.00    6.00
  12   0  -4    0.00    7.03
 -12   0   5    0.54    5.95
  12   0  -5   -0.00    5.83
  12   0  -5    1.07    5.98
 -12   0   6   69.18   14.43
  12   0  -6   51.71   12.64
 -12   0   7    3.90    6.03
  12   0  -7   -0.00    6.71
 -12   0   8    0.65    5.66
  12   0  -8   14.84    8.34
  12   0  -9   -0.00    7.03
 -12   0  10   34.80   11.09
  12   0 -10   28.98   11.73
 -12   0  11    4.61    6.95
  12   0 -11   -0.00    7.46
 -12   0  12   25.61    9.77
 -12   0  13   -0.00    5.58
  12   0 -13   -0.00    6.72
  12   0 -14    4.73    7.22
 -12   0  15    4.45    7.03
  12   0 -15    2.35    6.49
 -12   0  16   23.55   10.57
  12   0 -16   21.61   10.77
  12   0 -17   -0.00    7.17
 -12   0  18    4.08    6.48
  12   0 -18    3.27    7.49
 -12   0  19    7.32    7.47
  12   0 -19    1.93    7.50
 -12   0  20    0.00    7.11
  12   0 -20    4.65    8.37
 -12   0  21   -0.00    6.88
  12   0 -21    4.46    7.86
 -12   0  22    3.10    7.19
  12   0 -22    5.57    8.82
 -12   0  23    4.76    8.05
 -12   0  24   -0.00    6.30
  12   0 -24    0.28    7.68
 -12   0  25    0.21    6.04
  12   0 -25   -0.00    7.15
 -12   0  26   10.38    8.65
  12   0 -26    2.95    9.00
 -12   0  27    1.70    7.29
 -12   0  28    0.00    7.41
  12  -1  -1    1.16    5.43
  12  -1  -1    1.30    6.96
  12   1  -1    3.91    5.26
  12   1  -1   -0.00    5.57
 -12  -1   1    4.15    5.88
 -12   1   2   15.29    8.75
  12  -1  -2   21.41    8.93
  12  -1  -2   36.09   10.97
  12   1  -2   17.01    8.97
 -12  -1   2   26.49   10.50
 -12   1   3   -0.00    6.40
  12  -1  -3    1.33    4.89
  12   1  -3    0.48    4.48
  12   1  -3    4.00    7.22
 -12  -1   3    4.52    6.51
 -12   1   4   44.65   11.60
  12  -1  -4   43.74   11.40
  12  -1  -4   38.59   11.61
  12   1  -4   34.97   10.01
  12   1  -4   24.50   10.09
 -12  -1   4   35.93   10.65
 -12   1   5   -0.00    6.77
  12  -1  -5    5.52    5.36
  12  -1  -5   -0.00    7.08
  12   1  -5    3.10    5.37
  12   1  -5    1.80    5.62
 -12  -1   5   -0.00    5.08
 -12   1   6    0.00    5.79
  12  -1  -6    1.17    5.34
  12  -1  -6    4.19    8.11
  12   1  -6    2.59    5.40
 -12  -1   6    8.43    6.68
 -12   1   7    0.00    7.21
  12  -1  -7    3.92    6.48
  12  -1  -7    8.39    8.08
  12   1  -7    4.14    5.51
 -12  -1   7    3.40    5.54
 -12   1   8   40.74   11.46
  12   1  -8   50.60   12.50
 -12   1   9   -0.00    7.04
  12  -1  -9    0.57    6.48
  12   1  -9    5.07    7.30
 -12  -1   9    1.35    6.11
  12  -1 -10   11.05    9.01
  12   1 -10   12.39    8.63
 -12  -1  10    6.15    7.02
 -12   1  11   -0.00    6.37
  12  -1 -11    4.87    7.62
  12   1 -11   -0.00    6.69
 -12  -1  11    5.76    7.78
 -12   1  12   10.96    7.79
  12  -1 -12    5.55    7.70
  12   1 -12    0.00    7.04
 -12  -1  12   12.46    8.75
 -12   1  13    3.07    7.41
  12  -1 -13    2.22    6.93
  12   1 -13    5.32    7.92
 -12  -1  13    0.00    6.06
 -12   1  14   57.49   14.33
  12  -1 -14   32.73   12.72
  12   1 -14   19.22   10.79
 -12  -1  14   41.87   12.14
 -12   1  15    8.05    8.13
  12  -1 -15   -0.00    7.02
  12   1 -15    2.13    7.03
 -12  -1  15    1.64    7.10
 -12   1  16    1.70    6.25
  12  -1 -16    0.00    6.98
  12   1 -16    1.94    7.21
 -12  -1  16    2.22    5.76
 -12   1  17   -0.00    6.21
  12  -1 -17    3.02    7.50
 -12  -1  17   -0.00    6.40
 -12   1  18   27.93   10.49
  12  -1 -18   14.45   10.21
  12   1 -18    8.04    7.51
 -12  -1  18   14.78    8.34
 -12   1  19    0.00    6.99
  12  -1 -19   -0.00    7.58
  12   1 -19    0.83    6.84
 -12  -1  19   -0.00    6.06
 -12   1  20    3.52    6.81
  12  -1 -20    7.04    9.82
  12   1 -20    0.00    6.19
 -12  -1  20   16.52    9.08
 -12   1  21    2.77    6.82
  12  -1 -21    0.00    7.33
  12   1 -21    0.93    7.43
 -12  -1  21    2.62    7.11
 -12   1  22   -0.00    6.85
  12  -1 -22   -0.00    7.50
  12   1 -22    0.78    7.32
 -12  -1  22   -0.00    6.85
 -12   1  23    2.27    6.64
  12  -1 -23   10.55    9.35
  12   1 -23   -0.00    5.98
 -12  -1  23   -0.00    7.44
  12  -1 -24   -0.00    6.85
  12   1 -24    4.97    7.21
 -12  -1  24   -0.00    8.06
 -12   1  25   -0.00    8.34
  12   1 -25   -0.00    6.37
 -12  -1  25   -0.00    7.38
 -12   1  26    7.14    7.53
  12   1 -26    5.42    7.51
 -12  -1  26    1.42    7.57
 -12   1  27   11.40    9.19
  12   1 -27    0.00    6.25
 -12  -1  27    0.00    7.51
 -12   1  28    1.50    7.19
 -12  -1  28    8.51    9.20
  12  -2  -1    0.92    5.42
  12  -2  -1    2.11    7.25
  12   2  -1   -0.00    4.56
  12   2  -1    5.06    7.24
 -12  -2   1    0.00    5.80
  12  -2  -2   16.52    8.14
  12  -2  -2    3.40    7.41
  12   2  -2    3.19    5.63
  12   2  -2    8.50    8.11
 -12  -2   2   11.83    7.57
 -12   2   3   -0.00    5.47
  12  -2  -3   -0.00    5.26
  12  -2  -3    0.00    7.46
  12   2  -3    2.44    5.04
 -12  -2   3    0.00    5.73
 -12   2   4   -0.00    6.35
  12  -2  -4    8.15    7.77
  12   2  -4    3.46    5.91
  12   2  -4    0.83    5.73
 -12  -2   4   15.51    7.62
 -12   2   5    2.21    6.88
  12  -2  -5   -0.00    4.98
  12  -2  -5    7.09    8.11
  12   2  -5   -0.00    4.07
  12   2  -5    4.02    6.50
 -12  -2   5   13.54    7.66
 -12   2   6   39.98   11.70
  12  -2  -6   29.08    9.41
  12  -2  -6   21.51   11.02
  12   2  -6   25.71    9.15
 -12  -2   6   39.64   10.51
 -12   2   7    9.24    8.32
  12  -2  -7    4.16    6.61
  12  -2  -7    2.58    8.17
  12   2  -7   13.16    7.68
 -12   2   8    2.68    6.35
  12  -2  -8   11.71    6.94
  12  -2  -8    1.59    7.25
  12   2  -8    0.00    7.01
 -12  -2   8   -0.00    5.86
 -12   2   9   -0.00    6.75
  12  -2  -9    0.00    7.60
  12   2  -9    3.88    6.71
 -12  -2   9   -0.00    4.87
 -12   2  10   11.28    7.71
  12   2 -10   27.03    9.46
 -12  -2  10   26.38    9.78
 -12   2  11    9.17    7.53
  12  -2 -11   10.66    8.59
  12   2 -11    8.78    7.94
 -12  -2  11    1.69    6.82
 -12   2  12   15.62    8.85
  12  -2 -12   15.13    9.55
  12   2 -12   10.56    8.00
 -12  -2  12   13.22    7.87
 -12   2  13    3.59    7.69
  12  -2 -13    1.42    8.20
  12   2 -13    1.74    7.40
 -12  -2  13    0.51    6.83
 -12   2  14   -0.00    7.30
  12  -2 -14    0.00    8.40
 -12  -2  14    1.67    6.98
 -12   2  15   -0.00    6.67
  12  -2 -15    3.84    7.95
  12   2 -15    8.38    8.87
 -12  -2  15    1.10    5.46
 -12   2  16   18.51    9.59
  12  -2 -16   19.62    9.68
  12   2 -16    4.55    6.36
 -12  -2  16    9.44    7.50
 -12   2  17   -0.00    6.23
  12  -2 -17    6.46    7.47
  12   2 -17    1.24    7.05
 -12  -2  17    0.54    5.62
 -12   2  18   -0.00    5.86
  12  -2 -18    9.58    8.51
  12   2 -18    3.16    7.96
 -12  -2  18   13.94    8.24
 -12   2  19    0.00    7.71
  12  -2 -19    7.88    7.99
  12   2 -19   -0.00    6.86
 -12  -2  19   17.07    8.82
 -12   2  20   12.96    8.54
  12  -2 -20    0.93    7.78
  12   2 -20    0.00    6.28
 -12  -2  20    0.00    6.51
 -12   2  21    4.14    6.90
  12  -2 -21   11.06    9.06
  12   2 -21    0.00    6.66
 -12  -2  21    3.32    7.50
 -12   2  22    5.40    7.96
  12  -2 -22   14.98   10.28
  12   2 -22   17.75    9.55
 -12  -2  22   22.27   10.39
 -12   2  23   -0.00    7.34
  12   2 -23    2.98    6.43
 -12  -2  23   -0.00    7.25
 -12   2  24   -0.00    6.19
  12   2 -24   -0.00    5.66
 -12  -2  24    0.29    6.96
 -12   2  25    0.00    6.96
  12   2 -25    2.31    7.66
 -12  -2  25   -0.00    7.78
 -12   2  26   12.57    8.98
 -12  -2  26   16.68   10.73
  12   2 -27   -0.00    6.63
 -12  -2  27   -0.00    6.99
  12   2 -28   -0.00    8.53
  12   2 -29    1.62    7.86
  12  -3  -1    0.95    3.95
  12  -3  -1    5.75    6.85
  12   3  -1    0.00    5.56
  12  -3  -2   20.42    8.05
  12  -3  -2   10.88    8.99
  12   3  -2   15.95    7.07
  12   3  -2   14.83    7.69
 -12   3   3   26.06    9.59
  12  -3  -3   14.14    7.31
  12  -3  -3    7.75    8.92
  12   3  -3    2.08    5.57
  12   3  -3    9.99    6.59
 -12  -3   3    8.88    7.30
 -12   3   4   28.23   10.17
  12  -3  -4   23.68    8.99
  12  -3  -4   17.18   10.13
  12   3  -4   12.75    7.05
  12   3  -4   21.83    8.47
 -12  -3   4   14.23    7.15
 -12   3   5    5.02    7.21
  12  -3  -5    5.12    8.05
  12   3  -5    2.49    5.48
 -12  -3   5   10.65    7.34
 -12   3   6   -0.00    6.65
  12  -3  -6    3.98    6.45
  12  -3  -6   11.82    8.70
 -12  -3   6    1.32    5.72
 -12   3   7   12.17    8.13
  12  -3  -7    5.41    6.63
  12  -3  -7    7.49    8.52
  12   3  -7   -0.00    5.01
 -12  -3   7    1.37    5.06
 -12   3   8   30.09   10.45
  12  -3  -8   12.29    7.42
  12  -3  -8   31.55   11.87
  12   3  -8    8.87    7.17
 -12  -3   8   20.29    8.87
 -12   3   9    9.89    7.89
  12  -3  -9   16.59    8.32
  12  -3  -9    9.51    9.00
  12   3  -9   18.41    8.55
 -12  -3   9    0.00    6.14
 -12   3  10   30.24   10.69
  12  -3 -10   13.26    9.96
  12   3 -10   11.30    8.33
 -12  -3  10   10.15    7.29
 -12   3  11   -0.00    5.42
  12  -3 -11    6.10    8.23
  12   3 -11   -0.00    6.05
 -12  -3  11    0.24    4.94
 -12   3  12   13.64    8.28
  12  -3 -12   11.38    9.91
  12   3 -12   19.38    9.28
 -12  -3  12    5.10    6.20
 -12   3  13    6.44    6.83
  12  -3 -13    0.00    7.11
  12   3 -13   12.36    8.09
 -12  -3  13   -0.00    5.22
 -12   3  14    4.58    7.14
  12  -3 -14   24.11   11.01
  12   3 -14    7.01    8.52
 -12  -3  14    6.97    6.54
 -12   3  15   10.96    7.87
  12  -3 -15    7.72    7.75
  12   3 -15    5.74    7.85
 -12  -3  15    1.16    5.43
 -12   3  16    1.59    5.93
  12  -3 -16    0.00    8.10
  12   3 -16    3.16    6.23
 -12   3  17    0.93    6.24
  12  -3 -17   -0.00    8.13
  12   3 -17    1.25    6.36
 -12  -3  17    1.69    5.75
 -12   3  18    2.79    7.95
  12  -3 -18    2.71    7.41
  12   3 -18    7.20    7.05
 -12  -3  18    3.68    6.15
 -12   3  19    6.89    7.75
  12  -3 -19    1.24    7.51
  12   3 -19    5.00    6.75
 -12  -3  19    9.34    7.53
 -12   3  20   -0.00    5.72
  12  -3 -20    1.55    7.96
  12   3 -20    2.39    6.03
 -12  -3  20   10.41    8.48
 -12   3  21   -0.00    4.75
 -12  -3  21    0.94    6.00
 -12   3  22    0.00    7.10
  12   3 -22   -0.00    7.51
 -12  -3  22   -0.00    7.53
 -12   3  23   -0.00    7.98
  12   3 -23    1.01    7.41
 -12  -3  23    3.55    7.09
 -12   3  24    7.71    8.33
  12   3 -24   25.35   10.84
 -12  -3  24   10.20    8.89
 -12   3  25    4.32    7.59
  12   3 -25   -0.00    8.17
 -12   3  26   -0.00    8.14
  12   3 -26    2.93    7.85
 -12  -3  26    1.10    6.40
  12   3 -27    0.00    7.14
 -12  -3  27    3.41    7.78
  12   3 -28    2.25    7.47
 -12  -3  28    2.03    7.05
  12   3 -29   -0.00    7.34
  12   3 -30   -0.00    7.77
  12  -4  -1   10.28    7.51
  12  -4  -1    2.09    7.34
  12   4  -1    5.96    5.55
  12  -4  -2    5.22    6.17
  12  -4  -2    7.19    9.13
  12   4  -2   -0.00    5.20
  12  -4  -3    0.00    5.81
  12   4  -3    1.71    4.80
 -12   4   4   -0.00    6.39
  12  -4  -4    1.10    4.38
  12  -4  -4    3.88    6.86
  12   4  -4   -0.00    5.42
 -12   4   5    2.17    6.58
  12  -4  -5    8.26    6.90
  12  -4  -5    0.59    8.26
  12   4  -5    5.79    5.96
 -12  -4   5    0.00    5.16
 -12   4   6   14.28    9.11
  12  -4  -6   13.46    9.19
  12   4  -6    6.05    7.74
 -12  -4   6   18.30    8.10
 -12   4   7   17.85    9.57
  12  -4  -7   13.46    8.67
  12  -4  -7    9.54    8.53
  12   4  -7    7.64    7.09
 -12  -4   7   13.43    7.48
 -12   4   8    1.97    6.88
  12  -4  -8   -0.00    5.88
  12  -4  -8    2.30    7.10
  12   4  -8    2.48    5.80
 -12  -4   8    2.48    5.49
 -12   4   9    2.71    7.87
  12  -4  -9    0.00    6.57
  12  -4  -9   13.57    8.92
 -12  -4   9    2.99    5.82
 -12   4  10    0.55    6.48
  12  -4 -10    7.37    6.62
  12  -4 -10   16.42    9.93
  12   4 -10    7.91    8.51
 -12  -4  10    1.25    6.32
 -12   4  11    3.91    6.41
  12  -4 -11    7.15    6.87
  12  -4 -11    5.96    8.88
  12   4 -11    5.75    7.56
 -12  -4  11   19.52    8.61
 -12   4  12   17.12    9.31
  12  -4 -12   17.07   10.02
  12   4 -12   21.86    9.49
 -12  -4  12   17.98    8.27
 -12   4  13    2.83    7.16
  12  -4 -13   -0.00    7.66
  12   4 -13    6.33    6.03
 -12  -4  13    0.00    5.77
  12  -4 -14   -0.00    7.50
  12   4 -14    0.00    6.17
 -12  -4  14    3.42    6.11
 -12   4  15   -0.00    5.57
  12   4 -15   -0.00    6.80
 -12   4  16   24.86    9.71
  12  -4 -16   20.42   10.69
  12   4 -16   13.91    7.93
 -12  -4  16    6.60    7.65
 -12   4  17   12.55    8.34
  12  -4 -17   14.50    9.86
 -12  -4  17   11.81    8.19
 -12   4  18    0.89    7.19
  12   4 -18    2.28    6.84
 -12  -4  18    0.00    6.50
 -12   4  19   -0.00    6.55
  12   4 -19    0.00    6.81
 -12  -4  19    9.63    6.62
 -12   4  20    7.64    9.12
  12   4 -20    3.08    8.27
 -12  -4  20    2.63    7.35
 -12   4  21   12.51    9.19
  12   4 -21   -0.00    7.10
 -12  -4  21    7.72    7.09
  12   4 -22    9.72    8.18
 -12  -4  22    7.53    7.93
 -12   4  23    6.21    6.69
  12   4 -23   -0.00    6.81
 -12   4  24    3.61    7.74
  12   4 -24    0.00    8.28
 -12  -4  24    2.50    7.28
 -12   4  25    1.01    8.15
  12   4 -25   -0.00    6.97
 -12  -4  25    1.43    6.03
 -12   4  26    0.00    7.83
  12   4 -26   13.54   10.01
 -12  -4  26   -0.00    6.65
  12   4 -27   -0.00    7.03
 -12  -4  27   -0.00    7.55
  12   4 -28    7.75    9.40
 -12  -4  28    0.00    6.46
  12   4 -29    0.00    9.15
  12   4 -30    6.44    8.61
  12   4 -31    2.35   10.39
  12  -5  -1    0.70    5.87
  12  -5  -1   -0.00    7.10
  12   5  -1    0.53    4.74
  12  -5  -2   16.42    8.05
  12  -5  -2    3.09    7.78
  12   5  -2    7.87    5.92
  12  -5  -3    0.10    5.28
  12  -5  -3    2.99    7.56
  12  -5  -4   19.85    8.64
  12  -5  -4    0.00    7.20
  12   5  -4   19.80    7.91
 -12   5   5   12.14    8.44
  12  -5  -5    9.74    6.70
  12  -5  -5    5.42    8.30
  12   5  -5    3.36    5.59
 -12   5   6    2.41    6.77
  12  -5  -6    6.86    6.45
  12  -5  -6    0.00    7.11
  12   5  -6   -0.00    5.71
 -12   5   7    3.95    7.11
  12  -5  -7    7.64    8.38
  12   5  -7   -0.00    5.66
 -12   5   8   17.15    8.76
  12  -5  -8   13.95    8.06
  12  -5  -8    1.38    8.37
  12   5  -8   18.28    9.25
 -12   5   9   22.16   10.16
  12  -5  -9   17.44    8.67
  12  -5  -9   20.06   11.15
  12   5  -9   15.72    7.51
 -12   5  10    6.80    7.65
  12  -5 -10   11.32    7.01
  12  -5 -10    0.00    8.41
  12   5 -10    3.55    6.38
 -12  -5  10    6.09    6.90
 -12   5  11    0.00    5.97
  12  -5 -11   -0.00    5.58
  12  -5 -11   -0.00    6.41
  12   5 -11   -0.00    5.57
 -12  -5  11   -0.00    5.72
 -12   5  12    4.56    8.21
  12  -5 -12    0.44    4.96
  12  -5 -12    6.49    7.69
  12   5 -12    1.86    6.39
 -12  -5  12   -0.00    5.57
 -12   5  13   25.74   10.62
  12  -5 -13   11.76   10.09
  12   5 -13   18.57    8.61
 -12  -5  13   24.88    9.70
 -12   5  14   19.96    9.43
  12  -5 -14   21.45   11.40
 -12  -5  14   10.04    7.20
 -12   5  15    0.44    7.96
  12   5 -15    1.96    7.67
 -12  -5  15   -0.00    5.28
  12   5 -16    0.50    7.38
 -12  -5  16    0.00    5.96
 -12   5  17   11.91    8.49
  12   5 -17    2.01    7.96
 -12  -5  17   -0.00    6.40
 -12   5  18   10.42    6.95
  12   5 -18    0.91    7.23
 -12  -5  18    2.77    7.11
 -12   5  19   -0.00    6.90
  12   5 -19    5.07    6.54
 -12  -5  19    0.32    6.03
 -12   5  20    9.19    6.78
  12   5 -20   -0.00    6.92
 -12  -5  20    6.02    8.08
 -12   5  21   -0.00    8.00
  12   5 -21   -0.00    6.12
 -12   5  22   -0.00    7.05
  12   5 -22   -0.00    6.32
 -12  -5  22    0.85    5.60
 -12   5  23    5.04    7.10
  12   5 -23   -0.00    7.11
 -12  -5  23    0.00    6.50
 -12   5  24    6.69    7.38
  12   5 -24    3.99    7.31
 -12  -5  24    1.55    6.80
 -12   5  25    5.05    7.63
  12   5 -25   -0.00    7.48
 -12  -5  25    0.78    7.84
  12   5 -26    5.29    8.19
 -12  -5  26    4.58    7.30
  12   5 -27    0.00    8.73
 -12  -5  27   -0.00    7.50
  12   5 -28    0.00    6.99
 -12  -5  28   -0.00    7.45
  12   5 -29    0.00    7.91
  12  -6  -1   29.64   10.70
  12   6  -1   16.52    7.14
  12  -6  -2   -0.00    7.20
  12  -6  -2    4.63    7.07
  12   6  -2    8.70    5.75
  12  -6  -3    0.00    7.46
  12   6  -3    3.97    6.21
  12  -6  -4   -0.00    5.46
  12  -6  -4   -0.00    8.22
  12   6  -4    0.07    4.28
  12  -6  -5   34.99   10.54
  12  -6  -5   21.16   11.29
  12   6  -5   21.38    8.78
 -12   6   6   16.02    8.83
  12  -6  -6    0.00    5.66
  12  -6  -6   12.03   10.29
  12   6  -6    6.38    6.53
 -12   6   7    0.00    7.12
  12  -6  -7   23.16    9.40
  12  -6  -7    1.62    8.13
  12   6  -7    0.00    6.21
 -12   6   8    0.00    6.90
  12  -6  -8    3.25    5.71
  12  -6  -8    2.37    7.73
  12   6  -8   -0.00    4.69
 -12   6   9    8.72    8.77
  12  -6  -9   10.68    7.83
  12  -6  -9    0.00    6.70
  12   6  -9    5.33    5.66
 -12   6  10    7.23    8.46
  12  -6 -10    3.36    6.53
  12  -6 -10    4.87    9.13
  12   6 -10    0.00    6.40
  12  -6 -11   11.72    9.08
  12  -6 -11   42.78   13.86
  12   6 -11   40.65   10.47
 -12   6  12    4.48    7.27
  12  -6 -12    2.73    6.14
  12   6 -12   11.75    7.75
 -12   6  13   -0.00    7.47
  12  -6 -13    0.00    5.41
  12   6 -13    5.82    6.93
 -12   6  14   -0.00    5.80
  12  -6 -14    0.00    5.89
  12   6 -14    0.12    5.17
 -12   6  15    7.90    8.51
  12   6 -15   -0.00    6.46
 -12   6  16    0.00    7.55
  12   6 -16    7.40    7.09
 -12  -6  16    7.36    8.22
 -12   6  17    3.16    6.69
  12   6 -17   -0.00    6.87
 -12  -6  17    0.56    6.47
  12   6 -18   -0.00    7.50
 -12  -6  18    5.61    6.95
 -12   6  19   -0.00    6.60
  12   6 -19    0.00    6.30
 -12   6  20    3.71    7.20
  12   6 -20    2.60    6.45
 -12  -6  20    6.99    7.93
 -12   6  21    2.61    6.16
  12   6 -21   -0.00    6.31
 -12  -6  21    8.70    7.72
 -12   6  22   12.38    7.84
  12   6 -22    2.17    7.92
 -12  -6  22   -0.00    7.47
 -12   6  23    0.00    6.88
 -12  -6  23    0.00    6.89
  12   6 -24    7.10    7.54
 -12  -6  24    7.01    7.83
  12   6 -25   -0.00    6.26
 -12  -6  25    0.00    6.40
  12   6 -26   -0.00    7.29
 -12  -6  26   -0.00    7.19
  12   6 -27   13.61    9.30
 -12  -6  27    1.99    7.55
 -12  -6  28    6.63    7.85
  12  -7  -1   14.07    8.17
  12   7  -1    7.95    6.21
  12  -7  -2    6.48    7.96
  12   7  -2    1.54    5.02
  12  -7  -3   14.92    8.68
  12  -7  -3   19.41   10.59
  12   7  -3   20.14    8.15
  12  -7  -4    9.06    7.35
  12  -7  -4    2.80    6.86
  12  -7  -5    0.00    5.69
  12  -7  -5    7.66    8.52
  12   7  -5    0.00    5.25
  12  -7  -6   -0.00    6.60
  12  -7  -6    1.18    7.07
  12   7  -6   -0.00    5.03
  12  -7  -7    0.75    5.80
  12   7  -7    2.04    5.14
 -12   7   8    4.35    6.03
  12  -7  -8    3.56    5.16
  12   7  -8    2.57    6.15
 -12   7   9   14.08   10.69
  12  -7  -9   31.53   11.51
 -12   7  10    0.00    6.95
  12  -7 -10    0.06    6.65
  12   7 -10    1.02    6.69
 -12   7  11   -0.00    7.49
  12  -7 -11   -0.00    6.80
  12   7 -11   -0.00    6.65
 -12   7  12   -0.00    7.16
  12  -7 -12    3.58    5.99
  12   7 -12   -0.00    6.46
  12  -7 -13    7.17    7.96
  12   7 -13    0.69    6.32
 -12   7  14    3.63    7.03
  12  -7 -14    0.00    6.08
  12   7 -14    0.00    5.71
 -12   7  15   10.54    8.82
  12  -7 -15    3.10    5.27
  12   7 -15    9.10    7.95
 -12   7  16    3.71    7.79
  12  -7 -16    4.77    5.60
  12   7 -16    2.81    7.85
 -12   7  17   -0.00    6.59
  12   7 -17   -0.00    6.92
 -12   7  18   -0.00    5.57
 -12   7  19   12.35    9.42
  12   7 -19    0.00    5.05
  12   7 -20   -0.00    4.96
 -12   7  21    9.80    8.08
  12   7 -21   13.93    8.30
 -12   7  22    5.25    6.41
  12   7 -22    5.56    6.63
  12   7 -23    9.77    7.69
 -12  -7  23   -0.00    5.73
  12   7 -24    3.54    7.14
 -12  -7  24    2.44    6.98
 -12  -7  25    0.69    5.84
 -12  -7  26    1.96    6.79
 -12  -7  27    4.52    7.73
 -12  -7  28    0.00    6.66
  12  -8  -1   17.52    8.90
  12   8  -1   14.91    7.19
  12  -8  -2   -0.00    7.11
  12   8  -2    5.50    5.70
  12  -8  -3    1.68    3.94
  12   8  -3    2.22    5.09
  12  -8  -4    0.00    7.28
  12   8  -4   -0.00    5.71
  12  -8  -5    7.33    6.15
  12   8  -5   26.08    8.03
  12  -8  -6    3.27    5.80
  12   8  -6    6.83    5.11
  12  -8  -7   13.15    7.80
  12   8  -7    8.32    5.84
  12  -8  -8    5.76    6.74
  12   8  -8   -0.00    5.98
 -12   8   9    5.39    7.67
  12  -8  -9    4.34    4.83
  12   8  -9   -0.00    6.51
 -12   8  10    4.21    6.70
  12  -8 -10    4.71    5.77
  12   8 -10   -0.00    5.83
 -12   8  11    0.00    6.69
  12  -8 -11    8.02    8.05
  12   8 -11    8.98    7.04
 -12   8  12    1.61    6.12
  12  -8 -12   -0.00    5.98
  12   8 -12   -0.00    5.67
 -12   8  13   11.89    9.08
  12  -8 -13   -0.00    6.23
  12   8 -13    0.00    5.74
 -12   8  14    2.31    7.50
  12  -8 -14   -0.00    6.42
  12   8 -14    0.00    7.07
 -12   8  15   25.21   10.34
  12  -8 -15    1.60    6.12
  12   8 -15    4.28    5.71
 -12   8  16    5.35    7.38
  12  -8 -16   -0.00    4.91
  12   8 -16    2.96    5.94
 -12   8  17   18.91    9.88
  12  -8 -17    4.67    6.78
  12   8 -17    4.80    7.40
 -12   8  18    3.79    6.53
  12  -8 -18    4.39    5.55
  12   8 -18   -0.00    5.36
 -12   8  19    1.67    7.40
  12   8 -19   -0.00    5.96
 -12   8  20   -0.00    6.78
  12   8 -20    0.00    7.19
  12   8 -21   11.45    7.66
  12   9  -1   -0.00    4.48
  12  -9  -2    6.14    6.90
  12   9  -2    0.48    4.33
  12  -9  -3   15.22    8.67
  12   9  -3   28.33    7.88
  12  -9  -4    4.63    5.86
  12   9  -4   -0.00    5.11
  12  -9  -5    2.47    6.35
  12   9  -5    5.14    5.42
  12  -9  -6   -0.00    5.99
  12   9  -6   -0.00    4.93
  12  -9  -7    5.60    6.69
  12   9  -7    0.00    4.93
  12  -9  -8    0.46    4.99
  12   9  -8   -0.00    5.34
  12  -9  -9   25.62   10.83
  12   9  -9   13.05    7.53
 -12   9  10    0.26    5.59
  12  -9 -10   -0.00    5.53
  12   9 -10    6.78    6.82
 -12   9  11    6.39    8.12
  12  -9 -11    2.52    5.49
  12   9 -11    2.25    5.73
 -12   9  12    1.27    5.97
  12  -9 -12   -0.00    6.41
 -12   9  13    4.13    9.22
  12   9 -13   18.43    7.71
 -12   9  14   -0.00    7.43
  12  -9 -14   -0.00    7.04
  12   9 -14    2.67    4.81
 -12   9  15    7.63    7.72
  12  -9 -15   13.33    9.85
  12   9 -15    4.44    6.13
 -12   9  16    8.37    8.02
  12  -9 -16    1.33    6.14
  12   9 -16   -0.00    5.05
 -12   9  17    3.92    7.54
  12  -9 -17    3.72    6.73
  12   9 -17   -0.00    7.51
 -12   9  18   -0.00    7.02
  12  -9 -18    7.00    6.27
  12   9 -18   -0.00    6.66
  12 -10  -1    5.96    6.38
  12  10  -1    7.42    5.26
  12 -10  -2    3.29    6.43
  12  10  -2   -0.00    4.37
  12 -10  -3    1.96    6.19
  12  10  -3   -0.00    4.43
  12 -10  -4    2.03    6.88
  12  10  -4    1.09    4.77
  12 -10  -5    2.22    5.85
  12  10  -5    6.42    6.04
  12 -10  -6   -0.00    5.41
  12  10  -6   -0.00    5.20
  12 -10  -7   10.03    8.01
  12  10  -7   10.17    6.44
  12  10  -8    2.15    5.68
  12 -10  -9    3.78    6.57
  12  10  -9    2.80    5.56
  12 -10 -10    6.24    6.74
  12  10 -10    3.51    4.68
  12 -10 -11    5.24    6.19
  12  10 -11   15.45    7.17
 -12  10  12    5.66    7.64
  12 -10 -12   -0.00    7.26
  12  10 -12    3.67    5.89
 -12  10  13   14.68    9.65
  12 -10 -13   -0.00    6.60
  12  10 -13   -0.00    4.87
 -12  10  14   -0.00    6.53
  12 -10 -14    7.47    8.07
  12  10 -14   -0.00    5.09
 -12  10  15    0.05    5.90
  12 -11  -1    8.76    7.56
  12  11  -1   -0.00    4.93
  12 -11  -2    0.92    5.91
  12  11  -2    1.34    4.27
  12 -11  -3   -0.00    6.29
  12 -11  -4    0.54    7.17
  12  11  -4    2.87    4.67
  12 -11  -5   12.86    8.49
  12  11  -5    0.62    5.21
  12 -11  -6    3.29    7.08
  12  11  -6    0.00    4.23
  12 -11  -7    5.49    8.45
  12  11  -7    4.97    5.42
  12 -11  -8    0.57    6.22
  12 -11  -9   -0.00    7.04
  12  11  -9    5.45    5.90
  12 -11 -10    4.90    6.46
  12  11 -10    0.00    4.26
  12 -11 -11   -0.00    5.40
  12  11 -11   -0.00    3.77
  12  12  -1    5.03    4.76
  12  12  -3    0.00    5.21
  12  12  -4   -0.00    4.44
  12  12  -5    5.15    5.04
  12  12  -6   -0.00    3.81
  12  13  -1    7.93    4.74
 -11   0   1   97.18   15.58
  11   0  -1   69.09   13.55
  11   0  -1   59.34   14.19
 -11   0   2    5.77    6.54
  11   0  -2   -0.00    4.40
  11   0  -2    3.21    7.25
 -11   0   3   45.33   11.14
  11   0  -3   19.64    8.55
  11   0  -3   16.36    9.16
 -11   0   4   -0.00    5.99
  11   0  -4   -0.00    5.25
  11   0  -4    0.00    5.77
 -11   0   5  101.16   16.49
  11   0  -5   50.14   12.52
  11   0  -5   78.97   14.93
 -11   0   6   -0.00    6.01
  11   0  -6   -0.00    7.19
 -11   0   7    0.00    5.59
  11   0  -7    0.00    6.69
 -11   0   8   -0.00    5.60
  11   0  -8    1.28    5.64
 -11   0   9   31.73   10.35
  11   0  -9   26.34   10.60
 -11   0  10    0.00    5.91
  11   0 -10    0.21    6.13
 -11   0  11   63.86   13.76
  11   0 -11   52.74   13.15
  11   0 -12    0.93    7.26
 -11   0  13    2.06    6.18
  11   0 -13    0.00    7.62
 -11   0  14   -0.00    6.22
  11   0 -14   -0.00    6.70
 -11   0  15   25.19    9.09
  11   0 -15   18.99    9.97
 -11   0  16   -0.00    5.65
  11   0 -16    0.58    7.16
 -11   0  17   17.75    9.50
  11   0 -17   12.04    8.25
  11   0 -18    1.35    7.46
 -11   0  19   10.55    8.66
  11   0 -19   10.71    8.93
 -11   0  20    1.74    6.21
  11   0 -20    0.90    6.58
 -11   0  21   19.87    9.51
  11   0 -21   15.39   10.37
 -11   0  22    7.47    7.48
  11   0 -22   -0.00    7.86
 -11   0  23    0.00    7.31
  11   0 -23    3.27    7.59
 -11   0  24   -0.00    7.40
  11   0 -24    0.00    6.12
 -11   0  25   10.77    9.25
  11   0 -25    2.92    7.17
 -11   0  26   -0.00    7.98
  11   0 -26    2.56    7.24
 -11   0  27    6.69    9.39
 -11   0  28    5.12    8.01
 -11   0  30    0.00    8.38
 -11   1   1   86.55   15.94
  11  -1  -1  128.53   17.91
  11  -1  -1   69.80   15.56
  11   1  -1   84.73   15.31
 -11   1   2   -0.00    5.83
  11  -1  -2    0.00    5.21
  11   1  -2    0.06    6.05
 -11   1   3   32.06   10.02
  11  -1  -3   36.79   10.69
  11  -1  -3   32.03   11.07
  11   1  -3   23.32    8.71
 -11  -1   3   32.76    9.87
 -11   1   4   -0.00    5.73
  11  -1  -4   -0.00    4.41
  11  -1  -4    4.08    8.04
  11   1  -4   -0.00    4.96
  11   1  -4   -0.00    5.05
 -11  -1   4   -0.00    5.16
 -11   1   5   10.41    7.27
  11  -1  -5    5.80    6.62
  11  -1  -5    6.35    7.47
  11   1  -5    6.69    5.59
 -11  -1   5    4.91    5.83
 -11   1   6    0.00    5.25
  11  -1  -6    8.10    6.23
  11  -1  -6   -0.00    7.02
  11   1  -6    8.13    6.93
 -11  -1   6    1.46    5.55
 -11   1   7   32.09   10.57
  11  -1  -7   44.67   12.32
  11   1  -7   79.58   14.48
 -11  -1   7   36.13   10.43
 -11   1   8    0.04    5.03
  11  -1  -8    0.00    6.84
  11   1  -8   -0.00    5.15
 -11  -1   8    5.59    5.90
 -11   1   9   33.95   10.21
  11  -1  -9   22.45   10.02
  11   1  -9   29.04   10.51
 -11  -1   9    5.46    7.18
 -11   1  10   -0.00    6.38
  11  -1 -10    2.40    6.33
  11   1 -10   -0.00    5.93
 -11  -1  10    0.68    5.08
 -11   1  11   18.81    9.11
  11  -1 -11    7.91    8.00
  11   1 -11    3.50    6.99
 -11  -1  11    9.10    6.96
 -11   1  12    2.55    6.83
  11   1 -12   -0.00    7.46
 -11  -1  12    0.02    5.17
 -11   1  13   27.81   10.78
  11  -1 -13   22.93    9.99
  11   1 -13   23.51   10.65
 -11  -1  13   27.03    9.58
 -11   1  14    0.56    5.66
  11  -1 -14    1.90    5.99
  11   1 -14    0.00    6.29
 -11  -1  14   -0.00    4.81
 -11   1  15    2.71    5.99
  11  -1 -15   -0.00    6.05
  11   1 -15    0.00    6.60
 -11  -1  15   -0.00    6.14
 -11   1  16    0.00    6.22
  11  -1 -16   -0.00    5.87
  11   1 -16    4.06    7.18
 -11  -1  16   -0.00    5.52
 -11   1  17   16.50    8.69
  11  -1 -17    3.78    8.59
  11   1 -17    7.10    8.37
 -11  -1  17    8.34    7.56
 -11   1  18    3.05    6.86
  11  -1 -18   17.77    9.50
  11   1 -18    1.23    6.38
 -11  -1  18   -0.00    5.49
 -11   1  19   14.25    8.79
  11  -1 -19    1.90    7.54
  11   1 -19    0.00    7.03
 -11  -1  19   10.43    7.77
 -11   1  20   -0.00    5.75
  11  -1 -20   -0.00    8.13
  11   1 -20    4.56    6.42
 -11  -1  20   -0.00    6.11
 -11   1  21    0.00    5.50
  11  -1 -21   -0.00    6.62
  11   1 -21   -0.00    6.14
 -11  -1  21    2.90    7.24
 -11   1  22   -0.00    6.29
  11  -1 -22   10.64    8.97
  11   1 -22   11.19    7.72
 -11  -1  22   -0.00    7.93
 -11   1  23   36.44   12.56
  11  -1 -23   11.24    9.24
  11   1 -23   29.55   11.29
 -11  -1  23   29.50   11.36
 -11   1  24    2.09    6.61
  11  -1 -24    4.41    6.82
  11   1 -24   -0.00    6.38
 -11  -1  24    0.00    7.03
 -11   1  25   -0.00    5.93
 -11   1  26    1.36    8.81
  11   1 -26    0.29    6.06
 -11  -1  26   -0.00    6.23
 -11   1  27    5.19    8.11
  11   1 -27    0.00    7.50
 -11  -1  27    7.75    9.05
 -11   1  28    7.08    7.93
  11   1 -28   -0.00    8.21
 -11  -1  28   -0.00    6.09
 -11   1  29    0.00    7.67
 -11  -1  29   -0.00    6.92
 -11   1  30    1.58    6.68
 -11  -1  30    3.89    7.81
  11  -2  -1   28.65    9.59
  11  -2  -1   23.24    9.92
  11   2  -1   15.70    7.97
 -11   2   2   -0.00    6.29
  11  -2  -2   -0.00    4.22
  11  -2  -2    0.00    6.56
  11   2  -2   -0.00    4.69
 -11   2   3    8.66    7.15
  11  -2  -3   17.50    7.64
  11  -2  -3    6.70    7.33
  11   2  -3    9.63    6.42
 -11   2   4   11.57    7.90
  11  -2  -4    9.52    7.17
  11  -2  -4    9.09    7.92
  11   2  -4    7.37    6.60
  11  -2  -5   37.56   10.37
  11  -2  -5   34.34   12.46
  11   2  -5   51.29   11.26
 -11   2   6    9.67    8.25
  11  -2  -6   15.60    7.96
  11  -2  -6    8.01    8.18
  11   2  -6   12.11    7.90
 -11  -2   6   18.14    7.82
 -11   2   7   28.07   10.16
  11  -2  -7    3.74    6.31
  11  -2  -7    8.74    8.74
  11   2  -7   12.81    7.38
 -11  -2   7   12.60    7.60
 -11   2   8   15.54    8.59
  11  -2  -8    4.44    8.53
  11   2  -8   14.00    8.39
 -11  -2   8   11.80    7.60
 -11   2   9   39.96   11.53
  11  -2  -9   44.64   12.04
  11   2  -9   16.69    8.74
 -11  -2   9   16.90    8.65
 -11   2  10    2.24    6.86
  11  -2 -10   -0.00    7.25
  11   2 -10   10.19    6.91
 -11  -2  10    5.13    6.96
 -11   2  11   25.67   10.07
  11  -2 -11   30.67   11.01
 -11  -2  11   24.31    9.77
 -11   2  12    5.03    6.46
  11  -2 -12    0.00    6.58
  11   2 -12    2.91    5.63
 -11  -2  12    0.49    5.50
 -11   2  13   -0.00    6.97
  11  -2 -13    1.73    6.41
  11   2 -13    4.00    6.38
 -11  -2  13    0.80    5.13
 -11   2  14    7.48    7.02
  11  -2 -14    4.57    7.51
  11   2 -14    4.22    6.60
 -11  -2  14    3.76    6.36
  11   2 -15   29.88    9.92
 -11  -2  15   18.64    8.81
 -11   2  16   14.70    8.26
  11  -2 -16    8.58    7.89
  11   2 -16   10.97    7.50
 -11  -2  16    8.75    6.94
 -11   2  17    2.98    6.31
  11  -2 -17    0.95    7.11
  11   2 -17    6.00    6.78
 -11  -2  17    7.06    7.27
 -11   2  18    0.00    6.23
  11  -2 -18   -0.00    6.76
  11   2 -18   -0.00    5.88
 -11  -2  18    4.12    7.58
 -11   2  19   14.16    8.97
  11  -2 -19    5.39    8.33
  11   2 -19    2.68    5.97
 -11  -2  19    6.24    7.33
 -11   2  20   10.36    8.42
  11  -2 -20   -0.00    9.15
  11   2 -20    8.72    7.94
 -11  -2  20    3.58    7.33
 -11   2  21   17.18    9.53
  11  -2 -21   13.05    9.80
  11   2 -21    5.67    6.96
 -11  -2  21   17.90    9.92
 -11   2  22    0.00    8.36
  11  -2 -22   -0.00    7.38
  11   2 -22    0.98    6.75
  11  -2 -23   -0.00    7.34
  11   2 -23   -0.00    5.97
 -11  -2  23   -0.00    6.47
 -11   2  24    0.00    7.61
  11   2 -24   -0.00    7.86
 -11  -2  24   -0.00    5.77
 -11   2  25    4.59    8.12
  11   2 -25    5.92    8.80
 -11  -2  25    2.85    7.18
 -11   2  26    3.31    7.23
  11   2 -26    1.14    6.61
 -11  -2  26    3.79    6.50
 -11   2  27    5.19    8.21
  11   2 -27    3.37    8.69
 -11  -2  27    5.08    6.46
 -11   2  28    1.66    7.21
  11   2 -28    0.95    7.23
 -11  -2  28   -0.00    7.70
 -11   2  29    6.93    7.75
  11   2 -29    4.78    8.93
 -11  -2  29   -0.00    6.95
 -11   2  30    4.32    6.70
 -11  -2  30    0.00    8.33
  11  -3  -1   21.94    8.06
  11  -3  -1    0.00    6.97
  11   3  -1    2.64    4.93
  11   3  -1   12.22    6.85
 -11  -3   1   19.48    7.92
  11  -3  -2   21.75    8.33
  11  -3  -2    6.63    8.25
  11   3  -2   29.65    8.27
  11   3  -2   14.52    7.53
 -11  -3   2   21.23    7.81
 -11   3   3   48.82   12.61
  11  -3  -3   49.20   11.96
  11  -3  -3   34.62   12.37
  11   3  -3   52.12   11.26
 -11   3   4   15.40    7.90
  11  -3  -4   -0.00    7.38
 -11   3   5    5.82    7.02
  11  -3  -5    5.66    5.97
  11  -3  -5    7.02    8.18
  11   3  -5    1.40    5.53
  11  -3  -6    0.35    5.57
  11  -3  -6    0.00    8.62
  11   3  -6    2.71    6.80
 -11   3   7   48.93   12.68
  11  -3  -7   42.56   11.18
  11  -3  -7   47.95   13.90
  11   3  -7   48.01   11.61
 -11   3   8    8.46    7.78
  11  -3  -8   10.06    5.74
  11  -3  -8   15.11    9.59
  11   3  -8    7.20    7.58
 -11  -3   8    1.76    5.74
 -11   3   9    0.00    6.31
  11  -3  -9    2.61    7.59
  11   3  -9    0.00    6.48
 -11  -3   9    2.79    6.03
 -11   3  10   -0.00    5.33
  11  -3 -10   -0.00    7.76
  11   3 -10    2.52    5.52
 -11  -3  10    4.73    6.56
  11   3 -11    4.35    6.26
 -11  -3  11    0.00    5.07
 -11   3  12    4.59    6.91
  11  -3 -12    6.29    7.47
  11   3 -12   27.70    9.54
 -11  -3  12   11.87    7.39
 -11   3  13   15.67    8.51
  11  -3 -13   13.03    8.83
  11   3 -13    8.28    6.88
 -11   3  14    0.36    5.58
  11  -3 -14    8.88    7.96
  11   3 -14   -0.00    6.21
 -11  -3  14    8.02    6.48
 -11   3  15    7.07    7.34
  11  -3 -15    0.00    8.05
  11   3 -15    1.44    5.93
 -11  -3  15    1.37    5.61
 -11   3  16   -0.00    5.79
  11  -3 -16    4.68    7.43
  11   3 -16    4.34    7.17
 -11  -3  16    0.00    6.00
  11  -3 -17   -0.00    6.83
  11   3 -17   13.92    8.66
 -11  -3  17    0.00    6.25
 -11   3  18   11.53    7.61
  11   3 -18    1.66    7.46
 -11  -3  18   11.82    8.90
 -11   3  19   12.39    8.87
  11  -3 -19   20.89   10.65
  11   3 -19    8.42    8.10
 -11  -3  19   25.34   10.52
 -11   3  20    3.57    7.51
  11  -3 -20    9.19    8.29
  11   3 -20    3.11    7.62
 -11   3  21   -0.00    6.01
  11  -3 -21   -0.00    6.46
  11   3 -21    1.72    7.10
 -11  -3  21    4.04    6.43
 -11   3  22    6.27    7.55
  11   3 -22    4.14    7.56
 -11  -3  22    5.52    6.26
 -11   3  23   13.42    9.59
  11   3 -23   11.27   10.37
 -11  -3  23    4.65    7.57
 -11   3  24   -0.00    8.29
  11   3 -24    9.43    8.62
 -11  -3  24    6.05    7.70
 -11   3  25   -0.00    7.97
  11   3 -25   -0.00    7.55
 -11  -3  25    1.57    7.04
  11   3 -26    2.50    9.07
 -11  -3  26    1.68    7.39
 -11   3  27   27.47   11.11
  11   3 -27   20.87   12.61
 -11  -3  27   18.08   10.03
 -11   3  28    9.12    8.82
  11   3 -28   -0.00    7.35
 -11  -3  28    5.15    8.16
 -11   3  29    3.36    6.67
  11   3 -29   -0.00    6.27
 -11  -3  29    2.84    6.80
  11   3 -30   -0.00    7.14
 -11  -3  30    3.14    8.12
  11  -4  -1   32.64    9.77
  11  -4  -1   32.07   11.57
  11   4  -1   39.98    9.44
  11   4  -1   27.90    8.61
 -11  -4   1   39.99   10.08
  11  -4  -2    0.84    5.38
  11  -4  -2    2.12    6.43
  11   4  -2   -0.00    4.71
  11   4  -2    3.84    5.06
 -11  -4   2    3.16    5.23
 -11   4   3    0.00    5.68
  11  -4  -3   18.40    8.10
  11  -4  -3    5.83    7.46
  11   4  -3    0.57    5.14
 -11  -4   3   10.49    6.74
 -11   4   4    2.77    6.89
  11  -4  -4   -0.00    5.33
  11  -4  -4   -0.00    6.25
  11   4  -4    0.00    5.22
 -11  -4   4    8.46    6.29
 -11   4   5   57.15   13.83
  11  -4  -5   33.19   11.38
  11   4  -5   68.49   13.01
 -11   4   6   11.13    8.10
  11  -4  -6    7.86    7.41
  11  -4  -6    3.68    7.71
  11   4  -6   17.73    8.04
 -11   4   7   12.23    8.76
  11  -4  -7   -0.00    6.60
  11  -4  -7    5.97    8.02
  11   4  -7    8.00    6.00
 -11   4   8    8.42    7.60
  11  -4  -8    0.00    5.18
  11  -4  -8    0.68    7.69
  11   4  -8    0.05    5.64
 -11   4   9   34.52   11.05
  11  -4  -9   21.52    8.85
  11  -4  -9   20.69   10.60
  11   4  -9   35.12   10.56
 -11  -4   9   24.95    9.01
 -11   4  10    5.68    7.18
  11  -4 -10    0.48    7.38
  11   4 -10    2.31    5.03
 -11  -4  10    9.43    6.41
 -11   4  11   16.68    9.26
  11  -4 -11   14.51    9.57
  11   4 -11   23.62    8.43
 -11  -4  11   16.53    8.38
 -11   4  12   -0.00    6.43
  11  -4 -12   -0.00    5.93
  11   4 -12    0.00    5.57
 -11   4  13    1.94    6.23
  11  -4 -13    3.66    7.84
  11   4 -13    0.00    6.27
 -11  -4  13   -0.00    5.87
 -11   4  14    1.08    5.55
  11  -4 -14   -0.00    6.78
  11   4 -14    1.75    7.39
 -11  -4  14    5.45    6.05
 -11   4  15   22.46    9.21
  11  -4 -15    8.12    8.22
  11   4 -15   11.43    8.03
 -11  -4  15   10.01    7.66
 -11   4  16    0.11    6.47
  11  -4 -16    0.91    6.65
  11   4 -16    0.00    6.51
 -11  -4  16    2.12    6.37
 -11   4  17    4.45    6.36
  11  -4 -17   -0.00    6.98
  11   4 -17   -0.00    6.53
 -11  -4  17    1.35    7.43
 -11   4  18   -0.00    5.43
  11  -4 -18    4.49    8.30
  11   4 -18   -0.00    7.17
  11   4 -19    0.00    7.13
 -11  -4  19    1.98    5.63
 -11   4  20   -0.00    7.13
  11   4 -20   12.12    8.97
 -11  -4  20    4.00    7.54
 -11   4  21   13.18    9.05
  11   4 -21   19.85    9.92
 -11  -4  21    1.66    7.04
 -11   4  22    1.11    6.50
  11   4 -22    2.96    7.15
 -11  -4  22    1.34    7.08
 -11   4  23    3.10    6.37
  11   4 -23    0.00    8.57
 -11  -4  23    4.52    6.32
 -11   4  24   -0.00    7.16
  11   4 -24    7.34    8.44
 -11  -4  24    4.68    8.01
 -11   4  25    0.00    8.15
  11   4 -25   26.35   11.12
 -11  -4  25    1.38    6.69
 -11   4  26    0.00    7.58
 -11  -4  26    6.12    8.48
 -11   4  27    7.82    7.92
  11   4 -27    0.00    5.09
 -11  -4  27    5.54    7.54
 -11   4  28    3.94    7.16
  11   4 -28    3.08    6.88
 -11  -4  28    3.72    6.13
  11   4 -29    2.22    5.78
 -11  -4  29    0.37    7.73
  11   4 -30    5.46    7.18
 -11  -4  30    0.00    7.54
  11   4 -31    2.15    7.46
  11  -5  -1   -0.00    5.13
  11  -5  -1    5.64    7.56
  11  -5  -2   19.61    8.61
  11  -5  -2   24.90   10.58
  11   5  -2   45.04    9.98
  11  -5  -3   40.47   10.89
  11  -5  -3   19.39    9.79
  11   5  -3   26.53    9.07
 -11   5   4    7.27    7.39
  11  -5  -4    0.10    4.88
  11   5  -4    5.24    5.82
 -11   5   5    2.85    6.10
  11  -5  -5   -0.00    6.47
  11  -5  -5   -0.00    7.88
  11   5  -5    1.35    5.38
 -11  -5   5   -0.00    4.91
 -11   5   6    0.00    6.56
  11  -5  -6   17.21    9.71
  11   5  -6   35.58    8.94
 -11   5   7   29.86   10.77
  11  -5  -7   15.32    8.18
  11  -5  -7   38.18   12.51
  11   5  -7   28.05    9.00
 -11   5   8    3.63    7.55
  11  -5  -8    3.91    6.54
  11  -5  -8    7.81    8.68
  11   5  -8    9.63    6.39
 -11   5   9   14.45    9.02
  11  -5  -9    4.53    6.18
  11  -5  -9    8.85    8.84
  11   5  -9   12.53    6.73
 -11   5  10   -0.00    6.88
  11  -5 -10    6.51    6.92
  11  -5 -10    0.00    7.84
 -11  -5  10    2.24    5.22
 -11   5  11    0.00    7.13
  11  -5 -11    1.93    5.62
  11  -5 -11    6.26    8.93
  11   5 -11    1.92    6.32
 -11   5  12   23.46   11.16
  11  -5 -12    9.60   10.03
  11   5 -12   27.03    9.13
 -11  -5  12   14.21    8.51
 -11   5  13   18.39   10.39
  11  -5 -13   35.89   13.20
  11   5 -13   23.55   10.11
 -11  -5  13   29.78   10.10
  11  -5 -14   -0.00    7.67
  11   5 -14    0.00    5.82
 -11  -5  14   -0.00    6.02
 -11   5  15    4.19    6.94
  11  -5 -15   -0.00    6.95
  11   5 -15   -0.00    4.91
 -11  -5  15    1.63    6.35
 -11   5  16    6.25    6.96
  11   5 -16    0.47    5.22
 -11  -5  16    3.35    6.71
 -11   5  17   20.62    9.11
  11   5 -17    4.20    7.03
 -11  -5  17   -0.00    6.01
 -11   5  18   16.04    9.17
  11   5 -18    0.00    7.97
 -11  -5  18    4.92    6.91
 -11   5  19   15.24    9.09
 -11  -5  19   16.77    8.74
 -11   5  20    1.77    5.67
  11   5 -20    3.84    6.20
 -11  -5  20    3.93    6.68
 -11   5  21   -0.00    7.55
  11   5 -21   -0.00    5.72
 -11  -5  21   -0.00    7.34
 -11   5  22   10.22    7.79
  11   5 -22    1.36    6.35
 -11  -5  22   11.10    8.06
 -11   5  23   -0.00    7.86
  11   5 -23   16.01    9.96
 -11  -5  23   14.13    8.76
 -11   5  24    1.72    6.67
  11   5 -24   -0.00    6.11
 -11  -5  24    8.93    8.23
 -11   5  25    1.39    5.77
  11   5 -25   -0.00    5.48
 -11  -5  25    5.27    6.94
 -11   5  26    8.75    7.90
  11   5 -26   -0.00    6.95
 -11  -5  26   -0.00    5.58
 -11   5  27    0.48    7.21
  11   5 -27    2.09    7.08
 -11   5  28    0.00    7.47
  11   5 -28   -0.00    7.24
 -11  -5  28    6.61    8.44
  11   5 -29    0.00    6.09
 -11  -5  29    0.00    6.72
  11   5 -30   15.56    9.55
 -11  -5  30    1.40    8.34
  11   5 -31   -0.00    5.90
  11   5 -32   12.28    8.77
  11  -6  -1   16.46    8.65
  11  -6  -1   33.45   11.91
  11   6  -1   17.68    7.30
  11  -6  -2    4.48    6.68
  11  -6  -2    6.14    8.42
  11   6  -2    0.62    4.77
  11  -6  -3    6.15    5.04
  11  -6  -3    3.11    8.72
  11   6  -3    2.60    5.52
  11  -6  -4   29.37    9.30
  11  -6  -4   23.57   10.20
  11   6  -4   26.41    8.66
  11  -6  -5    9.66    6.80
  11  -6  -5   12.39    9.20
  11   6  -5   21.39    7.60
 -11   6   6   20.31    9.33
  11  -6  -6   14.83    8.04
  11   6  -6   11.31    6.59
 -11   6   7    2.34    7.12
  11  -6  -7    4.03    6.26
  11  -6  -7    5.70    8.74
  11   6  -7    5.98    5.21
 -11   6   8    0.00    6.99
  11  -6  -8   21.99    9.17
  11  -6  -8    0.66    8.35
  11   6  -8    7.08    6.97
 -11   6   9    9.73    7.99
  11  -6  -9   -0.00    7.48
  11  -6  -9   11.00    9.02
  11   6  -9    0.00    6.73
  11  -6 -10    8.13    7.59
  11  -6 -10    0.00    9.26
  11   6 -10   11.70    7.59
 -11   6  11    8.08    8.43
  11  -6 -11    2.96    5.55
  11  -6 -11   11.98    9.69
  11   6 -11   16.52    7.85
 -11  -6  11    2.39    5.86
 -11   6  12   -0.00    6.57
  11  -6 -12    2.27    6.07
  11   6 -12   -0.00    6.04
 -11  -6  12   -0.00    5.54
 -11   6  13    3.56    7.50
  11   6 -13    6.12    7.50
 -11  -6  13    3.58    5.88
 -11   6  14   11.64    8.04
  11   6 -14    4.38    5.97
 -11  -6  14    9.99    7.88
 -11   6  15    6.42    6.92
  11   6 -16   17.72    7.90
 -11  -6  16    1.24    6.03
 -11   6  17    2.22    6.79
  11   6 -17    3.14    5.38
 -11  -6  17    5.48    6.89
 -11   6  18    0.59    6.42
  11   6 -18   -0.00    5.02
 -11  -6  18    0.00    6.19
 -11   6  19   14.57    8.60
  11   6 -19    7.63    8.42
 -11  -6  19    5.67    7.09
 -11   6  20    0.00    7.41
  11   6 -20   -0.00    5.67
 -11  -6  20   -0.00    6.74
 -11   6  21    0.00    5.68
  11   6 -21    5.21    7.21
 -11  -6  21    4.34    7.23
 -11   6  22   -0.00    5.75
  11   6 -22    1.10    5.64
 -11  -6  22    3.60    6.99
 -11   6  23    8.85    7.74
  11   6 -23    2.70    5.84
 -11  -6  23   -0.00    7.22
  11   6 -24    8.28    6.75
 -11   6  25   -0.00    6.02
  11   6 -25   -0.00    7.17
 -11  -6  25    4.12    8.43
 -11   6  26   18.67    9.74
  11   6 -26    0.00    7.97
 -11  -6  26    2.14    6.52
 -11   6  27    6.37    7.35
  11   6 -27    5.47    7.30
 -11  -6  27    0.00    7.49
  11   6 -28    7.42    8.26
 -11  -6  28    1.27    6.42
  11   6 -29   -0.00    8.47
 -11  -6  29    0.75    8.28
  11   6 -30    0.00    7.00
 -11  -6  30    0.00    8.14
  11   6 -31   -0.00    7.33
  11  -7  -1    0.17    4.28
  11   7  -1    0.00    4.32
  11  -7  -2   26.91    9.84
  11   7  -2   14.63    6.28
  11  -7  -3    6.35    6.06
  11  -7  -3   -0.00    7.31
  11   7  -3   -0.00    3.94
  11  -7  -4    4.08    5.58
  11  -7  -4    9.29    9.25
  11   7  -4   21.50    7.75
  11  -7  -5    4.55    5.25
  11  -7  -5    6.47    9.20
  11   7  -5    1.37    5.01
  11  -7  -6   -0.00    5.22
  11  -7  -6   31.96   12.03
  11   7  -6    9.14    6.60
 -11   7   7    0.00    7.29
  11  -7  -7   -0.00    5.03
  11  -7  -7    4.08    8.68
  11   7  -7    0.36    5.21
 -11   7   8   32.70   11.66
  11  -7  -8   38.35   11.99
  11   7  -8   23.75    8.83
 -11   7   9   19.18    9.25
  11  -7  -9   11.79    8.09
  11   7  -9   24.30    9.22
 -11   7  10   -0.00    6.74
  11  -7 -10    2.77    6.05
  11   7 -10   -0.00    5.56
 -11   7  11    9.31    8.72
  11  -7 -11   -0.00    6.08
  11   7 -11   -0.00    4.44
 -11   7  12   23.72    9.93
  11  -7 -12   14.66    8.56
 -11   7  13    0.00    6.82
  11  -7 -13    3.05    6.46
  11   7 -13    0.43    4.73
 -11   7  14   11.81    8.72
  11  -7 -14   -0.00    6.13
  11   7 -14    2.85    5.29
 -11   7  15   -0.00    6.83
  11   7 -15   -0.00    5.94
 -11   7  16    8.50    6.82
  11   7 -16    0.00    5.34
 -11  -7  16    4.59    6.41
 -11   7  17   13.63    8.94
  11   7 -17    3.17    6.52
 -11  -7  17   -0.00    5.43
  11   7 -18   17.62    8.59
 -11  -7  18   16.05    8.69
 -11   7  19   -0.00    6.80
  11   7 -19    0.00    6.29
 -11  -7  19    3.93    5.70
 -11   7  20   -0.00    6.25
  11   7 -20   -0.00    6.12
 -11  -7  20    0.93    5.18
 -11   7  21    4.88    6.00
  11   7 -21   -0.00    6.73
 -11  -7  21    0.00    5.51
 -11   7  22    0.00    7.09
  11   7 -22    3.69    7.93
 -11   7  23   -0.00    7.01
  11   7 -23    0.00    7.08
 -11  -7  23   -0.00    6.48
 -11   7  24   -0.00    6.82
  11   7 -24    5.44    6.80
 -11  -7  24    6.31    8.88
 -11   7  25    2.34    7.55
  11   7 -25   -0.00    7.43
 -11  -7  25   -0.00    8.13
  11   7 -26   -0.00    5.36
 -11  -7  26    7.16    9.60
  11   7 -27   -0.00    7.48
 -11  -7  27   -0.00    7.06
  11   7 -28    0.00    6.86
 -11  -7  28    2.03    9.26
 -11  -7  29    8.43    9.59
 -11  -7  30    0.00    7.80
  11  -8  -1    0.00    4.97
  11   8  -1   -0.00    3.74
  11  -8  -2    4.97    6.75
  11   8  -2    4.58    5.43
  11  -8  -3   -0.00    5.69
  11   8  -3    0.27    4.22
  11  -8  -4   26.74   10.22
  11  -8  -5    5.44    6.84
  11   8  -5    7.82    6.40
  11  -8  -6    3.77    6.04
  11   8  -6   15.87    7.22
  11  -8  -7    7.63    6.75
  11   8  -7    2.01    4.52
 -11   8   8    6.19    6.92
  11  -8  -8   11.05    7.09
  11   8  -8    3.46    5.71
 -11   8   9    7.11    8.76
  11  -8  -9    2.84    6.30
 -11   8  10    4.19    7.05
  11  -8 -10   14.41    9.47
  11   8 -10   20.51    7.23
 -11   8  11    2.69    6.50
  11  -8 -11   -0.00    6.02
  11   8 -11   -0.00    4.48
 -11   8  12   -0.00    6.26
  11  -8 -12    3.64    5.25
  11   8 -12    4.58    5.20
 -11   8  13    3.39    7.44
  11  -8 -13    1.49    5.98
  11   8 -13    5.51    5.16
 -11   8  14    4.55    6.62
  11  -8 -14   -0.00    5.96
  11   8 -14    2.17    6.11
 -11   8  15    4.28    6.46
  11  -8 -15   -0.00    4.57
  11   8 -15    6.43    6.14
 -11   8  16    2.31    7.54
  11  -8 -16    9.81    7.49
  11   8 -16   16.57    7.93
 -11   8  17    0.26    6.30
  11   8 -17   -0.00    4.88
 -11   8  18    8.74    7.62
  11   8 -18    2.13    5.21
 -11   8  19   -0.00    7.19
  11   8 -19    8.02    7.26
 -11   8  20   14.68    9.69
  11   8 -20    0.00    7.56
 -11   8  21   -0.00    6.70
  11   8 -21    0.00    6.72
 -11   8  22    8.27    7.89
 -11   8  23   10.10    8.39
 -11   8  24    1.58    6.72
  11   8 -24    2.46    5.71
 -11  -8  24   -0.00    7.40
  11   8 -25   -0.00    5.36
 -11  -8  25   10.08    8.80
  11   8 -26    8.57    7.32
 -11  -8  26   12.04    9.67
 -11  -8  27   -0.00    7.85
 -11  -8  28    0.00    9.66
 -11  -8  29   -0.00    7.29
  11  -9  -1   -0.00    6.11
  11   9  -1   -0.00    4.18
  11  -9  -2   16.35    9.81
  11   9  -2   30.75    7.66
  11  -9  -3    4.00    6.11
  11   9  -3   -0.00    5.07
  11  -9  -4   -0.00    6.12
  11   9  -4   12.22    6.76
  11  -9  -5   -0.00    6.40
  11   9  -5    1.33    5.31
  11   9  -6   12.79    6.78
  11  -9  -7   -0.00    4.96
  11  -9  -8   19.82    8.95
  11   9  -8   12.47    6.47
  11  -9  -9   -0.00    6.70
  11   9  -9    0.00    5.05
 -11   9  10    2.06    6.50
  11  -9 -10   -0.00    4.89
  11   9 -10   -0.00    4.22
 -11   9  11    0.86    5.44
  11  -9 -11    5.55    6.91
  11   9 -11    3.65    5.45
 -11   9  12   14.31    8.00
  11   9 -12    7.80    6.31
 -11   9  13    2.56    7.43
  11  -9 -13    0.00    5.54
  11   9 -13    2.84    6.52
 -11   9  14    1.30    7.32
  11  -9 -14    0.00    5.94
  11   9 -14    3.91    6.54
 -11   9  15    1.62    5.56
  11  -9 -15    4.53    6.47
  11   9 -15    4.26    6.21
 -11   9  16    6.41    7.73
  11  -9 -16   -0.00    6.34
 -11   9  17    9.32    9.58
  11  -9 -17   -0.00    6.62
  11   9 -17   -0.00    4.98
 -11   9  18   17.33    9.84
  11  -9 -18    4.76    6.62
  11   9 -18    2.10    5.95
 -11   9  19    0.00    6.61
  11   9 -19    0.65    5.66
 -11   9  20    0.00    6.58
  11   9 -20    0.72    5.27
 -11   9  21   -0.00    6.01
  11   9 -21    2.65    6.29
 -11   9  22   11.60    9.80
  11   9 -22    0.66    6.13
 -11   9  23    3.30    6.34
  11   9 -23   -0.00    6.20
  11 -10  -1    6.02    5.73
  11  10  -1   -0.00    4.30
  11 -10  -2    9.01    8.30
  11  10  -2    5.74    4.55
  11 -10  -3    0.63    6.45
  11  10  -3   -0.00    4.91
  11 -10  -4    7.86    8.52
  11  10  -4    3.64    5.39
  11 -10  -5    2.16    5.04
  11 -10  -6   12.61    8.74
  11  10  -6   12.53    6.46
  11 -10  -7   -0.00    6.83
  11  10  -7    0.00    4.21
  11 -10  -8    1.40    5.69
  11  10  -8    2.73    4.90
  11 -10  -9    4.27    6.74
  11  10  -9    0.01    5.72
  11 -10 -10    4.37    7.14
  11  10 -10   27.32    8.55
 -11  10  11   -0.00    7.21
  11 -10 -11    6.44    7.03
  11  10 -11   -0.00    5.09
 -11  10  12   -0.00    8.15
  11 -10 -12    4.85    6.37
  11  10 -12    2.40    4.54
 -11  10  13    5.52    7.20
  11 -10 -13   -0.00    6.31
  11  10 -13    4.92    5.90
 -11  10  14    1.26    7.08
  11  10 -14    8.03    5.87
 -11  10  15    2.29    7.30
  11 -10 -15    0.00    6.02
  11  10 -15    0.99    5.82
 -11  10  16   15.41    8.84
  11 -10 -16   -0.00    6.91
  11  10 -16    2.76    6.15
 -11  10  17   -0.00    7.23
  11 -10 -17    5.17    6.50
  11  10 -17    6.94    6.28
 -11  10  18    0.00    6.85
  11 -10 -18   -0.00    5.84
  11  10 -18    1.87    5.32
 -11  10  19   -0.00    8.25
  11 -10 -19    0.00    5.10
  11  10 -19   -0.00    6.13
 -11  10  20    7.71    8.00
  11 -10 -20    0.00    5.92
  11  10 -20    8.92    6.57
 -11  10  21    7.32    7.97
  11 -10 -21   -0.00    6.17
  11 -11  -1   -0.00    7.37
  11  11  -1    4.59    4.58
  11 -11  -2   12.14    7.24
  11  11  -2    9.67    5.54
  11  11  -3    7.15    4.82
  11 -11  -4   -0.00    6.84
  11  11  -4    0.74    3.74
  11 -11  -5    5.31    8.35
  11  11  -5    3.00    3.95
  11 -11  -6    0.32    4.61
  11  11  -6    0.00    3.66
  11 -11  -7    0.00    6.16
  11  11  -7    2.11    4.48
  11 -11  -8   17.65    8.82
  11  11  -8   16.13    6.70
  11  11  -9    2.49    5.63
  11 -11 -10    1.40    6.46
  11  11 -10   -0.00    4.09
  11 -11 -11   -0.00    5.17
  11  11 -11    4.05    4.79
  11 -11 -12    3.46    7.99
  11  11 -12   10.05    6.81
 -11  11  13    2.46    6.49
  11 -11 -13    1.19    6.02
  11  11 -13    0.68    5.10
 -11  11  14   10.25    9.14
  11 -11 -14    1.41    5.93
  11  11 -14    6.49    6.28
 -11  11  15    0.52    7.36
  11 -11 -15   -0.00    6.78
  11  11 -15    5.98    6.29
 -11  11  16   -0.00    6.86
  11  11 -16    0.14    4.47
 -11  11  17    3.22    7.37
  11 -11 -17    2.86    7.22
 -11  11  18    8.07    8.08
  11 -11 -18    3.92    5.71
  11 -12  -1   -0.00    6.14
  11  12  -1   -0.00    3.84
  11 -12  -2    0.00    6.08
  11  12  -2    2.24    3.95
  11 -12  -3   -0.00    6.76
  11  12  -3    0.00    3.57
  11 -12  -4    9.89    8.03
  11  12  -4    8.25    4.46
  11 -12  -5    2.12    5.78
  11  12  -5    3.23    4.19
  11 -12  -6    0.00    5.98
  11  12  -6   10.82    6.10
  11 -12  -7   -0.00    6.63
  11  12  -7    3.40    4.87
  11 -12  -8   -0.00    6.07
  11  12  -8    0.51    3.84
  11 -12  -9   -0.00    5.02
  11  12  -9    3.66    4.61
  11 -12 -10    1.39    6.44
  11  12 -10    6.83    6.04
  11  12 -11   -0.00    5.31
  11 -12 -12    0.58    5.53
  11  12 -12   -0.00    5.74
  11 -12 -13    0.44    6.29
  11 -12 -14    1.98    6.42
  11 -12 -15    5.01    6.68
  11 -13  -1    2.80    6.34
  11 -13  -2    0.90    5.33
  11  13  -2    1.53    3.32
  11 -13  -3    2.24    6.31
  11  13  -3    1.79    3.93
  11 -13  -4    0.22    5.58
  11  13  -4    3.25    3.83
  11 -13  -5   -0.00    6.16
  11  13  -5    3.34    4.26
  11  13  -6    0.00    4.20
  11 -13  -7    6.77    7.18
  11  13  -7    3.55    4.74
  11 -13  -8    6.41    8.18
  11  13  -8    1.69    4.76
  11 -13  -9    0.48    6.09
  11  14  -1    5.02    4.07
  11  14  -2    0.95    3.75
  11  14  -3   -0.00    3.58
  10   0  -1    2.48    6.54
  10   0  -2   23.48    9.27
  10   0  -3    4.69    6.59
  10   0  -4  116.78   17.62
  10   0  -5   -0.00    5.31
  10   0  -6    6.35    7.06
 -10   0   7   -0.00    6.11
  10   0  -7   -0.00    7.38
 -10   0   8   15.53    7.68
 -10   0   9   -0.00    6.84
  10   0  -9   -0.00    5.90
  10   0 -10  125.17   19.97
 -10   0  11   -0.00    5.08
  10   0 -11    0.00    6.25
 -10   0  12    0.90    6.09
  10   0 -12    3.47    6.51
 -10   0  13    0.00    6.55
  10   0 -13   -0.00    6.09
 -10   0  14   17.81    8.77
  10   0 -14   14.66    8.30
  10   0 -15    3.31    7.19
 -10   0  16   56.52   12.99
  10   0 -16   25.18   11.17
 -10   0  17   -0.00    6.27
  10   0 -17   -0.00    6.22
 -10   0  18   31.37   10.68
  10   0 -18   28.40    9.93
 -10   0  19    0.55    6.85
  10   0 -19    2.72    6.50
 -10   0  20   28.04   11.12
  10   0 -20   50.99   13.67
 -10   0  21   -0.00    6.76
  10   0 -21    4.16    6.84
 -10   0  22    3.07    6.80
  10   0 -22    1.83    5.73
  10   0 -23    0.72    6.28
 -10   0  24   15.12    9.65
 -10   0  25    1.25    6.37
  10   0 -25   -0.00    7.65
 -10   0  26   21.06   10.17
  10   0 -26   21.65   10.74
 -10   0  27    0.00    7.59
  10   0 -27   -0.00    7.80
 -10   0  28    9.63    8.51
 -10   0  29   -0.00    7.90
 -10   0  30    5.41    8.34
 -10   0  31    2.18    5.80
 -10   0  32   -0.00    7.09
  10  -1  -1   -0.00    7.47
  10   1  -1    8.40    5.94
  10   1  -1    4.88    6.31
 -10  -1   1    0.68    4.32
  10  -1  -2   94.36   17.59
  10   1  -2  123.13   17.31
 -10  -1   2  150.52   19.07
  10  -1  -3    5.81    7.76
  10   1  -3   10.50    6.91
 -10  -1   3   14.88    7.44
 -10   1   4    3.57    5.31
  10  -1  -4    4.52    5.35
  10  -1  -4    8.19    7.92
  10   1  -4   -0.00    5.10
 -10   1   5   24.75    8.73
  10  -1  -5    7.83    7.15
  10   1  -5   20.84    8.01
 -10   1   6   85.21   15.35
  10  -1  -6   68.74   14.95
  10   1  -6   87.80   14.71
  10  -1  -7    4.31    6.35
  10   1  -7    5.56    6.62
 -10   1   8   35.52   10.60
  10  -1  -8   37.56   12.04
  10   1  -8   48.04   11.38
 -10   1   9   -0.00    6.39
  10  -1  -9   -0.00    6.88
  10   1  -9    2.05    6.03
 -10  -1   9    1.32    5.52
 -10   1  10    0.38    5.86
  10   1 -10    3.22    6.67
 -10  -1  10    1.40    6.18
 -10   1  11   26.83   10.01
  10  -1 -11   17.43    8.49
  10   1 -11   13.02    7.43
 -10  -1  11    0.00    6.08
 -10   1  12   39.14   11.51
  10  -1 -12   80.83   15.80
  10   1 -12   46.65   12.14
 -10  -1  12   56.94   12.88
 -10   1  13   -0.00    5.87
  10  -1 -13    3.18    6.80
  10   1 -13   -0.00    6.43
 -10  -1  13    3.50    5.37
 -10   1  14    2.09    5.59
  10  -1 -14    0.00    7.33
  10   1 -14   13.95    9.19
 -10  -1  14   10.08    8.20
 -10   1  15   -0.00    6.73
  10  -1 -15    0.17    6.11
  10   1 -15   -0.00    5.12
 -10  -1  15    3.20    6.66
 -10   1  16   35.12   10.70
  10  -1 -16   23.30   10.16
  10   1 -16   12.28    7.41
 -10  -1  16   11.66    9.02
  10   1 -17   -0.00    5.54
 -10  -1  17    6.28    7.81
 -10   1  18   27.74    9.91
  10  -1 -18   18.27   10.08
  10   1 -18    2.88    7.02
 -10  -1  18   40.81   11.84
 -10   1  19    1.38    5.59
  10  -1 -19    5.12    8.73
 -10  -1  19    0.00    5.82
 -10   1  20   -0.00    6.27
  10  -1 -20    6.36    8.33
  10   1 -20   -0.00    7.05
 -10   1  21    3.36    7.10
  10  -1 -21    1.28    7.36
  10   1 -21   -0.00    6.70
 -10  -1  21    0.22    5.53
 -10   1  22   64.89   14.50
  10  -1 -22   60.16   15.23
  10   1 -22   29.48   11.90
 -10  -1  22   59.64   14.43
 -10   1  23    5.72    8.08
  10  -1 -23    0.00    5.95
  10   1 -23    6.35    8.38
 -10  -1  23    1.58    6.82
 -10   1  24    6.80    7.70
  10  -1 -24   -0.00    6.60
  10   1 -24   -0.00    7.18
 -10  -1  24    0.00    6.80
 -10   1  25   -0.00    7.32
  10  -1 -25   -0.00    6.54
  10   1 -25    6.08    7.88
 -10  -1  25   -0.00    7.89
 -10   1  26    2.79    6.75
  10   1 -26   13.29    9.18
 -10  -1  26   10.06    9.08
 -10   1  27   -0.00    6.17
  10   1 -27    0.00    7.03
 -10  -1  27    6.29    6.92
 -10   1  28    5.01    9.21
  10   1 -28    4.12    7.82
 -10  -1  28    0.19    6.92
 -10   1  29    0.00    7.89
 -10  -1  29    0.00    7.56
 -10   1  30   -0.00    6.77
 -10  -1  30    0.00    7.69
 -10   1  31    3.74    7.04
 -10  -1  31    4.70    7.86
 -10   1  32   12.83    8.78
 -10  -1  32    9.97    9.81
 -10   2   1    0.31    5.27
  10  -2  -1   -0.00    4.73
  10  -2  -1    0.00    6.26
  10   2  -1    1.82    4.54
  10   2  -1    0.00    4.50
 -10  -2   1   -0.00    5.41
 -10   2   2    0.00    5.27
  10  -2  -2   -0.00    4.29
  10  -2  -2    1.88    6.83
  10   2  -2    8.37    6.07
  10   2  -2    5.91    5.44
 -10  -2   2   -0.00    4.98
 -10   2   3   -0.00    6.32
  10  -2  -3   -0.00    3.78
  10  -2  -3    0.00    7.22
  10   2  -3   -0.00    5.05
 -10  -2   3   -0.00    4.81
  10  -2  -4  136.36   19.01
  10  -2  -4   89.23   17.51
 -10  -2   4  164.45   19.32
 -10   2   5   17.90    8.89
  10  -2  -5   29.09    9.80
  10  -2  -5   29.24   10.84
  10   2  -5   44.82   10.79
 -10  -2   5   57.65   11.44
 -10   2   6   23.37    9.35
  10  -2  -6   10.72    8.88
  10   2  -6   19.34    8.29
 -10   2   7   10.53    7.41
  10  -2  -7   -0.00    6.18
  10   2  -7    7.32    6.77
  10  -2  -8   15.53    9.16
  10   2  -8    3.69    6.59
 -10   2   9    4.34    6.65
  10  -2  -9   12.62    8.29
  10   2  -9    7.39    6.27
 -10   2  10   69.56   13.75
  10  -2 -10   94.12   16.84
  10   2 -10   53.28   13.44
 -10  -2  10   70.83   13.58
 -10   2  11    2.71    5.57
  10  -2 -11    9.54    8.17
  10   2 -11   11.81    8.18
 -10  -2  11    6.95    6.18
 -10   2  12   -0.00    6.20
  10  -2 -12   -0.00    7.20
  10   2 -12    1.44    5.73
  10   2 -13    0.00    4.98
 -10  -2  13   -0.00    5.47
 -10   2  14   21.53    8.94
  10  -2 -14    6.46    8.50
  10   2 -14   25.00    9.54
 -10  -2  14   11.55    7.78
 -10   2  15    7.41    7.95
  10  -2 -15    8.67    8.46
 -10  -2  15   16.55    8.75
 -10   2  16   -0.00    6.83
  10  -2 -16    8.98    8.53
  10   2 -16    1.51    6.18
 -10  -2  16    1.30    6.51
 -10   2  17   -0.00    6.37
  10  -2 -17    2.59    6.13
  10   2 -17   -0.00    6.49
 -10  -2  17   -0.00    5.67
 -10   2  18    2.76    6.45
  10  -2 -18    9.26    8.99
  10   2 -18    5.12    7.13
 -10   2  19    1.15    5.57
  10  -2 -19    4.71    7.48
  10   2 -19    2.08    5.93
 -10  -2  19   -0.00    5.64
 -10   2  20   70.47   14.69
  10  -2 -20   56.79   15.15
  10   2 -20   29.32   11.27
 -10  -2  20   14.90    8.11
 -10   2  21   -0.00    6.77
  10   2 -21    1.78    7.10
 -10  -2  21   -0.00    6.49
 -10   2  22   -0.00    6.74
  10  -2 -22    5.06    7.19
  10   2 -22    3.36    7.21
 -10  -2  22   -0.00    5.93
 -10   2  23   15.19    8.70
  10  -2 -23    0.05    6.65
  10   2 -23    0.11    6.97
 -10  -2  23    1.84    6.62
 -10   2  24   21.13   10.04
  10   2 -24   20.73    9.98
 -10  -2  24    5.87    7.37
 -10   2  25    0.00    8.29
  10   2 -25   18.49   10.69
 -10  -2  25    0.00    5.49
 -10   2  26   15.51    9.47
  10   2 -26    9.12    9.13
 -10  -2  26   11.03    8.19
 -10   2  27    5.09    6.90
  10   2 -27    3.24    7.26
 -10  -2  27    1.81    6.51
 -10   2  28   -0.00    7.85
  10   2 -28   -0.00    8.28
 -10  -2  28   -0.00    7.36
 -10   2  29    0.60    7.56
  10   2 -29   -0.00    7.00
 -10  -2  29    5.76    7.48
 -10   2  30   -0.00    7.96
 -10  -2  30    7.53    7.46
 -10   2  32    2.74    7.66
 -10  -2  32    1.53    6.96
  10  -3  -1    0.00    4.88
  10  -3  -1   14.25    8.25
  10   3  -1    6.96    5.08
  10   3  -1    0.00    4.46
 -10  -3   1   13.55    6.67
 -10   3   2   81.09   15.01
  10  -3  -2   77.88   14.23
  10  -3  -2   62.94   13.91
  10   3  -2   86.55   12.92
  10   3  -2   60.95   12.25
 -10  -3   2   82.72   13.39
 -10   3   3   45.74   11.94
  10  -3  -3   69.21   13.36
  10  -3  -3   30.19   11.68
  10   3  -3   38.04    9.79
 -10  -3   3   49.66   10.61
 -10   3   4    0.59    5.65
  10  -3  -4    0.00    5.29
  10  -3  -4   -0.00    6.91
  10   3  -4    0.00    4.72
 -10  -3   4   -0.00    4.36
  10  -3  -5   12.19    6.52
  10  -3  -5    6.14    8.70
  10   3  -5   12.52    6.97
 -10  -3   5   10.03    6.84
 -10   3   6   24.39    9.50
  10  -3  -6   23.64    8.54
  10  -3  -6   14.30    8.88
  10   3  -6   12.19    7.50
 -10  -3   6   30.66    9.22
 -10   3   7    8.81    6.24
  10  -3  -7    7.04    6.56
  10  -3  -7   13.03    8.72
  10   3  -7   12.98    7.18
 -10  -3   7   29.24    8.47
 -10   3   8   61.34   13.76
  10  -3  -8   35.44   11.82
  10   3  -8   47.02   10.86
 -10   3   9    9.30    7.52
  10  -3  -9    4.66    8.08
  10   3  -9    2.02    6.61
 -10   3  10    2.17    5.54
  10  -3 -10   -0.00    6.28
  10   3 -10   -0.00    5.76
 -10   3  11   -0.00    5.75
  10  -3 -11    5.79    7.72
  10   3 -11   14.08    7.23
 -10  -3  11    2.28    6.03
 -10   3  12   34.15   10.81
  10  -3 -12   29.20   11.07
  10   3 -12   26.57   10.08
 -10  -3  12   23.75    9.00
 -10   3  13   -0.00    6.37
  10  -3 -13    0.54    6.08
  10   3 -13    0.00    6.96
 -10  -3  13   -0.00    6.23
 -10   3  14    4.02    7.07
  10  -3 -14    4.92    7.22
  10   3 -14   13.83    7.34
 -10  -3  14    3.45    6.27
 -10   3  15   11.34    7.26
  10  -3 -15    9.41    8.75
  10   3 -15    2.33    6.36
 -10  -3  15    1.49    5.74
 -10   3  16   10.83    8.12
  10   3 -16   25.61   10.02
 -10   3  17   17.54    9.07
  10  -3 -17    9.97    8.44
  10   3 -17    9.62    8.11
 -10  -3  17   13.15    7.57
 -10   3  18   30.78   10.51
  10  -3 -18   11.38    8.69
  10   3 -18   26.39   11.06
 -10  -3  18   18.85    8.99
 -10   3  19   10.26    8.86
  10  -3 -19   20.93    9.76
  10   3 -19   -0.00    6.46
 -10  -3  19    1.14    5.64
 -10   3  20    3.03    7.50
  10  -3 -20   -0.00    6.73
  10   3 -20    1.81    6.33
 -10  -3  20    0.97    6.56
 -10   3  21    3.33    5.70
  10  -3 -21   14.19   10.07
  10   3 -21    3.97    6.73
 -10  -3  21    1.69    6.37
  10   3 -22   26.12   10.33
 -10  -3  22   27.16   10.88
 -10   3  23    5.84    7.16
 -10  -3  23   -0.00    5.71
 -10   3  24    2.30    7.03
  10   3 -24    2.87    5.55
 -10  -3  24    0.08    5.85
 -10   3  25    0.93    6.20
  10   3 -25   -0.00    5.81
 -10  -3  25   -0.00    7.44
 -10   3  26    0.85    5.63
  10   3 -26   -0.00    6.42
 -10   3  27    0.21    7.84
  10   3 -27   18.36   10.04
 -10  -3  27   10.36    9.38
 -10   3  28    9.70    7.83
  10   3 -28    4.20    7.03
 -10  -3  28   14.69    9.62
 -10   3  29    0.00    6.34
  10   3 -29   -0.00    6.13
 -10  -3  29    1.34    7.60
 -10   3  30   -0.00    7.83
  10   3 -30   -0.00    6.54
 -10  -3  30    0.33    5.96
 -10   3  31    0.00    7.10
  10   3 -31   -0.00    7.29
 -10  -3  31    0.00    7.93
 -10  -3  32    2.96    9.25
  10  -4  -1   -0.00    4.69
  10  -4  -1    1.62    6.78
  10   4  -1    6.94    4.64
 -10  -4   1    2.25    4.73
  10  -4  -2   -0.00    4.64
  10   4  -2    0.00    3.90
 -10  -4   2    0.24    4.30
 -10   4   3    5.14    7.08
  10  -4  -3   10.02    6.57
  10  -4  -3   14.18    8.67
  10   4  -3    4.96    5.90
 -10  -4   3   13.20    6.24
 -10   4   4   89.77   16.11
  10  -4  -4   77.20   14.99
  10  -4  -4   52.66   14.19
  10   4  -4   64.52   12.74
 -10  -4   4   95.72   14.31
 -10   4   5   58.09   13.11
  10  -4  -5   17.13    9.02
  10  -4  -5   33.23   11.47
  10   4  -5   28.28    9.07
 -10  -4   5   34.38   10.08
 -10   4   6   25.99   10.24
  10  -4  -6   33.02   10.12
  10   4  -6   48.09   10.58
 -10  -4   6   50.78   11.07
 -10   4   7   -0.00    5.18
  10  -4  -7    0.00    6.38
  10   4  -7   -0.00    4.96
 -10  -4   7   -0.00    6.09
 -10   4   8   83.06   15.17
  10  -4  -8   57.02   12.68
  10   4  -8   44.20   11.03
 -10  -4   8   73.72   13.40
 -10   4   9    5.21    7.49
 -10   4  10   21.88    9.23
  10   4 -10   11.66    8.64
  10   4 -11    0.00    6.93
 -10   4  12   -0.00    6.01
  10   4 -12    5.08    5.93
 -10  -4  12   -0.00    5.62
 -10   4  13   -0.00    5.54
  10   4 -13    0.00    5.81
 -10  -4  13    0.43    6.73
 -10   4  14   16.60    8.70
  10   4 -14   15.76    8.23
 -10  -4  14   26.04    9.35
 -10   4  15    0.00    6.20
  10  -4 -15   -0.00    6.92
  10   4 -15    4.31    6.70
 -10  -4  15    6.37    5.88
 -10   4  16   13.59    8.14
  10  -4 -16    0.00    8.04
  10   4 -16   13.70    8.03
 -10  -4  16    6.83    7.46
 -10   4  17   -0.00    5.95
  10  -4 -17    0.00    7.69
 -10  -4  17    0.00    5.57
 -10   4  18    0.87    6.31
  10  -4 -18   -0.00    7.81
  10   4 -18    5.85    6.31
 -10  -4  18    4.99    7.41
 -10   4  19    3.78    6.07
  10  -4 -19    0.00    8.00
  10   4 -19    0.00    6.53
 -10  -4  19    1.20    5.47
 -10   4  20   21.47    9.70
  10   4 -20   20.56    9.05
 -10  -4  20   23.91    9.97
 -10   4  21   11.46    9.08
  10   4 -21    7.67    6.97
 -10  -4  21   10.91    8.22
 -10   4  22    1.70    5.24
  10   4 -22    0.00    5.72
 -10  -4  22   12.70    7.61
 -10   4  23    6.42    6.78
  10   4 -23    5.90    7.32
 -10   4  24    8.49    9.36
  10   4 -24   28.02    9.63
 -10  -4  24    6.56    9.28
  10   4 -25   11.27    8.10
 -10  -4  25    4.11    7.64
 -10   4  26    0.00    7.96
  10   4 -26   -0.00    6.50
 -10  -4  26    5.01    7.74
 -10   4  27   -0.00    7.63
  10   4 -27   -0.00    6.98
 -10  -4  27    0.00    7.91
 -10   4  28   -0.00    7.23
  10   4 -28    6.86    7.64
 -10  -4  28    5.64    8.52
 -10   4  29    5.55    7.88
  10   4 -29    6.58    7.43
 -10  -4  29    6.66    7.97
 -10   4  30    3.87    8.42
  10   4 -30   10.05    8.83
 -10  -4  30    6.15    8.66
 -10   4  31   -0.00    7.84
  10   4 -31   -0.00    5.41
 -10  -4  31    5.92    8.69
  10   4 -32   -0.00    5.89
 -10  -4  32   -0.00    8.28
  10  -5  -1   16.99   10.42
  10   5  -1   42.82    8.91
  10   5  -1   51.07   10.45
 -10  -5   1   54.58   10.15
  10  -5  -2  178.66   22.53
  10  -5  -2  131.83   22.25
  10   5  -2  158.79   19.70
 -10  -5   2  171.34   19.65
  10  -5  -3   10.45    7.82
  10   5  -3   17.53    7.63
 -10  -5   3    9.63    6.47
 -10   5   4   -0.00    6.82
 -10   5   4    0.00    4.71
  10  -5  -4    2.16    5.34
  10   5  -4   -0.00    5.35
 -10  -5   4    5.45    5.30
 -10   5   5    3.83    7.23
 -10   5   5    7.43    7.65
  10  -5  -5    7.25    7.40
  10   5  -5    0.00    5.03
 -10   5   6   34.64   10.86
 -10   5   6   40.51   11.90
  10  -5  -6   24.65   10.09
  10   5  -6   37.90    9.06
 -10  -5   6   29.94    8.63
 -10   5   7   38.28   11.14
 -10   5   7   50.41   12.80
  10  -5  -7   27.46    9.58
  10   5  -7   33.96   10.23
 -10  -5   7   44.02   10.25
 -10   5   8   29.59   10.92
 -10   5   8   34.02   10.93
  10  -5  -8   25.94    9.38
  10   5  -8   23.18    9.02
 -10  -5   8   25.28    8.25
 -10   5   9    2.38    6.35
  10  -5  -9    1.42    5.04
  10   5  -9   -0.00    5.90
 -10   5  10    4.30    7.73
  10   5 -10    1.69    6.06
 -10   5  11    8.61    8.02
  10   5 -11    2.76    6.27
 -10   5  12   33.59   11.08
  10   5 -12   25.05    8.73
 -10  -5  12   33.75    9.87
 -10   5  13    9.17    7.39
 -10  -5  13   14.45    7.24
 -10   5  14    0.00    4.34
  10   5 -14    0.85    4.32
 -10  -5  14   -0.00    5.75
 -10   5  15    4.84    7.03
  10   5 -15    1.23    5.34
 -10  -5  15    1.76    5.57
 -10   5  16   -0.00    7.14
  10   5 -16    4.62    5.71
 -10  -5  16    7.16    6.58
 -10   5  17   17.94    9.01
  10   5 -17   12.03    8.26
 -10  -5  17   24.66    9.06
 -10   5  18   20.86    9.40
  10   5 -18   14.94    7.82
 -10  -5  18    5.27    6.85
  10   5 -19    4.55    6.89
 -10  -5  19    5.01    6.71
 -10   5  20   -0.00    5.71
  10   5 -20   -0.00    6.92
 -10   5  21    8.59    8.55
  10   5 -21    8.84    7.43
 -10  -5  21    0.00    7.65
 -10   5  22   12.19    8.77
  10   5 -22   13.77    8.74
 -10  -5  22   16.34    9.64
 -10   5  23    7.47    7.31
  10   5 -23    1.10    6.46
 -10  -5  23    7.68    8.05
 -10   5  24   -0.00    6.85
  10   5 -24    6.13    7.45
 -10  -5  24    0.99    5.80
 -10   5  25    0.00    7.22
  10   5 -25    6.29    8.93
 -10  -5  25    0.51    7.98
 -10   5  26    0.00    7.86
  10   5 -26   12.88    8.91
 -10  -5  26    2.60    8.65
 -10   5  27    1.49    8.90
  10   5 -27   16.88    9.70
 -10  -5  27    2.68    8.75
 -10   5  28    2.03    8.12
  10   5 -28    0.00    5.92
 -10  -5  28    0.00    8.59
  10   5 -29   -0.00    8.50
 -10  -5  29    2.58    6.84
 -10   5  30    5.39    7.29
  10   5 -30   -0.00    6.81
 -10  -5  30    6.10    9.37
  10   5 -31    3.97    7.78
 -10  -5  31    2.33    8.27
  10   5 -32    8.27    8.47
 -10  -5  32    0.62    8.16
  10   5 -33    9.20   10.68
  10  -6  -1    3.46    5.54
  10  -6  -1    0.15    6.61
  10   6  -2   15.76    6.29
 -10   6   3   20.11    9.34
  10  -6  -3   12.66    7.68
  10   6  -3    8.19    5.21
 -10   6   4    5.20    6.25
  10  -6  -4    6.78    6.94
  10   6  -4    9.96    5.86
 -10   6   5   17.98    9.34
 -10   6   5   15.80    8.23
  10  -6  -5    6.82    6.16
  10   6  -5   20.11    7.58
 -10  -6   5   17.87    6.94
 -10   6   6   31.36    9.84
 -10   6   6   38.75   11.48
  10  -6  -6   21.21    9.33
  10   6  -6   22.45    8.27
 -10  -6   6   39.82    9.25
 -10   6   7    0.00    5.97
 -10   6   7    6.42    6.87
  10  -6  -7   -0.00    5.59
  10   6  -7    0.67    4.88
 -10  -6   7    1.88    4.93
 -10   6   8   16.69    7.72
 -10   6   8    3.44    5.18
  10  -6  -8    2.47    5.13
  10   6  -8   -0.00    5.89
 -10  -6   8   -0.00    5.92
  10  -6  -9   41.09   11.42
  10   6  -9   27.68    9.57
 -10  -6   9   35.43   10.37
 -10   6  10   31.09   10.22
  10  -6 -10   12.46    7.88
  10   6 -10   12.91    6.80
 -10   6  11   14.42    7.99
  10  -6 -11    0.76    3.32
  10   6 -11    5.79    5.49
 -10   6  12    7.11    7.44
  10   6 -12    0.00    5.35
 -10  -6  12   -0.00    5.05
 -10   6  13   20.72    9.98
  10   6 -13   10.62    7.01
 -10  -6  13   10.88    6.77
 -10   6  14    5.52    8.47
  10   6 -14   14.59    7.08
 -10  -6  14    1.87    6.31
 -10   6  15   34.73   10.64
  10   6 -15   14.01    7.01
 -10  -6  15   15.63    8.84
 -10   6  16   10.65    7.12
  10   6 -16    0.00    5.68
 -10  -6  16    4.34    6.15
 -10   6  17    9.13    7.33
  10   6 -17   -0.00    4.59
 -10  -6  17    1.49    6.51
 -10   6  18    4.91    6.77
  10   6 -18    9.91    7.76
 -10   6  19    4.57    7.84
  10   6 -19   11.47    8.62
 -10  -6  19   -0.00    6.23
 -10   6  20    1.16    7.59
  10   6 -20   12.44    7.35
 -10  -6  20    6.32    7.56
 -10   6  21    7.80    7.58
  10   6 -21    0.00    6.43
 -10  -6  21    3.67    6.85
 -10   6  22   -0.00    7.32
  10   6 -22    0.00    5.80
 -10  -6  22   -0.00    8.36
 -10   6  23    4.56    7.42
 -10  -6  23    4.64    8.24
 -10   6  24   -0.00    5.64
 -10  -6  24    9.34    8.87
 -10   6  25    1.87    6.66
 -10  -6  25    4.92    8.43
 -10   6  26   13.76    8.95
  10   6 -26    4.07    6.19
 -10  -6  26    2.86    7.42
 -10   6  27    8.88    7.70
  10   6 -27    2.19    5.74
 -10  -6  27   10.66    9.48
 -10   6  28    6.92    7.90
  10   6 -28   -0.00    4.88
 -10  -6  28    4.46    7.38
 -10   6  29   -0.00    7.29
  10   6 -29    0.38    6.30
 -10  -6  29   11.30   10.12
  10   6 -30    1.76    6.28
 -10  -6  30   13.71   10.49
 -10  -6  31    3.39   10.29
  10  -7  -1   71.83   14.84
  10   7  -1   80.96   12.33
 -10   7   2    9.71    7.41
  10  -7  -2    1.54    5.87
  10   7  -2    5.14    5.56
 -10   7   3    9.43    7.18
  10   7  -3   17.49    6.95
 -10   7   4   -0.00    6.25
  10  -7  -4    0.00    4.92
  10   7  -4    1.10    5.34
 -10   7   5   41.58   12.83
  10  -7  -5   48.88   12.45
  10   7  -5   37.63    9.59
 -10   7   6    6.86    7.53
 -10   7   6    4.95    6.29
  10  -7  -6    7.24    7.40
  10   7  -6   10.18    6.34
 -10   7   7   27.37   10.11
  10  -7  -7   45.75   11.76
 -10   7   8   12.99    8.05
  10  -7  -8    0.00    7.32
  10   7  -8   11.19    6.10
 -10   7   9   -0.00    4.95
  10  -7  -9    5.28    6.49
  10   7  -9   -0.00    4.51
 -10   7  10   -0.00    7.66
  10  -7 -10    0.93    6.09
  10   7 -10   -0.00    4.63
 -10   7  11   14.85    7.88
  10  -7 -11    3.00    5.85
  10   7 -11   12.09    6.81
 -10   7  12    6.40    7.26
  10  -7 -12    8.26    7.09
  10   7 -12    0.00    5.61
 -10   7  13   28.99    9.95
  10  -7 -13   24.66    9.59
  10   7 -13   22.75    8.89
 -10  -7  13   21.62    8.65
 -10   7  14   -0.00    7.75
  10   7 -14   -0.00    4.57
 -10  -7  14    3.43    6.16
 -10   7  15    0.00    6.00
  10   7 -15   -0.00    4.52
 -10  -7  15   -0.00    5.44
 -10   7  16    2.76    5.90
 -10   7  17   24.23    9.87
  10   7 -17    4.96    6.18
 -10  -7  17   24.26    9.65
 -10   7  18    2.07    7.63
  10   7 -18    1.75    5.25
 -10  -7  18   -0.00    6.03
 -10   7  19    4.14    6.69
  10   7 -19    5.60    6.39
 -10  -7  19    1.90    6.88
 -10   7  20   -0.00    6.94
  10   7 -20    0.00    6.03
 -10  -7  20    0.00    6.96
 -10   7  21    0.00    7.09
  10   7 -21    0.79    5.56
 -10  -7  21    1.31    7.55
 -10   7  22    4.04    5.62
  10   7 -22    0.00    4.92
 -10  -7  22    2.77    7.70
 -10   7  23    0.00    7.30
  10   7 -23    1.24    5.96
 -10  -7  23   10.63    8.59
 -10   7  24   -0.00    6.58
  10   7 -24   -0.00    5.21
 -10  -7  24    0.62    7.15
 -10   7  25   -0.00    6.83
  10   7 -25   -0.00    5.05
 -10  -7  25    2.73    7.14
 -10   7  26   -0.00    6.88
  10   7 -26   -0.00    6.13
 -10  -7  26   -0.00    6.84
 -10   7  27   11.45    8.84
  10   7 -27   15.48    8.98
 -10  -7  27    0.00    8.72
 -10   7  28    1.85    7.14
  10   7 -28    0.00    6.36
 -10  -7  28   -0.00    8.49
  10   7 -29   -0.00    6.05
 -10  -7  29    2.09    7.52
  10   7 -30    5.04    7.86
 -10  -7  30   -0.00    8.84
  10   7 -31   -0.00    6.73
 -10  -7  31    8.12    9.82
  10   7 -32    2.36    6.28
  10  -8  -1    0.86    6.86
  10   8  -1    3.72    4.61
  10  -8  -2    1.05    5.51
  10   8  -2   -0.00    5.16
  10  -8  -3   27.45    9.73
  10   8  -3   29.90    8.04
  10  -8  -4   31.34   10.27
  10   8  -4    3.86    5.14
  10  -8  -5   43.95   11.43
  10  -8  -6    5.50    6.19
  10   8  -6    4.81    5.48
 -10   8   7   28.46   10.63
 -10   8   7    3.49    6.78
  10  -8  -7    0.98    5.21
  10   8  -7   10.05    5.57
 -10   8   8    4.83    6.93
 -10   8   8    4.47    7.75
  10  -8  -8   -0.00    5.40
  10   8  -8    0.00    4.88
 -10   8   9   36.76   11.05
 -10   8   9    6.42    7.59
  10  -8  -9    8.43    7.52
  10   8  -9    8.12    5.97
 -10   8  10   14.98    8.27
 -10   8  10   11.67    7.62
  10  -8 -10    2.31    6.76
  10   8 -10    1.40    4.82
 -10   8  11    4.36    6.65
  10  -8 -11   12.01    8.19
  10   8 -11    8.29    6.16
  10  -8 -12   -0.00    6.68
  10   8 -12    0.61    5.33
 -10   8  13    3.77    7.12
  10  -8 -13    6.24    5.67
  10   8 -13    2.09    5.07
 -10   8  14    3.57    7.54
  10  -8 -14   -0.00    5.42
  10   8 -14    5.31    5.90
 -10   8  15   12.02    9.09
  10  -8 -15   10.91    6.82
  10   8 -15   20.63    8.21
 -10   8  16    3.56    6.24
  10   8 -16   -0.00    4.68
 -10   8  17   -0.00    6.33
  10   8 -17   -0.00    5.48
 -10  -8  17    3.52    7.49
 -10   8  18    6.25    7.85
  10   8 -18   12.95    7.56
 -10  -8  18   -0.00    7.52
  10   8 -19   11.22    7.75
 -10  -8  19   26.21   10.70
 -10   8  20   -0.00    6.97
  10   8 -20   -0.00    5.33
 -10  -8  20    4.24    6.77
 -10   8  21   12.84    8.58
  10   8 -21    3.98    6.66
 -10  -8  21    6.96    7.68
 -10   8  22    5.13    6.67
  10   8 -22    3.64    6.14
 -10  -8  22    1.81    6.93
 -10   8  23   -0.00    6.02
  10   8 -23    0.42    5.98
 -10  -8  23    0.00    7.99
 -10   8  24   -0.00    6.00
  10   8 -24    0.78    6.35
 -10  -8  24    8.65    9.22
 -10   8  25   13.00    8.70
  10   8 -25   16.60    9.83
 -10  -8  25    3.80    8.84
 -10   8  26    0.00    7.11
  10   8 -26    2.31    6.03
 -10  -8  26    0.87    7.62
 -10   8  27    7.66    8.13
  10   8 -27    0.41    5.65
  10   8 -28   -0.00    5.60
 -10  -8  28   -0.00    8.23
  10   8 -29    9.87    8.76
 -10  -8  29   -0.00    7.89
  10   8 -30    0.00    6.18
 -10  -8  30    0.67    7.65
 -10   9   1   21.35    9.18
  10  -9  -1   31.75   11.54
  10   9  -1   18.31    6.69
 -10   9   2    0.00    5.90
  10  -9  -2   -0.00    6.49
  10   9  -2    3.05    4.21
 -10   9   3   16.20    8.59
  10  -9  -3   12.94    7.79
 -10   9   4   -0.00    6.10
  10  -9  -4    6.17    6.66
  10   9  -4    0.44    3.51
 -10   9   5    0.96    5.90
  10  -9  -5    8.54    7.03
  10   9  -5    0.00    4.16
 -10   9   6   -0.00    5.88
  10  -9  -6   -0.00    6.49
  10   9  -6   -0.00    3.71
  10  -9  -7   36.68   10.94
  10   9  -7   37.17    9.32
 -10   9   8    4.72    6.73
  10  -9  -8    2.89    6.39
  10   9  -8    3.25    5.15
 -10   9   9   10.76    8.91
 -10   9   9   -0.00    5.82
  10  -9  -9    0.10    5.46
  10   9  -9    0.00    4.37
 -10   9  10    0.00    6.76
 -10   9  10    2.61    6.64
  10  -9 -10    3.93    7.16
  10   9 -10    1.41    4.08
 -10   9  11   17.02   10.85
 -10   9  11   25.14    9.94
  10   9 -11   20.16    7.40
 -10   9  12    2.51    7.22
  10  -9 -12   -0.00    4.93
  10   9 -12    0.86    5.57
 -10   9  13    0.67    6.97
  10  -9 -13    0.00    6.57
  10   9 -13    6.25    6.24
  10  -9 -14   -0.00    4.78
  10   9 -14   -0.00    6.99
 -10   9  15   -0.00    7.04
  10  -9 -15   -0.00    4.85
  10   9 -15   -0.00    5.08
 -10   9  16   -0.00    7.41
  10  -9 -16    3.46    5.46
  10   9 -16   10.51    7.46
 -10   9  17   20.96    9.92
  10  -9 -17   16.48    8.65
  10   9 -17   20.46    9.49
 -10   9  18   10.71    8.44
  10   9 -18   -0.00    6.04
 -10   9  19    0.63    6.73
  10   9 -19    5.00    6.00
 -10   9  20    2.69    6.44
  10   9 -20    0.00    7.60
 -10   9  21    5.85    7.40
  10   9 -21    7.85    8.14
 -10   9  22    0.00    6.30
  10   9 -22    0.99    5.26
 -10   9  23    7.68    8.03
  10   9 -23   11.85    7.39
 -10   9  24   -0.00    6.35
  10   9 -24    0.26    6.86
 -10  -9  24    0.00    6.94
 -10   9  25   -0.00    6.96
  10   9 -25   -0.00    5.61
 -10  -9  25    1.22    6.94
 -10   9  26   -0.00    6.34
  10   9 -26   -0.00    6.52
 -10  -9  26    0.00    7.90
  10   9 -27   15.24    8.39
 -10  -9  27    3.82    7.57
 -10  -9  28   -0.00    7.30
 -10  -9  29    6.81    8.59
 -10  -9  30    0.28    8.25
 -10  10   1    8.20    7.80
  10 -10  -1    9.65    8.05
  10  10  -1    6.67    4.28
 -10  10   2    6.77    8.09
  10 -10  -2   -0.00    6.32
  10  10  -2    0.00    2.76
  10 -10  -3    7.01    7.82
  10  10  -3    9.22    4.75
 -10  10   4    6.26    6.92
  10 -10  -4   -0.00    7.13
  10  10  -4   -0.00    3.86
 -10  10   5   19.69   10.20
  10 -10  -5   27.76   10.90
  10  10  -5   24.35    7.26
 -10  10   6    4.47    6.57
  10 -10  -6   -0.00    6.02
 -10  10   7    0.90    6.64
  10  10  -7    8.14    5.25
  10 -10  -8    4.86    5.42
  10  10  -8    1.09    4.33
 -10  10   9   17.77   10.34
  10 -10  -9   27.22   10.23
  10  10  -9    9.61    7.01
 -10  10  10    1.61    6.26
  10 -10 -10   -0.00    6.45
  10  10 -10   -0.00    4.86
 -10  10  11   -0.00    6.44
 -10  10  11    5.66    6.53
  10 -10 -11   14.87    8.23
  10  10 -11    3.12    5.44
 -10  10  12    9.12    8.21
 -10  10  12    0.67    4.98
  10 -10 -12   -0.00    6.59
  10  10 -12    2.88    4.87
 -10  10  13   24.53   10.87
 -10  10  13   20.80   10.33
  10  10 -13   19.43    8.26
 -10  10  14   13.37    8.79
  10 -10 -14   -0.00    6.86
  10  10 -14    0.33    4.91
 -10  10  15   11.33    9.15
  10 -10 -15    8.36    7.53
  10  10 -15    1.53    5.21
  10 -10 -16    2.04    6.18
  10  10 -16    2.42    5.45
 -10  10  17    2.00    5.27
  10 -10 -17    2.24    5.79
  10  10 -17   -0.00    6.02
 -10  10  18    5.45    7.58
  10 -10 -18    4.35    6.51
  10  10 -18    3.16    6.33
 -10  10  19    0.00    7.68
  10 -10 -19    7.72    8.36
 -10  10  20   -0.00    5.54
 -10  10  21    0.00    5.46
 -10  10  22   -0.00    6.06
 -10  10  23   -0.00    6.57
 -10  10  24    0.49    6.04
 -10  11   1   22.36    9.58
  10 -11  -1   11.41    8.21
  10  11  -1   13.64    5.05
 -10  11   2   -0.00    6.47
  10 -11  -2    1.03    6.12
  10  11  -2    1.67    3.49
 -10  11   3   11.81    8.57
  10  11  -3   11.99    5.34
 -10  11   4    1.99    6.27
  10 -11  -4    0.00    7.09
 -10  11   5    2.22    6.83
  10 -11  -5    8.46    7.58
  10  11  -5    0.69    4.28
 -10  11   6    1.16    5.52
  10 -11  -6    7.18    6.69
  10  11  -6   -0.00    4.15
 -10  11   7   36.87   12.27
  10 -11  -7   33.47   10.58
  10  11  -7   21.51    7.08
 -10  11   8    0.00    7.09
  10 -11  -8    2.67    5.53
  10  11  -8   -0.00    4.67
  10 -11  -9   -0.00    5.54
  10  11  -9    0.00    4.80
 -10  11  10    3.44    5.27
  10 -11 -10    6.21    6.22
  10  11 -10    2.29    5.02
 -10  11  11   17.17    9.28
  10 -11 -11   15.01    8.39
  10  11 -11   11.29    6.64
 -10  11  12   -0.00    7.00
 -10  11  12    5.02    7.34
  10 -11 -12   -0.00    5.25
 -10  11  13    4.43    7.19
 -10  11  13   12.91    7.66
  10 -11 -13    1.96    6.36
  10  11 -13    7.60    5.79
 -10  11  14    0.00    7.22
 -10  11  14   -0.00    6.23
  10 -11 -14    0.40    4.48
  10  11 -14   -0.00    5.31
 -10  11  15    0.00    6.32
  10  11 -15    0.96    5.20
 -10  11  16    0.00    7.67
  10 -11 -16   -0.00    5.43
  10  11 -16   10.09    6.51
 -10  11  17    9.64    7.72
  10 -11 -17    0.61    6.21
  10  11 -17    6.93    5.70
 -10  11  18    2.46    8.69
  10 -11 -18    2.44    6.00
  10  11 -18   -0.00    5.98
 -10  11  19    4.85    6.79
  10 -11 -19    0.89    5.88
  10  11 -19    0.91    5.16
 -10  11  20   -0.00    6.13
  10 -11 -20   -0.00    6.10
  10  11 -20    1.23    4.97
 -10  11  21    5.12    7.53
  10 -11 -21    0.04    6.41
 -10  11  22    1.65    6.66
  10 -11 -22    1.59    5.66
 -10  11  23    9.99    7.24
 -10  12   1   -0.00    6.44
  10 -12  -1    2.96    5.61
  10  12  -1    0.35    3.55
 -10  12   2   -0.00    6.37
  10 -12  -2    0.00    5.31
 -10  12   3    0.00    5.78
  10 -12  -3    3.45    7.06
  10  12  -3    8.78    4.96
 -10  12   4   15.47    8.33
  10 -12  -4   -0.00    6.63
  10  12  -4    0.95    3.52
 -10  12   5   15.96    9.26
  10 -12  -5   13.95    8.68
  10  12  -5    9.27    5.22
 -10  12   6   11.51    7.90
  10 -12  -6    0.00    4.63
  10  12  -6   -0.00    4.31
 -10  12   7    0.00    5.12
  10 -12  -7   -0.00    5.95
  10  12  -7   -0.00    4.33
 -10  12   8    0.63    6.54
  10 -12  -8   -0.00    7.39
 -10  12   9    0.00    6.69
  10 -12  -9    3.54    7.10
  10  12  -9   15.57    6.72
 -10  12  10    0.60    6.18
  10 -12 -10    0.00    5.95
  10  12 -10    1.05    4.12
 -10  12  11    4.29    7.79
  10 -12 -11   -0.00    4.69
  10  12 -11   10.07    5.88
 -10  12  12   -0.00    5.27
  10 -12 -12   -0.00    6.35
  10  12 -12    0.64    4.94
 -10  12  13    7.16    7.25
  10 -12 -13   -0.00    5.97
  10  12 -13    6.17    4.80
 -10  12  14   -0.00    7.54
 -10  12  14    5.31    5.75
  10 -12 -14    2.54    6.67
  10  12 -14    3.26    4.97
 -10  12  15    6.57    7.83
 -10  12  15   11.16    8.34
  10 -12 -15    2.38    6.63
  10  12 -15   12.59    7.00
 -10  12  16    1.23    5.72
 -10  12  16   -0.00    5.42
  10 -12 -16    5.21    7.65
  10  12 -16    3.94    5.50
 -10  12  17    0.60    6.43
  10 -12 -17   -0.00    5.70
  10  12 -17   -0.00    4.50
 -10  12  18   -0.00    6.78
  10 -12 -18   -0.00    6.39
 -10  12  19   12.31    9.05
  10 -12 -19    1.77    7.51
 -10  12  20    4.53    7.60
  10 -12 -20    2.81    6.38
  10 -12 -21    1.07    5.99
 -10  13   1    3.15    6.01
  10 -13  -1    0.89    5.76
  10  13  -1    0.59    3.94
 -10  13   2    4.86    7.92
  10 -13  -2    1.23    4.98
  10  13  -2    3.76    3.50
 -10  13   3    0.00    6.49
  10 -13  -3    6.79    6.69
  10  13  -3   10.84    5.06
 -10  13   4   -0.00    6.72
  10 -13  -4   -0.00    5.76
  10  13  -4    0.28    3.66
 -10  13   5    2.50    6.62
  10 -13  -5    3.60    5.96
  10  13  -5    4.16    4.51
 -10  13   6    7.60    7.72
  10 -13  -6    2.17    5.73
 -10  13   7    3.65    6.81
  10 -13  -7    1.11    5.88
  10  13  -7    0.00    3.86
 -10  13   8    0.62    5.92
  10 -13  -8    2.30    6.69
  10  13  -8    5.92    4.84
 -10  13   9   -0.00    6.38
  10 -13  -9   -0.00    7.34
  10  13  -9   -0.00    4.19
 -10  13  10   -0.00    6.02
  10 -13 -10    1.89    5.73
  10  13 -10   -0.00    4.51
 -10  13  11    3.55    6.62
  10 -13 -11    3.20    6.40
  10  13 -11    0.00    4.99
 -10  13  12    3.85    7.59
  10 -13 -12    5.13    7.10
  10  13 -12    7.06    5.77
 -10  13  13    1.26    5.73
  10 -13 -13    1.94    7.61
  10  13 -13   17.54    7.23
 -10  13  14    3.81    7.75
  10 -13 -14    0.13    5.96
 -10  13  15   -0.00    5.91
  10 -13 -15    0.00    6.68
 -10  13  16    0.00    5.11
  10 -13 -16   -0.00    5.49
 -10  13  17   -0.00    7.79
 -10  13  17   22.32    9.52
  10 -13 -17    2.23    7.10
  10 -13 -18    2.60    6.43
 -10  14   1    3.86    6.73
  10 -14  -1    1.04    6.33
  10  14  -1   -0.00    3.64
 -10  14   2    1.13    5.79
  10 -14  -2    0.99    5.09
  10  14  -2    0.62    3.19
 -10  14   3    3.85    5.77
  10 -14  -3    4.95    6.72
  10  14  -3    3.60    4.38
 -10  14   4   -0.00    7.13
  10 -14  -4   -0.00    4.79
  10  14  -4    0.06    3.20
 -10  14   5   -0.00    7.79
  10 -14  -5    0.03    6.29
  10  14  -5    1.60    3.48
 -10  14   6    0.94    7.35
  10 -14  -6    2.31    5.87
  10  14  -6    0.12    3.21
  10 -14  -7   -0.00    5.10
  10  14  -7    0.98    3.65
 -10  14   8    0.00    6.90
  10 -14  -8    3.22    5.81
  10  14  -8    1.59    4.54
 -10  14   9    0.32    7.55
  10 -14  -9    2.77    7.04
 -10  14  10    4.16    6.61
  10 -14 -10    1.18    5.28
 -10  14  11    0.68    5.95
  10 -14 -11   -0.00    5.35
 -10  14  12   -0.00    6.24
  10 -14 -12    3.80    5.99
  10 -14 -13   -0.00    5.99
 -10  14  14    3.80    7.88
  10 -14 -14    6.42    6.30
 -10  14  15   -0.00    8.20
 -10  14  16    3.57    6.49
 -10  14  17   -0.00    7.15
 -10  15   1   -0.00    9.08
  10  15  -1    1.81    3.55
 -10  15   2   -0.00    7.51
 -10  15   3    1.01    5.92
  10  15  -3    3.57    4.01
 -10  15   4   -0.00    6.93
  10  15  -4    3.53    3.48
 -10  15   5    1.65    6.71
 -10  15   6    0.55    5.36
 -10  15   7   -0.00    7.99
 -10  15   8    2.49    6.52
 -10  15   9    4.71    6.65
 -10  15  10    3.95    6.11
 -10  15  11    2.57    6.59
 -10  15  12    7.84    8.67
 -10  16   2    1.00    7.18
 -10  16   3   -0.00    7.72
  -9   0   1    9.72    6.49
  -9   0   1   25.06    7.89
   9   0  -1   46.99   10.09
  -9   0   2   -0.00    5.61
   9   0  -2    3.13    4.92
  -9   0   3  139.25   18.73
  -9   0   3  144.17   18.89
   9   0  -3  146.14   18.52
  -9   0   4    0.78    4.44
  -9   0   4    1.92    4.18
  -9   0   5   51.51   11.03
  -9   0   6   -0.00    5.43
  -9   0  11    8.97    7.09
  -9   0  12    0.00    5.44
  -9   0  13  109.62   17.75
   9   0 -13   98.96   17.15
  -9   0  14    0.00    6.54
   9   0 -14    0.00    6.42
  -9   0  15   31.48   10.10
   9   0 -15   23.44    9.02
  -9   0  16    2.11    6.05
   9   0 -16   -0.00    5.37
  -9   0  17   28.98   10.31
   9   0 -17   23.41    9.42
  -9   0  18    0.82    7.07
   9   0 -18   -0.00    5.87
  -9   0  20    0.00    6.92
   9   0 -20   -0.00    7.16
  -9   0  21    8.53    8.53
   9   0 -21    9.62    8.82
  -9   0  22    3.84    7.39
   9   0 -22   -0.00    7.11
  -9   0  23   41.25   12.25
   9   0 -23   29.39   12.18
  -9   0  24   -0.00    7.55
   9   0 -24    5.21    7.70
  -9   0  25    9.15    8.96
   9   0 -25   22.81   10.23
  -9   0  26   -0.00    6.95
   9   0 -26   -0.00    7.46
  -9   0  27   -0.00    7.09
   9   0 -27    4.51    8.15
  -9   0  28   -0.00    6.77
  -9   0  29   11.07    8.15
  -9   0  30    0.00    7.21
  -9   0  31    4.78    7.85
  -9   0  32    4.79    7.29
  -9   1   1  386.97   36.67
  -9   1   1  361.52   36.33
   9  -1  -1  359.91   35.74
   9   1  -1  390.45   35.44
  -9   1   2    0.00    5.76
  -9   1   2    3.27    5.14
   9  -1  -2    3.82    4.48
   9   1  -2    5.70    5.26
  -9  -1   2    7.35    6.29
  -9   1   3    1.42    4.93
  -9   1   3    2.74    4.28
   9  -1  -3    0.89    4.68
  -9  -1   3    3.07    5.38
  -9  -1   3    0.00    4.03
  -9   1   4   59.38   11.80
  -9   1   4   47.96   10.87
  -9  -1   4   60.12   11.71
  -9  -1   4   50.66   10.72
  -9  -1   5  144.70   18.87
  -9  -1   6   -0.00    4.72
   9   1  -8    0.54    5.58
  -9  -1   8    5.83    6.20
   9   1  -9   13.45    7.10
  -9   1  10    4.25    5.80
   9   1 -10    0.00    5.56
  -9   1  11   74.53   14.66
   9   1 -11   70.19   14.46
  -9   1  12    4.07    6.61
   9   1 -12    4.21    5.89
  -9  -1  12    0.24    4.76
  -9   1  13    3.73    5.89
   9   1 -13    7.42    6.34
  -9  -1  13   15.93    7.61
  -9   1  14    0.00    6.27
   9   1 -14    1.41    5.15
  -9  -1  14   -0.00    6.38
  -9   1  15   84.36   15.70
   9   1 -15  104.37   18.06
  -9  -1  15   86.24   16.05
  -9   1  16   12.51    8.34
   9   1 -16    6.83    7.05
  -9  -1  16    7.26    7.82
  -9   1  17   58.61   13.04
   9  -1 -17   54.06   13.46
   9   1 -17   46.09   13.00
  -9  -1  17   45.57   12.04
  -9   1  18    0.00    5.98
   9  -1 -18    6.61    6.55
   9   1 -18    0.92    6.41
  -9  -1  18   -0.00    5.31
  -9   1  19    0.00    7.36
   9  -1 -19   23.16    9.93
   9   1 -19    1.04    7.23
  -9  -1  19    2.92    5.54
  -9   1  20    5.29    7.40
   9  -1 -20    5.66    7.38
   9   1 -20   -0.00    7.02
  -9  -1  20    7.23    7.27
  -9   1  21  103.26   17.39
   9  -1 -21   85.73   17.14
   9   1 -21   57.92   15.20
  -9  -1  21   47.33   13.50
  -9   1  22   -0.00    7.26
   9  -1 -22   -0.00    6.28
   9   1 -22    0.15    7.32
  -9  -1  22   -0.00    7.34
  -9   1  23    4.15    7.36
   9  -1 -23    2.78    6.38
   9   1 -23    2.96    7.01
  -9  -1  23    0.45    5.83
  -9   1  24    1.56    6.52
   9  -1 -24    4.90    6.50
   9   1 -24    8.01    8.21
  -9  -1  24    0.00    7.21
  -9   1  25    5.62    8.23
   9   1 -25   15.03    9.91
  -9  -1  25    5.02    6.27
  -9   1  26    0.04    6.85
   9   1 -26    0.00    7.42
  -9  -1  26    6.08    7.22
  -9   1  27    5.77    7.20
   9   1 -27    9.35    8.70
  -9   1  28   -0.00    6.88
   9   1 -28   -0.00    8.08
  -9  -1  28    2.22    6.68
  -9   1  29   -0.00    7.59
  -9  -1  29   10.36    7.76
  -9   1  30    0.00    5.34
  -9  -1  30    0.00    7.74
  -9   1  31    8.05    9.30
  -9  -1  31    6.60    7.59
  -9   1  32    0.00    7.82
  -9  -1  32   -0.00    7.83
  -9   1  33   13.42    9.42
  -9  -1  33    0.00    7.26
  -9   1  34    0.00    7.58
  -9  -1  34   -0.00    7.88
  -9   2   1   40.38   11.22
   9   2  -1   84.66   12.16
   9   2  -1   49.38    9.72
   9   2  -1   39.85    9.51
  -9  -2   1   47.29   10.11
  -9   2   2    2.70    5.49
   9   2  -2    3.37    5.17
  -9  -2   2    0.00    4.55
  -9   2   3  125.73   18.26
   9   2  -3  120.94   16.77
  -9   2   4    6.31    6.08
   9   2  -4    9.32    5.97
  -9  -2   4    6.83    5.72
  -9   2   5   13.66    6.98
   9   2  -5    8.33    5.74
  -9  -2   5   28.86    8.84
  -9  -2   6    0.24    4.39
   9   2  -7   61.37   12.53
  -9  -2   7   63.97   12.30
  -9   2   8   12.19    7.38
   9   2  -8   34.84    9.48
  -9  -2   8   55.75   11.12
  -9   2   9   30.90    9.97
   9   2  -9   27.94    9.45
  -9  -2   9   69.70   12.35
  -9   2  10   -0.00    5.97
   9   2 -10    0.46    5.38
   9   2 -11    1.53    5.04
  -9   2  12   13.29    7.63
   9   2 -12   11.72    7.97
  -9   2  13   40.74   11.55
   9   2 -13   38.63   11.11
  -9  -2  13   36.72   10.92
  -9   2  14   38.78   10.79
   9   2 -14   21.68    9.82
  -9  -2  14   25.98    9.61
  -9   2  15   17.59    7.76
   9   2 -15    9.48    7.45
  -9  -2  15    6.46    6.38
  -9   2  16   -0.00    6.75
   9   2 -16    0.00    6.12
  -9  -2  16    4.69    5.89
  -9   2  17   32.93   10.64
   9   2 -17   36.64   11.78
  -9  -2  17   34.06   10.83
  -9   2  18    0.71    5.59
   9   2 -18    1.85    7.06
  -9  -2  18    1.02    5.78
  -9   2  19   84.41   16.01
   9   2 -19   96.70   17.78
  -9  -2  19   62.45   14.54
  -9   2  20    8.94    7.56
   9   2 -20    5.90    7.51
  -9  -2  20   14.56    8.91
  -9   2  21   -0.00    6.32
   9  -2 -21    1.17    6.32
  -9  -2  21   -0.00    7.11
  -9   2  22    4.28    7.86
   9  -2 -22    7.08    8.26
   9   2 -22    0.00    6.11
  -9  -2  22    1.03    6.64
  -9   2  23   41.89   12.51
   9  -2 -23   29.99   12.69
   9   2 -23   37.73   12.01
  -9   2  24    4.74    7.30
   9  -2 -24    0.00    5.91
   9   2 -24   -0.00    6.93
  -9  -2  24    0.84    7.31
   9   2 -25   21.06    9.28
  -9  -2  25    7.52    7.92
  -9   2  26    2.97    7.96
   9   2 -26    2.06    6.58
  -9  -2  26    0.00    7.85
  -9   2  27    9.04    8.46
   9   2 -27    7.24    7.90
  -9  -2  27    0.00    7.23
  -9   2  28   -0.00    8.32
   9   2 -28    2.06    6.13
  -9  -2  28    2.28    6.88
  -9   2  29    5.60    7.93
   9   2 -29    3.16    7.02
  -9  -2  29    3.28    7.70
  -9   2  30    4.79    8.37
   9   2 -30    2.41    6.23
  -9  -2  30    0.00    7.05
  -9   2  31    3.77    7.96
  -9  -2  31   -0.00    7.94
  -9   2  32    4.62    7.42
  -9  -2  32    1.38    7.14
  -9   2  33    0.00    8.39
  -9  -2  33    6.74    8.42
  -9  -2  34   -0.00    8.74
  -9   3   1  175.41   22.80
   9   3  -1  157.45   19.09
   9   3  -1  195.42   20.26
  -9  -3   1  177.33   20.28
  -9   3   2   35.34    9.89
   9   3  -2   49.11    9.52
   9   3  -2   27.26    8.41
  -9  -3   2   27.79    8.07
  -9   3   3   -0.00    4.37
   9   3  -3    1.84    4.80
   9   3  -3   -0.00    4.80
  -9  -3   3   -0.00    3.83
  -9   3   4    2.06    5.32
   9  -3  -4    1.60    6.24
  -9  -3   4    0.46    4.49
  -9   3   5   69.58   13.51
  -9   3   5   79.72   14.63
   9  -3  -5   38.87   10.87
   9  -3  -5   63.12   13.58
   9   3  -5   67.20   12.64
  -9   3   6   39.43   10.58
   9  -3  -6   31.72    9.32
   9  -3  -6   26.89   10.42
   9   3  -6   41.94   10.69
  -9  -3   6   41.59   10.01
  -9   3   7   17.07    8.01
   9  -3  -7   19.25    8.42
   9   3  -7   30.30    8.75
  -9  -3   7   26.54    8.32
   9  -3  -8    0.00    6.70
   9   3  -8    0.00    4.55
  -9  -3   8    0.00    5.28
  -9   3   9    8.14    6.94
   9  -3  -9   17.07    9.05
   9   3  -9   14.73    7.22
  -9  -3   9    5.28    6.03
  -9   3  10    0.00    6.31
   9  -3 -10    5.66    6.76
   9   3 -10   -0.00    6.31
  -9  -3  10    8.74    6.50
  -9   3  11  113.91   18.81
   9  -3 -11  134.22   21.13
   9   3 -11  126.97   18.49
  -9   3  12   23.48    8.83
   9  -3 -12   16.80   10.08
   9   3 -12    9.50    7.21
  -9   3  13    9.59    7.02
   9   3 -13   17.80    8.51
  -9   3  14    0.47    4.93
   9   3 -14   -0.00    5.31
  -9  -3  14   -0.00    5.85
  -9   3  15   54.61   12.91
   9   3 -15   74.06   14.55
  -9  -3  15   50.36   12.20
  -9   3  16   10.06    7.69
   9   3 -16    9.71    7.59
  -9  -3  16   15.02    8.28
  -9   3  17   23.74    9.93
   9   3 -17   46.28   11.46
  -9  -3  17   31.58   10.15
  -9   3  18   -0.00    6.50
   9   3 -18    8.06    7.11
  -9  -3  18    0.00    6.66
   9   3 -19   -0.00    5.61
  -9  -3  19    1.66    6.20
  -9   3  20    8.66    7.33
   9   3 -20   13.58    8.16
  -9  -3  20   11.19    8.56
  -9   3  21   65.51   14.41
   9   3 -21   58.35   13.80
  -9  -3  21   39.70   12.25
  -9   3  22   11.40    7.66
   9   3 -22   15.30    8.35
  -9  -3  22    7.44    9.05
  -9   3  23   12.40    9.40
   9   3 -23    7.56    8.16
  -9  -3  23    2.01    7.31
  -9   3  24    1.25    7.34
   9   3 -24    1.96    5.79
  -9  -3  24   -0.00    6.14
  -9   3  25   23.51   10.04
   9   3 -25    6.79    7.64
  -9  -3  25   13.37    9.78
  -9   3  26    3.91    7.21
   9   3 -26   -0.00    6.83
  -9  -3  26    3.40    8.99
  -9   3  27    6.21    8.25
   9   3 -27    0.00    6.95
  -9  -3  27    9.71    9.20
  -9   3  28    2.28    6.46
   9   3 -28   -0.00    7.08
  -9  -3  28   -0.00    8.05
  -9   3  29   -0.00    6.32
   9   3 -29    0.00    6.37
  -9  -3  29    4.16    6.79
   9   3 -30    0.00    6.03
  -9  -3  30    0.00    8.61
  -9   3  31   13.03   10.13
   9   3 -31    6.31    7.94
  -9  -3  31    9.72    9.41
  -9   3  32    4.35    8.21
  -9  -3  32    1.56    8.05
  -9   3  33    2.68    8.70
  -9  -3  33   13.55   10.26
  -9  -3  34   -0.00    8.84
  -9   4   1    0.22    4.56
   9  -4  -1   -0.00    4.25
   9   4  -1    0.67    4.77
   9   4  -1    5.47    4.87
  -9  -4   1    3.85    4.57
  -9   4   2   43.97   11.33
  -9   4   2   41.75   11.63
   9  -4  -2   56.27   11.91
   9  -4  -2   72.81   14.13
   9   4  -2   38.60    9.17
   9   4  -2   46.35    9.98
  -9  -4   2   53.50   10.10
  -9   4   3   62.65   13.09
  -9   4   3   51.34   12.39
   9  -4  -3   55.50   12.29
   9  -4  -3   34.81   11.57
   9   4  -3   44.83    9.86
   9   4  -3   75.88   11.75
  -9  -4   3   54.61   10.57
  -9   4   4   50.33   12.21
  -9   4   4   59.56   12.86
   9  -4  -4   22.00    8.67
   9  -4  -4   68.90   14.62
   9   4  -4   80.25   12.40
   9   4  -4   68.29   11.41
  -9  -4   4   69.72   11.46
  -9   4   5   85.17   15.22
  -9   4   5   66.05   14.15
   9  -4  -5   78.14   14.48
   9  -4  -5   64.66   14.51
   9   4  -5   74.58   12.69
  -9  -4   5   81.04   12.76
  -9   4   6    0.45    4.99
  -9   4   6    2.45    6.24
   9  -4  -6   -0.00    4.52
   9  -4  -6    4.53    7.38
  -9  -4   6    4.76    5.84
  -9   4   7   69.91   14.18
   9  -4  -7   85.86   14.29
   9  -4  -7   86.97   16.18
   9   4  -7   34.62   10.83
  -9   4   8  107.67   17.20
   9  -4  -8  108.39   18.42
   9   4  -8   82.14   14.39
  -9  -4   8   98.46   15.18
  -9   4   9   77.07   14.76
   9  -4  -9   72.76   15.35
   9   4  -9   69.99   12.82
  -9  -4   9   67.53   12.93
  -9   4  10   13.00    7.10
   9  -4 -10    4.72    6.93
   9   4 -10    1.23    5.56
  -9  -4  10   -0.00    5.35
  -9   4  11   11.68    7.53
   9  -4 -11    0.00    7.82
   9   4 -11   11.96    7.62
  -9   4  12    0.00    7.27
   9  -4 -12    0.00    7.33
   9   4 -12    1.24    4.79
  -9   4  13   24.69    9.21
   9  -4 -13   32.52   11.89
   9   4 -13   22.64    8.47
  -9   4  14    2.37    6.80
   9  -4 -14    7.25    7.93
   9   4 -14    3.80    6.37
  -9  -4  14    0.40    6.74
  -9   4  15   30.76    9.48
   9  -4 -15   21.33   10.07
   9   4 -15   10.49    6.70
  -9  -4  15   24.78    9.00
  -9   4  16    2.65    5.27
   9  -4 -16   -0.00    7.03
   9   4 -16   -0.00    5.17
  -9  -4  16    0.00    6.33
  -9   4  17   14.93    8.11
   9   4 -17   24.71    9.74
  -9   4  18   50.11   13.42
   9  -4 -18   51.57   14.26
   9   4 -18   84.66   15.86
  -9  -4  18   78.44   15.45
  -9   4  19   30.93   11.07
   9   4 -19   41.72   12.45
  -9  -4  19   53.89   14.04
  -9   4  20    0.00    5.81
   9   4 -20    2.31    6.35
  -9  -4  20    3.29    6.89
  -9   4  21   -0.00    6.00
   9   4 -21    5.37    6.40
  -9  -4  21   -0.00    8.21
  -9   4  22    3.27    7.83
   9   4 -22    0.00    7.30
  -9  -4  22    7.67    9.36
  -9   4  23   34.02   11.45
   9   4 -23   43.80   12.59
  -9  -4  23   26.09   11.53
  -9   4  24    8.16    9.21
   9   4 -24   10.09    8.10
  -9  -4  24   11.12    9.62
  -9   4  25    3.75    6.37
   9   4 -25    5.58    8.11
  -9  -4  25    5.59    9.23
  -9   4  26   -0.00    7.03
   9   4 -26   -0.00    5.74
  -9  -4  26   -0.00    8.29
  -9   4  27    1.57    7.77
   9   4 -27    6.80    8.10
  -9  -4  27    0.00    6.38
  -9   4  28   11.56    9.10
   9   4 -28    6.76    7.29
  -9  -4  28    0.00    8.63
  -9   4  29   23.56   10.65
   9   4 -29    8.97    7.22
  -9  -4  29    6.06    8.96
  -9   4  30    0.00    6.87
   9   4 -30    0.00    8.33
  -9  -4  30    2.52    7.55
  -9   4  31    2.07    6.89
   9   4 -31    5.92    8.08
  -9  -4  31    3.14    7.27
  -9   4  32    9.44    8.64
   9   4 -32   -0.00    8.71
  -9  -4  32   -0.00    8.65
  -9   4  33    8.72    8.37
  -9  -4  33   20.93   11.66
  -9   5   1  126.85   19.27
   9  -5  -1  100.68   16.29
   9  -5  -1   97.29   18.18
   9   5  -1  106.51   14.55
   9   5  -1  133.17   15.96
  -9  -5   1   98.66   13.85
  -9   5   2   67.46   13.86
   9  -5  -2   44.97   11.24
   9  -5  -2   58.54   13.97
   9   5  -2   66.87   11.43
   9   5  -2   53.58   10.23
  -9  -5   2   52.91    9.99
  -9   5   3    9.10    7.12
  -9   5   3    5.78    6.47
   9  -5  -3    5.50    5.79
   9  -5  -3   14.42    7.88
   9   5  -3   12.55    6.63
   9   5  -3    6.16    5.62
  -9  -5   3   17.44    6.91
  -9   5   4   86.32   15.76
  -9   5   4   37.20   12.12
   9  -5  -4   90.57   15.63
   9  -5  -4   87.26   16.37
   9   5  -4   76.02   13.01
   9   5  -4   74.71   12.58
  -9  -5   4   77.32   12.36
  -9   5   5   51.74   11.87
  -9   5   5   42.59   11.57
   9  -5  -5   26.02    9.19
   9  -5  -5   41.39   12.09
   9   5  -5   43.85   10.50
   9   5  -5   32.03    8.89
  -9  -5   5   50.20   10.23
  -9   5   6   30.83   10.95
  -9   5   6   41.16   11.27
   9  -5  -6   26.58    9.23
   9  -5  -6   62.65   13.98
   9   5  -6   17.08    7.46
  -9  -5   6   52.37   10.07
  -9   5   7   78.14   14.46
   9  -5  -7   40.55   10.96
   9  -5  -7   72.76   14.89
   9   5  -7   56.97   11.92
  -9  -5   7   67.86   12.26
  -9   5   8   -0.00    3.98
   9  -5  -8    2.13    5.47
   9   5  -8   -0.00    5.66
  -9  -5   8    0.00    4.93
  -9   5   9    6.93    7.04
   9  -5  -9    0.00    6.98
   9   5  -9    3.30    4.89
  -9  -5   9    5.38    5.38
  -9   5  10    3.23    6.11
   9  -5 -10    0.99    6.94
   9   5 -10    0.00    5.07
  -9  -5  10    1.13    5.36
   9  -5 -11   53.36   14.49
   9   5 -11   63.30   12.39
  -9  -5  11   68.55   12.88
  -9   5  12   15.47    7.51
   9  -5 -12   46.42   12.49
   9   5 -12   14.89    6.86
  -9   5  13    0.00    4.31
   9  -5 -13   -0.00    7.54
   9   5 -13    4.29    5.06
  -9   5  14   30.79    9.91
   9  -5 -14   13.27    9.74
   9   5 -14    7.45    6.65
  -9  -5  14   17.58    8.20
  -9   5  15   33.83   10.90
   9  -5 -15   22.90   10.80
   9   5 -15   15.48    7.45
  -9   5  16   28.64   10.12
   9  -5 -16   28.31   11.37
   9   5 -16   25.00    9.37
  -9  -5  16   10.13    7.33
  -9   5  17   22.51    9.46
   9  -5 -17   34.11   12.54
   9   5 -17   37.52   10.81
  -9  -5  17   32.21   11.11
  -9   5  18   -0.00    6.63
  -9  -5  18    5.45    7.82
  -9   5  19    3.16    6.89
   9   5 -19    2.45    5.71
  -9  -5  19    0.00    7.56
  -9   5  20    7.37    7.11
   9   5 -20   -0.00    5.47
  -9  -5  20    2.03    7.24
  -9   5  21    5.12    8.19
   9   5 -21   21.86    8.81
  -9  -5  21   29.71   11.34
  -9   5  22   17.49    9.21
   9   5 -22    9.70    8.14
  -9  -5  22   21.75   10.70
  -9   5  23    1.33    6.53
   9   5 -23    2.09    5.36
  -9  -5  23    0.09    8.16
  -9   5  24    0.57    5.65
   9   5 -24   -0.00    6.14
  -9  -5  24    1.69    8.78
   9   5 -25    0.00    6.00
  -9  -5  25   -0.00    7.55
  -9   5  26   14.65    8.90
   9   5 -26    6.25    8.35
  -9  -5  26    8.67   10.20
  -9   5  27   22.04    9.77
   9   5 -27    6.30    6.74
  -9   5  28    0.08    6.26
   9   5 -28    0.00    6.99
  -9  -5  28   -0.00    6.42
  -9   5  29    7.36    7.89
   9   5 -29   -0.00    5.39
  -9  -5  29    0.00    7.80
  -9   5  30    3.56    8.05
   9   5 -30   18.62    9.33
  -9  -5  30    0.00    8.29
  -9   5  31    0.00    7.72
   9   5 -31    3.91    6.95
  -9  -5  31   -0.00    8.48
  -9   5  32   -0.00    7.62
   9   5 -32    3.31    6.33
  -9  -5  32    0.25    7.29
   9   5 -33    0.67    5.71
  -9  -5  33    0.00    8.89
  -9   6   1    7.15    6.96
   9  -6  -1    2.26    4.83
   9  -6  -1    9.26    8.13
   9   6  -1    2.49    4.50
  -9  -6   1    0.00    3.57
  -9   6   2  113.96   18.83
   9  -6  -2   77.72   15.36
   9  -6  -2  144.10   20.72
  -9  -6   2  114.82   14.64
  -9   6   3   26.85   10.09
   9  -6  -3   12.72    6.79
   9  -6  -3   50.24   12.65
   9   6  -3   25.53    7.81
  -9  -6   3   27.54    7.27
  -9   6   4   28.63   10.29
  -9   6   4   25.63    9.42
   9  -6  -4   27.81    9.12
   9  -6  -4   17.82    8.99
   9   6  -4   17.44    7.23
  -9  -6   4   28.86    7.69
  -9   6   5   22.85    9.06
  -9   6   5   17.35    8.57
   9  -6  -5   20.67    8.74
   9   6  -5   19.58    7.30
  -9  -6   5   31.43    7.96
  -9   6   6    4.03    7.70
  -9   6   6   18.61    8.60
   9  -6  -6   12.82    7.08
   9  -6  -6   30.52   10.87
   9   6  -6    6.77    4.85
  -9  -6   6    7.79    5.98
  -9   6   7   35.73   11.31
  -9   6   7   27.22   10.18
   9  -6  -7   23.96    9.61
   9  -6  -7   30.15   10.64
   9   6  -7   22.29    7.39
  -9  -6   7   24.83    7.87
   9  -6  -8   90.01   16.13
   9  -6  -8   67.36   15.42
   9   6  -8   88.51   13.67
  -9  -6   8   81.62   13.56
  -9   6   9   12.59    8.52
   9  -6  -9    6.85    6.79
   9  -6  -9   13.11    9.19
   9   6  -9    4.68    5.41
  -9  -6   9    8.45    6.34
  -9   6  10   -0.00    6.78
   9  -6 -10   -0.00    5.17
   9   6 -10    2.91    4.98
  -9  -6  10    0.00    5.12
  -9   6  11    5.11    7.73
   9  -6 -11    2.58    8.15
   9   6 -11    6.12    5.32
  -9  -6  11    0.90    4.82
  -9   6  12   18.32    8.96
   9  -6 -12   31.12   12.46
   9   6 -12   28.73    8.67
   9  -6 -13   13.72   10.03
   9   6 -13   12.13    6.98
  -9   6  14   23.77   10.00
   9  -6 -14   32.12   11.99
   9   6 -14   12.65    6.84
  -9  -6  14   31.58   10.10
  -9   6  15   17.55    9.15
   9  -6 -15   18.14    9.61
   9   6 -15    7.70    6.23
  -9  -6  15    5.61    7.15
  -9   6  16    2.37    6.79
   9   6 -16   -0.00    5.94
  -9  -6  16   -0.00    6.45
  -9   6  17   27.93   10.25
   9   6 -17   10.46    7.32
  -9  -6  17    1.78    6.43
  -9   6  18   29.51   10.65
   9   6 -18   29.04   10.23
  -9  -6  18   19.57   10.02
   9   6 -19    5.87    5.96
  -9  -6  19    4.28    7.80
  -9   6  20    0.00    6.84
   9   6 -20    2.41    5.47
  -9  -6  20    1.15    7.25
  -9   6  21    0.26    6.74
   9   6 -21    1.56    4.61
  -9  -6  21    0.00    5.85
  -9   6  22    0.00    5.92
   9   6 -22    0.00    5.56
  -9  -6  22    8.51    8.57
  -9   6  23   10.06    8.13
   9   6 -23    1.00    5.48
  -9   6  24    6.08    7.50
   9   6 -24   17.17    8.30
  -9  -6  24    4.09    8.18
  -9   6  25    4.39    6.86
   9   6 -25    1.95    5.76
  -9  -6  25    3.19    7.02
  -9   6  26    0.00    6.12
   9   6 -26    0.00    5.97
  -9  -6  26   -0.00    6.55
  -9   6  27    4.37    7.13
   9   6 -27    0.00    6.73
  -9  -6  27    0.71    6.82
  -9   6  28    4.31    8.20
   9   6 -28    1.28    6.11
  -9  -6  28    5.33    7.47
   9   6 -29   -0.00    6.59
  -9  -6  29   -0.00    7.63
  -9   6  30    7.33    7.98
   9   6 -30    9.07    7.57
  -9  -6  30   -0.00    7.19
  -9   6  31   -0.00    8.26
   9   6 -31   -0.00    7.28
  -9  -6  31    0.00    7.30
  -9   6  32   -0.00    6.64
   9   6 -32   -0.00    7.18
  -9  -6  32    1.62    8.35
   9   6 -33    2.40    7.29
  -9  -6  33    2.54    7.43
   9   6 -34    0.00    7.90
  -9   7   1   13.89    7.08
   9  -7  -1   11.45    8.20
   9   7  -1   11.52    5.62
  -9   7   2   13.59    8.40
   9  -7  -2    0.00    5.27
   9   7  -2   12.13    6.13
  -9   7   3   -0.00    5.50
   9  -7  -3    0.00    3.73
   9  -7  -3    0.00    8.04
   9   7  -3    3.33    4.63
  -9   7   4   24.78    9.85
   9  -7  -4   27.44    9.17
   9  -7  -4   13.69    9.84
   9   7  -4   24.50    6.72
  -9   7   5    8.47    7.81
   9  -7  -5   16.47    7.28
   9  -7  -5   13.04    9.84
   9   7  -5    0.00    4.06
  -9   7   6   84.13   15.88
  -9   7   6   56.12   13.50
   9  -7  -6   85.71   15.27
   9   7  -6   48.88   10.14
  -9  -7   6   51.34   10.53
  -9   7   7    8.81    8.09
  -9   7   7   16.12    8.63
   9   7  -7    6.04    5.15
  -9  -7   7   13.27    6.25
  -9   7   8    7.64    7.41
   9  -7  -8    5.18    6.78
   9  -7  -8    0.00    6.51
   9   7  -8   -0.00    4.89
  -9  -7   8   -0.00    5.26
  -9   7   9   10.24    7.51
   9  -7  -9    3.20    6.83
   9  -7  -9    5.13    7.69
   9   7  -9   13.80    6.38
  -9  -7   9    4.28    5.33
  -9   7  10   13.73    8.28
   9  -7 -10    5.27    6.30
   9  -7 -10   17.30    9.96
   9   7 -10   17.61    7.13
  -9  -7  10   18.35    7.80
  -9   7  11   31.90   10.41
   9  -7 -11   15.68    7.88
   9  -7 -11   17.47   10.06
   9   7 -11   18.23    7.68
  -9  -7  11   25.56    9.01
  -9   7  12   83.98   15.66
   9   7 -12   47.10   10.74
  -9   7  13    2.31    6.61
   9   7 -13    3.67    5.41
  -9   7  14    5.01    7.55
   9   7 -14    4.44    5.68
  -9  -7  14    6.22    6.77
   9   7 -15    0.00    5.05
  -9  -7  15    0.00    7.02
  -9   7  16   43.27   11.90
   9   7 -16   29.42    9.72
  -9  -7  16   53.71   13.10
  -9   7  17    0.06    4.31
   9   7 -17   -0.00    5.86
  -9  -7  17    1.73    6.92
  -9   7  18    0.00    6.16
   9   7 -18    3.74    6.07
  -9  -7  18    2.87    6.79
  -9   7  19    9.80    7.99
   9   7 -19   -0.00    6.21
  -9  -7  19    0.00    7.61
  -9   7  20   11.71    8.14
   9   7 -20    0.00    6.19
  -9  -7  20    8.34    7.23
  -9   7  21   21.46    9.43
   9   7 -21   12.21    8.66
  -9  -7  21    9.43    7.73
   9   7 -22   14.53    8.49
  -9  -7  22   15.88    9.04
  -9   7  23    6.41    7.76
   9   7 -23   -0.00    6.50
  -9  -7  23    0.16    6.07
  -9   7  24    2.07    5.01
   9   7 -24    0.00    6.83
  -9  -7  24    4.96    7.59
  -9   7  25    2.94    7.17
   9   7 -25    1.50    5.44
  -9  -7  25    2.25    8.27
  -9   7  26   13.49    8.86
   9   7 -26    3.06    6.48
  -9  -7  26   14.53    9.45
  -9   7  27    6.59    7.66
   9   7 -27    8.34    8.88
  -9  -7  27   10.21    9.07
  -9   7  28    3.39    6.48
   9   7 -28   -0.00    5.73
  -9  -7  28   -0.00    6.81
  -9   7  29   -0.00    6.96
   9   7 -29    0.30    5.94
  -9  -7  29    1.65    7.14
  -9   7  30    4.37    8.06
   9   7 -30    4.35    8.31
  -9  -7  30   -0.00    6.92
  -9   7  31    0.94    7.23
   9   7 -31    1.22    6.88
  -9  -7  31    0.68    7.12
   9   7 -32    0.00    6.68
  -9  -7  32    8.75    8.68
   9   7 -33   -0.00    6.15
   9   7 -34    0.56    6.92
   9  -8  -1   -0.00    5.43
   9   8  -1    8.37    4.60
   9  -8  -2   10.79    7.21
   9   8  -2   30.59    6.92
   9  -8  -3    3.16    5.61
   9   8  -3    1.11    4.01
   9  -8  -4   79.44   14.23
   9   8  -4   48.73    9.50
   9  -8  -5    0.65    4.44
   9  -8  -5    0.00    8.03
   9   8  -5   -0.00    4.05
   9  -8  -6    0.40    4.90
   9  -8  -6    9.47    9.52
   9   8  -6    1.02    4.06
  -9   8   7    0.00    5.49
   9  -8  -7   -0.00    5.19
   9   8  -7    0.00    3.58
  -9   8   8   66.63   14.82
  -9   8   8   58.55   14.37
   9  -8  -8   68.08   14.43
   9   8  -8   61.63   11.49
  -9   8   9    9.79    7.74
  -9   8   9   10.83    7.68
   9  -8  -9    7.15    6.41
   9   8  -9    4.16    5.41
  -9   8  10   19.53    9.04
   9  -8 -10    3.48    6.88
   9  -8 -11    1.78    5.33
   9   8 -11    0.14    3.76
  -9  -8  11    0.00    5.96
  -9   8  12   18.95    9.59
   9  -8 -12   15.14    7.97
   9   8 -12    9.03    6.16
  -9   8  13   -0.00    6.01
   9  -8 -13   10.80    7.12
   9   8 -13    3.96    5.29
  -9   8  14   20.62    8.60
   9   8 -14   17.94    7.45
  -9  -8  14    6.01    7.03
  -9   8  15   -0.00    7.02
   9   8 -15   -0.00    5.77
  -9  -8  15    0.84    6.01
  -9   8  16    4.42    6.60
  -9  -8  16    0.69    5.98
  -9   8  18   14.78    8.38
   9   8 -18   15.54    8.04
  -9  -8  18   25.76   10.00
  -9   8  19   13.11    8.30
   9   8 -19    0.98    5.63
  -9  -8  19    4.67    6.56
  -9   8  20    1.83    6.23
   9   8 -20   23.39    8.81
  -9  -8  20    6.61    7.58
  -9   8  21    0.09    6.35
   9   8 -21    8.33    6.85
  -9  -8  21    0.00    6.19
  -9   8  22    6.63    6.75
   9   8 -22   -0.00    5.59
  -9  -8  22   -0.00    5.41
  -9   8  23    2.10    6.59
   9   8 -23   -0.00    4.76
  -9  -8  23   -0.00    6.69
  -9   8  24   17.68    9.99
   9   8 -24    1.25    5.36
  -9  -8  24   -0.00    6.62
   9   8 -25    0.24    5.78
  -9  -8  25    4.40    7.18
  -9   8  26   -0.00    6.23
   9   8 -26    4.15    6.00
  -9  -8  26    2.89    8.41
  -9   8  27   -0.00    6.54
   9   8 -27   -0.00    5.07
  -9  -8  27   -0.00    9.13
  -9   8  28   -0.00    7.79
  -9  -8  28   -0.00    7.28
  -9   8  29   -0.00    5.67
  -9  -8  29   -0.00    6.49
  -9   8  30    0.00    6.54
   9   8 -30    7.65    7.76
  -9  -8  30   -0.00    8.43
   9   8 -31    0.00    7.43
  -9  -8  31    0.00    8.56
   9   8 -32    0.39    8.11
  -9  -8  32    2.11    6.96
   9   8 -33   -0.00    7.88
  -9   9   1    9.07    8.03
   9  -9  -1    5.50    7.85
   9   9  -1    8.19    4.32
  -9   9   2   29.52   10.71
   9  -9  -2   18.92    8.58
   9   9  -2   22.39    6.34
  -9   9   3    1.89    5.89
   9  -9  -3   -0.00    4.95
  -9   9   4   -0.00    6.21
   9  -9  -4    7.26    7.03
   9   9  -4    6.47    5.12
  -9   9   5    6.19    7.03
   9  -9  -5    5.26    5.54
   9   9  -5    0.00    4.09
   9  -9  -6   57.75   13.26
   9   9  -6   54.55   10.50
  -9   9   7    4.91    6.24
   9  -9  -7   -0.00    5.09
   9   9  -7    0.00    4.32
  -9   9   8    0.00    6.20
  -9   9   8    0.21    6.05
   9  -9  -8    1.05    5.53
   9   9  -8    2.22    5.12
  -9   9   9   -0.00    7.14
  -9   9   9   -0.00    5.41
   9  -9  -9   -0.00    6.11
   9   9  -9    1.60    4.95
  -9   9  10    0.00    6.89
  -9   9  10   11.20    7.59
   9  -9 -10   13.52    6.86
  -9   9  11    4.31    6.74
   9  -9 -11   -0.00    6.79
   9   9 -11   -0.00    5.07
  -9   9  12   26.33    9.96
   9  -9 -12   31.35   11.02
   9   9 -12   36.16    9.58
   9  -9 -13    0.10    5.14
   9   9 -13   -0.00    5.28
  -9   9  14   -0.00    5.76
   9  -9 -14    0.56    4.40
   9   9 -14   -0.00    4.06
  -9   9  15   -0.00    7.35
   9  -9 -15    3.44    5.29
   9   9 -15    4.84    5.77
  -9   9  16   53.22   13.42
   9  -9 -16   25.68    9.23
   9   9 -16   38.06   10.71
  -9   9  17    6.03    7.48
   9   9 -17   -0.00    6.12
  -9  -9  17   -0.00    5.80
  -9   9  18    1.25    5.67
   9   9 -18    3.28    5.23
  -9  -9  18    0.00    5.42
  -9   9  19    0.38    4.29
   9   9 -19    0.90    5.43
  -9  -9  19    2.29    6.39
  -9   9  20   20.87    9.25
   9   9 -20   11.19    7.23
  -9  -9  20    2.87    7.46
  -9   9  21    0.00    6.70
   9   9 -21   -0.00    5.76
  -9  -9  21   -0.00    6.44
  -9   9  22   22.06    9.94
   9   9 -22   21.97    8.64
  -9  -9  22   10.93    9.45
  -9   9  23    0.00    6.01
   9   9 -23    0.00    5.51
  -9  -9  23   -0.00    8.20
  -9   9  24   -0.00    7.48
   9   9 -24   -0.00    6.28
  -9  -9  24   -0.00    6.34
  -9   9  25    8.40    8.32
   9   9 -25   -0.00    5.66
  -9  -9  25   -0.00    6.31
  -9   9  26   13.26    9.52
   9   9 -26    9.91    7.53
  -9  -9  26   13.87   10.92
  -9   9  27    0.00    6.03
   9   9 -27    4.47    6.39
  -9  -9  27    0.00    8.24
  -9   9  28    3.51    7.61
   9   9 -28    3.79    5.81
  -9  -9  28   12.28    9.39
   9   9 -29    0.98    5.54
  -9  -9  29    0.00    9.19
   9   9 -30   -0.00    6.24
  -9  -9  30   -0.00    8.85
  -9  -9  31    6.34   10.09
  -9  10   1    2.70    6.92
   9 -10  -1    7.60    7.46
  -9  10   2    5.58    7.62
   9 -10  -2   17.06    8.61
   9  10  -2   11.56    5.34
  -9  10   3    0.95    5.47
   9 -10  -3    3.85    6.02
   9  10  -3    3.19    3.96
  -9  10   4   24.41   10.67
   9 -10  -4   30.27   10.37
   9  10  -4   49.16    8.76
  -9  10   5   -0.00    5.30
   9 -10  -5    5.90    6.61
   9  10  -5   -0.00    4.37
  -9  10   6    6.04    7.00
   9 -10  -6    4.49    6.04
   9 -10  -7   -0.00    5.58
   9  10  -7    0.00    4.01
  -9  10   8   14.95    9.03
   9 -10  -8   31.37    9.88
   9  10  -8   24.57    7.79
  -9  10   9    2.50    6.21
   9 -10  -9    8.55    6.15
   9  10  -9    8.58    5.48
  -9  10  10    0.00    7.44
  -9  10  10   -0.00    5.08
   9 -10 -10    2.32    6.39
   9  10 -10    4.93    5.47
  -9  10  11    0.52    5.94
  -9  10  11    9.80    6.71
   9 -10 -11    1.61    5.25
   9  10 -11    4.99    5.70
  -9  10  12    7.40    7.87
   9  10 -12    2.49    4.42
  -9  10  13   -0.00    7.03
   9 -10 -13   -0.00    6.50
   9  10 -13   -0.00    4.82
  -9  10  14   15.75    9.14
   9 -10 -14   11.81    8.28
   9  10 -14   44.52   10.03
   9 -10 -15   -0.00    6.55
   9  10 -15    0.00    5.47
  -9  10  16   -0.00    5.98
   9 -10 -16    0.00    5.93
   9  10 -16   -0.00    4.43
  -9  10  17    3.57    6.18
   9 -10 -17    1.09    6.11
   9  10 -17    1.72    4.39
  -9  10  18   36.24   11.52
   9 -10 -18   15.83    8.55
   9  10 -18   32.13    9.55
  -9  10  19   -0.00    5.65
   9  10 -19   -0.00    4.60
  -9  10  20   13.09    7.83
   9  10 -20    6.80    6.99
  -9  10  21    4.00    7.16
   9  10 -21    0.00    5.56
  -9  10  22    9.67    7.82
   9  10 -22    8.97    7.28
  -9  10  23   -0.00    6.37
   9  10 -23   -0.00    5.93
  -9  10  24    8.10    7.02
   9  10 -24    4.53    6.58
  -9  10  25    8.47    8.02
   9  10 -25   -0.00    4.95
  -9 -10  25    4.28    6.91
  -9  10  26   -0.00    6.10
   9  10 -26    2.20    6.23
  -9 -10  26   -0.00    7.41
  -9  10  27   -0.00    6.51
   9  10 -27   -0.00    6.73
  -9 -10  27   -0.00    8.37
  -9  10  28   11.19    9.43
  -9 -10  28    3.70    8.71
  -9 -10  29    3.73    8.72
  -9 -10  30    1.12    7.72
  -9  11   1    0.00    5.77
   9 -11  -1   -0.00    6.54
   9  11  -1    0.18    3.25
  -9  11   2   34.57   12.12
   9 -11  -2   22.09    9.90
   9  11  -2   29.56    6.85
  -9  11   3   -0.00    6.11
   9 -11  -3    7.76    7.09
  -9  11   4   22.53    9.65
   9 -11  -4   20.19    9.68
   9  11  -4   23.08    6.71
  -9  11   5   -0.00    5.69
   9 -11  -5   -0.00    5.46
   9  11  -5   -0.00    2.97
  -9  11   6    7.38    7.84
   9 -11  -6    4.50    7.90
   9  11  -6   20.42    6.02
  -9  11   7    1.15    5.26
   9 -11  -7    0.42    5.29
   9  11  -7   -0.00    4.26
   9 -11  -8    1.99    5.59
   9  11  -8   -0.00    3.87
  -9  11   9    1.59    6.59
   9 -11  -9   -0.00    5.40
   9  11  -9    2.29    4.23
  -9  11  10   22.44    9.89
   9 -11 -10   13.14    8.21
   9  11 -10   28.96    7.86
  -9  11  11    6.37    6.54
   9 -11 -11    4.62    5.33
   9  11 -11    0.00    4.06
  -9  11  12   13.71    8.72
  -9  11  12   11.89    7.86
   9 -11 -12    1.88    6.51
   9  11 -12   11.92    5.59
  -9  11  13    2.03    6.00
  -9  11  13   -0.00    5.63
   9 -11 -13   -0.00    6.20
   9  11 -13    0.00    4.15
  -9  11  14   -0.00    6.27
   9  11 -14    4.34    4.78
  -9  11  15    3.45    7.35
   9 -11 -15    2.18    5.98
   9  11 -15    2.41    4.72
  -9  11  16   20.62   10.08
   9 -11 -16    0.72    5.45
   9  11 -16   39.87    9.31
  -9  11  17    0.48    5.77
   9 -11 -17   -0.00    4.87
   9  11 -17    0.00    4.43
  -9  11  18   -0.00    5.68
   9 -11 -18   -0.00    5.42
   9  11 -18    7.62    5.41
  -9  11  19   -0.00    6.18
   9 -11 -19    0.00    5.21
   9  11 -19   -0.00    5.26
  -9  11  20   12.30    8.45
   9 -11 -20    5.90    6.85
   9  11 -20    5.03    6.17
  -9  11  21    2.26    5.70
   9 -11 -21    0.00    4.77
   9  11 -21   -0.00    5.77
  -9  11  22   -0.00    5.16
   9  11 -22    2.59    5.12
  -9  11  23   -0.00    4.94
   9  11 -23   -0.00    5.41
  -9  11  24    0.00    6.02
   9  11 -24    3.93    6.32
  -9  11  25   -0.00    5.03
  -9  12   1    6.91    7.36
   9 -12  -1    1.87    6.63
  -9  12   2    3.74    7.58
   9 -12  -2    0.49    5.15
   9  12  -2    2.30    3.56
  -9  12   3    3.83    7.57
   9 -12  -3    0.56    6.30
   9  12  -3   -0.00    3.49
   9 -12  -4    1.09    4.61
   9  12  -4   14.74    5.45
  -9  12   5   -0.00    5.74
   9 -12  -5   -0.00    4.06
   9  12  -5   -0.00    3.71
  -9  12   6   -0.00    4.88
   9 -12  -6    0.00    5.98
   9  12  -6    0.90    3.15
  -9  12   7   -0.00    5.49
   9 -12  -7   -0.00    6.15
   9  12  -7   -0.00    3.47
  -9  12   8   32.15   11.35
   9 -12  -8    7.61    7.86
   9  12  -8   23.05    6.85
  -9  12   9   -0.00    5.46
   9 -12  -9    4.16    7.23
   9  12  -9    0.00    3.56
  -9  12  10    2.27    6.88
  -9  12  11    3.47    6.23
   9 -12 -11    0.00    6.47
   9  12 -11    1.11    4.24
  -9  12  12    9.73    8.14
   9 -12 -12    2.59    5.56
   9  12 -12    4.33    5.00
  -9  12  13    1.00    5.61
   9 -12 -13   -0.00    6.42
   9  12 -13    0.00    4.36
  -9  12  14    7.39    7.99
  -9  12  14   18.82    9.70
   9 -12 -14   10.26    7.95
   9  12 -14    7.53    6.21
  -9  12  15    6.01    7.11
   9 -12 -15   -0.00    6.78
   9  12 -15   -0.00    3.91
  -9  12  16    2.09    6.48
   9 -12 -16    2.26    6.97
   9  12 -16    2.57    5.32
  -9  12  17   10.38    8.38
   9 -12 -17    6.95    6.88
   9  12 -17    0.00    4.99
  -9  12  18    7.69    7.18
   9 -12 -18    1.99    6.59
   9  12 -18    2.87    6.01
  -9  12  19    2.45    7.34
   9 -12 -19    1.45    6.44
   9  12 -19    0.00    4.13
   9 -12 -20    6.08    7.20
   9  12 -20    6.04    6.11
  -9  12  21    0.00    6.50
   9 -12 -21   -0.00    6.43
  -9  12  22    3.83    8.06
   9 -12 -22    5.82    6.76
  -9  12  23    7.76    8.03
   9 -12 -23    2.74    6.69
  -9  12  24   23.01    9.86
   9 -12 -24    2.84    7.61
  -9  12  25    1.79    6.17
  -9  13   1   13.36    8.88
   9 -13  -1    3.71    5.86
   9  13  -1    2.59    3.46
  -9  13   2    1.34    5.93
   9 -13  -2   -0.00    6.16
   9  13  -2    0.91    2.95
  -9  13   3    1.60    5.65
   9 -13  -3    1.76    6.09
   9  13  -3   -0.00    3.25
  -9  13   4   -0.00    6.69
   9 -13  -4    0.00    6.17
   9  13  -4   -0.00    3.50
  -9  13   5    4.82    6.12
   9 -13  -5   -0.00    5.31
  -9  13   6   10.10    8.05
   9 -13  -6    6.38    6.35
   9  13  -6    7.27    5.33
  -9  13   7    1.38    6.48
   9 -13  -7   -0.00    5.52
   9  13  -7    4.69    4.22
  -9  13   8    7.44    7.20
   9 -13  -8    3.41    5.99
   9  13  -8   -0.00    3.72
  -9  13   9   -0.00    6.97
   9 -13  -9   -0.00    5.63
   9  13  -9    4.89    4.58
  -9  13  10    8.97    7.92
   9 -13 -10    4.07    6.53
   9  13 -10    8.12    6.35
  -9  13  11    0.00    5.79
   9 -13 -11   -0.00    5.13
   9  13 -11   -0.00    3.91
  -9  13  12   10.59    8.16
   9  13 -12    2.08    4.67
  -9  13  13    1.82    6.76
   9 -13 -13    4.76    7.34
   9  13 -13    0.54    4.35
  -9  13  14    0.71    6.08
   9 -13 -14    8.56    6.84
   9  13 -14    2.11    5.80
  -9  13  15   -0.00    6.01
   9 -13 -15    4.58    6.67
   9  13 -15    3.09    5.10
  -9  13  16   18.68    9.70
  -9  13  16   22.17    9.45
   9 -13 -16    0.39    6.13
   9  13 -16    0.00    4.73
  -9  13  17    3.47    7.60
   9 -13 -17    0.00    7.07
   9  13 -17    0.72    5.63
  -9  13  18    0.00    7.01
   9 -13 -18   -0.00    7.38
  -9  13  19    4.90    7.81
  -9  13  20    2.10    7.52
   9 -13 -20    6.75    7.86
  -9  13  21    4.13    7.44
   9 -13 -21    0.00    7.35
  -9  13  22    3.29    7.69
   9 -13 -22    5.38    8.00
   9 -13 -23    0.98    6.30
   9 -14  -1   -0.00    5.46
   9  14  -1   -0.00    2.81
  -9  14   2    9.57    8.26
   9 -14  -2    2.03    5.76
  -9  14   3    8.56    8.36
   9 -14  -3    4.25    5.66
   9  14  -3    6.86    4.80
  -9  14   4    0.00    5.18
   9 -14  -4    1.97    7.26
   9  14  -4    0.84    3.66
  -9  14   5   -0.00    6.36
   9 -14  -5   -0.00    5.40
   9  14  -5   -0.00    3.71
  -9  14   6    1.91    6.30
   9 -14  -6    3.88    5.18
   9  14  -6    0.00    4.03
  -9  14   7   15.77    8.76
   9 -14  -7    4.11    6.25
   9  14  -7    0.28    3.63
  -9  14   8    5.45    7.09
   9 -14  -8    0.02    5.22
   9  14  -8    7.39    5.03
  -9  14   9    0.00    5.38
   9 -14  -9    1.71    5.98
   9  14  -9    5.12    4.79
  -9  14  10    0.00    6.06
   9 -14 -10    3.84    6.83
   9  14 -10    7.53    5.44
  -9  14  11    5.52    6.22
   9 -14 -11    5.54    7.60
   9  14 -11    0.00    3.56
   9 -14 -12   -0.00    6.16
   9  14 -12   -0.00    3.98
  -9  14  13    8.20    7.80
   9 -14 -13    4.42    7.16
  -9  14  14    7.17    7.50
  -9  14  15    3.10    5.67
   9 -14 -15    4.09    6.48
  -9  14  16    7.71    7.04
   9 -14 -16    3.72    6.31
  -9  14  17    5.79    7.08
   9 -14 -17    0.00    7.23
  -9  14  18    4.58    7.20
   9 -14 -18    2.36    5.90
  -9  14  19    0.00    6.75
   9 -14 -19   14.03    8.53
  -9  14  20    3.47    7.85
   9 -14 -20    0.00    6.64
  -9  15   1    5.32    7.88
   9 -15  -1   -0.00    6.04
   9  15  -1    2.53    3.40
   9 -15  -2    1.60    5.55
   9  15  -2   -0.00    3.23
  -9  15   3   -0.00    6.63
   9  15  -3   -0.00    3.51
  -9  15   4   -0.00    5.76
   9 -15  -4   -0.00    4.97
   9  15  -4    0.65    3.73
  -9  15   5    8.59    8.15
   9 -15  -5    0.37    4.89
   9  15  -5    0.00    2.32
  -9  15   6    7.08    8.83
   9 -15  -6    4.69    6.83
   9  15  -6    5.16    4.12
  -9  15   7   10.59    9.13
   9 -15  -7    0.30    4.95
   9  15  -7    2.09    3.29
  -9  15   8   -0.00    5.43
   9 -15  -8    0.00    6.19
   9  15  -8    0.00    2.91
  -9  15   9   -0.00    7.40
   9 -15  -9    0.07    5.75
  -9  15  10    0.37    5.72
   9 -15 -10    0.78    6.37
  -9  15  11   -0.00    5.91
   9 -15 -11    3.76    5.87
  -9  15  12    0.41    5.76
   9 -15 -12    8.59    6.83
  -9  15  13    1.60    6.31
   9 -15 -13    4.12    8.00
  -9  15  14    2.86    6.38
   9 -15 -14    2.06    6.45
   9 -15 -15   -0.00    6.56
   9 -15 -16   -0.00    5.91
  -9  16   1    0.90    6.28
   9  16  -1    0.49    3.03
  -9  16   2   -0.00    6.39
   9  16  -2    6.40    4.16
   9 -16  -3    1.02    5.87
  -9  16   4    7.43    7.54
   9 -16  -4   -0.00    6.67
  -9  16   5   -0.00    6.02
   9 -16  -5   -0.00    7.31
  -9  16   6    8.42    7.85
   9 -16  -6    0.00    5.83
  -9  16   7    1.71    6.58
   9 -16  -7    1.95    6.55
   9 -16  -8    1.80    5.62
  -8   0   1   -0.00    3.22
   8   0  -1    2.88    4.34
   8   0  -1    7.13    5.02
   8   0  -1    2.89    6.06
  -8   0   2  545.74   47.20
  -8   0   2  551.19   47.04
   8   0  -2  551.31   46.86
   8   0  -2  578.88   46.47
   8   0  -2  535.75   47.65
  -8   0   3    0.00    3.83
  -8   0   3    0.00    3.73
   8   0  -3   -0.00    5.17
  -8   0   4   90.56   13.48
   8   0  -4   73.84   13.42
  -8   0   5   -0.00    4.88
   8   0  -5    0.75    4.90
  -8   0   6   97.50   15.17
   8   0  -6  104.26   15.70
  -8   0   7   -0.00    5.04
   8   0  -7   -0.00    4.59
  -8   0   8  212.06   23.19
   8   0  -8  163.81   22.17
  -8   0   9   -0.00    4.18
  -8   0  10   -0.00    4.74
   8   0 -10    0.27    5.88
   8   0 -11    0.49    4.44
   8   0 -12  191.21   23.94
   8   0 -13   -0.00    4.27
   8   0 -14   71.90   13.99
  -8   0  15    1.53    4.66
  -8   0  16    8.58    7.22
  -8   0  17    0.00    6.21
  -8   0  18   72.12   14.83
  -8   0  19    2.98    5.77
  -8   0  20    0.00    6.91
  -8   0  21   -0.00    6.17
  -8   0  22   76.15   15.82
   8   0 -22   57.11   15.37
  -8   0  23   -0.00    6.45
   8   0 -23   -0.00    6.71
   8   0 -24    9.14    8.79
  -8   0  25    1.33    5.65
   8   0 -25    0.00    8.15
  -8   0  26    1.85    7.61
   8   0 -26    2.55    6.88
  -8   0  27    1.10    6.77
   8   0 -27    0.45    8.75
  -8   0  28   15.75    9.70
  -8   0  29    7.13    9.37
  -8   0  30    8.03    7.37
  -8   0  31    3.50    7.42
  -8   0  32    4.12    8.60
  -8   0  33    0.00    7.62
  -8   0  34    0.00    8.24
  -8   0  35   -0.00    7.15
  -8   1   1   70.68   12.45
  -8   1   1   61.72   11.74
   8  -1  -1   61.46   11.34
   8  -1  -1   45.39   11.09
   8   1  -1   79.25   11.80
   8   1  -1   81.98   11.82
   8   1  -1   61.22   11.39
  -8  -1   1   70.84   11.64
  -8   1   2   11.24    6.24
  -8   1   2    2.29    4.56
   8  -1  -2   11.50    5.99
   8  -1  -2    5.56    5.92
   8   1  -2    9.60    4.98
   8   1  -2    3.88    5.13
  -8  -1   2    6.46    5.53
  -8  -1   2    3.31    3.50
  -8   1   3    7.57    5.82
  -8   1   3    5.66    4.45
   8  -1  -3   -0.00    3.72
   8  -1  -3    4.90    5.77
   8   1  -3   -0.00    4.79
  -8  -1   3    5.12    4.71
  -8  -1   3    2.75    3.52
  -8   1   4   44.09    9.93
   8  -1  -4   32.90    9.24
   8   1  -4   41.33    8.59
   8   1  -4   34.51    9.06
  -8  -1   4   42.30    9.25
  -8   1   5   11.87    6.64
   8  -1  -5    0.00    5.33
   8   1  -5   10.16    5.50
   8   1  -5   10.26    6.18
  -8  -1   5    6.35    5.22
  -8   1   6   86.57   14.17
   8  -1  -6   81.14   14.38
   8   1  -6  106.06   15.17
  -8  -1   6   88.33   13.82
  -8   1   7    0.00    5.44
   8   1  -7    6.11    5.78
  -8  -1   7    4.51    5.11
   8  -1  -8    0.00    4.97
   8   1  -8    5.72    5.72
  -8  -1   8    0.88    4.77
  -8   1   9   17.84    7.17
   8  -1  -9   13.83    8.25
   8   1  -9   11.69    5.88
  -8  -1   9   10.02    6.84
   8  -1 -10  145.22   20.17
   8   1 -10  153.20   19.28
  -8  -1  10  107.54   16.96
   8  -1 -11    2.34    5.84
  -8  -1  11   10.27    6.42
   8  -1 -12    8.97    7.17
   8  -1 -13    0.00    5.71
  -8   1  14   61.54   12.75
   8  -1 -14   82.38   15.36
  -8   1  15   48.72   11.64
   8  -1 -15   45.14   12.08
  -8  -1  15   25.39   10.16
  -8   1  16   68.19   14.23
   8  -1 -16   72.45   15.02
  -8  -1  16   66.77   14.11
  -8   1  17   -0.00    7.25
   8  -1 -17    0.00    6.75
  -8  -1  17   -0.00    6.26
  -8  -1  18    4.54    6.70
  -8   1  19    5.51    8.23
   8   1 -19    5.10    6.53
  -8  -1  19    8.10    6.62
  -8   1  20    2.49    7.69
  -8  -1  20   12.93    7.52
  -8   1  21   -0.00    5.74
   8   1 -21   -0.00    4.94
  -8  -1  21   -0.00    4.83
  -8   1  22   70.02   14.19
   8   1 -22   40.86   11.76
  -8  -1  22   28.68   10.69
  -8   1  23    0.00    8.64
   8   1 -23    0.00    6.09
  -8  -1  23    0.86    5.87
  -8   1  24   12.54    8.07
   8   1 -24    2.70    7.16
  -8  -1  24   12.64    8.92
  -8   1  25   -0.00    6.33
   8   1 -25    2.51    5.61
  -8  -1  25   -0.00    6.34
  -8   1  26    6.05    7.57
   8  -1 -26    2.08    7.46
   8   1 -26   10.52    7.88
  -8  -1  26    3.89    7.54
  -8   1  27    0.15    7.19
   8   1 -27   -0.00    6.80
  -8  -1  27   -0.00    7.70
  -8   1  28    4.34    6.63
   8   1 -28   -0.00    6.22
  -8  -1  28    0.00    6.92
  -8  -1  29    0.00    7.43
  -8  -1  30    7.11    9.48
  -8   1  31   -0.00    6.74
  -8  -1  31   -0.00    9.47
  -8   1  32   10.87    9.10
  -8  -1  32    4.41    8.74
  -8   1  33   -0.00    7.99
  -8  -1  33   -0.00    7.49
  -8   1  34    4.39    9.33
  -8  -1  34    3.74    9.84
  -8   1  35   -0.00    6.67
  -8  -1  35    2.93    6.98
  -8   2   1    0.00    6.03
  -8   2   1   -0.00    3.95
   8  -2  -1   -0.00    3.85
   8  -2  -1    1.55    5.84
   8   2  -1    0.00    3.23
   8   2  -1    4.23    4.62
  -8  -2   1    1.29    3.94
  -8  -2   1    3.32    3.92
  -8   2   2   70.31   12.75
  -8   2   2   60.55   11.93
   8  -2  -2   66.98   12.56
   8  -2  -2   64.76   12.91
   8   2  -2   97.26   12.56
   8   2  -2   65.98   11.34
  -8  -2   2   78.14   11.36
  -8   2   3    9.98    5.76
  -8   2   3   11.88    5.75
   8  -2  -3   12.33    6.04
   8  -2  -3   14.79    8.11
   8   2  -3   11.72    5.51
   8   2  -3    5.14    5.42
  -8  -2   3    6.35    4.86
  -8   2   4   45.06   10.04
  -8   2   4   27.46    8.54
   8  -2  -4   31.12    8.22
   8  -2  -4   41.46   10.25
   8   2  -4   37.94    8.42
   8   2  -4   32.44    8.38
  -8  -2   4   45.95    9.69
  -8   2   5    4.03    5.15
   8  -2  -5    2.42    5.21
   8   2  -5    3.04    5.81
   8   2  -5    5.99    6.18
  -8  -2   5    9.30    5.42
  -8   2   6   79.75   13.88
   8  -2  -6  107.69   16.62
  -8  -2   6   73.13   12.63
  -8   2   7   30.95    9.19
   8  -2  -7   30.59   10.26
  -8  -2   7   50.81   10.36
   8  -2  -8  110.68   17.01
  -8  -2   8   98.28   15.04
   8  -2  -9    6.98    6.63
  -8  -2   9   15.72    7.34
   8  -2 -10    0.92    5.50
  -8  -2  10    7.52    5.88
   8  -2 -11    1.59    5.00
  -8  -2  11    0.00    5.52
   8  -2 -12   52.93   13.06
  -8  -2  12   66.29   13.10
  -8   2  13   23.96    8.97
   8  -2 -13   27.30   10.21
   8  -2 -14   18.45   10.05
  -8   2  15   22.88    9.33
  -8   2  16   24.48    9.78
   8  -2 -16   20.48    9.27
   8   2 -16   21.20    8.59
  -8  -2  16   20.33    8.82
  -8   2  17   22.60    9.30
   8  -2 -17   26.96   11.03
   8   2 -17   26.12    9.18
  -8  -2  17   11.92    7.69
  -8   2  18  181.18   22.37
   8  -2 -18  124.83   20.53
   8   2 -18   84.55   17.01
  -8  -2  18  121.50   19.44
  -8   2  19   -0.00    6.81
   8  -2 -19    0.00    6.88
   8   2 -19   -0.00    5.89
  -8  -2  19    0.72    7.47
  -8   2  20   12.65    8.85
   8  -2 -20    1.11    6.24
   8   2 -20    9.64    7.44
  -8  -2  20    9.58    9.30
  -8   2  21    4.83    6.57
   8  -2 -21   -0.00    6.23
   8   2 -21    0.07    7.20
  -8  -2  21    0.35    5.69
  -8   2  22   37.71   11.61
   8   2 -22   25.99   10.69
  -8  -2  22   31.76   11.77
  -8   2  23   -0.00    6.20
   8   2 -23   -0.00    7.38
  -8  -2  23   -0.00    6.47
  -8   2  24    9.06    6.73
   8   2 -24   -0.00    6.71
  -8  -2  24   -0.00    7.32
  -8   2  25    2.93    6.27
   8   2 -25    0.88    6.96
  -8  -2  25   -0.00    7.07
  -8   2  26    2.51    7.10
   8   2 -26    0.84    6.11
  -8  -2  26   -0.00    7.77
  -8   2  27   -0.00    6.14
   8   2 -27   -0.00    7.04
  -8  -2  27    0.00    6.35
  -8   2  28   12.03    8.99
   8   2 -28   20.61   11.03
  -8  -2  28    6.92    9.47
  -8   2  29    5.44    7.16
   8   2 -29    6.04    7.13
  -8  -2  29   -0.00    8.65
  -8   2  30    0.00    6.77
   8   2 -30    8.96    7.49
  -8  -2  30    7.49    9.56
  -8   2  31    3.00    7.19
  -8  -2  31    6.49    9.31
  -8   2  32   -0.00    7.65
  -8  -2  32    1.01    8.62
  -8   2  33   -0.00    7.11
  -8  -2  33   10.50   10.30
  -8   2  34   -0.00    8.57
  -8  -2  34    0.00    9.51
  -8   2  35    4.33    8.28
  -8  -2  35   -0.00    8.06
  -8   3   1   76.69   13.80
  -8   3   1   88.08   14.45
   8  -3  -1   82.83   13.79
   8  -3  -1   66.51   13.21
   8   3  -1   86.67   11.95
  -8  -3   1   60.86   10.79
  -8  -3   1   94.40   11.70
  -8   3   2    0.03    5.68
  -8   3   2   -0.00    4.62
   8  -3  -2   -0.00    5.15
   8   3  -2    0.00    3.35
  -8  -3   2    1.56    3.64
  -8  -3   2    2.30    3.59
  -8   3   3   47.58   11.33
  -8   3   3   49.64   11.21
   8  -3  -3   48.15   10.94
   8  -3  -3   47.34   11.41
   8   3  -3   50.44   10.00
  -8  -3   3   52.36    9.91
  -8  -3   3   70.27   10.41
  -8   3   4  135.35   19.03
  -8   3   4  137.44   19.73
   8  -3  -4  164.18   20.10
   8  -3  -4  164.33   21.30
   8   3  -4  137.41   17.63
  -8  -3   4  172.25   18.66
   8  -3  -5    5.44    6.56
   8   3  -5   15.86    6.43
  -8  -3   5   18.71    6.68
   8  -3  -6   40.18   10.84
   8   3  -6   36.94    8.96
  -8  -3   6   37.83    8.98
   8  -3  -7   38.11   10.45
  -8  -3   7   13.49    6.90
   8  -3  -8    7.97    6.48
  -8  -3   8    5.77    4.90
   8  -3  -9    4.52    7.05
  -8  -3   9    8.86    6.06
   8  -3 -10  120.80   17.91
  -8  -3  10   80.30   14.26
   8  -3 -11   97.31   16.89
  -8  -3  11   88.09   15.04
  -8   3  12   -0.00    5.24
   8   3 -12    4.57    5.20
  -8  -3  12    5.61    5.36
  -8   3  13    9.02    6.67
   8  -3 -13    5.60    6.55
   8   3 -13   11.94    6.42
  -8   3  14   15.53    8.42
   8  -3 -14   22.47    9.11
   8   3 -14   26.40    8.72
  -8   3  15   22.18    9.53
   8  -3 -15   20.92   10.03
   8   3 -15   37.44   10.01
  -8   3  16   55.94   12.41
   8  -3 -16   77.04   16.16
   8   3 -16   54.08   12.68
  -8  -3  16   44.15   12.01
  -8   3  17   -0.00    6.00
   8  -3 -17   -0.00    7.83
   8   3 -17    3.69    5.93
  -8  -3  17   -0.00    6.47
  -8   3  18    9.51    7.19
   8  -3 -18   13.84    9.07
   8   3 -18   15.39    8.89
  -8  -3  18    6.08    8.18
  -8   3  19    8.21    8.29
   8   3 -19   13.27    8.55
  -8  -3  19   37.48   12.58
  -8   3  20   99.66   17.63
   8  -3 -20   80.01   17.75
   8   3 -20   93.26   16.84
  -8  -3  20   62.78   15.02
  -8   3  21   11.63    8.76
   8  -3 -21    1.06    6.46
   8   3 -21    9.00    7.26
  -8  -3  21    3.18    8.41
  -8   3  22   10.68    7.84
   8  -3 -22    0.00    6.02
   8   3 -22    0.00    6.77
  -8  -3  22    3.92    8.13
  -8   3  23    4.01    7.71
   8   3 -23    9.87    8.51
  -8  -3  23    3.48    6.93
   8   3 -24   15.31    9.05
  -8  -3  24   24.91   11.25
  -8   3  25   13.94    8.72
  -8  -3  25   19.43   11.85
  -8   3  26    3.90    6.66
  -8   3  27    3.22    6.63
  -8  -3  27    0.00    7.74
  -8   3  28    4.32    7.94
  -8  -3  28    1.86    7.50
  -8   3  29   13.99    9.08
  -8  -3  29    2.13    6.51
  -8   3  30    0.00    8.27
  -8  -3  30    1.14    7.90
  -8   3  31    0.02    6.40
  -8  -3  31    0.00    8.67
  -8   3  32    5.61    7.60
  -8  -3  32    9.72    9.17
  -8   3  33   10.00    8.50
  -8  -3  33    1.99    8.72
  -8   3  34   -0.00    8.69
  -8  -3  34    7.89    9.48
  -8   3  35   -0.00    6.33
  -8  -3  35    0.99    7.11
  -8   4   1   75.08   14.16
   8  -4  -1   69.91   13.89
  -8  -4   1   79.18   11.33
  -8  -4   1   82.35   10.37
  -8   4   2   16.32    7.34
   8  -4  -2   38.72   10.43
   8   4  -2   35.88    7.94
  -8  -4   2   39.83    8.07
  -8   4   3   21.21    8.12
   8  -4  -3   16.40    8.41
   8   4  -3   22.17    6.60
  -8  -4   3   19.05    6.30
  -8  -4   3   31.23    6.65
  -8   4   4  139.63   19.55
   8  -4  -4  133.71   19.89
  -8  -4   4  146.41   17.22
  -8   4   5    7.91    6.95
   8  -4  -5    1.13    6.11
   8   4  -5    6.73    5.55
  -8  -4   5   12.22    5.48
   8  -4  -6   57.12   13.32
   8   4  -6   46.00   10.32
  -8  -4   6   40.38    9.24
   8  -4  -7   65.49   15.16
   8   4  -7  133.89   17.32
  -8  -4   7  120.34   15.57
   8  -4  -8   26.96   10.41
  -8  -4   8   42.83    9.64
  -8   4   9    6.46    5.92
   8  -4  -9    5.87    6.44
   8   4  -9    1.36    4.71
  -8  -4   9    7.42    5.99
  -8   4  10    0.00    5.53
   8  -4 -10   -0.00    5.90
   8   4 -10    1.09    4.31
  -8  -4  10    0.99    4.81
  -8   4  11    9.15    7.53
   8  -4 -11    8.64    7.53
   8   4 -11    9.19    6.36
  -8  -4  11    3.42    5.58
  -8   4  12   77.13   14.92
   8  -4 -12   68.16   15.80
   8   4 -12   84.56   14.22
  -8  -4  12   89.72   14.71
  -8   4  13   16.41    8.03
   8  -4 -13    0.00    6.20
   8   4 -13    4.48    6.28
  -8   4  14   40.89   11.20
   8  -4 -14   51.83   13.56
   8   4 -14   52.54   11.51
  -8   4  15   -0.00    6.99
   8  -4 -15    6.28    8.42
  -8   4  16   10.25    7.56
   8  -4 -16   14.38    8.82
   8   4 -16   17.04    7.98
  -8  -4  16   11.33    8.00
  -8   4  17   22.02    8.63
   8  -4 -17   10.66    8.91
   8   4 -17   17.00    8.24
  -8  -4  17   18.75    9.89
  -8   4  18   29.40   10.66
   8  -4 -18   58.57   14.75
   8   4 -18   48.63   11.28
  -8  -4  18   41.88   12.72
  -8   4  19   -0.00    5.57
   8  -4 -19    6.54    7.83
   8   4 -19   -0.00    5.51
  -8  -4  19   -0.00    7.26
  -8   4  20    9.33    7.55
   8  -4 -20    7.07    8.12
   8   4 -20   10.27    7.41
  -8  -4  20    2.91    8.01
  -8   4  21   -0.00    5.66
   8   4 -21   -0.00    5.01
  -8   4  22   20.23    9.03
   8   4 -22    4.25    6.00
  -8  -4  22   22.35    9.70
  -8   4  23    5.85    7.39
   8   4 -23   10.36    7.60
  -8  -4  23   13.69    8.87
  -8   4  24    0.00    7.76
   8   4 -24    3.55    6.87
  -8  -4  24   -0.00    6.15
  -8   4  25    6.94    7.91
   8   4 -25    0.13    5.55
  -8  -4  25    1.73    6.53
  -8   4  26    5.12    6.93
   8   4 -26    0.00    5.79
  -8  -4  26    6.72    7.50
  -8   4  27    3.12    7.91
   8   4 -27    5.05    7.42
  -8  -4  27    2.16    6.88
  -8   4  28   10.46    8.42
   8   4 -28    0.00    6.03
  -8  -4  28   11.27    9.20
   8   4 -29   -0.00    7.00
  -8  -4  29    4.59    7.22
  -8   4  30   -0.00    6.58
   8   4 -30   -0.00    5.70
  -8  -4  30    2.95    6.66
  -8   4  31   -0.00    8.21
   8   4 -31    1.84    6.71
  -8  -4  31    0.38    6.11
  -8   4  32    0.00    7.54
   8   4 -32   -0.00    6.17
  -8  -4  32    7.94    8.96
  -8   4  33   13.70    9.58
  -8  -4  33    6.11    9.42
  -8   4  34    5.61    9.08
  -8  -4  34    6.88   10.48
  -8   4  35    0.00    8.10
  -8  -4  35    0.00    8.66
  -8   5   1   19.43    7.66
   8  -5  -1   29.17   10.73
   8   5  -1   37.02    8.01
  -8  -5   1   27.64    6.77
  -8  -5   1   28.78    5.77
  -8   5   2   14.51    7.48
   8  -5  -2   22.42    8.75
   8   5  -2   29.89    7.77
  -8  -5   2   25.06    5.42
  -8   5   3   79.71   14.47
   8  -5  -3   78.85   14.29
   8   5  -3  106.46   14.15
  -8  -5   3   91.65   12.57
  -8  -5   3   79.51   10.53
  -8   5   4    1.35    5.67
  -8   5   4   16.11    8.14
   8  -5  -4   23.89    9.20
   8   5  -4   15.60    7.08
  -8  -5   4   12.98    5.87
  -8   5   5   47.97   11.57
  -8   5   5   62.34   13.07
   8  -5  -5   35.91   10.67
   8  -5  -5   79.54   14.77
   8   5  -5   61.78   11.19
   8   5  -5   43.75    9.23
  -8  -5   5   61.18   10.52
  -8   5   6   89.91   15.55
   8  -5  -6   62.35   13.03
   8  -5  -6  110.25   17.35
   8   5  -6   99.30   14.60
   8   5  -6   95.70   13.61
  -8  -5   6   85.70   13.24
  -8   5   7   10.99    6.92
   8  -5  -7    8.38    5.59
   8  -5  -7    5.97    7.26
   8   5  -7    2.19    4.79
   8   5  -7   -0.00    4.68
  -8   5   8    6.60    6.94
   8  -5  -8    5.92    7.96
   8   5  -8    0.00    5.07
   8   5  -8    5.36    5.19
  -8  -5   8    9.67    6.10
  -8   5   9    2.01    5.53
   8  -5  -9   14.84    9.24
   8   5  -9    2.04    4.33
  -8  -5   9    4.19    5.26
   8  -5 -10  193.25   25.12
  -8  -5  10  173.05   21.63
  -8   5  11   24.88    9.22
   8  -5 -11   26.91   10.65
   8   5 -11   24.57    7.48
  -8   5  12    3.61    5.03
   8  -5 -12   -0.00    6.73
   8   5 -12    3.31    5.53
  -8  -5  12    4.47    5.86
  -8   5  13    0.00    5.22
   8  -5 -13    3.82    6.97
   8   5 -13    9.75    6.89
  -8  -5  13    0.00    6.02
  -8   5  14   13.26    8.02
   8  -5 -14   13.50    8.79
   8   5 -14    2.41    5.40
   8  -5 -15   10.23    9.17
   8   5 -15   14.55    7.65
  -8   5  16   40.50   11.39
   8  -5 -16   40.07   12.96
   8   5 -16   41.65   10.80
  -8  -5  16   46.67   12.94
  -8   5  17   -0.00    5.80
   8  -5 -17    0.00    6.93
   8   5 -17    5.56    6.48
  -8  -5  17    2.29    7.55
  -8   5  18    0.00    5.88
   8  -5 -18   -0.00    7.94
   8   5 -18    1.12    5.10
  -8   5  19   21.92    9.98
   8   5 -19    4.74    6.75
  -8  -5  19   14.23    8.22
  -8   5  20   28.56   10.33
   8   5 -20   28.11   10.45
  -8  -5  20   30.95   10.81
  -8   5  21   19.96    9.05
   8   5 -21   30.01   10.07
  -8  -5  21   20.22    8.95
  -8   5  22   22.19    8.76
   8   5 -22    5.55    7.21
  -8  -5  22    8.96    7.68
  -8   5  23    3.61    6.40
   8   5 -23    5.92    7.06
  -8  -5  23    1.51    6.31
  -8   5  24   15.14    8.56
   8   5 -24    4.46    7.03
  -8  -5  24   -0.00    6.63
  -8   5  25   20.77    9.73
   8   5 -25    7.80    6.99
  -8  -5  25   10.12    9.87
  -8   5  26   -0.00    6.57
   8   5 -26    5.38    7.69
  -8  -5  26    7.17    7.98
  -8   5  27    4.41    7.16
   8   5 -27    8.73    7.64
  -8  -5  27    2.74    6.64
  -8   5  28    2.02    6.59
   8   5 -28   -0.00    7.58
  -8  -5  28   -0.00    7.83
  -8   5  29    6.71    8.66
   8   5 -29    1.19    7.01
  -8  -5  29    8.19    9.38
  -8   5  30   16.27    9.49
   8   5 -30   10.05    9.36
  -8  -5  30   11.20    8.47
  -8   5  31   11.10    9.09
   8   5 -31    0.78    7.75
  -8  -5  31    1.23    7.79
  -8   5  32    9.92    8.41
   8   5 -32   -0.00    7.59
  -8  -5  32    9.21    9.45
  -8   5  33    0.99    7.04
   8   5 -33    0.65    8.69
  -8  -5  33    0.00    6.94
  -8   5  34    3.66    7.58
  -8  -5  34    0.00    8.06
  -8   6   1   80.79   15.67
   8  -6  -1  120.81   17.63
   8  -6  -1  106.58   17.51
   8   6  -1  101.63   13.40
   8   6  -1   78.17   12.07
  -8  -6   1  123.88   13.65
  -8   6   2   78.76   15.36
   8  -6  -2   80.39   14.53
   8  -6  -2   86.84   16.26
   8   6  -2   85.07   12.79
   8   6  -2   81.04   11.94
  -8  -6   2  104.01   12.41
  -8  -6   2   79.88    9.01
   8  -6  -3  110.57   16.50
   8  -6  -3   91.15   16.66
   8   6  -3   99.45   13.79
   8   6  -3   73.72   11.61
  -8  -6   3   92.83   12.54
  -8   6   4   26.13    9.28
  -8   6   4   17.73    8.64
   8  -6  -4   51.24   11.38
   8  -6  -4   27.42   10.20
   8   6  -4   25.50    8.46
   8   6  -4   28.84    7.14
  -8  -6   4   40.84    8.18
  -8   6   5   36.82    9.94
  -8   6   5   24.30    9.07
   8  -6  -5   38.14   10.08
   8   6  -5   26.36    7.87
   8   6  -5   21.96    7.05
  -8  -6   5   27.43    7.79
  -8   6   6   34.55   10.91
  -8   6   6   35.37   10.95
   8  -6  -6   48.02   11.32
   8  -6  -6   29.33   10.14
   8   6  -6   44.92    9.46
   8   6  -6   34.59    8.59
  -8  -6   6   45.01    9.15
  -8   6   7   24.16    8.47
   8  -6  -7   14.71    8.04
   8  -6  -7   23.86    9.95
   8   6  -7   21.59    7.76
   8   6  -7   14.21    6.18
  -8  -6   7   25.81    7.77
  -8   6   8    8.46    7.53
   8  -6  -8   36.78    9.71
   8  -6  -8   38.00   12.07
   8   6  -8   29.13    8.43
   8   6  -8    8.41    5.91
  -8  -6   8   25.16    7.55
  -8   6   9    0.00    5.47
   8  -6  -9    0.78    3.26
   8  -6  -9   12.36    8.67
   8   6  -9   -0.00    4.71
  -8  -6   9    4.94    4.94
  -8   6  10    0.00    6.28
   8  -6 -10    9.78    8.65
   8   6 -10    5.34    5.23
  -8  -6  10    2.46    5.41
  -8   6  11   18.55    8.48
   8  -6 -11   29.98   10.52
   8   6 -11   12.32    6.74
  -8  -6  11   14.74    7.48
  -8   6  12   24.60    9.36
   8  -6 -12   21.87   10.27
   8   6 -12   20.59    8.30
  -8  -6  12   25.12    9.25
  -8   6  13    0.00    6.86
   8  -6 -13    4.58    7.10
   8   6 -13   13.47    7.71
  -8  -6  13   20.49    8.99
  -8   6  14   31.43    9.89
   8  -6 -14   13.17    8.45
   8   6 -14   17.89    7.74
  -8   6  15    2.18    6.42
   8  -6 -15   16.95    9.09
   8   6 -15   15.73    7.52
  -8   6  16    0.65    6.40
   8   6 -16    6.87    7.59
  -8  -6  16    0.00    5.87
  -8   6  17   80.91   15.49
   8   6 -17   69.36   14.19
  -8  -6  17   56.13   13.56
  -8   6  18    9.36    8.86
  -8  -6  18    4.08    6.78
  -8   6  19    6.74    6.45
  -8  -6  19    4.94    6.71
  -8   6  20    1.23    6.34
  -8  -6  20    0.00    5.68
  -8   6  21    4.55    5.99
   8   6 -21   -0.00    5.29
  -8  -6  21   -0.00    7.39
  -8   6  22    0.48    6.27
   8   6 -22    8.99    6.28
  -8  -6  22   13.15    9.05
  -8   6  23    5.72    8.03
   8   6 -23    6.10    5.96
  -8  -6  23    5.03    7.63
  -8   6  24    1.82    6.49
  -8  -6  24    3.14    8.22
  -8  -6  25    2.27    8.38
  -8   6  26    4.50    6.90
  -8  -6  26    0.00    6.77
  -8   6  27    7.40    7.56
   8   6 -27    3.92    7.21
  -8  -6  27    3.05    7.34
  -8   6  28    4.50    7.55
   8   6 -28    0.87    7.61
  -8  -6  28   13.74    9.77
  -8   6  29    0.00    7.18
   8   6 -29    2.24    7.42
  -8  -6  29    1.88    8.73
  -8   6  30   -0.00    7.08
   8   6 -30    0.00    8.09
  -8  -6  30   13.17    9.54
  -8   6  31    2.39    6.56
   8   6 -31   -0.00    7.93
  -8  -6  31    1.74    6.99
  -8   6  32   -0.00    7.88
   8   6 -32    7.17    7.59
  -8  -6  32   -0.00    7.24
  -8   6  33    7.60    8.34
   8   6 -33   -0.00    7.70
  -8  -6  33   11.31    9.91
  -8   6  34    2.21    7.14
  -8  -6  34   -0.00    9.60
  -8   7   1   75.00   15.10
   8  -7  -1   77.61   14.44
   8   7  -1   61.07    9.60
  -8   7   2    0.00    5.60
   8  -7  -2   -0.00    5.55
   8   7  -2    0.00    3.88
  -8  -7   2    0.00    3.43
  -8   7   3   36.26   10.57
   8  -7  -3   45.21   10.45
   8  -7  -3   41.37   12.34
   8   7  -3   22.60    6.95
  -8  -7   3   33.11    7.48
  -8   7   4    0.30    5.70
   8  -7  -4   -0.00    3.96
   8  -7  -4    3.36    6.99
   8   7  -4   -0.00    3.90
  -8  -7   4    3.83    4.17
  -8   7   5   72.95   14.62
  -8   7   5   69.68   14.42
   8  -7  -5   81.14   16.08
   8   7  -5   50.00    9.75
  -8   7   6   17.64    8.01
  -8   7   6   13.35    7.93
   8  -7  -6   11.28    7.12
   8  -7  -6   10.75    8.39
   8   7  -6    4.21    4.50
  -8  -7   6   17.71    6.62
  -8   7   7   -0.00    6.35
  -8   7   7    0.00    5.60
   8  -7  -7    1.60    4.37
   8   7  -7   -0.00    4.79
  -8  -7   7   -0.00    4.22
  -8   7   8    0.00    5.95
   8  -7  -8   -0.00    5.70
   8  -7  -8   -0.00    6.80
   8   7  -8   -0.00    4.94
   8   7  -8    0.00    4.86
  -8   7   9   45.70   12.33
   8  -7  -9   32.70   10.44
   8  -7  -9   45.01   12.67
   8   7  -9   43.04   10.41
  -8  -7   9   58.53   11.80
  -8   7  10   14.64    7.69
   8  -7 -10    8.99    7.11
   8  -7 -10   15.03   10.26
  -8  -7  10    3.07    5.85
  -8   7  11   35.65   10.70
   8  -7 -11   31.26   11.66
   8   7 -11   33.40    8.62
  -8  -7  11   37.11   10.38
  -8   7  12    0.03    6.89
   8   7 -12    2.07    5.34
  -8  -7  12   -0.00    6.36
  -8   7  13   24.46    8.91
   8   7 -13   19.59    6.97
  -8   7  14   31.32   10.21
   8   7 -14   18.13    8.07
  -8   7  15   39.57   11.58
   8   7 -15   71.43   12.79
  -8   7  16   -0.00    6.29
   8   7 -16    3.93    5.48
  -8  -7  16    5.70    6.35
  -8   7  17    0.96    5.99
   8   7 -17    0.00    5.41
  -8  -7  17   -0.00    4.81
  -8   7  18   -0.00    6.23
   8   7 -18   -0.00    5.52
  -8  -7  18    4.38    6.68
  -8   7  19    3.25    6.26
   8   7 -19    0.00    6.27
  -8  -7  19    1.35    7.17
   8   7 -20    0.00    4.54
  -8  -7  20    0.00    6.24
  -8   7  21   28.07   10.82
   8   7 -21   12.45    7.25
  -8  -7  21    6.34    7.97
  -8   7  22    0.00    6.94
   8   7 -22    3.22    5.86
  -8  -7  22    6.70    8.70
  -8   7  23    0.00    5.31
   8   7 -23   -0.00    5.55
  -8  -7  23   -0.00    7.90
  -8   7  24    3.51    6.24
  -8  -7  24    6.20    8.68
  -8   7  25    5.70    7.16
   8   7 -25    7.08    6.16
  -8  -7  25   11.90   10.01
  -8   7  26    0.95    6.45
   8   7 -26    4.81    6.54
  -8  -7  26    3.97    8.64
  -8   7  27    7.67    7.34
   8   7 -27    0.00    6.10
  -8  -7  27    7.01    8.74
  -8   7  28    7.11    8.19
   8   7 -28    0.43    5.91
  -8  -7  28   -0.00    6.97
  -8   7  29   16.73    8.86
   8   7 -29   -0.00    4.92
  -8  -7  29   10.21    8.29
   8   7 -30    3.33    7.02
  -8  -7  30    3.34    7.50
  -8   7  31    1.06    7.10
   8   7 -31    5.33    7.66
  -8  -7  31    7.84    9.43
  -8   7  32   -0.00    5.86
   8   7 -32   -0.00    5.47
  -8  -7  32    1.41    7.54
  -8   7  33   -0.00    7.56
   8   7 -33    3.76    7.06
  -8  -7  33    5.50    9.34
   8   7 -34    6.83    7.60
  -8   8   1   77.48   15.36
   8  -8  -1   62.41   14.38
  -8   8   2   -0.00    6.04
   8  -8  -2    0.00    5.50
   8   8  -2    0.12    3.31
   8  -8  -3   16.27    7.73
   8   8  -3   33.57    7.20
   8  -8  -4   20.85    7.82
   8   8  -4   10.16    5.47
   8  -8  -5   -0.00    5.40
   8  -8  -5    3.28    6.80
   8   8  -5   -0.00    4.42
  -8   8   6    1.19    6.35
   8  -8  -6    1.45    4.93
   8  -8  -6   -0.00    7.75
   8   8  -6    5.95    4.63
  -8   8   7  101.11   17.92
   8  -8  -7   99.39   17.10
   8  -8  -7  110.99   19.35
   8   8  -7  101.41   14.13
  -8   8   8    4.43    6.78
   8  -8  -8    9.73    7.81
   8   8  -8    0.00    4.12
  -8  -8   8    7.37    6.04
  -8   8   9    0.72    5.44
   8  -8  -9    2.58    6.09
   8   8  -9    9.12    5.00
  -8  -8   9    7.35    6.84
  -8   8  10   12.94    8.33
   8  -8 -10   16.02    8.36
   8   8 -10   12.93    5.71
  -8  -8  10   13.39    7.51
  -8   8  11    4.74    7.09
   8  -8 -11   10.84    7.22
   8   8 -11    4.42    5.13
  -8  -8  11   -0.00    5.35
  -8   8  12    2.72    6.40
   8  -8 -12    0.00    4.77
   8   8 -12    4.63    4.47
  -8  -8  12    5.50    5.89
  -8   8  13   34.94   11.29
   8   8 -13   31.84    8.70
  -8   8  14    5.11    7.23
   8   8 -14    0.00    4.28
  -8   8  15   12.07    8.48
   8   8 -15   14.81    6.44
  -8  -8  15    2.05    7.02
   8   8 -16   -0.00    3.83
  -8  -8  16    7.63    7.31
  -8   8  17   18.85    9.14
   8   8 -17   25.55    8.67
  -8  -8  17   16.15    9.24
  -8   8  18   -0.00    5.86
   8   8 -18   -0.00    4.26
  -8  -8  18   11.13    8.38
  -8   8  19    9.57    7.54
   8   8 -19    0.00    4.95
  -8  -8  19    1.46    6.38
  -8   8  20    0.03    6.36
   8   8 -20   -0.00    4.90
  -8  -8  20   -0.00    6.13
  -8   8  21    8.12    8.06
   8   8 -21   -0.00    5.28
  -8  -8  21    0.00    5.87
  -8   8  22    0.00    6.71
   8   8 -22   -0.00    5.22
   8   8 -23   21.41    9.22
  -8   8  24    6.20    7.11
   8   8 -24   11.54    6.83
  -8  -8  24   -0.00    7.27
  -8   8  25    5.36    7.10
   8   8 -25   -0.00    4.23
  -8  -8  25    0.00    7.16
  -8   8  26    0.00    6.80
   8   8 -26   -0.00    5.10
  -8  -8  26   -0.00    6.41
  -8   8  27    4.98    7.75
   8   8 -27   15.40    8.97
  -8  -8  27   12.59    9.40
  -8   8  28   -0.00    5.79
   8   8 -28   -0.00    6.38
  -8  -8  28   11.96   10.27
  -8   8  29   19.74    9.47
   8   8 -29    4.95    7.21
  -8  -8  29    4.05    8.00
  -8   8  30    5.36    8.01
   8   8 -30    5.69    7.30
  -8  -8  30    0.00    8.08
  -8   8  31   -0.00    5.60
   8   8 -31   17.61    8.77
  -8  -8  31   -0.00    8.22
  -8   8  32   -0.00    6.48
   8   8 -32   -0.00    6.00
  -8  -8  32    4.39    7.73
   8   8 -33    2.57    6.53
  -8  -8  33   -0.00    7.92
   8   8 -34    0.00    7.51
   8   8 -35    0.94    6.32
   8  -9  -1   61.39   14.33
   8   9  -1   97.69   11.70
   8  -9  -2    3.77    5.91
  -8   9   3   33.83   11.32
   8  -9  -3   53.61   13.15
   8   9  -3   57.47    9.15
  -8   9   4    7.83    7.95
   8  -9  -4   14.52    7.61
   8   9  -4    7.31    4.28
  -8   9   5   38.68   12.05
   8   9  -5   63.50   10.11
  -8   9   6   -0.00    6.15
   8  -9  -6    2.85    4.78
   8   9  -6    0.59    3.84
  -8   9   7    1.97    6.86
   8  -9  -7    2.56    5.62
   8   9  -7    2.76    4.05
  -8   9   8    0.00    5.97
  -8   9   8    0.89    5.49
   8  -9  -8   -0.00    5.34
   8   9  -8   -0.00    4.07
  -8   9   9   11.76    7.61
  -8   9   9    7.71    6.79
   8  -9  -9    7.08    7.08
   8   9  -9    6.91    4.87
  -8   9  10   -0.00    6.57
   8  -9 -10   12.22    7.92
   8   9 -10    9.55    5.04
  -8   9  11  101.65   17.47
   8  -9 -11   60.42   13.85
   8   9 -11   84.71   13.42
  -8   9  12    0.00    5.71
   8  -9 -12    4.17    5.15
   8   9 -12    0.97    4.47
  -8  -9  12    0.00    5.66
  -8   9  13   10.45    7.28
   8  -9 -13    1.95    4.97
   8   9 -13    2.62    3.60
  -8   9  14    1.70    7.18
   8  -9 -14   -0.00    5.07
  -8   9  15   65.85   15.12
  -8  -9  15   46.27   12.70
  -8   9  16    2.60    5.95
  -8  -9  16   -0.00    7.76
  -8   9  17   16.22    7.73
  -8  -9  17    0.00    6.45
  -8   9  18    3.70    6.13
  -8  -9  18    0.00    6.74
  -8   9  19   26.72    9.78
   8   9 -19    9.14    6.30
  -8  -9  19    4.46    7.04
  -8   9  20    3.18    6.35
   8   9 -20   12.61    6.95
  -8  -9  20    0.83    7.66
  -8   9  21    8.51    7.96
   8   9 -21   18.80    8.30
  -8  -9  21   17.26    9.27
  -8   9  22   -0.00    6.14
   8   9 -22    5.14    6.25
  -8  -9  22    5.19    7.12
  -8   9  23    3.09    6.93
   8   9 -23    8.53    6.63
  -8  -9  23   -0.00    6.05
  -8   9  24   -0.00    6.58
   8   9 -24    0.90    5.22
  -8  -9  24   -0.00    7.79
  -8   9  25   12.34    8.45
   8   9 -25   14.62    8.90
  -8  -9  25   29.10   12.65
  -8   9  26    3.51    5.90
   8   9 -26   -0.00    6.33
  -8  -9  26   -0.00    6.87
  -8   9  27    2.25    6.40
   8   9 -27    0.26    4.50
  -8  -9  27    0.00    8.32
  -8   9  28    3.17    6.77
   8   9 -28    5.47    6.58
  -8  -9  28   -0.00    7.78
  -8   9  29   -0.00    6.47
   8   9 -29    0.00    5.13
  -8  -9  29    2.41    9.15
  -8   9  30    6.74    7.61
   8   9 -30   -0.00    6.10
  -8  -9  30    0.00    7.54
  -8   9  31    4.50    8.51
   8   9 -31    6.70    8.03
  -8  -9  31   -0.00    9.27
  -8   9  32   -0.00    6.18
   8   9 -32    1.23    7.65
  -8  -9  32   -0.00    9.14
   8   9 -33   -0.00    6.87
  -8  10   1   15.78    8.41
   8 -10  -1   20.87    9.04
   8  10  -1   21.58    5.58
   8 -10  -2    0.00    5.00
   8  10  -2    0.00    2.94
  -8  10   3   44.98   12.40
   8 -10  -3   22.90    9.71
   8  10  -3   31.43    6.77
  -8  10   4    9.53    7.36
   8 -10  -4   13.90    7.67
   8  10  -4    5.83    3.96
  -8  10   5   12.77    7.08
   8 -10  -5   13.16    7.65
  -8  10   6    0.00    5.67
   8 -10  -6    9.45    6.55
   8  10  -6    3.47    3.95
  -8  10   7  109.80   17.93
   8 -10  -7   37.76   10.95
   8  10  -7   56.28   10.55
  -8  10   8    1.22    6.06
   8 -10  -8    3.53    5.41
   8  10  -8    0.86    3.66
  -8  10   9   -0.00    4.48
   8 -10  -9   18.31    8.19
   8  10  -9    7.59    5.55
  -8  10  10    2.58    7.32
  -8  10  10    0.00    5.57
   8 -10 -10    1.43    5.57
   8  10 -10    0.87    2.77
  -8  10  11    0.00    6.07
   8 -10 -11    4.26    7.30
   8  10 -11   12.97    5.75
  -8  10  12    0.31    6.64
   8 -10 -12    1.95    5.97
   8  10 -12    0.78    3.92
  -8  10  13   61.90   13.82
   8 -10 -13   18.09    9.30
   8  10 -13   20.42    7.37
  -8  10  14    4.42    7.77
   8 -10 -14    8.78    7.59
   8  10 -14    0.00    4.22
  -8  10  15   -0.00    6.57
   8 -10 -15    3.07    6.26
   8  10 -15    0.20    4.08
  -8  10  16   -0.00    6.50
   8 -10 -16    1.72    4.98
   8  10 -16    5.04    5.30
  -8  10  17   46.50   12.73
   8 -10 -17   23.87    9.41
   8  10 -17   29.52    9.36
  -8  10  18    0.00    5.13
   8  10 -18   -0.00    3.80
  -8 -10  18    0.00    6.38
  -8  10  19   20.61    8.98
   8  10 -19   14.57    7.75
  -8 -10  19    8.80    8.26
  -8  10  20    3.59    6.40
   8  10 -20    0.00    4.11
  -8 -10  20   -0.00    6.67
   8  10 -21    0.00    5.76
  -8 -10  21   16.75   10.06
  -8  10  22    2.76    5.56
   8  10 -22    0.96    5.73
  -8 -10  22   -0.00    6.93
  -8  10  23    1.98    6.34
   8  10 -23    4.69    6.00
  -8 -10  23   16.93   10.51
  -8  10  24   -0.00    5.90
   8  10 -24   -0.00    5.25
  -8 -10  24   -0.00    8.11
  -8  10  25   -0.00    6.65
   8  10 -25    0.00    5.16
  -8 -10  25   -0.00    8.28
  -8  10  26   -0.00    6.41
  -8 -10  26    5.36    8.85
  -8  10  27    4.07    7.59
   8  10 -27    1.90    6.03
  -8 -10  27   -0.00    7.06
  -8  10  28    1.73    7.63
   8  10 -28   -0.00    5.70
  -8 -10  28    2.97    7.43
  -8  10  29    7.81    8.72
   8  10 -29   12.27    8.59
  -8 -10  29    4.90    8.68
  -8  10  30   -0.00    7.27
   8  10 -30   -0.00    6.33
  -8 -10  30   -0.00    8.59
  -8 -10  31    9.40    9.44
  -8  11   1   36.23   12.30
   8 -11  -1   18.03    8.82
  -8  11   2   13.56    7.80
   8 -11  -2   16.45    8.31
   8  11  -2    4.44    3.59
  -8  11   3   12.24    8.24
   8  11  -3   11.13    4.71
  -8  11   4   -0.00    5.36
   8 -11  -4    4.51    5.56
   8  11  -4    1.61    3.66
  -8  11   5   19.49    8.58
   8 -11  -5    1.58    5.41
   8  11  -5   20.99    6.13
  -8  11   6    0.00    5.67
   8 -11  -6   -0.00    6.85
   8  11  -6   -0.00    3.49
  -8  11   7   -0.00    6.12
   8 -11  -7    9.52    7.85
   8  11  -7   -0.00    3.70
  -8  11   8    4.91    6.14
   8  11  -8    5.81    4.89
  -8  11   9   30.15   10.60
   8 -11  -9    3.45    6.04
   8  11  -9   26.66    7.19
  -8  11  10    0.68    5.84
   8 -11 -10   -0.00    6.18
   8  11 -10    1.12    5.33
  -8  11  11   15.11    8.97
  -8  11  11   10.09    7.43
   8 -11 -11    6.38    7.00
   8  11 -11   14.65    6.14
  -8  11  12   -0.00    5.64
  -8  11  12    4.24    5.59
   8 -11 -12   -0.00    5.79
   8  11 -12    2.09    4.11
  -8  11  13    3.96    6.66
   8 -11 -13    1.30    5.14
   8  11 -13    0.27    5.74
  -8  11  14   -0.00    6.38
   8 -11 -14   10.53    6.62
   8  11 -14    0.00    5.52
  -8  11  15   30.39   11.24
   8 -11 -15   26.64   10.76
   8  11 -15   22.78    8.78
  -8  11  16    2.11    6.53
   8 -11 -16   -0.00    6.15
   8  11 -16    3.51    4.82
  -8  11  17   -0.00    6.32
   8 -11 -17    3.67    5.37
   8  11 -17    3.04    5.01
  -8  11  18    1.07    5.38
   8 -11 -18   -0.00    5.58
   8  11 -18    2.34    5.45
  -8  11  19   16.72    8.54
   8 -11 -19    7.67    8.48
   8  11 -19    3.30    5.57
  -8  11  20   -0.00    7.03
   8  11 -20   -0.00    5.09
  -8  11  21   18.96    8.43
   8  11 -21    3.88    5.72
  -8  11  22    2.89    6.37
   8  11 -22   -0.00    5.68
  -8  11  23   -0.00    5.62
   8  11 -23   -0.00    5.32
   8  11 -24   -0.00    5.59
  -8  11  25   19.63    9.47
   8  11 -25    7.78    7.63
  -8  11  26    9.38    7.91
   8  11 -26    3.02    5.71
  -8 -11  26   -0.00    9.14
  -8  11  27    4.23    7.25
   8  11 -27   -0.00    6.12
  -8 -11  27   -0.00    7.39
  -8  11  28    0.27    5.12
  -8 -11  28    7.05    9.53
  -8  11  29   -0.00    7.09
  -8 -11  29   -0.00    9.58
  -8 -11  30    0.00    8.69
  -8  12   1    4.37    6.16
   8 -12  -1   -0.00    6.16
   8  12  -1    0.48    2.72
  -8  12   2    1.87    6.82
   8 -12  -2    0.00    6.05
   8  12  -2    2.80    2.78
  -8  12   3   68.89   15.15
   8 -12  -3   17.99    8.83
   8  12  -3   40.47    7.42
  -8  12   4    4.41    6.24
   8 -12  -4    0.00    5.08
   8  12  -4   -0.00    2.74
  -8  12   5   -0.00    6.46
   8 -12  -5   -0.00    4.78
   8  12  -5    0.86    2.96
  -8  12   6    5.25    6.55
   8 -12  -6   -0.00    5.11
   8  12  -6    2.78    3.29
  -8  12   7   16.21    8.89
   8 -12  -7    7.82    7.47
   8  12  -7   15.60    5.81
  -8  12   8    8.56    7.12
   8 -12  -8    1.25    6.18
   8  12  -8   14.64    5.72
  -8  12   9    6.73    7.12
   8 -12  -9    5.98    7.05
   8  12  -9   15.07    6.17
  -8  12  10    8.16    7.35
   8 -12 -10    1.44    5.36
   8  12 -10    6.46    5.77
  -8  12  11    5.34    6.47
   8 -12 -11    3.89    6.43
   8  12 -11    3.40    4.78
  -8  12  12   -0.00    5.53
   8 -12 -12   -0.00    6.51
   8  12 -12   -0.00    5.54
  -8  12  13   46.39   12.15
  -8  12  13   15.83    9.20
   8 -12 -13    1.86    6.54
   8  12 -13   14.23    6.70
  -8  12  14    0.38    6.54
   8 -12 -14    2.86    4.97
   8  12 -14    0.00    4.23
  -8  12  15    1.46    6.22
   8 -12 -15   -0.00    5.95
   8  12 -15   -0.00    4.62
  -8  12  16   -0.00    5.60
   8 -12 -16    8.82    8.00
   8  12 -16   -0.00    4.70
  -8  12  17    6.13    7.67
   8 -12 -17    2.82    6.18
   8  12 -17   -0.00    5.57
  -8  12  18   10.39    8.20
   8 -12 -18    4.04    6.15
   8  12 -18    1.70    4.72
   8 -12 -19    0.00    6.59
   8  12 -19    8.25    6.14
  -8  12  20   -0.00    6.85
   8 -12 -20    1.08    4.61
   8  12 -20   -0.00    5.47
  -8  12  21    5.72    6.91
   8 -12 -21    1.94    5.61
   8  12 -21    8.46    6.64
  -8  12  22    7.91    7.98
   8 -12 -22    8.22    7.11
   8  12 -22    5.90    6.14
  -8  12  23   13.54    8.46
   8  12 -23    9.82    6.96
  -8  12  24   -0.00    5.40
   8  12 -24    2.21    6.52
  -8  12  25   -0.00    5.80
  -8  12  26    2.35    6.65
  -8  12  27    4.20    6.86
  -8  13   1   23.60    9.60
   8 -13  -1    2.36    6.35
   8  13  -1   14.35    4.39
  -8  13   2    0.00    6.20
   8 -13  -2   -0.00    5.00
  -8  13   3    1.46    6.34
   8 -13  -3    2.74    5.92
   8  13  -3    0.73    2.90
  -8  13   4    8.40    6.72
   8 -13  -4    2.14    5.69
   8  13  -4   16.18    5.30
  -8  13   5   29.71   10.88
   8 -13  -5    9.00    6.78
   8  13  -5   34.64    7.51
  -8  13   6    0.00    6.00
   8 -13  -6   -0.00    5.45
   8  13  -6    0.00    3.30
  -8  13   7    2.91    6.41
   8 -13  -7    5.68    6.45
   8  13  -7    0.00    3.51
  -8  13   8   11.54    7.00
   8 -13  -8   10.86    7.25
   8  13  -8    4.26    4.26
  -8  13   9   14.25    8.50
   8 -13  -9    0.00    6.87
   8  13  -9    9.04    5.57
  -8  13  10   -0.00    6.10
   8 -13 -10    0.00    5.82
   8  13 -10    7.31    4.45
  -8  13  11   10.30    8.15
   8 -13 -11    0.00    7.01
   8  13 -11    7.73    5.10
  -8  13  12   -0.00    5.72
   8 -13 -12    2.83    6.32
   8  13 -12   -0.00    4.36
  -8  13  13   -0.00    6.29
   8 -13 -13   -0.00    6.20
   8  13 -13   -0.00    4.62
  -8  13  14   -0.00    5.22
   8 -13 -14    1.05    5.93
   8  13 -14   -0.00    3.12
  -8  13  15   34.74   10.95
   8 -13 -15   -0.00    5.69
   8  13 -15   11.98    5.54
  -8  13  16    0.00    7.36
   8 -13 -16    0.93    5.98
  -8  13  17    0.00    6.43
   8 -13 -17   -0.00    6.28
   8  13 -17    0.00    5.75
  -8  13  18   -0.00    6.88
   8 -13 -18    4.68    5.34
   8  13 -18    0.30    4.83
  -8  13  19    0.90    6.41
   8 -13 -19    0.00    7.50
   8  13 -19   -0.00    5.09
  -8  13  20   -0.00    7.52
   8 -13 -20    8.46    7.04
   8  13 -20    4.92    6.64
  -8  13  21    0.00    7.83
   8 -13 -21    3.56    5.89
   8 -13 -22    0.00    4.68
  -8  13  23   -0.00    6.96
   8 -13 -23    3.01    5.65
  -8  13  24    1.74    6.75
   8 -13 -24    0.77    5.46
  -8  13  25    6.02    7.89
   8 -13 -25   -0.00    6.66
  -8  13  26   -0.00    6.40
   8 -13 -26   -0.00    6.47
  -8  14   1    0.00    5.51
   8 -14  -1    1.22    5.89
   8  14  -1   23.18    5.52
  -8  14   2   10.61    8.22
   8 -14  -2    1.89    4.98
   8  14  -2   13.78    4.75
  -8  14   3    6.59    6.82
   8 -14  -3    3.98    6.38
   8  14  -3    6.55    4.13
  -8  14   4    6.48    7.58
   8 -14  -4   -0.00    5.10
   8  14  -4   -0.00    3.08
  -8  14   5    9.55    8.64
   8 -14  -5   -0.00    5.76
   8  14  -5   -0.00    3.59
  -8  14   6    4.62    6.04
   8 -14  -6    5.57    6.31
   8  14  -6   -0.00    3.47
  -8  14   7   16.41    8.97
   8 -14  -7   -0.00    5.88
   8  14  -7    5.07    4.02
  -8  14   8   -0.00    6.54
   8 -14  -8   -0.00    6.17
   8  14  -8    3.93    4.45
  -8  14   9    5.38    7.96
   8 -14  -9   -0.00    6.10
   8  14  -9    1.36    3.41
  -8  14  10    0.38    6.88
   8 -14 -10   -0.00    6.04
   8  14 -10   -0.00    3.84
  -8  14  11   -0.00    5.74
   8 -14 -11    1.04    5.55
   8  14 -11    7.77    6.03
  -8  14  12    0.31    5.79
   8 -14 -12   -0.00    6.66
   8  14 -12    4.03    5.44
  -8  14  13    5.77    7.22
   8 -14 -13    2.76    6.41
   8  14 -13    3.50    4.72
  -8  14  14   -0.00    6.44
   8  14 -14   12.75    6.16
  -8  14  15    2.95    5.25
   8 -14 -15    2.29    5.46
   8  14 -15   -0.00    5.18
  -8  14  16    2.42    6.40
   8 -14 -16   -0.00    6.32
   8  14 -16    0.82    5.64
  -8  14  17    4.25    6.69
   8 -14 -17    5.30    6.08
  -8  14  18    7.88    8.18
   8 -14 -18    0.49    6.36
  -8  14  19    0.21    6.17
   8 -14 -19    0.53    6.32
  -8  14  20    3.01    6.52
   8 -14 -20    0.00    4.69
  -8  14  21   -0.00    7.19
  -8  14  22    4.10    8.19
   8 -14 -22    0.00    5.85
  -8  14  23   10.23    8.48
   8 -14 -23    5.60    7.53
  -8  14  24   -0.00    7.02
  -8  15   1    0.00    6.18
   8 -15  -1   -0.00    5.92
   8  15  -1    0.00    2.95
  -8  15   2    8.05    7.87
   8 -15  -2   -0.00    5.09
   8  15  -2   -0.00    2.91
  -8  15   3    1.96    7.01
   8 -15  -3    3.50    6.95
   8  15  -3    0.28    2.81
  -8  15   4   -0.00    5.71
   8 -15  -4    4.31    6.92
   8  15  -4    3.62    3.48
  -8  15   5    8.41    7.86
   8 -15  -5    1.82    6.05
   8  15  -5    5.53    4.14
  -8  15   6    9.65    6.90
   8 -15  -6   -0.00    5.29
   8  15  -6    8.17    4.54
   8 -15  -7    0.00    4.92
   8  15  -7    1.97    3.11
  -8  15   8   -0.00    6.65
   8 -15  -8   -0.00    5.66
   8  15  -8   -0.00    3.45
  -8  15   9   -0.00    5.52
   8 -15  -9    0.00    5.16
   8  15  -9    0.88    3.73
  -8  15  10    1.19    6.00
   8 -15 -10    0.00    5.19
   8  15 -10    3.89    4.43
  -8  15  11    2.91    6.51
   8 -15 -11    0.00    4.48
   8  15 -11    0.00    5.01
  -8  15  12    0.00    6.61
   8 -15 -12    0.00    5.89
   8 -15 -13   -0.00    5.15
  -8  15  14   14.84    8.65
   8 -15 -14   -0.00    5.26
  -8  15  15    5.77    7.90
   8 -15 -15    3.71    7.36
   8 -15 -16    5.93    7.20
   8 -15 -17   -0.00    5.77
   8 -15 -18    0.78    5.65
   8 -15 -19    0.00    5.31
  -8  16   1    4.48    8.10
   8 -16  -1   -0.00    5.03
   8  16  -1   -0.00    2.39
  -8  16   2   -0.00    6.60
   8 -16  -2   -0.00    5.00
   8  16  -2    2.73    3.41
  -8  16   3    0.00    4.78
   8 -16  -3   -0.00    5.54
   8  16  -3    2.95    3.08
  -8  16   4   10.60    7.52
   8 -16  -4   -0.00    4.90
   8  16  -4    0.08    2.32
  -8  16   5   -0.00    6.61
   8  16  -5   -0.00    3.09
  -8  16   6   -0.00    6.20
   8 -16  -6   -0.00    6.61
   8  16  -6   -0.00    2.90
  -8  16   7    0.00    6.60
   8 -16  -7   -0.00    5.40
  -8  16   8    7.13    8.05
   8 -16  -8    1.54    6.44
  -8  16   9   -0.00    6.36
   8 -16  -9    0.26    4.72
   8 -16 -10    2.40    5.82
   8 -16 -11    1.82    4.92
   8 -16 -12    6.27    6.46
   8 -16 -13    4.23    6.42
   8 -16 -14    0.00    5.15
   8 -17  -1    0.74    6.01
   8 -17  -2   -0.00    6.47
   8 -17  -3    3.81    6.94
   8 -17  -4   -0.00    4.93
   8 -17  -5   -0.00    5.40
   8 -17  -6    1.13    5.44
   8 -17  -8   -0.00    5.50
   8 -17  -9   -0.00    5.00
  -7   0   1  917.02   70.42
  -7   0   1  802.75   68.93
   7   0  -1  982.96   70.58
   7   0  -1  952.20   71.52
  -7   0   2    1.39    4.62
  -7   0   2    1.97    3.87
  -7   0   2    0.00    3.93
   7   0  -2    0.00    4.26
   7   0  -2   -0.00    5.26
  -7   0   3   32.86    8.18
   7   0  -3   19.17    6.57
   7   0  -3   20.11    6.82
  -7   0   4    0.12    4.36
   7   0  -4    3.51    4.56
   7   0  -4    4.46    5.16
  -7   0   5   48.39    9.86
   7   0  -5   26.01    7.24
   7   0  -5   36.57    8.90
  -7   0   6    3.45    4.64
   7   0  -6    0.49    3.48
   7   0  -6    5.53    5.89
  -7   0   7  343.42   32.73
   7   0  -7  348.89   32.46
  -7   0   8   -0.00    4.37
   7   0  -8    0.29    4.60
  -7   0   9    5.23    5.24
   7   0  -9   15.47    7.36
  -7   0  10    0.10    5.11
   7   0 -10   -0.00    4.20
  -7   0  11  306.77   31.75
   7   0 -11  338.40   33.17
  -7   0  12   -0.00    5.40
   7   0 -12   -0.00    5.33
  -7   0  13   98.22   15.38
   7   0 -13   88.93   15.26
   7   0 -14   -0.00    5.13
   7   0 -15    8.12    7.07
   7   0 -16   -0.00    5.70
  -7   0  17  404.67   41.54
   7   0 -17  483.32   44.42
  -7   0  18    0.00    6.02
   7   0 -18   -0.00    6.35
  -7   0  19    1.70    6.06
   7   0 -19   11.09    8.26
  -7   0  20   -0.00    7.13
   7   0 -20   -0.00    5.80
  -7   0  21    1.82    7.10
  -7   0  22    0.00    7.13
   7   0 -22    0.00    6.01
  -7   0  23   36.58   11.81
  -7   0  24   -0.00    6.77
  -7   0  25    6.07    7.98
  -7   0  26   -0.00    9.09
  -7   0  27   33.32   12.25
  -7   0  28   -0.00    8.64
  -7   0  29    0.00    7.46
  -7   0  30   -0.00    8.02
  -7   0  31   17.77   11.53
  -7   0  32   -0.00    7.95
  -7   0  33   28.43   11.28
  -7   0  34    0.00   10.01
  -7   0  35    0.08    7.12
  -7   0  36    0.00    8.36
  -7   0  37    9.72   10.48
  -7   1   1    2.99    4.69
  -7   1   1    2.83    4.11
  -7   1   1    0.81    3.96
   7  -1  -1    2.82    3.73
   7  -1  -1   -0.00    3.73
   7  -1  -1   -0.00    6.16
   7   1  -1    0.00    4.26
   7   1  -1   -0.00    4.70
  -7  -1   1    0.00    4.19
  -7   1   2   50.83   10.22
  -7   1   2   34.27    8.58
  -7   1   2   47.68    8.89
   7  -1  -2   60.01   10.36
   7  -1  -2   43.77    9.15
   7  -1  -2   47.62   10.15
   7   1  -2   58.59    9.51
   7   1  -2   59.90   10.42
  -7  -1   2   46.50    9.12
  -7  -1   2   40.37    8.48
  -7   1   3  319.94   29.48
  -7   1   3  304.80   28.14
   7  -1  -3  279.28   27.72
   7  -1  -3  286.06   29.25
   7   1  -3  316.71   28.05
   7   1  -3  284.89   28.09
  -7  -1   3  289.14   27.84
  -7   1   4    4.09    5.51
  -7   1   4   -0.00    4.30
   7  -1  -4   -0.00    4.32
   7  -1  -4    3.34    5.31
   7   1  -4   -0.00    3.53
   7   1  -4   -0.00    5.35
  -7   1   5   76.11   12.68
  -7   1   5   84.34   12.64
   7  -1  -5   76.61   12.08
   7  -1  -5   97.14   14.40
   7   1  -5   87.18   12.48
   7   1  -5   86.96   13.22
  -7  -1   5   79.27   12.35
  -7   1   6    0.00    4.19
  -7   1   6    0.00    4.23
   7  -1  -6    1.18    4.83
   7  -1  -6    2.33    4.13
   7   1  -6    5.17    4.97
   7   1  -6    1.76    4.64
  -7  -1   6    2.63    4.33
  -7   1   7   20.06    7.46
   7  -1  -7   40.89    9.81
   7   1  -7   42.26    9.54
   7   1  -7   39.02    8.99
  -7  -1   7   32.46    8.05
  -7   1   8   18.16    6.73
   7  -1  -8   15.29    7.11
   7   1  -8   22.97    7.71
   7   1  -8   21.62    7.14
  -7  -1   8   21.47    7.41
  -7   1   9  266.88   27.23
   7  -1  -9  250.49   27.80
   7   1  -9  304.63   28.31
  -7  -1   9  205.07   24.82
   7  -1 -10   14.76    7.01
   7   1 -10   20.12    7.90
  -7  -1  10   18.13    7.26
  -7   1  11   67.93   13.09
   7  -1 -11   56.10   12.00
   7   1 -11   69.97   13.04
  -7  -1  11  103.21   14.89
  -7   1  12    0.07    5.05
   7  -1 -12   -0.00    5.70
   7   1 -12    0.54    4.53
  -7  -1  12    0.00    5.08
  -7   1  13  200.16   23.37
   7  -1 -13  179.08   22.70
   7   1 -13  174.66   22.33
  -7  -1  13  167.99   21.54
   7  -1 -14   -0.00    5.36
   7   1 -14    4.23    5.87
  -7  -1  14    2.21    5.41
   7  -1 -15  110.11   17.37
   7   1 -15   94.74   15.76
   7  -1 -16   20.65    8.65
   7   1 -16   28.75    9.15
  -7   1  17   16.68    8.11
   7  -1 -17   23.20    9.32
   7   1 -17   27.20    8.97
  -7  -1  17   11.03    7.80
  -7   1  18    1.03    5.49
   7  -1 -18    0.00    5.15
   7   1 -18   -0.00    5.51
  -7  -1  18   -0.00    6.87
  -7   1  19  140.35   20.47
   7  -1 -19  168.67   22.54
  -7  -1  19  107.19   19.09
  -7   1  20    4.02    6.89
   7  -1 -20    8.90    7.74
  -7  -1  20    0.00    7.23
  -7   1  21   57.92   13.58
   7  -1 -21   45.65   12.97
  -7  -1  21   36.48   12.35
  -7   1  22    3.85    6.35
   7  -1 -22    0.39    5.46
  -7  -1  22    0.64    6.63
  -7   1  23   50.55   13.31
   7  -1 -23   38.12   11.96
  -7  -1  23   24.66   11.13
  -7   1  24    5.48    7.35
   7  -1 -24   32.18   11.86
  -7  -1  24    5.97    8.17
  -7   1  25   54.07   13.87
   7  -1 -25   33.76   12.10
   7   1 -25   40.85   12.73
  -7  -1  25   45.79   14.43
  -7   1  26   13.75    9.08
   7   1 -26   -0.00    6.07
  -7  -1  26   -0.00    7.88
  -7   1  27   -0.00    6.57
   7   1 -27    7.25    7.63
  -7  -1  27    0.59    5.94
  -7   1  28    4.16    7.13
   7   1 -28   -0.00    7.34
  -7   1  29   17.09   10.14
   7   1 -29   26.84   11.52
  -7  -1  29   18.67   10.65
  -7   1  30    2.52    6.88
  -7  -1  30    0.00    8.60
  -7   1  31   17.78   11.45
  -7  -1  31    9.49   10.01
  -7   1  32   25.23   11.28
  -7  -1  32    3.19    7.51
  -7   1  33    8.18    9.86
  -7  -1  33   -0.00    8.75
  -7   1  34    3.45    7.19
  -7  -1  34   -0.00    8.98
  -7   1  35    7.64    8.87
  -7  -1  35    0.98    9.14
  -7   1  36   -0.00    8.92
  -7  -1  36   11.23   10.57
  -7   1  37   -0.00    7.17
  -7  -1  37   -0.00    9.44
  -7   2   1   78.35   12.37
  -7   2   1   50.35   10.49
   7  -2  -1   87.65   12.70
   7  -2  -1   77.19   11.64
   7  -2  -1   64.45   11.95
   7   2  -1   67.20   10.12
   7   2  -1   59.94   10.30
  -7  -2   1   62.87    9.63
  -7   2   2   56.59   10.65
  -7   2   2   40.34    9.08
   7  -2  -2   49.92    9.96
   7  -2  -2   45.48    9.35
   7  -2  -2   49.97   11.20
   7   2  -2   50.18    8.53
   7   2  -2   56.29    9.82
  -7  -2   2   46.35    9.05
  -7  -2   2   51.48    8.93
  -7   2   3   20.32    6.72
  -7   2   3   10.89    5.81
  -7   2   3   10.39    5.18
   7  -2  -3   25.42    7.19
   7  -2  -3   18.13    6.17
   7  -2  -3   16.88    6.85
   7   2  -3   13.07    5.28
   7   2  -3   11.27    5.52
  -7   2   4    0.00    5.28
  -7   2   4    6.07    5.43
   7  -2  -4   -0.00    4.94
   7   2  -4    7.07    5.21
   7   2  -4    6.76    4.37
  -7  -2   4    4.71    4.90
  -7   2   5  272.26   27.30
  -7   2   5  235.96   25.48
   7  -2  -5  304.92   29.08
   7   2  -5  285.94   26.54
   7   2  -5  267.63   26.03
  -7  -2   5  222.29   24.70
  -7   2   6   10.73    6.25
  -7   2   6   13.02    6.41
   7  -2  -6   17.12    7.95
   7   2  -6    6.96    5.23
   7   2  -6   18.11    6.16
  -7  -2   6   25.04    6.94
  -7   2   7  252.66   26.18
  -7   2   7  219.79   24.73
   7  -2  -7  244.55   26.60
   7   2  -7  254.17   25.35
   7   2  -7  287.18   26.43
  -7  -2   7  204.37   23.71
  -7   2   8    7.31    5.50
   7   2  -8    1.99    4.24
   7   2  -8    0.00    4.49
  -7  -2   8    8.30    5.36
  -7   2   9   70.97   12.65
  -7   2   9   75.36   12.54
   7  -2  -9   71.37   13.01
   7   2  -9   94.23   13.70
   7   2  -9   53.27   10.94
  -7  -2   9   74.46   12.23
  -7   2  10   16.83    7.00
   7  -2 -10    0.00    5.18
   7   2 -10   15.05    6.76
  -7  -2  10   15.19    6.50
  -7   2  11  158.37   20.09
   7  -2 -11  138.00   20.14
   7   2 -11  149.99   19.12
  -7  -2  11  145.94   18.83
  -7   2  12   55.30   11.60
   7  -2 -12   44.06   11.00
   7   2 -12   29.59    8.61
  -7  -2  12   49.52   10.83
   7  -2 -13   74.86   13.97
   7   2 -13   62.86   12.31
   7  -2 -14   -0.00    5.18
   7   2 -14    1.30    5.66
  -7  -2  14    1.85    6.40
   7  -2 -15   27.38    9.39
   7   2 -15   22.83    8.81
  -7   2  16   91.30   15.80
   7  -2 -16   88.92   16.00
  -7   2  17   41.02   11.06
   7  -2 -17   37.97   10.95
  -7   2  18   25.95    9.77
   7  -2 -18   34.06   11.03
  -7  -2  18   35.04   10.51
  -7   2  19    2.61    6.63
   7  -2 -19   -0.00    5.32
  -7  -2  19    7.15    7.65
  -7   2  20    9.13    8.05
   7  -2 -20    6.44    7.53
  -7  -2  20    6.73    7.45
  -7   2  21   34.20   11.92
  -7  -2  21  104.48   18.13
  -7   2  22    1.99    6.99
   7  -2 -22    0.00    6.92
  -7  -2  22    9.40    8.88
  -7   2  23   28.41   11.02
   7  -2 -23   38.37   11.91
  -7  -2  23   20.98   10.05
  -7   2  24   -0.00    6.36
   7  -2 -24    3.72    7.59
   7   2 -24    2.79    6.43
  -7  -2  24    0.58    7.51
  -7   2  25    4.58    7.93
   7   2 -25    9.76    7.82
  -7  -2  25   17.08   10.52
  -7   2  26    2.27    8.26
   7   2 -26   -0.00    6.74
  -7  -2  26   -0.00    8.41
  -7   2  27   19.52   10.06
   7   2 -27   15.93    8.70
  -7  -2  27   -0.00   10.02
   7   2 -28    0.00    6.47
  -7  -2  28    4.09    9.01
  -7   2  29   -0.00    6.93
   7   2 -29   -0.00    6.12
  -7  -2  29   -0.00    8.08
  -7   2  30    0.00    6.38
   7   2 -30   -0.00    5.35
  -7  -2  30    0.00    9.06
  -7   2  31    0.72    5.78
  -7  -2  31   -0.00    8.22
  -7   2  32   -0.00    5.47
  -7  -2  32    0.91    7.84
  -7   2  33   12.60    9.09
  -7  -2  33   15.31   10.32
  -7   2  34    1.98    6.32
  -7  -2  34    1.52    7.51
  -7   2  35   -0.00    7.90
  -7  -2  35    2.91    8.55
  -7   2  36   -0.00    8.22
  -7  -2  36    2.20    9.05
  -7   2  37    0.60    6.59
  -7   3   1   -0.00    4.59
  -7   3   1    0.00    4.60
   7  -3  -1    1.76    4.31
   7  -3  -1    6.57    5.87
   7   3  -1   -0.00    3.53
   7   3  -1    0.83    4.08
  -7  -3   1    2.00    3.75
  -7  -3   1   -0.00    2.58
  -7   3   2  204.44   22.31
  -7   3   2  175.44   21.24
  -7   3   2  165.48   19.93
   7  -3  -2  210.54   22.18
   7  -3  -2  164.13   20.83
   7   3  -2  217.69   20.19
   7   3  -2  141.20   17.62
  -7  -3   2  177.36   18.82
  -7  -3   2  175.99   17.83
  -7   3   3   66.26   11.98
  -7   3   3   53.62   10.83
   7  -3  -3   58.12   10.91
   7   3  -3   61.79   10.28
   7   3  -3   59.78    9.69
  -7  -3   3   58.02    9.56
  -7   3   4    8.87    5.31
  -7   3   4    5.19    4.90
   7  -3  -4   12.43    6.33
   7  -3  -4    7.90    6.50
   7   3  -4    6.44    4.57
   7   3  -4   12.58    5.53
  -7  -3   4   11.42    5.29
  -7   3   5  111.52   15.97
  -7   3   5   95.39   14.94
   7  -3  -5  112.47   16.77
   7   3  -5  112.98   14.94
   7   3  -5  115.71   14.84
  -7  -3   5  120.04   14.77
  -7   3   6   22.00    7.44
   7  -3  -6   15.80    7.58
   7   3  -6   12.89    6.02
  -7  -3   6   20.36    6.43
  -7   3   7    1.77    4.77
  -7   3   7    7.78    5.13
   7  -3  -7   -0.00    6.21
   7   3  -7    0.85    4.45
   7   3  -7    4.30    4.44
  -7   3   8    2.68    5.83
  -7   3   8    4.39    4.92
   7  -3  -8    0.00    5.18
   7   3  -8    1.67    5.04
   7   3  -8   -0.00    4.00
  -7  -3   8   -0.00    4.19
  -7   3   9  205.25   24.50
  -7   3   9  216.67   24.39
   7  -3  -9  165.73   23.68
   7   3  -9  234.83   25.25
   7   3  -9  290.50   25.85
  -7  -3   9  224.21   23.86
  -7   3  10   76.27   14.07
  -7   3  10   94.33   14.78
   7  -3 -10   88.59   15.47
   7   3 -10   97.26   14.03
  -7  -3  10   75.84   13.22
  -7   3  11    7.17    6.43
   7  -3 -11    7.12    7.03
   7   3 -11    3.79    5.20
   7  -3 -12    0.00    5.81
  -7  -3  12    0.00    5.97
   7  -3 -13   72.52   14.69
  -7  -3  13   73.12   14.14
   7  -3 -14  108.96   17.84
  -7  -3  14   79.31   14.94
  -7   3  15  149.96   20.43
   7  -3 -15  136.07   20.96
  -7   3  16   14.09    7.29
   7  -3 -16    9.58    7.42
  -7   3  17    5.80    7.61
   7  -3 -17    0.98    5.96
  -7   3  18   20.57    9.05
   7  -3 -18   31.16   10.60
  -7  -3  18   22.19    9.59
  -7   3  19  301.69   32.60
   7  -3 -19  338.49   35.71
   7   3 -19  260.95   30.65
  -7  -3  19  259.26   32.08
  -7   3  20    4.26    6.21
   7  -3 -20    3.00    7.21
   7   3 -20    3.78    6.63
  -7  -3  20    0.00    6.90
  -7   3  21    3.05    6.19
   7  -3 -21   12.29    8.16
   7   3 -21   -0.00    5.48
  -7  -3  21    4.56    7.42
  -7   3  22    6.31    7.79
   7  -3 -22    0.00    6.33
   7   3 -22    0.00    5.45
  -7  -3  22   -0.00    7.54
  -7   3  23   23.95    9.19
   7  -3 -23    9.62    8.46
   7   3 -23    7.01    7.01
  -7  -3  23   20.34   10.26
  -7   3  24   13.13    9.20
   7   3 -24    3.95    7.55
  -7  -3  24    3.17    7.86
  -7   3  25    5.54    7.13
   7   3 -25   25.64   10.23
  -7  -3  25    4.64    7.75
  -7   3  26   -0.00    6.80
   7   3 -26    0.00    5.83
  -7  -3  26   -0.00    8.05
  -7   3  27    2.23    6.42
   7   3 -27   -0.00    6.74
  -7  -3  27    2.32    7.44
  -7   3  28    4.75    8.20
   7   3 -28   -0.00    6.69
  -7  -3  28    4.07    7.64
  -7   3  29    0.00    8.09
   7   3 -29   10.20    8.87
  -7  -3  29    0.33    7.86
  -7   3  30   -0.00    7.50
   7   3 -30    2.83    6.80
  -7  -3  30    1.17    6.95
  -7   3  31    3.73    7.90
   7   3 -31    6.68    7.37
  -7  -3  31   10.05    9.88
  -7   3  32    5.55    7.90
  -7  -3  32    6.81    9.90
  -7   3  33    4.67    7.30
  -7  -3  33   -0.00    8.47
  -7   3  34    4.29    8.24
  -7  -3  34   -0.00    8.12
  -7   3  35    0.72    8.09
  -7  -3  35    9.59    8.34
  -7   3  36    2.12    6.84
  -7  -3  36   20.77   11.74
  -7   4   1   76.41   13.50
  -7   4   1   74.62   12.57
   7  -4  -1   85.74   13.50
   7  -4  -1   56.39   12.24
   7   4  -1   81.99   11.01
  -7  -4   1   86.02   11.06
  -7  -4   1   79.66    9.57
  -7   4   2  111.41   16.24
  -7   4   2   65.84   13.35
  -7   4   2  101.05   15.01
   7  -4  -2  106.96   15.39
   7  -4  -2   94.44   15.43
   7   4  -2  110.44   13.46
   7   4  -2  125.61   13.73
  -7  -4   2   92.84   12.24
  -7  -4   2   94.17   11.13
  -7   4   3   36.78    9.25
  -7   4   3   28.96    8.10
  -7   4   3   19.55    7.43
   7  -4  -3   23.48    7.70
   7  -4  -3   12.94    7.64
   7   4  -3   16.68    5.76
  -7  -4   3   25.16    6.25
  -7   4   4   43.98   10.71
  -7   4   4   34.86    9.30
   7  -4  -4   52.80   10.42
   7  -4  -4   34.41    9.69
   7   4  -4   56.97   10.02
  -7  -4   4   39.99    8.28
  -7   4   5   57.49   12.41
  -7   4   5   98.46   14.83
   7  -4  -5  108.12   15.17
   7  -4  -5  114.60   16.52
   7   4  -5   76.88   12.38
   7   4  -5   80.64   11.85
  -7  -4   5   76.43   11.71
  -7   4   6   64.51   12.55
  -7   4   6   88.60   13.81
   7  -4  -6   50.56   12.30
   7   4  -6   75.28   12.57
   7   4  -6   69.47   11.34
  -7  -4   6   97.62   12.88
  -7   4   7   36.35    9.75
  -7   4   7   44.84   10.13
   7  -4  -7   24.75    9.24
   7   4  -7   52.91   10.13
   7   4  -7   43.03    8.81
  -7  -4   7   28.90    7.53
  -7   4   8   71.71   13.12
  -7   4   8   82.04   13.60
   7  -4  -8   64.43   13.03
   7   4  -8   71.06   12.28
   7   4  -8   41.48    9.56
  -7  -4   8   56.70   10.60
  -7   4   9   36.31    9.29
   7  -4  -9   25.30    9.90
   7   4  -9   41.67    9.94
  -7   4  10    9.16    6.21
   7  -4 -10    1.45    5.88
   7   4 -10   -0.00    5.71
  -7  -4  10    0.00    5.14
  -7   4  11   98.31   16.07
   7  -4 -11  140.09   19.45
  -7  -4  11  101.42   15.92
  -7   4  12  145.66   19.61
   7  -4 -12  119.45   19.61
  -7  -4  12  149.51   19.72
  -7   4  13  138.78   19.06
   7  -4 -13  110.42   18.69
  -7  -4  13  130.26   18.85
  -7   4  14   16.65    8.08
  -7   4  14   20.54    8.18
   7  -4 -14   23.73    9.28
  -7  -4  14   17.68    9.06
  -7   4  15   27.70   10.08
   7  -4 -15   50.56   12.58
   7   4 -15   51.63   11.53
  -7   4  16   32.80   10.37
   7  -4 -16   38.69   11.88
   7   4 -16   33.10    9.39
  -7   4  17  148.78   20.12
   7  -4 -17  120.88   20.38
   7   4 -17  107.19   17.69
  -7   4  18   32.58   10.27
   7  -4 -18   25.45   10.48
   7   4 -18    9.26    7.38
  -7  -4  18   25.38    9.83
  -7   4  19    1.94    6.15
   7  -4 -19   16.00    9.47
   7   4 -19    4.46    6.92
  -7  -4  19    0.42    5.93
  -7   4  20   55.24   13.26
   7  -4 -20   47.46   12.93
   7   4 -20   34.53   10.49
  -7  -4  20   17.51    9.76
  -7   4  21   70.93   14.19
   7   4 -21   36.56   11.89
  -7  -4  21   12.73   11.26
  -7   4  22   60.24   13.92
   7   4 -22   20.80    9.48
  -7  -4  22   26.50   11.50
  -7   4  23   14.09    8.45
   7   4 -23    6.57    6.47
  -7  -4  23   11.25    8.12
   7   4 -24    0.00    6.69
  -7  -4  24    6.12    7.90
  -7   4  25    3.94    8.06
   7   4 -25    2.23    6.51
  -7  -4  25   -0.00    7.84
  -7   4  26   17.64    8.88
   7   4 -26    7.01    7.13
  -7  -4  26   23.99   10.54
  -7   4  27   10.24    7.70
   7   4 -27   11.37    8.26
  -7  -4  27    5.41    8.33
  -7   4  28   10.58    8.94
   7   4 -28    1.06    6.90
  -7  -4  28   11.00    9.02
  -7   4  29    3.05    7.28
   7   4 -29    3.09    7.18
  -7  -4  29    9.58    9.89
  -7   4  30   -0.00    7.28
   7   4 -30    0.65    6.13
  -7  -4  30    4.46    8.94
  -7   4  31    0.05    7.20
   7   4 -31    2.07    6.51
  -7  -4  31   -0.00    9.71
  -7   4  32    2.64    7.59
   7   4 -32   -0.00    6.39
  -7  -4  32    0.00    9.34
  -7   4  33    5.75    7.96
  -7  -4  33    9.81    9.59
  -7   4  34    0.00    6.35
  -7  -4  34    4.98    8.70
  -7   4  35    5.46    7.66
  -7  -4  35   -0.00    8.49
  -7   4  36    3.70    7.29
  -7  -4  36    4.65    8.82
  -7   5   1    0.00    4.20
  -7   5   1    4.49    5.12
   7  -5  -1    1.87    3.97
   7  -5  -1    1.65    5.95
   7   5  -1    3.02    4.62
   7   5  -1    0.00    3.31
  -7  -5   1    2.03    3.49
  -7  -5   1    4.03    2.53
  -7   5   2   -0.00    4.98
   7  -5  -2   -0.00    4.35
   7  -5  -2    5.34    6.19
   7   5  -2   -0.00    4.13
   7   5  -2    0.86    2.77
  -7  -5   2    1.72    3.33
  -7  -5   2    2.87    2.56
  -7   5   3   57.43   12.03
  -7   5   3   41.07   10.61
  -7   5   3   67.97   11.97
   7  -5  -3   52.69   11.27
   7   5  -3   44.14    8.52
   7   5  -3   42.60    8.13
  -7  -5   3   36.25    7.66
  -7   5   4  136.13   18.83
  -7   5   4  125.52   18.05
  -7   5   4  172.98   19.71
   7  -5  -4  107.45   16.82
   7  -5  -4  114.33   17.79
   7   5  -4  124.65   15.72
   7   5  -4  117.84   14.77
  -7  -5   4  141.89   15.74
  -7   5   5   36.30    9.64
   7  -5  -5   37.51   10.54
   7   5  -5   42.61    9.10
  -7  -5   5   44.77    8.53
  -7   5   6    3.56    5.46
   7  -5  -6   -0.00    5.51
   7   5  -6    0.74    4.48
  -7  -5   6    6.89    4.80
  -7   5   7    5.47    6.70
   7   5  -7   17.35    6.29
  -7  -5   7   19.10    6.48
  -7   5   8   93.93   14.90
   7  -5  -8   84.05   15.43
   7   5  -8   76.78   12.62
  -7  -5   8   81.77   13.12
  -7   5   9  125.87   17.92
   7  -5  -9  104.70   18.02
   7   5  -9  132.00   16.95
  -7  -5   9  129.97   17.23
  -7   5  10   31.89    8.97
   7  -5 -10   37.41   10.70
   7   5 -10   29.69    8.90
  -7  -5  10   22.77    8.29
   7  -5 -11   93.75   16.66
  -7  -5  11  105.19   16.52
  -7   5  12    3.65    6.16
  -7   5  12    0.30    4.24
   7  -5 -12   -0.00    6.67
   7   5 -12    2.61    5.55
  -7   5  13   44.52   11.38
  -7   5  13   43.15   11.56
   7  -5 -13   50.99   12.58
   7   5 -13   32.02    9.39
  -7  -5  13   55.86   12.02
  -7   5  14   38.84   10.73
  -7   5  14   57.15   12.67
   7  -5 -14   62.44   14.57
   7   5 -14   52.06   11.11
  -7  -5  14   45.18   11.67
  -7   5  15  136.67   20.46
  -7   5  15  176.67   22.00
   7  -5 -15  188.99   24.01
   7   5 -15  115.57   18.44
  -7   5  16   -0.00    6.31
   7  -5 -16   -0.00    6.99
   7   5 -16    0.00    5.64
  -7   5  17    2.18    5.69
   7  -5 -17    2.05    6.69
   7   5 -17    0.00    5.79
  -7  -5  17   -0.00    6.40
  -7   5  18   11.05    7.08
   7  -5 -18   17.80    8.91
   7   5 -18    1.26    4.90
  -7  -5  18    5.71    7.67
   7  -5 -19   19.20    9.45
   7   5 -19   29.18    9.95
  -7  -5  19   26.17   10.72
  -7   5  20   45.11   11.79
   7   5 -20   25.90    8.59
  -7  -5  20   20.16   10.70
  -7   5  21   -0.00    6.59
   7   5 -21    9.88    6.52
  -7  -5  21   -0.00    6.74
  -7   5  22    6.38    6.82
   7   5 -22    1.63    4.33
  -7  -5  22    0.00    8.09
  -7   5  23    0.00    5.82
   7   5 -23   -0.00    5.24
  -7  -5  23    2.60    7.87
  -7   5  24   15.07    8.15
   7   5 -24   12.68    7.47
  -7   5  25   26.77    9.88
   7   5 -25    0.31    5.41
  -7   5  26   14.65    8.83
   7   5 -26    4.20    6.73
  -7  -5  26   -0.00    7.42
  -7   5  27    4.62    7.32
   7   5 -27   -0.00    7.02
  -7  -5  27    0.00    8.96
  -7   5  28   13.65    9.11
   7   5 -28    5.09    6.25
  -7  -5  28    2.64    8.20
   7   5 -29    1.04    5.23
  -7  -5  29    6.47    9.46
  -7   5  30    5.97    8.30
   7   5 -30    7.54    7.37
  -7  -5  30   18.10   11.18
  -7   5  31    3.95    7.46
   7   5 -31    5.15    7.16
  -7  -5  31    2.42    6.82
  -7   5  32   -0.00    6.24
  -7  -5  32    0.00    8.55
  -7   5  33    3.44    7.54
  -7  -5  33   -0.00    8.22
  -7   5  34    7.55    8.90
  -7  -5  34   14.44   10.80
  -7   5  35    7.73    8.11
  -7   5  36    0.00    7.72
  -7   6   1  108.21   16.75
  -7   6   1   95.41   15.44
   7   6  -1   83.60   11.15
  -7  -6   1   92.85   11.25
  -7   6   2   66.75   13.33
  -7   6   2   64.14   13.14
   7  -6  -2   62.81   13.84
   7   6  -2   70.38   10.08
  -7  -6   2   58.93    9.29
  -7  -6   2   65.54    7.26
  -7   6   3   40.12   10.44
  -7   6   3   50.72   11.12
   7  -6  -3   39.32   10.54
   7   6  -3   40.44    7.98
  -7  -6   3   44.22    7.81
  -7  -6   3   34.84    5.71
  -7   6   4   11.26    6.50
  -7   6   4    2.58    4.77
   7  -6  -4    9.44    6.88
   7   6  -4    9.34    4.84
  -7  -6   4   13.47    5.10
  -7   6   5    4.39    5.56
   7   6  -5    3.64    4.75
  -7  -6   5    1.80    4.08
  -7   6   6   98.19   15.50
   7  -6  -6   55.52   12.83
   7   6  -6   84.56   12.44
  -7   6   7  131.54   19.81
   7  -6  -7  167.20   21.85
  -7  -6   7  143.41   17.63
  -7   6   8   52.59   12.56
   7  -6  -8   67.51   14.13
   7   6  -8   63.73   11.34
  -7  -6   8   61.85   11.82
  -7   6   9    6.03    6.41
  -7   6   9    1.30    5.29
   7  -6  -9    4.50    6.81
   7   6  -9    6.31    4.73
   7   6  -9    0.00    3.90
  -7  -6   9    0.00    5.46
  -7   6  10   69.13   13.82
  -7   6  10   85.34   15.07
   7  -6 -10   80.49   15.68
   7   6 -10   79.08   13.06
   7   6 -10   81.78   12.77
  -7   6  11  114.11   17.84
  -7   6  11  127.38   18.57
   7  -6 -11  132.04   20.34
   7   6 -11  113.61   16.13
  -7  -6  11  132.46   18.23
  -7   6  12    7.04    6.34
  -7   6  12    7.66    6.49
   7  -6 -12   14.62    9.14
   7   6 -12   10.32    5.67
  -7  -6  12   13.83    7.08
  -7   6  13    1.62    5.64
  -7   6  13   11.71    7.84
   7  -6 -13   25.14   10.22
   7   6 -13   20.40    6.77
  -7  -6  13    7.57    5.75
  -7   6  14   22.26    8.64
  -7   6  14   -0.00    6.48
   7  -6 -14    0.00    7.17
   7   6 -14   15.79    6.49
  -7  -6  14    8.31    7.04
  -7   6  15    0.00    5.52
  -7   6  15    3.18    6.64
   7  -6 -15    0.00    6.36
   7   6 -15    2.26    4.78
  -7   6  16   55.26   13.29
  -7   6  16   68.84   14.71
   7  -6 -16   82.80   16.73
   7   6 -16   58.70   12.19
  -7   6  17   58.73   13.32
   7   6 -17   82.24   13.93
  -7  -6  17   40.08   12.92
  -7   6  18   60.28   13.76
   7   6 -18   94.67   15.36
  -7   6  19   -0.00    7.37
   7   6 -19   -0.00    4.46
  -7  -6  19    6.58    8.41
  -7   6  20   -0.00    6.29
   7   6 -20   -0.00    4.91
  -7  -6  20    1.44    7.49
  -7   6  21   10.90    8.63
   7   6 -21    0.00    4.78
  -7  -6  21   -0.00    7.14
  -7   6  22   16.17    8.73
   7   6 -22   28.00    9.89
  -7  -6  22   28.06   11.64
  -7   6  23    7.01    6.92
   7   6 -23    6.08    6.88
  -7  -6  23   26.40   10.38
  -7   6  24   18.69    9.46
   7   6 -24   11.69    8.26
  -7  -6  24    4.51    7.82
  -7   6  25    1.96    6.86
   7   6 -25    2.55    5.90
  -7  -6  25    5.59    7.97
  -7   6  26   28.45   10.53
   7   6 -26   12.84    8.14
  -7  -6  26   17.74   10.55
  -7   6  27    0.00    5.39
   7   6 -27    7.40    6.94
  -7  -6  27    4.45    9.23
  -7   6  28   12.83    8.97
   7   6 -28    7.00    7.46
  -7  -6  28   12.12    9.61
  -7   6  29   -0.00    6.22
   7   6 -29    0.00    4.89
  -7  -6  29    3.47    8.42
  -7   6  30   -0.00    6.59
   7   6 -30    0.92    6.55
  -7  -6  30    5.73    8.51
  -7   6  31    0.06    7.77
  -7  -6  31   -0.00    8.00
  -7   6  32   25.52   11.04
   7   6 -32   13.89    9.34
  -7  -6  32    2.57    9.93
  -7   6  33    6.18    8.03
   7   6 -33   -0.00    6.67
  -7  -6  33    0.00    7.77
  -7   6  34    4.55    8.51
  -7  -6  34    6.29    9.05
  -7   6  35   -0.00    7.21
  -7  -6  35    0.00    7.02
  -7   7   1    0.00    5.16
  -7   7   1    5.73    6.89
   7  -7  -1    8.33    6.77
   7   7  -1    8.54    3.87
  -7   7   2   38.63   10.35
   7  -7  -2   17.52    6.88
   7   7  -2   39.11    7.03
  -7  -7   2   19.14    5.65
  -7   7   3   16.80    7.92
   7  -7  -3    3.89    5.39
   7  -7  -3   14.81    7.69
   7   7  -3   21.47    5.74
  -7  -7   3   23.05    5.83
  -7  -7   3    7.71    2.89
  -7   7   4  272.05   29.74
  -7   7   4  229.45   27.98
   7  -7  -4  242.52   27.69
   7  -7  -4  228.11   28.36
   7   7  -4  267.31   24.28
  -7  -7   4  261.80   24.30
  -7   7   5  118.27   17.94
  -7   7   5  128.08   18.40
  -7   7   5  113.84   17.88
   7  -7  -5  104.29   16.99
   7  -7  -5  113.92   17.97
   7   7  -5   99.31   13.53
   7   7  -5  106.52   13.49
  -7  -7   5  112.50   14.24
  -7   7   6    8.89    6.71
  -7   7   6   18.80    8.09
   7  -7  -6   17.67    8.76
   7   7  -6   15.62    5.69
   7   7  -6    7.39    4.61
  -7  -7   6   21.05    6.74
  -7   7   7   52.91   12.56
  -7   7   7   69.33   13.81
   7  -7  -7   47.65   11.63
   7   7  -7   85.91   11.95
   7   7  -7   73.87   10.94
  -7  -7   7   78.51   12.43
  -7   7   8   13.18    8.22
   7  -7  -8    9.91    7.29
   7  -7  -8   13.69    8.04
   7   7  -8   16.32    5.88
  -7   7   9   22.79    9.36
  -7   7   9   34.17   10.33
   7  -7  -9   39.96    9.99
   7  -7  -9   31.18   10.70
   7   7  -9   30.33    7.38
   7   7  -9   34.91    8.02
  -7  -7   9   31.88    8.96
  -7   7  10   87.77   15.29
  -7   7  10  104.78   16.84
   7  -7 -10   57.34   13.03
   7  -7 -10   80.37   16.19
   7   7 -10   86.96   12.73
   7   7 -10  104.27   13.69
  -7  -7  10   85.51   14.96
  -7   7  11   39.36   10.40
  -7   7  11   20.81    8.91
   7  -7 -11   20.25    9.71
   7   7 -11   24.92    7.27
  -7  -7  11   26.63    9.19
  -7   7  12    0.00    6.75
  -7   7  12   10.22    7.15
   7  -7 -12    4.24    7.15
   7   7 -12   10.40    5.63
  -7  -7  12    5.92    7.03
  -7   7  13   16.63    7.83
   7  -7 -13   26.26   11.01
  -7  -7  13   29.90   10.32
  -7   7  14  105.03   17.60
  -7  -7  14  152.08   20.89
  -7   7  15    4.72    7.05
  -7   7  16   11.33    7.74
  -7   7  17    3.90    7.06
  -7  -7  17    2.54    6.24
  -7  -7  18    8.94    8.40
  -7   7  19    4.21    6.54
   7   7 -19   -0.00    4.14
  -7  -7  19    0.00    7.45
  -7   7  20   12.54    7.93
   7   7 -20   26.09    8.98
  -7  -7  20   27.22   12.10
  -7   7  21   -0.00    5.52
   7   7 -21   -0.00    5.78
  -7  -7  21    1.39    7.35
  -7   7  22    4.90    6.91
   7   7 -22   -0.00    5.82
  -7  -7  22   -0.00    7.02
  -7   7  23   -0.00    5.89
   7   7 -23    0.00    5.44
  -7  -7  23    3.87    8.03
  -7   7  24   22.28    9.63
   7   7 -24   12.60    7.58
  -7  -7  24   48.29   14.67
  -7   7  25    7.44    8.06
   7   7 -25    7.36    7.61
  -7  -7  25    0.31    6.89
   7   7 -26   11.69    7.70
  -7  -7  26    6.27    8.68
  -7   7  27   -0.00    5.76
   7   7 -27    2.75    5.50
  -7  -7  27    1.89    8.68
  -7   7  28    0.00    6.08
   7   7 -28   -0.00    5.43
  -7  -7  28    5.87    9.13
  -7   7  29   11.87    8.18
   7   7 -29   -0.00    6.80
  -7  -7  29    7.94    9.79
  -7   7  30    6.13    7.48
   7   7 -30   17.59    9.76
  -7  -7  30    4.70    9.49
  -7   7  31   -0.00    7.01
   7   7 -31    9.23    8.92
  -7  -7  31    0.00    7.85
  -7   7  32    0.55    6.30
   7   7 -32   12.79    8.10
  -7  -7  32    5.32    9.24
  -7   7  33    0.90    6.87
   7   7 -33    0.95    6.73
  -7  -7  33   -0.00    7.55
  -7   7  34    1.85    6.73
   7   7 -34    6.12    7.49
  -7  -7  34   -0.00    7.16
  -7   7  35   -0.00    7.48
  -7   8   1   51.93   12.07
  -7   8   1   53.39   12.82
   7  -8  -1   42.06   11.52
   7   8  -1   49.68    7.84
  -7   8   2  105.21   17.23
  -7   8   2   90.71   16.48
   7  -8  -2  127.65   17.93
   7   8  -2   90.37   11.54
  -7  -8   2  105.04   12.11
  -7   8   3    5.38    6.91
  -7   8   3    7.38    6.74
   7  -8  -3   10.25    7.65
   7   8  -3    5.26    3.74
  -7  -8   3   12.00    5.09
  -7   8   4   10.97    6.99
  -7   8   4   32.34   10.17
   7  -8  -4   31.42    9.55
  -7  -8   4   38.00    8.06
  -7   8   5    5.54    6.68
   7  -8  -5   10.46    7.20
   7  -8  -5    8.96    8.34
   7   8  -5   13.30    4.78
  -7  -8   5    4.72    5.28
  -7   8   6   23.00    9.20
  -7   8   6   35.51   10.07
   7  -8  -6    6.68    6.10
   7  -8  -6   32.01   11.14
   7   8  -6   29.31    6.88
  -7  -8   6   24.77    8.14
  -7   8   7    5.10    6.91
  -7   8   7   -0.00    5.89
   7  -8  -7    0.00    5.85
   7  -8  -7    3.91    6.69
   7   8  -7    2.20    3.85
  -7  -8   7    0.68    4.73
  -7   8   8   67.95   14.02
  -7   8   8   67.54   14.47
   7  -8  -8   34.75   10.58
   7  -8  -8   52.41   12.96
   7   8  -8   71.50   10.72
   7   8  -8   48.81   10.07
  -7  -8   8   62.02   11.71
  -7   8   9    4.68    6.50
   7  -8  -9   -0.00    5.81
   7  -8  -9    4.12    6.78
   7   8  -9    0.60    3.95
   7   8  -9    1.67    3.52
  -7  -8   9    4.46    6.11
  -7   8  10   10.20    7.93
   7  -8 -10   15.62    6.95
   7   8 -10   13.16    5.59
  -7  -8  10   16.40    7.95
  -7   8  11    0.00    5.93
   7  -8 -11   -0.00    4.71
   7   8 -11    3.66    4.05
  -7  -8  11   -0.00    6.16
  -7   8  12  146.82   20.98
   7   8 -12  128.43   17.61
  -7   8  13   -0.00    7.68
   7   8 -13   -0.00    4.22
  -7  -8  13   -0.00    6.79
  -7   8  14    2.85    5.60
   7   8 -14    0.47    4.55
  -7   8  15    8.74    6.86
   7   8 -15    1.20    4.31
  -7   8  16   45.78   12.04
   7   8 -16   59.21   12.00
  -7  -8  16   59.98   14.64
  -7   8  17    2.79    5.34
   7   8 -17   -0.00    4.84
  -7  -8  17    3.97    7.41
  -7   8  18   15.52    8.64
   7   8 -18   12.01    6.90
  -7  -8  18    0.00    6.55
   7   8 -19    0.47    4.58
  -7  -8  19    0.00    7.92
  -7   8  20   12.16    8.34
   7   8 -20    7.03    6.24
  -7  -8  20   10.88    8.35
   7   8 -21    5.89    5.56
  -7  -8  21    0.00    8.19
  -7   8  22   13.69    9.06
   7   8 -22   11.82    7.26
  -7  -8  22   22.70   10.68
  -7   8  23   -0.00    5.74
   7   8 -23    6.99    6.68
  -7  -8  23   14.53    9.88
  -7   8  24   -0.00    6.59
   7   8 -24    4.54    6.27
  -7  -8  24    9.23    9.18
  -7   8  25    7.04    6.48
   7   8 -25    5.89    5.94
  -7  -8  25   -0.00    8.39
  -7   8  26   10.94    8.56
   7   8 -26   20.55    8.61
  -7  -8  26    0.00    9.35
  -7   8  27    6.16    7.09
  -7  -8  27    2.23    8.38
  -7   8  28    2.13    7.50
   7   8 -28    9.83    7.20
  -7  -8  28    5.41    8.81
  -7   8  29    1.49    6.93
   7   8 -29    2.84    6.11
  -7  -8  29   -0.00    8.22
  -7   8  30   -0.00    7.04
   7   8 -30   -0.00    6.18
  -7  -8  30    3.38    8.55
   7   8 -31    2.87    6.03
  -7  -8  31    1.23    9.41
  -7   8  32   -0.00    7.52
   7   8 -32    3.65    7.62
  -7  -8  32   10.27    9.14
  -7   8  33   -0.00    6.47
   7   8 -33    6.41    6.36
  -7  -8  33    4.90    8.54
  -7   8  34   -0.00    7.65
   7   8 -34   13.74    8.20
  -7   8  35    2.74    7.33
  -7   9   1    0.03    6.91
   7  -9  -1    0.58    5.60
   7   9  -1    1.75    2.91
  -7   9   2   29.16   10.65
   7  -9  -2   25.27    9.88
   7   9  -2   39.88    7.04
   7  -9  -3    0.00    5.27
   7   9  -3    0.00    2.81
   7  -9  -4   32.83    9.86
   7   9  -4   38.28    7.53
  -7   9   5    4.44    5.55
   7  -9  -5    3.96    5.46
   7   9  -5    7.02    4.38
  -7   9   6   23.13    8.60
   7  -9  -6   10.12    6.22
   7   9  -6   26.11    6.66
  -7   9   7   19.04    8.02
   7  -9  -7   20.68    8.52
   7   9  -7   12.04    5.41
  -7  -9   7   15.86    6.59
  -7   9   8   31.89   10.56
  -7   9   8   29.35    9.39
   7  -9  -8   27.20    9.15
   7   9  -8   17.75    6.23
  -7  -9   8   51.60   10.73
  -7   9   9    3.57    6.46
   7  -9  -9   -0.00    5.09
   7   9  -9   -0.00    3.47
  -7  -9   9    1.30    5.07
  -7   9  10  104.74   17.74
   7  -9 -10  106.64   17.79
   7   9 -10  107.75   15.22
  -7   9  11   -0.00    6.53
   7  -9 -11    1.46    3.98
   7   9 -11    4.27    4.91
  -7  -9  11    0.00    6.37
  -7   9  12    8.18    7.80
   7  -9 -12    3.02    4.62
   7   9 -12    0.00    4.99
  -7  -9  12    4.71    5.72
  -7   9  13    3.78    5.78
   7  -9 -13    7.97    6.42
   7   9 -13    4.77    4.72
  -7  -9  13   12.67    7.42
  -7   9  14   50.92   12.88
   7   9 -14   56.42   11.59
  -7   9  15    0.94    4.68
   7   9 -15    4.04    5.57
  -7   9  16   15.28    7.70
   7   9 -16   12.81    7.24
  -7  -9  16    7.15    7.72
   7   9 -17    0.82    4.85
  -7  -9  17    2.17    7.70
  -7   9  18   33.12   10.34
   7   9 -18   34.56    9.86
  -7  -9  18   24.22   11.24
  -7   9  19    3.49    6.02
   7   9 -19   -0.00    5.17
  -7  -9  19   -0.00    6.47
  -7   9  20   25.69    9.80
   7   9 -20   15.68    7.79
  -7  -9  20   23.94   10.78
  -7   9  21   -0.00    6.76
   7   9 -21    0.93    5.03
  -7  -9  21    0.00    6.34
  -7   9  22    0.00    7.12
   7   9 -22   -0.00    5.00
  -7  -9  22    5.60    7.78
  -7   9  23    4.42    6.72
   7   9 -23    0.00    5.12
  -7  -9  23   -0.00    7.34
   7   9 -24   10.52    7.13
  -7  -9  24    0.00    8.89
  -7   9  25    4.89    6.76
   7   9 -25    2.26    5.00
  -7  -9  25   -0.00    7.73
  -7   9  26    1.01    5.44
   7   9 -26    1.50    4.05
  -7  -9  26   -0.00    8.44
  -7   9  27   12.23    7.95
   7   9 -27    1.37    5.50
  -7  -9  27   -0.00    6.26
  -7   9  28    7.39    8.06
   7   9 -28   -0.00    5.56
  -7  -9  28    2.16    8.03
  -7   9  29   -0.00    7.15
   7   9 -29   -0.00    5.14
  -7  -9  29    4.07    8.41
  -7   9  30    0.00    7.25
   7   9 -30   -0.00    5.67
  -7  -9  30    2.57    8.93
  -7   9  31    2.07    7.85
   7   9 -31    1.44    4.40
  -7  -9  31    0.00    9.67
  -7   9  32   -0.00    7.76
   7   9 -32    0.00    4.26
  -7  -9  32   11.10   10.48
  -7   9  33   -0.00    7.59
   7   9 -33   -0.00    7.09
  -7  -9  33   11.06   11.43
  -7   9  34    4.98    7.85
   7   9 -34   -0.00    5.73
   7   9 -35   -0.00    7.07
  -7  10   1   27.31    9.72
   7 -10  -1   17.12    8.76
  -7  10   2   21.98    9.24
   7 -10  -2   30.50   10.53
   7  10  -2   40.45    6.67
  -7  10   3   -0.00    5.07
   7 -10  -3    4.81    7.12
   7  10  -3    2.82    2.92
  -7  10   4    0.57    5.42
   7 -10  -4    1.62    5.02
   7  10  -4    3.19    3.42
  -7  10   5    3.41    5.09
   7 -10  -5   -0.00    5.82
   7  10  -5   -0.00    3.01
  -7  10   6  133.35   20.79
   7 -10  -6  139.37   20.95
   7  10  -6  161.81   17.41
  -7  10   7    1.46    5.62
   7 -10  -7    2.12    4.48
   7  10  -7    1.57    4.38
  -7  10   8    1.14    4.71
   7 -10  -8    2.66    4.99
   7  10  -8    5.30    4.59
  -7  10   9    1.08    5.70
  -7  10   9   -0.00    5.27
   7 -10  -9    2.85    5.91
   7  10  -9    1.30    4.60
  -7  10  10    6.51    7.01
   7 -10 -10    2.30    5.88
   7  10 -10    7.36    5.17
  -7  10  11    4.00    6.02
   7  10 -11    3.46    5.09
  -7  10  12   38.03   11.27
   7 -10 -12   23.08    9.92
   7  10 -12   42.75    9.94
  -7  10  13    1.14    5.62
   7 -10 -13    1.05    5.45
   7  10 -13   -0.00    4.84
  -7  10  14    9.97    6.83
   7 -10 -14    9.60    6.89
   7  10 -14    9.40    5.50
  -7  10  15    0.63    4.49
   7 -10 -15   -0.00    5.88
   7  10 -15    0.00    4.67
  -7 -10  15    6.17    7.57
  -7  10  16   46.14   12.60
   7 -10 -16   21.95    9.09
  -7 -10  16   21.51   10.33
  -7  10  17   -0.00    4.42
   7  10 -17    2.05    4.91
  -7 -10  17    4.55    7.71
  -7  10  18   42.83   11.45
   7  10 -18   17.28    7.51
  -7 -10  18   32.47   11.81
  -7  10  19    0.00    5.55
   7  10 -19    2.44    5.38
  -7 -10  19    7.31    7.84
  -7  10  20   12.72    7.78
   7  10 -20    6.47    6.81
  -7 -10  20    6.28    8.62
  -7  10  21    9.53    7.19
   7  10 -21    2.32    6.12
  -7 -10  21   -0.00    8.40
  -7  10  22   19.73    8.97
   7  10 -22   27.22    9.69
  -7 -10  22   21.11   11.02
  -7  10  23    0.00    6.08
   7  10 -23    2.80    4.73
  -7 -10  23   -0.00    7.37
  -7  10  24    2.80    6.92
   7  10 -24    5.22    6.63
  -7 -10  24   -0.00    7.27
  -7  10  25   -0.00    6.57
   7  10 -25   -0.00    5.31
  -7 -10  25    2.70    7.76
  -7  10  26   20.68    8.71
   7  10 -26    3.57    7.26
  -7 -10  26   13.40   10.02
  -7  10  27   -0.00    4.98
   7  10 -27   -0.00    5.89
  -7 -10  27    3.85    9.92
   7  10 -28    0.69    6.43
  -7 -10  28    5.43    8.89
  -7  10  29    5.66    7.07
   7  10 -29    8.75    6.39
  -7 -10  29    0.56    7.12
  -7  10  30    3.83    8.02
   7  10 -30    0.00    7.52
  -7 -10  30    7.92   10.53
  -7  10  31    4.38    7.22
   7  10 -31    0.00    5.61
  -7 -10  31    5.39    9.79
  -7  10  32    4.84    7.52
   7  10 -32    2.17    6.81
  -7 -10  32   10.42   10.99
  -7  10  33   -0.00    7.68
   7  10 -33    0.00    6.60
  -7  11   1    4.22    6.40
   7 -11  -1   -0.00    4.85
   7  11  -1    1.08    2.61
  -7  11   2   14.37    8.41
   7 -11  -2    7.95    6.08
   7  11  -2    3.11    2.99
  -7  11   3    7.05    6.88
   7 -11  -3   10.38    6.87
   7  11  -3    5.87    3.53
  -7  11   4   30.91   10.02
   7 -11  -4   20.99    8.72
   7  11  -4   20.56    5.62
  -7  11   5   31.98   10.89
   7 -11  -5   12.49    6.99
   7  11  -5   23.28    5.97
  -7  11   6    0.00    5.19
   7 -11  -6    4.72    6.40
   7  11  -6   -0.00    3.21
  -7  11   7   18.57    8.56
   7 -11  -7    2.13    6.08
   7  11  -7   14.45    5.32
  -7  11   8   22.30    9.34
   7 -11  -8   15.14    7.51
   7  11  -8   10.97    5.16
  -7  11   9    4.46    5.38
   7 -11  -9    5.30    5.73
   7  11  -9    4.09    4.79
  -7  11  10   19.75    8.31
   7 -11 -10   10.66    7.03
   7  11 -10   23.82    6.87
  -7  11  11   -0.00    6.19
  -7  11  11    5.09    5.51
   7 -11 -11   -0.00    4.95
   7  11 -11    1.33    4.66
  -7  11  12    4.87    7.30
   7 -11 -12   -0.00    6.64
   7  11 -12    0.00    4.87
  -7  11  13   -0.00    6.33
   7  11 -13    5.20    4.75
  -7  11  14   29.05   10.48
   7 -11 -14   33.40   10.54
   7  11 -14   27.06    8.31
  -7  11  15    0.00    6.49
   7 -11 -15   -0.00    6.52
   7  11 -15   -0.00    5.07
   7 -11 -16    1.76    5.54
   7  11 -16   11.05    6.75
  -7  11  17    0.00    6.23
   7 -11 -17    4.45    5.84
   7  11 -17    3.36    5.81
  -7  11  18   11.62    8.17
   7 -11 -18    5.84    7.50
   7  11 -18   10.49    7.05
  -7  11  19    0.43    5.52
   7  11 -19    0.95    5.36
  -7 -11  19    8.23    8.31
  -7  11  20   22.25    8.87
   7  11 -20    9.60    6.78
  -7 -11  20   22.00   11.04
  -7  11  21    0.03    4.98
  -7 -11  21   10.05    8.84
  -7  11  22   -0.00    5.78
   7  11 -22    2.51    6.33
  -7 -11  22    1.81    7.26
   7  11 -23   -0.00    4.44
  -7 -11  23   -0.00    7.42
  -7  11  24   18.00    8.90
   7  11 -24   18.65    8.31
  -7 -11  24    9.57    9.08
  -7  11  25   -0.00    5.75
   7  11 -25   -0.00    5.93
  -7 -11  25   -0.00    8.56
  -7  11  26   -0.00    6.43
   7  11 -26   -0.00    5.49
  -7 -11  26   -0.00    8.54
  -7  11  27   -0.00    5.92
   7  11 -27   -0.00    6.61
  -7 -11  27    9.99    9.09
  -7  11  28    0.23    6.17
   7  11 -28   -0.00    6.03
  -7 -11  28    5.53   10.09
  -7  11  29    0.00    6.67
   7  11 -29    7.57    7.00
  -7 -11  29    4.74    8.69
  -7  11  30    0.00    7.70
   7  11 -30   12.63    8.37
  -7  11  31    4.09    8.08
  -7  11  32   -0.00    7.89
  -7  12   1    2.89    6.78
   7 -12  -1    2.28    5.78
  -7  12   2    9.08    7.95
   7 -12  -2   12.50    7.78
  -7  12   3   -0.00    5.94
   7 -12  -3   -0.00    4.54
  -7  12   4    2.16    5.64
   7 -12  -4    0.00    4.72
  -7  12   5    6.72    6.79
   7 -12  -5   10.30    7.09
  -7  12   6   28.13   10.17
   7 -12  -6   31.89   10.53
  -7  12   7    5.97    6.33
   7 -12  -7    8.15    6.80
   7  12  -7    1.66    3.93
  -7  12   8   11.62    7.61
   7 -12  -8    6.49    6.51
   7  12  -8   10.42    4.75
  -7  12   9   -0.00    4.79
   7 -12  -9    2.94    5.81
   7  12  -9    0.46    3.94
  -7  12  10    4.03    6.63
   7 -12 -10    4.02    5.86
   7  12 -10    8.12    5.88
  -7  12  11   -0.00    6.38
   7 -12 -11   -0.00    4.23
   7  12 -11    0.10    3.16
  -7  12  12   26.67    9.87
   7 -12 -12   12.71    7.62
   7  12 -12   26.79    7.92
  -7  12  13    1.25    5.67
   7 -12 -13    7.86    6.35
   7  12 -13   -0.00    4.21
  -7  12  14    0.60    5.30
   7 -12 -14    0.75    5.49
   7  12 -14   -0.00    3.86
  -7  12  15   -0.00    6.27
   7 -12 -15    2.22    5.11
   7  12 -15   -0.00    4.56
  -7  12  16   36.75   11.99
   7 -12 -16   10.84    8.25
   7  12 -16   23.67    9.23
  -7  12  17    3.65    6.53
   7 -12 -17    3.69    6.42
   7  12 -17    0.00    5.22
  -7  12  18    3.97    7.17
   7 -12 -18    2.76    5.41
   7  12 -18    7.97    6.26
  -7  12  19   -0.00    5.74
   7 -12 -19   -0.00    4.49
   7  12 -19    0.28    4.56
  -7  12  20    0.00    5.92
   7 -12 -20    1.75    6.22
   7  12 -20    7.32    6.80
  -7  12  21    6.07    7.06
   7 -12 -21   -0.00    5.00
   7  12 -21    4.87    5.74
  -7  12  22   11.00    7.91
   7  12 -22    4.78    6.90
  -7  12  23   -0.00    5.29
   7  12 -23   -0.00    5.50
  -7  12  24    5.75    6.98
   7  12 -24    2.38    5.19
  -7  12  25    4.44    6.41
   7  12 -25   -0.00    5.30
  -7  12  26    2.04    5.99
   7  12 -26   -0.00    5.72
  -7  12  27    6.08    7.51
   7  12 -27   -0.00    5.98
  -7 -12  27    0.00    8.25
  -7  12  28    5.37    7.29
  -7 -12  28    7.55    9.78
  -7  12  29    1.71    7.06
  -7 -12  29    1.86    9.19
  -7  12  30    0.00    6.56
  -7 -12  30    0.00    8.00
  -7  13   1   -0.00    5.97
   7  13  -1    2.11    3.31
  -7  13   2    8.34    7.92
   7 -13  -2    2.29    5.34
   7  13  -2   18.35    5.07
  -7  13   3   16.89    8.70
   7 -13  -3    6.22    6.03
   7  13  -3   10.13    4.59
  -7  13   4   36.75   12.00
   7 -13  -4   37.51   11.61
   7  13  -4   48.41    8.53
  -7  13   5    0.60    5.63
   7 -13  -5    5.16    6.35
   7  13  -5   12.27    5.14
  -7  13   6    5.59    6.22
   7  13  -6    1.77    3.49
  -7  13   7    4.65    6.85
   7 -13  -7    0.70    4.89
   7  13  -7    3.94    4.05
  -7  13   8   15.38    8.97
   7 -13  -8   17.35    7.47
   7  13  -8    4.93    4.10
   7 -13  -9    2.08    6.25
   7  13  -9   16.02    6.08
  -7  13  10   14.63    7.53
   7 -13 -10    7.94    8.49
   7  13 -10   21.79    6.91
  -7  13  11   -0.00    5.91
   7 -13 -11   -0.00    4.67
  -7  13  12   -0.00    5.71
   7 -13 -12   -0.00    4.99
   7  13 -12    0.00    4.52
  -7  13  13    0.00    5.53
   7 -13 -13   -0.00    5.63
   7  13 -13    6.56    5.76
  -7  13  14   27.53    9.77
   7 -13 -14   11.10    7.74
   7  13 -14   12.12    6.07
  -7  13  15    2.79    6.84
   7 -13 -15   -0.00    5.66
   7  13 -15   -0.00    5.13
  -7  13  16    0.39    5.47
   7 -13 -16   -0.00    6.37
   7  13 -16   11.86    7.07
  -7  13  17    0.18    6.04
   7 -13 -17    0.48    5.28
   7  13 -17    1.94    5.30
  -7  13  18    0.00    5.79
   7 -13 -18   -0.00    5.32
   7  13 -18   -0.00    4.71
  -7  13  19    0.00    6.19
   7 -13 -19   -0.00    5.54
   7  13 -19    3.66    5.48
  -7  13  20    7.21    7.77
   7 -13 -20   20.44    9.52
   7  13 -20   -0.00    4.71
  -7  13  21   -0.00    5.70
   7 -13 -21    4.79    5.60
   7  13 -21    0.00    4.77
  -7  13  22   -0.00    6.43
   7 -13 -22    3.13    6.22
   7  13 -22    0.00    5.16
  -7  13  23    3.09    6.80
   7 -13 -23   -0.00    6.05
   7  13 -23    2.04    6.60
  -7  13  24   -0.00    7.29
   7 -13 -24   11.08    8.28
  -7  13  25    0.96    6.08
   7 -13 -25   -0.00    5.38
  -7  13  26    0.29    5.79
  -7  13  27    2.01    6.75
  -7  14   1    4.66    6.44
   7 -14  -1    1.84    6.31
   7  14  -1    6.31    4.18
  -7  14   2   28.08   10.15
   7 -14  -2    8.45    7.30
   7  14  -2   12.85    4.98
  -7  14   3    0.75    6.08
   7 -14  -3    0.72    4.84
   7  14  -3    3.74    3.73
  -7  14   4   -0.00    5.78
   7 -14  -4   -0.00    6.15
   7  14  -4    2.49    4.01
  -7  14   5    0.00    5.93
   7 -14  -5    0.91    5.81
   7  14  -5    1.84    3.86
  -7  14   6   15.26    7.84
   7 -14  -6   14.08    7.48
   7  14  -6   11.66    5.73
  -7  14   7   30.10   10.30
   7 -14  -7   21.09    8.77
   7  14  -7   14.02    5.91
  -7  14   8   15.92    8.31
   7 -14  -8    4.19    6.17
   7  14  -8    5.61    5.05
  -7  14   9    3.13    6.14
   7 -14  -9    8.25    7.34
   7  14  -9    1.60    4.13
  -7  14  10    9.05    7.81
   7 -14 -10    7.95    7.06
   7  14 -10    7.83    5.41
  -7  14  11    0.00    5.52
   7 -14 -11    2.70    5.42
   7  14 -11    0.00    4.53
  -7  14  12    0.00    6.31
   7 -14 -12   -0.00    5.70
   7  14 -12    0.00    4.18
  -7  14  13    9.53    7.91
   7 -14 -13   -0.00    5.75
   7  14 -13    1.42    4.29
  -7  14  14    1.81    5.75
   7 -14 -14   -0.00    5.48
  -7  14  15   -0.00    4.69
   7 -14 -15    5.05    5.88
   7  14 -15    8.02    5.41
  -7  14  16   12.25    7.38
   7 -14 -16    0.00    4.84
   7  14 -16   -0.00    3.49
   7 -14 -17    0.87    5.85
   7  14 -17    2.83    5.25
  -7  14  18    1.88    6.38
   7 -14 -18    1.34    5.71
   7  14 -18    5.30    5.40
  -7  14  19    5.88    6.13
   7 -14 -19    1.66    5.72
   7  14 -19   -0.00    4.88
  -7  14  20    0.00    7.18
   7 -14 -20   -0.00    5.75
  -7  14  21    7.59    7.85
   7 -14 -21    8.56    7.52
  -7  14  22    0.00    7.20
  -7  15   1    0.90    6.09
   7 -15  -1   -0.00    6.01
  -7  15   2    2.55    5.00
   7 -15  -2   -0.00    6.37
   7  15  -2    1.91    3.94
  -7  15   3    8.40    7.83
   7 -15  -3    3.02    6.65
   7  15  -3   12.92    5.14
  -7  15   4   15.33    8.97
   7  15  -4    5.85    4.42
  -7  15   5    0.00    5.91
   7 -15  -5    0.66    5.54
   7  15  -5   -0.00    3.77
  -7  15   6    1.30    6.13
   7 -15  -6   -0.00    5.16
   7  15  -6    1.90    3.76
  -7  15   7   -0.00    5.89
   7 -15  -7   -0.00    6.05
   7  15  -7    3.59    4.14
  -7  15   8   12.81    8.65
   7 -15  -8   10.11    6.62
   7  15  -8    6.98    5.24
  -7  15   9    3.81    6.25
   7 -15  -9   -0.00    5.12
   7  15  -9    4.32    4.69
  -7  15  10    6.91    7.19
   7 -15 -10   -0.00    5.38
   7  15 -10    1.68    4.02
  -7  15  11    6.07    6.03
   7 -15 -11   -0.00    5.68
   7  15 -11    2.66    4.27
   7 -15 -12    2.14    5.52
   7  15 -12   -0.00    3.75
  -7  15  13    0.00    5.12
   7 -15 -13   -0.00    6.30
   7  15 -13    0.21    3.98
  -7  15  14    5.26    7.34
   7 -15 -14    6.07    6.04
   7  15 -14    9.09    5.57
  -7  15  15   11.69    8.33
   7 -15 -15    0.95    6.07
   7  15 -15    2.47    5.62
  -7  15  16   -0.00    4.83
  -7  15  17    0.00    5.22
  -7  16   1    0.00    6.48
   7 -16  -1    9.46    7.28
   7  16  -1    0.00    2.54
  -7  16   2   -0.00    7.65
   7 -16  -2    0.00    5.03
   7  16  -2    1.36    3.07
  -7  16   3    5.54    6.79
   7 -16  -3    0.00    5.27
  -7  16   4    1.09    6.11
   7 -16  -4    0.03    3.32
   7  16  -4    0.00    3.60
  -7  16   5   -0.00    5.24
   7 -16  -5    3.72    5.95
   7  16  -5   -0.00    3.74
  -7  16   6    0.00    6.66
   7 -16  -6    4.83    6.71
   7  16  -6    7.63    4.44
  -7  16   7    1.01    5.91
   7 -16  -7   -0.00    4.63
   7  16  -7    3.40    4.07
   7 -16  -8    7.98    6.93
   7  16  -8   -0.00    4.17
  -7  16   9    6.16    6.52
   7 -16  -9   -0.00    4.65
   7  16  -9   -0.00    4.32
  -7  16  10    0.54    5.54
   7 -16 -10    2.73    6.36
  -7  16  11    2.48    5.82
   7 -16 -11   -0.00    4.77
  -7  16  12   -0.00    5.77
  -7  17   1    0.00    6.80
   7 -17  -1    4.43    7.41
   7  17  -1    2.22    3.13
  -7  17   2    6.14    7.83
   7 -17  -2   -0.00    5.80
   7  17  -2    0.00    3.02
   7 -17  -3   -0.00    5.59
   7  17  -3    0.77    3.27
   7 -17  -4   -0.00    5.45
   7 -17  -5    1.85    5.13
   7 -17  -6    1.10    4.98
  -6   0   1   -0.00    4.54
  -6   0   1    0.02    4.14
  -6   0   1    1.74    4.05
   6   0  -1    1.89    4.12
   6   0  -1   -0.00    4.91
  -6   0   2  465.35   35.17
  -6   0   2  357.45   32.76
   6   0  -2  374.20   32.92
   6   0  -2  373.25   33.90
  -6   0   3   -0.00    4.70
  -6   0   3    4.13    4.40
   6   0  -3    1.71    4.59
   6   0  -3    0.33    4.50
  -6   0   4   11.40    5.81
   6   0  -4    5.89    4.86
   6   0  -4    2.04    5.59
  -6   0   5    0.35    4.32
  -6   0   5    1.73    4.06
   6   0  -5   -0.00    4.91
   6   0  -5    0.17    5.40
  -6   0   6 1170.44   90.56
  -6   0   6 1232.52   89.77
   6   0  -6 1272.31   90.89
   6   0  -6 1170.70   91.13
  -6   0   7    0.00    4.58
  -6   0   7    0.00    4.15
   6   0  -7   -0.00    4.36
   6   0  -7   -0.00    4.94
  -6   0   8    8.78    5.81
  -6   0   8   28.90    7.03
   6   0  -8    5.83    5.74
   6   0  -8   25.28    7.51
  -6   0   9    1.12    4.94
  -6   0   9   -0.00    3.47
   6   0  -9    1.02    4.20
  -6   0  10  225.63   23.95
  -6   0  10  213.00   22.57
   6   0 -10  214.05   23.53
   6   0 -10  216.43   24.03
  -6   0  11    0.00    5.98
  -6   0  11    0.02    4.31
   6   0 -11    0.66    5.48
   6   0 -11    0.00    4.67
  -6   0  12  296.54   30.10
  -6   0  12  321.85   29.59
   6   0 -12  280.53   30.13
  -6   0  13    0.00    4.43
  -6   0  13    1.45    3.35
   6   0 -13    7.62    5.96
  -6   0  14  108.27   16.22
   6   0 -14  103.91   15.97
  -6   0  15   -0.00    4.58
  -6   0  16  223.20   27.19
   6   0 -16  274.85   28.57
   6   0 -17    0.00    5.45
   6   0 -18  189.21   24.24
  -6   0  19    5.92    8.06
   6   0 -19   -0.00    5.82
  -6   0  20    2.86    7.40
   6   0 -20    2.81    6.61
  -6   0  21   -0.00    6.53
   6   0 -21    2.31    6.65
  -6   0  22  109.66   18.77
   6   0 -22  103.93   18.32
  -6   0  23    1.87    6.72
   6   0 -23    0.00    6.65
   6   0 -24   -0.00    6.85
  -6   0  25   -0.00    7.53
   6   0 -25   -0.00    6.84
  -6   0  26   32.56   13.11
   6   0 -26   34.49   11.64
  -6   0  27    1.54    7.99
   6   0 -27    0.64    6.74
  -6   0  28   29.39   11.75
  -6   0  29   14.97    9.05
  -6   0  30   16.76   10.60
  -6   0  31    7.21    9.91
  -6   0  32   27.08   12.65
  -6   0  33    4.79    8.56
  -6   0  34   -0.00    8.61
  -6   0  35   -0.00    9.16
  -6   0  36    2.01    8.24
  -6   0  37   -0.00    7.42
  -6   0  38    0.00    6.90
  -6   1   1    0.00    4.64
  -6   1   1   11.13    5.41
  -6   1   1    2.79    5.61
   6  -1  -1   10.80    4.87
   6  -1  -1    5.28    4.52
   6  -1  -1    3.22    5.45
   6   1  -1   15.36    5.56
   6   1  -1    4.55    4.72
  -6  -1   1    6.30    4.63
  -6   1   2  647.06   48.81
  -6   1   2  536.18   47.41
  -6   1   2  558.03   46.81
   6  -1  -2  598.52   47.50
   6   1  -2  601.61   46.61
   6   1  -2  573.36   47.14
  -6  -1   2  566.48   46.46
  -6  -1   2  617.52   46.15
  -6   1   3   43.50    8.75
  -6   1   3   32.37    7.39
   6  -1  -3   33.15    7.84
   6  -1  -3   22.20    7.55
   6   1  -3   40.28    7.74
  -6  -1   3   38.19    8.01
  -6  -1   3   46.95    8.00
  -6   1   4  892.01   66.73
   6  -1  -4  815.00   65.34
   6  -1  -4  820.61   66.59
   6   1  -4  854.44   64.59
   6   1  -4  865.30   66.13
  -6  -1   4  879.84   65.77
  -6  -1   4  857.48   64.78
  -6   1   5  147.83   16.84
  -6   1   5   98.10   14.41
   6  -1  -5  162.01   16.77
   6  -1  -5  114.81   15.68
   6   1  -5  103.62   14.26
   6   1  -5  124.94   15.41
  -6  -1   5  121.68   15.39
  -6  -1   5  125.76   14.01
  -6   1   6   90.78   13.22
  -6   1   6  105.35   13.77
   6  -1  -6  113.74   14.05
   6  -1  -6  113.46   15.05
   6   1  -6   77.98   12.42
  -6  -1   6   84.33   12.90
  -6  -1   6   84.91   11.96
  -6   1   7  266.21   26.70
  -6   1   7  291.68   26.49
   6  -1  -7  249.47   25.51
   6  -1  -7  270.29   27.42
   6   1  -7  271.04   26.62
   6   1  -7  266.41   26.38
  -6  -1   7  232.11   25.31
  -6  -1   7  284.31   25.59
  -6   1   8  610.40   53.03
  -6   1   8  649.03   52.35
   6  -1  -8  597.51   52.06
   6   1  -8  686.71   53.51
   6   1  -8  697.94   53.92
  -6  -1   8  650.82   51.54
  -6   1   9    8.80    5.37
  -6   1   9    7.63    5.34
   6  -1  -9    2.79    5.91
   6  -1  -9    0.00    4.62
   6   1  -9    6.43    6.46
   6   1  -9    5.78    4.87
  -6  -1   9    0.00    4.90
  -6  -1   9    7.64    4.24
  -6   1  10   92.69   13.92
  -6   1  10   93.82   13.62
   6  -1 -10   99.73   14.29
   6  -1 -10   89.46   14.41
   6   1 -10   64.99   12.76
   6   1 -10   78.38   13.34
  -6  -1  10  112.56   14.99
  -6  -1  10   96.62   13.08
  -6   1  11   14.41    6.96
  -6   1  11   17.31    6.38
   6  -1 -11   13.27    6.99
   6   1 -11   26.59    8.11
   6   1 -11   17.24    6.69
  -6  -1  11   15.56    7.29
  -6  -1  11   20.22    6.34
  -6   1  12  318.90   30.42
   6  -1 -12  318.25   32.16
   6   1 -12  292.38   30.65
  -6  -1  12  348.29   32.39
  -6   1  13   47.89   11.04
  -6   1  13   57.38   11.03
   6  -1 -13   54.89   11.38
   6   1 -13   63.06   11.40
  -6  -1  13   62.54   12.17
  -6   1  14  171.94   20.55
  -6   1  14  149.92   18.80
   6  -1 -14  149.15   20.09
   6   1 -14  136.15   18.97
  -6  -1  14  128.50   18.88
  -6   1  15   20.72    8.32
  -6   1  15   10.37    5.53
   6  -1 -15   15.66    7.42
   6   1 -15   13.89    6.84
  -6  -1  15   10.39    6.78
  -6   1  16   13.16    5.66
   6  -1 -16   12.83    6.66
   6   1 -16   10.06    6.44
  -6  -1  16    5.95    5.73
   6  -1 -17    0.00    5.26
   6   1 -17    9.47    6.32
   6  -1 -18  216.40   26.66
   6   1 -18  210.05   25.78
  -6   1  19   28.49   10.08
   6  -1 -19   27.14    9.68
   6   1 -19   54.86   12.65
  -6  -1  19   33.13   10.44
  -6   1  20    4.91    5.92
   6  -1 -20    0.79    6.08
   6   1 -20   -0.00    5.84
  -6  -1  20   -0.00    6.69
  -6   1  21    3.35    6.99
   6  -1 -21    9.89    7.15
  -6  -1  21    7.58    7.70
  -6   1  22   13.67    8.68
  -6  -1  22    9.66    8.37
  -6   1  23    8.78    8.52
   6  -1 -23    9.08    7.21
   6   1 -23    8.05    6.86
  -6  -1  23   14.02    8.52
  -6   1  24   21.96   11.10
   6  -1 -24   28.80   10.54
   6   1 -24   53.23   12.18
  -6  -1  24   26.43   11.29
  -6   1  25   -0.00    7.73
   6  -1 -25    1.74    6.35
  -6  -1  25    1.26    6.91
  -6   1  26    5.00    9.23
   6  -1 -26    1.87    6.44
  -6  -1  26    1.66    7.21
  -6  -1  27   -0.00    8.17
  -6   1  28   39.53   12.67
  -6  -1  28   36.93   13.44
  -6   1  29   12.06    9.25
  -6  -1  29    0.00    7.57
  -6   1  30   12.33   10.43
  -6  -1  30   18.12   11.14
  -6   1  31    0.00    6.15
  -6  -1  31    0.72    6.60
  -6   1  32    2.67    6.21
  -6  -1  32    2.15    8.51
  -6   1  33    1.42    7.47
  -6  -1  33    0.00    9.81
  -6   1  34    9.77    9.53
  -6  -1  34    5.15    8.84
  -6   1  35   12.47   10.20
  -6  -1  35   -0.00    8.64
  -6   1  36   10.00   10.30
  -6  -1  36   -0.00    9.16
  -6   1  37   -0.00    8.13
  -6  -1  37    2.98    9.01
  -6   1  38    1.96    8.18
  -6  -1  38    0.00    8.51
  -6   2   1    7.70    6.13
  -6   2   1    3.50    4.52
  -6   2   1    4.47    5.23
   6  -2  -1    4.05    4.21
   6  -2  -1   10.06    5.51
   6  -2  -1    0.00    5.11
   6   2  -1    6.52    4.32
  -6  -2   1    0.00    3.70
  -6  -2   1    0.00    3.12
  -6  -2   1    3.75    3.51
  -6   2   2   29.18    7.57
  -6   2   2   21.36    6.63
  -6   2   2   20.03    7.07
   6  -2  -2   38.52    8.01
   6  -2  -2   28.67    7.16
   6  -2  -2   42.53    9.24
   6   2  -2   34.09    6.77
   6   2  -2   27.41    6.65
  -6  -2   2   26.76    5.72
  -6   2   3    6.45    4.97
  -6   2   3    7.50    5.52
   6  -2  -3    4.65    4.56
   6  -2  -3    0.51    4.97
   6   2  -3    1.32    4.06
   6   2  -3    4.16    3.73
  -6  -2   3    0.00    3.87
  -6  -2   3    6.59    3.65
  -6   2   4   42.54    9.14
   6  -2  -4   30.25    7.35
   6  -2  -4   52.57   10.20
   6   2  -4   34.53    7.87
   6   2  -4   31.58    7.37
  -6  -2   4   28.49    7.30
  -6  -2   4   37.72    6.85
  -6   2   5   17.58    6.91
  -6   2   5   18.89    6.71
   6  -2  -5   17.99    6.36
   6  -2  -5   18.19    7.17
   6   2  -5   14.64    5.68
   6   2  -5   21.21    6.35
  -6  -2   5   11.45    5.66
  -6  -2   5   17.19    4.81
  -6   2   6  231.74   26.31
   6  -2  -6  274.69   26.90
   6  -2  -6  302.48   28.81
   6   2  -6  259.42   26.22
   6   2  -6  340.83   28.28
  -6  -2   6  252.91   25.88
  -6  -2   6  303.04   25.40
  -6   2   7   50.86   10.16
  -6   2   7   49.14   10.11
   6  -2  -7   73.73   11.36
   6   2  -7   56.50   10.74
   6   2  -7   76.17   11.12
  -6  -2   7   55.40   10.25
  -6  -2   7   62.27    9.25
  -6   2   8    2.36    5.08
  -6   2   8   14.99    6.33
   6  -2  -8   13.42    6.43
   6  -2  -8    7.40    5.74
   6   2  -8    4.07    5.17
   6   2  -8    5.13    4.54
  -6  -2   8    6.88    5.40
  -6  -2   8    7.87    4.49
  -6   2   9   -0.00    4.83
  -6   2   9   -0.00    4.39
   6  -2  -9    7.30    5.97
   6  -2  -9    0.00    5.50
   6   2  -9    0.37    4.89
   6   2  -9    1.24    4.41
  -6  -2   9    0.82    3.97
  -6  -2   9    0.61    3.38
  -6   2  10  262.02   26.32
   6  -2 -10  274.38   28.51
   6   2 -10  278.28   27.66
   6   2 -10  217.91   24.94
  -6  -2  10  264.48   26.72
  -6   2  11  256.91   27.71
  -6   2  11  265.32   27.28
   6   2 -11  258.27   27.21
  -6  -2  11  309.47   29.17
  -6   2  12   50.36   11.68
  -6   2  12   90.65   13.78
   6  -2 -12   89.89   14.67
   6   2 -12   81.80   13.24
  -6  -2  12   91.71   14.34
  -6   2  13   23.77    8.15
  -6   2  13   14.42    6.26
   6  -2 -13    2.99    5.35
   6   2 -13   11.52    5.60
  -6  -2  13    0.00    5.70
  -6   2  14  111.98   16.81
  -6   2  14  100.31   14.98
   6  -2 -14  105.39   16.55
   6   2 -14  113.30   15.74
  -6  -2  14  114.98   17.03
  -6   2  15   47.18   10.62
  -6   2  15   30.21    8.69
   6  -2 -15   45.24   10.68
   6   2 -15   30.46    9.11
  -6   2  16   65.39   12.46
   6  -2 -16   60.65   12.48
   6   2 -16   43.45   10.28
  -6  -2  16   39.73   11.76
   6   2 -17   30.59    8.65
  -6   2  18   14.26    7.08
   6  -2 -18   10.65    7.15
   6   2 -18    5.25    5.56
  -6   2  19   15.68    8.13
   6  -2 -19   21.67    8.69
   6   2 -19   18.06    8.43
  -6  -2  19    1.22    6.78
  -6   2  20  139.33   21.24
   6  -2 -20  165.89   23.15
   6   2 -20  181.02   22.95
  -6  -2  20  129.69   21.35
  -6   2  21    0.00    5.72
   6  -2 -21    0.49    6.39
   6   2 -21    2.68    5.60
  -6  -2  21    2.86    7.21
  -6   2  22   26.06    9.98
   6  -2 -22   25.68    9.83
  -6  -2  22   18.57    9.89
  -6   2  23    0.64    6.16
   6  -2 -23   10.03    7.96
  -6  -2  23    0.00    7.72
  -6   2  24   12.27    7.30
   6  -2 -24   14.80    8.58
  -6  -2  24   14.49    8.95
  -6   2  25    5.24    7.18
   6  -2 -25   18.46    8.90
  -6  -2  25   10.95    7.83
  -6   2  26   34.34   11.66
  -6  -2  26   33.68   12.55
  -6   2  27    0.72    6.89
   6   2 -27    4.28    6.63
  -6  -2  27    3.27    7.08
  -6   2  28    0.90    6.85
   6   2 -28    6.97    7.66
  -6  -2  28    1.00    7.93
  -6   2  29    0.00    9.09
   6   2 -29    1.48    5.95
  -6  -2  29   -0.00    8.04
  -6   2  30    9.48    9.12
   6   2 -30    3.33    7.17
  -6  -2  30    6.59   10.71
  -6   2  31    1.62    6.11
  -6  -2  31    2.57    7.73
  -6   2  32    3.34    7.13
  -6  -2  32   25.69   12.25
  -6   2  33    3.17    8.07
  -6  -2  33    6.61    9.29
  -6   2  34    2.93    7.96
  -6  -2  34    1.06    7.23
  -6   2  35   15.39    9.64
  -6  -2  35   -0.00    9.67
  -6   2  36   21.77   11.30
  -6  -2  36    9.64   11.44
  -6   2  37    2.63    8.55
  -6  -2  37    2.76    9.40
  -6   2  38    0.03    7.21
  -6   3   1    2.95    4.37
  -6   3   1    0.71    4.31
  -6   3   1    2.68    4.52
   6  -3  -1   13.73    6.11
   6  -3  -1    3.33    4.98
   6  -3  -1    3.41    5.64
   6   3  -1    4.41    3.80
   6   3  -1    1.50    3.27
  -6  -3   1    4.12    2.90
  -6  -3   1    3.27    2.69
  -6   3   2  109.68   15.92
  -6   3   2  118.43   16.13
   6  -3  -2  126.97   16.36
   6  -3  -2  128.73   17.07
   6   3  -2  134.35   14.69
  -6  -3   2  116.19   13.91
  -6  -3   2  146.36   13.27
  -6   3   3  109.21   15.59
  -6   3   3  123.67   16.00
   6  -3  -3  135.53   16.34
   6  -3  -3  116.15   14.91
   6  -3  -3  106.48   16.23
   6   3  -3  128.37   14.38
   6   3  -3  134.85   14.64
  -6  -3   3   92.54   12.88
  -6  -3   3  127.84   12.73
  -6   3   4   33.04    8.37
  -6   3   4   50.34   10.06
   6  -3  -4   51.58    9.40
   6  -3  -4   42.15    9.88
   6   3  -4   37.55    7.75
   6   3  -4   33.62    7.38
  -6  -3   4   31.15    7.26
  -6  -3   4   39.38    6.76
  -6   3   5    8.74    6.70
  -6   3   5    9.61    5.46
   6  -3  -5   10.82    5.95
   6  -3  -5   11.57    6.63
   6   3  -5    3.32    4.90
   6   3  -5    0.00    4.30
  -6  -3   5    4.48    4.47
  -6  -3   5    6.16    3.77
  -6   3   6    3.97    5.56
  -6   3   6    9.16    5.42
   6  -3  -6    8.09    5.24
   6  -3  -6    9.50    5.89
   6   3  -6    7.67    5.35
   6   3  -6   17.18    5.75
  -6  -3   6   18.34    6.07
  -6  -3   6   17.91    4.74
  -6   3   7   17.16    6.79
  -6   3   7   22.38    7.24
   6  -3  -7   17.10    6.44
   6  -3  -7    9.62    6.02
   6   3  -7   28.98    7.90
   6   3  -7   24.39    6.61
  -6  -3   7   25.56    6.96
  -6   3   8  378.57   34.53
   6  -3  -8  316.43   33.76
   6   3  -8  426.34   33.38
  -6  -3   8  319.88   32.16
  -6   3   9   73.01   12.23
   6  -3  -9   90.52   14.16
   6   3  -9   79.68   12.93
   6   3  -9   46.23    9.29
  -6  -3   9   54.63   10.77
  -6   3  10   25.95    7.32
  -6   3  10   18.06    7.03
   6  -3 -10    0.00    5.46
   6   3 -10   21.25    7.52
   6   3 -10   25.53    7.16
  -6  -3  10    9.50    5.85
  -6   3  11   14.83    6.53
  -6   3  11   10.18    6.65
   6  -3 -11    6.54    5.70
   6   3 -11    5.82    5.74
   6   3 -11    4.28    4.65
  -6  -3  11   13.11    6.47
  -6   3  12  100.41   14.52
   6  -3 -12   87.42   15.07
   6   3 -12   66.42   12.01
  -6   3  13  128.00   17.75
  -6   3  13  147.21   18.68
   6  -3 -13  126.25   18.88
   6   3 -13  145.26   18.35
  -6  -3  13  119.99   17.99
  -6   3  14  170.09   21.87
  -6   3  14  168.08   21.34
   6  -3 -14  183.11   23.36
   6   3 -14  186.59   21.93
  -6  -3  14  198.70   23.45
   6  -3 -15    9.68    7.81
   6   3 -15    8.05    5.93
  -6  -3  15   14.33    7.55
  -6   3  16   23.26    8.13
   6  -3 -16   19.66    9.14
   6   3 -16   53.29   11.14
  -6  -3  16   21.32    9.21
  -6   3  17   94.61   14.76
   6  -3 -17   69.07   14.68
   6   3 -17   79.28   14.18
  -6   3  18  127.81   19.02
  -6   3  18  137.31   19.29
   6  -3 -18  120.76   19.23
  -6   3  19   31.23   11.13
  -6   3  19   38.24   10.68
   6  -3 -19   51.86   12.55
  -6  -3  19   37.37   11.43
  -6   3  20    1.55    5.25
  -6   3  20    0.00    4.82
   6  -3 -20    3.21    6.10
  -6  -3  20    0.62    7.84
  -6   3  21    4.80    7.13
   6  -3 -21   -0.00    5.98
  -6  -3  21   -0.00    6.78
  -6   3  22   40.77   12.75
   6  -3 -22   70.04   14.84
  -6  -3  22   66.65   15.66
  -6   3  23   14.61    8.36
  -6   3  24   43.74   12.19
   6   3 -24   82.12   16.09
  -6   3  25    7.99    7.84
   6   3 -25    5.45    6.45
  -6  -3  25   -0.00    7.62
  -6   3  26    5.30    7.27
   6   3 -26    2.87    6.19
  -6  -3  26    0.84    7.36
   6   3 -27    4.90    7.47
  -6  -3  27    1.70    7.09
  -6   3  28   12.83    9.28
   6   3 -28   47.30   13.63
  -6  -3  28   10.46    9.43
  -6   3  29    4.28    6.31
   6   3 -29   -0.00    7.59
  -6  -3  29    7.08    9.33
  -6   3  30   21.69   11.08
   6   3 -30   15.43    9.85
  -6  -3  30   11.50   10.02
  -6   3  31   -0.00    7.98
  -6  -3  31   -0.00    8.55
  -6   3  32    0.00    6.70
  -6  -3  32    5.26    8.28
  -6   3  33    7.58    7.66
  -6  -3  33   15.88   10.74
  -6   3  34    1.72    7.54
  -6  -3  34    1.01    9.14
  -6   3  35    1.93    7.03
  -6   3  36    3.59    8.70
  -6   3  37    1.02    7.47
  -6  -3  37   -0.00    8.06
  -6   3  38    2.61    7.76
  -6   4   1  259.76   23.66
  -6   4   1  207.36   21.82
   6  -4  -1  163.73   20.23
   6  -4  -1  148.40   19.19
   6  -4  -1  175.53   21.04
   6   4  -1  178.45   18.00
  -6  -4   1  177.08   17.60
  -6  -4   1  194.11   15.92
  -6   4   2   16.80    7.34
  -6   4   2   15.41    6.11
  -6   4   2   11.07    6.77
   6  -4  -2   25.29    8.41
   6  -4  -2   22.96    7.04
   6  -4  -2   27.68    8.23
   6   4  -2   25.78    6.16
   6   4  -2   15.80    5.29
  -6  -4   2   30.98    6.13
  -6   4   3   11.60    6.73
  -6   4   3    9.81    5.23
  -6   4   3   11.91    6.01
   6  -4  -3   12.85    6.05
   6  -4  -3   12.39    5.64
   6  -4  -3   10.70    6.38
   6   4  -3   10.92    4.83
   6   4  -3    8.67    3.90
  -6  -4   3    5.36    4.17
  -6   4   4    9.36    5.79
  -6   4   4   14.10    6.79
   6  -4  -4    8.73    5.30
   6  -4  -4   13.87    7.22
   6   4  -4    7.88    5.25
  -6  -4   4    8.52    4.68
  -6  -4   4   15.10    4.09
  -6   4   5  256.97   26.89
  -6   4   5  241.41   26.17
   6  -4  -5  299.13   29.06
   6   4  -5  264.32   25.48
   6   4  -5  262.69   24.14
  -6  -4   5  272.07   24.78
  -6  -4   5  248.24   22.27
  -6   4   6  249.30   25.82
  -6   4   6  224.25   25.25
   6  -4  -6  243.53   26.42
   6   4  -6  239.73   24.45
   6   4  -6  246.62   23.27
  -6   4   7   73.66   12.77
  -6   4   7   80.97   13.20
   6  -4  -7   87.96   13.91
   6   4  -7   74.17   12.52
   6   4  -7   67.69   10.93
  -6  -4   7   68.59   11.35
  -6   4   8    5.46    5.14
  -6   4   8    5.36    5.18
   6   4  -8    3.19    5.16
   6   4  -8    3.54    4.29
  -6  -4   8    3.37    4.76
  -6   4   9   65.33   12.14
  -6   4   9   53.06   10.63
   6  -4  -9   61.10   12.41
   6   4  -9   72.18   11.53
   6   4  -9   57.48   10.44
  -6  -4   9   55.60   10.89
  -6   4  10   39.47    9.28
   6  -4 -10   25.06    9.03
   6   4 -10   14.65    6.24
   6   4 -10   17.97    6.28
  -6  -4  10   43.28    9.61
  -6   4  11  127.93   17.76
  -6   4  11  150.64   18.88
   6  -4 -11  135.83   18.92
   6   4 -11  117.49   16.48
   6   4 -11  127.44   16.75
  -6  -4  11  122.73   17.23
  -6   4  12  136.24   17.29
  -6   4  12   75.09   14.03
   6  -4 -12  102.71   16.61
   6   4 -12   99.34   14.66
  -6  -4  12   92.45   15.15
  -6   4  13   52.90   11.27
  -6   4  13   32.82    9.32
   6  -4 -13   38.86   10.50
   6   4 -13   46.98    9.66
  -6  -4  13   43.59   10.90
  -6   4  14    5.13    5.46
   6  -4 -14    1.22    5.41
   6   4 -14    7.01    5.30
  -6  -4  14    0.00    6.17
  -6   4  15  133.88   19.06
   6  -4 -15  141.07   19.92
  -6  -4  15  146.08   20.28
  -6   4  16  143.33   19.82
   6  -4 -16  119.18   19.81
  -6  -4  16  150.66   21.35
  -6   4  17    5.02    7.06
   6  -4 -17    0.00    7.55
  -6   4  18   38.27   10.82
  -6   4  18   47.67   10.97
   6  -4 -18   45.49   12.94
  -6   4  19  126.83   19.36
  -6   4  19  108.15   17.34
   6  -4 -19  121.24   19.97
  -6  -4  19  117.82   19.69
  -6   4  20  142.28   20.09
  -6   4  20  120.14   18.69
   6  -4 -20  163.09   22.30
   6   4 -20   98.67   17.06
  -6  -4  20   88.90   18.15
  -6   4  21    4.05    7.60
  -6   4  21    5.24    6.77
   6  -4 -21   20.01    9.34
   6   4 -21    0.00    4.78
  -6  -4  21    0.00    7.01
  -6   4  22    8.24    7.70
   6   4 -22    0.75    4.98
  -6  -4  22    3.25    6.75
  -6   4  23    4.92    6.77
   6   4 -23    8.87    6.52
  -6  -4  23    2.41    8.72
  -6   4  24    5.30    6.85
   6   4 -24    9.53    6.63
  -6  -4  24    2.69    8.14
  -6   4  25   -0.00    7.64
   6   4 -25    4.20    6.16
  -6  -4  25   15.02   10.79
  -6   4  26    0.00    5.77
   6   4 -26   14.93    7.73
  -6  -4  26    4.27    7.24
  -6   4  27   18.44    9.73
   6   4 -27   12.21    7.49
  -6  -4  27   18.37    9.88
  -6   4  28    9.16    7.80
   6   4 -28    6.00    6.61
  -6  -4  28   14.75    9.48
  -6   4  29    1.06    7.23
   6   4 -29   -0.00    5.11
  -6  -4  29    0.00    7.11
  -6   4  30   15.37    8.90
   6   4 -30    5.60    7.19
  -6  -4  30   12.38    9.42
  -6   4  31    2.78    5.95
   6   4 -31    0.03    5.81
  -6  -4  31    5.61    8.56
  -6   4  32    9.75    7.86
  -6  -4  32   14.44   10.16
  -6   4  33    7.77    7.31
  -6  -4  33    0.00    7.38
  -6   4  34    4.11    7.61
  -6  -4  34    0.00    7.81
  -6   4  35    6.10    7.65
  -6  -4  35   18.64   11.26
  -6  -4  36    0.00    7.10
  -6  -4  37    1.55    9.81
  -6   5   1   13.58    6.04
  -6   5   1   17.94    7.38
   6  -5  -1    7.73    5.11
   6  -5  -1    8.76    6.85
   6   5  -1   14.46    5.39
   6   5  -1   11.80    4.17
  -6  -5   1   11.51    3.91
  -6  -5   1   16.00    3.27
  -6  -5   1   15.72    2.98
  -6   5   2  120.18   16.03
  -6   5   2  122.21   16.15
  -6   5   2  111.59   15.71
   6  -5  -2  100.97   14.59
   6  -5  -2  109.54   15.87
   6   5  -2   84.75   11.85
   6   5  -2   95.96   11.28
  -6  -5   2   85.54   10.98
  -6  -5   2   97.92    9.71
  -6  -5   2   87.10    9.08
  -6   5   3  119.00   17.40
  -6   5   3  128.20   18.06
  -6   5   3  175.00   19.50
   6  -5  -3  140.94   18.52
   6  -5  -3  153.37   19.31
   6   5  -3  162.83   16.77
   6   5  -3  144.38   15.18
  -6  -5   3  124.15   14.53
  -6  -5   3  137.56   13.00
  -6   5   4   78.30   14.55
  -6   5   4   98.89   15.68
  -6   5   4  131.99   16.97
   6  -5  -4  113.37   15.85
   6  -5  -4  108.57   16.24
   6   5  -4  143.62   14.74
   6   5  -4  112.09   13.28
  -6  -5   4  105.73   13.09
  -6   5   5   10.18    4.90
  -6   5   5   -0.00    5.38
   6  -5  -5    4.28    4.60
   6  -5  -5    3.36    5.24
   6   5  -5    8.38    4.90
   6   5  -5    3.92    3.31
  -6  -5   5    6.62    4.56
  -6   5   6    1.54    4.30
  -6   5   6   -0.00    5.33
   6  -5  -6    0.00    4.02
   6  -5  -6   -0.00    5.14
   6   5  -6    1.11    4.11
   6   5  -6    0.00    3.36
  -6  -5   6    4.69    4.35
  -6   5   7   66.43   12.46
  -6   5   7   56.78   12.02
   6  -5  -7   61.99   12.88
   6   5  -7   72.14   11.24
   6   5  -7   70.81   10.49
  -6  -5   7   74.15   11.65
  -6   5   8   39.85    9.63
   6  -5  -8   43.64   10.53
   6   5  -8   29.80    8.17
   6   5  -8   47.99    9.18
  -6  -5   8   48.17    9.53
  -6   5   9   83.38   14.25
  -6   5   9   79.28   14.07
   6  -5  -9  100.02   15.68
   6   5  -9   89.76   13.46
   6   5  -9   95.75   13.03
  -6  -5   9   93.63   14.05
  -6   5  10   42.61    9.97
  -6   5  10   42.36    9.79
   6  -5 -10   41.72   10.32
   6   5 -10   28.95    7.96
   6   5 -10   26.94    7.11
  -6  -5  10   28.08    8.63
  -6   5  11    4.29    6.05
  -6   5  11    2.77    5.47
   6  -5 -11    8.04    6.89
   6   5 -11    5.99    4.43
   6   5 -11    0.00    3.89
  -6  -5  11    1.61    6.16
  -6   5  12    8.24    5.41
   6  -5 -12   10.25    6.94
  -6  -5  12   12.26    7.07
  -6   5  13  245.61   27.32
   6  -5 -13  225.20   27.47
  -6   5  14  244.19   28.68
   6  -5 -14  278.96   30.78
  -6  -5  14  280.13   30.37
  -6   5  15    0.00    5.47
   6  -5 -15   -0.00    6.63
  -6  -5  15    0.00    6.14
  -6   5  16    6.75    6.10
  -6   5  16   10.77    6.45
  -6   5  17    3.32    6.08
  -6   5  17   -0.00    5.22
   6  -5 -17    8.79    6.68
   6   5 -17   -0.00    5.14
  -6   5  18  162.98   21.05
  -6   5  18  134.10   20.01
   6  -5 -18  151.27   21.63
   6   5 -18  115.81   17.86
  -6   5  19   22.52    8.75
  -6   5  19   24.63    8.21
   6  -5 -19   17.12    9.64
   6   5 -19   24.04    8.47
  -6  -5  19   25.40   10.32
  -6   5  20    1.77    6.72
   6   5 -20    9.77    7.05
  -6  -5  20    2.95    6.93
  -6   5  21    0.00    6.63
   6   5 -21    2.39    4.33
  -6  -5  21   -0.00    8.23
  -6   5  22   -0.00    5.84
   6   5 -22   -0.00    4.19
  -6  -5  22    3.92    7.63
  -6   5  23   54.14   13.03
   6   5 -23   40.58   10.68
  -6  -5  23   32.51   13.28
  -6   5  24   22.11    9.07
   6   5 -24   31.02   10.35
  -6  -5  24   48.49   13.86
  -6   5  25    3.18    6.71
   6   5 -25    0.00    4.67
  -6  -5  25    9.37    8.87
  -6   5  26   -0.00    6.86
   6   5 -26    4.00    5.71
  -6  -5  26    3.54    7.45
  -6   5  27    0.00    6.73
   6   5 -27    0.86    6.21
  -6  -5  27    7.30    9.50
  -6   5  28   10.26    8.33
   6   5 -28    0.00    6.03
  -6  -5  28    3.22    7.68
  -6   5  29    3.92    7.46
   6   5 -29   19.33    9.67
  -6  -5  29   37.21   13.38
  -6   5  30    9.10    7.56
   6   5 -30    6.27    7.58
  -6  -5  30   -0.00    8.11
  -6   5  31   -0.00    6.83
   6   5 -31    0.00    6.11
  -6  -5  31   -0.00    8.28
  -6   5  32   -0.00    6.71
   6   5 -32    0.00    5.67
  -6  -5  32   -0.00    8.38
  -6   5  33    8.29    7.53
  -6  -5  33    5.99    9.29
  -6   5  34   -0.00    6.11
  -6  -5  34    2.76    9.60
  -6   5  35    4.04    7.05
  -6  -5  35   -0.00    8.70
  -6   5  36   -0.00    6.34
  -6  -5  36    1.88    8.49
  -6   5  37    3.63    8.13
  -6   5  38   -0.00    6.82
  -6   6   1  143.35   19.83
  -6   6   1  180.01   21.03
   6  -6  -1  188.54   21.14
   6   6  -1  166.58   15.60
  -6  -6   1  141.67   14.97
  -6   6   2   42.62   10.11
   6  -6  -2   38.86    9.13
   6  -6  -2   22.66    8.74
   6   6  -2   50.39    7.64
   6   6  -2   33.11    6.38
  -6  -6   2   47.22    7.37
  -6  -6   2   47.15    5.17
  -6  -6   2   34.87    4.56
  -6   6   3    2.40    4.72
  -6   6   3    6.43    5.79
  -6   6   3   10.78    6.74
   6  -6  -3    7.85    5.45
   6  -6  -3    0.00    5.28
   6   6  -3    5.77    3.65
   6   6  -3   12.36    3.98
  -6  -6   3    4.21    3.77
  -6   6   4   15.21    7.01
  -6   6   4   19.17    7.21
  -6   6   4   19.21    7.49
   6  -6  -4   21.10    8.06
   6  -6  -4    9.45    7.29
   6   6  -4   12.23    4.86
   6   6  -4   10.12    4.24
  -6  -6   4   13.70    5.24
  -6   6   5  158.60   20.52
  -6   6   5  143.62   19.75
   6  -6  -5  178.52   21.15
   6   6  -5  170.57   17.76
   6   6  -5  169.75   17.29
  -6  -6   5  167.04   18.21
  -6   6   6   82.36   14.23
  -6   6   6  114.35   16.04
   6  -6  -6  100.46   14.91
   6  -6  -6  114.44   16.38
   6   6  -6   64.63   10.91
   6   6  -6   91.02   11.78
  -6  -6   6   80.37   12.22
  -6   6   7   74.15   13.35
  -6   6   7   66.73   12.87
   6  -6  -7   65.78   12.36
   6  -6  -7   66.04   12.98
   6   6  -7   85.41   11.63
   6   6  -7   62.96   10.26
  -6  -6   7   72.43   11.50
  -6   6   8   15.52    6.79
  -6   6   8   14.34    7.66
   6  -6  -8   23.14    8.06
   6   6  -8   19.97    6.01
  -6  -6   8   16.56    6.73
   6   6  -9  152.06   17.37
  -6  -6   9  115.66   16.84
  -6   6  10   85.32   14.53
   6  -6 -10   59.38   13.66
   6   6 -10  117.60   14.66
  -6   6  11   44.03   10.83
   6  -6 -11   59.54   12.89
  -6  -6  11   70.10   13.09
  -6   6  12   93.31   14.96
   6  -6 -12   65.15   14.11
  -6  -6  12   73.99   14.02
  -6   6  13    5.25    6.39
   6  -6 -13    3.80    6.91
   6   6 -13    1.85    5.28
  -6  -6  13   15.32    8.01
  -6   6  14    6.72    6.48
   6  -6 -14    0.24    6.37
   6   6 -14   -0.00    4.17
  -6  -6  14   -0.00    6.90
  -6   6  15   70.66   13.97
  -6   6  15   76.44   15.03
   6  -6 -15   95.15   16.41
   6   6 -15   63.17   12.55
  -6  -6  15   85.65   16.11
  -6   6  16    1.68    5.34
  -6   6  16    0.00    6.33
   6  -6 -16   15.11    8.36
   6   6 -16    0.94    4.77
  -6   6  17   11.00    7.86
   6  -6 -17   13.93    8.48
   6   6 -17    6.17    5.96
  -6   6  18   24.85    9.34
   6   6 -18   29.97    9.50
  -6  -6  18   35.52   11.49
  -6   6  19   15.41    8.68
   6   6 -19   16.34    7.61
  -6  -6  19   15.32    9.65
  -6   6  20   10.84    6.62
   6   6 -20    5.17    5.59
  -6  -6  20   -0.00    7.08
  -6   6  21   30.22   10.11
   6   6 -21   21.26    7.95
  -6  -6  21   28.79   11.36
  -6   6  22    4.63    6.67
   6   6 -22    8.88    7.36
  -6  -6  22   14.42    9.13
  -6   6  23    9.97    7.03
   6   6 -23   11.16    7.76
  -6  -6  23   16.24   10.56
  -6   6  24   -0.00    6.15
   6   6 -24    3.37    5.28
  -6  -6  24    3.33    8.47
  -6   6  25   27.59   11.07
   6   6 -25   20.55    8.57
  -6  -6  25   22.73   11.12
  -6   6  26   19.02    9.45
   6   6 -26   31.22    9.64
  -6  -6  26   21.03   12.08
  -6   6  27    3.09    7.24
   6   6 -27    6.41    7.12
  -6  -6  27    0.00    8.35
  -6   6  28   -0.00    6.27
   6   6 -28    7.25    6.68
  -6  -6  28    3.47    7.98
  -6   6  29    2.98    6.57
   6   6 -29    9.80    8.02
  -6  -6  29    0.32    7.56
   6   6 -30    0.83    5.91
  -6  -6  30   -0.00   10.34
  -6   6  31    6.38    7.74
   6   6 -31   18.73    9.24
  -6  -6  31   12.44   11.49
  -6   6  32   -0.00    8.04
   6   6 -32    4.94    6.94
  -6  -6  32    0.00    9.82
  -6   6  33   12.06    9.25
   6   6 -33    0.00    6.31
  -6  -6  33   13.89   10.89
  -6   6  34    1.20    7.64
  -6  -6  34   -0.00    9.14
  -6   6  35   -0.00    7.68
  -6  -6  35    0.00    9.73
  -6   6  36    5.52    8.03
  -6  -6  36   -0.00    9.18
  -6   6  37    9.89    9.96
  -6   7   1    5.32    5.54
  -6   7   1   20.19    8.50
   6   7  -1   17.00    4.16
   6   7  -1   18.98    4.54
  -6  -7   1    8.63    3.71
  -6   7   2   11.48    6.82
  -6   7   2   10.12    7.10
   6   7  -2   10.94    3.93
   6   7  -2   12.41    4.36
  -6   7   3  259.97   29.65
  -6   7   3  268.44   29.50
   6   7  -3  277.49   24.37
   6   7  -3  306.49   25.18
  -6  -7   3  288.63   25.53
  -6   7   4   71.07   13.45
  -6   7   4   53.14   12.45
   6  -7  -4   81.23   14.62
   6   7  -4   88.35   10.72
   6   7  -4   84.08   10.72
  -6  -7   4   94.79   12.21
  -6   7   5   21.22    8.28
  -6   7   5   23.91    8.48
   6  -7  -5   34.63   10.24
   6   7  -5   13.58    4.85
  -6  -7   5   23.49    6.83
  -6   7   6   11.97    6.93
   6  -7  -6   14.14    8.02
   6   7  -6   14.96    5.01
  -6  -7   6   10.10    5.38
  -6   7   7   41.95   10.37
   6  -7  -7   11.51    7.57
   6   7  -7   16.45    5.38
  -6  -7   7   18.52    6.28
  -6   7   8   30.52    9.83
   6  -7  -8   34.67   10.16
   6   7  -8   39.40    7.98
  -6  -7   8   39.07    9.23
  -6   7   9  152.85   20.13
   6  -7  -9  125.68   19.13
   6   7  -9  114.64   14.91
  -6  -7   9  127.30   17.66
  -6   7  10    2.63    5.76
   6  -7 -10    3.67    6.21
   6   7 -10    0.67    3.53
   6   7 -10    0.00    4.15
  -6  -7  10    0.00    5.85
  -6   7  11    0.00    5.55
   6  -7 -11    5.04    6.92
   6   7 -11    1.40    4.00
   6   7 -11    2.72    4.31
  -6  -7  11   -0.00    5.68
  -6   7  12    8.75    6.84
  -6   7  12   22.41    8.84
   6  -7 -12   19.44    8.45
   6   7 -12   20.97    7.05
  -6  -7  12    8.44    7.09
  -6   7  13  153.62   21.58
  -6   7  13  199.24   24.03
   6  -7 -13  182.84   24.36
   6   7 -13  156.68   20.09
  -6  -7  13  196.92   24.33
  -6   7  14    5.30    6.35
  -6   7  14    3.13    6.36
   6  -7 -14   -0.00    5.90
   6   7 -14    1.98    4.90
  -6  -7  14   -0.00    6.30
  -6   7  15   -0.00    5.16
   6   7 -15    0.90    5.45
  -6  -7  15   11.26    6.88
  -6   7  16    3.51    6.07
   6   7 -16    2.27    4.82
  -6   7  17    2.91    5.46
   6   7 -17    2.71    5.80
  -6   7  18    5.57    6.41
   6   7 -18    3.02    5.20
  -6   7  19   26.44   10.16
   6   7 -19   56.48   12.49
  -6   7  20    7.04    7.57
   6   7 -20    0.00    4.16
  -6  -7  20    7.42    8.49
  -6   7  21    1.12    5.83
   6   7 -21   -0.00    5.83
  -6  -7  21    0.85    7.69
  -6   7  22   10.18    7.17
   6   7 -22    0.00    5.03
  -6  -7  22   12.97    8.68
   6   7 -23   13.70    7.55
  -6  -7  23   20.98   10.74
  -6   7  24    7.89    6.93
   6   7 -24    2.90    5.59
  -6  -7  24   -0.00    7.02
  -6   7  25   25.76    9.67
   6   7 -25   19.66    9.67
  -6  -7  25   24.95   11.24
  -6   7  26    6.97    6.20
   6   7 -26   -0.00    6.26
  -6  -7  26    1.65    9.14
  -6   7  27   -0.00    6.40
   6   7 -27    0.00    4.41
  -6  -7  27    4.94    8.14
  -6   7  28    4.21    6.20
   6   7 -28    7.04    6.40
  -6   7  29   34.10   11.26
   6   7 -29   19.20    9.92
  -6   7  30    0.52    6.67
   6   7 -30    0.00    5.83
  -6  -7  30    2.92    8.82
  -6   7  31    8.28    7.74
  -6  -7  31    0.00    7.75
  -6   7  32    4.21    7.94
   6   7 -32    4.05    7.10
  -6  -7  32   10.74    8.71
  -6   7  33    2.65    7.84
   6   7 -33   10.24    8.30
  -6  -7  33    6.89    9.82
  -6   7  34    0.00    7.72
  -6  -7  34   -0.00    9.53
  -6   7  35   -0.00    8.40
  -6  -7  35   12.03   10.74
  -6   7  36    6.67    7.75
  -6   7  37   -0.00    8.56
  -6   8   1  153.99   20.49
  -6   8   1  183.89   22.31
   6   8  -1  129.40   13.50
  -6   8   2   16.14    6.75
  -6   8   2    8.84    6.67
   6   8  -2    4.82    3.39
  -6  -8   2    6.57    3.90
  -6   8   3    4.13    5.79
  -6   8   3    7.46    6.81
  -6  -8   3    2.62    3.08
  -6   8   4    2.15    5.67
   6   8  -4    0.24    3.10
  -6  -8   4    0.00    3.87
  -6   8   5  231.20   27.79
  -6   8   5  290.63   30.04
   6   8  -5  237.34   22.62
  -6  -8   5  264.40   25.16
  -6   8   6    2.15    4.61
  -6   8   6    7.89    7.09
   6  -8  -6    9.31    7.70
   6   8  -6   -0.00    3.48
   6   8  -6    8.79    4.85
  -6  -8   6    0.00    4.33
  -6   8   7  100.56   16.49
   6  -8  -7  104.66   17.12
   6   8  -7  119.87   13.57
   6   8  -7   80.90   12.16
  -6  -8   7  103.47   15.14
  -6   8   8   -0.00    5.86
  -6   8   8    5.63    6.50
   6  -8  -8    3.67    5.30
   6  -8  -8    0.00    6.67
   6   8  -8   12.12    5.50
   6   8  -8    0.00    3.34
  -6  -8   8    5.26    5.91
  -6   8   9  148.54   20.46
  -6   8   9  143.43   20.56
   6  -8  -9  140.35   19.51
   6  -8  -9  125.96   19.84
   6   8  -9  181.91   18.08
   6   8  -9  123.27   16.28
  -6  -8   9  146.38   19.55
  -6   8  10   32.96    9.77
  -6   8  10   44.74   11.53
   6  -8 -10   25.37    8.91
   6  -8 -10   26.90   10.08
   6   8 -10   30.07    7.70
   6   8 -10   33.01    8.08
  -6  -8  10   60.92   12.79
  -6   8  11   97.82   16.37
   6  -8 -11  105.55   16.47
   6   8 -11  103.00   14.70
  -6  -8  11   99.53   16.73
  -6   8  12   37.26    9.94
   6   8 -12   28.65    8.13
  -6  -8  12   20.80    9.52
  -6   8  13   -0.00    4.72
   6   8 -13    3.08    4.21
  -6   8  14    1.69    5.89
   6   8 -14    2.08    4.77
  -6  -8  14    0.00    6.18
  -6   8  15  150.16   20.00
   6   8 -15  100.90   16.26
  -6   8  16    5.94    6.14
   6   8 -16    6.27    6.31
  -6   8  17   28.03    9.55
   6   8 -17   25.50    8.54
  -6  -8  17   26.23   10.84
  -6   8  18    3.50    6.64
  -6  -8  18    1.24    7.22
   6   8 -19   23.02    8.72
  -6  -8  19   19.85   10.24
  -6   8  20   -0.00    5.24
   6   8 -20   14.36    6.48
  -6  -8  20   -0.00    6.33
  -6   8  21    7.85    7.30
   6   8 -21    7.48    6.32
  -6  -8  21    3.96    7.95
  -6   8  22    6.19    6.44
   6   8 -22    1.39    6.01
  -6  -8  22    3.07    7.49
  -6   8  23    8.08    6.86
   6   8 -23    7.23    6.11
  -6  -8  23   14.46    9.22
  -6   8  24    2.05    6.67
   6   8 -24   -0.00    5.31
  -6  -8  24   -0.00    7.26
  -6   8  25    6.45    7.73
   6   8 -25   26.69    9.83
  -6  -8  25   19.49   10.51
  -6   8  26   13.21    8.50
   6   8 -26    9.40    7.32
  -6  -8  26    9.52   10.39
  -6   8  27    7.00    7.38
   6   8 -27   20.73    8.38
  -6  -8  27   14.56    9.21
  -6   8  28   -0.00    6.45
   6   8 -28    3.17    6.50
  -6  -8  28   -0.00    7.62
  -6   8  29   -0.00    5.94
   6   8 -29   -0.00    4.19
  -6  -8  29    3.15    8.44
  -6   8  30    7.69    6.97
   6   8 -30   -0.00    5.43
  -6  -8  30    0.00    7.03
  -6   8  31    5.33    7.07
   6   8 -31    5.54    7.44
  -6  -8  31    5.21   10.22
  -6   8  32    0.00    7.57
   6   8 -32    1.50    6.78
  -6  -8  32   -0.00    8.60
  -6   8  33    8.26    7.37
   6   8 -33    0.00    6.28
  -6  -8  33    4.92    9.31
  -6   8  34   -0.00    7.01
   6   8 -34    0.00    5.32
  -6   8  35    0.44    6.88
  -6   8  36    0.08    6.79
  -6   8  37    1.81    8.13
  -6   9   2   16.87    8.38
   6  -9  -2   24.24    8.86
  -6   9   3  148.66   22.18
   6  -9  -3  156.99   21.48
  -6  -9   3  186.75   18.29
  -6   9   4    5.89    7.51
   6  -9  -4   11.97    7.13
  -6  -9   4   16.11    5.94
   6  -9  -5    0.34    4.47
  -6  -9   5    4.97    4.93
   6  -9  -6   11.82    7.01
   6   9  -6    8.40    4.64
  -6  -9   6   22.66    7.46
  -6   9   7   24.38    8.51
   6  -9  -7    8.37    6.69
   6   9  -7    8.38    4.61
  -6  -9   7   30.76    8.30
  -6   9   8    3.54    5.78
   6  -9  -8    1.93    6.15
   6   9  -8    0.52    3.65
  -6  -9   8   -0.00    5.57
  -6   9   9   67.36   14.81
   6  -9  -9   76.02   14.41
   6   9  -9   94.58   13.07
   6   9  -9   96.75   13.44
  -6  -9   9   83.63   15.07
  -6   9  10   10.70    7.11
   6  -9 -10   -0.00    5.45
   6   9 -10    4.21    4.20
   6   9 -10    0.00    4.74
  -6  -9  10    1.90    5.52
   6  -9 -11    0.00    4.89
   6   9 -11   -0.00    3.77
  -6  -9  11    1.51    6.29
  -6   9  12    0.00    5.45
   6  -9 -12    7.22    6.37
   6   9 -12    2.24    4.22
  -6  -9  12    9.99    7.81
  -6   9  13  109.78   17.05
   6  -9 -13   84.05   14.94
   6   9 -13   60.78   12.00
  -6  -9  13   77.20   15.54
  -6   9  14   10.43    6.34
   6   9 -14    5.65    5.39
  -6   9  15   16.41    7.61
   6   9 -15    7.24    4.85
   6   9 -16    3.12    5.33
  -6   9  17    5.14    5.33
   6   9 -17    8.02    5.98
  -6  -9  17   19.66   10.49
  -6   9  18    0.01    5.29
   6   9 -18    0.00    5.10
  -6  -9  18    6.06    8.12
  -6   9  19   25.37    9.93
   6   9 -19   39.74   10.65
  -6  -9  19   51.43   14.03
  -6   9  20   -0.00    6.24
   6   9 -20    0.00    4.93
  -6  -9  20    5.20    7.60
  -6   9  21    0.69    6.43
   6   9 -21   -0.00    4.84
  -6  -9  21    7.24    7.73
  -6   9  22   -0.00    5.34
   6   9 -22   -0.00    5.45
  -6  -9  22    0.03    7.13
  -6   9  23   22.02    9.23
  -6  -9  23    9.72    9.50
  -6   9  24    0.30    5.29
   6   9 -24    4.15    5.81
  -6  -9  24    1.70    6.36
  -6   9  25   16.47    8.81
   6   9 -25    5.44    5.85
  -6  -9  25    7.85    9.23
  -6   9  26    6.57    6.99
   6   9 -26    3.62    6.19
  -6  -9  26    2.77    6.86
  -6   9  27    8.99    8.32
   6   9 -27    0.00    5.36
  -6  -9  27    8.08    9.35
  -6   9  28   11.10    8.32
   6   9 -28   -0.00    5.94
  -6  -9  28   15.49   10.60
  -6   9  29    5.06    6.86
   6   9 -29    7.52    6.62
  -6  -9  29   23.83   11.94
  -6   9  30   -0.00    6.65
   6   9 -30   -0.00    7.57
  -6  -9  30    0.05    7.90
  -6   9  31   -0.00    5.67
   6   9 -31    0.00    6.38
  -6  -9  31   -0.00   10.16
  -6   9  32    2.86    7.19
   6   9 -32   -0.00    6.14
  -6  -9  32   -0.00    9.26
   6   9 -33    4.13    5.87
  -6  -9  33    0.36    9.64
  -6   9  34   -0.00    6.82
   6   9 -34   11.79    9.00
  -6  -9  34    5.60   10.48
  -6   9  35   -0.00    7.04
   6   9 -35    2.25    7.53
  -6   9  36   -0.00    7.45
  -6  10   1   50.06   11.65
   6 -10  -1   26.22    8.63
   6  10  -1   41.06    6.82
  -6  10   2   15.57    8.46
   6 -10  -2    0.96    5.18
   6  10  -2   14.93    4.61
  -6  10   3   -0.00    4.64
   6 -10  -3   -0.00    4.99
   6  10  -3    0.00    2.67
  -6  10   4   16.59    8.19
   6 -10  -4    9.91    6.82
   6  10  -4   11.90    4.68
   6 -10  -5   37.27   11.00
   6  10  -5   46.21    8.30
  -6  10   6    0.18    5.83
   6 -10  -6    1.57    4.95
   6  10  -6    2.95    4.17
  -6  10   7   18.93    7.91
   6 -10  -7    1.70    5.89
   6  10  -7   28.57    6.95
  -6  10   8    1.74    4.66
   6 -10  -8    4.18    5.43
   6  10  -8    0.99    3.96
  -6 -10   8    0.07    5.04
  -6  10   9    0.01    5.45
   6 -10  -9   -0.00    5.59
   6  10  -9   -0.00    3.44
  -6 -10   9    1.50    5.35
  -6  10  10    6.46    7.09
   6 -10 -10    2.60    5.60
   6  10 -10    0.00    3.39
  -6 -10  10    6.28    7.03
  -6  10  11  127.65   19.11
   6 -10 -11  113.41   17.96
   6  10 -11  107.24   15.02
  -6 -10  11  108.05   18.11
  -6  10  12    0.00    5.91
   6 -10 -12   -0.00    5.48
  -6 -10  12    5.03    6.21
   6 -10 -13    3.71    5.82
   6  10 -13   11.95    5.75
  -6 -10  13    2.68    6.56
  -6  10  14    3.52    6.52
   6 -10 -14    6.95    6.61
   6  10 -14    5.73    6.23
  -6  10  15   57.62   13.51
   6 -10 -15   62.57   13.55
   6  10 -15   67.32   12.76
  -6  10  16    1.30    4.66
   6  10 -16   -0.00    5.19
  -6 -10  16   -0.00    7.14
  -6  10  17   13.91    7.66
   6  10 -17   28.20    8.92
  -6 -10  17   15.08    9.96
  -6  10  18    4.53    5.98
   6  10 -18   -0.00    4.40
  -6 -10  18   10.41    9.33
  -6  10  19    6.19    6.24
   6  10 -19    5.31    5.78
  -6 -10  19   16.81    9.54
  -6  10  20    0.18    5.29
   6  10 -20   -0.00    4.71
  -6 -10  20    2.42    8.08
  -6  10  21   47.14   12.24
   6  10 -21   42.70   11.10
  -6 -10  21   36.09   13.21
  -6  10  22    7.91    6.91
   6  10 -22    0.65    5.33
  -6 -10  22    0.00    7.61
  -6  10  23   -0.00    6.08
   6  10 -23   -0.00    5.63
  -6 -10  23    0.00    7.29
  -6  10  24    1.51    6.32
   6  10 -24   -0.00    5.91
  -6 -10  24    1.26    6.53
  -6  10  25   11.54    8.01
   6  10 -25    8.38    6.75
  -6 -10  25    8.50    8.76
   6  10 -26   -0.00    5.91
  -6 -10  26    7.26    8.46
  -6  10  27    4.13    6.79
   6  10 -27    4.83    6.72
  -6 -10  27    0.00    7.94
  -6  10  28   -0.00    6.12
   6  10 -28   -0.00    5.21
  -6 -10  28    6.77    9.19
  -6  10  29   -0.00    6.54
   6  10 -29    1.90    7.09
  -6 -10  29    1.04    8.60
  -6  10  30   -0.00    6.82
   6  10 -30    1.62    6.77
  -6 -10  30    6.94    9.84
  -6  10  31    2.86    6.53
   6  10 -31    0.54    5.11
  -6 -10  31    0.00   10.49
  -6  10  32    9.28    7.35
   6  10 -32   -0.00    7.06
  -6 -10  32   -0.00    6.98
  -6  10  33    8.20    7.70
   6  10 -33    9.93    7.30
  -6 -10  33   -0.00    9.72
  -6  10  34    3.78    7.93
   6  10 -34    0.00    4.25
  -6  10  35    0.00    7.90
   6  10 -35    2.61    6.05
  -6  11   1   27.13    9.99
   6 -11  -1    9.58    7.02
   6  11  -1   10.12    3.77
  -6  11   2   -0.00    7.14
   6 -11  -2    0.84    3.64
   6  11  -2    2.63    2.83
  -6  11   3   32.16   10.06
   6 -11  -3   30.23   10.07
   6  11  -3   31.35    6.47
  -6  11   4   -0.00    5.28
   6 -11  -4    2.92    4.84
  -6  11   5    3.21    5.74
   6 -11  -5    0.53    4.29
   6  11  -5    0.93    3.56
   6 -11  -6   -0.00    5.78
   6  11  -6   -0.00    3.70
  -6  11   7    6.41    6.87
   6 -11  -7    0.00    4.93
   6  11  -7    9.73    5.18
  -6  11   8    9.71    7.35
   6  11  -8   16.42    5.92
  -6  11   9   18.26    8.33
   6 -11  -9   40.05   10.69
   6  11  -9   26.61    7.39
  -6  11  10    5.57    5.60
   6 -11 -10    1.71    4.69
   6  11 -10    9.10    5.32
  -6  11  11    2.18    5.62
   6 -11 -11    4.76    5.90
   6  11 -11   -0.00    4.74
  -6  11  12    6.25    5.85
   6 -11 -12    7.77    7.19
   6  11 -12   10.98    5.85
  -6  11  13   49.62   11.93
   6 -11 -13   17.15    8.28
   6  11 -13   29.76    8.21
  -6  11  14   -0.00    6.19
   6 -11 -14   -0.00    5.15
   6  11 -14    1.95    3.58
  -6  11  15   20.44    9.22
   6 -11 -15   13.34    7.84
   6  11 -15   21.53    7.55
  -6 -11  15   10.40    8.90
  -6  11  16    9.77    7.61
   6 -11 -16    2.79    4.93
  -6 -11  16   -0.00    7.39
  -6  11  17   30.53   10.59
   6 -11 -17   23.03    9.06
   6  11 -17   24.43    8.61
  -6 -11  17   24.69   11.17
  -6  11  18    3.47    6.34
   6 -11 -18    0.27    4.33
   6  11 -18    1.11    4.46
  -6 -11  18   -0.00    7.98
  -6  11  19   50.07   12.44
   6  11 -19   23.46    8.83
  -6 -11  19   21.23   12.30
  -6  11  20    0.38    4.98
   6  11 -20   -0.00    5.63
  -6 -11  20   -0.00    7.13
  -6  11  21    1.12    5.18
   6  11 -21   -0.00    6.07
  -6 -11  21   -0.00    7.71
  -6  11  22    3.82    5.62
   6  11 -22    1.97    5.65
  -6 -11  22   13.46   10.26
  -6  11  23   47.24   12.24
   6  11 -23   36.72   11.12
  -6 -11  23   19.94   12.45
  -6  11  24    2.76    6.64
   6  11 -24   -0.00    5.52
  -6 -11  24   -0.00    7.81
  -6  11  25    0.00    5.66
   6  11 -25    2.22    6.68
  -6 -11  25    6.10    7.24
  -6  11  26    0.00    5.86
   6  11 -26    1.32    5.83
  -6 -11  26   -0.00    8.02
  -6  11  27    0.00    6.60
   6  11 -27    0.00    6.21
  -6 -11  27    0.00    9.55
  -6  11  28    0.92    6.32
   6  11 -28   11.58    8.23
  -6 -11  28    1.60    9.79
  -6  11  29   13.98    8.83
  -6 -11  29   19.04   11.73
  -6  11  30    0.56    7.14
   6  11 -30    0.89    5.97
  -6 -11  30    0.00    8.58
   6  11 -31   -0.00    6.42
  -6 -11  31   -0.00    8.44
  -6  11  32    3.15    6.67
   6  11 -32   -0.00    5.77
  -6 -11  32   -0.00    9.97
  -6  12   1   57.48   13.14
   6 -12  -1   28.80   10.27
   6  12  -1   66.65    9.00
  -6  12   2    2.10    6.63
   6 -12  -2   -0.00    5.38
   6  12  -2    0.71    3.40
   6 -12  -3   -0.00    4.12
   6  12  -3   -0.00    2.74
  -6  12   4    2.53    5.63
   6 -12  -4    0.00    5.32
   6  12  -4    1.99    3.05
  -6  12   5   32.47   10.78
   6  12  -5   46.19    8.38
  -6  12   6    2.10    5.46
   6 -12  -6   -0.00    4.43
   6  12  -6    0.00    3.17
  -6  12   7    4.75    6.70
   6 -12  -7   -0.00    5.03
  -6  12   8    2.73    5.53
   6 -12  -8   -0.00    5.38
   6  12  -8    1.67    3.95
  -6  12   9    3.30    5.69
   6 -12  -9   -0.00    4.65
   6  12  -9   12.98    5.86
  -6  12  10   -0.00    4.86
   6 -12 -10    2.66    4.42
   6  12 -10    0.98    4.17
  -6  12  11   39.45   10.64
   6 -12 -11   21.05    8.51
   6  12 -11   29.09    8.21
   6 -12 -12   -0.00    5.98
   6  12 -12   -0.00    4.38
  -6  12  13    4.69    7.25
   6 -12 -13    0.66    5.56
   6  12 -13    5.58    5.31
  -6  12  14   -0.00    5.75
   6 -12 -14    1.31    5.44
   6  12 -14    0.13    3.70
  -6  12  15   30.18   10.56
   6  12 -15   30.96    8.25
  -6  12  16   -0.00    6.38
   6 -12 -16    4.09    5.53
   6  12 -16    0.00    4.42
  -6  12  17    9.27    7.27
   6 -12 -17    4.92    5.94
   6  12 -17   22.33    8.01
   6 -12 -18    4.44    6.25
   6  12 -18   -0.00    4.26
  -6  12  19    7.91    7.17
   6 -12 -19    0.62    5.64
   6  12 -19    6.33    5.63
  -6  12  20    2.61    6.77
   6 -12 -20   -0.00    4.69
   6  12 -20   -0.00    5.18
  -6 -12  20    0.00    5.88
  -6  12  21   19.72    9.16
   6  12 -21   18.09    8.33
  -6 -12  21   20.57   11.11
  -6  12  22   -0.00    5.07
   6  12 -22    1.16    5.22
  -6 -12  22    0.00    9.23
  -6  12  23    5.43    5.74
   6  12 -23   -0.00    5.10
  -6 -12  23   13.31    9.70
  -6  12  24    7.04    6.29
   6  12 -24   -0.00    5.52
  -6 -12  24   -0.00    6.88
   6  12 -25    0.00    6.76
  -6 -12  25    9.55   11.48
  -6  12  26   -0.00    5.64
   6  12 -26    0.00    5.71
  -6 -12  26   -0.00    8.10
  -6  12  27    7.00    7.37
   6  12 -27    7.54    7.49
  -6 -12  27   24.93   12.43
  -6  12  28   -0.00    5.45
   6  12 -28    9.01    6.93
  -6 -12  28   -0.00    7.80
   6  12 -29   -0.00    6.18
  -6 -12  29   -0.00    8.44
  -6 -12  30    9.37   11.28
  -6 -12  31    0.17    8.79
  -6  13   1    0.56    5.51
   6 -13  -1    7.64    6.18
  -6  13   2   13.42    7.43
   6 -13  -2    5.45    5.87
   6  13  -2    7.48    4.52
  -6  13   3   51.12   13.50
   6 -13  -3   41.24   11.29
   6  13  -3   66.15   10.10
  -6  13   4   14.73    7.98
   6 -13  -4    6.32    6.13
   6  13  -4   21.25    6.08
  -6  13   5    9.37    7.26
   6 -13  -5   11.18    7.32
   6  13  -5    9.99    4.30
  -6  13   6    4.75    6.01
   6 -13  -6    5.11    6.06
   6  13  -6    7.39    4.34
  -6  13   7   31.17   10.12
   6 -13  -7    2.44    6.17
   6  13  -7   11.37    5.19
  -6  13   8    6.47    6.00
   6 -13  -8    3.92    5.33
   6  13  -8   18.34    6.28
  -6  13   9   42.24   11.47
   6 -13  -9   31.18   10.31
   6  13  -9   30.29    7.90
  -6  13  10   -0.00    5.77
   6 -13 -10   -0.00    6.60
   6  13 -10    2.56    4.40
  -6  13  11    6.66    6.25
   6 -13 -11   -0.00    4.16
   6  13 -11    1.52    4.41
  -6  13  12   10.74    6.88
   6 -13 -12   15.37    8.36
   6  13 -12   12.36    6.02
  -6  13  13   10.60    7.17
   6 -13 -13    2.32    5.53
   6  13 -13   11.71    6.35
   6 -13 -14    3.05    5.91
   6  13 -14   -0.00    3.84
  -6  13  15   11.07    7.69
   6 -13 -15   -0.00    5.14
   6  13 -15    6.89    5.45
  -6  13  16    0.00    6.41
   6 -13 -16    0.00    5.44
   6  13 -16   -0.00    4.95
  -6  13  17    8.96    7.34
   6 -13 -17    2.01    6.98
   6  13 -17    8.36    6.39
  -6  13  18    2.24    5.83
   6 -13 -18   -0.00    6.31
   6  13 -18    0.09    5.00
  -6  13  19   16.79    9.17
   6 -13 -19    6.32    7.35
   6  13 -19   14.55    7.86
  -6  13  20    3.76    7.17
   6 -13 -20    7.32    7.05
   6  13 -20    0.46    4.62
   6 -13 -21   -0.00    5.86
   6  13 -21    2.35    4.79
  -6  13  22    4.05    6.68
   6 -13 -22    0.00    5.90
   6  13 -22    0.00    6.19
  -6  13  23    0.00    6.53
   6 -13 -23    6.55    6.40
   6  13 -23    4.21    5.81
  -6  13  24    5.21    6.63
   6  13 -24    1.96    5.85
   6  13 -25    7.07    7.32
  -6 -13  28   -0.00    8.56
  -6 -13  29   10.76   10.17
  -6 -13  30    2.08    9.20
  -6  14   1   19.33    9.24
   6 -14  -1    1.23    5.98
   6  14  -1   18.62    5.22
  -6  14   2    0.46    5.34
   6 -14  -2   14.34    7.32
  -6  14   3   -0.00    6.16
   6  14  -3    1.09    3.23
  -6  14   4    0.00    6.16
   6 -14  -4    3.92    5.83
   6  14  -4   10.32    5.09
  -6  14   5   28.00   10.27
   6 -14  -5   16.08    8.25
   6  14  -5   25.22    6.98
  -6  14   6   17.55    8.55
   6 -14  -6   12.30    7.18
   6  14  -6   10.72    5.32
  -6  14   7   14.06    7.89
   6 -14  -7    1.45    5.31
   6  14  -7   14.58    5.88
  -6  14   8    3.59    6.46
   6 -14  -8   -0.00    4.87
   6  14  -8    4.36    4.21
  -6  14   9   10.63    8.15
   6 -14  -9    4.53    6.14
   6  14  -9   10.28    5.46
   6 -14 -10    3.98    6.20
   6  14 -10   10.89    5.97
  -6  14  11    8.75    6.59
   6 -14 -11    8.81    7.11
  -6  14  12    3.17    6.43
   6 -14 -12    1.83    5.03
   6  14 -12    0.80    4.37
  -6  14  13    8.55    5.77
   6 -14 -13    4.79    6.72
   6  14 -13    4.67    4.69
  -6  14  14    0.00    5.28
   6 -14 -14   -0.00    4.84
   6  14 -14   -0.00    5.11
  -6  14  15   -0.00    5.03
   6 -14 -15    0.69    4.87
   6  14 -15    7.82    4.95
   6 -14 -16    8.34    6.21
   6  14 -16   12.11    6.38
   6 -14 -17   -0.00    5.59
   6  14 -17   -0.00    3.75
  -6  14  18    5.40    6.77
   6 -14 -18   -0.00    5.58
   6  14 -18   -0.00    4.90
  -6  14  19   -0.00    5.84
   6  14 -19    5.66    5.74
  -6  14  20    6.97    6.77
   6  14 -20    4.69    6.28
   6  14 -21   -0.00    4.52
  -6  15   1    3.65    6.58
   6 -15  -1   -0.00    5.99
   6  15  -1    1.57    3.29
  -6  15   2    6.26    5.83
   6 -15  -2    3.60    6.66
   6  15  -2    5.10    4.22
  -6  15   3    6.06    6.89
   6 -15  -3    0.56    4.38
  -6  15   4    3.76    5.55
   6 -15  -4   -0.00    6.20
   6  15  -4    3.21    3.97
  -6  15   5   -0.00    5.78
   6 -15  -5    0.00    4.74
   6  15  -5   -0.00    3.31
  -6  15   6    1.20    4.89
   6 -15  -6   -0.00    6.53
   6  15  -6    0.00    3.45
  -6  15   7    7.13    6.44
   6 -15  -7    0.00    5.61
   6  15  -7    3.50    4.26
  -6  15   8    4.91    5.68
   6 -15  -8    0.00    5.74
   6  15  -8   10.07    5.15
  -6  15   9    6.67    6.18
   6 -15  -9    5.18    5.68
   6  15  -9    3.84    4.34
  -6  15  10    0.48    6.17
   6 -15 -10   -0.00    5.03
   6  15 -10    5.03    4.58
  -6  15  11    0.19    5.39
   6 -15 -11    2.20    4.95
   6  15 -11    9.98    5.44
  -6  15  12   14.22    7.86
   6 -15 -12   -0.00    5.34
  -6  15  13    3.86    8.17
   6 -15 -13    4.98    5.83
   6  15 -13    4.95    5.69
  -6  15  14    2.40    5.40
   6 -15 -14    0.98    6.08
   6  15 -14    0.00    4.66
  -6  15  15   -0.00    5.26
   6  15 -15   10.30    5.61
  -6  15  16   -0.00    5.57
   6  15 -16    0.23    4.70
  -6  15  17    0.00    4.97
   6  15 -17   -0.00    5.13
  -6  16   1    3.40    8.23
   6 -16  -1    0.53    5.03
   6  16  -1    3.33    4.27
  -6  16   2    6.13    8.74
   6 -16  -2   -0.00    5.70
   6  16  -2    0.00    3.76
  -6  16   3   -0.00    5.24
   6 -16  -3    2.93    5.61
   6  16  -3    2.47    3.85
  -6  16   4   -0.00    5.67
   6 -16  -4   -0.00    5.35
  -6  16   5   -0.00    5.01
   6 -16  -5   -0.00    5.21
   6  16  -5    0.47    4.14
  -6  16   6    2.15    5.90
   6 -16  -6    0.00    5.26
   6  16  -6   -0.00    3.34
  -6  16   7   -0.00    5.13
   6 -16  -7   -0.00    4.40
   6  16  -7    3.49    4.78
   6 -16  -8   -0.00    5.12
   6  16  -8   -0.00    3.38
  -6  16   9    5.42    5.43
   6  16  -9    1.39    3.51
  -6  16  10    2.41    6.36
   6  16 -10    1.20    4.15
  -6  16  11    0.00    5.77
   6  16 -11    1.42    3.56
  -6  16  12    0.00    5.35
   6  16 -12    0.61    4.32
  -6  16  13    5.36    6.07
  -6  17   1    7.95    7.65
   6 -17  -1    4.37    6.29
   6  17  -1    0.00    3.83
  -6  17   2    2.39    6.69
   6 -17  -2    1.76    5.64
   6  17  -2    6.15    4.63
  -6  17   3    1.67    6.71
   6 -17  -3    3.67    5.47
   6  17  -3    4.00    4.25
  -6  17   5   -0.00    4.73
   6  17  -5   -0.00    3.81
  -6  17   6   -0.00    5.77
   6  17  -6    1.48    3.31
  -5   0   1    0.00    3.69
  -5   0   1    6.94    3.92
  -5   0   1    0.19    3.23
   5   0  -1    4.32    4.13
   5   0  -1    1.30    4.46
  -5   0   2    0.28    4.04
  -5   0   2    0.00    3.57
   5   0  -2    0.00    3.59
   5   0  -2    2.40    4.27
  -5   0   3   74.48   10.24
   5   0  -3   66.36    9.87
   5   0  -3   66.85   10.51
  -5   0   4    2.06    4.40
  -5   0   4    0.00    3.78
   5   0  -4    4.22    4.79
  -5   0   5 2247.97  162.46
   5   0  -5 2312.18  163.24
   5   0  -5 2393.50  164.18
  -5   0   6   -0.00    4.84
  -5   0   6   -0.00    4.43
   5   0  -6    4.83    5.32
   5   0  -6   -0.00    3.94
  -5   0   7   41.74    9.22
  -5   0   7   65.36    9.59
   5   0  -7   31.93    8.44
   5   0  -7   68.06   10.98
  -5   0   8    0.00    4.92
  -5   0   8   -0.00    3.96
   5   0  -8    2.84    6.08
   5   0  -8    3.75    5.74
  -5   0   9  573.98   49.51
  -5   0   9  647.24   49.63
   5   0  -9  646.89   50.81
   5   0  -9  588.42   50.27
  -5   0  10    4.81    5.52
  -5   0  10    2.82    4.34
   5   0 -10    0.27    5.07
   5   0 -10   -0.00    5.23
  -5   0  11   25.05    6.84
   5   0 -11   19.71    7.67
  -5   0  12   -0.00    5.17
  -5   0  12    0.00    3.91
   5   0 -12    0.00    5.70
   5   0 -12   -0.00    4.15
  -5   0  13   10.90    6.11
  -5   0  13    0.00    4.35
   5   0 -13    0.00    5.62
   5   0 -13   12.18    6.11
  -5   0  14    0.52    4.72
  -5   0  14   -0.00    4.38
   5   0 -14    5.08    5.50
  -5   0  15  119.61   18.22
  -5   0  15  137.34   16.78
   5   0 -15  135.25   18.01
  -5   0  16   -0.00    4.87
  -5   0  16   -0.00    3.55
   5   0 -16   -0.00    4.81
  -5   0  17   83.35   13.24
   5   0 -17   90.97   15.05
  -5   0  18   -0.00    3.55
   5   0 -18    1.65    4.61
  -5   0  19  130.44   18.74
   5   0 -19  201.60   23.41
   5   0 -20    0.26    5.05
  -5   0  21  288.16   31.77
   5   0 -21  232.46   29.10
  -5   0  22   -0.00    8.21
   5   0 -22    1.54    4.76
  -5   0  23   -0.00    7.36
  -5   0  24    3.36    7.61
   5   0 -24    0.00    5.09
  -5   0  25   11.63    9.70
   5   0 -25   25.30    8.88
  -5   0  26   -0.00    7.63
   5   0 -26    0.00    6.11
  -5   0  27   29.49   12.65
   5   0 -27   28.93   10.37
  -5   0  28   -0.00    7.67
  -5   0  29   14.76   10.02
  -5   0  30    4.58    6.96
  -5   0  31   35.93   13.74
  -5   0  32    4.95    9.29
  -5   0  33    4.10    9.59
  -5   0  34   -0.00    7.98
  -5   0  35    0.11    9.82
  -5   0  36   11.56    9.95
  -5   0  37    5.29    8.86
  -5   0  38   10.61   10.74
  -5   0  39    2.16    7.14
  -5   1   1  426.33   36.41
  -5   1   1  439.38   36.49
  -5   1   1  492.50   37.08
   5  -1  -1  405.30   35.74
   5  -1  -1  438.02   36.03
   5  -1  -1  424.54   36.64
   5   1  -1  438.55   35.13
   5   1  -1  426.03   35.62
  -5  -1   1  424.46   35.13
  -5  -1   1  473.18   35.34
  -5   1   2    5.12    4.83
  -5   1   2    1.99    4.12
   5  -1  -2    3.48    4.23
   5  -1  -2    5.73    5.00
   5   1  -2    2.96    4.02
   5   1  -2    2.44    4.57
  -5  -1   2    0.00    3.98
  -5  -1   2    5.29    3.54
  -5   1   3  433.72   39.04
  -5   1   3  505.04   39.66
   5  -1  -3  455.92   38.84
   5  -1  -3  492.77   40.27
   5   1  -3  468.40   38.39
   5   1  -3  525.20   39.63
  -5  -1   3  459.68   38.60
  -5  -1   3  523.63   38.74
  -5   1   4   22.25    6.61
  -5   1   4   18.76    5.43
   5  -1  -4   10.18    5.39
   5  -1  -4    6.02    5.75
   5   1  -4   11.69    5.51
  -5  -1   4    3.75    4.44
  -5  -1   4    5.86    4.01
  -5   1   5  114.52   14.45
  -5   1   5  111.30   14.30
   5  -1  -5  117.27   14.44
   5  -1  -5  134.01   15.64
   5   1  -5  135.64   15.18
   5   1  -5  100.67   13.90
  -5  -1   5   94.02   13.21
  -5  -1   5  138.72   13.94
  -5   1   6  603.13   50.13
   5  -1  -6  714.40   50.76
   5  -1  -6  581.81   50.59
   5   1  -6  643.56   50.31
   5   1  -6  571.15   49.33
  -5  -1   6  630.51   49.94
  -5  -1   6  648.26   49.24
  -5   1   7  595.62   50.06
  -5   1   7  644.37   50.08
   5  -1  -7  718.79   51.45
   5  -1  -7  585.91   50.43
   5   1  -7  533.25   49.10
   5   1  -7  661.09   50.69
  -5  -1   7  601.11   49.54
  -5  -1   7  669.45   49.41
  -5   1   8   -0.00    4.84
  -5   1   8   -0.00    4.20
   5  -1  -8    3.26    5.75
   5  -1  -8   -0.00    5.00
   5   1  -8    0.87    4.93
   5   1  -8    1.50    4.92
  -5  -1   8   -0.00    5.26
  -5  -1   8    0.00    3.62
  -5   1   9   14.43    7.41
  -5   1   9   30.52    7.66
   5  -1  -9    7.39    5.95
   5  -1  -9   22.79    7.66
   5   1  -9   13.79    6.49
   5   1  -9   29.78    7.45
  -5  -1   9    8.64    6.20
  -5  -1   9   29.93    6.63
  -5   1  10    2.82    5.75
  -5   1  10    1.35    3.77
   5  -1 -10    0.00    5.35
   5  -1 -10    6.07    5.45
   5   1 -10   10.93    7.61
   5   1 -10    2.10    4.52
  -5  -1  10    5.09    6.05
  -5  -1  10    2.03    4.13
  -5   1  11  272.38   26.87
  -5   1  11  210.48   24.25
   5  -1 -11  275.68   27.40
   5  -1 -11  296.78   28.13
   5   1 -11  296.97   28.32
   5   1 -11  267.32   26.57
  -5  -1  11  253.64   26.86
  -5  -1  11  253.35   25.01
  -5   1  12    0.00    5.47
  -5   1  12   11.07    6.31
   5  -1 -12   13.27    7.18
   5  -1 -12   24.29    8.01
   5   1 -12   17.01    7.49
   5   1 -12   30.77    7.79
  -5  -1  12   20.53    7.80
  -5  -1  12   11.12    5.38
  -5   1  13  448.22   40.16
  -5   1  13  417.87   38.88
   5  -1 -13  447.73   40.43
   5  -1 -13  434.07   40.34
   5   1 -13  448.61   40.79
  -5  -1  13  464.74   41.37
  -5  -1  13  437.93   38.12
  -5   1  14    0.00    3.21
   5  -1 -14    0.00    4.85
   5   1 -14    0.00    4.10
  -5  -1  14    1.88    6.95
  -5  -1  14    3.55    4.24
  -5   1  15   56.97   12.26
  -5   1  15   69.02   11.81
   5  -1 -15   41.71   10.60
   5   1 -15   65.42   11.86
  -5  -1  15   82.88   14.45
  -5  -1  15   80.09   11.80
  -5   1  16   10.49    7.01
  -5   1  16    0.00    3.40
   5  -1 -16    7.68    5.63
   5   1 -16    8.83    5.65
  -5  -1  16    3.26    5.37
  -5  -1  16    5.44    4.79
  -5   1  17   24.00    8.29
  -5   1  17   45.24    9.44
   5  -1 -17   29.72    9.05
   5   1 -17   28.34    8.12
  -5  -1  17    0.72    5.47
   5  -1 -18   -0.00    5.01
   5   1 -18    0.22    4.87
  -5   1  19  143.37   19.19
   5  -1 -19  156.81   21.20
   5   1 -19  161.14   20.91
  -5   1  20    3.89    5.76
   5  -1 -20    1.30    5.86
   5   1 -20    5.25    5.88
  -5   1  21    4.55    6.71
  -5   1  21    0.00    4.84
   5  -1 -21    0.06    4.58
   5   1 -21    3.91    5.89
  -5  -1  21    0.00    7.22
   5  -1 -22   22.29    9.06
   5   1 -22    8.62    7.06
  -5  -1  22    0.28    6.98
  -5   1  23   37.98   12.56
   5  -1 -23   35.19   11.20
   5   1 -23   51.72   12.56
  -5  -1  23   60.69   14.14
  -5   1  24    8.48    9.45
   5  -1 -24    9.74    8.04
   5   1 -24    3.25    7.33
  -5  -1  24    3.49    7.82
  -5   1  25    5.41    9.01
   5  -1 -25    9.97    7.69
   5   1 -25   26.06   10.57
  -5  -1  25    7.27    8.32
  -5   1  26    2.76    6.57
   5  -1 -26    3.98    6.85
   5   1 -26   15.55    8.44
  -5  -1  26    4.13    9.34
  -5   1  27   41.39   12.74
   5   1 -27   39.24   12.07
  -5  -1  27   56.09   14.71
  -5   1  28    1.86    7.99
   5   1 -28   10.39    8.30
  -5   1  29   27.30   12.39
  -5   1  30   -0.00    7.20
  -5   1  31   -0.00    8.05
  -5   1  32    2.71    7.64
  -5   1  33   22.25   10.97
  -5  -1  33    8.23   10.11
  -5   1  34    7.39    8.45
  -5  -1  34    3.32    7.47
  -5   1  35    3.58    7.76
  -5  -1  35   -0.00    8.90
  -5   1  36    1.80    6.41
  -5  -1  36    0.00    8.58
  -5   1  37    5.86    9.55
  -5  -1  37    8.71    9.67
  -5   1  38    0.17    8.44
  -5  -1  38   -0.00   10.16
  -5   1  39    1.70    7.66
  -5  -1  39   14.24   10.14
  -5   2   1    3.66    4.78
  -5   2   1    7.89    4.79
  -5   2   1    5.60    5.07
   5  -2  -1    7.87    4.47
   5  -2  -1    9.02    5.34
   5   2  -1   10.95    4.33
   5   2  -1    6.80    3.93
  -5  -2   1    5.28    4.08
  -5  -2   1    6.55    3.82
  -5  -2   1    8.24    3.58
  -5   2   2   12.05    5.89
  -5   2   2    6.04    5.53
   5  -2  -2   15.70    5.72
   5  -2  -2   11.86    5.49
   5  -2  -2   22.86    6.95
   5   2  -2   17.49    5.27
   5   2  -2   13.72    5.26
  -5  -2   2   15.46    4.92
  -5  -2   2   15.22    4.59
  -5   2   3  154.17   17.86
  -5   2   3  165.08   18.01
   5  -2  -3  172.49   17.73
   5  -2  -3  193.61   19.50
   5   2  -3  143.73   16.09
   5   2  -3  143.65   16.02
  -5  -2   3  148.61   15.91
  -5  -2   3  171.33   15.59
  -5   2   4   67.22   11.14
  -5   2   4   73.90   11.58
   5  -2  -4   59.23   10.56
   5  -2  -4   79.59   12.34
   5   2  -4   95.22   11.83
   5   2  -4   72.92   10.33
  -5  -2   4   89.92   11.31
  -5  -2   4   84.66   10.10
  -5   2   5  521.94   43.09
  -5   2   5  534.65   42.95
   5  -2  -5  521.73   42.40
   5  -2  -5  526.01   43.80
   5   2  -5  492.13   41.76
   5   2  -5  556.20   42.11
  -5  -2   5  416.00   40.24
  -5  -2   5  597.01   41.24
  -5   2   6    5.30    5.56
  -5   2   6    8.23    5.01
   5  -2  -6   15.39    6.00
   5   2  -6    5.31    5.22
   5   2  -6    4.89    4.07
  -5  -2   6    5.31    5.38
  -5  -2   6   15.12    4.97
  -5   2   7   64.97   11.23
  -5   2   7   58.13   10.41
   5  -2  -7   84.38   11.98
   5  -2  -7   63.00   11.38
   5   2  -7   63.89   10.84
   5   2  -7   70.46   10.98
  -5  -2   7   55.91   10.12
  -5  -2   7   57.24    8.99
  -5   2   8   13.71    6.27
  -5   2   8    4.79    4.72
   5  -2  -8    5.03    4.84
   5  -2  -8    0.00    6.19
   5   2  -8   -0.00    5.72
   5   2  -8    0.00    4.22
  -5  -2   8    8.59    5.99
  -5  -2   8    9.18    4.98
  -5   2   9  731.01   57.13
   5  -2  -9  691.51   56.28
   5  -2  -9  703.28   57.96
   5   2  -9  671.03   55.28
  -5  -2   9  668.87   56.44
  -5  -2   9  762.88   55.10
  -5   2  10   10.14    5.43
  -5   2  10    3.46    4.60
   5  -2 -10    7.10    6.48
   5  -2 -10    6.46    5.84
   5   2 -10    4.96    5.81
   5   2 -10    1.68    4.56
  -5  -2  10    6.18    6.24
  -5  -2  10    3.14    4.08
  -5   2  11   -0.00    5.55
  -5   2  11    0.00    4.45
   5  -2 -11    5.60    6.01
   5   2 -11    0.00    5.41
   5   2 -11    7.99    5.34
  -5  -2  11    0.00    6.22
  -5   2  12   90.68   14.22
  -5   2  12  101.27   13.99
   5  -2 -12   83.53   13.69
   5  -2 -12   50.26   11.46
   5   2 -12   68.65   13.03
   5   2 -12   89.92   13.48
  -5  -2  12   77.36   13.42
  -5  -2  12   84.54   11.75
  -5   2  13   97.45   14.27
  -5   2  13   56.05   10.65
   5  -2 -13   58.12   11.52
   5   2 -13   75.90   12.89
   5   2 -13   78.65   12.65
  -5  -2  13   54.26   12.15
  -5  -2  13   66.33   10.72
  -5   2  14   37.93    9.40
  -5   2  14   26.92    7.69
   5   2 -14   30.50    8.99
  -5  -2  14   40.45   10.70
  -5  -2  14   43.75    8.47
  -5   2  15  350.77   34.65
  -5   2  15  372.93   34.57
   5  -2 -15  342.43   35.05
   5   2 -15  387.29   35.47
  -5  -2  15  330.59   35.10
  -5   2  16    5.82    5.56
   5  -2 -16    3.27    5.12
   5   2 -16    1.02    4.73
  -5  -2  16    5.36    5.84
  -5   2  17    6.72    5.55
   5  -2 -17    1.80    5.01
   5   2 -17    1.67    4.70
  -5  -2  17    3.04    6.43
  -5   2  18    2.93    4.26
   5  -2 -18    0.00    5.26
   5   2 -18    1.70    4.36
  -5   2  19  141.11   18.64
   5  -2 -19  111.29   17.98
  -5   2  20   59.78   12.35
   5  -2 -20   57.74   13.22
  -5   2  21    1.03    5.43
  -5   2  21   -0.00    5.25
   5  -2 -21   -0.00    6.15
  -5  -2  21    0.00    6.84
  -5   2  22    7.55    7.86
  -5   2  22    3.02    5.41
   5  -2 -22    4.16    6.84
  -5  -2  22    8.85    8.75
  -5   2  23   13.19    9.03
  -5   2  23   19.22    7.63
   5  -2 -23   18.88    8.59
  -5  -2  23   26.84   10.30
  -5   2  24    0.20    6.86
   5  -2 -24    4.10    6.46
  -5  -2  24    0.23    7.34
  -5   2  25   90.68   17.61
  -5  -2  25   68.57   16.55
  -5   2  26    0.00    6.62
  -5  -2  26   14.31    9.51
  -5   2  27   28.71   11.22
  -5  -2  27   39.69   13.28
  -5   2  28    2.47    7.28
  -5  -2  28   -0.00    7.20
  -5   2  29   24.21   11.83
  -5  -2  29   37.68   15.95
  -5   2  30   -0.00    7.01
  -5  -2  30    8.99    8.96
  -5  -2  31   31.59   12.57
  -5  -2  32    3.01    8.16
  -5  -2  33    0.00    8.65
  -5  -2  34    0.48    8.16
  -5  -2  35    4.25    7.72
  -5  -2  36   -0.00    7.22
  -5  -2  37    7.78    9.15
  -5  -2  38    0.70    6.49
  -5   3   1  247.15   25.73
  -5   3   1  256.22   25.87
  -5   3   1  266.22   25.98
   5  -3  -1  252.73   25.89
   5  -3  -1  263.30   25.33
   5  -3  -1  296.43   26.96
  -5  -3   1  247.14   22.91
  -5  -3   1  300.01   22.81
  -5  -3   1  299.86   22.21
  -5   3   2   67.17   11.06
  -5   3   2   50.53    9.62
  -5   3   2   57.49    9.95
   5  -3  -2   56.91    9.83
   5  -3  -2   67.86   10.40
   5  -3  -2   45.31   10.24
   5   3  -2   51.93    8.37
   5   3  -2   60.58    8.63
  -5  -3   2   55.74    8.37
  -5  -3   2   54.25    7.14
  -5   3   3  106.94   14.04
  -5   3   3  146.60   15.50
   5  -3  -3   86.40   12.85
   5  -3  -3  100.98   13.38
   5  -3  -3   93.35   14.09
   5   3  -3  111.66   12.28
  -5  -3   3   80.48   11.18
  -5   3   4    7.79    5.82
  -5   3   4    2.04    5.39
   5  -3  -4    7.93    5.31
   5  -3  -4    2.77    5.76
   5   3  -4    7.87    5.12
   5   3  -4    6.13    4.30
  -5  -3   4    6.77    4.47
  -5  -3   4    5.48    2.92
  -5   3   5  254.14   23.99
  -5   3   5  234.68   23.57
   5  -3  -5  192.27   21.66
   5  -3  -5  248.81   24.48
   5   3  -5  260.84   23.38
   5   3  -5  210.54   21.02
  -5  -3   5  239.13   22.17
  -5  -3   5  212.87   19.86
  -5   3   6  238.07   24.05
  -5   3   6  213.88   23.38
   5  -3  -6  230.29   23.37
   5  -3  -6  210.55   24.01
   5   3  -6  258.19   23.91
   5   3  -6  240.27   22.60
  -5  -3   6  259.67   23.57
  -5   3   7   45.69    9.68
  -5   3   7   54.51   10.17
   5  -3  -7   61.05   11.73
   5   3  -7   62.44   10.89
   5   3  -7   75.16   10.51
  -5  -3   7   47.31    9.79
  -5  -3   7   60.66    8.78
  -5   3   8  106.19   14.65
   5  -3  -8  112.46   14.21
   5  -3  -8   93.05   14.37
   5   3  -8  122.16   15.18
  -5  -3   8   99.94   13.93
  -5  -3   8   77.99   11.11
  -5   3   9   86.70   12.89
  -5   3   9   55.08   10.97
   5  -3  -9   70.62   11.83
   5  -3  -9   54.52   11.08
   5   3  -9   62.24   11.91
   5   3  -9   70.22   11.08
  -5  -3   9   72.72   12.05
  -5  -3   9   68.93   10.09
  -5   3  10   21.39    7.29
  -5   3  10   13.89    6.09
   5  -3 -10   25.63    7.29
   5  -3 -10    6.71    5.88
   5   3 -10   18.99    7.08
   5   3 -10   20.00    6.63
  -5  -3  10   40.73    9.33
  -5  -3  10   12.42    4.87
  -5   3  11    7.88    5.47
   5  -3 -11    0.00    5.01
   5  -3 -11    3.37    6.14
   5   3 -11    2.74    4.70
   5   3 -11    0.00    4.18
  -5  -3  11    0.00    5.22
  -5   3  12   33.60    8.99
  -5   3  12   20.27    7.21
   5  -3 -12   24.10    8.20
   5   3 -12   33.24    8.44
   5   3 -12   24.84    7.32
  -5  -3  12   23.57    8.59
  -5  -3  12   30.62    7.08
  -5   3  13  182.14   22.34
  -5   3  13  192.31   22.23
   5  -3 -13  187.66   23.00
   5   3 -13  253.74   24.66
   5   3 -13  183.80   21.61
  -5   3  14   13.78    7.02
  -5   3  14   20.17    7.40
   5  -3 -14   16.15    6.80
   5   3 -14   18.75    6.16
  -5  -3  14   18.64    8.53
  -5   3  15   11.80    7.44
  -5   3  15    8.04    5.17
   5  -3 -15    9.45    6.57
   5   3 -15   17.35    6.74
  -5  -3  15   11.74    7.60
  -5   3  16   47.54   11.41
  -5   3  16   67.16   11.98
   5  -3 -16   71.55   13.20
   5   3 -16   61.37   11.49
  -5  -3  16   63.51   13.66
  -5   3  17   76.81   13.70
   5  -3 -17   91.71   15.12
   5   3 -17   79.58   13.89
  -5  -3  17   92.57   16.50
  -5   3  18   16.39    7.85
   5  -3 -18    6.74    6.14
   5   3 -18   12.00    6.58
  -5   3  19   -0.00    4.96
   5   3 -19    6.23    6.19
  -5   3  20   -0.00    6.01
  -5   3  20    0.00    4.16
   5  -3 -20   -0.00    6.00
   5   3 -20    0.64    5.21
  -5  -3  20    5.17    8.11
  -5   3  21   72.84   13.55
   5  -3 -21   68.76   14.46
   5   3 -21   59.58   12.82
  -5  -3  21   54.16   15.06
  -5   3  22   81.37   15.58
  -5   3  22   90.03   15.80
   5  -3 -22   85.47   16.63
   5   3 -22   99.89   16.62
  -5  -3  22   85.81   17.59
  -5   3  23   74.39   15.36
  -5   3  23  131.30   18.00
   5  -3 -23   91.36   17.18
  -5  -3  23   59.00   15.91
  -5   3  24    6.52    6.25
  -5  -3  24    4.30    9.61
  -5   3  25    0.00    6.23
  -5  -3  25    4.01    9.00
  -5   3  26    0.00    7.12
  -5  -3  26    1.65    7.85
  -5   3  27   42.51   12.90
  -5  -3  27   16.57   10.43
  -5   3  28   -0.00    7.67
   5   3 -28    3.65    6.88
  -5  -3  28    7.23    9.40
  -5   3  29    2.38    7.64
   5   3 -29   23.99    9.47
  -5  -3  29   10.92    9.67
  -5   3  30   -0.00    7.58
   5   3 -30    8.55    7.67
  -5  -3  30    0.00    9.71
  -5   3  31    7.33    8.44
  -5  -3  31    5.77    8.85
  -5   3  32    6.47    8.90
  -5  -3  32   14.02    8.98
  -5   3  33   33.70   12.06
  -5  -3  33    8.52   11.16
  -5   3  34    1.05    6.56
  -5  -3  34    7.93    9.10
  -5   3  35    0.00    8.25
  -5  -3  35   -0.00    7.22
  -5   3  36    2.06    7.73
  -5  -3  36   -0.00    9.80
  -5   3  37   11.17    9.89
  -5  -3  37    0.00    8.84
  -5   3  38    6.03    9.21
  -5  -3  38   -0.00    8.17
  -5   3  39    8.88    9.88
  -5   4   1  130.66   15.42
  -5   4   1   80.65   12.44
  -5   4   1   81.85   12.61
   5  -4  -1   94.10   13.43
   5  -4  -1  111.07   13.48
   5  -4  -1  103.32   14.43
   5   4  -1  101.36   11.19
   5   4  -1   69.56    9.25
  -5  -4   1   76.51    9.53
  -5  -4   1   79.38    8.45
  -5  -4   1   84.70    8.40
  -5   4   2    6.95    6.17
  -5   4   2   15.27    6.33
  -5   4   2    9.83    6.00
   5  -4  -2   20.75    6.41
   5  -4  -2   29.36    7.36
   5  -4  -2   11.88    6.67
   5   4  -2   19.92    5.47
   5   4  -2   13.34    4.54
  -5  -4   2   20.11    5.10
  -5  -4   2   14.65    3.46
  -5   4   3   24.83    7.51
  -5   4   3   32.19    8.23
   5  -4  -3   22.18    7.18
   5  -4  -3   24.13    7.25
   5  -4  -3   18.31    7.72
   5   4  -3   31.91    7.09
  -5  -4   3   24.21    5.78
  -5   4   4   61.61   11.19
  -5   4   4   76.38   12.08
   5  -4  -4   69.43   11.34
   5  -4  -4   68.15   11.21
   5  -4  -4   79.39   12.54
   5   4  -4   89.64   11.82
   5   4  -4   67.56    9.39
  -5  -4   4   84.26   10.67
  -5  -4   4   62.68    8.33
  -5   4   5  165.91   18.99
  -5   4   5  180.57   19.55
   5  -4  -5  169.90   18.48
   5  -4  -5  174.18   20.03
   5   4  -5  159.06   17.64
   5   4  -5  133.76   15.56
  -5  -4   5  129.24   16.29
  -5  -4   5  176.63   15.68
  -5   4   6    2.23    4.13
  -5   4   6   -0.00    4.91
   5  -4  -6    5.98    4.96
   5  -4  -6    4.49    5.59
   5   4  -6    0.70    4.45
   5   4  -6    0.25    2.79
  -5  -4   6    0.13    3.65
  -5  -4   6    0.00    3.10
  -5   4   7    7.32    6.46
  -5   4   7    4.13    4.60
   5  -4  -7   -0.00    4.50
   5  -4  -7   11.38    7.14
   5   4  -7    2.56    4.72
   5   4  -7    5.74    4.38
  -5  -4   7    9.67    4.87
  -5  -4   7    6.62    3.67
  -5   4   8   77.29   12.53
  -5   4   8   70.09   11.89
   5  -4  -8   63.28   10.87
   5  -4  -8   72.06   12.88
   5   4  -8   77.79   11.68
   5   4  -8   70.26   10.77
  -5  -4   8  105.55   13.66
  -5  -4   8   72.38    9.96
  -5   4   9   90.57   14.17
  -5   4   9  130.17   16.15
   5  -4  -9  112.63   15.00
   5  -4  -9  114.56   16.32
   5   4  -9  124.04   15.54
   5   4  -9  102.83   13.76
  -5  -4   9  107.34   15.31
  -5   4  10  189.35   21.12
  -5   4  10  154.06   19.95
   5  -4 -10  178.93   20.24
   5  -4 -10  167.56   21.06
   5   4 -10  198.62   21.18
   5   4 -10  159.22   18.63
  -5  -4  10  213.94   22.27
  -5   4  11  207.80   22.74
  -5   4  11  198.34   22.27
   5  -4 -11  197.25   22.85
   5   4 -11  180.22   20.96
  -5  -4  11  182.53   22.13
  -5   4  12   18.00    7.15
  -5   4  12   10.77    6.18
   5  -4 -12    6.79    6.03
   5   4 -12   15.50    6.46
   5   4 -12    7.75    4.98
  -5  -4  12   17.23    7.96
  -5   4  13    0.00    4.23
  -5   4  13    0.00    4.41
   5  -4 -13    1.95    5.11
   5   4 -13    0.05    3.75
   5   4 -13    3.59    4.81
  -5  -4  13    1.40    5.64
  -5   4  14   42.94    9.87
  -5   4  14   24.36    8.24
   5  -4 -14   19.27    8.03
   5   4 -14   35.92    9.04
  -5  -4  14   32.28   10.53
  -5   4  15  351.36   34.33
  -5   4  15  312.06   33.24
   5  -4 -15  328.74   35.07
   5   4 -15  400.12   34.93
  -5  -4  15  346.50   35.94
  -5   4  16   77.65   14.12
  -5   4  16   68.08   12.84
   5  -4 -16   75.22   14.67
   5   4 -16   66.32   12.31
  -5  -4  16   69.02   14.56
  -5   4  17   70.83   12.81
   5  -4 -17   74.67   14.51
   5   4 -17   94.09   14.42
  -5  -4  17   64.97   15.06
  -5   4  18    3.60    5.05
   5  -4 -18    3.61    5.73
   5   4 -18   -0.00    4.66
  -5   4  19  230.04   26.31
   5  -4 -19  214.01   27.06
  -5   4  20    3.20    5.82
  -5   4  20    3.38    6.42
   5  -4 -20    9.31    8.20
  -5  -4  20    5.91    7.55
  -5   4  21   22.75    9.77
  -5   4  21   60.20   12.69
   5  -4 -21   40.43   11.42
  -5  -4  21   57.21   14.36
  -5   4  22    3.53    6.92
   5  -4 -22    0.00    5.51
  -5  -4  22   -0.00    7.42
  -5   4  23    2.22    6.11
  -5  -4  23   -0.00    7.08
  -5   4  24   -0.00    6.06
   5   4 -24    2.60    5.46
  -5  -4  24   -0.00    7.26
  -5   4  25   26.58    9.61
   5   4 -25   10.59    7.27
  -5  -4  25   21.22   10.76
  -5   4  26    7.76    6.50
   5   4 -26   22.01    9.03
  -5  -4  26   13.82   10.81
  -5   4  27   33.64   10.63
   5   4 -27    6.59    6.81
  -5  -4  27   13.05   10.36
  -5   4  28    0.00    7.01
   5   4 -28    2.32    6.05
  -5  -4  28    0.12    8.30
  -5   4  29   10.98    9.42
   5   4 -29   21.50    9.57
  -5  -4  29   41.67   14.01
  -5   4  30    4.36    7.68
   5   4 -30    6.02    6.56
  -5  -4  30   12.20    9.72
  -5   4  31    9.57    8.25
   5   4 -31   15.35    9.50
  -5  -4  31    9.34    9.68
  -5   4  32    4.19    7.95
  -5  -4  32   -0.00    8.24
  -5   4  33    2.89    7.46
  -5  -4  33    6.21   11.41
  -5   4  34    1.23    6.71
  -5  -4  34    4.01   10.05
  -5   4  35    0.00    8.76
  -5  -4  35   10.03   10.96
  -5   4  36   12.15    9.46
  -5  -4  36    1.04    9.67
  -5   4  37    0.00    7.43
  -5  -4  37    4.61    9.08
  -5   4  38   -0.00    7.69
  -5   4  39    1.28    7.24
  -5   5   1  182.38   21.19
  -5   5   1  196.82   21.41
   5  -5  -1  188.01   20.36
   5  -5  -1  219.17   21.22
   5  -5  -1  166.49   20.45
   5   5  -1  207.81   17.51
   5   5  -1  189.77   16.43
  -5  -5   1  180.17   16.52
  -5  -5   1  184.67   14.29
  -5  -5   1  168.37   13.95
  -5   5   2   62.74   11.36
  -5   5   2   58.09   11.04
  -5   5   2   62.70   11.13
   5  -5  -2   60.04   10.60
   5  -5  -2   51.77   10.30
   5  -5  -2   55.42   11.25
   5   5  -2   69.87    9.09
  -5  -5   2   64.90    8.64
  -5  -5   2   59.91    6.45
  -5   5   3  157.61   19.09
  -5   5   3  161.35   19.03
  -5   5   3  169.11   19.47
   5  -5  -3  179.95   19.89
   5  -5  -3  157.08   18.25
   5  -5  -3  151.49   18.87
   5   5  -3  152.40   16.08
   5   5  -3  171.71   15.70
  -5  -5   3  147.72   15.71
  -5  -5   3  145.13   13.55
  -5   5   4   47.54    9.68
  -5   5   4   56.75   10.32
   5  -5  -4   25.72    8.15
   5  -5  -4   44.65    8.87
   5  -5  -4   27.39    8.56
   5   5  -4   28.28    6.23
   5   5  -4   29.58    6.00
  -5  -5   4   39.05    7.50
  -5  -5   4   29.85    5.19
  -5   5   5   14.62    6.13
  -5   5   5   12.48    6.39
   5  -5  -5   24.71    6.42
   5  -5  -5   23.01    6.64
   5  -5  -5   17.11    7.44
   5   5  -5   17.15    5.33
   5   5  -5   22.34    5.23
  -5  -5   5   15.74    5.62
  -5  -5   5   12.30    3.74
  -5   5   6    6.87    5.93
  -5   5   6   14.85    6.63
   5  -5  -6   16.57    6.15
   5  -5  -6    9.10    6.16
   5   5  -6   14.00    5.00
   5   5  -6    8.76    4.12
  -5  -5   6    9.54    4.92
  -5  -5   6   16.90    4.30
  -5   5   7  254.52   26.92
  -5   5   7  323.03   28.87
   5  -5  -7  257.84   25.91
   5  -5  -7  246.67   27.32
   5   5  -7  245.41   24.62
   5   5  -7  256.41   24.41
  -5  -5   7  328.18   27.56
  -5  -5   7  249.25   22.57
  -5   5   8  135.79   17.68
  -5   5   8  138.09   18.02
   5  -5  -8  159.07   19.19
   5   5  -8  113.21   15.10
   5   5  -8  136.05   15.46
  -5  -5   8  138.91   17.14
  -5   5   9    9.41    5.75
  -5   5   9   16.71    6.14
   5  -5  -9    9.96    6.73
   5   5  -9   14.26    5.44
   5   5  -9   17.08    5.79
  -5  -5   9    9.93    6.04
  -5   5  10    5.76    5.95
  -5   5  10    2.88    4.71
   5  -5 -10    0.00    5.31
   5   5 -10    0.49    3.27
   5   5 -10    0.00    3.66
  -5  -5  10    0.00    5.15
  -5   5  11   18.39    6.85
  -5   5  11   20.08    6.80
   5  -5 -11   17.82    7.28
   5   5 -11   12.50    5.32
   5   5 -11    9.99    5.59
  -5  -5  11   13.37    7.29
  -5   5  12  299.64   28.54
  -5   5  12  252.40   27.37
   5  -5 -12  210.27   26.56
   5   5 -12  256.05   25.60
  -5  -5  12  267.87   28.78
  -5   5  13  277.53   29.54
  -5   5  13  340.11   31.78
   5  -5 -13  273.31   30.04
   5   5 -13  285.30   28.62
  -5  -5  13  277.74   30.90
  -5   5  14   20.65    7.62
  -5   5  14    3.16    5.67
   5  -5 -14   23.70    8.88
   5   5 -14   13.09    5.97
  -5   5  15    3.31    5.82
  -5   5  15    2.18    5.41
   5  -5 -15    3.23    5.83
   5   5 -15    0.56    3.44
  -5  -5  15    2.38    5.60
  -5   5  16   57.01   11.78
   5  -5 -16   49.65   11.95
  -5  -5  16   67.00   13.94
  -5   5  17  108.60   16.53
   5  -5 -17   94.42   16.42
  -5   5  18   38.77   10.48
   5  -5 -18   32.10   10.50
  -5   5  19   84.83   14.78
  -5   5  19   72.45   13.81
   5  -5 -19   80.80   15.48
  -5   5  20   -0.00    5.90
   5  -5 -20    4.78    7.34
  -5  -5  20    1.13    6.27
   5   5 -21    3.03    5.73
  -5  -5  21    7.16    8.34
  -5   5  22   52.51   12.43
   5   5 -22   54.13   12.58
  -5  -5  22   33.00   12.92
  -5   5  23   11.62    8.32
   5   5 -23   23.10    9.16
  -5  -5  23   26.08   10.84
  -5   5  24    2.87    6.56
   5   5 -24    3.53    5.26
  -5  -5  24    5.63    8.19
  -5   5  25    0.00    5.94
   5   5 -25    1.53    4.59
  -5  -5  25   10.18    8.29
  -5   5  26   -0.00    5.85
   5   5 -26    0.39    5.07
  -5  -5  26    9.33    8.64
  -5   5  27    4.01    6.67
   5   5 -27    2.52    5.73
  -5  -5  27   27.28   12.10
  -5   5  28   29.47   10.21
   5   5 -28   21.68    9.80
  -5  -5  28   35.45   12.79
  -5   5  29   -0.00    5.98
[truncated: 788,861 more chars]
