# Supplementary material for: LED-pump-X-ray-multiprobe crystallography for sub-second timescales
Source: Commun Chem. 2022 Aug 26;5:102. doi: 10.1038/s42004-022-00716-1 (PMC9814726; doi:10.1038/s42004-022-00716-1)
Supplement: Supplementary file 10 — Supplementary Data 1 [file 42004_2022_716_MOESM10_ESM.zip › CIFs/8s_265K/265K_8s_t7_decay.cif]

data_global

# SUBMISSION DETAILS
 
_publ_contact_author_name       'Hatcher, Lauren'
_publ_contact_author_address
;
School of Chemistry
Cardiff University
Main Building
Park Place 
Cardiff
CF10 3AT
United Kingdom
;
_publ_contact_author_email       'HatcherL1@cardiff.ac.uk'
_publ_requested_category          FM
_publ_section_comment
; 
?
;
_publ_section_references
;
Diamond General Data Aquisition (GDA) software: http://www.opengda.org/

XIA2: Winter, G. (2010) J. Appl. Cryst. 43, 186-190.
POINTLESS: Evans, P. (2006) Acta Cryst. D62, 72-82.
AIMLESS: Evans, P. R. and Murshudov, G. N. (2013) Acta Cryst. D69, 1204-1214.
DIALS: Winter, G., et al. Acta Cryst. (2018) D74, 85-97.
CCP4: Winn, M. D. et al. (2011) Acta Cryst. D67, 235-242.
   
SHELXL: Sheldrick G. M. (2015). Acta Cryst. C71, 3-8.
SHELXT:	Sheldrick, G. M. (2015). Acta Cryst. A71, 3-8.
 
OLEX2: Dolomanov, O.V.; Bourhis, L.J.; Gildea, R.J.; Howard, J.A.K.; Puschmann,
 H., OLEX2: A complete structure solution, refinement and analysis program 
 (2009). J. Appl. Cryst., 42, 339-341.

MERCURY: Macrae, C. F., Bruno, I. J., Chisholm, J. A., Edgington,
P. R., McCabe, P., Pidcock, E., Rodriguez-Monge, L., Taylor, R.,
van de Streek, J. & Wood, P. A. (2008). J. Appl. Cryst. 41, 466-470.
;

####
 
data_265K_8s_t7_decay
 
_audit_creation_method            'SHELXL-2018/3'
_shelx_SHELXL_version_number      '2018/3'
_chemical_name_systematic         
;
Nitro-(N,N,N',N'-tetrabutyldiethylenetriamine)palladium(II)
tetraphenylborate, tetrahydrofuran solvate
;
_chemical_name_common             ?
_chemical_melting_point           ?
_chemical_formula_moiety          
;
C20 H45 N4 O2 Pd, C24 H20 B, C4 H8 O
;
_chemical_formula_sum            'C48 H73 B N4 O3 Pd' 
_chemical_formula_weight          871.31

loop_
 _atom_type_symbol
 _atom_type_description
 _atom_type_scat_dispersion_real
 _atom_type_scat_dispersion_imag
 _atom_type_scat_source
 'C'  'C'   0.0010   0.0010
 'International Tables Vol C Tables 4.2.6.8 and 6.1.1.4'
 'H'  'H'   0.0000   0.0000
 'International Tables Vol C Tables 4.2.6.8 and 6.1.1.4'
 'B'  'B'   0.0000   0.0000
 'International Tables Vol C Tables 4.2.6.8 and 6.1.1.4'
 'N'  'N'   0.0030   0.0020
 'International Tables Vol C Tables 4.2.6.8 and 6.1.1.4'
 'O'  'O'   0.0050   0.0030
 'International Tables Vol C Tables 4.2.6.8 and 6.1.1.4'
 'Pd'  'Pd'  -2.5040   0.6150
 'International Tables Vol C Tables 4.2.6.8 and 6.1.1.4'
 
_space_group_crystal_system       monoclinic
_space_group_IT_number            14
_space_group_name_H-M_alt         'P 21/n'
_space_group_name_Hall            '-P 2yn'
 
_shelx_space_group_comment
;
The symmetry employed for this shelxl refinement is uniquely defined
by the following loop, which should always be used as a source of
symmetry information in preference to the above space-group names.
They are only intended as comments.
;
 
loop_
 _space_group_symop_operation_xyz
 'x, y, z'
 '-x+1/2, y+1/2, -z+1/2'
 '-x, -y, -z'
 'x-1/2, -y-1/2, z-1/2'
 
_cell_length_a                    11.6598(3)
_cell_length_b                    13.5816(4)
_cell_length_c                    30.1946(9)
_cell_angle_alpha                 90
_cell_angle_beta                  93.499(3)
_cell_angle_gamma                 90
_cell_volume                      4772.7(2)
_cell_formula_units_Z             4
_cell_measurement_temperature     265(2)
_cell_measurement_reflns_used     9817
_cell_measurement_theta_max       20.9124685076
_cell_measurement_theta_min       1.23041153776
 
_exptl_crystal_description        Plate
_exptl_crystal_colour             Yellow
_exptl_crystal_density_meas       ?
_exptl_crystal_density_method     ?
_exptl_crystal_density_diffrn     1.213          
_exptl_crystal_F_000              1856
_exptl_transmission_factor_min    ?
_exptl_transmission_factor_max    ?
_exptl_crystal_size_max           0.100
_exptl_crystal_size_mid           0.100
_exptl_crystal_size_min           0.050
_exptl_absorpt_coefficient_mu     0.202
_shelx_estimated_absorpt_T_min    0.980
_shelx_estimated_absorpt_T_max    0.990
_exptl_absorpt_correction_T_min   0.995775196792
_exptl_absorpt_correction_T_max   1.0
_exptl_absorpt_correction_type    empirical
_exptl_absorpt_process_details    
;
CCP4 7.0.048: AIMLESS, version 0.5.32 : 29/03/17
Scaling & analysis of unmerged intensities, absorption correction using spherical harmonics
;
_exptl_absorpt_special_details    ?
_diffrn_ambient_temperature       265(2)
_diffrn_radiation_wavelength      0.534
_diffrn_measurement_device_type   'Photon counting pixel array'
_diffrn_radiation_type            Synchrotron
_diffrn_measurement_method        'shutterless scans'
_diffrn_radiation_source          'Diamond Light Source Beamline I19-2'
_diffrn_radiation_monochromator   'Silicon 111'
_diffrn_detector_area_resol_mean  ?
_diffrn_reflns_number             34251
_diffrn_reflns_av_unetI/netI      0.1086
_diffrn_reflns_av_R_equivalents   0.0864
_diffrn_reflns_limit_h_min        -14
_diffrn_reflns_limit_h_max        14
_diffrn_reflns_limit_k_min        -16
_diffrn_reflns_limit_k_max        16
_diffrn_reflns_limit_l_min        -32
_diffrn_reflns_limit_l_max        37
_diffrn_reflns_theta_min          1.236
_diffrn_reflns_theta_max          19.496
_diffrn_reflns_theta_full         18.687
_diffrn_measured_fraction_theta_max   0.995
_diffrn_measured_fraction_theta_full  0.996
_diffrn_reflns_Laue_measured_fraction_max    0.995
_diffrn_reflns_Laue_measured_fraction_full   0.996
_diffrn_reflns_point_group_measured_fraction_max   0.995
_diffrn_reflns_point_group_measured_fraction_full  0.996
_reflns_number_total              9718
_reflns_number_gt                 5109
_reflns_threshold_expression      'I > 2\s(I)'
_reflns_Friedel_coverage          0.000
_reflns_Friedel_fraction_max      .
_reflns_Friedel_fraction_full     .
 
_reflns_special_details
;
 Reflections were merged by SHELXL according to the crystal
 class for the calculation of statistics and refinement.
 
 _reflns_Friedel_fraction is defined as the number of unique
 Friedel pairs measured divided by the number that would be
 possible theoretically, ignoring centric projections and
 systematic absences.
;
 
_computing_data_collection        'Diamond GDA (http://www.opengda.org/)'
_computing_cell_refinement        'DIALS (Winter, 2018)'
_computing_data_reduction         'XIA2 (Winter 2010)'
_computing_structure_solution     'SHELXT (Sheldrick, 2015)'
_computing_structure_refinement   'SHELXL (Sheldrick, 2015)'
_computing_molecular_graphics     'OLEX2 (Dolomanov et al., 2009)'
_computing_publication_material   'MERCURY (Macrae et al., 2008)'
_refine_special_details           ?
_refine_ls_structure_factor_coef  Fsqd
_refine_ls_matrix_type            full
_refine_ls_weighting_scheme       calc
_refine_ls_weighting_details
'w=1/[\s^2^(Fo^2^)+(0.0439P)^2^] where P=(Fo^2^+2Fc^2^)/3'
_atom_sites_solution_primary      ?
_atom_sites_solution_secondary    ?
_atom_sites_solution_hydrogens    geom
_refine_ls_hydrogen_treatment     constr
_refine_ls_extinction_method      none
_refine_ls_extinction_coef        .
_refine_ls_number_reflns          9718
_refine_ls_number_parameters      526
_refine_ls_number_restraints      490
_refine_ls_R_factor_all           0.1111
_refine_ls_R_factor_gt            0.0552
_refine_ls_wR_factor_ref          0.1271
_refine_ls_wR_factor_gt           0.1089
_refine_ls_goodness_of_fit_ref    0.886
_refine_ls_restrained_S_all       0.887
_refine_ls_shift/su_max           0.001
_refine_ls_shift/su_mean          0.000
 
loop_
 _atom_site_label
 _atom_site_type_symbol
 _atom_site_fract_x
 _atom_site_fract_y
 _atom_site_fract_z
 _atom_site_U_iso_or_equiv
 _atom_site_adp_type
 _atom_site_occupancy
 _atom_site_site_symmetry_order  
 _atom_site_calc_flag
 _atom_site_refinement_flags_posn
 _atom_site_refinement_flags_adp
 _atom_site_refinement_flags_occupancy
 _atom_site_disorder_assembly
 _atom_site_disorder_group
Pd1 Pd 0.33987(2) 0.77532(2) 0.34701(2) 0.04748(12) Uani 1 1 d . . . . .
N2 N 0.3470(2) 0.9279(2) 0.33816(10) 0.0535(7) Uani 1 1 d . . . . .
N3 N 0.4552(2) 0.79814(19) 0.39834(9) 0.0472(7) Uani 1 1 d . . . . .
H3 H 0.532257 0.787887 0.387889 0.057 Uiso 1 1 calc R U . . .
N4 N 0.3310(2) 0.6318(2) 0.37160(10) 0.0497(7) Uani 1 1 d . . . . .
C1 C 0.4429(3) 0.9634(3) 0.36982(13) 0.0622(10) Uani 1 1 d . . . . .
H1A H 0.431166 1.032254 0.376807 0.075 Uiso 1 1 calc R U . . .
H1B H 0.515668 0.957344 0.356144 0.075 Uiso 1 1 calc R U . . .
C2 C 0.4455(3) 0.9026(3) 0.41203(13) 0.0606(10) Uani 1 1 d . . . . .
H2A H 0.510723 0.921148 0.431744 0.073 Uiso 1 1 calc R U . . .
H2B H 0.375724 0.912716 0.427358 0.073 Uiso 1 1 calc R U . . .
C3 C 0.4355(3) 0.7232(2) 0.43271(12) 0.0515(9) Uani 1 1 d . . . . .
H3A H 0.366674 0.738755 0.447818 0.062 Uiso 1 1 calc R U . . .
H3B H 0.500123 0.720997 0.454477 0.062 Uiso 1 1 calc R U . . .
C4 C 0.4219(3) 0.6254(2) 0.40910(12) 0.0530(9) Uani 1 1 d . . . . .
H4A H 0.494480 0.606465 0.397542 0.064 Uiso 1 1 calc R U . . .
H4B H 0.400676 0.575261 0.429977 0.064 Uiso 1 1 calc R U . . .
C5 C 0.2318(3) 0.9660(3) 0.35143(14) 0.0647(11) Uani 1 1 d . . . . .
H5A H 0.172306 0.935058 0.332355 0.078 Uiso 1 1 calc R U . . .
H5B H 0.221235 0.944166 0.381493 0.078 Uiso 1 1 calc R U . . .
C6 C 0.2125(4) 1.0760(3) 0.34967(17) 0.0894(15) Uani 1 1 d . . . . .
H6A H 0.218300 1.098848 0.319462 0.107 Uiso 1 1 calc R U . . .
H6B H 0.271875 1.108525 0.368218 0.107 Uiso 1 1 calc R U . . .
C7 C 0.0955(4) 1.1033(4) 0.3654(2) 0.1129(18) Uani 1 1 d . . . . .
H7A H 0.036702 1.064753 0.349256 0.136 Uiso 1 1 calc R U . . .
H7B H 0.093001 1.087671 0.396673 0.136 Uiso 1 1 calc R U . . .
C8 C 0.0707(6) 1.2106(4) 0.3585(3) 0.169(3) Uani 1 1 d . . . . .
H8A H 0.053677 1.223049 0.327517 0.253 Uiso 1 1 calc R U . . .
H8B H 0.136600 1.248501 0.368752 0.253 Uiso 1 1 calc R U . . .
H8C H 0.005990 1.229039 0.374875 0.253 Uiso 1 1 calc R U . . .
C9 C 0.3663(3) 0.9603(3) 0.29177(13) 0.0604(10) Uani 1 1 d . . . . .
H9A H 0.373928 1.031448 0.291564 0.072 Uiso 1 1 calc R U . . .
H9B H 0.298747 0.943632 0.272895 0.072 Uiso 1 1 calc R U . . .
C10 C 0.4696(3) 0.9163(3) 0.27214(13) 0.0691(11) Uani 1 1 d . . . . .
H10A H 0.467996 0.845332 0.275465 0.083 Uiso 1 1 calc R U . . .
H10B H 0.538803 0.940809 0.287897 0.083 Uiso 1 1 calc R U . . .
C11 C 0.4716(4) 0.9426(4) 0.22298(15) 0.0866(14) Uani 1 1 d . . . . .
H11A H 0.407547 0.910660 0.206822 0.104 Uiso 1 1 calc R U . . .
H11B H 0.461816 1.013208 0.219526 0.104 Uiso 1 1 calc R U . . .
C12 C 0.5802(4) 0.9126(4) 0.20346(18) 0.123(2) Uani 1 1 d . . . . .
H12A H 0.577830 0.931600 0.172797 0.184 Uiso 1 1 calc R U . . .
H12B H 0.589022 0.842484 0.205774 0.184 Uiso 1 1 calc R U . . .
H12C H 0.644011 0.944338 0.219213 0.184 Uiso 1 1 calc R U . . .
C13 C 0.2118(3) 0.6242(3) 0.38884(13) 0.0572(10) Uani 1 1 d . . . . .
H13A H 0.203960 0.676354 0.410385 0.069 Uiso 1 1 calc R U . . .
H13B H 0.156423 0.637120 0.364252 0.069 Uiso 1 1 calc R U . . .
C14 C 0.1789(3) 0.5284(3) 0.41012(14) 0.0652(11) Uani 1 1 d . . . . .
H14A H 0.185897 0.475118 0.389072 0.078 Uiso 1 1 calc R U . . .
H14B H 0.231473 0.515328 0.435581 0.078 Uiso 1 1 calc R U . . .
C15 C 0.0583(3) 0.5314(3) 0.42472(16) 0.0748(13) Uani 1 1 d . . . . .
H15A H 0.006690 0.546250 0.399176 0.090 Uiso 1 1 calc R U . . .
H15B H 0.052353 0.584692 0.445837 0.090 Uiso 1 1 calc R U . . .
C16 C 0.0186(4) 0.4374(3) 0.44572(16) 0.0840(14) Uani 1 1 d . . . . .
H16A H 0.021212 0.384453 0.424758 0.126 Uiso 1 1 calc R U . . .
H16B H -0.058757 0.445567 0.454336 0.126 Uiso 1 1 calc R U . . .
H16C H 0.068055 0.422510 0.471431 0.126 Uiso 1 1 calc R U . . .
C17 C 0.3485(3) 0.5514(3) 0.33902(13) 0.0602(10) Uani 1 1 d . . . . .
H17A H 0.282211 0.549339 0.317983 0.072 Uiso 1 1 calc R U . . .
H17B H 0.351585 0.489091 0.354773 0.072 Uiso 1 1 calc R U . . .
C18 C 0.4544(3) 0.5608(3) 0.31372(14) 0.0738(12) Uani 1 1 d . . . . .
H18A H 0.521707 0.559154 0.334257 0.089 Uiso 1 1 calc R U . . .
H18B H 0.453503 0.623665 0.298451 0.089 Uiso 1 1 calc R U . . .
C19 C 0.4620(5) 0.4775(4) 0.27988(18) 0.1105(18) Uani 1 1 d . . . . .
H19A H 0.453677 0.415123 0.294980 0.133 Uiso 1 1 calc R U . . .
H19B H 0.398176 0.483676 0.257889 0.133 Uiso 1 1 calc R U . . .
C20 C 0.5679(5) 0.4760(5) 0.2574(2) 0.150(3) Uani 1 1 d . . . . .
H20A H 0.567201 0.421086 0.237335 0.224 Uiso 1 1 calc R U . . .
H20B H 0.631695 0.469785 0.278828 0.224 Uiso 1 1 calc R U . . .
H20C H 0.575049 0.536054 0.241019 0.224 Uiso 1 1 calc R U . . .
C21 C 0.6569(3) 0.3740(3) 0.42697(13) 0.0489(8) Uani 1 1 d . . . . .
C22 C 0.7095(3) 0.4242(3) 0.39349(15) 0.0647(11) Uani 1 1 d . . . . .
H22 H 0.726042 0.389972 0.367981 0.078 Uiso 1 1 calc R U . . .
C23 C 0.7379(3) 0.5226(3) 0.39657(18) 0.0816(13) Uani 1 1 d . . . . .
H23 H 0.772436 0.552980 0.373201 0.098 Uiso 1 1 calc R U . . .
C24 C 0.7161(3) 0.5761(3) 0.43353(18) 0.0786(13) Uani 1 1 d . . . . .
H24 H 0.738292 0.641773 0.436039 0.094 Uiso 1 1 calc R U . . .
C25 C 0.6606(3) 0.5306(3) 0.46692(16) 0.0696(12) Uani 1 1 d . . . . .
H25 H 0.642507 0.566217 0.491857 0.084 Uiso 1 1 calc R U . . .
C26 C 0.6318(3) 0.4322(3) 0.46340(13) 0.0568(10) Uani 1 1 d . . . . .
H26 H 0.593998 0.403195 0.486305 0.068 Uiso 1 1 calc R U . . .
C27 C 0.7345(3) 0.2016(3) 0.45902(13) 0.0520(9) Uani 1 1 d . . . . .
C28 C 0.8090(3) 0.2505(3) 0.48881(14) 0.0634(11) Uani 1 1 d . . . . .
H28 H 0.804160 0.318773 0.490449 0.076 Uiso 1 1 calc R U . . .
C29 C 0.8908(4) 0.2028(3) 0.51643(16) 0.0788(14) Uani 1 1 d . . . . .
H29 H 0.937888 0.239478 0.536167 0.095 Uiso 1 1 calc R U . . .
C30 C 0.9033(4) 0.1038(3) 0.51512(17) 0.0848(14) Uani 1 1 d . . . . .
H30 H 0.957707 0.072049 0.533862 0.102 Uiso 1 1 calc R U . . .
C31 C 0.8335(3) 0.0515(3) 0.48541(18) 0.0842(14) Uani 1 1 d . . . . .
H31 H 0.841073 -0.016530 0.483753 0.101 Uiso 1 1 calc R U . . .
C32 C 0.7519(3) 0.0991(3) 0.45786(16) 0.0731(13) Uani 1 1 d . . . . .
H32 H 0.706644 0.061753 0.437746 0.088 Uiso 1 1 calc R U . . .
C33 C 0.5055(3) 0.2307(3) 0.44439(12) 0.0487(8) Uani 1 1 d . . . . .
C34 C 0.4789(3) 0.1454(3) 0.46676(12) 0.0532(10) Uani 1 1 d . . . . .
H34 H 0.537531 0.100467 0.473547 0.064 Uiso 1 1 calc R U . . .
C35 C 0.3703(3) 0.1236(3) 0.47950(13) 0.0614(11) Uani 1 1 d . . . . .
H35 H 0.357427 0.064726 0.494116 0.074 Uiso 1 1 calc R U . . .
C36 C 0.2806(3) 0.1882(3) 0.47079(15) 0.0676(11) Uani 1 1 d . . . . .
H36 H 0.207422 0.174636 0.479843 0.081 Uiso 1 1 calc R U . . .
C37 C 0.3030(3) 0.2734(3) 0.44822(16) 0.0751(13) Uani 1 1 d . . . . .
H37 H 0.243999 0.318063 0.441472 0.090 Uiso 1 1 calc R U . . .
C38 C 0.4127(3) 0.2933(3) 0.43548(15) 0.0691(12) Uani 1 1 d . . . . .
H38 H 0.424952 0.351419 0.420197 0.083 Uiso 1 1 calc R U . . .
C39 C 0.6376(4) 0.2128(3) 0.37491(14) 0.0626(10) Uani 1 1 d . . . . .
C40 C 0.5455(4) 0.2199(3) 0.34433(15) 0.0766(12) Uani 1 1 d . . . . .
H40 H 0.476372 0.244299 0.353520 0.092 Uiso 1 1 calc R U . . .
C41 C 0.5518(5) 0.1915(3) 0.29958(17) 0.0929(15) Uani 1 1 d . . . . .
H41 H 0.487950 0.198170 0.279798 0.111 Uiso 1 1 calc R U . . .
C42 C 0.6514(6) 0.1545(4) 0.2855(2) 0.1161(19) Uani 1 1 d . . . . .
H42 H 0.655932 0.135018 0.256183 0.139 Uiso 1 1 calc R U . . .
C43 C 0.7437(6) 0.1463(5) 0.3144(2) 0.130(2) Uani 1 1 d . . . . .
H43 H 0.812000 0.120865 0.304854 0.156 Uiso 1 1 calc R U . . .
C44 C 0.7376(5) 0.1753(4) 0.35816(17) 0.1038(17) Uani 1 1 d . . . . .
H44 H 0.802970 0.169532 0.377215 0.125 Uiso 1 1 calc R U . . .
B1 B 0.6336(4) 0.2547(3) 0.42647(16) 0.0552(9) Uani 1 1 d . . . . .
O3 O 0.6864(15) 0.808(3) 0.3643(12) 0.0875(12) Uani 0.547(18) 1 d D . P A 1
C45 C 0.7281(11) 0.7578(13) 0.3268(5) 0.0888(17) Uani 0.547(18) 1 d D . P A 1
H45A H 0.704708 0.792541 0.299662 0.107 Uiso 0.547(18) 1 calc R U P A 1
H45B H 0.696942 0.691617 0.324918 0.107 Uiso 0.547(18) 1 calc R U P A 1
C46 C 0.8546(10) 0.7542(16) 0.3326(6) 0.108(2) Uani 0.547(18) 1 d D . P A 1
H46A H 0.889234 0.782818 0.307185 0.129 Uiso 0.547(18) 1 calc R U P A 1
H46B H 0.881091 0.686790 0.336236 0.129 Uiso 0.547(18) 1 calc R U P A 1
C47 C 0.8840(9) 0.8129(14) 0.3735(4) 0.108(2) Uani 0.547(18) 1 d D . P A 1
H47A H 0.928381 0.772864 0.394942 0.129 Uiso 0.547(18) 1 calc R U P A 1
H47B H 0.930206 0.869387 0.366282 0.129 Uiso 0.547(18) 1 calc R U P A 1
C48 C 0.7804(9) 0.8455(11) 0.3923(4) 0.0888(17) Uani 0.547(18) 1 d D . P A 1
H48A H 0.777893 0.916882 0.393274 0.107 Uiso 0.547(18) 1 calc R U P A 1
H48B H 0.776557 0.820492 0.422260 0.107 Uiso 0.547(18) 1 calc R U P A 1
O3A O 0.6827(18) 0.802(4) 0.3630(15) 0.0875(12) Uani 0.453(18) 1 d D . P A 2
C45A C 0.7437(13) 0.7790(16) 0.3242(6) 0.0888(17) Uani 0.453(18) 1 d D . P A 2
H45C H 0.729624 0.829020 0.301622 0.107 Uiso 0.453(18) 1 calc R U P A 2
H45D H 0.719515 0.715738 0.312077 0.107 Uiso 0.453(18) 1 calc R U P A 2
C46A C 0.8682(12) 0.7766(17) 0.3394(8) 0.108(2) Uani 0.453(18) 1 d D . P A 2
H46C H 0.888409 0.718058 0.356568 0.129 Uiso 0.453(18) 1 calc R U P A 2
H46D H 0.918093 0.782915 0.314997 0.129 Uiso 0.453(18) 1 calc R U P A 2
C47A C 0.8676(11) 0.8656(16) 0.3670(5) 0.108(2) Uani 0.453(18) 1 d D . P A 2
H47C H 0.921454 0.858594 0.392560 0.129 Uiso 0.453(18) 1 calc R U P A 2
H47D H 0.889948 0.922426 0.350023 0.129 Uiso 0.453(18) 1 calc R U P A 2
C48A C 0.7538(12) 0.8781(11) 0.3809(5) 0.0888(17) Uani 0.453(18) 1 d D . P A 2
H48C H 0.754827 0.876686 0.413030 0.107 Uiso 0.453(18) 1 calc R U P A 2
H48D H 0.723790 0.941418 0.370843 0.107 Uiso 0.453(18) 1 calc R U P A 2
O1 O 0.1267(3) 0.7605(3) 0.29893(12) 0.1057(12) Uani 0.744(4) 1 d D . P B 3
O2 O 0.2623(3) 0.72477(18) 0.25920(13) 0.1057(12) Uani 0.744(4) 1 d D . P B 3
N1 N 0.2273(3) 0.74978(12) 0.29408(11) 0.0656(12) Uani 0.744(4) 1 d D . P B 3
O1A O 0.2051(10) 0.7578(2) 0.3040(3) 0.1057(12) Uani 0.256(4) 1 d D . P B 4
O2A O 0.3155(8) 0.7179(3) 0.2547(3) 0.1057(12) Uani 0.256(4) 1 d D . P B 4
N1A N 0.2083(7) 0.7311(2) 0.2628(3) 0.0656(12) Uani 0.256(4) 1 d D . P B 4
 
loop_
 _atom_site_aniso_label
 _atom_site_aniso_U_11
 _atom_site_aniso_U_22
 _atom_site_aniso_U_33
 _atom_site_aniso_U_23
 _atom_site_aniso_U_13
 _atom_site_aniso_U_12
Pd1 0.0485(2) 0.0488(2) 0.0446(2) 0.00171(16) -0.00167(15) -0.00221(14)
N2 0.0589(17) 0.0512(18) 0.0497(18) 0.0054(14) -0.0018(14) 0.0010(13)
N3 0.0511(17) 0.0510(15) 0.0391(18) -0.0001(12) -0.0010(14) -0.0050(13)
N4 0.0475(15) 0.0481(16) 0.0530(18) -0.0014(13) -0.0014(12) -0.0033(13)
C1 0.072(2) 0.053(2) 0.061(2) 0.0038(18) -0.0077(19) -0.0083(19)
C2 0.077(3) 0.0525(17) 0.051(2) -0.0050(16) -0.007(2) -0.0050(19)
C3 0.058(2) 0.0567(18) 0.039(2) 0.0048(14) -0.0019(18) -0.0029(17)
C4 0.049(2) 0.0543(19) 0.055(2) 0.0017(17) -0.0027(16) -0.0004(17)
C5 0.070(2) 0.063(2) 0.061(3) 0.002(2) 0.005(2) 0.0101(18)
C6 0.110(3) 0.063(2) 0.095(4) -0.003(3) -0.001(3) 0.023(2)
C7 0.106(3) 0.088(3) 0.143(5) -0.027(3) -0.008(3) 0.032(3)
C8 0.154(6) 0.090(3) 0.257(9) -0.041(4) -0.029(6) 0.042(4)
C9 0.068(2) 0.060(2) 0.052(2) 0.0111(19) -0.0015(18) -0.0020(18)
C10 0.068(3) 0.075(3) 0.064(2) 0.008(2) 0.004(2) -0.003(2)
C11 0.088(3) 0.105(4) 0.068(3) 0.012(3) 0.013(2) -0.006(3)
C12 0.098(4) 0.173(6) 0.100(4) -0.009(4) 0.031(3) -0.005(3)
C13 0.0470(18) 0.058(2) 0.066(3) 0.0051(19) -0.0019(17) -0.0030(16)
C14 0.059(2) 0.063(2) 0.075(3) 0.008(2) 0.011(2) -0.0027(18)
C15 0.059(2) 0.073(3) 0.094(4) 0.001(2) 0.020(2) -0.009(2)
C16 0.077(3) 0.076(3) 0.102(4) 0.006(3) 0.024(3) -0.008(2)
C17 0.067(2) 0.055(2) 0.059(3) -0.0074(17) -0.0005(19) -0.0015(18)
C18 0.067(3) 0.087(3) 0.068(3) -0.012(2) 0.005(2) 0.006(2)
C19 0.124(4) 0.115(4) 0.097(4) -0.035(3) 0.038(3) -0.003(3)
C20 0.154(5) 0.162(6) 0.141(6) -0.030(5) 0.075(4) 0.010(4)
C21 0.045(2) 0.0497(17) 0.051(2) 0.0061(14) -0.0070(17) 0.0006(15)
C22 0.058(2) 0.064(2) 0.073(3) 0.013(2) 0.009(2) -0.0035(18)
C23 0.063(3) 0.063(2) 0.120(4) 0.025(2) 0.013(3) -0.007(2)
C24 0.058(3) 0.049(2) 0.127(4) 0.015(2) -0.011(2) -0.004(2)
C25 0.071(3) 0.0484(18) 0.087(3) -0.005(2) -0.016(2) 0.0032(18)
C26 0.069(3) 0.0476(17) 0.053(2) 0.0041(16) -0.005(2) 0.0029(17)
C27 0.0497(19) 0.0483(17) 0.059(2) -0.0002(16) 0.0116(16) 0.0029(14)
C28 0.059(2) 0.058(2) 0.072(3) -0.0036(19) -0.0029(18) 0.0069(16)
C29 0.065(3) 0.082(2) 0.087(3) -0.005(2) -0.012(2) 0.017(2)
C30 0.058(3) 0.081(2) 0.114(4) 0.014(3) 0.001(2) 0.021(2)
C31 0.063(3) 0.057(3) 0.133(4) 0.015(2) 0.006(2) 0.0115(19)
C32 0.062(2) 0.0497(18) 0.107(4) -0.006(2) 0.000(2) 0.0035(17)
C33 0.0524(17) 0.0466(18) 0.046(2) -0.0036(16) -0.0037(16) -0.0011(14)
C34 0.0525(19) 0.0509(19) 0.055(3) 0.0011(17) -0.0044(18) -0.0007(16)
C35 0.0574(19) 0.060(2) 0.067(3) 0.007(2) -0.001(2) -0.0080(15)
C36 0.056(2) 0.063(2) 0.084(3) -0.004(2) 0.004(2) -0.0032(16)
C37 0.054(2) 0.058(2) 0.113(4) 0.004(2) 0.002(2) 0.0069(19)
C38 0.0569(19) 0.056(2) 0.094(4) 0.013(2) -0.003(2) 0.0023(16)
C39 0.081(2) 0.053(2) 0.054(2) 0.0004(18) 0.0067(17) -0.0088(19)
C40 0.101(3) 0.065(3) 0.062(2) 0.006(2) -0.009(2) -0.019(2)
C41 0.142(4) 0.077(3) 0.058(2) 0.008(2) -0.009(3) -0.035(3)
C42 0.174(5) 0.107(4) 0.068(4) -0.014(3) 0.016(3) -0.023(4)
C43 0.152(5) 0.160(6) 0.081(3) -0.036(4) 0.028(3) 0.017(4)
C44 0.105(3) 0.134(4) 0.075(3) -0.024(3) 0.019(3) 0.013(3)
B1 0.059(2) 0.0514(18) 0.056(2) 0.0013(18) 0.0032(18) -0.0038(17)
O3 0.077(2) 0.091(4) 0.095(3) -0.012(2) 0.0113(19) -0.0090(16)
C45 0.085(2) 0.088(5) 0.093(3) -0.010(3) 0.0075(19) -0.0079(19)
C46 0.082(2) 0.113(7) 0.128(4) -0.019(3) 0.012(2) -0.010(3)
C47 0.082(2) 0.113(7) 0.128(4) -0.019(3) 0.012(2) -0.010(3)
C48 0.085(2) 0.088(5) 0.093(3) -0.010(3) 0.0075(19) -0.0079(19)
O3A 0.077(2) 0.091(4) 0.095(3) -0.012(2) 0.0113(19) -0.0090(16)
C45A 0.085(2) 0.088(5) 0.093(3) -0.010(3) 0.0075(19) -0.0079(19)
C46A 0.082(2) 0.113(7) 0.128(4) -0.019(3) 0.012(2) -0.010(3)
C47A 0.082(2) 0.113(7) 0.128(4) -0.019(3) 0.012(2) -0.010(3)
C48A 0.085(2) 0.088(5) 0.093(3) -0.010(3) 0.0075(19) -0.0079(19)
O1 0.072(2) 0.169(3) 0.0747(18) -0.0201(17) -0.0082(18) 0.0015(18)
O2 0.072(2) 0.169(3) 0.0747(18) -0.0201(17) -0.0082(18) 0.0015(18)
N1 0.070(2) 0.063(3) 0.062(2) 0.010(2) -0.008(2) -0.0048(19)
O1A 0.072(2) 0.169(3) 0.0747(18) -0.0201(17) -0.0082(18) 0.0015(18)
O2A 0.072(2) 0.169(3) 0.0747(18) -0.0201(17) -0.0082(18) 0.0015(18)
N1A 0.070(2) 0.063(3) 0.062(2) 0.010(2) -0.008(2) -0.0048(19)
 
_geom_special_details
;
 All esds (except the esd in the dihedral angle between two l.s. planes)
 are estimated using the full covariance matrix.  The cell esds are taken
 into account individually in the estimation of esds in distances, angles
 and torsion angles; correlations between esds in cell parameters are only
 used when they are defined by crystal symmetry.  An approximate (isotropic)
 treatment of cell esds is used for estimating esds involving l.s. planes.
;
 
loop_
 _geom_bond_atom_site_label_1
 _geom_bond_atom_site_label_2
 _geom_bond_distance
 _geom_bond_site_symmetry_2
 _geom_bond_publ_flag
Pd1 O1A 1.990(12) . ?
Pd1 N3 2.013(3) . ?
Pd1 N1 2.035(3) . ?
Pd1 N4 2.091(3) . ?
Pd1 N2 2.092(3) . ?
N2 C9 1.499(4) . ?
N2 C1 1.505(4) . ?
N2 C5 1.515(4) . ?
N3 C3 1.482(4) . ?
N3 C2 1.484(4) . ?
N3 H3 0.9800 . ?
N4 C17 1.492(4) . ?
N4 C4 1.505(4) . ?
N4 C13 1.517(4) . ?
C1 C2 1.517(5) . ?
C1 H1A 0.9700 . ?
C1 H1B 0.9700 . ?
C2 H2A 0.9700 . ?
C2 H2B 0.9700 . ?
C3 C4 1.511(4) . ?
C3 H3A 0.9700 . ?
C3 H3B 0.9700 . ?
C4 H4A 0.9700 . ?
C4 H4B 0.9700 . ?
C5 C6 1.511(5) . ?
C5 H5A 0.9700 . ?
C5 H5B 0.9700 . ?
C6 C7 1.518(6) . ?
C6 H6A 0.9700 . ?
C6 H6B 0.9700 . ?
C7 C8 1.497(6) . ?
C7 H7A 0.9700 . ?
C7 H7B 0.9700 . ?
C8 H8A 0.9600 . ?
C8 H8B 0.9600 . ?
C8 H8C 0.9600 . ?
C9 C10 1.499(5) . ?
C9 H9A 0.9700 . ?
C9 H9B 0.9700 . ?
C10 C11 1.528(5) . ?
C10 H10A 0.9700 . ?
C10 H10B 0.9700 . ?
C11 C12 1.486(6) . ?
C11 H11A 0.9700 . ?
C11 H11B 0.9700 . ?
C12 H12A 0.9600 . ?
C12 H12B 0.9600 . ?
C12 H12C 0.9600 . ?
C13 C14 1.511(5) . ?
C13 H13A 0.9700 . ?
C13 H13B 0.9700 . ?
C14 C15 1.500(5) . ?
C14 H14A 0.9700 . ?
C14 H14B 0.9700 . ?
C15 C16 1.510(5) . ?
C15 H15A 0.9700 . ?
C15 H15B 0.9700 . ?
C16 H16A 0.9600 . ?
C16 H16B 0.9600 . ?
C16 H16C 0.9600 . ?
C17 C18 1.497(5) . ?
C17 H17A 0.9700 . ?
C17 H17B 0.9700 . ?
C18 C19 1.530(6) . ?
C18 H18A 0.9700 . ?
C18 H18B 0.9700 . ?
C19 C20 1.446(6) . ?
C19 H19A 0.9700 . ?
C19 H19B 0.9700 . ?
C20 H20A 0.9600 . ?
C20 H20B 0.9600 . ?
C20 H20C 0.9600 . ?
C21 C22 1.392(5) . ?
C21 C26 1.400(5) . ?
C21 B1 1.642(5) . ?
C22 C23 1.378(5) . ?
C22 H22 0.9300 . ?
C23 C24 1.369(6) . ?
C23 H23 0.9300 . ?
C24 C25 1.377(6) . ?
C24 H24 0.9300 . ?
C25 C26 1.381(5) . ?
C25 H25 0.9300 . ?
C26 H26 0.9300 . ?
C27 C28 1.382(5) . ?
C27 C32 1.408(5) . ?
C27 B1 1.652(6) . ?
C28 C29 1.389(5) . ?
C28 H28 0.9300 . ?
C29 C30 1.353(5) . ?
C29 H29 0.9300 . ?
C30 C31 1.372(6) . ?
C30 H30 0.9300 . ?
C31 C32 1.386(5) . ?
C31 H31 0.9300 . ?
C32 H32 0.9300 . ?
C33 C34 1.385(5) . ?
C33 C38 1.389(5) . ?
C33 B1 1.652(6) . ?
C34 C35 1.378(5) . ?
C34 H34 0.9300 . ?
C35 C36 1.378(5) . ?
C35 H35 0.9300 . ?
C36 C37 1.377(5) . ?
C36 H36 0.9300 . ?
C37 C38 1.385(5) . ?
C37 H37 0.9300 . ?
C38 H38 0.9300 . ?
C39 C40 1.376(6) . ?
C39 C44 1.395(6) . ?
C39 B1 1.661(6) . ?
C40 C41 1.411(6) . ?
C40 H40 0.9300 . ?
C41 C42 1.357(7) . ?
C41 H41 0.9300 . ?
C42 C43 1.347(7) . ?
C42 H42 0.9300 . ?
C43 C44 1.385(7) . ?
C43 H43 0.9300 . ?
C44 H44 0.9300 . ?
O3 C45 1.432(11) . ?
O3 C48 1.436(16) . ?
C45 C46 1.475(11) . ?
C45 H45A 0.9700 . ?
C45 H45B 0.9700 . ?
C46 C47 1.494(12) . ?
C46 H46A 0.9700 . ?
C46 H46B 0.9700 . ?
C47 C48 1.435(10) . ?
C47 H47A 0.9700 . ?
C47 H47B 0.9700 . ?
C48 H48A 0.9700 . ?
C48 H48B 0.9700 . ?
O3A C48A 1.41(2) . ?
O3A C45A 1.441(15) . ?
C45A C46A 1.495(13) . ?
C45A H45C 0.9700 . ?
C45A H45D 0.9700 . ?
C46A C47A 1.469(12) . ?
C46A H46C 0.9700 . ?
C46A H46D 0.9700 . ?
C47A C48A 1.426(11) . ?
C47A H47C 0.9700 . ?
C47A H47D 0.9700 . ?
C48A H48C 0.9700 . ?
C48A H48D 0.9700 . ?
O1 N1 1.2004(10) . ?
O2 N1 1.2011(10) . ?
O1A N1A 1.3001(10) . ?
O2A N1A 1.3003(10) . ?
 
loop_
 _geom_angle_atom_site_label_1
 _geom_angle_atom_site_label_2
 _geom_angle_atom_site_label_3
 _geom_angle
 _geom_angle_site_symmetry_1
 _geom_angle_site_symmetry_3
 _geom_angle_publ_flag
O1A Pd1 N3 169.8(2) . . ?
N3 Pd1 N1 178.11(14) . . ?
O1A Pd1 N4 93.81(9) . . ?
N3 Pd1 N4 85.13(10) . . ?
N1 Pd1 N4 94.40(9) . . ?
O1A Pd1 N2 94.05(10) . . ?
N3 Pd1 N2 85.18(11) . . ?
N1 Pd1 N2 95.58(9) . . ?
N4 Pd1 N2 166.46(12) . . ?
C9 N2 C1 110.6(3) . . ?
C9 N2 C5 109.4(3) . . ?
C1 N2 C5 111.0(3) . . ?
C9 N2 Pd1 114.8(2) . . ?
C1 N2 Pd1 105.7(2) . . ?
C5 N2 Pd1 105.2(2) . . ?
C3 N3 C2 116.4(3) . . ?
C3 N3 Pd1 107.95(19) . . ?
C2 N3 Pd1 107.6(2) . . ?
C3 N3 H3 108.2 . . ?
C2 N3 H3 108.2 . . ?
Pd1 N3 H3 108.2 . . ?
C17 N4 C4 109.6(3) . . ?
C17 N4 C13 109.9(3) . . ?
C4 N4 C13 110.8(3) . . ?
C17 N4 Pd1 115.9(2) . . ?
C4 N4 Pd1 105.88(19) . . ?
C13 N4 Pd1 104.56(19) . . ?
N2 C1 C2 109.6(3) . . ?
N2 C1 H1A 109.8 . . ?
C2 C1 H1A 109.8 . . ?
N2 C1 H1B 109.8 . . ?
C2 C1 H1B 109.8 . . ?
H1A C1 H1B 108.2 . . ?
N3 C2 C1 106.5(3) . . ?
N3 C2 H2A 110.4 . . ?
C1 C2 H2A 110.4 . . ?
N3 C2 H2B 110.4 . . ?
C1 C2 H2B 110.4 . . ?
H2A C2 H2B 108.6 . . ?
N3 C3 C4 106.9(3) . . ?
N3 C3 H3A 110.4 . . ?
C4 C3 H3A 110.4 . . ?
N3 C3 H3B 110.4 . . ?
C4 C3 H3B 110.4 . . ?
H3A C3 H3B 108.6 . . ?
N4 C4 C3 110.7(3) . . ?
N4 C4 H4A 109.5 . . ?
C3 C4 H4A 109.5 . . ?
N4 C4 H4B 109.5 . . ?
C3 C4 H4B 109.5 . . ?
H4A C4 H4B 108.1 . . ?
C6 C5 N2 117.4(3) . . ?
C6 C5 H5A 107.9 . . ?
N2 C5 H5A 107.9 . . ?
C6 C5 H5B 107.9 . . ?
N2 C5 H5B 107.9 . . ?
H5A C5 H5B 107.2 . . ?
C5 C6 C7 111.5(4) . . ?
C5 C6 H6A 109.3 . . ?
C7 C6 H6A 109.3 . . ?
C5 C6 H6B 109.3 . . ?
C7 C6 H6B 109.3 . . ?
H6A C6 H6B 108.0 . . ?
C8 C7 C6 111.4(5) . . ?
C8 C7 H7A 109.4 . . ?
C6 C7 H7A 109.4 . . ?
C8 C7 H7B 109.4 . . ?
C6 C7 H7B 109.4 . . ?
H7A C7 H7B 108.0 . . ?
C7 C8 H8A 109.5 . . ?
C7 C8 H8B 109.5 . . ?
H8A C8 H8B 109.5 . . ?
C7 C8 H8C 109.5 . . ?
H8A C8 H8C 109.5 . . ?
H8B C8 H8C 109.5 . . ?
N2 C9 C10 115.0(3) . . ?
N2 C9 H9A 108.5 . . ?
C10 C9 H9A 108.5 . . ?
N2 C9 H9B 108.5 . . ?
C10 C9 H9B 108.5 . . ?
H9A C9 H9B 107.5 . . ?
C9 C10 C11 110.6(3) . . ?
C9 C10 H10A 109.5 . . ?
C11 C10 H10A 109.5 . . ?
C9 C10 H10B 109.5 . . ?
C11 C10 H10B 109.5 . . ?
H10A C10 H10B 108.1 . . ?
C12 C11 C10 112.7(4) . . ?
C12 C11 H11A 109.1 . . ?
C10 C11 H11A 109.1 . . ?
C12 C11 H11B 109.1 . . ?
C10 C11 H11B 109.1 . . ?
H11A C11 H11B 107.8 . . ?
C11 C12 H12A 109.5 . . ?
C11 C12 H12B 109.5 . . ?
H12A C12 H12B 109.5 . . ?
C11 C12 H12C 109.5 . . ?
H12A C12 H12C 109.5 . . ?
H12B C12 H12C 109.5 . . ?
C14 C13 N4 117.8(3) . . ?
C14 C13 H13A 107.9 . . ?
N4 C13 H13A 107.9 . . ?
C14 C13 H13B 107.9 . . ?
N4 C13 H13B 107.9 . . ?
H13A C13 H13B 107.2 . . ?
C15 C14 C13 111.7(3) . . ?
C15 C14 H14A 109.3 . . ?
C13 C14 H14A 109.3 . . ?
C15 C14 H14B 109.3 . . ?
C13 C14 H14B 109.3 . . ?
H14A C14 H14B 107.9 . . ?
C14 C15 C16 114.7(3) . . ?
C14 C15 H15A 108.6 . . ?
C16 C15 H15A 108.6 . . ?
C14 C15 H15B 108.6 . . ?
C16 C15 H15B 108.6 . . ?
H15A C15 H15B 107.6 . . ?
C15 C16 H16A 109.5 . . ?
C15 C16 H16B 109.5 . . ?
H16A C16 H16B 109.5 . . ?
C15 C16 H16C 109.5 . . ?
H16A C16 H16C 109.5 . . ?
H16B C16 H16C 109.5 . . ?
N4 C17 C18 115.0(3) . . ?
N4 C17 H17A 108.5 . . ?
C18 C17 H17A 108.5 . . ?
N4 C17 H17B 108.5 . . ?
C18 C17 H17B 108.5 . . ?
H17A C17 H17B 107.5 . . ?
C17 C18 C19 111.1(4) . . ?
C17 C18 H18A 109.4 . . ?
C19 C18 H18A 109.4 . . ?
C17 C18 H18B 109.4 . . ?
C19 C18 H18B 109.4 . . ?
H18A C18 H18B 108.0 . . ?
C20 C19 C18 114.2(5) . . ?
C20 C19 H19A 108.7 . . ?
C18 C19 H19A 108.7 . . ?
C20 C19 H19B 108.7 . . ?
C18 C19 H19B 108.7 . . ?
H19A C19 H19B 107.6 . . ?
C19 C20 H20A 109.5 . . ?
C19 C20 H20B 109.5 . . ?
H20A C20 H20B 109.5 . . ?
C19 C20 H20C 109.5 . . ?
H20A C20 H20C 109.5 . . ?
H20B C20 H20C 109.5 . . ?
C22 C21 C26 114.6(4) . . ?
C22 C21 B1 123.8(4) . . ?
C26 C21 B1 121.4(3) . . ?
C23 C22 C21 122.7(4) . . ?
C23 C22 H22 118.6 . . ?
C21 C22 H22 118.6 . . ?
C24 C23 C22 120.9(5) . . ?
C24 C23 H23 119.5 . . ?
C22 C23 H23 119.5 . . ?
C23 C24 C25 118.5(4) . . ?
C23 C24 H24 120.8 . . ?
C25 C24 H24 120.8 . . ?
C24 C25 C26 120.1(4) . . ?
C24 C25 H25 120.0 . . ?
C26 C25 H25 120.0 . . ?
C25 C26 C21 123.1(4) . . ?
C25 C26 H26 118.5 . . ?
C21 C26 H26 118.5 . . ?
C28 C27 C32 113.9(3) . . ?
C28 C27 B1 125.1(3) . . ?
C32 C27 B1 121.0(3) . . ?
C27 C28 C29 123.2(4) . . ?
C27 C28 H28 118.4 . . ?
C29 C28 H28 118.4 . . ?
C30 C29 C28 121.2(4) . . ?
C30 C29 H29 119.4 . . ?
C28 C29 H29 119.4 . . ?
C29 C30 C31 118.2(4) . . ?
C29 C30 H30 120.9 . . ?
C31 C30 H30 120.9 . . ?
C30 C31 C32 120.6(4) . . ?
C30 C31 H31 119.7 . . ?
C32 C31 H31 119.7 . . ?
C31 C32 C27 122.8(4) . . ?
C31 C32 H32 118.6 . . ?
C27 C32 H32 118.6 . . ?
C34 C33 C38 114.3(4) . . ?
C34 C33 B1 124.0(3) . . ?
C38 C33 B1 121.6(3) . . ?
C35 C34 C33 123.5(3) . . ?
C35 C34 H34 118.2 . . ?
C33 C34 H34 118.2 . . ?
C34 C35 C36 120.6(4) . . ?
C34 C35 H35 119.7 . . ?
C36 C35 H35 119.7 . . ?
C37 C36 C35 117.7(4) . . ?
C37 C36 H36 121.1 . . ?
C35 C36 H36 121.1 . . ?
C36 C37 C38 120.5(4) . . ?
C36 C37 H37 119.7 . . ?
C38 C37 H37 119.7 . . ?
C37 C38 C33 123.3(4) . . ?
C37 C38 H38 118.4 . . ?
C33 C38 H38 118.4 . . ?
C40 C39 C44 114.6(4) . . ?
C40 C39 B1 122.7(4) . . ?
C44 C39 B1 122.5(4) . . ?
C39 C40 C41 122.7(5) . . ?
C39 C40 H40 118.7 . . ?
C41 C40 H40 118.7 . . ?
C42 C41 C40 119.7(6) . . ?
C42 C41 H41 120.2 . . ?
C40 C41 H41 120.2 . . ?
C43 C42 C41 119.6(6) . . ?
C43 C42 H42 120.2 . . ?
C41 C42 H42 120.2 . . ?
C42 C43 C44 120.5(6) . . ?
C42 C43 H43 119.7 . . ?
C44 C43 H43 119.7 . . ?
C43 C44 C39 122.9(5) . . ?
C43 C44 H44 118.6 . . ?
C39 C44 H44 118.6 . . ?
C21 B1 C27 108.3(3) . . ?
C21 B1 C33 110.2(3) . . ?
C27 B1 C33 110.1(3) . . ?
C21 B1 C39 109.4(3) . . ?
C27 B1 C39 110.4(3) . . ?
C33 B1 C39 108.5(3) . . ?
C45 O3 C48 110.5(11) . . ?
O3 C45 C46 107.9(10) . . ?
O3 C45 H45A 110.1 . . ?
C46 C45 H45A 110.1 . . ?
O3 C45 H45B 110.1 . . ?
C46 C45 H45B 110.1 . . ?
H45A C45 H45B 108.4 . . ?
C45 C46 C47 104.9(8) . . ?
C45 C46 H46A 110.8 . . ?
C47 C46 H46A 110.8 . . ?
C45 C46 H46B 110.8 . . ?
C47 C46 H46B 110.8 . . ?
H46A C46 H46B 108.8 . . ?
C48 C47 C46 109.6(8) . . ?
C48 C47 H47A 109.8 . . ?
C46 C47 H47A 109.8 . . ?
C48 C47 H47B 109.8 . . ?
C46 C47 H47B 109.8 . . ?
H47A C47 H47B 108.2 . . ?
C47 C48 O3 106.8(9) . . ?
C47 C48 H48A 110.4 . . ?
O3 C48 H48A 110.4 . . ?
C47 C48 H48B 110.4 . . ?
O3 C48 H48B 110.4 . . ?
H48A C48 H48B 108.6 . . ?
C48A O3A C45A 99.2(18) . . ?
O3A C45A C46A 105.9(15) . . ?
O3A C45A H45C 110.5 . . ?
C46A C45A H45C 110.5 . . ?
O3A C45A H45D 110.5 . . ?
C46A C45A H45D 110.5 . . ?
H45C C45A H45D 108.7 . . ?
C47A C46A C45A 96.7(11) . . ?
C47A C46A H46C 112.4 . . ?
C45A C46A H46C 112.4 . . ?
C47A C46A H46D 112.4 . . ?
C45A C46A H46D 112.4 . . ?
H46C C46A H46D 110.0 . . ?
C48A C47A C46A 107.6(9) . . ?
C48A C47A H47C 110.2 . . ?
C46A C47A H47C 110.2 . . ?
C48A C47A H47D 110.2 . . ?
C46A C47A H47D 110.2 . . ?
H47C C47A H47D 108.5 . . ?
O3A C48A C47A 109.6(11) . . ?
O3A C48A H48C 109.8 . . ?
C47A C48A H48C 109.8 . . ?
O3A C48A H48D 109.8 . . ?
C47A C48A H48D 109.8 . . ?
H48C C48A H48D 108.2 . . ?
O1 N1 O2 121.85(16) . . ?
O1 N1 Pd1 118.2(3) . . ?
O2 N1 Pd1 120.0(3) . . ?
N1A O1A Pd1 126.1(5) . . ?
O1A N1A O2A 107.70(12) . . ?
 
loop_
 _geom_torsion_atom_site_label_1
 _geom_torsion_atom_site_label_2
 _geom_torsion_atom_site_label_3
 _geom_torsion_atom_site_label_4
 _geom_torsion
 _geom_torsion_site_symmetry_1
 _geom_torsion_site_symmetry_2
 _geom_torsion_site_symmetry_3
 _geom_torsion_site_symmetry_4
 _geom_torsion_publ_flag
C9 N2 C1 C2 -160.4(3) . . . . ?
C5 N2 C1 C2 78.0(4) . . . . ?
Pd1 N2 C1 C2 -35.6(3) . . . . ?
C3 N3 C2 C1 -167.9(3) . . . . ?
Pd1 N3 C2 C1 -46.6(3) . . . . ?
N2 C1 C2 N3 55.5(4) . . . . ?
C2 N3 C3 C4 166.9(3) . . . . ?
Pd1 N3 C3 C4 45.9(3) . . . . ?
C17 N4 C4 C3 158.7(3) . . . . ?
C13 N4 C4 C3 -79.8(3) . . . . ?
Pd1 N4 C4 C3 33.0(3) . . . . ?
N3 C3 C4 N4 -53.2(4) . . . . ?
C9 N2 C5 C6 -57.8(4) . . . . ?
C1 N2 C5 C6 64.5(4) . . . . ?
Pd1 N2 C5 C6 178.3(3) . . . . ?
N2 C5 C6 C7 -177.9(4) . . . . ?
C5 C6 C7 C8 -173.2(5) . . . . ?
C1 N2 C9 C10 65.4(4) . . . . ?
C5 N2 C9 C10 -172.1(3) . . . . ?
Pd1 N2 C9 C10 -54.1(4) . . . . ?
N2 C9 C10 C11 172.0(3) . . . . ?
C9 C10 C11 C12 172.1(4) . . . . ?
C17 N4 C13 C14 56.4(4) . . . . ?
C4 N4 C13 C14 -64.9(4) . . . . ?
Pd1 N4 C13 C14 -178.6(3) . . . . ?
N4 C13 C14 C15 -179.0(3) . . . . ?
C13 C14 C15 C16 179.1(4) . . . . ?
C4 N4 C17 C18 -68.1(4) . . . . ?
C13 N4 C17 C18 169.9(3) . . . . ?
Pd1 N4 C17 C18 51.6(4) . . . . ?
N4 C17 C18 C19 -177.6(4) . . . . ?
C17 C18 C19 C20 -174.0(5) . . . . ?
C26 C21 C22 C23 2.0(5) . . . . ?
B1 C21 C22 C23 -173.7(3) . . . . ?
C21 C22 C23 C24 0.5(6) . . . . ?
C22 C23 C24 C25 -2.7(6) . . . . ?
C23 C24 C25 C26 2.3(6) . . . . ?
C24 C25 C26 C21 0.4(6) . . . . ?
C22 C21 C26 C25 -2.4(5) . . . . ?
B1 C21 C26 C25 173.4(3) . . . . ?
C32 C27 C28 C29 -2.4(6) . . . . ?
B1 C27 C28 C29 178.3(4) . . . . ?
C27 C28 C29 C30 1.0(7) . . . . ?
C28 C29 C30 C31 0.6(7) . . . . ?
C29 C30 C31 C32 -0.6(7) . . . . ?
C30 C31 C32 C27 -1.0(7) . . . . ?
C28 C27 C32 C31 2.4(6) . . . . ?
B1 C27 C32 C31 -178.3(4) . . . . ?
C38 C33 C34 C35 -0.3(6) . . . . ?
B1 C33 C34 C35 -176.4(4) . . . . ?
C33 C34 C35 C36 -0.8(6) . . . . ?
C34 C35 C36 C37 1.4(6) . . . . ?
C35 C36 C37 C38 -0.9(7) . . . . ?
C36 C37 C38 C33 -0.2(7) . . . . ?
C34 C33 C38 C37 0.8(6) . . . . ?
B1 C33 C38 C37 177.0(4) . . . . ?
C44 C39 C40 C41 -0.1(6) . . . . ?
B1 C39 C40 C41 174.8(4) . . . . ?
C39 C40 C41 C42 0.8(7) . . . . ?
C40 C41 C42 C43 -0.7(9) . . . . ?
C41 C42 C43 C44 -0.1(10) . . . . ?
C42 C43 C44 C39 0.8(10) . . . . ?
C40 C39 C44 C43 -0.7(7) . . . . ?
B1 C39 C44 C43 -175.6(5) . . . . ?
C22 C21 B1 C27 100.4(4) . . . . ?
C26 C21 B1 C27 -75.0(4) . . . . ?
C22 C21 B1 C33 -139.1(4) . . . . ?
C26 C21 B1 C33 45.4(4) . . . . ?
C22 C21 B1 C39 -19.9(5) . . . . ?
C26 C21 B1 C39 164.6(3) . . . . ?
C28 C27 B1 C21 13.1(5) . . . . ?
C32 C27 B1 C21 -166.1(4) . . . . ?
C28 C27 B1 C33 -107.4(4) . . . . ?
C32 C27 B1 C33 73.4(5) . . . . ?
C28 C27 B1 C39 132.9(4) . . . . ?
C32 C27 B1 C39 -46.4(5) . . . . ?
C34 C33 B1 C21 -149.3(3) . . . . ?
C38 C33 B1 C21 34.8(5) . . . . ?
C34 C33 B1 C27 -29.9(5) . . . . ?
C38 C33 B1 C27 154.2(4) . . . . ?
C34 C33 B1 C39 91.0(4) . . . . ?
C38 C33 B1 C39 -84.9(4) . . . . ?
C40 C39 B1 C21 -81.3(4) . . . . ?
C44 C39 B1 C21 93.1(5) . . . . ?
C40 C39 B1 C27 159.6(3) . . . . ?
C44 C39 B1 C27 -25.9(5) . . . . ?
C40 C39 B1 C33 38.9(5) . . . . ?
C44 C39 B1 C33 -146.7(4) . . . . ?
C48 O3 C45 C46 5(4) . . . . ?
O3 C45 C46 C47 -5(3) . . . . ?
C45 C46 C47 C48 2.7(18) . . . . ?
C46 C47 C48 O3 0(3) . . . . ?
C45 O3 C48 C47 -4(4) . . . . ?
C48A O3A C45A C46A 44(4) . . . . ?
O3A C45A C46A C47A -44(3) . . . . ?
C45A C46A C47A C48A 26(2) . . . . ?
C45A O3A C48A C47A -26(4) . . . . ?
C46A C47A C48A O3A -1(4) . . . . ?
Pd1 O1A N1A O2A 0.00(2) . . . . ?
 
_refine_diff_density_max    0.408
_refine_diff_density_min   -0.421
_refine_diff_density_rms    0.064

_shelx_res_file
;
TITL shelxt in P 1 21/n 1
    07_decay.res
    created by SHELXL-2018/3 at 22:02:01 on 26-Mar-2020
CELL 0.534 11.6598 13.5816 30.1946 90 93.499 90
ZERR 4 0.000309 0.000385 0.000853 0 0.002575 0
LATT 1
SYMM 0.5-X,0.5+Y,0.5-Z
SFAC C H B N O Pd
DISP B 0 0 4.561
DISP C 0.001 0.001 6.94
DISP H -0 0 0.611
DISP N 0.003 0.002 10.693
DISP O 0.005 0.003 16.398
DISP Pd -2.504 0.615 1934.604
UNIT 192 292 4 16 12 4
DFIX 1.2 0.001 N1 O1 N1 O2
DFIX 1.3 0.001 O1A N1A N1A O2A
DANG 2.1 0.001 O1 O2 O1A O2A
FLAT 0.001 Pd1 O1 O2 N1 O1A O2A N1A
RIGU 0.001 0.002
EADP O3 O3A
EADP C45 C45A C48 C48A
EADP C46 C46A C47 C47A
EADP O1 O1A O2 O2A
EADP N1 N1A

L.S. 20
PLAN  5
SIZE 0.1 0.1 0.05
TEMP -8
BOND $H
list 4
CONF
fmap 2
acta
SHEL 999 0.8
OMIT 10 0 0
OMIT -1 2 3
OMIT 7 12 0
OMIT -2 1 2
REM <olex2.extras>
REM <HklSrc "%.\\07_decay.hkl">
REM </olex2.extras>

WGHT    0.043900
FVAR       0.22941   0.54721   0.74413
PD1   6    0.339871    0.775317    0.347007    11.00000    0.04852    0.04876 =
         0.04459    0.00171   -0.00167   -0.00221
N2    4    0.346951    0.927912    0.338163    11.00000    0.05887    0.05125 =
         0.04965    0.00543   -0.00180    0.00105
N3    4    0.455219    0.798138    0.398340    11.00000    0.05106    0.05097 =
         0.03905   -0.00007   -0.00100   -0.00497
AFIX  13
H3    2    0.532257    0.787887    0.387889    11.00000   -1.20000
AFIX   0
N4    4    0.331048    0.631806    0.371602    11.00000    0.04753    0.04812 =
         0.05295   -0.00143   -0.00140   -0.00326
C1    1    0.442857    0.963407    0.369822    11.00000    0.07161    0.05288 =
         0.06062    0.00382   -0.00773   -0.00829
AFIX  23
H1A   2    0.431166    1.032254    0.376807    11.00000   -1.20000
H1B   2    0.515668    0.957344    0.356144    11.00000   -1.20000
AFIX   0
C2    1    0.445498    0.902594    0.412032    11.00000    0.07668    0.05248 =
         0.05131   -0.00498   -0.00679   -0.00504
AFIX  23
H2A   2    0.510723    0.921148    0.431744    11.00000   -1.20000
H2B   2    0.375724    0.912716    0.427358    11.00000   -1.20000
AFIX   0
C3    1    0.435459    0.723167    0.432708    11.00000    0.05815    0.05668 =
         0.03893    0.00479   -0.00194   -0.00292
AFIX  23
H3A   2    0.366674    0.738755    0.447818    11.00000   -1.20000
H3B   2    0.500123    0.720997    0.454477    11.00000   -1.20000
AFIX   0
C4    1    0.421868    0.625396    0.409105    11.00000    0.04902    0.05427 =
         0.05514    0.00172   -0.00268   -0.00043
AFIX  23
H4A   2    0.494480    0.606465    0.397542    11.00000   -1.20000
H4B   2    0.400676    0.575261    0.429977    11.00000   -1.20000
AFIX   0
C5    1    0.231801    0.966013    0.351429    11.00000    0.07025    0.06318 =
         0.06085    0.00167    0.00510    0.01005
AFIX  23
H5A   2    0.172306    0.935058    0.332355    11.00000   -1.20000
H5B   2    0.221235    0.944166    0.381493    11.00000   -1.20000
AFIX   0
C6    1    0.212517    1.075957    0.349674    11.00000    0.10965    0.06253 =
         0.09515   -0.00283   -0.00125    0.02252
AFIX  23
H6A   2    0.218300    1.098848    0.319462    11.00000   -1.20000
H6B   2    0.271875    1.108525    0.368218    11.00000   -1.20000
AFIX   0
C7    1    0.095471    1.103325    0.365402    11.00000    0.10585    0.08836 =
         0.14270   -0.02713   -0.00810    0.03210
AFIX  23
H7A   2    0.036702    1.064753    0.349256    11.00000   -1.20000
H7B   2    0.093001    1.087671    0.396673    11.00000   -1.20000
AFIX   0
C8    1    0.070713    1.210603    0.358519    11.00000    0.15387    0.09008 =
         0.25666   -0.04069   -0.02902    0.04208
AFIX 137
H8A   2    0.053677    1.223049    0.327517    11.00000   -1.50000
H8B   2    0.136600    1.248501    0.368752    11.00000   -1.50000
H8C   2    0.005990    1.229039    0.374875    11.00000   -1.50000
AFIX   0
C9    1    0.366252    0.960337    0.291765    11.00000    0.06816    0.06011 =
         0.05221    0.01106   -0.00145   -0.00198
AFIX  23
H9A   2    0.373928    1.031448    0.291564    11.00000   -1.20000
H9B   2    0.298747    0.943632    0.272895    11.00000   -1.20000
AFIX   0
C10   1    0.469599    0.916348    0.272143    11.00000    0.06799    0.07491 =
         0.06436    0.00833    0.00418   -0.00288
AFIX  23
H10A  2    0.467996    0.845332    0.275465    11.00000   -1.20000
H10B  2    0.538803    0.940809    0.287897    11.00000   -1.20000
AFIX   0
C11   1    0.471648    0.942649    0.222980    11.00000    0.08802    0.10484 =
         0.06793    0.01226    0.01334   -0.00634
AFIX  23
H11A  2    0.407547    0.910660    0.206822    11.00000   -1.20000
H11B  2    0.461816    1.013208    0.219526    11.00000   -1.20000
AFIX   0
C12   1    0.580235    0.912610    0.203464    11.00000    0.09829    0.17257 =
         0.09999   -0.00854    0.03119   -0.00511
AFIX 137
H12A  2    0.577830    0.931600    0.172797    11.00000   -1.50000
H12B  2    0.589022    0.842484    0.205774    11.00000   -1.50000
H12C  2    0.644011    0.944338    0.219213    11.00000   -1.50000
AFIX   0
C13   1    0.211841    0.624195    0.388838    11.00000    0.04696    0.05816 =
         0.06589    0.00507   -0.00186   -0.00300
AFIX  23
H13A  2    0.203960    0.676354    0.410385    11.00000   -1.20000
H13B  2    0.156423    0.637120    0.364252    11.00000   -1.20000
AFIX   0
C14   1    0.178910    0.528424    0.410117    11.00000    0.05852    0.06299 =
         0.07493    0.00801    0.01056   -0.00267
AFIX  23
H14A  2    0.185897    0.475118    0.389072    11.00000   -1.20000
H14B  2    0.231473    0.515328    0.435581    11.00000   -1.20000
AFIX   0
C15   1    0.058274    0.531380    0.424722    11.00000    0.05919    0.07302 =
         0.09400    0.00056    0.01983   -0.00899
AFIX  23
H15A  2    0.006690    0.546250    0.399176    11.00000   -1.20000
H15B  2    0.052353    0.584692    0.445837    11.00000   -1.20000
AFIX   0
C16   1    0.018581    0.437419    0.445725    11.00000    0.07709    0.07580 =
         0.10153    0.00631    0.02418   -0.00801
AFIX 137
H16A  2    0.021212    0.384453    0.424758    11.00000   -1.50000
H16B  2   -0.058757    0.445567    0.454336    11.00000   -1.50000
H16C  2    0.068055    0.422510    0.471431    11.00000   -1.50000
AFIX   0
C17   1    0.348461    0.551364    0.339016    11.00000    0.06652    0.05456 =
         0.05906   -0.00738   -0.00052   -0.00152
AFIX  23
H17A  2    0.282211    0.549339    0.317983    11.00000   -1.20000
H17B  2    0.351585    0.489091    0.354773    11.00000   -1.20000
AFIX   0
C18   1    0.454426    0.560813    0.313724    11.00000    0.06681    0.08683 =
         0.06776   -0.01185    0.00511    0.00595
AFIX  23
H18A  2    0.521707    0.559154    0.334257    11.00000   -1.20000
H18B  2    0.453503    0.623665    0.298451    11.00000   -1.20000
AFIX   0
C19   1    0.461963    0.477531    0.279884    11.00000    0.12430    0.11468 =
         0.09652   -0.03543    0.03826   -0.00318
AFIX  23
H19A  2    0.453677    0.415123    0.294980    11.00000   -1.20000
H19B  2    0.398176    0.483676    0.257889    11.00000   -1.20000
AFIX   0
C20   1    0.567871    0.475984    0.257376    11.00000    0.15352    0.16182 =
         0.14138   -0.03040    0.07477    0.00973
AFIX 137
H20A  2    0.567201    0.421086    0.237335    11.00000   -1.50000
H20B  2    0.631695    0.469785    0.278828    11.00000   -1.50000
H20C  2    0.575049    0.536054    0.241019    11.00000   -1.50000
AFIX   0

C21   1    0.656917    0.373978    0.426972    11.00000    0.04525    0.04972 =
         0.05053    0.00614   -0.00703    0.00065
C22   1    0.709463    0.424214    0.393486    11.00000    0.05769    0.06435 =
         0.07269    0.01297    0.00894   -0.00351
AFIX  43
H22   2    0.726042    0.389972    0.367981    11.00000   -1.20000
AFIX   0
C23   1    0.737926    0.522566    0.396565    11.00000    0.06267    0.06342 =
         0.11966    0.02526    0.01327   -0.00700
AFIX  43
H23   2    0.772436    0.552980    0.373201    11.00000   -1.20000
AFIX   0
C24   1    0.716124    0.576134    0.433530    11.00000    0.05786    0.04902 =
         0.12691    0.01457   -0.01092   -0.00357
AFIX  43
H24   2    0.738292    0.641773    0.436039    11.00000   -1.20000
AFIX   0
C25   1    0.660618    0.530617    0.466916    11.00000    0.07052    0.04844 =
         0.08737   -0.00523   -0.01571    0.00324
AFIX  43
H25   2    0.642507    0.566217    0.491857    11.00000   -1.20000
AFIX   0
C26   1    0.631823    0.432175    0.463402    11.00000    0.06853    0.04759 =
         0.05335    0.00408   -0.00488    0.00291
AFIX  43
H26   2    0.593998    0.403195    0.486305    11.00000   -1.20000
AFIX   0
C27   1    0.734473    0.201643    0.459019    11.00000    0.04972    0.04832 =
         0.05884   -0.00023    0.01162    0.00288
C28   1    0.809021    0.250536    0.488813    11.00000    0.05853    0.05824 =
         0.07250   -0.00356   -0.00291    0.00685
AFIX  43
H28   2    0.804160    0.318773    0.490449    11.00000   -1.20000
AFIX   0
C29   1    0.890832    0.202773    0.516427    11.00000    0.06547    0.08172 =
         0.08706   -0.00469   -0.01218    0.01678
AFIX  43
H29   2    0.937888    0.239478    0.536167    11.00000   -1.20000
AFIX   0
C30   1    0.903289    0.103794    0.515121    11.00000    0.05821    0.08120 =
         0.11435    0.01381    0.00082    0.02133
AFIX  43
H30   2    0.957707    0.072049    0.533862    11.00000   -1.20000
AFIX   0
C31   1    0.833507    0.051515    0.485413    11.00000    0.06297    0.05687 =
         0.13273    0.01500    0.00593    0.01146
AFIX  43
H31   2    0.841073   -0.016530    0.483753    11.00000   -1.20000
AFIX   0
C32   1    0.751861    0.099103    0.457855    11.00000    0.06184    0.04970 =
         0.10722   -0.00568   -0.00037    0.00352
AFIX  43
H32   2    0.706644    0.061753    0.437746    11.00000   -1.20000
AFIX   0
C33   1    0.505458    0.230658    0.444395    11.00000    0.05244    0.04661 =
         0.04617   -0.00357   -0.00368   -0.00112
C34   1    0.478902    0.145416    0.466759    11.00000    0.05247    0.05095 =
         0.05539    0.00106   -0.00437   -0.00072
AFIX  43
H34   2    0.537531    0.100467    0.473547    11.00000   -1.20000
AFIX   0
C35   1    0.370307    0.123603    0.479497    11.00000    0.05740    0.05965 =
         0.06657    0.00689   -0.00140   -0.00802
AFIX  43
H35   2    0.357427    0.064726    0.494116    11.00000   -1.20000
AFIX   0
C36   1    0.280589    0.188183    0.470787    11.00000    0.05581    0.06288 =
         0.08404   -0.00402    0.00422   -0.00323
AFIX  43
H36   2    0.207422    0.174636    0.479843    11.00000   -1.20000
AFIX   0
C37   1    0.303005    0.273446    0.448216    11.00000    0.05406    0.05796 =
         0.11283    0.00437    0.00184    0.00689
AFIX  43
H37   2    0.243999    0.318063    0.441472    11.00000   -1.20000
AFIX   0
C38   1    0.412733    0.293275    0.435481    11.00000    0.05685    0.05576 =
         0.09381    0.01276   -0.00299    0.00231
AFIX  43
H38   2    0.424952    0.351419    0.420197    11.00000   -1.20000
AFIX   0
C39   1    0.637574    0.212834    0.374914    11.00000    0.08110    0.05285 =
         0.05410    0.00040    0.00669   -0.00885
C40   1    0.545541    0.219867    0.344328    11.00000    0.10083    0.06471 =
         0.06249    0.00607   -0.00889   -0.01857
AFIX  43
H40   2    0.476372    0.244299    0.353520    11.00000   -1.20000
AFIX   0
C41   1    0.551803    0.191525    0.299579    11.00000    0.14189    0.07666 =
         0.05830    0.00773   -0.00892   -0.03503
AFIX  43
H41   2    0.487950    0.198170    0.279798    11.00000   -1.20000
AFIX   0
C42   1    0.651389    0.154544    0.285546    11.00000    0.17449    0.10749 =
         0.06754   -0.01430    0.01639   -0.02286
AFIX  43
H42   2    0.655932    0.135018    0.256183    11.00000   -1.20000
AFIX   0
C43   1    0.743669    0.146270    0.314398    11.00000    0.15172    0.15995 =
         0.08130   -0.03642    0.02819    0.01741
AFIX  43
H43   2    0.812000    0.120865    0.304854    11.00000   -1.20000
AFIX   0
C44   1    0.737575    0.175302    0.358164    11.00000    0.10485    0.13354 =
         0.07451   -0.02371    0.01851    0.01264
AFIX  43
H44   2    0.802970    0.169532    0.377215    11.00000   -1.20000
AFIX   0
B1    3    0.633574    0.254727    0.426469    11.00000    0.05852    0.05139 =
         0.05555    0.00126    0.00321   -0.00377

PART 1
O3    5    0.686358    0.808100    0.364285    21.00000    0.07690    0.09098 =
         0.09547   -0.01246    0.01128   -0.00905
C45   1    0.728102    0.757810    0.326796    21.00000    0.08489    0.08841 =
         0.09331   -0.01006    0.00754   -0.00790
AFIX  23
H45A  2    0.704708    0.792541    0.299662    21.00000   -1.20000
H45B  2    0.696942    0.691617    0.324918    21.00000   -1.20000
AFIX   0
C46   1    0.854574    0.754165    0.332588    21.00000    0.08213    0.11348 =
         0.12785   -0.01918    0.01159   -0.00973
AFIX  23
H46A  2    0.889234    0.782818    0.307185    21.00000   -1.20000
H46B  2    0.881091    0.686790    0.336236    21.00000   -1.20000
AFIX   0
C47   1    0.883979    0.812930    0.373540    21.00000    0.08213    0.11348 =
         0.12785   -0.01918    0.01159   -0.00973
AFIX  23
H47A  2    0.928381    0.772864    0.394942    21.00000   -1.20000
H47B  2    0.930206    0.869387    0.366282    21.00000   -1.20000
AFIX   0
C48   1    0.780409    0.845531    0.392302    21.00000    0.08489    0.08841 =
         0.09331   -0.01006    0.00754   -0.00790
AFIX  23
H48A  2    0.777893    0.916882    0.393274    21.00000   -1.20000
H48B  2    0.776557    0.820492    0.422260    21.00000   -1.20000
AFIX   0
SAME 0.02 0.04 O3 > C48
PART 0
PART 2
O3A   5    0.682659    0.801793    0.363017   -21.00000    0.07690    0.09098 =
         0.09547   -0.01246    0.01128   -0.00905
C45A  1    0.743741    0.779027    0.324242   -21.00000    0.08489    0.08841 =
         0.09331   -0.01006    0.00754   -0.00790
AFIX  23
H45C  2    0.729624    0.829020    0.301622   -21.00000   -1.20000
H45D  2    0.719515    0.715738    0.312077   -21.00000   -1.20000
AFIX   0
C46A  1    0.868214    0.776575    0.339400   -21.00000    0.08213    0.11348 =
         0.12785   -0.01918    0.01159   -0.00973
AFIX  23
H46C  2    0.888409    0.718058    0.356568   -21.00000   -1.20000
H46D  2    0.918093    0.782915    0.314997   -21.00000   -1.20000
AFIX   0
C47A  1    0.867626    0.865627    0.366969   -21.00000    0.08213    0.11348 =
         0.12785   -0.01918    0.01159   -0.00973
AFIX  23
H47C  2    0.921454    0.858594    0.392560   -21.00000   -1.20000
H47D  2    0.889948    0.922426    0.350023   -21.00000   -1.20000
AFIX   0
C48A  1    0.753835    0.878117    0.380890   -21.00000    0.08489    0.08841 =
         0.09331   -0.01006    0.00754   -0.00790
AFIX  23
H48C  2    0.754827    0.876686    0.413030   -21.00000   -1.20000
H48D  2    0.723790    0.941418    0.370843   -21.00000   -1.20000
AFIX   0

PART 0
PART 3
O1    5    0.126662    0.760456    0.298933    31.00000    0.07152    0.16920 =
         0.07469   -0.02014   -0.00822    0.00146
O2    5    0.262253    0.724773    0.259204    31.00000    0.07152    0.16920 =
         0.07469   -0.02014   -0.00822    0.00146
N1    4    0.227316    0.749785    0.294079    31.00000    0.07041    0.06255 =
         0.06247    0.00998   -0.00782   -0.00482
PART 0
PART 4
O1A   5    0.205080    0.757847    0.304037   -31.00000    0.07152    0.16920 =
         0.07469   -0.02014   -0.00822    0.00146
O2A   5    0.315495    0.717861    0.254661   -31.00000    0.07152    0.16920 =
         0.07469   -0.02014   -0.00822    0.00146
N1A   4    0.208347    0.731119    0.262788   -31.00000    0.07041    0.06255 =
         0.06247    0.00998   -0.00782   -0.00482
HKLF 4


REM  shelxt in P 1 21/n 1
REM wR2 = 0.1271, GooF = S = 0.886, Restrained GooF = 0.887 for all data
REM R1 = 0.0552 for 5109 Fo > 4sig(Fo) and 0.1111 for all 9718 data
REM 526 parameters refined using 490 restraints

END

WGHT      0.0440      0.0000

REM Highest difference peak  0.408,  deepest hole -0.421,  1-sigma level  0.064
Q1    1   0.4752  0.7235  0.4589  11.00000  0.05    0.41
Q2    1   0.3408  0.6772  0.3478  11.00000  0.05    0.39
Q3    1   0.3861  0.4262  0.2823  11.00000  0.05    0.30
Q4    1   0.8566  0.8628  0.3182  11.00000  0.05    0.30
Q5    1   0.1406  0.7220  0.2824  11.00000  0.05    0.29
;
_shelx_res_checksum   76080

_shelx_hkl_file
;
  16   0  -5   -0.00    4.93
  16   0  -6   -0.00    5.11
 -16   0   7   -0.00    5.82
  16   0  -7   -0.00    5.64
 -16   0   8    9.11    7.42
  16   0  -8    5.98    6.63
 -16   0   9   -0.00    4.64
  16   0  -9    3.24    5.45
 -16   0  10    2.83    6.14
  16   0 -10    3.37    5.86
 -16   0  11   -0.00    5.73
  16   0 -11    1.69    6.96
 -16   0  12    7.29    6.89
  16   0 -12    0.00    4.78
 -16   0  13    2.68    6.54
  16   0 -13    4.59    5.66
 -16   0  14   -0.00    6.18
  16   0 -14   11.05    7.51
 -16   0  15   -0.00    7.10
  16  -1  -1    5.26    6.18
  16  -1  -2    0.00    4.83
  16  -1  -3    4.60    5.45
  16  -1  -3   -0.00    5.87
  16  -1  -4    6.15    6.09
  16  -1  -4    1.81    5.35
  16  -1  -5    6.42    6.98
  16  -1  -5   -0.00    6.33
  16  -1  -6    2.13    5.70
  16  -1  -6    9.71    7.39
 -16   1   7    0.00    5.59
  16  -1  -7    2.44    5.18
  16  -1  -7    1.03    5.78
 -16   1   8    6.83    7.29
  16  -1  -8    8.60    7.70
  16  -1  -8    0.00    7.50
 -16   1   9    0.52    5.57
  16  -1  -9    0.00    5.53
  16  -1  -9    1.27    5.71
 -16   1  10   -0.00    5.22
  16  -1 -10   -0.00    4.10
  16  -1 -10    2.33    6.67
  16   1 -10   -0.00    5.23
 -16   1  11   -0.00    5.82
  16  -1 -11   -0.00    5.26
  16  -1 -11   -0.00    6.43
  16   1 -11    1.29    5.60
 -16   1  12   -0.00    6.61
  16  -1 -12    0.00    5.37
  16   1 -12    0.00    6.81
 -16  -1  12    0.58    5.78
 -16   1  13   -0.00    6.17
  16  -1 -13    4.48    6.10
  16   1 -13   -0.00    5.56
 -16  -1  13    5.33    8.07
 -16  -1  14   11.94    8.37
 -16  -1  15   -0.00    6.81
 -16  -1  16   -0.00    4.71
  16  -2  -1    0.00    5.58
  16  -2  -1    2.73    6.57
  16  -2  -2    5.66    6.23
  16  -2  -2   -0.00    4.90
  16  -2  -3   -0.00    5.47
  16  -2  -3   -0.00    5.31
  16  -2  -4    4.29    6.60
  16  -2  -4    5.38    7.89
  16  -2  -5    0.92    4.23
  16  -2  -5    4.29    7.33
  16  -2  -6    0.00    4.61
  16  -2  -6   -0.00    6.95
 -16   2   7   -0.00    4.36
  16  -2  -7    0.00    5.40
  16  -2  -7   -0.00    6.79
 -16   2   8   -0.00    5.62
  16  -2  -8   -0.00    6.41
  16  -2  -8   -0.00    7.29
 -16   2   9   -0.00    3.75
  16  -2  -9   -0.00    5.79
  16  -2  -9    2.79    6.76
 -16   2  10    8.35    7.46
  16  -2 -10   -0.00    5.63
  16  -2 -10    3.44    6.87
 -16   2  11    4.45    6.54
  16  -2 -11    0.40    5.50
  16  -2 -11   -0.00    7.21
  16  -2 -12   -0.00    6.46
  16  -2 -13    4.77    6.80
  16  -2 -14    4.08    7.36
  16  -2 -15   -0.00    6.73
  16  -3  -1    1.41    5.31
  16  -3  -1    8.91    8.17
  16  -3  -2    3.97    6.82
  16  -3  -2    0.96    6.09
  16  -3  -3   -0.00    4.44
  16  -3  -3   -0.00    6.56
  16  -3  -4    0.00    5.75
  16  -3  -4    3.23    6.07
  16  -3  -5   -0.00    6.47
  16  -3  -5    0.00    6.29
  16  -3  -6    3.23    4.92
  16  -3  -6    0.77    7.28
  16  -3  -7   -0.00    6.52
  16  -3  -7    2.58    8.35
 -16   3   8    4.09    5.58
  16  -3  -8    7.80    7.36
  16  -3  -8   -0.00    6.76
 -16   3   9    0.00    5.37
  16  -3  -9   -0.00    4.85
  16  -3 -10    0.00    7.97
  16  -3 -11    0.96    5.77
  16  -3 -12    8.23    7.92
  16  -3 -13    2.93    7.11
  16  -3 -14    2.48    8.17
  16  -3 -15    9.77    8.96
  16  -4  -1    0.00    5.76
  16  -4  -1    0.44    6.56
  16  -4  -2    2.61    5.42
  16  -4  -2   -0.00    6.83
  16  -4  -3    0.42    5.32
  16  -4  -3   -0.00    7.27
  16  -4  -4    6.98    6.51
  16  -4  -5    4.41    7.74
  16  -4  -6    6.38    6.97
  16  -4  -7    5.97    8.41
  16  -4  -8   10.08    8.45
  16  -4  -9    0.00    6.09
  16  -4 -10    7.40    7.46
  16  -4 -11    0.00    6.47
  16  -5  -3   -0.00    6.30
  16  -5  -4   -0.00    5.77
  16  -5  -5   13.18    9.61
  16  -5  -6    0.00    6.21
  16  -5  -7    0.00    7.88
  15   0  -1   -0.00    3.64
  15   0  -1    5.08    7.20
  15   0  -2   -0.00    4.90
  15   0  -2   -0.00    5.91
  15   0  -3   16.18    7.84
  15   0  -3   30.28   10.25
  15   0  -4    1.70    5.45
  15   0  -4    1.53    6.04
 -15   0   5    6.78    7.48
  15   0  -5    4.63    5.64
  15   0  -5    2.97    5.67
 -15   0   6   -0.00    6.38
  15   0  -6    1.77    4.56
  15   0  -6    1.46    6.71
 -15   0   7    2.05    5.27
  15   0  -7    0.00    5.42
  15   0  -7    9.09    7.22
 -15   0   8    0.00    5.13
  15   0  -8   -0.00    5.08
  15   0  -8    0.98    6.79
 -15   0   9   19.62    8.65
  15   0  -9   20.51    8.80
  15   0  -9    4.32    7.00
 -15   0  10   -0.00    5.04
  15   0 -10    2.31    5.64
  15   0 -10   -0.00    5.61
 -15   0  11    1.95    5.47
  15   0 -11    4.86    6.36
  15   0 -11   -0.00    6.46
 -15   0  12   -0.00    5.67
  15   0 -12   -0.00    6.80
 -15   0  13   13.70    7.17
  15   0 -13    3.40    6.68
 -15   0  14    2.73    6.30
  15   0 -14   15.32    9.69
 -15   0  15    6.39    6.19
  15   0 -15    2.80    7.54
 -15   0  16   -0.00    7.09
  15   0 -16    8.02    8.08
 -15   0  17   -0.00    6.35
  15   0 -17   -0.00    7.78
 -15   0  18    2.37    5.80
  15   0 -18   -0.00    7.09
 -15   0  19    1.27    5.65
  15   0 -19    6.98    8.58
  15   0 -20    0.71    6.87
  15   0 -21   -0.00    5.86
  15   0 -22   -0.00    7.29
  15   0 -23    0.32    6.67
  15  -1  -1   10.19    7.06
  15  -1  -1    7.14    6.87
  15   1  -1   12.44    8.40
  15  -1  -2    0.14    3.85
  15  -1  -2    2.07    7.01
  15   1  -2    0.11    6.20
  15  -1  -3    0.00    5.26
  15  -1  -3    9.32    7.18
  15   1  -3    3.03    6.66
  15  -1  -4    3.97    5.35
  15  -1  -4    3.49    6.05
  15   1  -4    6.86    6.34
  15   1  -4    0.00    5.15
 -15   1   5   10.02    7.14
  15  -1  -5   12.42    7.86
  15  -1  -5   23.03   10.20
  15   1  -5   14.23    8.08
  15   1  -5   21.53    9.92
 -15   1   6   -0.00    3.98
  15  -1  -6    0.00    4.93
  15  -1  -6   -0.00    6.09
  15   1  -6    0.00    5.15
  15   1  -6   -0.00    5.41
 -15  -1   6    3.86    6.47
 -15   1   7   14.02    8.40
  15  -1  -7    6.57    7.56
  15  -1  -7    0.00    7.98
  15   1  -7    6.56    6.82
  15   1  -7    3.33    6.59
 -15  -1   7   12.14    7.05
 -15   1   8    0.00    4.95
  15  -1  -8    3.78    5.82
  15  -1  -8    0.00    5.88
  15   1  -8    1.26    5.52
  15   1  -8    2.76    5.70
 -15  -1   8    1.26    5.42
 -15   1   9    0.00    5.27
  15  -1  -9   -0.00    5.61
  15  -1  -9    7.92    7.66
  15   1  -9    3.87    5.52
  15   1  -9   -0.00    6.22
 -15  -1   9   -0.00    5.56
 -15   1  10   -0.00    5.39
  15  -1 -10    3.08    4.86
  15  -1 -10   -0.00    5.93
  15   1 -10    2.24    5.71
  15   1 -10   -0.00    5.68
 -15  -1  10    0.00    5.71
 -15   1  11   14.53    8.66
  15  -1 -11    4.59    6.13
  15  -1 -11    3.52    7.64
  15   1 -11   11.48    7.78
 -15  -1  11   -0.00    5.99
 -15   1  12   11.85    7.91
  15  -1 -12    1.57    5.18
  15  -1 -12   -0.00    5.93
  15   1 -12    0.00    6.88
 -15  -1  12   -0.00    5.37
 -15   1  13    0.76    5.88
  15  -1 -13    0.00    5.02
  15   1 -13   -0.00    6.34
 -15  -1  13   -0.00    5.79
 -15   1  14    5.15    5.95
  15  -1 -14   -0.00    5.76
  15   1 -14    0.32    7.56
 -15  -1  14    5.25    6.01
 -15   1  15   -0.00    5.87
  15  -1 -15    9.63    8.92
  15   1 -15    1.67    6.69
 -15  -1  15    1.65    5.02
 -15   1  16    2.75    5.44
  15  -1 -16    0.00    6.79
  15   1 -16    0.00    6.49
 -15  -1  16    0.00    5.24
 -15   1  17    3.07    6.31
  15  -1 -17    3.07    7.66
  15   1 -17    7.81    7.60
 -15  -1  17    2.27    6.82
 -15   1  18    5.86    7.06
  15  -1 -18   -0.00    7.52
  15   1 -18    2.23    7.25
 -15  -1  18   -0.00    4.79
  15  -1 -19   -0.00    6.64
  15   1 -19   -0.00    6.29
 -15  -1  19   -0.00    5.77
  15  -1 -20    4.08    8.56
  15   1 -20   10.65    8.43
 -15  -1  20    4.09    7.30
  15  -1 -21   10.93    9.38
  15  -2  -1   -0.00    5.68
  15  -2  -1   10.08    8.20
  15   2  -1   -0.00    5.03
  15  -2  -2    0.32    5.01
  15  -2  -2   -0.00    6.27
  15   2  -2    4.71    5.37
  15  -2  -3    4.32    5.91
  15  -2  -3   22.46    9.05
  15   2  -3    8.97    6.71
  15  -2  -4    1.27    5.93
  15  -2  -4    2.44    5.24
  15   2  -4    3.89    5.38
  15  -2  -5    0.65    6.04
  15  -2  -5   -0.00    6.36
  15   2  -5    0.00    5.93
 -15   2   6    4.46    5.37
  15  -2  -6   -0.00    5.29
  15  -2  -6    0.18    7.00
  15   2  -6   -0.00    5.62
 -15   2   7    6.27    6.08
  15  -2  -7    4.53    6.89
  15  -2  -7    3.36    7.85
  15   2  -7    1.17    6.02
 -15   2   8   -0.00    4.70
  15  -2  -8   -0.00    4.80
  15  -2  -8    3.62    5.64
  15   2  -8    5.12    6.14
 -15   2   9   10.50    7.42
  15  -2  -9    1.48    4.88
  15  -2  -9    4.79    6.66
  15   2  -9    0.00    6.39
 -15   2  10    5.17    6.11
  15  -2 -10   -0.00    6.09
  15  -2 -10    5.18    6.56
  15   2 -10    1.82    5.63
  15   2 -10   -0.00    6.62
 -15   2  11    1.55    5.92
  15  -2 -11   -0.00    5.86
  15  -2 -11    8.79    8.14
  15   2 -11    0.26    5.40
 -15  -2  11    3.19    5.97
 -15   2  12    5.46    6.42
  15  -2 -12   -0.00    5.55
  15  -2 -12    3.67    6.48
  15   2 -12   -0.00    6.33
 -15  -2  12    4.27    5.11
 -15   2  13   13.62    8.30
  15  -2 -13    1.56    5.28
  15  -2 -13    0.00    6.95
  15   2 -13    2.26    6.71
 -15  -2  13   -0.00    4.84
 -15   2  14    0.00    5.93
  15  -2 -14    7.24    6.55
  15  -2 -14    0.00    6.19
  15   2 -14   14.12    8.10
 -15  -2  14    8.00    6.98
 -15   2  15    0.00    6.51
  15  -2 -15    8.07    8.20
  15   2 -15    5.20    7.87
 -15  -2  15   21.11    9.81
 -15   2  16    9.15    7.39
  15  -2 -16    0.88    6.30
  15   2 -16   11.98    8.44
 -15  -2  16    0.65    6.66
 -15   2  17    0.69    5.71
  15  -2 -17    0.00    6.97
  15   2 -17    6.01    7.48
 -15  -2  17    0.00    5.34
  15  -2 -18    1.81    7.70
 -15  -2  18    0.14    5.95
  15  -2 -19    6.89    8.56
 -15  -2  19   11.83    7.86
 -15  -2  20    2.75    6.81
 -15  -2  21    1.45    5.70
  15  -3  -1   15.69    8.60
  15  -3  -1    6.62    7.12
  15   3  -1   13.10    7.51
  15  -3  -2    1.47    4.47
  15  -3  -2    5.23    6.68
  15   3  -2    3.82    5.02
  15  -3  -3   -0.00    5.61
  15  -3  -3   -0.00    6.21
  15   3  -3   -0.00    6.16
  15  -3  -4   -0.00    4.91
  15  -3  -4    1.09    6.29
  15   3  -4   -0.00    6.42
  15  -3  -5    4.28    6.42
  15  -3  -5   -0.00    6.87
  15   3  -5    0.00    6.08
  15  -3  -6    3.08    6.40
  15  -3  -6   -0.00    6.68
  15   3  -6   -0.00    6.68
 -15   3   7   -0.00    6.71
  15  -3  -7   11.34    7.15
  15  -3  -7    3.13    7.10
  15   3  -7    0.03    3.40
 -15   3   8    0.33    6.22
  15  -3  -8    2.48    6.54
  15  -3  -8   -0.00    6.26
  15   3  -8    3.42    5.74
 -15   3   9    1.25    5.98
  15  -3  -9    0.41    5.35
  15  -3  -9   -0.00    7.23
  15   3  -9   -0.00    6.59
 -15   3  10   17.24    8.47
  15  -3 -10    9.60    7.01
  15  -3 -10    3.39    6.92
  15   3 -10    3.11    7.83
 -15   3  11   13.41    8.20
  15  -3 -11   28.96   10.48
  15  -3 -11   14.83    9.81
  15   3 -11    6.76    7.39
 -15   3  12   -0.00    7.01
  15  -3 -12    7.64    6.68
  15  -3 -12    5.51    8.38
  15   3 -12    2.58    5.04
 -15   3  13   -0.00    5.70
  15  -3 -13   -0.00    5.13
  15  -3 -13    4.72    6.80
  15   3 -13    8.63    8.38
 -15   3  14    5.06    7.80
  15  -3 -14    5.54    6.74
  15  -3 -14    7.42    7.86
  15   3 -14   10.90    8.14
 -15   3  15    0.12    5.35
  15  -3 -15    5.95    7.42
  15  -3 -15    0.63    5.16
  15  -3 -16   -0.00    7.47
 -15  -3  17    8.09    7.99
 -15  -3  18    0.41    4.84
 -15  -3  19   -0.00    5.08
 -15  -3  20    4.27    7.11
 -15  -3  21   -0.00    6.02
  15  -4  -1    4.00    6.24
  15  -4  -1    0.00    6.32
  15   4  -1    1.49    5.78
  15  -4  -2    5.76    6.29
  15  -4  -2    4.87    7.17
  15   4  -2    5.89    5.61
  15  -4  -3    8.03    7.35
  15  -4  -3   -0.00    5.86
  15   4  -3    3.59    5.88
  15  -4  -4    0.77    5.31
  15  -4  -4    6.64    7.68
  15   4  -4    0.37    4.95
  15  -4  -5   13.71    7.08
  15  -4  -5   -0.00    6.19
  15   4  -5   12.65    7.34
  15  -4  -6   -0.00    4.98
  15  -4  -6   14.50    9.00
  15   4  -6   -0.00    4.99
  15  -4  -7    0.00    4.79
  15  -4  -7    1.47    7.18
  15   4  -7   -0.00    6.95
 -15   4   8    7.15    7.49
  15  -4  -8    5.45    6.52
  15  -4  -8    0.52    6.76
  15   4  -8    4.94    6.58
 -15   4   9   15.17    7.75
  15  -4  -9    8.45    7.19
  15  -4  -9   -0.00    5.61
  15   4  -9    3.24    6.13
 -15   4  10    4.66    7.31
  15  -4 -10   -0.00    6.57
  15  -4 -10    5.36    7.83
  15   4 -10    6.34    7.01
 -15   4  11   -0.00    5.99
  15  -4 -11    4.84    6.61
  15  -4 -11    9.27    8.64
 -15   4  12    5.22    7.54
  15  -4 -12    7.64    6.81
  15  -4 -12   -0.00    6.92
 -15   4  13    6.46    7.05
  15  -4 -13    8.37    6.73
  15  -4 -13    0.00    5.98
  15  -5  -1    0.47    6.53
  15   5  -1   -0.00    5.53
  15  -5  -2    0.04    4.58
  15  -5  -2    0.83    6.23
  15   5  -2   -0.00    5.36
  15  -5  -3    0.81    5.03
  15  -5  -3    1.21    5.11
  15   5  -3    0.00    5.36
  15  -5  -4    0.00    4.98
  15  -5  -4    0.00    5.38
  15  -5  -5    0.18    5.85
  15  -5  -5    1.87    7.58
  15  -5  -6    5.47    6.30
  15  -5  -6   -0.00    6.73
  15  -5  -7    0.00    6.02
  15  -5  -7   11.67    9.61
  15  -5  -8    4.71    6.43
  15  -5  -8   -0.00    6.09
 -15   5   9    4.21    7.02
  15  -5  -9    0.00    5.49
  15  -5  -9   -0.00    6.73
 -15   5  10    4.20    5.41
  15  -5 -10    1.73    5.74
  15  -6  -1    6.00    7.51
  15  -6  -2    2.90    5.52
  15  -6  -3    0.00    5.99
  15  -6  -3    7.33    7.46
  15  -6  -4    6.45    6.98
  15  -6  -4    0.00    6.02
  15  -6  -5    7.58    6.90
  14   0  -1    5.90    5.90
  14   0  -1    0.64    6.46
  14   0  -2   25.04    8.73
  14   0  -2    9.35    9.17
 -14   0   3    0.19    5.05
  14   0  -3    4.07    5.44
  14   0  -3    0.09    5.42
 -14   0   4   12.35    7.85
  14   0  -4   19.14    8.24
  14   0  -4   22.12    8.99
 -14   0   5   -0.00    4.86
  14   0  -5    7.05    6.00
  14   0  -5   -0.00    5.51
 -14   0   6   22.16    8.80
  14   0  -6   26.23    9.45
  14   0  -6    8.27    7.84
 -14   0   7    1.53    5.36
  14   0  -7    2.90    5.70
  14   0  -7   13.08    8.33
 -14   0   8    1.44    5.73
  14   0  -8    3.10    5.42
  14   0  -8    9.11    6.84
 -14   0   9   -0.00    6.13
  14   0  -9   -0.00    4.74
  14   0  -9    1.89    5.16
 -14   0  10    7.39    6.98
  14   0 -10    7.42    6.38
 -14   0  11    0.80    5.80
  14   0 -11   -0.00    5.56
 -14   0  12    0.00    6.21
  14   0 -12   21.22    9.77
 -14   0  13    0.00    5.40
  14   0 -13    1.73    6.86
 -14   0  14   11.42    8.05
  14   0 -14   25.84   11.23
 -14   0  15   -0.00    5.20
  14   0 -15    1.14    6.48
 -14   0  16   11.49    8.03
  14   0 -16    0.00    5.49
 -14   0  17   -0.00    5.76
  14   0 -17   -0.00    5.26
 -14   0  18    8.33    7.63
  14   0 -18    0.00    7.06
 -14   0  19   -0.00    6.45
  14   0 -19    2.25    6.37
 -14   0  20   -0.00    5.99
  14   0 -20    5.34    6.71
 -14   0  21   -0.00    6.22
  14   0 -21   12.50    9.18
 -14   0  22   -0.00    5.31
  14   0 -22   -0.00    8.86
 -14   0  23    9.26    6.88
  14   0 -23   -0.00    7.17
  14   0 -24    7.00    8.80
  14  -1  -1    0.12    4.43
  14  -1  -1    3.51    6.03
  14   1  -1    0.00    5.25
  14   1  -1   -0.00    6.00
  14  -1  -2    1.96    5.19
  14  -1  -2   -0.00    4.36
  14   1  -2    0.00    4.64
  14   1  -2    2.32    5.66
  14  -1  -3    9.96    6.16
  14  -1  -3   -0.00    5.25
  14   1  -3   -0.00    4.71
  14   1  -3   -0.00    5.64
 -14  -1   3   -0.00    5.47
 -14   1   4    7.58    6.27
  14  -1  -4    0.00    5.35
  14  -1  -4   15.85    8.44
  14   1  -4    6.04    6.19
  14   1  -4    7.43    7.42
 -14  -1   4   11.45    6.48
 -14   1   5    4.21    5.87
  14  -1  -5    4.32    6.31
  14  -1  -5    1.24    5.05
  14   1  -5   -0.00    5.25
  14   1  -5   -0.00    6.11
 -14  -1   5   -0.00    4.98
 -14   1   6   16.62    7.99
  14  -1  -6    5.10    6.44
  14  -1  -6    8.85    7.72
  14   1  -6   27.95    9.25
  14   1  -6   14.05    8.07
 -14  -1   6   20.40    8.65
 -14   1   7   -0.00    5.41
  14  -1  -7   -0.00    4.02
  14  -1  -7   -0.00    6.85
  14   1  -7    5.03    6.05
  14   1  -7    1.34    4.26
 -14  -1   7    2.21    5.86
 -14   1   8   -0.00    5.24
  14  -1  -8    5.02    6.25
  14  -1  -8    2.01    6.49
  14   1  -8    4.19    5.42
  14   1  -8   -0.00    5.47
 -14  -1   8   11.52    7.08
 -14   1   9   -0.00    5.92
  14  -1  -9   -0.00    6.54
  14  -1  -9    1.04    4.69
  14   1  -9    0.96    4.64
  14   1  -9   -0.00    6.14
 -14  -1   9    3.73    6.21
 -14   1  10   13.09    8.52
  14  -1 -10   12.53    7.53
  14  -1 -10    5.90    7.42
  14   1 -10   21.51    9.26
 -14  -1  10   16.83    8.64
 -14   1  11    9.06    8.09
  14  -1 -11   -0.00    4.91
  14  -1 -11   -0.00    5.79
  14   1 -11   -0.00    6.90
 -14  -1  11   -0.00    6.19
 -14   1  12    7.80    7.28
  14  -1 -12    0.00    5.67
  14   1 -12    6.56    6.73
 -14  -1  12    6.52    6.38
 -14   1  13   -0.00    5.69
  14  -1 -13   -0.00    5.98
  14   1 -13   -0.00    5.30
 -14  -1  13    1.94    5.46
 -14   1  14   -0.00    5.76
  14  -1 -14    3.25    6.94
  14   1 -14    4.71    6.09
 -14  -1  14    2.29    4.89
 -14   1  15    0.00    5.95
  14  -1 -15    3.65    8.53
  14   1 -15    4.12    6.18
 -14  -1  15    8.08    6.47
 -14   1  16    9.64    8.32
  14  -1 -16    5.05    7.44
  14   1 -16    6.53    8.87
 -14  -1  16    6.14    7.45
 -14   1  17    0.00    5.88
  14  -1 -17   -0.00    5.50
  14   1 -17    4.40    6.26
 -14  -1  17   12.27    7.79
 -14   1  18    1.10    5.42
  14  -1 -18    2.92    6.99
  14   1 -18    0.00    5.51
 -14  -1  18    2.78    6.55
 -14   1  19   -0.00    6.59
  14  -1 -19   -0.00    7.31
  14   1 -19    4.77    7.38
 -14  -1  19   -0.00    6.27
 -14   1  20    0.00    6.16
  14  -1 -20    0.00    6.92
  14   1 -20    2.88    8.51
 -14  -1  20    0.00    6.37
 -14   1  21    9.50    7.40
  14  -1 -21    1.45    8.08
  14   1 -21    4.00    7.42
 -14  -1  21    9.25    7.35
 -14   1  22    0.21    6.09
  14  -1 -22    5.25    7.04
  14   1 -22    7.53    7.63
 -14  -1  22    2.82    6.02
  14   1 -23   -0.00    6.58
 -14  -1  23   -0.00    6.55
  14   1 -24    4.79    8.20
  14   1 -25   -0.00    7.35
  14   1 -26    9.33    9.19
  14  -2  -1   -0.00    4.62
  14  -2  -1   -0.00    6.27
  14   2  -1    0.74    4.73
  14  -2  -2   18.58    8.41
  14  -2  -2    5.21    7.24
  14   2  -2    8.83    7.04
  14  -2  -3    3.51    5.63
  14  -2  -3    2.31    6.29
  14   2  -3   -0.00    5.26
  14  -2  -4   10.81    7.04
  14  -2  -4    3.59    7.33
  14   2  -4   10.03    6.60
  14   2  -4    8.27    6.93
 -14   2   5    0.00    6.11
  14  -2  -5    6.98    6.22
  14  -2  -5   15.13    9.22
  14   2  -5    0.00    5.45
  14   2  -5    0.00    5.38
 -14  -2   5    0.65    5.04
 -14   2   6   15.34    8.66
  14  -2  -6   14.11    7.44
  14  -2  -6    4.25    7.24
  14   2  -6   18.67    7.49
  14   2  -6   10.67    6.73
 -14  -2   6   10.83    7.35
 -14   2   7    0.23    4.54
  14  -2  -7    1.21    4.63
  14  -2  -7   -0.00    5.25
  14   2  -7    1.91    4.01
  14   2  -7    1.89    6.44
 -14  -2   7    2.65    5.37
 -14   2   8   11.12    8.55
  14  -2  -8   10.57    7.22
  14  -2  -8    0.14    4.71
  14   2  -8   11.12    7.30
  14   2  -8    1.82    5.64
 -14  -2   8    0.19    5.12
 -14   2   9    1.67    4.90
  14  -2  -9    1.17    5.28
  14  -2  -9   -0.00    5.82
  14   2  -9    0.73    4.96
 -14  -2   9   -0.00    5.93
 -14   2  10    2.09    6.18
  14  -2 -10   -0.00    5.04
  14  -2 -10    6.76    7.35
  14   2 -10    0.00    6.88
 -14  -2  10    1.44    6.22
 -14   2  11    0.00    5.22
  14  -2 -11   -0.00    5.63
  14  -2 -11    3.85    6.49
  14   2 -11   -0.00    6.89
 -14  -2  11    2.49    6.26
 -14   2  12   18.90    8.43
  14  -2 -12    6.57    7.23
  14  -2 -12    8.92    8.27
  14   2 -12   15.76    8.09
 -14  -2  12    9.75    7.28
 -14   2  13    2.55    5.58
  14  -2 -13    1.45    5.79
  14   2 -13    0.00    6.25
 -14  -2  13    2.49    6.06
 -14   2  14    5.12    6.42
  14  -2 -14   -0.00    5.45
  14   2 -14   -0.00    6.46
 -14  -2  14    0.00    5.51
 -14   2  15   -0.00    5.69
  14  -2 -15    4.13    7.78
  14   2 -15    0.90    6.87
 -14  -2  15    2.83    6.35
 -14   2  16    0.00    5.81
  14  -2 -16    8.93    8.00
  14   2 -16    5.69    6.96
 -14  -2  16   -0.00    6.12
 -14   2  17    1.24    4.80
  14  -2 -17    3.86    8.41
  14   2 -17    0.66    5.65
 -14  -2  17   -0.00    5.89
 -14   2  18   -0.00    5.71
  14  -2 -18    0.00    6.34
  14   2 -18    4.85    6.71
 -14  -2  18    8.53    7.32
 -14   2  19   -0.00    7.00
  14  -2 -19    5.87    7.89
  14   2 -19    1.72    7.01
 -14  -2  19    4.72    6.39
 -14   2  20   -0.00    5.56
  14  -2 -20    0.07    6.21
  14   2 -20    1.29    6.20
 -14  -2  20    0.97    5.78
 -14   2  21    3.56    6.41
  14   2 -21    0.00    6.40
 -14  -2  21    1.49    6.39
  14   2 -22   -0.00    5.64
 -14  -2  22    4.26    7.05
  14   2 -23    5.77    7.29
 -14  -2  23   -0.00    5.01
  14   2 -24    2.17    7.09
 -14  -2  24    0.00    6.30
  14   2 -25    4.20    7.50
  14   2 -26    0.00    7.21
  14  -3  -1    1.39    5.06
  14  -3  -1   -0.00    5.72
  14   3  -1    0.00    5.19
  14  -3  -2    0.00    6.20
  14  -3  -2    4.06    6.12
  14   3  -2    0.06    5.08
  14  -3  -3    2.76    4.82
  14  -3  -3    0.00    5.28
  14   3  -3    5.00    5.79
  14  -3  -4   -0.00    5.46
  14  -3  -4   -0.00    5.24
  14   3  -4   -0.00    6.08
  14  -3  -5    3.83    5.67
  14  -3  -5    4.60    6.91
  14   3  -5    7.11    6.37
 -14   3   6   26.71    9.92
  14  -3  -6    7.53    7.18
  14  -3  -6   14.44    8.48
  14   3  -6   12.10    8.40
 -14   3   7   -0.00    6.02
  14  -3  -7    8.86    7.16
  14  -3  -7    4.34    7.21
  14   3  -7    5.71    5.82
 -14   3   8    2.84    6.33
  14  -3  -8   -0.00    5.19
  14  -3  -8    0.47    5.43
  14   3  -8    1.00    6.38
 -14   3   9    0.53    5.25
  14  -3  -9    0.00    5.15
  14  -3  -9    8.73    7.91
  14   3  -9    2.09    5.83
 -14   3  10    5.78    6.38
  14  -3 -10   11.01    7.35
  14  -3 -10    0.00    5.52
  14   3 -10   15.32    8.16
 -14   3  11    4.89    6.28
  14  -3 -11   12.91    7.17
  14  -3 -11   11.37    8.27
  14   3 -11    1.80    6.57
 -14  -3  11    4.19    6.96
 -14   3  12   10.20    7.68
  14  -3 -12   -0.00    5.91
  14  -3 -12    1.79    7.17
  14   3 -12    4.27    5.52
 -14  -3  12   -0.00    5.18
 -14   3  13   -0.00    5.99
  14  -3 -13   -0.00    4.69
  14  -3 -13    6.89    7.16
  14   3 -13    0.63    5.80
 -14  -3  13   -0.00    5.62
 -14   3  14    2.88    6.34
  14  -3 -14    0.00    6.63
  14   3 -14    0.00    6.88
 -14  -3  14    9.22    6.59
 -14   3  15    5.20    6.52
  14  -3 -15    0.00    6.43
  14   3 -15    2.53    6.66
 -14  -3  15    7.60    7.44
 -14   3  16    8.76    6.50
  14  -3 -16   16.19    9.69
  14   3 -16   12.24    8.35
 -14  -3  16    6.34    6.73
 -14   3  17    0.00    4.98
  14  -3 -17    6.86    8.36
  14   3 -17   -0.00    6.44
 -14  -3  17    3.85    6.32
 -14   3  18    0.30    6.73
  14  -3 -18    7.06    7.87
  14   3 -18    2.12    6.25
 -14  -3  18    3.56    5.96
 -14   3  19    4.07    7.59
  14   3 -19   -0.00    7.65
 -14  -3  19   -0.00    5.42
 -14   3  20   20.62    9.15
  14   3 -20   16.69    9.43
 -14  -3  20    0.00    6.65
  14   3 -21    1.55    6.68
 -14  -3  21    9.51    7.88
  14   3 -22   10.81    8.42
 -14  -3  22    6.15    6.63
  14   3 -23   -0.00    5.98
 -14  -3  23   -0.00    5.75
 -14  -3  24    1.59    6.15
  14  -4  -1    0.00    6.20
  14  -4  -1    3.12    6.77
  14   4  -1    3.08    6.46
  14  -4  -2    3.64    6.14
  14  -4  -2    2.40    5.50
  14   4  -2    0.00    5.15
  14  -4  -3    7.62    6.51
  14  -4  -3    2.90    6.21
  14   4  -3   -0.00    6.02
  14  -4  -4    7.46    6.93
  14  -4  -4    5.52    6.09
  14   4  -4    3.92    5.46
  14  -4  -5    1.49    4.86
  14  -4  -5   -0.00    5.93
  14   4  -5   -0.00    4.78
 -14   4   6    6.61    6.20
  14  -4  -6   -0.00    5.56
  14  -4  -6    1.00    6.56
  14   4  -6   -0.00    5.76
 -14   4   7    0.74    5.64
  14  -4  -7    0.97    5.08
  14  -4  -7    5.59    6.87
  14   4  -7    6.46    6.16
 -14   4   8   12.08    7.50
  14  -4  -8    5.49    6.29
  14  -4  -8    1.14    6.02
  14   4  -8   -0.00    5.58
 -14   4   9   11.55    7.84
  14  -4  -9    6.40    6.34
  14  -4  -9   12.43    9.26
  14   4  -9    7.06    6.22
 -14   4  10    3.80    6.67
  14  -4 -10   17.55    8.53
  14  -4 -10    0.00    6.11
  14   4 -10    5.37    5.90
 -14   4  11    2.28    6.07
  14  -4 -11   -0.00    5.98
  14  -4 -11    6.72    7.26
  14   4 -11    2.44    6.09
 -14   4  12   13.45    9.06
  14  -4 -12   13.24    8.07
  14  -4 -12    8.04    7.80
  14   4 -12    7.32    7.35
 -14   4  13    5.17    6.88
  14  -4 -13    7.33    7.57
  14  -4 -13   10.15    7.91
  14   4 -13   11.41    8.50
 -14   4  14   11.41    9.28
  14  -4 -14    8.67    7.27
  14  -4 -14   17.85    9.60
  14   4 -14   19.34    9.18
 -14   4  15   -0.00    6.33
  14  -4 -15    2.00    7.40
  14   4 -15   -0.00    6.74
 -14   4  16    4.90    6.10
  14   4 -16    3.94    7.30
 -14   4  17    5.91    7.57
  14   4 -17    0.67    5.97
 -14  -4  17    9.91    6.94
 -14   4  18    4.27    5.73
  14   4 -18    1.48    5.93
 -14  -4  18    0.83    5.82
  14   4 -19    0.00    6.00
 -14  -4  19   -0.00    4.99
  14   4 -20   -0.00    6.77
 -14  -4  20   -0.00    6.13
 -14  -4  21   -0.00    6.67
 -14  -4  22   -0.00    6.53
 -14  -4  23   -0.00    5.18
 -14  -4  24    1.92    6.71
  14  -5  -1   23.54    9.31
  14  -5  -1    8.65    6.72
  14   5  -1    7.53    6.07
  14  -5  -2    0.00    6.15
  14  -5  -2    5.70    7.19
  14   5  -2    2.58    5.25
  14  -5  -3   -0.00    5.26
  14  -5  -3    0.79    6.69
  14   5  -3    6.49    5.64
  14  -5  -4    4.83    5.51
  14  -5  -4    2.63    6.43
  14   5  -4    0.00    5.19
  14  -5  -5   19.44    8.55
  14  -5  -5   29.21   11.52
  14   5  -5    0.00    6.06
  14  -5  -6   15.23    7.46
  14  -5  -6   24.22   11.14
  14   5  -6   10.89    6.93
  14  -5  -7    1.06    5.15
  14  -5  -7    6.35    6.68
  14   5  -7   -0.00    5.36
 -14   5   8    1.17    5.55
  14  -5  -8    0.00    5.12
  14  -5  -8    4.10    6.51
  14   5  -8    0.00    5.31
 -14   5   9    4.07    7.25
  14  -5  -9    5.34    6.42
  14  -5  -9    0.00    6.47
  14   5  -9    8.09    6.32
 -14   5  10   10.13    7.16
  14  -5 -10   15.55    7.99
  14  -5 -10   14.43    9.76
  14   5 -10   18.30    8.71
 -14   5  11   -0.00    5.10
  14  -5 -11   -0.00    5.24
  14  -5 -11   -0.00    6.02
  14   5 -11   -0.00    6.24
 -14   5  12    0.00    6.38
  14  -5 -12    6.98    6.12
  14   5 -12    7.09    6.70
 -14   5  13    4.55    7.14
  14  -5 -13   -0.00    5.28
  14   5 -13   -0.00    5.46
 -14   5  14    1.55    5.84
  14  -5 -14    1.92    5.75
  14   5 -14    4.40    5.78
 -14   5  15    6.84    6.95
  14  -5 -15   -0.00    6.10
  14   5 -15   -0.00    6.06
 -14   5  16    7.19    8.08
  14  -5 -16    2.11    7.38
  14   5 -16    3.48    6.29
 -14   5  17   -0.00    6.41
  14   5 -17   -0.00    5.75
 -14  -5  24    3.17    6.12
  14  -6  -1    9.21    7.28
  14   6  -1    8.57    5.29
  14  -6  -2   10.90    7.73
  14   6  -2    0.00    4.62
  14  -6  -3   -0.00    5.84
  14  -6  -3    8.90    8.09
  14   6  -3    6.47    5.50
  14  -6  -4   17.21    7.93
  14  -6  -4    8.03    7.94
  14   6  -4    3.61    5.72
  14  -6  -5    5.29    6.02
  14  -6  -5   -0.00    5.51
  14   6  -5    1.68    5.36
  14  -6  -6    3.57    7.04
  14  -6  -6   -0.00    7.73
  14   6  -6    1.65    6.71
  14  -6  -7    4.76    7.43
  14  -6  -7    9.75    8.49
  14   6  -7    0.00    4.84
  14  -6  -8    7.96    6.99
  14   6  -8    2.64    6.36
 -14   6   9    4.07    6.47
  14  -6  -9    5.16    6.39
  14   6  -9    8.99    6.71
 -14   6  10   -0.00    5.75
  14  -6 -10   -0.00    4.88
  14   6 -10    0.31    5.21
 -14   6  11    7.75    6.55
  14  -6 -11    2.01    5.23
  14   6 -11    3.11    6.12
 -14   6  12   12.05    7.26
  14  -6 -12    0.00    5.12
  14   6 -12    3.28    5.53
 -14   6  13    1.39    5.76
  14  -6 -13   -0.00    5.74
  14   6 -13    1.21    5.69
 -14   6  14   -0.00    5.11
  14  -6 -14    6.87    6.85
  14   6 -14    4.67    6.89
  14  -7  -1    1.13    4.60
  14   7  -1    1.87    5.43
  14  -7  -2    0.23    5.22
  14   7  -2   -0.00    4.96
  14  -7  -3   -0.00    7.14
  14   7  -3   -0.00    5.27
  14  -7  -4    0.24    5.12
  14   7  -4    0.33    4.80
  14  -7  -5    3.34    5.55
  14   7  -5    9.98    6.90
  14  -7  -6    6.84    6.46
  14   7  -6    6.58    5.76
  14  -7  -7    1.50    5.51
  14   7  -7    0.03    4.91
  14  -7  -8    5.50    7.77
  14   7  -8   -0.00    4.32
  14  -7  -9    4.96    7.98
  14   7  -9    0.96    5.27
 -14   7  10    7.23    8.63
  14  -7 -10    6.35    6.45
  14   7 -10    0.25    4.71
 -14   7  11    0.57    6.62
  14  -7 -11    5.52    6.79
  14   7 -11    6.35    5.78
  14  -8  -1   -0.00    4.94
  14   8  -1    1.12    4.72
  14  -8  -2    4.99    6.15
  14   8  -2   -0.00    4.70
  14  -8  -3    0.00    4.58
  14   8  -3    7.76    5.03
  14  -8  -4    6.48    6.12
  14   8  -4    2.90    4.97
  14  -8  -5   -0.00    5.76
  14   8  -5    0.00    4.92
  14  -8  -6   -0.00    5.65
  14   8  -6   -0.00    5.58
  13   0  -1   56.79   12.56
  13   0  -1   43.67   11.90
 -13   0   2    1.03    4.13
  13   0  -2   -0.00    4.06
  13   0  -2   -0.00    5.31
 -13   0   3    8.40    6.39
  13   0  -3   14.90    7.30
  13   0  -3   -0.00    5.89
 -13   0   4    1.13    5.18
  13   0  -4    0.00    5.18
  13   0  -4    3.30    6.25
 -13   0   5    1.69    5.21
  13   0  -5   15.91    7.01
  13   0  -5    0.00    5.29
 -13   0   6    0.96    5.64
  13   0  -6    0.00    5.51
  13   0  -6    4.03    5.58
 -13   0   7   15.99    7.73
  13   0  -7   10.46    7.07
  13   0  -7   22.48    8.92
 -13   0   8   -0.00    5.39
  13   0  -8    0.79    4.26
  13   0  -8   -0.00    5.22
 -13   0   9    4.10    5.75
  13   0  -9    6.04    6.80
 -13   0  10   -0.00    5.56
  13   0 -10    0.90    5.45
 -13   0  11   15.81    8.95
 -13   0  12   -0.00    5.82
  13   0 -12    5.34    6.88
 -13   0  13   11.79    8.06
  13   0 -13    4.59    7.09
 -13   0  14   -0.00    5.44
  13   0 -14    2.54    7.73
 -13   0  15   -0.00    5.19
  13   0 -15    1.45    6.18
 -13   0  16    5.42    6.89
  13   0 -16    2.98    6.08
 -13   0  17   11.70    8.37
  13   0 -17   10.10    9.04
 -13   0  18    7.13    7.00
  13   0 -18    7.52    6.87
 -13   0  19   10.26    7.30
  13   0 -19   -0.00    4.52
 -13   0  20   -0.00    5.06
  13   0 -20   -0.00    6.77
 -13   0  21   -0.00    5.87
  13   0 -21    4.42    7.21
 -13   0  22   -0.00    4.63
  13   0 -22   -0.00    5.79
 -13   0  23    0.96    5.74
  13   0 -23   12.32    9.15
 -13   0  24   -0.00    6.89
  13   0 -24    1.70    6.86
 -13   0  25   -0.00    6.11
  13   0 -25    0.00    6.96
  13  -1  -1    2.62    5.06
  13  -1  -1    7.63    6.31
  13   1  -1    3.82    5.03
  13   1  -1    2.02    6.63
  13  -1  -2    0.00    4.30
  13  -1  -2   10.40    7.65
  13   1  -2    7.39    5.39
  13   1  -2    3.55    6.22
 -13  -1   2    2.66    5.30
 -13   1   3    7.61    6.24
  13  -1  -3    5.27    5.46
  13  -1  -3    0.00    6.39
  13   1  -3    2.42    5.72
  13   1  -3    7.20    6.37
 -13  -1   3   -0.00    5.11
 -13   1   4    3.31    6.23
  13  -1  -4    7.09    5.85
  13  -1  -4    1.79    5.49
  13   1  -4   10.50    6.58
  13   1  -4    0.63    5.55
 -13  -1   4   -0.00    5.62
 -13   1   5   35.81   11.52
  13  -1  -5   60.44   12.94
  13  -1  -5   40.00   12.97
  13   1  -5   71.56   13.77
  13   1  -5   62.13   14.14
 -13  -1   5   42.42   12.09
 -13   1   6    4.74    6.37
  13  -1  -6   -0.00    4.35
  13  -1  -6   -0.00    5.25
  13   1  -6    1.37    4.93
  13   1  -6    0.91    5.52
 -13  -1   6    3.12    5.34
 -13   1   7   10.46    6.89
  13  -1  -7    0.00    5.19
  13  -1  -7    1.25    6.67
  13   1  -7    0.06    4.24
  13   1  -7    5.15    6.84
 -13  -1   7    2.60    5.83
 -13   1   8    1.43    6.59
  13  -1  -8    2.78    4.95
  13  -1  -8   -0.00    6.56
  13   1  -8    0.93    5.26
 -13  -1   8    2.49    4.99
 -13   1   9   23.28    9.47
  13  -1  -9   15.42    7.65
  13  -1  -9   20.21    9.32
  13   1  -9   15.10    8.53
 -13  -1   9   21.17    8.91
 -13   1  10    2.37    5.59
  13  -1 -10    0.00    6.32
  13   1 -10    4.76    7.78
 -13  -1  10    2.40    6.26
 -13   1  11    2.73    5.80
  13  -1 -11    0.06    7.94
  13   1 -11   15.56    7.61
 -13  -1  11    4.46    5.86
 -13   1  12   -0.00    5.15
  13  -1 -12    0.97    5.77
  13   1 -12   -0.00    5.67
 -13  -1  12   -0.00    5.88
 -13   1  13   15.26    8.22
  13  -1 -13   11.27    8.18
  13   1 -13    1.41    7.31
 -13  -1  13    2.29    5.87
 -13   1  14   -0.00    6.39
  13  -1 -14   -0.00    7.18
  13   1 -14    0.98    6.89
 -13  -1  14    3.36    5.42
 -13   1  15   33.82   11.17
  13  -1 -15   24.74   11.74
  13   1 -15   26.48   10.86
 -13  -1  15   28.85    9.80
 -13   1  16    4.71    6.15
  13  -1 -16    1.90    5.90
  13   1 -16    4.56    7.16
 -13  -1  16   -0.00    5.40
 -13   1  17    0.00    5.10
  13  -1 -17   -0.00    6.15
  13   1 -17    3.00    7.27
 -13  -1  17    2.00    5.28
 -13   1  18   -0.00    7.12
  13  -1 -18    0.00    6.32
  13   1 -18   -0.00    5.05
 -13  -1  18    0.28    5.50
 -13   1  19   11.33    7.56
  13  -1 -19    6.59    6.78
  13   1 -19    0.00    6.69
 -13  -1  19    8.06    7.03
 -13   1  20   -0.00    6.18
  13  -1 -20    1.08    5.61
  13   1 -20   -0.00    5.71
 -13  -1  20    0.00    6.69
 -13   1  21    8.24    7.13
  13  -1 -21   -0.00    5.32
  13   1 -21   12.81    9.61
 -13  -1  21   13.09    7.79
 -13   1  22   -0.00    5.55
  13  -1 -22    1.24    6.90
  13   1 -22   -0.00    6.01
 -13  -1  22    4.81    5.73
 -13   1  23   -0.00    5.66
  13  -1 -23   -0.00    5.82
  13   1 -23   -0.00    8.14
 -13  -1  23    4.96    6.57
 -13   1  24    2.57    5.31
  13   1 -24    0.44    6.54
 -13  -1  24   -0.00    7.52
 -13   1  25    7.80    8.22
  13   1 -25   -0.00    7.33
 -13  -1  25    5.08    7.35
  13   1 -26   -0.00    6.90
 -13  -1  26    0.00    5.79
  13   1 -27    0.00    7.23
  13  -2  -1   35.12   10.61
  13  -2  -1   31.64   11.07
  13   2  -1   35.57    9.88
  13   2  -1   31.59   10.02
  13  -2  -2    0.00    4.96
  13  -2  -2    0.00    6.26
  13   2  -2    0.00    4.81
  13   2  -2   -0.00    5.94
 -13  -2   2   -0.00    4.00
  13  -2  -3    9.60    6.66
  13  -2  -3    0.00    4.41
  13   2  -3    9.99    6.52
  13   2  -3    6.08    6.45
 -13  -2   3   12.27    6.95
 -13   2   4   -0.00    5.24
  13  -2  -4    8.37    6.60
  13  -2  -4   15.93    8.52
  13   2  -4   13.72    7.02
  13   2  -4    8.32    6.39
 -13  -2   4    5.02    5.86
 -13   2   5   12.35    7.73
  13  -2  -5   -0.00    3.92
  13  -2  -5    3.36    6.28
  13   2  -5    1.85    4.74
  13   2  -5    0.00    5.26
 -13  -2   5    4.98    5.93
 -13   2   6    9.57    6.60
  13  -2  -6    1.27    5.41
  13  -2  -6    1.00    5.94
  13   2  -6    1.87    4.69
  13   2  -6   -0.00    5.07
 -13  -2   6    0.70    4.83
 -13   2   7   32.56   10.69
  13  -2  -7   10.55    7.48
  13  -2  -7   20.39    9.64
  13   2  -7   24.05    9.57
 -13  -2   7   23.49    9.06
 -13   2   8    7.46    6.59
  13  -2  -8    0.76    4.24
  13  -2  -8   -0.00    6.04
  13   2  -8    0.00    6.13
 -13  -2   8    6.06    5.69
 -13   2   9   -0.00    5.93
  13  -2  -9    1.30    5.12
  13  -2  -9    3.84    7.33
  13   2  -9    5.25    6.06
 -13  -2   9    0.00    5.54
 -13   2  10   -0.00    5.73
  13  -2 -10   -0.00    4.62
  13  -2 -10   -0.00    6.49
  13   2 -10    4.33    6.42
 -13  -2  10   -0.00    4.58
 -13   2  11    6.20    8.12
  13  -2 -11    8.69    8.59
  13   2 -11   12.53    7.64
 -13  -2  11   12.77    7.64
 -13   2  12    7.16    7.19
  13  -2 -12    0.00    6.87
  13   2 -12   -0.00    7.43
 -13  -2  12    2.11    4.27
 -13   2  13   19.26    8.88
  13  -2 -13   17.26    8.87
  13   2 -13    8.31    7.68
 -13  -2  13    9.33    7.18
 -13   2  14    6.59    6.73
  13  -2 -14    2.46    7.87
  13   2 -14   -0.00    6.42
 -13  -2  14    5.38    5.75
 -13   2  15   13.15    8.24
  13  -2 -15    7.95    8.17
  13   2 -15    0.00    7.20
 -13  -2  15    0.00    4.82
 -13   2  16    0.69    5.75
  13  -2 -16    0.00    6.33
  13   2 -16    0.00    5.08
 -13  -2  16    1.58    5.36
 -13   2  17   10.19    7.88
  13  -2 -17   12.56    8.57
  13   2 -17    3.05    6.16
 -13  -2  17    5.55    6.30
 -13   2  18    5.31    6.71
  13   2 -18   -0.00    6.62
 -13  -2  18    1.10    6.37
 -13   2  19   -0.00    6.50
  13  -2 -19    1.37    6.73
  13   2 -19    2.10    6.19
 -13  -2  19    5.59    6.09
 -13   2  20   -0.00    5.75
  13  -2 -20   -0.00    6.53
  13   2 -20    2.06    6.91
 -13  -2  20   -0.00    5.74
 -13   2  21    3.14    6.88
  13  -2 -21   -0.00    6.97
  13   2 -21   -0.00    6.93
 -13  -2  21   -0.00    5.24
 -13   2  22    8.70    6.74
  13   2 -22    0.61    7.84
 -13  -2  22    3.50    7.54
 -13   2  23    3.01    5.93
  13   2 -23    9.86    9.26
 -13  -2  23    6.38    7.18
 -13   2  24   -0.00    6.55
  13   2 -24    0.44    7.43
 -13  -2  24    0.71    5.19
  13   2 -25   14.89    8.78
 -13  -2  25   -0.00    5.24
  13   2 -26   -0.00    6.28
 -13  -2  26   -0.00    6.05
  13   2 -27    0.49    5.73
  13   2 -28    0.00    5.84
  13  -3  -1    0.00    4.99
  13  -3  -1    0.14    6.24
  13   3  -1   10.46    6.92
  13  -3  -2   -0.00    4.76
  13  -3  -2   -0.00    5.55
  13   3  -2    2.32    4.58
  13  -3  -3   -0.00    4.69
  13  -3  -3   -0.00    5.44
  13   3  -3    3.08    5.58
 -13   3   4    7.52    6.81
  13  -3  -4    2.02    4.57
  13  -3  -4   -0.00    6.25
  13   3  -4   -0.00    4.09
  13   3  -4    7.71    5.98
 -13   3   5   13.77    7.54
  13  -3  -5    9.59    7.29
  13  -3  -5   16.82    8.66
  13   3  -5   16.07    7.10
  13   3  -5   19.86    8.10
 -13  -3   5   21.64    8.28
 -13   3   6    5.88    6.19
  13  -3  -6    0.00    4.84
  13  -3  -6    0.94    5.82
  13   3  -6    9.05    6.00
  13   3  -6    0.09    4.34
 -13  -3   6    5.69    5.47
  13  -3  -7    1.40    5.09
  13  -3  -7   -0.00    6.05
  13   3  -7    1.52    6.39
 -13  -3   7    0.00    4.72
 -13   3   8    1.94    4.73
  13  -3  -8    8.25    6.85
  13  -3  -8    3.07    6.95
  13   3  -8    5.31    7.38
 -13  -3   8    7.68    6.06
 -13   3   9   10.00    7.27
  13  -3  -9   11.64    7.54
  13  -3  -9   15.45    8.25
  13   3  -9   21.19    9.11
 -13  -3   9   19.38    8.05
 -13   3  10    9.10    7.34
  13  -3 -10    7.34    7.01
  13  -3 -10    0.83    5.96
  13   3 -10    0.00    6.65
 -13  -3  10    3.88    5.87
 -13   3  11    3.67    5.31
  13  -3 -11    4.06    5.86
  13  -3 -11   -0.00    6.75
  13   3 -11    0.00    6.35
 -13  -3  11    1.09    5.50
 -13   3  12   -0.00    5.96
  13  -3 -12    0.96    5.46
  13   3 -12    0.00    6.29
 -13  -3  12   -0.00    5.38
 -13   3  13    4.37    6.31
  13  -3 -13   -0.00    5.98
  13   3 -13    4.70    6.42
 -13  -3  13    0.00    5.62
 -13   3  14    0.00    5.82
  13  -3 -14    8.08    7.16
  13   3 -14   -0.00    3.45
 -13  -3  14    6.35    6.27
 -13   3  15   18.07   10.13
  13  -3 -15   16.16    9.27
  13   3 -15   24.51   10.11
 -13  -3  15   19.14    8.48
 -13   3  16   12.62    7.70
  13  -3 -16    1.18    7.46
  13   3 -16    6.49    8.03
 -13  -3  16    0.00    5.66
 -13   3  17    7.98    6.68
  13  -3 -17   -0.00    6.92
  13   3 -17    0.00    5.96
 -13  -3  17    3.05    4.89
 -13   3  18    0.00    5.69
  13  -3 -18    3.22    7.64
  13   3 -18   -0.00    6.41
 -13  -3  18    4.85    6.20
 -13   3  19   13.89    8.55
  13  -3 -19   -0.00    6.79
  13   3 -19    2.36    7.40
 -13  -3  19   11.80    7.88
 -13   3  20    4.00    6.46
  13   3 -20    0.00    6.88
 -13  -3  20   -0.00    6.43
 -13   3  21    2.87    5.13
  13   3 -21    2.34    7.85
 -13  -3  21    2.93    6.30
 -13   3  22    8.87    7.49
  13   3 -22   -0.00    8.62
 -13  -3  22    6.67    6.19
 -13   3  23    2.90    5.34
  13   3 -23   -0.00    7.52
 -13  -3  23    1.38    6.61
  13   3 -24    0.27    6.21
 -13  -3  24   -0.00    5.83
  13   3 -25    4.16    7.55
 -13  -3  25   11.26    8.34
  13   3 -26    4.02    9.30
 -13  -3  26   -0.00    5.37
  13   3 -27   -0.00    7.06
  13   3 -28    3.57    6.58
  13   3 -29   -0.00    6.90
  13  -4  -1   21.72    8.45
  13  -4  -1    5.96    7.29
  13   4  -1    8.59    6.17
  13  -4  -2   15.85    7.46
  13  -4  -2    6.35    7.19
  13   4  -2    3.39    5.76
  13  -4  -3   15.50    7.45
  13  -4  -3   -0.00    5.81
  13   4  -3    2.28    4.87
  13  -4  -4    0.00    4.84
  13  -4  -4    1.99    7.07
  13   4  -4   -0.00    4.72
 -13   4   5    1.78    6.46
  13  -4  -5   -0.00    4.18
  13  -4  -5    7.61    7.90
  13   4  -5    0.00    5.11
 -13   4   6    3.12    5.57
  13  -4  -6    3.41    5.07
  13  -4  -6   -0.00    6.53
  13   4  -6   13.81    6.89
 -13   4   7    0.00    5.31
  13  -4  -7   15.23    7.91
  13  -4  -7   22.49    9.48
  13   4  -7   15.21    8.52
 -13   4   8    0.00    5.82
  13  -4  -8   12.21    7.29
  13  -4  -8    1.64    6.12
  13   4  -8    3.32    6.41
 -13   4   9    6.85    7.44
  13  -4  -9    0.00    5.84
  13  -4  -9    0.31    5.33
 -13   4  10    3.94    6.16
  13  -4 -10    1.28    5.59
  13  -4 -10    1.15    5.35
  13   4 -10    0.35    4.99
 -13  -4  10    0.51    4.44
 -13   4  11    9.00    7.33
  13  -4 -11    6.37    7.32
  13  -4 -11    5.53    7.73
  13   4 -11    6.42    6.73
 -13  -4  11   23.60    8.29
 -13   4  12    8.98    7.73
  13  -4 -12    9.08    7.11
  13  -4 -12    4.04    6.18
  13   4 -12    8.75    6.79
 -13  -4  12    7.73    6.89
 -13   4  13    6.99    8.55
  13  -4 -13   10.31    6.76
  13  -4 -13   20.60    9.99
  13   4 -13    2.54    5.02
 -13  -4  13   15.00    7.12
 -13   4  14    6.41    6.00
  13  -4 -14    1.79    6.53
  13   4 -14   -0.00    4.81
 -13  -4  14   -0.00    5.16
 -13   4  15    5.59    7.35
  13  -4 -15   -0.00    5.35
  13   4 -15   -0.00    5.99
 -13  -4  15   -0.00    4.90
 -13   4  16    6.72    7.54
  13  -4 -16    0.00    6.26
  13   4 -16   11.25    7.88
 -13  -4  16    9.55    6.80
 -13   4  17    3.12    6.80
  13   4 -17   10.61    7.87
 -13  -4  17    3.36    6.57
 -13   4  18    4.97    6.32
  13   4 -18    0.00    7.04
 -13  -4  18   -0.00    6.41
 -13   4  19   -0.00    6.77
  13   4 -19    4.05    6.72
 -13  -4  19    8.02    6.41
 -13   4  20    0.00    6.55
  13   4 -20   -0.00    5.38
 -13  -4  20    6.70    6.74
 -13   4  21    0.00    7.13
  13   4 -21    9.31    7.40
 -13  -4  21    6.57    7.18
 -13   4  22   -0.00    6.23
  13   4 -22    1.34    5.47
 -13  -4  22    5.10    6.65
  13   4 -23    8.27    8.20
 -13  -4  23    0.73    5.79
  13   4 -24    5.60    7.62
 -13  -4  24   -0.00    5.85
  13   4 -25   13.33    9.04
 -13  -4  25   -0.00    6.04
  13   4 -26    0.76    5.77
 -13  -4  26   -0.00    5.86
  13   4 -27   14.77    8.66
  13  -5  -1   17.75    7.95
  13  -5  -1    3.54    6.88
  13   5  -1   10.31    6.31
  13  -5  -2    7.87    5.86
  13  -5  -2    4.81    6.72
  13   5  -2    0.00    5.16
  13  -5  -3    6.11    6.00
  13  -5  -3    1.10    5.57
  13   5  -3    3.19    5.60
  13  -5  -4    0.00    5.77
  13  -5  -4    1.37    6.89
  13   5  -4    0.00    5.51
  13  -5  -5   15.57    8.11
  13  -5  -5    7.47    7.97
  13   5  -5    9.41    6.77
 -13   5   6    0.00    5.25
  13  -5  -6    0.00    5.09
  13  -5  -6   -0.00    5.58
  13   5  -6   11.39    6.39
 -13   5   7    4.02    6.58
  13  -5  -7    0.00    5.82
  13  -5  -7    0.00    5.67
  13   5  -7   -0.00    5.08
 -13   5   8    0.00    6.87
  13  -5  -8    3.08    5.79
  13  -5  -8   -0.00    6.84
  13   5  -8   -0.00    5.46
 -13   5   9    4.81    6.70
  13  -5  -9    5.40    5.67
  13  -5  -9    3.48    6.57
  13   5  -9   13.50    7.75
 -13   5  10    4.68    6.46
  13  -5 -10    9.73    6.90
  13  -5 -10   16.35   10.02
  13   5 -10    2.57    5.06
 -13   5  11    9.01    7.66
  13  -5 -11    3.37    6.49
  13  -5 -11    1.34    7.19
  13   5 -11   11.17    6.38
 -13   5  12   -0.00    5.91
  13  -5 -12    3.59    5.89
  13  -5 -12    5.27    7.29
  13   5 -12    0.24    5.20
 -13   5  13    3.18    6.78
  13  -5 -13    5.53    6.40
  13  -5 -13    0.00    5.82
  13   5 -13   -0.00    5.87
 -13   5  14    6.31    8.02
  13  -5 -14    8.52    7.32
  13   5 -14    4.45    6.33
 -13   5  15   10.86    8.37
  13   5 -15    8.24    7.21
 -13   5  16    2.14    6.82
  13   5 -16   -0.00    5.90
 -13  -5  16    2.26    6.15
 -13   5  17   -0.00    4.41
  13   5 -17    0.00    5.83
 -13  -5  17   11.40    7.82
 -13   5  18    0.00    5.16
  13   5 -18    0.12    5.37
 -13  -5  18    2.78    6.13
 -13   5  19    7.64    7.26
  13   5 -19   15.11    8.83
 -13  -5  19    4.22    6.26
 -13   5  20    0.00    5.88
  13   5 -20   15.01    8.81
 -13  -5  20    7.89    6.91
 -13   5  21   -0.00    5.59
  13   5 -21    3.08    6.96
 -13  -5  21    5.55    6.48
  13   5 -22    5.39    7.23
 -13  -5  22   -0.00    5.11
  13   5 -23    0.00    5.72
 -13  -5  23    0.25    5.12
  13   5 -24   10.86    7.44
 -13  -5  24    6.65    6.66
 -13  -5  25    3.64    5.96
 -13  -5  26   -0.00    5.11
  13  -6  -1    5.74    6.26
  13   6  -1    2.44    5.04
  13  -6  -2   -0.00    4.56
  13  -6  -2    0.98    5.54
  13   6  -2    1.90    4.67
  13  -6  -3   -0.00    5.19
  13  -6  -3   -0.00    6.50
  13   6  -3    1.56    5.23
  13  -6  -4    2.06    5.35
  13  -6  -4    1.68    6.99
  13   6  -4    6.58    5.07
  13  -6  -5    0.00    6.15
  13  -6  -5    3.87    5.00
  13   6  -5    2.79    5.61
  13  -6  -6   17.44    8.53
  13  -6  -6    9.21    7.65
  13   6  -6    7.17    6.51
  13  -6  -7    1.84    6.13
  13  -6  -7   10.35    7.35
  13   6  -7    1.54    5.27
 -13   6   8    8.68    7.26
  13  -6  -8    7.74    7.43
  13  -6  -8    5.31    6.40
  13   6  -8    0.00    4.78
 -13   6   9    2.74    5.21
  13  -6  -9   -0.00    6.18
  13  -6  -9    2.65    6.07
  13   6  -9    0.14    4.39
 -13   6  10    3.21    6.15
  13  -6 -10    3.99    5.54
  13   6 -10    0.00    6.23
 -13   6  11   -0.00    5.84
  13  -6 -11    1.69    5.66
  13   6 -11    0.00    5.22
 -13   6  12    0.00    6.36
  13  -6 -12    0.00    5.36
  13   6 -12    0.00    5.25
 -13   6  13   16.26    9.40
  13  -6 -13   16.98    8.73
  13   6 -13    8.28    6.47
 -13   6  14    0.00    5.39
  13  -6 -14   -0.00    4.88
  13   6 -14    3.00    5.94
 -13   6  15    7.93    7.86
  13  -6 -15   -0.00    5.53
  13   6 -15    1.92    5.74
 -13   6  16   11.84    8.71
  13  -6 -16    9.53    8.21
  13   6 -16    2.36    5.17
 -13   6  17   13.10    8.11
  13   6 -17   -0.00    6.36
 -13   6  18    6.71    7.03
  13   6 -18   -0.00    4.81
 -13   6  19    0.00    6.27
  13   6 -19   -0.00    6.95
 -13   6  20    0.88    6.52
  13   6 -20   -0.00    5.55
  13   6 -21    0.00    5.42
  13   6 -22    7.69    7.40
 -13  -6  23    1.33    5.43
 -13  -6  24    0.00    5.62
 -13  -6  25   -0.00    4.59
 -13  -6  26    4.62    6.03
  13  -7  -1   -0.00    6.33
  13   7  -1    2.20    4.44
  13  -7  -2    0.00    5.36
  13   7  -2    4.10    5.14
  13  -7  -3    1.94    5.49
  13   7  -3   -0.00    4.31
  13  -7  -4   18.77    8.50
  13  -7  -4   18.74   10.25
  13   7  -4   18.41    7.30
  13  -7  -5   16.89    8.64
  13   7  -5    8.26    6.04
  13  -7  -6    5.84    6.91
  13   7  -6    1.06    4.92
  13  -7  -7   -0.00    5.77
  13   7  -7    5.82    5.08
  13  -7  -8    0.00    4.29
  13   7  -8    7.20    5.73
 -13   7   9   12.08    8.05
  13  -7  -9    0.99    5.62
  13   7  -9   -0.00    4.88
 -13   7  10    5.72    7.72
  13  -7 -10   10.29    7.72
  13   7 -10   11.95    6.53
 -13   7  11   -0.00    5.98
  13  -7 -11   -0.00    5.52
  13   7 -11   -0.00    5.50
 -13   7  12    3.32    4.98
  13  -7 -12   -0.00    5.94
  13   7 -12   -0.00    5.95
 -13   7  13   -0.00    5.93
  13  -7 -13   -0.00    4.79
  13   7 -13    2.12    5.03
 -13   7  14    0.00    7.28
  13  -7 -14    1.05    5.39
  13   7 -14    1.74    5.71
 -13   7  15    0.00    5.92
  13  -7 -15   -0.00    5.23
  13   7 -15   -0.00    6.88
 -13   7  16   -0.00    6.33
  13  -7 -16    0.00    5.44
  13   7 -16    0.00    5.51
 -13   7  17    6.74    6.67
  13  -7 -17   -0.00    4.51
  13   7 -17   -0.00    6.53
 -13   7  18    0.00    5.27
  13  -7 -18    2.32    5.48
  13   7 -18    4.18    6.23
  13   7 -19   -0.00    6.44
  13  -8  -1   17.30    7.78
  13   8  -1   -0.00    4.39
  13  -8  -2    7.94    7.16
  13   8  -2    4.33    5.46
  13  -8  -3    1.64    5.28
  13   8  -3   -0.00    5.08
  13  -8  -4    4.00    6.22
  13   8  -4    0.00    4.44
  13  -8  -5    0.38    4.06
  13   8  -5    3.60    5.38
  13  -8  -6    8.84    7.48
  13   8  -6    6.04    5.52
  13  -8  -7    2.25    4.68
  13   8  -7    2.49    4.42
  13  -8  -8    0.74    5.88
  13   8  -8    4.13    5.32
  13  -8  -9   -0.00    5.08
  13   8  -9    4.00    5.65
 -13   8  10    0.72    5.20
  13  -8 -10   -0.00    6.32
  13   8 -10    6.06    5.00
 -13   8  11    1.99    4.81
  13  -8 -11    0.00    5.80
  13   8 -11    0.00    5.45
 -13   8  12   11.62    8.75
  13  -8 -12    0.00    5.40
  13   8 -12    0.87    4.84
 -13   8  13    3.22    6.83
  13  -8 -13    0.00    6.94
  13   8 -13    0.00    5.25
 -13   8  14    7.94    7.63
  13  -8 -14   20.61    8.93
  13   8 -14   12.14    6.19
 -13   8  15    3.48    6.45
  13  -8 -15    6.40    6.43
  13   8 -15   -0.00    4.96
  13  -9  -1   -0.00    5.07
  13   9  -1   -0.00    3.70
  13  -9  -2    3.54    6.08
  13   9  -2    0.43    3.15
  13  -9  -3    1.63    5.31
  13   9  -3    0.00    4.05
  13  -9  -4   11.64    7.33
  13   9  -4    0.00    4.28
  13  -9  -5    4.43    6.41
  13   9  -5   -0.00    4.15
  13  -9  -6    3.98    7.07
  13   9  -6    2.26    5.33
  13  -9  -7    2.00    5.64
  13   9  -7    1.64    4.43
  13  -9  -8    4.65    5.70
  13   9  -8   -0.00    5.07
  13  -9  -9    0.00    5.05
  13   9  -9   -0.00    4.64
  13  -9 -10    6.71    7.39
  13   9 -10    9.10    7.07
  13  -9 -11    1.35    5.00
  13   9 -11   -0.00    4.53
 -13   9  12    8.36    7.45
  13  -9 -12   -0.00    6.57
  13   9 -12   13.25    7.42
  13 -10  -1    1.89    6.66
  13  10  -1   -0.00    3.39
  13 -10  -2    1.63    5.84
  13  10  -2   11.14    5.38
  13 -10  -3   -0.00    5.26
  13  10  -3   -0.00    3.85
  13 -10  -4    7.04    6.73
  13  10  -4   -0.00    4.23
  13  10  -5   -0.00    4.57
  13  10  -6    5.97    5.91
  13  10  -7   -0.00    4.08
  13  11  -1   -0.00    3.84
  13  11  -2   -0.00    4.32
  12   0  -1    3.34    4.36
  12   0  -1    0.00    5.43
 -12   0   2   27.15    8.57
  12   0  -2   15.67    7.36
  12   0  -2   10.93    7.95
 -12   0   3    5.08    5.62
  12   0  -3    3.37    5.28
  12   0  -3   -0.00    5.44
 -12   0   4    3.06    4.59
  12   0  -4   -0.00    4.92
  12   0  -4    7.43    6.39
 -12   0   5    1.07    4.33
  12   0  -5    0.27    4.27
  12   0  -5   -0.00    6.42
 -12   0   6   80.17   15.05
  12   0  -6   50.71   12.45
  12   0  -6   50.91   13.65
 -12   0   7    0.70    4.94
  12   0  -7    3.33    6.83
 -12   0   8    7.79    6.65
  12   0  -8    1.75    5.40
 -12   0   9    6.22    5.63
  12   0  -9    0.00    6.23
 -12   0  10   68.35   13.71
  12   0 -10   34.70   11.24
 -12   0  11   -0.00    4.82
  12   0 -11   -0.00    5.18
 -12   0  12   18.64    8.74
  12   0 -12   26.63    9.99
 -12   0  13    0.00    5.04
  12   0 -13   -0.00    5.32
 -12   0  14   -0.00    5.26
  12   0 -14    1.06    6.49
 -12   0  15    8.34    6.72
  12   0 -15    0.10    7.10
 -12   0  16   23.33    9.33
  12   0 -16   21.92    9.72
  12   0 -17    0.51    5.44
 -12   0  18    9.60    7.40
  12   0 -18    7.93    6.58
 -12   0  19    1.96    4.80
  12   0 -19    2.34    5.49
 -12   0  20   -0.00    5.08
  12   0 -20    0.00    6.56
 -12   0  21   -0.00    5.64
  12   0 -21    8.46    7.40
 -12   0  22   22.86   10.09
  12   0 -22    5.35    8.19
 -12   0  23    0.00    5.53
 -12   0  24   -0.00    4.86
  12   0 -24    0.02    6.21
 -12   0  25    2.56    6.22
  12   0 -25    6.42    7.62
 -12   0  26    7.66    7.41
  12   0 -26    4.25    7.39
 -12   0  27   -0.00    5.50
 -12   0  28   11.94    7.52
  12  -1  -1   -0.00    3.87
  12  -1  -1    0.00    6.13
  12   1  -1   -0.00    3.94
  12   1  -1    0.00    4.93
 -12  -1   1   -0.00    4.73
 -12   1   2   34.23   10.33
  12  -1  -2   38.19   10.19
  12  -1  -2   12.55    8.46
  12   1  -2   40.81   10.48
  12   1  -2   27.05   10.24
 -12  -1   2   44.71   10.92
 -12   1   3    0.00    4.50
  12  -1  -3   -0.00    5.14
  12  -1  -3    6.75    6.83
  12   1  -3    2.87    4.55
  12   1  -3    3.87    5.98
 -12  -1   3    2.36    4.61
 -12   1   4   60.08   12.96
  12  -1  -4   58.85   12.94
  12  -1  -4   37.60   11.86
  12   1  -4   61.36   12.92
  12   1  -4   42.45   11.87
 -12  -1   4   69.42   13.81
 -12   1   5    1.72    5.57
  12  -1  -5   -0.00    4.08
  12  -1  -5    6.36    7.14
  12   1  -5   -0.00    3.98
  12   1  -5    4.96    5.35
 -12  -1   5   -0.00    5.44
 -12   1   6    1.01    4.87
  12  -1  -6   -0.00    5.39
  12  -1  -6   -0.00    5.95
  12   1  -6    3.01    5.67
 -12  -1   6    1.00    4.57
 -12   1   7    5.01    5.34
  12  -1  -7    0.63    5.31
  12  -1  -7    0.00    4.98
  12   1  -7    4.39    6.85
 -12  -1   7    2.64    5.34
 -12   1   8   52.98   13.44
  12  -1  -8   45.71   12.76
  12   1  -8   44.86   11.80
 -12  -1   8   56.79   12.76
 -12   1   9   -0.00    4.95
  12  -1  -9    1.91    6.31
  12   1  -9   -0.00    5.29
 -12  -1   9   -0.00    5.27
 -12   1  10   22.85    8.89
  12  -1 -10   18.72    9.05
  12   1 -10   17.64    8.20
 -12  -1  10   13.70    7.62
 -12   1  11    3.98    5.68
  12  -1 -11   -0.00    6.94
  12   1 -11   -0.00    6.45
 -12  -1  11    4.47    5.53
 -12   1  12    9.20    6.92
  12  -1 -12    7.50    6.69
  12   1 -12    4.28    7.07
 -12  -1  12   -0.00    5.19
 -12   1  13    2.98    6.02
  12  -1 -13   -0.00    6.58
  12   1 -13    6.64    6.55
 -12  -1  13    1.45    5.17
 -12   1  14   67.59   14.38
  12  -1 -14   37.96   12.29
  12   1 -14   44.11   12.45
 -12  -1  14   50.38   12.53
 -12   1  15    0.68    5.57
  12  -1 -15    0.60    5.63
  12   1 -15    1.25    6.31
 -12  -1  15    7.58    6.78
 -12   1  16    7.58    6.50
  12  -1 -16   -0.00    5.23
  12   1 -16    2.17    7.22
 -12  -1  16   -0.00    5.43
 -12   1  17    4.42    5.81
  12  -1 -17    2.20    6.37
  12   1 -17   -0.00    6.67
 -12  -1  17    0.17    4.86
 -12   1  18    5.47    6.62
  12  -1 -18    9.93    7.77
  12   1 -18    7.58    6.85
 -12  -1  18   22.80    8.83
 -12   1  19   -0.00    5.72
  12  -1 -19   -0.00    5.64
  12   1 -19    6.30    7.64
 -12  -1  19   -0.00    5.34
 -12   1  20   12.64    7.69
  12  -1 -20    1.38    5.15
  12   1 -20    0.85    6.19
 -12  -1  20    8.59    7.65
 -12   1  21    2.16    5.44
  12  -1 -21   -0.00    5.82
  12   1 -21    0.79    6.56
 -12  -1  21   -0.00    4.58
 -12   1  22   -0.00    4.23
  12  -1 -22   -0.00    6.26
  12   1 -22    1.26    7.72
 -12  -1  22   -0.00    6.01
 -12   1  23    1.47    6.28
  12  -1 -23    1.67    6.08
  12   1 -23    0.00    4.97
 -12  -1  23    0.68    5.82
 -12   1  24   11.31    8.45
  12  -1 -24    5.62    7.98
  12   1 -24    5.11    7.60
 -12  -1  24   -0.00    5.84
 -12   1  25    4.09    5.62
  12   1 -25    5.42    6.64
 -12  -1  25   -0.00    4.62
 -12   1  26    7.36    7.42
  12   1 -26    9.38    7.69
 -12  -1  26    3.87    6.47
 -12   1  27    6.12    6.94
  12   1 -27    0.00    6.97
 -12  -1  27    0.00    5.69
 -12   1  28   16.06    8.55
 -12  -1  28    0.00    6.05
  12  -2  -1    1.20    4.68
  12  -2  -1    7.28    6.86
  12   2  -1    7.38    5.75
  12   2  -1    2.24    5.03
 -12  -2   1    0.91    4.77
  12  -2  -2   34.21    9.79
  12  -2  -2   11.77    8.01
  12   2  -2   29.57    8.78
  12   2  -2   19.90    7.59
 -12  -2   2   28.10    8.98
 -12   2   3    6.69    6.18
  12  -2  -3    1.31    3.90
  12  -2  -3   -0.00    5.48
  12   2  -3    1.41    4.46
  12   2  -3   -0.00    4.79
 -12  -2   3    0.00    4.97
 -12   2   4    6.34    6.02
  12  -2  -4    8.19    6.56
  12  -2  -4   10.19    7.55
  12   2  -4    0.00    4.93
  12   2  -4    4.48    5.94
 -12  -2   4   15.09    7.49
 -12   2   5    6.14    5.71
  12  -2  -5    5.97    5.85
  12  -2  -5   10.92    6.97
  12   2  -5    1.96    5.06
  12   2  -5    5.80    6.10
 -12  -2   5    0.00    4.27
 -12   2   6   30.54   10.19
  12  -2  -6   37.38   10.42
  12  -2  -6   35.31   11.43
  12   2  -6   34.72   10.73
 -12  -2   6   28.96    9.78
 -12   2   7    7.42    6.57
  12  -2  -7   19.09    7.85
  12  -2  -7   15.63    8.80
  12   2  -7   13.49    7.65
 -12  -2   7   23.07    8.60
 -12   2   8    8.30    7.08
  12  -2  -8    6.44    5.39
  12  -2  -8   11.53    7.13
  12   2  -8    0.00    5.67
 -12  -2   8    3.41    5.05
 -12   2   9    1.78    4.87
  12  -2  -9   -0.00    5.82
  12   2  -9    0.16    5.47
 -12  -2   9   -0.00    4.84
 -12   2  10   25.46   10.13
  12  -2 -10   13.16    8.41
  12   2 -10   16.65    8.91
 -12  -2  10   27.90    9.13
 -12   2  11   15.33    8.37
  12  -2 -11   12.17    8.19
  12   2 -11   10.96    7.15
 -12  -2  11    9.39    7.04
 -12   2  12   18.64    8.78
  12  -2 -12   22.10    9.98
  12   2 -12   22.18    9.13
 -12  -2  12    9.10    7.20
 -12   2  13   -0.00    5.25
  12  -2 -13    3.70    6.87
  12   2 -13    3.42    6.50
 -12  -2  13   -0.00    5.06
 -12   2  14   -0.00    5.39
  12  -2 -14    3.22    8.54
  12   2 -14    5.32    6.62
 -12  -2  14   -0.00    5.20
 -12   2  15    0.00    6.14
  12  -2 -15   -0.00    6.34
  12   2 -15    2.72    5.64
 -12  -2  15    6.66    6.30
 -12   2  16   11.66    7.55
  12  -2 -16    5.49    6.77
  12   2 -16    9.01    8.39
 -12  -2  16   14.28    8.05
 -12   2  17    9.07    7.20
  12  -2 -17    5.91    8.21
  12   2 -17   -0.00    6.66
 -12  -2  17   -0.00    5.11
 -12   2  18    0.00    5.86
  12  -2 -18    2.08    6.16
  12   2 -18    7.10    7.68
 -12  -2  18    3.81    6.57
 -12   2  19    0.00    5.92
  12  -2 -19    1.59    6.56
  12   2 -19    2.80    5.97
 -12  -2  19   11.67    7.41
 -12   2  20    0.34    5.28
  12  -2 -20   -0.00    6.72
  12   2 -20    8.67    8.08
 -12  -2  20    4.26    6.68
 -12   2  21    6.76    7.13
  12  -2 -21    5.62    7.74
  12   2 -21    2.88    7.20
 -12  -2  21   12.19    7.25
 -12   2  22   17.02    8.66
  12  -2 -22    8.72    7.95
  12   2 -22    3.59    6.68
 -12  -2  22   22.10    9.40
 -12   2  23   -0.00    6.14
  12   2 -23   -0.00    5.77
 -12  -2  23    2.18    5.73
 -12   2  24   -0.00    5.68
  12   2 -24    0.00    7.11
 -12  -2  24    3.37    6.30
 -12   2  25    8.59    7.17
  12   2 -25   -0.00    7.74
 -12  -2  25   -0.00    5.65
 -12   2  26   31.31   10.96
  12   2 -26   11.06   11.36
 -12  -2  26   24.84   10.45
 -12   2  27    5.02    6.49
  12   2 -27   -0.00    6.16
 -12  -2  27    0.00    7.29
  12   2 -28   -0.00    6.11
 -12  -2  28    0.00    5.27
  12   2 -29    4.58    7.42
  12  -3  -1    0.31    3.43
  12  -3  -1   -0.00    6.58
  12   3  -1    7.02    5.32
  12  -3  -2   35.28   10.25
  12  -3  -2   25.22    9.36
  12   3  -2   21.38    7.79
  12   3  -2   26.39    8.61
  12  -3  -3    5.21    6.06
  12  -3  -3    0.00    5.36
  12   3  -3   14.31    6.57
  12   3  -3   13.00    7.26
 -12  -3   3   12.24    6.98
 -12   3   4   12.87    7.31
  12  -3  -4   30.92    9.97
  12  -3  -4   26.96   10.46
  12   3  -4   16.43    7.51
  12   3  -4   21.29    8.33
 -12  -3   4   26.19    8.95
 -12   3   5    0.74    4.42
  12  -3  -5   -0.00    5.54
  12  -3  -5    4.64    6.95
  12   3  -5    8.82    6.33
 -12  -3   5    4.11    5.19
 -12   3   6    3.86    5.52
  12  -3  -6   -0.00    5.59
  12  -3  -6    0.00    5.47
  12   3  -6    0.00    5.26
 -12  -3   6    4.65    5.34
 -12   3   7    1.97    5.59
  12  -3  -7   -0.00    4.47
  12  -3  -7    6.04    6.62
  12   3  -7    9.02    5.34
 -12  -3   7    3.63    4.64
 -12   3   8   29.97   10.05
  12  -3  -8   25.78    8.84
  12  -3  -8   10.34    7.78
  12   3  -8   22.05    8.61
 -12  -3   8   36.21   10.02
 -12   3   9   13.12    7.61
  12  -3  -9   21.29    8.74
  12  -3  -9    0.05    5.39
  12   3  -9    4.18    5.47
 -12  -3   9   15.66    7.86
 -12   3  10   32.12   10.49
  12  -3 -10    2.35    4.96
  12  -3 -10   25.40   10.28
  12   3 -10   23.28    9.54
 -12  -3  10   28.04    9.12
 -12   3  11   -0.00    5.31
  12  -3 -11    2.40    6.30
  12   3 -11   -0.00    5.64
 -12  -3  11    0.85    4.82
 -12   3  12   13.58    7.87
  12  -3 -12   20.98    8.85
  12   3 -12   10.18    6.84
 -12  -3  12    5.63    6.29
 -12   3  13    0.03    4.17
  12  -3 -13    2.56    6.00
  12   3 -13    2.47    5.33
 -12  -3  13   -0.00    4.52
 -12   3  14   14.97    7.97
  12  -3 -14   11.41    8.35
  12   3 -14    7.36    7.51
 -12  -3  14   23.68    8.73
 -12   3  15    9.66    7.37
  12  -3 -15   11.77    8.56
  12   3 -15    6.11    7.53
 -12  -3  15    2.91    5.00
 -12   3  16   -0.00    4.07
  12  -3 -16    3.56    7.05
  12   3 -16   -0.00    5.75
 -12  -3  16    5.50    6.03
 -12   3  17    5.35    6.78
  12  -3 -17    3.62    7.39
  12   3 -17    9.20    6.90
 -12  -3  17    0.00    5.15
 -12   3  18    1.95    5.37
  12  -3 -18   10.80    8.82
  12   3 -18    0.32    5.79
 -12  -3  18    2.58    5.44
 -12   3  19    5.34    6.29
  12  -3 -19   -0.00    5.81
  12   3 -19    5.05    6.41
 -12  -3  19    7.82    7.38
 -12   3  20    1.51    6.56
  12  -3 -20    3.27    6.30
  12   3 -20    5.90    7.19
 -12  -3  20    5.40    6.32
 -12   3  21    0.81    7.16
  12   3 -21    5.42    6.42
 -12  -3  21   -0.00    5.60
 -12   3  22    2.27    5.46
  12   3 -22    1.92    5.77
 -12  -3  22   -0.00    5.91
 -12   3  23    0.00    6.50
  12   3 -23    0.00    7.84
 -12  -3  23    4.08    6.84
 -12   3  24   12.28    9.37
  12   3 -24   25.00   11.35
 -12  -3  24   17.41    9.30
 -12   3  25   -0.00    5.95
  12   3 -25   -0.00    7.58
 -12  -3  25    1.08    5.77
 -12   3  26    0.00    7.64
  12   3 -26    0.00    6.30
 -12  -3  26    1.75    6.65
  12   3 -27   -0.00    6.31
 -12  -3  27    3.54    6.03
  12   3 -28   28.65   11.15
 -12  -3  28    1.95    6.09
  12   3 -29   -0.00    6.41
 -12  -3  29   -0.00    6.32
  12   3 -30    0.00    9.19
  12  -4  -1    4.19    5.30
  12  -4  -1    8.13    6.76
  12   4  -1    9.40    6.11
  12  -4  -2   15.32    7.22
  12  -4  -2    1.64    7.36
  12   4  -2   16.91    7.08
  12  -4  -3    1.57    4.99
  12  -4  -3    4.93    6.87
  12   4  -3    5.66    5.45
 -12   4   4   -0.00    4.58
  12  -4  -4    3.05    4.65
  12  -4  -4   -0.00    5.62
  12   4  -4    0.47    3.48
  12   4  -4    1.79    4.65
 -12   4   5    4.34    6.34
  12  -4  -5    1.91    4.94
  12  -4  -5    2.91    6.36
  12   4  -5    1.17    5.18
 -12  -4   5    6.35    5.52
 -12   4   6   35.30   11.49
  12  -4  -6   46.47   11.28
  12  -4  -6   15.12    8.91
  12   4  -6   22.28    9.03
 -12  -4   6   28.92    9.09
 -12   4   7    5.44    5.65
  12  -4  -7   27.26    9.11
  12  -4  -7    7.43    9.18
  12   4  -7    4.26    5.76
 -12  -4   7   18.05    7.28
 -12   4   8    0.57    5.72
  12  -4  -8   -0.00    5.03
  12  -4  -8   -0.00    5.93
  12   4  -8    4.70    5.62
 -12  -4   8   -0.00    4.35
 -12   4   9   12.26    8.28
  12  -4  -9    1.87    5.61
  12  -4  -9    9.23    7.84
  12   4  -9   12.04    7.71
 -12  -4   9    7.95    5.49
 -12   4  10   15.38    7.89
  12  -4 -10   15.84    7.66
  12  -4 -10   15.93    9.34
  12   4 -10   12.51    6.87
 -12  -4  10    2.82    5.37
 -12   4  11    4.94    6.56
  12  -4 -11    6.63    5.98
  12  -4 -11    7.99    8.27
  12   4 -11   12.35    7.30
 -12  -4  11    5.92    6.09
 -12   4  12   26.57    9.85
  12  -4 -12   32.72   11.63
  12   4 -12   31.84    9.74
 -12  -4  12   16.94    8.36
 -12   4  13    1.85    6.32
  12  -4 -13    6.53    7.42
  12   4 -13   -0.00    5.88
 -12  -4  13   -0.00    4.64
 -12   4  14   -0.00    6.16
  12  -4 -14    0.07    4.89
  12   4 -14   -0.00    5.34
 -12  -4  14   -0.00    5.54
 -12   4  15    0.00    6.98
  12  -4 -15   -0.00    5.35
  12   4 -15    5.80    6.40
 -12  -4  15    3.68    4.92
 -12   4  16   15.91    8.31
  12  -4 -16   22.00    9.62
  12   4 -16    6.63    6.28
 -12  -4  16    8.49    6.82
 -12   4  17   38.40   11.10
  12  -4 -17    4.89    8.93
  12   4 -17   10.02    7.38
 -12  -4  17   12.78    7.79
 -12   4  18   19.95    9.22
  12   4 -18    6.35    8.18
 -12  -4  18    8.67    6.81
 -12   4  19   -0.00    5.23
  12   4 -19    0.00    5.28
 -12  -4  19   -0.00    5.83
 -12   4  20   11.46    8.64
  12   4 -20    5.55    7.21
 -12  -4  20   10.60    7.58
 -12   4  21    2.79    5.46
  12   4 -21    0.08    5.23
 -12  -4  21    3.38    6.93
 -12   4  22    6.06    6.69
  12   4 -22   10.14    7.84
 -12  -4  22    4.71    6.56
 -12   4  23   -0.00    5.17
  12   4 -23    0.00    6.94
 -12  -4  23    7.20    6.53
 -12   4  24    0.52    6.03
  12   4 -24    2.45    7.75
 -12  -4  24   -0.00    5.37
 -12   4  25    4.28    6.90
  12   4 -25   -0.00    5.82
 -12  -4  25   -0.00    7.51
 -12   4  26    8.05    8.01
  12   4 -26   11.28    8.07
 -12  -4  26    2.77    6.40
  12   4 -27   -0.00    7.28
 -12  -4  27    0.00    5.50
  12   4 -28    0.00    6.41
 -12  -4  28    0.00    7.32
  12   4 -29   -0.00    6.68
 -12  -4  29    0.53    5.58
  12   4 -30    1.58    7.21
  12   4 -31    0.09    6.94
  12  -5  -1    2.41    5.30
  12  -5  -1   -0.00    6.93
  12   5  -1    3.68    5.87
  12  -5  -2   19.42    8.50
  12  -5  -2   13.84    7.81
  12   5  -2    0.00    5.58
  12  -5  -3   11.39    7.34
  12  -5  -3   13.31    8.52
  12   5  -3    4.21    5.94
  12  -5  -4   19.32    8.02
  12  -5  -4   17.39    9.01
  12   5  -4    0.00    5.37
 -12   5   5    6.98    5.83
  12  -5  -5    6.75    6.74
  12  -5  -5    8.77    8.14
  12   5  -5    6.23    6.48
 -12   5   6    0.00    4.28
  12  -5  -6   -0.00    5.12
  12  -5  -6   -0.00    5.41
  12   5  -6   -0.00    5.84
 -12   5   7    1.04    4.93
  12  -5  -7   10.50    7.02
  12  -5  -7    6.19    6.69
  12   5  -7    5.46    6.22
 -12   5   8   16.61    9.11
  12  -5  -8   18.59    8.39
  12  -5  -8   17.82    9.76
  12   5  -8   27.57    8.93
 -12   5   9   15.33    7.59
  12  -5  -9   27.24    8.99
  12  -5  -9   19.83    9.38
  12   5  -9    9.25    6.74
 -12   5  10   19.94    9.37
  12  -5 -10    3.42    5.37
  12  -5 -10    4.06    6.84
  12   5 -10    2.69    7.36
 -12  -5  10   11.75    6.52
 -12   5  11    4.72    6.23
  12  -5 -11   -0.00    4.98
  12  -5 -11    1.45    5.93
  12   5 -11    1.29    5.84
 -12  -5  11    1.39    4.38
 -12   5  12    0.00    6.04
  12  -5 -12    2.97    5.39
  12  -5 -12    1.49    5.86
  12   5 -12    3.69    5.96
 -12  -5  12   -0.00    4.26
 -12   5  13   13.95    9.13
  12  -5 -13   11.04    8.24
  12   5 -13    5.74    7.79
 -12  -5  13   20.69    8.37
 -12   5  14   20.75    9.52
  12  -5 -14   16.32    8.60
  12   5 -14   12.41    7.67
 -12  -5  14   13.49    7.59
 -12   5  15   -0.00    6.39
  12   5 -15    0.08    4.87
 -12  -5  15   -0.00    4.55
 -12   5  16    6.15    6.28
  12   5 -16    3.61    5.52
 -12  -5  16    1.17    5.30
 -12   5  17    3.49    6.21
  12   5 -17    4.95    8.00
 -12  -5  17   -0.00    5.31
 -12   5  18    7.45    8.25
  12   5 -18   13.11    7.92
 -12  -5  18   10.47    8.25
 -12   5  19   -0.00    7.31
  12   5 -19   -0.00    6.64
 -12  -5  19    4.03    5.27
 -12   5  20    0.78    5.34
  12   5 -20    1.22    5.61
 -12  -5  20    3.40    6.47
 -12   5  21   -0.00    5.90
  12   5 -21    5.45    6.40
 -12  -5  21   -0.00    5.55
 -12   5  22    2.04    5.62
  12   5 -22   -0.00    5.26
 -12  -5  22    3.95    6.51
 -12   5  23    0.00    5.40
  12   5 -23    2.31    5.68
 -12  -5  23    2.98    6.66
 -12   5  24   10.13    6.94
  12   5 -24    8.66    8.01
 -12  -5  24    1.64    4.66
 -12   5  25   -0.00    6.13
  12   5 -25    0.00    6.82
 -12  -5  25    4.34    6.70
  12   5 -26   -0.00    7.83
 -12  -5  26    0.00    6.07
  12   5 -27    1.96    5.03
 -12  -5  27    3.51    6.85
  12   5 -28    6.87    6.98
 -12  -5  28    8.79    8.04
  12   5 -29    4.06    6.85
  12  -6  -1   11.96    6.38
  12   6  -1   22.37    7.40
  12  -6  -2    6.63    5.26
  12  -6  -2    7.75    6.35
  12   6  -2   10.05    6.29
  12  -6  -3    0.99    5.36
  12  -6  -3    0.00    6.75
  12   6  -3    1.90    4.74
  12  -6  -4    0.00    5.61
  12  -6  -4    3.12    5.73
  12   6  -4    0.63    5.30
  12  -6  -5   42.31   11.92
  12  -6  -5   22.02   10.26
  12   6  -5   28.14    9.07
  12  -6  -6   44.29   11.56
  12  -6  -6   23.96   10.73
  12   6  -6    9.07    6.41
 -12   6   7    5.98    6.57
  12  -6  -7    0.00    6.06
  12  -6  -7    0.61    5.91
  12   6  -7    1.65    4.60
 -12   6   8   -0.00    6.06
  12  -6  -8   -0.00    4.64
  12  -6  -8   -0.00    6.32
  12   6  -8    8.33    5.51
 -12   6   9    0.00    5.25
  12  -6  -9   -0.00    5.41
  12  -6  -9    2.43    7.61
  12   6  -9    1.83    5.31
 -12   6  10    6.32    5.94
  12  -6 -10    3.09    4.98
  12  -6 -10    4.20    6.17
  12   6 -10    3.81    6.15
 -12   6  11   45.90   12.41
  12  -6 -11   59.23   13.29
  12  -6 -11   15.36    9.76
  12   6 -11   30.22   10.07
 -12   6  12   11.01    8.29
  12  -6 -12    7.07    6.76
  12   6 -12    5.97    5.76
 -12   6  13    0.00    5.83
  12  -6 -13   -0.00    4.91
  12   6 -13   -0.00    5.70
 -12   6  14   -0.00    4.46
  12  -6 -14   -0.00    5.94
  12   6 -14    0.29    5.66
 -12   6  15   -0.00    6.75
  12   6 -15    5.43    6.45
 -12   6  16    0.27    5.41
  12   6 -16    6.01    6.99
 -12  -6  16    2.46    5.60
 -12   6  17    3.37    4.70
  12   6 -17    2.33    5.55
 -12  -6  17   -0.00    4.91
 -12   6  18   15.86    8.17
  12   6 -18   -0.00    4.66
 -12  -6  18    7.21    5.92
 -12   6  19   -0.00    5.78
  12   6 -19    2.41    5.93
 -12  -6  19    0.84    5.29
 -12   6  20   -0.00    5.11
  12   6 -20    0.00    5.78
 -12  -6  20    8.73    7.06
 -12   6  21    6.01    6.15
  12   6 -21    1.25    5.54
 -12  -6  21   -0.00    5.11
 -12   6  22   -0.00    5.37
  12   6 -22    8.26    7.01
 -12  -6  22    7.54    6.47
 -12   6  23   -0.00    6.48
  12   6 -23   -0.00    4.88
 -12  -6  23    2.12    6.47
  12   6 -24   -0.00    5.77
 -12  -6  24    5.38    7.24
  12   6 -25    0.00    7.04
 -12  -6  25   -0.00    5.91
  12   6 -26    4.67    7.57
 -12  -6  26   -0.00    6.56
  12   6 -27    0.92    5.74
 -12  -6  27    2.23    6.97
 -12  -6  28    4.56    6.38
  12  -7  -1    5.88    5.58
  12   7  -1    5.05    5.29
  12  -7  -2    4.78    6.46
  12   7  -2    9.05    5.88
  12  -7  -3   10.54    7.14
  12  -7  -3    8.12    7.59
  12   7  -3   14.23    6.59
  12  -7  -4   -0.00    4.51
  12  -7  -4    6.25    6.89
  12   7  -4    1.72    5.43
  12  -7  -5    2.77    6.52
  12  -7  -5    6.38    6.53
  12   7  -5    0.00    4.93
  12  -7  -6    2.81    5.83
  12  -7  -6    1.07    5.97
  12   7  -6    1.24    4.47
  12  -7  -7    8.42    6.21
  12   7  -7   13.60    6.79
 -12   7   8    5.73    6.70
  12  -7  -8    4.29    6.38
  12   7  -8    3.73    5.46
 -12   7   9   25.52    9.22
  12  -7  -9   27.66    9.54
  12   7  -9   12.25    6.87
 -12   7  10   -0.00    5.54
  12  -7 -10    0.49    5.39
  12   7 -10   -0.00    4.84
 -12   7  11    4.52    5.02
  12  -7 -11    2.53    4.35
  12   7 -11    7.71    5.73
 -12   7  12   -0.00    5.93
  12  -7 -12   -0.00    4.59
  12   7 -12    3.97    4.95
 -12   7  13   -0.00    4.43
  12  -7 -13   -0.00    5.65
  12   7 -13    3.59    5.08
 -12   7  14    8.46    7.67
  12  -7 -14    1.86    5.59
  12   7 -14    4.77    5.65
 -12   7  15    5.17    6.23
  12  -7 -15   15.54    7.38
  12   7 -15   -0.00    5.68
 -12   7  16   -0.00    5.66
  12  -7 -16    4.48    5.34
  12   7 -16    8.75    7.10
 -12   7  17    0.00    4.71
  12   7 -17   -0.00    6.12
 -12   7  18    3.94    6.71
  12   7 -18    2.89    5.75
 -12   7  19    0.00    6.80
  12   7 -19   17.56    8.46
 -12   7  20   -0.00    6.05
  12   7 -20   12.77    7.70
 -12   7  21   -0.00    6.04
  12   7 -21    3.35    6.22
 -12   7  22    3.29    6.15
  12   7 -22   -0.00    7.23
  12   7 -23    9.29    7.37
 -12  -7  23    4.24    6.71
  12   7 -24   -0.00    5.57
 -12  -7  24    2.73    5.66
 -12  -7  25    0.00    5.40
 -12  -7  26    2.49    5.19
 -12  -7  27   -0.00    5.78
 -12  -7  28    3.01    6.93
  12  -8  -1    7.13    5.64
  12   8  -1   17.40    6.01
  12  -8  -2   -0.00    5.19
  12   8  -2    2.93    4.98
  12  -8  -3    4.65    5.40
  12   8  -3    4.95    4.42
  12  -8  -4    5.61    6.45
  12   8  -4    4.38    4.50
  12  -8  -5   23.80    9.80
  12   8  -5   17.35    6.89
  12  -8  -6   -0.00    5.61
  12   8  -6   -0.00    4.57
  12  -8  -7   21.43    9.81
  12   8  -7   29.08    8.82
  12  -8  -8   -0.00    4.73
  12   8  -8    0.00    5.57
 -12   8   9    1.01    5.53
  12  -8  -9   -0.00    5.76
  12   8  -9    0.07    4.28
 -12   8  10    0.34    5.14
  12  -8 -10    2.52    6.43
  12   8 -10    6.16    5.52
 -12   8  11   19.63    8.50
  12  -8 -11   10.20    7.57
  12   8 -11   16.76    7.04
 -12   8  12    4.40    6.11
  12  -8 -12   -0.00    5.03
  12   8 -12    3.04    5.25
 -12   8  13    0.54    7.34
  12  -8 -13   11.91    7.96
  12   8 -13   19.67    8.72
 -12   8  14   -0.00    7.04
  12  -8 -14    1.61    5.52
  12   8 -14    4.35    5.57
 -12   8  15    4.82    6.61
  12  -8 -15   12.90    7.81
  12   8 -15   -0.00    5.05
 -12   8  16   -0.00    7.22
  12  -8 -16   -0.00    5.72
  12   8 -16   -0.00    5.11
 -12   8  17    8.71    7.84
  12  -8 -17    0.00    6.75
  12   8 -17    0.00    5.96
 -12   8  18    0.30    5.02
  12  -8 -18   -0.00    4.57
  12   8 -18    2.98    5.79
 -12   8  19   -0.00    6.27
  12   8 -19    3.58    6.42
 -12   8  20   -0.00    5.76
  12   8 -20    7.87    6.57
  12   8 -21    0.00    7.14
  12  -9  -1    6.40    5.58
  12   9  -1   -0.00    3.68
  12  -9  -2   -0.00    3.69
  12   9  -2    0.00    4.34
  12  -9  -3    5.40    6.22
  12   9  -3   15.80    6.48
  12  -9  -4   -0.00    5.17
  12   9  -4   -0.00    4.63
  12  -9  -5    8.21    7.16
  12   9  -5    3.94    5.12
  12  -9  -6    3.69    6.26
  12   9  -6   -0.00    4.15
  12  -9  -7    2.67    5.56
  12   9  -7    4.87    4.87
  12  -9  -8   -0.00    6.83
  12   9  -8   -0.00    4.23
  12  -9  -9   45.72   12.63
  12   9  -9   21.75    8.44
  12  -9 -10   -0.00    5.07
  12   9 -10   -0.00    3.96
 -12   9  11    7.13    6.83
  12  -9 -11    4.63    7.00
  12   9 -11    0.00    5.08
 -12   9  12   -0.00    6.61
  12  -9 -12    0.38    5.23
  12   9 -12    0.80    5.53
 -12   9  13   13.41    8.02
  12  -9 -13   12.29    7.67
  12   9 -13    6.57    6.36
 -12   9  14   12.97    7.86
  12  -9 -14    0.00    6.13
  12   9 -14   -0.00    4.76
 -12   9  15    9.63    7.35
  12  -9 -15    0.00    6.30
  12   9 -15   15.11    8.12
 -12   9  16   -0.00    7.64
  12  -9 -16   -0.00    5.83
  12   9 -16   -0.00    5.13
 -12   9  17    0.71    5.38
  12  -9 -17    1.55    4.84
  12   9 -17    4.01    6.03
 -12   9  18    1.98    6.03
  12  -9 -18   -0.00    5.72
  12   9 -18    7.49    5.99
  12 -10  -1   12.50    7.83
  12  10  -1    8.90    4.81
  12 -10  -2   -0.00    7.14
  12  10  -2    3.61    3.99
  12 -10  -3    0.11    5.29
  12  10  -3    0.00    4.11
  12 -10  -4    3.89    5.55
  12  10  -4   -0.00    4.23
  12 -10  -5    7.47    6.41
  12  10  -5    0.00    4.40
  12 -10  -6    4.29    6.06
  12  10  -6   -0.00    4.20
  12 -10  -7    6.57    7.33
  12  10  -7    0.00    5.29
  12 -10  -8   -0.00    6.23
  12  10  -8    7.38    5.78
  12 -10  -9    6.41    7.48
  12  10  -9    3.20    5.00
  12 -10 -10   -0.00    5.09
  12  10 -10   -0.00    5.36
  12 -10 -11   10.44    7.28
  12  10 -11    8.01    6.38
 -12  10  12    8.82    6.90
  12 -10 -12    6.17    7.35
  12  10 -12    0.00    4.47
 -12  10  13   -0.00    4.79
  12 -10 -13    3.46    5.69
  12  10 -13    3.13    6.23
 -12  10  14   -0.00    6.40
  12 -10 -14   -0.00    6.37
  12  10 -14    0.00    5.37
 -12  10  15    4.04    6.75
  12 -10 -15    0.00    7.08
  12  10 -15    1.46    4.49
  12 -11  -1   -0.00    4.58
  12  11  -1    1.77    4.01
  12 -11  -2   -0.00    4.92
  12  11  -2    2.36    4.15
  12 -11  -3   -0.00    5.08
  12  11  -3    7.38    4.88
  12 -11  -4    0.00    5.52
  12  11  -4   -0.00    4.44
  12 -11  -5   15.52    7.69
  12  11  -5   10.02    5.96
  12 -11  -6   -0.00    5.16
  12  11  -6    0.95    3.64
  12 -11  -7    0.00    5.90
  12  11  -7    2.39    4.92
  12 -11  -8   -0.00    5.04
  12  11  -8   -0.00    4.48
  12 -11  -9   11.45    7.98
  12  11  -9    5.11    6.22
  12 -11 -10    0.00    5.57
  12  11 -10   -0.00    4.72
  12 -11 -11    3.24    5.59
  12  11 -11   -0.00    5.29
  12  12  -1    5.98    4.72
  12  12  -2   -0.00    3.77
  12  12  -3    0.00    4.58
  12  12  -4    0.00    3.88
  12  12  -5    5.85    4.97
  12  12  -6    0.68    4.11
  12  13  -1    0.38    3.35
 -11   0   1  116.13   18.36
  11   0  -1  123.33   18.14
  11   0  -1   92.45   17.43
 -11   0   2   -0.00    4.52
  11   0  -2   -0.00    3.77
  11   0  -2    0.00    6.05
 -11   0   3   32.98    9.70
  11   0  -3   39.03   10.14
  11   0  -3   49.92   11.38
 -11   0   4   -0.00    5.52
  11   0  -4   -0.00    4.77
  11   0  -4   -0.00    4.84
 -11   0   5  110.33   18.93
  11   0  -5  147.52   20.06
  11   0  -5  101.83   18.55
 -11   0   6    0.31    5.06
  11   0  -6    2.58    5.15
 -11   0   7    1.41    4.51
  11   0  -7   -0.00    5.92
 -11   0   8    1.17    4.84
  11   0  -8    2.67    4.77
 -11   0   9   26.85    9.08
  11   0  -9   39.79   11.47
 -11   0  10   -0.00    4.45
  11   0 -10    3.96    5.90
 -11   0  11   61.60   13.48
  11   0 -11   57.53   13.49
 -11   0  12    0.00    6.10
  11   0 -12    2.29    5.78
 -11   0  13    6.23    5.50
  11   0 -13    2.10    5.70
 -11   0  14    0.99    4.62
  11   0 -14   -0.00    5.46
 -11   0  15   26.20    9.97
  11   0 -15   13.37    8.61
 -11   0  16   -0.00    5.12
  11   0 -16    0.12    5.14
 -11   0  17    0.00    5.50
  11   0 -17    0.60    5.62
 -11   0  18   -0.00    5.43
  11   0 -18   -0.00    6.08
 -11   0  19   15.70    8.14
  11   0 -19    7.59    7.59
 -11   0  20   -0.00    5.31
  11   0 -20   -0.00    6.57
 -11   0  21   18.08    8.78
  11   0 -21   11.19    9.10
 -11   0  22   -0.00    6.49
  11   0 -22   -0.00    6.38
 -11   0  23    0.35    4.89
  11   0 -23   -0.00    6.20
 -11   0  24   -0.00    4.78
  11   0 -24   -0.00    5.67
 -11   0  25    3.89    6.90
  11   0 -25    0.00    6.10
 -11   0  26    1.76    5.14
  11   0 -26   -0.00    6.45
 -11   0  27   13.87    8.67
 -11   0  28    0.91    5.41
 -11   0  29    0.00    8.04
 -11   0  30   -0.00    6.83
 -11   1   1  118.28   18.02
  11  -1  -1   95.83   16.28
  11  -1  -1   89.70   16.65
  11   1  -1   93.06   16.98
 -11   1   2    3.42    5.51
  11  -1  -2    0.00    4.10
  11  -1  -2   -0.00    5.08
  11   1  -2    3.15    6.41
 -11   1   3   51.11   12.34
  11  -1  -3   59.83   12.29
  11  -1  -3   58.40   13.57
  11   1  -3   53.23   11.45
  11   1  -3   53.10   12.47
 -11  -1   3   47.41   11.50
 -11   1   4    2.34    4.75
  11  -1  -4    1.94    4.36
  11  -1  -4   -0.00    5.16
  11   1  -4   -0.00    4.37
  11   1  -4    0.00    4.48
 -11  -1   4    0.30    5.32
 -11   1   5    4.68    5.61
  11  -1  -5    1.59    4.92
  11  -1  -5    1.69    6.20
  11   1  -5    5.40    6.48
 -11  -1   5    5.73    5.64
 -11   1   6    3.99    5.67
  11  -1  -6    3.85    5.18
  11  -1  -6    2.48    5.11
  11   1  -6    4.04    6.45
 -11  -1   6    3.44    4.82
 -11   1   7   37.17   11.14
  11  -1  -7   34.30   10.47
  11   1  -7   42.79   11.11
 -11  -1   7   59.94   12.56
 -11   1   8   10.39    7.02
  11  -1  -8    2.59    6.07
  11   1  -8    0.00    4.65
 -11  -1   8    0.00    4.97
 -11   1   9   30.27    9.65
  11  -1  -9   19.28    9.38
  11   1  -9   25.68    9.30
 -11  -1   9   16.98    7.76
 -11   1  10    2.66    4.88
  11  -1 -10    0.00    7.03
  11   1 -10   -0.00    6.83
 -11  -1  10    2.16    4.99
 -11   1  11   14.07    7.80
  11  -1 -11   15.73    8.36
  11   1 -11    3.96    5.31
 -11  -1  11    4.56    5.43
 -11   1  12    2.64    5.40
  11  -1 -12    3.77    6.93
  11   1 -12    0.34    5.70
 -11  -1  12    6.65    5.59
 -11   1  13   52.99   12.81
  11  -1 -13   28.82   10.89
  11   1 -13   26.97   10.05
 -11  -1  13   52.61   12.61
 -11   1  14    6.80    6.41
  11  -1 -14   -0.00    5.46
  11   1 -14    7.17    6.76
 -11  -1  14    0.00    5.84
 -11   1  15   -0.00    6.00
  11  -1 -15   -0.00    6.09
  11   1 -15    0.00    5.53
 -11  -1  15    1.89    5.20
 -11   1  16    5.49    6.24
  11  -1 -16   -0.00    6.65
  11   1 -16    6.13    7.66
 -11  -1  16    5.13    6.53
 -11   1  17   22.52    9.07
  11  -1 -17   13.05    8.35
  11   1 -17   22.07    9.98
 -11  -1  17   14.02    7.36
 -11   1  18   -0.00    4.57
  11  -1 -18    2.67    6.72
  11   1 -18   -0.00    5.66
 -11  -1  18    6.07    6.90
 -11   1  19   13.72    6.92
  11  -1 -19    0.00    5.39
  11   1 -19    0.00    7.03
 -11  -1  19    1.55    4.75
 -11   1  20   -0.00    5.32
  11  -1 -20   -0.00    7.40
  11   1 -20    4.67    6.14
 -11  -1  20    2.04    5.83
 -11   1  21    1.01    4.05
  11  -1 -21    3.16    5.97
  11   1 -21    0.00    5.74
 -11  -1  21    4.53    5.70
 -11   1  22   -0.00    6.10
  11  -1 -22    2.74    6.50
  11   1 -22    0.58    5.32
 -11  -1  22    1.03    6.09
 -11   1  23   19.97    8.67
  11  -1 -23   27.58   11.75
  11   1 -23   12.82    8.48
 -11  -1  23   27.17   10.07
 -11   1  24   -0.00    5.93
  11  -1 -24   -0.00    6.46
  11   1 -24   -0.00    7.08
 -11  -1  24   -0.00    5.63
 -11   1  25    2.82    5.86
  11  -1 -25    3.73    7.83
  11   1 -25   12.53    8.19
 -11  -1  25   13.27    7.42
 -11   1  26    3.24    5.88
  11   1 -26   -0.00    6.01
 -11  -1  26    0.19    5.66
 -11   1  27   13.30    8.30
  11   1 -27    6.00    8.00
 -11  -1  27   23.56    9.49
 -11   1  28   -0.00    5.76
  11   1 -28    5.71    6.37
 -11  -1  28    5.83    7.20
 -11   1  29    3.39    6.10
 -11  -1  29    1.77    5.64
 -11   1  30   -0.00    7.12
 -11  -1  30   -0.00    6.21
  11  -2  -1    7.25    6.46
  11  -2  -1   18.81    9.07
  11   2  -1   29.34    8.55
 -11   2   2   -0.00    4.34
  11  -2  -2    1.73    4.33
  11  -2  -2    1.50    5.61
  11   2  -2   -0.00    5.09
 -11   2   3    6.21    6.40
  11  -2  -3    6.99    5.61
  11  -2  -3   11.30    6.99
  11   2  -3   12.91    6.42
 -11   2   4    2.67    5.77
  11  -2  -4    4.48    5.60
  11  -2  -4    4.54    5.22
  11   2  -4    4.62    5.59
 -11   2   5   64.50   14.05
  11  -2  -5   51.23   11.53
  11  -2  -5   43.37   11.96
  11   2  -5   35.30   10.61
 -11   2   6   21.45    8.14
  11  -2  -6   23.95    7.94
  11  -2  -6   14.37    8.09
  11   2  -6   26.09    8.62
 -11  -2   6   13.89    6.81
 -11   2   7   10.29    7.12
  11  -2  -7   17.99    7.95
  11  -2  -7    8.47    7.13
  11   2  -7    3.59    6.00
 -11  -2   7   17.62    7.20
 -11   2   8   12.87    7.43
  11  -2  -8   15.10    8.31
  11   2  -8   12.88    7.47
 -11  -2   8   28.70    8.57
 -11   2   9   26.62    9.75
  11  -2  -9   37.09   10.90
  11   2  -9   39.78   11.73
 -11  -2   9   29.02    9.65
 -11   2  10    5.65    6.77
  11  -2 -10    1.73    6.30
  11   2 -10    3.57    6.90
 -11  -2  10    1.46    5.55
 -11   2  11   29.23   10.23
  11  -2 -11   27.03   10.61
  11   2 -11   33.52    9.75
 -11  -2  11   42.71   10.61
 -11   2  12   -0.00    5.96
  11  -2 -12   -0.00    6.29
  11   2 -12    0.79    5.49
 -11  -2  12    0.00    4.27
 -11   2  13   -0.00    5.26
  11  -2 -13   -0.00    6.17
  11   2 -13    0.00    7.09
 -11  -2  13    0.02    5.07
 -11   2  14   -0.00    5.33
  11  -2 -14    2.29    5.96
  11   2 -14    0.34    5.37
 -11  -2  14    3.36    5.36
 -11   2  15   29.83    9.49
  11  -2 -15   26.11   10.32
  11   2 -15   11.93    7.53
 -11  -2  15   15.65    7.98
 -11   2  16    8.97    6.83
  11  -2 -16    6.09    7.78
  11   2 -16    2.92    5.59
 -11  -2  16   11.76    6.78
 -11   2  17    7.76    6.52
  11  -2 -17    0.00    5.93
  11   2 -17    0.00    5.40
 -11  -2  17   -0.00    5.09
 -11   2  18    4.62    6.41
  11  -2 -18    7.15    6.88
  11   2 -18    4.51    7.20
 -11  -2  18    2.31    5.19
 -11   2  19   19.43    8.36
  11  -2 -19    3.38    6.78
  11   2 -19   12.51    7.98
 -11  -2  19    0.00    5.19
 -11   2  20   13.03    7.37
  11  -2 -20   -0.00    5.92
  11   2 -20   -0.00    5.48
 -11  -2  20   11.96    7.17
 -11   2  21   16.29    8.67
  11  -2 -21   18.76    9.55
  11   2 -21   19.74    9.63
 -11  -2  21   13.63    7.88
 -11   2  22    2.87    6.84
  11  -2 -22    0.00    6.01
  11   2 -22   -0.00    5.79
 -11  -2  22   -0.00    5.99
 -11   2  23    0.07    4.44
  11  -2 -23    1.79    7.12
  11   2 -23   -0.00    6.32
 -11  -2  23   -0.00    5.35
 -11   2  24   -0.00    6.94
  11   2 -24   -0.00    5.89
 -11  -2  24   -0.00    5.90
 -11   2  25   14.73    8.00
  11   2 -25    4.48    7.60
 -11  -2  25    0.03    5.43
 -11   2  26   -0.00    7.35
  11   2 -26    2.76    7.43
 -11  -2  26   -0.00    6.04
 -11   2  27    8.00    6.84
  11   2 -27   16.05   10.08
 -11  -2  27    7.02    8.01
 -11   2  28    5.59    6.90
  11   2 -28    5.43    7.68
 -11  -2  28    3.73    5.63
 -11   2  29    6.73    6.05
  11   2 -29   11.07    9.46
 -11  -2  29    1.13    5.53
 -11   2  30    4.32    6.95
 -11  -2  30   -0.00    6.72
  11  -3  -1   11.22    6.26
  11  -3  -1    6.36    6.41
  11   3  -1    8.35    5.74
  11   3  -1   10.02    6.37
 -11  -3   1   11.62    6.03
  11  -3  -2   20.18    7.90
  11  -3  -2    5.22    6.77
  11   3  -2   22.62    7.21
  11   3  -2   15.89    7.13
 -11  -3   2   15.34    7.14
 -11   3   3   51.51   12.13
  11  -3  -3   63.34   12.86
  11  -3  -3   43.72   11.85
  11   3  -3   54.05   11.87
 -11   3   4   17.93    7.86
  11  -3  -4    9.38    6.85
  11  -3  -4   13.21    7.70
  11   3  -4    9.67    6.48
 -11   3   5   10.45    7.00
  11  -3  -5    9.03    6.59
  11  -3  -5   12.45    7.34
  11   3  -5    3.95    6.26
 -11   3   6   19.63    8.92
  11  -3  -6   16.16    7.38
  11  -3  -6    5.37    6.87
  11   3  -6    6.68    7.18
 -11   3   7   53.85   13.00
  11  -3  -7   40.66   11.20
  11  -3  -7   64.19   14.39
  11   3  -7   62.68   12.64
 -11   3   8    2.74    5.33
  11  -3  -8    2.39    5.44
  11  -3  -8    7.14    6.43
  11   3  -8    2.93    6.23
 -11  -3   8   13.25    6.19
 -11   3   9    9.87    6.52
  11  -3  -9   19.62    9.67
  11   3  -9   10.34    6.14
 -11  -3   9   16.19    7.01
 -11   3  10    3.48    5.71
  11  -3 -10    6.93    7.23
  11   3 -10    5.13    5.80
 -11  -3  10    3.72    5.78
 -11   3  11    5.09    6.08
  11  -3 -11   20.15    8.67
  11   3 -11   15.84    7.27
 -11  -3  11    8.88    5.61
 -11   3  12    8.76    6.18
  11  -3 -12    9.05    8.32
  11   3 -12    2.17    5.21
 -11  -3  12   10.25    6.27
 -11   3  13   30.77   10.26
  11  -3 -13   31.00   11.23
  11   3 -13   27.44   10.32
 -11  -3  13   27.65    9.18
 -11   3  14   -0.00    4.70
  11  -3 -14    3.59    7.16
  11   3 -14   -0.00    5.67
 -11  -3  14    5.09    5.72
 -11   3  15    2.24    4.22
  11  -3 -15   -0.00    6.95
  11   3 -15   -0.00    5.62
 -11  -3  15   -0.00    5.24
 -11   3  16   -0.00    4.64
  11  -3 -16   -0.00    5.01
  11   3 -16   -0.00    5.91
 -11  -3  16   -0.00    4.34
 -11   3  17    4.53    5.89
  11  -3 -17    1.32    5.98
  11   3 -17    5.14    7.17
 -11  -3  17    4.25    5.99
 -11   3  18    0.00    5.85
  11  -3 -18    0.00    5.29
  11   3 -18    6.23    6.74
 -11  -3  18   -0.00    4.96
 -11   3  19   23.72    9.65
  11  -3 -19    2.27    6.37
  11   3 -19   15.18    8.15
 -11  -3  19   12.53    7.49
 -11   3  20    3.19    6.24
  11  -3 -20    0.00    6.40
  11   3 -20    7.95    7.06
 -11  -3  20    4.20    6.21
 -11   3  21    0.27    4.32
  11  -3 -21    0.69    6.15
  11   3 -21    2.62    5.06
 -11  -3  21    0.00    5.76
 -11   3  22    8.45    7.52
  11   3 -22    1.41    7.09
 -11  -3  22   10.99    7.95
 -11   3  23   17.99    9.09
  11   3 -23   19.20   10.17
 -11  -3  23   28.97   10.42
 -11   3  24    3.66    6.99
  11   3 -24    6.76    8.60
 -11  -3  24    3.20    5.65
 -11   3  25    0.00    5.92
  11   3 -25    4.60    7.55
 -11  -3  25    8.37    6.99
 -11   3  26    2.66    5.95
  11   3 -26    0.32    5.25
 -11  -3  26   -0.00    6.10
 -11   3  27   12.07    9.21
  11   3 -27   23.46   11.46
 -11  -3  27   30.21   10.98
 -11   3  28    2.14    6.35
  11   3 -28    6.44    7.51
 -11  -3  28   -0.00    6.92
 -11   3  29    1.77    6.80
  11   3 -29    9.18    8.14
 -11  -3  29   -0.00    6.22
  11   3 -30   -0.00    6.85
 -11  -3  30   -0.00    5.85
  11  -4  -1   37.51   10.66
  11  -4  -1   30.88   10.80
  11   4  -1   39.27    9.21
  11   4  -1   32.25    8.77
 -11  -4   1   36.23    9.29
  11  -4  -2   -0.00    4.63
  11  -4  -2    1.64    4.76
  11   4  -2    0.00    4.31
  11   4  -2   -0.00    5.57
 -11  -4   2   -0.00    4.06
  11  -4  -3    8.45    6.38
  11  -4  -3   -0.00    5.50
  11   4  -3   14.01    5.88
 -11  -4   3    7.63    5.38
 -11   4   4    7.67    6.10
  11  -4  -4    3.99    6.50
  11  -4  -4    0.00    5.70
  11   4  -4    8.58    6.73
 -11  -4   4    7.78    5.57
 -11   4   5   50.59   12.57
  11  -4  -5   41.91   11.02
  11  -4  -5   46.87   12.48
  11   4  -5   31.82   10.17
 -11   4   6   23.69    9.13
  11  -4  -6    7.27    6.79
  11  -4  -6   17.71    8.88
  11   4  -6   12.45    6.70
 -11   4   7    7.67    6.07
  11  -4  -7   12.60    6.87
  11  -4  -7    7.09    7.65
  11   4  -7    9.88    5.86
 -11   4   8    3.50    6.34
  11  -4  -8    2.81    4.93
  11  -4  -8    2.94    6.09
  11   4  -8    0.00    4.47
 -11   4   9   50.94   12.63
  11  -4  -9   47.36   12.24
  11  -4  -9   19.25    9.43
  11   4  -9   21.63    8.56
 -11  -4   9   31.09    9.39
 -11   4  10   10.03    6.66
  11  -4 -10    5.75    7.73
  11   4 -10   -0.00    4.84
 -11  -4  10   11.92    6.27
 -11   4  11   25.47   10.22
  11  -4 -11   16.28    8.67
  11   4 -11   22.73    8.36
 -11  -4  11   12.71    6.43
 -11   4  12    0.54    4.51
  11  -4 -12    1.83    5.75
  11   4 -12    1.15    4.71
 -11  -4  12    1.04    4.87
 -11   4  13    6.64    7.01
  11  -4 -13    0.00    5.82
  11   4 -13   -0.00    5.15
 -11  -4  13    2.77    5.44
 -11   4  14    1.54    6.01
  11  -4 -14    2.07    5.74
  11   4 -14    0.00    6.02
 -11  -4  14    0.70    6.03
 -11   4  15   11.74    8.17
  11  -4 -15   18.44    9.22
  11   4 -15   23.76    9.53
 -11  -4  15   19.18    8.01
 -11   4  16    2.67    6.08
  11  -4 -16    0.00    7.02
  11   4 -16    9.41    6.57
 -11  -4  16    0.33    5.16
 -11   4  17   -0.00    5.75
  11  -4 -17   -0.00    6.70
  11   4 -17    2.70    5.93
 -11  -4  17    2.77    4.22
 -11   4  18    7.62    6.20
  11  -4 -18    9.98    7.68
  11   4 -18   -0.00    5.80
 -11  -4  18    3.02    5.99
 -11   4  19    8.00    7.30
  11   4 -19    0.00    6.83
 -11  -4  19    2.08    4.76
 -11   4  20    6.67    6.76
  11   4 -20    0.00    5.58
 -11  -4  20    0.04    5.19
 -11   4  21   30.07   10.21
  11   4 -21   16.76    8.92
 -11  -4  21   19.02    8.50
 -11   4  22    2.71    5.12
  11   4 -22    4.82    7.23
 -11  -4  22    3.65    5.61
 -11   4  23   -0.00    5.68
  11   4 -23   -0.00    5.70
 -11  -4  23    0.21    5.46
 -11   4  24    8.20    7.01
  11   4 -24    2.35    5.69
 -11  -4  24    1.07    5.93
 -11   4  25   14.30    9.11
  11   4 -25    6.90    8.36
 -11  -4  25   16.99    9.35
 -11   4  26    1.06    7.45
  11   4 -26    1.81    6.72
 -11  -4  26    0.62    6.76
 -11   4  27    1.24    6.31
  11   4 -27    4.55    7.15
 -11  -4  27   12.11    7.16
 -11   4  28   -0.00    4.83
  11   4 -28   -0.00    6.81
 -11  -4  28   -0.00    5.60
  11   4 -29   11.12    8.35
 -11  -4  29    6.21    7.79
  11   4 -30   -0.00    7.34
 -11  -4  30    0.00    7.69
  11   4 -31   -0.00    7.06
  11  -5  -1    2.32    4.81
  11  -5  -1    3.12    6.72
  11   5  -1   -0.00    4.72
  11  -5  -2   36.47   11.18
  11  -5  -2   30.16   10.83
  11   5  -2   44.74   10.28
  11  -5  -3   25.55    9.84
  11  -5  -3   31.06   11.15
  11   5  -3   55.48   11.02
  11  -5  -4    2.42    6.08
  11  -5  -4   -0.00    6.01
  11   5  -4    5.08    5.47
 -11   5   5   -0.00    4.80
  11  -5  -5   -0.00    5.21
  11  -5  -5    1.57    4.81
  11   5  -5   -0.00    4.37
 -11  -5   5   -0.00    4.66
 -11   5   6   20.25    8.66
  11  -5  -6   26.54    9.43
  11  -5  -6   16.45    8.72
  11   5  -6   11.92    6.28
 -11   5   7   35.68   10.59
  11  -5  -7   11.54    8.25
  11  -5  -7   15.51    8.84
  11   5  -7   27.59    8.18
 -11   5   8   13.26    7.45
  11  -5  -8   24.12    8.64
  11  -5  -8    8.62    7.01
  11   5  -8   12.67    6.29
 -11   5   9   23.58    9.76
  11  -5  -9    9.18    6.99
  11  -5  -9    3.47    6.76
  11   5  -9   21.32    7.67
 -11   5  10    0.00    5.10
  11  -5 -10    2.68    5.70
  11  -5 -10   -0.00    5.50
  11   5 -10    1.59    5.20
 -11  -5  10   -0.00    4.54
 -11   5  11    0.41    5.75
  11  -5 -11    7.36    6.40
  11  -5 -11    3.67    6.36
  11   5 -11   16.34    7.87
 -11  -5  11    0.72    5.42
 -11   5  12   26.22   10.37
  11  -5 -12   15.08    8.73
  11   5 -12   22.27    8.35
 -11  -5  12   32.92    9.51
 -11   5  13   13.71    8.60
  11  -5 -13    9.15    7.82
  11   5 -13   17.81    7.63
 -11  -5  13   24.56    8.78
 -11   5  14    4.45    6.32
  11  -5 -14    1.18    5.62
  11   5 -14    0.00    5.49
 -11  -5  14   -0.00    4.94
 -11   5  15    0.47    4.67
  11  -5 -15    3.97    6.32
  11   5 -15   -0.00    4.96
 -11  -5  15    0.00    4.38
 -11   5  16   -0.00    5.86
  11   5 -16    5.45    6.82
 -11  -5  16    0.74    5.23
 -11   5  17    2.76    5.19
  11   5 -17    4.10    5.04
 -11  -5  17    3.86    5.02
 -11   5  18   23.22    9.16
  11   5 -18   27.25   10.46
 -11  -5  18   16.92    8.07
 -11   5  19    0.00    7.41
  11   5 -19   16.64    8.20
 -11  -5  19   13.06    7.09
 -11   5  20    5.22    6.00
  11   5 -20   -0.00    6.81
 -11  -5  20    0.00    6.46
 -11   5  21    0.00    5.80
  11   5 -21   -0.00    5.68
 -11  -5  21    2.05    7.22
 -11   5  22    1.40    4.71
  11   5 -22    3.24    6.33
 -11  -5  22    2.40    5.13
 -11   5  23   17.77    9.36
  11   5 -23    8.65    7.99
 -11  -5  23   18.90   10.12
 -11   5  24    7.16    6.65
  11   5 -24    0.97    5.38
 -11  -5  24   -0.00    6.74
 -11   5  25    6.11    6.79
  11   5 -25   -0.00    6.13
 -11  -5  25    3.63    7.07
 -11   5  26    0.00    6.12
  11   5 -26    0.44    5.74
 -11  -5  26   -0.00    6.53
 -11   5  27    6.55    7.46
  11   5 -27   -0.00    6.06
 -11  -5  27    2.07    7.09
 -11   5  28   11.48    8.59
  11   5 -28    9.51    7.77
 -11  -5  28    5.63    7.70
  11   5 -29   -0.00    6.10
 -11  -5  29   -0.00    6.99
  11   5 -30   11.12    7.59
 -11  -5  30   -0.00    6.31
  11   5 -31   10.35    8.74
  11   5 -32   -0.00    7.25
  11   5 -33    0.41    4.97
  11  -6  -1   16.67    7.95
  11  -6  -1   17.47    8.44
  11   6  -1   22.96    7.30
  11  -6  -2    1.24    4.33
  11  -6  -2    0.00    5.62
  11   6  -2    1.64    4.33
  11  -6  -3   12.72    7.07
  11  -6  -3    1.57    5.01
  11   6  -3    1.90    5.08
  11  -6  -4   27.92    9.74
  11  -6  -4   20.76    9.73
  11   6  -4   24.79    7.80
  11  -6  -5   36.19   10.85
  11  -6  -5   14.95   10.24
  11   6  -5   44.14    9.65
 -11   6   6   14.50    7.62
  11  -6  -6   18.64    8.16
  11  -6  -6    8.50    7.08
  11   6  -6   15.73    6.81
 -11   6   7    4.35    6.64
  11  -6  -7    0.00    5.10
  11  -6  -7   -0.00    6.30
  11   6  -7    0.48    4.51
 -11   6   8    6.56    5.83
  11  -6  -8    5.43    6.27
  11  -6  -8   18.07    8.91
  11   6  -8    0.65    4.98
 -11   6   9    6.64    6.79
  11  -6  -9   -0.00    4.58
  11  -6  -9    1.54    6.16
  11   6  -9    6.53    5.51
 -11   6  10   22.18    9.00
  11  -6 -10   17.98    8.35
  11  -6 -10   19.09    9.29
  11   6 -10   18.68    7.96
 -11  -6  10   12.25    6.67
 -11   6  11    5.54    6.34
  11  -6 -11   -0.00    5.47
  11  -6 -11    4.42    7.40
  11   6 -11   14.07    6.45
 -11  -6  11    5.67    5.59
 -11   6  12    6.46    5.81
  11  -6 -12   -0.00    5.37
  11  -6 -12   -0.00    6.03
  11   6 -12    8.93    6.97
 -11  -6  12    4.17    5.34
 -11   6  13    0.00    6.31
  11  -6 -13    0.00    4.98
  11   6 -13    5.86    5.70
 -11  -6  13    2.49    4.72
 -11   6  14   -0.00    6.89
  11   6 -14   18.94    7.93
 -11  -6  14   12.73    7.10
 -11   6  15   13.63    7.83
  11   6 -15    6.79    6.64
 -11  -6  15   10.19    6.69
 -11   6  16   13.01    8.45
  11   6 -16   15.16    7.97
 -11  -6  16   12.87    7.69
 -11   6  17    3.41    7.71
  11   6 -17    6.20    6.46
 -11  -6  17    9.30    7.10
 -11   6  18   -0.00    5.96
  11   6 -18    4.81    6.77
 -11  -6  18    3.57    5.13
 -11   6  19    5.85    6.41
  11   6 -19    5.46    6.92
 -11  -6  19    0.00    3.89
 -11   6  20    3.82    6.08
  11   6 -20    7.27    6.55
 -11  -6  20    0.00    6.07
 -11   6  21    5.25    7.44
  11   6 -21    5.59    7.28
 -11  -6  21   -0.00    5.41
 -11   6  22   15.43    7.46
  11   6 -22    3.22    5.73
 -11  -6  22    1.80    5.02
 -11   6  23    1.51    5.01
  11   6 -23   -0.00    5.59
 -11  -6  23   -0.00    6.69
 -11   6  24    0.00    5.59
  11   6 -24    5.09    5.99
 -11  -6  24    0.71    6.70
 -11   6  25   -0.00    6.37
  11   6 -25   -0.00    5.58
 -11  -6  25   -0.00    5.17
 -11   6  26    0.00    7.70
  11   6 -26    7.32    8.11
 -11  -6  26   -0.00    5.92
 -11   6  27    2.03    6.83
  11   6 -27    2.78    6.20
 -11  -6  27    2.50    6.46
  11   6 -28   -0.00    5.53
 -11  -6  28   -0.00    7.60
  11   6 -29   -0.00    4.78
 -11  -6  29    5.48    7.80
  11   6 -30    9.13    7.27
 -11  -6  30    0.00    6.61
  11   6 -31    6.24    7.88
  11  -7  -1    8.78    5.88
  11   7  -1    0.00    3.80
  11  -7  -2   25.62    9.80
  11   7  -2   35.96    8.66
  11  -7  -3    6.29    6.02
  11  -7  -3   -0.00    5.91
  11   7  -3    0.00    3.49
  11  -7  -4   20.10    7.86
  11  -7  -4   20.61   10.35
  11   7  -4   11.85    5.74
  11  -7  -5   10.39    7.99
  11  -7  -5    2.66    6.08
  11   7  -5    9.96    5.46
  11  -7  -6   13.25    8.01
  11  -7  -6    9.17    7.59
  11   7  -6   25.50    7.94
 -11   7   7    3.29    5.77
  11  -7  -7   -0.00    6.30
  11  -7  -7   -0.00    5.63
  11   7  -7   -0.00    5.55
 -11   7   8   55.30   13.00
  11  -7  -8   38.73   11.00
  11  -7  -8   15.82   10.24
  11   7  -8   50.01   11.16
 -11   7   9   11.54    7.21
  11  -7  -9   36.40   10.30
  11   7  -9   10.33    6.57
 -11   7  10   -0.00    6.39
  11  -7 -10    3.25    5.16
  11   7 -10   -0.00    4.25
 -11   7  11    2.65    5.32
  11  -7 -11   -0.00    5.58
  11   7 -11    1.92    4.16
 -11   7  12   22.20   10.30
  11  -7 -12   14.76    7.61
  11   7 -12   10.28    6.78
 -11   7  13   12.62    7.79
  11  -7 -13    7.67    6.49
  11   7 -13    7.21    6.94
 -11   7  14    2.49    7.60
  11  -7 -14    2.73    5.60
  11   7 -14    5.83    6.15
 -11   7  15    0.23    5.66
  11   7 -15    1.21    5.63
 -11   7  16    1.06    5.64
  11   7 -16    0.00    5.04
 -11  -7  16    5.44    6.24
 -11   7  17   13.65    7.72
  11   7 -17   -0.00    5.72
 -11  -7  17    0.12    4.92
 -11   7  18   14.86    7.46
  11   7 -18   17.85    8.30
 -11  -7  18    6.66    6.85
 -11   7  19   -0.00    8.02
  11   7 -19    4.21    6.13
 -11  -7  19    3.71    5.89
 -11   7  20    0.00    6.45
  11   7 -20    0.00    5.73
 -11  -7  20    4.27    5.77
 -11   7  21    0.00    6.75
  11   7 -21   -0.00    5.73
 -11  -7  21   -0.00    5.14
 -11   7  22    2.33    6.93
  11   7 -22    5.48    6.54
 -11  -7  22    3.50    5.76
 -11   7  23    2.70    5.13
  11   7 -23   -0.00    5.92
 -11  -7  23    0.33    5.82
 -11   7  24   -0.00    5.32
  11   7 -24    2.74    6.16
 -11  -7  24    0.00    5.45
 -11   7  25    2.67    5.54
  11   7 -25    1.70    6.83
 -11  -7  25   -0.00    6.21
 -11   7  26   -0.00    6.33
  11   7 -26    2.14    6.16
 -11  -7  26   -0.00    6.05
  11   7 -27    3.61    6.35
 -11  -7  27    6.33    6.53
  11   7 -28    1.38    6.28
 -11  -7  28    2.46    7.27
  11   7 -29    1.77    5.91
 -11  -7  29    2.94    7.02
 -11  -7  30    0.06    6.96
  11  -8  -1    1.11    4.41
  11   8  -1   -0.00    3.50
  11  -8  -2   14.16    7.70
  11   8  -2    4.61    4.84
  11  -8  -3    4.89    5.48
  11   8  -3    1.79    4.10
  11  -8  -4   16.91    8.84
  11   8  -4   29.20    7.89
  11  -8  -5    0.00    6.23
  11   8  -5   -0.00    4.53
  11  -8  -6   28.22    9.82
  11   8  -6   19.10    6.85
  11  -8  -7   -0.00    5.61
  11   8  -7    4.62    5.18
 -11   8   8    6.94    6.71
  11  -8  -8   -0.00    5.40
  11   8  -8    3.87    5.55
 -11   8   9    8.47    7.35
  11  -8  -9    7.36    6.20
  11   8  -9    3.01    5.13
 -11   8  10   19.18    9.37
  11  -8 -10   31.35    9.69
  11   8 -10   15.99    7.24
 -11   8  11    7.30    7.91
  11  -8 -11    4.77    6.36
  11   8 -11    0.00    4.56
 -11   8  12    3.70    5.31
  11  -8 -12    0.60    5.57
  11   8 -12    1.06    4.84
 -11   8  13    3.77    6.84
  11  -8 -13    6.25    6.81
  11   8 -13   -0.00    4.98
 -11   8  14   -0.00    6.37
  11  -8 -14    6.84    5.67
  11   8 -14    4.28    5.53
 -11   8  15   13.00    7.82
  11  -8 -15    1.23    6.01
  11   8 -15   16.28    7.02
 -11   8  16    7.45    8.14
  11  -8 -16   12.44    7.65
  11   8 -16   11.00    7.22
 -11   8  17   -0.00    5.85
  11   8 -17    3.26    5.85
 -11   8  18    0.33    5.07
  11   8 -18    0.00    4.74
 -11   8  19   -0.00    7.04
  11   8 -19    0.00    6.16
 -11   8  20   11.75    8.26
  11   8 -20    7.97    6.58
 -11   8  21    6.93    7.52
  11   8 -21   -0.00    4.79
 -11   8  22    5.53    7.46
  11   8 -22   10.78    7.09
 -11   8  23    4.44    6.75
  11   8 -23   -0.00    5.80
 -11  -8  23    4.39    7.10
 -11   8  24    4.81    6.99
  11   8 -24   -0.00    5.00
 -11  -8  24   -0.00    6.94
  11   8 -25    5.45    6.44
 -11  -8  25   -0.00    5.32
  11   8 -26    0.00    5.36
 -11  -8  26    9.39    8.36
 -11  -8  27   -0.00    5.91
 -11  -8  28   -0.00    6.17
 -11  -8  29   -0.00    6.15
  11  -9  -1    1.72    4.94
  11   9  -1    0.59    3.28
  11  -9  -2   40.93   11.59
  11   9  -2   46.38    9.66
  11  -9  -3    0.00    4.89
  11   9  -3    1.62    4.06
  11  -9  -4   10.11    7.02
  11   9  -4   15.51    6.53
  11  -9  -5   -0.00    4.80
  11   9  -5   -0.00    4.23
  11  -9  -6   10.67    8.48
  11   9  -6    9.44    5.56
  11  -9  -7   -0.00    5.58
  11   9  -7    1.58    4.19
  11  -9  -8   30.40   10.20
  11   9  -8   18.39    7.81
  11  -9  -9    0.00    5.81
  11   9  -9   -0.00    4.91
 -11   9  10   -0.00    5.53
  11  -9 -10   -0.00    5.67
  11   9 -10   -0.00    5.22
 -11   9  11   -0.00    3.19
  11  -9 -11    5.14    6.92
  11   9 -11    3.47    5.31
 -11   9  12    4.96    7.54
  11  -9 -12   14.77    7.93
  11   9 -12   12.97    6.48
 -11   9  13    8.06    7.07
  11  -9 -13    3.13    6.50
  11   9 -13   -0.00    4.98
 -11   9  14   16.42    7.27
  11  -9 -14    3.52    5.67
  11   9 -14   -0.00    4.26
 -11   9  15    0.00    4.78
  11  -9 -15    0.00    6.46
  11   9 -15   -0.00    5.38
 -11   9  16    7.46    6.35
  11  -9 -16   -0.00    5.11
  11   9 -16    5.24    5.20
 -11   9  17   -0.00    6.86
  11  -9 -17    1.67    5.18
  11   9 -17   -0.00    6.10
 -11   9  18   11.59    8.71
  11  -9 -18    3.77    6.44
  11   9 -18   25.16    9.25
 -11   9  19    0.00    7.32
  11  -9 -19   -0.00    5.20
  11   9 -19    0.17    5.05
 -11   9  20    9.73    8.09
  11   9 -20    0.00    5.17
 -11   9  21   -0.00    4.54
  11   9 -21   -0.00    5.09
 -11   9  22    0.00    6.17
  11   9 -22    3.19    5.28
 -11   9  23   -0.00    6.21
  11   9 -23    1.94    4.29
  11 -10  -1    1.63    5.14
  11  10  -1   -0.00    3.51
  11 -10  -2    0.82    4.55
  11  10  -2    0.03    3.87
  11 -10  -3    1.77    4.45
  11  10  -3   -0.00    4.05
  11 -10  -4    4.35    5.90
  11  10  -4    7.46    5.34
  11 -10  -5    0.00    4.86
  11  10  -5    0.49    3.22
  11 -10  -6    7.52    6.65
  11  10  -6   -0.00    4.94
  11 -10  -7    1.97    5.06
  11  10  -7    1.02    3.92
  11 -10  -8    9.70    7.03
  11  10  -8    3.73    4.92
  11 -10  -9   -0.00    6.83
  11  10  -9   -0.00    4.05
  11 -10 -10   10.58    8.07
  11  10 -10    9.45    6.27
  11 -10 -11    8.19    6.78
  11  10 -11   -0.00    4.70
 -11  10  12    0.98    5.39
  11 -10 -12    8.73    6.82
  11  10 -12    0.00    5.58
 -11  10  13    4.22    7.26
  11 -10 -13   -0.00    5.20
  11  10 -13   -0.00    5.42
 -11  10  14   18.83    9.46
  11 -10 -14   10.78    8.12
  11  10 -14   13.14    7.35
 -11  10  15    1.45    5.98
  11 -10 -15    3.83    6.04
  11  10 -15   -0.00    4.76
 -11  10  16   12.99    8.45
  11 -10 -16    5.87    6.92
  11  10 -16    5.31    5.74
 -11  10  17    0.97    6.30
  11 -10 -17    0.00    5.75
  11  10 -17    1.13    4.94
 -11  10  18    1.59    6.28
  11 -10 -18    2.64    5.74
  11  10 -18    0.54    4.35
 -11  10  19    5.77    7.38
  11 -10 -19   -0.00    5.80
  11  10 -19   -0.00    5.36
 -11  10  20   14.44    8.59
  11 -10 -20    7.66    7.40
  11  10 -20   12.03    8.10
  11 -10 -21   -0.00    6.77
  11 -11  -1   -0.00    5.88
  11  11  -1    0.00    3.62
  11 -11  -2   14.38    8.06
  11  11  -2   14.75    5.77
  11 -11  -3   -0.00    4.93
  11  11  -3   -0.00    3.53
  11 -11  -4    1.03    5.83
  11  11  -4    0.85    3.95
  11 -11  -5   -0.00    4.99
  11  11  -5    2.23    4.10
  11 -11  -6    0.95    4.71
  11  11  -6   -0.00    3.74
  11 -11  -7    7.17    6.33
  11  11  -7    2.49    4.05
  11 -11  -8   20.87    8.78
  11  11  -8   12.62    6.37
  11 -11  -9    0.00    5.52
  11  11  -9    1.45    4.39
  11 -11 -10   -0.00    4.89
  11  11 -10   -0.00    4.65
  11 -11 -11    6.35    7.19
  11  11 -11   -0.00    4.96
  11 -11 -12   15.53    8.08
  11  11 -12   16.60    6.81
 -11  11  13   -0.00    5.75
  11 -11 -13   -0.00    5.88
  11  11 -13    1.02    4.80
 -11  11  14    0.00    5.75
  11 -11 -14   -0.00    6.55
  11  11 -14    4.30    5.18
 -11  11  15    0.00    6.08
  11 -11 -15   -0.00    5.66
  11  11 -15   -0.00    4.49
 -11  11  16    0.96    4.73
  11 -11 -16    0.00    6.25
  11  11 -16    2.26    4.48
 -11  11  17   -0.00    4.59
  11 -11 -17    1.39    6.05
 -11  11  18    3.42    6.40
  11 -11 -18    1.77    5.85
  11 -12  -1    0.00    4.06
  11  12  -1   -0.00    3.68
  11 -12  -2   -0.00    5.63
  11  12  -2    6.51    4.28
  11 -12  -3   -0.00    4.32
  11  12  -3    2.50    3.74
  11 -12  -4    1.23    6.76
  11  12  -4    3.13    3.86
  11 -12  -5    0.00    5.57
  11  12  -5   -0.00    4.42
  11 -12  -6   -0.00    5.18
  11  12  -6    5.18    4.82
  11 -12  -7    0.37    5.71
  11  12  -7    1.73    4.67
  11 -12  -8    5.37    5.75
  11  12  -8    3.96    4.90
  11 -12  -9    4.30    6.58
  11  12  -9    0.00    4.23
  11 -12 -10    7.97    7.74
  11  12 -10    2.73    5.05
  11 -12 -11    3.92    5.85
  11  12 -11   11.79    6.48
  11 -12 -12   16.07    8.57
  11  12 -12   -0.00    4.61
  11 -12 -13   -0.00    6.68
  11 -12 -14   -0.00    5.73
  11 -12 -15    0.00    5.40
  11 -13  -1    0.12    6.03
  11  13  -1    1.18    3.21
  11 -13  -2    0.00    5.86
  11  13  -2    4.21    4.13
  11 -13  -3    4.26    6.30
  11  13  -3    5.28    3.96
  11 -13  -4    0.81    7.08
  11  13  -4    4.10    4.00
  11 -13  -5    4.35    5.71
  11  13  -5    2.29    3.99
  11 -13  -6    2.86    5.53
  11  13  -6   -0.00    3.74
  11 -13  -7   -0.00    5.82
  11  13  -7   -0.00    3.46
  11 -13  -8    5.09    6.37
  11  13  -8    3.20    4.91
  11 -13  -9    0.73    5.42
  11  14  -1    0.56    3.03
  11  14  -2    0.00    3.36
  11  14  -3    0.00    3.33
  10   0  -1    0.01    4.94
  10   0  -2   11.75    6.62
  10   0  -3    0.73    5.62
  10   0  -4  120.86   19.07
  10   0  -5    0.00    5.04
  10   0  -6   20.39    8.75
 -10   0   7    0.00    4.96
  10   0  -7   -0.00    5.65
 -10   0   8   29.78    9.16
  10   0  -8    0.00    5.69
 -10   0   9   -0.00    4.51
  10   0  -9   -0.00    6.36
 -10   0  10  172.56   22.59
  10   0 -10  116.35   20.62
 -10   0  11    0.90    5.00
  10   0 -11    4.72    5.86
 -10   0  12   -0.00    5.28
  10   0 -12   12.12    7.54
 -10   0  13    0.91    4.90
  10   0 -13   10.03    6.35
 -10   0  14   12.70    7.30
  10   0 -14   19.02    8.86
 -10   0  15    1.66    5.14
  10   0 -15    3.28    6.89
 -10   0  16   27.10    9.89
  10   0 -16   35.77   11.82
 -10   0  17   -0.00    4.66
  10   0 -17    0.02    5.40
 -10   0  18   21.61    8.52
  10   0 -18   21.89   10.07
 -10   0  19    0.96    4.57
  10   0 -19    0.00    5.77
 -10   0  20   54.89   13.00
  10   0 -20   37.45   13.24
 -10   0  21    1.15    5.46
  10   0 -21   -0.00    5.61
 -10   0  22    2.21    6.45
  10   0 -22   -0.00    6.47
 -10   0  23    1.66    5.99
  10   0 -23   -0.00    6.55
 -10   0  24    6.74    7.54
  10   0 -24   18.55    8.81
 -10   0  25   -0.00    5.60
  10   0 -25    1.68    6.77
 -10   0  26   36.35   12.23
  10   0 -26   26.16   11.02
 -10   0  27    7.34    6.55
  10   0 -27   -0.00    4.73
 -10   0  28    5.05    6.65
 -10   0  29    3.03    6.43
 -10   0  30   13.05    8.74
 -10   0  31   -0.00    5.14
 -10   0  32   -0.00    6.47
  10  -1  -1    4.91    5.40
  10   1  -1    1.10    4.45
  10   1  -1    2.50    5.37
 -10  -1   1    1.65    4.82
  10  -1  -2  128.46   19.92
  10   1  -2  135.73   18.86
  10   1  -2  130.33   19.12
 -10  -1   2  110.55   18.35
  10  -1  -3    7.04    7.28
  10   1  -3   12.59    7.00
 -10  -1   3    4.05    5.40
 -10   1   4    6.66    4.92
  10  -1  -4    2.16    4.73
  10  -1  -4   -0.00    5.16
  10   1  -4    0.07    4.68
 -10   1   5    2.65    6.44
  10  -1  -5   10.73    6.27
  10  -1  -5   24.60    8.37
  10   1  -5   21.95    7.58
 -10   1   6   96.38   15.22
  10  -1  -6   53.94   12.49
  10   1  -6   24.70    9.99
 -10   1   7    2.97    5.07
  10  -1  -7    0.25    5.78
  10   1  -7    3.13    5.95
 -10   1   8   71.50   13.69
  10  -1  -8   52.19   13.23
  10   1  -8   61.49   13.60
 -10   1   9    2.97    5.98
  10  -1  -9    3.85    6.22
  10   1  -9   -0.00    6.04
 -10  -1   9   -0.00    4.69
 -10   1  10   -0.00    5.53
  10  -1 -10    0.00    5.98
  10   1 -10   -0.00    5.11
 -10  -1  10   -0.00    4.42
 -10   1  11   13.06    7.16
  10  -1 -11   11.83    8.52
  10   1 -11    7.26    6.54
 -10  -1  11   28.13    8.79
 -10   1  12   82.29   15.32
  10  -1 -12   99.62   17.39
  10   1 -12   55.03   13.91
 -10  -1  12   82.16   14.99
 -10   1  13    0.00    5.28
  10  -1 -13    0.65    5.55
  10   1 -13    7.26    6.68
 -10  -1  13    3.94    5.31
 -10   1  14    3.42    5.88
  10  -1 -14   13.86    7.73
  10   1 -14    9.04    7.26
 -10  -1  14   14.81    7.37
 -10   1  15    1.08    5.49
  10  -1 -15    0.63    6.26
  10   1 -15   -0.00    5.69
 -10  -1  15   -0.00    5.38
 -10   1  16   25.36    8.84
  10  -1 -16   15.78    9.06
  10   1 -16    7.90    6.86
 -10  -1  16   21.88    8.94
 -10   1  17    1.03    5.24
  10  -1 -17    3.48    6.42
  10   1 -17   10.22    8.38
 -10  -1  17   -0.00    5.65
 -10   1  18   26.30    9.22
  10  -1 -18   24.93   10.16
  10   1 -18   10.23    8.80
 -10  -1  18   24.36    9.15
 -10   1  19    0.69    5.79
  10  -1 -19   -0.00    6.87
  10   1 -19    1.79    6.38
 -10  -1  19    3.14    6.11
 -10   1  20    6.19    6.24
  10  -1 -20    2.13    6.80
  10   1 -20   -0.00    6.44
 -10  -1  20    0.36    5.16
 -10   1  21   -0.00    5.40
  10  -1 -21    2.94    6.65
  10   1 -21    0.00    7.53
 -10  -1  21    8.99    6.67
 -10   1  22   43.70   12.92
  10  -1 -22   48.24   14.32
  10   1 -22   68.76   15.56
 -10  -1  22   78.08   16.02
 -10   1  23    0.00    5.82
  10  -1 -23   -0.00    6.28
  10   1 -23   -0.00    5.88
 -10  -1  23    1.10    6.39
 -10   1  24    0.00    5.57
  10  -1 -24   -0.00    6.27
  10   1 -24    0.23    6.39
 -10  -1  24   -0.00    6.10
 -10   1  25    2.68    6.24
  10  -1 -25   -0.00    6.05
  10   1 -25    0.00    6.08
 -10  -1  25   -0.00    5.00
  10   1 -26    0.18    5.34
 -10  -1  26    1.51    6.48
 -10   1  27    0.00    4.67
  10   1 -27    2.98    6.55
 -10  -1  27   -0.00    6.10
 -10   1  28    4.93    6.89
  10   1 -28    4.66    8.18
 -10  -1  28   15.82    8.61
 -10   1  29   -0.00    6.50
 -10  -1  29    3.95    7.02
 -10   1  30   -0.00    5.63
 -10  -1  30    2.62    7.17
 -10   1  31   -0.00    6.97
 -10  -1  31    1.69    7.12
 -10   1  32   15.15    9.25
 -10  -1  32    0.00    6.70
 -10   2   1    5.32    5.94
  10  -2  -1    0.89    4.42
  10  -2  -1    0.00    4.73
  10   2  -1   -0.00    4.67
  10   2  -1    2.87    5.16
 -10  -2   1    0.00    4.05
 -10   2   2    8.52    6.17
  10  -2  -2    6.33    5.40
  10  -2  -2    1.68    5.91
  10   2  -2    1.14    3.98
  10   2  -2    0.08    4.50
 -10  -2   2   -0.00    4.37
 -10   2   3    0.12    4.38
  10  -2  -3    0.96    4.25
  10  -2  -3   -0.00    5.19
  10   2  -3    0.00    4.48
 -10  -2   3   -0.00    4.71
 -10   2   4  174.35   23.07
  10  -2  -4  142.96   21.24
  10  -2  -4  134.69   21.75
  10   2  -4  145.52   21.51
 -10  -2   4  167.64   21.80
 -10   2   5   25.32    9.00
  10  -2  -5   41.15   10.53
  10  -2  -5   27.90    9.73
  10   2  -5   56.41   11.06
 -10  -2   5   36.93    9.70
 -10   2   6   30.91    9.63
  10  -2  -6   29.50    8.97
  10  -2  -6   23.37    8.97
  10   2  -6   37.47   10.33
 -10   2   7    3.24    5.92
  10  -2  -7    7.24    6.60
  10   2  -7    6.69    6.84
 -10   2   8   24.26    8.51
  10  -2  -8   14.81    7.86
  10   2  -8   19.77    8.36
 -10   2   9    9.66    6.61
  10  -2  -9    9.22    8.07
  10   2  -9    0.00    4.89
 -10   2  10   91.87   16.15
  10  -2 -10   48.04   13.28
  10   2 -10   34.14   11.34
 -10  -2  10  109.21   16.10
 -10   2  11   13.38    7.31
  10  -2 -11    5.66    6.87
  10   2 -11    9.83    7.15
 -10  -2  11   14.81    6.99
 -10   2  12    0.00    4.41
  10  -2 -12    0.00    5.22
  10   2 -12    2.12    5.62
 -10  -2  12    3.93    5.63
 -10   2  13    3.28    5.71
  10  -2 -13    0.00    5.39
  10   2 -13   -0.00    5.21
 -10  -2  13   -0.00    5.44
 -10   2  14   26.87    9.60
  10  -2 -14   14.34    8.45
  10   2 -14   11.97    8.93
 -10  -2  14   38.23    9.95
 -10   2  15   16.66    7.40
  10  -2 -15   10.43    8.06
  10   2 -15   28.14   10.30
 -10  -2  15   19.13    8.28
 -10   2  16   14.62    7.47
  10  -2 -16    5.77    7.80
  10   2 -16   -0.00    5.35
 -10  -2  16   10.82    6.44
 -10   2  17   -0.00    5.77
  10  -2 -17    0.00    6.42
  10   2 -17    5.88    6.68
 -10  -2  17   -0.00    5.76
 -10   2  18    3.51    7.34
  10  -2 -18    9.91    7.69
  10   2 -18    8.15    7.61
 -10  -2  18    9.86    6.92
 -10   2  19    2.70    5.95
  10  -2 -19    3.93    6.79
  10   2 -19    0.00    5.18
 -10  -2  19    0.00    4.98
 -10   2  20   52.82   12.65
  10  -2 -20   36.17   12.02
  10   2 -20   40.37   11.52
 -10  -2  20   42.21   12.07
 -10   2  21    6.47    6.16
  10  -2 -21   -0.00    6.69
  10   2 -21   -0.00    6.33
 -10  -2  21    0.00    4.82
 -10   2  22    1.57    4.90
  10  -2 -22    5.16    7.36
  10   2 -22   -0.00    6.87
 -10  -2  22    1.39    6.85
 -10   2  23    0.00    6.28
  10  -2 -23    0.71    6.11
  10   2 -23    8.44    7.62
 -10  -2  23   -0.00    5.40
 -10   2  24   24.32    9.73
  10   2 -24   11.30    8.21
 -10  -2  24   18.67    9.05
 -10   2  25   12.64    7.71
  10   2 -25    7.16    6.57
 -10  -2  25   -0.00    5.80
 -10   2  26   19.72    9.12
  10   2 -26   11.50    9.36
 -10  -2  26   10.11    7.34
 -10   2  27   -0.00    6.35
  10   2 -27    0.00    6.83
 -10  -2  27    0.00    6.93
 -10   2  28    0.63    4.83
  10   2 -28    3.59    7.07
 -10  -2  28    6.74    7.18
 -10   2  29    0.88    6.04
  10   2 -29    1.26    6.84
 -10  -2  29    1.20    5.25
 -10   2  30    3.58    7.71
 -10  -2  30    1.67    7.34
 -10   2  31    0.00    5.82
 -10  -2  31    9.33    8.23
 -10   2  32    0.93    4.80
 -10  -2  32   -0.00    6.44
  10  -3  -1   18.48    7.35
  10  -3  -1    5.99    6.31
  10   3  -1    7.11    4.99
  10   3  -1    8.91    5.50
 -10  -3   1   13.98    6.33
 -10   3   2   73.84   14.68
  10  -3  -2   70.55   14.49
  10  -3  -2   47.44   13.14
  10   3  -2   96.47   14.26
  10   3  -2  101.34   15.02
 -10  -3   2   81.24   13.69
 -10   3   3   59.93   12.80
  10  -3  -3   69.87   13.76
  10  -3  -3   43.09   12.02
  10   3  -3   65.28   12.57
 -10  -3   3   55.12   11.30
 -10   3   4    1.77    5.60
  10  -3  -4    3.92    4.95
  10  -3  -4    1.97    5.11
  10   3  -4    1.57    5.00
 -10  -3   4    5.11    4.83
 -10   3   5    6.75    5.89
  10  -3  -5   13.57    7.13
  10  -3  -5   10.30    6.61
  10   3  -5   15.15    6.79
 -10  -3   5    8.46    5.64
 -10   3   6   33.86    9.70
  10  -3  -6   28.26    8.77
  10  -3  -6   19.35    9.54
  10   3  -6   44.22   10.09
 -10  -3   6   27.69    8.79
 -10   3   7   15.01    7.65
  10  -3  -7    9.22    6.43
  10  -3  -7   14.00    7.61
  10   3  -7   10.21    6.23
 -10  -3   7   11.89    6.15
 -10   3   8   78.84   14.91
  10  -3  -8   64.85   14.49
  10   3  -8   54.54   12.29
 -10   3   9    6.10    6.51
  10  -3  -9    3.29    6.69
  10   3  -9    6.55    5.67
 -10   3  10    4.40    6.62
  10  -3 -10   -0.00    5.36
  10   3 -10   -0.00    5.73
 -10   3  11    5.72    5.50
  10  -3 -11   12.68    7.73
  10   3 -11    5.75    5.79
 -10  -3  11   15.99    7.12
 -10   3  12   44.17   10.86
  10  -3 -12   30.16   10.57
  10   3 -12   30.88    9.72
 -10  -3  12   33.61    9.71
 -10   3  13    0.65    4.68
  10  -3 -13   -0.00    6.93
  10   3 -13    0.44    5.16
 -10  -3  13    0.00    4.09
 -10   3  14   11.55    6.98
  10  -3 -14    2.97    7.21
  10   3 -14    4.09    5.50
 -10  -3  14    9.27    6.18
 -10   3  15    4.47    5.78
  10  -3 -15    4.59    6.20
  10   3 -15    0.00    6.35
 -10  -3  15    5.16    5.66
 -10   3  16   25.91    9.58
  10  -3 -16   34.94   11.75
  10   3 -16   21.52    8.94
 -10  -3  16   38.07   10.70
 -10   3  17   34.16   10.71
  10  -3 -17   14.28    9.81
  10   3 -17   24.68   10.05
 -10  -3  17   28.79    9.82
 -10   3  18   15.19    7.92
  10  -3 -18   22.89    9.51
  10   3 -18   14.49    8.50
 -10  -3  18   19.64    8.10
 -10   3  19    9.20    7.14
  10  -3 -19    2.51    7.39
  10   3 -19    4.44    6.19
 -10  -3  19    0.41    5.81
 -10   3  20   -0.00    5.36
  10  -3 -20   -0.00    6.13
  10   3 -20    0.56    5.36
 -10  -3  20    1.68    5.02
 -10   3  21   23.84    8.85
  10  -3 -21   13.43    8.28
  10   3 -21    5.52    6.01
 -10  -3  21   22.90    9.29
 -10   3  22   25.39   10.20
  10   3 -22   24.69   10.15
 -10  -3  22   35.17   11.26
 -10   3  23    1.05    5.33
  10   3 -23    1.83    6.10
 -10  -3  23    0.00    5.12
 -10   3  24    4.04    6.36
  10   3 -24    2.18    5.52
 -10  -3  24    0.00    5.26
 -10   3  25    5.28    6.65
  10   3 -25    0.00    4.18
 -10  -3  25   -0.00    5.40
 -10   3  26   26.13    9.79
  10   3 -26    7.69    7.49
 -10  -3  26   12.02    7.58
 -10   3  27    8.16    6.74
  10   3 -27   11.14    8.39
 -10  -3  27    7.01    7.16
 -10   3  28    0.00    5.61
  10   3 -28   13.10    7.84
 -10  -3  28   20.97    9.29
 -10   3  29   -0.00    6.48
  10   3 -29    6.28    7.10
 -10  -3  29    8.56    8.32
 -10   3  30    0.34    6.28
  10   3 -30   -0.00    7.07
 -10  -3  30    2.21    7.42
 -10   3  31   -0.00    6.86
  10   3 -31   -0.00    6.00
 -10  -3  31    0.00    7.35
 -10  -3  32    9.70    8.65
  10  -4  -1   -0.00    4.43
  10  -4  -1   -0.00    4.90
  10   4  -1   -0.00    4.03
  10   4  -1    0.00    4.77
 -10  -4   1    5.06    4.86
  10  -4  -2    0.00    4.65
  10  -4  -2    1.66    5.56
  10   4  -2   -0.00    4.13
 -10  -4   2   -0.00    3.96
 -10   4   3    5.06    6.27
  10  -4  -3    7.73    6.64
  10  -4  -3    6.15    6.49
  10   4  -3   13.54    6.34
 -10  -4   3    9.10    5.18
 -10   4   4   82.05   15.32
  10  -4  -4   71.64   14.22
  10  -4  -4   65.05   15.03
  10   4  -4   69.54   13.08
 -10  -4   4   64.80   12.49
 -10   4   5   33.75   10.28
  10  -4  -5   22.63    8.66
  10  -4  -5   14.41    7.98
  10   4  -5   41.28    9.71
 -10  -4   5   43.90    9.72
 -10   4   6   52.28   12.39
  10  -4  -6   40.72   11.09
  10   4  -6   59.59   11.73
 -10  -4   6   48.05   10.49
 -10   4   7    3.00    6.59
  10  -4  -7    0.11    4.49
  10   4  -7    6.95    5.11
 -10  -4   7    2.22    4.59
 -10   4   8   76.11   15.13
  10  -4  -8   77.17   14.17
  10   4  -8   47.19   11.72
 -10  -4   8   53.93   11.76
 -10   4   9    7.79    6.44
  10   4  -9   12.68    6.72
 -10   4  10   18.11    8.29
  10   4 -10    9.35    6.33
 -10   4  11    9.96    6.74
  10   4 -11    0.00    5.71
 -10   4  12   -0.00    4.63
  10   4 -12   -0.00    4.46
 -10  -4  12    4.01    5.24
 -10   4  13   -0.00    6.52
  10   4 -13   -0.00    5.30
 -10  -4  13    1.14    4.81
 -10   4  14   32.07   10.46
  10   4 -14   38.59   11.00
 -10  -4  14   33.23    9.86
 -10   4  15   16.19    8.28
  10  -4 -15   12.38    7.98
  10   4 -15   13.96    7.67
 -10  -4  15    9.53    6.58
 -10   4  16   26.51    9.05
  10  -4 -16   13.54   10.07
  10   4 -16   16.68    8.08
 -10  -4  16   14.81    7.44
 -10   4  17    0.00    4.76
  10  -4 -17    0.00    6.76
  10   4 -17    2.95    5.82
 -10  -4  17    1.35    5.30
 -10   4  18    3.85    5.94
  10  -4 -18    3.39    7.06
  10   4 -18    1.30    5.63
 -10  -4  18    3.36    5.65
 -10   4  19    7.00    6.12
  10  -4 -19    7.69    7.80
  10   4 -19    7.80    6.71
 -10  -4  19    8.18    6.82
 -10   4  20   27.64    9.86
  10   4 -20   14.66    8.11
 -10  -4  20   11.60    8.27
 -10   4  21   26.02    9.58
  10   4 -21   15.24    7.92
 -10  -4  21   11.96    8.23
 -10   4  22    0.00    6.21
  10   4 -22    1.63    5.95
 -10  -4  22   -0.00    6.01
 -10   4  23    7.20    6.86
  10   4 -23   15.91    8.75
 -10  -4  23    3.23    6.68
 -10   4  24    9.69    8.11
  10   4 -24   22.13    9.75
 -10  -4  24    5.89    7.48
 -10   4  25    9.48    7.30
  10   4 -25   14.19    8.01
 -10  -4  25    7.81    7.44
 -10   4  26    3.99    6.35
  10   4 -26   -0.00    5.81
 -10  -4  26    0.00    5.81
 -10   4  27   12.91    8.08
  10   4 -27   -0.00    6.26
 -10  -4  27   18.12    9.12
 -10   4  28   17.60    8.51
  10   4 -28    3.06    6.95
 -10  -4  28    1.66    6.61
 -10   4  29   -0.00    5.41
  10   4 -29   -0.00    6.14
 -10  -4  29    0.44    6.49
 -10   4  30   16.85    9.00
  10   4 -30    0.40    5.70
 -10  -4  30   18.32    9.81
 -10   4  31   -0.00    6.33
  10   4 -31   -0.00    6.51
 -10  -4  31    0.21    7.86
  10   4 -32    6.41    7.90
 -10  -4  32   -0.00    6.60
  10  -5  -1   25.77    9.42
  10  -5  -1   30.77   10.93
  10   5  -1   40.70    9.02
  10   5  -1   62.38   10.75
 -10  -5   1   57.94   10.50
  10  -5  -2  234.32   27.30
  10  -5  -2  187.84   26.96
  10   5  -2  154.75   22.23
 -10  -5   2  182.15   22.92
  10  -5  -3   11.59    7.02
  10   5  -3   21.84    6.99
 -10  -5   3   11.30    5.71
 -10   5   4    5.77    5.90
 -10   5   4    0.00    5.44
  10  -5  -4    0.00    5.11
  10   5  -4   -0.00    3.82
 -10  -5   4   -0.00    3.55
 -10   5   5    3.53    5.53
 -10   5   5    5.36    6.79
  10  -5  -5    1.01    4.30
  10   5  -5    0.00    4.25
 -10  -5   5    3.64    4.52
 -10   5   6   22.38    9.41
 -10   5   6   33.03   10.67
  10  -5  -6   36.57   10.10
  10   5  -6   47.34   10.12
 -10  -5   6   36.06    9.07
 -10   5   7   19.86    9.39
 -10   5   7   53.52   12.53
  10  -5  -7   54.52   12.42
  10   5  -7   37.20    9.67
 -10  -5   7   28.59    8.84
 -10   5   8   15.61    8.89
 -10   5   8    6.81    6.35
  10  -5  -8   20.06    8.30
  10   5  -8   26.29    8.00
 -10  -5   8   25.21    7.81
 -10   5   9    1.18    5.01
  10  -5  -9   -0.00    5.44
  10   5  -9    0.00    4.08
 -10   5  10   -0.00    5.00
  10  -5 -10    1.10    4.34
  10   5 -10   -0.00    4.50
 -10   5  11    9.13    7.51
  10   5 -11   15.21    7.29
 -10   5  12   35.34   10.72
  10   5 -12   18.00    8.76
 -10  -5  12   43.95   10.93
 -10   5  13   30.92   11.17
  10   5 -13   11.57    7.04
 -10  -5  13   11.15    6.66
 -10   5  14   -0.00    7.08
  10   5 -14    0.67    5.36
 -10  -5  14    4.51    5.65
 -10   5  15    0.74    4.19
  10   5 -15    9.53    7.35
 -10  -5  15    5.18    6.14
 -10   5  16    0.27    5.03
  10   5 -16    3.35    6.09
 -10  -5  16    3.36    6.19
 -10   5  17   11.72    7.66
  10   5 -17   10.64    7.85
 -10  -5  17   29.83    9.50
 -10   5  18    0.00    6.10
  10   5 -18    6.95    7.02
 -10  -5  18   16.54    7.59
 -10   5  19    1.01    5.37
  10   5 -19   -0.00    5.06
 -10  -5  19    5.39    6.31
 -10   5  20    4.12    6.63
  10   5 -20    4.37    5.64
 -10  -5  20    0.00    5.81
 -10   5  21    9.00    7.40
  10   5 -21    2.94    6.09
 -10  -5  21    8.60    7.24
 -10   5  22   21.57    9.74
 -10  -5  22   24.92    9.90
 -10   5  23    0.00    6.15
  10   5 -23    6.50    6.96
 -10  -5  23   11.06    6.95
 -10   5  24    0.00    5.87
  10   5 -24   -0.00    6.47
 -10  -5  24   -0.00    6.15
 -10   5  25    0.75    5.63
  10   5 -25    0.00    5.90
 -10  -5  25   -0.00    6.24
 -10   5  26    0.86    7.10
  10   5 -26   -0.00    5.09
 -10  -5  26    6.55    7.12
 -10   5  27    9.56    7.01
  10   5 -27    0.00    6.87
 -10  -5  27    5.42    7.63
 -10   5  28   12.84    8.70
  10   5 -28    0.00    7.14
 -10  -5  28    7.02    7.51
 -10   5  29    6.58    5.47
  10   5 -29    6.20    8.29
 -10  -5  29   -0.00    7.14
 -10   5  30   -0.00    5.72
  10   5 -30    2.95    7.16
 -10  -5  30   -0.00    5.84
  10   5 -31   -0.00    5.41
 -10  -5  31    4.39    7.41
  10   5 -32    0.49    5.85
 -10  -5  32   -0.00    6.43
  10   5 -33   -0.00    6.95
  10  -6  -1    3.18    5.32
  10  -6  -1    0.00    5.95
  10   6  -1   -0.00    3.45
  10  -6  -2   13.73    7.27
  10   6  -2    6.26    4.62
 -10   6   3   22.48    9.18
  10  -6  -3   16.24    7.25
  10   6  -3   17.76    6.92
 -10   6   4    6.41    6.97
  10  -6  -4   15.01    7.16
  10   6  -4    4.93    5.22
 -10   6   5   30.71    9.39
 -10   6   5   27.34    9.94
  10  -6  -5   24.73    9.14
  10   6  -5   27.29    8.14
 -10  -6   5   21.61    7.59
 -10   6   6   22.93    9.05
 -10   6   6   13.38    8.63
  10  -6  -6   11.63    6.81
  10   6  -6   37.17    9.06
 -10  -6   6   22.68    7.17
 -10   6   7    1.79    5.64
 -10   6   7   17.37    8.13
  10  -6  -7    2.72    5.70
  10   6  -7    3.20    4.99
 -10  -6   7    0.59    3.59
 -10   6   8    4.21    5.72
 -10   6   8   -0.00    5.29
  10  -6  -8    6.37    5.53
  10   6  -8    4.75    5.49
 -10  -6   8   -0.00    4.52
 -10   6   9   55.19   13.13
 -10   6   9   66.03   14.22
  10  -6  -9   42.18   11.12
  10   6  -9   30.40    9.20
 -10  -6   9   34.28    9.48
 -10   6  10   41.43   11.30
  10  -6 -10   30.28   10.07
  10   6 -10   29.24    9.23
 -10   6  11    0.00    5.56
  10  -6 -11    0.40    4.05
  10   6 -11    4.92    5.74
 -10   6  12   -0.00    5.75
  10   6 -12    1.18    4.95
 -10  -6  12    0.31    4.29
 -10   6  13   17.33    8.71
  10   6 -13    8.54    7.01
 -10  -6  13   14.79    7.31
 -10   6  14    0.24    5.46
  10   6 -14    4.00    5.30
 -10  -6  14    7.51    6.10
 -10   6  15   16.89    9.09
  10   6 -15   25.25    9.41
 -10  -6  15   24.54    8.73
 -10   6  16    4.87    6.62
  10   6 -16    6.60    6.23
 -10  -6  16    6.52    5.93
 -10   6  17    8.83    6.94
  10   6 -17   14.21    7.43
 -10  -6  17    2.91    5.79
 -10   6  18    0.00    5.51
  10   6 -18    2.47    5.64
 -10  -6  18    3.30    5.61
 -10   6  19   18.74    8.17
  10   6 -19    6.15    5.95
 -10  -6  19   -0.00    6.14
 -10   6  20    0.00    5.62
  10   6 -20   -0.00    4.00
 -10  -6  20    0.00    5.61
 -10   6  21   -0.00    5.81
  10   6 -21   -0.00    5.40
 -10  -6  21    3.43    5.43
 -10   6  22   -0.00    6.07
  10   6 -22    5.55    6.12
 -10  -6  22    4.04    5.27
 -10   6  23   -0.00    7.48
  10   6 -23   -0.00    5.06
 -10  -6  23    3.69    6.91
 -10   6  24    1.43    4.79
  10   6 -24    4.69    5.90
 -10  -6  24    4.64    7.53
 -10   6  25    4.27    7.08
  10   6 -25    1.51    6.24
 -10  -6  25    5.47    6.48
 -10   6  26    1.05    5.95
  10   6 -26    1.14    6.19
 -10  -6  26   12.24    8.40
 -10   6  27   -0.00    5.77
  10   6 -27   -0.00    5.83
 -10  -6  27   -0.00    5.82
 -10   6  28   -0.00    6.12
  10   6 -28    0.22    5.69
 -10  -6  28    1.07    6.31
 -10   6  29   11.06    8.17
  10   6 -29    0.00    5.57
 -10  -6  29    0.01    5.95
  10   6 -30    0.97    6.16
 -10  -6  30    2.65    6.92
  10   6 -31   -0.00    6.88
 -10  -6  31   -0.00    7.17
  10   6 -32    4.10    7.67
  10   6 -33   -0.00    6.00
  10   6 -34    0.00    6.41
  10  -7  -1   56.97   13.64
  10   7  -1   68.15   11.42
 -10   7   2    1.50    5.61
  10  -7  -2    3.62    4.69
  10   7  -2   -0.00    3.51
 -10   7   3   29.62   10.29
  10  -7  -3   25.13    8.73
  10   7  -3   15.19    6.64
 -10   7   4    2.38    6.04
  10  -7  -4   10.24    7.37
  10   7  -4    2.75    4.29
 -10   7   5   43.39   12.53
  10  -7  -5   74.96   14.46
  10   7  -5   38.36    9.59
 -10   7   6    0.00    5.62
 -10   7   6    0.00    5.55
  10  -7  -6    0.00    5.11
  10   7  -6    7.80    5.67
 -10   7   7   38.20   11.70
  10  -7  -7   26.70   10.34
  10   7  -7   44.70    9.95
 -10   7   8   12.88    7.03
  10  -7  -8    7.89    6.58
  10   7  -8   10.13    5.65
 -10   7   9    1.05    5.34
  10  -7  -9    9.78    6.25
  10   7  -9   -0.00    4.60
 -10   7  10    0.66    5.78
  10  -7 -10    1.09    4.50
  10   7 -10    0.00    4.72
 -10   7  11   11.88    7.13
  10  -7 -11   17.30    7.96
  10   7 -11    7.05    5.48
 -10   7  12    5.63    6.41
  10  -7 -12   14.73    7.82
  10   7 -12    7.89    6.23
 -10   7  13   24.97    9.64
  10  -7 -13   34.73   10.60
  10   7 -13   21.97    8.45
 -10  -7  13   21.94    8.35
 -10   7  14   -0.00    5.09
  10   7 -14    4.38    4.95
 -10  -7  14   -0.00    5.29
 -10   7  15    6.20    5.79
  10   7 -15   -0.00    4.58
 -10  -7  15   -0.00    4.87
 -10   7  16    6.79    6.31
  10   7 -16    2.29    4.45
 -10  -7  16    1.59    4.29
 -10   7  17   28.19   11.07
  10   7 -17   15.91    8.07
 -10  -7  17   23.75    8.84
 -10   7  18    0.00    5.50
  10   7 -18   -0.00    4.92
 -10  -7  18    6.27    6.23
 -10   7  19    6.81    6.90
  10   7 -19    1.87    5.49
 -10  -7  19   13.21    7.65
 -10   7  20   -0.00    6.10
  10   7 -20    1.57    5.03
 -10  -7  20    0.00    5.42
 -10   7  21   23.42    9.76
  10   7 -21    9.14    7.53
 -10  -7  21    4.56    6.95
 -10   7  22   -0.00    6.11
  10   7 -22   -0.00    5.72
 -10  -7  22    3.78    6.40
 -10   7  23    3.37    5.84
  10   7 -23   12.07    8.34
 -10  -7  23    3.27    5.97
 -10   7  24   -0.00    5.85
  10   7 -24   -0.00    5.64
 -10  -7  24    7.15    7.95
 -10   7  25    3.41    5.64
  10   7 -25    2.15    6.07
 -10  -7  25    6.98    8.02
 -10   7  26    0.00    6.10
  10   7 -26   -0.00    6.17
 -10  -7  26   -0.00    6.03
 -10   7  27   20.54    9.47
  10   7 -27   23.78   10.15
 -10  -7  27   10.59    7.95
 -10   7  28    5.10    6.62
  10   7 -28    4.59    6.53
 -10  -7  28   -0.00    7.26
 -10   7  29    1.66    6.30
  10   7 -29    5.00    5.79
 -10  -7  29   -0.00    7.82
  10   7 -30    3.56    6.31
 -10  -7  30   -0.00    6.00
  10   7 -31    1.58    5.81
 -10  -7  31    0.68    7.63
  10   7 -32    6.03    7.30
  10  -8  -1    5.11    6.69
  10   8  -1    4.20    4.27
  10  -8  -2    2.85    5.13
  10   8  -2    0.00    4.09
  10  -8  -3   14.75    7.51
  10   8  -3   39.99    8.50
  10  -8  -4   25.62    8.36
  10   8  -4   14.08    6.49
  10  -8  -5   62.57   13.14
  10   8  -5   31.44    8.60
 -10   8   6    9.17    7.26
  10  -8  -6   11.54    8.17
  10   8  -6    2.15    4.00
 -10   8   7    1.70    5.82
  10  -8  -7    2.92    5.70
  10   8  -7   -0.00    3.81
 -10   8   8    6.19    5.87
 -10   8   8    3.47    6.69
  10  -8  -8   -0.00    5.52
  10   8  -8   -0.00    3.62
 -10   8   9   30.25   10.35
 -10   8   9    0.00    4.80
  10  -8  -9    9.68    6.73
  10   8  -9    5.70    5.18
 -10   8  10    7.32    6.67
 -10   8  10    7.81    7.32
  10  -8 -10    0.92    4.28
  10   8 -10    0.00    4.52
 -10   8  11   26.43    9.32
  10  -8 -11   24.56    9.55
  10   8 -11   16.83    7.47
 -10   8  12    3.40    6.55
  10  -8 -12    3.33    4.95
  10   8 -12    1.77    5.10
 -10   8  13    5.16    6.26
  10  -8 -13    7.02    6.52
  10   8 -13    0.00    4.90
 -10   8  14    6.36    6.85
  10  -8 -14    2.01    5.03
  10   8 -14    3.35    4.79
 -10   8  15   40.51   12.13
  10  -8 -15   28.88    9.90
  10   8 -15   22.81    8.85
 -10   8  16    0.00    5.52
  10   8 -16    2.63    4.75
 -10   8  17    0.00    5.56
  10   8 -17    1.26    3.54
 -10  -8  17    0.69    5.29
 -10   8  18    0.75    6.64
  10   8 -18   -0.00    5.19
 -10  -8  18   -0.00    5.31
 -10   8  19   21.24    9.84
  10   8 -19    1.28    4.65
 -10  -8  19   10.86    8.08
 -10   8  20    1.97    5.93
  10   8 -20   -0.00    5.82
 -10  -8  20   -0.00    4.76
 -10   8  21    0.46    6.28
  10   8 -21    4.74    5.05
 -10  -8  21    0.72    5.55
 -10   8  22    0.35    6.32
  10   8 -22    4.12    6.48
 -10  -8  22   -0.00    6.34
 -10   8  23   13.60    8.38
  10   8 -23    2.11    5.26
 -10  -8  23    2.95    6.91
 -10   8  24    6.09    6.04
  10   8 -24    4.64    6.13
 -10  -8  24    1.79    5.22
 -10   8  25   15.95    8.14
  10   8 -25   14.65    8.20
 -10  -8  25   18.62    9.68
 -10   8  26    1.40    6.57
  10   8 -26    0.67    5.91
 -10  -8  26   -0.00    6.33
 -10   8  27    3.86    7.33
  10   8 -27    8.47    7.77
 -10  -8  27   -0.00    6.61
  10   8 -28    3.41    6.28
 -10  -8  28    0.72    7.19
  10   8 -29    0.89    6.54
 -10  -8  29    6.10    7.63
  10   8 -30    0.00    6.35
 -10  -8  30    2.09    5.55
 -10  -8  31    6.68    8.87
 -10   9   1   39.68   12.11
  10  -9  -1   52.90   12.30
  10   9  -1   30.70    7.74
 -10   9   2   17.22    8.49
  10  -9  -2    1.32    6.08
  10   9  -2    8.91    5.04
 -10   9   3   30.25   11.18
  10  -9  -3   26.62    9.74
  10   9  -3   41.99    8.65
 -10   9   4    3.00    6.27
  10  -9  -4   -0.00    6.10
  10   9  -4   -0.00    3.82
 -10   9   5    0.00    4.53
  10  -9  -5    1.80    5.70
  10   9  -5    5.28    4.83
 -10   9   6   -0.00    5.09
  10  -9  -6    3.75    5.00
  10   9  -6    0.24    4.20
 -10   9   7   42.79   13.28
  10  -9  -7   27.55    9.43
  10   9  -7   33.70    8.93
 -10   9   8    2.90    6.19
  10  -9  -8    2.14    5.57
  10   9  -8    5.06    5.27
 -10   9   9    5.25    6.16
 -10   9   9    3.21    6.82
  10  -9  -9    5.79    7.17
  10   9  -9    5.71    4.83
 -10   9  10    0.27    5.61
 -10   9  10    6.72    7.30
  10  -9 -10    0.00    6.20
  10   9 -10    0.00    3.83
 -10   9  11   10.27    8.58
 -10   9  11   20.59    9.33
  10  -9 -11   22.61    9.16
  10   9 -11    7.20    5.98
 -10   9  12    5.25    6.35
 -10   9  12   -0.00    4.75
  10  -9 -12    6.25    6.38
  10   9 -12   -0.00    4.98
 -10   9  13   -0.00    6.25
  10  -9 -13    2.75    4.99
  10   9 -13    9.16    5.47
 -10   9  14   -0.00    5.57
  10  -9 -14   -0.00    5.20
  10   9 -14    1.67    4.83
 -10   9  15   -0.00    6.14
  10  -9 -15   -0.00    4.57
  10   9 -15    0.00    4.88
 -10   9  16    0.00    5.04
  10  -9 -16    0.00    5.32
  10   9 -16   -0.00    5.05
 -10   9  17   51.58   13.82
  10  -9 -17   26.24   10.41
  10   9 -17   49.82   11.65
 -10   9  18    1.06    5.26
  10   9 -18   -0.00    5.27
 -10   9  19    3.94    6.73
  10   9 -19   -0.00    5.83
 -10   9  20    0.00    6.91
  10   9 -20    2.95    5.66
 -10   9  21   14.34    8.76
  10   9 -21    0.49    6.42
 -10   9  22    4.78    6.22
  10   9 -22   -0.00    5.93
 -10   9  23   10.45    7.18
  10   9 -23    8.42    7.09
 -10   9  24    0.00    6.56
  10   9 -24   -0.00    6.58
 -10  -9  24    0.70    5.23
 -10   9  25    4.45    7.03
  10   9 -25    0.95    5.43
 -10  -9  25   -0.00    5.26
 -10   9  26    6.03    7.70
  10   9 -26   -0.00    6.05
 -10  -9  26   -0.00    8.35
  10   9 -27    1.23    6.59
 -10  -9  27    0.00    5.44
 -10  -9  28    0.06    6.39
 -10  -9  29    1.89    6.64
 -10  -9  30   -0.00    6.11
 -10  10   1    1.69    5.77
  10 -10  -1   10.14    6.84
  10  10  -1    8.99    4.55
 -10  10   2    0.00    5.02
  10 -10  -2    2.10    5.09
  10  10  -2    0.00    3.19
 -10  10   3   16.43    8.87
  10 -10  -3   19.41    8.35
  10  10  -3    7.61    4.55
 -10  10   4    0.00    5.25
  10 -10  -4   -0.00    4.83
  10  10  -4   -0.00    3.28
 -10  10   5   38.72   12.19
  10 -10  -5   38.33   11.21
  10  10  -5   40.82    8.81
 -10  10   6    3.95    6.38
  10 -10  -6    3.06    5.21
  10  10  -6    2.76    4.21
 -10  10   7    7.45    6.37
  10 -10  -7    3.27    4.85
  10  10  -7    5.48    4.69
 -10  10   8    2.64    5.88
  10 -10  -8   -0.00    6.47
  10  10  -8    0.00    4.06
 -10  10   9   37.63   12.13
  10 -10  -9   21.54    9.16
  10  10  -9   22.97    7.64
 -10  10  10   -0.00    4.94
  10 -10 -10    0.00    5.96
  10  10 -10   -0.00    4.27
 -10  10  11    4.35    6.07
 -10  10  11    8.52    7.68
  10 -10 -11    0.00    4.23
  10  10 -11    0.00    4.63
 -10  10  12    4.79    6.03
 -10  10  12   -0.00    5.99
  10 -10 -12   -0.00    4.96
  10  10 -12   -0.00    4.53
 -10  10  13   12.17    8.76
 -10  10  13    8.18    7.55
  10 -10 -13   27.57    9.39
  10  10 -13    9.37    5.54
 -10  10  14    3.97    6.25
  10 -10 -14   -0.00    5.82
  10  10 -14    3.65    5.13
 -10  10  15    8.50    7.86
  10 -10 -15    9.44    8.49
  10  10 -15   17.75    7.69
 -10  10  16    7.57    7.35
  10 -10 -16    0.00    6.09
  10  10 -16    0.00    4.67
 -10  10  17    3.92    6.88
  10 -10 -17   -0.00    5.82
  10  10 -17    0.00    4.34
 -10  10  18   -0.00    5.69
  10 -10 -18   -0.00    7.67
  10  10 -18    3.31    5.47
 -10  10  19   11.68    7.62
  10 -10 -19    2.01    6.46
  10  10 -19    1.93    5.22
 -10  10  20    8.65    6.77
  10 -10 -20    1.88    5.34
  10  10 -20   -0.00    5.90
 -10  10  21    4.50    5.99
  10  10 -21    3.43    4.84
 -10  10  22    0.00    5.36
  10  10 -22    0.32    5.10
 -10  10  23    0.00    6.88
  10  10 -23    9.35    6.89
 -10  10  24    3.76    7.39
  10  10 -24   -0.00    4.98
 -10  10  25    7.40    8.39
 -10  11   1    7.15    7.49
  10 -11  -1   16.51    7.55
  10  11  -1   12.64    5.34
 -10  11   2   -0.00    4.65
  10 -11  -2   -0.00    4.72
  10  11  -2   -0.00    3.52
 -10  11   3    4.86    7.67
  10 -11  -3   16.07    7.92
  10  11  -3   13.04    5.16
 -10  11   4    7.75    7.27
  10 -11  -4    1.01    4.46
  10  11  -4    2.53    3.77
 -10  11   5    5.50    6.03
  10 -11  -5    1.42    5.75
  10  11  -5    1.62    3.46
 -10  11   6    3.69    6.36
  10 -11  -6   11.56    6.63
  10  11  -6    0.00    4.35
 -10  11   7   47.63   13.14
  10 -11  -7   24.75    9.91
  10  11  -7   38.33    8.87
 -10  11   8    0.00    7.42
  10 -11  -8    7.71    6.30
  10  11  -8    0.00    3.66
 -10  11   9    1.42    6.05
  10 -11  -9   -0.00    5.39
  10  11  -9    1.22    3.75
 -10  11  10    0.22    4.60
  10 -11 -10    7.73    6.54
  10  11 -10   -0.00    4.25
 -10  11  11    9.73    8.81
  10 -11 -11    9.97    7.65
  10  11 -11   13.11    6.55
 -10  11  12    0.59    6.24
  10 -11 -12    4.59    6.37
  10  11 -12    6.49    5.05
 -10  11  13    7.07    6.54
 -10  11  13    1.37    5.79
  10 -11 -13    0.00    6.14
  10  11 -13    3.36    5.57
 -10  11  14    1.84    4.87
 -10  11  14   -0.00    6.16
  10 -11 -14   -0.00    6.33
  10  11 -14   -0.00    5.08
 -10  11  15   -0.00    7.13
  10 -11 -15   -0.00    5.47
  10  11 -15    4.73    5.09
 -10  11  16   -0.00    6.48
  10 -11 -16    1.19    6.93
  10  11 -16    1.20    3.63
 -10  11  17   21.13    9.13
  10 -11 -17    9.09    6.98
  10  11 -17    0.00    6.12
 -10  11  18    3.07    6.36
  10 -11 -18    6.70    6.46
  10  11 -18   -0.00    3.42
 -10  11  19   12.66    8.44
  10 -11 -19   -0.00    7.33
  10  11 -19   -0.00    5.26
 -10  11  20   -0.00    5.62
  10 -11 -20    5.35    7.48
  10  11 -20   -0.00    5.55
 -10  11  21    1.59    5.78
  10 -11 -21    3.96    6.56
  10  11 -21    4.51    5.80
 -10  11  22   -0.00    6.68
  10 -11 -22   -0.00    4.61
 -10  11  23   11.92    8.28
  10 -11 -23    9.44    7.47
 -10  12   1    2.27    5.56
  10 -12  -1   -0.00    4.88
  10  12  -1    5.51    4.32
 -10  12   2    4.44    7.11
  10 -12  -2    1.57    6.15
  10  12  -2    4.02    3.68
 -10  12   3    5.43    7.50
  10 -12  -3    7.25    7.13
  10  12  -3    1.39    3.52
 -10  12   4    0.57    5.31
  10 -12  -4    7.65    6.47
  10  12  -4    1.42    3.74
 -10  12   5   -0.00    5.59
  10 -12  -5    7.21    6.27
  10  12  -5    6.52    4.15
 -10  12   6   -0.00    5.59
  10 -12  -6   -0.00    5.00
  10  12  -6    1.09    3.55
 -10  12   7    0.04    5.39
  10 -12  -7    1.50    5.27
  10  12  -7   -0.00    3.75
 -10  12   8    2.71    5.03
  10 -12  -8    0.00    5.46
  10  12  -8    4.05    4.40
 -10  12   9   10.60    8.76
  10 -12  -9   20.29    8.80
  10  12  -9   24.10    7.73
 -10  12  10   -0.00    5.88
  10 -12 -10    9.93    6.88
  10  12 -10   -0.00    4.17
 -10  12  11    0.00    6.62
  10 -12 -11   -0.00    7.14
  10  12 -11    1.99    4.25
 -10  12  12   -0.00    6.13
  10 -12 -12    2.97    5.58
  10  12 -12    1.70    4.74
 -10  12  13    4.45    6.42
  10 -12 -13    6.20    6.05
  10  12 -13    2.65    5.84
 -10  12  14   -0.00    5.72
  10 -12 -14    0.00    6.19
  10  12 -14    2.85    5.24
 -10  12  15   22.01    9.39
 -10  12  15    0.00    5.59
  10 -12 -15   12.97    7.78
  10  12 -15   10.02    6.87
 -10  12  16    0.00    5.67
 -10  12  16    2.10    6.71
  10 -12 -16   -0.00    5.21
  10  12 -16   -0.00    4.84
 -10  12  17    4.33    6.41
  10 -12 -17    0.19    5.77
  10  12 -17    1.65    5.01
 -10  12  18    1.42    5.47
  10 -12 -18   -0.00    5.31
 -10  12  19   13.18    7.94
  10 -12 -19   11.29    8.30
 -10  12  20    1.94    6.12
  10 -12 -20   -0.00    5.55
  10 -12 -21    0.00    6.24
 -10  13   1    0.07    6.61
  10 -13  -1   10.69    7.63
  10  13  -1    9.86    4.54
 -10  13   2    3.01    5.38
  10 -13  -2    5.80    6.85
  10  13  -2   -0.00    3.77
 -10  13   3    5.43    7.47
  10 -13  -3    5.07    6.92
  10  13  -3    6.52    4.48
 -10  13   4   -0.00    5.50
  10 -13  -4   -0.00    5.43
  10  13  -4    0.24    3.81
 -10  13   5   -0.00    5.99
  10 -13  -5   -0.00    6.73
  10  13  -5    4.92    4.62
 -10  13   6   -0.00    5.07
  10 -13  -6   14.28    7.88
  10  13  -6    0.22    3.14
 -10  13   7   14.87    7.95
  10 -13  -7    9.04    6.60
  10  13  -7    0.00    4.20
 -10  13   8    2.58    5.96
  10 -13  -8    2.13    5.36
  10  13  -8    7.17    5.02
 -10  13   9    1.64    5.52
  10 -13  -9    0.85    6.14
  10  13  -9    0.00    3.81
 -10  13  10    2.61    6.41
  10 -13 -10    5.27    7.23
  10  13 -10    4.88    5.25
 -10  13  11    6.33    6.12
  10 -13 -11    4.94    6.82
  10  13 -11    2.83    4.24
 -10  13  12    3.50    6.83
  10 -13 -12    2.38    6.26
  10  13 -12    4.45    4.37
 -10  13  13   20.56   10.16
  10 -13 -13    5.57    7.01
  10  13 -13    8.50    5.91
 -10  13  14    0.40    6.40
  10 -13 -14   -0.00    6.35
 -10  13  15    0.77    6.63
  10 -13 -15   -0.00    4.99
 -10  13  16   -0.00    6.67
  10 -13 -16    2.08    5.86
 -10  13  17    8.16    7.37
 -10  13  17    8.99    7.20
  10 -13 -17    7.25    7.03
 -10  13  18    4.69    6.91
  10 -13 -18    1.23    5.61
 -10  14   1    0.00    6.09
  10 -14  -1    0.00    5.91
  10  14  -1    2.70    3.23
 -10  14   2    0.00    6.04
  10 -14  -2    2.80    6.42
  10  14  -2    1.38    3.23
 -10  14   3   -0.00    6.48
  10 -14  -3    0.00    5.21
  10  14  -3    3.79    3.96
 -10  14   4    3.85    6.84
  10 -14  -4    1.37    4.87
  10  14  -4   -0.00    3.80
 -10  14   5    0.00    5.54
  10 -14  -5    4.84    6.63
  10  14  -5    4.03    3.76
 -10  14   6    3.51    7.61
  10 -14  -6    2.21    4.94
  10  14  -6    6.43    4.47
 -10  14   7   -0.00    5.99
  10 -14  -7    1.00    5.92
  10  14  -7   -0.00    3.93
 -10  14   8    4.82    7.28
  10 -14  -8    9.25    6.86
  10  14  -8    0.78    3.68
 -10  14   9   11.10    7.18
  10 -14  -9    3.13    5.39
  10  14  -9    1.35    3.56
 -10  14  10    2.12    6.31
  10 -14 -10    2.07    6.14
 -10  14  11   -0.00    4.70
  10 -14 -11   -0.00    5.50
 -10  14  12   -0.00    6.23
  10 -14 -12    0.00    5.80
 -10  14  13    5.84    8.38
  10 -14 -13   -0.00    6.30
 -10  14  14   -0.00    6.30
 -10  14  15    9.01    8.47
 -10  14  16    6.69    7.30
 -10  14  17    0.00    5.81
 -10  15   1    2.64    7.59
  10  15  -1    1.63    3.13
 -10  15   2    5.57    7.13
  10  15  -2    7.09    4.32
 -10  15   3   -0.00    5.24
  10  15  -3    4.23    3.96
 -10  15   4    0.76    7.08
  10  15  -4   -0.00    3.56
 -10  15   5    1.52    7.19
 -10  15   6    3.00    7.08
 -10  15   7    6.53    7.09
 -10  15   8    8.17    8.81
 -10  15   9   -0.00    5.67
 -10  15  10    0.00    5.15
 -10  15  11   -0.00    6.27
 -10  16   2   -0.00    6.19
 -10  16   3    3.06    6.27
  -9   0   1    9.12    6.04
  -9   0   1   13.64    6.15
   9   0  -1   23.25    6.96
  -9   0   2    0.67    4.05
  -9   0   2    1.83    3.84
   9   0  -2   -0.00    3.47
  -9   0   3  128.80   19.01
  -9   0   3  129.77   19.31
   9   0  -3  157.68   20.14
  -9   0   4   -0.00    4.24
  -9   0   4    1.77    3.83
  -9   0   5   28.49    8.06
  -9   0   6    0.04    4.62
  -9   0  11   22.11    8.10
  -9   0  12    0.00    4.53
  -9   0  13  141.72   19.64
   9   0 -13   78.71   16.67
  -9   0  14    1.60    5.35
   9   0 -14    0.00    6.14
  -9   0  15   14.89    8.68
   9   0 -15   31.17   10.42
  -9   0  16    0.00    5.07
   9   0 -16    0.00    5.93
  -9   0  17   16.76    7.80
   9   0 -17   21.06    9.24
  -9   0  18   -0.00    5.61
   9   0 -18    2.27    6.23
  -9   0  19   84.18   16.37
   9   0 -19   97.24   18.53
  -9   0  20   -0.00    5.04
   9   0 -20   -0.00    6.59
  -9   0  21   17.19    8.15
   9   0 -21   19.06    9.22
  -9   0  22    0.00    5.63
   9   0 -22    2.79    6.55
  -9   0  23   37.42   12.73
   9   0 -23   57.68   14.49
  -9   0  24   -0.00    6.49
   9   0 -24   -0.00    6.85
  -9   0  25   16.17    8.34
   9   0 -25   17.04    9.65
  -9   0  26   -0.00    6.91
   9   0 -26    0.44    5.00
  -9   0  27    8.61    6.70
   9   0 -27    1.72    6.53
  -9   0  28    0.00    5.14
  -9   0  29    9.59    7.45
  -9   0  30    9.47    8.64
  -9   0  31    5.82    8.23
  -9   0  32    2.78    7.13
  -9   0  33    0.00    7.90
  -9   0  34    0.00    6.38
  -9   1   1  321.68   37.98
  -9   1   1  341.55   38.65
   9  -1  -1  345.73   38.21
   9   1  -1  367.27   37.93
  -9  -1   1  354.14   37.93
  -9   1   2    9.03    6.18
  -9   1   2    6.82    5.17
   9  -1  -2   10.62    5.62
   9   1  -2    7.24    5.33
  -9  -1   2    0.15    3.22
  -9  -1   2   10.76    5.27
  -9   1   3    9.00    5.15
  -9   1   3    6.95    5.02
   9  -1  -3    1.82    4.35
  -9  -1   3    0.29    3.66
  -9  -1   3    5.21    4.68
  -9   1   4   70.07   12.60
  -9   1   4   42.12   10.65
  -9  -1   4   84.62   13.08
  -9  -1   4   54.18   11.09
  -9  -1   5  170.11   22.28
  -9  -1   6   -0.00    4.49
  -9  -1   7   47.97   10.53
  -9  -1   8    0.00    4.44
   9   1  -9   16.28    7.13
  -9   1  10   -0.00    4.28
   9   1 -10    2.72    5.11
  -9   1  11  110.75   17.61
   9   1 -11   94.55   17.02
  -9   1  12   -0.00    5.58
   9   1 -12    8.07    6.14
  -9  -1  12    7.75    6.35
  -9   1  13   -0.00    5.28
   9   1 -13    0.00    5.55
  -9  -1  13    8.38    6.03
  -9   1  14   -0.00    4.78
   9   1 -14    4.70    6.91
  -9  -1  14   -0.00    4.26
  -9   1  15   70.72   13.65
   9   1 -15   17.29   10.01
  -9  -1  15   97.01   15.20
  -9   1  16   12.95    7.95
   9   1 -16   20.09    8.43
  -9  -1  16    9.38    7.03
  -9   1  17   65.56   13.66
   9  -1 -17   44.99   12.87
   9   1 -17   40.13   11.27
  -9  -1  17   36.16   10.98
  -9   1  18    8.87    6.29
   9  -1 -18    0.65    6.71
   9   1 -18    3.60    5.59
  -9  -1  18    2.18    6.15
  -9   1  19    0.00    5.73
   9  -1 -19   -0.00    6.48
   9   1 -19    4.08    7.01
  -9  -1  19    8.87    6.70
  -9   1  20    1.08    6.12
   9  -1 -20    5.27    7.00
   9   1 -20   10.02    8.52
  -9  -1  20    4.83    6.04
  -9   1  21   77.97   15.70
   9  -1 -21   47.91   14.99
   9   1 -21   83.61   16.76
  -9  -1  21   78.57   15.93
  -9   1  22   -0.00    6.18
   9  -1 -22    3.42    7.27
   9   1 -22   -0.00    5.24
  -9  -1  22    5.89    6.85
  -9   1  23    5.59    6.51
   9  -1 -23    0.02    6.96
   9   1 -23    0.00    5.51
  -9  -1  23    3.13    7.54
  -9   1  24    2.92    5.68
   9  -1 -24    0.22    5.37
   9   1 -24   -0.00    6.60
  -9  -1  24    1.08    5.08
  -9   1  25    9.00    7.54
   9  -1 -25    9.67    8.30
   9   1 -25   16.99    8.50
  -9  -1  25   12.16    8.93
  -9   1  26    0.00    4.94
   9  -1 -26   -0.00    6.05
   9   1 -26   -0.00    6.50
  -9  -1  26    0.92    5.93
  -9   1  27   13.64    8.65
   9   1 -27   28.56   12.04
  -9  -1  27   19.85   10.20
  -9   1  28    2.66    6.65
   9   1 -28    2.32    6.46
  -9  -1  28    0.17    5.27
  -9   1  29   -0.00    5.29
  -9  -1  29   -0.00    5.90
  -9   1  30   -0.00    7.10
  -9  -1  30    0.00    6.62
  -9   1  31    9.42    8.14
  -9  -1  31   15.00    9.74
  -9   1  32   -0.00    5.10
  -9  -1  32    2.83    8.07
  -9   1  33    0.35    6.98
  -9  -1  33    0.00    5.09
  -9   1  34    5.33    6.44
  -9  -1  34    0.00    6.50
  -9   2   1   63.47   12.68
   9   2  -1   68.62   11.52
   9   2  -1   57.44   10.60
   9   2  -1   60.34   11.64
  -9  -2   1   45.43   10.38
  -9   2   2    2.24    4.90
   9   2  -2   14.22    6.38
  -9  -2   2    5.23    4.33
  -9   2   3  108.97   18.77
   9   2  -3  137.05   18.93
  -9  -2   3  160.68   19.78
  -9   2   4   13.53    6.16
   9   2  -4   10.17    6.12
  -9  -2   4    2.96    4.38
  -9   2   5    6.16    5.27
   9   2  -5   11.34    5.61
  -9  -2   5    0.00    3.80
   9   2  -6    6.06    4.89
  -9  -2   6   -0.00    4.43
   9   2  -7   53.40   11.29
  -9  -2   7   51.76   10.80
  -9   2   8   38.18   10.75
   9   2  -8   32.53    9.44
  -9  -2   8   45.13   10.21
  -9   2   9   29.04    8.95
   9   2  -9   37.08   10.07
  -9  -2   9   28.11    8.72
  -9   2  10    0.00    4.48
   9   2 -10    0.00    5.19
  -9   2  11    0.00    4.83
   9   2 -11   -0.00    5.15
  -9   2  12   24.23    8.39
   9   2 -12   22.27    8.12
  -9   2  13   54.01   12.06
   9   2 -13   45.41   11.52
  -9  -2  13   42.99   10.92
  -9   2  14   23.67    8.73
   9   2 -14   12.30    7.02
  -9  -2  14   31.28    9.36
  -9   2  15   12.80    6.88
   9   2 -15   13.81    7.54
  -9  -2  15   22.13    8.04
  -9   2  16    0.00    4.87
   9   2 -16    1.31    6.22
  -9  -2  16    0.04    4.75
  -9   2  17   64.90   13.18
   9   2 -17   41.05   11.89
  -9  -2  17   42.82   11.40
  -9   2  18    0.41    4.89
   9   2 -18    1.88    6.93
  -9  -2  18   -0.00    4.21
  -9   2  19  136.45   19.55
   9   2 -19   65.92   15.69
  -9  -2  19   69.76   15.26
  -9   2  20    7.58    6.74
   9   2 -20    0.00    5.38
  -9  -2  20   -0.00    5.39
  -9   2  21    5.82    6.01
   9  -2 -21    0.00    5.57
   9   2 -21    9.62    7.82
  -9  -2  21   -0.00    5.37
  -9   2  22   12.98    7.64
   9  -2 -22    8.09    8.03
   9   2 -22    8.34    7.28
  -9  -2  22   17.80    8.38
  -9   2  23   61.50   13.12
   9  -2 -23   22.87   11.23
   9   2 -23   27.24   11.01
  -9  -2  23   15.57    8.76
  -9   2  24    3.11    6.24
   9  -2 -24    4.09    7.65
   9   2 -24    3.81    6.79
  -9  -2  24   -0.00    4.50
  -9   2  25   12.51    8.67
   9   2 -25    8.28    7.97
  -9  -2  25    6.38    7.38
  -9   2  26   -0.00    5.86
   9   2 -26    3.42    6.04
  -9  -2  26    6.10    6.42
  -9   2  27   -0.00    7.38
   9   2 -27   -0.00    5.75
  -9  -2  27    3.98    6.43
  -9   2  28    6.62    7.26
   9   2 -28   -0.00    7.29
  -9  -2  28   -0.00    5.53
  -9   2  29    4.34    7.38
   9   2 -29    8.58    7.84
  -9  -2  29    0.00    5.64
  -9   2  30    0.00    5.33
   9   2 -30   -0.00    7.06
  -9  -2  30    1.57    8.08
  -9   2  31    1.66    7.41
  -9  -2  31    0.00    6.90
  -9   2  32    0.33    6.16
  -9  -2  32    5.08    8.14
  -9   2  33    6.96    7.54
  -9  -2  33   -0.00    6.64
  -9   2  34   -0.00    7.41
  -9  -2  34    5.38    7.01
  -9   3   1  157.49   23.64
   9   3  -1  180.72   21.85
   9   3  -1  214.02   22.68
   9   3  -1  132.69   20.70
  -9  -3   1  207.65   22.95
  -9   3   2   34.96    9.89
   9   3  -2   39.25    9.09
   9   3  -2   35.13    9.44
  -9  -3   2   38.85    8.83
  -9   3   3    0.00    4.60
   9   3  -3    0.00    3.86
   9   3  -3    0.00    4.50
  -9  -3   3   -0.00    4.24
  -9   3   4   -0.00    3.77
   9  -3  -4    3.59    5.80
   9  -3  -4    2.19    5.67
   9   3  -4   13.11    6.04
  -9  -3   4    4.62    4.63
  -9   3   5   61.67   12.64
  -9   3   5   61.46   13.01
   9  -3  -5   43.79   11.25
   9  -3  -5   64.79   13.35
   9   3  -5   53.92   11.41
  -9  -3   5   54.61   11.01
  -9   3   6   37.80   10.26
   9  -3  -6   36.02    9.49
   9  -3  -6   42.56   11.16
   9   3  -6   44.82   10.05
  -9  -3   6   34.69    8.92
  -9   3   7   31.41    9.33
   9  -3  -7   16.47    8.24
   9   3  -7   20.91    7.94
  -9  -3   7   25.68    8.11
  -9   3   8    5.21    5.81
   9  -3  -8    1.35    5.83
   9   3  -8    4.77    4.07
  -9  -3   8    0.00    4.43
  -9   3   9   12.96    7.37
   9  -3  -9    6.61    6.59
   9   3  -9   12.74    6.34
  -9  -3   9   11.75    6.23
  -9   3  10    5.08    5.46
   9  -3 -10    0.56    5.61
   9   3 -10    3.64    5.82
  -9  -3  10    3.94    5.73
  -9   3  11  176.75   22.94
   9  -3 -11  162.01   23.56
   9   3 -11  111.56   19.46
  -9   3  12   24.16    8.29
   9  -3 -12   25.79    9.85
   9   3 -12   26.13    9.19
  -9   3  13    3.28    5.74
   9   3 -13    9.49    6.06
  -9   3  14    2.31    4.96
   9   3 -14    0.00    5.29
  -9  -3  14    0.00    4.53
  -9   3  15   85.24   15.11
   9   3 -15   43.60   11.87
  -9  -3  15   54.51   12.71
  -9   3  16   11.24    7.87
   9   3 -16   16.82    8.81
  -9  -3  16    8.07    7.16
  -9   3  17   39.18   10.49
   9   3 -17   37.67   10.94
  -9  -3  17   19.50    8.17
  -9   3  18    4.05    5.91
   9   3 -18   -0.00    6.24
  -9  -3  18    3.48    5.29
  -9   3  19    8.64    6.19
   9   3 -19    7.16    6.50
  -9  -3  19    2.37    6.13
  -9   3  20   10.37    7.96
   9   3 -20    0.83    6.11
  -9  -3  20    0.75    6.17
  -9   3  21   47.65   11.58
   9   3 -21   20.23    9.30
  -9  -3  21   42.62   12.56
  -9   3  22   12.89    7.69
   9   3 -22    5.08    6.27
  -9  -3  22   12.79    8.04
  -9   3  23   13.03    8.00
   9   3 -23    5.68    6.12
  -9  -3  23    3.86    6.55
  -9   3  24    3.56    5.42
   9   3 -24    5.61    6.55
  -9  -3  24    5.74    8.08
  -9   3  25   11.92    8.09
   9   3 -25   17.58    9.61
  -9  -3  25   22.23    9.33
  -9   3  26    0.59    6.01
   9   3 -26   10.60    7.48
  -9  -3  26    0.94    6.19
  -9   3  27    2.61    7.04
   9   3 -27    0.00    5.28
  -9  -3  27    0.46    5.63
  -9   3  28    0.19    6.71
   9   3 -28    3.56    6.83
  -9  -3  28   -0.00    6.55
  -9   3  29   -0.00    7.10
   9   3 -29    3.12    6.05
  -9  -3  29    1.22    6.42
  -9   3  30    0.00    5.96
   9   3 -30    0.78    5.47
  -9  -3  30    4.02    7.30
  -9   3  31   10.75    7.89
   9   3 -31    5.98    8.10
  -9  -3  31   11.52    9.29
  -9   3  32   13.03    8.30
  -9  -3  32   -0.00    6.09
  -9   3  33    4.76    6.96
  -9  -3  33    3.11    7.14
  -9  -3  34    4.63    7.26
  -9   4   1    4.79    5.91
   9  -4  -1   -0.00    4.70
   9   4  -1    0.21    4.27
   9   4  -1   -0.00    3.97
  -9  -4   1    1.98    4.16
  -9   4   2   42.63   11.18
  -9   4   2   37.24   10.75
   9  -4  -2   44.23   10.77
   9  -4  -2   50.83   12.33
   9   4  -2   54.16   10.06
   9   4  -2   50.60   10.23
  -9  -4   2   56.05   10.30
  -9   4   3   46.36   11.13
  -9   4   3   53.78   12.59
   9  -4  -3   35.63   10.13
   9  -4  -3   56.28   12.45
   9   4  -3   39.92    9.53
   9   4  -3   55.76   10.90
  -9  -4   3   68.46   11.15
  -9   4   4   39.60   11.08
  -9   4   4   55.66   12.84
   9  -4  -4   56.72   11.99
   9  -4  -4   56.99   13.14
   9   4  -4   64.96   11.54
   9   4  -4   48.22   10.55
  -9  -4   4   61.07   11.04
  -9   4   5   74.31   15.09
  -9   4   5   79.12   15.32
   9  -4  -5   79.89   14.94
   9  -4  -5   84.72   16.27
   9   4  -5   83.98   14.17
   9   4  -5   86.26   13.98
  -9  -4   5   96.91   14.44
  -9   4   6   -0.00    5.25
  -9   4   6    4.73    4.99
   9  -4  -6    3.23    3.95
   9  -4  -6   -0.00    6.09
   9   4  -6    0.99    3.81
  -9  -4   6    6.20    5.08
  -9   4   7   85.07   15.87
   9  -4  -7   90.79   15.85
   9  -4  -7   88.71   16.26
   9   4  -7   78.21   14.07
  -9  -4   7   70.69   13.26
  -9   4   8  132.15   19.86
   9  -4  -8  112.33   19.18
   9   4  -8   95.69   16.14
  -9  -4   8  102.28   16.11
  -9   4   9   76.89   14.72
   9  -4  -9   48.79   13.17
   9   4  -9   57.91   12.49
  -9  -4   9   75.47   13.09
  -9   4  10   -0.00    5.82
   9  -4 -10   -0.00    5.53
   9   4 -10    0.78    4.49
  -9  -4  10   -0.00    4.54
  -9   4  11   13.77    6.90
   9  -4 -11    9.42    7.00
   9   4 -11    9.66    6.57
  -9   4  12   -0.00    4.68
   9  -4 -12    4.25    6.66
   9   4 -12    0.00    5.38
  -9   4  13   33.82   10.92
   9  -4 -13   31.81   11.05
   9   4 -13   39.50   10.46
  -9   4  14    0.00    5.11
   9  -4 -14    5.78    7.43
   9   4 -14    7.05    7.16
  -9  -4  14    8.69    7.16
  -9   4  15   26.24    9.10
   9  -4 -15   39.66   11.99
   9   4 -15   29.18    9.59
  -9  -4  15   10.78    7.39
  -9   4  16    4.43    5.24
   9  -4 -16    0.30    5.82
   9   4 -16    4.11    5.78
  -9  -4  16    0.00    6.19
  -9   4  17   47.85   11.84
   9  -4 -17   27.87   11.04
   9   4 -17   13.55    7.10
  -9  -4  17   27.63    9.46
  -9   4  18   60.36   13.69
   9  -4 -18   77.54   16.29
   9   4 -18   46.95   12.76
  -9  -4  18   54.95   13.77
  -9   4  19   42.61   12.13
   9   4 -19   32.16   10.91
  -9  -4  19   68.95   14.68
  -9   4  20    0.63    5.07
   9   4 -20   -0.00    4.85
  -9  -4  20   -0.00    6.13
  -9   4  21   -0.00    6.15
   9   4 -21    5.21    5.62
  -9  -4  21    0.00    6.04
  -9   4  22    0.80    5.89
   9   4 -22   -0.00    4.92
  -9  -4  22    0.00    6.62
  -9   4  23   56.79   13.02
   9   4 -23   23.39   10.41
  -9  -4  23   37.50   11.35
  -9   4  24    8.79    6.20
   9   4 -24   12.64    7.93
  -9  -4  24   13.35    8.57
  -9   4  25   10.37    5.99
   9   4 -25    5.19    6.40
  -9  -4  25    3.79    6.43
  -9   4  26    0.00    5.18
   9   4 -26    4.40    5.76
  -9  -4  26    6.25    6.54
  -9   4  27    2.17    6.13
   9   4 -27   -0.00    6.20
  -9  -4  27    6.95    7.19
  -9   4  28    6.85    7.13
   9   4 -28    7.34    6.33
  -9  -4  28    0.00    6.26
  -9   4  29    6.50    7.56
   9   4 -29    6.64    7.91
  -9  -4  29    4.79    8.46
  -9   4  30    0.00    5.29
   9   4 -30    0.50    5.62
  -9  -4  30   -0.00    6.60
  -9   4  31    8.59    7.18
   9   4 -31   -0.00    6.78
  -9  -4  31   -0.00    8.06
  -9   4  32    0.64    5.68
   9   4 -32    0.78    6.27
  -9  -4  32    0.00    7.29
  -9   4  33   11.22    7.98
  -9  -4  33   -0.00    7.75
  -9   5   1  111.10   19.32
   9  -5  -1  146.47   20.09
   9  -5  -1  115.39   19.82
   9   5  -1  122.27   16.70
   9   5  -1  108.05   15.85
  -9  -5   1  122.64   16.44
  -9   5   2   53.02   12.91
   9  -5  -2   49.12   11.69
   9  -5  -2   53.26   12.76
   9   5  -2   61.07   11.16
   9   5  -2   42.46    9.30
  -9  -5   2   63.79   10.45
  -9   5   3    5.45    5.45
  -9   5   3    8.11    6.86
   9  -5  -3    5.04    5.63
   9  -5  -3    4.21    7.42
   9   5  -3    8.69    5.42
   9   5  -3   13.61    6.20
  -9  -5   3   12.36    5.48
  -9   5   4   62.71   13.78
  -9   5   4   87.12   15.97
   9  -5  -4  101.44   16.05
   9  -5  -4   82.01   15.98
   9   5  -4   62.62   12.45
   9   5  -4   60.86   11.59
  -9  -5   4   70.00   11.98
  -9   5   5   37.74   10.21
  -9   5   5   36.99   10.66
   9  -5  -5   42.26   10.44
   9  -5  -5   34.32   10.94
   9   5  -5   34.08    9.07
   9   5  -5   24.97    8.33
  -9  -5   5   27.15    7.96
  -9   5   6   54.11   12.42
  -9   5   6   31.50   10.57
   9  -5  -6   20.00    8.46
   9  -5  -6   59.85   13.56
   9   5  -6   52.47   11.33
   9   5  -6   51.21   10.44
  -9  -5   6   59.99   10.80
  -9   5   7   84.74   15.27
  -9   5   7  114.85   17.53
   9  -5  -7   83.44   14.76
   9  -5  -7   66.07   14.70
   9   5  -7   52.79   11.61
  -9  -5   7   55.69   11.77
  -9   5   8    9.42    6.57
   9  -5  -8    5.63    5.69
   9  -5  -8   -0.00    5.55
   9   5  -8    0.00    5.42
  -9  -5   8    1.82    4.24
  -9   5   9   -0.00    5.07
   9  -5  -9   -0.00    6.21
   9   5  -9   -0.00    4.40
  -9  -5   9    0.67    3.74
  -9   5  10    4.92    5.60
   9  -5 -10    7.84    7.57
   9   5 -10    0.00    4.63
  -9  -5  10    2.46    4.29
  -9   5  11   69.78   14.17
   9  -5 -11   69.19   15.42
   9   5 -11   42.71   11.08
  -9  -5  11   65.12   12.87
  -9   5  12   21.90    8.95
   9  -5 -12   21.57   10.05
   9   5 -12   30.68    8.93
  -9   5  13    0.00    5.16
   9  -5 -13    2.10    5.96
   9   5 -13   -0.00    4.12
  -9   5  14   28.72    9.20
   9  -5 -14   19.15    9.58
   9   5 -14   30.02    9.08
  -9  -5  14   17.40    7.05
  -9   5  15   28.45   10.15
   9  -5 -15   24.87   10.16
   9   5 -15   19.98    8.43
  -9  -5  15   32.71    9.52
  -9   5  16   40.73   11.10
   9  -5 -16   29.25   10.72
   9   5 -16   24.58    9.06
  -9  -5  16   21.48    8.77
  -9   5  17   22.69    9.35
   9  -5 -17   29.60   11.56
   9   5 -17   30.66   10.03
  -9  -5  17   55.79   12.62
  -9   5  18   -0.00    5.86
   9   5 -18    4.16    5.85
  -9  -5  18    1.47    4.74
  -9   5  19    6.38    6.48
   9   5 -19    2.24    4.58
  -9  -5  19   -0.00    5.85
  -9   5  20    2.37    5.44
   9   5 -20    7.70    6.04
  -9  -5  20    4.59    5.87
  -9   5  21   17.96    8.22
   9   5 -21   19.54    8.61
  -9  -5  21   34.48   10.15
  -9   5  22   31.27   10.76
   9   5 -22   22.74    9.25
  -9  -5  22   25.66    9.85
  -9   5  23    9.37    7.17
   9   5 -23    3.26    7.13
  -9  -5  23    0.00    6.52
  -9   5  24    1.95    6.26
   9   5 -24    5.02    6.22
  -9  -5  24    7.93    7.08
  -9   5  25   -0.00    5.98
   9   5 -25   -0.00    5.10
  -9  -5  25    0.20    6.22
  -9   5  26    6.60    6.68
   9   5 -26   15.56    8.08
  -9  -5  26    5.77    7.33
  -9   5  27   18.55    9.67
   9   5 -27    0.00    5.30
  -9  -5  27   15.06   10.22
  -9   5  28    0.67    6.09
   9   5 -28   -0.00    6.63
  -9  -5  28   -0.00    6.48
  -9   5  29   -0.00    5.50
   9   5 -29    0.00    5.92
  -9  -5  29   -0.00    6.84
  -9   5  30    1.17    6.36
   9   5 -30    4.42    7.69
  -9  -5  30   10.91    8.35
  -9   5  31    1.27    5.64
   9   5 -31    2.72    6.57
  -9  -5  31    3.59    8.05
  -9   5  32   10.36    7.53
   9   5 -32    0.72    5.21
  -9  -5  32    0.00    7.95
   9   5 -33    4.87    7.12
  -9  -5  33   -0.00    7.84
  -9   6   1   -0.00    5.61
   9  -6  -1    0.00    3.34
   9  -6  -1    3.62    5.08
   9   6  -1    2.64    4.40
  -9  -6   1    0.47    2.96
  -9   6   2   82.30   16.07
   9  -6  -2  161.64   19.48
   9  -6  -2  103.05   17.51
   9   6  -2   38.52   10.25
  -9  -6   2  109.72   13.70
  -9   6   3   22.61    8.75
   9  -6  -3   34.95   10.49
   9  -6  -3   49.73   12.08
   9   6  -3   23.74    7.29
  -9  -6   3   24.31    6.93
  -9   6   4   22.93    8.58
  -9   6   4   20.98    8.76
   9  -6  -4   18.66    8.42
   9  -6  -4   28.39   10.67
   9   6  -4   27.78    7.46
  -9  -6   4   20.38    6.72
  -9   6   5   26.41    9.19
  -9   6   5   30.22   10.12
   9  -6  -5   24.91    8.46
   9  -6  -5   23.10    9.70
   9   6  -5   29.84    7.85
  -9  -6   5   18.54    6.64
  -9   6   6    9.54    6.29
  -9   6   6    5.07    5.67
   9  -6  -6   15.15    6.45
   9  -6  -6   10.28    7.72
   9   6  -6    0.00    4.77
  -9  -6   6    9.15    5.32
  -9   6   7   38.03   10.81
  -9   6   7   37.14   10.86
   9  -6  -7   45.40   10.93
   9  -6  -7   19.79    9.72
   9   6  -7   20.61    7.42
  -9  -6   7   21.60    6.82
  -9   6   8   88.57   16.73
   9  -6  -8  101.99   17.30
   9  -6  -8  102.86   18.21
   9   6  -8   68.13   13.41
  -9  -6   8   92.23   14.55
  -9   6   9   12.32    7.41
   9  -6  -9    7.31    6.23
   9  -6  -9   11.25    8.29
   9   6  -9   13.08    6.17
  -9  -6   9   10.43    5.69
  -9   6  10    7.52    6.27
   9  -6 -10   -0.00    4.61
   9  -6 -10    1.17    5.61
   9   6 -10    0.17    4.56
  -9  -6  10    3.26    4.36
  -9   6  11   -0.00    5.03
   9  -6 -11    6.81    6.68
   9   6 -11    1.41    4.16
  -9  -6  11    0.00    4.32
  -9   6  12   38.98   11.68
   9  -6 -12   57.43   13.39
   9   6 -12   24.90    8.48
  -9   6  13   37.75   10.98
   9  -6 -13   14.89    8.61
   9   6 -13    6.97    6.49
  -9   6  14   51.79   12.82
   9  -6 -14   33.35   11.46
   9   6 -14   27.55    9.01
  -9  -6  14   52.07   11.74
  -9   6  15   16.54    8.71
   9  -6 -15   14.97    9.27
   9   6 -15   19.02    7.91
  -9  -6  15    3.93    6.37
  -9   6  16   -0.00    5.94
   9   6 -16    5.83    5.76
  -9  -6  16   -0.00    4.62
  -9   6  17   18.64    8.28
   9   6 -17   15.83    7.32
  -9  -6  17    0.00    5.72
  -9   6  18   36.94   11.07
   9   6 -18   49.34   12.09
  -9  -6  18   40.69   11.34
  -9   6  19   10.18    7.37
   9   6 -19   12.93    7.20
  -9  -6  19    9.13    7.21
  -9   6  20    0.00    5.27
   9   6 -20    8.91    7.12
  -9  -6  20    0.00    6.07
  -9   6  21    0.00    5.87
   9   6 -21    4.16    5.87
  -9  -6  21    7.35    7.08
  -9   6  22   -0.00    6.99
   9   6 -22   11.29    6.98
  -9  -6  22    0.00    6.33
  -9   6  23    3.84    6.49
   9   6 -23   11.89    8.05
  -9  -6  23    2.83    7.89
  -9   6  24    6.39    6.20
   9   6 -24   10.39    7.82
  -9  -6  24   13.26    8.07
  -9   6  25   21.32    8.77
   9   6 -25   10.76    7.02
  -9  -6  25    8.64    7.76
  -9   6  26    4.16    6.28
   9   6 -26    0.00    5.26
  -9  -6  26    4.21    7.02
  -9   6  27    3.21    6.35
   9   6 -27   -0.00    5.98
  -9  -6  27   -0.00    7.04
  -9   6  28   14.90    7.68
   9   6 -28   11.01    7.63
  -9  -6  28   -0.00    7.36
  -9   6  29    2.45    4.44
   9   6 -29    2.92    5.57
  -9  -6  29    7.58    7.30
  -9   6  30   12.68    8.91
   9   6 -30    1.58    5.66
  -9  -6  30    5.32    8.77
  -9   6  31    0.00    4.97
   9   6 -31   -0.00    6.36
  -9  -6  31   -0.00    7.07
  -9   6  32   11.15    8.20
   9   6 -32   -0.00    5.59
  -9  -6  32   -0.00    8.39
   9   6 -33   -0.00    5.91
  -9  -6  33    1.63    8.20
   9   6 -34    0.00    6.57
  -9   7   1    3.20    5.60
   9  -7  -1    3.75    5.14
   9   7  -1   12.27    5.12
  -9   7   2   18.00    8.47
   9  -7  -2    0.00    5.19
   9   7  -2   10.77    5.37
  -9   7   3   -0.00    6.28
   9  -7  -3    0.60    4.67
   9  -7  -3   -0.00    5.41
   9   7  -3    0.00    3.75
  -9   7   4   14.52    8.06
   9  -7  -4   14.76    7.42
   9  -7  -4   19.62    8.89
   9   7  -4   23.12    7.01
  -9   7   5    0.00    4.82
   9  -7  -5   15.93    7.05
   9  -7  -5   15.97    8.37
   9   7  -5    4.53    4.90
  -9   7   6   37.96   11.43
  -9   7   6   73.57   14.84
   9  -7  -6   37.15   11.41
   9   7  -6   41.03    9.48
  -9  -7   6   57.38   10.32
  -9   7   7    9.34    7.60
  -9   7   7    8.15    6.52
   9  -7  -7    5.40    5.72
   9  -7  -7    0.00    5.73
   9   7  -7    2.93    4.13
  -9  -7   7    0.00    4.05
  -9   7   8    2.29    5.12
   9  -7  -8    1.94    5.19
   9  -7  -8    9.31    7.14
   9   7  -8    6.18    5.02
  -9  -7   8    0.49    3.50
  -9   7   9   22.06    8.16
   9  -7  -9    4.36    6.67
   9  -7  -9    5.67    6.99
   9   7  -9   16.37    6.46
  -9  -7   9   14.77    6.28
  -9   7  10   16.31    9.03
   9  -7 -10   16.24    7.98
   9  -7 -10   27.11   10.69
   9   7 -10   22.34    7.64
  -9  -7  10   29.15    8.55
  -9   7  11   16.09    7.89
   9  -7 -11    8.15    6.85
   9  -7 -11   11.54    8.27
   9   7 -11   16.51    7.12
  -9  -7  11   11.74    6.55
  -9   7  12   68.34   14.80
   9  -7 -12   38.27   11.32
   9   7 -12   50.57   11.90
  -9   7  13   -0.00    6.26
   9   7 -13    0.00    5.16
  -9   7  14    8.13    6.41
   9   7 -14   10.35    6.10
  -9  -7  14    7.01    6.00
  -9   7  15    0.00    4.24
   9   7 -15    4.06    4.30
  -9  -7  15    6.42    6.38
  -9   7  16   68.23   14.14
   9   7 -16   49.37   12.27
  -9  -7  16   44.39   11.96
  -9   7  17    0.42    4.62
   9   7 -17    3.27    4.05
  -9  -7  17    0.00    5.59
  -9   7  18    2.03    5.86
   9   7 -18   -0.00    5.42
  -9  -7  18    0.00    5.75
  -9   7  19    0.00    4.80
   9   7 -19   -0.00    4.79
  -9  -7  19    2.66    5.21
  -9   7  20   12.74    7.88
   9   7 -20   11.41    7.77
  -9  -7  20   16.51    8.25
  -9   7  21   10.71    7.47
   9   7 -21   10.66    7.58
  -9  -7  21    9.14    7.83
  -9   7  22   17.32    8.11
   9   7 -22    8.23    7.80
  -9  -7  22    7.88    8.21
  -9   7  23    0.00    4.93
   9   7 -23    4.07    6.76
  -9  -7  23    1.04    5.05
  -9   7  24   -0.00    6.05
   9   7 -24   -0.00    5.49
  -9  -7  24    5.42    6.81
  -9   7  25    1.23    5.47
   9   7 -25    3.10    6.76
  -9  -7  25    0.09    6.56
  -9   7  26    8.62    7.16
   9   7 -26    8.81    6.81
  -9  -7  26   31.82   11.21
  -9   7  27    5.88    7.41
   9   7 -27    3.25    7.04
  -9  -7  27    2.50    7.02
  -9   7  28   -0.00    6.72
   9   7 -28    3.58    7.06
  -9  -7  28    0.00    6.80
  -9   7  29   -0.00    6.17
   9   7 -29   -0.00    5.89
  -9  -7  29   -0.00    6.44
  -9   7  30   -0.00    4.75
   9   7 -30    1.74    6.47
  -9  -7  30    7.87    8.31
  -9   7  31    0.00    6.14
   9   7 -31    0.00    6.48
  -9  -7  31    6.24    8.13
   9   7 -32    8.78    9.19
  -9  -7  32    2.33    7.09
   9   7 -33    6.31    8.07
   9   7 -34   -0.00    5.62
   9  -8  -1   15.55    7.46
   9   8  -1   15.14    5.44
   9  -8  -2   39.24   10.19
   9   8  -2   11.47    4.99
   9  -8  -3   -0.00    5.82
   9   8  -3   -0.00    3.48
   9  -8  -4    9.83    7.47
   9   8  -4   52.27    9.28
   9  -8  -5   -0.00    6.61
   9  -8  -5    3.14    6.39
   9   8  -5    0.30    3.79
   9  -8  -6    1.88    5.34
   9  -8  -6    3.43    6.36
   9   8  -6    0.00    3.36
  -9   8   7    0.00    5.59
   9  -8  -7    7.45    5.93
   9   8  -7    3.67    4.52
  -9   8   8   81.16   15.86
  -9   8   8   75.98   15.88
   9  -8  -8   66.50   14.48
   9   8  -8   68.94   12.58
  -9   8   9    9.36    7.02
  -9   8   9    9.17    5.87
   9  -8  -9    7.42    5.60
   9   8  -9    8.34    5.28
  -9   8  10   21.27    8.21
   9  -8 -10   11.29    7.17
  -9   8  11    2.64    5.37
   9  -8 -11    6.22    5.43
   9   8 -11    7.26    5.67
  -9  -8  11    0.00    4.33
  -9   8  12    5.15    6.54
   9  -8 -12   10.34    7.24
   9   8 -12   16.42    7.13
  -9   8  13    5.49    7.56
   9  -8 -13   -0.00    4.79
   9   8 -13   -0.00    4.95
  -9   8  14   44.62   11.75
   9  -8 -14   13.64    8.60
   9   8 -14   22.90    7.96
  -9  -8  14   14.90    7.68
  -9   8  15   10.81    6.96
   9   8 -15   -0.00    4.57
  -9  -8  15   -0.00    4.92
  -9   8  16    7.74    6.58
   9   8 -16    0.00    4.24
  -9  -8  16    2.39    5.76
  -9   8  17    7.76    7.00
   9   8 -17    5.94    5.79
  -9  -8  17   12.19    6.65
  -9   8  18   15.26    8.88
   9   8 -18   39.46   10.30
  -9  -8  18   22.21    9.35
  -9   8  19   12.18    6.76
   9   8 -19    3.94    5.08
  -9  -8  19    0.12    5.80
  -9   8  20   -0.00    4.85
   9   8 -20   12.86    7.78
  -9  -8  20   24.58   10.23
  -9   8  21    1.87    5.84
   9   8 -21   -0.00    4.55
  -9  -8  21   -0.00    4.49
  -9   8  22    6.06    6.74
   9   8 -22   -0.00    6.01
  -9  -8  22   -0.00    6.40
  -9   8  23    3.63    5.46
   9   8 -23   -0.00    5.81
  -9  -8  23   -0.00    6.91
  -9   8  24    1.93    5.85
   9   8 -24    7.15    7.22
  -9  -8  24    1.10    6.51
  -9   8  25   -0.00    6.58
   9   8 -25    0.00    5.76
  -9  -8  25    2.16    8.16
  -9   8  26    0.00    5.52
   9   8 -26    0.00    6.69
  -9  -8  26    2.09    6.83
  -9   8  27    1.64    5.82
   9   8 -27    5.72    6.66
  -9  -8  27   -0.00    7.07
  -9   8  28   -0.00    6.36
   9   8 -28    6.59    6.95
  -9  -8  28    4.85    8.35
  -9   8  29    0.00    6.86
   9   8 -29    0.00    6.57
  -9  -8  29   -0.00    6.83
  -9   8  30   -0.00    7.23
   9   8 -30   -0.00    6.28
  -9  -8  30    2.85    7.00
   9   8 -31    2.94    6.10
  -9  -8  31    1.95    7.06
   9   8 -32    5.32    7.60
  -9  -8  32    0.00    7.21
   9   8 -33    6.49    7.85
  -9   9   1    1.12    5.37
   9  -9  -1    3.33    4.77
   9   9  -1    7.99    4.21
  -9   9   2   33.92   11.41
   9  -9  -2   26.99    9.64
   9   9  -2   31.46    7.27
  -9   9   3    7.48    7.07
   9  -9  -3    6.13    5.18
   9   9  -3    2.51    3.66
  -9   9   4    8.84    7.32
   9  -9  -4    3.98    5.26
   9   9  -4    6.11    4.17
  -9   9   5    3.54    6.07
   9  -9  -5   10.35    6.71
   9   9  -5    0.00    3.97
  -9   9   6   71.39   15.70
   9  -9  -6   57.60   13.63
   9   9  -6   60.07   11.15
  -9   9   7    0.79    5.70
   9  -9  -7   -0.00    5.44
   9   9  -7   -0.00    3.84
  -9   9   8   -0.00    4.21
   9  -9  -8    1.00    5.46
   9   9  -8    0.00    3.52
  -9   9   9   -0.00    4.02
  -9   9   9    4.52    6.07
   9  -9  -9   -0.00    5.82
   9   9  -9   -0.00    4.33
  -9   9  10   10.11    7.46
  -9   9  10    4.20    5.65
   9  -9 -10   16.99    7.34
   9   9 -10    4.62    4.94
  -9   9  11    0.38    4.15
   9  -9 -11    7.43    5.74
   9   9 -11   -0.00    4.11
  -9   9  12   30.40   10.48
   9  -9 -12   33.10   10.57
   9   9 -12   42.84    9.88
  -9   9  13    5.81    6.29
   9  -9 -13    1.18    4.85
   9   9 -13   -0.00    3.96
  -9   9  14   -0.00    4.79
   9  -9 -14    0.00    4.51
   9   9 -14    1.08    4.82
  -9   9  15    0.00    6.03
   9  -9 -15   -0.00    4.81
   9   9 -15   -0.00    4.77
  -9   9  16   42.51   12.30
   9  -9 -16   15.11    8.86
   9   9 -16   35.43    9.86
  -9   9  17    0.00    4.85
   9   9 -17    1.84    4.89
  -9  -9  17   -0.00    5.47
  -9   9  18    0.04    5.39
   9   9 -18    6.15    6.12
  -9  -9  18    0.00    6.08
  -9   9  19    1.83    5.38
   9   9 -19   -0.00    6.81
  -9  -9  19    0.00    6.45
  -9   9  20    4.17    6.34
   9   9 -20    5.74    5.71
  -9  -9  20    9.97    8.31
  -9   9  21    2.83    5.31
   9   9 -21    0.00    5.15
  -9  -9  21    3.19    6.80
  -9   9  22   28.99   11.34
   9   9 -22   15.91    8.40
  -9  -9  22   25.59   10.63
  -9   9  23    0.00    6.75
   9   9 -23    5.98    6.50
  -9  -9  23   -0.00    6.06
  -9   9  24    1.74    5.51
   9   9 -24    0.00    6.70
  -9  -9  24   -0.00    7.23
  -9   9  25    0.00    5.76
   9   9 -25    2.78    6.20
  -9  -9  25    2.56    7.12
  -9   9  26    9.99    7.26
   9   9 -26   16.94    8.64
  -9  -9  26   12.96    9.75
  -9   9  27    0.00    5.69
   9   9 -27   -0.00    5.09
  -9  -9  27    3.54    6.79
  -9   9  28   -0.00    5.79
   9   9 -28    9.37    7.96
  -9  -9  28   -0.00    8.15
  -9   9  29    3.77    6.23
   9   9 -29   -0.00    5.97
  -9  -9  29    1.65    5.78
   9   9 -30   -0.00    6.41
  -9  -9  30    3.71    8.85
  -9  -9  31    7.24    8.73
  -9  10   1   -0.00    5.45
   9 -10  -1    1.81    5.71
   9  10  -1    2.25    3.35
  -9  10   2   10.06    7.43
   9 -10  -2   37.35   10.73
   9  10  -2   20.67    6.01
  -9  10   3    6.05    7.28
   9 -10  -3    1.06    4.66
   9  10  -3    8.66    4.70
  -9  10   4   34.00   11.65
   9 -10  -4   31.79   10.03
   9  10  -4   43.62    8.68
  -9  10   5    5.79    5.69
   9 -10  -5    1.57    5.06
   9  10  -5   -0.00    3.76
  -9  10   6    8.53    6.59
   9 -10  -6    4.52    4.68
   9  10  -6   -0.00    3.45
  -9  10   7    3.95    6.57
   9 -10  -7    2.80    5.31
   9  10  -7    3.87    4.43
  -9  10   8   24.10   10.99
   9 -10  -8   12.35    7.78
   9  10  -8   21.86    6.78
  -9  10   9    4.01    7.05
   9 -10  -9    4.83    6.64
   9  10  -9    2.47    4.22
  -9  10  10    0.09    4.80
  -9  10  10    1.13    5.20
   9 -10 -10    4.93    5.98
   9  10 -10   15.79    6.53
  -9  10  11    3.91    5.91
  -9  10  11    2.62    6.51
   9 -10 -11    2.36    5.86
   9  10 -11   -0.00    4.54
  -9  10  12    4.14    5.51
  -9  10  12    3.95    5.65
   9 -10 -12   10.07    6.55
   9  10 -12    0.00    5.15
  -9  10  13   -0.00    5.52
   9 -10 -13    0.00    4.92
   9  10 -13    0.00    5.43
  -9  10  14   34.35   10.95
   9 -10 -14   12.22    7.51
   9  10 -14   27.04    7.90
  -9  10  15    1.28    5.50
   9 -10 -15    4.55    6.15
   9  10 -15    1.39    4.78
  -9  10  16   -0.00    6.85
   9 -10 -16   -0.00    5.71
   9  10 -16    3.04    5.44
  -9  10  17    8.48    7.51
   9 -10 -17    0.90    6.82
   9  10 -17   -0.00    5.26
  -9  10  18   30.33   10.51
   9 -10 -18   23.46   10.11
   9  10 -18   37.09   10.29
  -9  10  19    0.83    5.60
   9  10 -19   -0.00    5.10
  -9  10  20    4.32    6.84
   9  10 -20    0.00    4.41
  -9  10  21   -0.00    4.76
   9  10 -21    0.00    5.60
  -9  10  22    8.28    5.79
   9  10 -22   11.13    6.84
  -9  10  23    2.50    7.41
   9  10 -23    0.00    6.76
  -9  10  24   -0.00    5.78
   9  10 -24    0.00    5.26
  -9 -10  24    0.00    6.56
  -9  10  25   -0.00    5.07
   9  10 -25   -0.00    6.65
  -9 -10  25    3.68    7.08
  -9  10  26   -0.00    5.44
   9  10 -26   -0.00    6.35
  -9 -10  26   -0.00    6.47
  -9  10  27    1.67    5.94
   9  10 -27    0.50    5.21
  -9 -10  27   -0.00    6.46
  -9  10  28   -0.00    7.03
  -9 -10  28    6.40    8.56
  -9 -10  29    6.70    8.56
  -9 -10  30   -0.00    8.16
  -9  11   1   -0.00    5.37
   9 -11  -1    0.00    5.92
   9  11  -1    0.93    2.74
  -9  11   2   21.21    9.59
   9 -11  -2   25.12    9.69
   9  11  -2   15.04    5.43
  -9  11   3    0.00    5.95
   9 -11  -3    0.74    4.43
   9  11  -3    0.00    3.35
  -9  11   4   17.50    9.07
   9 -11  -4   29.14   10.01
   9  11  -4   19.18    6.07
  -9  11   5   -0.00    5.19
   9 -11  -5   -0.00    4.68
   9  11  -5   -0.00    3.21
  -9  11   6   41.64   11.70
   9 -11  -6   16.40    8.38
   9  11  -6    6.76    4.87
  -9  11   7    1.93    5.88
   9 -11  -7   -0.00    5.54
   9  11  -7    3.69    4.26
  -9  11   8   -0.00    7.46
   9 -11  -8    4.14    5.31
   9  11  -8    1.54    3.95
  -9  11   9    4.39    5.67
   9 -11  -9    0.00    4.34
   9  11  -9    3.04    3.94
  -9  11  10   27.48   10.07
   9 -11 -10    8.21    6.82
   9  11 -10   20.16    7.31
  -9  11  11   13.06    7.92
   9 -11 -11    1.39    5.34
   9  11 -11    4.64    4.79
  -9  11  12   17.04    8.58
  -9  11  12   15.20    8.31
   9 -11 -12    3.23    5.77
   9  11 -12    8.66    5.32
  -9  11  13    1.15    4.66
  -9  11  13    3.12    5.67
   9 -11 -13   -0.00    6.44
   9  11 -13    1.14    4.77
  -9  11  14   -0.00    5.69
   9 -11 -14    1.65    5.87
   9  11 -14   -0.00    4.94
  -9  11  15    2.30    5.95
   9 -11 -15    3.61    5.04
   9  11 -15    5.14    5.67
  -9  11  16   44.79   12.71
   9 -11 -16   29.23   10.48
   9  11 -16   28.71    9.48
  -9  11  17    1.29    6.14
   9 -11 -17    4.14    5.87
   9  11 -17    0.00    5.03
  -9  11  18   -0.00    4.99
   9 -11 -18    1.85    6.16
   9  11 -18    6.30    5.32
  -9  11  19    0.00    6.89
   9 -11 -19    4.15    5.47
   9  11 -19    1.69    4.84
  -9  11  20   18.82    9.00
   9 -11 -20    9.33    7.04
   9  11 -20    4.34    6.17
  -9  11  21    2.79    6.56
   9 -11 -21   -0.00    5.22
   9  11 -21    9.88    6.15
  -9  11  22   -0.00    7.62
   9  11 -22   15.72    7.50
  -9  11  23   -0.00    6.11
   9  11 -23   -0.00    4.17
  -9  11  24    6.87    6.87
   9  11 -24    0.00    4.46
  -9  11  25    0.43    7.03
  -9  11  26   -0.00    6.35
  -9  12   1    6.55    6.91
   9 -12  -1    3.54    4.89
   9  12  -1    2.00    3.09
  -9  12   2   -0.00    6.50
   9 -12  -2    0.00    5.43
   9  12  -2    1.05    3.02
  -9  12   3   -0.00    6.58
   9 -12  -3    2.76    5.31
   9  12  -3    0.01    2.73
  -9  12   4   45.22   12.56
   9 -12  -4   26.54   10.20
   9  12  -4   25.37    6.66
  -9  12   5    2.89    5.73
   9 -12  -5   -0.00    3.64
   9  12  -5    0.00    3.30
  -9  12   6    4.18    5.68
   9 -12  -6    3.68    5.50
   9  12  -6    0.00    3.06
  -9  12   7    0.00    5.28
   9 -12  -7    0.94    5.37
   9  12  -7   -0.00    3.32
  -9  12   8   23.09    9.75
   9 -12  -8   20.80    8.83
   9  12  -8   24.83    7.56
  -9  12   9    3.44    5.85
   9 -12  -9   -0.00    5.57
   9  12  -9    0.74    4.32
  -9  12  10   -0.00    6.33
   9 -12 -10    7.54    7.17
   9  12 -10    4.22    4.82
  -9  12  11    1.84    5.89
   9 -12 -11   -0.00    6.32
   9  12 -11    2.76    5.34
  -9  12  12    4.74    5.91
   9 -12 -12    7.56    6.87
   9  12 -12    0.00    5.47
  -9  12  13   -0.00    5.14
   9 -12 -13    5.98    6.48
   9  12 -13    0.09    5.13
  -9  12  14   13.25    6.84
  -9  12  14    0.00    5.58
   9 -12 -14   16.20    8.22
   9  12 -14   11.81    6.09
  -9  12  15    0.00    5.12
  -9  12  15   -0.00    4.81
   9 -12 -15    2.45    6.33
   9  12 -15   -0.00    4.39
  -9  12  16    2.47    5.56
   9 -12 -16   -0.00    4.87
   9  12 -16    1.63    4.92
  -9  12  17   -0.00    6.29
   9 -12 -17    0.60    4.95
   9  12 -17   -0.00    4.85
  -9  12  18    2.29    5.82
   9 -12 -18    0.62    5.67
   9  12 -18    1.64    5.15
  -9  12  19    0.00    6.93
   9 -12 -19    2.50    7.10
   9  12 -19    0.00    4.35
  -9  12  20   15.20    9.45
   9 -12 -20    0.11    5.76
   9  12 -20    6.68    6.33
  -9  12  21    4.40    6.23
   9 -12 -21    1.32    6.63
   9  12 -21    0.76    4.74
  -9  12  22    2.97    6.53
   9 -12 -22    2.47    7.06
  -9  12  23    1.96    6.53
   9 -12 -23    8.38    7.01
  -9  12  24    2.39    6.84
   9 -12 -24   -0.00    5.98
  -9  12  25    4.91    6.64
  -9  13   1    2.98    6.49
   9 -13  -1   11.46    7.48
   9  13  -1    6.96    3.85
  -9  13   2    0.72    5.85
   9 -13  -2    1.08    6.17
   9  13  -2   -0.00    3.12
  -9  13   3   -0.00    5.14
   9 -13  -3    1.43    5.47
   9  13  -3   -0.00    3.38
  -9  13   4    2.83    5.20
   9 -13  -4   -0.00    5.80
   9  13  -4    5.43    4.16
  -9  13   5    0.18    5.94
   9 -13  -5   10.08    7.02
   9  13  -5    3.78    4.36
  -9  13   6    0.00    6.35
   9 -13  -6   12.64    7.19
   9  13  -6   14.20    5.80
  -9  13   7    0.41    5.37
   9 -13  -7    4.49    5.72
   9  13  -7   -0.00    3.74
  -9  13   8   -0.00    4.88
   9 -13  -8   11.22    6.81
   9  13  -8    0.00    4.66
  -9  13   9    1.27    5.03
   9 -13  -9    0.80    4.12
   9  13  -9    0.30    4.07
  -9  13  10   10.74    7.71
   9 -13 -10    2.63    6.44
   9  13 -10   29.01    7.66
  -9  13  11    4.21    6.99
   9 -13 -11    4.98    6.37
   9  13 -11   -0.00    4.87
  -9  13  12   10.05    8.60
   9 -13 -12    1.06    5.39
   9  13 -12    0.54    4.91
  -9  13  13   -0.00    6.53
   9 -13 -13    0.00    5.17
   9  13 -13   -0.00    3.85
  -9  13  14   -0.00    5.52
   9 -13 -14    1.45    5.22
   9  13 -14   -0.00    3.78
  -9  13  15   -0.00    6.22
   9 -13 -15    1.85    5.96
   9  13 -15    3.98    5.33
  -9  13  16    3.71    5.46
  -9  13  16   -0.00    5.86
   9 -13 -16    5.58    7.24
   9  13 -16    6.20    5.44
  -9  13  17   -0.00    4.61
   9 -13 -17   -0.00    5.12
   9  13 -17    7.83    5.85
  -9  13  18    4.88    6.01
   9 -13 -18   -0.00    5.95
  -9  13  19    0.00    5.60
   9 -13 -19   -0.00    5.19
  -9  13  20    7.84    7.36
   9 -13 -20   -0.00    5.08
  -9  13  21    0.00    5.37
   9 -13 -21   -0.00    6.14
  -9  13  22   -0.00    5.80
   9 -13 -22   -0.00    6.35
   9 -13 -23    0.00    5.19
  -9  14   1    0.36    5.36
   9 -14  -1    1.46    5.04
   9  14  -1   -0.00    3.22
  -9  14   2    7.84    8.19
   9 -14  -2    0.00    6.06
   9  14  -2    5.70    4.06
  -9  14   3    3.36    6.60
   9 -14  -3    8.02    6.90
   9  14  -3    8.77    4.52
  -9  14   4   14.64    9.00
   9 -14  -4    6.68    6.70
   9  14  -4    7.93    4.93
  -9  14   5    0.00    4.49
   9 -14  -5    4.93    6.09
   9  14  -5   -0.00    3.30
  -9  14   6   -0.00    6.87
   9 -14  -6    2.99    5.83
   9  14  -6    0.04    3.77
  -9  14   7    9.82    7.52
   9 -14  -7    3.24    6.11
   9  14  -7    0.72    4.03
  -9  14   8    3.86    5.97
   9 -14  -8    1.16    5.69
   9  14  -8    0.00    4.33
  -9  14   9   -0.00    4.49
   9 -14  -9    6.07    5.86
   9  14  -9   -0.00    3.78
  -9  14  10    8.59    6.75
   9 -14 -10    5.97    6.05
   9  14 -10    1.53    4.61
  -9  14  11    2.43    6.03
   9 -14 -11    1.83    5.61
   9  14 -11    0.08    3.73
  -9  14  12    0.00    7.06
   9 -14 -12    0.34    5.93
   9  14 -12    0.54    3.87
  -9  14  13    7.63    7.39
   9 -14 -13    5.96    6.45
   9  14 -13    1.28    4.74
  -9  14  14    5.20    6.82
   9 -14 -14    0.93    6.02
  -9  14  15    0.00    5.78
   9 -14 -15    4.53    6.64
  -9  14  16    4.10    6.20
   9 -14 -16   -0.00    5.51
  -9  14  17    3.72    6.46
   9 -14 -17   -0.00    6.12
  -9  14  18   -0.00    5.24
   9 -14 -18    2.08    5.81
  -9  14  19    4.58    6.49
   9 -14 -19    0.98    5.38
   9 -14 -20   -0.00    5.53
  -9  15   1   -0.00    7.64
   9 -15  -1    5.57    6.02
   9  15  -1   -0.00    2.78
  -9  15   2   -0.00    6.71
   9 -15  -2    6.28    5.91
   9  15  -2   -0.00    2.96
  -9  15   3    3.04    6.57
   9 -15  -3   -0.00    5.66
   9  15  -3   -0.00    3.68
  -9  15   4   -0.00    6.76
   9 -15  -4   -0.00    6.09
   9  15  -4    0.00    2.90
  -9  15   5   -0.00    6.51
   9 -15  -5    0.00    5.67
   9  15  -5    3.27    4.20
  -9  15   6    1.31    6.19
   9 -15  -6    7.79    7.40
   9  15  -6    2.51    4.03
  -9  15   7    3.02    5.19
   9 -15  -7   -0.00    6.53
   9  15  -7    1.20    3.88
  -9  15   8    2.29    6.65
   9 -15  -8    0.05    4.74
   9  15  -8    7.16    5.04
  -9  15   9   -0.00    6.38
   9 -15  -9   -0.00    6.17
  -9  15  10    0.06    5.82
   9 -15 -10   -0.00    4.21
  -9  15  11    7.71    6.68
   9 -15 -11    2.32    5.49
  -9  15  12    0.04    5.05
   9 -15 -12   15.41    8.21
  -9  15  13   -0.00    7.32
   9 -15 -13   -0.00    5.04
  -9  15  14    5.72    7.38
   9 -15 -14    0.28    5.43
   9 -15 -15    1.93    6.40
   9 -15 -16    2.94    5.74
  -9  16   1    0.00    6.77
   9  16  -1    0.00    2.80
  -9  16   2    6.29    7.38
   9  16  -2    0.00    2.79
  -9  16   3    0.00    7.84
   9  16  -3   -0.00    3.43
  -9  16   4   -0.00    5.86
   9 -16  -4   -0.00    5.66
  -9  16   5    3.05    6.28
   9 -16  -5    0.84    4.63
  -9  16   6   -0.00    5.56
   9 -16  -6   -0.00    4.56
   9 -16  -7    4.48    6.42
   9 -16  -8   13.48    7.78
  -8   0   1   -0.00    3.11
  -8   0   1   -0.00    3.62
   8   0  -1    0.70    3.52
   8   0  -1    1.68    3.94
   8   0  -1    6.22    5.42
  -8   0   2  522.68   52.49
  -8   0   2  484.42   51.95
   8   0  -2  541.89   52.83
   8   0  -2  586.27   52.35
   8   0  -2  467.09   51.86
  -8   0   3   -0.00    3.77
  -8   0   3    3.13    3.83
   8   0  -3   -0.00    3.34
  -8   0   4   88.82   14.65
   8   0  -4   97.46   15.28
  -8   0   5    1.45    3.88
   8   0  -5    2.59    5.08
  -8   0   6   98.87   14.90
   8   0  -6   80.62   14.37
  -8   0   7    1.92    4.30
   8   0  -7    0.00    5.02
  -8   0   8  204.37   25.42
   8   0  -8  199.56   25.96
  -8   0   9    0.30    4.33
   8   0  -9    0.78    5.02
  -8   0  10    1.84    4.18
   8   0 -10    1.08    5.82
   8   0 -11    1.69    4.66
   8   0 -12  146.12   21.59
   8   0 -13    4.10    5.92
   8   0 -14   47.20   12.49
  -8   0  15    0.56    5.27
  -8   0  16    1.60    5.02
  -8   0  17    0.44    4.62
  -8   0  18   89.73   16.42
  -8   0  19    3.68    5.45
  -8   0  20    3.84    6.93
  -8   0  21    5.35    6.92
  -8   0  22   49.10   12.73
   8   0 -22   28.72   11.20
  -8   0  23    3.66    6.10
   8   0 -23   -0.00    6.75
  -8   0  24   23.58   10.73
   8   0 -24   35.32   11.73
  -8   0  25    2.64    6.14
   8   0 -25   -0.00    5.75
  -8   0  26   -0.00    5.88
   8   0 -26    0.00    5.62
  -8   0  27    0.00    6.44
   8   0 -27   -0.00    6.45
  -8   0  28   41.88   13.09
  -8   0  29    3.67    5.77
  -8   0  30    9.13    8.10
  -8   0  31    0.93    6.62
  -8   0  32   14.22    8.49
  -8   0  33    2.92    7.26
  -8   0  34    5.28    7.49
  -8   0  35    2.23    6.32
  -8   1   1   72.98   12.57
  -8   1   1   67.02   12.16
   8  -1  -1   68.72   12.16
   8  -1  -1   55.21   11.73
   8   1  -1   69.30   11.41
   8   1  -1   70.09   11.38
   8   1  -1   65.29   11.81
  -8  -1   1   83.16   12.64
  -8   1   2    4.84    4.67
  -8   1   2    4.13    4.54
   8  -1  -2    5.51    5.16
   8  -1  -2    4.61    5.13
   8   1  -2    3.50    4.16
   8   1  -2    0.00    5.00
  -8  -1   2   -0.00    3.13
  -8  -1   2    6.84    4.70
  -8   1   3    4.75    4.33
  -8   1   3   -0.00    3.31
   8  -1  -3    2.31    4.34
   8  -1  -3    3.93    4.58
   8   1  -3   -0.00    3.38
   8   1  -3    0.00    4.41
  -8  -1   3    4.61    4.42
  -8  -1   3    4.61    4.05
  -8   1   4   37.71    9.18
   8  -1  -4   35.63    9.36
   8   1  -4   40.99    8.83
   8   1  -4   43.75    9.38
  -8  -1   4   49.97    9.92
  -8   1   5    7.15    4.77
   8  -1  -5    9.60    6.21
   8   1  -5    9.23    5.38
   8   1  -5    0.00    4.71
  -8  -1   5    7.15    5.45
  -8   1   6   73.19   14.07
   8  -1  -6   98.19   15.47
   8   1  -6   96.76   15.17
  -8  -1   6   83.72   14.03
  -8   1   7    6.75    5.41
   8  -1  -7    5.86    5.28
   8   1  -7    5.61    5.13
  -8  -1   7    8.23    5.15
  -8   1   8    0.00    5.23
   8  -1  -8    9.39    6.38
   8   1  -8    0.17    3.70
  -8  -1   8   -0.00    4.57
  -8   1   9   17.26    6.90
   8  -1  -9    3.59    4.97
   8   1  -9    9.27    6.13
  -8  -1   9   15.39    6.43
   8  -1 -10  139.21   21.58
   8   1 -10  146.82   21.27
  -8  -1  10  166.23   21.46
   8  -1 -11   12.85    6.79
  -8  -1  11   10.13    5.68
   8  -1 -12    0.00    5.58
   8  -1 -13    0.00    5.38
  -8   1  14   81.89   14.52
   8  -1 -14   69.30   14.97
  -8   1  15   51.39   12.29
   8  -1 -15   70.00   14.74
  -8  -1  15   76.30   14.00
  -8   1  16   68.52   13.69
   8  -1 -16   63.98   14.12
  -8  -1  16   57.50   13.18
  -8   1  17    0.00    4.78
   8  -1 -17    7.55    7.26
  -8  -1  17   -0.00    5.44
  -8   1  18    3.75    5.83
  -8  -1  18    7.59    6.43
  -8   1  19    9.87    7.28
   8   1 -19    9.23    7.21
  -8  -1  19    6.10    7.62
  -8   1  20    8.12    7.07
   8   1 -20    2.78    6.72
  -8  -1  20    6.35    6.32
  -8   1  21   -0.00    4.78
   8   1 -21    0.00    5.82
  -8  -1  21   -0.00    6.33
  -8   1  22   79.07   15.57
   8   1 -22   51.84   13.59
  -8  -1  22   44.45   13.19
  -8   1  23    5.12    5.75
   8   1 -23   -0.00    5.58
  -8  -1  23    2.53    5.48
  -8   1  24   14.91    8.16
   8   1 -24    6.84    6.51
  -8  -1  24    0.14    6.65
  -8   1  25   -0.00    6.06
   8   1 -25    4.93    6.29
  -8  -1  25    0.00    5.96
  -8   1  26    3.40    7.36
   8  -1 -26    0.00    7.16
   8   1 -26   15.45    9.17
  -8  -1  26   21.78    9.76
  -8   1  27    0.00    6.53
   8   1 -27    2.24    5.64
  -8  -1  27   -0.00    7.06
  -8   1  28    1.92    6.20
   8   1 -28    8.15    7.36
  -8  -1  28   -0.00    5.97
  -8   1  29    3.41    6.13
   8   1 -29   -0.00    7.20
  -8  -1  29   -0.00    6.24
  -8   1  30   16.02   10.16
  -8  -1  30    7.27    7.79
  -8   1  31    0.00    6.52
  -8  -1  31    6.04    7.14
  -8   1  32   11.53    7.95
  -8  -1  32   13.96    9.46
  -8   1  33    3.73    6.28
  -8  -1  33    5.22    7.06
  -8   1  34   10.14    8.13
  -8  -1  34    4.34    6.59
  -8   1  35    0.64    6.85
  -8  -1  35   -0.00    7.24
  -8   2   1    0.00    3.93
  -8   2   1    3.57    4.14
   8  -2  -1   -0.00    3.97
   8  -2  -1   -0.00    4.26
   8   2  -1    1.75    3.60
   8   2  -1    2.39    3.99
  -8  -2   1    2.01    3.79
  -8  -2   1    1.91    3.18
  -8   2   2   63.99   12.41
  -8   2   2   75.28   13.60
   8  -2  -2   79.46   13.36
   8  -2  -2   67.07   13.06
   8   2  -2   81.90   12.09
   8   2  -2   71.57   12.25
  -8  -2   2   70.65   11.89
  -8  -2   2   69.08   11.44
  -8   2   3    9.17    5.43
  -8   2   3   -0.00    3.99
   8  -2  -3    3.93    4.16
   8  -2  -3    9.85    6.37
   8   2  -3   11.62    5.13
   8   2  -3   14.10    5.93
  -8  -2   3    5.46    4.43
  -8   2   4   32.89    8.63
  -8   2   4   41.51    9.77
   8  -2  -4   35.54    8.76
   8  -2  -4   45.18   10.57
   8   2  -4   36.06    8.44
   8   2  -4   38.27    9.05
  -8  -2   4   34.21    8.37
  -8   2   5    3.62    4.89
   8  -2  -5    8.80    5.78
   8   2  -5    2.77    3.62
   8   2  -5    4.31    4.33
  -8  -2   5    3.93    4.54
  -8   2   6   56.70   12.60
   8  -2  -6   92.06   15.32
   8   2  -6  100.59   14.20
  -8  -2   6   68.90   12.43
  -8   2   7   27.83    9.29
   8  -2  -7   33.21    9.81
  -8  -2   7   41.11    9.07
   8  -2  -8   91.65   16.06
  -8  -2   8   86.97   14.32
   8  -2  -9    8.51    6.36
  -8  -2   9   24.08    7.20
   8  -2 -10   -0.00    4.76
  -8  -2  10   -0.00    4.05
   8  -2 -11    0.00    5.34
  -8  -2  11    3.47    4.88
   8  -2 -12   50.94   12.68
  -8  -2  12   77.56   13.25
  -8   2  13   21.07    7.99
   8  -2 -13   25.52    9.50
  -8   2  14   25.21    7.94
   8  -2 -14   19.83    8.29
  -8   2  15   22.13    8.46
   8  -2 -15   22.09    8.87
  -8   2  16   33.16    9.65
   8  -2 -16   43.77   11.85
   8   2 -16   24.86    8.83
  -8  -2  16   18.81    7.94
  -8   2  17   16.36    7.72
   8  -2 -17   11.86    8.22
   8   2 -17   12.22    8.03
  -8  -2  17   19.29    8.30
  -8   2  18  120.09   20.75
   8  -2 -18  155.56   23.55
   8   2 -18  129.62   21.26
  -8  -2  18  147.47   21.87
  -8   2  19    0.00    5.73
   8  -2 -19   -0.00    6.53
   8   2 -19    6.62    6.01
  -8  -2  19   -0.00    5.37
  -8   2  20    7.36    6.12
   8  -2 -20    0.00    5.81
   8   2 -20    0.00    5.93
  -8  -2  20    2.95    6.81
  -8   2  21   -0.00    5.93
   8  -2 -21    9.67    7.00
   8   2 -21   -0.00    5.14
  -8  -2  21   -0.00    6.50
  -8   2  22   19.97    9.52
   8   2 -22   21.33    9.13
  -8  -2  22   30.24   10.29
  -8   2  23    0.00    6.31
   8   2 -23    2.79    5.52
  -8  -2  23   -0.00    6.20
  -8   2  24    7.99    7.12
   8   2 -24   13.77    7.98
  -8  -2  24   10.66    8.06
  -8   2  25    7.15    7.67
   8   2 -25   -0.00    5.74
  -8  -2  25   -0.00    6.23
  -8   2  26    2.27    5.42
   8   2 -26    7.46    7.45
  -8  -2  26   -0.00    7.02
  -8   2  27   -0.00    5.68
   8   2 -27    7.20    6.68
  -8  -2  27    0.87    6.10
  -8   2  28   16.89    8.66
   8   2 -28   29.05   10.44
  -8  -2  28   16.91    9.40
  -8   2  29    3.40    5.97
   8   2 -29   -0.00    5.27
  -8  -2  29    6.74    6.60
  -8   2  30    4.79    5.74
   8   2 -30    9.40    7.75
  -8  -2  30    7.64    6.56
  -8   2  31   -0.00    4.76
  -8  -2  31   -0.00    6.01
  -8   2  32    3.89    6.76
  -8  -2  32    0.00    7.25
  -8   2  33   -0.00    6.32
  -8  -2  33    8.99    8.28
  -8   2  34    2.16    8.06
  -8  -2  34    3.34    7.07
  -8   2  35    1.40    6.74
  -8  -2  35    0.63    7.84
  -8   3   1   52.61   12.07
  -8   3   1   99.37   15.31
   8  -3  -1   79.67   13.68
   8  -3  -1   69.64   13.59
   8   3  -1   79.72   11.95
  -8  -3   1   60.05   11.06
  -8  -3   1   91.09   11.79
  -8   3   2    0.00    3.08
  -8   3   2    7.45    5.22
   8  -3  -2    1.68    4.31
   8  -3  -2   -0.00    4.24
   8   3  -2   -0.00    3.23
  -8  -3   2    1.62    3.27
  -8  -3   2    2.45    2.89
  -8   3   3   62.85   11.95
  -8   3   3   28.89    8.79
   8  -3  -3   35.87    9.21
   8  -3  -3   44.88   10.73
   8   3  -3   43.55    8.91
  -8  -3   3   31.69    7.97
  -8  -3   3   39.96    8.00
  -8   3   4  127.49   19.03
  -8   3   4  103.26   17.93
   8  -3  -4  158.12   19.75
   8  -3  -4  145.34   20.22
   8   3  -4  118.86   16.96
  -8  -3   4  128.53   17.25
   8  -3  -5   22.41    8.06
   8   3  -5   14.19    6.14
  -8  -3   5   20.39    6.78
   8  -3  -6   34.28    9.81
   8   3  -6   40.19    9.19
  -8  -3   6   33.45    8.36
   8  -3  -7   15.23    7.43
   8   3  -7   17.02    6.54
  -8  -3   7   25.38    7.25
   8  -3  -8    3.08    5.28
  -8  -3   8    8.31    5.32
   8  -3  -9   -0.00    5.22
  -8  -3   9   -0.00    4.84
   8  -3 -10   97.54   17.75
  -8  -3  10  111.73   16.67
  -8   3  11   86.36   15.07
   8  -3 -11   68.40   14.37
  -8  -3  11   75.58   13.48
  -8   3  12    0.30    4.49
   8  -3 -12    0.38    5.44
   8   3 -12    1.89    5.03
  -8  -3  12    0.00    4.25
  -8   3  13    0.00    6.13
   8  -3 -13   17.26    7.85
   8   3 -13    5.39    5.58
  -8   3  14   31.70    9.31
   8  -3 -14   23.17    9.30
   8   3 -14   27.37    9.24
  -8   3  15   17.13    7.73
   8  -3 -15   37.22   10.83
   8   3 -15   28.89    9.33
  -8   3  16   75.96   14.61
   8  -3 -16   81.27   15.90
   8   3 -16   67.86   13.75
  -8  -3  16   43.08   11.56
  -8   3  17    0.00    4.68
   8  -3 -17    0.00    6.07
   8   3 -17    1.46    4.92
  -8  -3  17   -0.00    5.40
  -8   3  18    3.27    5.03
   8  -3 -18    0.00    6.17
   8   3 -18    1.03    5.49
  -8  -3  18   19.98    8.46
  -8   3  19   17.55    8.29
   8  -3 -19    0.00    6.56
   8   3 -19   20.28    8.57
  -8  -3  19   12.19    7.43
  -8   3  20   99.59   17.26
   8  -3 -20  109.87   19.65
   8   3 -20   62.68   14.88
  -8  -3  20   84.98   16.97
  -8   3  21    6.99    5.69
   8  -3 -21   -0.00    6.45
   8   3 -21    2.14    5.72
  -8  -3  21    4.93    5.88
  -8   3  22   -0.00    5.93
   8  -3 -22    8.08    7.48
   8   3 -22   16.28    8.13
  -8  -3  22    9.17    7.48
  -8   3  23    3.59    6.65
   8   3 -23    0.02    5.28
  -8  -3  23    2.04    6.28
  -8   3  24   10.25    7.31
   8   3 -24    2.17    6.38
  -8  -3  24   22.58   10.10
  -8   3  25    7.45    6.06
   8   3 -25    6.50    7.12
  -8  -3  25   23.63    9.79
  -8   3  26    6.17    5.49
   8   3 -26    3.37    5.75
  -8  -3  26   -0.00    8.21
  -8   3  27   -0.00    5.12
   8   3 -27    3.29    6.22
  -8  -3  27    0.08    6.44
  -8   3  28    5.04    5.96
   8   3 -28   -0.00    5.03
  -8  -3  28   -0.00    6.80
  -8   3  29    1.42    6.36
   8   3 -29    0.00    5.23
  -8  -3  29    2.75    7.08
  -8   3  30    0.00    6.89
   8   3 -30   15.98    9.26
  -8  -3  30   22.72   10.62
  -8   3  31    0.00    6.12
   8   3 -31    0.00    5.35
  -8  -3  31   -0.00    5.92
  -8   3  32    4.84    7.09
  -8  -3  32    4.72    7.02
  -8   3  33    2.48    6.91
  -8  -3  33   -0.00    7.51
  -8   3  34    2.48    5.94
  -8  -3  34   -0.00    7.62
  -8   3  35    4.44    7.03
  -8  -3  35    3.00    7.72
  -8   4   1   59.80   12.96
   8  -4  -1   54.53   12.71
   8   4  -1   76.77   11.76
  -8  -4   1   73.96   11.48
  -8  -4   1   81.51   10.56
  -8   4   2   31.31    8.80
   8  -4  -2   45.24   10.45
   8   4  -2   20.32    6.53
  -8  -4   2   28.15    6.88
  -8  -4   2   37.98    7.05
  -8   4   3   18.38    7.55
   8  -4  -3   22.30    7.95
   8   4  -3   17.20    6.37
  -8  -4   3   17.12    5.94
  -8  -4   3   16.97    5.34
  -8   4   4  135.83   20.09
   8  -4  -4  103.77   18.81
   8   4  -4  138.34   18.28
  -8  -4   4  152.92   18.19
  -8   4   5    1.37    3.96
   8  -4  -5    5.22    6.00
   8   4  -5    6.51    4.79
  -8  -4   5   10.79    5.28
   8  -4  -6   52.85   11.93
   8   4  -6   39.17    9.38
  -8  -4   6   59.70   10.47
   8  -4  -7   84.74   16.66
   8   4  -7  102.10   16.08
  -8  -4   7  127.83   16.43
   8  -4  -8   29.98    9.58
   8   4  -8   26.02    8.41
  -8  -4   8   36.28    8.42
  -8   4   9    9.33    6.14
   8  -4  -9   -0.00    5.21
   8   4  -9    8.98    5.40
  -8  -4   9    5.51    4.30
  -8   4  10    1.36    3.93
   8  -4 -10    0.00    5.27
   8   4 -10    0.00    3.70
  -8  -4  10    0.00    3.60
  -8   4  11    7.96    5.53
   8  -4 -11    0.00    6.16
   8   4 -11    9.73    5.88
  -8  -4  11    6.69    5.33
  -8   4  12  119.20   17.60
   8  -4 -12   81.55   16.57
   8   4 -12   68.75   14.54
  -8  -4  12   95.16   15.68
  -8   4  13   17.59    7.53
   8  -4 -13   28.02    9.66
   8   4 -13   22.80    8.30
  -8   4  14   46.00   11.52
   8  -4 -14   31.36   10.16
   8   4 -14   19.42    8.31
  -8   4  15    0.98    5.39
   8  -4 -15    0.33    5.45
   8   4 -15   -0.00    5.54
  -8   4  16   15.30    7.37
   8  -4 -16   13.26    7.78
   8   4 -16   17.86    8.08
  -8  -4  16   19.71    8.20
  -8   4  17   29.84    9.26
   8  -4 -17   31.83   10.50
   8   4 -17   26.56    8.80
  -8  -4  17   13.88    8.55
  -8   4  18   48.46   12.22
   8  -4 -18   45.08   13.41
   8   4 -18   55.88   12.60
  -8  -4  18   60.91   13.47
  -8   4  19    6.36    5.95
   8  -4 -19   -0.00    5.80
   8   4 -19    2.89    6.23
  -8  -4  19    0.00    4.97
  -8   4  20   15.70    8.03
   8  -4 -20   10.64    8.49
   8   4 -20   18.53    7.65
  -8  -4  20   14.15    7.79
  -8   4  21    0.00    5.06
   8   4 -21   -0.00    4.59
  -8  -4  21   -0.00    6.36
  -8   4  22   25.07    9.16
   8   4 -22   14.65    7.96
  -8  -4  22    8.57    7.48
  -8   4  23   18.91    8.66
   8   4 -23   18.89    8.64
  -8  -4  23   15.70    8.71
  -8   4  24    0.75    5.10
   8   4 -24    3.93    5.54
  -8  -4  24    0.00    6.73
  -8   4  25    7.15    6.20
   8   4 -25   -0.00    5.78
  -8  -4  25   -0.00    5.85
  -8   4  26    0.00    5.37
   8   4 -26    2.35    6.40
  -8  -4  26   -0.00    6.10
  -8   4  27    8.10    7.85
   8   4 -27   -0.00    5.76
  -8  -4  27    1.23    6.28
  -8   4  28    9.50    8.07
   8   4 -28   16.33    8.89
  -8  -4  28   14.78    9.50
  -8   4  29    0.00    5.22
   8   4 -29   -0.00    6.36
  -8  -4  29    2.75    6.57
  -8   4  30   -0.00    6.30
   8   4 -30    4.04    6.54
  -8  -4  30    3.02    7.39
  -8   4  31   -0.00    6.21
   8   4 -31   -0.00    5.44
  -8  -4  31   -0.00    6.95
  -8   4  32    0.00    6.05
   8   4 -32    4.08    7.02
  -8  -4  32    2.13    8.46
  -8   4  33    0.00    7.01
  -8  -4  33    2.18    6.85
  -8   4  34    4.43    6.70
  -8  -4  34   23.03   10.43
  -8   4  35    5.33    7.32
  -8  -4  35    5.75    6.75
  -8   5   1   37.43   10.23
   8  -5  -1   42.82   10.94
   8   5  -1   33.11    7.71
  -8  -5   1   25.89    6.61
  -8  -5   1   30.43    5.65
  -8   5   2   28.32    8.96
   8  -5  -2   26.54    8.87
   8   5  -2   22.71    6.53
  -8  -5   2   33.18    6.95
  -8  -5   2   19.02    4.92
  -8   5   3   81.02   15.53
   8  -5  -3   89.25   16.38
   8   5  -3  105.78   14.75
  -8  -5   3   87.64   13.08
  -8  -5   3   96.16   12.14
  -8   5   4    3.89    6.07
  -8   5   4    5.89    6.13
   8  -5  -4   15.38    6.59
   8  -5  -4   13.54    7.21
   8   5  -4   22.48    6.72
  -8  -5   4   13.56    5.39
  -8   5   5   52.12   12.65
  -8   5   5   71.95   13.91
   8  -5  -5   67.21   12.92
   8  -5  -5   67.41   13.98
   8   5  -5   53.63   11.04
   8   5  -5   78.12   12.29
  -8  -5   5   65.04   11.15
  -8   5   6   71.54   14.43
   8  -5  -6   91.03   15.00
   8  -5  -6   68.79   14.86
   8   5  -6   95.87   14.45
   8   5  -6   87.68   13.50
  -8  -5   6   63.26   11.90
  -8   5   7    1.86    5.63
   8  -5  -7    1.76    4.04
   8  -5  -7    0.00    5.39
   8   5  -7    7.76    5.81
   8   5  -7    5.79    4.44
  -8  -5   7    4.88    4.30
  -8   5   8    3.94    4.94
   8  -5  -8    4.76    5.66
   8   5  -8    2.32    5.16
   8   5  -8    2.91    4.55
  -8  -5   8   14.00    5.76
  -8   5   9    6.33    6.46
   8  -5  -9    5.94    6.04
   8   5  -9   11.31    5.67
  -8  -5   9    9.56    5.67
  -8   5  10  227.46   27.73
   8  -5 -10  162.12   25.97
   8   5 -10  232.46   25.88
  -8  -5  10  173.03   24.02
  -8   5  11   31.07    9.31
   8  -5 -11   54.02   12.63
   8   5 -11   16.36    7.52
  -8  -5  11   27.87    8.38
  -8   5  12    0.00    5.26
   8  -5 -12   -0.00    6.27
   8   5 -12    0.80    4.74
  -8  -5  12    0.00    4.68
  -8   5  13    4.44    5.10
   8  -5 -13    0.00    5.65
   8   5 -13    0.00    5.22
  -8  -5  13   -0.00    5.71
  -8   5  14   11.92    6.84
   8  -5 -14   11.05    7.58
   8   5 -14    6.67    5.84
  -8   5  15   20.56    8.19
   8  -5 -15   17.34    9.49
   8   5 -15   18.90    7.70
  -8   5  16   72.92   14.42
   8  -5 -16   45.70   13.26
   8   5 -16   72.45   13.43
  -8  -5  16   39.21   11.25
  -8   5  17    0.60    5.76
   8  -5 -17   10.76    8.03
   8   5 -17    9.97    6.09
  -8  -5  17    0.00    5.79
  -8   5  18    0.00    5.89
   8  -5 -18    6.15    7.59
   8   5 -18    1.32    5.18
  -8  -5  18   -0.00    7.06
  -8   5  19   22.31    8.70
   8   5 -19   15.70    7.76
  -8  -5  19   18.46    9.35
  -8   5  20   21.09    8.57
   8   5 -20   18.38    8.70
  -8  -5  20   27.98    9.79
  -8   5  21   12.60    7.63
   8   5 -21    6.39    6.13
  -8  -5  21   32.96   11.29
  -8   5  22    3.54    6.45
   8   5 -22   15.00    7.43
  -8  -5  22    8.72    8.48
  -8   5  23   -0.00    4.93
   8   5 -23    7.57    7.64
  -8  -5  23    3.00    6.69
  -8   5  24   19.80    8.47
   8   5 -24    0.00    4.87
  -8  -5  24    7.25    7.86
  -8   5  25   20.55    9.00
   8   5 -25   17.38    9.19
  -8  -5  25    8.96    8.17
  -8   5  26    4.92    5.78
   8   5 -26    9.50    7.43
  -8  -5  26    3.05    5.86
  -8   5  27    4.79    7.21
   8   5 -27    0.00    6.50
  -8  -5  27   -0.00    7.65
  -8   5  28   -0.00    5.33
   8   5 -28   -0.00    4.88
  -8  -5  28   -0.00    7.66
  -8   5  29    2.08    6.38
   8   5 -29    9.00    7.44
  -8  -5  29    4.85    8.05
  -8   5  30    8.79    7.40
   8   5 -30    1.61    6.14
  -8  -5  30   25.63   11.82
  -8   5  31    7.08    6.77
   8   5 -31    5.03    8.33
  -8  -5  31    4.66    7.82
  -8   5  32    0.00    6.01
   8   5 -32   11.83    8.56
  -8  -5  32    7.70    8.16
  -8   5  33    2.78    6.76
   8   5 -33   -0.00    5.85
  -8  -5  33    2.12    7.04
  -8   5  34   -0.00    6.60
  -8  -5  34    2.38    6.84
  -8   6   1  100.99   16.97
   8  -6  -1   82.63   14.90
   8   6  -1   91.86   13.26
   8   6  -1   90.76   12.71
  -8  -6   1  102.51   12.76
  -8  -6   1   80.19    9.59
  -8   6   2   63.25   14.65
   8  -6  -2   98.18   15.85
   8  -6  -2   77.74   15.95
   8   6  -2  102.90   14.04
   8   6  -2   79.72   12.43
  -8  -6   2   95.60   12.74
  -8  -6   2   83.83   10.12
  -8   6   3  123.35   18.39
   8  -6  -3   92.32   15.75
   8  -6  -3  119.06   18.75
   8   6  -3   79.73   13.37
   8   6  -3   92.71   13.61
  -8  -6   3   78.40   12.55
  -8   6   4   32.43    9.33
  -8   6   4   39.74   10.79
   8  -6  -4   34.38    9.69
   8  -6  -4   33.36   10.06
   8   6  -4   38.58    8.79
   8   6  -4   22.60    6.75
  -8  -6   4   14.05    6.05
  -8   6   5   28.48    9.19
  -8   6   5   28.90    9.48
   8  -6  -5   22.29    7.91
   8  -6  -5   11.90    7.66
   8   6  -5   21.63    7.27
   8   6  -5   29.38    7.46
  -8  -6   5   32.12    7.67
  -8   6   6   49.00   11.03
  -8   6   6   44.30   11.18
   8  -6  -6   28.55    9.71
   8  -6  -6   27.94   10.30
   8   6  -6   42.26    9.74
   8   6  -6   30.91    8.01
  -8  -6   6   40.39    8.43
  -8   6   7   31.06    9.79
   8  -6  -7   18.88    8.29
   8  -6  -7   28.32    9.64
   8   6  -7   31.64    8.53
   8   6  -7   22.09    6.62
  -8  -6   7   16.94    6.24
  -8   6   8   27.17    9.03
   8  -6  -8   13.75    6.96
   8  -6  -8   27.94   10.50
   8   6  -8   29.53    8.40
   8   6  -8   20.36    7.10
  -8  -6   8   36.66    8.63
  -8   6   9    8.90    6.48
   8  -6  -9    0.15    3.38
   8  -6  -9    4.03    6.29
   8   6  -9   -0.00    4.13
  -8  -6   9   -0.00    4.23
  -8   6  10   13.22    7.25
   8  -6 -10   -0.00    5.47
   8   6 -10    8.17    5.25
  -8  -6  10    2.43    5.05
  -8   6  11   24.18    9.21
   8  -6 -11   22.86    8.66
   8   6 -11   21.27    7.31
  -8  -6  11    8.45    6.67
  -8   6  12   42.42   10.87
   8  -6 -12   25.65    9.91
   8   6 -12   27.96    8.35
  -8  -6  12   17.34    7.12
  -8   6  13   15.15    7.58
   8  -6 -13    6.62    7.40
   8   6 -13   21.99    7.73
  -8  -6  13   13.77    6.68
  -8   6  14   38.00   11.42
   8  -6 -14   36.98   12.39
   8   6 -14   51.27   11.15
  -8   6  15   24.19    9.01
   8  -6 -15    9.97    8.56
   8   6 -15   17.37    7.26
  -8   6  16    7.32    5.79
   8   6 -16    3.87    5.52
  -8  -6  16   11.79    7.21
  -8   6  17   67.92   14.20
   8   6 -17   47.70   11.64
  -8  -6  17   56.63   13.65
  -8   6  18   26.35    9.49
   8   6 -18   21.59    8.28
  -8  -6  18    8.81    7.29
  -8   6  19   12.02    6.74
   8   6 -19   11.16    7.43
  -8  -6  19    0.00    6.13
  -8   6  20    0.00    4.78
   8   6 -20    5.96    5.99
  -8  -6  20    1.64    6.06
  -8   6  21   -0.00    5.49
   8   6 -21    1.95    5.62
  -8  -6  21    4.11    6.87
  -8   6  22   17.78    8.49
   8   6 -22    2.76    6.82
  -8  -6  22    1.30    6.06
  -8   6  23   19.28    8.45
   8   6 -23   14.69    8.65
  -8  -6  23   16.92    9.40
  -8   6  24   -0.00    6.02
   8   6 -24    3.02    5.27
  -8  -6  24   -0.00    7.68
  -8   6  25    3.89    6.00
   8   6 -25    2.55    5.27
  -8  -6  25   18.02    8.92
  -8   6  26    7.78    6.88
   8   6 -26    7.90    6.82
  -8  -6  26   -0.00    7.05
  -8   6  27   10.59    7.74
   8   6 -27    4.67    7.15
  -8  -6  27   11.96    8.58
  -8   6  28    2.92    6.40
   8   6 -28    9.92    6.85
  -8  -6  28   22.96   10.43
  -8   6  29   -0.00    4.67
   8   6 -29    2.29    6.22
  -8  -6  29   10.09    9.26
  -8   6  30   -0.00    5.62
   8   6 -30    0.00    6.02
  -8  -6  30   -0.00    7.57
  -8   6  31   11.77    7.31
   8   6 -31    1.66    4.89
  -8  -6  31    0.00    7.77
  -8   6  32    5.54    5.98
   8   6 -32    4.34    7.64
  -8  -6  32    3.37    7.35
  -8   6  33   19.86    9.41
   8   6 -33    7.88    8.43
  -8  -6  33    3.12    7.79
  -8   6  34    4.71    7.60
  -8  -6  34    5.00    7.95
  -8   7   1   72.28   15.09
   8  -7  -1   64.40   14.09
   8   7  -1   83.61   11.68
  -8   7   2    0.86    5.18
   8  -7  -2    7.84    5.84
   8   7  -2   -0.00    3.30
  -8  -7   2    0.74    3.01
  -8  -7   2    1.07    1.40
  -8   7   3   34.80   10.11
   8  -7  -3   31.28    9.45
   8  -7  -3   14.82    8.11
   8   7  -3   26.74    6.80
  -8  -7   3   21.98    6.28
  -8   7   4   -0.00    4.48
   8  -7  -4    5.23    5.85
   8  -7  -4    8.34    7.13
   8   7  -4    0.36    3.09
  -8  -7   4    0.00    3.22
  -8   7   5   64.95   14.08
  -8   7   5   58.54   13.86
   8  -7  -5   94.44   15.72
   8  -7  -5  100.91   17.30
   8   7  -5   78.72   12.15
  -8  -7   5   63.32   11.44
  -8   7   6   22.65    8.41
  -8   7   6   12.48    7.73
   8  -7  -6    8.69    6.79
   8  -7  -6    0.00    5.56
   8   7  -6   15.85    5.62
  -8  -7   6   14.14    5.48
  -8   7   7    3.01    4.92
  -8   7   7    1.78    4.43
   8  -7  -7    3.61    4.49
   8  -7  -7   -0.00    5.60
   8   7  -7   -0.00    3.13
  -8  -7   7   -0.00    3.88
  -8   7   8    8.10    5.62
   8  -7  -8    0.40    4.21
   8  -7  -8    1.94    5.99
   8   7  -8    0.31    3.93
   8   7  -8    2.76    4.15
  -8  -7   8    3.46    4.26
  -8   7   9   46.26   11.93
   8  -7  -9   59.90   12.44
   8  -7  -9   45.76   12.46
   8   7  -9   51.75   10.40
  -8  -7   9   49.61   10.82
  -8   7  10    9.60    6.13
   8  -7 -10   13.80    7.13
   8  -7 -10    5.74    7.54
   8   7 -10    6.50    5.09
  -8  -7  10   11.39    6.27
  -8   7  11   35.82   10.57
   8  -7 -11   35.54   10.60
   8  -7 -11   33.49   10.76
   8   7 -11   56.27   10.84
  -8  -7  11   54.06   11.16
  -8   7  12    5.74    6.07
   8  -7 -12   -0.00    5.85
   8   7 -12    3.41    5.01
  -8  -7  12    2.69    5.33
  -8   7  13   18.09    7.81
   8   7 -13    2.37    4.35
  -8   7  14   10.67    7.47
   8   7 -14    6.18    6.12
  -8   7  15   59.08   13.72
   8   7 -15   69.30   13.07
  -8   7  16    2.19    5.64
   8   7 -16    4.64    5.36
  -8  -7  16    4.92    6.83
  -8   7  17   10.32    6.57
   8   7 -17   -0.00    4.98
  -8  -7  17    6.11    6.84
  -8   7  18    0.63    4.53
   8   7 -18    4.01    5.69
  -8  -7  18   -0.00    5.58
  -8   7  19    2.58    6.25
   8   7 -19    4.28    5.41
  -8  -7  19   11.08    7.86
  -8   7  20   -0.00    5.22
   8   7 -20    5.20    6.04
  -8  -7  20    9.29    6.84
  -8   7  21   34.42   10.74
   8   7 -21    9.14    7.21
  -8  -7  21    4.56    7.48
  -8   7  22    2.09    6.18
   8   7 -22    1.32    6.68
  -8  -7  22    1.38    6.27
  -8   7  23    0.00    5.39
   8   7 -23   -0.00    4.43
  -8  -7  23   -0.00    6.82
  -8   7  24    3.74    5.98
  -8  -7  24    4.05    7.47
  -8   7  25   15.72    8.33
   8   7 -25   11.65    7.90
  -8  -7  25   17.57   10.68
  -8   7  26    5.59    7.38
   8   7 -26    2.02    6.38
  -8  -7  26   -0.00    6.61
  -8   7  27   23.51    8.62
   8   7 -27    3.83    7.09
  -8  -7  27   13.41    9.30
  -8   7  28   -0.00    5.44
   8   7 -28    7.75    6.52
  -8  -7  28   -0.00    6.37
  -8   7  29    5.04    6.73
   8   7 -29   -0.00    6.76
  -8  -7  29    4.84    8.37
  -8   7  30    1.01    6.35
   8   7 -30   -0.00    5.87
  -8  -7  30   -0.00    7.17
  -8   7  31   14.21    7.94
   8   7 -31   11.38    9.01
  -8  -7  31    6.80    8.57
  -8   7  32   -0.00    6.57
   8   7 -32    4.85    7.78
  -8  -7  32   -0.00    8.46
  -8   7  33    7.65    6.34
   8   7 -33    3.38    6.72
  -8  -7  33   -0.00    7.28
   8   7 -34    2.19    8.35
  -8   8   1   73.25   15.29
   8  -8  -1   89.41   15.14
   8   8  -1   54.88    9.65
  -8   8   2    5.78    6.11
   8  -8  -2   -0.00    4.27
   8   8  -2   -0.00    3.45
   8  -8  -3   28.97    9.09
   8   8  -3   27.41    6.96
   8  -8  -4   21.64    8.03
   8   8  -4   11.06    4.82
   8  -8  -5    0.00    5.07
   8  -8  -5   -0.00    5.42
   8   8  -5    4.12    4.19
   8  -8  -6    4.27    5.54
   8  -8  -6   -0.00    5.22
   8   8  -6    0.29    3.87
  -8  -8   6   -0.00    4.56
  -8   8   7  142.18   20.41
   8  -8  -7  100.80   17.58
   8  -8  -7   92.25   18.34
   8   8  -7  115.90   15.72
  -8  -8   7   90.61   15.04
  -8   8   8    4.38    5.72
   8  -8  -8    0.00    6.12
   8  -8  -8    7.19    6.40
   8   8  -8    6.88    5.64
  -8  -8   8    6.78    4.99
  -8   8   9   17.00    7.97
   8  -8  -9    9.99    6.01
   8   8  -9    4.75    4.55
  -8  -8   9   17.60    6.68
  -8   8  10   22.94    8.22
   8  -8 -10   15.49    8.33
   8   8 -10    0.00    4.29
  -8  -8  10   15.52    6.73
  -8   8  11   -0.00    4.62
   8  -8 -11    7.34    7.17
   8   8 -11    0.00    4.57
  -8  -8  11    0.17    5.03
  -8   8  12    0.00    4.89
   8  -8 -12    5.27    5.76
   8   8 -12   -0.00    4.08
  -8  -8  12    4.80    5.85
  -8   8  13   26.95   10.09
   8  -8 -13   22.00    8.17
   8   8 -13   22.28    7.97
  -8   8  14    1.87    5.46
   8   8 -14   -0.00    4.05
  -8   8  15    4.50    6.72
   8   8 -15    7.58    5.72
  -8  -8  15    4.42    5.51
  -8   8  16   -0.00    5.28
   8   8 -16    0.76    4.92
  -8  -8  16    0.00    5.25
  -8   8  17   48.92   12.35
   8   8 -17   27.79    9.21
  -8  -8  17   16.67    8.63
  -8   8  18    0.01    4.72
   8   8 -18    2.22    4.27
  -8  -8  18    1.51    5.96
  -8   8  19   11.85    7.26
   8   8 -19    6.55    6.05
  -8  -8  19    2.14    6.75
  -8   8  20   -0.00    5.55
   8   8 -20    0.00    5.24
  -8  -8  20    6.09    7.61
  -8   8  21   -0.00    5.04
   8   8 -21    0.84    5.11
  -8  -8  21   -0.00    6.27
  -8   8  22   -0.00    7.32
   8   8 -22    3.72    6.25
  -8  -8  22   -0.00    5.35
  -8   8  23   50.62   12.40
   8   8 -23    9.95    8.16
  -8  -8  23    4.16    7.43
  -8   8  24    0.00    7.05
   8   8 -24    2.51    7.18
  -8  -8  24    3.50    8.38
  -8   8  25    0.00    5.97
   8   8 -25    5.78    6.46
  -8  -8  25   11.60    9.41
  -8   8  26   -0.00    4.72
   8   8 -26    0.00    6.88
  -8  -8  26   -0.00    7.03
  -8   8  27    0.00    7.01
   8   8 -27    7.66    7.15
  -8  -8  27   14.37    9.89
  -8   8  28    3.69    6.06
   8   8 -28    0.00    5.93
  -8  -8  28    2.87    7.15
  -8   8  29    2.61    6.19
   8   8 -29    8.11    8.78
  -8  -8  29    1.10    7.51
  -8   8  30    7.04    7.40
   8   8 -30   -0.00    5.69
  -8  -8  30    4.00    8.11
  -8   8  31    8.63    7.35
   8   8 -31    0.00    6.98
  -8  -8  31    5.98    8.98
  -8   8  32    1.40    6.60
   8   8 -32    0.00    6.46
  -8  -8  32    0.13    7.31
  -8   8  33    3.06    5.64
   8   8 -33   -0.00    6.83
  -8  -8  33   -0.00    7.55
   8   8 -34   -0.00    7.49
   8   8 -35    1.67    6.81
   8  -9  -1   84.96   15.89
   8   9  -1   92.93   12.53
   8  -9  -2    8.38    5.82
   8   9  -2    3.66    3.68
  -8   9   3   52.67   13.02
   8  -9  -3   56.65   12.50
   8   9  -3   39.16    8.09
  -8   9   4    0.78    5.44
   8  -9  -4   13.56    6.71
   8   9  -4    0.00    3.43
  -8   9   5   61.20   13.77
   8  -9  -5   66.70   13.87
   8   9  -5   49.91    9.63
  -8   9   6   -0.00    5.70
   8  -9  -6    4.20    4.95
   8   9  -6    5.44    4.52
  -8   9   7    4.37    6.30
   8  -9  -7    4.62    5.43
   8   9  -7    5.48    4.72
  -8   9   8    0.21    3.95
  -8   9   8    0.81    4.52
   8  -9  -8    1.27    5.02
   8   9  -8   -0.00    3.75
  -8   9   9   13.77    7.31
  -8   9   9    3.35    5.58
   8  -9  -9    5.61    5.66
   8   9  -9    3.58    4.42
  -8   9  10   10.89    7.42
   8  -9 -10    0.88    4.55
   8   9 -10    7.60    5.18
  -8   9  11   73.67   15.26
   8  -9 -11   73.60   14.62
   8   9 -11   59.72   12.16
  -8   9  12    0.00    4.81
   8  -9 -12    0.00    5.01
   8   9 -12    0.00    4.49
  -8  -9  12    3.79    5.07
  -8   9  13   -0.00    4.71
   8  -9 -13    0.00    4.63
   8   9 -13    3.27    4.56
  -8   9  14    3.06    5.11
   8  -9 -14    2.05    5.24
   8   9 -14    3.83    4.06
  -8   9  15   52.37   13.16
   8  -9 -15   39.33   11.19
   8   9 -15   63.62   12.51
  -8  -9  15   36.57   11.42
  -8   9  16    5.50    6.13
   8   9 -16   -0.00    5.77
  -8  -9  16   -0.00    5.87
  -8   9  17    3.24    5.57
   8   9 -17    6.08    4.84
  -8  -9  17    0.98    6.08
  -8   9  18    1.33    5.76
   8   9 -18   13.18    7.70
  -8  -9  18    7.34    7.50
  -8   9  19   18.23    8.71
   8   9 -19   10.63    7.54
  -8  -9  19   14.73    8.88
  -8   9  20    3.94    7.62
   8   9 -20    0.00    3.76
  -8  -9  20    5.91    7.52
  -8   9  21   20.31    9.14
   8   9 -21   31.07    9.50
  -8  -9  21   13.14    8.15
  -8   9  22    0.00    5.55
   8   9 -22    0.00    6.40
  -8  -9  22   -0.00    6.31
  -8   9  23   -0.00    6.30
   8   9 -23    1.04    5.38
  -8  -9  23    3.23    7.50
  -8   9  24    9.89    6.59
   8   9 -24   -0.00    5.00
  -8  -9  24   -0.00    7.26
  -8   9  25   11.85    8.04
   8   9 -25   17.84    9.13
  -8  -9  25   15.75    9.39
  -8   9  26    4.13    8.20
   8   9 -26    0.72    5.62
  -8  -9  26    3.27    6.94
  -8   9  27    0.00    4.88
   8   9 -27    0.46    6.11
  -8  -9  27    2.33    7.63
  -8   9  28    1.60    6.61
   8   9 -28    1.25    6.64
  -8  -9  28    7.62    7.42
  -8   9  29    2.61    5.83
   8   9 -29   -0.00    6.28
  -8  -9  29   11.82    9.02
  -8   9  30   -0.00    5.49
   8   9 -30    3.22    7.12
  -8  -9  30    1.77    8.57
  -8   9  31    3.79    5.59
   8   9 -31    0.00    6.23
  -8  -9  31   11.93   10.13
  -8   9  32   -0.00    6.90
   8   9 -32    0.00    7.03
  -8  -9  32    8.58    8.53
   8   9 -33    9.81    8.44
  -8  10   1   11.82    8.08
   8 -10  -1   20.28    8.26
   8  10  -1   27.13    5.93
  -8  10   2    4.09    6.05
   8 -10  -2    7.41    6.54
   8  10  -2    0.90    3.09
  -8  10   3   30.01   10.42
   8 -10  -3   33.77   10.40
   8  10  -3   34.99    7.42
  -8  10   4   16.44    8.34
   8 -10  -4   21.69    7.99
   8  10  -4   15.30    5.48
  -8  10   5    0.00    4.43
   8 -10  -5    4.03    5.35
   8  10  -5    0.00    3.70
  -8  10   6   -0.00    5.53
   8 -10  -6    9.29    6.20
   8  10  -6    0.00    3.87
  -8  10   7   60.45   13.93
   8 -10  -7   63.04   13.53
   8  10  -7   48.65    9.92
  -8  10   8   -0.00    5.09
   8 -10  -8   -0.00    3.91
   8  10  -8   -0.00    4.83
  -8  10   9   13.50    7.42
   8 -10  -9   -0.00    5.15
   8  10  -9    0.00    4.62
  -8  10  10    1.11    4.40
  -8  10  10   -0.00    4.74
   8 -10 -10    0.00    4.05
   8  10 -10   -0.00    4.12
  -8  10  11    0.00    5.43
   8 -10 -11    2.47    5.33
   8  10 -11    0.00    4.67
  -8  10  12    0.00    5.07
   8 -10 -12   -0.00    5.04
   8  10 -12    6.53    4.69
  -8  10  13   27.17   10.62
   8 -10 -13   26.78    9.91
   8  10 -13   42.00    9.54
  -8  10  14    0.00    5.76
   8 -10 -14   -0.00    4.40
   8  10 -14   -0.00    4.73
  -8  10  15    2.31    6.35
   8 -10 -15   -0.00    5.68
   8  10 -15    0.93    4.92
  -8  10  16   -0.00    7.19
   8 -10 -16    1.81    5.00
   8  10 -16    0.00    4.82
  -8  10  17   46.93   12.25
   8 -10 -17   19.03    9.15
   8  10 -17   37.80    9.83
  -8  10  18    3.84    5.70
   8  10 -18    1.44    5.08
  -8 -10  18    5.01    6.67
  -8  10  19   13.61    8.28
   8  10 -19   26.79    9.43
  -8 -10  19   20.13    9.29
  -8  10  20    0.00    5.38
   8  10 -20    0.63    5.28
  -8 -10  20    0.00    6.28
  -8  10  21    0.00    6.71
   8  10 -21   11.38    7.04
  -8 -10  21   14.20    8.31
  -8  10  22    0.00    6.93
   8  10 -22   -0.00    4.08
  -8 -10  22    1.11    6.88
  -8  10  23    2.12    5.52
   8  10 -23    0.00    5.31
  -8 -10  23   17.21    9.37
  -8  10  24    2.57    6.39
   8  10 -24   -0.00    6.22
  -8 -10  24   -0.00    7.82
  -8  10  25   -0.00    6.16
   8  10 -25    5.88    6.14
  -8 -10  25   -0.00    7.81
  -8  10  26   -0.00    5.09
   8  10 -26   -0.00    5.32
  -8 -10  26    8.76    7.67
  -8  10  27    8.68    8.01
   8  10 -27   16.71    8.87
  -8 -10  27   13.37    9.04
  -8  10  28    8.51    7.28
   8  10 -28   -0.00    6.02
  -8 -10  28   -0.00    8.51
  -8  10  29    0.00    5.31
   8  10 -29    7.12    6.63
  -8 -10  29    6.94    9.73
  -8  10  30    0.00    5.79
   8  10 -30    2.19    5.62
  -8 -10  30   -0.00    7.31
  -8  10  31    1.31    6.41
  -8 -10  31   11.95   10.09
  -8  11   1   32.98   11.00
   8 -11  -1   31.68   10.60
   8  11  -1   33.30    6.82
  -8  11   2    5.15    5.44
   8 -11  -2    0.00    5.22
   8  11  -2   14.58    4.64
  -8  11   3   16.85    8.47
   8 -11  -3   14.88    7.47
   8  11  -3    7.40    4.62
  -8  11   4    1.56    4.94
   8 -11  -4    2.86    5.44
   8  11  -4   -0.00    3.70
  -8  11   5   22.21    9.71
   8 -11  -5   32.42    9.81
   8  11  -5   19.80    6.08
  -8  11   6   -0.00    4.57
   8 -11  -6    0.43    5.13
   8  11  -6   -0.00    3.25
  -8  11   7   -0.00    5.93
   8 -11  -7    0.00    5.20
   8  11  -7    0.00    3.47
  -8  11   8    0.00    5.90
   8 -11  -8    3.10    5.62
   8  11  -8   10.17    5.28
  -8  11   9   20.72    9.90
   8 -11  -9    7.59    6.68
   8  11  -9   12.35    5.97
  -8  11  10    3.40    6.32
   8 -11 -10   -0.00    5.88
   8  11 -10    0.00    3.80
  -8  11  11    6.01    7.04
   8 -11 -11    7.64    6.48
   8  11 -11   20.98    6.82
  -8  11  12    3.70    5.40
  -8  11  12    0.00    5.03
   8 -11 -12   -0.00    5.77
   8  11 -12    2.96    3.90
  -8  11  13   -0.00    5.16
   8 -11 -13    1.59    5.69
   8  11 -13   -0.00    4.75
  -8  11  14    5.51    6.00
   8 -11 -14    5.95    6.23
   8  11 -14   -0.00    3.72
  -8  11  15   56.34   13.06
   8 -11 -15   24.26    9.12
   8  11 -15   41.18   10.37
  -8  11  16    0.56    6.15
   8 -11 -16    1.37    5.11
   8  11 -16   -0.00    3.60
  -8  11  17    0.00    5.39
   8 -11 -17    1.94    5.89
   8  11 -17    5.49    5.03
  -8  11  18   -0.00    5.33
   8 -11 -18   -0.00    5.22
   8  11 -18    1.40    4.89
  -8  11  19   10.77    7.77
   8 -11 -19    3.80    6.60
   8  11 -19    8.71    7.08
  -8  11  20   -0.00    5.22
   8 -11 -20   -0.00    6.15
   8  11 -20    5.44    5.79
  -8  11  21   13.38    7.80
   8  11 -21    5.98    5.53
  -8  11  22    8.11    5.90
   8  11 -22    4.05    4.98
  -8  11  23    1.38    5.30
   8  11 -23   -0.00    5.69
  -8  11  24   -0.00    7.15
   8  11 -24    0.00    6.17
  -8  11  25   12.48    7.76
   8  11 -25   12.26    7.63
  -8 -11  25    0.00    8.05
  -8  11  26   -0.00    6.26
   8  11 -26    0.92    4.96
  -8 -11  26   -0.00    7.77
  -8  11  27   -0.00    5.55
   8  11 -27    7.88    7.15
  -8 -11  27    0.73    5.98
  -8  11  28    0.00    7.72
  -8 -11  28    0.00    6.97
  -8  11  29    0.25    6.08
  -8 -11  29    3.81    8.37
  -8 -11  30   14.66   10.56
  -8 -11  31   -0.00    6.37
  -8  12   1   -0.00    5.03
   8 -12  -1   -0.00    4.90
   8  12  -1    2.89    3.37
  -8  12   2   -0.00    7.08
   8 -12  -2   -0.00    5.61
   8  12  -2    0.00    2.99
  -8  12   3   40.08   12.08
   8 -12  -3   35.51   10.95
   8  12  -3   58.99    9.39
  -8  12   4   -0.00    4.67
   8 -12  -4    1.64    4.16
   8  12  -4   -0.00    3.59
  -8  12   5    1.04    4.96
   8 -12  -5   -0.00    5.47
   8  12  -5    1.73    3.26
  -8  12   6    9.30    6.18
   8 -12  -6    3.07    5.88
   8  12  -6    1.58    3.46
  -8  12   7   26.43   10.00
   8 -12  -7   31.32   10.13
   8  12  -7   25.16    7.20
  -8  12   8    5.65    6.30
   8 -12  -8    0.00    5.85
   8  12  -8    3.81    4.37
  -8  12   9   12.59    8.02
   8 -12  -9   12.77    8.23
   8  12  -9   20.70    6.52
  -8  12  10   10.23    7.54
   8 -12 -10    8.96    6.41
   8  12 -10    5.83    4.37
  -8  12  11    0.65    3.92
   8 -12 -11    6.15    6.24
   8  12 -11    5.59    4.66
  -8  12  12    2.63    6.39
   8 -12 -12   -0.00    5.71
   8  12 -12    2.23    4.52
  -8  12  13   15.84    8.28
   8 -12 -13   21.98    8.98
   8  12 -13   12.24    5.94
  -8  12  14    2.10    5.34
   8 -12 -14    0.76    4.93
   8  12 -14    0.00    3.78
  -8  12  15   -0.00    5.75
   8 -12 -15    2.18    5.17
   8  12 -15    1.65    5.51
  -8  12  16    1.95    4.64
   8 -12 -16   10.41    7.39
   8  12 -16   -0.00    4.63
  -8  12  17    0.00    5.44
   8 -12 -17    2.47    6.11
   8  12 -17    4.30    5.14
  -8  12  18    0.00    5.67
   8 -12 -18   -0.00    5.77
   8  12 -18   -0.00    4.08
  -8  12  19   30.50   10.31
   8 -12 -19    8.08    7.75
   8  12 -19    7.79    5.61
  -8  12  20    6.95    7.04
   8 -12 -20   -0.00    5.64
   8  12 -20   -0.00    5.08
  -8  12  21    1.29    5.85
   8 -12 -21    0.94    5.43
   8  12 -21    5.74    6.31
  -8  12  22    6.16    6.51
   8 -12 -22   -0.00    5.70
   8  12 -22    3.38    5.17
  -8  12  23   12.95    8.80
   8 -12 -23    5.48    6.19
   8  12 -23    4.49    5.67
  -8  12  24   -0.00    5.14
   8  12 -24   -0.00    5.01
  -8  12  25    1.44    5.43
  -8  12  26   -0.00    5.35
  -8  12  27    3.37    7.38
  -8  12  28    0.00    7.15
  -8  13   1   13.42    8.23
   8 -13  -1   27.07    9.35
   8  13  -1    6.84    3.66
  -8  13   2    1.37    6.61
   8 -13  -2   -0.00    4.18
   8  13  -2    1.62    2.90
  -8  13   3    7.39    6.95
   8 -13  -3    2.06    4.50
   8  13  -3    0.32    3.28
  -8  13   4   11.28    8.24
   8 -13  -4   25.57    9.68
   8  13  -4   15.06    5.39
  -8  13   5   27.45   10.56
   8 -13  -5   32.72   10.96
   8  13  -5   26.78    7.14
  -8  13   6   -0.00    5.10
   8 -13  -6    4.45    5.75
   8  13  -6    4.55    3.97
  -8  13   7    4.07    6.19
   8 -13  -7    3.88    6.68
   8  13  -7    4.94    3.80
  -8  13   8   -0.00    5.63
   8 -13  -8    3.26    5.81
   8  13  -8    1.68    3.26
  -8  13   9   14.72    7.96
   8 -13  -9   12.25    8.14
   8  13  -9   10.82    5.70
  -8  13  10   13.19    7.97
   8 -13 -10   -0.00    5.40
   8  13 -10    3.69    4.83
  -8  13  11   23.99    9.36
   8 -13 -11    0.54    4.27
   8  13 -11    8.19    5.87
  -8  13  12    7.89    7.31
   8 -13 -12    1.04    4.73
   8  13 -12   -0.00    4.06
  -8  13  13   -0.00    4.42
   8 -13 -13    1.09    5.46
   8  13 -13    5.82    5.13
  -8  13  14   -0.00    5.85
   8 -13 -14    6.00    7.02
   8  13 -14    0.00    4.03
  -8  13  15   17.88    8.94
   8 -13 -15    6.14    6.39
   8  13 -15   27.89    8.38
  -8  13  16    0.00    4.53
   8 -13 -16    4.59    6.18
   8  13 -16   -0.00    5.76
  -8  13  17    1.96    4.68
   8 -13 -17    2.41    6.38
   8  13 -17   -0.00    5.15
  -8  13  18   -0.00    5.59
   8 -13 -18    0.00    5.18
   8  13 -18   -0.00    4.69
  -8  13  19    7.52    6.85
   8 -13 -19    2.19    5.61
   8  13 -19    3.62    5.39
  -8  13  20   -0.00    6.25
   8 -13 -20    0.38    4.83
   8  13 -20    0.01    4.74
  -8  13  21    7.63    7.42
   8 -13 -21   -0.00    6.40
  -8  13  22    6.72    7.61
   8 -13 -22    0.00    5.55
  -8  13  23   -0.00    5.76
   8 -13 -23   -0.00    5.96
  -8  13  24   -0.00    5.22
   8 -13 -24    0.00    5.00
  -8  13  25   15.19    8.10
   8 -13 -25   10.91    8.33
  -8  13  26    5.43    6.24
   8 -13 -26    0.73    6.76
  -8  14   1   11.52    8.25
   8 -14  -1   13.97    7.67
   8  14  -1    8.85    4.12
  -8  14   2    6.79    7.41
   8 -14  -2   19.99    8.75
   8  14  -2   10.95    4.69
  -8  14   3    6.78    7.47
   8 -14  -3   10.11    6.90
   8  14  -3   11.22    4.72
  -8  14   4   -0.00    4.85
   8 -14  -4    9.90    6.61
   8  14  -4    0.00    3.34
  -8  14   5    2.98    6.09
   8 -14  -5    3.11    5.62
   8  14  -5    2.19    3.40
  -8  14   6   17.15    8.36
   8 -14  -6    2.18    5.26
   8  14  -6    0.22    2.99
  -8  14   7   13.02    7.90
   8 -14  -7    6.36    6.81
   8  14  -7   14.89    5.33
  -8  14   8    3.00    5.44
   8 -14  -8   14.65    6.91
   8  14  -8    8.18    4.76
  -8  14   9    5.62    6.60
   8 -14  -9    1.59    4.17
   8  14  -9   -0.00    3.18
  -8  14  10   -0.00    4.50
   8 -14 -10   -0.00    4.62
   8  14 -10   -0.00    4.02
  -8  14  11   -0.00    5.84
   8 -14 -11    5.86    5.42
   8  14 -11    2.70    4.34
  -8  14  12   10.63    7.45
   8 -14 -12    3.23    6.11
   8  14 -12   -0.00    4.96
  -8  14  13    5.14    6.17
   8 -14 -13    0.35    4.93
   8  14 -13   -0.00    4.98
  -8  14  14    5.77    5.67
   8 -14 -14    0.00    5.02
   8  14 -14    0.56    3.83
  -8  14  15   -0.00    6.76
   8 -14 -15    1.37    6.02
   8  14 -15   -0.00    5.11
  -8  14  16   -0.00    5.70
   8 -14 -16    5.33    5.52
   8  14 -16   -0.00    4.98
  -8  14  17    0.00    5.79
   8 -14 -17    6.13    6.25
  -8  14  18    9.39    6.79
   8 -14 -18    0.00    5.59
  -8  14  19    5.81    6.74
   8 -14 -19    1.78    5.55
  -8  14  20   -0.00    5.97
   8 -14 -20    0.00    5.45
  -8  14  21   -0.00    5.94
   8 -14 -21    1.93    5.31
  -8  14  22    1.68    5.82
   8 -14 -22    0.00    4.88
  -8  14  23    3.95    6.85
   8 -14 -23   -0.00    5.87
  -8  14  24    0.25    6.68
  -8  15   1    6.88    7.36
   8 -15  -1    8.10    6.23
   8  15  -1    0.00    2.78
  -8  15   2    6.43    6.69
   8 -15  -2    0.00    5.85
   8  15  -2    0.95    3.05
  -8  15   3   -0.00    6.02
   8 -15  -3    0.00    6.67
   8  15  -3    4.19    3.60
  -8  15   4    8.94    7.22
   8 -15  -4   12.43    7.52
   8  15  -4    2.40    3.59
  -8  15   5    3.14    7.60
   8 -15  -5   11.17    7.60
   8  15  -5    7.99    4.52
  -8  15   6    2.93    6.23
   8 -15  -6    5.57    6.73
   8  15  -6    6.17    4.29
  -8  15   7    0.00    5.53
   8 -15  -7    1.76    5.22
   8  15  -7    1.34    3.45
  -8  15   8    4.36    6.94
   8 -15  -8    1.06    5.52
   8  15  -8   -0.00    3.57
  -8  15   9    2.16    6.09
   8 -15  -9    1.11    4.99
   8  15  -9    0.28    3.63
  -8  15  10    2.04    5.73
   8 -15 -10    1.61    5.97
   8  15 -10    9.59    5.94
  -8  15  11   -0.00    5.89
   8 -15 -11    0.06    5.95
   8  15 -11    0.32    4.38
  -8  15  12    1.38    5.32
   8 -15 -12    3.98    5.84
   8  15 -12    4.05    5.01
  -8  15  13    0.26    6.62
   8 -15 -13   -0.00    4.92
  -8  15  14    7.19    6.97
   8 -15 -14   10.19    7.85
  -8  15  15   -0.00    7.80
   8 -15 -15    5.13    7.13
   8 -15 -16    4.92    6.28
   8 -15 -17   -0.00    5.04
   8 -15 -18    2.28    5.04
   8 -15 -19    0.00    5.36
  -8  16   1    0.00    4.58
   8 -16  -1    8.16    6.18
   8  16  -1   -0.00    3.21
  -8  16   2    6.26    7.90
   8 -16  -2    0.57    4.29
   8  16  -2    6.41    3.97
  -8  16   3   -0.00    5.37
   8 -16  -3   -0.00    5.53
   8  16  -3    1.42    3.30
  -8  16   4    2.39    4.69
   8 -16  -4    0.80    5.46
   8  16  -4    2.44    3.51
  -8  16   5    3.73    6.60
   8 -16  -5   -0.00    5.63
   8  16  -5    0.00    3.27
  -8  16   6    1.42    6.55
   8 -16  -6    2.22    4.59
   8  16  -6   -0.00    3.48
  -8  16   7    0.00    6.04
   8 -16  -7   -0.00    5.02
  -8  16   8    0.00    5.73
   8 -16  -8    3.36    5.83
  -8  16   9    3.60    5.97
   8 -16  -9    9.68    7.59
   8 -16 -10    1.05    5.72
   8 -16 -11    5.35    6.59
   8 -16 -12    3.10    6.59
   8 -16 -13    5.39    5.95
   8 -16 -14    0.00    5.44
   8 -17  -1    0.00    4.80
   8 -17  -2   -0.00    5.16
   8 -17  -3   -0.00    4.47
   8 -17  -4    0.81    5.27
   8 -17  -5    4.34    6.75
   8 -17  -6    2.41    6.17
   8 -17  -7    8.64    6.75
   8 -17  -8    2.53    5.91
   8 -17  -9    0.49    4.99
  -7   0   1  915.88   78.79
  -7   0   1  782.24   77.27
  -7   0   1  850.38   77.03
   7   0  -1 1025.31   79.65
   7   0  -1  689.44   75.93
   7   0  -1  785.16   77.73
  -7   0   2   -0.00    4.21
  -7   0   2    0.00    3.37
  -7   0   2   -0.00    3.55
   7   0  -2   -0.00    3.27
   7   0  -2   -0.00    4.31
  -7   0   3   20.87    6.48
  -7   0   3   19.37    6.04
   7   0  -3   19.86    6.18
   7   0  -3   15.68    6.08
  -7   0   4    0.57    3.29
   7   0  -4   -0.00    3.73
   7   0  -4    1.42    4.30
  -7   0   5   21.81    7.10
   7   0  -5   31.55    7.46
   7   0  -5   36.29    8.54
  -7   0   6   -0.00    4.30
   7   0  -6   -0.00    3.24
   7   0  -6   -0.00    4.01
  -7   0   7  299.40   32.78
   7   0  -7  295.14   32.36
   7   0  -7  286.15   33.14
  -7   0   8    1.66    4.49
   7   0  -8    0.46    4.09
  -7   0   9    0.00    5.11
   7   0  -9   10.95    5.57
  -7   0  10    1.52    4.24
   7   0 -10    0.00    4.47
  -7   0  11  336.74   34.86
   7   0 -11  268.07   33.94
  -7   0  12    2.11    4.30
   7   0 -12    3.78    5.37
  -7   0  13   97.25   16.33
   7   0 -13  124.42   18.37
   7   0 -14   -0.00    4.75
   7   0 -15    2.03    5.41
   7   0 -16   -0.00    5.82
  -7   0  17  430.40   46.94
   7   0 -17  412.80   46.90
  -7   0  18    6.74    6.47
   7   0 -18    0.00    6.77
  -7   0  19   12.34    7.48
   7   0 -19    9.30    7.29
  -7   0  20    5.75    6.83
   7   0 -20   -0.00    6.08
  -7   0  21   11.33    8.01
   7   0 -21    5.76    6.60
  -7   0  22    2.28    5.86
   7   0 -22    3.78    6.97
  -7   0  23   63.35   14.50
  -7   0  24   -0.00    6.40
  -7   0  25    3.27    7.08
  -7   0  26   -0.00    6.16
  -7   0  27   47.81   13.60
  -7   0  28    5.18    7.29
  -7   0  29    8.34    8.46
  -7   0  30    0.00    6.64
  -7   0  31    7.23    7.87
  -7   0  32   12.40    7.95
  -7   0  33   13.29   10.79
  -7   0  34    0.00    6.23
  -7   0  35    7.91    7.92
  -7   0  36    2.39    9.42
  -7   0  37    4.85    9.14
  -7   1   1    1.72    3.24
  -7   1   1   -0.00    4.03
  -7   1   1    0.17    3.13
   7  -1  -1    0.00    3.32
   7  -1  -1    1.36    3.67
   7  -1  -1    7.90    5.79
   7   1  -1    0.00    3.71
   7   1  -1    0.46    3.73
  -7  -1   1    0.10    3.51
  -7   1   2   52.43    9.98
  -7   1   2   47.56    9.58
  -7   1   2   38.75    8.91
   7  -1  -2   49.61    9.63
   7  -1  -2   35.60    8.55
   7  -1  -2   50.28   10.06
   7   1  -2   67.47    9.87
   7   1  -2   52.12    9.87
  -7  -1   2   62.64   10.37
  -7  -1   2   48.70    9.09
  -7   1   3  270.12   31.33
  -7   1   3  292.09   31.76
  -7   1   3  275.21   30.58
   7  -1  -3  286.14   30.70
   7  -1  -3  265.35   31.43
   7   1  -3  276.32   30.08
   7   1  -3  312.47   31.65
  -7  -1   3  287.96   30.94
  -7   1   4    0.00    3.66
  -7   1   4    2.97    3.23
   7  -1  -4    1.38    3.52
   7  -1  -4   -0.00    4.42
   7   1  -4   -0.00    3.44
   7   1  -4    0.00    4.24
  -7  -1   4    2.09    3.51
  -7   1   5   83.67   13.22
  -7   1   5   70.34   12.12
   7  -1  -5   93.84   13.01
   7  -1  -5   67.02   12.71
   7   1  -5   78.80   12.27
   7   1  -5   73.54   12.87
  -7  -1   5   74.87   12.33
  -7   1   6    5.20    4.33
  -7   1   6    3.57    3.67
   7  -1  -6    1.50    3.80
   7  -1  -6    4.05    4.74
   7   1  -6   -0.00    4.12
   7   1  -6    2.94    4.43
  -7  -1   6   -0.00    3.25
  -7   1   7   25.77    7.87
   7  -1  -7   25.40    8.15
   7   1  -7   27.97    7.62
   7   1  -7   47.63    9.99
  -7  -1   7   23.78    7.05
  -7   1   8   34.34    8.30
   7  -1  -8   14.34    6.41
   7   1  -8   12.68    6.67
   7   1  -8   18.32    6.69
  -7  -1   8   19.06    6.17
  -7   1   9  247.89   30.64
   7  -1  -9  286.43   32.57
   7   1  -9  298.41   32.29
  -7  -1   9  270.67   30.99
  -7   1  10   34.74    8.95
   7  -1 -10   26.65    8.61
   7   1 -10   32.03    9.02
  -7  -1  10   31.63    8.39
  -7   1  11   63.63   12.59
   7  -1 -11   86.67   14.70
   7   1 -11   74.42   13.60
  -7  -1  11   68.97   12.74
  -7   1  12    3.17    5.29
   7  -1 -12    1.41    4.74
   7   1 -12    1.67    4.75
  -7  -1  12   -0.00    5.01
  -7   1  13  143.64   20.79
   7  -1 -13  155.04   22.26
   7   1 -13  170.89   22.51
  -7  -1  13  145.18   21.03
   7  -1 -14    4.42    5.73
   7   1 -14    3.53    5.53
  -7  -1  14    6.11    5.82
   7  -1 -15  129.46   18.98
   7   1 -15   79.97   15.54
   7  -1 -16   -0.00    4.89
   7   1 -16   22.63    8.60
  -7   1  17   18.45    8.69
   7  -1 -17   28.12    9.58
   7   1 -17   18.96    8.31
  -7  -1  17   13.49    7.24
  -7   1  18    0.00    5.05
   7  -1 -18    6.10    6.23
   7   1 -18    2.63    6.17
  -7  -1  18    6.85    5.91
  -7   1  19  162.47   23.33
   7  -1 -19  141.60   23.26
  -7  -1  19  177.97   24.53
  -7   1  20   12.16    7.22
   7  -1 -20    4.96    8.10
  -7  -1  20    6.90    7.05
  -7   1  21   64.55   14.37
   7  -1 -21   59.87   14.45
  -7  -1  21   40.89   12.54
  -7   1  22    4.40    5.62
   7  -1 -22    6.83    6.74
  -7  -1  22    5.74    6.74
  -7   1  23   28.43   10.14
   7  -1 -23   44.04   12.50
  -7  -1  23   37.11   11.26
  -7   1  24   22.70   10.04
   7  -1 -24   14.67    8.14
  -7  -1  24    0.00    6.32
  -7   1  25   68.49   15.14
   7  -1 -25   46.04   14.05
   7   1 -25   37.98   12.56
  -7  -1  25   74.77   15.65
  -7   1  26    5.43    6.94
   7   1 -26    1.16    6.57
  -7  -1  26   -0.00    6.37
  -7   1  27    0.00    5.78
   7   1 -27    0.00    5.20
  -7  -1  27    4.27    6.97
  -7   1  28   -0.00    5.55
   7   1 -28   -0.00    6.43
  -7  -1  28    0.71    5.43
  -7   1  29   36.86   12.60
   7   1 -29   36.03   12.50
  -7  -1  29   31.13   12.00
  -7   1  30   -0.00    5.77
  -7  -1  30   -0.00    6.34
  -7   1  31   24.64   10.52
  -7  -1  31   20.24    9.93
  -7   1  32    5.12    6.51
  -7  -1  32   -0.00    6.01
  -7   1  33    0.00    7.05
  -7  -1  33    5.96    7.07
  -7   1  34    2.04    5.81
  -7  -1  34   -0.00    6.47
  -7   1  35   19.78   10.41
  -7  -1  35   32.94   12.19
  -7   1  36    1.93    7.61
  -7  -1  36    3.27    7.15
  -7   1  37    0.00    5.94
  -7  -1  37    4.80    7.55
  -7   2   1   44.14    9.95
  -7   2   1   57.77   11.17
  -7   2   1   56.26   10.49
   7  -2  -1   53.27   10.48
   7  -2  -1   63.67   10.73
   7  -2  -1   73.57   12.08
   7   2  -1   71.46   10.27
   7   2  -1   52.41    9.83
  -7  -2   1   66.35   10.24
  -7  -2   1   46.97    8.94
  -7   2   2   49.19   10.18
  -7   2   2   46.74   10.06
  -7   2   2   62.38   10.50
   7  -2  -2   41.52    9.26
   7  -2  -2   43.72    9.20
   7  -2  -2   43.64    9.90
   7   2  -2   51.95    9.00
   7   2  -2   37.81    8.80
  -7  -2   2   56.35    9.44
  -7  -2   2   55.32    8.90
  -7   2   3   19.09    6.70
  -7   2   3   23.73    6.77
  -7   2   3    3.14    4.40
   7  -2  -3   14.29    5.46
   7  -2  -3    5.26    4.18
   7  -2  -3    6.73    5.19
   7   2  -3   12.95    5.02
   7   2  -3   12.17    5.49
  -7  -2   3   13.35    4.99
  -7   2   4    7.29    4.73
  -7   2   4    2.31    4.47
   7  -2  -4   -0.00    4.52
   7   2  -4    3.82    3.86
   7   2  -4    5.18    5.05
  -7  -2   4   10.91    4.90
  -7   2   5  275.70   30.33
  -7   2   5  262.53   29.49
   7  -2  -5  254.59   30.20
   7   2  -5  236.74   28.21
   7   2  -5  264.53   29.21
  -7  -2   5  258.17   28.55
  -7   2   6   15.25    6.19
  -7   2   6   15.87    6.22
   7  -2  -6    8.81    5.87
   7   2  -6   16.38    5.89
   7   2  -6   18.59    6.34
  -7  -2   6   17.19    6.05
  -7   2   7  246.42   29.35
  -7   2   7  272.53   29.48
   7  -2  -7  245.43   29.81
   7   2  -7  226.74   28.05
   7   2  -7  281.24   29.62
  -7  -2   7  237.07   27.86
  -7   2   8    0.00    4.16
  -7   2   8    4.25    4.46
   7  -2  -8    3.86    5.26
   7   2  -8    0.00    3.92
   7   2  -8    0.00    4.52
  -7  -2   8    5.02    5.17
  -7   2   9   78.63   13.47
  -7   2   9   73.80   12.79
   7  -2  -9   80.31   14.11
   7   2  -9   84.82   13.59
   7   2  -9   70.69   12.77
  -7  -2   9   60.14   11.87
  -7   2  10   15.16    6.83
   7  -2 -10   30.57    9.21
   7   2 -10   14.79    6.04
  -7  -2  10   18.72    6.67
  -7   2  11  150.21   20.55
   7  -2 -11  145.13   20.94
   7   2 -11  150.41   20.57
  -7  -2  11  128.27   18.99
  -7   2  12   10.39    5.90
   7  -2 -12   39.89   10.41
   7   2 -12   38.13    9.15
  -7  -2  12   38.56    9.24
   7  -2 -13   80.22   14.98
   7   2 -13   85.15   14.94
  -7  -2  13   69.69   13.34
   7  -2 -14    0.83    4.71
   7   2 -14    6.45    5.98
  -7  -2  14   -0.00    4.36
   7  -2 -15   29.35    9.97
   7   2 -15   38.17    9.84
  -7   2  16  109.22   16.70
   7  -2 -16   69.58   15.14
  -7   2  17   54.44   12.10
   7  -2 -17   62.00   13.76
  -7   2  18   53.48   12.66
   7  -2 -18   39.22   11.44
  -7  -2  18   29.40   10.50
  -7   2  19   -0.00    6.85
   7  -2 -19   -0.00    6.24
  -7  -2  19   -0.00    5.78
  -7   2  20    0.00    4.46
   7  -2 -20    3.35    7.08
  -7  -2  20    7.96    6.86
  -7   2  21   58.55   14.42
   7  -2 -21  114.12   19.15
  -7  -2  21   85.30   16.64
  -7   2  22    0.00    5.54
   7  -2 -22    1.31    6.18
   7   2 -22    9.79    6.92
  -7  -2  22   10.20    7.80
  -7   2  23   27.48   10.17
   7  -2 -23   48.98   12.72
   7   2 -23   22.87    9.21
  -7  -2  23   34.09   11.00
  -7   2  24   -0.00    6.64
   7  -2 -24   -0.00    5.83
   7   2 -24    1.30    4.73
  -7  -2  24   -0.00    6.20
  -7   2  25   10.22    8.04
   7  -2 -25   18.28    8.81
   7   2 -25   16.84    8.31
  -7  -2  25    8.62    9.19
  -7   2  26   -0.00    6.17
   7   2 -26   -0.00    5.15
  -7  -2  26   -0.00    7.15
  -7   2  27   10.82    9.14
   7   2 -27   10.42    7.74
  -7  -2  27   25.30   10.45
  -7   2  28    6.01    7.47
   7   2 -28    5.31    6.35
  -7  -2  28   20.02    9.85
  -7   2  29    3.54    6.37
   7   2 -29    2.26    6.04
  -7  -2  29    0.00    6.84
  -7   2  30    1.94    6.56
   7   2 -30    1.32    6.04
  -7  -2  30   -0.00    6.64
  -7   2  31   15.98    8.87
  -7  -2  31   14.60    9.96
  -7   2  32   -0.00    6.08
  -7  -2  32    3.50    6.20
  -7   2  33   16.62    9.49
  -7  -2  33   17.25    9.44
  -7   2  34    0.65    5.87
  -7  -2  34   -0.00    7.48
  -7   2  35    2.48    7.03
  -7  -2  35    5.10    7.92
  -7   2  36   -0.00    6.65
  -7  -2  36    0.29    6.36
  -7   2  37    0.00    7.32
  -7   3   1   -0.00    3.09
  -7   3   1    0.88    4.45
  -7   3   1    4.39    4.92
   7  -3  -1   -0.00    3.68
   7  -3  -1    0.96    4.12
   7   3  -1    0.79    3.06
   7   3  -1    1.44    3.92
  -7  -3   1    1.37    2.85
  -7  -3   1    1.49    2.66
  -7   3   2  157.85   21.32
  -7   3   2  196.54   23.05
  -7   3   2  160.19   20.93
   7  -3  -2  180.66   21.75
   7  -3  -2  173.65   22.24
   7   3  -2  157.59   19.42
   7   3  -2  129.43   18.78
  -7  -3   2  168.68   19.48
  -7  -3   2  168.48   18.80
  -7   3   3   49.76   10.56
  -7   3   3   48.54   10.27
  -7   3   3   34.32    9.33
   7  -3  -3   67.68   11.21
   7  -3  -3   45.80   10.59
   7   3  -3   48.27    9.34
   7   3  -3   53.37    9.69
  -7  -3   3   76.81   10.65
  -7   3   4    3.85    4.31
  -7   3   4   15.96    6.34
   7  -3  -4    8.81    5.48
   7  -3  -4    9.59    5.57
   7   3  -4    7.04    4.26
   7   3  -4   10.66    5.70
  -7  -3   4    4.64    3.79
  -7   3   5   93.39   15.18
  -7   3   5   80.15   13.94
   7  -3  -5   95.05   15.87
   7   3  -5   85.87   13.53
   7   3  -5  104.36   14.62
  -7  -3   5   97.47   13.81
  -7   3   6   15.78    7.49
  -7   3   6   21.85    7.50
   7  -3  -6   24.70    8.29
   7   3  -6   14.83    6.07
   7   3  -6   22.54    6.64
  -7  -3   6   14.87    5.30
  -7   3   7   -0.00    3.54
  -7   3   7    5.24    4.73
   7  -3  -7    3.17    4.92
   7   3  -7    1.68    4.38
   7   3  -7   10.03    5.33
  -7  -3   7   -0.00    4.02
  -7   3   8    1.24    4.53
  -7   3   8    4.83    4.79
   7  -3  -8    0.00    4.26
   7   3  -8    0.12    3.43
   7   3  -8    1.28    4.11
  -7  -3   8   -0.00    3.78
  -7   3   9  211.94   27.75
  -7   3   9  254.10   28.59
   7  -3  -9  204.88   28.14
   7   3  -9  245.01   28.21
   7   3  -9  254.52   28.04
  -7  -3   9  221.60   26.98
  -7   3  10   66.89   13.84
  -7   3  10   97.51   15.52
   7  -3 -10   85.31   15.49
   7   3 -10  115.36   16.29
   7   3 -10   82.70   14.30
  -7  -3  10  109.56   15.79
  -7   3  11    3.80    4.90
   7  -3 -11    7.91    6.25
   7   3 -11    4.76    4.57
  -7  -3  11    9.31    5.70
  -7   3  12   -0.00    4.12
   7  -3 -12    0.00    4.54
   7   3 -12   -0.00    5.30
  -7  -3  12    0.56    4.08
   7  -3 -13   74.40   14.29
  -7  -3  13   73.88   13.67
   7  -3 -14  109.19   18.35
  -7  -3  14  104.22   17.34
  -7   3  15  184.75   23.82
   7  -3 -15  148.40   23.62
  -7   3  16   11.28    6.77
   7  -3 -16   28.64   10.39
  -7   3  17    1.97    4.81
   7  -3 -17    1.63    5.63
  -7   3  18   35.19   10.13
   7  -3 -18   36.52   10.77
  -7  -3  18   26.20   10.04
  -7   3  19  260.32   34.90
   7  -3 -19  327.09   38.59
   7   3 -19  273.57   35.60
  -7  -3  19  350.41   38.18
  -7   3  20    3.96    5.87
   7  -3 -20    1.84    5.43
   7   3 -20    0.00    4.70
  -7  -3  20    0.00    6.94
  -7   3  21    0.00    6.17
   7  -3 -21    4.61    6.77
   7   3 -21    0.00    4.87
  -7  -3  21    5.80    6.59
  -7   3  22    2.33    5.14
   7  -3 -22    0.00    5.79
   7   3 -22    5.96    5.58
  -7  -3  22   -0.00    5.86
  -7   3  23   31.93   10.34
   7  -3 -23   16.74    9.15
   7   3 -23   30.60    9.87
  -7  -3  23   29.08   11.15
  -7   3  24    0.00    5.34
   7   3 -24    4.39    6.33
  -7  -3  24   10.03    8.20
  -7   3  25   32.93   11.19
   7   3 -25   26.81   10.06
  -7  -3  25   27.34   10.61
  -7   3  26    0.75    5.99
   7   3 -26   -0.00    6.62
  -7  -3  26    3.10    7.66
  -7   3  27   -0.00    5.76
   7   3 -27   -0.00    6.11
  -7  -3  27   -0.00    6.04
  -7   3  28    0.00    4.92
   7   3 -28    1.55    5.03
  -7  -3  28    3.15    6.33
  -7   3  29   13.20    8.44
   7   3 -29    3.84    6.55
  -7  -3  29    2.19    7.98
  -7   3  30    1.72    6.27
   7   3 -30    5.58    7.69
  -7  -3  30    1.23    8.16
  -7   3  31    6.33    7.17
   7   3 -31   14.47    7.97
  -7  -3  31    5.41    7.15
  -7   3  32   -0.00    5.86
  -7  -3  32    1.22    6.57
  -7   3  33    2.19    6.57
  -7  -3  33   24.42   10.75
  -7   3  34    0.85    5.56
  -7  -3  34    9.12    9.07
  -7   3  35   16.45    9.39
  -7  -3  35   14.71   10.23
  -7   3  36    2.79    7.44
  -7  -3  36    2.09    7.31
  -7   3  37    3.40    7.18
  -7   4   1   79.74   13.98
  -7   4   1   78.49   13.35
   7  -4  -1   91.43   14.00
   7  -4  -1   68.83   13.68
   7   4  -1   79.48   11.52
   7   4  -1   77.74   11.50
  -7  -4   1   73.33   10.88
  -7  -4   1   80.40   10.27
  -7   4   2   92.59   15.19
  -7   4   2  101.20   15.99
  -7   4   2  121.42   16.51
   7  -4  -2   89.78   14.85
   7  -4  -2   80.91   14.91
   7   4  -2   96.36   13.56
   7   4  -2   91.15   13.43
  -7  -4   2   93.06   12.93
  -7  -4   2  105.46   12.40
  -7   4   3   20.91    6.92
  -7   4   3   10.71    5.30
  -7   4   3   14.07    6.17
   7  -4  -3   13.66    5.57
   7  -4  -3   16.38    7.24
   7   4  -3    6.64    4.73
   7   4  -3   11.23    4.51
  -7  -4   3   11.48    4.69
  -7   4   4   41.21    9.70
  -7   4   4   36.95    9.25
  -7   4   4   39.96    9.20
   7  -4  -4   39.33    9.25
   7  -4  -4   28.96    9.12
   7   4  -4   31.07    7.59
   7   4  -4   28.38    7.29
  -7  -4   4   34.48    7.38
  -7   4   5   58.21   12.88
  -7   4   5   68.07   12.72
   7  -4  -5   82.26   13.35
   7   4  -5   68.91   11.94
   7   4  -5   72.68   11.66
  -7  -4   5   89.89   12.37
  -7   4   6   67.52   12.98
  -7   4   6   44.07   11.29
   7  -4  -6   66.65   13.40
   7   4  -6   93.25   13.39
   7   4  -6   72.00   11.63
  -7  -4   6   64.85   11.10
  -7   4   7   31.23    9.07
  -7   4   7   33.75    9.14
   7  -4  -7   39.36    9.98
   7   4  -7   36.56    8.90
   7   4  -7   39.51    8.59
  -7  -4   7   47.17    9.20
  -7   4   8   54.72   11.75
  -7   4   8   49.95   11.67
   7  -4  -8   78.23   13.97
   7   4  -8   55.56   11.42
   7   4  -8   57.91   11.02
  -7  -4   8   71.93   11.70
  -7   4   9   30.22    8.81
   7  -4  -9   19.16    8.30
   7   4  -9   26.27    8.08
  -7  -4   9   40.11    8.94
  -7   4  10    0.29    4.26
   7  -4 -10    2.60    5.64
   7   4 -10    0.15    4.35
  -7  -4  10    1.31    4.09
  -7   4  11  122.31   18.13
   7  -4 -11  116.12   18.57
  -7  -4  11   90.25   15.72
  -7   4  12  132.77   19.23
   7  -4 -12   90.51   17.65
  -7  -4  12  132.64   18.49
  -7   4  13  123.21   19.19
   7  -4 -13  158.92   21.93
  -7  -4  13  107.06   18.14
  -7   4  14   14.29    6.64
  -7   4  14   30.09    8.85
   7  -4 -14    2.48    6.09
  -7  -4  14   38.13   10.37
  -7   4  15   53.67   11.69
   7  -4 -15   38.10   11.45
   7   4 -15   67.41   12.97
  -7   4  16   24.18    8.61
   7  -4 -16   23.74    9.63
   7   4 -16   41.45   10.04
  -7   4  17  123.44   20.02
   7  -4 -17  151.15   22.86
   7   4 -17  144.45   21.16
  -7   4  18   15.01    7.93
   7  -4 -18   28.82   10.07
   7   4 -18   19.56    8.81
  -7  -4  18   21.61    9.70
  -7   4  19   11.87    6.88
   7  -4 -19   13.19    9.05
   7   4 -19   11.10    7.76
  -7  -4  19    8.92    7.72
  -7   4  20   24.14    8.98
   7  -4 -20   36.60   11.31
   7   4 -20   38.01   10.47
  -7  -4  20   28.55   10.46
  -7   4  21   53.39   12.15
   7  -4 -21   50.33   13.65
   7   4 -21   33.84   10.77
  -7  -4  21   49.49   13.29
  -7   4  22   31.69   10.37
   7   4 -22   40.15   11.21
  -7  -4  22   31.49   11.11
  -7   4  23    8.89    7.23
   7   4 -23    6.31    6.96
  -7  -4  23   20.86    9.83
  -7   4  24    7.27    7.01
   7   4 -24    0.00    6.38
  -7  -4  24    1.64    6.53
  -7   4  25   -0.00    5.28
   7   4 -25    6.35    7.18
  -7  -4  25    7.29    7.98
  -7   4  26   12.07    7.30
   7   4 -26    7.31    7.29
  -7  -4  26   26.95   11.17
  -7   4  27   19.53    8.90
   7   4 -27    1.52    6.03
  -7  -4  27   12.17    9.54
  -7   4  28    0.00    5.49
   7   4 -28    8.38    7.71
  -7  -4  28    2.21    7.03
  -7   4  29   11.49    7.98
   7   4 -29   10.09    8.07
  -7  -4  29   18.91   10.13
  -7   4  30    6.74    7.38
   7   4 -30   -0.00    6.32
  -7  -4  30    2.79    8.18
  -7   4  31   25.04    9.72
   7   4 -31    1.04    4.81
  -7  -4  31    5.44    8.71
  -7   4  32   12.25    8.93
   7   4 -32    6.16    6.97
  -7  -4  32    3.98    8.26
  -7   4  33    0.00    7.19
  -7  -4  33    0.00    8.71
  -7   4  34    0.66    6.77
  -7  -4  34    0.00    7.54
  -7   4  35    1.06    7.29
  -7  -4  35   -0.00    7.04
  -7   4  36    1.73    7.60
  -7  -4  36    0.00    7.25
  -7   5   1   -0.00    4.01
  -7   5   1    5.00    4.57
   7  -5  -1    0.00    4.60
   7  -5  -1   -0.00    4.03
   7   5  -1    1.82    3.24
   7   5  -1    3.86    3.44
  -7  -5   1    0.09    2.84
  -7  -5   1    0.00    1.83
  -7   5   2    0.00    4.37
  -7   5   2    3.43    4.67
   7  -5  -2    5.96    4.92
   7  -5  -2    6.42    5.87
   7   5  -2    0.00    3.40
   7   5  -2    1.43    3.29
  -7  -5   2   -0.00    2.65
  -7  -5   2    2.07    2.31
  -7   5   3   36.94   10.13
  -7   5   3   44.98   10.64
  -7   5   3   52.54   10.76
   7  -5  -3   50.34   11.00
   7  -5  -3   62.20   11.93
   7   5  -3   49.90    9.10
   7   5  -3   41.27    8.06
  -7  -5   3   33.05    7.43
  -7   5   4  116.74   17.88
  -7   5   4  121.32   18.33
  -7   5   4  145.79   19.20
   7  -5  -4  107.82   17.14
   7  -5  -4  101.06   17.75
   7   5  -4   93.32   15.17
   7   5  -4  123.00   15.59
  -7  -5   4  140.89   16.13
  -7   5   5   53.31   10.83
  -7   5   5   18.34    6.85
   7  -5  -5   57.77   11.49
   7   5  -5   32.39    8.12
   7   5  -5    9.55    5.48
  -7  -5   5   49.76    8.42
  -7   5   6    6.83    6.26
   7  -5  -6    2.10    6.17
   7   5  -6    2.38    4.10
  -7  -5   6    2.62    3.12
  -7   5   7   14.41    6.58
   7  -5  -7   22.34    8.04
   7   5  -7    0.00    4.78
  -7  -5   7   18.00    6.00
  -7   5   8   84.46   15.04
   7  -5  -8   85.88   15.74
   7   5  -8  105.18   15.18
  -7  -5   8   81.79   13.49
  -7   5   9  126.92   18.75
   7  -5  -9  123.27   19.33
   7   5  -9  164.80   19.38
  -7  -5   9   87.10   15.85
  -7   5  10   42.73   10.15
   7  -5 -10   39.64   10.81
   7   5 -10   21.32    7.89
  -7  -5  10   24.52    7.92
  -7   5  11   79.57   15.52
   7  -5 -11  103.53   17.29
  -7  -5  11   89.95   15.16
  -7   5  12   -0.00    4.86
  -7   5  12    7.26    7.01
   7  -5 -12    5.49    6.51
   7   5 -12    0.69    3.87
  -7  -5  12    4.36    5.44
  -7   5  13   36.72    9.80
  -7   5  13   45.93   11.40
   7  -5 -13   29.69   10.44
   7   5 -13   33.67    8.98
  -7  -5  13   34.24    9.99
  -7   5  14   40.73   11.09
  -7   5  14   61.64   12.72
   7  -5 -14   79.41   14.86
   7   5 -14   45.93   10.72
  -7  -5  14   29.91   10.03
  -7   5  15  193.89   24.66
  -7   5  15  157.34   23.43
   7  -5 -15  153.62   24.28
   7   5 -15  168.09   22.98
  -7   5  16    0.00    4.80
  -7   5  16    4.39    5.66
   7  -5 -16    8.72    7.09
   7   5 -16    0.96    4.15
  -7   5  17    2.72    6.47
   7  -5 -17    0.00    6.30
   7   5 -17   10.55    6.11
  -7  -5  17    8.25    7.65
  -7   5  18    3.93    5.48
   7  -5 -18   10.80    7.96
   7   5 -18    2.88    4.00
  -7  -5  18    7.79    7.42
  -7   5  19   33.93   10.34
   7  -5 -19   44.72   11.86
   7   5 -19   21.24    9.09
  -7  -5  19   26.77   10.50
  -7   5  20   28.52    9.41
   7   5 -20   40.47   11.58
  -7  -5  20   34.17   11.08
  -7   5  21    9.96    6.45
   7   5 -21   21.81    9.16
  -7  -5  21    4.37    7.49
  -7   5  22   -0.00    5.94
   7   5 -22    5.15    6.03
  -7  -5  22    0.00    6.75
  -7   5  23    5.95    7.09
   7   5 -23    6.29    6.59
  -7  -5  23    0.00    6.34
  -7   5  24    6.34    5.96
   7   5 -24   19.93    8.90
  -7  -5  24   18.24    9.83
  -7   5  25    8.77    7.13
   7   5 -25    1.79    5.71
  -7  -5  25   26.30   10.94
  -7   5  26    8.10    6.84
   7   5 -26    2.55    6.76
  -7  -5  26    0.00    7.01
  -7   5  27   -0.00    4.66
   7   5 -27   -0.00    5.87
  -7  -5  27    1.57    7.11
  -7   5  28    0.10    5.23
   7   5 -28    2.27    5.21
  -7  -5  28    1.88    7.18
  -7   5  29   26.59    9.49
   7   5 -29    0.00    5.61
  -7  -5  29    5.96    8.68
  -7   5  30   24.05    9.46
   7   5 -30    0.00    5.71
  -7  -5  30   25.22   10.60
  -7   5  31   18.72    8.67
   7   5 -31    4.15    6.36
  -7  -5  31   -0.00    7.21
  -7   5  32    3.79    6.09
   7   5 -32    2.03    7.49
  -7  -5  32    7.02    9.51
  -7   5  33    8.09    7.55
  -7  -5  33   -0.00    9.71
  -7   5  34   16.33    9.18
  -7  -5  34   20.61   11.83
  -7   5  35   -0.00    6.66
  -7  -5  35    0.46    7.44
  -7   5  36    9.19    8.25
  -7   6   1   82.21   15.32
  -7   6   1   77.91   14.54
   7   6  -1  123.73   13.63
   7   6  -1   78.11   11.58
  -7  -6   1   96.10   11.89
  -7  -6   1   82.71    8.95
  -7   6   2   70.53   13.78
  -7   6   2   44.86   11.35
   7  -6  -2   55.90   12.49
   7   6  -2   79.07   11.03
  -7  -6   2   55.91    9.19
  -7  -6   2   64.22    7.71
  -7   6   3   51.47   11.15
  -7   6   3   38.01    9.83
   7  -6  -3   42.95   10.70
   7   6  -3   26.70    7.31
  -7  -6   3   36.63    7.31
  -7  -6   3   44.65    6.26
  -7   6   4   13.71    6.59
  -7   6   4    7.33    5.49
   7  -6  -4    3.54    5.76
   7   6  -4   15.07    5.61
  -7  -6   4   11.96    4.56
  -7   6   5   -0.00    3.84
  -7   6   5    4.08    5.24
   7  -6  -5   -0.00    5.10
   7   6  -5    0.00    4.07
  -7  -6   5    0.00    3.03
  -7   6   6   93.58   16.05
   7  -6  -6   88.97   16.65
   7   6  -6   91.73   14.48
  -7  -6   6  110.65   14.65
  -7   6   7  140.88   21.01
   7  -6  -7  132.07   21.35
   7   6  -7  140.23   18.78
  -7  -6   7  162.85   19.59
  -7   6   8   67.16   13.21
   7  -6  -8   48.53   12.22
   7   6  -8   60.01   11.24
  -7  -6   8   80.09   12.66
  -7   6   9    1.06    5.13
  -7   6   9    0.13    4.37
   7  -6  -9    3.96    6.23
   7   6  -9    0.00    3.94
   7   6  -9    0.00    3.00
  -7  -6   9    0.00    4.62
  -7   6  10   96.86   15.86
  -7   6  10  114.67   17.56
   7  -6 -10   62.84   14.47
   7   6 -10   77.28   13.25
   7   6 -10   73.35   12.84
  -7  -6  10   83.58   14.32
  -7   6  11   98.37   17.63
  -7   6  11  144.34   20.27
   7  -6 -11  105.71   19.01
   7   6 -11  119.05   16.95
  -7  -6  11  124.34   18.30
  -7   6  12   21.97    8.54
  -7   6  12   15.19    7.76
   7  -6 -12   18.01    8.32
   7   6 -12   16.64    6.65
  -7  -6  12    6.94    6.30
  -7   6  13    5.65    5.95
  -7   6  13   23.53    8.35
   7  -6 -13    0.00    6.09
   7   6 -13   10.72    6.61
  -7  -6  13   32.16    9.89
  -7   6  14    7.39    5.40
  -7   6  14   17.82    7.65
   7  -6 -14    9.16    6.76
   7   6 -14   14.26    6.75
  -7  -6  14   13.59    7.13
  -7   6  15    5.05    5.63
  -7   6  15    7.13    6.60
   7  -6 -15    6.09    7.02
   7   6 -15    7.39    6.24
  -7   6  16   58.16   12.80
  -7   6  16   60.63   13.93
   7  -6 -16   74.48   15.10
   7   6 -16   50.12   12.04
  -7   6  17   75.32   14.47
   7   6 -17   57.83   12.58
  -7  -6  17   77.88   15.78
  -7   6  18  102.69   16.92
   7   6 -18   49.33   12.86
  -7  -6  18   94.82   17.77
  -7   6  19    4.43    6.50
   7   6 -19    0.00    5.56
  -7  -6  19    0.94    6.00
  -7   6  20    1.06    4.65
   7   6 -20    1.93    4.78
  -7  -6  20   10.25    7.31
  -7   6  21    4.60    6.88
   7   6 -21   -0.00    5.22
  -7  -6  21    1.69    6.83
  -7   6  22   29.47   10.44
   7   6 -22   38.61   10.61
  -7  -6  22   16.48    9.55
  -7   6  23   22.06    8.74
   7   6 -23   28.24    9.84
  -7  -6  23   32.31   11.72
  -7   6  24   12.69    7.37
   7   6 -24   -0.00    5.18
  -7  -6  24    7.96    8.06
  -7   6  25    3.49    6.00
   7   6 -25   -0.00    5.70
  -7  -6  25   -0.00    5.72
  -7   6  26   20.80    9.09
   7   6 -26   22.89    9.78
  -7  -6  26   41.31   12.98
  -7   6  27    0.00    5.41
   7   6 -27    3.48    6.40
  -7  -6  27    9.31    7.68
  -7   6  28    6.92    6.14
   7   6 -28    6.92    7.93
  -7  -6  28    4.77    7.88
  -7   6  29   10.34    7.40
   7   6 -29   -0.00    5.34
  -7  -6  29    0.47    7.21
  -7   6  30    9.61    8.00
   7   6 -30    6.21    7.55
  -7  -6  30    0.37    7.60
  -7   6  31    1.79    6.43
  -7  -6  31   -0.00    7.72
  -7   6  32   14.28    8.03
   7   6 -32    8.61    7.77
  -7  -6  32   18.36   10.07
  -7   6  33    5.23    6.68
   7   6 -33   12.13    8.60
  -7  -6  33    0.00    7.21
  -7   6  34    7.78    7.50
  -7  -6  34    0.01    8.32
  -7   6  35    4.19    6.44
  -7  -6  35    8.29    8.43
  -7   6  36   -0.00    5.67
  -7   7   1    5.48    5.95
  -7   7   1    0.00    4.65
   7  -7  -1    0.00    4.46
   7   7  -1    0.69    3.06
  -7  -7   1    1.81    2.87
  -7   7   2   17.95    8.32
  -7   7   2   18.55    8.36
   7  -7  -2   28.43    8.28
   7   7  -2   22.56    5.63
  -7  -7   2   33.37    6.01
  -7  -7   2   15.38    2.26
  -7   7   3    8.21    6.52
  -7   7   3    8.53    6.41
   7  -7  -3   18.25    6.94
   7   7  -3    7.35    3.98
  -7  -7   3   14.73    4.69
  -7  -7   3   13.97    3.00
  -7   7   4  233.65   30.31
  -7   7   4  226.64   29.58
   7  -7  -4  260.27   30.28
   7  -7  -4  193.50   29.54
   7   7  -4  255.64   26.09
  -7  -7   4  243.65   26.09
  -7   7   5  116.28   17.52
  -7   7   5   96.20   17.13
  -7   7   5   99.41   17.09
   7  -7  -5  100.20   16.90
   7  -7  -5  107.39   18.21
   7   7  -5  110.99   14.42
   7   7  -5  120.33   14.71
  -7  -7   5   85.53   13.73
  -7   7   6    0.00    4.79
  -7   7   6    0.00    4.98
  -7   7   6    8.22    5.96
   7  -7  -6    7.00    5.72
   7  -7  -6    5.99    6.93
   7   7  -6   18.74    5.82
   7   7  -6   15.59    5.43
  -7  -7   6    6.50    4.51
  -7   7   7   87.40   15.16
  -7   7   7   72.55   13.87
   7  -7  -7   78.31   14.18
   7  -7  -7   35.62   12.31
   7   7  -7   78.06   11.58
   7   7  -7   54.24   10.58
  -7  -7   7   79.92   12.55
  -7   7   8   15.19    7.43
  -7   7   8   19.11    7.91
   7  -7  -8   18.03    7.27
   7  -7  -8   20.81    9.02
   7   7  -8    4.93    4.87
   7   7  -8   21.20    5.93
  -7  -7   8   19.84    6.76
  -7   7   9   19.87    7.58
  -7   7   9   22.33    9.35
   7  -7  -9   18.29    7.71
   7  -7  -9   33.15   10.39
   7   7  -9   44.82    8.70
   7   7  -9   28.17    7.28
  -7  -7   9   27.59    8.47
  -7   7  10   92.13   16.77
  -7   7  10  103.46   17.35
   7  -7 -10   61.82   13.78
   7  -7 -10   67.69   15.71
   7   7 -10   83.65   13.33
   7   7 -10   93.14   14.05
  -7  -7  10   84.09   14.49
  -7   7  11   29.39    9.13
  -7   7  11   13.49    8.46
   7  -7 -11   16.04    8.69
   7   7 -11   43.95    9.48
  -7  -7  11   13.97    7.82
  -7   7  12    5.21    6.02
  -7   7  12   14.26    7.64
   7  -7 -12    3.00    6.52
   7   7 -12    6.81    5.13
  -7  -7  12    6.31    6.15
  -7   7  13   25.75    9.24
   7  -7 -13   23.42   10.11
   7   7 -13   17.76    7.07
  -7  -7  13   25.52    8.54
  -7   7  14  152.21   22.67
   7   7 -14  165.88   22.01
  -7  -7  14  142.05   22.54
  -7   7  15    2.97    5.52
   7   7 -15    3.22    4.13
  -7   7  16   -0.00    4.41
   7   7 -16    6.90    5.80
  -7   7  17   -0.00    4.95
   7   7 -17    0.05    5.07
  -7  -7  17    6.69    6.83
  -7   7  18    0.00    5.77
   7   7 -18    9.23    6.79
  -7  -7  18    8.19    6.53
  -7   7  19    4.95    6.19
   7   7 -19    3.38    4.59
  -7  -7  19   -0.00    6.09
  -7   7  20   33.34   10.79
   7   7 -20   22.00    8.52
  -7  -7  20   14.06    9.19
  -7   7  21    3.55    5.88
   7   7 -21    0.00    5.30
  -7  -7  21    1.41    4.93
  -7   7  22    7.57    6.76
   7   7 -22    5.18    5.28
  -7  -7  22   -0.00    6.95
  -7   7  23    4.65    6.50
   7   7 -23    4.38    4.96
  -7  -7  23   23.18    9.51
  -7   7  24   17.18    7.88
   7   7 -24   15.08    8.11
  -7  -7  24   13.97    9.71
  -7   7  25   -0.00    5.67
   7   7 -25    0.05    6.60
  -7  -7  25   -0.00    6.43
  -7   7  26   20.58    8.43
   7   7 -26    0.74    5.80
  -7  -7  26   18.88   10.01
  -7   7  27   -0.00    5.21
   7   7 -27   -0.00    6.65
  -7  -7  27    4.34    6.77
  -7   7  28    2.12    5.69
   7   7 -28    2.87    6.18
  -7  -7  28   -0.00    7.63
  -7   7  29    0.45    6.35
   7   7 -29    0.02    6.03
  -7  -7  29    8.12    9.33
  -7   7  30    9.91    7.98
   7   7 -30    7.09    7.94
  -7  -7  30    1.99    9.12
  -7   7  31    3.59    6.07
   7   7 -31    1.71    7.48
  -7  -7  31    1.36    7.66
  -7   7  32    0.00    6.44
   7   7 -32    9.99    8.01
  -7  -7  32   -0.00    7.06
  -7   7  33   -0.00    6.21
   7   7 -33    5.66    7.23
  -7  -7  33   -0.00    8.83
  -7   7  34    0.19    6.54
   7   7 -34   -0.00    6.31
  -7  -7  34    0.00    8.36
  -7   7  35    2.64    5.19
  -7   8   1   50.54   12.38
  -7   8   1   33.43   10.07
   7  -8  -1   37.28    9.96
   7   8  -1   43.62    7.37
  -7   8   2  107.16   18.34
  -7   8   2  107.31   17.87
   7  -8  -2  132.13   18.89
   7   8  -2  102.80   13.45
  -7  -8   2  105.70   13.59
  -7   8   3    0.43    5.99
  -7   8   3   11.20    6.75
   7  -8  -3   12.19    6.32
   7   8  -3   12.63    4.70
  -7  -8   3    8.58    4.14
  -7   8   4   34.49   10.54
  -7   8   4   40.31   10.63
   7  -8  -4   21.30    8.28
   7   8  -4   28.60    6.63
  -7  -8   4   36.85    7.66
  -7   8   5   13.83    7.48
   7  -8  -5   12.33    6.14
   7  -8  -5   18.47    8.28
   7   8  -5    8.88    4.84
  -7  -8   5   12.74    5.06
  -7   8   6   31.43    9.03
  -7   8   6   28.05    9.66
   7  -8  -6   32.35    9.71
   7  -8  -6   55.03   12.71
   7   8  -6   23.85    6.84
  -7  -8   6   34.39    8.29
  -7   8   7    5.07    5.77
  -7   8   7    0.65    4.99
   7  -8  -7    0.00    4.61
   7  -8  -7    4.60    5.90
   7   8  -7    0.00    3.74
  -7  -8   7    3.01    4.54
  -7   8   8   66.07   14.11
  -7   8   8   48.81   12.82
   7  -8  -8   61.08   12.70
   7  -8  -8   47.76   13.01
   7   8  -8   56.77   10.45
   7   8  -8   66.74   11.28
  -7  -8   8   76.51   12.75
  -7   8   9    0.00    6.00
   7  -8  -9    7.07    5.92
   7  -8  -9    9.82    7.03
   7   8  -9    2.71    4.01
   7   8  -9    2.90    4.28
  -7  -8   9    4.71    5.04
  -7   8  10   27.67    9.42
   7  -8 -10   17.26    7.01
   7   8 -10   12.33    5.83
  -7  -8  10    9.89    7.15
  -7   8  11    0.00    5.78
   7  -8 -11   -0.00    4.63
   7   8 -11    2.65    4.12
  -7  -8  11    1.64    5.07
  -7   8  12  126.41   20.83
   7  -8 -12  124.50   20.17
   7   8 -12  115.44   18.10
  -7  -8  12  193.82   23.20
  -7   8  13    1.76    5.44
   7   8 -13   -0.00    4.62
  -7  -8  13    0.00    5.43
  -7   8  14   15.21    7.87
   7   8 -14    6.32    5.39
  -7   8  15    4.02    5.86
   7   8 -15    5.45    6.26
  -7   8  16   80.08   15.35
   7   8 -16   75.91   13.99
  -7  -8  16   54.59   14.52
  -7   8  17    0.79    4.86
   7   8 -17    3.78    4.95
  -7  -8  17    3.30    6.46
  -7   8  18   10.65    7.46
   7   8 -18    0.00    4.77
  -7  -8  18    4.11    6.16
   7   8 -19    2.05    4.99
  -7  -8  19   -0.00    5.58
  -7   8  20   20.56    9.09
   7   8 -20   14.52    7.30
  -7  -8  20   22.96   10.93
  -7   8  21   -0.00    5.31
   7   8 -21    0.28    5.85
  -7  -8  21   -0.00    5.97
  -7   8  22   15.19    8.09
   7   8 -22   15.67    8.28
  -7  -8  22    8.52    8.06
  -7   8  23   13.04    7.23
   7   8 -23   10.13    7.44
  -7  -8  23   16.38    9.21
  -7   8  24   15.82    8.01
   7   8 -24    3.77    5.43
  -7  -8  24   13.63    8.43
  -7   8  25   -0.00    5.92
   7   8 -25   -0.00    5.03
  -7  -8  25   -0.00    6.49
  -7   8  26   30.61   10.36
   7   8 -26   13.36    7.63
  -7  -8  26    4.27    7.21
  -7   8  27   -0.00    5.53
   7   8 -27    0.00    6.19
  -7  -8  27    2.82    8.09
  -7   8  28   29.28   10.46
   7   8 -28    8.14    7.32
  -7  -8  28    8.97    9.20
  -7   8  29    0.94    5.85
   7   8 -29    0.91    7.11
  -7  -8  29   -0.00    6.58
  -7   8  30    2.64    5.64
   7   8 -30    4.38    7.34
  -7  -8  30    7.55    8.90
  -7   8  31    4.26    6.75
   7   8 -31   -0.00    5.79
  -7  -8  31    9.67    8.49
  -7   8  32   -0.00    6.34
   7   8 -32    3.91    6.65
  -7  -8  32    4.06    7.14
  -7   8  33    9.49    7.33
   7   8 -33   -0.00    6.45
  -7  -8  33    5.07    7.81
  -7   8  34    5.01    6.30
   7   8 -34   -0.00    7.56
  -7  -8  34   10.30    9.59
  -7   8  35    1.62    5.92
   7   8 -35    1.62    7.31
  -7   9   1   -0.00    5.14
   7  -9  -1   -0.00    4.28
   7   9  -1   -0.00    2.81
   7  -9  -2   50.67   11.28
   7   9  -2   36.78    7.29
   7  -9  -3    0.00    4.57
   7   9  -3    2.66    3.20
   7  -9  -4   51.92   11.70
   7   9  -4   44.53    8.35
  -7   9   5    2.99    5.23
   7  -9  -5   -0.00    3.88
   7   9  -5    4.90    4.27
  -7   9   6   16.10    8.13
   7  -9  -6   25.96    8.94
   7   9  -6   20.49    6.12
  -7   9   7   16.68    7.37
   7  -9  -7   17.03    7.87
   7   9  -7   23.00    6.40
  -7  -9   7   21.51    7.12
  -7   9   8   29.51    9.56
  -7   9   8   49.55   11.51
   7  -9  -8   46.33   11.25
   7   9  -8   34.69    8.35
  -7  -9   8   34.30    9.04
  -7   9   9    1.33    5.00
   7  -9  -9   -0.00    4.71
   7   9  -9    1.54    3.74
  -7  -9   9   -0.00    4.61
  -7   9  10  137.58   19.87
   7  -9 -10   82.04   16.04
   7   9 -10   83.17   14.36
  -7  -9  10  135.00   18.74
  -7   9  11    2.31    5.10
   7  -9 -11   -0.00    4.27
   7   9 -11   -0.00    4.69
  -7  -9  11    2.48    6.13
  -7   9  12   -0.00    6.26
   7  -9 -12    4.10    5.76
   7   9 -12    1.83    4.02
  -7  -9  12   -0.00    5.37
  -7   9  13   -0.00    4.80
   7  -9 -13   10.91    6.77
   7   9 -13    5.05    4.81
  -7  -9  13    0.00    5.94
  -7   9  14   52.54   13.13
   7  -9 -14   65.51   14.16
   7   9 -14   62.72   11.85
  -7   9  15   -0.00    4.70
   7   9 -15    7.15    5.53
  -7   9  16   12.14    7.14
   7   9 -16   14.14    6.67
  -7  -9  16    6.77    6.76
  -7   9  17   -0.00    6.12
   7   9 -17    1.54    4.67
  -7  -9  17    4.43    6.32
  -7   9  18   27.07    9.70
   7   9 -18   23.29    8.19
  -7  -9  18   22.48    9.90
  -7   9  19    5.24    6.45
   7   9 -19   -0.00    5.06
  -7  -9  19   -0.00    6.14
  -7   9  20    7.48    7.61
   7   9 -20   22.34    8.41
  -7  -9  20   18.88    9.60
  -7   9  21    8.98    7.69
   7   9 -21    0.00    4.33
  -7  -9  21   -0.00    7.87
  -7   9  22    1.62    6.05
   7   9 -22   -0.00    5.42
  -7  -9  22    0.88    5.49
  -7   9  23    3.53    6.91
   7   9 -23   -0.00    5.76
  -7  -9  23    2.35    7.75
  -7   9  24   31.54   10.48
   7   9 -24   20.95    9.27
  -7  -9  24   18.30   10.83
  -7   9  25    2.91    6.64
   7   9 -25   -0.00    5.58
  -7  -9  25    0.03    7.37
  -7   9  26   -0.00    5.38
   7   9 -26    8.57    7.75
  -7  -9  26    1.35    7.85
  -7   9  27    3.59    6.87
   7   9 -27   -0.00    5.36
  -7  -9  27    0.00    6.37
  -7   9  28    0.00    5.44
   7   9 -28    2.55    6.60
  -7  -9  28    0.00    6.75
  -7   9  29    6.06    7.34
   7   9 -29    0.64    5.25
  -7  -9  29    6.03    7.90
  -7   9  30    2.09    7.03
   7   9 -30    5.02    6.77
  -7  -9  30   -0.00    9.07
  -7   9  31    3.12    5.83
   7   9 -31    2.69    5.27
  -7  -9  31   -0.00    8.08
  -7   9  32    5.93    6.56
   7   9 -32   -0.00    6.85
  -7  -9  32    1.69    7.38
  -7   9  33    2.63    5.53
   7   9 -33   -0.00    6.52
  -7  -9  33    1.25    8.46
  -7   9  34    9.42    7.76
   7   9 -34    4.98    7.87
   7   9 -35    2.73    6.61
  -7  10   1   13.68    7.78
   7 -10  -1    8.70    7.20
   7  10  -1   10.43    4.01
  -7  10   2   49.25   12.59
   7 -10  -2   41.08   10.90
   7  10  -2   46.78    8.15
  -7  10   3   -0.00    4.35
   7 -10  -3   -0.00    4.78
   7  10  -3    1.04    3.14
  -7  10   4    2.60    5.10
   7 -10  -4    0.22    4.30
   7  10  -4   -0.00    3.14
  -7  10   5    2.23    5.25
   7 -10  -5    1.42    4.97
   7  10  -5   -0.00    3.09
  -7  10   6  129.68   19.97
   7 -10  -6  157.00   20.98
   7  10  -6   84.32   13.89
  -7  10   7    6.10    6.14
   7 -10  -7   -0.00    5.12
   7  10  -7    3.38    4.03
  -7  10   8    0.00    4.49
   7 -10  -8   -0.00    5.46
   7  10  -8    2.72    3.60
  -7  10   9   -0.00    4.33
  -7  10   9    0.14    5.09
   7 -10  -9    0.00    4.80
   7  10  -9   -0.00    3.88
  -7  10  10   10.68    6.77
   7 -10 -10    2.21    5.51
   7  10 -10   14.43    5.81
  -7  10  11    0.00    4.82
   7 -10 -11   -0.00    4.97
   7  10 -11    6.80    5.25
  -7  10  12   37.81   10.77
   7 -10 -12   30.79    9.94
   7  10 -12   30.70    8.31
  -7  10  13    0.00    5.96
   7 -10 -13    4.30    5.11
   7  10 -13    0.28    4.20
  -7  10  14    4.94    5.95
   7 -10 -14    0.81    5.64
   7  10 -14    1.11    4.25
  -7  10  15   -0.00    5.72
   7 -10 -15    0.92    5.20
   7  10 -15    6.01    4.70
  -7 -10  15   -0.00    6.12
  -7  10  16   33.38   10.35
   7 -10 -16   28.55   10.36
   7  10 -16   41.79   10.12
  -7 -10  16   35.68   11.30
  -7  10  17    2.33    5.09
   7  10 -17   -0.00    4.26
  -7 -10  17    3.32    5.83
  -7  10  18   20.30    9.23
   7  10 -18   14.81    7.82
  -7 -10  18   26.22   10.07
  -7  10  19    3.70    6.99
   7  10 -19    0.00    4.54
  -7 -10  19    1.51    6.96
  -7  10  20    9.80    7.01
   7  10 -20   -0.00    4.94
  -7 -10  20    2.99    7.14
  -7  10  21    0.61    5.49
   7  10 -21    2.61    5.34
  -7 -10  21    6.51    8.35
  -7  10  22   44.83   11.83
   7  10 -22   33.02   10.17
  -7 -10  22   19.61   10.56
  -7  10  23    2.73    5.40
   7  10 -23    3.49    5.17
  -7 -10  23    5.22    8.10
  -7  10  24    1.99    5.48
   7  10 -24    2.33    4.77
  -7 -10  24   -0.00    7.97
  -7  10  25    7.45    7.42
   7  10 -25   -0.00    6.06
  -7 -10  25   -0.00    6.75
  -7  10  26    7.75    7.98
   7  10 -26    7.16    7.32
  -7 -10  26   13.60   10.71
  -7  10  27   -0.00    6.12
   7  10 -27    1.61    5.47
  -7 -10  27    0.38    6.83
  -7  10  28   13.16    8.36
   7  10 -28    0.00    5.87
  -7 -10  28   12.74   10.07
  -7  10  29    0.00    5.52
   7  10 -29    0.75    5.66
  -7 -10  29   -0.00    7.87
  -7  10  30    3.91    6.74
   7  10 -30    0.00    4.92
  -7 -10  30    3.11    8.20
  -7  10  31    0.00    6.34
   7  10 -31   -0.00    6.68
  -7 -10  31   -0.00    7.35
  -7  10  32    0.00    5.73
   7  10 -32   -0.00    5.43
  -7 -10  32   -0.00    7.79
  -7  10  33   -0.00    6.16
   7  10 -33    4.84    7.92
  -7  11   1    0.26    5.14
   7 -11  -1    3.27    4.77
   7  11  -1    0.00    2.44
  -7  11   2    0.45    4.89
   7 -11  -2    8.93    6.12
   7  11  -2    9.86    4.02
  -7  11   3   -0.00    5.72
   7 -11  -3   10.90    7.04
   7  11  -3    4.50    3.08
  -7  11   4   32.27   10.14
   7 -11  -4   38.97   10.84
   7  11  -4   41.13    7.95
  -7  11   5    9.81    7.25
   7 -11  -5   22.71    9.16
   7  11  -5   18.68    5.46
  -7  11   6    2.89    5.33
   7 -11  -6    2.16    5.53
   7  11  -6   -0.00    3.47
  -7  11   7   18.65    8.46
   7 -11  -7    1.58    5.78
   7  11  -7    6.34    4.77
  -7  11   8   15.37    8.22
   7 -11  -8    1.98    4.82
   7  11  -8   17.20    5.90
  -7  11   9    1.50    4.79
   7 -11  -9    1.96    4.84
   7  11  -9    0.00    3.70
  -7  11  10   20.66    8.90
   7 -11 -10   34.40    9.85
   7  11 -10   20.85    7.25
  -7  11  11    5.85    5.59
  -7  11  11    5.47    6.32
   7 -11 -11   -0.00    4.61
   7  11 -11    8.53    4.86
  -7  11  12   -0.00    4.40
   7 -11 -12    0.32    4.05
   7  11 -12    0.00    4.21
  -7  11  13   -0.00    4.08
   7 -11 -13    2.79    5.07
   7  11 -13    0.00    3.98
  -7  11  14   12.02    8.32
   7 -11 -14   19.69    8.40
   7  11 -14   29.54    8.16
  -7  11  15    1.12    5.66
   7 -11 -15    5.19    6.03
   7  11 -15   -0.00    3.72
  -7  11  16    0.00    5.45
   7 -11 -16   -0.00    5.52
   7  11 -16   15.75    7.23
  -7  11  17    0.00    5.96
   7 -11 -17   -0.00    5.17
   7  11 -17    4.88    5.87
  -7  11  18   12.85    7.96
   7 -11 -18    7.65    6.36
   7  11 -18    9.15    6.16
  -7  11  19    4.14    5.73
   7 -11 -19    7.31    6.55
   7  11 -19    1.08    5.03
  -7 -11  19   -0.00    6.17
  -7  11  20   21.11    8.89
   7  11 -20   16.02    8.32
  -7 -11  20   18.98    9.13
  -7  11  21   -0.00    5.14
   7  11 -21   -0.00    5.36
  -7 -11  21   -0.00    6.53
  -7  11  22    0.00    6.73
   7  11 -22   -0.00    4.13
  -7 -11  22   -0.00    7.29
  -7  11  23   -0.00    6.58
   7  11 -23   -0.00    4.92
  -7 -11  23   -0.00    5.37
  -7  11  24   40.88   11.49
   7  11 -24   17.00    8.45
  -7 -11  24    1.71    7.07
  -7  11  25    0.82    5.11
   7  11 -25    3.17    5.14
  -7 -11  25    7.27    8.83
  -7  11  26    4.74    6.55
   7  11 -26   -0.00    6.72
  -7 -11  26   -0.00    6.76
  -7  11  27    4.73    7.39
   7  11 -27   -0.00    6.18
  -7 -11  27   -0.00    7.47
  -7  11  28    1.70    5.44
   7  11 -28    0.75    5.66
  -7 -11  28    0.39    6.82
  -7  11  29   -0.00    5.33
   7  11 -29   -0.00    5.22
  -7 -11  29    5.73    8.52
  -7  11  30    6.73    7.00
   7  11 -30    5.56    7.79
  -7 -11  30   -0.00    7.41
  -7  11  31   -0.00    6.01
  -7 -11  31    0.00    8.35
  -7  11  32    0.16    6.13
  -7  12   1    0.00    4.97
   7 -12  -1    1.33    4.78
   7  12  -1    7.28    3.90
  -7  12   2   37.15   11.20
   7 -12  -2   24.84    8.84
   7  12  -2   15.95    5.09
  -7  12   3    6.22    6.97
   7 -12  -3    0.15    4.19
   7  12  -3   -0.00    3.03
  -7  12   4    1.12    4.47
   7 -12  -4    2.64    5.08
   7  12  -4    0.35    3.15
  -7  12   5    4.20    5.49
   7 -12  -5    0.00    4.78
   7  12  -5   16.08    5.29
  -7  12   6   54.17   12.80
   7 -12  -6   39.08   11.02
   7  12  -6   46.15    9.22
  -7  12   7    6.35    6.80
   7 -12  -7    3.94    5.28
   7  12  -7    2.48    3.97
  -7  12   8    2.83    6.14
   7 -12  -8    0.61    4.77
   7  12  -8    1.00    4.03
  -7  12   9    9.60    6.61
   7 -12  -9    0.00    5.47
   7  12  -9    0.00    4.46
  -7  12  10   14.65    8.10
   7 -12 -10    8.01    6.75
   7  12 -10   11.44    5.93
  -7  12  11    3.49    5.88
   7 -12 -11    0.00    5.13
   7  12 -11    0.00    4.12
  -7  12  12   10.69    7.17
   7 -12 -12   32.04   10.18
   7  12 -12   27.52    8.13
  -7  12  13   -0.00    4.27
   7 -12 -13    0.21    5.72
   7  12 -13   -0.00    4.36
  -7  12  14    6.10    5.98
   7 -12 -14    0.00    5.46
   7  12 -14   -0.00    4.76
  -7  12  15   -0.00    5.41
   7 -12 -15    0.00    6.05
   7  12 -15    2.92    4.76
  -7  12  16   28.08    9.86
   7 -12 -16   20.32    9.14
   7  12 -16   24.66    8.01
  -7  12  17    0.00    6.44
   7 -12 -17    0.10    4.00
   7  12 -17    2.94    4.67
  -7  12  18    9.96    7.59
   7 -12 -18   14.28    8.05
   7  12 -18    6.94    6.57
  -7  12  19    0.00    6.17
   7 -12 -19   -0.00    4.69
   7  12 -19    4.08    5.75
  -7  12  20    0.00    5.95
   7 -12 -20    1.32    6.46
   7  12 -20    0.64    5.08
  -7  12  21    0.62    5.22
   7 -12 -21   -0.00    4.59
   7  12 -21    1.22    4.69
  -7  12  22   11.94    7.92
   7 -12 -22    3.46    7.31
   7  12 -22    8.51    7.75
  -7  12  23    3.37    6.52
   7  12 -23   -0.00    4.30
  -7  12  24   -0.00    5.72
   7  12 -24    5.81    6.78
  -7  12  25    0.49    6.20
   7  12 -25    4.87    5.91
  -7  12  26    0.00    5.77
   7  12 -26    6.88    7.17
  -7  12  27    4.55    6.78
   7  12 -27   -0.00    5.38
  -7 -12  27    3.28    7.01
  -7  12  28    1.88    5.29
  -7 -12  28    9.64    9.91
  -7  12  29   -0.00    6.35
  -7 -12  29   -0.00    8.27
  -7  12  30    5.68    7.04
  -7 -12  30    1.04    9.06
  -7  13   1    0.97    6.21
   7 -13  -1   -0.00    5.20
   7  13  -1    3.27    3.57
  -7  13   2    6.84    7.31
   7 -13  -2   20.54    8.33
   7  13  -2   17.82    5.21
  -7  13   3   15.37    8.45
   7 -13  -3   10.99    6.85
   7  13  -3   27.25    6.29
  -7  13   4   66.28   15.01
   7 -13  -4   88.14   16.26
   7  13  -4   55.16   10.12
  -7  13   5    2.32    6.20
   7 -13  -5   -0.00    4.99
   7  13  -5    9.70    4.58
  -7  13   6    3.72    6.06
   7 -13  -6    6.63    6.44
   7  13  -6    1.82    3.62
  -7  13   7    0.00    5.64
   7 -13  -7    0.00    4.27
   7  13  -7   -0.00    3.29
  -7  13   8    8.92    6.10
   7 -13  -8    6.28    7.77
   7  13  -8    9.53    5.25
  -7  13   9   19.54    8.47
   7 -13  -9    5.25    5.86
   7  13  -9   13.80    6.23
  -7  13  10   10.58    7.33
   7 -13 -10   21.24    9.40
   7  13 -10   13.71    6.22
  -7  13  11    2.92    5.26
   7 -13 -11    1.22    5.03
   7  13 -11    0.71    3.90
  -7  13  12   -0.00    5.84
   7 -13 -12    3.28    6.09
   7  13 -12   -0.00    4.90
  -7  13  13   -0.00    4.60
   7 -13 -13    3.26    5.53
   7  13 -13   -0.00    4.44
  -7  13  14    6.47    6.30
   7 -13 -14   17.43    7.92
   7  13 -14   25.39    8.52
   7 -13 -15    0.00    5.52
   7  13 -15   -0.00    5.32
  -7  13  16    1.55    5.05
   7 -13 -16    0.06    4.46
   7  13 -16    1.06    3.13
  -7  13  17    3.36    5.94
   7 -13 -17   -0.00    5.64
   7  13 -17    1.23    3.74
  -7  13  18   -0.00    5.74
   7 -13 -18    0.00    5.10
   7  13 -18    0.00    5.40
  -7  13  19    1.82    6.82
   7 -13 -19    0.95    5.31
   7  13 -19   -0.00    4.11
  -7  13  20    6.01    6.86
   7 -13 -20    8.37    6.34
   7  13 -20    9.48    6.85
  -7  13  21    8.03    6.97
   7 -13 -21    1.38    5.53
   7  13 -21    6.23    5.98
  -7  13  22    5.08    6.35
   7 -13 -22   -0.00    5.71
   7  13 -22   -0.00    5.39
  -7  13  23    0.00    6.80
   7 -13 -23    1.28    5.32
   7  13 -23    2.54    6.13
  -7  13  24    8.41    7.91
   7 -13 -24    8.11    6.90
  -7  13  25    0.00    5.93
   7 -13 -25   -0.00    6.23
  -7  13  26    1.41    6.80
  -7  14   1    1.90    5.75
   7 -14  -1    0.00    5.68
   7  14  -1    9.16    4.31
  -7  14   2   12.04    8.39
   7 -14  -2   19.34    8.39
   7  14  -2   16.05    5.49
  -7  14   3    2.60    5.53
   7 -14  -3   -0.00    5.06
   7  14  -3    4.61    3.75
  -7  14   4    0.00    5.86
   7 -14  -4    0.00    4.55
   7  14  -4   -0.00    3.71
  -7  14   5    3.66    6.31
   7 -14  -5    4.63    6.82
   7  14  -5    2.88    4.01
  -7  14   6   27.04   10.05
   7 -14  -6    5.93    5.89
   7  14  -6   22.91    6.56
  -7  14   7   30.99   10.00
   7 -14  -7   38.90   10.75
   7  14  -7   13.36    5.85
  -7  14   8    4.20    5.53
   7 -14  -8    4.58    6.48
   7  14  -8    7.26    5.01
  -7  14   9    0.00    5.29
   7 -14  -9   -0.00    4.49
   7  14  -9    5.66    5.06
  -7  14  10    8.44    7.94
   7 -14 -10    5.71    6.08
   7  14 -10   14.38    5.92
  -7  14  11    4.16    6.17
   7 -14 -11    7.67    6.36
   7  14 -11    1.12    4.64
  -7  14  12    6.71    7.23
   7 -14 -12    9.05    5.55
   7  14 -12   16.02    6.54
  -7  14  13    1.47    5.13
   7 -14 -13    2.74    5.35
   7  14 -13   -0.00    4.28
  -7  14  14   -0.00    4.92
   7 -14 -14    1.19    5.52
   7  14 -14    5.59    5.87
  -7  14  15   -0.00    5.71
   7 -14 -15    4.42    5.39
   7  14 -15   -0.00    4.20
  -7  14  16    0.00    5.44
   7 -14 -16    0.08    5.26
   7  14 -16    2.30    5.08
   7 -14 -17    2.66    5.97
   7  14 -17    6.54    5.40
  -7  14  18    1.96    5.39
   7 -14 -18   14.18    8.06
   7  14 -18    0.38    5.13
  -7  14  19    0.00    6.96
   7 -14 -19    0.59    4.68
   7  14 -19    1.10    4.77
  -7  14  20   -0.00    5.53
   7 -14 -20   -0.00    5.62
  -7  14  21   10.10    7.15
   7 -14 -21   -0.00    5.21
  -7  14  22    0.00    7.13
  -7  15   1    2.41    6.75
   7 -15  -1    0.13    4.40
   7  15  -1    0.69    2.93
  -7  15   2    0.00    7.25
   7 -15  -2    0.35    4.49
   7  15  -2   -0.00    3.23
  -7  15   3   24.74   10.23
   7 -15  -3   -0.00    5.78
   7  15  -3   11.37    4.97
  -7  15   4    0.00    4.93
   7 -15  -4    4.33    6.19
   7  15  -4   13.00    5.09
  -7  15   5   -0.00    5.73
   7 -15  -5    1.16    4.82
   7  15  -5    0.00    3.68
  -7  15   6   -0.00    4.50
   7 -15  -6    3.11    5.70
   7  15  -6   -0.00    3.44
  -7  15   7    0.00    4.43
   7 -15  -7   -0.00    6.07
   7  15  -7    0.00    4.26
  -7  15   8    0.00    5.29
   7 -15  -8    4.12    5.27
   7  15  -8    4.21    4.84
  -7  15   9    3.44    5.71
   7 -15  -9   -0.00    5.11
   7  15  -9    2.24    4.53
  -7  15  10    0.00    5.04
   7 -15 -10    0.00    5.59
   7  15 -10    7.48    4.90
  -7  15  11    0.00    5.76
   7 -15 -11   10.11    7.32
   7  15 -11    2.56    5.10
  -7  15  12    4.63    6.10
   7 -15 -12    6.43    6.02
   7  15 -12   -0.00    4.37
  -7  15  13    0.00    7.27
   7 -15 -13    3.26    5.38
   7  15 -13    2.26    5.50
  -7  15  14    3.64    6.06
   7 -15 -14    2.99    5.84
   7  15 -14    1.29    4.69
  -7  15  15    4.82    5.61
   7 -15 -15    0.70    5.19
   7  15 -15    8.86    6.33
  -7  15  16   -0.00    4.94
   7 -15 -16   -0.00    6.25
  -7  15  17   -0.00    4.74
  -7  16   1   -0.00    5.61
   7 -16  -1    8.16    6.97
   7  16  -1    6.59    4.20
  -7  16   2    5.36    6.73
   7 -16  -2   -0.00    5.76
   7  16  -2   -0.00    3.59
  -7  16   3    6.39    7.44
   7 -16  -3   -0.00    4.82
   7  16  -3   -0.00    3.13
  -7  16   4   -0.00    4.93
   7 -16  -4    0.00    5.58
   7  16  -4    0.27    3.15
  -7  16   5    1.81    5.95
   7 -16  -5   -0.00    5.36
   7  16  -5   -0.00    3.45
  -7  16   6    5.02    7.30
   7 -16  -6    0.07    4.52
   7  16  -6    5.57    4.97
  -7  16   7    8.62    7.32
   7 -16  -7    6.58    6.22
   7  16  -7    0.48    4.00
  -7  16   8    4.91    6.37
   7 -16  -8   -0.00    5.23
   7  16  -8    1.81    4.15
  -7  16   9   18.78    8.58
   7 -16  -9    3.26    5.81
   7  16  -9    1.25    3.91
  -7  16  10    0.00    4.74
   7 -16 -10    0.00    5.06
  -7  16  11   -0.00    5.28
   7 -16 -11    0.00    5.69
  -7  16  12    1.39    5.12
  -7  17   1   -0.00    6.44
   7 -17  -1    3.68    5.71
   7  17  -1   -0.00    3.22
   7 -17  -2   -0.00    4.95
   7  17  -2    3.65    3.87
   7 -17  -3    2.72    5.67
   7  17  -3    1.13    3.57
   7 -17  -4   -0.00    5.56
   7 -17  -5    0.00    4.58
   7 -17  -6   -0.00    5.14
  -6   0   1   -0.00    3.30
  -6   0   1    0.49    2.49
  -6   0   1    2.44    3.38
   6   0  -1   -0.00    3.82
   6   0  -1   -0.00    4.28
  -6   0   2  213.87   31.18
  -6   0   2  415.15   34.33
  -6   0   2  333.14   32.69
   6   0  -2  327.82   32.51
   6   0  -2  347.04   33.93
  -6   0   3    5.22    4.32
  -6   0   3    0.91    3.58
   6   0  -3   -0.00    3.57
   6   0  -3    1.65    4.42
  -6   0   4    6.57    4.64
  -6   0   4    7.10    4.88
   6   0  -4    8.83    4.55
   6   0  -4   15.04    6.13
  -6   0   5    3.28    3.89
  -6   0   5   -0.00    2.94
   6   0  -5    2.73    3.85
   6   0  -5    1.19    4.69
  -6   0   6 1016.28  100.57
  -6   0   6 1215.91  101.29
   6   0  -6 1065.32  100.73
   6   0  -6 1115.32  101.95
  -6   0   7    0.93    3.64
  -6   0   7    0.00    3.91
   6   0  -7    3.08    4.37
   6   0  -7    0.48    5.22
  -6   0   8   21.44    6.73
  -6   0   8   11.60    5.29
   6   0  -8    5.54    5.21
   6   0  -8   15.73    7.16
  -6   0   9   -0.00    4.09
  -6   0   9    1.42    3.44
   6   0  -9    0.38    3.88
   6   0  -9    1.38    4.15
  -6   0  10  192.49   24.38
  -6   0  10  203.66   24.13
   6   0 -10  209.90   25.17
   6   0 -10  218.12   25.64
  -6   0  11   -0.00    4.35
  -6   0  11    0.00    4.13
   6   0 -11    7.50    5.98
   6   0 -11   -0.00    3.69
  -6   0  12  279.02   32.41
  -6   0  12  309.03   32.08
   6   0 -12  267.77   32.59
  -6   0  13   -0.00    4.18
  -6   0  13   -0.00    3.82
   6   0 -13    2.49    4.66
  -6   0  14  113.44   17.08
  -6   0  14   94.98   15.07
   6   0 -14  106.65   16.87
  -6   0  15   -0.00    3.44
   6   0 -15   -0.00    4.24
  -6   0  16  259.19   30.53
   6   0 -16  229.49   30.08
   6   0 -17    0.89    5.22
   6   0 -18  197.14   26.54
  -6   0  19   -0.00    4.60
   6   0 -19    0.89    5.20
  -6   0  20    8.97    7.03
   6   0 -20    6.93    6.22
  -6   0  21    0.55    5.95
   6   0 -21   -0.00    5.64
  -6   0  22   98.73   19.74
   6   0 -22  114.01   19.31
  -6   0  23   -0.00    6.35
   6   0 -23   -0.00    6.03
  -6   0  24    7.06    6.60
   6   0 -24    0.70    5.37
  -6   0  25    2.29    6.59
   6   0 -25    0.70    5.31
  -6   0  26   47.49   13.64
   6   0 -26   52.12   13.64
  -6   0  27    0.00    6.24
   6   0 -27   -0.00    6.40
  -6   0  28   30.96   10.62
  -6   0  29    0.00    5.75
  -6   0  30   26.24   11.28
  -6   0  31    7.75    6.86
  -6   0  32   60.05   16.26
  -6   0  33    0.39    6.60
  -6   0  34    4.75    7.69
  -6   0  35   -0.00    8.26
  -6   0  36    2.04    7.66
  -6   0  37   -0.00    7.16
  -6   0  38   10.77    9.47
  -6   1   1    5.59    4.28
  -6   1   1    3.84    4.01
  -6   1   1    5.26    4.63
   6  -1  -1    3.39    3.47
   6  -1  -1   11.89    5.34
   6  -1  -1    9.72    5.74
   6   1  -1    5.66    4.11
   6   1  -1    5.99    4.34
  -6  -1   1    4.72    3.62
  -6  -1   1    5.25    3.76
  -6   1   2  511.20   54.59
  -6   1   2  566.83   55.26
  -6   1   2  597.48   54.88
   6  -1  -2  562.47   54.34
   6  -1  -2  578.21   55.50
   6   1  -2  550.34   53.60
   6   1  -2  545.39   54.37
  -6  -1   2  549.33   54.04
  -6  -1   2  625.41   53.96
  -6   1   3   21.81    7.18
  -6   1   3   21.01    6.60
   6  -1  -3   47.40    8.33
   6  -1  -3   23.04    7.35
   6   1  -3   38.87    7.51
   6   1  -3   41.46    8.66
  -6  -1   3   33.32    7.27
  -6  -1   3   51.17    8.12
  -6   1   4  775.16   76.91
  -6   1   4  810.19   76.79
   6  -1  -4  878.41   77.00
   6  -1  -4  811.16   77.70
   6   1  -4  855.06   76.56
   6   1  -4  776.18   76.62
  -6  -1   4  790.85   76.17
  -6  -1   4  865.30   76.10
  -6   1   5  131.43   16.93
  -6   1   5  125.79   16.62
   6  -1  -5  134.94   16.50
   6  -1  -5  142.46   17.79
   6   1  -5   99.92   15.35
   6   1  -5  104.49   15.57
  -6  -1   5  112.29   15.56
  -6  -1   5  129.35   15.54
  -6   1   6   74.72   12.61
  -6   1   6   72.16   12.29
   6  -1  -6   75.33   12.46
   6  -1  -6   84.17   13.51
   6   1  -6   85.15   12.75
   6   1  -6   91.89   13.39
  -6  -1   6   84.09   12.63
  -6  -1   6   92.01   12.44
  -6   1   7  271.87   28.62
  -6   1   7  275.11   28.29
   6  -1  -7  255.18   27.68
   6  -1  -7  260.21   28.90
   6   1  -7  231.45   27.40
   6   1  -7  219.20   27.25
  -6  -1   7  219.48   26.95
  -6  -1   7  246.31   26.78
  -6   1   8  635.99   61.32
  -6   1   8  651.44   61.16
   6  -1  -8  650.88   61.32
   6  -1  -8  605.53   61.71
   6   1  -8  667.61   61.63
   6   1  -8  648.37   61.63
  -6  -1   8  596.49   60.59
  -6  -1   8  583.88   59.57
  -6   1   9    5.25    4.83
  -6   1   9    9.38    5.61
   6  -1  -9    4.59    4.77
   6  -1  -9    7.93    5.28
   6   1  -9   -0.00    3.97
   6   1  -9    2.85    4.28
  -6  -1   9    5.56    4.60
  -6  -1   9    3.94    4.04
  -6   1  10   63.85   12.81
  -6   1  10  104.40   14.78
   6  -1 -10   67.60   13.04
   6  -1 -10   95.89   15.04
   6   1 -10  136.85   16.86
   6   1 -10   90.08   14.67
  -6  -1  10   88.21   14.01
  -6  -1  10  102.53   13.84
  -6   1  11   14.31    6.18
  -6   1  11   20.56    6.72
   6  -1 -11   17.35    7.34
   6   1 -11   12.76    6.20
   6   1 -11   27.62    8.20
  -6  -1  11   19.22    7.21
  -6  -1  11   11.75    6.26
  -6   1  12  293.69   32.88
  -6   1  12  317.67   32.76
   6  -1 -12  309.79   33.84
   6   1 -12  237.44   31.60
  -6   1  13   61.61   11.62
  -6   1  13   74.85   12.37
   6  -1 -13   78.09   13.79
   6   1 -13   51.19   11.27
  -6  -1  13   45.12   11.17
  -6   1  14  128.85   20.07
  -6   1  14  176.87   20.90
   6  -1 -14  130.06   20.26
   6   1 -14  139.46   20.37
  -6  -1  14  166.55   21.57
  -6   1  15    9.61    6.60
  -6   1  15   13.69    5.55
   6  -1 -15   15.95    7.07
   6   1 -15    5.52    5.76
  -6  -1  15    7.45    6.08
  -6   1  16    7.48    5.60
   6  -1 -16    0.00    4.47
   6   1 -16    7.14    6.50
  -6  -1  16    6.82    6.13
   6  -1 -17    3.91    5.95
   6   1 -17   11.18    7.10
   6  -1 -18  198.02   27.62
   6   1 -18  216.27   27.71
  -6   1  19   34.00    9.70
   6  -1 -19   40.43   11.17
   6   1 -19   42.41   11.46
  -6  -1  19   32.62    9.84
  -6   1  20    2.20    5.81
   6  -1 -20   -0.00    5.71
   6   1 -20    0.00    5.88
  -6  -1  20   -0.00    5.33
  -6   1  21    6.61    6.19
   6  -1 -21   10.11    7.05
   6   1 -21    0.00    6.38
  -6  -1  21    0.00    5.47
  -6   1  22    9.06    7.36
   6  -1 -22   20.30    9.42
   6   1 -22   13.29    7.80
  -6  -1  22   21.59    8.87
  -6   1  23    8.64    6.99
   6  -1 -23    5.65    6.22
   6   1 -23   -0.00    5.64
  -6  -1  23    5.55    6.34
  -6   1  24   12.68    8.47
   6  -1 -24   19.19    9.35
   6   1 -24   32.90   10.91
  -6  -1  24   32.82   10.92
  -6   1  25    2.61    6.76
   6  -1 -25    9.15    7.01
  -6  -1  25    0.00    6.68
  -6   1  26    1.61    6.70
   6  -1 -26    3.03    6.40
  -6  -1  26   -0.00    5.28
  -6  -1  27   -0.00    6.70
  -6   1  28   52.73   14.36
  -6  -1  28   71.73   16.46
  -6   1  29    1.18    4.90
  -6  -1  29    0.79    5.99
  -6   1  30   14.04    9.12
  -6  -1  30   20.70   10.62
  -6   1  31   -0.00    6.47
  -6  -1  31   -0.00    6.38
  -6   1  32    0.00    5.42
  -6  -1  32   -0.00    8.27
  -6   1  33    1.33    6.81
  -6  -1  33   -0.00    6.82
  -6   1  34    1.80    9.02
  -6  -1  34   22.60   10.74
  -6   1  35    3.15    7.43
  -6  -1  35    9.42    8.46
  -6   1  36   -0.00    6.95
  -6  -1  36    0.00    7.56
  -6   1  37    1.86    6.42
  -6  -1  37   12.19    9.44
  -6   1  38   13.52    9.97
  -6  -1  38    3.02    8.18
  -6   2   1    2.70    3.95
  -6   2   1    2.89    4.73
  -6   2   1    4.15    4.43
   6  -2  -1    6.90    4.60
   6  -2  -1    1.66    3.89
   6  -2  -1    4.52    4.83
   6   2  -1    4.42    3.53
   6   2  -1    4.45    3.78
  -6  -2   1    3.51    3.03
  -6  -2   1    2.35    3.33
  -6  -2   1    7.75    3.69
  -6   2   2   20.37    6.60
  -6   2   2   22.34    6.26
  -6   2   2   25.81    7.05
   6  -2  -2   33.54    7.56
   6  -2  -2   35.15    7.69
   6  -2  -2   23.45    7.12
   6   2  -2   31.94    6.41
   6   2  -2   23.97    6.31
  -6  -2   2   15.85    5.30
  -6  -2   2   12.37    4.77
  -6   2   3    1.21    4.10
  -6   2   3    2.70    4.03
   6  -2  -3    7.80    4.23
   6  -2  -3    0.83    3.14
   6   2  -3   10.10    4.36
   6   2  -3    1.09    3.54
  -6  -2   3    2.69    3.93
  -6  -2   3    4.97    3.55
  -6   2   4   38.03    8.53
  -6   2   4   54.97    9.84
   6  -2  -4   43.50    8.38
   6  -2  -4   57.97   10.49
   6   2  -4   33.99    7.58
   6   2  -4   54.82    8.97
  -6  -2   4   24.68    6.87
  -6  -2   4   45.17    7.83
  -6   2   5   25.81    7.11
  -6   2   5   15.56    6.05
   6  -2  -5   17.33    5.77
   6  -2  -5   22.03    6.90
   6   2  -5   14.52    5.92
   6   2  -5   14.06    5.67
  -6  -2   5    5.87    4.16
  -6  -2   5   16.21    4.90
  -6   2   6  257.58   29.62
  -6   2   6  400.34   32.45
   6  -2  -6  223.82   28.35
   6  -2  -6  271.76   30.54
   6   2  -6  244.68   28.64
   6   2  -6  285.02   29.49
  -6  -2   6  231.42   28.16
  -6  -2   6  273.87   27.90
  -6   2   7   81.70   12.20
  -6   2   7   72.58   11.96
   6  -2  -7   64.98   11.09
   6  -2  -7   77.23   12.74
   6   2  -7   59.53   11.00
   6   2  -7   50.20   10.08
  -6  -2   7   54.81   10.37
  -6  -2   7   59.01    9.97
  -6   2   8   11.29    5.35
  -6   2   8    5.37    4.90
   6  -2  -8    0.93    4.34
   6  -2  -8    0.00    4.90
   6   2  -8    3.61    4.08
   6   2  -8   10.21    5.12
  -6  -2   8    7.08    4.48
  -6  -2   8    1.20    3.17
  -6   2   9    2.49    4.70
  -6   2   9    1.68    3.78
   6  -2  -9    2.47    4.88
   6  -2  -9   -0.00    3.94
   6   2  -9    1.05    4.27
   6   2  -9    0.00    3.76
  -6  -2   9    0.83    4.19
  -6  -2   9    0.40    2.96
  -6   2  10  322.94   32.38
  -6   2  10  277.63   31.04
   6  -2 -10  251.42   31.36
   6   2 -10  268.56   31.25
   6   2 -10  235.63   30.07
  -6  -2  10  301.54   31.51
  -6   2  11  262.11   30.11
  -6   2  11  250.09   29.75
   6  -2 -11  282.59   31.57
   6   2 -11  286.47   31.11
   6   2 -11  220.65   28.85
  -6  -2  11  269.61   30.28
  -6   2  12   88.43   14.39
  -6   2  12   82.02   14.10
   6  -2 -12   94.66   15.44
   6   2 -12   80.14   13.92
  -6  -2  12   78.37   13.89
  -6   2  13    9.93    5.48
  -6   2  13   19.40    6.96
   6  -2 -13   11.88    6.36
   6   2 -13    4.44    5.64
  -6  -2  13   11.76    6.33
  -6   2  14   85.10   14.80
  -6   2  14  107.67   15.75
   6  -2 -14   80.46   15.52
   6   2 -14   98.97   16.13
  -6  -2  14   96.70   15.95
  -6   2  15   25.74    8.17
  -6   2  15   42.70    9.84
   6  -2 -15   33.61    9.71
   6   2 -15   38.96    9.47
  -6  -2  15   29.40    9.80
  -6   2  16   64.22   12.26
   6  -2 -16   65.23   13.05
   6   2 -16   54.09   11.92
  -6  -2  16   44.60   11.79
  -6   2  17   25.38    8.19
   6  -2 -17   21.42    8.81
   6   2 -17   23.00    8.02
  -6   2  18   10.90    6.32
   6  -2 -18   15.32    7.62
   6   2 -18   14.17    6.70
  -6   2  19    8.18    5.83
   6  -2 -19    8.26    7.14
   6   2 -19    0.00    5.46
  -6  -2  19   15.00    8.36
  -6   2  20  175.47   24.73
   6  -2 -20  183.93   25.87
   6   2 -20  140.71   23.30
  -6  -2  20  209.66   27.22
  -6   2  21    9.01    6.28
   6  -2 -21    4.11    6.05
   6   2 -21    0.00    5.39
  -6  -2  21    5.82    6.80
  -6   2  22    0.00    7.06
   6  -2 -22   55.13   12.61
  -6  -2  22   27.79   10.90
  -6   2  23    0.00    6.76
   6  -2 -23    1.59    5.28
  -6  -2  23    0.00    6.25
  -6   2  24   14.17    8.28
   6  -2 -24    7.34    6.23
  -6  -2  24   10.85    8.44
  -6   2  25   24.18    9.79
   6  -2 -25   12.67    7.99
  -6  -2  25   -0.00    6.07
  -6   2  26   53.60   13.43
  -6  -2  26   41.17   13.36
  -6   2  27    0.00    6.44
   6   2 -27   -0.00    5.23
  -6  -2  27    7.84    7.75
  -6   2  28    3.65    7.27
   6   2 -28   15.06    8.15
  -6  -2  28   19.11   10.49
  -6   2  29   12.93    7.82
   6   2 -29   13.12    8.13
  -6  -2  29    5.51    7.66
  -6   2  30    2.67    6.32
   6   2 -30   13.44    8.22
  -6  -2  30   20.25   10.83
  -6   2  31    4.31    6.28
  -6  -2  31   -0.00    7.73
  -6   2  32   23.12    9.58
  -6  -2  32   21.24   11.06
  -6   2  33    3.62    7.73
  -6  -2  33    0.39    5.21
  -6   2  34    0.54    6.87
  -6  -2  34    0.00    7.30
  -6   2  35   -0.00    5.58
  -6  -2  35    0.00    6.36
  -6   2  36   19.99    9.82
  -6  -2  36    9.31   10.10
  -6   2  37    7.35    8.92
  -6  -2  37   -0.00    7.18
  -6   2  38   -0.00    5.86
  -6   3   1    4.12    4.49
  -6   3   1    3.22    4.48
  -6   3   1    0.00    4.01
   6  -3  -1    0.05    3.13
   6  -3  -1    0.00    3.68
   6  -3  -1    6.38    5.16
   6   3  -1    4.70    3.56
   6   3  -1    3.63    3.40
  -6  -3   1    2.12    3.18
  -6  -3   1    0.87    2.70
  -6  -3   1    1.60    2.34
  -6   3   2  139.06   17.83
  -6   3   2  111.74   16.71
  -6   3   2  140.20   17.66
   6  -3  -2  113.28   16.34
   6  -3  -2  102.72   15.72
   6  -3  -2  149.23   18.79
   6   3  -2  110.89   15.00
   6   3  -2  129.70   15.56
  -6  -3   2  124.33   15.12
  -6  -3   2  130.76   14.18
  -6   3   3  119.94   17.37
  -6   3   3  128.52   17.69
  -6   3   3  132.91   17.62
   6  -3  -3  141.21   17.92
   6  -3  -3  123.02   16.70
   6  -3  -3  152.96   19.05
   6   3  -3  114.17   15.81
   6   3  -3  144.74   16.57
  -6  -3   3  106.54   15.13
  -6  -3   3  133.77   14.75
  -6   3   4   25.93    7.42
  -6   3   4   36.26    8.30
   6  -3  -4   33.84    7.96
   6  -3  -4   25.54    8.08
   6   3  -4   33.70    7.48
   6   3  -4   42.69    7.92
  -6  -3   4   37.61    7.29
  -6  -3   4   33.78    6.29
  -6   3   5    5.97    4.71
  -6   3   5    0.00    4.14
   6  -3  -5   11.21    5.00
   6  -3  -5    4.40    4.94
   6   3  -5    4.41    4.24
   6   3  -5    3.95    3.87
  -6  -3   5    8.85    4.63
  -6  -3   5    6.10    3.47
  -6   3   6    5.22    4.57
  -6   3   6   20.11    6.98
   6  -3  -6   15.54    6.18
   6  -3  -6   15.14    6.24
   6   3  -6   10.47    4.86
   6   3  -6    8.73    5.31
  -6  -3   6    5.63    4.60
  -6  -3   6   12.48    4.46
  -6   3   7   18.30    6.61
  -6   3   7    6.94    5.27
   6  -3  -7   23.49    6.54
   6  -3  -7   23.35    7.30
   6   3  -7   13.71    6.44
   6   3  -7   21.95    6.72
  -6  -3   7   22.17    6.75
  -6  -3   7   25.45    6.02
  -6   3   8  384.22   38.56
  -6   3   8  386.33   38.58
   6  -3  -8  325.84   37.98
   6   3  -8  348.00   37.41
   6   3  -8  318.27   36.31
  -6  -3   8  353.51   36.97
  -6   3   9   68.16   12.21
   6  -3  -9   51.92   11.68
   6   3  -9   64.40   12.15
   6   3  -9   70.82   11.67
  -6  -3   9   69.94   11.93
  -6   3  10   14.90    6.47
  -6   3  10   30.30    8.32
   6  -3 -10   30.80    8.44
   6   3 -10   12.93    6.46
   6   3 -10   26.83    7.39
  -6  -3  10   25.13    7.50
  -6   3  11   15.62    6.80
  -6   3  11   21.22    7.01
   6  -3 -11   13.80    6.45
   6   3 -11   15.01    6.76
   6   3 -11    8.87    5.74
  -6  -3  11   20.24    7.11
  -6   3  12  109.54   15.63
  -6   3  12   65.21   12.74
   6  -3 -12   82.05   14.66
   6   3 -12   71.64   13.39
   6   3 -12   67.96   12.85
  -6  -3  12   80.17   13.76
  -6   3  13  148.39   19.82
  -6   3  13  129.52   18.98
   6  -3 -13  127.58   19.42
   6   3 -13  116.13   18.00
  -6  -3  13  137.53   19.85
  -6   3  14  175.25   22.74
  -6   3  14  170.45   22.31
   6  -3 -14  160.49   22.84
   6   3 -14  168.67   22.25
  -6  -3  14  137.84   21.53
  -6   3  15    7.56    5.71
   6  -3 -15    4.24    6.38
   6   3 -15   11.79    6.42
  -6  -3  15   17.95    7.48
  -6   3  16   13.88    6.75
   6  -3 -16    9.59    7.43
   6   3 -16   17.23    7.60
  -6  -3  16   42.31   10.87
  -6   3  17   81.24   14.88
   6  -3 -17   76.99   15.49
   6   3 -17  110.18   17.18
  -6   3  18  116.87   18.67
  -6   3  18  124.73   19.14
   6  -3 -18  123.40   20.12
  -6   3  19   31.76    9.97
  -6   3  19   42.03   10.70
   6  -3 -19   38.41   11.25
  -6  -3  19   22.86   10.51
  -6   3  20    0.00    5.65
  -6   3  20   -0.00    5.49
   6  -3 -20    0.00    6.54
  -6  -3  20   -0.00    6.50
  -6   3  21   -0.00    5.84
   6  -3 -21    1.33    6.59
  -6  -3  21   -0.00    6.34
  -6   3  22   44.33   12.22
   6  -3 -22   89.46   16.99
  -6  -3  22   70.97   15.69
  -6   3  23   11.66    7.28
   6  -3 -23   31.19   11.43
  -6  -3  23    7.52    7.78
  -6   3  24   41.31   12.30
   6   3 -24   80.38   15.49
  -6  -3  24   66.25   15.77
  -6   3  25    7.03    6.48
   6   3 -25   -0.00    6.09
  -6  -3  25   -0.00    7.39
  -6   3  26   -0.00    5.35
   6   3 -26    1.99    5.94
  -6  -3  26    3.10    6.94
  -6   3  27    2.75    5.94
   6   3 -27    2.15    6.49
  -6  -3  27   -0.00    7.01
  -6   3  28   25.87    9.63
   6   3 -28   14.56    8.83
  -6  -3  28   31.23   11.67
  -6   3  29   19.80    9.28
   6   3 -29    6.00    7.18
  -6  -3  29    5.42    7.66
  -6   3  30   30.74   11.30
   6   3 -30   17.08    8.93
  -6  -3  30   16.69   10.01
  -6   3  31    1.65    6.68
   6   3 -31    9.64    8.88
  -6  -3  31    0.76    6.13
  -6   3  32    8.37    7.44
  -6  -3  32   -0.00    7.58
  -6   3  33    8.75    7.82
  -6  -3  33    6.95    8.55
  -6   3  34   10.79    8.80
  -6  -3  34    0.00    9.46
  -6   3  35    2.26    6.11
  -6  -3  35   -0.00    6.01
  -6   3  36    2.11    5.64
  -6  -3  36    2.26    7.89
  -6   3  37   10.94    7.61
  -6  -3  37    1.86    7.50
  -6   3  38    0.00    7.38
  -6   4   1  141.95   20.89
  -6   4   1  161.54   21.01
   6  -4  -1  157.17   20.73
   6  -4  -1  180.27   21.00
   6  -4  -1  177.04   22.12
   6   4  -1  167.79   18.88
   6   4  -1  171.44   18.75
  -6  -4   1  150.63   17.87
  -6  -4   1  171.31   16.84
  -6   4   2   13.75    5.92
  -6   4   2   15.60    6.42
  -6   4   2   13.49    5.91
   6  -4  -2   15.65    5.88
   6  -4  -2   19.51    6.08
   6  -4  -2   10.28    6.21
   6   4  -2   23.15    5.60
   6   4  -2   20.25    5.62
  -6  -4   2   14.69    4.68
  -6  -4   2   16.37    3.87
  -6   4   3    2.85    5.06
  -6   4   3    4.83    4.36
  -6   4   3    3.56    5.44
   6  -4  -3    1.83    4.84
   6  -4  -3    0.00    3.99
   6  -4  -3    2.94    4.94
   6   4  -3    5.85    3.85
   6   4  -3    9.10    4.38
  -6  -4   3    5.11    3.70
  -6  -4   3    3.99    2.68
  -6   4   4   14.42    6.02
  -6   4   4   14.80    6.51
   6  -4  -4    4.21    4.44
   6  -4  -4   12.94    6.12
   6   4  -4    7.81    4.53
   6   4  -4    9.72    3.94
  -6  -4   4    4.01    3.66
  -6  -4   4   15.00    4.03
  -6   4   5  297.49   31.71
  -6   4   5  275.92   31.03
   6  -4  -5  302.55   31.56
   6  -4  -5  253.44   30.99
   6   4  -5  252.58   29.14
   6   4  -5  239.87   28.16
  -6  -4   5  281.33   28.92
  -6  -4   5  273.89   27.11
  -6   4   6  232.46   27.76
  -6   4   6  215.11   27.07
   6  -4  -6  215.20   27.60
   6   4  -6  212.51   25.91
   6   4  -6  222.46   25.52
  -6  -4   6  299.18   27.29
  -6   4   7   67.19   12.55
  -6   4   7   88.21   13.76
   6  -4  -7   65.10   12.97
   6   4  -7   86.81   12.94
   6   4  -7   72.94   11.57
  -6  -4   7   68.49   11.73
  -6   4   8    3.28    3.81
  -6   4   8    2.76    4.75
   6  -4  -8    6.03    4.87
   6   4  -8    6.59    5.07
   6   4  -8    8.15    4.66
  -6  -4   8    0.00    3.23
  -6   4   9   41.46   10.02
  -6   4   9   49.81   10.96
   6  -4  -9   43.85   11.06
   6   4  -9   63.35   11.63
   6   4  -9   60.71   10.34
  -6  -4   9   74.43   11.83
  -6   4  10   35.98    8.70
  -6   4  10   45.94   10.10
   6  -4 -10   38.60    9.92
   6   4 -10   34.85    9.32
   6   4 -10   43.96    9.09
  -6  -4  10   26.56    8.54
  -6   4  11  128.10   18.44
  -6   4  11  134.88   18.94
   6  -4 -11  143.37   20.10
   6   4 -11  102.12   17.11
   6   4 -11  134.80   17.96
  -6  -4  11  121.53   18.34
  -6   4  12   68.46   14.22
  -6   4  12  112.25   16.85
   6  -4 -12   99.39   16.28
   6   4 -12   89.88   14.55
  -6  -4  12  122.69   17.21
  -6   4  13   34.92    8.98
  -6   4  13   33.73    9.47
   6  -4 -13   42.56   10.55
   6   4 -13   33.16    9.05
  -6  -4  13   21.46    8.08
  -6   4  14    4.38    4.93
   6  -4 -14    2.11    5.44
   6   4 -14    1.03    4.78
  -6  -4  14    0.00    5.21
  -6   4  15  126.50   19.01
   6  -4 -15  118.35   19.71
  -6  -4  15  131.66   20.39
  -6   4  16  135.60   20.91
   6  -4 -16  162.34   23.20
  -6  -4  16  167.71   23.40
  -6   4  17   11.17    6.99
  -6   4  17   13.14    6.56
   6  -4 -17    4.64    6.34
  -6   4  18   41.54   11.26
  -6   4  18   52.41   11.95
   6  -4 -18   40.13   11.55
  -6   4  19  107.33   18.81
  -6   4  19  132.97   19.86
   6  -4 -19  103.86   19.42
  -6  -4  19  142.36   21.60
  -6   4  20  131.44   20.50
  -6   4  20  128.96   20.21
   6  -4 -20  114.38   20.50
   6   4 -20  128.06   20.39
  -6  -4  20  128.45   21.75
  -6   4  21    0.00    4.82
  -6   4  21   10.12    6.46
   6  -4 -21    8.45    6.73
   6   4 -21   10.29    7.13
  -6  -4  21   -0.00    7.13
  -6   4  22    0.00    7.01
   6   4 -22    3.76    5.73
  -6  -4  22   10.71    6.97
  -6   4  23    1.87    6.38
   6   4 -23    0.01    4.88
  -6  -4  23    7.42    7.94
  -6   4  24    0.80    5.47
   6   4 -24    0.15    6.06
  -6  -4  24    3.34    6.58
  -6   4  25    5.24    6.45
   6   4 -25    7.25    7.75
  -6  -4  25    1.97    6.83
  -6   4  26    2.99    5.83
   6   4 -26   15.68    9.54
  -6  -4  26   12.03    9.34
  -6   4  27   13.56    8.39
   6   4 -27    5.92    7.67
  -6  -4  27   30.06   11.36
  -6   4  28    0.00    7.18
   6   4 -28    9.41    7.17
  -6  -4  28   13.02    9.41
  -6   4  29   -0.00    5.78
   6   4 -29   -0.00    5.22
  -6  -4  29   -0.00    8.74
  -6   4  30   26.09   10.03
   6   4 -30   11.83    9.28
  -6  -4  30   11.25    9.84
  -6   4  31   -0.00    5.18
   6   4 -31    4.08    7.19
  -6  -4  31   -0.00    8.21
  -6   4  32   21.57    9.91
  -6  -4  32    9.81    9.64
  -6   4  33   -0.00    7.42
  -6  -4  33    5.67    9.26
  -6   4  34    6.00    7.20
  -6  -4  34    0.10    6.62
  -6   4  35    0.00    7.84
  -6  -4  35    0.00    7.67
  -6   4  36    4.01    7.45
  -6  -4  36    6.29    8.99
  -6   4  37    1.86    7.74
  -6  -4  37    0.71    5.00
  -6   4  38   -0.00    7.00
  -6   5   1    9.12    5.84
  -6   5   1   12.03    5.48
   6  -5  -1   16.93    6.51
   6  -5  -1   22.10    7.47
   6   5  -1   16.22    4.68
   6   5  -1   13.14    4.47
  -6  -5   1   17.06    4.44
  -6  -5   1    8.91    2.63
  -6  -5   1   10.98    2.60
  -6   5   2   88.90   14.95
  -6   5   2   91.34   14.68
   6  -5  -2   94.80   14.66
   6  -5  -2  119.16   16.53
   6   5  -2   92.63   12.66
   6   5  -2   90.20   12.09
  -6  -5   2   86.24   11.55
  -6  -5   2   81.20   10.22
  -6  -5   2   98.15   10.35
  -6   5   3   89.73   16.48
  -6   5   3  124.52   18.24
  -6   5   3  143.32   18.72
   6  -5  -3  150.03   18.76
   6  -5  -3  145.17   19.50
   6   5  -3  134.80   16.18
   6   5  -3  129.12   15.43
  -6  -5   3  121.99   15.10
  -6  -5   3  119.01   13.44
  -6   5   4  124.26   17.44
  -6   5   4  122.15   17.14
  -6   5   4   95.98   15.89
   6  -5  -4  100.58   15.87
   6  -5  -4   90.09   16.17
   6   5  -4  135.34   15.80
   6   5  -4  109.78   14.05
  -6  -5   4  105.84   14.00
  -6   5   5    1.11    4.61
  -6   5   5    2.14    4.78
   6  -5  -5    9.79    5.09
   6  -5  -5    0.00    5.12
   6   5  -5    2.45    3.75
   6   5  -5    2.92    3.27
  -6  -5   5    1.41    3.35
  -6   5   6    0.73    4.02
  -6   5   6   -0.00    4.23
   6  -5  -6    3.55    4.14
   6  -5  -6   -0.00    4.47
   6   5  -6    0.00    3.68
   6   5  -6    2.41    3.39
  -6  -5   6    3.94    3.54
  -6   5   7   56.35   11.77
  -6   5   7   70.32   12.69
   6  -5  -7   60.67   12.33
   6   5  -7   70.60   11.54
   6   5  -7   62.74   10.39
  -6  -5   7   67.12   11.23
  -6   5   8   50.02   10.52
  -6   5   8   51.80   10.88
   6  -5  -8   55.39   11.31
   6   5  -8   31.13    8.16
   6   5  -8   38.47    8.42
  -6  -5   8   38.63    8.86
  -6   5   9  110.16   15.78
  -6   5   9   92.51   14.99
   6  -5  -9   88.93   15.44
   6   5  -9   60.86   12.20
   6   5  -9   80.68   12.80
  -6  -5   9   96.78   14.62
  -6   5  10   34.69    9.25
  -6   5  10   38.22    9.56
   6  -5 -10   54.61   11.20
   6   5 -10   32.49    8.08
   6   5 -10   43.59    9.00
  -6  -5  10   23.69    8.21
  -6   5  11    0.00    4.82
  -6   5  11    3.66    4.76
   6  -5 -11   -0.00    4.26
   6   5 -11    1.98    4.38
   6   5 -11    4.28    4.04
  -6  -5  11    1.31    4.60
  -6   5  12   13.93    7.02
   6  -5 -12    9.42    6.62
  -6  -5  12    4.85    5.06
  -6   5  13  237.47   31.73
   6  -5 -13  221.83   31.67
  -6  -5  13  410.60   36.42
  -6   5  14  288.43   33.14
   6  -5 -14  225.32   31.88
  -6  -5  14  302.75   34.01
  -6   5  15    1.54    5.02
   6  -5 -15    0.00    4.82
  -6  -5  15    6.19    6.27
  -6   5  16    6.11    5.68
  -6   5  16   11.16    7.00
   6  -5 -16    9.32    6.82
  -6   5  17    3.06    5.02
  -6   5  17    0.86    5.60
   6  -5 -17    0.02    4.64
   6   5 -17   -0.00    4.56
  -6   5  18  149.43   21.31
  -6   5  18  126.93   20.55
   6  -5 -18  125.68   21.54
   6   5 -18  135.98   20.43
  -6   5  19   33.22    9.95
  -6   5  19   10.28    6.99
   6  -5 -19   20.68    9.02
   6   5 -19   32.45    9.33
  -6  -5  19   20.28    9.60
  -6   5  20   10.39    7.33
   6   5 -20   19.65    8.52
  -6  -5  20    6.95    7.55
  -6   5  21    0.00    5.39
   6   5 -21    0.00    4.79
  -6  -5  21   -0.00    6.86
  -6   5  22    3.25    5.37
   6   5 -22    1.00    4.80
  -6  -5  22    0.45    6.36
  -6   5  23   36.44   10.79
   6   5 -23   24.66    9.17
  -6  -5  23   40.37   12.51
  -6   5  24   34.61   10.47
   6   5 -24   21.64    9.71
  -6  -5  24   23.45   11.27
  -6   5  25    5.67    6.00
   6   5 -25    0.95    5.53
  -6  -5  25   -0.00    6.67
  -6   5  26    3.76    7.09
   6   5 -26    0.24    4.75
  -6  -5  26   11.87    8.65
  -6   5  27    2.19    6.19
   6   5 -27    5.52    6.23
  -6  -5  27    4.63    8.42
  -6   5  28    3.91    7.44
   6   5 -28    1.53    5.49
  -6  -5  28    4.57    7.39
  -6   5  29   15.45    8.55
   6   5 -29   28.89   10.67
  -6  -5  29   29.16   11.79
  -6   5  30    0.00    6.79
   6   5 -30   -0.00    5.70
  -6  -5  30   17.55    9.69
  -6   5  31   -0.00    8.53
   6   5 -31   -0.00    6.58
  -6  -5  31    0.95    6.78
  -6   5  32    4.50    5.81
   6   5 -32    0.00    6.84
  -6  -5  32    2.44    6.48
  -6   5  33    0.00    5.61
  -6  -5  33    8.95    9.37
  -6   5  34    9.98    7.89
  -6  -5  34    2.47    7.65
  -6   5  35    7.88    7.55
  -6  -5  35   10.02    9.11
  -6   5  36   -0.00    8.12
  -6  -5  36    6.75    8.66
  -6   5  37   -0.00    6.64
  -6   5  38    2.62    6.65
  -6   6   1  144.07   18.50
  -6   6   1  140.78   18.08
   6  -6  -1  151.43   18.24
   6   6  -1  128.24   13.50
   6   6  -1  146.27   13.85
  -6  -6   1  130.77   13.06
  -6  -6   1   95.54    9.48
  -6  -6   1   93.37    9.47
  -6   6   2   44.44   10.08
  -6   6   2   32.41    9.04
   6  -6  -2   45.23    9.39
   6  -6  -2   48.73   10.81
   6   6  -2   39.73    7.13
   6   6  -2   40.21    6.97
  -6  -6   2   43.66    7.14
  -6  -6   2   36.43    4.96
  -6  -6   2   31.28    4.66
  -6   6   3    6.85    5.35
  -6   6   3    4.49    4.89
   6  -6  -3   12.73    5.98
   6  -6  -3    5.07    4.91
   6   6  -3    5.59    3.48
   6   6  -3    6.21    3.46
  -6  -6   3    7.20    3.49
  -6   6   4    9.16    5.60
  -6   6   4   23.35    7.51
  -6   6   4   17.37    6.90
   6  -6  -4   15.44    6.32
   6  -6  -4   23.85    7.75
   6   6  -4   11.73    4.53
   6   6  -4   15.78    4.80
  -6  -6   4   16.20    4.95
  -6   6   5  132.27   19.60
  -6   6   5  154.59   20.57
   6  -6  -5  152.64   19.97
   6  -6  -5  152.38   20.69
   6   6  -5  124.66   16.65
   6   6  -5  139.77   16.92
  -6  -6   5  135.48   17.29
  -6   6   6  100.52   15.70
  -6   6   6   62.40   13.39
   6  -6  -6   93.59   14.88
   6  -6  -6   87.18   15.10
   6   6  -6   76.59   12.09
   6   6  -6  104.54   13.27
  -6  -6   6   99.37   13.70
  -6   6   7   63.87   12.35
  -6   6   7   68.17   12.73
   6  -6  -7   58.78   12.02
   6  -6  -7   81.76   14.29
   6   6  -7   52.76   10.03
   6   6  -7   76.86   11.14
  -6  -6   7   64.22   11.33
  -6   6   8   11.26    5.80
  -6   6   8   14.96    6.54
   6  -6  -8   10.18    6.43
   6   6  -8    6.90    4.67
  -6  -6   8   20.21    6.78
  -6   6   9   98.48   17.18
   6  -6  -9  130.33   19.43
   6   6  -9  114.99   15.97
  -6  -6   9  134.90   18.04
  -6   6  10   97.04   15.90
   6  -6 -10   91.12   15.99
   6   6 -10   72.21   12.80
  -6  -6  10  106.60   15.88
  -6   6  11   53.95   11.84
   6  -6 -11   59.54   12.67
   6   6 -11   37.32    8.89
  -6  -6  11   56.66   11.46
  -6   6  12   46.68   11.87
   6  -6 -12   77.52   14.50
  -6  -6  12   62.04   13.00
  -6   6  13    4.46    6.14
   6  -6 -13    3.23    5.47
   6   6 -13    1.92    4.35
  -6  -6  13    6.29    5.71
  -6   6  14    2.99    4.66
  -6   6  14    2.02    6.55
   6  -6 -14    1.46    6.04
   6   6 -14    0.00    4.17
  -6  -6  14    2.98    5.75
  -6   6  15   61.34   13.11
  -6   6  15   59.01   13.13
   6  -6 -15   71.41   14.41
   6   6 -15   67.41   12.88
  -6  -6  15   69.76   14.51
  -6   6  16    5.45    5.86
  -6   6  16    5.04    5.17
   6  -6 -16    2.38    5.65
   6   6 -16    9.13    5.76
  -6   6  17    8.25    6.24
   6  -6 -17   20.69    8.92
   6   6 -17   31.39    8.95
  -6   6  18   22.86    9.62
   6   6 -18   59.88   12.21
  -6  -6  18   47.82   12.93
  -6   6  19   15.22    7.36
   6   6 -19   22.21    8.74
  -6  -6  19   16.62    9.15
  -6   6  20    2.89    4.97
   6   6 -20    4.25    5.89
  -6  -6  20    0.00    7.74
  -6   6  21   25.11    8.73
   6   6 -21    5.04    5.72
  -6  -6  21   15.36    9.54
  -6   6  22   18.13    7.98
   6   6 -22    0.00    5.69
  -6  -6  22   12.87    8.63
  -6   6  23   21.20    8.58
   6   6 -23   12.60    7.50
  -6  -6  23    8.95    7.88
  -6   6  24    2.24    5.15
   6   6 -24    0.00    5.69
  -6  -6  24   -0.00    6.33
  -6   6  25   27.90    9.41
   6   6 -25   22.72    9.16
  -6  -6  25   28.03   10.84
  -6   6  26   22.50    9.70
   6   6 -26   29.83   11.13
  -6  -6  26   16.87   10.36
  -6   6  27    3.49    6.16
   6   6 -27   15.07    8.71
  -6  -6  27   18.63   10.49
  -6   6  28    5.38    6.29
   6   6 -28   -0.00    5.69
  -6  -6  28    2.06    6.30
  -6   6  29    0.40    5.18
   6   6 -29   -0.00    5.75
  -6  -6  29   -0.00    6.72
  -6   6  30    7.64    7.51
   6   6 -30    0.07    5.71
  -6  -6  30    0.00    7.61
  -6   6  31    5.22    6.68
   6   6 -31   17.98    9.26
  -6  -6  31   13.89    8.88
  -6   6  32   12.05    8.27
   6   6 -32   13.69    7.69
  -6  -6  32   10.56    8.95
  -6   6  33    0.00    5.97
   6   6 -33   11.33    8.50
  -6  -6  33    0.06    7.93
  -6   6  34    2.51    7.36
  -6  -6  34   -0.00    8.19
  -6   6  35   -0.00    5.46
  -6  -6  35   -0.00    7.14
  -6   6  36    6.93    7.09
  -6  -6  36    2.16    7.97
  -6   6  37    2.44    6.67
  -6   7   1    8.19    5.91
  -6   7   1   27.01    8.20
   6   7  -1   16.81    4.24
   6   7  -1   15.13    4.24
  -6  -7   1   15.13    4.31
  -6   7   2    7.43    6.18
  -6   7   2    6.48    4.99
   6   7  -2    9.15    3.63
   6   7  -2   16.12    4.54
  -6  -7   2   13.01    4.05
  -6   7   3  260.13   32.52
  -6   7   3  295.17   33.27
   6   7  -3  294.83   28.35
   6   7  -3  280.75   28.45
  -6  -7   3  259.46   28.47
  -6   7   4   89.99   14.72
  -6   7   4   72.74   13.90
   6  -7  -4   56.05   12.62
   6   7  -4   87.95   11.11
   6   7  -4   65.63   10.41
  -6  -7   4   66.64   10.70
  -6   7   5   25.16    8.15
  -6   7   5   22.43    7.83
   6  -7  -5   22.54    8.22
   6   7  -5   23.14    5.91
  -6  -7   5   20.94    6.37
  -6   7   6   16.82    7.30
   6  -7  -6   12.03    6.87
   6   7  -6   22.89    5.49
  -6  -7   6   11.45    5.21
  -6   7   7   14.61    7.13
   6  -7  -7   12.67    7.63
   6   7  -7   26.24    6.21
  -6  -7   7   19.67    6.69
  -6   7   8   26.36    8.39
   6  -7  -8   38.43   10.88
   6   7  -8   24.17    6.68
  -6  -7   8   48.04    9.74
  -6   7   9  144.92   20.79
   6  -7  -9  128.29   20.39
   6   7  -9  136.03   17.65
  -6  -7   9  144.28   19.89
  -6   7  10    0.00    4.13
   6  -7 -10   -0.00    5.12
   6   7 -10    1.30    3.62
   6   7 -10    0.37    4.00
  -6  -7  10   -0.00    4.76
  -6   7  11   -0.00    5.57
   6  -7 -11    0.00    6.15
   6   7 -11    2.08    4.28
   6   7 -11   -0.00    3.64
  -6  -7  11   -0.00    5.15
  -6   7  12   17.45    8.21
  -6   7  12   27.80    8.96
   6  -7 -12   28.39    9.31
   6   7 -12   26.39    7.65
  -6  -7  12   28.07    8.93
  -6   7  13  230.48   25.56
  -6   7  13  144.87   23.05
   6  -7 -13  152.17   23.34
   6   7 -13  160.39   21.27
  -6  -7  13  148.32   22.97
  -6   7  14   -0.00    5.12
  -6   7  14    2.81    5.07
   6  -7 -14    4.18    5.46
   6   7 -14    2.53    4.28
  -6  -7  14    4.55    6.13
  -6   7  15    3.54    5.73
   6   7 -15    5.14    4.85
  -6  -7  15   -0.00    5.70
  -6   7  16    6.28    5.75
   6   7 -16    2.85    5.26
  -6   7  17    1.07    5.23
   6   7 -17    0.00    4.30
  -6   7  18    6.39    5.85
   6   7 -18    7.07    5.13
  -6  -7  18    8.15    8.23
  -6   7  19   77.34   15.00
   6   7 -19   63.37   13.43
  -6  -7  19   63.50   15.72
  -6   7  20   13.08    7.80
   6   7 -20    1.30    5.21
  -6  -7  20    1.74    7.15
  -6   7  21    1.36    5.85
   6   7 -21    3.29    5.86
  -6  -7  21    8.40    7.27
  -6   7  22    2.64    5.43
   6   7 -22   -0.00    5.26
  -6  -7  22    0.16    5.86
  -6   7  23   19.05    8.26
   6   7 -23   26.15    9.91
  -6  -7  23    5.29    7.66
  -6   7  24    8.41    6.04
   6   7 -24    0.00    6.35
  -6  -7  24   10.55    8.23
  -6   7  25   25.67    9.27
   6   7 -25   14.33    7.91
  -6  -7  25   15.94    9.55
  -6   7  26    2.50    6.27
   6   7 -26   -0.00    5.42
  -6  -7  26    0.00    7.46
  -6   7  27    2.18    5.52
   6   7 -27    0.00    6.13
  -6  -7  27    9.20    8.05
  -6   7  28   10.25    8.14
   6   7 -28    2.98    6.40
  -6  -7  28    9.87    9.54
  -6   7  29   21.48    9.40
   6   7 -29   17.27    9.94
  -6  -7  29   21.10   10.98
  -6   7  30   -0.00    4.83
   6   7 -30    0.44    5.21
  -6  -7  30    4.30    8.61
  -6   7  31    1.27    5.53
   6   7 -31    3.09    7.15
  -6  -7  31    0.00    8.83
  -6   7  32   -0.00    6.75
   6   7 -32    5.77    7.36
  -6  -7  32    0.52    7.39
  -6   7  33    0.00    5.82
   6   7 -33    8.93    7.65
  -6  -7  33    0.55    7.47
  -6   7  34    0.00    4.87
   6   7 -34   14.26    9.06
  -6  -7  34   -0.00    6.71
  -6   7  35    6.60    6.67
  -6  -7  35    0.00    9.77
  -6   7  36   11.23    8.12
  -6   7  37    1.81    6.19
  -6   8   1  101.67   18.00
  -6   8   1  164.14   20.63
   6   8  -1  107.52   13.07
  -6  -8   1  126.51   13.93
  -6   8   2   12.47    6.81
  -6   8   2    0.00    5.23
   6   8  -2    6.05    3.37
  -6  -8   2    9.63    3.93
  -6   8   3   -0.00    5.15
  -6   8   3    4.11    5.43
   6   8  -3    0.88    2.40
  -6  -8   3    2.83    3.37
  -6   8   4    0.00    4.55
  -6   8   4   -0.00    4.75
   6   8  -4    1.23    2.68
  -6  -8   4    0.00    3.16
  -6   8   5  201.36   28.34
  -6   8   5  238.88   29.53
   6   8  -5  244.55   25.00
  -6  -8   5  233.52   26.22
  -6   8   6    4.25    5.29
  -6   8   6    4.07    5.93
   6  -8  -6    4.62    5.32
   6   8  -6    3.43    3.80
   6   8  -6    0.00    3.45
  -6  -8   6    1.91    4.05
  -6   8   7   82.39   15.47
   6  -8  -7   90.60   16.41
   6   8  -7   97.45   12.98
   6   8  -7   82.77   12.77
  -6  -8   7   90.17   14.25
  -6   8   8    0.28    4.66
  -6   8   8    0.00    4.77
   6  -8  -8    6.07    5.85
   6   8  -8    4.06    4.01
   6   8  -8    5.40    4.91
  -6  -8   8    7.59    5.89
  -6   8   9  160.04   22.22
  -6   8   9  141.58   21.65
   6  -8  -9  174.23   21.99
   6  -8  -9  118.89   20.56
   6   8  -9  154.08   18.34
   6   8  -9  122.43   17.83
  -6  -8   9  142.84   20.16
  -6   8  10   22.66    8.39
  -6   8  10   32.36   10.01
   6  -8 -10   28.55    8.95
   6  -8 -10   33.12   10.47
   6   8 -10   37.51    8.45
   6   8 -10   51.90    9.53
  -6  -8  10   20.59    8.30
  -6   8  11  125.95   18.13
   6  -8 -11   74.63   14.75
   6   8 -11   95.13   14.81
  -6  -8  11   82.59   15.58
  -6   8  12   20.83    7.94
   6   8 -12   13.40    6.54
  -6  -8  12   31.44    9.54
  -6   8  13    0.50    4.10
   6   8 -13    0.00    4.38
  -6  -8  13    4.99    6.32
  -6   8  14   13.45    7.05
   6   8 -14   -0.00    4.64
  -6  -8  14    0.00    6.29
  -6   8  15   91.98   16.42
   6   8 -15   95.74   15.75
  -6   8  16   -0.00    5.05
   6   8 -16   -0.00    4.63
  -6   8  17   39.30   10.42
   6   8 -17   17.55    7.30
  -6  -8  17   32.09   11.18
  -6   8  18    0.00    5.09
   6   8 -18    5.71    5.01
  -6  -8  18   -0.00    5.94
  -6   8  19   36.76   10.05
   6   8 -19   18.25    8.15
  -6  -8  19   34.14   11.63
  -6   8  20    0.00    6.10
   6   8 -20   -0.00    5.20
  -6  -8  20   10.42    8.79
  -6   8  21    8.98    7.09
   6   8 -21   13.56    7.96
  -6  -8  21    3.29    7.09
  -6   8  22   -0.00    5.93
   6   8 -22    2.31    5.69
  -6  -8  22    1.06    7.07
  -6   8  23   10.24    6.57
   6   8 -23    6.54    6.19
  -6  -8  23   -0.00    7.82
  -6   8  24   -0.00    7.01
   6   8 -24    0.00    5.18
  -6  -8  24    1.70    6.78
  -6   8  25   18.40    8.32
   6   8 -25   19.38    8.65
  -6  -8  25   21.77   11.30
  -6   8  26    7.81    6.37
   6   8 -26   16.18    8.25
  -6  -8  26    1.40    6.64
  -6   8  27   17.17    8.40
   6   8 -27   14.71    9.44
  -6  -8  27   32.61   12.25
  -6   8  28   -0.00    5.13
   6   8 -28   -0.00    6.00
  -6  -8  28    7.93    8.71
  -6   8  29    0.34    4.90
   6   8 -29    0.00    5.84
  -6  -8  29    3.88    8.24
  -6   8  30   -0.00    5.61
   6   8 -30   -0.00    6.06
  -6  -8  30   -0.00    7.78
  -6   8  31   12.64    8.28
   6   8 -31    0.78    6.64
  -6  -8  31    8.33    8.71
  -6   8  32    0.00    4.88
   6   8 -32    2.61    6.62
  -6  -8  32   12.88   10.57
  -6   8  33   11.70    8.77
   6   8 -33    0.00    5.21
  -6  -8  33    4.58    8.39
  -6   8  34   -0.00    4.23
   6   8 -34    0.39    6.83
  -6  -8  34    0.30    6.15
  -6   8  35   -0.00    6.05
  -6   8  36   -0.00    6.52
  -6   8  37   -0.00    6.10
  -6   9   1    9.91    6.70
   6  -9  -1    3.87    4.65
  -6   9   2   14.70    8.01
   6  -9  -2   14.41    6.63
   6   9  -2   15.07    4.47
  -6   9   3  174.07   24.00
   6  -9  -3  169.65   23.05
  -6  -9   3  160.51   19.37
  -6   9   4    1.59    5.10
   6  -9  -4   24.83    7.66
   6   9  -4   13.58    4.88
  -6  -9   4    7.55    4.84
   6  -9  -5    0.65    4.30
   6   9  -5    4.80    3.89
  -6  -9   5    0.00    4.02
   6  -9  -6   11.04    6.61
   6   9  -6   12.93    5.45
  -6  -9   6    6.42    5.23
  -6   9   7    9.87    6.35
   6  -9  -7   10.47    6.20
   6   9  -7   11.93    5.15
  -6  -9   7   11.03    5.64
  -6   9   8   -0.00    4.19
   6  -9  -8    0.87    4.96
   6   9  -8   -0.00    3.27
  -6  -9   8    3.79    4.78
  -6   9   9   59.42   13.80
   6  -9  -9   89.59   15.59
   6   9  -9   90.87   13.18
   6   9  -9   80.83   12.94
  -6  -9   9  102.09   15.70
  -6   9  10    1.66    4.83
   6  -9 -10    1.49    5.13
   6   9 -10    5.71    4.46
   6   9 -10    9.64    5.09
  -6  -9  10   11.52    7.06
  -6   9  11   -0.00    5.52
   6  -9 -11    0.35    4.48
   6   9 -11    1.25    4.05
  -6  -9  11    1.91    5.26
  -6   9  12   -0.00    5.90
   6  -9 -12    3.53    5.71
   6   9 -12    1.97    3.64
  -6  -9  12   12.22    7.59
  -6   9  13   78.39   15.83
   6  -9 -13   78.83   15.42
   6   9 -13  106.76   15.50
  -6  -9  13   92.95   17.01
  -6   9  14    3.08    5.35
   6   9 -14    0.00    3.99
  -6   9  15   12.29    6.93
   6   9 -15   22.71    7.64
  -6   9  16   18.57    8.53
   6   9 -16    0.00    5.13
  -6   9  17   13.11    6.94
   6   9 -17    4.62    5.26
  -6  -9  17    0.00    5.66
  -6   9  18    1.65    5.64
   6   9 -18    0.00    4.61
  -6  -9  18   -0.00    6.75
  -6   9  19   40.01   10.92
   6   9 -19   33.14    9.39
  -6  -9  19   17.47   10.02
  -6   9  20    3.27    5.57
   6   9 -20    3.04    6.11
  -6  -9  20    6.87    8.09
  -6   9  21   -0.00    4.82
   6   9 -21    0.00    5.32
  -6  -9  21    5.64    7.58
  -6   9  22    4.91    5.69
   6   9 -22    0.00    5.44
  -6  -9  22    3.94    7.56
  -6   9  23   19.28    8.71
   6   9 -23   47.79   11.44
  -6  -9  23   48.96   14.44
  -6   9  24   -0.00    5.88
   6   9 -24   -0.00    4.10
  -6  -9  24    0.26    6.62
  -6   9  25   13.20    7.11
   6   9 -25    8.84    7.27
  -6  -9  25    0.00    9.05
  -6   9  26   12.00    7.62
   6   9 -26    0.00    5.39
  -6  -9  26    0.73    7.65
  -6   9  27    7.01    6.96
   6   9 -27    3.98    5.92
  -6  -9  27    2.98    9.21
  -6   9  28   -0.00    5.90
   6   9 -28    2.07    6.27
  -6  -9  28   -0.00    8.26
  -6   9  29   16.93    8.58
   6   9 -29    7.18    6.61
  -6  -9  29    6.03    9.40
  -6   9  30    7.47    5.97
   6   9 -30    1.71    6.16
  -6  -9  30    0.53    7.75
  -6   9  31    1.68    4.53
   6   9 -31    3.06    6.71
  -6  -9  31    0.49    6.73
  -6   9  32   10.51    7.50
   6   9 -32    3.03    8.30
  -6  -9  32   -0.00    7.98
  -6   9  33    3.76    6.85
   6   9 -33    2.52    7.78
  -6  -9  33   17.11   10.86
  -6   9  34    3.08    5.83
   6   9 -34    0.47    5.79
  -6  -9  34    2.90    9.57
  -6   9  35    7.51    6.69
   6   9 -35   -0.00    6.08
  -6   9  36    4.77    7.48
  -6  10   1   39.14   10.55
   6 -10  -1   38.96   10.78
   6  10  -1   36.32    6.65
  -6  10   2    8.39    6.20
   6 -10  -2   31.69    9.15
   6  10  -2   11.95    4.17
  -6  10   3    2.13    3.42
   6 -10  -3    2.39    5.74
   6  10  -3    0.89    2.79
  -6  10   4   13.44    6.79
   6 -10  -4   11.20    6.12
   6  10  -4   15.28    4.80
  -6  10   5   44.68   11.45
   6 -10  -5   41.16   10.63
   6  10  -5   40.20    8.17
  -6  10   6    1.78    5.83
   6 -10  -6   -0.00    4.33
   6  10  -6    4.23    4.14
  -6  10   7   17.20    7.55
   6 -10  -7   36.55    9.32
   6  10  -7   21.51    6.67
  -6  10   8   -0.00    4.55
   6 -10  -8   -0.00    4.88
   6  10  -8    0.00    4.03
  -6 -10   8    5.29    5.63
  -6  10   9   -0.00    4.15
  -6  10   9   -0.00    4.07
   6 -10  -9   -0.00    4.13
   6  10  -9    0.87    4.42
  -6 -10   9   -0.00    4.43
  -6  10  10   -0.00    4.66
   6 -10 -10    3.40    5.02
   6  10 -10    0.00    3.59
  -6 -10  10    5.04    5.49
  -6  10  11  110.75   18.12
   6 -10 -11   83.39   16.73
   6  10 -11  112.46   16.26
  -6 -10  11  114.82   18.65
  -6  10  12    0.00    4.84
   6 -10 -12   -0.00    4.08
   6  10 -12   -0.00    3.77
  -6 -10  12    0.49    5.52
  -6  10  13    6.99    6.06
   6 -10 -13   17.25    7.40
   6  10 -13   12.56    5.71
  -6 -10  13   16.79    8.25
  -6  10  14    7.16    6.69
   6 -10 -14    1.93    5.26
   6  10 -14    0.48    4.31
  -6  10  15   67.97   14.10
   6 -10 -15   50.50   12.33
   6  10 -15   56.89   11.60
  -6  10  16   -0.00    4.36
   6  10 -16   -0.00    4.21
  -6 -10  16    3.34    6.25
  -6  10  17   49.74   11.89
   6  10 -17   23.19    8.81
  -6 -10  17   22.64   10.33
  -6  10  18    4.60    6.66
   6  10 -18    1.73    5.06
  -6 -10  18   -0.00    6.40
  -6  10  19   16.17    7.66
   6  10 -19   -0.00    5.60
  -6 -10  19    5.78    7.12
  -6  10  20    0.00    4.69
   6  10 -20    1.40    4.27
  -6 -10  20    0.00    6.63
  -6  10  21   51.13   12.79
   6  10 -21   31.11    9.81
  -6 -10  21   46.66   12.92
  -6  10  22    5.33    6.41
   6  10 -22    0.83    4.34
  -6 -10  22    1.37    8.43
  -6  10  23    2.16    5.99
   6  10 -23    4.97    6.06
  -6 -10  23    3.19    8.01
  -6  10  24    3.41    5.97
   6  10 -24    0.00    5.36
  -6 -10  24   -0.00    6.61
  -6  10  25    9.25    7.73
   6  10 -25   11.44    7.69
  -6 -10  25    4.31    7.25
  -6  10  26   -0.00    5.85
   6  10 -26    2.02    5.65
  -6 -10  26   -0.00    6.75
  -6  10  27   12.93    8.01
   6  10 -27    7.50    7.78
  -6 -10  27    4.33    7.53
  -6  10  28   -0.00    5.36
   6  10 -28    0.00    5.44
  -6 -10  28   -0.00    7.14
  -6  10  29    7.85    7.69
   6  10 -29    2.69    5.70
  -6 -10  29   19.13   10.25
  -6  10  30    1.35    5.77
   6  10 -30    3.20    6.50
  -6 -10  30   -0.00    8.37
  -6  10  31   11.75    8.22
   6  10 -31    2.14    7.27
  -6 -10  31    4.97    8.19
  -6  10  32    2.48    5.88
   6  10 -32    0.41    6.24
  -6 -10  32    0.28    7.16
  -6  10  33    5.27    6.93
   6  10 -33    3.99    7.58
  -6 -10  33    4.14    9.37
  -6  10  34   -0.00    6.21
   6  10 -34    2.30    7.38
  -6  10  35    6.87    7.89
   6  10 -35   -0.00    6.00
  -6  11   1   18.73    7.96
   6 -11  -1    5.70    5.97
   6  11  -1    9.80    4.03
  -6  11   2    0.14    3.78
   6 -11  -2   -0.00    5.00
   6  11  -2    0.90    2.75
  -6  11   3   53.03   12.26
   6 -11  -3   52.89   11.86
   6  11  -3   42.38    8.01
  -6  11   4    5.60    5.54
   6 -11  -4    3.35    5.06
   6  11  -4    2.54    3.09
  -6  11   5   -0.00    5.14
   6 -11  -5    3.94    5.41
   6  11  -5    2.85    3.55
  -6  11   6    5.74    5.59
   6 -11  -6   -0.00    5.00
   6  11  -6    5.37    3.98
  -6  11   7    0.00    6.00
   6 -11  -7    0.00    5.13
   6  11  -7    8.30    4.62
  -6  11   8   11.15    6.12
   6 -11  -8   16.78    7.54
   6  11  -8   18.44    6.34
  -6  11   9   26.10    9.15
   6 -11  -9   38.42   10.40
   6  11  -9   28.85    7.56
  -6  11  10    3.41    4.55
   6 -11 -10    0.00    4.07
   6  11 -10    9.14    5.33
  -6  11  11   -0.00    4.83
   6 -11 -11    4.26    5.70
   6  11 -11   -0.00    3.79
  -6  11  12   10.51    6.65
   6 -11 -12    5.78    6.30
   6  11 -12    6.87    4.76
  -6  11  13   32.30   10.17
   6 -11 -13   22.64    8.91
   6  11 -13   23.58    7.86
  -6  11  14    0.82    5.63
   6 -11 -14   -0.00    5.19
   6  11 -14    0.11    4.84
  -6  11  15   11.02    6.82
   6 -11 -15   15.47    7.86
   6  11 -15   22.23    7.82
  -6 -11  15   22.76    9.54
  -6  11  16    0.00    5.23
   6 -11 -16    2.12    5.80
   6  11 -16    2.32    5.51
  -6 -11  16    6.20    7.51
  -6  11  17   13.21    7.35
   6 -11 -17   25.21    9.13
   6  11 -17   31.93    8.80
  -6 -11  17   19.74    9.88
  -6  11  18    2.29    4.89
   6 -11 -18    2.61    5.80
   6  11 -18    0.97    5.46
  -6 -11  18   -0.00    5.47
  -6  11  19   24.36    9.08
   6  11 -19   20.14    8.06
  -6 -11  19   10.69    8.59
  -6  11  20   -0.00    4.74
   6  11 -20    9.17    5.81
  -6 -11  20    2.40    6.85
  -6  11  21    2.37    4.56
   6  11 -21   -0.00    5.35
  -6 -11  21   -0.00    7.11
  -6  11  22   -0.00    5.62
   6  11 -22    0.94    4.96
  -6 -11  22    0.10    7.29
  -6  11  23   17.91    8.55
   6  11 -23   23.77    9.43
  -6 -11  23   14.58    9.51
  -6  11  24    1.76    5.55
   6  11 -24   -0.00    5.28
  -6 -11  24   -0.00    7.38
  -6  11  25   -0.00    6.05
   6  11 -25   -0.00    6.59
  -6 -11  25    0.00    6.58
  -6  11  26    2.86    4.56
   6  11 -26    1.29    6.48
  -6 -11  26   -0.00    6.14
  -6  11  27    3.55    6.29
   6  11 -27   -0.00    6.13
  -6 -11  27   -0.00    6.93
  -6  11  28   -0.00    6.29
   6  11 -28    2.75    6.19
  -6 -11  28    0.00    7.02
  -6  11  29    0.00    5.80
   6  11 -29    3.02    7.55
  -6 -11  29   -0.00    7.79
  -6  11  30   -0.00    5.20
   6  11 -30   -0.00    6.66
  -6 -11  30    4.39    8.24
  -6  11  31    4.00    5.69
   6  11 -31    2.48    5.82
  -6 -11  31   -0.00    8.41
  -6  11  32   -0.00    5.09
   6  11 -32   -0.00    5.96
  -6 -11  32   11.89   10.70
  -6  12   1   43.07   11.65
   6 -12  -1   71.84   13.62
   6  12  -1   40.31    7.66
  -6  12   2   -0.00    5.55
   6 -12  -2    0.00    4.08
   6  12  -2    0.75    2.72
  -6  12   3    4.51    5.87
   6 -12  -3    0.89    5.46
   6  12  -3    0.00    3.36
  -6  12   4    5.04    5.39
   6 -12  -4   -0.00    5.46
   6  12  -4    4.00    4.01
  -6  12   5   42.13   11.28
   6 -12  -5   28.64    9.54
   6  12  -5   43.72    8.48
  -6  12   6    0.15    4.86
   6 -12  -6    3.11    4.89
   6  12  -6   -0.00    3.64
  -6  12   7   14.29    7.87
   6 -12  -7   12.22    6.64
   6  12  -7   16.95    6.00
  -6  12   8    7.20    5.58
   6 -12  -8   -0.00    4.46
   6  12  -8   -0.00    4.09
  -6  12   9   10.86    7.08
   6 -12  -9   11.41    6.65
   6  12  -9    4.72    4.73
  -6  12  10    3.60    5.48
   6 -12 -10    9.87    5.24
   6  12 -10    3.16    4.06
  -6  12  11   29.30    9.57
   6 -12 -11   46.51   11.56
   6  12 -11   47.11   10.19
   6 -12 -12    6.42    5.38
   6  12 -12    0.00    3.92
  -6  12  13    0.00    4.93
   6 -12 -13    6.94    6.26
   6  12 -13    4.52    5.86
  -6  12  14   -0.00    5.36
   6 -12 -14   -0.00    5.02
   6  12 -14    3.98    4.96
  -6  12  15   33.24    9.99
   6 -12 -15   19.45    8.82
   6  12 -15   30.50    8.72
  -6  12  16    2.04    5.27
   6 -12 -16    0.00    5.18
   6  12 -16    2.15    5.30
  -6  12  17   15.85    8.34
   6 -12 -17    1.92    5.28
   6  12 -17    6.92    6.34
  -6  12  18    2.07    5.43
   6 -12 -18   -0.00    4.52
   6  12 -18   -0.00    5.11
  -6  12  19    9.53    7.54
   6 -12 -19   10.11    6.55
   6  12 -19   -0.00    5.21
  -6  12  20    6.80    6.76
   6 -12 -20   -0.00    4.51
   6  12 -20    1.24    6.25
  -6 -12  20   13.31    8.75
  -6  12  21   12.86    7.78
   6 -12 -21    6.99    6.43
   6  12 -21   10.15    6.66
  -6 -12  21   10.18    9.95
  -6  12  22   -0.00    5.28
   6  12 -22    1.44    5.56
  -6 -12  22    0.40    5.73
  -6  12  23    0.00    5.77
   6  12 -23    2.91    5.43
  -6 -12  23    0.00    6.52
  -6  12  24    6.01    6.35
   6  12 -24    5.16    6.21
  -6 -12  24    3.45    7.44
  -6  12  25   15.04    7.78
   6  12 -25    1.07    5.68
  -6 -12  25    8.92    9.30
  -6  12  26   -0.00    5.75
   6  12 -26    7.30    6.41
  -6 -12  26    0.00    7.90
  -6  12  27   11.85    7.50
   6  12 -27    6.75    7.08
  -6 -12  27    0.01    7.66
  -6  12  28    1.21    5.49
   6  12 -28    0.00    5.45
  -6 -12  28   -0.00    6.50
   6  12 -29    2.69    4.97
  -6 -12  29    7.35    8.20
  -6 -12  30   -0.00    7.49
  -6 -12  31   14.54   10.99
  -6  13   1    3.22    6.29
   6 -13  -1   11.38    7.05
   6  13  -1    9.37    4.26
  -6  13   2    6.75    5.85
   6 -13  -2    6.60    5.88
   6  13  -2    4.04    4.32
  -6  13   3   23.38    9.48
   6 -13  -3   43.30   11.35
   6  13  -3   50.93    8.60
  -6  13   4   18.02    8.90
   6 -13  -4   26.07    9.14
   6  13  -4   16.07    5.21
  -6  13   5    3.54    5.10
   6 -13  -5    8.17    6.23
   6  13  -5    3.73    3.99
  -6  13   6    4.69    5.59
   6 -13  -6    1.44    4.65
   6  13  -6    5.50    4.25
  -6  13   7   23.85    8.89
   6 -13  -7   17.18    7.88
   6  13  -7   14.78    6.12
  -6  13   8   14.07    7.56
   6 -13  -8    9.15    6.72
   6  13  -8    8.99    5.48
  -6  13   9   25.96   10.13
   6 -13  -9   37.24   10.59
   6  13  -9   39.75    9.14
  -6  13  10    5.38    6.54
   6 -13 -10    2.46    5.52
   6  13 -10   -0.00    4.38
  -6  13  11   -0.00    4.75
   6 -13 -11    4.48    5.51
   6  13 -11    3.34    5.12
  -6  13  12    7.15    5.94
   6 -13 -12   13.71    7.25
   6  13 -12   15.03    6.95
  -6  13  13    4.61    6.50
   6 -13 -13    4.34    5.90
   6  13 -13   30.06    8.54
   6 -13 -14    0.95    5.06
   6  13 -14    0.00    4.55
  -6  13  15    2.08    5.90
   6 -13 -15    0.00    5.30
   6  13 -15   12.02    6.77
  -6  13  16   -0.00    4.60
   6 -13 -16   -0.00    4.98
   6  13 -16   -0.00    5.25
  -6  13  17   11.35    6.76
   6 -13 -17    7.38    6.50
   6  13 -17    3.29    4.96
  -6  13  18   -0.00    4.87
   6 -13 -18    4.34    5.73
   6  13 -18    5.11    5.69
  -6  13  19   13.65    7.98
   6 -13 -19    5.09    6.91
   6  13 -19    0.00    6.24
  -6  13  20    0.50    5.22
   6 -13 -20    3.03    5.68
   6  13 -20    6.91    5.95
  -6  13  21    0.03    4.75
   6 -13 -21    0.00    5.21
   6  13 -21   -0.00    5.56
  -6  13  22    0.67    5.41
   6 -13 -22   -0.00    6.40
   6  13 -22    2.40    5.41
  -6  13  23    0.24    5.81
   6 -13 -23    0.73    4.99
   6  13 -23    0.23    5.46
  -6  13  24    3.75    6.17
   6  13 -24    1.33    4.68
   6  13 -25    0.00    6.15
   6  13 -26    1.00    5.80
  -6 -13  28    0.00    7.23
  -6 -13  29    8.07    9.79
  -6 -13  30    2.79    8.43
  -6  14   1   12.63    8.21
   6 -14  -1   16.45    8.16
   6  14  -1   18.97    5.52
  -6  14   2   13.18    7.82
   6 -14  -2    5.04    5.39
   6  14  -2    1.94    3.24
  -6  14   3    7.15    6.01
   6 -14  -3    0.00    4.91
   6  14  -3    0.94    3.33
  -6  14   4    2.04    5.96
   6 -14  -4    2.77    6.42
   6  14  -4    6.31    4.02
  -6  14   5   35.48   10.86
   6 -14  -5   38.08   10.64
   6  14  -5   18.41    6.08
  -6  14   6   24.28    9.20
   6 -14  -6   24.22    8.73
   6  14  -6    8.97    4.96
  -6  14   7   14.60    7.83
   6 -14  -7    6.02    6.11
   6  14  -7   13.63    5.85
  -6  14   8   -0.00    4.65
   6 -14  -8   -0.00    5.47
   6  14  -8    0.51    3.94
  -6  14   9    7.68    6.05
   6 -14  -9    6.45    5.54
   6  14  -9    8.73    5.65
  -6  14  10    2.01    5.55
   6 -14 -10    6.78    5.77
   6  14 -10    0.00    4.96
  -6  14  11   12.60    8.08
   6 -14 -11   13.29    7.07
   6  14 -11    1.94    3.97
  -6  14  12    5.98    6.95
   6 -14 -12    0.00    5.90
   6  14 -12    8.81    6.21
  -6  14  13    2.64    5.54
   6 -14 -13    3.39    5.29
   6  14 -13    3.08    4.57
  -6  14  14    0.03    3.67
   6 -14 -14    1.64    5.55
   6  14 -14    0.13    4.12
  -6  14  15   13.80    6.41
   6 -14 -15    1.16    5.31
   6  14 -15   -0.00    5.12
   6 -14 -16    1.94    4.68
   6  14 -16   13.58    7.19
   6 -14 -17    0.00    6.25
   6  14 -17   11.30    6.46
  -6  14  18   -0.00    3.90
   6 -14 -18    4.09    5.92
   6  14 -18   -0.00    5.66
  -6  14  19    3.61    5.08
   6  14 -19    9.44    5.93
   6  14 -20   -0.00    6.30
   6  14 -21    0.00    6.44
   6  14 -22    5.84    6.29
  -6  15   1    0.00    5.67
   6 -15  -1    0.94    5.04
   6  15  -1   -0.00    2.59
  -6  15   2    7.37    6.14
   6 -15  -2    2.75    5.76
   6  15  -2    8.06    4.15
  -6  15   3    6.57    6.68
   6 -15  -3   11.53    7.11
   6  15  -3    3.88    3.78
  -6  15   4    0.00    5.65
   6 -15  -4    3.93    5.04
   6  15  -4    2.35    3.33
  -6  15   5    1.86    4.81
   6 -15  -5    0.00    4.75
   6  15  -5    0.05    3.59
  -6  15   6   -0.00    4.56
   6 -15  -6   -0.00    5.64
   6  15  -6    0.49    4.38
  -6  15   7   -0.00    5.23
   6 -15  -7    4.69    6.50
   6  15  -7    4.43    4.41
  -6  15   8    4.58    6.34
   6 -15  -8    6.83    6.21
   6  15  -8   11.54    5.93
  -6  15   9   -0.00    5.52
   6 -15  -9    8.16    6.64
   6  15  -9    2.84    4.20
  -6  15  10   -0.00    5.68
   6 -15 -10   -0.00    5.35
   6  15 -10    2.10    4.90
  -6  15  11   -0.00    4.52
   6 -15 -11    2.82    5.47
   6  15 -11    1.70    3.75
  -6  15  12    0.00    5.61
   6 -15 -12   14.76    7.38
   6  15 -12    3.38    5.20
  -6  15  13    9.57    6.95
   6 -15 -13    0.00    4.95
   6  15 -13   11.51    6.57
  -6  15  14    5.80    5.88
   6  15 -14   14.38    7.04
  -6  15  15    0.70    4.35
   6  15 -15   -0.00    4.86
  -6  15  16   -0.00    5.55
   6  15 -16   -0.00    5.38
  -6  15  17    3.56    5.40
   6  15 -17    4.32    4.83
  -6  16   1    1.29    5.66
   6 -16  -1    2.63    5.80
   6  16  -1    5.89    3.55
  -6  16   2    0.91    5.16
   6 -16  -2    6.92    6.81
   6  16  -2    3.01    3.68
  -6  16   3   -0.00    5.34
   6 -16  -3   -0.00    4.57
   6  16  -3    0.00    3.38
  -6  16   4    1.49    5.34
   6 -16  -4   -0.00    3.97
   6  16  -4    2.89    3.78
  -6  16   5    8.00    6.84
   6 -16  -5    0.00    3.75
   6  16  -5    3.00    4.32
  -6  16   6    2.13    5.77
   6 -16  -6    5.61    5.87
   6  16  -6   -0.00    3.52
  -6  16   7    0.00    5.25
   6 -16  -7    0.00    4.50
   6  16  -7    1.25    3.57
  -6  16   8    2.49    5.43
   6 -16  -8    2.92    5.50
   6  16  -8    1.42    4.05
  -6  16   9   -0.00    5.65
   6  16  -9    0.29    4.12
  -6  16  10   -0.00    5.44
   6  16 -10    0.18    3.63
  -6  16  11    0.00    5.52
   6  16 -11    2.39    4.66
  -6  16  12    0.33    6.07
   6  16 -12    6.13    4.71
  -6  16  13    0.73    5.13
  -6  17   1    1.38    5.75
   6 -17  -1   -0.00    5.27
   6  17  -1    0.00    2.69
  -6  17   2    4.84    5.45
   6 -17  -2    6.03    6.06
   6  17  -2    3.66    3.95
  -6  17   3   14.06    8.24
   6 -17  -3   11.25    7.87
   6  17  -3    1.44    3.68
  -6  17   4    8.44    7.03
   6  17  -4    0.00    3.82
  -6  17   5    0.47    6.18
   6  17  -5    1.87    4.13
   6  17  -6    6.89    4.90
  -5   0   1    0.00    3.58
  -5   0   1    0.00    3.21
  -5   0   1   -0.00    3.10
   5   0  -1   -0.00    2.99
   5   0  -1    1.40    3.94
  -5   0   2    1.23    3.86
  -5   0   2    0.41    2.81
   5   0  -2   -0.00    3.00
   5   0  -2    0.00    3.64
  -5   0   3   63.97   10.59
  -5   0   3   64.08   10.19
   5   0  -3   76.45   10.50
   5   0  -3   70.90   11.06
  -5   0   4    0.32    3.72
  -5   0   4   -0.00    3.94
   5   0  -4    0.44    3.94
   5   0  -4    1.01    4.03
  -5   0   5 2346.38  201.00
  -5   0   5 2412.94  200.87
   5   0  -5 2193.87  200.44
   5   0  -5 2152.10  200.94
  -5   0   6    2.90    3.94
  -5   0   6   -0.00    4.46
   5   0  -6   -0.00    3.96
   5   0  -6   -0.00    4.55
  -5   0   7   53.45    9.15
  -5   0   7   43.64    8.00
   5   0  -7   52.82    9.14
   5   0  -7    7.11    6.19
  -5   0   8    4.98    4.99
  -5   0   8    7.41    4.76
   5   0  -8    8.23    5.78
   5   0  -8    1.37    5.41
  -5   0   9  562.54   55.13
  -5   0   9  589.11   54.68
   5   0  -9  594.85   55.64
   5   0  -9  503.73   54.68
  -5   0  10    2.86    4.34
  -5   0  10   -0.00    3.77
   5   0 -10    0.52    4.86
   5   0 -10   -0.00    4.74
  -5   0  11   28.77    7.64
  -5   0  11   17.88    6.46
   5   0 -11   26.24    7.79
   5   0 -11   19.09    6.57
  -5   0  12   -0.00    4.75
  -5   0  12   -0.00    3.14
   5   0 -12    1.96    4.45
   5   0 -12   -0.00    3.85
  -5   0  13   15.34    6.70
  -5   0  13    2.32    3.49
   5   0 -13   16.28    7.15
   5   0 -13   10.61    5.72
  -5   0  14   -0.00    4.62
  -5   0  14    0.00    3.65
   5   0 -14    1.21    4.16
  -5   0  15   99.77   17.14
  -5   0  15  158.34   18.08
   5   0 -15   94.99   16.70
  -5   0  16    2.48    4.45
  -5   0  16    0.00    3.25
   5   0 -16    0.72    3.88
  -5   0  17   82.48   14.66
  -5   0  17   58.37   11.97
   5   0 -17   99.42   15.48
  -5   0  18    1.71    4.68
   5   0 -18   -0.00    3.88
  -5   0  19  146.90   20.59
   5   0 -19  167.09   22.93
   5   0 -20    2.62    4.92
  -5   0  21  226.75   29.36
   5   0 -21  190.52   27.23
  -5   0  22   -0.00    5.74
   5   0 -22   -0.00    4.92
  -5   0  23    0.91    6.16
   5   0 -23    1.24    5.27
  -5   0  24   -0.00    5.58
   5   0 -24    1.71    6.41
  -5   0  25   29.00   10.91
   5   0 -25    2.18    5.96
  -5   0  26   -0.00    5.69
   5   0 -26    4.87    6.28
  -5   0  27   53.37   13.73
   5   0 -27   31.74   11.04
  -5   0  28   -0.00    6.87
  -5   0  29    0.00    5.57
  -5   0  30    0.00    8.25
  -5   0  31   25.83   11.29
  -5   0  32    3.67    7.80
  -5   0  33    1.59    6.00
  -5   0  34   -0.00    8.56
  -5   0  35   16.17    9.84
  -5   0  36   -0.00    6.44
  -5   0  37   31.12   12.02
  -5   0  38    4.58    6.68
  -5   0  39   -0.00    7.15
  -5   1   1  404.41   42.48
  -5   1   1  391.88   42.24
  -5   1   1  508.93   43.38
   5  -1  -1  389.31   42.16
   5  -1  -1  401.76   41.90
   5  -1  -1  449.71   43.17
   5   1  -1  466.05   41.83
   5   1  -1  445.74   42.29
  -5  -1   1  436.15   41.84
  -5  -1   1  458.21   41.59
  -5   1   2    3.58    4.19
  -5   1   2   -0.00    3.74
   5  -1  -2    0.00    3.40
   5  -1  -2    0.00    4.03
   5   1  -2    7.41    3.95
   5   1  -2    2.00    4.21
  -5  -1   2    4.31    3.68
  -5  -1   2    5.57    3.92
  -5   1   3  450.39   46.18
  -5   1   3  501.57   46.54
   5  -1  -3  483.44   45.98
   5  -1  -3  461.47   46.64
   5   1  -3  454.33   45.35
   5   1  -3  530.48   46.64
  -5  -1   3  440.07   45.32
  -5  -1   3  488.46   45.31
  -5   1   4   13.85    5.29
  -5   1   4   12.71    4.89
   5  -1  -4    5.83    4.65
   5  -1  -4   14.69    6.04
   5   1  -4    9.59    4.66
   5   1  -4   14.54    5.34
  -5  -1   4   11.90    4.83
  -5  -1   4    8.18    4.19
  -5   1   5  116.07   15.06
  -5   1   5  109.16   14.54
   5  -1  -5  121.78   14.82
   5  -1  -5   87.26   14.29
   5   1  -5   94.50   13.89
   5   1  -5  130.41   15.45
  -5  -1   5  102.99   14.18
  -5  -1   5  109.58   13.80
  -5   1   6  540.68   57.94
   5  -1  -6  694.94   59.12
[truncated: 871,946 more chars]
