# Supplementary material for: LED-pump-X-ray-multiprobe crystallography for sub-second timescales
Source: Commun Chem. 2022 Aug 26;5:102. doi: 10.1038/s42004-022-00716-1 (PMC9814726; doi:10.1038/s42004-022-00716-1)
Supplement: Supplementary file 10 — Supplementary Data 1 [file 42004_2022_716_MOESM10_ESM.zip › CIFs/8s_265K/265K_8s_t8_decay.cif]

data_global

# SUBMISSION DETAILS
 
_publ_contact_author_name       'Hatcher, Lauren'
_publ_contact_author_address
;
School of Chemistry
Cardiff University
Main Building
Park Place 
Cardiff
CF10 3AT
United Kingdom
;
_publ_contact_author_email       'HatcherL1@cardiff.ac.uk'
_publ_requested_category          FM
_publ_section_comment
; 
?
;
_publ_section_references
;
Diamond General Data Aquisition (GDA) software: http://www.opengda.org/

XIA2: Winter, G. (2010) J. Appl. Cryst. 43, 186-190.
POINTLESS: Evans, P. (2006) Acta Cryst. D62, 72-82.
AIMLESS: Evans, P. R. and Murshudov, G. N. (2013) Acta Cryst. D69, 1204-1214.
DIALS: Winter, G., et al. Acta Cryst. (2018) D74, 85-97.
CCP4: Winn, M. D. et al. (2011) Acta Cryst. D67, 235-242.
   
SHELXL: Sheldrick G. M. (2015). Acta Cryst. C71, 3-8.
SHELXT:	Sheldrick, G. M. (2015). Acta Cryst. A71, 3-8.
 
OLEX2: Dolomanov, O.V.; Bourhis, L.J.; Gildea, R.J.; Howard, J.A.K.; Puschmann,
 H., OLEX2: A complete structure solution, refinement and analysis program 
 (2009). J. Appl. Cryst., 42, 339-341.

MERCURY: Macrae, C. F., Bruno, I. J., Chisholm, J. A., Edgington,
P. R., McCabe, P., Pidcock, E., Rodriguez-Monge, L., Taylor, R.,
van de Streek, J. & Wood, P. A. (2008). J. Appl. Cryst. 41, 466-470.
;

####
 
data_265K_8s_t8_decay
 
_audit_creation_method            'SHELXL-2018/3'
_shelx_SHELXL_version_number      '2018/3'
_chemical_name_systematic         
;
Nitro-(N,N,N',N'-tetrabutyldiethylenetriamine)palladium(II)
tetraphenylborate, tetrahydrofuran solvate
;
_chemical_name_common             ?
_chemical_melting_point           ?
_chemical_formula_moiety          
;
C20 H45 N4 O2 Pd, C24 H20 B, C4 H8 O
;
_chemical_formula_sum            'C48 H73 B N4 O3 Pd' 
_chemical_formula_weight          871.31

loop_
 _atom_type_symbol
 _atom_type_description
 _atom_type_scat_dispersion_real
 _atom_type_scat_dispersion_imag
 _atom_type_scat_source
 'C'  'C'   0.0010   0.0010
 'International Tables Vol C Tables 4.2.6.8 and 6.1.1.4'
 'H'  'H'   0.0000   0.0000
 'International Tables Vol C Tables 4.2.6.8 and 6.1.1.4'
 'B'  'B'   0.0000   0.0000
 'International Tables Vol C Tables 4.2.6.8 and 6.1.1.4'
 'N'  'N'   0.0030   0.0020
 'International Tables Vol C Tables 4.2.6.8 and 6.1.1.4'
 'O'  'O'   0.0050   0.0030
 'International Tables Vol C Tables 4.2.6.8 and 6.1.1.4'
 'Pd'  'Pd'  -2.5040   0.6150
 'International Tables Vol C Tables 4.2.6.8 and 6.1.1.4'
 
_space_group_crystal_system       monoclinic
_space_group_IT_number            14
_space_group_name_H-M_alt         'P 21/n'
_space_group_name_Hall            '-P 2yn'
 
_shelx_space_group_comment
;
The symmetry employed for this shelxl refinement is uniquely defined
by the following loop, which should always be used as a source of
symmetry information in preference to the above space-group names.
They are only intended as comments.
;
 
loop_
 _space_group_symop_operation_xyz
 'x, y, z'
 '-x+1/2, y+1/2, -z+1/2'
 '-x, -y, -z'
 'x-1/2, -y-1/2, z-1/2'
 
_cell_length_a                    11.6816(7)
_cell_length_b                    13.6138(9)
_cell_length_c                    30.190(2)
_cell_angle_alpha                 90
_cell_angle_beta                  93.368(6)
_cell_angle_gamma                 90
_cell_volume                      4792.8(5)
_cell_formula_units_Z             4
_cell_measurement_temperature     265(2)
_cell_measurement_reflns_used     9468
_cell_measurement_theta_max       20.6970498045
_cell_measurement_theta_min       1.22344946593
 
_exptl_crystal_description        Plate
_exptl_crystal_colour             Yellow
_exptl_crystal_density_meas       ?
_exptl_crystal_density_method     ?
_exptl_crystal_density_diffrn     1.208          
_exptl_crystal_F_000              1856
_exptl_transmission_factor_min    ?
_exptl_transmission_factor_max    ?
_exptl_crystal_size_max           0.100
_exptl_crystal_size_mid           0.100
_exptl_crystal_size_min           0.050
_exptl_absorpt_coefficient_mu     0.201
_shelx_estimated_absorpt_T_min    0.980
_shelx_estimated_absorpt_T_max    0.990
_exptl_absorpt_correction_T_min   0.994722465111
_exptl_absorpt_correction_T_max   1.0
_exptl_absorpt_correction_type    empirical
_exptl_absorpt_process_details    
;
CCP4 7.0.048: AIMLESS, version 0.5.32 : 29/03/17
Scaling & analysis of unmerged intensities, absorption correction using spherical harmonics
;
_exptl_absorpt_special_details    ?
_diffrn_ambient_temperature       265(2)
_diffrn_radiation_wavelength      0.534
_diffrn_measurement_device_type   'Photon counting pixel array'
_diffrn_radiation_type            Synchrotron
_diffrn_measurement_method        'shutterless scans'
_diffrn_radiation_source          'Diamond Light Source Beamline I19-2'
_diffrn_radiation_monochromator   'Silicon 111'
_diffrn_detector_area_resol_mean  ?
_diffrn_reflns_number             32743
_diffrn_reflns_av_unetI/netI      0.1025
_diffrn_reflns_av_R_equivalents   0.0829
_diffrn_reflns_limit_h_min        -14
_diffrn_reflns_limit_h_max        14
_diffrn_reflns_limit_k_min        -16
_diffrn_reflns_limit_k_max        17
_diffrn_reflns_limit_l_min        -37
_diffrn_reflns_limit_l_max        32
_diffrn_reflns_theta_min          1.379
_diffrn_reflns_theta_max          19.496
_diffrn_reflns_theta_full         18.687
_diffrn_measured_fraction_theta_max   0.989
_diffrn_measured_fraction_theta_full  0.990
_diffrn_reflns_Laue_measured_fraction_max    0.989
_diffrn_reflns_Laue_measured_fraction_full   0.990
_diffrn_reflns_point_group_measured_fraction_max   0.989
_diffrn_reflns_point_group_measured_fraction_full  0.990
_reflns_number_total              9699
_reflns_number_gt                 5149
_reflns_threshold_expression      'I > 2\s(I)'
_reflns_Friedel_coverage          0.000
_reflns_Friedel_fraction_max      .
_reflns_Friedel_fraction_full     .
 
_reflns_special_details
;
 Reflections were merged by SHELXL according to the crystal
 class for the calculation of statistics and refinement.
 
 _reflns_Friedel_fraction is defined as the number of unique
 Friedel pairs measured divided by the number that would be
 possible theoretically, ignoring centric projections and
 systematic absences.
;
 
_computing_data_collection        'Diamond GDA (http://www.opengda.org/)'
_computing_cell_refinement        'DIALS (Winter, 2018)'
_computing_data_reduction         'XIA2 (Winter 2010)'
_computing_structure_solution     'SHELXT (Sheldrick, 2015)'
_computing_structure_refinement   'SHELXL (Sheldrick, 2015)'
_computing_molecular_graphics     'OLEX2 (Dolomanov et al., 2009)'
_computing_publication_material   'MERCURY (Macrae et al., 2008)'
_refine_special_details           ?
_refine_ls_structure_factor_coef  Fsqd
_refine_ls_matrix_type            full
_refine_ls_weighting_scheme       calc
_refine_ls_weighting_details
'w=1/[\s^2^(Fo^2^)+(0.0502P)^2^] where P=(Fo^2^+2Fc^2^)/3'
_atom_sites_solution_primary      ?
_atom_sites_solution_secondary    ?
_atom_sites_solution_hydrogens    geom
_refine_ls_hydrogen_treatment     constr
_refine_ls_extinction_method      none
_refine_ls_extinction_coef        .
_refine_ls_number_reflns          9699
_refine_ls_number_parameters      526
_refine_ls_number_restraints      490
_refine_ls_R_factor_all           0.1105
_refine_ls_R_factor_gt            0.0572
_refine_ls_wR_factor_ref          0.1352
_refine_ls_wR_factor_gt           0.1165
_refine_ls_goodness_of_fit_ref    0.913
_refine_ls_restrained_S_all       0.912
_refine_ls_shift/su_max           0.001
_refine_ls_shift/su_mean          0.000
 
loop_
 _atom_site_label
 _atom_site_type_symbol
 _atom_site_fract_x
 _atom_site_fract_y
 _atom_site_fract_z
 _atom_site_U_iso_or_equiv
 _atom_site_adp_type
 _atom_site_occupancy
 _atom_site_site_symmetry_order  
 _atom_site_calc_flag
 _atom_site_refinement_flags_posn
 _atom_site_refinement_flags_adp
 _atom_site_refinement_flags_occupancy
 _atom_site_disorder_assembly
 _atom_site_disorder_group
Pd1 Pd 0.33996(3) 0.77519(2) 0.34683(2) 0.04805(13) Uani 1 1 d . . . . .
N2 N 0.3462(3) 0.9273(2) 0.33823(11) 0.0580(8) Uani 1 1 d . . . . .
N3 N 0.4557(3) 0.7982(2) 0.39826(10) 0.0477(7) Uani 1 1 d . . . . .
H3 H 0.532606 0.787830 0.387777 0.057 Uiso 1 1 calc R U . . .
N4 N 0.3308(2) 0.6320(2) 0.37148(11) 0.0508(7) Uani 1 1 d . . . . .
C1 C 0.4428(3) 0.9633(3) 0.37011(13) 0.0633(11) Uani 1 1 d . . . . .
H1A H 0.515433 0.957829 0.356295 0.076 Uiso 1 1 calc R U . . .
H1B H 0.430626 1.031806 0.377279 0.076 Uiso 1 1 calc R U . . .
C2 C 0.4459(4) 0.9025(3) 0.41180(13) 0.0600(10) Uani 1 1 d . . . . .
H2A H 0.511118 0.921075 0.431408 0.072 Uiso 1 1 calc R U . . .
H2B H 0.376461 0.912485 0.427312 0.072 Uiso 1 1 calc R U . . .
C3 C 0.4353(3) 0.7230(3) 0.43272(13) 0.0530(9) Uani 1 1 d . . . . .
H3A H 0.366406 0.738521 0.447726 0.064 Uiso 1 1 calc R U . . .
H3B H 0.499535 0.720773 0.454578 0.064 Uiso 1 1 calc R U . . .
C4 C 0.4221(3) 0.6256(3) 0.40898(12) 0.0521(9) Uani 1 1 d . . . . .
H4A H 0.401394 0.575288 0.429816 0.063 Uiso 1 1 calc R U . . .
H4B H 0.494603 0.607071 0.397237 0.063 Uiso 1 1 calc R U . . .
C5 C 0.2317(3) 0.9657(3) 0.35132(15) 0.0676(11) Uani 1 1 d . . . . .
H5A H 0.220650 0.943874 0.381357 0.081 Uiso 1 1 calc R U . . .
H5B H 0.172419 0.934973 0.332188 0.081 Uiso 1 1 calc R U . . .
C6 C 0.2123(4) 1.0758(3) 0.34964(17) 0.0880(15) Uani 1 1 d . . . . .
H6A H 0.271520 1.108175 0.368177 0.106 Uiso 1 1 calc R U . . .
H6B H 0.218302 1.098660 0.319434 0.106 Uiso 1 1 calc R U . . .
C7 C 0.0959(4) 1.1035(4) 0.3653(2) 0.1141(19) Uani 1 1 d . . . . .
H7A H 0.037295 1.064625 0.349386 0.137 Uiso 1 1 calc R U . . .
H7B H 0.093491 1.088368 0.396640 0.137 Uiso 1 1 calc R U . . .
C8 C 0.0701(6) 1.2103(4) 0.3582(3) 0.176(3) Uani 1 1 d . . . . .
H8A H 0.052130 1.222189 0.327228 0.263 Uiso 1 1 calc R U . . .
H8B H 0.135824 1.248651 0.367975 0.263 Uiso 1 1 calc R U . . .
H8C H 0.005907 1.228637 0.374852 0.263 Uiso 1 1 calc R U . . .
C9 C 0.3661(3) 0.9609(3) 0.29181(14) 0.0611(10) Uani 1 1 d . . . . .
H9A H 0.298528 0.945422 0.272866 0.073 Uiso 1 1 calc R U . . .
H9B H 0.374880 1.031715 0.292014 0.073 Uiso 1 1 calc R U . . .
C10 C 0.4688(3) 0.9162(3) 0.27196(14) 0.0691(11) Uani 1 1 d . . . . .
H10A H 0.466133 0.845305 0.275029 0.083 Uiso 1 1 calc R U . . .
H10B H 0.538146 0.939571 0.287816 0.083 Uiso 1 1 calc R U . . .
C11 C 0.4718(4) 0.9430(4) 0.22300(15) 0.0884(14) Uani 1 1 d . . . . .
H11A H 0.407570 0.912000 0.206681 0.106 Uiso 1 1 calc R U . . .
H11B H 0.463114 1.013553 0.219755 0.106 Uiso 1 1 calc R U . . .
C12 C 0.5811(4) 0.9118(5) 0.20336(19) 0.127(2) Uani 1 1 d . . . . .
H12A H 0.578890 0.930207 0.172620 0.190 Uiso 1 1 calc R U . . .
H12B H 0.589389 0.841863 0.205918 0.190 Uiso 1 1 calc R U . . .
H12C H 0.644900 0.943434 0.218962 0.190 Uiso 1 1 calc R U . . .
C13 C 0.2114(3) 0.6242(3) 0.38867(13) 0.0548(10) Uani 1 1 d . . . . .
H13A H 0.203116 0.676042 0.410307 0.066 Uiso 1 1 calc R U . . .
H13B H 0.156133 0.637005 0.364099 0.066 Uiso 1 1 calc R U . . .
C14 C 0.1795(3) 0.5278(3) 0.40986(15) 0.0663(12) Uani 1 1 d . . . . .
H14A H 0.185809 0.474901 0.388602 0.080 Uiso 1 1 calc R U . . .
H14B H 0.232467 0.514335 0.435088 0.080 Uiso 1 1 calc R U . . .
C15 C 0.0586(3) 0.5314(3) 0.42500(16) 0.0746(13) Uani 1 1 d . . . . .
H15A H 0.006720 0.546995 0.399700 0.090 Uiso 1 1 calc R U . . .
H15B H 0.053489 0.584172 0.446394 0.090 Uiso 1 1 calc R U . . .
C16 C 0.0191(4) 0.4371(3) 0.44578(17) 0.0890(15) Uani 1 1 d . . . . .
H16A H 0.017748 0.385353 0.424130 0.134 Uiso 1 1 calc R U . . .
H16B H -0.056531 0.446038 0.455973 0.134 Uiso 1 1 calc R U . . .
H16C H 0.070947 0.419922 0.470408 0.134 Uiso 1 1 calc R U . . .
C17 C 0.3483(3) 0.5509(3) 0.33874(13) 0.0594(10) Uani 1 1 d . . . . .
H17A H 0.351891 0.488897 0.354563 0.071 Uiso 1 1 calc R U . . .
H17B H 0.282058 0.548550 0.317815 0.071 Uiso 1 1 calc R U . . .
C18 C 0.4540(4) 0.5610(3) 0.31327(15) 0.0746(13) Uani 1 1 d . . . . .
H18A H 0.521141 0.560065 0.333767 0.090 Uiso 1 1 calc R U . . .
H18B H 0.452352 0.623597 0.297918 0.090 Uiso 1 1 calc R U . . .
C19 C 0.4628(5) 0.4785(4) 0.27976(19) 0.1113(19) Uani 1 1 d . . . . .
H19A H 0.453488 0.416361 0.294839 0.134 Uiso 1 1 calc R U . . .
H19B H 0.399982 0.484833 0.257476 0.134 Uiso 1 1 calc R U . . .
C20 C 0.5687(5) 0.4759(5) 0.2578(2) 0.149(3) Uani 1 1 d . . . . .
H20A H 0.563326 0.427654 0.234546 0.224 Uiso 1 1 calc R U . . .
H20B H 0.630384 0.458990 0.278800 0.224 Uiso 1 1 calc R U . . .
H20C H 0.583016 0.539252 0.245293 0.224 Uiso 1 1 calc R U . . .
C21 C 0.6569(3) 0.3742(3) 0.42700(13) 0.0504(9) Uani 1 1 d . . . . .
C22 C 0.7088(3) 0.4238(3) 0.39351(15) 0.0656(11) Uani 1 1 d . . . . .
H22 H 0.724786 0.389579 0.367952 0.079 Uiso 1 1 calc R U . . .
C23 C 0.7380(4) 0.5226(3) 0.39647(19) 0.0813(13) Uani 1 1 d . . . . .
H23 H 0.772992 0.552704 0.373135 0.098 Uiso 1 1 calc R U . . .
C24 C 0.7157(4) 0.5764(3) 0.43356(18) 0.0798(13) Uani 1 1 d . . . . .
H24 H 0.736797 0.642175 0.435909 0.096 Uiso 1 1 calc R U . . .
C25 C 0.6616(3) 0.5308(3) 0.46694(16) 0.0702(12) Uani 1 1 d . . . . .
H25 H 0.644556 0.566009 0.492107 0.084 Uiso 1 1 calc R U . . .
C26 C 0.6320(3) 0.4323(3) 0.46341(14) 0.0594(10) Uani 1 1 d . . . . .
H26 H 0.593952 0.403579 0.486306 0.071 Uiso 1 1 calc R U . . .
C27 C 0.7350(3) 0.2018(3) 0.45909(13) 0.0533(9) Uani 1 1 d . . . . .
C28 C 0.8097(3) 0.2512(3) 0.48894(15) 0.0618(11) Uani 1 1 d . . . . .
H28 H 0.804736 0.319304 0.490602 0.074 Uiso 1 1 calc R U . . .
C29 C 0.8910(4) 0.2033(4) 0.51632(17) 0.0836(15) Uani 1 1 d . . . . .
H29 H 0.938132 0.239910 0.535997 0.100 Uiso 1 1 calc R U . . .
C30 C 0.9036(4) 0.1045(4) 0.51508(18) 0.0863(15) Uani 1 1 d . . . . .
H30 H 0.958061 0.073187 0.533812 0.104 Uiso 1 1 calc R U . . .
C31 C 0.8338(4) 0.0512(3) 0.48546(19) 0.0885(15) Uani 1 1 d . . . . .
H31 H 0.841350 -0.016647 0.483882 0.106 Uiso 1 1 calc R U . . .
C32 C 0.7517(3) 0.0996(3) 0.45785(17) 0.0760(13) Uani 1 1 d . . . . .
H32 H 0.706231 0.062538 0.437801 0.091 Uiso 1 1 calc R U . . .
C33 C 0.5054(3) 0.2301(3) 0.44391(13) 0.0484(9) Uani 1 1 d . . . . .
C34 C 0.4788(3) 0.1452(3) 0.46666(13) 0.0534(10) Uani 1 1 d . . . . .
H34 H 0.537377 0.100555 0.473645 0.064 Uiso 1 1 calc R U . . .
C35 C 0.3698(3) 0.1234(3) 0.47950(14) 0.0637(11) Uani 1 1 d . . . . .
H35 H 0.356418 0.064851 0.494167 0.076 Uiso 1 1 calc R U . . .
C36 C 0.2811(4) 0.1886(3) 0.47056(15) 0.0683(12) Uani 1 1 d . . . . .
H36 H 0.207986 0.175177 0.479599 0.082 Uiso 1 1 calc R U . . .
C37 C 0.3025(4) 0.2738(3) 0.44809(17) 0.0764(13) Uani 1 1 d . . . . .
H37 H 0.243437 0.318061 0.441228 0.092 Uiso 1 1 calc R U . . .
C38 C 0.4124(3) 0.2934(3) 0.43573(16) 0.0698(13) Uani 1 1 d . . . . .
H38 H 0.425148 0.352118 0.421100 0.084 Uiso 1 1 calc R U . . .
C39 C 0.6374(4) 0.2132(3) 0.37485(14) 0.0636(10) Uani 1 1 d . . . . .
C40 C 0.5452(4) 0.2199(3) 0.34438(16) 0.0793(13) Uani 1 1 d . . . . .
H40 H 0.476068 0.243731 0.353739 0.095 Uiso 1 1 calc R U . . .
C41 C 0.5514(6) 0.1919(4) 0.29942(18) 0.0950(16) Uani 1 1 d . . . . .
H41 H 0.487876 0.198643 0.279611 0.114 Uiso 1 1 calc R U . . .
C42 C 0.6519(6) 0.1550(4) 0.2855(2) 0.119(2) Uani 1 1 d . . . . .
H42 H 0.657124 0.135600 0.256146 0.143 Uiso 1 1 calc R U . . .
C43 C 0.7437(6) 0.1467(5) 0.3146(2) 0.135(2) Uani 1 1 d . . . . .
H43 H 0.812122 0.121372 0.305206 0.162 Uiso 1 1 calc R U . . .
C44 C 0.7371(5) 0.1754(4) 0.35821(18) 0.1074(18) Uani 1 1 d . . . . .
H44 H 0.802064 0.169313 0.377346 0.129 Uiso 1 1 calc R U . . .
B1 B 0.6336(4) 0.2548(3) 0.42652(17) 0.0537(9) Uani 1 1 d . . . . .
O3 O 0.6853(15) 0.809(3) 0.3638(12) 0.0900(17) Uani 0.561(18) 1 d D . P A 1
C45 C 0.7278(11) 0.7580(13) 0.3270(5) 0.0923(18) Uani 0.561(18) 1 d D . P A 1
H45A H 0.704338 0.791492 0.299593 0.111 Uiso 0.561(18) 1 calc R U P A 1
H45B H 0.696874 0.691860 0.325633 0.111 Uiso 0.561(18) 1 calc R U P A 1
C46 C 0.8539(10) 0.7543(16) 0.3324(6) 0.109(2) Uani 0.561(18) 1 d D . P A 1
H46A H 0.887990 0.782448 0.306741 0.131 Uiso 0.561(18) 1 calc R U P A 1
H46B H 0.880250 0.687085 0.336072 0.131 Uiso 0.561(18) 1 calc R U P A 1
C47 C 0.8853(9) 0.8135(14) 0.3732(4) 0.109(2) Uani 0.561(18) 1 d D . P A 1
H47A H 0.929034 0.773629 0.394790 0.131 Uiso 0.561(18) 1 calc R U P A 1
H47B H 0.931609 0.869583 0.365766 0.131 Uiso 0.561(18) 1 calc R U P A 1
C48 C 0.7795(9) 0.8462(11) 0.3914(4) 0.0923(18) Uani 0.561(18) 1 d D . P A 1
H48A H 0.775093 0.821951 0.421422 0.111 Uiso 0.561(18) 1 calc R U P A 1
H48B H 0.777085 0.917400 0.392100 0.111 Uiso 0.561(18) 1 calc R U P A 1
O3A O 0.6825(19) 0.801(4) 0.3632(15) 0.0900(17) Uani 0.439(18) 1 d D . P A 2
C45A C 0.7449(14) 0.7796(16) 0.3246(6) 0.0923(18) Uani 0.439(18) 1 d D . P A 2
H45C H 0.732677 0.830604 0.302451 0.111 Uiso 0.439(18) 1 calc R U P A 2
H45D H 0.720376 0.717221 0.311735 0.111 Uiso 0.439(18) 1 calc R U P A 2
C46A C 0.8668(13) 0.7753(18) 0.3405(9) 0.109(2) Uani 0.439(18) 1 d D . P A 2
H46C H 0.884679 0.717499 0.358425 0.131 Uiso 0.439(18) 1 calc R U P A 2
H46D H 0.918379 0.779863 0.316594 0.131 Uiso 0.439(18) 1 calc R U P A 2
C47A C 0.8647(12) 0.8660(16) 0.3673(6) 0.109(2) Uani 0.439(18) 1 d D . P A 2
H47C H 0.919708 0.861261 0.392529 0.131 Uiso 0.439(18) 1 calc R U P A 2
H47D H 0.885090 0.922005 0.349473 0.131 Uiso 0.439(18) 1 calc R U P A 2
C48A C 0.7514(13) 0.8784(12) 0.3821(5) 0.0923(18) Uani 0.439(18) 1 d D . P A 2
H48C H 0.752918 0.875298 0.414277 0.111 Uiso 0.439(18) 1 calc R U P A 2
H48D H 0.720596 0.941656 0.372687 0.111 Uiso 0.439(18) 1 calc R U P A 2
O1 O 0.1259(3) 0.7600(3) 0.29868(12) 0.1078(12) Uani 0.792(5) 1 d D . P B 3
O2 O 0.2617(3) 0.72492(19) 0.25894(13) 0.1078(12) Uani 0.792(5) 1 d D . P B 3
N1 N 0.2264(3) 0.74966(12) 0.29382(10) 0.0667(12) Uani 0.792(5) 1 d D . P B 3
O1A O 0.2054(12) 0.7583(2) 0.3050(3) 0.1078(12) Uani 0.208(5) 1 d D . P B 4
O2A O 0.3144(10) 0.7186(3) 0.2550(4) 0.1078(12) Uani 0.208(5) 1 d D . P B 4
N1A N 0.2077(8) 0.7318(2) 0.2636(3) 0.0667(12) Uani 0.208(5) 1 d D . P B 4
 
loop_
 _atom_site_aniso_label
 _atom_site_aniso_U_11
 _atom_site_aniso_U_22
 _atom_site_aniso_U_33
 _atom_site_aniso_U_23
 _atom_site_aniso_U_13
 _atom_site_aniso_U_12
Pd1 0.0486(2) 0.0497(2) 0.0453(2) 0.00164(16) -0.00198(15) -0.00241(15)
N2 0.0640(18) 0.0536(19) 0.0555(19) 0.0057(15) -0.0038(14) 0.0004(14)
N3 0.0485(17) 0.0506(15) 0.0435(18) -0.0007(13) -0.0024(14) -0.0019(13)
N4 0.0460(15) 0.0528(17) 0.0531(19) -0.0033(14) -0.0010(12) -0.0017(13)
C1 0.077(3) 0.052(2) 0.060(2) 0.0040(18) -0.0064(19) -0.0097(19)
C2 0.076(3) 0.0508(17) 0.052(2) -0.0030(16) -0.004(2) -0.0046(19)
C3 0.062(2) 0.0572(19) 0.040(2) 0.0032(14) -0.0012(18) -0.0010(18)
C4 0.053(2) 0.0524(19) 0.050(2) 0.0032(17) -0.0029(16) 0.0011(17)
C5 0.073(2) 0.061(2) 0.069(3) 0.003(2) 0.004(2) 0.0071(19)
C6 0.105(3) 0.065(2) 0.093(4) 0.000(3) -0.006(3) 0.020(2)
C7 0.104(3) 0.089(3) 0.147(5) -0.033(4) -0.010(3) 0.033(3)
C8 0.158(6) 0.089(3) 0.274(10) -0.052(5) -0.035(6) 0.048(4)
C9 0.063(2) 0.060(3) 0.060(2) 0.013(2) -0.0038(18) -0.0034(19)
C10 0.070(3) 0.074(3) 0.063(2) 0.009(2) 0.002(2) -0.001(2)
C11 0.093(3) 0.107(4) 0.066(3) 0.011(3) 0.010(2) -0.011(3)
C12 0.104(4) 0.184(6) 0.095(4) -0.011(4) 0.028(3) -0.009(4)
C13 0.0495(18) 0.052(2) 0.062(3) 0.0020(19) 0.0018(18) -0.0018(16)
C14 0.059(2) 0.061(2) 0.079(3) 0.010(2) 0.012(2) -0.0025(19)
C15 0.060(2) 0.077(3) 0.089(4) 0.000(2) 0.020(2) -0.007(2)
C16 0.078(3) 0.082(3) 0.110(4) 0.009(3) 0.023(3) -0.012(2)
C17 0.065(2) 0.056(2) 0.057(3) -0.0064(17) 0.0023(19) -0.0040(19)
C18 0.070(3) 0.085(3) 0.070(3) -0.008(2) 0.012(2) 0.004(2)
C19 0.116(4) 0.118(4) 0.104(4) -0.038(3) 0.036(3) -0.004(3)
C20 0.151(5) 0.157(6) 0.147(6) -0.036(5) 0.075(4) 0.014(4)
C21 0.044(2) 0.0507(17) 0.056(2) 0.0035(15) -0.0061(17) -0.0013(16)
C22 0.055(2) 0.066(2) 0.076(3) 0.013(2) 0.007(2) -0.0076(19)
C23 0.061(3) 0.068(2) 0.116(4) 0.021(2) 0.011(3) -0.013(2)
C24 0.063(3) 0.053(3) 0.122(4) 0.013(2) -0.012(2) -0.004(2)
C25 0.071(3) 0.0489(19) 0.088(3) -0.003(2) -0.017(2) 0.0061(19)
C26 0.070(3) 0.0501(18) 0.057(2) 0.0020(17) -0.005(2) 0.0016(18)
C27 0.051(2) 0.0523(18) 0.058(2) 0.0011(17) 0.0115(16) 0.0020(15)
C28 0.058(2) 0.057(2) 0.070(3) -0.0012(19) -0.0008(18) 0.0063(17)
C29 0.073(3) 0.084(3) 0.092(4) -0.001(3) -0.017(3) 0.017(2)
C30 0.061(3) 0.082(3) 0.116(4) 0.020(3) 0.000(3) 0.018(2)
C31 0.059(3) 0.067(3) 0.140(4) 0.014(3) 0.005(2) 0.011(2)
C32 0.055(2) 0.0541(19) 0.119(4) -0.005(2) 0.001(2) 0.0033(18)
C33 0.0518(17) 0.0434(18) 0.049(2) -0.0018(17) -0.0053(17) -0.0012(14)
C34 0.0536(19) 0.0482(19) 0.058(3) 0.0037(18) -0.0015(19) 0.0014(16)
C35 0.058(2) 0.062(2) 0.071(3) 0.011(2) 0.000(2) -0.0055(16)
C36 0.057(2) 0.063(2) 0.084(3) -0.004(2) 0.002(2) -0.0023(17)
C37 0.058(2) 0.058(2) 0.113(4) 0.004(2) 0.003(2) 0.0050(19)
C38 0.0581(19) 0.050(2) 0.100(4) 0.013(2) -0.001(2) 0.0017(16)
C39 0.083(3) 0.055(2) 0.054(2) -0.0009(19) 0.0072(17) -0.011(2)
C40 0.102(3) 0.069(3) 0.065(2) 0.007(2) -0.010(2) -0.023(2)
C41 0.144(4) 0.075(3) 0.064(3) 0.007(3) -0.011(3) -0.035(3)
C42 0.180(5) 0.108(5) 0.072(4) -0.011(4) 0.015(3) -0.017(4)
C43 0.162(5) 0.169(6) 0.078(3) -0.033(4) 0.027(3) 0.025(5)
C44 0.108(3) 0.143(5) 0.073(3) -0.024(3) 0.020(3) 0.015(3)
B1 0.056(2) 0.0497(19) 0.055(2) -0.0005(18) 0.0041(18) -0.0016(17)
O3 0.075(2) 0.096(5) 0.100(3) -0.013(3) 0.0103(18) -0.0080(17)
C45 0.082(2) 0.093(5) 0.102(3) -0.015(3) 0.0078(19) -0.005(2)
C46 0.079(2) 0.112(7) 0.136(5) -0.022(3) 0.012(2) -0.008(3)
C47 0.079(2) 0.112(7) 0.136(5) -0.022(3) 0.012(2) -0.008(3)
C48 0.082(2) 0.093(5) 0.102(3) -0.015(3) 0.0078(19) -0.005(2)
O3A 0.075(2) 0.096(5) 0.100(3) -0.013(3) 0.0103(18) -0.0080(17)
C45A 0.082(2) 0.093(5) 0.102(3) -0.015(3) 0.0078(19) -0.005(2)
C46A 0.079(2) 0.112(7) 0.136(5) -0.022(3) 0.012(2) -0.008(3)
C47A 0.079(2) 0.112(7) 0.136(5) -0.022(3) 0.012(2) -0.008(3)
C48A 0.082(2) 0.093(5) 0.102(3) -0.015(3) 0.0078(19) -0.005(2)
O1 0.070(2) 0.178(3) 0.0740(18) -0.0253(17) -0.0083(17) 0.0008(18)
O2 0.070(2) 0.178(3) 0.0740(18) -0.0253(17) -0.0083(17) 0.0008(18)
N1 0.070(2) 0.066(3) 0.063(2) 0.007(2) -0.006(2) -0.0017(19)
O1A 0.070(2) 0.178(3) 0.0740(18) -0.0253(17) -0.0083(17) 0.0008(18)
O2A 0.070(2) 0.178(3) 0.0740(18) -0.0253(17) -0.0083(17) 0.0008(18)
N1A 0.070(2) 0.066(3) 0.063(2) 0.007(2) -0.006(2) -0.0017(19)
 
_geom_special_details
;
 All esds (except the esd in the dihedral angle between two l.s. planes)
 are estimated using the full covariance matrix.  The cell esds are taken
 into account individually in the estimation of esds in distances, angles
 and torsion angles; correlations between esds in cell parameters are only
 used when they are defined by crystal symmetry.  An approximate (isotropic)
 treatment of cell esds is used for estimating esds involving l.s. planes.
;
 
loop_
 _geom_bond_atom_site_label_1
 _geom_bond_atom_site_label_2
 _geom_bond_distance
 _geom_bond_site_symmetry_2
 _geom_bond_publ_flag
Pd1 O1A 1.972(14) . ?
Pd1 N3 2.023(3) . ?
Pd1 N1 2.047(3) . ?
Pd1 N2 2.088(3) . ?
Pd1 N4 2.092(3) . ?
N2 C9 1.505(5) . ?
N2 C5 1.511(5) . ?
N2 C1 1.521(4) . ?
N3 C2 1.484(4) . ?
N3 C3 1.488(4) . ?
N3 H3 0.9800 . ?
N4 C17 1.503(5) . ?
N4 C4 1.512(4) . ?
N4 C13 1.520(4) . ?
C1 C2 1.505(5) . ?
C1 H1A 0.9700 . ?
C1 H1B 0.9700 . ?
C2 H2A 0.9700 . ?
C2 H2B 0.9700 . ?
C3 C4 1.512(5) . ?
C3 H3A 0.9700 . ?
C3 H3B 0.9700 . ?
C4 H4A 0.9700 . ?
C4 H4B 0.9700 . ?
C5 C6 1.516(5) . ?
C5 H5A 0.9700 . ?
C5 H5B 0.9700 . ?
C6 C7 1.514(6) . ?
C6 H6A 0.9700 . ?
C6 H6B 0.9700 . ?
C7 C8 1.498(7) . ?
C7 H7A 0.9700 . ?
C7 H7B 0.9700 . ?
C8 H8A 0.9600 . ?
C8 H8B 0.9600 . ?
C8 H8C 0.9600 . ?
C9 C10 1.501(5) . ?
C9 H9A 0.9700 . ?
C9 H9B 0.9700 . ?
C10 C11 1.525(6) . ?
C10 H10A 0.9700 . ?
C10 H10B 0.9700 . ?
C11 C12 1.500(6) . ?
C11 H11A 0.9700 . ?
C11 H11B 0.9700 . ?
C12 H12A 0.9600 . ?
C12 H12B 0.9600 . ?
C12 H12C 0.9600 . ?
C13 C14 1.517(5) . ?
C13 H13A 0.9700 . ?
C13 H13B 0.9700 . ?
C14 C15 1.511(5) . ?
C14 H14A 0.9700 . ?
C14 H14B 0.9700 . ?
C15 C16 1.513(5) . ?
C15 H15A 0.9700 . ?
C15 H15B 0.9700 . ?
C16 H16A 0.9600 . ?
C16 H16B 0.9600 . ?
C16 H16C 0.9600 . ?
C17 C18 1.499(5) . ?
C17 H17A 0.9700 . ?
C17 H17B 0.9700 . ?
C18 C19 1.519(6) . ?
C18 H18A 0.9700 . ?
C18 H18B 0.9700 . ?
C19 C20 1.438(7) . ?
C19 H19A 0.9700 . ?
C19 H19B 0.9700 . ?
C20 H20A 0.9600 . ?
C20 H20B 0.9600 . ?
C20 H20C 0.9600 . ?
C21 C22 1.385(5) . ?
C21 C26 1.399(5) . ?
C21 B1 1.648(5) . ?
C22 C23 1.389(5) . ?
C22 H22 0.9300 . ?
C23 C24 1.376(6) . ?
C23 H23 0.9300 . ?
C24 C25 1.370(6) . ?
C24 H24 0.9300 . ?
C25 C26 1.387(5) . ?
C25 H25 0.9300 . ?
C26 H26 0.9300 . ?
C27 C28 1.391(5) . ?
C27 C32 1.406(5) . ?
C27 B1 1.660(6) . ?
C28 C29 1.385(6) . ?
C28 H28 0.9300 . ?
C29 C30 1.354(6) . ?
C29 H29 0.9300 . ?
C30 C31 1.380(6) . ?
C30 H30 0.9300 . ?
C31 C32 1.397(6) . ?
C31 H31 0.9300 . ?
C32 H32 0.9300 . ?
C33 C34 1.389(5) . ?
C33 C38 1.397(5) . ?
C33 B1 1.650(6) . ?
C34 C35 1.385(5) . ?
C34 H34 0.9300 . ?
C35 C36 1.379(5) . ?
C35 H35 0.9300 . ?
C36 C37 1.373(6) . ?
C36 H36 0.9300 . ?
C37 C38 1.384(5) . ?
C37 H37 0.9300 . ?
C38 H38 0.9300 . ?
C39 C40 1.378(6) . ?
C39 C44 1.394(6) . ?
C39 B1 1.662(6) . ?
C40 C41 1.416(7) . ?
C40 H40 0.9300 . ?
C41 C42 1.366(7) . ?
C41 H41 0.9300 . ?
C42 C43 1.351(8) . ?
C42 H42 0.9300 . ?
C43 C44 1.379(7) . ?
C43 H43 0.9300 . ?
C44 H44 0.9300 . ?
O3 C45 1.426(11) . ?
O3 C48 1.432(16) . ?
C45 C46 1.474(11) . ?
C45 H45A 0.9700 . ?
C45 H45B 0.9700 . ?
C46 C47 1.499(12) . ?
C46 H46A 0.9700 . ?
C46 H46B 0.9700 . ?
C47 C48 1.451(10) . ?
C47 H47A 0.9700 . ?
C47 H47B 0.9700 . ?
C48 H48A 0.9700 . ?
C48 H48B 0.9700 . ?
O3A C48A 1.42(2) . ?
O3A C45A 1.439(15) . ?
C45A C46A 1.477(13) . ?
C45A H45C 0.9700 . ?
C45A H45D 0.9700 . ?
C46A C47A 1.476(13) . ?
C46A H46C 0.9700 . ?
C46A H46D 0.9700 . ?
C47A C48A 1.432(12) . ?
C47A H47C 0.9700 . ?
C47A H47D 0.9700 . ?
C48A H48C 0.9700 . ?
C48A H48D 0.9700 . ?
O1 N1 1.2003(10) . ?
O2 N1 1.2011(10) . ?
O1A N1A 1.3001(10) . ?
O2A N1A 1.3003(10) . ?
 
loop_
 _geom_angle_atom_site_label_1
 _geom_angle_atom_site_label_2
 _geom_angle_atom_site_label_3
 _geom_angle
 _geom_angle_site_symmetry_1
 _geom_angle_site_symmetry_3
 _geom_angle_publ_flag
O1A Pd1 N3 169.1(3) . . ?
N3 Pd1 N1 178.29(14) . . ?
O1A Pd1 N2 93.92(10) . . ?
N3 Pd1 N2 85.14(11) . . ?
N1 Pd1 N2 95.56(9) . . ?
O1A Pd1 N4 93.65(10) . . ?
N3 Pd1 N4 85.25(11) . . ?
N1 Pd1 N4 94.33(9) . . ?
N2 Pd1 N4 166.20(12) . . ?
C9 N2 C5 109.0(3) . . ?
C9 N2 C1 110.0(3) . . ?
C5 N2 C1 111.0(3) . . ?
C9 N2 Pd1 115.2(2) . . ?
C5 N2 Pd1 105.8(2) . . ?
C1 N2 Pd1 105.7(2) . . ?
C2 N3 C3 116.6(3) . . ?
C2 N3 Pd1 107.5(2) . . ?
C3 N3 Pd1 107.6(2) . . ?
C2 N3 H3 108.3 . . ?
C3 N3 H3 108.3 . . ?
Pd1 N3 H3 108.3 . . ?
C17 N4 C4 109.4(3) . . ?
C17 N4 C13 109.7(3) . . ?
C4 N4 C13 111.2(3) . . ?
C17 N4 Pd1 116.0(2) . . ?
C4 N4 Pd1 105.8(2) . . ?
C13 N4 Pd1 104.7(2) . . ?
C2 C1 N2 109.4(3) . . ?
C2 C1 H1A 109.8 . . ?
N2 C1 H1A 109.8 . . ?
C2 C1 H1B 109.8 . . ?
N2 C1 H1B 109.8 . . ?
H1A C1 H1B 108.2 . . ?
N3 C2 C1 107.1(3) . . ?
N3 C2 H2A 110.3 . . ?
C1 C2 H2A 110.3 . . ?
N3 C2 H2B 110.3 . . ?
C1 C2 H2B 110.3 . . ?
H2A C2 H2B 108.6 . . ?
N3 C3 C4 106.8(3) . . ?
N3 C3 H3A 110.4 . . ?
C4 C3 H3A 110.4 . . ?
N3 C3 H3B 110.4 . . ?
C4 C3 H3B 110.4 . . ?
H3A C3 H3B 108.6 . . ?
C3 C4 N4 110.6(3) . . ?
C3 C4 H4A 109.5 . . ?
N4 C4 H4A 109.5 . . ?
C3 C4 H4B 109.5 . . ?
N4 C4 H4B 109.5 . . ?
H4A C4 H4B 108.1 . . ?
N2 C5 C6 117.8(4) . . ?
N2 C5 H5A 107.9 . . ?
C6 C5 H5A 107.9 . . ?
N2 C5 H5B 107.9 . . ?
C6 C5 H5B 107.9 . . ?
H5A C5 H5B 107.2 . . ?
C7 C6 C5 111.8(4) . . ?
C7 C6 H6A 109.3 . . ?
C5 C6 H6A 109.3 . . ?
C7 C6 H6B 109.3 . . ?
C5 C6 H6B 109.3 . . ?
H6A C6 H6B 107.9 . . ?
C8 C7 C6 111.9(5) . . ?
C8 C7 H7A 109.2 . . ?
C6 C7 H7A 109.2 . . ?
C8 C7 H7B 109.2 . . ?
C6 C7 H7B 109.2 . . ?
H7A C7 H7B 107.9 . . ?
C7 C8 H8A 109.5 . . ?
C7 C8 H8B 109.5 . . ?
H8A C8 H8B 109.5 . . ?
C7 C8 H8C 109.5 . . ?
H8A C8 H8C 109.5 . . ?
H8B C8 H8C 109.5 . . ?
C10 C9 N2 114.8(3) . . ?
C10 C9 H9A 108.6 . . ?
N2 C9 H9A 108.6 . . ?
C10 C9 H9B 108.6 . . ?
N2 C9 H9B 108.6 . . ?
H9A C9 H9B 107.5 . . ?
C9 C10 C11 110.7(4) . . ?
C9 C10 H10A 109.5 . . ?
C11 C10 H10A 109.5 . . ?
C9 C10 H10B 109.5 . . ?
C11 C10 H10B 109.5 . . ?
H10A C10 H10B 108.1 . . ?
C12 C11 C10 112.6(4) . . ?
C12 C11 H11A 109.1 . . ?
C10 C11 H11A 109.1 . . ?
C12 C11 H11B 109.1 . . ?
C10 C11 H11B 109.1 . . ?
H11A C11 H11B 107.8 . . ?
C11 C12 H12A 109.5 . . ?
C11 C12 H12B 109.5 . . ?
H12A C12 H12B 109.5 . . ?
C11 C12 H12C 109.5 . . ?
H12A C12 H12C 109.5 . . ?
H12B C12 H12C 109.5 . . ?
C14 C13 N4 117.2(3) . . ?
C14 C13 H13A 108.0 . . ?
N4 C13 H13A 108.0 . . ?
C14 C13 H13B 108.0 . . ?
N4 C13 H13B 108.0 . . ?
H13A C13 H13B 107.2 . . ?
C15 C14 C13 110.9(3) . . ?
C15 C14 H14A 109.5 . . ?
C13 C14 H14A 109.5 . . ?
C15 C14 H14B 109.5 . . ?
C13 C14 H14B 109.5 . . ?
H14A C14 H14B 108.1 . . ?
C14 C15 C16 114.2(4) . . ?
C14 C15 H15A 108.7 . . ?
C16 C15 H15A 108.7 . . ?
C14 C15 H15B 108.7 . . ?
C16 C15 H15B 108.7 . . ?
H15A C15 H15B 107.6 . . ?
C15 C16 H16A 109.5 . . ?
C15 C16 H16B 109.5 . . ?
H16A C16 H16B 109.5 . . ?
C15 C16 H16C 109.5 . . ?
H16A C16 H16C 109.5 . . ?
H16B C16 H16C 109.5 . . ?
C18 C17 N4 114.7(3) . . ?
C18 C17 H17A 108.6 . . ?
N4 C17 H17A 108.6 . . ?
C18 C17 H17B 108.6 . . ?
N4 C17 H17B 108.6 . . ?
H17A C17 H17B 107.6 . . ?
C17 C18 C19 111.4(4) . . ?
C17 C18 H18A 109.4 . . ?
C19 C18 H18A 109.4 . . ?
C17 C18 H18B 109.4 . . ?
C19 C18 H18B 109.4 . . ?
H18A C18 H18B 108.0 . . ?
C20 C19 C18 114.8(5) . . ?
C20 C19 H19A 108.6 . . ?
C18 C19 H19A 108.6 . . ?
C20 C19 H19B 108.6 . . ?
C18 C19 H19B 108.6 . . ?
H19A C19 H19B 107.5 . . ?
C19 C20 H20A 109.5 . . ?
C19 C20 H20B 109.5 . . ?
H20A C20 H20B 109.5 . . ?
C19 C20 H20C 109.5 . . ?
H20A C20 H20C 109.5 . . ?
H20B C20 H20C 109.5 . . ?
C22 C21 C26 114.7(4) . . ?
C22 C21 B1 123.7(4) . . ?
C26 C21 B1 121.5(4) . . ?
C21 C22 C23 122.8(5) . . ?
C21 C22 H22 118.6 . . ?
C23 C22 H22 118.6 . . ?
C24 C23 C22 120.7(5) . . ?
C24 C23 H23 119.7 . . ?
C22 C23 H23 119.7 . . ?
C25 C24 C23 118.4(5) . . ?
C25 C24 H24 120.8 . . ?
C23 C24 H24 120.8 . . ?
C24 C25 C26 120.4(5) . . ?
C24 C25 H25 119.8 . . ?
C26 C25 H25 119.8 . . ?
C25 C26 C21 123.0(4) . . ?
C25 C26 H26 118.5 . . ?
C21 C26 H26 118.5 . . ?
C28 C27 C32 114.5(4) . . ?
C28 C27 B1 124.9(3) . . ?
C32 C27 B1 120.7(4) . . ?
C29 C28 C27 122.7(4) . . ?
C29 C28 H28 118.6 . . ?
C27 C28 H28 118.6 . . ?
C30 C29 C28 121.5(5) . . ?
C30 C29 H29 119.3 . . ?
C28 C29 H29 119.3 . . ?
C29 C30 C31 118.7(4) . . ?
C29 C30 H30 120.7 . . ?
C31 C30 H30 120.7 . . ?
C30 C31 C32 119.8(4) . . ?
C30 C31 H31 120.1 . . ?
C32 C31 H31 120.1 . . ?
C31 C32 C27 122.8(4) . . ?
C31 C32 H32 118.6 . . ?
C27 C32 H32 118.6 . . ?
C34 C33 C38 114.0(4) . . ?
C34 C33 B1 124.1(3) . . ?
C38 C33 B1 121.9(3) . . ?
C35 C34 C33 123.5(4) . . ?
C35 C34 H34 118.2 . . ?
C33 C34 H34 118.2 . . ?
C36 C35 C34 120.0(4) . . ?
C36 C35 H35 120.0 . . ?
C34 C35 H35 120.0 . . ?
C37 C36 C35 118.9(4) . . ?
C37 C36 H36 120.5 . . ?
C35 C36 H36 120.5 . . ?
C36 C37 C38 119.6(4) . . ?
C36 C37 H37 120.2 . . ?
C38 C37 H37 120.2 . . ?
C37 C38 C33 123.9(4) . . ?
C37 C38 H38 118.0 . . ?
C33 C38 H38 118.0 . . ?
C40 C39 C44 114.9(5) . . ?
C40 C39 B1 122.7(4) . . ?
C44 C39 B1 122.2(4) . . ?
C39 C40 C41 122.7(5) . . ?
C39 C40 H40 118.6 . . ?
C41 C40 H40 118.6 . . ?
C42 C41 C40 119.2(6) . . ?
C42 C41 H41 120.4 . . ?
C40 C41 H41 120.4 . . ?
C43 C42 C41 119.6(6) . . ?
C43 C42 H42 120.2 . . ?
C41 C42 H42 120.2 . . ?
C42 C43 C44 120.7(7) . . ?
C42 C43 H43 119.7 . . ?
C44 C43 H43 119.7 . . ?
C43 C44 C39 122.9(6) . . ?
C43 C44 H44 118.5 . . ?
C39 C44 H44 118.5 . . ?
C21 B1 C33 110.5(3) . . ?
C21 B1 C27 108.2(3) . . ?
C33 B1 C27 110.7(3) . . ?
C21 B1 C39 109.3(3) . . ?
C33 B1 C39 107.7(3) . . ?
C27 B1 C39 110.5(3) . . ?
C45 O3 C48 109.5(11) . . ?
O3 C45 C46 108.8(10) . . ?
O3 C45 H45A 109.9 . . ?
C46 C45 H45A 109.9 . . ?
O3 C45 H45B 109.9 . . ?
C46 C45 H45B 109.9 . . ?
H45A C45 H45B 108.3 . . ?
C45 C46 C47 105.5(9) . . ?
C45 C46 H46A 110.6 . . ?
C47 C46 H46A 110.6 . . ?
C45 C46 H46B 110.6 . . ?
C47 C46 H46B 110.6 . . ?
H46A C46 H46B 108.8 . . ?
C48 C47 C46 107.6(8) . . ?
C48 C47 H47A 110.2 . . ?
C46 C47 H47A 110.2 . . ?
C48 C47 H47B 110.2 . . ?
C46 C47 H47B 110.2 . . ?
H47A C47 H47B 108.5 . . ?
O3 C48 C47 108.4(9) . . ?
O3 C48 H48A 110.0 . . ?
C47 C48 H48A 110.0 . . ?
O3 C48 H48B 110.0 . . ?
C47 C48 H48B 110.0 . . ?
H48A C48 H48B 108.4 . . ?
C48A O3A C45A 100.0(19) . . ?
O3A C45A C46A 105.6(16) . . ?
O3A C45A H45C 110.6 . . ?
C46A C45A H45C 110.6 . . ?
O3A C45A H45D 110.6 . . ?
C46A C45A H45D 110.6 . . ?
H45C C45A H45D 108.7 . . ?
C47A C46A C45A 95.6(12) . . ?
C47A C46A H46C 112.6 . . ?
C45A C46A H46C 112.6 . . ?
C47A C46A H46D 112.6 . . ?
C45A C46A H46D 112.6 . . ?
H46C C46A H46D 110.1 . . ?
C48A C47A C46A 108.4(10) . . ?
C48A C47A H47C 110.0 . . ?
C46A C47A H47C 110.0 . . ?
C48A C47A H47D 110.0 . . ?
C46A C47A H47D 110.0 . . ?
H47C C47A H47D 108.4 . . ?
O3A C48A C47A 107.3(11) . . ?
O3A C48A H48C 110.2 . . ?
C47A C48A H48C 110.2 . . ?
O3A C48A H48D 110.2 . . ?
C47A C48A H48D 110.2 . . ?
H48C C48A H48D 108.5 . . ?
O1 N1 O2 121.89(16) . . ?
O1 N1 Pd1 118.5(2) . . ?
O2 N1 Pd1 119.6(2) . . ?
N1A O1A Pd1 125.9(6) . . ?
O1A N1A O2A 107.70(12) . . ?
 
loop_
 _geom_torsion_atom_site_label_1
 _geom_torsion_atom_site_label_2
 _geom_torsion_atom_site_label_3
 _geom_torsion_atom_site_label_4
 _geom_torsion
 _geom_torsion_site_symmetry_1
 _geom_torsion_site_symmetry_2
 _geom_torsion_site_symmetry_3
 _geom_torsion_site_symmetry_4
 _geom_torsion_publ_flag
C9 N2 C1 C2 -160.4(3) . . . . ?
C5 N2 C1 C2 78.9(4) . . . . ?
Pd1 N2 C1 C2 -35.4(4) . . . . ?
C3 N3 C2 C1 -167.3(3) . . . . ?
Pd1 N3 C2 C1 -46.5(3) . . . . ?
N2 C1 C2 N3 55.2(4) . . . . ?
C2 N3 C3 C4 166.9(3) . . . . ?
Pd1 N3 C3 C4 46.2(3) . . . . ?
N3 C3 C4 N4 -53.8(4) . . . . ?
C17 N4 C4 C3 159.2(3) . . . . ?
C13 N4 C4 C3 -79.5(4) . . . . ?
Pd1 N4 C4 C3 33.5(3) . . . . ?
C9 N2 C5 C6 -57.2(5) . . . . ?
C1 N2 C5 C6 64.1(5) . . . . ?
Pd1 N2 C5 C6 178.3(3) . . . . ?
N2 C5 C6 C7 -177.8(4) . . . . ?
C5 C6 C7 C8 -172.6(5) . . . . ?
C5 N2 C9 C10 -171.6(3) . . . . ?
C1 N2 C9 C10 66.5(4) . . . . ?
Pd1 N2 C9 C10 -52.9(4) . . . . ?
N2 C9 C10 C11 171.8(3) . . . . ?
C9 C10 C11 C12 172.1(4) . . . . ?
C17 N4 C13 C14 56.2(4) . . . . ?
C4 N4 C13 C14 -64.9(4) . . . . ?
Pd1 N4 C13 C14 -178.7(3) . . . . ?
N4 C13 C14 C15 -179.7(3) . . . . ?
C13 C14 C15 C16 178.9(4) . . . . ?
C4 N4 C17 C18 -68.3(4) . . . . ?
C13 N4 C17 C18 169.4(3) . . . . ?
Pd1 N4 C17 C18 51.2(4) . . . . ?
N4 C17 C18 C19 -177.8(4) . . . . ?
C17 C18 C19 C20 -172.7(5) . . . . ?
C26 C21 C22 C23 2.4(6) . . . . ?
B1 C21 C22 C23 -173.5(4) . . . . ?
C21 C22 C23 C24 -0.2(7) . . . . ?
C22 C23 C24 C25 -1.5(7) . . . . ?
C23 C24 C25 C26 1.0(6) . . . . ?
C24 C25 C26 C21 1.3(6) . . . . ?
C22 C21 C26 C25 -2.9(5) . . . . ?
B1 C21 C26 C25 173.0(3) . . . . ?
C32 C27 C28 C29 -2.2(6) . . . . ?
B1 C27 C28 C29 178.2(4) . . . . ?
C27 C28 C29 C30 0.9(7) . . . . ?
C28 C29 C30 C31 0.6(8) . . . . ?
C29 C30 C31 C32 -0.5(8) . . . . ?
C30 C31 C32 C27 -0.9(8) . . . . ?
C28 C27 C32 C31 2.2(6) . . . . ?
B1 C27 C32 C31 -178.2(4) . . . . ?
C38 C33 C34 C35 1.2(6) . . . . ?
B1 C33 C34 C35 -177.3(4) . . . . ?
C33 C34 C35 C36 -1.3(6) . . . . ?
C34 C35 C36 C37 1.3(7) . . . . ?
C35 C36 C37 C38 -1.3(7) . . . . ?
C36 C37 C38 C33 1.3(7) . . . . ?
C34 C33 C38 C37 -1.2(6) . . . . ?
B1 C33 C38 C37 177.3(4) . . . . ?
C44 C39 C40 C41 -0.9(6) . . . . ?
B1 C39 C40 C41 174.7(4) . . . . ?
C39 C40 C41 C42 1.3(7) . . . . ?
C40 C41 C42 C43 -0.7(9) . . . . ?
C41 C42 C43 C44 -0.2(10) . . . . ?
C42 C43 C44 C39 0.6(10) . . . . ?
C40 C39 C44 C43 0.0(8) . . . . ?
B1 C39 C44 C43 -175.6(5) . . . . ?
C22 C21 B1 C33 -138.2(4) . . . . ?
C26 C21 B1 C33 46.2(5) . . . . ?
C22 C21 B1 C27 100.5(4) . . . . ?
C26 C21 B1 C27 -75.1(4) . . . . ?
C22 C21 B1 C39 -19.9(5) . . . . ?
C26 C21 B1 C39 164.6(4) . . . . ?
C34 C33 B1 C21 -148.5(4) . . . . ?
C38 C33 B1 C21 33.1(5) . . . . ?
C34 C33 B1 C27 -28.7(5) . . . . ?
C38 C33 B1 C27 152.9(4) . . . . ?
C34 C33 B1 C39 92.1(4) . . . . ?
C38 C33 B1 C39 -86.2(4) . . . . ?
C28 C27 B1 C21 13.3(5) . . . . ?
C32 C27 B1 C21 -166.4(4) . . . . ?
C28 C27 B1 C33 -108.0(4) . . . . ?
C32 C27 B1 C33 72.4(5) . . . . ?
C28 C27 B1 C39 132.8(4) . . . . ?
C32 C27 B1 C39 -46.8(5) . . . . ?
C40 C39 B1 C21 -81.7(5) . . . . ?
C44 C39 B1 C21 93.6(5) . . . . ?
C40 C39 B1 C33 38.5(5) . . . . ?
C44 C39 B1 C33 -146.3(4) . . . . ?
C40 C39 B1 C27 159.4(4) . . . . ?
C44 C39 B1 C27 -25.3(6) . . . . ?
C48 O3 C45 C46 5(4) . . . . ?
O3 C45 C46 C47 -4(3) . . . . ?
C45 C46 C47 C48 2.3(18) . . . . ?
C45 O3 C48 C47 -3(4) . . . . ?
C46 C47 C48 O3 0(3) . . . . ?
C48A O3A C45A C46A 46(4) . . . . ?
O3A C45A C46A C47A -46(3) . . . . ?
C45A C46A C47A C48A 29(2) . . . . ?
C45A O3A C48A C47A -25(4) . . . . ?
C46A C47A C48A O3A -3(4) . . . . ?
Pd1 O1A N1A O2A 0.00(2) . . . . ?
 
_refine_diff_density_max    0.415
_refine_diff_density_min   -0.505
_refine_diff_density_rms    0.066

_shelx_res_file
;
TITL shelxt in P 1 21/n 1
    08_decay.res
    created by SHELXL-2018/3 at 22:07:27 on 26-Mar-2020
CELL 0.534 11.6816 13.6138 30.1898 90 93.368 90
ZERR 4 0.0007 0.000862 0.001999 0 0.005936 0
LATT 1
SYMM 0.5-X,0.5+Y,0.5-Z
SFAC C H B N O Pd
DISP B 0 0 4.561
DISP C 0.001 0.001 6.94
DISP H -0 0 0.611
DISP N 0.003 0.002 10.693
DISP O 0.005 0.003 16.398
DISP Pd -2.504 0.615 1934.604
UNIT 192 292 4 16 12 4
DFIX 1.2 0.001 N1 O1 N1 O2
DFIX 1.3 0.001 O1A N1A N1A O2A
DANG 2.1 0.001 O1 O2 O1A O2A
FLAT 0.001 Pd1 O1 O2 N1 O1A O2A N1A
RIGU 0.001 0.002
EADP O3 O3A
EADP C45 C45A C48 C48A
EADP C46 C46A C47 C47A
EADP O1 O1A O2 O2A
EADP N1 N1A

L.S. 20
PLAN  5
SIZE 0.1 0.1 0.05
TEMP -8
BOND $H
list 4
CONF
fmap 2
acta
SHEL 999 0.8
OMIT 10 0 0
OMIT -1 2 3
OMIT 7 12 0
OMIT -2 1 2
REM <olex2.extras>
REM <HklSrc "%.\\08_decay.hkl">
REM </olex2.extras>

WGHT    0.050200
FVAR       0.23749   0.56104   0.79171
PD1   6    0.339957    0.775189    0.346834    11.00000    0.04861    0.04973 =
         0.04527    0.00164   -0.00198   -0.00241
N2    4    0.346212    0.927252    0.338227    11.00000    0.06397    0.05363 =
         0.05555    0.00571   -0.00381    0.00043
N3    4    0.455713    0.798212    0.398262    11.00000    0.04850    0.05060 =
         0.04352   -0.00074   -0.00240   -0.00192
AFIX  13
H3    2    0.532606    0.787830    0.387777    11.00000   -1.20000
AFIX   0
N4    4    0.330788    0.631976    0.371481    11.00000    0.04603    0.05283 =
         0.05310   -0.00326   -0.00101   -0.00170
C1    1    0.442797    0.963285    0.370105    11.00000    0.07687    0.05162 =
         0.06028    0.00402   -0.00635   -0.00974
AFIX  23
H1A   2    0.515433    0.957829    0.356295    11.00000   -1.20000
H1B   2    0.430626    1.031806    0.377279    11.00000   -1.20000
AFIX   0
C2    1    0.445936    0.902521    0.411804    11.00000    0.07589    0.05080 =
         0.05227   -0.00300   -0.00389   -0.00455
AFIX  23
H2A   2    0.511118    0.921075    0.431408    11.00000   -1.20000
H2B   2    0.376461    0.912485    0.427312    11.00000   -1.20000
AFIX   0
C3    1    0.435327    0.723023    0.432717    11.00000    0.06160    0.05724 =
         0.03961    0.00316   -0.00120   -0.00097
AFIX  23
H3A   2    0.366406    0.738521    0.447726    11.00000   -1.20000
H3B   2    0.499535    0.720773    0.454578    11.00000   -1.20000
AFIX   0
C4    1    0.422133    0.625564    0.408976    11.00000    0.05301    0.05237 =
         0.05030    0.00324   -0.00289    0.00109
AFIX  23
H4A   2    0.401394    0.575288    0.429816    11.00000   -1.20000
H4B   2    0.494603    0.607071    0.397237    11.00000   -1.20000
AFIX   0
C5    1    0.231670    0.965713    0.351322    11.00000    0.07307    0.06121 =
         0.06852    0.00311    0.00417    0.00713
AFIX  23
H5A   2    0.220650    0.943874    0.381357    11.00000   -1.20000
H5B   2    0.172419    0.934973    0.332188    11.00000   -1.20000
AFIX   0
C6    1    0.212285    1.075792    0.349638    11.00000    0.10483    0.06462 =
         0.09316    0.00015   -0.00616    0.01971
AFIX  23
H6A   2    0.271520    1.108175    0.368177    11.00000   -1.20000
H6B   2    0.218302    1.098660    0.319434    11.00000   -1.20000
AFIX   0
C7    1    0.095853    1.103524    0.365313    11.00000    0.10423    0.08928 =
         0.14665   -0.03315   -0.00955    0.03264
AFIX  23
H7A   2    0.037295    1.064625    0.349386    11.00000   -1.20000
H7B   2    0.093491    1.088368    0.396640    11.00000   -1.20000
AFIX   0
C8    1    0.070118    1.210338    0.358204    11.00000    0.15838    0.08868 =
         0.27393   -0.05157   -0.03535    0.04788
AFIX 137
H8A   2    0.052130    1.222189    0.327228    11.00000   -1.50000
H8B   2    0.135824    1.248651    0.367975    11.00000   -1.50000
H8C   2    0.005907    1.228637    0.374852    11.00000   -1.50000
AFIX   0
C9    1    0.366077    0.960864    0.291810    11.00000    0.06344    0.05951 =
         0.05951    0.01334   -0.00378   -0.00340
AFIX  23
H9A   2    0.298528    0.945422    0.272866    11.00000   -1.20000
H9B   2    0.374880    1.031715    0.292014    11.00000   -1.20000
AFIX   0
C10   1    0.468822    0.916179    0.271957    11.00000    0.06956    0.07419 =
         0.06345    0.00939    0.00188   -0.00077
AFIX  23
H10A  2    0.466133    0.845305    0.275029    11.00000   -1.20000
H10B  2    0.538146    0.939571    0.287816    11.00000   -1.20000
AFIX   0
C11   1    0.471819    0.943016    0.223001    11.00000    0.09295    0.10737 =
         0.06554    0.01070    0.00974   -0.01078
AFIX  23
H11A  2    0.407570    0.912000    0.206681    11.00000   -1.20000
H11B  2    0.463114    1.013553    0.219755    11.00000   -1.20000
AFIX   0
C12   1    0.581084    0.911822    0.203357    11.00000    0.10370    0.18422 =
         0.09461   -0.01105    0.02799   -0.00855
AFIX 137
H12A  2    0.578890    0.930207    0.172620    11.00000   -1.50000
H12B  2    0.589389    0.841863    0.205918    11.00000   -1.50000
H12C  2    0.644900    0.943434    0.218962    11.00000   -1.50000
AFIX   0
C13   1    0.211381    0.624227    0.388673    11.00000    0.04955    0.05241 =
         0.06229    0.00201    0.00180   -0.00177
AFIX  23
H13A  2    0.203116    0.676042    0.410307    11.00000   -1.20000
H13B  2    0.156133    0.637005    0.364099    11.00000   -1.20000
AFIX   0
C14   1    0.179502    0.527767    0.409862    11.00000    0.05914    0.06146 =
         0.07907    0.00973    0.01183   -0.00249
AFIX  23
H14A  2    0.185809    0.474901    0.388602    11.00000   -1.20000
H14B  2    0.232467    0.514335    0.435088    11.00000   -1.20000
AFIX   0
C15   1    0.058564    0.531416    0.425003    11.00000    0.05998    0.07658 =
         0.08915   -0.00045    0.01993   -0.00664
AFIX  23
H15A  2    0.006720    0.546995    0.399700    11.00000   -1.20000
H15B  2    0.053489    0.584172    0.446394    11.00000   -1.20000
AFIX   0
C16   1    0.019072    0.437056    0.445778    11.00000    0.07809    0.08157 =
         0.10953    0.00851    0.02337   -0.01164
AFIX 137
H16A  2    0.017748    0.385353    0.424130    11.00000   -1.50000
H16B  2   -0.056531    0.446038    0.455973    11.00000   -1.50000
H16C  2    0.070947    0.419922    0.470408    11.00000   -1.50000
AFIX   0
C17   1    0.348274    0.550930    0.338736    11.00000    0.06537    0.05552 =
         0.05727   -0.00643    0.00230   -0.00405
AFIX  23
H17A  2    0.351891    0.488897    0.354563    11.00000   -1.20000
H17B  2    0.282058    0.548550    0.317815    11.00000   -1.20000
AFIX   0
C18   1    0.454008    0.560981    0.313275    11.00000    0.06961    0.08509 =
         0.07007   -0.00832    0.01190    0.00362
AFIX  23
H18A  2    0.521141    0.560065    0.333767    11.00000   -1.20000
H18B  2    0.452352    0.623597    0.297918    11.00000   -1.20000
AFIX   0
C19   1    0.462823    0.478516    0.279762    11.00000    0.11573    0.11767 =
         0.10398   -0.03781    0.03613   -0.00429
AFIX  23
H19A  2    0.453488    0.416361    0.294839    11.00000   -1.20000
H19B  2    0.399982    0.484833    0.257476    11.00000   -1.20000
AFIX   0
C20   1    0.568683    0.475884    0.257773    11.00000    0.15147    0.15722 =
         0.14666   -0.03556    0.07529    0.01369
AFIX 137
H20A  2    0.563326    0.427654    0.234546    11.00000   -1.50000
H20B  2    0.630384    0.458990    0.278800    11.00000   -1.50000
H20C  2    0.583016    0.539252    0.245293    11.00000   -1.50000
AFIX   0

C21   1    0.656893    0.374167    0.426999    11.00000    0.04358    0.05066 =
         0.05576    0.00350   -0.00611   -0.00127
C22   1    0.708799    0.423845    0.393513    11.00000    0.05548    0.06608 =
         0.07551    0.01299    0.00662   -0.00760
AFIX  43
H22   2    0.724786    0.389579    0.367952    11.00000   -1.20000
AFIX   0
C23   1    0.737995    0.522626    0.396469    11.00000    0.06108    0.06751 =
         0.11605    0.02118    0.01134   -0.01252
AFIX  43
H23   2    0.772992    0.552704    0.373135    11.00000   -1.20000
AFIX   0
C24   1    0.715676    0.576432    0.433558    11.00000    0.06272    0.05306 =
         0.12172    0.01314   -0.01181   -0.00359
AFIX  43
H24   2    0.736797    0.642175    0.435909    11.00000   -1.20000
AFIX   0
C25   1    0.661580    0.530776    0.466935    11.00000    0.07101    0.04895 =
         0.08800   -0.00334   -0.01731    0.00607
AFIX  43
H25   2    0.644556    0.566009    0.492107    11.00000   -1.20000
AFIX   0
C26   1    0.632042    0.432290    0.463406    11.00000    0.06978    0.05014 =
         0.05728    0.00201   -0.00462    0.00158
AFIX  43
H26   2    0.593952    0.403579    0.486306    11.00000   -1.20000
AFIX   0
C27   1    0.735036    0.201761    0.459087    11.00000    0.05069    0.05230 =
         0.05797    0.00112    0.01146    0.00198
C28   1    0.809659    0.251234    0.488943    11.00000    0.05796    0.05713 =
         0.06983   -0.00122   -0.00084    0.00632
AFIX  43
H28   2    0.804736    0.319304    0.490602    11.00000   -1.20000
AFIX   0
C29   1    0.891034    0.203348    0.516321    11.00000    0.07276    0.08350 =
         0.09190   -0.00103   -0.01680    0.01750
AFIX  43
H29   2    0.938132    0.239910    0.535997    11.00000   -1.20000
AFIX   0
C30   1    0.903551    0.104523    0.515082    11.00000    0.06129    0.08158 =
         0.11553    0.01998   -0.00016    0.01778
AFIX  43
H30   2    0.958061    0.073187    0.533812    11.00000   -1.20000
AFIX   0
C31   1    0.833778    0.051247    0.485461    11.00000    0.05857    0.06704 =
         0.13993    0.01442    0.00525    0.01084
AFIX  43
H31   2    0.841350   -0.016647    0.483882    11.00000   -1.20000
AFIX   0
C32   1    0.751724    0.099560    0.457847    11.00000    0.05475    0.05410 =
         0.11859   -0.00468    0.00142    0.00327
AFIX  43
H32   2    0.706231    0.062538    0.437801    11.00000   -1.20000
AFIX   0
C33   1    0.505378    0.230087    0.443909    11.00000    0.05176    0.04344 =
         0.04896   -0.00181   -0.00526   -0.00117
C34   1    0.478811    0.145195    0.466660    11.00000    0.05360    0.04821 =
         0.05779    0.00372   -0.00153    0.00140
AFIX  43
H34   2    0.537377    0.100555    0.473645    11.00000   -1.20000
AFIX   0
C35   1    0.369808    0.123448    0.479505    11.00000    0.05830    0.06168 =
         0.07063    0.01110    0.00035   -0.00545
AFIX  43
H35   2    0.356418    0.064851    0.494167    11.00000   -1.20000
AFIX   0
C36   1    0.281099    0.188649    0.470562    11.00000    0.05722    0.06284 =
         0.08446   -0.00366    0.00211   -0.00232
AFIX  43
H36   2    0.207986    0.175177    0.479599    11.00000   -1.20000
AFIX   0
C37   1    0.302477    0.273800    0.448094    11.00000    0.05798    0.05824 =
         0.11258    0.00351    0.00282    0.00502
AFIX  43
H37   2    0.243437    0.318061    0.441228    11.00000   -1.20000
AFIX   0
C38   1    0.412423    0.293351    0.435728    11.00000    0.05808    0.05033 =
         0.10025    0.01292   -0.00083    0.00167
AFIX  43
H38   2    0.425148    0.352118    0.421100    11.00000   -1.20000
AFIX   0
C39   1    0.637424    0.213233    0.374853    11.00000    0.08294    0.05482 =
         0.05350   -0.00090    0.00724   -0.01141
C40   1    0.545239    0.219885    0.344384    11.00000    0.10170    0.06901 =
         0.06541    0.00731   -0.01037   -0.02252
AFIX  43
H40   2    0.476068    0.243731    0.353739    11.00000   -1.20000
AFIX   0
C41   1    0.551424    0.191928    0.299420    11.00000    0.14385    0.07525 =
         0.06372    0.00682   -0.01125   -0.03497
AFIX  43
H41   2    0.487876    0.198643    0.279611    11.00000   -1.20000
AFIX   0
C42   1    0.651924    0.154964    0.285501    11.00000    0.18016    0.10755 =
         0.07156   -0.01145    0.01474   -0.01661
AFIX  43
H42   2    0.657124    0.135600    0.256146    11.00000   -1.20000
AFIX   0
C43   1    0.743738    0.146703    0.314639    11.00000    0.16191    0.16865 =
         0.07800   -0.03258    0.02731    0.02485
AFIX  43
H43   2    0.812122    0.121372    0.305206    11.00000   -1.20000
AFIX   0
C44   1    0.737110    0.175434    0.358211    11.00000    0.10771    0.14295 =
         0.07310   -0.02449    0.01964    0.01488
AFIX  43
H44   2    0.802064    0.169313    0.377346    11.00000   -1.20000
AFIX   0
B1    3    0.633564    0.254795    0.426525    11.00000    0.05615    0.04974 =
         0.05524   -0.00050    0.00408   -0.00165

PART 1
O3    5    0.685261    0.809204    0.363811    21.00000    0.07524    0.09550 =
         0.09989   -0.01284    0.01028   -0.00798
C45   1    0.727802    0.757986    0.326995    21.00000    0.08210    0.09316 =
         0.10203   -0.01474    0.00777   -0.00458
AFIX  23
H45A  2    0.704338    0.791492    0.299593    21.00000   -1.20000
H45B  2    0.696874    0.691860    0.325633    21.00000   -1.20000
AFIX   0
C46   1    0.853938    0.754333    0.332398    21.00000    0.07901    0.11238 =
         0.13641   -0.02230    0.01151   -0.00815
AFIX  23
H46A  2    0.887990    0.782448    0.306741    21.00000   -1.20000
H46B  2    0.880250    0.687085    0.336072    21.00000   -1.20000
AFIX   0
C47   1    0.885281    0.813490    0.373214    21.00000    0.07901    0.11238 =
         0.13641   -0.02230    0.01151   -0.00815
AFIX  23
H47A  2    0.929034    0.773629    0.394790    21.00000   -1.20000
H47B  2    0.931609    0.869583    0.365766    21.00000   -1.20000
AFIX   0
C48   1    0.779522    0.846201    0.391359    21.00000    0.08210    0.09316 =
         0.10203   -0.01474    0.00777   -0.00458
AFIX  23
H48A  2    0.775093    0.821951    0.421422    21.00000   -1.20000
H48B  2    0.777085    0.917400    0.392100    21.00000   -1.20000
AFIX   0
SAME 0.02 0.04 O3 > C48
PART 0
PART 2
O3A   5    0.682501    0.801100    0.363188   -21.00000    0.07524    0.09550 =
         0.09989   -0.01284    0.01028   -0.00798
C45A  1    0.744854    0.779562    0.324647   -21.00000    0.08210    0.09316 =
         0.10203   -0.01474    0.00777   -0.00458
AFIX  23
H45C  2    0.732677    0.830604    0.302451   -21.00000   -1.20000
H45D  2    0.720376    0.717221    0.311735   -21.00000   -1.20000
AFIX   0
C46A  1    0.866802    0.775299    0.340545   -21.00000    0.07901    0.11238 =
         0.13641   -0.02230    0.01151   -0.00815
AFIX  23
H46C  2    0.884679    0.717499    0.358425   -21.00000   -1.20000
H46D  2    0.918379    0.779863    0.316594   -21.00000   -1.20000
AFIX   0
C47A  1    0.864730    0.866022    0.367263   -21.00000    0.07901    0.11238 =
         0.13641   -0.02230    0.01151   -0.00815
AFIX  23
H47C  2    0.919708    0.861261    0.392529   -21.00000   -1.20000
H47D  2    0.885090    0.922005    0.349473   -21.00000   -1.20000
AFIX   0
C48A  1    0.751438    0.878399    0.382149   -21.00000    0.08210    0.09316 =
         0.10203   -0.01474    0.00777   -0.00458
AFIX  23
H48C  2    0.752918    0.875298    0.414277   -21.00000   -1.20000
H48D  2    0.720596    0.941656    0.372687   -21.00000   -1.20000
AFIX   0

PART 0
PART 3
O1    5    0.125921    0.760010    0.298682    31.00000    0.06987    0.17799 =
         0.07403   -0.02531   -0.00828    0.00084
O2    5    0.261681    0.724920    0.258939    31.00000    0.06987    0.17799 =
         0.07403   -0.02531   -0.00828    0.00084
N1    4    0.226448    0.749657    0.293821    31.00000    0.07048    0.06573 =
         0.06282    0.00726   -0.00554   -0.00165
PART 0
PART 4
O1A   5    0.205384    0.758268    0.304963   -31.00000    0.06987    0.17799 =
         0.07403   -0.02531   -0.00828    0.00084
O2A   5    0.314385    0.718636    0.255043   -31.00000    0.06987    0.17799 =
         0.07403   -0.02531   -0.00828    0.00084
N1A   4    0.207702    0.731813    0.263646   -31.00000    0.07048    0.06573 =
         0.06282    0.00726   -0.00554   -0.00165
HKLF 4


REM  shelxt in P 1 21/n 1
REM wR2 = 0.1352, GooF = S = 0.913, Restrained GooF = 0.912 for all data
REM R1 = 0.0572 for 5149 Fo > 4sig(Fo) and 0.1105 for all 9699 data
REM 526 parameters refined using 490 restraints

END

WGHT      0.0502      0.0000

REM Highest difference peak  0.415,  deepest hole -0.505,  1-sigma level  0.066
Q1    1   0.3385  0.6693  0.3481  11.00000  0.05    0.40
Q2    1   0.8222  0.8379  0.3209  11.00000  0.05    0.34
Q3    1   0.4027  0.7801  0.3748  11.00000  0.05    0.31
Q4    1   0.0027  0.5915  0.4043  11.00000  0.05    0.29
Q5    1   0.1183  0.7294  0.3472  11.00000  0.05    0.28
;
_shelx_res_checksum   37439

_shelx_hkl_file
;
 -16   0   5    3.00    5.47
 -16   0   6    1.84    4.60
 -16   0   7   -0.00    5.51
  16   0  -7    2.90    5.92
  16   0  -8    6.83    7.00
 -16   0   9   11.95    6.85
  16   0  -9    4.84    7.18
 -16   0  10   10.14    6.82
  16   0 -10   -0.00    6.12
 -16   0  11    2.82    5.92
  16   0 -11   -0.00    6.60
 -16   0  12   -0.00    5.35
  16   0 -12   -0.00    6.08
 -16   0  13   -0.00    4.55
  16   0 -13   -0.00    6.69
  16   0 -14   -0.00    7.34
  16   0 -15    3.70    7.18
 -16  -1   1    0.24    4.78
 -16  -1   2    5.07    6.10
 -16  -1   3   -0.00    4.96
 -16  -1   3   -0.00    5.77
 -16  -1   4    1.34    4.43
 -16  -1   4   -0.00    7.14
 -16  -1   5    0.12    4.84
 -16  -1   5    9.70    7.87
  16   1  -6    1.00    5.63
 -16  -1   6    4.89    7.73
 -16  -1   6    2.09    5.89
  16   1  -7    0.77    5.77
 -16  -1   7   -0.00    5.08
 -16  -1   7    7.55    7.75
  16   1  -8    0.00    5.54
 -16  -1   8    0.00    5.88
 -16  -1   8   -0.00    7.45
  16   1  -9    2.14    6.31
 -16  -1   9   11.43    7.42
 -16  -1   9    3.56    7.49
 -16   1  10    0.00    5.52
  16   1 -10    0.33    5.32
 -16  -1  10    4.76    6.19
 -16  -1  10    0.92    6.76
 -16   1  11    0.00    5.00
  16   1 -11    3.21    6.17
 -16  -1  11    0.00    4.23
 -16  -1  11    0.14    5.26
 -16   1  12    8.42    6.63
  16  -1 -12    2.33    6.27
  16   1 -12   -0.00    6.63
 -16  -1  12    1.27    5.58
  16  -1 -13   -0.00    7.19
  16   1 -13    2.31    7.19
 -16  -1  13    2.46    5.71
  16  -1 -14    0.00    6.77
  16   1 -14    8.49    7.26
  16  -1 -15    0.00    7.17
  16  -1 -16    4.00    6.92
 -16  -2   1    1.10    4.66
 -16  -2   1    5.50    7.45
 -16  -2   2   -0.00    4.53
 -16  -2   2    2.96    9.09
 -16  -2   3   -0.00    5.23
 -16  -2   3   -0.00    7.38
 -16  -2   4    0.77    6.25
 -16  -2   4    8.39    8.41
 -16  -2   5    0.00    5.28
 -16  -2   5   -0.00    5.98
 -16  -2   6    0.00    5.01
 -16  -2   6   -0.00    5.98
  16   2  -7   -0.00    7.28
 -16  -2   7    0.49    5.25
 -16  -2   7    0.00    7.12
  16   2  -8   -0.00    5.91
 -16  -2   8   -0.00    5.75
 -16  -2   8   13.12    8.46
  16   2  -9   -0.00    6.09
 -16  -2   9   -0.00    5.53
 -16  -2   9    0.00    6.08
  16   2 -10    3.50    5.94
 -16  -2  10    4.53    5.93
 -16  -2  10    7.58    8.74
  16   2 -11   -0.00    6.11
 -16  -2  11    0.00    5.59
 -16  -2  11   -0.00    6.22
  16   2 -12    2.28    6.70
 -16  -2  12    0.71    5.82
 -16  -2  13    7.30    6.85
 -16  -2  14    4.02    7.96
 -16  -2  15    0.00    7.55
 -16  -3   1   -0.00    5.69
 -16  -3   1    0.01    5.65
 -16  -3   2   10.34    7.23
 -16  -3   2    7.97    8.07
 -16  -3   3    1.04    4.61
 -16  -3   3    4.68    8.14
 -16  -3   4    9.33    7.43
 -16  -3   4   -0.00    8.39
 -16  -3   5    1.50    4.80
 -16  -3   5    0.00    6.07
 -16  -3   6   -0.00    5.76
 -16  -3   6    6.75    7.31
 -16  -3   7    2.91    5.08
 -16  -3   7    2.81    7.92
  16   3  -8    8.39    6.81
 -16  -3   8   -0.00    5.87
 -16  -3   8    0.31    5.70
  16   3  -9    6.09    7.22
 -16  -3   9   -0.00    6.87
 -16  -3  10   -0.00    8.00
 -16  -3  11    4.44    7.60
 -16  -3  12   -0.00    6.97
 -16  -3  13    0.00    7.13
 -16  -3  14    0.00    6.87
 -16  -3  15   -0.00    7.06
 -16  -4   1    4.16    6.15
 -16  -4   1    4.95    7.01
 -16  -4   2    2.24    5.40
 -16  -4   2    2.23    6.90
 -16  -4   3    1.10    5.10
 -16  -4   3    1.53    7.30
 -16  -4   4    3.65    5.54
 -16  -4   4    2.02    7.33
 -16  -4   5    0.00    7.44
 -16  -4   6   11.11    9.00
 -16  -4   8    9.07    7.68
 -16  -4   9    0.09    6.47
 -16  -4  10   13.79    8.89
 -16  -4  11   -0.00    6.25
 -16  -5   3    0.09    6.79
 -16  -5   4    0.00    7.75
 -16  -5   5   20.21   10.44
 -16  -5   6    9.12    8.96
 -16  -5   7   -0.00    6.96
 -15   0   1   -0.00    4.84
 -15   0   1   -0.00    5.88
 -15   0   2   -0.00    4.26
 -15   0   2    6.11    6.65
 -15   0   3   31.48    9.73
 -15   0   3   19.07    8.87
 -15   0   4   -0.00    5.55
 -15   0   4    4.10    6.74
  15   0  -4    4.27    5.37
 -15   0   5   12.44    7.53
 -15   0   5   -0.00    5.94
  15   0  -5    6.28    7.39
 -15   0   6    4.93    5.64
 -15   0   6    2.71    5.73
  15   0  -6   -0.00    5.90
 -15   0   7   -0.00    4.55
 -15   0   7    6.33    7.65
  15   0  -7   -0.00    5.59
 -15   0   8    2.78    4.36
 -15   0   8   -0.00    6.22
  15   0  -8    0.48    5.54
 -15   0   9   19.02    8.87
 -15   0   9   27.81   10.44
  15   0  -9   25.03   10.50
 -15   0  10    0.82    5.20
 -15   0  10    3.54    7.04
  15   0 -10    1.06    5.63
 -15   0  11    1.29    6.06
 -15   0  11   -0.00    7.82
  15   0 -11   -0.00    6.19
 -15   0  12   -0.00    6.22
  15   0 -12   -0.00    6.65
 -15   0  13    4.00    7.23
  15   0 -13    0.00    5.97
 -15   0  14   -0.00    6.60
  15   0 -14   -0.00    5.58
 -15   0  15   11.08    8.06
 -15   0  16   -0.00    6.87
  15   0 -16    0.00    5.76
 -15   0  17   -0.00    6.26
  15   0 -17   -0.00    6.32
 -15   0  18    7.37    8.08
  15   0 -18   -0.00    5.77
 -15   0  19   19.82    9.82
  15   0 -19    6.41    6.86
 -15   0  20    5.79    7.35
 -15   0  22   -0.00    6.49
 -15   0  23    8.79    7.47
 -15   1   1    7.44    7.06
 -15  -1   1   10.18    6.86
 -15  -1   1   13.35    9.24
 -15   1   2    6.55    7.84
 -15  -1   2    0.00    6.92
 -15   1   3    2.99    6.67
 -15  -1   3    7.43    5.76
 -15  -1   3   -0.00    7.00
 -15   1   4   -0.00    5.32
 -15  -1   4    2.93    5.03
 -15  -1   4    2.28    6.75
 -15   1   5   17.43    8.30
 -15   1   5   14.57    8.11
  15   1  -5    7.31    6.66
 -15  -1   5   22.90    9.05
 -15  -1   5    4.61    6.82
 -15   1   6    0.00    4.58
 -15   1   6   12.80    7.57
  15  -1  -6    3.55    6.17
  15   1  -6    1.94    4.76
 -15  -1   6    0.00    5.99
 -15  -1   6   -0.00    6.18
 -15   1   7    5.87    6.21
 -15   1   7    4.52    6.69
  15  -1  -7    6.67    6.52
  15   1  -7   14.32    8.62
 -15   1   8    0.00    5.12
 -15   1   8   -0.00    7.00
  15   1  -8    1.56    5.98
 -15  -1   8   -0.00    5.17
 -15  -1   8   -0.00    5.87
 -15   1   9    0.99    4.59
 -15   1   9    0.00    5.94
  15  -1  -9   -0.00    6.68
  15   1  -9    1.41    5.81
 -15  -1   9   -0.00    4.59
 -15  -1   9    1.04    6.56
 -15   1  10    4.76    5.83
  15  -1 -10    8.46    6.88
  15   1 -10    1.72    7.07
 -15  -1  10   -0.00    6.07
 -15  -1  10    0.00    6.66
 -15   1  11   -0.00    7.02
  15  -1 -11    9.36    7.17
  15   1 -11    8.10    7.99
 -15  -1  11   11.75    7.75
 -15  -1  11   16.67    9.90
 -15   1  12    1.28    6.29
  15  -1 -12    0.87    4.57
  15   1 -12    2.56    7.02
 -15  -1  12   -0.00    6.06
 -15  -1  12   -0.00    5.97
 -15   1  13    7.29    7.41
  15  -1 -13    1.52    6.84
  15   1 -13    0.07    5.95
 -15  -1  13   11.86    8.74
 -15   1  14    0.83    6.09
  15  -1 -14   -0.00    5.51
  15   1 -14   -0.00    5.86
 -15   1  15    0.00    6.81
  15  -1 -15    2.46    5.76
  15   1 -15   -0.00    5.68
 -15  -1  15   -0.00    6.53
 -15   1  16   -0.00    8.32
  15  -1 -16   -0.00    5.69
 -15  -1  16   -0.00    6.35
 -15   1  17    5.19    7.40
  15  -1 -17    5.26    7.23
  15   1 -17   14.73    8.52
 -15  -1  17   -0.00    7.00
  15  -1 -18   -0.00    6.29
  15   1 -18   -0.00    5.52
 -15  -1  18    3.57    7.16
 -15   1  19   -0.00    7.40
  15  -1 -19    3.26    6.94
 -15  -1  19   -0.00    6.56
 -15   1  20    3.45    8.01
  15  -1 -20    0.00    7.15
 -15  -1  20    4.99    6.22
 -15  -1  21   11.94    8.26
 -15   2   1   -0.00    6.32
 -15  -2   1    1.18    5.06
 -15  -2   1    0.75    5.48
 -15   2   2    5.45    6.29
 -15  -2   2    0.29    4.99
 -15  -2   2    3.79    7.72
 -15   2   3   19.40    9.28
 -15  -2   3    6.87    6.38
 -15  -2   3    4.82    6.37
 -15   2   4    1.88    7.13
 -15  -2   4    0.00    5.30
 -15  -2   4    2.43    6.21
 -15   2   5    3.21    5.94
 -15  -2   5   -0.00    4.92
 -15  -2   5    0.09    6.03
 -15   2   6    6.22    6.45
  15   2  -6   -0.00    6.83
 -15  -2   6    0.00    6.37
 -15  -2   6    3.47    7.07
 -15   2   7    6.83    6.96
  15   2  -7    0.00    6.13
 -15  -2   7   -0.00    6.02
 -15  -2   7   10.31    7.88
 -15   2   8   -0.00    5.05
  15   2  -8    2.03    5.68
 -15  -2   8   -0.00    4.29
 -15  -2   8   -0.00    5.67
 -15   2   9   10.39    7.57
  15   2  -9    4.20    7.34
 -15  -2   9    2.40    5.03
 -15  -2   9   12.82    8.96
 -15   2  10    0.51    4.83
 -15   2  10    0.00    5.39
  15   2 -10    6.96    7.72
 -15  -2  10    8.91    7.02
 -15  -2  10    0.26    6.35
 -15   2  11    5.38    6.67
  15  -2 -11   -0.00    5.44
  15   2 -11   -0.00    6.19
 -15  -2  11    4.56    5.75
 -15  -2  11   -0.00    5.63
 -15   2  12   -0.00    7.24
  15  -2 -12   -0.00    5.64
  15   2 -12   -0.00    6.78
 -15  -2  12   -0.00    5.27
 -15  -2  12    0.00    7.28
 -15   2  13    2.76    6.53
  15  -2 -13    1.05    5.75
  15   2 -13   -0.00    5.98
 -15  -2  13    0.00    3.83
 -15  -2  13    0.00    7.31
 -15   2  14    6.88    6.42
  15  -2 -14    5.26    6.27
  15   2 -14    5.91    7.19
 -15  -2  14   12.48    9.13
 -15   2  15   20.15    9.83
  15  -2 -15    1.78    6.82
  15   2 -15    5.10    7.32
 -15  -2  15    4.82    7.41
 -15   2  16   -0.00    6.58
  15  -2 -16    7.60    7.11
  15   2 -16    5.47    5.86
 -15  -2  16    0.89    7.61
 -15   2  17    3.89    6.63
  15  -2 -17    3.17    6.11
  15   2 -17   -0.00    7.12
 -15  -2  17    3.15    7.07
  15  -2 -18    0.00    6.70
 -15  -2  18   -0.00    7.38
  15  -2 -19    7.63    8.18
 -15  -2  19    2.89    7.70
  15  -2 -20   -0.00    5.20
  15  -2 -21    4.72    7.40
 -15   3   1    1.42    5.81
 -15  -3   1    0.00    5.75
 -15  -3   1    9.09    7.94
 -15   3   2    4.74    6.41
 -15  -3   2   -0.00    4.54
 -15  -3   2    0.00    7.07
 -15   3   3    1.45    5.76
 -15  -3   3    2.41    4.42
 -15  -3   3    0.00    6.72
 -15   3   4    0.00    5.13
 -15  -3   4    0.00    4.08
 -15   3   5    8.94    7.14
 -15  -3   5    5.73    6.32
 -15  -3   5   10.53    8.25
 -15   3   6    0.00    5.85
 -15  -3   6    2.71    6.36
 -15  -3   6   -0.00    7.68
 -15   3   7    2.06    6.10
  15   3  -7   15.40    8.69
 -15  -3   7    5.90    7.22
 -15  -3   7    2.59    7.12
 -15   3   8    9.86    8.01
  15   3  -8    0.88    6.90
 -15  -3   8    3.34    6.65
 -15  -3   8    7.41    7.18
 -15   3   9   -0.00    5.83
  15   3  -9   -0.00    5.47
 -15  -3   9    2.89    4.60
 -15  -3   9    3.33    6.20
 -15   3  10    0.00    6.45
  15   3 -10    0.00    4.65
 -15  -3  10    0.00    5.51
 -15  -3  10    0.00    7.11
 -15   3  11    8.87    8.11
  15   3 -11    5.44    7.36
 -15  -3  11   24.86    9.47
 -15  -3  11   18.15    9.87
 -15   3  12    0.00    6.11
  15   3 -12    3.48    8.14
 -15  -3  12    5.01    6.40
 -15  -3  12    1.03    5.87
 -15   3  13   -0.00    6.18
  15   3 -13    9.47    8.17
 -15  -3  13   -0.00    4.93
 -15  -3  13    2.53    6.60
 -15   3  14    6.01    7.43
  15   3 -14    3.71    7.01
 -15  -3  14    2.66    5.64
 -15  -3  14    5.97    6.72
  15   3 -15    1.08    6.62
 -15  -3  15    2.81    5.15
 -15  -3  15   -0.00    6.54
 -15  -3  16    1.77    6.56
  15  -3 -17    2.95    6.98
  15  -3 -18   10.28    8.57
  15  -3 -19    3.83    5.84
  15  -3 -20    4.12    6.53
  15  -3 -21   -0.00    4.96
 -15   4   1    2.08    6.25
 -15  -4   1    2.18    4.36
 -15  -4   1    1.88    6.37
 -15   4   2    6.01    7.40
 -15  -4   2    3.16    5.40
 -15  -4   2    4.36    6.45
 -15   4   3   -0.00    6.16
 -15  -4   3    2.28    5.78
 -15  -4   3    9.09    8.59
 -15   4   4    9.82    8.38
 -15  -4   4   -0.00    7.35
 -15   4   5    7.29    8.38
 -15  -4   5    9.45    6.86
 -15  -4   5   12.25   11.01
 -15   4   6    0.86    5.07
 -15  -4   6   -0.00    5.76
 -15  -4   6    0.00    5.17
 -15   4   7    1.14    4.32
  15   4  -7    2.72    6.03
 -15  -4   7    2.40    4.91
 -15  -4   7    0.00    7.18
 -15   4   8   -0.00    6.17
  15   4  -8   -0.00    6.35
 -15  -4   8    2.83    6.62
 -15  -4   8   -0.00    5.71
 -15   4   9    7.81    6.38
  15   4  -9    6.96    6.95
 -15  -4   9    8.89    7.93
 -15  -4   9    0.00    6.41
 -15   4  10   -0.00    6.76
  15   4 -10    4.45    7.77
 -15  -4  10   17.79   10.29
  15   4 -11    3.11    6.73
 -15  -4  11    0.00    3.31
 -15  -4  11    1.48    7.29
  15   4 -12    3.21    6.52
 -15  -4  12   -0.00    5.42
 -15  -4  12   -0.00    6.33
 -15  -4  13   -0.00    4.54
 -15  -4  13    8.44    8.42
 -15   5   1    0.00    5.58
 -15  -5   1   -0.00    5.45
 -15   5   2   -0.00    4.57
 -15  -5   2   -0.00    4.39
 -15  -5   2    0.00    6.39
 -15   5   3    0.82    5.16
 -15  -5   3   -0.00    5.04
 -15  -5   3    2.88    6.00
 -15  -5   4    2.36    5.44
 -15  -5   4    0.47    7.00
 -15  -5   5    5.07    7.98
 -15  -5   6   14.39    8.03
 -15  -5   6    2.99    8.30
 -15  -5   7    1.39    4.32
 -15  -5   7   -0.00    8.42
 -15  -5   8   -0.00    5.52
 -15  -5   8    4.31    7.64
  15   5  -9   -0.00    6.13
 -15  -5   9    0.85    6.73
 -15  -5   9   -0.00    6.87
  15   5 -10    0.71    7.06
 -15  -5  10    7.90    7.58
  15   5 -11    6.08    7.34
 -15  -6   1    0.00    6.41
 -15  -6   2   -0.00    4.77
 -15  -6   3    7.69    6.01
 -15  -6   3    0.42    7.30
 -15  -6   4    8.23    7.19
 -15  -6   4    6.20    7.66
 -15  -6   5   -0.00    4.70
 -14   0   1    4.24    5.81
 -14   0   1    3.61    6.18
 -14   0   2   13.98    6.88
 -14   0   2   13.86    8.57
 -14   0   3    3.09    4.75
 -14   0   3    4.32    6.26
  14   0  -3    3.50    5.37
 -14   0   4   28.56    9.59
  14   0  -4   14.12    8.08
 -14   0   5    4.17    6.12
  14   0  -5    0.47    4.87
 -14   0   6   16.64    7.77
 -14   0   6   10.35    8.01
  14   0  -6    7.99    7.51
 -14   0   7    5.33    5.64
 -14   0   7   -0.00    5.89
  14   0  -7    3.34    6.36
 -14   0   8    8.60    6.54
 -14   0   8    7.80    6.75
  14   0  -8   -0.95    6.79
 -14   0   9   -0.00    4.88
 -14   0   9    9.64    7.69
  14   0  -9    0.65    5.21
 -14   0  10    4.61    7.28
  14   0 -10    5.24    5.33
 -14   0  11   -0.00    6.06
  14   0 -11   -0.00    5.15
 -14   0  12   10.71    9.31
  14   0 -12   22.51    9.73
 -14   0  13    0.00    6.05
  14   0 -13   -0.00    4.86
 -14   0  14   15.32    8.46
  14   0 -14    8.90    7.28
 -14   0  15   -0.00    6.01
  14   0 -15   10.77    7.65
 -14   0  16    2.02    5.87
  14   0 -16    6.53    6.79
 -14   0  17   10.91    8.20
  14   0 -17    1.47    5.49
 -14   0  18    7.02    8.04
  14   0 -18    9.13    7.44
 -14   0  19   -0.00    5.48
  14   0 -19    1.52    5.17
 -14   0  20   -0.00    7.15
  14   0 -20    1.41    6.29
 -14   0  21    9.73    7.33
  14   0 -21   -0.00    6.61
 -14   0  22   -0.00    7.48
  14   0 -22    1.33    6.14
 -14   0  23   -0.00    6.99
  14   0 -23   -0.00    5.45
 -14   0  24    7.43    8.69
 -14   1   1    2.33    4.63
 -14   1   1    6.62    7.21
 -14  -1   1    2.42    5.72
 -14   1   2   -0.00    3.92
 -14   1   2   -0.00    6.73
 -14  -1   2    0.00    4.20
 -14  -1   2   -0.00    6.28
 -14   1   3    0.00    4.28
 -14   1   3    0.34    5.92
  14  -1  -3   -0.00    5.39
 -14  -1   3    2.00    4.90
 -14  -1   3    4.30    5.71
 -14   1   4    5.15    5.33
 -14   1   4    9.60    7.47
  14  -1  -4   13.77    7.36
  14   1  -4   11.52    7.12
 -14  -1   4   17.82    8.89
 -14  -1   4    5.98    6.77
 -14   1   5   -0.00    4.94
 -14   1   5    0.00    5.45
  14  -1  -5    0.46    6.15
  14   1  -5    3.18    5.38
 -14  -1   5   -0.00    4.33
 -14  -1   5    0.00    5.37
 -14   1   6   21.06    8.12
 -14   1   6   16.41    8.90
  14  -1  -6   28.86   10.00
  14   1  -6   20.23    8.40
 -14  -1   6   10.16    7.09
 -14  -1   6   24.62    9.44
 -14   1   7   -0.00    4.18
 -14   1   7    1.58    5.57
  14  -1  -7    0.93    4.75
  14   1  -7    0.00    4.46
 -14  -1   7    6.19    5.29
 -14  -1   7    7.27    7.39
 -14   1   8    3.37    5.12
 -14   1   8    2.72    5.57
  14  -1  -8    1.96    4.57
 -14  -1   8    0.23    4.80
 -14  -1   8   -0.00    5.28
 -14   1   9    2.50    5.25
  14  -1  -9   -0.00    4.43
  14   1  -9   -0.00    5.82
 -14  -1   9    0.42    4.75
 -14  -1   9    2.98    6.60
 -14   1  10   17.39   10.01
  14  -1 -10    0.00    4.97
  14   1 -10   23.50    9.44
 -14  -1  10   11.84    6.97
 -14  -1  10   -0.00    6.68
 -14   1  11    0.00    6.78
  14  -1 -11    0.84    5.11
  14   1 -11    2.30    5.24
 -14  -1  11    2.65    7.15
 -14   1  12   -0.00    6.16
  14  -1 -12   -0.00    6.00
  14   1 -12    4.96    7.21
 -14  -1  12    1.21    5.70
 -14   1  13   -0.00    4.98
  14  -1 -13   -0.00    5.10
  14   1 -13   -0.00    5.37
 -14  -1  13   -0.00    6.03
 -14   1  14    0.29    4.93
  14  -1 -14    4.92    6.45
  14   1 -14   12.42    7.24
 -14  -1  14    9.48    8.49
 -14   1  15    7.50    7.02
  14  -1 -15   -0.00    5.45
  14   1 -15    6.01    7.07
 -14  -1  15   -0.00    6.82
 -14   1  16    0.00    6.91
  14  -1 -16   10.68    7.35
  14   1 -16   13.50    7.81
 -14  -1  16    0.00    7.94
 -14   1  17   -0.00    5.61
  14  -1 -17    2.09    5.20
  14   1 -17    1.99    5.25
 -14  -1  17   -0.00    5.77
 -14   1  18    7.64    8.29
  14   1 -18    8.86    7.23
 -14  -1  18    1.70    6.63
 -14   1  19    0.75    6.34
  14  -1 -19   -0.00    5.54
  14   1 -19    1.65    5.29
 -14  -1  19    0.93    7.32
 -14   1  20    7.71    8.23
  14  -1 -20    8.32    6.20
  14   1 -20    3.29    7.12
 -14  -1  20   -0.00    7.26
 -14   1  21    0.56    6.10
  14  -1 -21    1.70    4.95
  14   1 -21    0.00    5.79
 -14  -1  21   -0.00    6.57
 -14   1  22    2.46    7.00
  14  -1 -22    8.52    6.54
  14   1 -22    7.99    6.33
 -14  -1  22    1.24    6.96
 -14   1  23    1.02    6.30
  14  -1 -23    1.29    6.21
 -14   1  24    5.41    7.65
 -14   1  25    3.69    7.60
 -14   1  26    7.41    8.56
 -14   2   1    5.17    6.07
 -14  -2   1    2.37    5.22
 -14  -2   1   -0.00    6.52
 -14   2   2    7.00    7.16
 -14  -2   2   13.03    7.03
 -14  -2   2    2.16    6.58
 -14   2   3    0.00    7.08
 -14  -2   3   -0.00    4.44
 -14  -2   3   -0.00    6.33
 -14   2   4    4.39    4.80
 -14   2   4   12.57    7.65
 -14  -2   4    4.31    5.82
 -14  -2   4    2.78    5.31
 -14   2   5    6.89    5.80
 -14   2   5    5.99    7.44
  14  -2  -5   -0.00    5.40
  14   2  -5    0.00    5.82
 -14  -2   5    0.00    5.37
 -14  -2   5    0.73    6.31
 -14   2   6    9.01    6.23
 -14   2   6    2.43    6.41
  14   2  -6    4.50    6.37
 -14  -2   6   10.79    7.91
 -14  -2   6   -0.00    7.83
 -14   2   7    0.00    3.36
 -14   2   7    0.00    4.74
  14  -2  -7    6.31    6.48
  14   2  -7    9.71    8.15
 -14  -2   7   -0.00    4.89
 -14   2   8    2.91    4.65
 -14   2   8    8.04    6.36
  14  -2  -8   -0.00    4.74
  14   2  -8    0.00    5.67
 -14  -2   8   16.87    7.50
 -14  -2   8    8.85    8.30
 -14   2   9   -0.00    5.96
  14  -2  -9    4.94    6.78
 -14  -2   9    4.28    6.24
 -14  -2   9    0.00    6.98
 -14   2  10    2.64    5.86
  14  -2 -10    2.88    5.41
  14   2 -10    0.08    4.95
 -14  -2  10    0.00    5.59
 -14  -2  10    3.78    7.72
 -14   2  11   -0.00    6.42
  14  -2 -11   -0.00    4.31
  14   2 -11    3.37    6.79
 -14  -2  11    7.11    6.80
 -14  -2  11    3.42    7.01
 -14   2  12   -0.00    6.19
  14  -2 -12    7.06    6.67
  14   2 -12    0.00    6.35
 -14  -2  12    7.15    7.56
 -14   2  13   -0.00    6.24
  14  -2 -13   -0.00    5.87
  14   2 -13    0.00    5.01
 -14  -2  13    2.98    7.68
 -14   2  14   -0.00    5.75
  14  -2 -14    0.00    4.40
  14   2 -14    8.64    7.58
 -14   2  15   -0.00    5.89
  14  -2 -15    3.80    5.52
  14   2 -15   -0.00    5.12
 -14  -2  15   -0.00    8.16
 -14   2  16    1.39    6.53
  14  -2 -16    1.63    6.60
  14   2 -16    3.77    6.09
 -14  -2  16    2.21    6.04
 -14   2  17   -0.00    7.37
  14  -2 -17    0.00    4.16
  14   2 -17    2.49    6.37
 -14  -2  17   -0.00    7.78
 -14   2  18    9.24    8.01
  14  -2 -18    5.94    6.09
  14   2 -18   -0.00    5.65
 -14  -2  18    7.85    7.21
 -14   2  19    0.00    6.24
  14  -2 -19    2.50    5.20
  14   2 -19   -0.00    5.43
 -14  -2  19   -0.00    6.52
 -14   2  20   -0.00    5.65
  14  -2 -20   -0.00    4.68
  14   2 -20    0.00    6.11
 -14  -2  20    3.43    6.70
 -14   2  21    2.45    7.25
  14  -2 -21    1.67    6.10
  14   2 -21    4.74    5.75
  14  -2 -22    0.00    5.49
 -14   2  23   -0.00    7.02
  14  -2 -23    0.11    4.97
 -14   2  24    2.26    7.42
  14  -2 -24   10.20    8.29
 -14   2  25   10.61    8.15
 -14   2  26   -0.00    5.55
 -14   3   1    5.83    6.80
 -14  -3   1   -0.00    4.28
 -14  -3   1    9.51    8.94
 -14   3   2    1.58    5.06
 -14  -3   2    0.00    5.33
 -14  -3   2    2.55    6.75
 -14   3   3    1.72    6.10
 -14  -3   3    5.51    4.77
 -14   3   4   -0.00    5.76
 -14  -3   4   -0.00    3.61
 -14  -3   4    0.00    5.97
 -14   3   5    4.49    5.86
  14   3  -5   -0.00    5.14
 -14  -3   5   -0.00    4.73
 -14  -3   5    6.56    6.81
 -14   3   6   15.50    7.92
  14   3  -6   19.82    8.76
 -14  -3   6   21.97    9.44
 -14  -3   6   14.36    8.43
 -14   3   7    0.00    6.54
  14   3  -7    2.82    5.95
 -14  -3   7    9.64    7.64
 -14  -3   7    0.17    5.80
 -14   3   8   -0.00    6.49
  14   3  -8    5.31    6.92
 -14  -3   8    1.59    5.72
 -14  -3   8    5.07    6.74
 -14   3   9    1.67    6.15
  14   3  -9    2.56    7.03
 -14  -3   9    1.15    5.32
 -14   3  10   13.64    8.20
 -14  -3  10   34.84   10.56
 -14  -3  10   25.61   10.79
 -14   3  11   12.64    7.02
  14  -3 -11    6.35    5.93
  14   3 -11    7.80    7.28
 -14  -3  11   16.98    7.78
 -14  -3  11   -0.00    7.87
 -14   3  12    0.71    6.35
  14  -3 -12    0.00    4.85
  14   3 -12    2.92    6.92
 -14  -3  12    0.70    4.36
 -14  -3  12    0.00    5.73
 -14   3  13   -0.00    6.08
  14  -3 -13    1.30    5.02
  14   3 -13    7.93    7.05
 -14  -3  13   -0.00    4.70
 -14  -3  13    0.17    5.54
 -14   3  14    1.44    5.88
  14  -3 -14   -0.00    5.45
  14   3 -14   -0.00    6.24
 -14  -3  14    0.00    6.84
 -14   3  15    6.88    6.28
  14  -3 -15    5.44    7.04
  14   3 -15   12.78    7.61
 -14  -3  15    2.65    7.23
 -14   3  16   14.74    8.90
  14  -3 -16   13.68    8.00
  14   3 -16    9.48    7.77
 -14  -3  16    9.89    8.73
 -14   3  17   -0.00    5.95
  14  -3 -17   -0.00    5.79
  14   3 -17    1.24    5.18
 -14  -3  17   -0.00    6.85
 -14   3  18    1.90    5.25
  14  -3 -18    2.55    5.05
  14   3 -18    0.46    6.00
 -14  -3  18    2.10    7.73
 -14   3  19   11.93    7.54
  14  -3 -19   -0.00    5.14
  14   3 -19   -0.00    6.79
 -14   3  20   11.90    8.09
  14  -3 -20    6.39    8.00
  14   3 -20   18.59    9.37
 -14   3  21    3.94    6.93
  14  -3 -21   -0.00    5.02
 -14   3  22    1.08    7.25
  14  -3 -22    8.24    6.78
 -14   3  23    0.75    6.28
  14  -3 -23    7.48    6.00
  14  -3 -24    4.24    6.41
 -14   4   1    0.78    6.18
 -14  -4   1    3.36    5.48
 -14  -4   1    0.28    6.15
 -14   4   2    2.73    5.65
 -14  -4   2    7.33    6.07
 -14  -4   2   -0.00    5.85
 -14   4   3    3.78    5.51
 -14  -4   3    0.00    7.13
 -14   4   4    0.00    6.99
 -14  -4   4   10.95    7.43
 -14  -4   4    5.13    7.18
 -14   4   5   -0.00    3.97
 -14  -4   5   -0.00    3.61
 -14  -4   5    0.56    6.41
 -14   4   6    2.32    5.03
  14   4  -6    0.00    6.81
 -14  -4   6    0.18    6.30
 -14  -4   6    0.00    6.27
 -14   4   7    2.95    5.93
  14   4  -7   -0.00    5.43
 -14  -4   7    0.25    5.71
 -14  -4   7    6.99    7.90
 -14   4   8   -0.00    6.69
  14   4  -8    2.07    6.22
 -14  -4   8   12.12    7.85
 -14  -4   8   14.73    9.54
 -14   4   9    6.91    7.28
  14   4  -9    3.39    6.67
 -14  -4   9    2.25    5.28
 -14  -4   9    0.90    4.62
 -14   4  10    5.99    6.80
  14   4 -10    2.92    6.10
 -14  -4  10    9.70    6.93
 -14  -4  10    0.79    6.64
 -14   4  11   -0.00    4.07
  14   4 -11   -0.00    6.48
 -14  -4  11    1.86    4.34
 -14   4  12    5.88    6.05
  14   4 -12   11.68    8.24
 -14  -4  12   23.15    8.98
 -14  -4  12    4.18    8.00
 -14   4  13    3.11    6.41
  14   4 -13    0.00    7.65
 -14  -4  13   13.54    7.38
 -14  -4  13    7.96    8.11
 -14   4  14   13.82    7.73
  14   4 -14   16.45   10.21
 -14  -4  14    2.95    6.26
 -14  -4  14   15.22    9.83
 -14   4  15   -0.00    4.75
  14   4 -15   -0.00    6.19
 -14  -4  15    5.76    7.96
  14   4 -16   -0.00    6.84
 -14   4  17    3.17    6.57
  14  -4 -17    2.65    6.05
  14   4 -17    0.00    5.40
 -14   4  18    1.06    5.60
  14  -4 -18    3.78    4.87
  14   4 -18    1.24    6.65
 -14   4  19    7.71    6.62
  14  -4 -19   -0.00    4.44
 -14   4  20    1.91    6.71
  14  -4 -20    3.89    5.78
  14  -4 -21   -0.00    4.66
  14  -4 -23    0.00    6.57
  14  -4 -24    0.00    6.80
 -14   5   1   11.43    6.80
 -14  -5   1   11.44    7.39
 -14  -5   1    3.30    7.33
 -14   5   2   -0.00    5.09
 -14  -5   2    0.84    4.16
 -14  -5   2   -0.00    6.04
 -14   5   3    1.75    4.95
 -14  -5   3    3.45    5.68
 -14  -5   3   -0.00    6.48
 -14   5   4    0.00    5.44
 -14  -5   4    3.36    5.59
 -14  -5   4    6.29    7.12
 -14   5   5    7.73    7.06
 -14  -5   5   21.16    8.56
 -14  -5   5    7.52    8.69
 -14   5   6    0.00    5.88
 -14  -5   6    4.36    5.64
 -14  -5   6    0.64    8.03
  14   5  -7   -0.00    5.79
 -14  -5   7    0.00    6.51
 -14  -5   7   -0.00    6.52
 -14   5   8    1.53    5.41
  14   5  -8    0.61    5.36
 -14  -5   8    7.48    7.31
 -14  -5   8    0.00    6.83
 -14   5   9    7.09    6.91
  14   5  -9   12.74    7.80
 -14  -5   9    2.80    6.40
 -14  -5   9    7.24    8.05
 -14   5  10    6.41    6.52
  14   5 -10   16.92    9.20
 -14  -5  10   16.03    8.30
 -14  -5  10    3.71    7.29
 -14   5  11    3.89    6.08
  14   5 -11    3.17    6.98
 -14  -5  11    0.00    5.49
 -14  -5  11    9.61    7.50
 -14   5  12    4.20    5.85
  14   5 -12    1.07    6.65
 -14  -5  12   -0.00    5.14
 -14   5  13    2.45    5.83
  14   5 -13    0.29    6.23
 -14  -5  13    5.27    4.93
 -14   5  14    1.46    4.09
  14   5 -14    2.14    6.40
 -14  -5  14    0.33    4.83
 -14   5  15   -0.00    5.51
  14   5 -15    0.00    6.82
 -14  -5  15   -0.00    5.23
 -14   5  16   -0.00    7.30
  14   5 -16    2.76    7.86
 -14  -5  16    8.06    7.48
 -14   5  17   -0.00    5.95
  14   5 -17   -0.00    6.25
 -14   5  18   -0.00    5.55
  14  -5 -24    0.00    7.45
 -14   6   1    5.79    6.38
 -14  -6   1    1.64    5.53
 -14   6   2    4.81    5.51
 -14  -6   2    5.62    6.23
 -14  -6   2    8.31    7.38
 -14   6   3    0.00    5.19
 -14  -6   3    1.55    4.61
 -14  -6   3    9.18    8.84
 -14   6   4    9.71    6.72
 -14  -6   4   -0.00    5.33
 -14  -6   4    6.62    8.32
 -14   6   5    2.23    5.14
 -14  -6   5   -0.00    4.53
 -14  -6   5   -0.00    6.07
 -14   6   6    0.00    5.20
 -14  -6   6    2.93    5.90
 -14  -6   6    1.59    7.04
 -14   6   7    7.17    7.06
 -14  -6   7    8.16    6.64
 -14  -6   7    7.25    9.21
 -14   6   8    4.16    5.96
  14   6  -8    4.90    7.34
 -14  -6   8    1.00    5.64
 -14   6   9   -0.00    5.70
  14   6  -9    0.40    5.12
 -14  -6   9   -0.00    4.27
 -14   6  10    0.00    5.02
  14   6 -10    3.60    6.67
 -14  -6  10    0.00    6.07
 -14   6  11    0.18    5.41
  14   6 -11    5.46    7.20
 -14   6  12   -0.00    4.35
  14   6 -12    6.88    8.05
 -14  -6  12   -0.00    5.59
 -14   6  13   -0.00    5.04
  14   6 -13   -0.00    5.72
 -14  -6  13    3.90    6.63
 -14   6  14    5.38    6.66
  14   6 -14    0.00    5.64
 -14  -6  14   15.07    7.73
  14   6 -15   -0.00    6.68
 -14   7   1    0.65    4.31
 -14  -7   1    5.45    6.13
 -14   7   2    2.55    5.15
 -14  -7   2    2.88    6.51
 -14   7   3    0.00    4.63
 -14  -7   3    1.44    5.76
 -14   7   4   -0.00    5.16
 -14  -7   4    4.66    5.63
 -14   7   5   11.43    7.40
 -14  -7   5   11.91    7.65
 -14   7   6    0.61    4.89
 -14   7   7   -0.00    4.85
 -14  -7   7    3.32    6.13
 -14   7   8   -0.00    3.64
 -14  -7   8   -0.00    5.64
 -14   7   9    2.25    6.05
 -14  -7   9   -0.00    7.08
 -14   7  10   -0.00    4.32
  14   7 -10    9.82    7.40
 -14  -7  10   -0.00    4.47
 -14   7  11   13.97    7.35
  14   7 -11    3.61    7.41
 -14  -7  11    1.18    5.49
  14   7 -12    7.04    7.28
 -14  -7  12   -0.00    5.89
 -14   8   1   12.88    6.44
 -14  -8   1    0.48    6.08
 -14   8   2    3.44    5.07
 -14  -8   2    0.00    4.77
 -14   8   3   11.91    6.38
 -14  -8   3    4.81    5.86
 -14   8   4   -0.00    4.98
 -14  -8   4    2.61    6.40
 -14   8   5   -0.00    5.45
 -14  -8   5    1.41    5.55
 -14   8   6    0.68    4.80
 -14  -8   6   -0.00    5.96
 -13   0   1   73.25   13.55
 -13   0   1   14.75    8.62
 -13   0   2    0.28    4.83
 -13   0   2    0.77    6.92
  13   0  -2    0.00    5.36
 -13   0   3    0.00    4.56
 -13   0   3    2.65    6.69
  13   0  -3   25.13    8.49
 -13   0   4    0.00    4.90
 -13   0   4   -0.00    5.73
  13   0  -4   -0.00    4.52
 -13   0   5   13.28    6.57
 -13   0   5    0.00    6.21
  13   0  -5    0.00    6.33
 -13   0   6    4.68    5.40
 -13   0   6    0.80    5.71
  13   0  -6    3.87    5.62
 -13   0   7   12.27    7.17
 -13   0   7   12.18    7.65
  13   0  -7    5.76    6.68
 -13   0   8    3.21    4.70
 -13   0   8    3.47    6.14
  13   0  -8   -0.00    5.87
 -13   0   9    0.00    5.40
  13   0  -9    6.21    5.67
 -13   0  10    1.80    6.73
  13   0 -10   -0.00    5.07
  13   0 -11   25.76    9.54
 -13   0  12    1.40    6.38
  13   0 -12   -0.00    5.83
 -13   0  13   60.22   13.90
  13   0 -13    0.00    6.66
 -13   0  14    6.36    6.97
  13   0 -14    0.00    5.29
 -13   0  15   -0.00    6.01
  13   0 -15   -0.00    4.90
 -13   0  16   -0.00    6.31
  13   0 -16    5.59    7.57
 -13   0  17    7.31    8.24
  13   0 -17    2.08    6.33
 -13   0  18   -0.00    5.75
  13   0 -18   -0.00    5.38
 -13   0  19    4.92    7.40
  13   0 -19    4.70    5.81
 -13   0  20    1.58    6.32
  13   0 -20    2.44    6.29
 -13   0  21   -0.00    6.67
  13   0 -21   -0.00    5.09
 -13   0  22    1.31    6.17
  13   0 -22    0.39    3.86
 -13   0  23   12.93    9.53
  13   0 -23    8.22    6.55
 -13   0  24    0.00    6.74
  13   0 -24   -0.00    4.61
 -13   0  25    3.08    5.82
  13   0 -25   -0.00    5.22
  13   0 -26    0.00    5.99
 -13   1   1    1.97    4.58
 -13   1   1    6.56    6.47
 -13  -1   1    9.45    5.89
 -13  -1   1    0.00    5.55
 -13   1   2    5.39    5.25
 -13   1   2    0.80    6.14
  13  -1  -2    0.00    4.96
 -13  -1   2    1.75    4.92
 -13  -1   2   -0.00    5.56
 -13   1   3    0.18    5.30
 -13   1   3    0.72    5.77
  13  -1  -3    0.00    4.75
  13   1  -3   -0.00    5.49
 -13  -1   3    0.00    5.85
 -13  -1   3    2.26    6.25
 -13   1   4    1.29    3.98
 -13   1   4    0.90    5.73
  13  -1  -4    0.00    4.53
  13   1  -4    0.00    5.43
 -13  -1   4    3.89    5.98
 -13   1   5   58.27   12.54
 -13   1   5   37.77   11.15
  13   1  -5   57.18   13.41
 -13  -1   5   62.12   13.32
 -13  -1   5   57.82   14.05
 -13   1   6    0.00    4.25
  13  -1  -6    2.12    5.13
  13   1  -6    3.72    5.85
 -13  -1   6   -0.00    3.95
 -13  -1   6   -0.00    5.71
 -13   1   7    1.35    4.85
 -13   1   7   -0.00    4.39
  13  -1  -7    9.38    6.53
  13   1  -7    4.00    5.81
 -13  -1   7    3.08    5.33
 -13  -1   7    1.14    5.95
 -13   1   8   -0.00    5.91
  13  -1  -8    2.49    4.81
  13   1  -8   -0.00    5.18
 -13  -1   8    0.00    4.33
 -13  -1   8   -0.00    5.43
 -13   1   9   22.60    8.86
  13  -1  -9   49.81   12.22
  13   1  -9   29.17   10.34
 -13  -1   9   30.46   10.24
 -13  -1   9   22.52    9.76
 -13   1  10    7.88    7.34
  13  -1 -10    4.10    6.19
  13   1 -10   -0.00    6.02
 -13  -1  10   -0.00    6.17
 -13   1  11   10.46    8.87
  13  -1 -11    5.87    6.23
  13   1 -11   13.12    7.40
 -13  -1  11    0.00    7.83
  13  -1 -12    1.38    5.75
  13   1 -12    0.00    4.77
 -13  -1  12    0.00    6.16
 -13   1  13   -0.00    7.26
  13  -1 -13    1.37    6.16
  13   1 -13   -0.00    4.89
 -13  -1  13    6.29    6.96
 -13   1  14   -0.00    6.37
  13  -1 -14    6.58    7.33
  13   1 -14   -0.00    5.03
 -13  -1  14   -0.00    5.21
 -13   1  15   15.81    9.27
  13  -1 -15   15.10    8.27
  13   1 -15   15.45    8.62
 -13  -1  15    8.71    8.55
 -13   1  16   -0.00    6.39
  13  -1 -16    2.27    5.22
  13   1 -16    0.75    6.32
 -13  -1  16    0.00    6.84
 -13   1  17    1.98    6.28
  13  -1 -17   -0.00    4.77
  13   1 -17    2.54    6.02
 -13  -1  17    0.00    6.12
 -13   1  18   -0.00    8.18
  13  -1 -18   -0.00    5.82
  13   1 -18    1.93    6.85
 -13  -1  18    0.00    6.36
 -13   1  19   10.67    8.34
  13  -1 -19    4.67    6.26
  13   1 -19    5.59    6.60
 -13  -1  19   11.94    8.68
 -13   1  20   -0.00    6.23
  13  -1 -20   -0.00    5.41
  13   1 -20   -0.00    6.45
 -13  -1  20   -0.00    7.16
  13  -1 -21    9.21    7.28
  13   1 -21    4.87    7.31
 -13  -1  21   -0.00    7.36
 -13   1  22   -0.00    6.29
  13  -1 -22   -0.00    5.58
  13   1 -22   -0.00    6.08
 -13  -1  22   -0.00    6.83
 -13   1  23    3.51    5.18
  13  -1 -23    2.98    6.12
  13   1 -23    2.93    5.00
 -13  -1  23   -0.00    6.23
 -13   1  24    7.16    8.40
  13  -1 -24    5.62    6.74
  13   1 -24    2.12    5.82
 -13   1  25    1.36    5.49
  13  -1 -25   15.13    9.17
  13   1 -25   12.68    8.21
 -13   1  26   -0.00    6.63
  13  -1 -26    5.00    6.97
 -13   1  27    1.14    5.60
 -13   2   1   26.33    8.90
 -13   2   1   49.00   11.49
  13  -2  -1   16.60    7.83
 -13  -2   1   50.93   11.58
 -13  -2   1   26.95   10.04
 -13   2   2    0.81    4.38
 -13   2   2   -0.00    6.38
  13  -2  -2    0.00    5.72
 -13  -2   2    1.21    4.85
 -13  -2   2    0.00    6.69
 -13   2   3    4.78    4.49
 -13   2   3    0.00    6.01
  13  -2  -3    2.68    5.56
  13   2  -3   17.67    7.81
 -13  -2   3    3.48    6.24
 -13  -2   3    3.32    6.30
 -13   2   4    6.78    5.59
 -13   2   4    3.35    5.91
  13  -2  -4    4.92    5.65
  13   2  -4    2.91    6.15
 -13  -2   4   23.10    9.22
 -13  -2   4   -0.00    5.31
 -13   2   5    2.87    4.93
 -13   2   5    0.00    6.67
  13  -2  -5    3.36    5.59
  13   2  -5    5.09    6.44
 -13  -2   5    3.20    6.00
 -13  -2   5    0.00    5.27
 -13   2   6    0.80    4.97
 -13   2   6    0.72    6.15
  13  -2  -6    4.08    6.13
  13   2  -6    3.20    6.42
 -13  -2   6    5.87    5.05
 -13  -2   6    0.00    5.11
 -13   2   7   59.85   13.08
  13  -2  -7   32.86    9.88
  13   2  -7   22.13    8.84
 -13  -2   7   32.33    9.64
 -13  -2   7   25.46   10.54
 -13   2   8    1.73    5.54
  13  -2  -8    3.27    5.20
  13   2  -8    3.27    4.93
 -13  -2   8    2.45    5.13
 -13  -2   8    4.49    6.51
 -13   2   9   10.46    7.10
  13  -2  -9    1.00    4.79
  13   2  -9    0.00    6.12
 -13  -2   9    4.16    6.11
 -13  -2   9   -0.00    6.43
  13  -2 -10    1.57    4.89
  13   2 -10    0.00    6.25
 -13  -2  10    0.96    4.36
 -13  -2  10    0.14    5.01
 -13   2  11   18.16    8.97
  13  -2 -11   25.12    8.70
  13   2 -11   13.91    7.63
 -13  -2  11   23.62   10.45
 -13   2  12   -0.00    5.91
  13  -2 -12    0.00    5.81
  13   2 -12    4.04    6.43
 -13   2  13    5.65    6.34
  13  -2 -13    3.11    6.54
 -13  -2  13   -0.00    6.38
 -13   2  14    0.35    5.96
  13   2 -14    1.04    5.15
 -13  -2  14   -0.00    6.24
 -13   2  15    0.00    7.22
  13  -2 -15    2.29    5.65
  13   2 -15    7.57    6.61
 -13  -2  15   13.11    7.49
 -13   2  16    1.21    5.80
  13  -2 -16    7.14    6.76
  13   2 -16    3.20    5.78
 -13  -2  16    9.85    8.12
 -13   2  17   -0.00    6.35
  13  -2 -17   11.43    7.40
  13   2 -17   11.99    7.50
 -13  -2  17    6.01    6.58
 -13   2  18   -0.00    5.57
  13  -2 -18    5.10    5.55
  13   2 -18    5.11    6.33
 -13   2  19    2.94    6.76
  13  -2 -19    0.00    4.08
  13   2 -19    7.28    6.98
 -13  -2  19    3.57    7.77
 -13   2  20    2.58    6.09
  13  -2 -20   -0.00    4.81
  13   2 -20   -0.00    6.70
 -13  -2  20    0.32    5.85
 -13   2  21    7.60    7.43
  13  -2 -21   -0.00    5.73
  13   2 -21    2.25    6.87
 -13  -2  21   13.32    8.60
 -13   2  22   -0.00    5.90
  13  -2 -22    0.57    6.88
  13   2 -22   -0.00    6.19
 -13   2  23   12.39    8.42
  13  -2 -23    6.70    8.19
  13   2 -23    7.06    7.31
 -13   2  24    0.00    6.63
  13  -2 -24   -0.00    5.33
  13   2 -24    3.40    5.79
 -13   2  25   -0.00    6.99
  13  -2 -25    3.78    5.57
 -13   2  26    5.93    7.58
  13  -2 -26   -0.00    6.00
 -13   2  27   12.99    8.62
 -13   2  28    4.03    8.65
 -13   3   1    0.26    6.05
 -13  -3   1    4.27    5.37
 -13  -3   1    0.00    6.99
 -13   3   2    3.52    5.54
 -13  -3   2    4.90    5.07
 -13  -3   3    7.11    5.68
 -13  -3   3    0.41    6.20
 -13   3   4   -0.00    4.36
 -13   3   4   10.95    6.73
  13   3  -4    1.36    5.15
 -13  -3   4    5.11    6.76
 -13  -3   4    8.33    7.57
 -13   3   5   18.61    7.43
 -13   3   5   15.75    7.81
  13  -3  -5   15.09    7.60
  13   3  -5   14.38    7.80
 -13  -3   5   28.60    9.89
 -13  -3   5    9.22    7.51
 -13   3   6    8.64    7.22
  13  -3  -6   14.02    7.13
  13   3  -6   16.40    7.88
 -13  -3   6    1.81    5.05
 -13  -3   6    0.75    5.76
 -13   3   7    5.37    5.80
  13  -3  -7    5.24    5.93
 -13  -3   7   -0.00    4.25
 -13  -3   7    0.00    6.81
  13   3  -8    1.03    5.55
 -13  -3   8   -0.00    4.46
 -13  -3   8    3.08    7.48
 -13   3   9    9.09    7.71
  13  -3  -9    0.14    4.86
  13   3  -9   29.77   10.29
 -13  -3   9   10.87    6.95
 -13  -3   9   -0.00    6.03
 -13   3  10    0.00    5.87
  13  -3 -10    7.93    6.32
  13   3 -10   10.30    8.09
 -13  -3  10    4.05    5.45
 -13  -3  10   -0.00    6.65
 -13   3  11   13.35    8.46
  13  -3 -11   15.48    8.23
  13   3 -11   19.16    9.30
 -13  -3  11    9.44    6.85
 -13  -3  11   20.84    9.52
 -13   3  12    2.63    5.61
  13  -3 -12   -0.00    4.40
  13   3 -12    6.54    6.65
 -13  -3  12    9.19    7.60
 -13   3  13   11.79    7.45
  13  -3 -13    4.78    5.13
  13   3 -13    6.06    6.59
 -13  -3  13   -0.00    5.93
 -13   3  14    4.78    5.89
  13  -3 -14    4.84    5.70
  13   3 -14    8.43    6.80
 -13  -3  14   -0.00    6.25
 -13   3  15   15.29    8.09
  13  -3 -15   32.95   10.17
  13   3 -15   13.67    8.12
 -13  -3  15   18.11   10.81
 -13   3  16    5.91    5.89
  13  -3 -16    5.97    6.02
  13   3 -16    2.01    5.60
 -13  -3  16    1.05    6.22
 -13   3  17    4.79    6.92
  13  -3 -17   -0.00    5.62
  13   3 -17   -0.00    5.63
 -13  -3  17    0.93    6.70
 -13   3  18    0.50    4.99
  13  -3 -18    3.24    5.63
  13   3 -18   -0.00    5.98
 -13  -3  18    2.84    7.85
 -13   3  19   15.67    9.40
  13  -3 -19    5.98    6.61
  13   3 -19    9.33    9.53
 -13  -3  19   27.40   11.55
 -13   3  20    5.76    7.19
  13  -3 -20   19.34    8.93
  13   3 -20   10.38    8.88
 -13   3  21   -0.00    5.74
  13  -3 -21    0.00    6.13
  13   3 -21    8.46    8.09
 -13   3  22    0.59    5.76
  13  -3 -22    1.77    6.28
  13   3 -22   10.14    8.71
 -13   3  23    1.57    6.45
  13  -3 -23   -0.00    6.17
  13   3 -23    0.00    5.73
 -13   3  24    6.66    7.39
  13  -3 -24    3.51    6.28
 -13   3  25   -0.00    5.53
  13  -3 -25   22.67   11.19
 -13   3  26    8.74    7.43
  13  -3 -26    1.55    6.38
 -13   3  27   -0.00    6.45
 -13   3  28   -0.00    5.88
 -13   4   1   15.33    7.45
 -13  -4   1   31.60    9.75
 -13  -4   1    8.20    8.37
 -13  -4   2    0.84    4.51
 -13  -4   2   12.05    8.36
 -13   4   3    7.91    5.66
 -13  -4   3    4.36    5.26
 -13  -4   3    6.99    7.46
 -13   4   4   -0.00    4.17
 -13  -4   4   -0.00    5.30
 -13  -4   4   -0.00    5.42
 -13   4   5    2.61    6.57
  13   4  -5    0.00    5.49
 -13  -4   5   -0.00    5.91
 -13  -4   5    0.82    5.65
 -13   4   6    0.00    5.51
  13   4  -6    6.68    6.42
 -13  -4   6    6.99    7.08
 -13  -4   6   10.16    8.07
 -13   4   7   26.39    9.06
  13   4  -7   15.68    7.98
 -13  -4   7   16.04    8.57
 -13  -4   7    2.31    6.37
 -13   4   8    0.00    6.45
  13   4  -8    4.28    7.46
 -13  -4   8    3.39    5.04
 -13  -4   8    6.42    7.23
  13   4  -9   -0.00    6.38
 -13  -4   9    4.03    5.58
 -13  -4   9    3.47    6.67
 -13   4  10    2.64    6.02
  13  -4 -10    0.81    4.74
  13   4 -10   10.30    7.71
 -13  -4  10    3.04    4.09
 -13  -4  10   -0.00    6.98
 -13   4  11    6.27    7.59
  13  -4 -11    7.53    6.85
  13   4 -11   25.20   10.48
 -13  -4  11   10.11    7.91
 -13  -4  11   23.38   10.41
 -13   4  12   13.80    7.49
  13   4 -12   29.53   10.32
 -13  -4  12    1.09    5.76
 -13  -4  12    3.19    7.63
 -13   4  13   31.81   10.31
  13  -4 -13    9.90    6.94
  13   4 -13   22.08    9.60
 -13  -4  13    6.88    8.68
 -13   4  14   -0.00    5.93
  13  -4 -14    2.08    4.95
  13   4 -14    5.73    7.32
 -13  -4  14    5.24    7.36
 -13   4  15   -0.00    4.78
  13  -4 -15   -0.00    4.88
  13   4 -15    0.00    6.34
 -13  -4  15    2.91    6.73
 -13   4  16    4.60    6.74
  13  -4 -16    1.38    5.16
  13   4 -16    1.60    5.44
 -13  -4  16   -0.00    6.20
 -13   4  17    5.25    6.80
  13  -4 -17   13.47    7.42
  13   4 -17    5.68    6.29
 -13   4  18    1.53    5.78
  13   4 -18    6.01    6.46
 -13   4  19    2.91    6.15
  13  -4 -19    7.07    6.94
  13   4 -19   -0.00    6.95
 -13   4  20    1.92    5.82
  13  -4 -20    4.95    5.95
  13   4 -20    5.82    6.62
 -13   4  21    7.09    7.45
  13  -4 -21    8.19    7.57
  13   4 -21   -0.00    5.59
 -13   4  22    4.73    7.42
  13  -4 -22   -0.00    4.92
  13   4 -22    2.27    6.74
  13  -4 -23    9.33    8.03
 -13   4  24    6.97    7.59
  13  -4 -24   -0.00    7.66
 -13   4  25   -0.00    6.17
  13  -4 -25   -0.00    5.53
 -13   4  26    3.00    5.87
  13  -4 -26    5.15    8.12
 -13   4  27    0.00    6.30
  13  -4 -27   -0.00    7.36
 -13   5   1   12.95    6.67
 -13  -5   1    8.72    6.99
 -13  -5   1   17.68    9.38
 -13   5   2    6.56    5.82
 -13  -5   2   -0.00    4.59
 -13  -5   2    1.43    5.76
 -13   5   3   13.11    6.78
 -13  -5   3   15.03    9.20
 -13   5   4    1.57    4.70
 -13  -5   4    2.84    5.39
 -13  -5   4    0.00    7.54
 -13  -5   5   12.87    6.82
 -13  -5   5    8.18    9.17
 -13   5   6    0.00    4.95
  13   5  -6   -0.00    5.30
 -13  -5   6    3.06    6.30
 -13  -5   6   -0.00    6.53
 -13   5   7   -0.00    5.60
  13   5  -7   -0.00    5.50
 -13  -5   7   -0.00    4.66
 -13  -5   7    1.92    7.40
 -13   5   8   -0.00    4.20
  13   5  -8    0.00    5.58
 -13  -5   8    0.00    4.57
 -13  -5   8   -0.00    6.88
 -13   5   9    3.55    6.36
  13   5  -9   13.33    8.03
 -13  -5   9   16.45    7.52
 -13  -5   9    3.86    6.46
 -13   5  10   19.12    7.63
  13   5 -10   20.03    9.28
 -13  -5  10   10.94    6.94
 -13  -5  10   -0.00    6.33
 -13   5  11   -0.00    5.21
  13   5 -11    6.32    6.91
 -13  -5  11   13.09    7.88
 -13  -5  11    5.90    7.95
 -13   5  12    1.01    4.78
  13   5 -12    0.13    6.19
 -13  -5  12   -0.00    4.59
 -13   5  13    2.57    4.99
  13   5 -13    1.56    6.49
 -13  -5  13    0.00    4.14
 -13  -5  13   -0.00    6.67
 -13   5  14    1.97    5.65
  13   5 -14    3.56    6.20
 -13  -5  14    4.93    6.69
 -13   5  15   10.11    7.32
  13   5 -15   24.57   10.25
 -13   5  16    5.40    5.40
  13  -5 -16    2.63    5.47
  13   5 -16    6.67    8.48
 -13   5  17   -0.00    5.02
  13   5 -17    4.65    7.05
 -13   5  18   -0.00    5.73
  13  -5 -18    1.71    5.48
  13  -5 -19    0.72    5.68
  13   5 -19    7.43    6.87
 -13   5  20    6.29    6.35
  13  -5 -20   -0.00    4.61
  13   5 -20   -0.00    4.83
 -13   5  21   -0.00    6.01
  13  -5 -21    8.53    8.15
  13   5 -21    8.57    8.21
 -13   5  22    6.51    7.01
  13  -5 -22   -0.00    6.25
 -13   5  23    1.13    4.52
  13  -5 -23    2.20    6.22
 -13   5  24    0.39    4.98
  13  -5 -24    0.06    7.04
  13  -5 -25   -0.00    6.07
  13  -5 -27    1.26    4.60
 -13   6   1   10.36    5.89
 -13  -6   1   12.01    6.79
 -13   6   2    2.22    4.77
 -13  -6   2    0.00    4.94
 -13  -6   2    4.44    6.39
 -13   6   3    3.63    4.68
 -13  -6   3    6.05    6.19
 -13  -6   3    7.00    7.67
 -13   6   4    2.54    5.34
 -13  -6   4   12.34    9.09
 -13   6   5   -0.00    5.69
 -13  -6   5    1.83    4.77
 -13  -6   5    0.00    6.48
 -13   6   6    5.46    5.88
 -13  -6   6    9.93    7.09
 -13  -6   6   10.89    9.25
 -13   6   7    0.20    4.97
  13   6  -7    1.74    5.76
 -13  -6   7    0.00    5.82
 -13  -6   7    3.02    7.27
 -13   6   8    7.17    5.47
  13   6  -8   -0.00    6.05
 -13  -6   8    5.78    7.26
 -13  -6   8   -0.00    4.74
 -13   6   9    1.78    4.94
  13   6  -9    3.37    5.60
 -13  -6   9    0.35    4.92
 -13  -6   9   -0.00    6.29
 -13   6  10   -0.00    5.66
  13   6 -10    7.12    7.40
 -13  -6  10    6.60    7.25
 -13   6  11    2.98    5.27
  13   6 -11   10.82    7.85
 -13  -6  11    3.61    6.67
 -13   6  12    6.50    5.99
  13   6 -12   11.55    9.31
 -13  -6  12   -0.00    6.00
 -13   6  13   20.87    8.32
  13   6 -13    0.36    6.59
 -13  -6  13    8.00    7.06
 -13   6  14    0.00    5.37
  13   6 -14    6.29    7.06
 -13  -6  14    1.14    4.37
 -13   6  15    3.28    5.04
  13   6 -15    0.00    6.01
 -13  -6  15    1.65    5.35
 -13   6  16   10.16    7.52
  13   6 -16   12.26    8.68
 -13  -6  16    3.41    6.44
 -13   6  17    2.52    5.72
  13   6 -17    0.00    7.07
 -13   6  18   -0.00    5.70
  13   6 -18    0.75    6.69
 -13   6  19    0.98    5.73
  13   6 -19   -0.00    6.16
 -13   6  20   -0.00    5.78
 -13   6  21    2.41    5.19
 -13   6  22    0.00    6.19
  13  -6 -25   -0.00    4.62
  13  -6 -26    2.57    6.03
 -13   7   1    0.00    4.76
 -13  -7   1    6.27    6.01
 -13   7   2    5.46    5.48
 -13  -7   2   -0.00    4.88
 -13   7   3   -0.00    4.40
 -13  -7   3   -0.00    5.98
 -13   7   4   21.04    7.62
 -13  -7   4   14.49    7.75
 -13  -7   4   29.10   10.95
 -13   7   5    9.38    5.96
 -13   7   6    4.80    5.47
 -13  -7   6    0.00    4.06
 -13   7   7   -0.00    4.71
 -13  -7   7   -0.00    4.83
 -13   7   8    8.52    6.50
 -13  -7   8    8.95    6.41
 -13   7   9   -0.00    4.45
  13   7  -9    2.29    4.86
 -13  -7   9    0.00    6.37
 -13   7  10   21.60    7.51
  13   7 -10    3.94    6.54
 -13  -7  10    7.33    6.71
 -13   7  11    2.83    4.87
  13   7 -11    3.93    6.45
 -13   7  12   -0.00    4.65
  13   7 -12   -0.00    5.46
 -13  -7  12    2.64    5.02
  13   7 -13   -0.00    6.15
 -13  -7  13    2.73    5.17
 -13   7  14    0.00    6.61
  13   7 -14    5.99    8.51
 -13  -7  14    0.00    5.04
 -13   7  15    2.60    4.47
  13   7 -15    1.77    6.75
 -13  -7  15    8.68    7.03
 -13   7  16    5.25    6.63
  13   7 -16    5.76    8.42
 -13  -7  16   -0.00    4.40
 -13   7  17    0.00    5.00
  13   7 -17    8.63    6.74
 -13  -7  17   -0.00    4.52
 -13   7  18   -0.00    5.69
  13   7 -18    3.15    6.02
 -13  -7  18    6.36    5.51
 -13   7  19    5.80    7.79
 -13   8   1    3.68    4.17
 -13  -8   1    6.16    6.31
 -13   8   2   12.48    6.44
 -13  -8   2    7.58    8.16
 -13   8   3    0.00    4.27
 -13  -8   3    3.35    5.73
 -13   8   4    0.00    5.07
 -13  -8   4    0.00    6.83
 -13   8   5   -0.00    4.84
 -13  -8   5    2.79    5.40
 -13   8   6   11.98    7.22
 -13  -8   6    5.81    7.25
 -13   8   7    4.89    5.96
 -13  -8   7    6.76    5.67
 -13   8   8   14.61    7.10
 -13  -8   8   21.17    9.32
 -13   8   9   -0.00    3.12
 -13  -8   9    1.09    5.18
 -13   8  10   -0.00    4.21
  13   8 -10    1.21    5.49
 -13  -8  10    0.00    7.06
  13   8 -11    5.09    6.53
 -13  -8  11    0.00    4.41
 -13   8  12    9.59    6.90
  13   8 -12    0.00    5.25
 -13  -8  12   -0.00    5.60
 -13   8  13    5.31    6.33
  13   8 -13    3.34    5.44
 -13  -8  13    2.37    4.69
 -13   8  14    5.22    5.60
  13   8 -14    5.41    7.85
 -13  -8  14   -0.00    5.03
 -13   8  15    3.32    5.30
  13   8 -15    0.00    7.29
 -13  -8  15    9.40    7.45
 -13   9   1    0.00    4.37
 -13  -9   1    0.00    4.86
 -13   9   2    2.20    4.69
 -13  -9   2    2.51    5.14
 -13   9   3   -0.00    4.38
 -13  -9   3    2.43    6.09
 -13   9   4    4.10    5.23
 -13  -9   4   -0.00    6.21
 -13   9   5    7.17    5.55
 -13  -9   5   -0.00    5.93
 -13   9   6    2.48    4.53
 -13  -9   6    6.53    5.97
 -13   9   7    5.44    5.38
 -13  -9   7    3.28    6.33
 -13   9   8    2.90    4.02
 -13  -9   8    0.00    6.12
 -13   9   9    0.00    4.30
 -13  -9   9   -0.00    6.34
 -13   9  10    9.28    6.06
 -13  -9  10    3.83    5.32
 -13   9  11    5.35    5.87
  13   9 -11   -0.00    6.02
 -13  -9  11    3.31    5.04
 -13   9  12    0.00    4.23
  13   9 -12   -0.00    6.16
 -13  -9  12   -0.00    4.85
 -13  10   1   -0.00    3.96
 -13 -10   1    3.07    6.76
 -13  10   2    1.57    3.79
 -13 -10   2    3.32    7.59
 -13 -10   3   -0.00    5.51
 -13  10   4    0.00    4.44
 -13 -10   4   -0.00    7.45
 -13  10   5   -0.00    4.18
 -13 -10   5   -0.00    6.11
 -13  10   6   -0.00    4.33
 -13  10   7   -0.00    3.95
 -13  11   1    0.59    4.04
 -13  11   2    1.59    4.29
 -12   0   1    2.27    4.86
 -12   0   1    2.65    6.07
  12   0  -1   -0.00    5.21
 -12   0   2   25.87    8.66
 -12   0   2   27.53    9.55
  12   0  -2   10.85    6.66
 -12   0   3    1.04    4.26
 -12   0   3    2.12    5.56
  12   0  -3   -0.00    5.08
 -12   0   4    4.11    4.94
 -12   0   4    0.00    6.03
  12   0  -4    4.31    5.31
 -12   0   5   -0.00    5.46
 -12   0   5    0.00    4.90
  12   0  -5   -0.00    5.01
 -12   0   6   94.90   15.56
 -12   0   6   67.86   14.96
  12   0  -6   81.13   15.75
 -12   0   7   -0.00    4.79
  12   0  -7    0.00    4.31
 -12   0   8    6.00    7.50
  12   0  -8    0.00    5.09
 -12   0   9    7.45    6.21
  12   0  -9   -0.00    5.21
 -12   0  10   33.65   11.77
  12   0 -10   47.71   11.65
 -12   0  11    0.51    6.07
  12   0 -11   -0.00    4.86
  12   0 -12   28.45    9.83
 -12   0  13    0.82    5.10
  12   0 -13    0.00    5.00
 -12   0  14    1.22    5.60
  12   0 -14   -0.00    4.63
 -12   0  15    6.02    7.29
  12   0 -15   -0.00    5.52
 -12   0  16    6.20    7.56
  12   0 -16   19.29    8.44
 -12   0  17   -0.00    4.91
 -12   0  18    5.14    7.16
  12   0 -18    1.80    4.98
 -12   0  19    0.00    6.16
  12   0 -19    2.55    4.19
 -12   0  20    0.67    6.99
  12   0 -20    9.19    6.33
 -12   0  21    0.56    5.21
  12   0 -21   -0.00    5.30
 -12   0  22    0.00    6.61
  12   0 -22   21.77    9.55
  12   0 -23   -0.00    7.15
 -12   0  24    5.34    7.57
  12   0 -24   -0.00    5.76
 -12   0  25   -0.00    6.22
  12   0 -25    2.97    6.21
 -12   0  26   -0.00    3.72
  12   0 -26    5.31    7.04
  12   0 -27   -0.00    5.82
  12   0 -28    6.03    7.12
 -12   1   1    1.42    5.00
 -12   1   1    9.58    7.44
  12  -1  -1   -0.00    4.77
 -12  -1   1   -0.00    4.33
 -12  -1   1   -0.00    4.70
 -12   1   2   54.19   11.95
 -12   1   2   40.45   11.62
  12  -1  -2   22.31    8.48
  12   1  -2   39.61   10.89
 -12  -1   2   47.22   11.46
 -12  -1   2   26.78    9.42
 -12   1   3    2.44    4.03
 -12   1   3    0.00    5.55
  12  -1  -3    0.00    5.24
  12   1  -3    0.55    5.34
 -12  -1   3    0.00    5.96
 -12   1   4   68.83   13.22
 -12   1   4   59.19   13.45
  12  -1  -4   69.74   13.89
  12   1  -4   68.68   14.45
 -12  -1   4   79.01   14.43
 -12  -1   4   33.52   11.95
 -12   1   5    4.65    4.56
 -12   1   5    2.21    5.21
  12  -1  -5   -0.00    5.75
  12   1  -5    3.70    5.64
 -12  -1   5   -0.00    3.80
 -12  -1   5    4.44    6.27
 -12   1   6    1.84    6.75
  12  -1  -6   -0.00    5.02
  12   1  -6    0.00    5.80
 -12  -1   6    2.89    5.36
 -12  -1   6    8.48    6.82
 -12   1   7   -0.00    6.79
  12  -1  -7    3.89    5.71
  12   1  -7    3.85    6.18
 -12  -1   7    7.86    5.71
 -12  -1   7    0.00    6.21
 -12   1   8   70.87   14.44
  12  -1  -8   47.79   11.56
  12   1  -8   57.59   13.38
 -12   1   9    5.20    5.54
  12  -1  -9    0.00    3.90
  12   1  -9    2.92    5.33
 -12  -1   9    1.60    6.57
 -12   1  10   26.82    9.94
  12  -1 -10   20.47    8.73
 -12  -1  10   21.95    9.48
 -12   1  11   -0.00    5.50
  12  -1 -11    5.04    4.84
  12   1 -11    0.53    5.37
 -12  -1  11    0.68    5.16
 -12   1  12    0.00    5.93
  12  -1 -12    3.45    5.78
  12   1 -12    0.00    6.43
 -12  -1  12    1.98    6.11
 -12   1  13    0.51    5.13
  12  -1 -13   -0.00    5.53
  12   1 -13    0.88    4.60
 -12  -1  13    0.00    5.54
 -12   1  14   77.40   15.79
  12  -1 -14   36.40   11.20
  12   1 -14   49.53   12.94
 -12  -1  14   45.42   12.52
 -12   1  15   -0.00    6.19
  12  -1 -15    6.84    6.10
  12   1 -15    7.80    6.78
 -12  -1  15    0.75    4.45
 -12   1  16    0.10    5.64
  12  -1 -16    0.15    4.14
  12   1 -16   -0.00    4.94
 -12  -1  16   -0.00    5.60
  12  -1 -17   -0.00    5.15
  12   1 -17    5.32    6.08
 -12  -1  17   -0.00    6.13
 -12   1  18    9.10    8.54
  12  -1 -18   32.02   10.78
  12   1 -18    4.80    6.38
 -12  -1  18    8.74    6.85
 -12   1  19    2.35    6.18
  12  -1 -19    0.00    4.34
  12   1 -19   -0.00    4.49
 -12  -1  19   -0.00    5.64
 -12   1  20    1.10    5.53
  12  -1 -20   -0.00    5.47
  12   1 -20    3.49    5.58
 -12  -1  20   -0.00    5.90
 -12   1  21   -0.00    5.45
  12  -1 -21   -0.00    6.70
  12   1 -21   -0.00    3.66
 -12  -1  21    1.28    6.85
 -12   1  22   -0.00    4.11
  12  -1 -22   -0.00    5.92
  12   1 -22   10.67    6.58
 -12  -1  22   -0.00    6.41
 -12   1  23    0.00    5.91
  12  -1 -23    1.80    5.92
  12   1 -23   -0.00    4.42
 -12  -1  23    3.02    6.87
 -12   1  24   18.45    9.77
  12  -1 -24    0.00    6.95
 -12  -1  24   16.72    9.53
 -12   1  25    1.52    7.23
  12  -1 -25   -0.00    5.64
  12   1 -25   -0.00    6.81
 -12   1  26    5.51    7.38
  12  -1 -26    4.00    6.79
  12   1 -26    5.19    7.67
 -12   1  27    0.00    7.71
  12  -1 -27    6.53    7.10
  12   1 -27    0.00    5.30
  12  -1 -28    8.29    7.74
  12   1 -28   10.37    7.84
 -12   2   1   13.93    6.63
 -12   2   1    3.04    5.25
  12  -2  -1    6.14    4.95
 -12  -2   1   10.82    6.51
 -12  -2   1   -0.00    5.50
 -12   2   2   27.06    8.26
 -12   2   2   21.80    8.43
  12  -2  -2   39.79    9.91
 -12  -2   2   12.21    6.83
 -12  -2   2   12.50    8.41
 -12   2   3    0.71    4.29
  12  -2  -3   -0.00    5.30
  12   2  -3   -0.00    3.58
 -12  -2   3   10.15    6.81
 -12  -2   3    0.00    5.90
 -12   2   4    8.42    5.89
 -12   2   4    0.00    4.74
  12  -2  -4   15.29    7.24
  12   2  -4    6.96    6.11
 -12  -2   4    0.43    4.85
 -12  -2   4    7.17    6.73
 -12   2   5    0.00    4.05
 -12   2   5   16.95    6.83
  12  -2  -5    5.15    6.19
  12   2  -5    7.86    7.27
 -12  -2   5    9.41    5.90
 -12  -2   5    7.65    7.40
 -12   2   6   42.63   11.19
  12  -2  -6   50.62   11.57
  12   2  -6   22.42   10.12
 -12  -2   6   37.52   10.20
 -12  -2   6   39.24   11.93
 -12   2   7   13.79    8.09
  12   2  -7   16.74    8.16
 -12  -2   7    6.54    6.01
 -12  -2   7    6.66    6.31
 -12   2   8    8.16    6.79
  12  -2  -8    2.16    5.57
  12   2  -8    8.35    6.14
 -12  -2   8    4.10    5.59
 -12  -2   8    1.74    6.93
 -12   2   9   -0.00    5.46
  12  -2  -9    1.36    5.07
  12   2  -9   -0.00    5.91
 -12  -2   9   -0.00    5.39
 -12   2  10   21.28    9.27
  12  -2 -10   27.52    9.77
  12   2 -10   34.25   10.32
 -12   2  11   16.83    8.00
  12  -2 -11   13.37    7.29
  12   2 -11   15.48    8.38
 -12  -2  11   11.39    8.65
 -12   2  12   27.32   10.29
  12  -2 -12   10.48    7.38
  12   2 -12   20.21    8.87
 -12  -2  12   19.77    9.91
 -12   2  13    0.51    5.63
  12  -2 -13   -0.00    4.50
  12   2 -13    4.68    5.37
 -12  -2  13    3.24    6.21
  12  -2 -14    5.35    5.59
  12   2 -14    1.99    6.67
 -12  -2  14    0.00    6.42
 -12   2  15   -0.00    4.95
  12  -2 -15    3.74    4.80
  12   2 -15    3.24    6.31
 -12  -2  15    2.99    7.74
 -12   2  16   24.27    9.44
  12  -2 -16    7.65    6.63
  12   2 -16   10.04    7.47
 -12  -2  16   22.67   10.19
 -12   2  17   -0.00    5.25
  12  -2 -17   -0.00    4.96
  12   2 -17    0.00    4.84
 -12  -2  17    8.56    7.37
 -12   2  18    3.68    5.16
  12  -2 -18   -0.00    5.97
  12   2 -18    3.29    5.79
 -12  -2  18   12.18    7.97
 -12   2  19    1.31    5.70
  12  -2 -19    1.76    6.05
  12   2 -19    0.77    4.54
 -12  -2  19    5.78    6.72
 -12   2  20   12.04    7.25
  12  -2 -20    4.54    6.86
  12   2 -20    2.18    4.34
 -12  -2  20    1.59    6.46
 -12   2  21    0.00    5.16
  12  -2 -21    0.00    5.41
  12   2 -21    3.27    5.98
 -12  -2  21   -0.00    7.26
 -12   2  22    6.93    7.11
  12  -2 -22    5.77    6.89
  12   2 -22    7.17    8.10
 -12  -2  22    5.80    7.61
 -12   2  23   -0.00    5.45
  12  -2 -23    6.32    6.66
  12   2 -23    1.50    5.72
 -12   2  24    0.00    5.99
  12  -2 -24    3.29    7.88
  12   2 -24    0.18    5.04
 -12   2  25   -0.00    4.90
  12  -2 -25    8.83    7.23
  12   2 -25    0.91    5.35
  12  -2 -26    7.65    9.07
  12   2 -26   10.72    8.39
 -12   2  27    0.00    6.04
  12  -2 -27    2.46    7.08
 -12   2  28    3.05    6.69
 -12   2  29    6.71    8.24
 -12   3   1   -0.00    4.80
 -12  -3   1   -0.00    3.80
 -12  -3   1   -0.00    7.02
 -12   3   2   33.18    8.34
 -12   3   2    9.54    6.20
 -12  -3   2   17.79    7.79
 -12  -3   2   16.35    7.82
 -12   3   3    5.86    4.77
 -12   3   3    3.33    6.25
  12  -3  -3   13.53    7.14
  12   3  -3   18.14    7.66
 -12  -3   3    5.99    5.58
 -12  -3   3    5.88    5.80
 -12   3   4   22.21    7.76
 -12   3   4   32.75   10.36
  12  -3  -4   29.06    9.03
  12   3  -4   20.88    8.59
 -12  -3   4   18.85    8.93
 -12  -3   4   18.75    9.12
 -12   3   5    8.41    6.10
  12  -3  -5    4.81    5.29
  12   3  -5   -0.00    5.65
 -12  -3   5    0.49    5.71
 -12   3   6   -0.00    5.03
  12  -3  -6   -0.00    5.03
  12   3  -6    0.79    6.47
 -12  -3   6    3.46    4.71
 -12  -3   6    2.74    6.60
 -12   3   7    0.00    5.85
  12  -3  -7    0.00    4.66
  12   3  -7    0.04    4.24
 -12  -3   7    2.58    4.46
 -12  -3   7    0.52    5.97
 -12   3   8   39.97   10.94
  12  -3  -8   21.52    8.53
  12   3  -8   24.64    9.93
 -12  -3   8   31.18   10.03
 -12  -3   8   32.31   10.43
 -12   3   9   11.22    7.64
  12  -3  -9    6.13    5.91
  12   3  -9   31.91   10.55
 -12  -3   9    9.61    5.95
 -12  -3   9    5.42    7.43
 -12   3  10   39.39   11.12
  12  -3 -10   25.37    9.32
  12   3 -10   42.66   11.88
 -12  -3  10   45.46   12.94
 -12   3  11   -0.00    4.71
  12  -3 -11   -0.00    4.36
  12   3 -11   -0.00    5.83
 -12  -3  11   -0.00    7.08
 -12   3  12   10.25    7.02
  12  -3 -12   13.05    6.68
  12   3 -12   10.27    8.06
 -12  -3  12    0.00    6.69
 -12   3  13   -0.00    4.31
  12  -3 -13   -0.00    4.63
  12   3 -13   -0.00    5.38
 -12  -3  13    0.00    7.06
 -12   3  14   12.78    7.68
  12  -3 -14   24.19    8.97
  12   3 -14   29.92   10.95
 -12  -3  14   13.92    9.85
 -12   3  15    5.05    6.06
  12  -3 -15    9.76    6.50
  12   3 -15    7.76    7.50
 -12  -3  15    5.89    6.37
 -12   3  16    0.00    5.21
  12   3 -16    0.79    5.32
 -12  -3  16   -0.00    6.01
 -12   3  17    5.00    6.40
  12  -3 -17    4.27    6.41
  12   3 -17   -0.00    7.83
 -12  -3  17    0.44    5.19
 -12   3  18    3.88    6.42
  12  -3 -18    1.00    4.98
  12   3 -18    7.89    7.87
 -12  -3  18    0.00    6.31
 -12   3  19   15.72    8.44
  12  -3 -19   15.11    8.42
  12   3 -19    8.89    6.68
 -12  -3  19    0.00    6.48
 -12   3  20    0.00    4.95
  12  -3 -20    6.51    6.70
  12   3 -20    4.86    7.56
 -12  -3  20    4.32    6.65
 -12   3  21   -0.00    4.62
  12  -3 -21    3.54    6.21
  12   3 -21    0.00    5.54
 -12   3  22    0.00    6.28
  12  -3 -22    2.11    7.47
  12   3 -22    3.97    6.03
 -12   3  23    2.84    6.81
  12  -3 -23   16.56    9.41
  12   3 -23   -0.00    5.35
 -12   3  24    9.28    8.44
  12  -3 -24    5.28    6.94
  12   3 -24   16.93    9.18
 -12   3  25    3.54    6.30
  12   3 -25   -0.00    6.08
 -12   3  26   14.76    8.83
  12  -3 -26    3.62    6.94
  12   3 -26   -0.00    4.88
 -12   3  27    8.90    7.98
  12  -3 -27   -0.00    6.27
 -12   3  28   -0.00    7.50
  12  -3 -28   -0.00    6.24
 -12   3  29    8.01    7.45
  12  -3 -29   -0.00    6.35
 -12   3  30    4.68    7.62
 -12   4   1   20.84    7.51
 -12  -4   1   36.47   10.34
 -12  -4   1    1.55    7.40
 -12   4   2   23.71    7.96
 -12  -4   2    7.33    5.77
 -12  -4   2    1.24    7.36
 -12   4   3    3.79    5.08
 -12  -4   3    7.36    6.22
 -12   4   4    4.61    5.20
  12   4  -4    0.00    4.77
 -12  -4   4    1.07    4.72
 -12  -4   4    0.00    4.69
 -12   4   5    1.60    4.74
  12  -4  -5   -0.00    4.00
  12   4  -5    4.29    6.44
 -12  -4   5   -0.00    5.52
 -12  -4   5   -0.00    6.80
 -12   4   6   18.86    7.74
  12  -4  -6   25.43    8.17
  12   4  -6   33.94   10.57
 -12  -4   6    0.73    5.64
 -12   4   7   15.99    7.14
  12  -4  -7    9.60    6.18
  12   4  -7   22.38    9.46
 -12  -4   7   31.94    9.93
 -12  -4   7    4.44    6.35
 -12   4   8    2.56    5.73
  12  -4  -8    8.43    6.36
  12   4  -8    0.00    6.21
 -12  -4   8    5.99    5.29
 -12  -4   8    1.70    5.78
 -12   4   9    6.77    6.47
  12  -4  -9    4.74    5.58
  12   4  -9    6.95    7.48
 -12  -4   9   20.79    8.24
 -12  -4   9    0.00    6.01
 -12   4  10   17.08    7.94
  12  -4 -10   11.98    6.35
  12   4 -10   14.65    8.52
 -12  -4  10    8.22    5.40
 -12  -4  10   11.96    7.90
 -12   4  11    7.81    6.23
  12  -4 -11   19.73    7.83
  12   4 -11    7.38    7.46
 -12  -4  11   11.32    7.20
 -12  -4  11    5.83    6.18
 -12   4  12   22.45    8.64
  12  -4 -12    6.86    5.99
  12   4 -12   28.95   10.08
 -12  -4  12   37.36   11.89
 -12   4  13   -0.00    5.09
  12  -4 -13   -0.00    5.33
  12   4 -13    2.18    5.59
 -12  -4  13    4.09    6.79
 -12   4  14    1.57    4.88
  12  -4 -14   -0.00    3.88
  12   4 -14   -0.00    4.93
 -12  -4  14   -0.00    7.34
 -12   4  15    5.40    6.11
  12  -4 -15    0.18    5.18
  12   4 -15    7.78    6.58
 -12  -4  15   -0.00    5.84
 -12   4  16    6.19    6.46
  12  -4 -16   16.30    8.13
  12   4 -16   22.67    9.86
 -12  -4  16   20.13    9.78
  12  -4 -17   17.12    8.02
  12   4 -17   24.53    9.38
 -12  -4  17    1.46    7.05
 -12   4  18    0.00    5.80
  12  -4 -18    8.79    6.98
  12   4 -18   10.64    7.41
 -12   4  19   -0.00    5.89
  12  -4 -19    0.36    5.65
  12   4 -19    6.44    6.20
 -12   4  20    5.38    6.24
  12  -4 -20    2.49    6.17
  12   4 -20    9.21    7.68
 -12   4  21    2.27    6.44
  12  -4 -21   17.19    9.52
  12   4 -21   26.67   10.80
 -12   4  22   -0.00    6.47
  12  -4 -22   33.93   10.76
  12   4 -22   15.74    8.22
 -12   4  23    5.61    5.59
  12  -4 -23    1.44    6.14
  12   4 -23    2.17    5.74
 -12   4  24   -0.00    5.83
  12  -4 -24    4.05    6.56
  12   4 -24   -0.00    5.87
 -12   4  25    0.00    6.01
  12  -4 -25   -0.00    6.48
  12   4 -25   -0.00    6.40
 -12   4  26    0.00    8.18
  12  -4 -26    3.42    6.09
  12   4 -26    7.75    7.34
 -12   4  27   10.11    8.53
  12  -4 -27    7.35    7.68
 -12   4  28    0.03    5.91
  12  -4 -28    5.29    6.33
 -12   4  29    0.53    6.33
  12  -4 -29    2.53    7.15
 -12   4  30    5.16    8.76
 -12   4  31   -0.00    6.84
 -12   5   1    4.81    4.85
 -12  -5   1    0.00    4.48
 -12  -5   1   -0.00    5.90
 -12   5   2    5.69    5.93
 -12  -5   2    0.00    4.50
 -12  -5   2   -0.00    6.83
 -12  -5   3    9.73    6.53
 -12  -5   3    1.72    6.46
 -12   5   4   11.18    7.02
 -12  -5   4   16.31    7.54
 -12  -5   4    0.61    6.31
 -12   5   5    4.22    5.49
  12   5  -5    2.77    5.85
 -12  -5   5    0.00    5.82
 -12  -5   5    4.06    6.81
 -12   5   6    0.00    4.68
  12   5  -6    1.72    5.61
 -12  -5   6   -0.00    5.17
 -12  -5   6   -0.00    6.83
 -12   5   7    8.08    5.63
  12   5  -7    2.23    5.33
 -12  -5   7    1.96    4.70
 -12  -5   7   -0.00    6.65
 -12   5   8   14.23    6.92
  12   5  -8   13.09    8.65
 -12  -5   8   24.38    8.99
 -12  -5   8    6.53    8.06
 -12   5   9    0.00    5.33
  12   5  -9   27.86   10.23
 -12  -5   9   19.59    8.97
 -12  -5   9    6.14    7.09
 -12   5  10   10.87    6.91
  12  -5 -10    7.67    6.12
  12   5 -10    0.00    7.26
 -12  -5  10    7.89    6.26
 -12  -5  10    5.62    6.40
 -12   5  11    0.96    4.57
  12  -5 -11   -0.00    4.33
  12   5 -11    0.82    5.68
 -12  -5  11    0.00    4.48
 -12  -5  11   -0.00    6.57
 -12   5  12   -0.00    4.78
  12  -5 -12   -0.00    4.12
  12   5 -12   -0.00    5.26
 -12  -5  12    0.10    4.49
 -12  -5  12   -0.00    6.35
 -12   5  13   29.63    9.32
  12  -5 -13   32.87    9.85
  12   5 -13   25.58   10.55
 -12  -5  13   12.77    9.19
 -12   5  14   21.48    8.66
  12  -5 -14   16.58    7.87
  12   5 -14   15.86    8.61
 -12  -5  14   11.51    9.16
 -12   5  15   -0.00    5.41
  12  -5 -15   -0.00    5.33
  12   5 -15   -0.00    4.95
 -12   5  16    1.81    4.81
  12  -5 -16    1.43    4.97
 -12   5  17    1.84    5.85
  12  -5 -17   -0.00    4.59
  12   5 -17    7.74    7.25
 -12   5  18   10.15    7.37
  12  -5 -18    7.31    7.95
  12   5 -18    3.36    5.77
 -12   5  19    0.00    6.72
  12  -5 -19    0.00    6.10
  12   5 -19    3.22    5.93
 -12   5  20    7.00    7.03
  12  -5 -20    0.00    5.93
  12   5 -20    0.00    7.66
 -12   5  21    0.73    6.36
  12  -5 -21    0.00    5.47
  12   5 -21   -0.00    6.50
 -12   5  22   -0.00    5.45
  12  -5 -22    1.36    6.56
  12   5 -22    2.31    7.20
 -12   5  23    4.12    6.24
  12  -5 -23    3.53    5.15
  12   5 -23    0.00    7.52
 -12   5  24    0.00    6.43
  12  -5 -24    3.96    5.94
  12   5 -24   12.33    9.34
 -12   5  25    0.00    6.21
  12  -5 -25    3.05    6.07
  12   5 -25    7.57    6.23
 -12   5  26   -0.00    7.55
  12  -5 -26    0.00    6.40
 -12   5  27   -0.00    6.04
  12  -5 -27   -0.00    6.31
 -12   5  28   -0.00    6.86
  12  -5 -28    7.22    8.10
 -12   5  29   -0.00    8.14
 -12   5  30   -0.00    7.02
 -12   6   1   11.48    6.57
 -12  -6   1   23.02    8.70
 -12   6   2   11.54    6.81
 -12  -6   2   10.89    6.75
 -12  -6   2    7.07    8.32
 -12   6   3    2.69    5.03
 -12  -6   3    0.56    4.36
 -12  -6   3    0.00    6.05
 -12   6   4   -0.00    4.27
 -12  -6   4   -0.00    5.55
 -12  -6   4   -0.00    6.42
 -12   6   5   37.99    9.70
 -12  -6   5   47.19   11.94
 -12  -6   5   16.85   11.08
 -12   6   6   19.08    7.68
  12   6  -6   31.54   10.39
 -12  -6   6   16.52    8.38
 -12  -6   6    0.00    7.18
 -12   6   7   17.42    7.15
  12   6  -7    9.28    6.78
 -12  -6   7   15.90    8.38
 -12  -6   7    4.23    6.75
 -12   6   8    7.66    6.27
  12   6  -8   20.34    8.87
 -12  -6   8    0.86    4.20
 -12  -6   8   -0.00    6.65
 -12   6   9    5.85    5.22
  12   6  -9    2.73    5.49
 -12  -6   9   -0.00    5.82
 -12  -6   9    1.48    6.97
 -12   6  10    0.00    4.73
  12   6 -10    0.00    5.98
 -12  -6  10    0.00    5.06
 -12  -6  10    3.43    6.21
 -12   6  11   30.91    9.35
  12   6 -11   40.78   12.54
 -12  -6  11   30.16   10.01
 -12  -6  11   26.87   10.93
 -12   6  12   11.74    7.11
  12   6 -12    7.19    8.36
 -12  -6  12    0.00    6.46
 -12   6  13    0.32    4.87
  12   6 -13    1.98    7.25
 -12  -6  13    0.98    4.32
 -12   6  14    4.96    5.18
  12   6 -14   -0.00    5.31
 -12  -6  14    0.58    4.12
 -12   6  15    3.70    6.75
  12   6 -15    0.00    6.00
 -12   6  16   11.03    8.22
  12  -6 -16    4.78    6.18
  12   6 -16    0.00    6.23
 -12   6  17    0.00    5.89
  12  -6 -17   13.61    7.81
  12   6 -17    9.92    7.80
 -12   6  18    2.16    5.68
  12  -6 -18    3.02    6.37
 -12   6  19    2.73    5.59
  12   6 -19    1.98    6.88
 -12   6  20    0.72    6.20
  12  -6 -20    4.11    5.46
  12   6 -20    0.00    5.70
 -12   6  21    5.35    7.25
  12  -6 -21   -0.00    4.92
  12   6 -21    0.00    6.99
 -12   6  22    2.36    5.07
  12  -6 -22   -0.00    4.81
  12   6 -22   -0.00    6.45
  12  -6 -23    2.55    5.91
  12   6 -23    1.22    6.94
 -12   6  24    0.01    4.88
  12  -6 -24   -0.00    5.60
 -12   6  25    2.41    6.17
  12  -6 -25   -0.00    5.69
 -12   6  26    4.31    6.40
  12  -6 -26    5.60    6.60
 -12   6  27    0.00    6.39
  12  -6 -27   -0.00    5.59
  12  -6 -28    3.56    6.33
 -12   7   1    5.93    5.41
 -12  -7   1   11.20    7.30
 -12   7   2    3.76    5.40
 -12  -7   2    8.50    7.68
 -12   7   3   14.79    6.55
 -12  -7   3   17.59    8.10
 -12  -7   3    6.08    7.57
 -12   7   4    1.18    4.58
 -12  -7   4   13.07    7.06
 -12  -7   4    0.23    6.51
 -12   7   5    4.59    4.80
 -12  -7   5    2.54    5.15
 -12  -7   5    1.60    6.66
 -12   7   6   -0.00    4.41
 -12  -7   6   -0.00    5.35
 -12  -7   6   -0.00    6.80
 -12   7   7    3.15    4.68
 -12  -7   7    0.00    5.86
 -12   7   8    5.36    4.60
  12   7  -8    3.51    6.31
 -12  -7   8    6.09    6.31
  12   7  -9   38.88   11.85
 -12  -7   9   40.68   12.57
 -12   7  10   -0.00    4.25
  12   7 -10    0.00    6.50
 -12  -7  10    2.33    5.25
 -12   7  11   -0.00    4.72
  12   7 -11    2.62    5.60
 -12  -7  11    0.00    4.47
 -12   7  12   -0.00    4.32
  12   7 -12    0.00    6.83
 -12  -7  12    0.00    5.79
 -12   7  13    0.00    5.74
 -12  -7  13   14.58    7.53
 -12   7  14    4.67    6.44
  12   7 -14   -0.00    5.19
 -12  -7  14    7.43    6.38
 -12   7  15   -0.00    5.22
  12   7 -15   16.50    9.39
 -12  -7  15   15.28    7.44
 -12   7  16   -0.00    4.35
  12   7 -16    5.56    6.89
 -12  -7  16    4.84    5.37
 -12   7  17   12.50    8.01
  12   7 -17    3.75    5.52
  12   7 -18   -0.00    7.36
 -12   7  19   15.56    8.06
  12   7 -19   17.59    9.71
 -12   7  20    1.21    4.80
  12   7 -20    2.49    6.19
 -12   7  21    4.21    5.30
  12   7 -21    2.15    6.08
 -12   7  22   -0.00    4.56
  12   7 -22   -0.00    6.67
 -12   7  23    0.67    4.81
  12  -7 -23   -0.00    4.80
 -12   7  24    1.28    5.52
  12  -7 -24    6.79    7.29
  12  -7 -25    3.99    5.94
  12  -7 -26   -0.00    5.84
  12  -7 -27    0.00    6.25
  12  -7 -28   -0.00    5.58
 -12   8   1   33.25    8.27
 -12  -8   1   14.05    7.47
 -12   8   2    2.20    4.40
 -12  -8   2    4.08    5.63
 -12   8   3    1.13    4.17
 -12  -8   3    0.00    6.16
 -12   8   4    5.02    4.77
 -12  -8   4    5.44    6.02
 -12   8   5   20.17    7.23
 -12  -8   5   22.68    9.49
 -12   8   6    0.00    4.37
 -12  -8   6    0.00    5.52
 -12   8   7   22.40    7.86
 -12  -8   7   18.01    8.27
 -12   8   8   -0.00    4.48
 -12  -8   8    1.76    4.52
 -12   8   9   -0.00    5.12
  12   8  -9   -0.00    5.72
 -12  -8   9    5.02    5.78
 -12   8  10   -0.00    4.55
  12   8 -10   -0.00    5.80
 -12  -8  10    9.53    6.51
 -12   8  11   -0.00    5.27
  12   8 -11    4.25    6.54
 -12  -8  11   10.21    6.26
 -12   8  12   -0.00    4.46
  12   8 -12   -0.00    6.95
 -12  -8  12    1.60    4.58
 -12   8  13    2.88    5.13
  12   8 -13    3.19    6.74
 -12  -8  13    6.42    5.65
 -12   8  14    2.32    4.83
  12   8 -14   -0.00    6.50
 -12  -8  14   -0.00    6.22
 -12   8  15    6.93    6.10
  12   8 -15    7.60    6.69
 -12  -8  15    8.42    6.65
 -12   8  16   -0.00    3.22
  12   8 -16    9.31    6.98
 -12  -8  16   -0.00    4.87
 -12   8  17   -0.00    4.27
  12   8 -17   10.71    7.83
 -12  -8  17   11.86    7.61
 -12   8  18   -0.00    6.82
  12   8 -18   -0.00    5.95
 -12  -8  18    1.82    5.25
 -12   8  19    0.07    4.34
  12   8 -19    0.00    6.47
 -12   8  20    0.16    5.41
  12   8 -20   -0.00    7.12
 -12   8  21   13.29    7.65
 -12   9   1    2.70    4.24
 -12  -9   1    0.22    4.31
 -12   9   2    3.35    4.46
 -12  -9   2    0.47    5.09
 -12   9   3    9.35    5.39
 -12  -9   3   20.14    9.22
 -12   9   4    0.00    4.31
 -12  -9   4   -0.00    3.84
 -12   9   5    5.00    4.72
 -12  -9   5   14.95    6.93
 -12   9   6    0.56    4.48
 -12  -9   6    0.70    4.14
 -12   9   7    1.33    4.75
 -12  -9   7   -0.00    5.55
 -12   9   8    0.02    4.66
 -12  -9   8   -0.00    5.18
 -12   9   9   32.67    9.14
 -12  -9   9   20.36    9.35
 -12   9  10    2.08    5.54
  12   9 -10    6.05    7.25
 -12  -9  10    0.00    5.50
 -12   9  11   -0.00    4.21
  12   9 -11   -0.00    5.29
 -12  -9  11    2.56    6.29
  12   9 -12   -0.00    6.41
 -12  -9  12   -0.00    5.82
 -12   9  13    9.73    6.60
  12   9 -13    3.72    6.50
 -12   9  14   -0.00    4.60
  12   9 -14    0.00    7.17
 -12  -9  14    4.28    6.10
 -12   9  15    9.01    6.91
  12   9 -15   14.28    9.18
 -12  -9  15   17.64    8.22
 -12   9  16    0.00    4.52
  12   9 -16    1.00    5.12
 -12  -9  16    2.43    5.35
 -12   9  17    0.00    6.40
  12   9 -17    0.56    4.56
 -12  -9  17    1.69    5.11
 -12   9  18   -0.00    4.93
  12   9 -18    0.00    6.23
 -12  -9  18    0.19    5.62
 -12  10   1    5.86    4.36
 -12 -10   1    9.14    6.85
 -12  10   2   -0.00    3.55
 -12 -10   2   -0.00    4.18
 -12  10   3    0.63    3.23
 -12 -10   3    5.13    7.23
 -12  10   4   -0.00    3.60
 -12 -10   4    4.40    5.87
 -12  10   5    6.08    5.47
 -12 -10   5   10.83    7.82
 -12  10   6    5.31    5.02
 -12 -10   6    2.16    5.84
 -12  10   7   14.61    7.13
 -12 -10   7   13.69    8.11
 -12  10   8    1.72    4.51
 -12 -10   8   -0.00    4.30
 -12  10   9   12.64    6.62
 -12 -10   9    0.00    6.04
 -12  10  10    0.53    4.44
 -12 -10  10    3.20    4.46
 -12  10  11    0.00    4.96
 -12 -10  11    8.67    7.82
 -12  10  12    4.79    4.73
  12  10 -12    5.43    7.67
 -12 -10  12   -0.00    5.84
 -12  10  13    2.89    4.62
  12  10 -13    0.00    5.48
 -12 -10  13    4.29    6.14
 -12  10  14    2.65    4.45
  12  10 -14    0.07    5.45
 -12 -10  14   -0.00    5.76
 -12  10  15    3.85    5.96
  12  10 -15    2.33    6.82
 -12  11   1    0.00    3.50
 -12 -11   1    0.73    6.32
 -12  11   2   -0.00    3.21
 -12 -11   2    5.16    5.23
 -12 -11   3    1.35    7.42
 -12  11   4    0.00    4.23
 -12 -11   4    0.02    5.53
 -12  11   5   11.19    6.13
 -12 -11   5    0.35    6.01
 -12  11   6    1.34    4.07
 -12 -11   6    4.93    5.19
 -12  11   7    0.51    3.80
 -12 -11   7    2.14    6.14
 -12 -11   8   -0.00    6.82
 -12  11   9    0.45    4.05
 -12 -11   9    4.98    5.10
 -12  11  10    0.00    4.24
 -12 -11  10    0.16    3.39
 -12  11  11    4.88    4.49
 -12 -11  11   -0.00    5.35
 -12  12   1    4.07    3.88
 -12  12   3    8.13    5.16
 -12  12   4   -0.00    4.30
 -12  12   5    1.65    4.42
 -12  12   6    2.09    4.52
 -12  13   1   -0.00    2.82
 -11   0   1  114.02   17.02
 -11   0   1   84.54   15.85
  11   0  -1   98.08   16.30
 -11   0   2    0.41    3.78
 -11   0   2   -0.00    6.57
  11   0  -2   -0.00    4.70
 -11   0   3   42.55   10.32
 -11   0   3   35.35   10.48
  11   0  -3   37.19   10.48
 -11   0   4   -0.00    4.19
 -11   0   4   -0.00    6.94
  11   0  -4   -0.00    5.23
 -11   0   5  121.14   17.88
 -11   0   5  144.87   20.27
  11   0  -5   99.84   17.65
 -11   0   6    8.24    6.46
  11   0  -6    0.00    4.84
 -11   0   7   -0.00    6.06
  11   0  -7   -0.00    5.07
 -11   0   8   -0.00    5.39
  11   0  -8    0.74    4.30
 -11   0   9   27.57   10.19
  11   0  -9   35.01   10.48
 -11   0  10    3.64    5.70
  11   0 -10   -0.00    4.59
 -11   0  11   68.18   14.85
  11   0 -11   76.24   15.22
 -11   0  12   -0.00    6.30
 -11   0  13    0.00    6.54
  11   0 -13    7.31    6.06
 -11   0  14    3.26    6.24
  11   0 -14    0.95    4.31
 -11   0  15   38.05   11.37
  11   0 -15   13.71    7.16
 -11   0  16    3.70    6.06
  11   0 -16   -0.00    4.25
 -11   0  17   -0.00    5.59
  11   0 -17    5.90    5.91
 -11   0  18   -0.00    4.74
 -11   0  19    2.42    5.75
  11   0 -19    2.27    6.65
 -11   0  20   -0.00    6.90
  11   0 -20   -0.00    5.20
 -11   0  21   18.11    9.35
  11   0 -21   21.70    9.17
 -11   0  22    5.19    6.08
  11   0 -22    1.04    5.16
 -11   0  23    8.82    6.26
  11   0 -23   -0.00    5.31
 -11   0  24    0.00    6.92
  11   0 -24    0.00    5.04
 -11   0  25   17.02    8.99
  11   0 -25   12.50    9.89
 -11   0  26   -0.00    6.79
  11   0 -26   -0.00    6.76
  11   0 -27    2.62    7.33
  11   0 -28   -0.00    5.76
  11   0 -29    0.19    4.33
  11   0 -30   -0.00    7.09
 -11   1   1  132.98   18.47
  11   1  -1  104.97   17.21
 -11  -1   1  102.75   16.78
 -11  -1   1   76.03   15.89
 -11   1   2   -0.00    5.61
  11   1  -2    0.00    4.90
 -11  -1   2   10.29    6.50
 -11   1   3   45.71   10.67
 -11   1   3   53.74   11.83
  11   1  -3   77.05   14.01
 -11  -1   3   56.54   11.89
 -11  -1   3   40.70   11.84
 -11   1   4    0.98    4.01
 -11   1   4    0.00    4.70
  11  -1  -4    0.54    4.35
  11   1  -4   -0.00    5.70
 -11  -1   4   -0.00    4.58
 -11  -1   4    0.45    6.27
 -11   1   5   11.94    6.91
  11  -1  -5    4.45    5.68
  11   1  -5    9.77    6.51
 -11  -1   5    4.37    4.54
 -11  -1   5    4.03    5.54
 -11   1   6    3.68    5.27
  11  -1  -6    0.00    3.99
  11   1  -6   -0.00    6.22
 -11  -1   6    9.92    5.91
 -11  -1   6    5.14    6.09
 -11   1   7   61.81   13.32
  11  -1  -7   55.79   11.73
  11   1  -7   45.49   11.23
 -11  -1   7   34.66   10.54
 -11   1   8    2.97    5.51
  11  -1  -8    1.40    4.50
  11   1  -8    3.73    6.19
 -11  -1   8    7.67    6.48
 -11   1   9   30.48   10.68
  11  -1  -9   25.67    8.88
  11   1  -9   20.13    8.16
 -11  -1   9   28.93    9.93
 -11   1  10    0.00    5.53
  11  -1 -10    4.54    5.17
  11   1 -10    0.53    5.80
 -11  -1  10   -0.00    5.62
 -11   1  11   24.79    8.92
  11  -1 -11    9.97    6.88
  11   1 -11   11.46    7.49
 -11  -1  11   14.62    7.46
 -11   1  12    3.67    6.47
  11  -1 -12    0.00    5.06
  11   1 -12   -0.00    5.40
 -11  -1  12   11.79    7.18
 -11   1  13   25.93    9.99
  11  -1 -13   39.90   11.02
  11   1 -13   59.07   13.37
 -11  -1  13   31.27   11.61
 -11   1  14    2.11    3.43
  11  -1 -14    0.84    5.10
  11   1 -14    2.52    5.76
 -11  -1  14    4.21    6.42
 -11   1  15   -0.00    5.75
  11  -1 -15   -0.00    4.31
  11   1 -15    0.27    5.47
 -11  -1  15   -0.00    6.68
 -11   1  16    0.00    5.58
  11  -1 -16   -0.00    4.65
  11   1 -16    0.16    4.56
 -11  -1  16    0.00    6.13
 -11   1  17   22.49    9.24
  11  -1 -17   34.25   10.25
  11   1 -17   21.02    9.30
 -11  -1  17   39.03   12.09
 -11   1  18    4.19    6.07
  11  -1 -18    3.65    6.36
  11   1 -18    8.28    5.69
 -11  -1  18    0.75    6.42
 -11   1  19    8.19    6.92
  11  -1 -19   23.81    8.78
  11   1 -19    4.08    5.76
 -11  -1  19   13.85    9.26
 -11   1  20    0.00    5.79
  11  -1 -20   -0.00    6.43
  11   1 -20   -0.00    5.53
 -11  -1  20    2.02    6.23
 -11   1  21    2.03    7.04
  11  -1 -21    1.63    5.92
  11   1 -21    6.04    6.07
 -11  -1  21    6.61    7.86
 -11   1  22   -0.00    6.49
  11  -1 -22   -0.00    7.21
  11   1 -22   -0.00    6.04
 -11  -1  22    1.35    4.75
 -11   1  23   25.72   10.86
  11  -1 -23   32.69   11.35
  11   1 -23   17.63    9.16
 -11  -1  23   37.74   12.63
 -11   1  24    4.63    6.90
  11  -1 -24   -0.00    6.54
  11   1 -24   -0.00    6.29
 -11  -1  24   -0.00    7.51
  11   1 -25   -0.00    6.16
 -11  -1  25   -0.00    5.34
 -11   1  26   -0.00    6.32
  11  -1 -26    0.92    5.94
  11   1 -26   -0.00    5.65
 -11   1  27    2.96    6.68
  11  -1 -27   11.54    7.88
  11   1 -27    1.67    6.25
 -11   1  28    0.00    6.82
  11  -1 -28    0.18    3.58
  11   1 -28    0.00    5.48
  11  -1 -29    4.86    7.55
  11   1 -29    5.50    7.60
  11  -1 -30   -0.00    6.16
  11   1 -30    6.48    7.30
 -11   2   1   46.06   10.82
 -11  -2   1   33.50    9.40
 -11  -2   1   19.33    8.90
 -11   2   2   -0.00    4.47
  11   2  -2   -0.00    3.80
 -11  -2   2   -0.00    4.93
 -11  -2   2    5.63    6.74
 -11   2   3   19.30    7.37
  11   2  -3   21.38    8.69
 -11  -2   3   20.05    7.87
 -11  -2   3    3.74    5.73
 -11   2   4   12.73    7.65
  11   2  -4    8.74    6.33
 -11  -2   4    7.75    5.71
 -11  -2   4   12.02    7.40
 -11   2   5   66.24   12.98
  11   2  -5   33.95   10.18
 -11  -2   5   70.58   13.30
 -11  -2   5   42.00   12.28
 -11   2   6   20.55    8.64
  11  -2  -6   13.17    6.40
  11   2  -6    0.99    6.41
 -11  -2   6   31.82    9.15
 -11  -2   6   21.47    8.82
 -11   2   7   21.22    8.68
  11  -2  -7    8.73    6.29
  11   2  -7   16.48    8.25
 -11  -2   7    2.79    4.51
 -11  -2   7   18.78    9.08
 -11   2   8   10.84    6.37
  11  -2  -8    6.37    5.88
  11   2  -8    8.99    6.67
 -11  -2   8   18.18    8.74
 -11   2   9   43.84   11.70
  11  -2  -9   41.95   11.02
  11   2  -9   28.17    9.88
 -11  -2   9   27.04   10.57
 -11   2  10    1.47    4.89
  11  -2 -10    8.43    6.27
  11   2 -10    1.71    4.90
 -11  -2  10   -0.00    5.28
  11  -2 -11   33.37    9.87
  11   2 -11   37.41   10.63
 -11  -2  11   34.89   11.48
 -11   2  12   -0.00    5.64
  11  -2 -12    0.00    4.90
  11   2 -12   -0.00    5.82
 -11  -2  12    4.90    6.16
 -11   2  13   -0.00    5.55
  11  -2 -13   -0.00    4.18
  11   2 -13    1.14    5.07
 -11  -2  13   -0.00    5.36
 -11   2  14   -0.00    4.50
  11  -2 -14    9.30    6.08
  11   2 -14    1.68    5.12
 -11  -2  14   -0.00    4.89
 -11   2  15   33.47   10.60
  11  -2 -15   28.77    9.97
 -11   2  16    7.12    6.54
  11  -2 -16    5.47    6.33
  11   2 -16    4.81    5.77
 -11  -2  16    0.00    5.77
 -11   2  17    3.77    6.69
  11  -2 -17    3.76    6.30
  11   2 -17    0.00    6.52
 -11  -2  17   -0.00    6.33
 -11   2  18   -0.00    5.41
  11  -2 -18    2.48    6.32
  11   2 -18    1.13    4.92
 -11  -2  18    3.55    6.34
 -11   2  19   15.04    8.06
  11  -2 -19    4.18    6.98
  11   2 -19   10.19    7.46
 -11  -2  19    6.36    7.74
 -11   2  20    1.89    6.46
  11  -2 -20    7.57    7.31
  11   2 -20    5.86    6.77
 -11  -2  20   -0.00    6.29
 -11   2  21   14.78    8.70
  11  -2 -21   29.28   10.55
  11   2 -21   12.21    8.26
 -11  -2  21   39.83   12.39
 -11   2  22   -0.00    5.38
  11  -2 -22    0.00    5.73
  11   2 -22    7.50    7.49
 -11  -2  22    3.73    6.50
 -11   2  23    6.38    6.33
  11  -2 -23    0.00    5.99
  11   2 -23   -0.00    5.82
 -11  -2  23    6.49    8.17
 -11   2  24    1.43    4.74
  11  -2 -24   -0.00    5.77
  11   2 -24    4.62    6.44
 -11   2  25    5.00    6.71
  11  -2 -25    4.45    7.05
  11   2 -25   10.98    7.70
 -11   2  26    5.82    6.70
  11  -2 -26    2.30    6.79
  11   2 -26   -0.00    6.39
 -11   2  27    8.76    8.20
  11  -2 -27   10.26    8.18
  11   2 -27    0.00    6.16
 -11   2  28   -0.00    6.08
  11  -2 -28    0.00    6.91
  11   2 -28    3.45    7.30
 -11   2  29    2.17    6.27
  11  -2 -29    9.24    7.00
  11   2 -29    4.98    5.97
  11  -2 -30   -0.00    5.56
  11   2 -30    3.25    5.47
  11  -2 -31    1.65    7.13
 -11   3   1    9.73    5.87
 -11   3   1    8.57    6.13
  11  -3  -1   10.57    5.61
 -11  -3   1    2.87    4.83
 -11  -3   1    4.37    6.70
 -11   3   2   20.68    7.20
 -11   3   2   22.12    7.61
  11  -3  -2   17.07    7.15
 -11  -3   2    5.31    5.85
 -11  -3   2   17.04    9.10
 -11   3   3   58.85   12.20
  11   3  -3   50.00   12.28
 -11  -3   3   86.32   14.90
 -11  -3   3   25.80   10.83
  11   3  -4    8.02    6.90
 -11  -3   4    1.86    5.38
 -11   3   5   10.15    6.03
  11   3  -5    0.00    5.14
 -11  -3   5   10.67    5.64
 -11  -3   5   -0.00    5.60
 -11   3   6   24.94    8.99
  11   3  -6   20.77    8.19
 -11  -3   6    9.56    6.41
 -11  -3   6   13.78    8.38
 -11   3   7   72.79   13.64
  11   3  -7   59.64   14.22
 -11  -3   7   66.21   13.68
 -11  -3   7   62.57   14.05
 -11   3   8   25.67    8.37
  11  -3  -8    5.80    5.73
  11   3  -8    1.83    6.45
 -11  -3   8    6.95    4.59
 -11  -3   8   -0.00    6.10
 -11   3   9   15.91    6.93
  11  -3  -9    3.30    4.61
  11   3  -9    7.47    6.44
 -11  -3   9   12.52    7.82
 -11   3  10   10.96    6.53
  11  -3 -10    7.12    5.92
  11   3 -10    6.22    6.81
 -11  -3  10    9.79    6.65
 -11   3  11    0.76    5.08
  11  -3 -11   10.89    6.12
 -11  -3  11    4.72    7.37
 -11   3  12    7.07    6.13
  11  -3 -12   16.78    7.16
  11   3 -12   21.09    9.28
 -11  -3  12    7.95    7.71
 -11   3  13   20.43    8.49
  11  -3 -13   12.38    6.54
  11   3 -13   25.44   10.01
 -11  -3  13    6.35    7.94
 -11   3  14    5.58    5.57
  11  -3 -14    0.00    6.40
  11   3 -14    0.24    5.20
 -11  -3  14   -0.00    6.25
 -11   3  15   -0.00    5.54
  11  -3 -15    5.45    6.14
  11   3 -15   -0.00    6.06
 -11  -3  15    2.38    5.67
 -11   3  16    1.35    5.49
  11  -3 -16   -0.00    5.68
  11   3 -16    6.47    6.78
 -11  -3  16   -0.00    5.70
 -11   3  17    9.69    6.71
  11  -3 -17   10.77    7.99
 -11  -3  17   11.00    7.87
 -11   3  18    8.52    7.14
  11  -3 -18    9.97    6.78
  11   3 -18    1.37    5.18
 -11  -3  18    0.00    5.99
 -11   3  19   12.44    7.36
  11  -3 -19   20.43    8.77
  11   3 -19    6.40    6.52
 -11  -3  19   17.51    9.65
 -11   3  20    9.29    7.21
  11   3 -20   12.64    7.95
 -11  -3  20   10.44    7.81
 -11   3  21   -0.00    4.56
  11  -3 -21    2.61    5.79
  11   3 -21   -0.00    6.03
 -11  -3  21    3.61    6.20
 -11   3  22    0.45    6.73
  11  -3 -22    0.29    5.46
  11   3 -22    4.36    5.92
 -11   3  23   11.88    8.66
  11  -3 -23   21.87    9.31
  11   3 -23   18.73    9.88
 -11   3  24    4.39    6.71
  11  -3 -24   -0.00    5.73
  11   3 -24    1.26    5.23
 -11   3  25    3.58    7.02
  11  -3 -25    2.92    7.31
  11   3 -25    3.03    6.19
 -11   3  26   -0.00    7.12
  11  -3 -26    3.50    6.26
  11   3 -26   12.37    8.01
 -11   3  27    3.20    8.49
  11  -3 -27    8.36    7.52
  11   3 -27   28.88   10.51
 -11   3  28    2.40    6.99
  11  -3 -28    7.45    7.00
  11   3 -28    4.09    6.90
 -11   3  29   -0.00    6.79
  11  -3 -29   10.68    7.08
  11   3 -29    1.13    7.22
 -11   3  30   -0.00    6.05
  11  -3 -30    0.00    5.30
 -11   4   1   44.97    9.76
 -11   4   1   22.87    7.89
  11  -4  -1   51.24   10.66
 -11  -4   1   61.84   12.17
 -11  -4   1   31.89   11.24
 -11   4   2   -0.00    3.37
 -11   4   2    5.67    5.60
  11  -4  -2   -0.00    4.77
 -11  -4   2    3.00    4.87
 -11  -4   2    6.71    7.10
 -11   4   3    0.00    4.09
  11  -4  -3   -0.00    4.07
  11   4  -3    2.97    5.56
 -11  -4   3   19.22    8.04
 -11  -4   3    1.28    6.65
 -11   4   4   11.76    6.38
  11  -4  -4    3.88    4.97
  11   4  -4    3.56    6.08
 -11  -4   4    5.87    6.49
 -11  -4   4   -0.00    5.63
 -11   4   5   78.72   13.38
  11   4  -5   54.18   13.23
 -11  -4   5   30.28   10.98
 -11   4   6   18.92    7.40
  11   4  -6   14.77    8.83
 -11  -4   6    7.42    6.77
 -11  -4   6   10.59    8.78
 -11   4   7   12.24    6.58
  11   4  -7   12.62    7.79
 -11  -4   7    9.34    6.74
 -11  -4   7    5.71    6.34
 -11   4   8    0.00    4.95
  11   4  -8    0.00    6.17
 -11  -4   8    6.37    5.69
 -11  -4   8   10.66    8.21
 -11   4   9   28.24    9.06
  11  -4  -9   19.80    8.06
  11   4  -9   51.11   13.70
 -11  -4   9   69.42   13.47
 -11  -4   9   58.28   14.04
 -11   4  10    9.61    5.72
  11  -4 -10    1.28    3.67
  11   4 -10    1.09    5.78
 -11  -4  10   11.84    8.98
 -11   4  11   27.93    9.43
  11  -4 -11   16.51    7.31
  11   4 -11   23.77    9.81
 -11  -4  11   17.76    8.55
 -11   4  12   -0.00    5.23
  11   4 -12    0.00    4.68
 -11  -4  12   -0.00    6.41
 -11   4  13    6.18    5.70
  11  -4 -13    5.19    5.50
  11   4 -13    7.06    5.90
 -11  -4  13    4.36    6.59
 -11   4  14    2.22    5.68
  11  -4 -14    8.36    6.38
  11   4 -14    0.00    5.42
 -11  -4  14    0.00    5.78
 -11   4  15   12.36    7.65
  11  -4 -15   33.81   10.01
  11   4 -15   22.68    9.32
 -11  -4  15   23.44   10.30
 -11   4  16    8.83    6.52
  11  -4 -16    6.94    6.33
  11   4 -16    0.00    6.54
 -11  -4  16    4.55    6.13
 -11   4  17    5.80    6.16
  11  -4 -17    5.67    6.42
  11   4 -17    5.55    6.93
 -11  -4  17    0.00    5.17
 -11   4  18   -0.00    4.56
  11   4 -18   -0.00    5.45
 -11  -4  18    4.51    7.25
 -11   4  19   -0.00    4.77
  11  -4 -19   -0.00    5.20
 -11   4  20    1.75    6.14
  11  -4 -20    7.62    7.26
  11   4 -20    4.71    6.37
 -11   4  21   15.89    8.67
  11  -4 -21   29.86   10.28
  11   4 -21   12.02    8.17
 -11   4  22    3.99    8.05
  11  -4 -22    5.26    6.55
  11   4 -22    3.82    6.17
 -11   4  23    0.92    6.92
  11  -4 -23    2.63    5.73
  11   4 -23    4.35    6.01
 -11   4  24    0.00    6.82
  11  -4 -24    9.42    8.63
  11   4 -24    4.39    7.13
 -11   4  25   22.01    9.07
  11  -4 -25    8.98    7.00
  11   4 -25   21.83    8.70
  11  -4 -26    7.06    6.06
  11   4 -26    0.00    5.77
 -11   4  27   20.08    8.81
  11  -4 -27    4.56    6.43
  11   4 -27   12.71    8.98
 -11   4  28    1.31    4.96
  11  -4 -28   -0.00    5.92
  11   4 -28   -0.00    5.44
 -11   4  29    3.45    6.33
  11  -4 -29   -0.00    6.97
 -11   4  30    3.65    6.07
  11  -4 -30    1.60    6.50
 -11   4  31   -0.00    5.76
 -11   5   1    7.87    5.64
 -11  -5   1    6.03    5.28
 -11  -5   1    0.00    6.15
 -11   5   2   54.60   10.70
 -11  -5   2   32.03   10.06
 -11  -5   2   17.73   10.33
 -11   5   3   60.51   11.55
 -11  -5   3   58.54   12.50
 -11  -5   3   20.48   10.75
 -11   5   4    8.07    6.12
  11   5  -4    4.82    5.96
 -11  -5   4    5.80    5.43
 -11   5   5   -0.00    4.89
  11  -5  -5   -0.00    3.86
  11   5  -5   -0.00    4.09
 -11  -5   5    0.48    4.57
 -11  -5   5    3.10    6.40
 -11   5   6   10.06    6.60
  11   5  -6   15.98    8.17
 -11  -5   6   16.53    7.41
 -11  -5   6    5.48    6.78
 -11   5   7   45.64   10.25
  11   5  -7   21.39    9.13
 -11  -5   7   19.78    8.27
 -11  -5   7   20.08    9.55
 -11   5   8    7.42    5.51
  11   5  -8   14.67    8.06
 -11  -5   8    5.80    6.06
 -11  -5   8    6.74    7.38
 -11   5   9   18.92    7.29
  11   5  -9   10.34    8.03
 -11  -5   9   13.89    7.30
 -11  -5   9    9.14    8.18
 -11   5  10    2.75    5.24
  11  -5 -10   -0.00    4.70
  11   5 -10   -0.00    5.60
 -11  -5  10   -0.00    4.61
 -11  -5  10   10.24    7.77
 -11   5  11    4.54    4.87
  11  -5 -11    5.18    6.41
  11   5 -11    4.90    6.62
 -11  -5  11   18.31    7.19
 -11  -5  11   11.61    8.15
 -11   5  12   16.12    7.69
  11  -5 -12   25.38    8.69
  11   5 -12   37.50   10.91
 -11  -5  12   33.06   11.75
 -11   5  13   30.40    9.51
  11  -5 -13   30.33    9.45
  11   5 -13   21.22   10.52
 -11  -5  13   25.35   10.98
 -11   5  14    4.44    5.44
  11  -5 -14    4.50    5.75
  11   5 -14   -0.00    4.77
 -11  -5  14    7.99    7.54
 -11   5  15   -0.00    5.31
  11  -5 -15   -0.00    4.15
  11   5 -15   -0.00    4.77
 -11  -5  15    2.28    6.21
 -11   5  16   -0.00    5.02
  11  -5 -16    5.18    6.48
  11   5 -16    2.35    5.64
 -11   5  17    9.41    6.67
  11  -5 -17    5.94    5.98
  11   5 -17    9.39    7.69
 -11   5  18   12.43    7.98
  11  -5 -18   31.87    9.83
  11   5 -18    9.03    7.67
  11  -5 -19   26.41    9.53
  11   5 -19    7.00    8.09
 -11   5  20   -0.00    3.72
  11  -5 -20   -0.00    5.35
  11   5 -20   -0.00    6.54
 -11   5  21    1.31    4.71
  11  -5 -21    0.00    4.05
  11   5 -21    4.57    6.19
 -11   5  22   -0.00    4.79
  11  -5 -22    0.00    5.16
  11   5 -22   -0.00    5.40
 -11   5  23   10.47    7.49
  11  -5 -23   28.26   10.83
  11   5 -23   11.87    7.42
 -11   5  24    0.00    6.02
  11  -5 -24    2.14    5.49
  11   5 -24   -0.00    4.86
 -11   5  25   -0.00    6.01
  11  -5 -25    1.29    6.16
  11   5 -25    9.72    6.57
 -11   5  26    0.48    5.37
  11  -5 -26   -0.00    6.05
  11   5 -26    1.05    4.61
 -11   5  27    7.34    6.77
  11   5 -27    5.18    6.46
 -11   5  28   -0.00    5.61
  11  -5 -28    0.52    6.22
  11   5 -28    9.16    7.97
 -11   5  29    0.00    4.84
  11  -5 -29    7.26    7.49
 -11   5  30   -0.00    4.99
  11  -5 -30    2.90    6.71
 -11   5  31   -0.00    6.20
 -11   5  32    1.79    6.21
 -11   6   1   42.14    9.01
 -11  -6   1   28.18   10.25
 -11  -6   1   24.64   10.30
 -11   6   2    0.00    5.07
 -11  -6   2    1.02    6.03
 -11  -6   2   -0.00    5.35
 -11   6   3    3.81    4.96
 -11  -6   3    9.04    6.63
 -11  -6   3    4.65    7.12
 -11   6   4   30.60    8.57
 -11  -6   4   20.89    8.47
 -11  -6   4   31.35   11.72
 -11   6   5    6.22    4.97
  11   6  -5   18.65    8.39
 -11  -6   5   12.52    6.62
 -11  -6   5   22.44   10.66
 -11   6   6   21.17    7.39
  11   6  -6   12.42    7.55
 -11  -6   6   13.01    6.58
 -11  -6   6    6.64    5.88
 -11   6   7    6.56    5.17
  11   6  -7   21.97    8.61
 -11  -6   7    1.40    5.19
 -11  -6   7    1.54    6.29
 -11   6   8    4.28    6.11
  11   6  -8   28.99   10.29
 -11  -6   8   20.99    8.48
 -11  -6   8    2.63    6.93
 -11   6   9    9.73    6.26
  11   6  -9    4.03    6.21
 -11  -6   9    3.45    5.92
 -11  -6   9    9.11    7.87
 -11   6  10   22.42    8.52
 -11  -6  10    7.41    5.45
 -11  -6  10   25.45   10.40
 -11   6  11    8.10    6.42
  11  -6 -11    4.04    5.15
  11   6 -11    0.00    5.47
 -11  -6  11    6.32    5.06
 -11  -6  11    5.24    6.84
 -11   6  12   -0.00    5.55
  11  -6 -12    3.24    5.70
  11   6 -12    5.82    6.88
 -11  -6  12    7.80    5.37
 -11   6  13    9.09    6.52
  11  -6 -13    0.00    5.39
  11   6 -13    9.34    7.63
 -11   6  14   23.23    8.79
  11  -6 -14   15.71    7.76
  11   6 -14   10.78    7.53
  11   6 -15   30.02   11.04
 -11   6  16    8.25    6.66
  11  -6 -16    8.00    6.89
 -11   6  17    6.45    5.59
  11  -6 -17    1.19    4.36
  11   6 -17    9.03    6.79
 -11   6  18    0.00    4.80
  11  -6 -18    1.64    4.71
  11   6 -18    2.92    5.01
 -11   6  19    8.62    6.38
  11  -6 -19    6.13    5.92
  11   6 -19    7.10    7.46
 -11   6  20    7.93    6.61
  11  -6 -20    9.96    6.85
  11   6 -20   11.44    8.31
 -11   6  21    7.74    6.51
  11  -6 -21    4.28    5.55
  11   6 -21    5.81    7.75
 -11   6  22    9.50    6.09
  11  -6 -22   -0.00    5.86
  11   6 -22    1.04    7.60
 -11   6  23    4.65    6.12
  11  -6 -23    3.17    5.71
  11   6 -23    4.09    7.22
 -11   6  24    0.00    5.02
  11   6 -24   -0.00    7.17
 -11   6  25    5.02    5.87
  11  -6 -25    2.70    6.09
  11   6 -25    2.00    6.88
 -11   6  26    0.00    6.29
  11  -6 -26    4.54    7.06
  11   6 -26   12.11    8.19
 -11   6  27   -0.00    5.27
  11  -6 -27   -0.00    5.28
  11   6 -27    1.59    5.82
 -11   6  28    0.90    5.25
  11  -6 -28    1.09    5.52
 -11   6  29   -0.00    5.55
  11  -6 -29    1.91    5.88
 -11   6  30    0.29    6.38
  11  -6 -30    6.06    7.47
 -11   6  31   -0.00    8.13
 -11   7   1   10.24    4.96
 -11  -7   1    6.00    5.18
 -11   7   2   13.67    6.38
 -11  -7   2   40.65   11.39
 -11   7   3    3.69    3.92
 -11  -7   3    8.96    6.51
 -11  -7   3    4.41    7.54
 -11   7   4   17.19    6.36
 -11  -7   4   17.48    7.49
 -11  -7   4    8.74    8.22
 -11   7   5    0.00    3.78
 -11  -7   5    8.67    6.63
 -11  -7   5    0.00    5.48
 -11   7   6   24.67    7.97
 -11  -7   6    9.18    6.73
 -11  -7   6    5.82    7.70
 -11   7   7    0.00    4.55
  11   7  -7    1.32    5.09
 -11  -7   7   -0.00    4.55
 -11  -7   7   -0.00    7.12
 -11   7   8   30.60    9.60
  11   7  -8   47.61   12.24
 -11  -7   8   52.56   12.98
 -11   7   9   31.83    8.73
  11   7  -9   17.35    9.54
 -11  -7   9   15.50    8.26
 -11   7  10    6.33    6.42
  11   7 -10   -0.00    6.15
 -11  -7  10    0.00    4.15
 -11   7  11   -0.00    5.43
  11   7 -11   -0.00    5.43
 -11  -7  11    0.82    4.53
 -11   7  12   31.60    9.60
  11   7 -12   28.92   10.70
 -11  -7  12   32.21   10.52
 -11   7  13    0.72    4.98
  11   7 -13    1.31    6.48
 -11  -7  13    3.97    6.34
 -11   7  14    9.08    6.55
  11   7 -14   16.60    7.65
 -11  -7  14    0.77    5.15
 -11   7  15   -0.00    5.20
  11   7 -15    5.63    6.41
 -11   7  16    9.83    7.50
  11  -7 -16    0.00    4.56
  11   7 -16   -0.00    6.83
 -11   7  17    6.25    6.75
  11  -7 -17    0.87    5.44
  11   7 -17   -0.00    5.92
 -11   7  18    9.73    5.88
  11  -7 -18   13.05    7.39
  11   7 -18   11.91    7.68
 -11   7  19    2.94    5.34
  11  -7 -19   -0.00    4.54
  11   7 -19   -0.00    4.62
 -11   7  20    0.99    5.11
  11  -7 -20    5.91    6.10
  11   7 -20    1.65    6.16
 -11   7  21    9.34    6.03
  11  -7 -21    1.11    5.14
  11   7 -21    4.31    6.85
 -11   7  22    5.10    6.32
  11   7 -22    8.29    7.33
 -11   7  23    4.33    6.05
  11  -7 -23   -0.00    5.29
  11   7 -23    2.30    5.70
 -11   7  24    0.00    5.16
  11  -7 -24    0.13    4.50
  11   7 -24   -0.00    6.10
 -11   7  25   -0.00    6.01
  11  -7 -25    1.31    5.65
  11   7 -25   -0.00    6.13
 -11   7  26   -0.00    5.65
  11  -7 -26    1.68    6.55
  11   7 -26   -0.00    6.52
 -11   7  27   -0.00    7.08
  11  -7 -27    2.29    5.76
 -11   7  28    4.22    5.78
  11  -7 -28    3.56    7.30
 -11   7  29   -0.00    5.46
  11  -7 -29    3.59    7.18
  11  -7 -30    3.25    7.95
 -11   8   1   -0.00    4.03
 -11  -8   1    8.33    6.57
 -11   8   2    6.07    4.48
 -11  -8   2    9.24    6.38
 -11   8   3    0.26    3.45
 -11  -8   3   -0.00    5.54
 -11  -8   4   42.17   11.57
 -11   8   5   -0.00    4.19
 -11  -8   5   -0.00    5.98
 -11   8   6   28.33    7.90
 -11  -8   6   17.56    8.41
 -11   8   7    8.12    5.16
 -11  -8   7    5.64    6.59
 -11   8   8    0.21    3.91
  11   8  -8    0.50    6.21
 -11  -8   8    3.25    5.01
  11   8  -9    0.00    6.97
 -11  -8   9   -0.00    5.79
 -11   8  10   28.82    8.36
  11   8 -10   14.09    8.71
 -11  -8  10    9.15    7.71
 -11   8  11    2.93    5.34
  11   8 -11    0.00    6.84
 -11  -8  11    4.85    5.42
 -11   8  12    5.88    5.20
  11   8 -12    0.00    5.71
 -11  -8  12    3.42    6.60
 -11   8  13    3.83    5.06
  11   8 -13    0.00    7.01
 -11  -8  13   -0.00    4.39
 -11   8  14    3.34    4.55
  11   8 -14    3.10    6.98
 -11  -8  14   -0.00    4.37
 -11   8  15    7.36    5.82
  11   8 -15    6.15    7.68
 -11  -8  15    6.52    5.78
 -11   8  16   13.60    8.00
  11   8 -16   33.10   10.92
 -11  -8  16   14.86    8.06
 -11   8  17   -0.00    4.64
  11   8 -17   -0.00    6.57
 -11   8  18    2.24    4.59
  11   8 -18   -0.00    5.85
 -11   8  19   -0.00    6.06
  11   8 -19   13.99    8.10
 -11   8  20   17.27    8.44
  11   8 -20    6.51    8.27
 -11   8  21    1.24    4.69
  11   8 -21   -0.00    5.19
  11   8 -22   15.09    8.33
 -11   8  23   -0.00    3.83
  11  -8 -23   -0.00    6.26
  11   8 -23    0.31    6.27
 -11   8  24    0.47    4.82
  11  -8 -24    3.37    7.99
  11   8 -24   -0.00    4.70
 -11   8  25   -0.00    4.70
  11  -8 -25   -0.00    6.80
 -11   8  26   14.26    8.02
  11  -8 -26   14.08    9.97
  11  -8 -27   -0.00    6.15
  11  -8 -28    9.80    7.34
  11  -8 -29    2.08    6.43
 -11   9   1    2.89    3.72
 -11  -9   1   -0.00    4.48
 -11   9   2   44.38    8.98
 -11  -9   2   40.43   11.77
 -11   9   3    0.00    3.44
 -11  -9   3   -0.00    5.51
 -11   9   4   22.69    6.70
 -11  -9   4   24.93    9.98
 -11   9   5   -0.00    2.85
 -11  -9   5    0.97    4.59
 -11   9   6    4.22    5.59
 -11  -9   7   -0.00    4.50
 -11   9   8   22.44    7.35
 -11  -9   8   21.03    9.81
 -11   9   9    0.68    3.53
 -11  -9   9    1.97    5.70
 -11   9  10    0.58    4.16
  11   9 -10    4.84    7.32
 -11  -9  10    1.59    5.87
 -11   9  11    2.34    3.48
  11   9 -11   -0.00    5.34
 -11  -9  11   -0.00    4.31
 -11   9  12    5.53    5.86
  11   9 -12   19.25    9.83
 -11   9  13    4.13    4.98
  11   9 -13   -0.00    6.47
 -11  -9  13    6.55    5.79
 -11   9  14    2.60    4.77
  11   9 -14    0.00    6.92
 -11  -9  14    2.41    5.96
 -11   9  15    0.70    5.10
  11   9 -15    8.33    7.37
 -11  -9  15   -0.00    5.35
  11   9 -16   -0.00    7.78
 -11  -9  16    2.78    6.48
 -11   9  17   -0.00    4.83
  11   9 -17   -0.00    7.01
 -11  -9  17   -0.00    5.64
 -11   9  18   13.30    6.63
  11   9 -18   22.96   10.04
 -11  -9  18   30.85   10.52
 -11   9  19   -0.00    5.33
  11   9 -19   -0.00    5.72
 -11   9  20    4.66    6.09
  11   9 -20    0.42    5.49
 -11   9  21    2.74    5.04
  11   9 -21   -0.00    7.26
 -11   9  22   11.79    7.28
  11   9 -22   -0.00    6.39
 -11   9  23    4.23    5.85
  11   9 -23   -0.00    6.18
 -11  10   1   -0.00    3.16
 -11 -10   1    3.28    6.02
 -11  10   2    7.66    4.48
 -11 -10   2    2.29    5.01
 -11  10   3    3.84    4.16
 -11 -10   3   -0.00    4.61
 -11  10   4   11.02    5.39
 -11 -10   4    9.75    6.77
 -11  10   5    1.17    4.24
 -11 -10   5   -0.00    5.00
 -11  10   6   14.31    5.75
 -11 -10   6    1.75    5.64
 -11  10   7    0.00    3.57
 -11 -10   7   14.29    7.37
 -11  10   8    1.91    4.32
 -11 -10   8    4.96    5.86
 -11  10   9   -0.00    4.28
 -11 -10   9    2.35    5.34
 -11  10  10    8.39    5.31
 -11 -10  10    7.17    7.25
 -11  10  11    0.21    3.90
  11  10 -11   -0.00    5.92
 -11 -10  11    3.41    5.69
 -11  10  12    6.09    4.70
  11  10 -12   -0.00    6.35
 -11 -10  12   -0.00    4.30
 -11  10  13    0.24    4.52
  11  10 -13   15.48    7.94
 -11 -10  13   -0.00    4.44
 -11  10  14    2.50    4.67
  11  10 -14    5.99    7.47
 -11  10  15    0.00    4.14
  11  10 -15   -0.00    5.95
 -11 -10  15    0.00    5.57
 -11  10  16   27.95    8.31
  11  10 -16   18.85   10.56
 -11 -10  16   18.47    8.50
 -11  10  17    0.26    5.35
  11  10 -17   -0.00    6.32
 -11 -10  17   -0.00    5.64
 -11  10  18   -0.00    4.89
  11  10 -18    1.00    6.16
 -11 -10  18   -0.00    5.49
 -11  10  19    0.18    3.76
  11  10 -19    1.98    7.86
 -11 -10  19    0.00    5.04
 -11  10  20   12.17    6.72
  11  10 -20    9.41    8.23
 -11 -10  20    2.06    6.36
  11  10 -21    0.00    6.52
 -11 -10  21    1.43    3.98
 -11  11   1    4.01    4.34
 -11 -11   1   -0.00    6.05
 -11  11   2   14.53    5.65
 -11 -11   2    2.61    6.43
 -11  11   3   -0.00    3.97
 -11 -11   3   -0.00    6.65
 -11  11   4   11.08    4.69
 -11 -11   4    4.12    5.00
 -11  11   5    2.76    3.62
 -11 -11   5   -0.00    6.14
 -11  11   6    6.42    5.16
 -11 -11   6    0.69    4.69
 -11  11   7   -0.00    3.40
 -11 -11   7    0.50    4.58
 -11  11   8   19.00    6.73
 -11 -11   8   17.23    8.51
 -11  11   9    0.00    3.89
 -11 -11   9    1.32    4.36
 -11  11  10   -0.00    3.36
 -11 -11  10    2.97    5.02
 -11  11  11    2.57    4.18
 -11 -11  11   -0.00    4.49
 -11  11  12   13.71    6.07
 -11 -11  12    6.79    6.42
 -11  11  13    0.59    3.09
  11  11 -13   -0.00    5.72
 -11 -11  13   -0.00    5.80
 -11  11  14    4.56    5.82
  11  11 -14   11.93    8.09
 -11 -11  14    0.01    5.02
 -11  11  15    0.76    4.88
  11  11 -15   -0.00    5.29
 -11 -11  15   -0.00    4.58
 -11  11  16    7.56    6.01
  11  11 -16    0.78    6.15
  11  11 -17    0.00    5.04
 -11 -11  17    0.00    6.29
  11  11 -18   10.24    7.62
 -11 -11  18    2.12    6.66
 -11  12   1    0.85    3.89
 -11 -12   1    3.44    4.80
 -11  12   2    2.01    3.69
 -11 -12   2   -0.00    4.61
 -11  12   3   -0.00    3.02
 -11 -12   3    2.71    6.26
 -11  12   4    9.45    4.57
 -11 -12   4    5.40    6.48
 -11  12   5    3.86    4.43
 -11 -12   5   -0.00    4.93
 -11  12   6    8.74    5.31
 -11 -12   6    8.59    7.61
 -11  12   7    4.13    4.53
 -11 -12   7    0.00    5.03
 -11  12   8    2.52    3.76
 -11 -12   8   -0.00    4.77
 -11  12   9    0.00    3.58
 -11 -12   9   -0.00    6.09
 -11  12  10   12.36    6.01
 -11 -12  10    0.00    5.48
 -11  12  11   -0.00    4.80
 -11  12  12   -0.00    4.95
 -11 -12  12   -0.00    5.23
 -11 -12  13    3.55    4.84
 -11 -12  14    1.76    5.50
 -11 -12  15    0.34    3.98
 -11  13   1    0.00    3.11
 -11 -13   1    9.61    7.07
 -11  13   2    1.24    3.05
 -11 -13   2    0.63    3.51
 -11  13   3    0.00    2.93
 -11 -13   3    5.94    7.30
 -11  13   4    6.28    4.49
 -11 -13   4    0.00    5.48
 -11  13   5   -0.00    3.11
 -11 -13   5   -0.00    4.71
 -11  13   6   -0.00    2.51
 -11 -13   6    5.74    5.19
 -11  13   7    5.10    4.16
 -11 -13   7   -0.00    6.00
 -11  13   8    8.43    4.79
 -11 -13   8    8.91    7.01
 -11 -13   9    5.67    6.69
 -11  14   1    1.49    2.63
 -11  14   2   -0.00    3.47
 -11  14   3    0.00    3.41
 -10   0   1    0.91    5.74
 -10   0   2   29.73    9.23
 -10   0   3    0.00    4.43
 -10   0   4  132.48   19.64
 -10   0   5   -0.00    4.54
 -10   0   6   34.90   10.25
 -10   0   7    8.34    6.61
  10   0  -7    0.93    4.96
 -10   0   8   30.28    9.10
  10   0  -8   16.35    7.71
 -10   0   9    1.40    5.83
  10   0  -9   -0.00    4.17
 -10   0  10  135.46   20.52
 -10   0  11    0.00    4.99
  10   0 -11    5.24    5.10
 -10   0  12    0.00    5.04
  10   0 -12   -0.00    4.58
 -10   0  13    5.73    6.22
  10   0 -13   -0.00    4.30
 -10   0  14   27.15    9.87
  10   0 -14   25.09    8.83
 -10   0  15    0.00    5.95
 -10   0  16   25.00    9.44
  10   0 -16   50.72   11.43
 -10   0  17    1.59    6.44
  10   0 -17   -0.00    5.57
 -10   0  18   37.37   11.60
  10   0 -18   23.88    9.06
 -10   0  19   -0.00    5.62
  10   0 -19    0.00    5.49
 -10   0  20   47.88   13.36
  10   0 -20   60.09   13.90
 -10   0  21   -0.00    4.71
  10   0 -21    3.43    5.83
 -10   0  22   -0.00    5.92
  10   0 -22    0.00    6.88
 -10   0  23   -0.00    5.07
  10   0 -24    9.04    7.47
 -10   0  25    0.00    5.32
  10   0 -25   -0.00    6.19
 -10   0  26   25.93   10.80
  10   0 -26   31.36   11.07
 -10   0  27    1.75    6.10
  10   0 -27    0.00    5.65
  10   0 -28   14.19    7.39
  10   0 -29    1.46    6.30
  10   0 -30    8.44    8.49
  10   0 -31    0.24    6.15
  10   0 -32   25.22    9.78
 -10   1   1    0.15    4.32
 -10   1   1    2.85    5.42
  10  -1  -1    2.86    4.36
 -10  -1   1   -0.00    6.52
 -10   1   2  135.05   18.34
  10  -1  -2  126.68   18.66
 -10  -1   2  150.32   20.08
 -10   1   3   10.18    5.69
 -10   1   3   13.76    7.43
  10  -1  -3   11.65    6.64
 -10  -1   3    7.24    6.43
 -10   1   4    4.77    5.21
  10   1  -4    1.23    4.93
 -10  -1   4   -0.00    3.61
 -10  -1   4   -0.00    5.35
 -10   1   5    7.42    6.20
  10   1  -5    0.00    4.86
 -10  -1   5   11.19    5.47
 -10  -1   5    6.34    6.89
 -10   1   6  121.38   18.22
  10   1  -6  105.98   16.93
 -10  -1   6   94.98   17.07
 -10   1   7   -0.00    5.77
 -10  -1   7   -0.00    5.07
 -10   1   8   74.14   13.74
  10   1  -8   41.28   10.62
 -10  -1   8   47.68   12.27
 -10   1   9   -0.00    5.81
  10  -1  -9    2.50    4.55
  10   1  -9   -0.00    4.75
 -10  -1   9   -0.00    5.01
 -10   1  10   -0.00    5.83
  10  -1 -10   -0.00    4.15
  10   1 -10    0.78    4.82
 -10  -1  10   -0.00    4.37
 -10   1  11   25.46    8.91
  10  -1 -11    4.31    5.64
  10   1 -11   15.26    7.64
 -10  -1  11    7.00    6.32
 -10   1  12   76.66   14.82
  10  -1 -12   59.97   12.95
  10   1 -12   61.45   13.59
 -10  -1  12   72.95   14.98
 -10   1  13    1.17    5.62
  10  -1 -13   -0.00    4.34
  10   1 -13    4.19    5.57
 -10  -1  13   -0.00    5.41
 -10   1  14   17.47    7.91
  10  -1 -14   15.26    7.61
  10   1 -14   11.27    6.67
 -10  -1  14    0.00    6.08
 -10   1  15    7.55    6.38
  10  -1 -15   -0.00    5.84
  10   1 -15   10.74    7.43
 -10  -1  15    4.20    6.99
 -10   1  16   19.74    9.30
  10  -1 -16    9.10    7.27
  10   1 -16   30.08    9.92
 -10  -1  16   18.16    9.31
 -10   1  17    0.48    4.52
  10  -1 -17   -0.00    5.59
 -10   1  18   27.64   10.22
  10  -1 -18   43.56   12.36
  10   1 -18   15.87    8.67
 -10  -1  18   30.75   10.52
  10  -1 -19    1.84    5.80
  10   1 -19    0.00    5.87
 -10  -1  19   -0.00    5.57
 -10   1  20   -0.00    5.12
  10  -1 -20    0.03    5.16
  10   1 -20   -0.00    5.48
 -10  -1  20    3.25    5.41
 -10   1  21    0.00    5.89
  10  -1 -21    5.37    6.31
  10   1 -21    4.01    6.12
 -10  -1  21    3.86    6.71
 -10   1  22   70.01   16.09
  10  -1 -22   63.25   14.96
  10   1 -22   69.97   15.78
 -10  -1  22   79.15   16.70
 -10   1  23    0.00    6.30
  10  -1 -23   -0.00    6.35
  10   1 -23   -0.00    6.95
 -10  -1  23   -0.00    7.22
 -10   1  24   -0.00    5.63
  10  -1 -24    2.57    6.42
  10   1 -24    0.50    6.33
 -10  -1  24    0.28    4.18
 -10   1  25    0.00    5.74
  10  -1 -25    2.24    5.10
  10   1 -25    0.97    5.58
 -10  -1  25    0.00    6.42
 -10   1  26   -0.00    6.29
  10  -1 -26   12.15    7.54
  10   1 -26    0.56    6.72
 -10   1  27   -0.00    5.45
  10  -1 -27    0.00    5.75
  10   1 -27    2.62    5.98
 -10   1  28    3.70    7.89
  10  -1 -28    8.38    7.63
  10   1 -28    9.70    8.30
  10  -1 -29   -0.00    6.14
  10   1 -29   -0.00    6.66
  10  -1 -30    1.25    4.78
  10   1 -30    2.72    6.85
  10  -1 -31   -0.00    5.84
  10   1 -31   10.30    7.64
  10  -1 -32   24.96   11.33
  10   1 -32   33.74   11.81
 -10   2   1    3.59    4.30
 -10   2   1    1.85    4.76
  10  -2  -1    0.00    4.48
  10   2  -1    2.12    5.72
 -10  -2   1    1.14    5.09
 -10  -2   1    3.97    5.26
 -10   2   2    0.00    3.94
 -10   2   2    3.39    5.07
  10  -2  -2   -0.00    4.87
  10   2  -2   -0.00    4.41
 -10  -2   2   -0.00    4.82
 -10  -2   2   -0.00    5.78
 -10   2   3    1.38    4.23
  10  -2  -3   -0.00    4.46
  10   2  -3   -0.00    5.20
 -10  -2   3    7.76    5.11
 -10  -2   3   -0.00    4.66
  10  -2  -4  160.32   20.64
  10   2  -4  150.32   21.40
 -10  -2   4  166.13   21.35
 -10  -2   4  149.57   21.93
 -10   2   5   42.32   10.41
  10  -2  -5   49.35   10.06
  10   2  -5   53.59   12.52
 -10  -2   5   27.19    8.73
 -10  -2   5   24.43    9.61
 -10   2   6   39.13   10.53
  10   2  -6   31.37    9.99
 -10  -2   6   41.06    9.80
 -10  -2   6   35.90   10.42
 -10   2   7   10.07    6.72
  10   2  -7    3.42    5.79
 -10  -2   7    1.55    6.00
 -10   2   8   23.89    8.07
  10   2  -8    7.18    6.65
 -10  -2   8   13.84    8.15
 -10   2   9    0.00    4.16
  10   2  -9    8.12    6.18
 -10  -2   9   12.07    6.92
 -10   2  10   78.41   14.56
  10  -2 -10  105.93   16.07
  10   2 -10   75.59   14.84
 -10  -2  10   68.27   15.35
 -10   2  11   15.32    6.92
  10  -2 -11    7.57    5.10
  10   2 -11    7.04    7.40
 -10  -2  11   22.16    8.97
 -10   2  12   -0.00    4.62
  10  -2 -12    1.84    4.58
  10   2 -12   -0.00    6.02
 -10  -2  12    0.51    5.24
 -10   2  13   -0.00    4.71
  10  -2 -13   -0.00    5.58
 -10  -2  13    1.42    5.01
 -10   2  14   26.34    8.98
  10  -2 -14   37.11   10.41
  10   2 -14   26.19    9.12
 -10  -2  14   23.20   10.21
 -10   2  15    4.03    4.64
  10  -2 -15   14.36    8.57
  10   2 -15   22.00    8.70
 -10  -2  15   22.99    9.56
 -10   2  16    9.55    6.89
  10  -2 -16    3.17    6.49
  10   2 -16    4.85    6.20
 -10  -2  16    2.50    6.62
 -10   2  17   -0.00    4.91
  10  -2 -17   -0.00    6.17
  10   2 -17   -0.00    4.86
 -10  -2  17    2.22    5.27
 -10   2  18    7.05    5.73
  10   2 -18    4.70    6.00
 -10  -2  18   13.47    8.40
 -10   2  19    0.00    5.94
  10  -2 -19    0.42    4.69
  10   2 -19   -0.00    6.57
 -10  -2  19   -0.00    5.83
 -10   2  20   49.52   12.81
  10  -2 -20   33.70   10.65
  10   2 -20   53.69   12.71
 -10  -2  20   42.02   12.54
 -10   2  21    2.93    5.01
  10  -2 -21   -0.00    4.90
  10   2 -21    0.00    5.20
 -10   2  22   -0.00    6.38
  10  -2 -22    0.00    6.00
  10   2 -22    0.00    5.38
 -10  -2  22    2.96    6.67
 -10   2  23    3.47    5.90
  10  -2 -23    0.44    4.36
  10   2 -23    3.71    6.70
 -10  -2  23    0.61    4.79
 -10   2  24   21.71    9.64
  10  -2 -24   20.71    9.22
  10   2 -24   26.69    9.86
 -10   2  25    3.66    6.37
  10  -2 -25    5.59    6.50
  10   2 -25    7.01    8.35
 -10   2  26   24.75   10.77
  10  -2 -26    0.00    6.43
  10   2 -26   22.45    9.75
 -10   2  27   -0.00    5.87
  10  -2 -27   -0.00    6.46
  10   2 -27   -0.00    6.98
 -10   2  28    7.27    7.18
  10  -2 -28    1.30    6.16
  10   2 -28   10.86    8.69
 -10   2  29   -0.00    6.58
  10  -2 -29    1.57    6.15
  10   2 -29    0.00    4.88
  10  -2 -30    0.90    6.00
  10   2 -30    0.00    7.23
  10  -2 -32    1.63    7.24
  10   2 -32   -0.00    6.70
 -10   3   1    4.25    4.21
 -10   3   1    5.91    5.68
  10  -3  -1   10.19    5.94
 -10  -3   1   18.36    6.76
 -10  -3   1   13.52    7.34
 -10   3   2   96.87   13.87
 -10   3   2   89.51   14.29
  10  -3  -2   84.59   13.76
  10   3  -2   92.80   15.77
 -10  -3   2   84.76   15.11
 -10  -3   2   73.15   14.96
 -10   3   3   69.12   12.48
  10  -3  -3   49.69   10.67
  10   3  -3   55.30   12.94
 -10  -3   3   82.19   14.91
 -10  -3   3   31.97   10.95
 -10   3   4    0.00    4.89
  10  -3  -4   -0.00    4.48
  10   3  -4    5.18    6.03
 -10  -3   4   -0.00    3.75
 -10  -3   4   -0.00    5.63
 -10   3   5   17.10    6.44
  10  -3  -5   17.73    6.72
  10   3  -5    7.06    6.60
 -10  -3   5    5.06    6.04
 -10  -3   5    8.96    7.05
 -10   3   6   22.68    8.66
  10  -3  -6   25.27    8.45
  10   3  -6   23.57    9.01
 -10  -3   6   25.61    8.30
 -10  -3   6   38.69   11.10
 -10   3   7    7.70    5.73
  10  -3  -7   14.06    6.33
  10   3  -7   18.85    7.89
 -10  -3   7   14.97    7.25
 -10  -3   7    5.91    6.96
 -10   3   8   74.71   13.86
  10   3  -8   88.13   15.60
 -10  -3   8   71.73   15.83
 -10   3   9   11.33    5.67
  10   3  -9   19.41    8.50
 -10  -3   9    1.42    5.38
 -10   3  10    0.15    4.25
  10   3 -10    4.91    5.33
 -10  -3  10    8.08    7.05
 -10   3  11    8.34    5.90
  10  -3 -11    4.52    6.08
  10   3 -11   17.74    8.98
 -10  -3  11    5.24    8.06
 -10   3  12   39.35   10.89
  10  -3 -12   47.80   10.70
  10   3 -12   33.93   10.48
 -10  -3  12   37.39   11.59
 -10   3  13   -0.00    4.06
  10  -3 -13   -0.00    5.54
  10   3 -13   -0.00    5.33
 -10  -3  13    5.32    6.37
 -10   3  14    5.02    6.18
  10  -3 -14    3.48    5.33
  10   3 -14    1.80    5.54
 -10  -3  14    2.83    6.00
 -10   3  15    3.03    6.16
  10  -3 -15    0.00    6.23
  10   3 -15    8.43    6.32
 -10  -3  15    9.68    7.69
 -10   3  16   30.92    9.87
  10   3 -16   23.78    9.53
 -10   3  17   15.50    8.49
  10  -3 -17   17.50    8.29
  10   3 -17    6.76    6.08
 -10  -3  17   22.78   10.05
 -10   3  18   19.01    8.81
  10  -3 -18   24.57    9.27
  10   3 -18   23.47    8.86
 -10  -3  18   15.64    9.43
 -10   3  19    0.00    6.54
  10  -3 -19   12.77    8.05
  10   3 -19    3.93    6.29
 -10  -3  19    0.00    6.37
 -10   3  20   -0.00    5.60
  10  -3 -20   -0.00    5.67
  10   3 -20    1.33    6.04
 -10  -3  20   -0.00    6.55
 -10   3  21    5.56    6.52
  10  -3 -21    7.05    6.39
  10   3 -21    9.82    7.43
 -10  -3  21   -0.00    6.11
 -10   3  22   38.53   12.17
  10  -3 -22   51.57   13.19
 -10   3  23   10.09    6.00
  10  -3 -23    3.26    6.30
  10   3 -23    1.42    6.37
 -10   3  24    5.17    6.16
  10  -3 -24    4.86    6.76
  10   3 -24    0.00    6.82
 -10   3  25    0.31    4.78
  10  -3 -25    9.46    6.77
  10   3 -25   -0.00    5.74
 -10   3  26   25.76    9.98
  10   3 -26    0.00    6.57
 -10   3  27    8.81    7.16
  10  -3 -27    3.14    5.92
  10   3 -27   24.32    9.46
 -10   3  28    0.00    6.59
  10  -3 -28   -0.00    7.81
  10   3 -28    8.28    7.35
 -10   3  29    9.46    7.64
  10  -3 -29   -0.00    6.80
  10   3 -29   -0.00    7.60
 -10   3  30    1.78    5.89
  10  -3 -30   -0.00    5.64
  10   3 -30    0.37    5.12
 -10   3  31   -0.00    6.12
  10  -3 -31    0.00    7.14
  10   3 -31    0.63    7.47
  10  -3 -32    0.00    6.27
 -10   4   1    0.92    3.13
 -10   4   1   -0.00    5.04
  10  -4  -1    4.34    4.25
 -10  -4   1    7.32    6.00
 -10  -4   1    0.00    6.63
 -10   4   2   -0.00    3.12
  10  -4  -2    0.00    4.20
 -10  -4   2   -0.00    4.41
 -10  -4   2    1.46    5.04
 -10   4   3   11.56    5.91
  10  -4  -3   11.32    5.63
  10   4  -3   18.13    7.59
 -10  -4   3   11.78    6.40
 -10  -4   3    3.47    6.79
 -10   4   4   87.32   14.25
  10  -4  -4   85.21   13.99
  10   4  -4  116.88   17.55
 -10  -4   4   92.68   16.19
 -10  -4   4   68.35   15.08
 -10   4   5   54.66   11.21
  10  -4  -5   37.00    9.59
  10   4  -5   57.57   12.71
 -10  -4   5   30.07    9.70
 -10  -4   5   29.26   10.32
 -10   4   6   51.03   10.95
  10  -4  -6   45.96   10.43
  10   4  -6   44.27   12.31
 -10  -4   6   74.37   13.82
 -10   4   7    3.39    4.41
  10  -4  -7   -0.00    3.62
  10   4  -7    2.98    4.91
 -10  -4   7   -0.00    4.73
 -10   4   8   74.84   13.58
  10  -4  -8   71.68   13.51
  10   4  -8   91.67   16.56
 -10  -4   8  104.72   16.22
  10   4  -9    5.72    6.81
 -10   4  10   16.53    7.27
  10   4 -10   18.31    8.02
 -10   4  11    7.00    6.30
 -10   4  12    0.00    4.14
  10  -4 -12   -0.00    4.24
  10   4 -12    0.00    4.51
 -10   4  13    6.29    5.31
  10  -4 -13   -0.00    4.73
  10   4 -13   -0.00    5.03
 -10   4  14   18.51    8.17
  10  -4 -14   23.32    8.70
  10   4 -14   14.22    8.18
 -10   4  15    3.63    6.37
  10  -4 -15   11.39    7.16
  10   4 -15   21.36    8.64
 -10  -4  15    5.69    6.87
 -10   4  16   12.77    7.30
  10  -4 -16   12.38    7.32
  10   4 -16   20.66    8.87
 -10  -4  16   16.65    8.89
  10  -4 -17    2.80    5.19
  10   4 -17    1.49    5.73
 -10  -4  17    1.88    6.25
 -10   4  18    1.00    5.10
  10  -4 -18    2.35    5.70
  10   4 -18    4.14    5.75
 -10  -4  18    5.17    6.25
 -10   4  19   -0.00    4.93
  10  -4 -19   16.08    7.65
  10   4 -19   17.39    8.41
 -10  -4  19   20.32   10.43
 -10   4  20   39.90   12.07
  10  -4 -20   41.77   11.59
  10   4 -20   24.25    9.70
 -10   4  21   26.71    9.55
  10  -4 -21   42.56   11.58
  10   4 -21   28.97   10.01
 -10   4  22    1.07    5.26
  10  -4 -22    0.23    5.72
  10   4 -22   12.64    7.58
 -10   4  23   12.65    8.32
  10  -4 -23    7.51    7.30
  10   4 -23    0.11    5.83
 -10   4  24   20.64    9.28
  10  -4 -24   15.10    8.61
  10   4 -24   18.93    9.82
 -10   4  25    0.00    5.09
  10  -4 -25   19.12    9.23
 -10   4  26   14.65    7.97
  10  -4 -26    1.35    7.31
  10   4 -26    3.00    6.76
 -10   4  27    0.81    6.11
  10  -4 -27    1.40    6.28
  10   4 -27    3.44    5.74
 -10   4  28    3.63    5.92
  10  -4 -28    9.08    7.59
  10   4 -28    0.00    6.99
 -10   4  29    0.97    5.83
  10  -4 -29    8.42    7.34
  10   4 -29    4.42    7.44
 -10   4  30   -0.00    5.74
  10  -4 -30   -0.00    6.49
  10   4 -30    8.43    6.92
 -10   4  31    2.31    5.62
  10  -4 -31    0.00    6.69
  10   4 -31    3.09    5.75
 -10   4  32    0.00    5.43
  10  -4 -32    0.00    6.63
 -10   5   1   69.45   10.86
 -10   5   1   52.53   10.63
  10  -5  -1   53.50   10.31
 -10  -5   1   64.46   13.05
 -10  -5   1   42.06   12.22
 -10   5   2  177.38   21.70
  10  -5  -2  181.66   21.53
 -10  -5   2  194.69   24.62
 -10  -5   2  207.91   27.22
 -10   5   3   19.84    6.24
  10  -5  -3   16.21    5.74
 -10  -5   3   23.96    8.31
 -10   5   4   -0.00    3.79
  10  -5  -4    0.00    3.64
  10   5  -4   -0.00    4.70
  10   5  -4    2.63    4.83
 -10  -5   4    9.09    6.83
 -10   5   5   -0.00    3.99
  10   5  -5    0.54    4.53
  10   5  -5    0.00    5.58
 -10  -5   5    2.80    5.33
 -10   5   6   48.86   10.04
  10  -5  -6   24.42    8.13
  10   5  -6   34.86   10.24
  10   5  -6   54.87   12.99
 -10  -5   6   46.32   12.33
 -10   5   7   30.76    8.80
  10  -5  -7   37.88    9.73
  10   5  -7   43.78   11.54
  10   5  -7   81.43   15.64
 -10  -5   7   48.82   11.97
 -10   5   8   22.59    8.07
  10  -5  -8   21.55    7.54
  10   5  -8   22.71    9.49
  10   5  -8   30.08   10.24
 -10  -5   8   16.84    7.47
 -10   5   9   -0.00    4.41
  10   5  -9    2.97    6.23
 -10  -5   9    0.00    4.57
 -10   5  10   -0.00    4.29
  10   5 -10   -0.00    5.65
 -10   5  11   19.43    7.37
  10   5 -11    7.26    6.90
 -10   5  12   30.52    9.42
  10  -5 -12   49.15   11.77
  10   5 -12   25.41   10.50
  10  -5 -13   12.03    6.60
  10   5 -13   28.62    9.89
 -10   5  14   -0.00    4.69
  10  -5 -14    2.57    4.51
  10   5 -14   -0.00    5.49
 -10   5  15    4.44    5.92
  10  -5 -15    1.13    5.57
  10   5 -15    3.63    5.53
 -10   5  16    7.31    5.85
  10  -5 -16   11.96    7.03
  10   5 -16    4.89    5.78
 -10   5  17   23.83    9.43
  10  -5 -17   23.96    8.99
  10   5 -17   18.47    8.89
 -10   5  18   20.47    7.79
  10  -5 -18    5.05    5.59
  10   5 -18   34.84   10.87
 -10   5  19    4.93    6.17
  10  -5 -19    1.46    5.80
 -10   5  20    3.23    5.43
  10   5 -20   10.92    6.74
 -10   5  21   10.73    7.43
  10  -5 -21   -0.00    4.99
  10   5 -21    2.57    5.98
  10  -5 -22    7.02    7.95
  10   5 -22   32.52   11.30
 -10   5  23    3.81    6.88
  10  -5 -23    1.35    5.72
  10   5 -23    4.94    6.68
 -10   5  24   -0.00    4.40
  10  -5 -24    2.21    7.02
  10   5 -24    2.45    5.73
 -10   5  25    2.36    4.78
  10  -5 -25    2.30    6.14
  10   5 -25   -0.00    6.41
 -10   5  26   -0.00    4.69
  10  -5 -26    7.46    7.57
  10   5 -26    1.05    6.62
 -10   5  27   10.65    7.87
  10  -5 -27   12.81    9.74
  10   5 -27    3.54    7.41
 -10   5  28    6.91    6.71
  10  -5 -28    9.19    8.65
  10   5 -28    0.00    5.93
 -10   5  29   -0.00    4.21
  10  -5 -29    2.50    6.42
 -10   5  30    1.87    5.41
  10  -5 -30    7.68    8.12
  10   5 -30   -0.00    5.77
 -10   5  31    0.39    5.10
  10  -5 -31    4.77    7.51
 -10   5  32    0.00    7.32
  10  -5 -32   -0.00    6.44
 -10   5  33    2.09    5.88
 -10  -6   1    4.24    5.53
 -10  -6   1   -0.00    5.39
 -10   6   2    5.79    4.71
 -10   6   3   19.69    6.57
  10   6  -3    8.84    6.90
 -10  -6   3   14.25    6.91
 -10   6   4    9.78    5.30
  10   6  -4   12.52    7.33
 -10  -6   4    4.67    4.93
 -10   6   5   34.99    8.68
  10  -6  -5   14.49    6.11
  10   6  -5   42.65   11.25
  10   6  -5   11.48    7.08
 -10  -6   5    8.42    5.87
 -10   6   6   28.84    8.20
  10  -6  -6   42.09    9.05
  10   6  -6   26.06    9.91
  10   6  -6   35.93   11.56
 -10  -6   6   22.12    8.88
 -10   6   7    1.68    3.85
  10  -6  -7    3.71    4.50
  10   6  -7   -0.00    5.85
  10   6  -7    8.48    6.45
 -10  -6   7   -0.00    3.78
 -10   6   8   -0.00    4.13
  10  -6  -8   10.57    5.52
  10   6  -8    0.11    5.37
  10   6  -8    3.67    5.79
 -10  -6   8    0.00    5.47
 -10   6   9   51.11   11.29
  10  -6  -9   42.90   10.04
 -10  -6   9   51.95   12.87
 -10   6  10   45.66   10.55
  10   6 -10   55.86   13.40
 -10  -6  10   41.92   10.98
 -10   6  11    4.11    5.47
  10   6 -11   -0.00    5.77
 -10  -6  11    6.16    5.00
 -10   6  12    3.74    4.46
  10  -6 -12   -0.00    4.73
  10   6 -12    0.00    5.21
 -10   6  13   20.60    7.37
  10  -6 -13   14.98    6.95
  10   6 -13   18.11    8.28
 -10   6  14    1.87    4.60
  10  -6 -14    8.30    5.57
  10   6 -14    0.85    4.93
 -10   6  15   21.27    8.37
  10  -6 -15   15.43    7.58
  10   6 -15   17.62    7.72
 -10   6  16   10.50    6.33
  10  -6 -16    4.01    5.38
  10   6 -16   20.31    9.22
 -10   6  17    1.32    5.60
  10  -6 -17    5.35    5.85
  10   6 -17   -0.00    7.24
 -10   6  18    1.99    4.69
  10   6 -18   18.68    8.74
 -10   6  19    5.87    5.00
  10  -6 -19   15.65    8.38
  10   6 -19   25.21   10.22
 -10   6  20   14.46    8.41
  10  -6 -20    7.00    6.64
  10   6 -20    3.39    6.87
 -10   6  21    3.38    5.08
  10  -6 -21   -0.00    5.46
  10   6 -21    5.62    7.02
 -10   6  22    0.00    5.89
  10  -6 -22   -0.00    6.11
  10   6 -22   -0.00    6.75
  10  -6 -23    4.67    6.09
  10   6 -23    0.62    6.04
  10  -6 -24   -0.00    4.83
  10   6 -24    4.89    6.69
 -10   6  25   -0.00    4.66
  10  -6 -25   -0.00    5.76
  10   6 -25    7.62    6.80
 -10   6  26    0.56    6.03
  10  -6 -26   -0.00    6.05
  10   6 -26    3.73    6.01
 -10   6  27    1.47    5.29
  10  -6 -27    0.00    6.13
  10   6 -27    0.00    5.27
 -10   6  28   -0.00    6.08
  10  -6 -28    0.54    6.75
  10   6 -28    0.16    5.29
 -10   6  29    2.28    5.03
  10  -6 -29    2.65    7.47
  10   6 -29    4.27    7.53
 -10   6  30   -0.00    5.20
  10  -6 -30    1.00    5.97
 -10   6  31    2.33    5.58
  10  -6 -31   16.37   10.48
 -10   6  32    2.58    5.49
 -10   6  34    4.47    6.10
 -10   7   1   87.31   12.44
 -10  -7   1   62.62   14.18
 -10   7   2    1.40    3.67
  10   7  -2    4.52    5.80
 -10  -7   2    0.00    4.79
 -10   7   3   20.05    6.90
  10   7  -3   33.02   10.85
 -10  -7   3   40.08   10.15
 -10   7   4    4.25    4.41
  10   7  -4    0.00    5.08
 -10  -7   4   -0.00    3.46
 -10   7   5   29.35    8.23
  10   7  -5   40.63   12.00
 -10  -7   5   53.47   11.72
 -10   7   6    3.99    4.76
  10   7  -6    0.00    6.51
  10   7  -6    2.51    6.49
 -10  -7   6    4.33    6.20
  10   7  -7   48.17   12.31
 -10  -7   7   24.11    9.22
 -10   7   8   16.91    6.47
  10   7  -8    5.48    7.05
 -10  -7   8   14.58    7.58
 -10   7   9    5.42    4.42
  10   7  -9    0.20    5.35
 -10  -7   9    0.00    4.71
 -10   7  10   -0.00    4.56
  10   7 -10    4.13    5.81
 -10  -7  10    0.17    5.14
 -10   7  11    6.27    5.16
  10   7 -11   14.54    8.45
 -10  -7  11    9.15    6.08
 -10   7  12    8.02    5.91
  10   7 -12   10.17    8.31
 -10  -7  12   -0.00    4.44
 -10   7  13   32.81    9.18
  10  -7 -13   42.43   10.49
  10   7 -13   19.70    9.46
 -10  -7  13   21.06    8.85
 -10   7  14    2.70    5.21
  10  -7 -14    1.58    4.19
  10   7 -14   -0.00    5.72
 -10   7  15    2.40    4.97
  10  -7 -15   -1.75    5.69
  10   7 -15    2.15    6.24
  10   7 -16    0.00    5.80
 -10   7  17   22.93    8.19
  10  -7 -17    5.96    6.51
  10   7 -17   11.37    8.13
 -10   7  18   -0.00    3.89
  10  -7 -18    2.68    5.82
  10   7 -18   -0.00    5.56
 -10   7  19    6.91    5.65
  10  -7 -19    3.25    6.12
  10   7 -19    6.93    7.86
 -10   7  20   -0.00    5.22
  10  -7 -20    0.00    6.09
  10   7 -20   -0.00    5.04
 -10   7  21    5.59    5.89
  10  -7 -21    0.07    5.06
  10   7 -21    1.20    6.61
 -10   7  22   10.35    7.11
  10  -7 -22   -0.00    5.84
  10   7 -22    4.12    6.42
 -10   7  23    6.12    5.42
  10  -7 -23   21.44   10.02
  10   7 -23    7.49    8.39
 -10   7  24    1.68    6.10
  10  -7 -24    5.27    6.87
  10   7 -24    0.00    6.28
 -10   7  25    0.65    3.91
  10  -7 -25    1.15    6.08
  10   7 -25   -0.00    4.92
 -10   7  26   -0.00    4.04
  10  -7 -26   -0.00    5.97
  10   7 -26   -0.00    6.23
 -10   7  27   10.58    7.22
  10  -7 -27   10.09    8.41
  10   7 -27   31.12   10.64
 -10   7  28   -0.00    4.47
  10  -7 -28    0.00    6.06
  10   7 -28    7.08    7.25
 -10   7  29    0.94    4.88
  10  -7 -29    1.40    7.53
  10   7 -29   -0.00    7.07
 -10   7  30   -0.00    5.14
  10  -7 -30   -0.00    7.15
 -10   7  31    0.11    5.23
  10  -7 -31    8.94    9.22
 -10   7  32    5.90    6.60
 -10   7  33   -0.00    5.96
 -10   8   1   10.26    4.60
 -10  -8   1   17.38    9.03
 -10   8   2    1.30    3.81
 -10  -8   2   -0.00    4.29
 -10   8   3   44.12    9.10
 -10  -8   3   36.92   10.75
 -10   8   4   18.34    6.84
 -10  -8   4   20.56    7.89
 -10  -8   5   29.36    9.40
 -10   8   6    0.00    4.09
 -10  -8   6    8.80    5.48
 -10   8   7    1.61    4.28
  10   8  -7    6.40    7.00
  10   8  -7    0.00    5.80
 -10  -8   7    6.32    5.91
 -10   8   8    3.06    4.19
  10   8  -8    0.55    5.01
  10   8  -8    1.33    5.59
 -10  -8   8    0.30    5.36
 -10   8   9    9.06    5.48
  10   8  -9    2.65    5.70
  10   8  -9    4.75    6.75
 -10  -8   9    4.62    6.53
 -10   8  10    5.42    5.54
  10   8 -10    3.29    6.96
  10   8 -10   13.75    7.95
 -10  -8  10    0.00    5.70
 -10   8  11   16.38    6.78
  10   8 -11   17.41    8.95
 -10  -8  11   11.23    7.10
 -10   8  12   -0.00    4.22
  10   8 -12    0.00    5.13
 -10  -8  12    0.00    5.19
 -10   8  13    1.64    3.58
  10   8 -13   -0.00    6.70
 -10  -8  13    2.96    5.72
 -10   8  14    0.00    3.64
  10   8 -14    8.45    7.41
 -10  -8  14   -0.00    3.77
 -10   8  15    9.11    5.67
  10   8 -15   11.74    7.87
 -10  -8  15   10.19    6.58
 -10   8  16    1.79    3.96
  10   8 -16    7.52    7.51
 -10   8  17   -0.00    3.68
  10  -8 -17   -0.00    5.49
  10   8 -17   -0.00    4.75
 -10   8  18    2.99    5.22
  10  -8 -18   -0.00    5.03
  10   8 -18   -0.00    5.58
 -10   8  19   24.73    9.12
  10  -8 -19   17.39    8.81
  10   8 -19   49.57   12.05
 -10   8  20   -0.00    4.74
  10  -8 -20    0.00    5.13
  10   8 -20    0.00    7.41
 -10   8  21   11.48    7.00
  10  -8 -21   -0.00    6.04
  10   8 -21    0.00    6.16
 -10   8  22    1.96    5.63
  10  -8 -22    0.66    5.84
  10   8 -22   10.50    7.08
 -10   8  23    6.38    5.31
  10  -8 -23    3.37    6.80
  10   8 -23    7.93    7.03
 -10   8  24    2.49    5.67
  10  -8 -24    5.36    7.19
  10   8 -24    3.30    7.48
 -10   8  25    0.00    5.67
  10  -8 -25    9.86    8.75
  10   8 -25   12.15    9.04
 -10   8  26    2.95    5.77
  10   8 -26    6.73    6.25
 -10   8  27    0.21    4.04
  10  -8 -27    5.34    6.16
  10   8 -27   -0.00    4.86
 -10   8  28    0.00    5.75
  10  -8 -28   -0.00    5.24
 -10   8  29    2.54    5.93
  10  -8 -29   -8.78    8.54
 -10   8  30   10.21    7.16
  10  -8 -30    6.62    7.34
  10  -8 -31   -0.00    6.44
 -10   9   1   37.47    8.14
  10   9  -1   32.35   11.30
 -10  -9   1   32.31   10.51
 -10   9   2    2.22    3.86
  10   9  -2    3.45    6.16
 -10  -9   2   10.66    7.41
  10   9  -3   34.32   11.68
 -10  -9   3   38.71   10.89
 -10   9   4    1.04    3.48
  10   9  -4    0.19    5.06
 -10  -9   4   -0.00    6.00
 -10   9   5    2.18    3.60
  10   9  -5    0.77    5.71
 -10  -9   5    3.21    4.46
 -10   9   6    2.04    3.94
  10   9  -6    2.67    5.88
 -10  -9   6   -0.00    3.70
 -10   9   7   38.61    8.65
 -10  -9   7   20.03    8.36
 -10   9   8   13.70    6.08
  10   9  -8    0.00    4.98
 -10  -9   8    2.65    6.00
 -10   9   9    4.17    4.08
  10   9  -9    0.00    4.67
  10   9  -9    1.88    5.71
 -10  -9   9    4.59    6.63
 -10   9  10    4.45    4.15
  10   9 -10    3.39    5.41
  10   9 -10    0.00    5.03
 -10  -9  10   10.08    7.37
 -10   9  11   15.25    6.70
  10   9 -11   21.27    9.19
  10   9 -11   15.19    8.45
 -10   9  12    0.00    4.08
  10   9 -12   -0.00    5.41
 -10  -9  12   -0.00    5.60
 -10   9  13    3.61    4.30
  10   9 -13    4.60    7.25
 -10  -9  13    0.00    5.91
 -10   9  14    0.74    4.28
 -10  -9  14    3.35    6.21
 -10   9  15    1.47    3.87
  10   9 -15   -0.00    5.45
 -10  -9  15    0.00    4.78
 -10   9  16    0.00    4.83
  10   9 -16   -0.00    5.13
 -10  -9  16    2.72    4.91
 -10   9  17   32.92   10.24
  10   9 -17   38.29   12.22
 -10  -9  17   35.60   10.67
 -10   9  18   -0.00    5.47
  10   9 -18    2.70    6.01
 -10   9  19    1.99    5.60
  10   9 -19    2.63    7.45
 -10   9  20    4.83    5.33
  10   9 -20   -0.00    6.17
 -10   9  21    1.03    5.15
  10   9 -21    9.50    8.00
 -10   9  22   -0.00    6.02
  10   9 -22    5.64    5.50
 -10   9  23    3.79    5.95
  10   9 -23    3.38    6.19
 -10   9  24    2.05    5.46
  10  -9 -24   -0.00    5.63
  10   9 -24    2.25    5.72
 -10   9  25    2.02    4.77
  10  -9 -25    0.33    5.76
  10   9 -25    1.53    5.98
 -10   9  26    1.28    5.44
  10  -9 -26    0.30    4.82
  10   9 -26   -0.00    7.12
 -10   9  27    5.03    6.57
  10  -9 -27    4.40    7.38
  10  -9 -28    3.04    6.30
  10  -9 -29   -0.00    6.81
  10  -9 -30   -0.00    5.23
 -10  10   1   10.39    4.91
  10  10  -1    1.91    5.51
 -10 -10   1    5.59    6.96
 -10  10   2    0.00    2.65
  10  10  -2   -0.00    6.28
 -10 -10   2   -0.00    5.88
 -10  10   3   11.15    5.10
 -10 -10   3   12.94    7.09
 -10  10   4    0.00    2.74
  10  10  -4   -0.00    5.74
 -10 -10   4    3.61    5.94
 -10  10   5   44.96    8.81
  10  10  -5   30.20   11.17
 -10 -10   5   33.67   10.99
 -10  10   6   -0.00    3.23
  10  10  -6    6.09    6.68
 -10 -10   6   -0.00    4.90
 -10  10   7    0.00    3.05
  10  10  -7   -0.00    6.26
 -10  10   8    3.56    4.09
  10  10  -8    1.54    4.65
 -10 -10   8    0.00    4.62
 -10  10   9   20.02    6.70
  10  10  -9    7.16    8.04
 -10 -10   9   31.33    9.74
 -10  10  10   -0.00    3.63
  10  10 -10    8.39    7.30
 -10 -10  10    1.58    4.70
 -10  10  11   -0.00    4.10
  10  10 -11    4.33    6.35
  10  10 -11    8.67    7.72
 -10 -10  11    2.25    4.51
 -10  10  12    3.13    4.03
  10  10 -12   -0.00    5.65
  10  10 -12   -0.00    5.53
 -10 -10  12    3.63    6.68
 -10  10  13   23.40    8.05
  10  10 -13   16.92    9.97
  10  10 -13    7.48    6.93
 -10  10  14    6.86    5.62
  10  10 -14    2.88    7.27
 -10 -10  14    0.00    4.83
 -10  10  15    5.78    6.71
  10  10 -15   19.58    9.10
 -10 -10  15    3.57    6.65
 -10  10  16   -0.00    5.18
  10  10 -16    0.00    7.05
 -10 -10  16   -0.00    6.09
 -10  10  17    0.00    4.93
  10  10 -17   -0.00    5.80
 -10 -10  17    0.43    4.73
 -10  10  18   -0.00    4.62
  10  10 -18    2.07    5.13
 -10 -10  18   -0.00    5.53
  10  10 -19   14.21    8.34
 -10 -10  19   10.96    6.98
  10  10 -20   -0.00    5.50
 -10  10  21    0.00    5.19
  10  10 -21    9.05    8.16
 -10  10  22    0.38    4.48
  10  10 -22    2.48    5.57
 -10  10  23    6.44    5.77
  10  10 -23    0.00    5.30
 -10  10  24    2.57    4.16
  10  10 -24    0.37    6.38
 -10  11   1   21.97    5.76
  10  11  -1    8.90    7.28
 -10 -11   1   14.50    8.27
 -10  11   2   -0.00    2.79
  10  11  -2    4.93    6.52
 -10 -11   2   -0.00    6.37
 -10  11   3   19.57    5.91
  10  11  -3   17.78    9.28
 -10  11   4    0.58    2.78
  10  11  -4    0.68    5.48
 -10 -11   4    2.16    5.67
 -10  11   5    4.88    3.59
  10  11  -5    5.19    6.55
 -10 -11   5    9.07    7.00
 -10  11   6   -0.00    3.63
  10  11  -6   -0.00    4.49
 -10 -11   6   -0.00    4.26
 -10  11   7   36.79    8.24
  10  11  -7   25.25   10.75
 -10 -11   7   40.66   11.32
 -10  11   8    2.72    4.79
  10  11  -8    0.00    6.22
 -10 -11   8   16.08    7.34
 -10  11   9    0.00    3.78
 -10 -11   9    1.93    5.37
 -10  11  10    0.36    3.87
  10  11 -10   -0.00    5.19
 -10 -11  10    0.00    4.31
 -10  11  11   21.54    7.22
  10  11 -11   18.06    9.99
 -10 -11  11   10.30    6.87
  10  11 -12   -0.00    6.16
  10  11 -12   11.07    8.14
 -10 -11  12    0.00    5.85
 -10  11  13   -0.00    4.27
  10  11 -13    3.19    6.08
  10  11 -13    3.02    5.29
 -10 -11  13   -0.00    6.45
 -10  11  14   -0.00    4.61
  10  11 -14    1.92    6.00
  10  11 -14   -0.00    4.57
 -10 -11  14    3.28    6.89
 -10  11  15    7.78    5.34
  10  11 -15    3.01    6.25
 -10  11  16   -0.00    3.52
  10  11 -16    4.32    6.38
 -10 -11  16    0.36    4.79
 -10  11  17    5.91    4.36
  10  11 -17    9.70    8.46
 -10 -11  17   13.08    8.27
 -10  11  18   -0.00    5.20
  10  11 -18    1.48    5.67
 -10 -11  18   -0.00    5.40
 -10  11  19   -0.00    5.19
  10  11 -19    4.12    6.41
 -10 -11  19    0.81    4.51
 -10  11  20    0.10    4.63
  10  11 -20   -0.00    5.86
 -10 -11  20    6.49    6.17
 -10  11  21   11.47    6.33
  10  11 -21   17.56    9.15
 -10 -11  21    6.12    5.63
  10  11 -22    0.00    6.68
 -10 -11  22   -0.00    3.89
  10  11 -23   -0.00    6.75
 -10  12   1    2.36    3.55
  10  12  -1    2.01    4.92
 -10 -12   1    8.14    7.23
  10  12  -2   -0.00    4.37
 -10 -12   2    0.00    6.65
 -10  12   3    9.88    4.27
  10  12  -3    6.01    7.91
 -10 -12   3   10.88    7.97
 -10  12   4    8.41    4.00
  10  12  -4   16.28    8.48
 -10 -12   4    2.49    6.77
 -10  12   5   10.72    4.82
  10  12  -5   20.17    9.83
 -10 -12   5    1.42    5.45
 -10  12   6    1.23    3.54
  10  12  -6   -0.00    4.95
 -10 -12   6    0.00    5.54
 -10  12   7   -0.00    3.49
  10  12  -7   -0.00    5.41
 -10 -12   7    2.26    5.27
  10  12  -8    3.29    7.10
 -10 -12   8   11.54    8.55
 -10  12   9   20.66    6.38
  10  12  -9   15.11    9.36
 -10 -12   9    7.07    7.47
 -10  12  10    0.00    3.43
  10  12 -10    5.50    6.70
 -10 -12  10    3.96    5.56
 -10  12  11    7.48    5.03
  10  12 -11   -0.00    5.61
 -10 -12  11    7.40    6.46
 -10  12  12    2.78    3.17
  10  12 -12   -0.00    6.18
 -10 -12  12    1.10    3.59
 -10  12  13    3.36    4.65
  10  12 -13   -0.00    6.66
 -10 -12  13   -0.00    3.73
 -10  12  14    2.56    5.01
  10  12 -14    0.00    6.88
  10  12 -14    6.09    6.80
 -10 -12  14   -0.00    5.26
 -10  12  15    9.03    5.77
  10  12 -15    7.40    8.39
  10  12 -15   28.00   10.86
 -10 -12  15   -0.00    5.96
 -10  12  16   -0.00    4.69
  10  12 -16    5.56    7.26
  10  12 -16    8.29    6.97
 -10 -12  16    0.12    5.74
 -10  12  17    2.52    3.94
  10  12 -17   11.14    7.28
 -10 -12  17   -0.00    8.04
  10  12 -18    6.09    7.89
 -10 -12  18   -0.00    5.83
  10  12 -19    4.91    7.27
 -10 -12  19   11.37    7.56
  10  12 -20    1.38    6.37
 -10 -12  20   -0.00    5.70
 -10 -12  21    0.28    5.26
 -10  13   1   12.28    4.23
  10  13  -1    5.68    7.55
 -10 -13   1    6.43    6.56
 -10  13   2    1.56    2.93
  10  13  -2    0.00    5.19
 -10 -13   2    1.34    4.83
 -10  13   3    4.21    3.78
  10  13  -3   -0.00    6.26
 -10 -13   3    2.61    5.94
 -10  13   4   -0.00    3.09
  10  13  -4   -0.00    5.66
 -10 -13   4   -0.00    6.32
 -10  13   5   -0.00    3.18
  10  13  -5    2.96    7.04
 -10 -13   5    0.00    5.70
 -10  13   6   -0.00    3.10
  10  13  -6    0.68    4.99
 -10 -13   6    1.75    4.81
 -10  13   7    6.74    4.57
  10  13  -7    4.83    7.16
 -10 -13   7    6.35    6.75
 -10  13   8   -0.00    3.61
  10  13  -8    0.00    4.55
 -10 -13   8    1.41    6.37
 -10  13   9    5.35    4.14
  10  13  -9   -0.00    5.61
 -10 -13   9    3.95    6.32
 -10  13  10    2.18    4.08
  10  13 -10    2.59    6.44
 -10 -13  10   -0.00    5.66
 -10  13  11    1.39    4.78
  10  13 -11   -0.00    6.28
 -10 -13  11    2.60    8.15
 -10  13  12    6.19    4.76
  10  13 -12    8.55    8.30
 -10 -13  12    6.42    6.32
 -10  13  13    4.40    5.93
  10  13 -13    8.10    7.09
 -10 -13  13    4.64    6.47
  10  13 -14   -0.00    5.50
 -10 -13  14    2.45    5.63
  10  13 -15    1.79    5.69
 -10 -13  15    0.86    5.24
  10  13 -16    1.53    5.72
 -10 -13  16    3.40    6.13
  10  13 -17    5.07    6.64
  10  13 -17   13.67    8.84
 -10 -13  17    1.05    6.64
  10  13 -18    0.00    6.15
 -10 -13  18    6.52    6.47
 -10  14   1    0.78    2.72
  10  14  -1   -0.00    6.14
 -10 -14   1    0.99    4.52
 -10  14   2    0.00    2.83
  10  14  -2   -0.00    6.99
 -10 -14   2   -0.00    5.65
 -10  14   3    6.31    4.01
  10  14  -3   10.76    7.43
 -10 -14   3    8.89    6.77
 -10  14   4    1.18    3.22
  10  14  -4    2.85    6.23
 -10 -14   4    3.43    7.04
 -10  14   5    0.00    3.47
  10  14  -5    0.00    7.73
 -10 -14   5    5.09    6.06
 -10  14   6    3.27    3.67
  10  14  -6    4.81    6.43
 -10 -14   6    4.81    5.96
 -10  14   7   -0.00    3.86
 -10 -14   7   -0.00    4.02
 -10  14   8    6.85    4.40
  10  14  -8    7.36    6.83
 -10 -14   8   -0.00    6.45
 -10  14   9    3.32    3.99
  10  14  -9    4.59    6.45
 -10 -14   9    3.59    6.45
  10  14 -10    0.00    6.04
 -10 -14  10    5.77    6.87
  10  14 -11   10.90    8.12
 -10 -14  11   -0.00    6.47
  10  14 -12   -0.00    6.33
 -10 -14  12   -0.00    4.29
 -10 -14  13   -0.00    5.80
  10  14 -14    0.00    5.88
 -10 -14  14    0.00    5.35
  10  14 -15    7.39    7.86
  10  14 -16   -0.00    6.21
  10  14 -17    4.58    6.21
 -10  15   1    3.61    3.16
  10  15  -1    2.05    6.36
  10  15  -2    1.72    7.13
 -10  15   3    2.78    3.40
  10  15  -3   -0.00    5.13
 -10  15   4    0.00    2.57
  10  15  -4    5.47    7.57
  10  15  -5   -0.00    6.16
  10  15  -6   -0.00    5.69
  10  15  -7    0.74    5.49
  10  15  -8   -0.00    6.20
  10  15  -9    0.00    5.29
  10  15 -10   -0.00    5.46
  10  15 -11    0.98    5.67
  10  15 -12    2.25    7.06
  10  16  -2    1.35    5.89
  10  16  -3    0.00    6.35
  -9   0   1    9.01    5.30
   9   0  -1    7.72    5.85
   9   0  -1   21.81    7.06
  -9   0   2   -0.00    3.93
   9   0  -2    1.66    5.07
  -9   0   3  144.39   18.67
   9   0  -3  170.62   20.55
   9   0  -3  134.07   19.00
   9   0  -4   -0.00    4.40
   9   0  -4    0.90    4.07
   9   0  -5   20.15    7.46
   9   0  -6    0.00    4.61
   9   0 -11   14.93    6.73
   9   0 -12   -0.00    4.20
  -9   0  13  104.82   18.10
   9   0 -13  129.74   18.58
  -9   0  14    4.08    4.71
   9   0 -14    0.00    5.94
  -9   0  15   25.98    9.72
   9   0 -15   16.86    8.52
  -9   0  16    0.00    6.11
   9   0 -16   -0.00    5.06
  -9   0  17   24.14    8.98
   9   0 -17   30.46   10.39
  -9   0  18    1.13    4.62
   9   0 -18    3.34    6.34
   9   0 -19   79.60   15.61
  -9   0  20   -0.00    4.51
   9   0 -20   -0.00    3.81
  -9   0  21   -0.00    6.48
   9   0 -21   11.79    7.17
  -9   0  22   -0.00    6.21
   9   0 -22   -0.00    5.26
  -9   0  23   68.82   16.00
   9   0 -23   78.73   15.91
  -9   0  24    3.06    5.47
   9   0 -24    1.00    5.69
  -9   0  25   15.74    9.10
   9   0 -25   39.46   11.50
  -9   0  26   -0.00    5.40
   9   0 -26   -0.00    5.43
  -9   0  27    3.08    5.85
   9   0 -27    0.40    5.35
   9   0 -28   -0.00    5.14
   9   0 -29   22.43    9.83
   9   0 -30    2.90    6.41
   9   0 -31    5.38    6.67
   9   0 -32   -0.00    5.49
   9   0 -34    4.86    6.49
  -9   1   1  405.64   39.23
   9   1  -1  428.20   41.05
   9   1  -1  421.70   41.47
  -9   1   2   12.11    5.47
   9  -1  -2    5.78    5.23
   9  -1  -2    5.97    4.46
   9   1  -2    0.00    4.97
   9   1  -2    0.82    3.45
  -9  -1   2    3.98    3.92
   9  -1  -3   -0.00    3.53
   9  -1  -3    7.13    5.61
   9   1  -3    2.61    4.84
   9   1  -3    1.09    4.46
  -9  -1   3    2.41    4.39
   9  -1  -4   52.72   10.90
   9  -1  -4   61.61   11.60
   9   1  -4   90.35   14.18
   9   1  -4   55.43   11.53
   9  -1  -5  177.40   21.66
   9  -1  -6    9.13    5.63
   9  -1  -8    0.00    4.29
  -9   1   9    9.55    6.74
  -9   1  10    0.62    4.20
   9   1 -10   -0.00    5.21
  -9   1  11  110.46   17.16
   9   1 -11  109.50   17.46
  -9   1  12   10.41    6.62
   9  -1 -12    4.00    5.87
   9   1 -12    0.00    5.07
  -9   1  13    6.48    6.92
   9  -1 -13    5.46    5.66
   9   1 -13    7.56    6.48
  -9   1  14   -0.00    5.38
   9  -1 -14    1.16    4.38
   9   1 -14    3.07    4.94
  -9   1  15  117.98   18.31
   9  -1 -15   83.26   16.01
   9   1 -15  113.60   17.71
  -9   1  16    8.65    7.20
   9  -1 -16   10.82    7.33
   9   1 -16   11.03    7.24
  -9   1  17   34.53   11.13
   9  -1 -17   47.50   12.07
   9   1 -17   67.91   14.21
  -9  -1  17   75.53   15.28
  -9   1  18    3.80    6.29
   9  -1 -18    4.33    6.83
   9   1 -18    3.52    6.65
  -9  -1  18    1.54    5.67
  -9   1  19    3.93    4.65
   9  -1 -19    0.00    5.64
   9   1 -19   14.32    8.58
  -9  -1  19   -0.00    5.64
  -9   1  20   11.53    7.66
   9  -1 -20   14.54    7.89
   9   1 -20   12.56    7.43
  -9  -1  20    3.35    6.47
  -9   1  21   99.27   18.41
   9  -1 -21  102.20   17.92
   9   1 -21   74.94   15.87
  -9  -1  21   82.54   17.14
  -9   1  22    3.99    7.07
   9  -1 -22   -0.00    5.08
   9   1 -22    4.22    6.09
  -9  -1  22    0.00    5.29
  -9   1  23    4.84    6.10
   9  -1 -23    8.56    6.70
   9   1 -23    0.00    7.03
  -9  -1  23    3.54    6.78
  -9   1  24   -0.00    5.61
   9  -1 -24   -0.00    6.27
   9   1 -24   -0.00    4.51
  -9  -1  24   -0.00    6.39
  -9   1  25    3.25    6.85
   9  -1 -25    8.95    6.93
   9   1 -25   14.55    8.60
  -9   1  26   -0.00    6.67
   9  -1 -26    3.25    5.76
   9   1 -26   -0.00    6.73
  -9  -1  26    4.39    6.81
  -9   1  27   32.50   12.23
   9   1 -27   30.61   10.38
  -9   1  28    0.00    5.77
   9  -1 -28    0.49    6.93
   9   1 -28   -0.00    6.44
   9  -1 -29    0.41    5.00
   9   1 -29   -0.00    5.56
   9  -1 -30   -0.00    5.77
   9   1 -30    0.96    5.69
   9  -1 -31    5.72    7.78
   9   1 -31   10.81    8.12
   9  -1 -32    0.83    4.21
   9   1 -32   -0.00    7.25
   9  -1 -33    6.76    8.75
   9   1 -33    5.58    6.89
   9  -1 -34   -0.00    6.06
   9   1 -34    3.82    6.20
  -9   2   1   51.63    9.46
  -9   2   1   65.53   10.49
  -9   2   1   34.70    9.60
   9  -2  -1   43.56    9.77
   9   2  -1   69.09   13.13
  -9   2   2    7.66    6.27
   9  -2  -2    7.94    5.14
   9   2  -2    4.18    4.88
  -9   2   3  133.87   18.49
   9   2  -3  160.16   21.23
  -9   2   4   12.15    5.95
   9  -2  -4    0.00    4.37
   9   2  -4    6.49    5.45
  -9   2   5   22.74    7.02
   9  -2  -5   14.96    6.59
   9   2  -5   18.64    7.57
  -9   2   6    3.72    4.77
   9  -2  -6    1.12    3.55
  -9   2   7   70.63   12.64
   9  -2  -7   51.37   11.12
  -9   2   8   24.53    7.92
   9  -2  -8   20.59    7.27
   9   2  -8   16.24    7.49
  -9   2   9   56.24   11.48
   9  -2  -9   47.21   10.47
   9   2  -9   36.61   10.18
  -9   2  10    2.38    5.07
   9   2 -10   -0.00    4.25
  -9   2  11    2.49    4.90
  -9   2  12    9.91    6.53
   9   2 -12   19.03    7.41
  -9   2  13   44.34   11.26
   9  -2 -13   36.93   10.29
   9   2 -13   49.29   11.56
  -9   2  14   25.99    9.09
   9  -2 -14   55.72   12.09
   9   2 -14   24.63    9.53
  -9   2  15   10.96    7.71
   9  -2 -15   14.53    7.59
   9   2 -15   22.93    8.61
  -9   2  16    0.25    6.13
   9  -2 -16    3.00    5.86
   9   2 -16    0.00    5.10
  -9   2  17   52.35   12.33
   9  -2 -17   47.09   11.43
   9   2 -17   52.03   12.28
  -9   2  18   -0.00    5.74
   9  -2 -18   -0.00    5.04
   9   2 -18    3.87    6.53
  -9   2  19   62.46   15.17
   9  -2 -19  130.98   19.32
   9   2 -19  111.13   18.30
  -9   2  20    9.12    7.96
   9  -2 -20    9.89    7.16
   9   2 -20   18.22    8.34
   9  -2 -21   11.51    8.31
   9   2 -21    0.17    5.44
  -9  -2  21    0.00    5.49
  -9   2  22   17.60    7.75
   9  -2 -22    4.81    6.72
   9   2 -22    4.32    6.17
  -9  -2  22    2.00    5.73
  -9   2  23   72.26   15.06
   9  -2 -23   48.90   12.90
   9   2 -23   52.68   13.54
  -9  -2  23   40.76   12.84
  -9   2  24    5.49    6.14
   9  -2 -24    1.91    6.07
   9   2 -24    0.00    6.12
  -9  -2  24   -0.00    5.69
  -9   2  25   12.74    7.46
   9  -2 -25    3.79    6.06
  -9   2  26    4.31    6.13
   9  -2 -26    1.43    5.63
   9   2 -26    9.12    5.90
  -9   2  27    0.00    4.84
   9  -2 -27    0.00    6.52
   9   2 -27    3.02    5.82
  -9   2  28    0.60    5.68
   9  -2 -28   -0.00    5.61
   9   2 -28   -0.00    5.73
  -9   2  29   -0.00    5.35
   9  -2 -29    4.94    7.89
   9   2 -29   18.65    9.03
  -9   2  30   -0.00    5.08
   9  -2 -30   -0.00    6.73
   9   2 -30    1.47    5.04
   9  -2 -31    0.00    6.26
   9   2 -31    0.22    6.20
   9  -2 -32    1.13    7.39
   9   2 -32    2.11    6.73
   9  -2 -33    3.11    7.77
   9   2 -33    1.66    6.64
   9  -2 -34   -0.00    8.11
   9   2 -34   -0.00    8.73
  -9   3   1  149.22   19.01
  -9   3   1  177.49   19.94
   9  -3  -1  173.70   20.35
   9   3  -1  209.50   24.90
  -9   3   2   58.15   10.09
  -9   3   2   45.77    9.99
   9  -3  -2   38.67    8.93
   9   3  -2   49.40   11.74
  -9   3   3   -0.00    4.09
  -9   3   3    1.82    4.09
   9  -3  -3    1.70    3.53
   9   3  -3    2.39    5.09
   9  -3  -4    1.87    4.05
   9   3  -4    1.27    4.50
  -9  -3   4    9.85    6.02
  -9  -3   4   -0.00    4.88
  -9   3   5   72.94   12.02
   9   3  -5   62.08   13.00
   9   3  -5   79.07   14.09
  -9  -3   5   77.92   13.42
  -9  -3   5   33.66   11.64
  -9   3   6   46.63   10.65
   9  -3  -6   64.13   11.60
   9   3  -6   58.81   12.73
  -9  -3   6   75.60   13.15
  -9  -3   6   57.91   13.11
  -9   3   7   26.15    8.00
   9  -3  -7   34.34    8.83
   9   3  -7   25.30    9.05
  -9  -3   7   20.57    8.42
  -9   3   8    5.64    4.97
   9  -3  -8    1.74    3.95
   9   3  -8    1.45    5.27
  -9  -3   8    1.69    5.41
  -9   3   9   14.15    7.23
   9  -3  -9   11.66    6.72
   9   3  -9   -0.00    5.18
  -9  -3   9   14.25    9.30
  -9   3  10    4.38    5.79
   9  -3 -10    5.35    5.29
   9   3 -10    4.15    5.18
  -9  -3  10   12.82    7.16
  -9   3  11  152.65   20.77
   9   3 -11  141.87   20.99
  -9  -3  11  140.82   21.95
  -9   3  12   29.46    9.36
   9   3 -12   23.19    9.97
  -9  -3  12   24.09    9.35
  -9   3  13    7.46    6.03
   9   3 -13    1.57    4.47
  -9   3  14    3.95    4.96
   9  -3 -14    2.29    5.09
   9   3 -14   -0.00    5.21
  -9   3  15   71.76   14.57
   9  -3 -15   60.19   13.05
   9   3 -15   82.96   15.65
  -9   3  16   27.32    9.10
   9  -3 -16   12.12    7.27
   9   3 -16    5.20    6.79
  -9   3  17   49.44   11.60
   9  -3 -17   41.88   11.16
   9   3 -17   41.21   11.34
  -9   3  18   -0.00    4.84
   9  -3 -18    1.99    5.93
   9   3 -18    0.72    5.70
  -9   3  19    3.06    5.06
   9  -3 -19    1.12    4.77
  -9   3  20   21.44    8.86
   9  -3 -20    5.83    6.27
   9   3 -20   15.80    7.85
  -9   3  21   36.60   11.86
   9  -3 -21   64.40   14.07
   9   3 -21   71.93   14.32
  -9   3  22    0.00    4.90
   9  -3 -22    7.12    7.48
   9   3 -22   25.19    9.67
  -9   3  23   11.19    6.49
   9  -3 -23    3.30    7.22
   9   3 -23   25.26    9.42
  -9   3  24    6.81    6.05
   9  -3 -24    0.00    5.63
   9   3 -24    0.00    6.99
  -9   3  25   25.62   10.08
   9  -3 -25    2.42    6.02
   9   3 -25   28.55   10.57
  -9   3  26    1.46    6.51
   9  -3 -26    5.98    6.73
   9   3 -26    0.00    6.19
  -9   3  27   -0.00    4.78
   9  -3 -27    5.41    8.99
   9   3 -27   12.28    8.68
  -9   3  28   -0.00    5.76
   9  -3 -28    2.40    7.11
   9   3 -28    9.82    8.33
  -9   3  29    5.93    7.43
   9  -3 -29   -0.00    6.12
   9   3 -29    6.34    7.04
  -9   3  30    2.16    5.24
   9  -3 -30    3.59    6.79
   9   3 -30    0.00    7.27
  -9   3  31    1.44    6.44
   9  -3 -31   16.22    9.91
   9   3 -31   22.25    9.48
   9  -3 -32    9.92    8.87
   9   3 -32   -0.00    6.39
   9  -3 -33   18.03    9.97
   9   3 -33    4.10    5.88
   9  -3 -34    0.00    8.02
  -9   4   1    0.00    4.02
  -9   4   1   -0.00    4.45
   9  -4  -1    7.43    4.55
   9   4  -1   -0.00    4.27
  -9  -4   1    0.13    3.68
  -9   4   2   73.68   11.63
  -9   4   2   60.80   11.05
   9  -4  -2   47.64    9.47
   9   4  -2   72.47   13.41
   9   4  -2   60.53   13.03
  -9  -4   2   54.15   12.27
  -9  -4   2   55.72   12.87
  -9   4   3   59.93   11.15
  -9   4   3   64.12   11.27
   9  -4  -3   63.45   11.20
   9   4  -3   62.58   13.05
   9   4  -3   59.41   13.06
  -9  -4   3   78.71   14.34
  -9  -4   3   43.57   12.08
  -9   4   4   62.61   11.57
  -9   4   4   78.93   12.13
   9  -4  -4   77.82   12.41
   9   4  -4   73.52   13.93
   9   4  -4   64.06   13.79
  -9  -4   4   41.24   10.91
  -9  -4   4   43.16   12.75
  -9   4   5   68.70   12.50
   9  -4  -5  118.61   15.31
   9   4  -5  102.61   17.03
   9   4  -5   97.20   16.60
  -9  -4   5   76.17   14.30
  -9  -4   5   77.08   15.59
  -9   4   6    1.31    4.68
   9  -4  -6    4.32    4.37
   9   4  -6    1.50    4.71
   9   4  -6    1.59    4.39
  -9  -4   6    9.38    5.71
  -9  -4   6    1.13    5.37
  -9   4   7   59.87   12.31
   9  -4  -7   86.94   13.59
   9   4  -7   70.28   14.05
  -9  -4   7   88.12   14.68
  -9  -4   7   82.65   16.01
  -9   4   8  102.63   15.90
   9  -4  -8  107.79   15.53
   9   4  -8  101.30   17.28
  -9  -4   8   90.07   17.30
  -9   4   9   65.97   13.27
   9  -4  -9   95.57   14.60
   9   4  -9   90.14   15.88
  -9  -4   9   94.10   16.74
  -9   4  10    0.01    3.38
   9  -4 -10    0.96    4.57
   9   4 -10    0.37    5.05
  -9  -4  10    0.90    5.66
  -9   4  11    5.59    5.62
   9   4 -11    8.09    6.04
  -9  -4  11   12.33    6.97
  -9   4  12    0.00    4.50
   9   4 -12   -0.00    5.19
  -9  -4  12    9.61    7.67
  -9   4  13   43.14   10.52
   9   4 -13   33.05   10.80
  -9  -4  13   34.22   11.58
  -9   4  14    7.44    5.66
   9  -4 -14   16.55    7.60
   9   4 -14    3.52    6.66
  -9  -4  14   11.14    8.02
  -9   4  15   18.36    7.20
   9  -4 -15   14.00    7.63
   9   4 -15   18.07    8.47
  -9  -4  15   39.71   11.88
  -9   4  16    1.69    4.86
   9  -4 -16   -0.00    5.02
   9   4 -16    1.39    4.77
  -9  -4  16    4.00    6.52
  -9   4  17   12.91    7.25
   9   4 -17   27.80    9.03
  -9  -4  17   11.08    8.23
  -9   4  18   36.00   10.55
   9  -4 -18   59.11   13.13
   9   4 -18   74.95   14.95
  -9  -4  18   57.88   14.69
  -9   4  19   52.63   12.14
   9  -4 -19   45.14   12.27
   9   4 -19   45.66   12.12
  -9   4  20    1.54    4.55
   9  -4 -20   -0.00    6.12
   9   4 -20    6.15    6.22
  -9   4  21    0.00    4.51
   9  -4 -21    0.00    5.75
   9   4 -21   -0.00    4.29
  -9   4  22    4.04    5.85
   9  -4 -22    4.56    6.52
   9   4 -22    0.00    6.22
  -9   4  23   26.38   10.21
   9  -4 -23   23.15    9.83
   9   4 -23   50.66   12.97
  -9   4  24   16.16    8.41
   9  -4 -24    0.13    6.65
   9   4 -24   10.11    7.41
  -9   4  25   13.76    7.37
   9  -4 -25    2.49    6.33
   9   4 -25    7.58    6.77
  -9   4  26    9.80    7.51
   9  -4 -26    1.99    7.09
   9   4 -26   -0.00    5.55
  -9   4  27    4.42    5.75
   9  -4 -27   -0.00    7.06
   9   4 -27    2.32    7.26
  -9   4  28   12.70    7.45
   9  -4 -28    4.13    6.68
   9   4 -28    4.89    7.44
  -9   4  29   11.15    7.47
   9  -4 -29   10.85    9.11
   9   4 -29    9.79    8.83
  -9   4  30   -0.00    5.93
   9  -4 -30   -0.00    5.96
   9   4 -30   -0.00    6.19
  -9   4  31   -0.00    5.41
   9  -4 -31    4.62    9.16
   9   4 -31    0.00    6.37
  -9   4  32   -0.00    6.35
   9  -4 -32   -0.00    7.76
   9   4 -32    0.71    6.24
   9  -4 -33    0.00    8.14
   9   4 -33   19.87   10.02
  -9   5   1  148.29   17.22
  -9   5   1  113.36   15.41
   9  -5  -1  102.60   14.65
   9   5  -1  138.51   20.68
  -9  -5   1  132.85   18.57
  -9  -5   1  103.96   18.75
  -9   5   2   76.94   11.81
  -9   5   2   51.46    9.93
   9  -5  -2   59.82   10.20
   9   5  -2   65.82   13.86
  -9  -5   2   73.57   13.53
  -9  -5   2   40.74   11.44
  -9   5   3   11.93    5.98
  -9   5   3   12.41    5.70
   9  -5  -3    6.87    5.10
   9   5  -3    8.21    6.19
   9   5  -3   18.62    8.09
  -9  -5   3    4.31    4.35
  -9  -5   3   19.76    9.76
  -9   5   4   69.94   12.48
  -9   5   4   88.04   13.02
   9  -5  -4   91.90   13.09
   9   5  -4   79.49   14.49
   9   5  -4   62.95   14.24
  -9  -5   4   72.11   14.09
  -9  -5   4   70.70   14.80
  -9   5   5   35.90    8.72
  -9   5   5   26.36    7.86
   9  -5  -5   47.01    9.26
   9   5  -5   37.62   10.54
   9   5  -5   24.03    9.20
  -9  -5   5   30.41    9.23
  -9  -5   5   40.73   11.87
  -9   5   6   50.20    9.79
   9  -5  -6   53.46   10.21
   9   5  -6   18.21    9.56
   9   5  -6   30.45    9.90
  -9  -5   6   30.35    9.19
  -9  -5   6   39.76   11.18
  -9   5   7   55.55   11.59
   9  -5  -7   77.25   12.47
   9   5  -7   79.43   15.36
  -9  -5   7   96.54   15.64
  -9  -5   7   58.75   14.10
  -9   5   8    2.50    4.68
   9  -5  -8    0.57    4.68
   9   5  -8    2.83    5.21
  -9  -5   8   -0.00    4.85
  -9  -5   8   11.23    7.70
  -9   5   9    2.51    3.74
   9  -5  -9    0.00    4.54
   9   5  -9   -9.45    7.59
  -9  -5   9    1.37    6.68
  -9   5  10    6.69    5.79
   9  -5 -10    3.88    4.42
   9   5 -10    7.18    6.44
  -9  -5  10    0.00    6.46
  -9   5  11   82.24   13.85
   9  -5 -11   59.62   12.30
   9   5 -11   88.02   15.67
  -9  -5  11   61.81   14.99
  -9   5  12   13.51    6.48
   9   5 -12   20.80    8.62
  -9  -5  12   28.12   10.18
  -9   5  13    0.00    4.62
   9   5 -13    0.00    5.60
  -9  -5  13    3.76    6.07
  -9   5  14   27.60    8.41
   9  -5 -14   26.58    9.00
   9   5 -14   13.73    7.66
  -9  -5  14   22.87    9.98
  -9   5  15   11.49    6.84
   9   5 -15   20.81    9.25
  -9  -5  15   22.64    9.04
  -9   5  16   32.45   10.22
   9  -5 -16   17.61    7.76
   9   5 -16   19.67    8.79
  -9  -5  16   22.89   10.07
  -9   5  17   45.58   11.12
   9  -5 -17   16.75    8.57
   9   5 -17   43.52   11.69
  -9  -5  17   31.34   11.51
   9  -5 -18    0.00    5.27
   9   5 -18    3.41    5.46
  -9   5  19    2.18    4.17
   9  -5 -19   -0.00    5.40
   9   5 -19    3.77    5.84
  -9   5  20   12.09    6.69
   9  -5 -20    5.63    6.98
   9   5 -20    4.31    6.59
  -9   5  21   16.84    7.56
   9  -5 -21   30.32   10.98
   9   5 -21   31.00   10.68
  -9   5  22   13.57    7.29
   9  -5 -22   12.92    9.50
   9   5 -22   15.40    7.97
  -9   5  23    4.52    5.17
   9  -5 -23    0.00    7.29
   9   5 -23    7.11    6.51
  -9   5  24    0.72    4.22
   9  -5 -24    3.35    6.19
   9   5 -24    3.82    6.61
  -9   5  25   -0.00    4.80
   9  -5 -25    1.42    5.76
  -9   5  26    0.00    5.68
   9  -5 -26   26.42   11.12
   9   5 -26   23.39    9.92
  -9   5  27   10.63    7.61
   9   5 -27   14.02    7.37
  -9   5  28    2.05    5.04
   9  -5 -28    9.89    7.43
   9   5 -28    1.90    5.56
  -9   5  29    8.03    7.22
   9  -5 -29    1.45    6.61
   9   5 -29   -0.00    5.60
  -9   5  30   -0.00    4.95
   9  -5 -30    4.20    7.15
   9   5 -30    0.75    7.56
  -9   5  31    4.69    6.04
   9  -5 -31    9.12    7.24
   9   5 -31    5.61    8.16
  -9   5  32    1.23    5.07
   9  -5 -32   -0.00    6.80
   9   5 -32    5.10    7.82
  -9   5  33    3.00    6.02
   9  -5 -33    1.59    5.10
   9   5 -33    0.00    8.93
  -9   6   1    1.37    3.44
   9  -6  -1    6.03    3.99
   9   6  -1   -0.00    5.11
  -9  -6   1   -0.00    5.64
  -9  -6   1    1.00    5.32
  -9   6   2  133.17   15.43
   9  -6  -2  107.45   14.25
   9   6  -2   78.60   16.53
  -9  -6   2   93.58   15.98
  -9  -6   2   94.38   17.63
  -9   6   3   21.59    6.77
   9  -6  -3   36.07    7.81
   9   6  -3   25.59    9.83
  -9  -6   3   28.96    8.88
  -9  -6   3   20.08   10.25
  -9   6   4   44.07    9.23
   9  -6  -4   35.53    8.04
   9   6  -4   36.01   10.16
   9   6  -4   35.61   11.01
  -9  -6   4   13.80    7.54
  -9  -6   4   30.42   10.60
  -9   6   5   26.39    7.32
   9  -6  -5   19.54    6.59
   9   6  -5   26.24    8.82
   9   6  -5    8.30    7.14
  -9  -6   5   30.73    9.88
  -9   6   6   14.37    6.14
   9  -6  -6   14.44    6.22
   9   6  -6   16.35    8.39
   9   6  -6   16.80    7.83
  -9  -6   6   16.85    7.32
  -9  -6   6   31.78   10.21
  -9   6   7   35.76    8.74
   9  -6  -7   33.87    8.51
   9   6  -7   36.34   10.97
   9   6  -7   26.29    9.25
  -9  -6   7   24.31    8.50
  -9  -6   7   23.77   10.15
  -9   6   8   94.76   13.68
   9  -6  -8   68.38   12.45
  -9  -6   8   47.13   11.77
  -9  -6   8   94.54   16.91
  -9   6   9   12.17    6.08
   9  -6  -9    9.86    5.58
   9   6  -9   15.37    7.30
  -9  -6   9   15.51    6.78
  -9  -6   9   20.30    9.06
  -9   6  10   -0.00    3.41
   9  -6 -10   -0.00    4.07
   9   6 -10   -0.00    5.75
  -9  -6  10    1.41    3.74
  -9  -6  10   -0.00    6.05
  -9   6  11    3.66    4.58
   9  -6 -11    1.11    3.78
   9   6 -11   -0.00    6.41
  -9  -6  11    1.61    6.16
  -9   6  12   36.65    8.97
   9   6 -12   50.07   12.04
  -9  -6  12   24.92   10.74
  -9   6  13   21.47    7.40
  -9  -6  13   10.32    8.23
  -9   6  14   38.03    9.75
   9  -6 -14   27.90    9.35
   9   6 -14   25.11    9.15
  -9  -6  14   41.23   12.35
  -9   6  15   19.84    7.31
   9  -6 -15   14.99    7.50
   9   6 -15   15.82    8.01
  -9   6  16    4.56    4.69
   9  -6 -16    3.83    5.94
   9   6 -16    5.45    6.16
  -9   6  17    5.24    5.49
   9  -6 -17    8.47    6.91
   9   6 -17   21.82    8.80
  -9   6  18   42.59   10.62
   9  -6 -18   22.96    9.19
   9   6 -18   39.04   12.01
  -9   6  19   17.33    6.92
   9  -6 -19    3.12    5.37
   9   6 -19    9.30    7.48
  -9   6  20    0.00    3.73
   9  -6 -20    0.65    4.93
   9   6 -20   10.86    6.42
  -9   6  21    3.81    5.19
   9  -6 -21    3.11    7.25
   9   6 -21   -0.00    4.56
  -9   6  22    6.71    6.22
   9  -6 -22    2.46    6.37
   9   6 -22    2.59    4.62
  -9   6  23    1.82    4.81
   9  -6 -23    5.91    6.74
   9   6 -23   16.05    8.96
  -9   6  24    3.62    6.27
   9  -6 -24    0.00    5.51
   9   6 -24    1.01    5.87
  -9   6  25    0.00    5.41
   9  -6 -25   11.07    7.45
   9   6 -25    0.00    4.43
  -9   6  26    1.92    5.18
   9  -6 -26    0.00    6.13
   9   6 -26    6.53    6.59
  -9   6  27    2.50    5.23
   9  -6 -27   11.18    7.85
   9   6 -27   -0.00    6.22
  -9   6  28    6.72    6.57
   9  -6 -28    1.43    6.44
   9   6 -28    8.05    6.97
  -9   6  29    0.78    5.48
   9  -6 -29   12.87    8.68
  -9   6  30    7.08    7.23
   9  -6 -30    7.18    7.37
   9   6 -30    4.22    7.57
  -9   6  31   -0.00    4.82
   9  -6 -31    0.00    6.52
   9   6 -31    3.50    6.53
  -9   6  32    0.00    6.29
   9  -6 -32    9.04    7.63
   9   6 -32   -0.00    6.63
  -9   6  33    3.41    6.61
   9  -6 -33    2.62    5.83
  -9   6  34    6.56    6.54
  -9   7   1   11.37    4.92
   9   7  -1   15.03    7.61
  -9  -7   1   17.69    7.88
  -9   7   2    2.60    3.97
   9   7  -2   21.33    8.97
  -9  -7   2   11.81    6.78
  -9   7   3    1.26    3.91
   9   7  -3    2.50    5.85
  -9  -7   3   -0.00    5.52
  -9  -7   3    0.97    5.54
  -9   7   4   22.28    6.61
   9   7  -4   50.11   12.90
  -9  -7   4   37.05    9.83
  -9  -7   4   24.66   10.15
  -9   7   5    7.49    4.88
   9   7  -5    8.21    5.96
   9   7  -5    8.63    7.08
  -9  -7   5    5.11    5.24
  -9  -7   5    5.39    6.73
  -9   7   6   56.70   10.25
   9  -7  -6   51.35   10.28
   9   7  -6   37.98   11.34
   9   7  -6   77.60   15.27
  -9  -7   6   71.99   13.80
  -9   7   7    8.86    4.64
   9  -7  -7   12.45    5.86
   9   7  -7    7.81    7.87
   9   7  -7    2.32    4.80
  -9  -7   7    1.70    5.41
  -9  -7   7   -0.00    5.95
  -9   7   8    3.62    4.19
   9  -7  -8   -0.00    3.63
   9   7  -8    0.00    6.02
  -9  -7   8    1.43    6.02
  -9  -7   8    1.19    5.04
  -9   7   9   14.20    6.54
   9  -7  -9   25.97    7.69
   9   7  -9   39.42   11.09
  -9  -7   9   29.74    9.43
  -9  -7   9   12.64    8.40
  -9   7  10   18.26    6.27
   9  -7 -10   23.06    7.60
   9   7 -10   19.36    8.86
  -9  -7  10    6.87    6.30
  -9  -7  10   10.89    8.01
  -9   7  11    3.33    4.41
   9  -7 -11   17.65    6.58
   9   7 -11   19.75    8.29
  -9  -7  11   23.11    8.06
  -9  -7  11   14.24    9.28
  -9   7  12   48.78   11.08
   9   7 -12   89.69   16.13
  -9  -7  12   58.06   12.24
  -9   7  13    5.32    5.04
   9   7 -13    3.01    4.74
  -9   7  14    8.70    6.00
   9  -7 -14    1.15    4.94
   9   7 -14   15.41    7.60
  -9   7  15    0.72    4.81
   9  -7 -15   -0.00    4.75
  -9   7  16   73.96   14.06
   9  -7 -16   43.84   12.40
   9   7 -16   47.10   12.62
  -9   7  17   -0.00    5.55
   9  -7 -17   -0.00    5.96
   9   7 -17    0.00    5.26
  -9   7  18    1.02    5.43
   9  -7 -18    0.00    6.51
   9   7 -18   -0.00    5.70
  -9   7  19    0.00    4.82
   9  -7 -19    5.88    5.94
   9   7 -19    6.49    6.66
  -9   7  20    5.00    5.87
   9  -7 -20    6.26    6.20
   9   7 -20   10.43    7.15
  -9   7  21    3.66    5.74
   9  -7 -21   22.62    9.73
   9   7 -21   13.08    7.78
  -9   7  22   19.88    8.54
   9  -7 -22   14.88    7.82
  -9   7  23   -0.00    5.15
   9  -7 -23    6.52    6.90
   9   7 -23    9.56    7.20
  -9   7  24    4.95    6.13
   9  -7 -24    0.58    5.10
   9   7 -24    5.37    6.28
  -9   7  25    4.71    5.47
   9  -7 -25   -0.00    5.84
   9   7 -25   -0.00    5.00
  -9   7  26   19.00    9.44
   9  -7 -26   32.88   11.39
   9   7 -26   37.34   11.59
  -9   7  27   -0.00    5.80
   9  -7 -27    0.00    6.52
   9   7 -27    3.07    6.31
  -9   7  28    0.11    6.32
   9  -7 -28   -0.00    7.48
   9   7 -28    3.89    5.92
  -9   7  29    2.38    5.36
   9  -7 -29   -0.00    6.72
   9   7 -29    1.14    4.71
  -9   7  30    2.77    5.89
   9  -7 -30    0.00    6.85
   9   7 -30   -0.00    6.98
  -9   7  31    0.96    6.05
   9  -7 -31   -0.00    5.96
   9   7 -31    2.79    6.44
  -9   7  32   11.41    8.23
   9  -7 -32    1.29    6.81
  -9   7  33    6.60    7.34
  -9   7  34    9.18    7.70
  -9   8   1   16.93    5.79
  -9  -8   1   19.99    7.52
  -9   8   2   26.33    5.89
  -9  -8   2    5.20    5.78
  -9   8   3    1.61    3.16
  -9  -8   3   -0.00    4.86
  -9   8   4   61.22   10.38
  -9  -8   4   60.19   12.64
  -9   8   5   -0.00    3.57
  -9  -8   5    8.39    6.49
  -9  -8   5    0.00    6.31
  -9   8   6    4.60    3.90
  -9  -8   6   -0.00    5.70
  -9  -8   6   -0.00    5.47
  -9   8   7    3.79    4.06
   9   8  -7    8.38    6.89
  -9  -8   7   -0.00    4.03
  -9   8   8   74.10   12.62
   9   8  -8   81.78   16.43
   9   8  -8  113.89   18.84
  -9  -8   8   89.14   16.63
  -9   8   9    9.60    5.59
   9   8  -9    4.08    6.42
   9   8  -9   12.51    7.66
  -9  -8   9   12.57    6.84
   9   8 -10   14.55    8.60
  -9  -8  10   19.83    8.31
  -9   8  11    6.84    4.57
   9  -8 -11    4.57    5.18
   9   8 -11   -0.00    5.01
  -9  -8  11    9.45    6.44
  -9   8  12   23.67    7.76
   9   8 -12   17.24    8.63
  -9  -8  12    8.79    6.55
  -9   8  13    0.00    5.14
   9   8 -13    0.00    5.68
  -9  -8  13    3.70    4.87
  -9   8  14   30.82    8.93
   9  -8 -14   11.68    6.69
   9   8 -14   25.52    9.76
  -9   8  15    0.00    4.71
   9  -8 -15   -0.00    4.49
   9   8 -15    0.86    5.68
   9  -8 -16    3.56    6.79
   9   8 -16    0.00    6.49
  -9   8  17   -0.00    3.53
   9   8 -17    6.43    6.72
  -9   8  18   19.67    7.59
   9  -8 -18   24.57    9.36
   9   8 -18   19.85    8.96
  -9   8  19    0.00    4.49
   9  -8 -19    7.99    6.31
   9   8 -19    1.89    5.61
  -9   8  20    2.86    4.70
   9  -8 -20    4.71    6.15
   9   8 -20    7.10    6.74
  -9   8  21    5.72    6.73
   9  -8 -21   -0.00    5.58
   9   8 -21   -0.00    6.24
  -9   8  22    1.97    5.94
   9  -8 -22   -0.00    5.87
   9   8 -22    0.00    6.18
  -9   8  23   -0.00    5.09
   9  -8 -23    0.09    5.45
   9   8 -23   -0.00    6.64
  -9   8  24    0.60    4.72
   9  -8 -24    1.42    5.56
   9   8 -24    6.29    7.26
  -9   8  25   -0.00    5.23
   9  -8 -25   -0.00    5.48
   9   8 -25    9.46    7.00
  -9   8  26    9.19    6.47
   9  -8 -26    6.55    7.37
   9   8 -26    5.56    7.48
  -9   8  27   -0.00    5.83
   9  -8 -27   -0.00    5.94
   9   8 -27    5.74    6.46
  -9   8  28    4.05    5.80
   9  -8 -28   -0.00    6.68
   9   8 -28    7.24    7.08
   9  -8 -29    1.76    7.14
   9   8 -29   -0.00    5.37
  -9   8  30    6.08    7.03
   9  -8 -30    1.34    6.96
   9   8 -30    4.99    7.73
  -9   8  31   -0.00    6.62
   9  -8 -31   -0.00    7.19
  -9   8  32    2.21    6.58
   9  -8 -32    2.73    8.34
  -9   8  33   -0.00    5.85
  -9   9   1    6.85    3.75
   9   9  -1   16.77    8.01
  -9  -9   1    0.00    6.22
  -9   9   2   23.23    6.18
   9   9  -2   40.99   11.74
  -9  -9   2   20.85    8.34
   9   9  -3    8.36    6.88
  -9  -9   3    0.69    5.39
  -9   9   4   11.38    4.87
   9   9  -4   19.11    8.70
  -9  -9   4   21.00    7.84
  -9   9   5    0.00    3.36
   9   9  -5    0.00    6.16
  -9  -9   5   -0.00    5.56
  -9   9   6   79.34   12.59
  -9  -9   6   88.51   16.09
  -9   9   7    0.22    3.74
   9   9  -7    0.00    5.41
  -9  -9   7   -0.00    4.65
  -9   9   8    3.77    4.48
   9   9  -8   -0.00    6.31
   9   9  -8    4.32    6.04
  -9  -9   8    2.60    5.91
  -9   9   9    3.22    3.70
   9   9  -9    1.86    5.28
   9   9  -9    0.00    5.03
  -9  -9   9    4.42    4.78
  -9   9  10    5.25    4.29
   9   9 -10    6.83    7.14
   9   9 -10   10.66    6.76
  -9  -9  10    1.67    5.22
  -9   9  11   -0.00    3.86
   9   9 -11    1.24    6.15
  -9  -9  11    0.84    4.71
  -9   9  12   33.04    8.89
   9   9 -12   32.01   10.78
  -9  -9  12   55.30   13.01
  -9   9  13    3.64    4.42
  -9  -9  13    1.04    5.18
  -9   9  14    4.83    4.27
   9   9 -14    3.09    5.40
  -9  -9  14   -0.00    3.86
  -9   9  15    0.00    5.27
   9   9 -15    3.10    5.85
  -9  -9  15    5.88    6.29
  -9   9  16   34.57   10.02
   9   9 -16   25.10    9.69
  -9  -9  16   26.73    9.17
  -9   9  17    2.42    4.78
   9  -9 -17   -0.00    5.15
   9   9 -17    2.28    6.76
  -9   9  18    0.00    4.27
   9  -9 -18    4.82    6.21
   9   9 -18    1.11    5.87
  -9   9  19   -0.00    4.96
   9  -9 -19    5.59    6.18
   9   9 -19    0.00    5.89
  -9   9  20    4.04    5.56
   9  -9 -20    4.53    7.10
   9   9 -20   10.22    7.07
  -9   9  21   -0.00    5.43
   9  -9 -21    0.10    5.94
   9   9 -21   12.21    7.24
  -9   9  22   18.24    8.45
   9  -9 -22    9.60    8.16
   9   9 -22   24.77    9.45
  -9   9  23    1.82    4.97
   9  -9 -23   -0.00    7.11
   9   9 -23    2.90    6.65
  -9   9  24   -0.00    4.63
   9  -9 -24   -0.00    6.31
   9   9 -24   -0.00    6.55
  -9   9  25    3.26    6.36
   9  -9 -25    4.12    7.89
   9   9 -25   -0.00    6.59
  -9   9  26    6.42    7.10
   9  -9 -26   12.92    9.89
   9   9 -26   18.96    9.74
  -9   9  27    2.06    5.63
   9  -9 -27   -0.00    6.76
   9   9 -27   -0.00    6.84
  -9   9  28    6.13    7.52
   9  -9 -28    4.44    6.14
   9   9 -28    8.68    7.46
  -9   9  29    0.95    5.50
   9  -9 -29   11.96    8.70
   9   9 -29   -0.00    6.28
  -9   9  30    1.93    6.04
   9  -9 -30    8.02    8.19
   9  -9 -31    1.76    5.31
   9  10  -1   -0.00    5.85
  -9 -10   1    0.00    5.25
  -9  10   2   26.61    6.04
   9  10  -2   35.90   11.56
  -9 -10   2    8.85    6.85
  -9  10   3    2.67    3.12
   9  10  -3    2.16    5.62
  -9 -10   3    5.96    6.19
  -9  10   4   36.57    7.73
   9  10  -4   31.17   10.91
  -9 -10   4   23.44    9.69
  -9  10   5    1.02    2.83
   9  10  -5    0.61    5.61
  -9 -10   5   -0.00    4.80
   9  10  -6   -0.00    5.39
  -9 -10   6   -0.00    5.26
  -9  10   7    5.87    4.82
  -9 -10   7   -0.00    4.77
  -9  10   8   34.56    8.04
   9  10  -8   20.68    9.61
  -9 -10   8   24.79    9.22
  -9  10   9    0.00    3.50
   9  10  -9    7.74    6.49
  -9 -10   9   11.19    6.11
  -9  10  10    4.77    4.91
   9  10 -10    5.52    6.26
   9  10 -10    1.54    4.52
  -9 -10  10    3.62    5.92
  -9  10  11    9.26    5.66
   9  10 -11   10.73    7.89
   9  10 -11    9.57    7.49
  -9 -10  11    3.68    6.36
  -9  10  12    5.24    4.48
   9  10 -12    3.72    6.62
  -9  10  13    2.45    5.10
   9  10 -13    0.00    6.28
  -9 -10  13    3.10    3.49
  -9  10  14   21.00    7.11
   9  10 -14   22.91    9.13
  -9 -10  14   15.10    7.51
  -9  10  15    2.38    5.02
   9  10 -15    4.63    5.96
  -9 -10  15    2.81    4.10
  -9  10  16    5.92    4.45
   9  10 -16    2.61    6.56
  -9 -10  16    0.00    4.23
  -9  10  17    0.00    5.77
   9  10 -17    1.61    5.27
  -9 -10  17    2.90    4.23
  -9  10  18   25.93    8.70
   9  10 -18   32.71   10.96
  -9 -10  18   20.07    8.82
  -9  10  19   -0.00    4.48
   9  10 -19    3.22    6.48
  -9  10  20    4.83    5.21
   9  10 -20    9.64    7.68
  -9  10  21   -0.00    4.88
   9  10 -21    2.22    6.34
  -9  10  22    6.67    5.32
   9  10 -22   14.44    8.76
  -9  10  23   -0.00    4.18
   9  10 -23    4.40    6.37
  -9  10  24    4.00    4.48
   9 -10 -24    9.13    7.19
   9  10 -24    9.54    8.01
  -9  10  25    0.35    4.51
   9 -10 -25    2.71    6.96
   9  10 -25    0.00    5.47
  -9  10  26    0.08    5.29
   9 -10 -26   -0.00    7.79
   9  10 -26    4.92    6.65
  -9  10  27    2.46    4.93
   9 -10 -27   -0.00    7.05
   9  10 -27   -0.00    6.25
   9 -10 -28    3.89    7.53
   9  10 -28   10.13    8.57
   9 -10 -29    0.25    6.91
   9 -10 -30    4.24    8.42
  -9  11   1    0.72    2.60
   9  11  -1    1.24    4.95
  -9 -11   1    6.71    6.11
  -9  11   2   44.27    8.10
   9  11  -2   49.83   13.26
  -9 -11   2   38.27   11.88
   9  11  -3    8.92    6.53
  -9 -11   3    1.30    4.94
  -9  11   4   20.78    5.96
   9  11  -4   11.59    7.40
  -9 -11   4   31.94   10.56
  -9  11   5    1.05    3.28
   9  11  -5   -0.00    5.85
  -9 -11   5   -0.00    4.67
  -9  11   6   20.07    6.13
   9  11  -6   33.88   11.49
  -9 -11   6   13.31    8.05
  -9  11   7   -0.00    3.58
   9  11  -7    1.74    5.54
  -9 -11   7   -0.00    6.13
  -9  11   8   -0.00    3.86
  -9 -11   8    0.00    5.72
  -9  11   9    0.00    3.66
   9  11  -9    0.00    5.47
  -9 -11   9    1.57    4.61
  -9  11  10   20.83    6.88
   9  11 -10    9.93    7.15
  -9 -11  10   33.38   10.36
  -9  11  11    1.55    4.40
   9  11 -11    1.31    5.48
  -9 -11  11   -0.00    5.62
  -9  11  12   18.47    6.47
   9  11 -12   22.98    9.52
   9  11 -12   13.17    7.95
  -9 -11  12    4.58    5.63
  -9  11  13    3.54    4.35
   9  11 -13   -0.00    4.83
   9  11 -13    0.11    4.26
  -9 -11  13    0.00    5.16
  -9  11  14    2.23    4.28
   9  11 -14   11.95    6.67
  -9 -11  14    0.67    4.99
  -9  11  15    2.85    5.89
   9  11 -15    3.34    6.72
  -9 -11  15    2.16    6.30
  -9  11  16   13.45    7.08
   9  11 -16   46.27   12.74
  -9 -11  16   28.93    9.86
  -9  11  17   -0.00    4.97
   9  11 -17    3.59    7.36
  -9 -11  17   -0.00    4.76
  -9  11  18    8.91    6.34
   9  11 -18    3.77    6.23
  -9 -11  18   -0.00    4.22
  -9  11  19   -0.00    5.18
   9  11 -19   -0.00    5.27
  -9 -11  19    1.46    4.64
  -9  11  20   10.09    6.27
   9  11 -20   22.44    9.87
  -9 -11  20   17.73    8.56
  -9  11  21    0.23    4.69
   9  11 -21    4.72    6.07
  -9 -11  21    0.82    5.25
  -9  11  22    0.74    6.51
   9  11 -22    0.00    7.36
  -9  11  23    0.00    5.61
   9  11 -23    3.24    6.73
  -9  11  24   -0.00    5.11
   9  11 -24    0.00    6.79
   9  11 -25    3.06    5.83
   9  12  -1    3.89    6.18
  -9 -12   1    5.20    6.80
  -9  12   2    5.38    3.40
   9  12  -2   -0.00    5.18
  -9 -12   2    5.03    5.23
  -9  12   3    0.00    2.68
   9  12  -3    0.30    5.98
  -9 -12   3   -0.00    5.46
  -9  12   4   24.55    6.25
   9  12  -4    4.56    6.63
  -9 -12   4    9.20    6.71
  -9  12   5    1.37    3.24
   9  12  -5   -0.00    5.19
  -9 -12   5    2.76    4.77
  -9  12   6    1.90    2.88
   9  12  -6   -0.00    4.60
  -9 -12   6   -0.00    5.49
  -9  12   7    1.52    3.89
   9  12  -7   -0.00    4.43
  -9 -12   7   -0.00    4.69
  -9  12   8   27.07    7.28
   9  12  -8   12.88    8.26
  -9 -12   8   15.31    8.42
  -9  12   9    0.00    3.77
   9  12  -9   -0.00    6.21
  -9 -12   9    0.00    5.64
   9  12 -10    0.96    5.19
  -9  12  11    1.83    4.14
   9  12 -11   -0.00    5.00
  -9 -12  11    0.00    4.82
  -9  12  12    0.00    4.35
   9  12 -12    3.27    5.92
  -9 -12  12    6.67    6.25
  -9  12  13    0.00    3.75
   9  12 -13    0.40    4.95
  -9 -12  13    5.18    5.68
  -9  12  14   19.08    7.48
   9  12 -14   19.24    8.52
   9  12 -14   20.40    9.38
  -9 -12  14    2.30    6.32
  -9  12  15   -0.00    2.80
   9  12 -15    4.04    5.68
  -9 -12  15    8.25    6.68
  -9  12  16    2.08    3.94
   9  12 -16   -0.00    5.30
  -9 -12  16    1.93    6.58
  -9  12  17    0.00    3.77
   9  12 -17    0.51    5.39
  -9 -12  17   -0.00    6.08
  -9  12  18    6.70    5.45
   9  12 -18    0.00    4.80
  -9 -12  18    2.05    5.59
  -9  12  19    0.62    5.04
   9  12 -19    0.30    5.67
  -9 -12  19   -0.00    4.47
  -9  12  20    6.68    6.12
  -9 -12  20    0.00    5.16
  -9  12  21    3.29    4.37
   9  12 -21   -0.00    6.05
  -9 -12  21   -0.00    4.20
   9  12 -22   -0.00    6.81
  -9 -12  22    8.14    6.33
   9  12 -23    1.15    5.55
  -9 -12  23   -0.00    5.41
   9  12 -24    8.98    7.43
  -9 -12  24   15.42    7.93
   9  12 -25    0.98    5.66
  -9  13   1    8.63    4.13
   9  13  -1   12.21    7.67
  -9 -13   1    3.56    6.67
  -9  13   2    0.00    2.70
   9  13  -2   10.37    7.69
  -9 -13   2    0.36    4.22
  -9  13   3    1.77    2.82
   9  13  -3    9.66    7.45
  -9 -13   3   -0.00    4.55
  -9  13   4   -0.00    3.43
   9  13  -4   -0.00    5.30
  -9 -13   4   -0.00    5.51
   9  13  -5   -0.00    5.21
  -9 -13   5    1.98    3.74
  -9  13   6    9.30    4.71
   9  13  -6    2.59    6.21
  -9 -13   6    5.23    6.45
  -9  13   7    0.00    3.21
   9  13  -7    0.79    4.64
  -9 -13   7    3.42    5.54
  -9  13   8    3.63    4.09
   9  13  -8    9.89    7.72
  -9 -13   8   -0.00    5.42
  -9  13   9    0.94    3.08
   9  13  -9    1.76    5.63
  -9 -13   9    0.00    5.40
  -9  13  10    6.29    5.10
   9  13 -10    5.41    7.08
  -9 -13  10    5.39    7.07
  -9  13  11    0.00    3.69
   9  13 -11   -0.00    5.92
  -9 -13  11   -0.00    6.52
  -9  13  12    9.02    5.29
   9  13 -12   16.20    8.57
  -9  13  13    1.81    4.00
   9  13 -13   -0.00    5.87
  -9 -13  13   -0.00    5.30
  -9  13  14    0.00    4.18
   9  13 -14   -0.00    4.78
  -9 -13  14    2.62    5.14
  -9  13  15    1.39    4.30
   9  13 -15    0.00    6.13
  -9 -13  15   10.80    6.51
  -9  13  16   12.75    5.67
   9  13 -16    7.09    7.03
   9  13 -16   13.08    7.78
  -9 -13  16    5.51    6.77
  -9  13  17   -0.00    5.10
   9  13 -17   -0.00    6.85
  -9 -13  17   -0.00    4.06
   9  13 -18    3.84    6.73
  -9 -13  18   -0.00    5.85
   9  13 -19    6.74    7.47
   9  13 -20    1.70    7.02
  -9 -13  20    6.07    5.75
   9  13 -21    0.00    6.28
  -9 -13  21    0.00    5.17
   9  13 -22    1.92    6.59
  -9 -13  22   -0.00    4.78
  -9 -13  23    0.68    5.20
  -9  14   1    4.08    3.56
  -9 -14   1   -0.00    5.47
   9  14  -2    7.01    7.45
  -9 -14   2    4.25    6.16
  -9  14   3    4.77    3.86
   9  14  -3   11.74    8.12
  -9 -14   3    9.24    7.04
  -9  14   4    6.98    4.21
   9  14  -4    2.77    6.88
  -9 -14   4    0.31    4.72
  -9  14   5    1.61    3.27
   9  14  -5    1.45    5.36
  -9 -14   5    0.33    4.82
  -9  14   6    0.63    3.33
   9  14  -6   -0.00    6.46
  -9 -14   6   -0.00    4.60
  -9  14   7    0.67    3.44
   9  14  -7    4.20    6.22
  -9 -14   7    1.15    5.71
  -9  14   8    3.74    4.00
   9  14  -8    5.03    6.99
  -9 -14   8    3.07    5.74
  -9  14   9    0.00    3.33
   9  14  -9    9.11    7.62
  -9 -14   9    3.84    5.50
  -9  14  10    7.21    5.12
   9  14 -10    1.76    5.04
  -9 -14  10    3.11    6.05
  -9  14  11    2.39    3.53
   9  14 -11   -0.00    5.75
  -9 -14  11   -0.00    5.32
  -9  14  12    0.00    4.30
  -9 -14  12    0.22    4.77
  -9  14  13    6.72    5.49
   9  14 -13   10.39    7.70
  -9 -14  13   -0.00    4.72
   9  14 -14   -0.00    6.64
   9  14 -15    1.70    6.16
  -9 -14  15    5.00    5.82
   9  14 -16    3.27    6.54
  -9 -14  16    1.85    4.89
   9  14 -17   -0.00    6.47
  -9 -14  17   -0.00    3.68
   9  14 -18    6.27    6.85
  -9 -14  18    0.00    6.05
   9  14 -19    0.00    6.85
  -9 -14  19   -0.00    6.36
   9  14 -20    2.53    6.22
  -9 -14  20    3.62    6.56
  -9 -14  21    1.13    5.94
  -9  15   1    0.90    2.94
   9  15  -1   -0.00    5.94
  -9 -15   1   -0.00    5.47
  -9  15   2    0.00    2.41
  -9 -15   2   -0.00    5.54
  -9  15   3   -0.00    2.49
   9  15  -3    5.43    6.57
  -9  15   4    2.94    3.54
   9  15  -4   -0.00    5.31
  -9 -15   4   -0.00    4.72
  -9  15   5   -0.00    2.87
   9  15  -5   -0.00    6.71
  -9 -15   5   -0.00    5.09
  -9  15   6    3.07    3.53
   9  15  -6    6.04    6.26
  -9 -15   6   -0.00    6.30
  -9  15   7    2.10    3.38
   9  15  -7   13.89    8.44
  -9 -15   7    4.22    6.46
  -9  15   8   -0.00    3.07
   9  15  -8   -0.00    5.87
  -9 -15   8    2.25    5.66
   9  15  -9   -0.00    5.70
  -9 -15   9    0.99    5.07
   9  15 -10   -0.00    5.15
  -9 -15  10    0.00    5.26
   9  15 -11    0.00    7.65
  -9 -15  11    3.13    5.65
   9  15 -12    7.15    7.60
  -9 -15  12    1.25    4.79
   9  15 -13    0.00    6.12
  -9 -15  13    5.53    5.85
   9  15 -14    0.75    5.37
  -9 -15  14    0.00    5.41
  -9 -15  15    3.28    5.18
  -9 -15  16    4.25    7.06
  -9 -15  17   -0.00    4.50
  -9  16   1    0.00    2.28
   9  16  -1   -0.00    6.58
  -9  16   2    0.00    2.74
   9  16  -2    1.82    5.94
  -9 -16   2   -0.00    4.02
  -9 -16   3    9.35    6.81
   9  16  -4   -0.00    6.16
  -9 -16   4    2.00    4.38
   9  16  -5    1.91    6.36
  -9 -16   5    3.78    6.21
   9  16  -6    5.63    6.97
  -9 -16   6   -0.00    5.45
   9  16  -7   -0.00    5.54
  -9 -16   7    4.44    6.56
  -9 -16   8    5.99    7.15
  -9 -16   9    7.17    7.28
  -8   0   1   -0.00    3.07
  -8   0   1   -0.00    3.61
  -8   0   1   -0.00    5.29
   8   0  -1   -0.00    3.43
  -8   0   2  527.80   47.20
  -8   0   2  570.36   47.32
  -8   0   2  520.63   48.46
   8   0  -2  520.50   47.88
   8   0  -2  497.47   47.42
  -8   0   3    2.40    4.53
   8   0  -3   -0.00    3.10
   8   0  -3   -0.00    2.80
  -8   0   4  118.25   16.50
   8   0  -4  104.54   15.21
  -8   0   5   -0.00    4.19
   8   0  -5    2.82    4.06
  -8   0   6  108.97   15.84
   8   0  -6   92.10   14.75
  -8   0   7   -0.00    4.07
   8   0  -7    0.88    3.88
  -8   0   8  192.09   24.61
   8   0  -8  228.15   25.11
  -8   0   9   -0.00    3.70
   8   0  -9    2.24    4.32
  -8   0  10   -0.00    3.06
   8   0 -10    1.41    3.92
  -8   0  11    0.55    4.09
  -8   0  12  167.47   22.35
  -8   0  13   -0.00    4.30
  -8   0  14   73.28   14.12
   8   0 -15    1.91    6.57
   8   0 -16    2.95    6.10
   8   0 -17    9.01    6.72
   8   0 -18  137.87   20.60
   8   0 -19    1.87    5.24
   8   0 -20   33.44   10.38
   8   0 -21    1.61    4.32
  -8   0  22   31.09   11.54
   8   0 -22   81.34   15.33
  -8   0  23    0.25    6.14
   8   0 -23   -0.00    5.72
  -8   0  24   33.20   12.06
  -8   0  25    3.54    6.67
   8   0 -25    1.42    6.53
  -8   0  26    9.12    7.26
   8   0 -26    2.08    6.10
  -8   0  27    0.00    6.24
   8   0 -27    0.40    6.25
   8   0 -28   40.84   13.18
   8   0 -29    3.30    6.44
   8   0 -30    0.00    7.15
   8   0 -31   -0.00    6.88
   8   0 -32   11.67    8.10
   8   0 -33    0.94    6.52
   8   0 -34   11.72   10.43
   8   0 -35   -0.00    9.38
  -8   1   1   74.73   11.61
  -8   1   1   93.95   12.47
  -8   1   1   71.21   12.13
   8  -1  -1   66.77   11.58
   8   1  -1   81.55   12.88
   8   1  -1   62.08   11.92
  -8  -1   1   81.28   12.73
  -8  -1   1   63.91   12.54
  -8   1   2    0.00    3.07
  -8   1   2    3.62    4.18
   8  -1  -2   10.65    4.76
   8  -1  -2    0.00    3.62
   8   1  -2    3.52    4.78
   8   1  -2    7.70    5.34
  -8  -1   2   10.69    4.54
  -8  -1   2    6.20    5.62
  -8   1   3    0.00    3.41
  -8   1   3    0.00    3.21
   8  -1  -3   -0.00    3.37
   8  -1  -3   -0.00    3.28
   8   1  -3    6.11    5.42
   8   1  -3    8.46    5.12
  -8  -1   3    2.57    3.37
  -8  -1   3    6.74    5.30
  -8   1   4   34.82    8.10
  -8   1   4   46.29    9.26
   8  -1  -4   27.06    7.81
   8   1  -4   37.09    9.20
  -8  -1   4   49.62   10.48
  -8   1   5   11.63    5.14
  -8   1   5    7.45    5.97
   8  -1  -5    8.31    5.48
   8   1  -5    1.99    4.30
  -8  -1   5   13.54    5.97
  -8   1   6   72.60   13.19
   8  -1  -6   78.00   12.90
   8   1  -6   98.35   14.40
  -8  -1   6   84.30   14.31
  -8   1   7    0.00    4.69
   8  -1  -7    4.02    4.43
   8   1  -7    0.31    4.21
  -8   1   8   -0.00    3.66
   8  -1  -8    1.63    3.97
   8   1  -8    3.66    3.68
  -8  -1   8    6.81    5.60
  -8   1   9   20.15    7.42
   8  -1  -9   22.07    6.84
   8   1  -9    9.73    6.35
  -8  -1   9   11.01    6.50
  -8   1  10  140.52   19.66
   8  -1 -10  154.66   19.85
  -8  -1  10  157.35   21.43
   8  -1 -11    6.09    5.23
  -8  -1  11    4.04    5.23
  -8  -1  12   11.77    6.68
  -8  -1  13    1.66    4.56
   8   1 -14   54.50   12.19
  -8  -1  14   59.71   13.03
   8  -1 -15   71.09   13.18
   8   1 -15   55.53   11.97
  -8  -1  15   46.82   11.70
   8  -1 -16   64.96   13.75
   8   1 -16   77.98   14.51
  -8  -1  16   56.72   13.45
   8  -1 -17   -0.00    5.19
   8   1 -17    0.00    6.20
  -8  -1  17    0.80    4.62
   8  -1 -18    8.42    6.17
   8   1 -18    0.00    5.44
  -8  -1  18    5.15    5.55
  -8   1  19    7.31    6.75
   8  -1 -19   19.27    8.10
   8   1 -19   10.31    6.84
  -8   1  20   16.11    8.13
   8  -1 -20   12.83    6.81
   8   1 -20    6.51    7.10
  -8   1  21   -0.00    5.09
   8  -1 -21   -0.00    5.49
   8   1 -21    0.00    4.86
  -8   1  22   70.44   15.06
   8  -1 -22   62.58   14.63
   8   1 -22   70.53   14.87
  -8   1  23    2.08    5.58
   8  -1 -23    4.47    5.85
   8   1 -23    1.67    5.54
  -8   1  24    5.06    6.34
   8  -1 -24    7.56    7.49
   8   1 -24   19.00    8.75
  -8   1  25    0.00    5.42
   8  -1 -25    6.11    6.48
   8   1 -25    0.00    5.89
  -8   1  26   35.71   11.25
   8  -1 -26   27.34   10.40
   8   1 -26   17.19    8.40
  -8  -1  26   33.75   11.33
  -8   1  27    0.69    5.49
   8  -1 -27    0.00    7.12
   8   1 -27   -0.00    5.37
  -8   1  28    2.63    5.74
   8  -1 -28    1.49    6.21
   8   1 -28    3.92    5.89
  -8   1  29   -0.00    4.97
   8  -1 -29   -0.00    6.91
   8  -1 -30   16.18    9.37
   8   1 -30   31.60   10.66
   8  -1 -31    2.30    7.27
   8   1 -31    0.00    6.30
   8  -1 -32    9.25    9.85
   8   1 -32    0.00    6.04
   8  -1 -33    0.00    7.51
   8   1 -33    4.31    6.15
   8  -1 -34    1.96    6.25
   8   1 -34    1.57    4.98
   8  -1 -35   10.12    8.52
   8   1 -35    0.00    7.35
  -8   2   1   -0.00    3.48
  -8   2   1    2.51    3.98
   8  -2  -1   -0.00    3.65
   8  -2  -1    7.06    3.62
   8   2  -1   -0.00    4.00
   8   2  -1   -0.00    3.51
  -8  -2   1    0.00    3.72
  -8  -2   1   -0.00    4.62
  -8   2   2   85.95   12.23
  -8   2   2   82.93   12.80
   8  -2  -2   92.37   12.42
   8  -2  -2   64.86   11.22
   8   2  -2   67.67   12.91
   8   2  -2   93.73   14.59
  -8  -2   2   99.46   14.38
  -8  -2   2   80.82   13.96
  -8   2   3   15.67    5.25
  -8   2   3    8.65    4.59
   8  -2  -3   10.19    5.09
   8   2  -3    9.10    5.35
   8   2  -3   13.40    5.76
  -8  -2   3    0.07    4.08
  -8  -2   3    8.60    5.83
  -8   2   4   43.67    8.75
  -8   2   4   31.47    8.22
   8  -2  -4   61.54   10.62
   8   2  -4   51.37   10.47
   8   2  -4   41.28    9.70
  -8  -2   4   33.81    8.21
  -8  -2   4   39.85   10.00
  -8   2   5    7.61    4.62
  -8   2   5    8.83    4.84
   8  -2  -5    4.26    4.00
   8   2  -5    4.33    5.52
  -8  -2   5   10.65    6.42
  -8   2   6   69.56   12.47
   8  -2  -6   86.81   13.12
   8   2  -6   79.80   13.30
  -8  -2   6   90.24   15.06
   8  -2  -7   40.81    9.00
   8   2  -7   48.22   10.23
  -8  -2   7   35.01    9.75
   8  -2  -8  109.87   16.17
  -8  -2   8  145.60   19.70
   8  -2  -9   16.55    6.85
  -8  -2   9   14.03    7.47
   8  -2 -10    0.56    4.24
  -8  -2  10    6.37    5.99
   8  -2 -11    0.00    4.19
  -8  -2  11    4.77    6.23
   8  -2 -12   49.10   10.72
  -8  -2  12   61.82   13.06
   8   2 -13   38.23   10.59
  -8  -2  13   50.26   12.16
  -8  -2  14   31.03    9.78
   8   2 -15   24.07    8.93
  -8   2  16   27.09    8.79
   8  -2 -16   32.90    9.79
   8   2 -16   33.19   10.25
  -8  -2  16   33.85   10.41
  -8   2  17   30.52    9.36
   8  -2 -17   20.51    8.87
   8   2 -17   34.44   10.28
  -8  -2  17   30.04    9.86
  -8   2  18  193.96   24.85
   8  -2 -18  177.10   23.95
   8   2 -18  153.59   23.07
  -8  -2  18  190.04   25.84
  -8   2  19    2.63    5.54
   8  -2 -19   -0.00    5.56
   8   2 -19    2.32    6.01
  -8  -2  19    2.73    6.05
  -8   2  20   -0.00    4.08
   8  -2 -20    3.13    6.79
   8   2 -20   15.01    7.05
  -8  -2  20    0.24    4.96
  -8   2  21   -0.00    5.43
   8  -2 -21    5.59    6.06
   8   2 -21    1.84    5.82
  -8  -2  21    0.00    4.62
  -8   2  22    1.75    5.09
   8  -2 -22   17.18    9.21
   8   2 -22   24.77    9.18
  -8   2  23    0.13    4.67
   8  -2 -23    1.11    6.97
   8   2 -23    0.00    5.13
  -8   2  24    6.39    7.05
   8  -2 -24    0.00    6.32
   8   2 -24    6.76    7.07
  -8   2  25    1.96    5.54
   8  -2 -25   -0.00    6.19
   8   2 -25   -0.00    4.95
  -8   2  26    0.00    4.80
   8  -2 -26   -0.00    5.50
   8   2 -26   -0.00    5.52
  -8   2  27   -0.00    4.68
   8  -2 -27    4.15    7.01
   8   2 -27   -0.00    5.82
  -8   2  28   13.94    8.38
   8  -2 -28   -0.00    7.77
   8   2 -28   26.48   10.09
  -8   2  29    4.71    6.98
   8  -2 -29   -0.00    7.85
   8   2 -29    0.00    6.20
  -8   2  30    9.45    7.99
   8  -2 -30   15.61    9.81
   8   2 -30    6.01    6.41
   8  -2 -31    0.42    6.78
   8   2 -31    0.75    4.48
   8  -2 -32    7.74    8.24
   8   2 -32    4.38    6.91
   8  -2 -33    0.00    5.65
   8   2 -33    7.76    6.38
   8  -2 -34   30.59   12.55
   8   2 -34   19.37    9.69
   8  -2 -35   -0.00    7.93
   8   2 -35    6.31    8.08
  -8   3   1  112.42   13.50
   8  -3  -1   87.91   12.68
   8  -3  -1   81.76   11.48
   8   3  -1   82.18   13.99
   8   3  -1   95.26   15.57
  -8  -3   1   77.07   13.41
  -8  -3   1  100.77   15.73
  -8   3   2    0.00    3.48
   8  -3  -2    5.34    4.22
   8  -3  -2    2.42    3.21
   8   3  -2    0.00    3.69
   8   3  -2   -0.00    3.59
  -8  -3   2    1.23    5.12
  -8   3   3   27.98    7.76
   8  -3  -3   37.64    8.58
   8  -3  -3   44.77    8.43
   8   3  -3   62.35   12.16
   8   3  -3   42.30   10.19
  -8  -3   3   55.07   10.75
  -8  -3   3   47.31   11.25
  -8   3   4  115.75   15.95
   8  -3  -4  129.32   16.37
   8   3  -4  136.76   18.62
   8   3  -4  122.12   18.07
  -8  -3   4  121.15   17.10
  -8  -3   4  122.19   18.37
  -8   3   5   10.97    5.52
   8  -3  -5   18.32    6.03
  -8  -3   5   20.51    7.82
  -8   3   6   52.43   10.24
   8  -3  -6   36.76    8.47
  -8  -3   6   49.78   11.05
   8  -3  -7   34.71    8.24
  -8  -3   7   32.36    9.52
   8  -3  -8    5.11    4.44
  -8  -3   8    0.00    4.44
   8  -3  -9    0.80    4.02
  -8  -3   9    0.00    4.98
   8  -3 -10   93.26   14.62
  -8  -3  10  104.80   17.63
   8  -3 -11   90.39   14.25
  -8  -3  11   70.77   14.87
  -8   3  12    0.96    3.97
   8  -3 -12    0.21    3.90
   8   3 -12    5.73    5.19
  -8  -3  12   -0.00    5.59
  -8   3  13   17.60    6.93
   8   3 -13    0.11    5.09
  -8  -3  13    1.87    6.53
  -8   3  14   29.24    8.85
   8   3 -14   26.09    8.97
  -8  -3  14   34.71   10.53
  -8   3  15   14.67    6.89
   8   3 -15   25.74    8.67
  -8  -3  15   20.11    8.83
  -8   3  16   64.55   13.42
   8  -3 -16   54.47   12.71
   8   3 -16   55.36   13.00
  -8  -3  16   83.90   15.87
  -8   3  17    0.00    5.58
   8  -3 -17    2.83    6.45
   8   3 -17    1.09    5.68
  -8  -3  17   -0.00    6.02
  -8   3  18   -0.00    3.86
   8  -3 -18    0.02    4.88
   8   3 -18    7.94    7.45
  -8  -3  18   -0.00    5.72
  -8   3  19    3.65    5.75
   8  -3 -19    5.06    6.57
   8   3 -19   14.85    7.18
  -8   3  20   88.17   16.50
   8  -3 -20   96.49   17.83
   8   3 -20  104.94   17.50
  -8  -3  20   94.04   18.38
  -8   3  21   11.33    7.27
   8  -3 -21    2.31    6.09
   8   3 -21    5.27    5.80
  -8  -3  21    3.59    5.15
  -8   3  22    5.75    5.36
   8  -3 -22    0.23    6.18
   8   3 -22   17.42   10.51
  -8  -3  22   34.52   10.99
  -8   3  23    4.36    5.75
   8  -3 -23    3.28    7.57
   8   3 -23    5.13    6.96
  -8   3  24   23.34    9.10
   8  -3 -24   24.63   10.81
   8   3 -24   14.52    8.61
   8  -3 -25   27.16   11.01
   8   3 -25    8.59    6.11
   8   3 -26    0.00    5.96
   8  -3 -27    3.57    7.36
   8   3 -27   -0.00    5.76
   8  -3 -28   -0.00    4.98
   8   3 -28    5.04    6.25
   8  -3 -29   -0.00    5.81
   8   3 -29   -0.00    6.81
   8  -3 -30   13.71    8.03
   8   3 -30   16.37    8.87
   8  -3 -31   -0.00    7.41
   8   3 -31    0.00    4.75
   8  -3 -32    1.99    6.06
   8   3 -32    9.53    7.71
   8  -3 -33    0.10    6.32
   8   3 -33    2.71    6.15
   8  -3 -34    3.35    7.47
   8   3 -34    0.00    6.57
   8  -3 -35    8.10    8.61
   8   3 -35   -0.00    5.38
  -8   4   1   73.59   10.99
   8  -4  -1   66.24   10.12
   8  -4  -1   72.11    9.47
   8   4  -1   72.63   13.55
  -8  -4   1   52.78   12.38
  -8   4   2   39.77    7.89
   8  -4  -2   18.72    6.25
   8   4  -2   29.93    8.80
  -8  -4   2   34.30    9.52
  -8   4   3   28.15    7.20
   8  -4  -3   27.10    6.72
   8  -4  -3   20.25    5.58
   8   4  -3   18.83    7.74
  -8  -4   3   15.74    7.56
  -8   4   4  163.01   18.95
   8  -4  -4  134.39   17.29
   8   4  -4  148.43   20.80
  -8  -4   4  152.70   20.86
  -8   4   5    6.07    4.66
   8  -4  -5    8.68    4.86
   8   4  -5    8.80    5.88
  -8  -4   5    0.00    5.15
  -8   4   6   59.60   11.15
   8  -4  -6   42.11    9.20
  -8  -4   6   46.35   11.14
  -8   4   7  135.77   17.18
   8  -4  -7   92.63   14.26
  -8  -4   7   99.86   17.33
  -8   4   8   36.66    9.50
   8  -4  -8   36.40    8.99
  -8  -4   8   44.18   11.37
  -8   4   9   -0.00    4.24
   8  -4  -9    4.03    4.32
   8   4  -9   11.01    6.19
  -8  -4   9   12.58    7.05
  -8   4  10   -0.00    4.96
   8  -4 -10    0.49    3.08
   8   4 -10    7.15    5.64
  -8  -4  10    0.00    6.32
  -8   4  11    1.64    4.39
   8  -4 -11    8.57    5.28
   8   4 -11    6.26    6.41
  -8  -4  11   12.36    6.96
  -8   4  12  103.07   15.48
   8  -4 -12   91.36   15.03
   8   4 -12  100.36   16.93
  -8  -4  12   74.72   15.71
  -8   4  13    8.27    5.20
   8   4 -13   16.19    7.59
  -8  -4  13    6.20    6.27
  -8   4  14   44.99   10.93
   8   4 -14   53.52   12.10
  -8  -4  14   40.65   11.63
   8   4 -15    0.17    4.20
  -8  -4  15    3.49    6.11
  -8   4  16    6.32    5.49
   8  -4 -16   13.63    7.07
   8   4 -16   10.73    6.96
  -8  -4  16   14.36    8.73
  -8   4  17    6.32    5.54
   8  -4 -17   19.32    8.56
   8   4 -17   29.36    9.38
  -8  -4  17   18.16    9.09
  -8   4  18   46.65   11.40
   8  -4 -18   57.98   13.66
   8   4 -18   56.04   12.72
  -8  -4  18   95.04   17.57
  -8   4  19    8.29    5.51
   8  -4 -19    0.82    6.18
   8   4 -19    0.00    5.13
  -8  -4  19    8.75    8.07
  -8   4  20   12.40    6.77
   8  -4 -20    3.29    6.98
   8   4 -20    8.03    6.48
  -8  -4  20    5.51    7.22
  -8   4  21   -0.00    4.26
   8   4 -21   -0.00    6.49
  -8   4  22   14.08    7.74
   8  -4 -22   21.65    9.17
   8   4 -22   30.39    9.68
  -8   4  23    6.20    6.98
   8  -4 -23    9.83    7.26
   8   4 -23    7.88    7.62
  -8   4  24    0.00    4.48
   8  -4 -24    0.00    5.08
   8   4 -24    4.43    6.69
  -8   4  25   -0.00    4.53
   8  -4 -25   -0.00    5.20
   8   4 -25    2.35    6.13
  -8   4  26    3.28    4.81
   8  -4 -26   -0.00    5.66
   8   4 -26    0.00    6.60
  -8   4  27    4.39    5.00
   8  -4 -27    1.40    6.00
   8   4 -27    0.18    7.63
  -8   4  28    3.39    5.11
   8  -4 -28    2.13    7.10
   8   4 -28   17.14    8.94
  -8   4  29   -0.00    4.48
   8  -4 -29    2.51    6.28
  -8   4  30    0.51    4.95
   8  -4 -30    1.28    5.74
   8   4 -30   -0.00    7.10
  -8   4  31    1.43    5.48
   8  -4 -31   -0.00    6.14
   8   4 -31    0.24    4.37
  -8   4  32    0.00    6.02
   8  -4 -32    4.85    6.12
   8   4 -32    6.43    6.82
   8  -4 -33    3.73    7.07
   8   4 -33    6.47    7.73
   8  -4 -34    3.33    6.27
   8   4 -34   18.28    9.25
   8  -4 -35   -0.00    5.93
   8   4 -35    0.00    6.26
  -8   5   1   30.98    7.18
   8  -5  -1   32.60    7.13
   8  -5  -1   31.97    5.67
   8   5  -1   17.11    8.15
  -8  -5   1   31.02    9.17
  -8   5   2   28.15    7.04
   8  -5  -2   27.11    5.39
   8   5  -2   24.03    8.45
  -8  -5   2   28.19    9.85
  -8   5   3   92.68   13.02
   8  -5  -3  104.04   12.89
   8  -5  -3   62.92    9.71
   8   5  -3   84.39   15.41
  -8   5   4   24.51    6.96
   8  -5  -4   11.86    4.92
   8   5  -4    8.66    6.93
   8   5  -4   31.69    9.51
  -8  -5   4   14.97    7.73
  -8   5   5   68.35   11.40
  -8   5   5   48.80    9.54
   8  -5  -5   33.36    8.49
   8   5  -5   65.71   12.45
   8   5  -5   48.65   11.74
  -8  -5   5   53.96   11.77
  -8  -5   5   67.41   13.57
  -8   5   6   90.48   14.12
  -8   5   6   98.60   13.75
   8  -5  -6   91.45   13.52
   8   5  -6  102.24   16.17
  -8  -5   6   84.58   14.86
  -8  -5   6   68.95   14.89
  -8   5   7    0.54    3.71
  -8   5   7    0.78    4.04
   8   5  -7    6.63    5.85
  -8  -5   7    3.24    4.54
  -8  -5   7    5.21    5.15
  -8   5   8   11.12    5.81
  -8   5   8    0.00    4.47
   8  -5  -8   11.40    5.43
   8   5  -8   12.91    6.69
  -8  -5   8    6.22    7.00
  -8   5   9   18.76    6.96
   8  -5  -9    4.54    5.03
   8   5  -9    8.06    7.46
  -8  -5   9   15.45    7.84
   8  -5 -10  200.25   23.46
  -8  -5  10  189.91   25.85
  -8   5  11   33.99    8.10
   8  -5 -11   26.31    7.83
   8   5 -11   30.71    9.53
  -8  -5  11   10.85    7.60
  -8   5  12    6.08    4.31
   8  -5 -12    0.25    4.81
   8   5 -12   -0.00    4.76
  -8  -5  12    3.30    6.36
  -8   5  13   -0.00    3.79
   8  -5 -13    3.66    5.79
   8   5 -13    3.91    6.02
  -8  -5  13    1.38    4.13
  -8   5  14   11.74    6.48
   8   5 -14    8.08    6.53
  -8  -5  14    7.28    7.45
  -8   5  15   17.15    7.08
  -8  -5  15   29.04   10.06
  -8   5  16   44.53   11.60
   8  -5 -16   52.65   12.99
   8   5 -16   46.79   12.07
  -8  -5  16  102.86   17.74
  -8   5  17    4.62    5.41
   8  -5 -17   10.95    6.84
   8   5 -17    6.63    6.09
  -8  -5  17   28.56   10.90
  -8   5  18    6.94    6.29
   8  -5 -18    0.00    4.47
   8   5 -18    3.68    6.23
  -8  -5  18   -0.00    4.82
  -8   5  19    8.89    6.72
   8  -5 -19   20.78    9.21
   8   5 -19   15.67    7.80
  -8   5  20   42.72   11.05
   8  -5 -20   25.96   10.26
   8   5 -20   11.75    8.35
  -8   5  21   31.54    9.98
   8  -5 -21   13.10    7.63
   8   5 -21   19.69    8.31
  -8   5  22    3.21    5.21
   8  -5 -22   10.15    6.87
   8   5 -22   24.74    8.32
  -8   5  23   -0.00    5.02
   8  -5 -23   -0.00    4.88
   8   5 -23   11.07    7.85
  -8   5  24    5.51    6.62
   8  -5 -24    1.85    6.14
   8   5 -24   19.94    8.81
  -8   5  25   24.68    9.27
   8  -5 -25   10.21    8.39
   8   5 -25   20.62    9.24
  -8   5  26    9.49    7.01
   8  -5 -26    2.85    7.20
   8   5 -26   10.40    7.46
  -8   5  27    3.94    5.29
   8  -5 -27    3.41    6.09
   8   5 -27   -0.00    5.65
  -8   5  28   -0.00    5.69
   8  -5 -28    0.00    5.80
   8   5 -28   -0.00    6.82
  -8   5  29    0.46    3.97
   8  -5 -29    0.00    8.10
   8   5 -29   11.73    7.91
  -8   5  30    1.69    6.13
   8  -5 -30   12.74    8.35
   8   5 -30    0.00    6.69
  -8   5  31    5.69    6.14
   8  -5 -31    0.00    7.30
   8   5 -31    3.13    7.21
  -8   5  32    1.25    6.12
   8  -5 -32    6.44    7.61
   8   5 -32   -0.00    8.03
  -8   5  33    3.19    6.33
   8  -5 -33   -0.00    6.64
   8   5 -33    2.93    6.52
   8  -5 -34   -0.00    7.08
   8   5 -34   -0.00    6.62
  -8   6   1   94.58   13.19
  -8   6   1  100.44   12.88
   8  -6  -1  103.64   12.70
   8   6  -1   56.15   13.62
  -8  -6   1   76.80   14.52
  -8  -6   1  124.67   18.14
  -8   6   2   83.94   12.85
  -8   6   2  106.31   13.42
   8  -6  -2   87.06   12.10
   8  -6  -2   88.39    9.92
   8   6  -2   79.49   15.51
  -8  -6   2  112.60   16.29
  -8  -6   2   99.66   16.92
  -8   6   3  122.40   15.17
  -8   6   3  101.10   13.17
   8  -6  -3   78.42   12.14
   8   6  -3   97.88   17.09
  -8  -6   3  112.98   17.02
  -8  -6   3   77.11   15.85
  -8   6   4   35.59    8.39
  -8   6   4   32.55    7.57
   8  -6  -4   38.84    8.05
   8   6  -4   25.00    9.33
   8   6  -4   30.49   10.25
  -8  -6   4   56.92   11.79
  -8  -6   4   35.00   11.19
  -8   6   5   31.44    7.78
  -8   6   5   18.63    5.89
   8  -6  -5   16.72    5.74
   8   6  -5   27.09    8.60
   8   6  -5   20.43    8.56
  -8  -6   5   21.40    8.33
  -8   6   6   36.86    8.55
  -8   6   6   47.40    9.00
   8  -6  -6   40.72    8.40
   8   6  -6   39.20   11.30
   8   6  -6   24.42    8.64
  -8  -6   6   34.91    9.57
  -8  -6   6   24.44    9.68
  -8   6   7   33.67    8.07
  -8   6   7   15.48    5.60
   8  -6  -7   24.45    7.08
   8   6  -7   18.05    8.68
  -8  -6   7   23.90    8.51
  -8  -6   7   27.58    9.33
  -8   6   8   23.09    7.79
  -8   6   8   40.21    8.20
   8  -6  -8   30.02    7.80
   8   6  -8   23.21    8.79
  -8  -6   8   14.62    7.57
  -8  -6   8   17.32    8.83
  -8   6   9   -0.00    3.14
   8  -6  -9    1.45    4.18
   8   6  -9    5.90    5.87
  -8  -6   9   -0.00    4.45
  -8  -6   9   -0.00    5.85
  -8   6  10    0.00    3.89
   8  -6 -10    4.85    5.46
   8   6 -10    2.95    6.39
  -8  -6  10    5.05    6.55
  -8   6  11   18.09    6.97
   8  -6 -11   37.77    9.28
   8   6 -11   21.12    8.43
  -8  -6  11    7.80    7.63
  -8   6  12   15.31    7.11
   8  -6 -12   30.96    9.59
   8   6 -12   33.08    9.41
  -8  -6  12   16.95    9.39
  -8   6  13   16.43    7.08
   8  -6 -13   17.81    7.50
   8   6 -13   22.96    8.67
  -8  -6  13   25.11    9.98
  -8   6  14   29.98    9.52
   8   6 -14   23.49    9.38
  -8  -6  14   29.02   10.04
  -8   6  15   10.17    7.05
   8   6 -15   11.23    6.93
  -8  -6  15   14.59    8.60
  -8   6  16    1.42    6.36
   8  -6 -16   -0.00    5.02
   8   6 -16    1.27    4.93
  -8   6  17   85.70   15.20
   8  -6 -17   67.46   14.22
   8   6 -17   52.87   13.53
   8  -6 -18   27.10   10.04
   8   6 -18   14.12    7.63
   8  -6 -19    0.96    6.36
   8   6 -19   15.99    6.83
  -8   6  20    0.00    4.41
   8  -6 -20    3.99    6.50
   8   6 -20    7.19    5.26
  -8   6  21   -0.00    4.22
   8  -6 -21    5.75    7.20
   8   6 -21   -0.00    6.36
  -8   6  22    8.53    6.28
   8  -6 -22    1.51    6.26
   8   6 -22    5.72    7.35
  -8   6  23   35.32    9.96
   8  -6 -23   16.72    9.07
   8   6 -23   10.25    8.18
  -8   6  24    3.88    5.14
   8  -6 -24    1.26    5.91
   8   6 -24   13.63    7.78
   8  -6 -25    0.00    8.46
   8   6 -25   20.81    8.39
   8  -6 -26    2.71    8.05
   8   6 -26    0.00    5.66
  -8   6  27    0.00    4.83
   8  -6 -27   12.27    8.89
   8   6 -27    9.87    7.29
  -8   6  28    2.80    6.34
   8  -6 -28    9.48    8.42
   8   6 -28    7.94    6.08
  -8   6  29    6.39    6.37
   8  -6 -29    1.14    6.62
   8   6 -29    9.43    7.83
  -8   6  30    3.59    6.83
   8  -6 -30    3.17    7.02
   8   6 -30    5.96    5.39
  -8   6  31    4.64    6.52
   8  -6 -31   10.86    8.04
   8   6 -31   -0.00    6.36
  -8   6  32    0.76    5.38
   8  -6 -32    0.24    7.95
   8   6 -32   -0.00    4.87
  -8   6  33    2.54    7.54
   8  -6 -33    0.36    7.38
   8   6 -33   10.45    7.03
   8  -6 -34    4.14    6.88
   8   6 -34   -0.00    6.42
  -8   7   1   80.32   11.71
   8   7  -1   90.96   16.54
  -8  -7   1  139.25   18.93
  -8   7   2    0.41    2.94
   8  -7  -2    0.00    2.86
   8   7  -2    1.37    4.83
  -8  -7   2    3.60    3.49
  -8   7   3   27.16    6.68
   8  -7  -3   29.95    6.70
   8   7  -3   27.98    9.50
  -8  -7   3   15.54    7.68
  -8  -7   3   30.27   10.68
  -8   7   4    0.00    2.85
   8  -7  -4   -0.00    3.30
   8   7  -4    6.99    6.21
  -8  -7   4    0.00    5.19
  -8  -7   4   -0.00    5.46
  -8   7   5   85.43   11.70
   8   7  -5   71.61   14.12
   8   7  -5   42.30   11.98
  -8  -7   5   89.82   15.09
  -8  -7   5   88.93   16.76
  -8   7   6   15.10    5.47
   8  -7  -6   22.26    6.44
   8   7  -6   14.69    7.10
   8   7  -6   23.60    8.53
  -8  -7   6    9.03    7.85
  -8  -7   6   12.66    8.67
  -8   7   7    2.31    4.05
   8  -7  -7   -0.00    3.80
   8   7  -7    2.72    5.95
   8   7  -7   -0.00    4.63
  -8  -7   7    0.00    4.21
  -8   7   8    5.21    4.38
  -8   7   8    0.76    4.12
   8   7  -8   -0.00    5.19
  -8  -7   8    3.91    6.73
  -8  -7   8    3.93    7.33
  -8   7   9   38.06    8.90
   8  -7  -9   36.01    9.63
   8   7  -9   30.72   10.00
  -8  -7   9   49.00   11.12
  -8  -7   9   44.43   12.26
   8  -7 -10    7.26    6.29
   8   7 -10   10.84    8.07
  -8  -7  10   12.42    5.78
  -8  -7  10   15.12    8.55
  -8   7  11   47.30   10.61
   8  -7 -11   56.31   12.14
   8   7 -11   55.62   12.41
  -8  -7  11   60.60   12.14
  -8  -7  11   36.73   12.18
  -8   7  12    1.25    4.26
   8  -7 -12    1.57    5.21
   8   7 -12    6.26    6.46
  -8  -7  12   -0.00    6.33
  -8   7  13   16.38    6.59
   8   7 -13   20.78    8.29
  -8   7  14   23.90    7.96
   8   7 -14    9.23    6.53
  -8   7  15   88.79   14.28
   8   7 -15   51.98   13.00
  -8   7  16    5.14    5.25
   8  -7 -16    3.55    5.94
   8   7 -16    7.13    6.17
  -8   7  17    3.20    5.57
   8  -7 -17    0.76    5.15
   8   7 -17    3.35    5.18
  -8   7  18   -0.00    3.51
   8  -7 -18    0.66    5.32
   8   7 -18   -0.00    5.42
  -8   7  19   -0.00    5.17
   8  -7 -19    0.83    5.17
   8   7 -19    4.27    6.55
  -8   7  20    6.79    7.18
   8  -7 -20    2.46    6.13
  -8   7  21   36.51   10.76
   8  -7 -21   12.97    8.90
   8   7 -21   20.29    9.07
  -8   7  22   -0.00    4.51
   8  -7 -22    6.66    7.05
   8   7 -22    0.00    5.26
  -8   7  23    0.00    5.23
   8  -7 -23   -0.00    5.48
   8   7 -23    3.30    5.55
   8  -7 -24    3.39    7.12
   8   7 -24    0.00    5.53
  -8   7  25   12.81    7.12
   8  -7 -25   11.12    9.48
   8   7 -25   16.60    9.15
  -8   7  26    5.50    5.51
   8  -7 -26   -0.00    6.25
   8   7 -26    1.31    6.55
  -8   7  27   16.60    8.38
   8  -7 -27    9.22    7.90
   8   7 -27    9.41    6.89
  -8   7  28    1.10    6.67
   8  -7 -28   -0.00    6.58
   8   7 -28    4.64    5.22
  -8   7  29   -0.00    3.85
   8  -7 -29   -0.00    6.36
   8   7 -29    4.18    5.93
  -8   7  30    0.39    4.54
   8  -7 -30    5.65    7.26
   8   7 -30   -0.00    5.76
  -8   7  31    9.44    7.79
   8  -7 -31    4.87    7.62
   8   7 -31   16.71    8.82
  -8   7  32    1.93    5.51
   8  -7 -32    8.67    6.95
   8   7 -32    0.00    6.27
  -8   7  33    0.00    5.63
   8  -7 -33    1.18    8.48
   8   7 -33    0.74    5.62
  -8   7  34    7.37    6.73
   8   8  -1   79.93   15.64
  -8  -8   1   59.50   13.29
  -8   8   2   -0.00    2.77
   8   8  -2    2.30    5.39
  -8  -8   2    2.70    4.02
  -8   8   3   27.58    6.78
  -8  -8   3   23.16    8.08
  -8   8   4   19.52    5.75
  -8  -8   4   14.53    8.32
  -8   8   5    2.04    3.51
  -8  -8   5    5.34    6.01
  -8  -8   5   -0.00    6.40
  -8   8   6    2.32    3.37
   8  -8  -6   -0.00    3.44
   8   8  -6    9.35    6.78
  -8  -8   6    1.16    3.75
  -8  -8   6    0.94    5.73
  -8   8   7  124.16   15.72
   8  -8  -7  119.67   15.74
   8   8  -7  143.18   20.49
  -8  -8   7  101.02   17.69
  -8  -8   7   85.27   18.00
  -8   8   8    5.37    4.49
   8  -8  -8    3.67    4.90
   8   8  -8    4.11    5.21
  -8  -8   8   -0.00    6.79
  -8   8   9   10.31    5.21
   8  -8  -9   14.14    6.44
   8   8  -9    6.62    6.05
  -8  -8   9    6.26    6.35
  -8   8  10    7.45    5.35
   8  -8 -10   24.16    8.03
   8   8 -10    9.63    7.84
  -8  -8  10   20.08    8.21
  -8   8  11    7.67    5.06
   8  -8 -11    3.43    5.32
   8   8 -11    0.00    5.95
  -8  -8  11    9.20    5.74
  -8   8  12    3.92    4.37
   8  -8 -12    2.88    4.49
   8   8 -12    8.79    6.36
  -8  -8  12    5.04    6.03
  -8   8  13   46.48   10.43
   8   8 -13   49.94   12.24
  -8   8  14   -0.00    4.14
   8   8 -14    0.00    6.31
  -8   8  15    4.45    5.85
   8  -8 -15    0.79    5.20
   8   8 -15   18.16    9.11
  -8   8  16    2.33    5.07
   8  -8 -16    4.00    6.04
   8   8 -16    1.12    5.15
  -8   8  17   31.14    9.85
   8  -8 -17   21.29    8.80
   8   8 -17   14.98    7.27
  -8   8  18    2.83    5.76
   8  -8 -18   -0.00    5.49
   8   8 -18    6.68    6.62
  -8   8  19    5.54    6.11
   8  -8 -19    0.00    5.89
   8   8 -19    0.00    5.28
  -8   8  20   13.13    6.97
   8  -8 -20   -0.00    5.13
   8   8 -20   -0.00    5.34
  -8   8  21    7.17    6.19
   8  -8 -21    4.47    6.61
   8   8 -21    0.05    6.67
  -8   8  22    0.00    4.59
   8   8 -22    4.78    5.89
  -8   8  23   23.55    8.70
   8  -8 -23    3.85    6.02
  -8   8  24    7.29    6.33
   8  -8 -24    0.01    6.25
   8   8 -24    2.97    6.12
  -8   8  25    7.53    6.46
   8  -8 -25   13.61    8.10
   8   8 -25    8.99    7.36
  -8   8  26    1.40    4.67
   8  -8 -26   -0.00    6.46
   8   8 -26    6.69    6.89
  -8   8  27    1.11    4.97
   8  -8 -27    0.03    6.73
   8   8 -27   14.16    7.86
  -8   8  28    1.25    5.98
   8  -8 -28    0.73    7.20
   8   8 -28   -0.00    5.84
  -8   8  29   13.67    7.94
   8  -8 -29    1.88    6.78
   8   8 -29   17.98    9.35
  -8   8  30    2.29    6.69
   8  -8 -30    2.30    8.78
   8   8 -30    2.38    5.20
  -8   8  31    1.11    6.11
   8  -8 -31    5.56    7.73
   8   8 -31   -0.00    6.73
  -8   8  32   -0.00    6.02
   8  -8 -32   -0.00    6.54
   8   8 -32   -0.00    6.57
  -8   8  33    6.98    7.44
   8  -8 -33    2.99    7.85
   8   8 -33    0.00    5.20
  -8   8  34   -0.00    5.03
  -8   8  35    6.56    7.03
  -8   9   1   96.66   12.37
  -8  -9   1  108.62   18.56
  -8  -9   2    4.12    6.02
  -8   9   3   40.57    7.81
   8   9  -3   33.98   10.97
  -8  -9   3   60.21   12.94
  -8   9   4    4.85    3.83
   8   9  -4   -0.00    5.32
  -8  -9   4   10.37    7.15
  -8   9   5   62.21    9.73
   8   9  -5   42.37   12.55
  -8   9   6    0.00    3.15
   8   9  -6    2.63    5.77
  -8  -9   6   -0.00    4.45
  -8   9   7    0.00    3.87
   8   9  -7    1.29    5.59
  -8  -9   7   -0.00    5.03
  -8   9   8    1.48    3.97
   8   9  -8    5.76    5.89
   8   9  -8   -0.00    4.43
  -8  -9   8    0.00    5.28
  -8   9   9    7.12    5.07
   8   9  -9   10.43    7.12
   8   9  -9    8.11    6.42
  -8  -9   9    8.35    6.46
  -8   9  10    2.93    4.64
   8   9 -10    0.00    5.61
  -8  -9  10    2.36    4.99
  -8   9  11   68.18   12.40
   8   9 -11   76.99   15.66
  -8  -9  11   79.08   15.33
  -8   9  12    0.89    4.08
   8  -9 -12    2.92    4.72
   8   9 -12    2.17    5.74
  -8  -9  12   -0.00    4.79
   8   9 -13    0.96    5.87
  -8  -9  13   -0.00    5.19
   8   9 -14    0.60    4.70
  -8  -9  14    0.00    5.18
   8  -9 -15   49.33   12.38
   8   9 -15   64.35   13.92
   8  -9 -16    1.36    5.47
   8   9 -16    2.70    6.51
   8  -9 -17    8.63    7.16
   8   9 -17   -0.00    6.14
   8  -9 -18    6.67    5.81
   8   9 -18   10.81    7.14
  -8   9  19   21.95    7.55
   8  -9 -19   14.52    8.15
   8   9 -19   17.34    7.93
  -8   9  20   -0.00    4.98
   8  -9 -20   -0.00    6.03
   8   9 -20    0.00    5.68
  -8   9  21   17.97    8.09
   8  -9 -21   11.18    8.29
   8   9 -21   14.40    8.09
  -8   9  22    2.83    5.51
   8  -9 -22    2.35    6.27
   8   9 -22    3.52    6.32
  -8   9  23    7.76    6.34
   8  -9 -23    0.54    6.81
   8   9 -23   -0.00    6.59
  -8   9  24   -0.00    4.95
   8  -9 -24   -0.00    6.40
   8   9 -24    5.54    6.37
  -8   9  25   15.24    7.53
   8  -9 -25   39.33   12.19
   8   9 -25   13.99    9.15
  -8   9  26    0.00    5.36
   8  -9 -26    5.58    6.44
   8   9 -26   -0.00    4.78
  -8   9  27    1.01    5.93
   8  -9 -27    0.19    7.59
   8   9 -27    4.45    6.13
  -8   9  28    6.71    7.10
   8  -9 -28   -0.00    6.40
   8   9 -28    0.00    5.17
  -8   9  29   -0.00    5.05
   8  -9 -29    7.44    8.52
   8   9 -29    6.23    7.10
  -8   9  30    0.99    5.33
   8  -9 -30    3.13    7.44
   8   9 -30    6.85    6.50
  -8   9  31    0.00    5.58
   8  -9 -31    6.57    7.51
   8   9 -31    5.12    6.91
  -8   9  32   -0.00    5.31
   8  -9 -32   -0.00    7.69
   8   9 -32   -0.00    6.07
  -8   9  33   -0.00    5.27
  -8  10   1   27.35    5.91
   8  10  -1   21.00    8.91
  -8 -10   1   16.31    7.30
  -8  10   2   -0.00    3.00
  -8 -10   2   -0.00    5.01
  -8  10   3   53.92    8.94
   8  10  -3   54.07   13.42
  -8 -10   3   52.87   12.91
  -8  10   4   12.71    4.73
   8  10  -4   18.57    8.35
  -8 -10   4    7.54    6.82
   8  10  -5    3.66    5.26
  -8 -10   5    0.00    4.00
  -8  10   6    0.23    2.85
   8  10  -6   -0.00    5.80
  -8 -10   6    0.00    3.93
  -8  10   7   57.74   10.63
   8  10  -7   89.49   16.83
  -8 -10   7   58.31   12.62
  -8  10   8   -0.00    3.00
   8  10  -8    3.33    4.88
  -8 -10   8   -0.00    5.22
  -8  10   9    5.28    4.87
   8  10  -9    8.98    6.11
  -8 -10   9    4.31    5.71
  -8  10  10   -0.00    3.47
   8  10 -10    0.00    5.06
   8  10 -10    0.24    4.67
  -8 -10  10    3.33    5.49
  -8  10  11    9.66    5.07
   8  10 -11   11.54    7.13
  -8 -10  11    3.09    5.55
  -8  10  12    1.06    2.86
   8  10 -12    3.44    5.28
  -8 -10  12    3.84    5.62
  -8  10  13   43.03    9.83
   8  10 -13   48.26   12.53
  -8 -10  13   29.46    9.44
  -8  10  14    0.00    3.26
   8  10 -14   -0.00    5.08
  -8 -10  14    0.00    4.03
  -8  10  15    6.47    5.35
   8  10 -15    0.00    5.95
  -8 -10  15    2.04    4.59
  -8  10  16    5.35    4.11
   8  10 -16   -0.00    6.56
  -8 -10  16    0.92    4.90
  -8  10  17   39.48   10.31
   8  10 -17   36.60   11.80
  -8 -10  17   47.39   11.77
  -8  10  18    0.06    4.62
   8 -10 -18    0.00    5.55
   8  10 -18   -0.00    5.37
  -8  10  19   10.12    5.75
   8 -10 -19   31.03   10.47
   8  10 -19    6.20    7.56
  -8  10  20   -0.00    3.65
   8 -10 -20    2.39    5.67
   8  10 -20    3.00    5.87
  -8  10  21    8.76    6.68
   8 -10 -21   20.83   10.57
  -8  10  22    1.29    4.49
   8 -10 -22    0.00    6.63
   8  10 -22   -0.00    4.71
  -8  10  23   10.15    6.39
   8 -10 -23    7.86    7.88
   8  10 -23    0.00    6.19
  -8  10  24    0.00    4.39
   8 -10 -24    0.99    5.90
   8  10 -24    2.77    5.70
  -8  10  25    1.59    3.86
   8 -10 -25    0.20    7.01
   8  10 -25    0.57    4.87
  -8  10  26    0.33    4.40
   8 -10 -26    0.64    7.45
   8  10 -26    0.00    5.93
  -8  10  27    0.30    4.28
   8 -10 -27    4.32    7.49
   8  10 -27   -0.00    7.05
  -8  10  28    0.33    5.47
   8 -10 -28   -0.00    7.79
   8  10 -28   -0.00    6.95
  -8  10  29    4.63    5.84
   8 -10 -29    7.02    8.28
   8  10 -29   15.40    8.35
  -8  10  30   -0.00    6.56
   8 -10 -30   -0.00    6.53
   8  10 -30   -0.00    5.84
   8 -10 -31    1.58    6.04
   8  11  -1   46.34   12.90
  -8 -11   1   60.13   13.46
  -8  11   2    9.39    3.99
   8  11  -2    7.31    6.77
  -8 -11   2   -0.00    5.26
  -8  11   3   12.72    4.16
   8  11  -3    0.00    4.75
  -8  11   4    0.00    3.09
   8  11  -4    6.07    6.55
  -8 -11   4    0.49    4.67
  -8  11   5   25.49    6.67
   8  11  -5   12.98    8.53
  -8 -11   5   13.21    7.79
  -8  11   6    0.00    3.42
   8  11  -6    0.29    6.36
  -8 -11   6   -0.00    5.16
  -8  11   7    2.92    3.31
   8  11  -7    1.83    6.57
  -8 -11   7    0.71    5.04
  -8  11   8    0.72    2.99
   8  11  -8    5.89    6.36
  -8  11   9   14.88    5.33
   8  11  -9   40.85   11.33
  -8 -11   9   15.52    7.63
  -8  11  10    3.05    4.14
   8  11 -10    9.51    6.72
  -8 -11  10    0.00    4.30
  -8  11  11   19.98    6.55
   8  11 -11   49.26   12.04
   8  11 -11   17.67    8.46
  -8 -11  11    6.79    6.35
  -8  11  12    0.37    3.05
   8  11 -12    0.00    4.80
   8  11 -12   -0.00    4.36
  -8 -11  12    2.26    5.11
  -8  11  13    5.44    5.08
   8  11 -13   -0.00    4.66
  -8 -11  13    0.00    5.55
  -8  11  14    2.19    3.05
   8  11 -14    1.95    6.14
  -8 -11  14    0.07    4.94
  -8  11  15   39.26    9.50
   8  11 -15   46.14   12.49
  -8 -11  15   26.92    9.79
  -8  11  16    0.00    3.18
   8  11 -16   -0.00    6.16
  -8 -11  16    0.00    4.89
  -8  11  17    0.18    3.19
   8  11 -17    5.03    6.15
  -8 -11  17   -0.00    4.70
  -8  11  18   -0.00    3.20
   8  11 -18    3.59    6.42
  -8 -11  18    1.06    5.29
  -8  11  19   14.77    6.73
   8  11 -19   15.96    8.93
  -8 -11  19    3.01    4.44
  -8  11  20   -0.00    4.58
   8  11 -20   -0.00    5.13
  -8  11  21    8.78    7.07
   8  11 -21   14.99    9.10
  -8  11  22    2.46    5.27
   8  11 -22    2.04    5.95
  -8  11  23   -0.00    3.94
   8  11 -23    0.00    5.56
  -8  11  24   -0.00    4.49
   8  11 -24    7.12    6.55
  -8  11  25   10.01    7.53
   8  11 -25   18.78    9.37
  -8  11  26    1.97    5.56
   8 -11 -26   -0.00    6.59
   8  11 -26    0.00    6.23
  -8  11  27    1.36    4.58
   8 -11 -27   -0.00    7.41
   8  11 -27   -0.00    6.43
   8 -11 -28   -0.00    7.38
   8  11 -28   -0.00    6.30
   8 -11 -29    5.02    8.55
   8  11 -29   -0.00    5.68
   8 -11 -30    7.59    9.59
   8 -11 -31   -0.00    8.94
  -8  12   1    0.00    2.50
   8  12  -1   -0.00    5.91
  -8 -12   1    7.24    6.30
  -8  12   2    0.26    2.62
   8  12  -2    2.95    5.36
  -8 -12   2   -0.00    5.40
  -8  12   3   38.74    7.33
   8  12  -3   33.58   11.21
  -8 -12   3   34.10   10.69
  -8  12   4   -0.00    2.20
   8  12  -4    0.62    4.80
  -8 -12   4    1.89    3.96
  -8  12   5    1.35    2.76
   8  12  -5    4.27    6.03
  -8 -12   5   -0.00    3.73
  -8  12   6   -0.00    2.43
   8  12  -6    3.00    5.47
  -8 -12   6    0.00    5.90
  -8  12   7   24.72    6.34
   8  12  -7   10.66    8.06
  -8 -12   7   11.70    6.90
  -8  12   8   11.01    4.77
   8  12  -8    6.74    7.57
  -8 -12   8    8.54    6.95
  -8  12   9   10.83    4.94
   8  12  -9    7.37    6.39
  -8 -12   9    7.06    6.52
  -8  12  10   -0.00    4.22
   8  12 -10    7.74    6.96
  -8 -12  10    2.18    4.15
  -8  12  11    1.60    3.73
   8  12 -11    5.63    6.39
  -8 -12  11    7.00    5.59
  -8  12  12    4.05    4.78
   8  12 -12   -0.00    5.39
  -8 -12  12   -0.00    4.37
  -8  12  13    8.23    4.95
   8  12 -13   24.07    9.36
   8  12 -13   17.38    8.34
  -8 -12  13   12.83    7.56
  -8  12  14   -0.00    3.06
   8  12 -14    6.45    7.02
  -8 -12  14    3.53    5.79
  -8  12  15    0.00    3.25
   8  12 -15    3.97    6.26
  -8 -12  15    1.29    5.06
  -8  12  16   -0.00    3.61
   8  12 -16    4.72    5.76
  -8 -12  16   -0.00    5.19
  -8  12  17    4.62    4.18
   8  12 -17   12.16    8.83
  -8 -12  17    0.52    5.57
  -8  12  18    7.66    5.70
   8  12 -18    0.00    5.75
  -8 -12  18   -0.00    4.97
  -8  12  19   16.88    6.80
   8  12 -19   20.79    9.12
  -8 -12  19    6.70    6.59
  -8  12  20    4.49    5.06
   8  12 -20    1.47    5.87
  -8 -12  20    0.00    4.84
  -8  12  21   -0.00    5.11
   8  12 -21    0.00    4.98
  -8 -12  21   -0.00    5.00
  -8  12  22    2.71    5.61
   8  12 -22    4.42    6.22
  -8 -12  22    1.30    5.44
  -8  12  23    6.93    6.37
   8  12 -23   15.55    8.74
  -8 -12  23   10.50    6.67
  -8  12  24    4.20    5.30
   8  12 -24    0.22    6.00
   8  12 -25    9.54    8.95
   8  12 -26   -0.00    6.24
   8  12 -27   12.93    9.00
  -8  13   1    8.82    3.72
   8  13  -1   29.57   10.84
  -8 -13   1   20.28    8.25
   8  13  -2    3.23    6.19
  -8 -13   2    0.24    4.44
  -8  13   3    0.93    3.07
   8  13  -3    0.00    5.46
  -8 -13   3    0.00    6.11
  -8  13   4   11.07    4.68
   8  13  -4    5.91    6.68
  -8 -13   4   21.88    8.58
  -8  13   5   27.36    6.66
   8  13  -5   25.89   10.08
  -8 -13   5   17.07    7.83
  -8  13   6    2.48    3.84
   8  13  -6    1.14    5.64
  -8  13   7    6.84    4.30
   8  13  -7    2.48    5.40
  -8 -13   7    1.11    4.52
  -8  13   8   -0.00    3.85
   8  13  -8    1.60    5.87
  -8 -13   8    1.66    4.92
  -8  13   9    9.91    5.03
   8  13  -9   11.53    8.40
  -8 -13   9   15.89    8.82
  -8  13  10    0.00    3.22
   8  13 -10   -0.00    6.08
  -8 -13  10    8.23    5.86
  -8  13  11   10.46    5.42
   8  13 -11   27.23   10.35
  -8 -13  11    2.88    5.68
  -8  13  12   -0.00    4.07
   8  13 -12    5.89    6.03
  -8 -13  12   -0.00    3.86
  -8  13  13   -0.00    4.24
   8  13 -13    0.46    4.47
  -8 -13  13   -0.00    4.80
  -8  13  14    5.24    5.06
   8  13 -14   -0.00    5.21
  -8 -13  14    0.00    4.14
  -8  13  15   11.58    6.85
   8  13 -15   21.59    9.07
  -8 -13  15    2.47    6.21
   8  13 -16   -0.00    5.23
  -8 -13  16   -0.00    5.94
  -8  13  17    1.91    3.86
   8  13 -17   -0.00    5.49
  -8 -13  17   11.30    7.09
  -8  13  18    2.63    4.56
   8  13 -18   -0.00    6.26
  -8 -13  18    0.00    5.29
  -8  13  19   -0.00    4.67
   8  13 -19   -0.00    5.83
  -8 -13  19    1.58    5.12
  -8  13  20    5.09    4.52
   8  13 -20   -0.00    5.92
  -8 -13  20    0.50    5.82
   8  13 -21    0.32    6.32
  -8 -13  21    0.93    5.52
  -8 -13  22    2.09    5.59
   8  13 -23    0.88    4.65
  -8 -13  23   -0.00    4.28
   8  13 -24   -0.00    6.31
  -8 -13  24    3.04    5.87
   8  13 -25    8.39    7.55
  -8 -13  25   10.84    6.94
   8  13 -26   -0.00    5.87
  -8 -13  26    2.31    4.51
  -8  14   1   12.43    4.49
   8  14  -1    5.45    6.99
  -8 -14   1    3.79    6.28
  -8  14   2    6.90    4.09
   8  14  -2   17.05    8.98
  -8  14   3    6.99    3.85
   8  14  -3   -0.00    6.13
  -8 -14   3    6.74    7.25
  -8  14   4    0.00    3.22
   8  14  -4   -0.00    4.98
  -8 -14   4   -0.00    4.55
  -8  14   5    0.96    2.97
   8  14  -5    0.00    5.16
  -8 -14   5    1.12    4.39
  -8  14   6    5.83    3.99
   8  14  -6   -0.00    5.53
  -8 -14   6    1.84    5.37
  -8  14   7    7.09    4.69
   8  14  -7   16.81    9.01
  -8 -14   7   -0.00    5.60
  -8  14   8   16.70    6.27
   8  14  -8   14.75    8.22
  -8 -14   8    9.91    7.45
  -8  14   9    7.91    5.17
   8  14  -9    1.41    6.31
  -8 -14   9    2.98    5.80
  -8  14  10    5.87    4.96
   8  14 -10   -0.00    5.84
  -8 -14  10   -0.00    5.44
  -8  14  11    0.00    3.78
   8  14 -11    5.92    5.86
  -8 -14  11    1.58    6.68
  -8  14  12    0.93    4.05
   8  14 -12    4.56    6.84
  -8 -14  12    2.72    5.38
  -8  14  13   12.29    5.82
   8  14 -13    3.04    6.50
  -8 -14  13    0.56    3.95
  -8  14  14   -0.00    4.40
   8  14 -14    0.00    5.19
  -8 -14  14    1.92    5.62
  -8  14  15    0.00    4.81
   8  14 -15   -0.00    4.36
  -8 -14  15    2.19    3.82
  -8  14  16    5.43    5.00
   8  14 -16   -0.00    5.51
  -8 -14  16   -0.00    4.36
   8  14 -17    0.07    5.35
  -8 -14  17    2.59    5.95
   8  14 -18   -0.00    5.26
  -8 -14  18   -0.00    4.28
   8  14 -19   14.48    8.59
  -8 -14  19   -0.00    5.17
   8  14 -20   -0.00    5.55
  -8 -14  20   -0.00    5.74
   8  14 -21    3.68    6.08
   8  14 -22    8.79    7.75
  -8 -14  22    0.89    4.95
   8  14 -23    8.46    6.92
  -8 -14  23    0.00    5.30
   8  14 -24   -0.00    6.13
  -8  15   1    9.09    3.93
   8  15  -1    3.84    6.26
  -8 -15   1    2.82    5.88
  -8  15   2   -0.00    2.54
   8  15  -2    0.00    5.79
  -8 -15   2   -0.00    4.60
  -8  15   3    2.05    2.61
   8  15  -3    4.98    6.77
  -8 -15   3    7.48    6.24
  -8  15   4   -0.00    2.68
   8  15  -4    0.68    4.50
  -8 -15   4    4.96    6.65
  -8  15   5    4.98    3.79
   8  15  -5    3.20    5.58
  -8 -15   5    0.00    5.16
  -8  15   6    0.71    2.62
   8  15  -6    5.61    7.15
  -8 -15   6   -0.00    4.94
  -8  15   7    0.27    2.41
  -8 -15   7    2.06    5.75
  -8  15   8    3.60    3.30
   8  15  -8   -0.00    5.02
  -8 -15   8   -0.00    3.81
  -8  15   9    5.82    4.05
   8  15  -9   -0.00    5.38
  -8 -15   9   -0.00    5.68
  -8  15  10   -0.00    4.00
   8  15 -10   -0.00    5.46
  -8 -15  10    3.22    5.24
  -8  15  11    7.57    4.92
   8  15 -11    0.00    5.00
  -8 -15  11    0.99    4.97
  -8  15  12    4.77    4.41
   8  15 -12    2.27    6.96
  -8 -15  12    1.55    4.75
   8  15 -13    0.00    5.88
  -8 -15  13   -0.00    5.73
   8  15 -14    3.19    6.63
  -8 -15  14    1.79    5.17
   8  15 -15    4.06    6.42
  -8 -15  15   -0.00    5.08
  -8 -15  16   -0.00    5.66
  -8 -15  17   -0.00    3.79
  -8 -15  18   -0.00    4.58
  -8 -15  19   -0.00    4.76
  -8  16   1    4.55    3.22
   8  16  -1    0.60    5.45
  -8 -16   1   -0.00    4.25
  -8  16   2   -0.00    2.67
   8  16  -2    2.59    5.56
  -8 -16   2   -0.00    5.77
  -8  16   3    1.84    3.03
   8  16  -3    6.97    6.90
  -8 -16   3    0.00    6.29
  -8  16   4    0.00    2.88
   8  16  -4   -0.00    6.43
  -8 -16   4    1.86    4.98
  -8  16   5    1.55    3.10
   8  16  -5   -0.00    5.60
  -8 -16   5   -0.00    4.71
  -8  16   6    0.00    2.94
   8  16  -6    3.03    5.86
  -8 -16   6    4.10    5.31
   8  16  -7    4.65    6.00
  -8 -16   7    0.00    5.32
   8  16  -8   -0.00    5.95
  -8 -16   8    5.57    7.92
   8  16  -9    0.00    5.50
  -8 -16   9   -0.00    3.96
  -8 -16  10    8.81    6.21
  -8 -16  11   -0.00    4.14
  -8 -16  12    7.48    7.10
  -8 -16  13    4.21    6.15
  -8 -16  14    1.65    5.36
  -8 -17   1    3.32    5.13
  -8 -17   2    0.41    5.40
  -8 -17   3    3.44    5.87
  -8 -17   4    0.03    5.97
  -8 -17   5   -0.00    7.11
  -8 -17   6    0.25    5.99
  -8 -17   8   -0.00    6.64
  -8 -17   9   -0.00    5.85
  -7   0   1  914.14   71.51
  -7   0   1  913.26   73.37
   7   0  -1  870.05   71.99
   7   0  -1  803.93   71.25
   7   0  -1  839.59   70.64
  -7   0   2    2.24    3.51
  -7   0   2   -0.00    4.14
   7   0  -2    4.26    3.97
   7   0  -2   -0.00    2.17
   7   0  -2    2.82    3.27
  -7   0   3   14.85    5.35
  -7   0   3   14.35    6.00
   7   0  -3   24.41    6.47
   7   0  -3    9.85    4.69
  -7   0   4    0.39    3.11
  -7   0   4    1.05    4.31
   7   0  -4   -0.00    3.07
  -7   0   5   32.75    7.75
  -7   0   5   42.82    9.05
   7   0  -5   32.60    8.18
  -7   0   6    1.82    3.54
  -7   0   6   -0.00    3.96
   7   0  -6    0.00    3.37
  -7   0   7  321.51   32.27
   7   0  -7  345.43   33.44
  -7   0   8    1.07    3.46
   7   0  -8   -0.00    3.45
  -7   0   9   10.04    5.35
   7   0  -9   22.40    7.04
  -7   0  10   -0.00    4.19
   7   0 -10   -0.00    3.37
  -7   0  11  277.24   31.25
   7   0 -11  324.15   32.23
  -7   0  12   -0.00    4.24
   7   0 -12    2.62    6.22
  -7   0  13  118.90   17.20
   7   0 -13   83.96   14.52
  -7   0  14    2.74    4.93
  -7   0  15    9.07    6.29
  -7   0  16    4.12    4.96
  -7   0  17  478.33   48.91
   7   0 -17  519.02   48.92
  -7   0  18   -0.00    5.29
   7   0 -18    0.41    4.68
  -7   0  19   16.71    8.64
   7   0 -19   12.62    7.35
  -7   0  20   -0.00    5.32
   7   0 -20    3.51    5.13
  -7   0  21   14.57    7.38
   7   0 -21   19.19    8.00
  -7   0  22   -0.00    5.54
   7   0 -22   -0.00    4.87
   7   0 -23   45.08   12.90
   7   0 -24    1.94    6.48
   7   0 -25   -0.00    6.33
   7   0 -26   -0.00    6.15
   7   0 -27   68.05   15.73
   7   0 -28    2.27    6.28
   7   0 -29    5.69    7.45
   7   0 -30   -0.00    7.69
   7   0 -31    4.23    9.02
   7   0 -32    6.53    8.31
   7   0 -33   28.37   12.26
   7   0 -34   -0.00    8.68
   7   0 -35    9.26    9.20
   7   0 -36   -0.00    6.56
   7   0 -37    8.29    9.25
  -7   1   1    3.35    3.99
  -7   1   1    3.60    4.39
   7  -1  -1    1.92    3.64
   7   1  -1    3.61    3.61
   7   1  -1    0.00    3.37
   7   1  -1    0.49    3.22
  -7  -1   1    2.66    3.50
  -7  -1   1    1.14    3.36
  -7  -1   1    1.85    4.91
  -7   1   2   51.08    8.89
  -7   1   2   45.90    9.75
   7  -1  -2   54.40    9.41
   7  -1  -2   53.95    9.14
   7   1  -2   60.85   10.75
   7   1  -2   48.96    9.87
   7   1  -2   49.07    9.56
  -7  -1   2   56.76    9.92
  -7  -1   2   63.72   10.26
  -7  -1   2   47.25   10.70
  -7   1   3  338.58   29.03
  -7   1   3  295.93   29.14
   7  -1  -3  279.80   28.29
   7   1  -3  254.61   28.44
   7   1  -3  303.27   29.04
  -7  -1   3  281.58   28.20
  -7  -1   3  262.60   29.52
  -7   1   4    0.00    2.86
  -7   1   4   -0.00    3.90
   7  -1  -4   -0.00    4.21
   7   1  -4    0.85    4.06
   7   1  -4    0.00    3.21
  -7  -1   4    0.98    3.59
  -7  -1   4    4.45    4.22
  -7   1   5   82.76   12.09
  -7   1   5   84.01   12.87
   7  -1  -5   82.13   12.49
   7   1  -5   87.17   13.11
   7   1  -5   69.36   11.79
  -7  -1   5   69.43   11.80
  -7  -1   5   87.54   13.69
  -7   1   6    3.63    4.22
  -7   1   6    4.19    4.05
   7  -1  -6    4.43    3.66
   7   1  -6    3.31    3.97
   7   1  -6    2.94    3.94
  -7  -1   6    0.15    3.41
  -7  -1   6    4.63    4.82
  -7   1   7   34.61    8.44
  -7   1   7   23.68    7.26
   7  -1  -7   45.79    8.98
   7   1  -7   35.39    8.57
  -7  -1   7   21.01    7.46
  -7   1   8   22.12    6.95
  -7   1   8   17.94    6.92
   7  -1  -8   19.70    6.67
   7   1  -8   17.18    6.52
  -7  -1   8   23.69    7.41
  -7   1   9  310.15   31.33
   7  -1  -9  235.42   28.77
   7   1  -9  335.28   32.02
  -7  -1   9  321.63   32.21
  -7   1  10   14.40    6.62
   7  -1 -10   18.66    6.88
  -7  -1  10   15.13    7.16
  -7   1  11   68.82   13.24
   7  -1 -11  108.84   15.11
   7   1 -11   86.48   13.98
  -7  -1  11   78.29   14.26
  -7   1  12    2.83    4.39
   7  -1 -12   -0.00    4.06
   7   1 -12    4.85    5.25
  -7  -1  12   -0.00    4.21
  -7   1  13  151.17   21.50
   7  -1 -13  177.94   22.10
   7   1 -13  188.86   22.79
  -7  -1  13  168.66   22.35
  -7   1  14    3.78    5.78
   7  -1 -14    0.00    3.53
  -7  -1  14    3.56    4.26
  -7   1  15   97.89   15.96
  -7  -1  15  109.96   17.46
  -7   1  16   23.88    8.37
  -7  -1  16   47.27   11.56
  -7   1  17   29.45    9.65
   7  -1 -17   27.20    9.24
   7   1 -17   28.71    9.16
  -7  -1  17   36.98   10.60
  -7   1  18   -0.00    5.51
   7  -1 -18    2.07    6.35
   7   1 -18    0.48    4.31
  -7  -1  18   -0.00    4.52
   7  -1 -19  185.51   25.56
   7   1 -19  228.85   26.47
  -7  -1  19  170.25   25.07
   7  -1 -20   -0.00    6.10
   7   1 -20    0.00    5.33
  -7  -1  20    0.00    5.02
   7  -1 -21   51.53   13.52
   7   1 -21   81.75   15.02
  -7  -1  21   59.20   14.02
   7  -1 -22    0.07    6.90
   7   1 -22    8.72    7.21
  -7  -1  22    1.28    6.15
   7  -1 -23   36.84   12.23
   7   1 -23   37.21   11.17
  -7  -1  23   32.27   11.17
   7  -1 -24   30.31   10.41
   7   1 -24   21.03    9.05
  -7  -1  24   14.81    9.49
  -7   1  25   54.93   13.26
   7  -1 -25   40.06   12.99
   7   1 -25   49.48   12.86
  -7  -1  25   43.72   13.02
  -7   1  26   -0.00    5.79
   7  -1 -26   -0.00    6.95
   7   1 -26    4.49    6.57
  -7   1  27    4.80    6.01
   7  -1 -27    0.00    7.70
   7   1 -27    6.91    6.89
  -7   1  28   -0.00    6.74
   7   1 -28    4.12    6.99
  -7   1  29   32.31   11.76
   7  -1 -29   30.61   11.83
   7   1 -29   29.03   11.37
   7  -1 -30    5.84    8.06
   7   1 -30    6.59    7.16
   7  -1 -31    2.22    6.42
   7   1 -31   25.29   10.98
   7  -1 -32    4.56    7.33
   7   1 -32   -0.00    7.47
   7  -1 -33    2.30    6.62
   7   1 -33    4.53    7.80
   7  -1 -34   -0.00    6.53
   7   1 -34   -0.00    6.16
   7  -1 -35   14.43    9.72
   7   1 -35    7.48    9.01
   7  -1 -36    1.13    6.73
   7   1 -36    2.15    6.48
   7  -1 -37   -0.00    6.04
   7   1 -37    6.85    7.52
  -7   2   1   47.32    8.24
  -7   2   1   33.21    8.13
   7  -2  -1   44.37    8.07
   7   2  -1   62.96   10.96
   7   2  -1   42.63    8.93
  -7  -2   1   71.60   11.23
  -7  -2   1   59.97   10.23
  -7  -2   1   47.08   10.23
  -7   2   2   54.38    9.02
  -7   2   2   54.39    9.50
   7  -2  -2   72.84   10.41
   7  -2  -2   47.43    8.52
   7   2  -2   70.36   11.61
   7   2  -2   48.15    9.50
  -7  -2   2   50.42   10.02
  -7  -2   2   44.37    9.31
  -7  -2   2   39.03    9.81
  -7   2   3    7.67    4.40
  -7   2   3   12.64    5.37
   7  -2  -3    5.54    4.51
   7   2  -3    8.03    5.41
   7   2  -3    8.13    5.06
   7   2  -3   10.86    5.10
  -7  -2   3   11.65    5.41
  -7  -2   3   13.99    5.94
  -7  -2   3    9.82    5.85
  -7   2   4    8.04    4.40
  -7   2   4    8.14    4.03
   7  -2  -4    3.48    3.74
   7   2  -4    3.13    4.30
   7   2  -4    8.39    5.20
  -7  -2   4    7.15    5.68
  -7   2   5  315.26   29.25
  -7   2   5  232.19   26.94
   7  -2  -5  245.59   27.02
   7   2  -5  310.33   29.59
   7   2  -5  279.72   28.74
  -7  -2   5  294.43   30.46
  -7   2   6   14.19    5.59
  -7   2   6   11.33    5.53
   7  -2  -6    0.00    4.18
   7   2  -6   10.47    5.53
   7   2  -6   16.75    6.06
  -7  -2   6   25.11    7.56
  -7   2   7  271.02   27.77
  -7   2   7  279.73   27.91
   7  -2  -7  259.45   26.88
   7   2  -7  220.40   27.18
   7   2  -7  248.19   27.14
  -7  -2   7  285.96   29.63
  -7   2   8    1.34    3.79
  -7   2   8    3.15    4.33
   7  -2  -8    8.99    5.12
   7   2  -8    6.56    5.07
  -7   2   9   67.38   12.16
  -7   2   9   61.66   11.52
   7  -2  -9   77.32   12.22
   7   2  -9   67.78   12.56
   7   2  -9   81.74   13.09
  -7  -2   9   68.19   13.21
  -7   2  10   11.02    5.74
   7  -2 -10   24.04    7.04
   7   2 -10   12.29    5.92
  -7  -2  10   17.51    7.84
  -7   2  11  145.69   19.67
   7  -2 -11  140.57   19.20
   7   2 -11  169.25   21.10
  -7  -2  11  169.57   21.67
  -7   2  12   22.95    7.91
   7  -2 -12   37.07    9.47
   7   2 -12   39.75    9.98
  -7  -2  12   49.94   11.25
  -7   2  13   59.60   11.96
  -7  -2  13   44.64   10.95
  -7   2  14    3.54    4.24
   7  -2 -14    2.24    5.24
  -7  -2  14    3.56    5.18
  -7   2  15   24.78    7.92
  -7  -2  15   23.34    9.01
   7   2 -16   79.03   14.64
  -7  -2  16   98.24   16.95
   7   2 -17   70.78   13.58
  -7  -2  17   69.33   14.34
   7  -2 -18   25.90   11.04
   7   2 -18   60.28   12.68
  -7  -2  18   53.67   12.34
   7  -2 -19    0.00    5.40
   7   2 -19   -0.00    4.39
  -7  -2  19   -0.00    5.59
   7  -2 -20   10.04    8.15
   7   2 -20    7.72    6.93
  -7  -2  20   10.43    7.97
   7  -2 -21   79.51   16.48
   7   2 -21   54.06   13.41
   7  -2 -22   13.53    7.84
   7   2 -22    9.70    7.89
  -7  -2  22   14.89    8.85
  -7   2  23   20.69    8.24
   7  -2 -23   14.29    8.66
   7   2 -23   52.57   11.97
  -7  -2  23   30.83   10.70
  -7   2  24    2.58    5.26
   7  -2 -24   -0.00    5.94
   7   2 -24    3.30    5.57
  -7  -2  24    4.79    6.97
  -7   2  25    5.48    5.93
   7  -2 -25   26.77    9.82
   7   2 -25   15.61    8.03
  -7  -2  25   23.97   10.25
  -7   2  26   -0.00    5.32
   7  -2 -26    1.04    5.31
   7   2 -26    0.00    5.88
  -7   2  27    2.26    4.96
   7  -2 -27    9.14    7.97
   7   2 -27   27.16    9.42
  -7   2  28    1.41    4.80
   7  -2 -28   -0.00    4.73
   7   2 -28    8.46    6.30
  -7   2  29    1.24    5.90
   7  -2 -29   11.26    9.23
   7   2 -29    3.69    6.21
  -7   2  30   -0.00    5.45
   7  -2 -30   -0.00    6.96
   7   2 -30   -0.00    6.77
   7  -2 -31    4.82    6.02
   7   2 -31   16.12    8.43
   7  -2 -32    2.25    6.42
   7   2 -32    6.73    8.03
   7  -2 -33    3.09    6.95
   7   2 -33   11.55    8.78
   7  -2 -34    0.00    7.22
   7   2 -34   -0.00    5.43
   7  -2 -35    2.45    6.78
   7   2 -35   -0.00    7.69
   7  -2 -36    1.13    6.38
   7   2 -36    2.00    5.28
   7   2 -37   -0.00    6.63
  -7   3   1    0.00    2.86
  -7   3   1    1.31    2.96
   7  -3  -1    0.51    2.77
   7  -3  -1    0.00    2.45
   7   3  -1    3.38    4.85
   7   3  -1    8.73    4.86
  -7  -3   1    1.64    4.01
  -7  -3   1    0.00    4.37
  -7   3   2  182.32   19.46
  -7   3   2  143.21   18.17
   7  -3  -2  166.65   19.12
   7  -3  -2  171.72   18.13
   7   3  -2  205.33   22.42
   7   3  -2  188.19   22.17
   7   3  -2  194.36   21.44
  -7  -3   2  189.47   21.57
  -7  -3   2  164.40   21.31
  -7   3   3   67.45   10.24
  -7   3   3   53.62    9.17
   7  -3  -3   57.12    9.52
   7   3  -3   48.87   10.40
   7   3  -3   57.04   10.74
  -7  -3   3   61.66   10.84
  -7   3   4    5.92    4.55
  -7   3   4   11.78    4.51
   7  -3  -4    1.57    3.02
   7   3  -4    4.82    5.32
   7   3  -4    4.71    4.41
  -7  -3   4   12.51    5.48
  -7  -3   4    6.62    6.02
  -7   3   5  119.04   15.46
  -7   3   5  116.65   15.01
   7  -3  -5   99.90   13.86
   7   3  -5  121.04   16.68
   7   3  -5   95.41   15.20
  -7  -3   5  103.26   16.07
  -7   3   6   18.95    6.45
   7  -3  -6   16.27    5.99
   7   3  -6   22.00    7.06
  -7  -3   6   35.30    8.95
  -7   3   7    0.00    3.28
  -7   3   7   -0.00    3.71
   7  -3  -7   -0.00    3.53
   7   3  -7   -0.00    4.21
   7   3  -7    0.47    4.40
  -7  -3   7    0.00    4.41
  -7   3   8   -0.00    4.79
  -7   3   8   -0.00    2.74
   7  -3  -8    0.45    3.45
   7   3  -8   -0.00    4.58
   7   3  -8   -0.00    3.87
  -7  -3   8    1.70    4.61
  -7   3   9  268.44   28.51
  -7   3   9  253.55   27.26
   7  -3  -9  273.74   27.83
   7   3  -9  267.20   29.21
   7   3  -9  240.98   27.73
  -7  -3   9  243.72   28.99
  -7   3  10   89.32   14.40
  -7   3  10   69.72   12.54
   7  -3 -10   80.46   13.26
   7   3 -10   69.68   13.38
   7   3 -10   98.68   14.87
  -7  -3  10  111.60   16.76
  -7   3  11    5.15    4.98
   7  -3 -11    0.00    4.68
   7   3 -11    4.61    5.16
  -7  -3  11    1.50    4.55
  -7   3  12   -0.00    4.35
   7  -3 -12   -0.00    4.29
   7   3 -12    2.39    4.33
  -7  -3  12    0.22    4.00
   7  -3 -13   85.90   14.63
  -7  -3  13   81.81   15.30
   7  -3 -14  111.76   17.25
  -7  -3  14   92.28   16.56
   7   3 -15  133.37   19.92
  -7  -3  15  165.99   22.69
   7   3 -16   11.05    6.82
  -7  -3  16   23.92    9.12
   7   3 -17    0.52    5.69
  -7  -3  17    2.30    5.25
   7  -3 -18   17.46    8.48
   7   3 -18   29.72    9.29
  -7  -3  18   29.84   10.29
  -7   3  19  232.73   31.04
   7  -3 -19  352.28   36.78
   7   3 -19  401.57   37.14
  -7  -3  19  264.11   33.86
  -7   3  20   -0.00    4.60
   7  -3 -20   -0.00    6.17
   7   3 -20   -0.00    5.65
  -7  -3  20    4.34    6.74
  -7   3  21    7.72    6.14
   7  -3 -21    0.00    6.14
   7   3 -21    7.98    6.57
  -7  -3  21    5.15    5.68
  -7   3  22   -0.00    4.92
   7  -3 -22   -0.00    5.67
   7   3 -22    2.13    6.18
  -7  -3  22   -0.00    4.92
  -7   3  23   27.32    9.03
   7  -3 -23    7.15    7.79
   7   3 -23   48.09   11.58
  -7  -3  23   21.12    9.12
  -7   3  24    9.32    6.64
   7  -3 -24    2.18    6.27
   7   3 -24   15.53    7.87
  -7   3  25    1.57    6.06
   7  -3 -25    7.54    8.34
   7   3 -25   11.20    7.75
  -7   3  26   -0.00    4.26
   7  -3 -26    5.35    5.72
   7   3 -26    3.94    5.54
  -7   3  27   -0.00    3.47
   7  -3 -27   -0.00    5.61
   7   3 -27   -0.00    5.60
  -7   3  28    1.16    4.81
   7  -3 -28    4.61    6.43
   7   3 -28    0.80    5.17
  -7   3  29    9.34    6.67
   7  -3 -29    8.43    7.96
   7   3 -29   12.23    7.20
  -7   3  30    0.15    5.91
   7  -3 -30   -0.00    6.25
   7   3 -30   12.06    7.28
  -7   3  31    9.00    6.88
   7  -3 -31    6.15    8.12
   7   3 -31    0.00    6.55
   7  -3 -32   -0.00    6.20
   7   3 -32    2.30    7.11
   7  -3 -33    1.85    6.56
   7   3 -33    9.09    7.29
   7  -3 -34   14.71    8.97
   7   3 -34   12.48    8.07
   7  -3 -35    5.64    8.39
   7   3 -35    0.00    6.72
   7  -3 -36   -0.00    8.02
   7   3 -36   10.46    7.40
  -7   4   1   76.16   11.02
   7  -4  -1   81.14   10.96
   7  -4  -1   91.19   10.04
   7   4  -1   77.43   13.39
   7   4  -1   66.94   12.51
  -7  -4   1   71.53   12.76
  -7  -4   1   75.63   14.15
  -7   4   2   98.87   13.47
  -7   4   2   85.10   12.65
   7  -4  -2  105.74   13.17
   7  -4  -2  123.84   12.59
   7   4  -2   87.02   14.85
   7   4  -2  108.57   16.31
   7   4  -2   85.62   14.55
  -7  -4   2  124.57   16.61
  -7  -4   2  125.94   17.23
  -7   4   3   25.09    6.26
  -7   4   3   24.12    6.17
   7  -4  -3   27.86    6.18
   7   4  -3   24.84    7.75
   7   4  -3   13.28    6.13
   7   4  -3   21.63    7.09
  -7  -4   3   21.35    6.69
  -7  -4   3   13.42    6.91
  -7   4   4   40.20    8.18
  -7   4   4   40.86    7.99
   7  -4  -4   33.55    7.23
   7   4  -4   49.94   10.29
   7   4  -4   36.66    8.99
  -7  -4   4   35.26    8.91
  -7  -4   4   45.28   10.56
  -7   4   5   78.72   12.01
  -7   4   5   60.45   10.49
   7  -4  -5   66.81   10.89
   7   4  -5   62.33   12.11
   7   4  -5   74.93   12.92
  -7  -4   5   78.98   12.95
  -7  -4   5  118.23   16.04
  -7   4   6   81.81   12.48
  -7   4   6   76.98   11.57
   7  -4  -6   55.01   10.17
   7   4  -6   77.95   13.41
   7   4  -6   72.30   12.90
  -7  -4   6   68.97   13.39
  -7   4   7   30.63    8.33
  -7   4   7   57.30    9.51
   7  -4  -7   47.08    9.05
   7   4  -7   41.91   10.38
   7   4  -7   44.92   10.20
  -7  -4   7   40.37   10.43
  -7   4   8   68.45   12.09
  -7   4   8   51.99   10.11
   7  -4  -8   50.10   10.06
   7   4  -8   64.61   11.84
   7   4  -8   71.25   12.69
  -7  -4   8   68.51   12.86
  -7   4   9   24.28    7.72
   7   4  -9   22.74    7.44
  -7  -4   9   25.61    9.09
  -7   4  10   -0.00    4.22
   7  -4 -10   -0.00    4.37
   7   4 -10    1.58    3.87
  -7  -4  10    1.44    4.41
   7  -4 -11  101.96   16.03
   7   4 -11  124.14   17.70
  -7  -4  11  113.90   18.18
   7  -4 -12  149.10   20.74
   7   4 -12  158.30   21.14
  -7  -4  12  175.12   23.34
   7  -4 -13  118.35   18.89
   7   4 -13  144.66   19.57
  -7  -4  13  112.72   19.09
   7  -4 -14   48.90   11.58
   7   4 -14   28.34    9.18
   7   4 -14   39.47   10.23
  -7  -4  14   45.27   11.55
  -7   4  15   49.89   11.10
   7   4 -15   54.01   12.43
  -7  -4  15   46.52   11.97
  -7   4  16   22.37    7.79
   7   4 -16   24.09    8.56
  -7  -4  16   40.68   11.52
  -7   4  17  144.41   21.21
   7   4 -17  168.56   22.19
  -7  -4  17  153.47   22.90
  -7   4  18   24.25    8.42
   7  -4 -18   21.50    9.14
   7   4 -18   22.92    8.46
  -7  -4  18   22.16    9.47
  -7   4  19   15.27    7.20
   7  -4 -19   12.59    7.37
   7   4 -19   21.33    8.71
  -7  -4  19    9.97    7.81
  -7   4  20   43.27   11.63
   7  -4 -20   31.83   11.19
   7   4 -20   37.16   11.00
  -7  -4  20   44.51   12.80
  -7   4  21   34.79   10.65
   7  -4 -21   42.68   12.51
   7   4 -21   39.38   12.23
  -7   4  22   48.60   12.40
   7  -4 -22   16.16    9.26
   7   4 -22   78.79   14.65
  -7   4  23    4.99    6.03
   7  -4 -23    0.27    6.04
   7   4 -23   15.59    9.07
  -7   4  24    5.58    6.77
   7  -4 -24    2.79    6.75
  -7   4  25    4.93    6.88
   7  -4 -25    1.85    6.15
   7   4 -25    3.69    5.89
  -7   4  26    6.97    6.44
   7  -4 -26    5.55    7.80
   7   4 -26    1.23    5.86
  -7   4  27    4.58    7.38
   7  -4 -27    9.91    9.70
   7   4 -27   16.10    8.58
  -7   4  28    5.86    7.31
   7  -4 -28   15.64    8.70
   7   4 -28    3.29    6.17
  -7   4  29    8.83    7.09
   7  -4 -29    6.17    8.21
   7   4 -29    0.00    6.60
  -7   4  30    2.53    4.54
   7  -4 -30    1.93    6.79
   7   4 -30    9.38    7.18
  -7   4  31    6.47    6.08
   7  -4 -31    6.01    8.58
   7   4 -31    1.04    5.50
  -7   4  32    0.00    5.48
   7  -4 -32    5.61    8.59
   7   4 -32    0.91    5.68
   7  -4 -33   11.62   10.39
   7   4 -33   14.31    8.18
   7  -4 -34    0.31    7.08
   7   4 -34    2.93    5.65
   7  -4 -35   -0.00    8.58
   7   4 -35    1.62    6.39
   7  -4 -36   -0.00    7.05
   7   4 -36    0.00    7.04
  -7   5   1    1.26    2.96
  -7   5   1    0.66    2.66
   7  -5  -1    1.41    2.63
   7  -5  -1    2.75    2.19
   7   5  -1    0.00    4.03
   7   5  -1    1.85    4.54
  -7  -5   1    0.14    3.51
  -7  -5   1    0.98    4.73
  -7   5   2    0.00    2.93
  -7   5   2    0.00    2.69
   7  -5  -2    2.77    3.13
   7  -5  -2    2.09    2.49
   7   5  -2    0.00    4.07
  -7  -5   2    5.07    5.18
  -7  -5   2    2.14    5.29
  -7   5   3   48.66    9.09
  -7   5   3   57.21    8.92
   7  -5  -3   46.88    8.11
   7   5  -3   41.52   10.25
   7   5  -3   49.93   10.82
   7   5  -3   44.33   10.29
  -7  -5   3   49.15   10.84
  -7   5   4  135.18   16.62
  -7   5   4  121.55   15.20
   7  -5  -4  133.54   15.63
   7   5  -4  115.54   17.70
   7   5  -4  132.97   18.83
   7   5  -4  135.88   18.36
  -7  -5   4  110.62   17.53
  -7  -5   4  151.38   19.95
  -7   5   5   34.79    8.05
  -7   5   5   61.73    9.24
   7  -5  -5   29.24    7.04
   7   5  -5   49.76   10.34
  -7  -5   5   29.55    8.93
  -7   5   6    4.90    3.87
   7  -5  -6    5.88    3.93
   7   5  -6    3.40    4.91
  -7  -5   6    2.92    5.19
  -7   5   7   20.48    6.40
   7  -5  -7    9.39    4.92
   7   5  -7   19.56    7.94
  -7   5   8   63.46   11.94
   7  -5  -8   96.51   13.29
   7   5  -8   75.63   14.15
  -7  -5   8  108.51   16.62
  -7   5   9  138.06   17.61
   7  -5  -9  132.27   17.43
   7   5  -9  148.30   19.42
  -7  -5   9   90.07   17.13
  -7   5  10   37.19    9.86
   7  -5 -10   44.55   10.48
   7   5 -10   37.97    9.77
  -7  -5  10   57.41   12.42
   7  -5 -11   99.09   15.46
   7   5 -11   82.52   14.48
  -7  -5  11   73.33   14.71
  -7   5  12    5.58    5.48
   7   5 -12    2.99    5.95
   7   5 -12   -0.00    5.38
  -7  -5  12    0.00    5.12
  -7   5  13   41.11    9.86
   7  -5 -13   35.20   10.21
   7   5 -13   49.76   11.72
   7   5 -13   51.26   11.79
  -7  -5  13   64.00   13.69
  -7   5  14   39.53    9.90
   7  -5 -14   57.52   12.59
   7   5 -14   36.86   10.47
   7   5 -14   62.96   12.82
  -7  -5  14   60.77   13.64
  -7   5  15  184.10   22.39
   7   5 -15  142.72   21.46
   7   5 -15  195.28   24.11
  -7  -5  15  149.32   23.09
  -7   5  16    0.00    4.09
   7   5 -16   -0.00    4.13
   7   5 -16    0.00    4.21
  -7  -5  16   -0.00    6.13
  -7   5  17    7.65    5.80
   7  -5 -17   -0.00    5.10
   7   5 -17    0.60    4.85
  -7  -5  17    2.13    6.05
  -7   5  18    9.52    6.28
   7  -5 -18    8.70    7.17
   7   5 -18    7.15    6.53
  -7  -5  18    4.16    7.30
  -7   5  19   37.59    9.53
   7  -5 -19   15.55    8.25
  -7  -5  19   34.66   11.79
  -7   5  20   43.88   10.94
   7  -5 -20   18.00    9.96
   7   5 -20   36.24   10.57
  -7   5  21    5.72    6.02
   7  -5 -21    7.70    6.87
   7   5 -21    5.23    6.89
  -7   5  22   -0.00    4.64
   7  -5 -22    0.00    6.39
   7   5 -22    3.98    5.57
  -7   5  23    8.85    6.19
   7  -5 -23    6.13    8.16
   7   5 -23    4.46    6.56
  -7   5  24   14.90    7.32
   7   5 -24   12.18    8.91
  -7   5  25   12.17    8.09
   7  -5 -25    2.00    5.57
   7   5 -25    0.00    7.12
  -7   5  26   -0.00    4.62
   7  -5 -26    8.50    7.92
   7   5 -26   12.46    7.75
  -7   5  27   -0.00    4.64
   7  -5 -27    4.33    6.17
   7   5 -27    0.00    6.65
  -7   5  28    0.00    4.71
   7  -5 -28   -0.00    6.79
   7   5 -28   -0.00    5.06
  -7   5  29    6.77    6.15
   7  -5 -29   12.31    8.88
  -7   5  30   25.78    9.94
   7  -5 -30   11.88    8.56
   7   5 -30   22.21    8.94
  -7   5  31   14.37    8.00
   7  -5 -31   10.15    9.47
   7   5 -31    6.00    6.07
   7  -5 -32    4.14    6.56
   7   5 -32    4.56    5.80
   7  -5 -33    7.47    7.21
   7   5 -33   -0.00    5.92
   7  -5 -34   12.46    9.03
   7   5 -34    9.18    7.43
   7  -5 -35   -0.00    5.56
   7   5 -35    2.93    6.78
   7   5 -36   -0.00    5.35
  -7   6   1   82.80   10.96
   7  -6  -1   92.57   11.11
   7   6  -1  103.57   16.16
   7   6  -1   66.67   13.52
  -7   6   2   68.40   10.11
   7  -6  -2   57.45    8.83
   7  -6  -2   62.88    7.17
   7   6  -2   73.77   13.52
   7   6  -2   47.41   11.28
  -7  -6   2   69.80   13.05
  -7   6   3   52.39    8.89
   7  -6  -3   33.34    7.05
   7  -6  -3   40.74    6.09
   7   6  -3   39.01    9.97
   7   6  -3   52.94   11.30
  -7  -6   3   63.26   12.75
  -7   6   4   12.91    4.87
   7  -6  -4   14.04    4.81
   7   6  -4    7.92    6.08
   7   6  -4   13.54    6.72
  -7  -6   4    5.68    6.69
  -7   6   5    0.99    2.99
   7  -6  -5    3.32    3.45
   7   6  -5   -0.00    3.63
   7   6  -5    7.24    5.31
  -7   6   6  104.89   14.20
   7   6  -6   85.51   14.97
  -7  -6   6   84.01   15.96
   7  -6  -7  165.01   19.33
   7   6  -7  169.24   21.94
  -7  -6   7  150.26   21.89
  -7   6   8   65.44   11.48
   7  -6  -8   70.56   12.18
   7   6  -8   55.56   12.36
  -7  -6   8   91.69   15.62
  -7   6   9    5.12    4.89
  -7   6   9    4.46    4.26
   7  -6  -9    4.50    5.05
   7   6  -9   -0.00    5.89
   7   6  -9   -0.00    4.91
  -7  -6   9   15.62    7.77
  -7   6  10   96.84   14.45
  -7   6  10   78.58   12.96
   7  -6 -10   98.62   15.00
   7   6 -10   84.66   15.18
   7   6 -10   89.85   15.59
  -7  -6  10   81.53   15.66
  -7   6  11  114.11   16.55
   7  -6 -11  126.91   18.36
   7   6 -11  134.50   18.99
   7   6 -11  149.76   20.50
  -7  -6  11  144.91   21.06
  -7   6  12    8.94    5.63
   7  -6 -12   23.20    7.53
   7   6 -12    3.45    5.28
   7   6 -12    4.87    6.12
  -7  -6  12   13.00    6.92
  -7   6  13   20.59    7.26
   7  -6 -13   11.00    6.38
   7   6 -13    9.62    5.82
   7   6 -13   10.72    6.95
  -7  -6  13   14.60    7.76
  -7   6  14   14.70    6.32
   7  -6 -14    9.71    7.29
   7   6 -14   15.01    7.52
   7   6 -14    8.65    6.67
  -7  -6  14   16.28    8.18
  -7   6  15    0.86    3.87
   7   6 -15    6.72    5.92
   7   6 -15    6.36    5.05
  -7  -6  15   -0.00    6.20
  -7   6  16   63.88   11.96
   7   6 -16   34.54   10.64
   7   6 -16   57.65   12.88
  -7  -6  16   59.36   14.17
  -7   6  17   75.88   13.65
   7  -6 -17   36.89   11.68
   7   6 -17   74.55   14.34
  -7   6  18   79.85   14.22
   7   6 -18   66.05   14.40
  -7   6  19    0.00    4.46
   7  -6 -19    2.49    6.36
   7   6 -19    0.00    5.24
  -7   6  20    1.02    5.30
   7  -6 -20   -0.00    6.59
   7   6 -20    7.14    5.93
  -7   6  21    2.40    4.86
   7  -6 -21   -0.00    5.60
   7   6 -21   12.35    6.60
  -7   6  22   20.50    8.60
   7  -6 -22   29.43   10.99
   7   6 -22   26.03    9.05
  -7   6  23   18.75    8.51
   7  -6 -23   14.77    9.15
   7   6 -23   17.36    8.07
  -7   6  24   19.71    8.12
   7  -6 -24   10.28    8.02
   7   6 -24   12.33    7.59
  -7   6  25   -0.00    4.07
   7  -6 -25    0.36    6.24
   7   6 -25    1.00    5.24
  -7   6  26   33.92   11.25
   7  -6 -26   28.00   11.42
   7   6 -26   30.77   10.39
  -7   6  27    9.86    6.78
   7  -6 -27    9.38    8.28
   7   6 -27   17.01    8.28
  -7   6  28   13.12    7.68
   7  -6 -28   30.16   11.40
   7   6 -28    5.54    6.53
  -7   6  29    3.16    6.72
   7  -6 -29    3.49    5.77
   7   6 -29    3.54    5.93
  -7   6  30   -0.00    4.94
   7  -6 -30    0.03    5.55
   7   6 -30    7.28    7.09
   7  -6 -31    4.35    8.08
   7   6 -31    3.49    6.16
  -7   6  32   19.29    9.73
   7  -6 -32   20.15    9.78
   7   6 -32   14.90    8.80
  -7   6  33    0.18    5.47
   7  -6 -33   -0.00    6.79
   7   6 -33    0.14    7.19
   7  -6 -34    3.49    6.30
   7   6 -34    4.43    7.13
   7  -6 -35    9.64    9.43
   7   6 -35    1.98    5.58
  -7   7   1    0.00    3.03
   7   7  -1    0.00    4.76
   7   7  -1    0.29    4.74
  -7  -7   1    6.95    5.32
  -7   7   2   36.27    6.93
   7  -7  -2   21.42    5.50
   7   7  -2   31.24    9.55
   7   7  -2   34.71    9.65
  -7  -7   2   14.03    6.89
  -7   7   3   11.32    4.83
   7  -7  -3   15.54    4.68
   7  -7  -3    8.74    2.53
   7   7  -3   10.36    6.61
   7   7  -3    4.14    5.32
  -7  -7   3    1.65    4.07
  -7  -7   3   14.21    7.63
  -7   7   4  271.45   26.45
   7  -7  -4  243.30   25.29
   7   7  -4  276.34   31.33
   7   7  -4  266.10   30.48
  -7  -7   4  298.56   30.73
  -7  -7   4  243.00   29.97
  -7   7   5  128.89   14.77
  -7   7   5   73.57   11.76
   7  -7  -5  109.17   13.57
   7   7  -5  124.44   17.77
   7   7  -5   85.37   15.68
   7   7  -5   82.20   15.10
  -7  -7   5   82.60   14.89
  -7  -7   5   93.69   17.14
  -7   7   6   21.90    6.39
  -7   7   6    9.24    4.44
   7  -7  -6    8.29    5.44
   7   7  -6   12.79    7.37
   7   7  -6   19.42    7.61
   7   7  -6   11.79    6.71
  -7  -7   6   15.65    7.35
  -7  -7   6   12.42    7.99
  -7   7   7   94.79   13.18
  -7   7   7   76.93   11.44
   7  -7  -7   77.48   12.56
   7   7  -7   71.12   14.47
   7   7  -7   67.11   13.89
  -7  -7   7   54.47   12.55
  -7   7   8   28.24    6.67
  -7   7   8   19.69    6.17
   7   7  -8    6.47    6.12
   7   7  -8    7.32    6.08
  -7  -7   8   23.94    7.42
  -7  -7   8   13.19    7.26
  -7   7   9   26.18    7.15
  -7   7   9   43.12    8.60
   7  -7  -9   45.25    9.97
   7   7  -9   45.72   11.14
   7   7  -9   42.58   10.81
  -7  -7   9   23.17    8.24
  -7  -7   9   26.51    9.58
  -7   7  10   96.77   13.73
  -7   7  10  114.78   15.08
   7  -7 -10   97.45   15.50
   7   7 -10   83.21   16.03
   7   7 -10  108.16   17.80
  -7  -7  10   96.37   15.64
  -7  -7  10   94.54   17.37
  -7   7  11   34.40    8.80
   7  -7 -11   52.47   11.15
   7   7 -11   43.72   10.62
   7   7 -11   23.17    9.37
  -7  -7  11   45.08   12.08
  -7   7  12    3.78    5.03
   7  -7 -12   13.83    7.05
   7   7 -12   14.42    7.88
   7   7 -12    3.80    4.99
  -7  -7  12   10.50    7.39
   7  -7 -13   41.99   10.91
   7   7 -13   18.46    7.69
  -7  -7  13   20.86    9.85
   7  -7 -14  163.13   22.89
   7   7 -14  167.51   22.88
   7   7 -15    0.00    5.17
   7   7 -16    0.00    4.99
   7  -7 -17   -0.00    5.49
   7   7 -17    2.55    5.10
   7  -7 -18    0.00    5.72
  -7   7  19    5.90    5.16
   7  -7 -19    2.89    6.50
   7   7 -19    3.55    4.91
  -7   7  20   31.10    9.88
   7  -7 -20   22.97    9.80
   7   7 -20   41.10   11.02
  -7   7  21    0.00    4.35
   7  -7 -21    2.12    6.06
   7   7 -21   -0.00    5.04
  -7   7  22   -0.00    4.87
   7  -7 -22   -0.00    7.08
   7   7 -22    1.41    5.20
  -7   7  23    0.00    5.16
   7  -7 -23    2.21    7.67
   7   7 -23    1.63    6.17
  -7   7  24   48.79   11.78
   7  -7 -24   23.54   10.37
   7   7 -24   26.42   10.38
  -7   7  25    7.55    5.36
   7  -7 -25   -0.00    7.16
   7   7 -25   -0.00    5.73
  -7   7  26    8.08    6.90
   7  -7 -26    0.93    5.48
  -7   7  27   -0.00    4.97
   7  -7 -27    7.04    7.46
   7   7 -27    2.56    5.41
  -7   7  28    5.78    6.68
   7  -7 -28    0.63    4.80
   7   7 -28   -0.00    5.78
  -7   7  29    1.33    5.46
   7  -7 -29   11.07    8.82
   7   7 -29    4.77    6.94
  -7   7  30   12.50    7.69
   7  -7 -30   11.05    9.25
   7   7 -30    8.84    8.45
  -7   7  31    2.81    7.15
   7  -7 -31    3.27    6.52
   7   7 -31    0.00    6.44
  -7   7  32   -0.00    4.60
   7  -7 -32   -0.00    7.18
   7   7 -32    3.76    7.83
  -7   7  33   -0.00    5.36
   7  -7 -33    5.63    8.37
   7   7 -33    2.78    6.32
  -7   7  34    2.87    6.40
   7  -7 -34   10.87    9.97
   7   7 -34    9.92    8.17
   7   7 -35    0.03    6.79
  -7   8   1   44.85    7.42
   7   8  -1   78.83   14.22
   7   8  -1   34.77   10.15
  -7  -8   1   60.60   12.70
  -7   8   2  103.95   12.59
   7  -8  -2  122.77   13.16
   7   8  -2   99.94   17.46
   7   8  -2   93.71   16.63
  -7  -8   2  106.97   16.98
  -7   8   3    4.41    3.99
   7  -8  -3   14.83    4.73
   7   8  -3    5.17    5.92
   7   8  -3   12.83    6.85
  -7  -8   3    9.32    5.92
   7  -8  -4   33.65    7.01
   7   8  -4   28.37    9.67
   7   8  -4   27.36    9.23
  -7  -8   4   14.03    6.74
  -7   8   5    9.28    4.25
   7  -8  -5   12.60    5.48
   7   8  -5    0.00    5.93
  -7  -8   5   11.04    5.97
  -7  -8   5   11.24    6.98
  -7   8   6   17.47    5.59
   7  -8  -6   31.19    8.08
   7   8  -6   24.89    8.49
   7   8  -6   42.80   11.16
  -7  -8   6   34.79    9.76
  -7  -8   6   28.09    9.44
  -7   8   7    6.36    4.66
   7  -8  -7    0.00    3.66
   7   8  -7   -0.00    4.92
   7   8  -7   -0.00    5.83
  -7  -8   7    2.85    5.35
  -7  -8   7    0.00    5.69
  -7   8   8   84.54   11.44
  -7   8   8   76.14   11.34
   7  -8  -8   67.00   11.94
   7   8  -8   71.05   14.31
   7   8  -8   46.52   12.31
  -7  -8   8   63.57   12.87
  -7  -8   8   35.02   11.93
  -7   8   9    3.72    3.45
  -7   8   9   11.64    4.96
   7  -8  -9    1.39    3.77
   7   8  -9    8.76    6.69
  -7  -8   9    3.73    5.15
  -7  -8   9   14.66    8.60
  -7   8  10   13.45    5.54
   7  -8 -10   20.96    8.23
   7   8 -10   21.12    9.46
  -7  -8  10   22.36    8.64
  -7   8  11   -0.00    3.22
   7  -8 -11    3.71    5.07
   7   8 -11    6.49    5.92
  -7  -8  11    5.96    5.23
  -7   8  12  122.29   18.06
   7   8 -12  154.49   22.16
  -7  -8  12  194.65   22.70
  -7   8  13   -0.00    4.14
   7  -8 -13    3.09    6.10
   7   8 -13    0.35    5.01
  -7   8  14    3.38    3.66
   7   8 -14    1.84    5.85
  -7   8  15   13.88    6.03
   7   8 -15   -0.00    4.24
  -7   8  16   61.51   12.50
   7  -8 -16   48.14   12.64
   7   8 -16   85.50   15.20
  -7   8  17    2.28    4.29
   7  -8 -17    9.54    6.80
   7   8 -17   -0.00    5.33
  -7   8  18    7.15    5.60
   7  -8 -18    3.20    6.61
   7   8 -18    8.90    6.19
  -7   8  19    1.29    3.90
   7  -8 -19   -0.00    6.23
  -7   8  20   15.75    7.51
   7  -8 -20   27.26   10.20
   7   8 -20   12.48    7.80
  -7   8  21    1.59    4.04
   7  -8 -21    1.82    5.53
  -7   8  22   28.48    8.95
   7  -8 -22   15.08    8.92
   7   8 -22    5.00    6.86
  -7   8  23   11.83    6.43
   7  -8 -23   -0.00    7.34
   7   8 -23   38.08   11.13
  -7   8  24    0.00    3.95
   7  -8 -24    8.92    8.64
   7   8 -24    7.81    6.53
  -7   8  25    8.31    6.43
   7  -8 -25   -0.00    6.93
   7   8 -25    1.50    5.17
  -7   8  26   19.06    8.35
   7  -8 -26    4.51    8.61
   7   8 -26   11.63    8.29
   7  -8 -27   -0.00    8.13
   7   8 -27    4.43    6.61
  -7   8  28   10.20    7.46
   7  -8 -28   16.86    8.84
   7   8 -28   10.05    7.70
  -7   8  29    0.00    6.11
   7  -8 -29    6.49    8.86
   7   8 -29    1.89    5.26
  -7   8  30    7.09    7.36
   7  -8 -30    0.22    7.01
   7   8 -30    0.10    6.26
  -7   8  31    7.03    7.38
   7  -8 -31   10.84   10.32
  -7   8  32    5.12    5.78
   7  -8 -32    6.25    9.24
   7   8 -32    0.00    5.77
  -7   8  33    2.70    5.90
   7  -8 -33    8.62    9.49
   7   8 -33   -0.00    5.94
  -7   8  34    3.22    5.96
   7  -8 -34   -0.00    6.64
   7   8 -34   -0.00    4.23
  -7   8  35   -0.00    4.84
   7   8 -35   -0.00    5.16
  -7   9   1   -0.00    2.11
   7   9  -1   -0.00    5.11
  -7  -9   1   -0.00    4.51
  -7   9   2   44.86    7.47
   7   9  -2   47.41   11.67
  -7  -9   2   35.76   10.54
  -7   9   3    3.01    2.67
  -7  -9   3    2.83    4.94
  -7   9   4   60.25    9.63
  -7  -9   4   59.53   12.39
  -7   9   5    6.27    3.81
   7   9  -5    3.06    5.15
  -7  -9   5   -0.00    4.15
  -7   9   6   35.11    7.18
   7   9  -6   16.13    9.08
  -7  -9   6   25.64    8.65
  -7   9   7   16.80    5.25
   7  -9  -7   24.12    7.14
   7   9  -7   15.34    7.35
  -7  -9   7   10.33    6.88
  -7   9   8   27.27    6.79
   7  -9  -8   38.36    8.92
   7   9  -8   37.81   10.06
   7   9  -8   28.58    9.38
  -7  -9   8   33.05    9.74
  -7   9   9    1.41    3.49
   7  -9  -9    0.00    4.33
   7   9  -9    0.00    5.95
  -7  -9   9    1.63    5.77
  -7   9  10   88.99   14.37
   7   9 -10  107.02   18.01
  -7  -9  10  150.92   20.24
  -7   9  11    1.36    3.65
   7  -9 -11   -0.00    3.97
   7   9 -11    0.00    5.77
  -7  -9  11    2.15    5.02
  -7   9  12   -0.00    3.53
   7  -9 -12   13.71    6.73
   7   9 -12    0.33    4.66
  -7  -9  12    6.08    5.84
  -7   9  13    4.41    4.69
   7  -9 -13    5.68    6.30
   7   9 -13   12.78    6.81
  -7  -9  13   10.78    6.95
  -7   9  14   80.17   13.65
   7   9 -14   91.46   16.33
  -7  -9  14   84.49   15.23
  -7   9  15    2.45    4.77
   7   9 -15    1.41    5.98
  -7   9  16    9.61    5.85
   7  -9 -16   12.41    8.45
   7   9 -16    3.95    6.53
  -7   9  17    2.28    4.31
   7  -9 -17    2.96    5.98
  -7   9  18    9.99    6.05
   7  -9 -18    7.76    7.98
   7   9 -18   18.38    8.63
  -7   9  19    0.00    3.58
   7  -9 -19   -0.00    6.18
   7   9 -19    0.00    4.87
  -7   9  20   17.86    7.05
   7  -9 -20   11.93    7.42
   7   9 -20   11.14    8.49
  -7   9  21    0.94    3.93
   7  -9 -21    1.11    6.41
   7   9 -21    3.82    4.84
  -7   9  22    3.17    4.74
   7  -9 -22   -0.00    6.82
   7   9 -22   -0.00    6.22
  -7   9  23   -0.00    4.44
   7  -9 -23   -0.00    6.18
   7   9 -23    1.70    5.46
  -7   9  24   18.64    8.34
   7  -9 -24   14.17    9.82
   7   9 -24   29.52   10.83
  -7   9  25    3.84    5.96
   7  -9 -25   -0.00    6.64
   7   9 -25   -0.00    5.64
  -7   9  26    6.06    6.10
   7  -9 -26   -0.00    6.70
   7   9 -26   14.05    7.51
  -7   9  27    1.40    4.22
   7  -9 -27    1.94    8.92
   7   9 -27   -0.00    5.26
  -7   9  28   -0.00    4.24
   7  -9 -28   -0.00    8.67
   7   9 -28   -0.00    5.31
  -7   9  29   -0.00    3.98
   7  -9 -29    0.00    6.94
   7   9 -29    1.65    6.11
  -7   9  30   -0.00    4.34
   7  -9 -30   -0.00    6.75
   7   9 -30    1.82    6.40
  -7   9  31   -0.00    5.33
   7  -9 -31   12.32    9.99
   7   9 -31   -0.00    5.93
  -7   9  32    1.74    4.50
   7  -9 -32    4.16    9.43
   7   9 -32   -0.00    6.25
  -7   9  33    1.33    4.92
   7  -9 -33   -0.00    8.93
   7   9 -33    3.69    6.42
  -7   9  34    1.93    7.39
   7   9 -34    7.49    7.51
  -7   9  35   -0.00    5.02
  -7  10   1    7.60    3.04
   7  10  -1   17.51    7.42
  -7 -10   1   12.59    7.20
  -7  10   2   39.69    7.23
   7  10  -2   80.44   14.67
  -7 -10   2   27.05    9.21
  -7  10   3   -0.00    2.67
   7  10  -3   -0.00    4.42
  -7 -10   3   -0.00    4.99
  -7  10   4    0.57    2.80
   7  10  -4    8.87    7.16
  -7 -10   4   -0.00    5.74
  -7  10   5    1.84    3.61
   7  10  -5   -0.00    4.62
  -7 -10   5    5.21    5.63
  -7  10   6  117.35   15.81
   7  10  -6  132.79   20.94
  -7 -10   6  153.43   21.61
  -7  10   7    1.89    3.56
   7  10  -7    3.02    4.97
  -7 -10   7   -0.00    4.92
  -7  10   8   10.36    5.17
   7  10  -8    3.52    4.58
  -7 -10   8    0.00    4.09
  -7  10   9   -0.00    2.75
   7  10  -9   -0.00    4.26
   7  10  -9    7.57    6.05
  -7 -10   9    2.62    5.43
  -7  10  10   13.44    5.68
   7  10 -10    4.53    5.71
  -7 -10  10    5.51    5.74
  -7  10  11    4.49    4.77
   7  10 -11    6.84    5.08
  -7  10  12   59.31   11.20
   7  10 -12   42.16   11.60
  -7 -10  12   45.95   11.77
  -7  10  13    0.83    4.25
   7  10 -13   -0.00    5.34
  -7 -10  13    1.15    5.46
  -7  10  14   12.27    5.95
   7  10 -14    6.54    7.06
  -7 -10  14    2.69    5.03
  -7  10  15    2.35    4.60
   7 -10 -15   -0.00    6.35
   7  10 -15   -0.00    5.56
  -7 -10  15    5.61    5.21
   7 -10 -16   26.02   10.34
   7  10 -16   65.72   13.97
  -7 -10  16   21.85    8.45
  -7  10  17    4.41    4.49
   7 -10 -17   -0.00    6.10
   7  10 -17    5.31    5.98
  -7  10  18   27.82    9.15
   7 -10 -18   13.54    8.92
   7  10 -18   45.47   12.00
  -7  10  19    4.34    4.90
   7 -10 -19   -0.00    6.74
   7  10 -19    3.34    4.90
  -7  10  20    3.32    4.17
   7 -10 -20    9.96    8.50
   7  10 -20    1.59    5.11
  -7  10  21    0.00    5.06
   7 -10 -21    4.85    7.79
   7  10 -21    4.74    6.60
  -7  10  22   30.62    9.81
   7 -10 -22   15.00    9.33
   7  10 -22   11.42    7.14
  -7  10  23   -0.00    4.70
   7 -10 -23   -0.00    6.32
   7  10 -23    0.00    5.46
  -7  10  24   -0.00    4.63
   7 -10 -24   -0.00    6.61
   7  10 -24    0.00    6.35
  -7  10  25    1.77    4.55
   7 -10 -25   -0.00    5.29
   7  10 -25   -0.00    5.15
  -7  10  26    9.63    7.39
   7 -10 -26   15.77   10.07
   7  10 -26    6.72    7.02
  -7  10  27   -0.00    4.53
   7 -10 -27    3.81    7.75
   7  10 -27   -0.00    6.44
  -7  10  28    9.37    6.77
   7 -10 -28   18.86   10.92
   7  10 -28   -0.00    5.62
  -7  10  29   -0.00    4.47
   7 -10 -29    9.29    8.51
   7  10 -29   -0.00    4.55
  -7  10  30   -0.00    5.15
   7 -10 -30    2.38    7.60
   7  10 -30   -0.00    5.00
  -7  10  31    0.00    5.10
   7 -10 -31   -0.00    6.75
   7  10 -31    5.72    6.55
  -7  10  32    1.06    5.21
   7 -10 -32    7.72    9.30
   7  10 -32    5.37    7.43
  -7  10  33    0.08    4.74
   7  10 -33    5.06    6.51
  -7  11   1   -0.00    2.30
   7  11  -1   -0.00    4.15
  -7 -11   1    1.02    3.47
  -7  11   2    4.29    3.02
   7  11  -2    0.00    5.71
  -7 -11   2   14.40    7.19
  -7  11   3    5.10    3.48
   7  11  -3    9.72    6.89
  -7 -11   3    4.40    5.63
  -7  11   4   19.42    5.45
   7  11  -4   30.41   10.12
  -7 -11   4   23.21    9.12
  -7  11   5   22.02    5.83
   7  11  -5   32.08    9.81
  -7 -11   5   12.73    6.74
  -7  11   6   -0.00    2.98
   7  11  -6    0.00    4.88
  -7 -11   6    0.07    3.98
  -7  11   7   18.81    6.13
   7  11  -7   11.19    7.50
  -7 -11   7   20.48    7.86
  -7  11   8   11.07    4.86
   7  11  -8   18.97    8.80
  -7 -11   8   12.06    5.91
  -7  11   9    3.28    3.20
   7  11  -9    0.00    4.34
  -7 -11   9    0.67    4.21
  -7  11  10   34.65    7.84
   7  11 -10   20.96    8.66
  -7 -11  10   16.93    8.12
  -7  11  11   12.84    5.65
   7  11 -11    1.84    4.39
   7  11 -11   -0.00    3.42
  -7 -11  11    2.67    4.75
  -7  11  12    2.15    4.11
   7  11 -12    7.44    7.11
  -7 -11  12    4.66    6.33
  -7  11  13    4.92    4.68
   7  11 -13    5.48    5.69
  -7  11  14   41.49   10.21
   7  11 -14   35.32   10.62
  -7 -11  14   23.80    8.25
  -7  11  15    0.25    4.27
   7  11 -15    0.86    5.57
  -7 -11  15    0.00    5.10
  -7  11  16    1.63    4.79
  -7 -11  16    0.92    5.23
  -7  11  17    0.00    4.31
   7  11 -17    7.92    6.82
  -7 -11  17   -0.00    4.05
  -7  11  18   17.01    7.15
   7  11 -18    8.52    7.14
  -7 -11  18    8.95    6.32
  -7  11  19   -0.00    3.80
   7 -11 -19   -0.00    6.00
   7  11 -19   -0.00    5.02
  -7  11  20   28.33    9.63
   7 -11 -20   13.66    9.10
   7  11 -20   36.40   11.20
   7 -11 -21    1.30    4.62
   7  11 -21   -0.00    6.35
  -7  11  22    2.98    5.46
   7 -11 -22   -0.00    6.65
   7  11 -22   -0.00    6.04
  -7  11  23   -0.00    4.19
   7 -11 -23    3.11    7.09
  -7  11  24    8.61    5.70
   7 -11 -24   21.12   10.17
   7  11 -24   31.44   10.21
  -7  11  25    6.12    6.91
   7 -11 -25    0.00    5.11
   7  11 -25    0.77    5.91
  -7  11  26    0.51    4.43
   7 -11 -26   -0.00    6.21
   7  11 -26   -0.00    5.43
  -7  11  27   -0.00    4.56
   7 -11 -27    2.48    7.93
   7  11 -27    1.65    5.20
  -7  11  28    4.13    5.73
   7 -11 -28   -0.00    6.47
   7  11 -28    3.37    6.41
  -7  11  29   -0.00    4.47
   7 -11 -29   -0.00    6.44
   7  11 -29    0.00    6.38
  -7  11  30    1.08    4.59
   7  11 -30    4.54    7.21
   7  11 -31    2.42    6.14
   7  11 -32    7.69    7.51
  -7  12   1    1.11    2.45
   7  12  -1    8.57    6.86
  -7 -12   1    6.07    5.93
  -7  12   2   20.56    5.34
   7  12  -2   35.07   10.85
  -7 -12   2   32.67   10.04
  -7  12   3    0.05    2.47
   7  12  -3    0.97    5.92
  -7 -12   3    6.89    5.45
  -7  12   4    0.00    2.57
   7  12  -4    1.16    4.40
  -7 -12   4    0.60    3.93
   7  12  -5    8.71    6.84
  -7 -12   5    4.35    5.91
   7  12  -6   32.70   10.74
  -7 -12   6   30.89   10.09
  -7  12   7    1.84    3.48
   7  12  -7    1.11    5.68
  -7 -12   7   -0.00    5.02
  -7  12   8   11.61    5.16
   7  12  -8    9.59    7.39
  -7 -12   8    8.36    6.69
  -7  12   9   -0.00    2.97
   7  12  -9    0.19    4.35
  -7 -12   9    0.61    5.46
  -7  12  10   12.55    5.39
   7  12 -10    7.55    6.39
  -7 -12  10    3.26    5.04
  -7  12  11   -0.00    3.71
   7  12 -11   -0.00    5.20
  -7 -12  11    1.43    4.44
  -7  12  12   17.88    7.12
   7  12 -12   35.57   10.36
  -7 -12  12   18.44    7.83
  -7  12  13   -0.00    4.02
   7  12 -13    4.28    5.89
  -7 -12  13    0.00    3.51
  -7  12  14    1.79    3.81
   7  12 -14    0.00    5.90
  -7 -12  14    2.61    4.71
  -7  12  15    3.55    4.07
   7  12 -15    4.90    6.56
  -7 -12  15    4.07    6.96
  -7  12  16   14.01    6.50
   7  12 -16   42.37   11.70
  -7 -12  16   22.32    9.47
  -7  12  17   -0.00    4.47
   7  12 -17    4.44    6.06
  -7 -12  17    0.00    4.79
  -7  12  18   13.83    6.62
   7  12 -18   13.54    8.08
  -7 -12  18   14.05    7.73
  -7  12  19   -0.00    4.99
   7  12 -19   10.12    7.11
  -7 -12  19   -0.00    4.73
  -7  12  20   13.97    7.04
   7  12 -20    8.24    7.13
  -7 -12  20    0.25    4.13
  -7  12  21   13.51    7.15
   7  12 -21   -0.00    5.36
  -7 -12  21   -0.00    3.78
  -7  12  22    6.16    6.31
   7  12 -22    1.98    5.30
  -7  12  23   -0.00    4.91
   7  12 -23    3.94    6.22
  -7  12  24    5.73    5.66
   7  12 -24    4.04    6.22
  -7  12  25    2.43    4.68
   7  12 -25   -0.00    7.00
  -7  12  26    8.34    6.81
   7  12 -26    0.23    5.57
  -7  12  27   -0.00    5.45
   7 -12 -27    4.50    6.40
   7  12 -27   -0.00    5.96
   7 -12 -28    5.56    7.45
   7  12 -28   11.64    8.09
   7 -12 -29    0.00    6.21
   7  12 -29   -0.00    5.43
   7 -12 -30   -0.00    6.34
   7  12 -30    1.79    5.51
  -7  13   1    0.07    2.40
   7  13  -1   -0.00    6.01
  -7  13   2    7.68    4.01
   7  13  -2   11.74    7.34
  -7 -13   2   15.56    8.82
  -7  13   3   14.36    4.97
   7  13  -3   18.87    8.69
  -7 -13   3   34.35   10.12
  -7  13   4   57.12    9.37
   7  13  -4   46.57   13.11
  -7 -13   4   59.70   13.82
  -7  13   5    5.40    3.79
   7  13  -5    0.00    4.97
  -7 -13   5   10.77    6.16
  -7  13   6    0.00    3.31
   7  13  -6   -0.00    4.42
  -7 -13   6   -0.00    4.51
  -7  13   7   -0.00    2.85
   7  13  -7    0.57    5.15
  -7 -13   7    6.18    5.81
  -7  13   8   10.87    4.86
   7  13  -8    6.22    7.29
  -7 -13   8    1.38    4.99
  -7  13   9    3.02    3.98
   7  13  -9    1.40    5.22
  -7 -13   9    2.72    6.70
  -7  13  10   19.27    6.66
   7  13 -10   19.97    9.29
  -7 -13  10   17.16    8.95
   7  13 -11   -0.00    5.77
  -7 -13  11    0.69    3.65
  -7  13  12   -0.00    3.51
   7  13 -12   -0.00    4.79
  -7 -13  12    3.36    4.55
  -7  13  13    2.65    3.83
   7  13 -13    5.51    6.00
  -7 -13  13   -0.00    4.68
  -7  13  14   25.47    7.89
   7  13 -14   16.74    8.36
  -7 -13  14    4.56    6.53
  -7  13  15   -0.00    3.65
   7  13 -15   -0.00    4.93
  -7 -13  15   -0.00    5.05
  -7  13  16    2.88    4.49
   7  13 -16   -0.00    5.95
  -7 -13  16   -0.00    5.32
  -7  13  17    1.63    4.02
   7  13 -17    0.00    6.21
  -7 -13  17   -0.00    5.59
  -7  13  18   -0.00    4.17
   7  13 -18    4.90    6.18
  -7 -13  18    4.61    5.28
  -7  13  19    3.57    4.81
   7  13 -19    3.00    6.43
  -7 -13  19    1.99    5.51
  -7  13  20    0.56    5.28
   7  13 -20    6.79    6.92
  -7 -13  20    6.57    6.58
  -7  13  21    0.00    4.78
   7  13 -21    1.45    5.42
  -7 -13  21    2.70    5.58
  -7  13  22   -0.00    4.83
   7  13 -22    0.00    5.64
  -7 -13  22   -0.00    4.30
  -7  13  23   11.69    6.66
   7  13 -23    1.16    5.52
  -7 -13  23    5.21    5.73
   7  13 -24   13.49    7.97
  -7 -13  24    5.20    5.78
   7  13 -25    1.76    4.87
  -7 -13  25    0.00    5.01
   7  13 -26    3.61    7.10
   7  13 -27   -0.00    6.25
  -7  14   1   14.68    4.51
   7  14  -1    7.48    6.88
  -7 -14   1    2.01    4.76
  -7  14   2   12.34    4.33
   7  14  -2   30.05   10.18
  -7 -14   2   12.92    7.95
  -7  14   3    4.68    3.29
   7  14  -3    6.29    6.13
  -7 -14   3    1.26    4.81
  -7  14   4    0.71    2.45
   7  14  -4   -0.00    5.22
  -7 -14   4   -0.00    4.47
  -7  14   5    1.37    2.39
   7  14  -5   -0.00    4.85
  -7 -14   5    1.58    4.24
  -7  14   6   26.37    7.10
   7  14  -6   15.11    9.00
  -7 -14   6   25.42    9.17
  -7  14   7   29.05    7.05
   7  14  -7   27.09    9.89
  -7 -14   7    8.39    7.25
  -7  14   8    7.59    4.92
   7  14  -8    8.16    6.50
  -7 -14   8    2.36    5.05
  -7  14   9    3.31    3.52
   7  14  -9    4.95    6.60
  -7 -14   9    4.43    5.57
  -7  14  10   14.89    6.51
   7  14 -10   21.65    9.18
  -7 -14  10    0.41    5.61
  -7  14  11    1.15    3.59
   7  14 -11   -0.00    5.57
  -7 -14  11    0.00    5.12
  -7  14  12    7.43    5.06
   7  14 -12    6.26    6.40
  -7 -14  12    3.04    6.55
  -7  14  13   -0.00    4.06
   7  14 -13    0.24    5.58
  -7 -14  13   -0.00    5.12
   7  14 -14    2.55    4.61
  -7 -14  14   -0.00    4.69
  -7  14  15    6.10    5.54
   7  14 -15   -0.00    4.71
  -7 -14  15    0.46    4.00
  -7  14  16    4.80    4.92
   7  14 -16    9.04    6.39
  -7 -14  16    1.20    4.60
  -7  14  17    9.48    6.38
  -7 -14  17   -0.00    4.72
  -7  14  18   -0.00    3.89
   7  14 -18    7.34    6.79
  -7 -14  18   -0.00    4.21
  -7  14  19    0.18    3.84
   7  14 -19    2.50    6.14
  -7 -14  19   -0.00    4.98
   7  14 -20    2.36    6.44
  -7 -14  20    2.47    6.80
   7  14 -21    1.60    6.29
  -7 -14  21    2.99    6.06
   7  14 -22   17.02    9.04
   7  15  -1    1.04    5.26
  -7 -15   1    2.49    4.84
  -7  15   2    1.59    2.53
   7  15  -2   -0.00    5.83
  -7 -15   2    5.62    6.37
  -7  15   3   17.88    5.41
   7  15  -3    0.00    4.91
  -7 -15   3    1.03    4.47
  -7  15   4    4.40    3.33
   7  15  -4    3.61    6.48
  -7  15   5    0.87    2.68
   7  15  -5   -0.00    4.80
  -7 -15   5    0.70    4.46
  -7  15   6   -0.00    2.49
   7  15  -6    6.76    6.37
  -7 -15   6   -0.00    5.08
  -7  15   7    0.92    2.46
   7  15  -7    1.35    5.45
  -7 -15   7    6.70    5.27
  -7  15   8    5.20    3.53
   7  15  -8    4.69    6.57
  -7 -15   8    6.30    6.39
  -7  15   9    4.34    4.69
   7  15  -9    9.07    7.02
  -7 -15   9   -0.00    4.93
  -7  15  10    0.27    3.68
   7  15 -10    3.74    6.01
  -7 -15  10   -0.00    4.48
  -7  15  11    1.03    4.48
   7  15 -11   -0.00    4.69
  -7 -15  11   -0.00    5.49
  -7  15  12    0.00    3.63
   7  15 -12    3.54    5.81
  -7 -15  12   -0.00    5.32
  -7  15  13    0.09    4.60
   7  15 -13   -0.00    4.69
  -7 -15  13    1.82    5.18
  -7  15  14   -0.00    4.16
   7  15 -14    3.41    6.22
  -7 -15  14   -0.00    5.63
  -7  15  15    6.64    5.71
   7  15 -15   11.28    7.04
  -7 -15  15    5.14    5.49
   7  15 -16    5.82    6.68
  -7 -15  16   -0.00    4.92
   7  15 -17    8.35    6.92
  -7 -15  17   -0.00    3.90
  -7  16   1    0.00    2.64
   7  16  -1    1.30    5.68
  -7 -16   1    0.63    5.16
  -7  16   2    0.17    2.49
   7  16  -2    1.39    6.23
  -7 -16   2    0.45    4.26
   7  16  -3    4.46    6.21
  -7 -16   3    5.79    6.51
  -7  16   4    0.73    2.43
   7  16  -4    7.25    6.71
  -7 -16   4   -0.00    5.70
  -7  16   5    1.73    2.83
   7  16  -5   -0.00    5.75
  -7 -16   5    2.35    4.58
  -7  16   6    6.12    4.36
   7  16  -6   12.04    7.29
  -7 -16   6   -0.00    6.15
  -7  16   7    0.73    3.07
   7  16  -7    4.37    6.11
  -7 -16   7    2.00    4.74
  -7  16   8    0.00    3.02
   7  16  -8    2.25    6.36
  -7 -16   8   -0.00    4.83
  -7  16   9    0.57    2.92
   7  16  -9   -0.00    4.62
  -7 -16   9    0.01    3.70
   7  16 -10    0.62    5.62
  -7 -16  10    3.45    6.08
   7  16 -11   12.21    7.62
  -7 -16  11   -0.00    5.27
   7  16 -12    4.47    7.36
  -7  17   1   -0.00    2.69
   7  17  -1    0.00    5.41
  -7 -17   1   -0.00    4.26
  -7  17   2   -0.00    2.65
   7  17  -2    6.26    6.78
  -7 -17   2    2.25    5.22
  -7  17   3    4.26    3.69
  -7 -17   3   -0.00    6.06
  -7 -17   4    4.76    6.44
  -7 -17   5    1.16    4.61
  -7 -17   6    0.18    5.46
  -6   0   1    0.20    3.33
  -6   0   1    0.06    3.09
   6   0  -1    2.18    3.79
   6   0  -1   -0.00    3.48
   6   0  -1   -0.00    3.64
  -6   0   2  350.75   33.59
  -6   0   2  370.78   35.17
   6   0  -2  444.07   35.76
   6   0  -2  373.35   34.29
  -6   0   3    4.96    4.03
  -6   0   3    0.94    4.11
   6   0  -3    2.30    4.21
   6   0  -3    1.41    3.67
  -6   0   4    9.50    5.13
  -6   0   4    8.89    5.78
   6   0  -4   16.89    5.71
  -6   0   5   -0.00    4.18
  -6   0   5    0.54    4.33
   6   0  -5    2.68    4.11
   6   0  -5   -0.00    4.19
  -6   0   6 1399.03  102.38
  -6   0   6 1245.36  102.49
   6   0  -6 1219.30  101.73
   6   0  -6 1257.20  100.80
  -6   0   7    0.74    4.10
  -6   0   7    1.14    4.18
   6   0  -7    0.00    3.99
   6   0  -7    5.55    4.15
  -6   0   8   20.84    6.96
  -6   0   8   22.47    6.81
   6   0  -8   18.34    6.88
   6   0  -8   30.95    6.95
  -6   0   9   -0.00    3.56
   6   0  -9   -0.00    3.95
   6   0  -9    0.00    4.32
  -6   0  10  193.87   23.45
  -6   0  10  219.75   24.44
   6   0 -10  205.14   23.51
   6   0 -10  225.37   23.40
  -6   0  11    1.06    3.61
  -6   0  11   -0.00    3.69
   6   0 -11   -0.00    3.91
   6   0 -11    0.49    2.88
  -6   0  12  307.86   33.10
   6   0 -12  332.37   33.26
   6   0 -12  327.27   31.95
  -6   0  13   -0.00    4.30
   6   0 -13    0.00    4.22
   6   0 -13   -0.00    2.77
  -6   0  14  104.46   16.28
   6   0 -14   98.74   15.56
   6   0 -14  101.27   14.59
   6   0 -15   -0.00    4.35
  -6   0  16  259.50   30.52
   6   0 -16  302.57   31.68
  -6   0  17    2.13    4.54
  -6   0  18  164.99   22.55
  -6   0  19   -0.00    2.91
   6   0 -19    3.21    6.68
  -6   0  20    3.28    5.91
   6   0 -20   -0.00    6.30
  -6   0  21    2.07    4.73
   6   0 -21    3.39    6.91
  -6   0  22  127.24   20.04
   6   0 -22  127.24   21.05
  -6   0  23    2.23    6.10
   6   0 -23    1.28    5.32
  -6   0  24    3.44    6.45
  -6   0  25    2.92    5.37
   6   0 -25    1.53    4.05
  -6   0  26   49.09   13.39
   6   0 -26   16.43    9.27
  -6   0  27   -0.00    5.14
   6   0 -27    0.00    6.35
   6   0 -28   19.91   10.93
   6   0 -29   -0.00    7.61
   6   0 -30    2.95    7.33
   6   0 -31   -0.00    6.75
   6   0 -32   63.57   16.22
   6   0 -33   -0.00    6.35
   6   0 -34   -0.00    5.85
   6   0 -35    0.45    6.26
   6   0 -36    8.64    9.67
   6   0 -37    0.00    7.07
   6   0 -38    5.99    7.22
  -6   1   1    8.19    4.56
  -6   1   1   13.45    4.93
   6  -1  -1    5.54    3.74
   6   1  -1    6.73    4.21
   6   1  -1    6.96    4.64
   6   1  -1    4.65    4.37
  -6  -1   1   10.69    4.18
  -6  -1   1    9.83    4.82
  -6  -1   1    6.73    6.65
  -6   1   2  600.23   50.92
  -6   1   2  566.22   51.33
   6  -1  -2  636.70   51.74
   6  -1  -2  669.06   51.25
   6   1  -2  603.65   52.46
   6   1  -2  594.57   52.33
   6   1  -2  587.28   51.91
  -6  -1   2  625.78   52.12
  -6   1   3   51.53    8.35
  -6   1   3   36.16    7.79
   6  -1  -3   46.49    8.28
   6  -1  -3   41.97    7.51
   6   1  -3   26.52    7.02
   6   1  -3   33.73    7.84
  -6  -1   3   24.83    6.82
  -6  -1   3   36.23    8.70
  -6   1   4  957.67   68.43
  -6   1   4  767.61   67.31
   6  -1  -4  813.73   67.38
   6  -1  -4  851.31   66.72
   6   1  -4  879.03   68.70
   6   1  -4  696.47   66.61
  -6  -1   4  848.11   67.71
  -6  -1   4  786.37   68.50
  -6   1   5  109.36   14.63
  -6   1   5  116.90   15.20
   6  -1  -5  113.86   14.92
   6  -1  -5  116.00   14.02
   6   1  -5  126.95   16.29
   6   1  -5  136.89   15.85
  -6  -1   5  124.46   15.38
  -6  -1   5  119.48   16.09
  -6   1   6   80.79   12.66
   6  -1  -6   79.21   12.09
   6  -1  -6   92.57   12.07
   6   1  -6   95.95   13.42
   6   1  -6   96.51   13.18
  -6  -1   6   77.22   12.08
  -6  -1   6   87.54   13.52
  -6   1   7  246.60   27.10
  -6   1   7  299.19   28.65
   6  -1  -7  273.69   27.47
   6  -1  -7  266.75   26.68
   6   1  -7  288.78   28.55
   6   1  -7  296.97   28.21
  -6  -1   7  265.13   27.34
  -6  -1   7  260.35   28.25
  -6   1   8  718.02   60.79
  -6   1   8  760.77   61.36
   6  -1  -8  632.16   59.16
   6  -1  -8  705.10   59.17
   6   1  -8  748.18   61.56
   6   1  -8  709.68   60.03
  -6  -1   8  695.82   59.94
  -6   1   9    0.00    3.36
  -6   1   9   10.88    5.00
   6  -1  -9   -0.00    4.35
   6  -1  -9   11.00    4.47
   6   1  -9   -0.00    4.79
   6   1  -9   17.90    6.30
  -6  -1   9    8.11    4.71
  -6  -1   9   18.10    7.13
  -6   1  10   98.77   15.12
  -6   1  10  108.61   15.59
   6  -1 -10  103.94   15.35
   6  -1 -10  136.99   15.70
   6   1 -10   91.27   14.60
   6   1 -10  134.28   16.33
  -6  -1  10  112.65   16.21
  -6  -1  10  123.59   16.84
  -6   1  11   22.13    7.68
  -6   1  11   16.27    5.94
   6  -1 -11   14.92    6.15
   6  -1 -11   10.83    4.81
   6   1 -11   18.18    6.87
   6   1 -11   23.90    6.77
  -6  -1  11   17.78    6.76
  -6   1  12  323.22   34.51
   6  -1 -12  448.05   37.37
   6   1 -12  309.55   34.29
   6   1 -12  352.26   34.27
  -6  -1  12  355.05   35.96
  -6   1  13   55.69   11.20
   6  -1 -13   48.74   10.74
   6   1 -13   51.47   10.66
   6   1 -13   53.24   10.76
  -6  -1  13   89.01   14.00
  -6   1  14  167.40   20.72
   6  -1 -14  161.39   21.15
   6   1 -14  168.46   20.81
   6   1 -14  156.09   20.19
  -6  -1  14  130.30   19.62
  -6   1  15    5.60    5.51
   6  -1 -15    0.00    5.39
   6   1 -15   13.10    6.24
   6   1 -15    7.55    4.61
  -6  -1  15   11.86    6.24
  -6   1  16    6.07    4.55
   6  -1 -16    6.08    4.92
   6   1 -16    9.03    5.46
  -6  -1  16    8.19    5.93
  -6   1  17    9.73    5.94
  -6  -1  17    9.00    5.98
  -6   1  18  246.19   29.07
  -6  -1  18  248.61   29.66
  -6   1  19   39.52   10.07
   6  -1 -19   20.56    8.55
   6   1 -19   18.63    8.16
  -6  -1  19   70.83   13.87
  -6   1  20   -0.00    5.42
   6  -1 -20    0.00    5.97
   6   1 -20    1.21    5.63
  -6  -1  20    0.94    4.80
  -6   1  21    0.00    4.43
   6  -1 -21    0.00    5.77
   6   1 -21    4.73    6.28
  -6  -1  21    0.00    5.78
  -6   1  22    5.25    4.98
   6  -1 -22    3.68    4.88
   6   1 -22   13.50    7.39
  -6   1  23   -0.00    5.16
   6  -1 -23    4.17    5.96
   6   1 -23    8.25    6.49
  -6  -1  23   11.21    7.60
  -6   1  24   39.75   10.84
   6  -1 -24   16.37    9.43
   6   1 -24   18.01    9.56
  -6  -1  24   41.47   11.50
   6  -1 -25   -0.00    6.53
   6   1 -25    7.00    6.87
  -6  -1  25   -0.00    6.83
   6  -1 -26    5.29    7.13
   6   1 -26    6.01    6.75
  -6  -1  26    4.29    6.40
   6  -1 -27    5.31    7.37
   6  -1 -28   34.40   12.06
   6   1 -28   39.61   13.54
   6  -1 -29    0.00    7.94
   6   1 -29    0.00    7.69
   6  -1 -30    0.00    6.96
   6   1 -30    6.12    8.23
   6  -1 -31    0.00    6.46
   6   1 -31   -0.00    6.70
   6  -1 -32    0.00    7.17
   6   1 -32    0.00    7.85
   6  -1 -33    0.00    6.28
   6   1 -33    1.43    6.06
   6  -1 -34   22.13   10.63
   6   1 -34   14.46   10.15
   6  -1 -35   -0.00    6.64
   6   1 -35    1.59    6.39
   6  -1 -36    0.51    6.44
   6   1 -36    0.00    7.59
   6  -1 -37    5.29    5.83
   6   1 -37    4.34    7.20
   6  -1 -38    0.66    5.98
   6   1 -38   -0.00    9.17
  -6   2   1    7.79    4.07
   6  -2  -1    4.04    3.51
   6  -2  -1    6.19    3.70
   6  -2  -1    4.29    2.80
   6   2  -1    2.70    4.25
   6   2  -1    8.31    5.25
   6   2  -1    6.63    4.38
  -6  -2   1    2.47    4.00
  -6  -2   1    9.39    5.49
  -6  -2   1    8.94    5.58
  -6   2   2   13.58    4.78
  -6   2   2   19.89    6.24
   6  -2  -2   22.88    5.51
   6  -2  -2   35.75    6.14
   6   2  -2   22.61    7.01
   6   2  -2   21.23    6.27
   6   2  -2   18.13    6.36
  -6  -2   2   13.06    4.94
  -6  -2   2   18.08    6.22
  -6  -2   2   28.97    7.57
  -6   2   3    3.16    3.28
  -6   2   3    1.92    3.21
   6  -2  -3    3.81    3.58
   6  -2  -3    2.20    4.03
   6   2  -3    3.22    4.52
   6   2  -3    7.52    5.16
  -6  -2   3    2.61    3.51
  -6  -2   3    7.01    5.02
  -6   2   4   46.81    8.85
  -6   2   4   50.41    9.25
   6  -2  -4   55.05    9.04
   6  -2  -4   52.68    8.20
   6   2  -4   78.59   11.42
  -6  -2   4   33.22    8.07
  -6  -2   4   63.05   11.29
  -6   2   5   13.70    4.99
  -6   2   5    9.32    4.84
   6  -2  -5   14.02    5.57
   6  -2  -5   10.74    4.51
   6   2  -5   10.67    5.58
   6   2  -5   24.19    6.94
  -6  -2   5   20.93    6.40
  -6  -2   5   15.43    6.84
  -6   2   6  321.54   31.46
  -6   2   6  346.91   31.84
   6  -2  -6  336.76   31.20
   6  -2  -6  302.95   29.41
   6   2  -6  297.27   31.78
  -6  -2   6  313.21   31.16
  -6  -2   6  386.82   34.28
  -6   2   7   73.06   11.63
  -6   2   7   81.11   11.73
   6  -2  -7   52.57    9.97
   6  -2  -7   68.93   10.08
   6   2  -7   65.31   11.39
   6   2  -7   52.31   10.51
  -6  -2   7   72.38   11.35
  -6   2   8    8.12    5.29
  -6   2   8    0.12    4.08
   6  -2  -8    8.60    4.59
   6  -2  -8    7.23    3.76
   6   2  -8    3.44    4.32
   6   2  -8    0.00    3.71
  -6  -2   8    2.77    3.62
  -6  -2   8    5.86    5.64
  -6   2   9   -0.00    4.09
  -6   2   9    0.00    3.38
   6  -2  -9   -0.00    3.94
   6  -2  -9    2.38    2.93
   6   2  -9    0.95    4.44
   6   2  -9   -0.00    3.22
  -6  -2   9    0.66    4.38
  -6  -2   9    2.47    4.47
  -6   2  10  305.28   31.75
  -6   2  10  311.62   31.07
   6  -2 -10  296.55   30.85
   6   2 -10  310.88   31.31
  -6  -2  10  319.88   32.64
  -6   2  11  288.72   30.34
  -6   2  11  258.04   28.75
   6  -2 -11  315.98   30.41
   6   2 -11  284.96   29.74
   6   2 -11  266.89   28.93
  -6   2  12  102.58   15.06
   6  -2 -12   86.24   14.75
   6   2 -12   82.43   14.44
   6   2 -12  126.54   16.07
  -6  -2  12  112.12   16.63
  -6   2  13    6.92    5.16
   6  -2 -13   18.28    7.02
   6   2 -13   13.42    6.13
   6   2 -13   16.30    5.87
  -6  -2  13    7.97    5.39
  -6   2  14   96.74   14.81
   6  -2 -14  136.66   18.78
   6   2 -14  102.50   15.97
   6   2 -14  109.55   15.53
  -6  -2  14   93.91   15.97
  -6   2  15   29.71    8.46
   6   2 -15   33.16    9.81
   6   2 -15   30.42    8.41
  -6  -2  15   41.45   10.16
  -6   2  16   70.22   12.80
   6  -2 -16   81.92   14.73
   6   2 -16   57.34   12.02
  -6  -2  16   78.79   14.44
  -6   2  17   12.03    6.33
  -6   2  18    7.18    5.57
   6   2 -18   18.93    7.01
  -6  -2  18   16.71    7.67
  -6   2  19   10.58    5.71
   6  -2 -19    6.38    6.52
   6   2 -19   15.51    7.53
  -6  -2  19   12.26    7.30
  -6   2  20  175.70   23.39
   6  -2 -20  145.29   22.73
   6   2 -20  190.93   24.16
  -6  -2  20  176.13   24.59
  -6   2  21    0.00    4.81
   6  -2 -21   -0.00    6.08
   6   2 -21   13.02    7.17
  -6  -2  21    4.40    6.01
   6  -2 -22   32.58   12.38
   6   2 -22   41.65   11.45
  -6  -2  22   43.68   11.79
   6  -2 -23    7.39    8.52
   6   2 -23   -0.00    6.46
  -6  -2  23    8.12    7.18
   6  -2 -24   13.35    8.01
   6   2 -24   10.73    7.35
  -6  -2  24   25.94    9.53
   6  -2 -25   19.65    9.70
   6   2 -25   15.31    9.40
  -6  -2  25    7.56    8.07
   6  -2 -26   35.23   11.85
   6   2 -26   41.29   12.50
  -6   2  27    4.33    6.17
   6  -2 -27    7.16    6.92
   6   2 -27    8.36    7.64
  -6   2  28   16.98    8.03
   6  -2 -28   11.48    8.64
   6   2 -28   21.63    9.79
  -6   2  29    0.54    5.49
   6  -2 -29    2.93    6.92
   6   2 -29    4.93    6.55
  -6   2  30   20.30    9.09
   6  -2 -30   15.62    9.66
   6   2 -30   15.38    8.55
   6  -2 -31    4.39    6.97
   6   2 -31   -0.00    5.80
   6  -2 -32   13.95    9.96
   6   2 -32   14.61    9.40
   6  -2 -33   -0.00    6.63
   6   2 -33    0.00    7.47
   6  -2 -34    1.04    6.53
   6   2 -34    3.27    6.96
   6  -2 -35   -0.00    8.75
   6   2 -35    2.45    8.23
   6  -2 -36   17.29    9.84
   6   2 -36   16.31    9.36
   6  -2 -37    4.72    7.47
   6   2 -37   -0.00    8.42
   6   2 -38    6.11    8.61
  -6   3   1    0.00    3.05
  -6   3   1    7.82    3.45
   6  -3  -1    1.56    3.16
   6  -3  -1    2.54    2.62
   6  -3  -1    2.04    2.24
   6   3  -1   -0.00    3.49
   6   3  -1    3.06    4.18
   6   3  -1    1.15    4.33
  -6  -3   1    9.06    4.47
  -6  -3   1    7.39    4.74
  -6  -3   1    0.60    4.88
  -6   3   2  168.90   16.84
   6  -3  -2  146.39   16.00
   6  -3  -2  145.87   14.63
   6   3  -2  136.22   18.02
   6   3  -2  142.90   18.17
   6   3  -2  137.15   17.45
  -6  -3   2  126.70   17.14
  -6  -3   2  146.22   17.57
  -6  -3   2  152.10   18.70
  -6   3   3  132.36   15.72
  -6   3   3  139.99   15.82
   6  -3  -3  122.78   14.77
   6  -3  -3  128.41   13.94
   6   3  -3  157.26   18.78
   6   3  -3  146.49   17.60
  -6  -3   3  120.70   16.28
  -6  -3   3  145.57   17.06
  -6  -3   3  162.87   19.01
  -6   3   4   39.34    8.12
  -6   3   4   53.37    8.55
   6  -3  -4   42.20    7.84
   6  -3  -4   36.34    6.38
   6   3  -4   38.51    8.92
   6   3  -4   27.83    7.76
  -6  -3   4   54.53    9.44
  -6  -3   4   43.49    9.43
  -6   3   5    6.78    4.51
  -6   3   5    5.82    4.16
   6  -3  -5   11.96    4.48
   6  -3  -5    7.67    3.48
   6   3  -5   10.32    5.09
   6   3  -5    4.06    4.08
  -6  -3   5    9.01    5.05
  -6  -3   5    7.64    5.76
  -6   3   6    6.41    4.76
  -6   3   6   10.29    4.11
   6  -3  -6   15.43    5.28
   6  -3  -6    5.08    3.18
   6   3  -6    0.00    3.39
   6   3  -6    7.32    4.66
  -6  -3   6    9.31    5.13
  -6  -3   6    5.37    4.90
  -6   3   7   22.69    7.05
  -6   3   7   25.46    6.91
   6  -3  -7   19.63    6.03
   6   3  -7   22.19    7.32
   6   3  -7   23.40    6.80
  -6  -3   7   19.85    6.80
  -6  -3   7   13.47    6.50
  -6   3   8  443.38   38.50
  -6   3   8  465.44   37.16
   6  -3  -8  382.87   36.27
   6   3  -8  434.32   39.13
   6   3  -8  291.92   35.34
  -6  -3   8  356.59   37.71
  -6   3   9  110.79   14.77
  -6   3   9   75.64   11.83
   6  -3  -9   89.60   13.48
   6   3  -9   63.97   12.23
  -6  -3   9   87.58   14.29
  -6   3  10   40.88    9.20
  -6   3  10   16.81    5.99
   6  -3 -10   27.58    7.80
   6   3 -10   31.16    8.85
   6   3 -10   33.10    8.44
  -6  -3  10   20.53    7.42
  -6   3  11   16.80    6.38
  -6   3  11   21.27    6.32
   6  -3 -11    7.12    5.28
   6   3 -11   12.50    6.10
   6   3 -11    5.09    4.89
  -6  -3  11    5.20    5.14
  -6   3  12   75.54   12.96
  -6   3  12   40.51    9.63
   6   3 -12   92.96   13.74
  -6  -3  12   68.00   12.93
  -6   3  13  135.61   17.86
   6  -3 -13  135.92   18.80
   6   3 -13  145.83   18.39
   6   3 -13  109.67   16.72
  -6  -3  13  105.05   17.49
  -6   3  14  148.93   21.22
   6  -3 -14  224.71   25.07
   6   3 -14  169.35   22.31
   6   3 -14  185.82   22.55
  -6  -3  14  204.99   24.37
  -6   3  15   24.95    8.00
   6  -3 -15    6.66    5.94
  -6  -3  15   19.75    7.69
  -6   3  16   27.50    8.54
   6  -3 -16   34.10    9.83
   6   3 -16   23.75    7.77
  -6  -3  16   26.50    8.85
  -6   3  17   84.30   14.73
   6   3 -17   82.22   14.09
  -6  -3  17   80.83   15.25
   6   3 -18  118.23   18.59
   6   3 -18  139.78   19.47
  -6  -3  18  142.69   20.79
   6  -3 -19   43.76   11.89
   6   3 -19   54.01   11.77
   6   3 -19   47.49   11.36
  -6  -3  19   60.90   13.70
   6  -3 -20    8.85    8.46
   6   3 -20    1.41    5.39
   6   3 -20    0.45    3.82
  -6  -3  20   11.30    7.23
   6  -3 -21    0.00    6.88
   6   3 -21   -0.00    4.72
  -6  -3  21    1.66    5.16
   6  -3 -22   34.33   12.29
   6   3 -22   71.79   14.07
  -6  -3  22   72.65   15.33
   6   3 -23   31.89   10.03
  -6   3  24   57.39   14.02
   6  -3 -24   79.09   15.95
   6   3 -24   75.99   15.09
  -6   3  25    0.00    6.04
   6  -3 -25   -0.00    4.70
   6   3 -25    0.00    5.38
  -6   3  26    0.00    5.74
   6  -3 -26    0.00    5.48
   6   3 -26    3.93    6.01
  -6   3  27   -0.00    4.80
   6  -3 -27   -0.00    4.57
   6   3 -27   -0.00    4.90
  -6   3  28   20.27    9.45
   6  -3 -28   14.66    8.68
   6   3 -28   15.79    8.65
  -6   3  29    4.46    5.85
   6  -3 -29    2.94    6.72
   6   3 -29   -0.00    6.90
  -6   3  30   10.56    8.21
   6  -3 -30   10.64    8.85
   6   3 -30   10.94    7.54
  -6   3  31    1.62    4.96
   6  -3 -31    0.32    5.08
   6   3 -31    2.25    6.24
   6  -3 -32    2.51    5.73
   6   3 -32    3.81    6.75
   6  -3 -33    6.55    7.26
   6   3 -33   -0.00    7.68
   6  -3 -34    5.56    7.41
   6   3 -34   13.24    9.80
   6  -3 -35    0.00    4.85
   6   3 -35   -0.00    6.52
   6   3 -36   -0.00    6.06
   6  -3 -37    7.54    8.25
   6   3 -37    0.00    6.08
   6   3 -38    1.85    6.53
  -6   4   1  198.42   20.09
   6  -4  -1  190.63   19.23
   6  -4  -1  193.11   17.63
   6   4  -1  282.90   25.31
   6   4  -1  195.83   23.19
   6   4  -1  180.76   22.24
  -6  -4   1  190.89   22.31
  -6  -4   1  203.19   21.87
  -6  -4   1  195.85   23.21
  -6   4   2   24.07    5.93
  -6   4   2   21.05    5.08
   6  -4  -2   14.96    4.52
   6   4  -2   16.73    6.41
   6   4  -2    9.90    5.34
   6   4  -2   18.69    6.65
  -6  -4   2   20.77    7.44
  -6  -4   2   21.59    6.65
  -6  -4   2   23.53    7.48
  -6   4   3   10.29    4.75
  -6   4   3    4.43    3.14
   6  -4  -3    6.89    3.70
   6   4  -3    8.28    5.39
   6   4  -3    3.39    3.66
   6   4  -3    1.63    4.11
  -6  -4   3    7.37    4.02
  -6  -4   3   12.47    4.97
  -6  -4   3    7.24    6.07
  -6   4   4    6.69    4.69
   6  -4  -4   10.41    4.26
   6  -4  -4   17.66    3.86
   6   4  -4    0.00    4.68
   6   4  -4   16.24    6.32
  -6  -4   4    6.62    4.68
  -6  -4   4    8.94    5.81
  -6   4   5  285.45   27.30
  -6   4   5  249.05   25.14
   6  -4  -5  251.95   25.53
   6  -4  -5  253.35   23.57
   6   4  -5  234.62   27.40
   6   4  -5  265.51   28.01
  -6  -4   5  356.31   29.67
  -6  -4   5  259.26   28.47
  -6   4   6  297.06   27.39
  -6   4   6  214.64   24.19
   6   4  -6  279.24   28.12
   6   4  -6  279.34   28.23
  -6  -4   6  230.51   27.40
  -6   4   7  108.07   13.99
  -6   4   7   81.58   12.01
   6  -4  -7   60.08   10.90
   6   4  -7   78.37   12.82
   6   4  -7   87.87   13.76
  -6  -4   7   73.25   13.14
  -6   4   8    2.41    3.95
  -6   4   8   10.16    4.72
   6  -4  -8    8.05    4.81
   6   4  -8    6.39    4.58
   6   4  -8    0.00    3.94
  -6  -4   8    0.00    4.52
  -6   4   9   77.42   11.98
  -6   4   9   62.12   11.20
   6  -4  -9   50.57   10.55
   6   4  -9   66.34   12.02
   6   4  -9   67.61   12.21
  -6  -4   9   60.55   11.97
  -6   4  10   29.50    8.18
  -6   4  10   27.24    7.34
   6  -4 -10   38.34    8.75
   6   4 -10   35.62    8.96
  -6  -4  10   44.09   10.53
  -6   4  11  177.29   20.13
  -6   4  11  134.63   17.78
   6  -4 -11  148.51   19.71
   6   4 -11  127.77   18.66
   6   4 -11  148.63   19.68
  -6  -4  11  163.00   20.98
  -6   4  12  103.09   14.69
   6  -4 -12  131.40   17.57
   6   4 -12   96.60   15.66
   6   4 -12   91.52   15.22
  -6  -4  12   98.41   16.58
  -6   4  13   42.52    9.45
   6  -4 -13   42.69   10.55
   6   4 -13   37.03   10.00
   6   4 -13   37.55    9.83
  -6  -4  13   64.06   12.25
  -6   4  14    3.14    3.80
   6  -4 -14    0.80    4.95
   6   4 -14   11.06    6.15
  -6  -4  14   -0.00    4.80
   6  -4 -15  107.24   17.69
   6   4 -15  101.76   16.18
  -6  -4  15  103.86   17.29
   6  -4 -16  151.13   22.37
   6   4 -16  173.11   21.64
  -6  -4  16  134.43   20.76
   6   4 -17   11.78    6.31
  -6  -4  17   17.76    8.04
   6   4 -18   55.96   12.41
   6   4 -18   69.17   12.99
  -6  -4  18   34.65   11.34
   6  -4 -19  105.85   18.45
   6   4 -19  120.28   18.42
   6   4 -19  100.40   16.83
  -6  -4  19  109.00   18.45
  -6   4  20  155.10   21.04
   6  -4 -20  104.43   20.21
   6   4 -20  159.86   21.69
   6   4 -20  144.69   21.11
  -6  -4  20  147.58   22.49
  -6   4  21    7.78    6.83
   6  -4 -21    9.71    8.02
   6   4 -21    7.81    6.93
   6   4 -21   10.28    6.99
  -6  -4  21    5.91    5.80
  -6   4  22    2.27    6.05
   6  -4 -22   -0.00    4.97
   6   4 -22   10.07    7.90
  -6   4  23    1.63    5.14
   6  -4 -23    1.11    4.44
   6   4 -23   -0.00    5.34
  -6   4  24    2.24    4.83
   6  -4 -24   -0.00    4.71
   6   4 -24    6.69    5.63
  -6   4  25   11.98    7.00
   6  -4 -25   12.64    8.59
   6   4 -25    8.38    7.38
  -6   4  26    6.92    6.53
   6  -4 -26   23.68    9.84
   6   4 -26   17.40    8.56
  -6   4  27   10.52    6.80
   6  -4 -27    5.00    7.14
   6   4 -27    0.00    4.81
  -6   4  28   15.66    7.55
   6  -4 -28    2.55    5.78
   6   4 -28   34.54   10.69
  -6   4  29    5.84    7.53
   6  -4 -29    7.96    6.49
   6   4 -29    7.05    6.19
  -6   4  30    1.24    5.23
   6  -4 -30    3.05    7.67
   6   4 -30    0.00    7.20
  -6   4  31    3.39    6.68
   6  -4 -31    2.69    6.51
   6   4 -31    4.61    6.53
   6  -4 -32   18.01    9.04
   6   4 -32   11.11    7.59
   6  -4 -33   -0.00    4.47
   6   4 -33   15.44    8.98
   6  -4 -34    2.74    6.34
   6   4 -34    5.29    5.45
   6  -4 -35    5.18    6.24
   6   4 -35    9.53    7.53
   6  -4 -36   12.54    8.90
   6  -4 -37    3.67    6.74
  -6   5   1   21.13    5.27
  -6   5   1   18.49    4.30
   6  -5  -1   12.17    4.17
   6  -5  -1   16.64    3.10
   6  -5  -1   15.31    2.84
   6   5  -1   18.08    6.66
   6   5  -1    9.73    5.84
  -6  -5   1    7.90    4.36
  -6  -5   1   28.13    8.18
  -6   5   2   86.56   12.10
  -6   5   2  100.23   11.61
   6  -5  -2   97.00   11.64
   6  -5  -2  102.48   10.25
   6  -5  -2   95.75    9.57
   6   5  -2  131.75   16.68
   6   5  -2   68.16   13.56
   6   5  -2   90.27   14.55
  -6  -5   2   96.50   14.21
  -6  -5   2   91.72   15.10
  -6   5   3  126.90   15.78
  -6   5   3  137.92   15.29
   6  -5  -3  127.34   14.92
   6  -5  -3  148.70   13.63
   6   5  -3  130.78   17.95
   6   5  -3  140.24   18.72
   6   5  -3  150.01   18.86
  -6  -5   3  151.55   19.08
  -6  -5   3  123.11   18.65
  -6   5   4  111.29   14.06
  -6   5   4   99.48   13.30
   6  -5  -4  126.14   14.11
   6   5  -4  134.79   17.41
   6   5  -4  123.67   16.98
   6   5  -4  106.16   16.11
  -6  -5   4   96.68   15.14
  -6  -5   4  118.25   17.00
  -6   5   5    5.25    4.10
  -6   5   5    3.23    2.85
   6  -5  -5   12.38    4.48
   6   5  -5    2.46    4.69
   6   5  -5    5.26    5.12
  -6  -5   5    6.01    4.65
  -6  -5   5    2.13    5.58
  -6   5   6   -0.00    2.91
  -6   5   6    2.23    2.97
   6  -5  -6    0.00    3.24
   6   5  -6    2.00    4.66
   6   5  -6   -0.00    4.18
  -6  -5   6    0.16    2.92
  -6  -5   6    6.19    5.42
  -6   5   7   85.67   12.32
  -6   5   7   84.94   11.44
   6  -5  -7   79.28   12.38
   6   5  -7   51.40   11.63
   6   5  -7   58.56   11.88
  -6  -5   7   69.10   13.07
  -6   5   8   38.37    9.04
  -6   5   8   52.65    8.96
   6  -5  -8   33.55    8.08
   6   5  -8   52.98   11.11
  -6  -5   8   52.59   10.87
  -6   5   9  102.05   14.47
  -6   5   9   83.80   12.49
   6  -5  -9   99.03   14.48
   6   5  -9  107.15   15.21
   6   5  -9   83.18   14.33
  -6  -5   9   64.77   13.42
  -6   5  10   40.36    9.17
  -6   5  10   44.26    8.77
   6  -5 -10   33.85    9.06
   6   5 -10   37.66    9.52
   6   5 -10   34.20    9.10
  -6  -5  10   64.20   12.38
  -6   5  11    4.89    4.60
  -6   5  11    2.48    3.54
   6  -5 -11    2.20    4.99
   6   5 -11    0.53    3.90
   6   5 -11   -0.00    4.07
  -6  -5  11    5.16    5.31
   6  -5 -12    7.33    6.09
   6   5 -12    7.08    5.70
  -6  -5  12   11.87    7.08
   6   5 -13  262.21   29.50
  -6  -5  13  246.22   29.73
   6  -5 -14  253.39   30.95
   6   5 -14  293.84   32.05
  -6  -5  14  318.72   34.08
   6  -5 -15    0.08    5.30
   6   5 -15    0.00    4.62
  -6  -5  15    1.97    5.07
   6   5 -16    9.78    6.73
   6   5 -16   21.81    7.55
  -6  -5  16    9.20    5.71
  -6   5  17    5.10    5.08
   6   5 -17   -0.00    4.67
   6   5 -17    3.99    4.90
  -6  -5  17    1.61    5.41
  -6   5  18  125.49   18.99
   6   5 -18  161.64   20.86
   6   5 -18  135.46   20.26
  -6  -5  18  125.65   20.99
  -6   5  19   36.91    9.92
   6  -5 -19   19.17    9.91
   6   5 -19   30.94    9.72
   6   5 -19   55.61   11.53
  -6  -5  19   33.77   10.35
  -6   5  20    8.92    6.43
   6  -5 -20    7.55    8.14
   6   5 -20    2.10    6.17
  -6   5  21    5.95    5.11
   6  -5 -21    3.17    7.31
   6   5 -21    1.20    5.54
  -6   5  22    2.31    4.81
   6  -5 -22    3.93    7.64
   6   5 -22    0.69    4.24
  -6   5  23   35.67   10.47
   6  -5 -23   54.84   13.94
   6   5 -23   45.30   11.88
  -6   5  24   13.57    7.64
   6  -5 -24   30.39   11.13
   6   5 -24   58.80   13.30
  -6   5  25    6.33    6.57
   6  -5 -25    3.63    6.33
   6   5 -25   14.12    7.98
  -6   5  26    0.00    4.59
   6  -5 -26    0.65    5.97
   6   5 -26   -0.00    5.91
  -6   5  27   -0.00    4.90
   6  -5 -27   13.29    8.56
   6   5 -27   11.15    6.65
  -6   5  28   13.54    7.95
   6  -5 -28    8.92    8.09
   6   5 -28   14.66    8.14
  -6   5  29   21.33    9.28
   6  -5 -29   27.66   11.38
   6   5 -29   13.16    7.73
  -6   5  30    8.62    7.39
   6  -5 -30   44.62   13.75
   6   5 -30   20.79    9.06
  -6   5  31   -0.00    5.41
   6  -5 -31   -0.00    6.25
   6   5 -31    2.18    5.98
  -6   5  32   -0.00    5.21
   6  -5 -32    1.19    7.68
   6   5 -32    3.06    5.56
   6  -5 -33   13.94   10.31
   6   5 -33   12.82    7.93
   6  -5 -34    1.61    7.31
   6   5 -34   23.54    9.92
   6  -5 -35   12.31    8.85
   6   5 -35    8.24    7.84
   6  -5 -36   -0.00    7.56
   6   5 -36   10.35    7.95
   6   5 -37    9.58    7.78
   6   5 -38    0.00    5.19
  -6   6   1  152.01   14.65
   6  -6  -1  155.96   14.55
   6  -6  -1  127.86   10.65
   6   6  -1  148.20   19.52
   6   6  -1  144.50   18.96
  -6  -6   1  148.89   18.97
  -6   6   2   47.39    7.65
  -6   6   2   42.53    6.93
   6  -6  -2   32.87    6.36
   6  -6  -2   45.09    5.10
   6  -6  -2   34.20    4.60
   6   6  -2   41.63    9.86
  -6  -6   2   45.48    9.83
  -6  -6   2   49.49   10.26
  -6   6   3    7.01    3.74
  -6   6   3    4.63    2.87
   6  -6  -3    6.04    3.45
   6   6  -3   13.31    5.91
   6   6  -3    6.64    5.58
   6   6  -3    6.97    5.37
  -6  -6   3    5.01    4.95
  -6  -6   3    6.01    5.34
  -6   6   4   17.01    5.33
  -6   6   4   17.76    4.90
   6  -6  -4   17.14    5.14
   6   6  -4    9.65    6.22
   6   6  -4   27.41    8.12
   6   6  -4   23.17    7.91
  -6  -6   4   12.47    6.42
  -6  -6   4   19.95    7.32
  -6   6   5  176.62   18.40
  -6   6   5  154.93   17.04
   6  -6  -5  144.84   17.67
   6   6  -5  126.00   19.23
   6   6  -5  158.47   20.51
  -6  -6   5  185.41   21.27
  -6  -6   5  150.94   21.03
  -6   6   6  102.37   13.68
  -6   6   6   94.75   12.60
   6  -6  -6  104.07   13.93
   6   6  -6  103.09   16.02
   6   6  -6   98.05   15.47
  -6  -6   6   90.71   14.66
  -6  -6   6   95.64   15.63
  -6   6   7   71.12   10.97
  -6   6   7   53.54    9.28
   6  -6  -7   62.83   10.75
   6   6  -7   61.06   11.77
   6   6  -7   39.26   10.26
  -6  -6   7   45.49   10.07
  -6  -6   7   71.59   13.19
  -6   6   8    9.61    5.08
   6  -6  -8    8.06    5.04
   6   6  -8   22.98    7.37
   6   6  -8   14.83    6.37
  -6  -6   8    0.00    4.99
  -6   6   9  140.44   17.28
   6  -6  -9  107.64   16.75
   6   6  -9  130.55   18.31
  -6   6  10   90.78   13.85
   6   6 -10   95.06   15.68
  -6  -6  10   76.69   14.51
  -6   6  11  106.94   13.12
   6  -6 -11   70.90   12.67
   6   6 -11   50.91   12.35
  -6  -6  11   51.84   12.39
   6  -6 -12   76.65   14.16
   6   6 -12   86.40   15.24
  -6  -6  12   94.32   16.16
  -6   6  13   15.22    5.77
   6  -6 -13   -0.00    5.68
   6   6 -13    0.00    4.65
  -6  -6  13    4.31    6.37
  -6   6  14    3.19    5.08
   6  -6 -14    0.00    5.54
   6   6 -14    9.71    6.44
  -6  -6  14    2.56    4.49
  -6   6  15   60.69   11.87
   6  -6 -15   65.67   14.08
   6   6 -15   49.02   11.94
   6   6 -15   72.74   13.88
  -6  -6  15   75.10   15.38
  -6   6  16    7.83    4.78
   6   6 -16    1.65    4.53
   6   6 -16    4.71    5.13
  -6  -6  16    6.42    5.71
  -6   6  17   19.61    7.51
   6   6 -17   10.32    6.63
  -6  -6  17   24.06    9.39
  -6   6  18   66.88   12.62
   6  -6 -18   30.69   11.02
   6   6 -18   50.42   12.24
  -6   6  19   12.95    6.90
   6  -6 -19   25.05   10.10
   6   6 -19   10.67    7.14
  -6   6  20    7.28    5.46
   6  -6 -20    5.03    7.89
   6   6 -20    0.03    5.13
  -6   6  21   16.23    7.41
   6  -6 -21   14.59    8.73
   6   6 -21   39.08   10.63
  -6   6  22    6.90    5.87
   6  -6 -22   10.59    8.28
   6   6 -22    8.78    6.74
  -6   6  23   20.77    8.28
   6  -6 -23   17.24   10.21
   6   6 -23   38.06   10.88
  -6   6  24    3.86    5.58
   6  -6 -24    2.45    7.20
   6   6 -24   -0.00    4.94
  -6   6  25   24.89    9.05
   6  -6 -25   15.53    9.70
   6   6 -25   11.51    7.19
  -6   6  26   46.98   11.91
   6  -6 -26   13.91   10.22
   6   6 -26   39.41   11.46
  -6   6  27   10.82    6.87
   6  -6 -27    7.54    7.72
   6   6 -27    8.12    7.13
  -6   6  28   -0.00    5.65
   6  -6 -28   -0.00    7.44
   6   6 -28    0.00    5.25
  -6   6  29   -0.00    4.15
   6  -6 -29   -0.00    6.15
   6   6 -29    3.94    5.70
  -6   6  30   -0.00    6.09
   6  -6 -30   -0.00    7.98
   6   6 -30    2.66    4.93
  -6   6  31   11.89    7.88
   6  -6 -31    7.32    8.70
   6   6 -31   20.96    9.46
  -6   6  32    7.19    8.00
   6  -6 -32    5.24    9.79
   6   6 -32    0.00    6.59
  -6   6  33    2.00    4.64
   6  -6 -33   16.15   10.33
   6   6 -33   15.30    8.86
   6  -6 -34    7.22    8.77
   6   6 -34    2.82    6.43
   6  -6 -35    0.77    6.40
   6   6 -35    0.00    5.06
   6  -6 -36   -0.00    8.21
   6   6 -36    2.10    6.03
   6   6 -37   11.15    8.04
  -6   7   1   10.90    3.41
  -6   7   1   17.19    3.92
   6  -7  -1   18.49    4.25
   6   7  -1   16.64    7.12
   6   7  -1   15.47    6.90
  -6   7   2   13.75    4.04
  -6   7   2   13.21    3.95
   6   7  -2   17.76    7.39
   6   7  -2   17.68    7.38
  -6   7   3  243.22   24.51
  -6   7   3  270.74   25.28
   6  -7  -3  313.19   26.66
   6   7  -3  316.43   32.08
   6   7  -3  265.22   30.18
  -6   7   4   83.26   10.69
  -6   7   4   81.53   10.92
   6  -7  -4   92.71   12.35
   6   7  -4   82.84   14.39
   6   7  -4  101.75   15.62
  -6  -7   4   55.16   12.58
  -6   7   5   25.21    5.82
   6  -7  -5   16.67    5.42
   6   7  -5   32.58    9.00
   6   7  -5   30.36    8.77
  -6  -7   5   31.22    9.24
  -6   7   6   21.48    5.58
   6  -7  -6   18.77    6.36
   6   7  -6   19.29    7.65
  -6  -7   6   14.36    7.97
  -6   7   7   11.60    4.65
   6  -7  -7   10.53    5.83
   6   7  -7   23.80    8.61
  -6  -7   7   15.26    8.04
  -6   7   8   32.64    7.14
   6  -7  -8   53.27    9.94
   6   7  -8   32.58    9.73
  -6  -7   8   43.58   10.40
  -6   7   9  137.74   16.65
   6  -7  -9  126.13   18.23
   6   7  -9  143.68   19.93
  -6  -7   9  158.00   21.24
  -6   7  10   -0.00    3.49
  -6   7  10   -0.00    2.47
   6  -7 -10    2.86    5.05
   6   7 -10    0.82    4.85
  -6  -7  10    2.59    5.99
  -6   7  11    1.27    3.58
  -6   7  11   -0.00    2.60
   6  -7 -11   -0.00    5.81
   6   7 -11    2.88    5.21
  -6  -7  11    0.00    4.64
  -6   7  12   18.32    6.13
   6  -7 -12   26.23    8.88
   6   7 -12   17.20    7.36
   6   7 -12   10.17    6.03
  -6  -7  12   31.47    9.88
  -6   7  13  186.56   21.97
   6  -7 -13  177.00   23.79
   6   7 -13  172.26   22.70
   6   7 -13  164.64   23.03
  -6  -7  13  192.94   24.91
  -6   7  14    4.12    4.36
   6  -7 -14    3.17    6.19
   6   7 -14    4.84    6.44
   6   7 -14    0.00    5.02
  -6  -7  14    5.55    6.81
  -6   7  15    0.76    3.13
   6  -7 -15    5.07    6.21
   6   7 -15    0.81    6.68
  -6   7  16    0.00    3.39
   6   7 -16    3.77    4.89
  -6   7  17    9.19    5.60
   6   7 -17    2.75    4.66
  -6   7  18   -0.00    4.08
   6   7 -18   11.80    7.20
  -6   7  19   54.20   12.49
   6  -7 -19   51.44   13.42
   6   7 -19   52.75   12.35
  -6   7  20   10.69    5.87
   6  -7 -20    5.14    6.44
   6   7 -20    9.16    7.13
  -6   7  21    0.00    5.42
   6  -7 -21    3.38    6.55
   6   7 -21   -0.00    5.81
  -6   7  22    5.81    4.95
   6  -7 -22    0.49    6.37
   6   7 -22   -0.00    5.82
  -6   7  23   37.27   10.14
   6  -7 -23   24.59   10.11
   6   7 -23   19.79    8.64
  -6   7  24   13.83    6.85
   6  -7 -24   11.86    8.29
   6   7 -24   19.42    7.92
  -6   7  25    7.51    6.18
   6  -7 -25   19.37    9.91
   6   7 -25    5.13    6.77
  -6   7  26    2.52    3.80
   6  -7 -26   -0.00    5.66
   6   7 -26    2.22    6.06
  -6   7  27    2.55    5.31
   6  -7 -27    6.87    6.88
   6   7 -27    4.35    5.69
  -6   7  28    3.96    5.40
   6  -7 -28   -0.00    5.53
   6   7 -28   17.21    8.75
  -6   7  29   25.86    9.53
   6   7 -29   33.01   11.18
  -6   7  30    2.44    5.26
   6  -7 -30   -0.00    6.49
   6   7 -30   -0.00    5.83
   6  -7 -31    1.80    7.24
   6   7 -31    0.00    5.71
  -6   7  32    0.14    4.80
   6  -7 -32    1.90    7.49
   6   7 -32    1.36    6.93
  -6   7  33   21.71    9.78
   6  -7 -33   11.27   10.81
   6   7 -33   11.03    8.72
  -6   7  34    0.00    4.92
   6  -7 -34    8.09    7.91
   6   7 -34   -0.00    6.77
   6  -7 -35   15.15    9.11
   6   7 -35   10.19    8.18
   6   7 -36    0.54    6.56
   6   7 -37    1.26    6.98
  -6   8   1  136.90   14.22
   6  -8  -1  136.35   14.62
   6   8  -1  177.41   22.05
   6   8  -1  188.10   22.24
  -6   8   2    5.58    2.95
   6  -8  -2    8.95    4.08
   6   8  -2    7.97    6.21
   6   8  -2   10.99    6.49
  -6   8   3   -0.00    2.26
   6  -8  -3    1.27    2.66
   6   8  -3    0.00    5.27
   6   8  -3    0.69    4.69
  -6   8   4    0.41    2.41
   6  -8  -4   -0.00    3.07
   6   8  -4   -0.00    4.43
   6   8  -4   -0.00    6.21
  -6   8   5  277.08   25.13
   6  -8  -5  241.61   26.31
   6   8  -5  265.89   30.41
   6   8  -5  274.83   31.03
  -6   8   6    6.21    3.80
  -6   8   6    6.16    3.92
   6  -8  -6    3.75    4.16
   6   8  -6    9.09    5.79
   6   8  -6    2.21    5.72
  -6  -8   6   12.82    6.88
  -6   8   7   96.02   12.31
  -6   8   7   72.06   11.76
   6  -8  -7   98.19   14.18
   6   8  -7   96.91   16.38
  -6  -8   7   84.71   15.54
  -6   8   8    4.14    3.62
  -6   8   8    5.95    4.18
   6  -8  -8    9.72    5.26
   6   8  -8    0.00    4.82
   6   8  -8   -0.00    4.97
  -6  -8   8    1.62    5.89
  -6   8   9  148.95   17.29
  -6   8   9  142.94   17.59
   6  -8  -9  123.35   18.95
   6   8  -9  136.95   20.28
   6   8  -9  131.77   20.11
  -6  -8   9  186.77   21.81
  -6  -8   9  183.87   23.75
  -6   8  10   38.94    8.16
  -6   8  10   33.69    8.52
   6  -8 -10   43.96   11.01
   6   8 -10   48.53   11.71
   6   8 -10   33.73   10.23
  -6  -8  10   18.09    7.72
  -6  -8  10   55.22   12.49
  -6   8  11  102.79   15.05
   6  -8 -11  115.26   17.90
   6   8 -11  118.72   18.26
  -6  -8  11  107.16   16.60
  -6   8  12   18.68    6.71
   6  -8 -12   30.09    9.32
   6   8 -12   12.91    7.06
  -6   8  13    0.00    4.48
   6  -8 -13    0.00    5.92
   6   8 -13    1.10    5.20
  -6   8  14    3.93    4.66
   6  -8 -14   -0.00    5.39
   6   8 -14    3.87    4.61
  -6   8  15  136.81   17.44
   6   8 -15   66.89   14.09
  -6   8  16   -0.00    3.80
   6   8 -16    0.39    5.10
  -6   8  17   40.89   10.22
   6  -8 -17   43.90   12.30
   6   8 -17   31.07    9.88
   6  -8 -18   -0.00    4.78
   6   8 -18    2.73    6.06
  -6   8  19    9.90    5.80
   6  -8 -19   23.57   10.15
   6   8 -19   10.84    8.00
  -6   8  20    0.95    4.67
   6  -8 -20   -0.00    4.76
   6   8 -20    5.34    5.60
  -6   8  21   10.00    6.66
   6  -8 -21    3.35    6.31
   6   8 -21   10.59    7.11
  -6   8  22    0.59    4.13
   6  -8 -22    5.78    6.06
   6   8 -22    4.76    5.68
  -6   8  23   12.31    6.52
   6  -8 -23   -0.00    5.13
   6   8 -23   10.97    7.62
  -6   8  24   -0.00    3.43
   6  -8 -24    2.74    6.39
   6   8 -24    1.75    6.50
  -6   8  25   18.92    8.61
   6  -8 -25    0.60    5.92
   6   8 -25   37.44   10.62
  -6   8  26    1.00    5.26
   6  -8 -26    9.73    8.34
   6   8 -26   -0.00    5.61
  -6   8  27   10.91    6.93
   6  -8 -27   21.80   11.40
   6   8 -27    6.34    7.53
  -6   8  28    2.69    4.76
   6  -8 -28    6.59    6.93
   6   8 -28    3.44    6.23
  -6   8  29   -0.00    4.80
   6  -8 -29   -0.00    5.22
   6   8 -29    5.23    6.49
  -6   8  30    8.06    6.75
   6  -8 -30    2.34    7.44
   6   8 -30    2.07    5.27
  -6   8  31   -0.00    5.50
   6  -8 -31    0.00    6.80
   6   8 -31    2.34    6.59
  -6   8  32    2.41    5.05
   6  -8 -32    1.11    6.49
   6   8 -32    5.72    6.18
  -6   8  33    0.77    5.87
   6  -8 -33    7.13    8.57
   6   8 -33    7.53    7.77
  -6   8  34    2.84    4.50
   6   8 -34    0.95    5.39
   6   8 -35    7.29    7.28
   6   8 -36    2.24    7.43
   6   8 -37    5.49    7.15
  -6  -9   1    2.89    4.59
  -6   9   2   15.05    4.20
   6   9  -2   10.73    7.68
  -6  -9   2   21.32    7.42
  -6   9   3  231.29   19.45
   6  -9  -3  149.11   18.40
   6   9  -3  147.31   22.70
  -6  -9   3  204.46   24.51
   6  -9  -4   15.56    5.72
   6   9  -4   15.65    7.56
  -6  -9   4   20.20    7.31
   6  -9  -5    6.26    4.68
  -6  -9   5    0.00    4.53
  -6   9   6   19.46    5.69
   6  -9  -6   22.63    7.06
  -6  -9   6    9.92    5.66
  -6   9   7   15.13    5.52
   6  -9  -7   22.34    7.76
   6   9  -7   27.05    8.67
   6   9  -7   26.51    8.76
  -6  -9   7   13.13    6.86
  -6   9   8    2.68    3.33
  -6   9   8    4.81    4.16
   6  -9  -8    3.62    5.02
   6   9  -8   -0.00    5.24
  -6  -9   8   -0.00    4.76
  -6   9   9  104.87   13.82
  -6   9   9  102.15   14.04
   6  -9  -9  106.77   16.52
   6   9  -9  103.02   16.78
  -6  -9   9   62.36   13.60
  -6   9  10    7.55    4.55
  -6   9  10    3.91    4.32
   6  -9 -10    1.22    4.31
   6   9 -10   -0.00    5.86
  -6  -9  10    1.98    4.73
  -6   9  11   -0.00    3.08
   6  -9 -11    1.13    5.35
  -6  -9  11    2.04    5.46
  -6   9  12    3.56    3.54
   6  -9 -12    0.66    4.96
   6   9 -12    1.82    5.20
  -6  -9  12    0.00    4.63
  -6   9  13   80.04   13.86
   6  -9 -13  102.39   17.62
   6   9 -13   99.31   16.64
  -6  -9  13  115.01   17.06
  -6   9  14    3.86    4.31
   6   9 -14    6.78    6.21
  -6   9  15   28.85    8.48
   6   9 -15   13.37    7.32
  -6   9  16   17.67    7.01
  -6   9  17   10.54    6.00
   6  -9 -17    4.76    6.28
   6   9 -17    6.25    6.55
  -6   9  18    1.58    3.99
   6  -9 -18    6.48    7.29
   6   9 -18    2.10    5.10
  -6   9  19   48.27   11.47
   6  -9 -19   33.49   12.09
   6   9 -19   51.20   11.98
  -6   9  20    6.25    5.53
   6  -9 -20    5.28    5.82
   6   9 -20   -0.00    4.50
  -6   9  21    0.00    5.07
   6  -9 -21   10.51    8.15
   6   9 -21    1.61    5.63
  -6   9  22    1.39    4.35
   6  -9 -22   12.66    7.36
   6   9 -22    1.00    4.50
   6  -9 -23   41.35   12.90
   6   9 -23   34.85   11.24
  -6   9  24    0.95    4.97
   6  -9 -24    2.09    5.91
   6   9 -24    1.85    5.49
  -6   9  25   11.02    6.45
   6  -9 -25   15.26    9.11
   6   9 -25    4.97    6.41
  -6   9  26   -0.00    4.76
   6  -9 -26   -0.00    7.02
   6   9 -26    0.00    5.30
  -6   9  27    4.95    5.42
   6  -9 -27   -0.00    6.05
   6   9 -27    3.81    5.90
  -6   9  28    2.47    5.36
   6  -9 -28    0.00    6.33
   6   9 -28    1.82    5.91
  -6   9  29   16.85    9.03
   6  -9 -29    7.27    8.81
   6   9 -29   19.11    9.09
  -6   9  30    0.93    4.36
   6  -9 -30    2.34    7.57
   6   9 -30    0.89    5.94
  -6   9  31    0.90    4.66
   6  -9 -31   -0.00    5.62
   6   9 -31    1.94    6.06
  -6   9  32    2.41    5.44
   6  -9 -32    0.00    7.06
   6   9 -32    9.63    8.15
  -6   9  33   -0.00    5.06
   6  -9 -33   11.69    9.35
  -6   9  34    6.22    6.60
   6  -9 -34   -0.00    6.50
   6   9 -34   -0.00    7.47
  -6   9  35    1.87    6.50
   6   9 -35   -0.00    5.91
   6   9 -36   -0.00    6.66
  -6  10   1   33.76    6.06
   6  10  -1   21.24    8.68
  -6 -10   1   38.29   10.04
  -6  10   2   19.19    4.65
   6  10  -2    3.57    5.25
  -6 -10   2    2.67    4.99
  -6  10   3    1.19    2.32
   6  10  -3    8.14    6.45
  -6 -10   3   -0.00    3.81
  -6  10   4   13.94    4.53
   6  10  -4   10.97    7.03
  -6 -10   4    3.37    5.40
  -6  10   5   41.45    7.82
   6  10  -5   54.26   11.69
  -6 -10   5   38.32   10.79
  -6  10   6    0.40    3.26
   6  10  -6    4.58    5.46
  -6 -10   6    3.56    4.61
  -6  10   7   31.11    7.10
   6  10  -7   27.40    9.08
  -6 -10   7   32.08    8.90
  -6  10   8    8.18    4.53
   6 -10  -8    7.05    5.42
   6  10  -8   -0.00    3.94
  -6 -10   8   -0.00    3.31
  -6  10   9   -0.00    2.98
   6 -10  -9   -0.00    4.53
   6  10  -9    1.30    4.27
  -6 -10   9   -0.00    3.81
  -6  10  10   -0.00    4.30
   6 -10 -10    4.22    4.66
   6  10 -10    5.25    4.91
  -6 -10  10    9.44    5.53
  -6  10  11  102.99   14.57
   6 -10 -11   99.52   16.79
   6  10 -11  151.34   19.86
  -6 -10  11   73.41   15.44
   6 -10 -12   -0.00    4.84
   6  10 -12    1.80    5.18
  -6 -10  12   -0.00    5.28
  -6  10  13   10.50    5.54
   6 -10 -13    8.63    7.32
  -6 -10  13   11.91    6.72
  -6  10  14   15.60    6.15
   6  10 -14   10.22    7.36
  -6 -10  14    4.85    5.25
  -6  10  15   62.36   12.60
   6  10 -15   87.02   15.49
  -6 -10  15   64.26   13.14
  -6  10  16    0.70    3.84
   6 -10 -16   -0.00    5.91
   6  10 -16    0.00    5.81
  -6  10  17   35.27    9.57
   6 -10 -17   51.33   12.89
   6  10 -17   29.10   10.05
  -6  10  18    6.04    4.48
   6 -10 -18   10.32    7.22
   6  10 -18    4.31    6.59
  -6  10  19   10.44    6.12
   6 -10 -19    5.58    6.38
   6  10 -19   10.54    7.16
  -6  10  20    0.90    5.17
   6 -10 -20   -0.00    7.50
   6  10 -20    0.08    4.61
  -6  10  21   56.04   12.51
   6 -10 -21   39.41   13.30
   6  10 -21   60.74   13.57
  -6  10  22    2.97    4.68
   6 -10 -22   -0.00    5.33
   6  10 -22    0.12    4.51
  -6  10  23    8.40    5.51
   6 -10 -23   -0.00    5.64
   6  10 -23   12.39    7.51
  -6  10  24    0.16    4.28
   6 -10 -24   -0.00    6.42
   6  10 -24    2.64    5.72
  -6  10  25   11.42    6.29
   6 -10 -25    0.85    7.32
   6  10 -25    7.01    7.34
  -6  10  26   -0.00    5.55
   6 -10 -26    0.00    7.38
  -6  10  27   16.39    7.36
   6 -10 -27   12.37    9.88
   6  10 -27    2.86    5.35
  -6  10  28   -0.00    4.77
   6 -10 -28    1.78    6.37
   6  10 -28   -0.00    5.30
  -6  10  29    0.49    5.65
   6 -10 -29   -0.00    5.53
   6  10 -29   -0.00    5.62
  -6  10  30   -0.00    5.30
   6 -10 -30    5.54    7.22
   6  10 -30   -0.00    5.46
  -6  10  31   -0.00    5.78
   6 -10 -31    0.00    6.50
   6  10 -31    5.05    6.60
  -6  10  32    0.00    5.79
   6 -10 -32    0.00    7.10
   6  10 -32    5.96    6.95
  -6  10  33   -0.00    5.85
   6 -10 -33   -0.00    6.84
   6  10 -33    9.27    7.59
  -6  10  34    2.47    5.46
   6  10 -34   -0.00    7.27
  -6  10  35   -0.00    4.86
   6  10 -35   -0.00    6.40
  -6  11   1    5.93    3.26
   6  11  -1    7.17    5.88
  -6 -11   1   10.82    6.81
  -6  11   2    0.54    2.57
   6  11  -2    0.55    4.70
  -6 -11   2    0.23    3.31
  -6  11   3   53.49    8.12
   6  11  -3   31.10   10.04
  -6 -11   3   17.65    7.37
   6  11  -4    9.16    6.10
  -6 -11   4   -0.00    4.91
  -6  11   5   -0.00    3.02
   6  11  -5    0.00    4.93
  -6 -11   5    1.72    4.24
  -6  11   6    4.60    3.64
   6  11  -6    3.32    5.75
  -6 -11   6   13.05    7.27
  -6  11   7   11.19    4.85
   6  11  -7    9.41    6.97
  -6 -11   7    7.63    5.71
  -6  11   8    8.32    5.03
   6  11  -8   12.83    7.06
  -6 -11   8    0.53    3.69
  -6  11   9   35.74    8.59
   6  11  -9   43.44   11.03
  -6 -11   9   35.52   10.09
  -6  11  10    7.29    4.75
   6  11 -10    3.62    4.66
  -6 -11  10   -0.00    3.33
  -6  11  11    1.87    3.71
   6  11 -11   -0.00    5.49
  -6 -11  11   -0.00    5.25
  -6  11  12   12.16    5.74
   6  11 -12    8.11    6.83
  -6 -11  12    4.75    6.15
  -6  11  13   35.73    8.52
   6  11 -13   20.33    8.93
  -6 -11  13   34.45   10.54
  -6  11  14    1.79    3.81
   6  11 -14   -0.00    5.81
  -6 -11  14    6.15    5.29
  -6  11  15   40.54    9.31
   6 -11 -15   24.86    9.44
   6  11 -15    5.02    6.42
  -6 -11  15   25.99    8.84
   6 -11 -16   -0.00    5.48
   6  11 -16    0.00    5.45
  -6 -11  16    1.38    4.66
  -6  11  17   20.53    7.51
   6 -11 -17   13.99    8.20
   6  11 -17   14.47    7.40
  -6 -11  17   10.86    7.09
  -6  11  18   -0.00    3.11
   6 -11 -18   -0.00    5.23
   6  11 -18    2.90    6.50
  -6 -11  18   -0.00    4.83
  -6  11  19   26.05    8.59
   6 -11 -19   12.01    8.44
   6  11 -19   20.26    8.22
  -6  11  20    0.11    4.62
   6 -11 -20   -0.00    6.51
   6  11 -20   -0.00    4.85
  -6  11  21    2.19    5.64
   6 -11 -21   -0.00    6.38
   6  11 -21   -0.00    4.62
  -6  11  22    2.47    5.82
   6 -11 -22    8.95    8.06
   6  11 -22    0.00    5.26
  -6  11  23    9.05    6.56
   6 -11 -23   16.52    9.86
   6  11 -23   18.32    8.73
  -6  11  24   -0.00    5.05
   6 -11 -24   11.11    8.69
   6  11 -24    0.79    6.19
  -6  11  25    1.67    5.87
   6 -11 -25   12.21    8.95
   6  11 -25    4.05    6.38
  -6  11  26    1.51    3.61
   6 -11 -26   -0.00    7.46
   6  11 -26   -0.00    5.27
  -6  11  27    0.22    4.40
   6 -11 -27   -0.00    7.98
   6  11 -27    2.21    6.70
  -6  11  28   -0.00    5.14
   6 -11 -28    4.52    6.24
   6  11 -28   -0.00    5.04
   6 -11 -29   11.00    8.65
   6  11 -29   14.44    8.58
  -6  11  30    0.01    5.37
   6 -11 -30    6.50    8.54
   6  11 -30    0.00    6.60
  -6  11  31   -0.00    4.77
   6 -11 -31   -0.00    6.56
  -6  11  32    4.60    6.04
   6 -11 -32    4.22    7.19
   6  11 -32    4.87    6.44
  -6  12   1   42.16    7.21
   6  12  -1   32.66   10.06
  -6 -12   1   26.70    9.63
  -6  12   2    0.00    2.51
   6  12  -2    5.37    6.00
  -6 -12   2    1.78    4.57
  -6  12   3    3.09    3.27
   6  12  -3    2.91    5.54
  -6 -12   3    2.29    4.94
  -6  12   4    4.13    3.84
   6  12  -4   -0.00    5.36
  -6 -12   4    0.00    4.81
  -6  12   5   50.21    8.94
   6  12  -5   58.90   13.03
  -6  12   6    2.36    3.18
   6  12  -6    4.15    4.66
  -6 -12   6   -0.00    4.73
   6  12  -7    4.95    6.87
  -6 -12   7    7.53    5.65
  -6  12   8    0.00    3.06
   6  12  -8   -0.00    4.83
  -6 -12   8    3.89    5.90
  -6  12   9   14.83    5.75
   6  12  -9   12.27    7.15
  -6 -12   9    8.45    6.83
  -6  12  10    4.59    4.17
   6  12 -10    7.78    5.66
  -6 -12  10    3.29    4.62
  -6  12  11   35.53    8.61
   6  12 -11   54.93   12.24
  -6 -12  11   34.84    9.81
  -6  12  12    1.25    2.78
  -6 -12  12   -0.00    4.51
  -6  12  13    0.00    4.39
   6  12 -13   -0.00    4.61
  -6 -12  13    0.00    3.82
  -6  12  14    6.44    4.98
   6  12 -14   -0.00    4.82
  -6 -12  14    0.66    4.37
  -6  12  15   16.67    6.45
   6  12 -15   27.05    9.53
  -6  12  16    1.52    4.18
   6  12 -16    4.81    6.68
  -6 -12  16    4.04    5.51
  -6  12  17    5.15    4.27
   6  12 -17   11.73    7.05
  -6 -12  17   13.97    7.13
  -6  12  18    0.61    4.50
  -6 -12  18    0.00    4.40
  -6  12  19    6.70    5.37
   6  12 -19   -0.00    5.64
  -6 -12  19    1.13    4.81
  -6  12  20    1.53    4.38
   6 -12 -20   10.18    7.80
   6  12 -20    1.60    6.01
  -6 -12  20   -0.00    3.84
  -6  12  21    9.13    6.12
   6 -12 -21   14.24    9.04
   6  12 -21   19.92    9.27
  -6 -12  21    8.62    6.08
  -6  12  22    2.21    4.86
   6 -12 -22    0.00    5.10
   6  12 -22    0.76    5.52
  -6  12  23    1.73    4.83
   6 -12 -23    0.00    6.61
   6  12 -23    4.06    5.91
  -6  12  24   -0.00    4.91
   6 -12 -24   -0.00    7.06
   6  12 -24   -0.00    6.22
  -6  12  25    8.85    6.65
   6 -12 -25    4.39    7.19
  -6  12  26    3.10    4.53
   6 -12 -26    1.09    7.67
   6  12 -26   -0.00    5.23
  -6  12  27    9.93    6.40
   6 -12 -27    2.97    6.34
   6  12 -27    1.23    6.36
  -6  12  28    0.00    5.32
   6 -12 -28    0.34    6.10
   6  12 -28    1.43    6.79
  -6  12  29    0.00    5.09
   6 -12 -29    2.39    7.06
   6 -12 -30   -0.00    7.19
   6 -12 -31    0.00    7.44
   6  13  -1    8.60    6.29
  -6 -13   1    3.51    6.06
  -6  13   2    2.63    3.36
   6  13  -2    5.25    5.62
  -6 -13   2    1.54    6.17
  -6  13   3   50.73    8.91
   6  13  -3   40.90   11.56
  -6 -13   3   55.96   12.51
  -6  13   4   23.59    6.16
   6  13  -4   13.14    7.36
  -6 -13   4    7.89    6.31
  -6  13   5    7.25    4.23
   6  13  -5    2.92    5.30
  -6 -13   5    2.13    5.20
  -6  13   6    5.38    3.81
   6  13  -6    7.35    6.96
  -6 -13   6    1.34    4.77
  -6  13   7    6.32    4.61
   6  13  -7   15.34    8.18
  -6 -13   7    7.39    5.67
  -6  13   8   10.79    5.36
   6  13  -8   11.21    7.85
  -6 -13   8    4.84    5.59
  -6  13   9   45.87    9.34
   6  13  -9   65.30   13.75
  -6 -13   9   25.92    9.55
  -6  13  10    0.00    3.30
   6  13 -10    1.71    5.36
  -6 -13  10    0.00    4.55
  -6  13  11    4.68    4.74
   6  13 -11   -0.00    3.71
  -6 -13  11   -0.00    4.38
  -6  13  12   10.32    5.54
   6  13 -12    3.35    5.61
  -6 -13  12    0.79    4.81
  -6  13  13   14.90    6.29
   6  13 -13   19.42    7.88
  -6 -13  13   10.53    6.26
  -6  13  14    0.89    3.58
  -6 -13  14   -0.00    4.60
  -6  13  15    8.44    5.33
   6  13 -15    5.72    6.05
  -6 -13  15    6.17    5.48
  -6  13  16    2.51    4.14
   6  13 -16    5.35    5.33
  -6 -13  16    0.00    4.15
  -6  13  17   21.08    7.75
   6  13 -17    1.73    5.71
  -6 -13  17    6.32    5.72
  -6  13  18    6.01    5.44
   6  13 -18    0.00    4.99
  -6 -13  18   -0.00    4.15
  -6  13  19   10.78    6.10
   6  13 -19   14.06    7.77
  -6 -13  19    6.38    6.57
  -6  13  20    0.35    4.22
   6  13 -20    0.40    5.58
  -6 -13  20    0.79    4.63
  -6  13  21    0.00    4.73
   6  13 -21   -0.00    5.26
  -6 -13  21   -0.00    4.85
  -6  13  22    3.17    5.02
   6  13 -22    4.60    6.60
  -6 -13  22   -0.00    5.55
  -6  13  23    8.26    5.96
   6  13 -23    7.65    6.98
  -6 -13  23    0.00    4.58
  -6  13  24    6.42    6.91
   6  13 -24    0.00    4.92
  -6  13  25   20.85    8.63
  -6  13  26   -0.00    4.72
   6 -13 -28    5.24    8.29
   6 -13 -29    6.84    7.99
   6 -13 -30    0.00    7.44
  -6  14   1   26.59    5.85
   6  14  -1   14.07    7.74
  -6 -14   1    4.81    6.53
   6  14  -2    9.70    7.55
  -6 -14   2    1.82    5.20
  -6  14   3    0.05    2.52
   6  14  -3   -0.00    5.22
  -6 -14   3   10.05    5.97
  -6  14   4    5.52    3.76
   6  14  -4   12.34    7.44
  -6 -14   4   11.04    7.49
  -6  14   5   41.43    8.25
   6  14  -5   21.73    9.67
  -6 -14   5   17.00    8.25
  -6  14   6   27.60    6.98
   6  14  -6   17.71    8.33
  -6 -14   6   11.77    6.33
  -6  14   7   20.67    6.83
   6  14  -7   19.44    7.88
  -6 -14   7    2.30    4.20
  -6  14   8    1.67    3.75
   6  14  -8    2.35    6.14
  -6 -14   8    0.84    4.82
  -6  14   9   19.39    6.54
   6  14  -9    9.27    7.21
  -6 -14   9    7.61    6.57
  -6  14  10   12.04    5.81
  -6 -14  10    5.36    6.30
   6  14 -11    3.11    6.42
  -6 -14  11    2.74    5.33
  -6  14  12   -0.00    4.16
   6  14 -12    9.05    6.59
  -6 -14  12    4.26    5.99
  -6  14  13   -0.00    4.08
   6  14 -13    5.60    6.70
  -6 -14  13    2.64    5.73
  -6  14  14   -0.00    3.28
   6  14 -14   -0.00    5.53
  -6 -14  14   -0.00    4.09
  -6  14  15    5.01    5.28
   6  14 -15    5.89    5.46
  -6 -14  15    1.52    5.17
  -6  14  16   12.98    7.35
  -6 -14  16    5.58    5.67
  -6  14  17    8.26    6.06
  -6 -14  17    0.00    5.22
  -6  14  18   -0.00    4.31
   6  14 -18    0.48    4.64
  -6 -14  18    2.93    5.00
  -6  14  19    0.17    4.02
   6  14 -19    0.00    4.88
  -6  14  20    8.01    5.99
   6  14 -20    1.46    5.38
  -6  14  21    4.20    5.24
  -6  15   1    1.52    2.66
   6  15  -1   -0.00    4.90
  -6 -15   1   -0.00    5.53
  -6  15   2    7.14    3.58
   6  15  -2    6.97    6.67
  -6 -15   2    4.31    5.37
   6  15  -3    2.10    5.70
  -6 -15   3   -0.00    4.94
  -6  15   4    2.43    3.65
   6  15  -4    3.13    5.90
  -6 -15   4    4.26    6.15
  -6  15   5    0.56    2.88
   6  15  -5   -0.00    4.06
  -6 -15   5   -0.00    4.84
  -6  15   6    4.41    3.70
   6  15  -6    0.00    6.11
  -6 -15   6    3.27    5.10
  -6  15   7    5.81    3.74
   6  15  -7    1.35    5.78
  -6 -15   7    0.00    4.99
  -6  15   8    6.66    4.54
   6  15  -8    3.17    4.70
  -6 -15   8   -0.00    4.38
  -6  15   9    2.87    3.68
   6  15  -9   11.71    7.41
  -6 -15   9   -0.00    4.46
  -6  15  10    1.96    3.71
   6  15 -10    0.00    4.88
  -6 -15  10    5.36    5.55
  -6  15  11    1.96    4.46
   6  15 -11   -0.00    4.94
  -6 -15  11    2.19    5.00
  -6  15  12    3.50    4.20
   6  15 -12    3.57    5.69
  -6 -15  12    2.33    4.99
  -6  15  13    5.03    5.10
   6  15 -13    0.00    5.84
  -6 -15  13    2.78    5.34
  -6  15  14    2.55    4.28
   6  15 -14   -0.00    5.40
  -6 -15  14    2.71    5.80
  -6  15  15    1.67    4.58
   6  15 -15    0.00    4.80
  -6  15  16    0.00    4.58
   6  15 -16   -0.00    4.75
  -6  15  17   -0.00    4.59
   6  15 -17    4.65    4.81
  -6  16   1    1.51    3.04
   6  16  -1    4.93    6.06
  -6 -16   1    1.39    6.23
  -6  16   2    0.00    2.54
   6  16  -2    0.18    5.35
  -6 -16   2    0.93    4.71
  -6  16   3   -0.00    2.44
   6  16  -3    7.78    6.75
  -6 -16   3    0.00    4.98
   6  16  -4    5.42    6.46
  -6 -16   4    1.94    5.31
  -6  16   5    0.92    3.65
   6  16  -5    1.00    6.74
  -6 -16   5   -0.00    4.47
  -6  16   6    2.92    3.56
   6  16  -6    2.54    5.89
  -6 -16   6    3.88    6.78
  -6  16   7    4.94    3.75
   6  16  -7    0.00    5.63
  -6 -16   7    0.32    3.69
  -6  16   8    1.24    3.11
  -6 -16   8    5.21    6.39
  -6  16   9   -0.00    3.41
   6  16  -9   -0.00    5.13
  -6  16  10    2.71    3.58
   6  16 -10    0.63    4.65
  -6  16  11   -0.00    4.00
   6  16 -11   -0.00    6.66
  -6  16  12    0.00    4.19
   6  16 -12   10.36    6.45
   6  16 -13    0.49    5.02
  -6  17   1   -0.00    2.61
   6  17  -1    6.89    6.47
  -6 -17   1   -0.00    3.98
  -6  17   2    2.11    3.02
   6  17  -2    2.64    5.83
  -6 -17   2   -0.00    5.73
  -6  17   3    7.87    4.38
   6  17  -3    0.00    5.58
  -6 -17   3   -0.00    5.72
  -6  17   5    4.63    4.10
   6  17  -5    0.37    4.58
  -6  17   6    1.46    2.98
   6  17  -6   -0.00    4.69
  -5   0   1    7.06    3.77
  -5   0   1    0.00    3.79
   5   0  -1    4.74    3.52
   5   0  -1   -0.00    2.89
   5   0  -1    0.24    2.78
  -5   0   2    0.00    3.60
  -5   0   2    0.73    2.66
   5   0  -2   -0.00    3.10
   5   0  -2   -0.00    3.18
  -5   0   3   81.33   10.84
  -5   0   3   81.70   11.46
   5   0  -3   74.86   10.66
  -5   0   4   -0.00    3.23
   5   0  -4    1.51    4.10
   5   0  -4   -0.00    3.49
  -5   0   5 2346.63  186.18
  -5   0   5 2431.18  187.16
   5   0  -5 2699.42  188.72
   5   0  -5 2397.51  185.97
  -5   0   6    0.00    3.70
  -5   0   6    0.00    3.81
   5   0  -6    3.21    4.06
   5   0  -6   -0.00    3.74
  -5   0   7   52.37   10.13
  -5   0   7   87.97   12.05
   5   0  -7   64.43   10.57
   5   0  -7   54.05    9.07
  -5   0   8    1.77    4.00
  -5   0   8    3.79    4.14
   5   0  -8    1.16    3.78
   5   0  -8   -0.00    3.93
  -5   0   9  596.96   54.10
  -5   0   9  595.58   54.07
   5   0  -9  622.32   53.83
   5   0  -9  693.43   54.14
  -5   0  10   -0.00    3.20
  -5   0  10    0.00    4.80
   5   0 -10   -0.00    3.57
   5   0 -10   -0.00    4.37
  -5   0  11   12.51    6.22
  -5   0  11   25.51    7.11
   5   0 -11   22.46    6.39
  -5   0  12    4.61    5.57
  -5   0  12   -0.00    3.14
   5   0 -12   -0.00    4.50
   5   0 -12    0.31    2.74
  -5   0  13    6.47    5.94
  -5   0  13   10.24    5.32
   5   0 -13    9.90    5.67
   5   0 -13   13.02    5.27
  -5   0  14    4.89    4.23
   5   0 -14    0.00    5.32
   5   0 -14    2.32    3.21
  -5   0  15  114.44   17.14
   5   0 -15  150.09   19.55
   5   0 -15  117.80   16.27
  -5   0  16    3.18    4.18
   5   0 -16   -0.00    5.29
   5   0 -16   -0.00    3.53
  -5   0  17   76.64   13.81
   5   0 -17   92.96   15.38
   5   0 -17   77.44   12.79
  -5   0  18    1.25    5.20
   5   0 -18    4.00    4.10
  -5   0  19  118.29   18.86
   5   0 -19  175.74   20.29
  -5   0  20    0.94    3.74
  -5   0  21  271.44   29.96
   5   0 -21  203.72   27.93
  -5   0  22   -0.00    4.70
   5   0 -22    3.37    5.77
   5   0 -23    6.17    7.44
  -5   0  24    1.53    4.02
   5   0 -24    4.57    7.32
  -5   0  25   20.44    8.64
   5   0 -25   12.32    7.28
  -5   0  26    0.87    3.55
   5   0 -26   -0.00    5.33
  -5   0  27   48.55   12.24
   5   0 -27   33.05   12.47
   5   0 -28   -0.00    6.30
   5   0 -29   10.58    8.54
   5   0 -30   -0.00    5.41
   5   0 -31   15.95    8.97
   5   0 -32    4.73    7.48
   5   0 -33   -0.00    5.89
   5   0 -34    0.00    7.71
   5   0 -35    1.10    5.50
   5   0 -36    6.06    7.39
   5   0 -37   10.71    8.12
   5   0 -38   -0.00    6.36
   5   0 -39    2.10    7.18
  -5   1   1  476.55   38.78
  -5   1   1  454.20   39.18
   5  -1  -1  432.00   38.51
   5  -1  -1  475.61   38.77
   5   1  -1  471.64   40.34
   5   1  -1  438.79   39.65
   5   1  -1  519.55   40.50
  -5  -1   1  380.66   38.55
  -5  -1   1  481.82   40.00
  -5  -1   1  481.85   40.70
  -5   1   2    0.00    3.12
  -5   1   2    2.79    4.40
   5  -1  -2    8.39    4.04
   5  -1  -2    6.42    3.99
   5   1  -2    2.61    3.91
   5   1  -2    4.29    4.11
  -5  -1   2    1.34    3.41
  -5  -1   2    3.85    3.91
  -5   1   3  510.11   43.69
  -5   1   3  546.52   44.62
   5  -1  -3  553.82   44.50
   5  -1  -3  551.84   43.74
   5   1  -3  506.99   44.67
   5   1  -3  587.54   45.56
  -5  -1   3  434.67   43.24
  -5  -1   3  506.75   45.23
  -5   1   4   11.74    4.78
   5  -1  -4   14.70    5.05
   5  -1  -4    6.85    3.79
   5   1  -4   11.77    5.18
   5   1  -4   12.36    5.12
  -5  -1   4   14.07    5.18
  -5  -1   4   10.32    4.93
  -5   1   5   99.38   13.22
  -5   1   5   86.04   12.88
   5  -1  -5   91.08   12.99
   5  -1  -5   99.26   12.47
   5   1  -5   92.16   13.35
   5   1  -5  141.44   14.97
  -5  -1   5  106.76   13.40
  -5  -1   5  141.40   15.80
  -5   1   6  666.59   55.86
  -5   1   6  638.68   55.52
   5  -1  -6  658.62   55.35
   5  -1  -6  628.38   54.37
   5   1  -6  690.65   56.45
  -5  -1   6  705.20   55.82
  -5  -1   6  655.03   56.42
  -5   1   7  609.64   55.86
  -5   1   7  711.84   57.32
   5  -1  -7  643.39   55.85
   5  -1  -7  706.38   55.77
   5   1  -7  606.45   55.63
   5   1  -7  638.43   56.11
  -5  -1   7  748.16   57.06
  -5  -1   7  707.21   57.93
  -5   1   8    0.16    4.58
  -5   1   8    0.00    3.68
   5  -1  -8    1.95    4.48
   5  -1  -8    4.20    3.19
   5   1  -8    0.00    4.82
   5   1  -8    3.89    4.60
  -5  -1   8    0.00    4.17
  -5  -1   8    0.00    4.53
  -5   1   9   23.23    7.29
  -5   1   9   38.50    7.85
   5  -1  -9   24.06    6.90
   5  -1  -9   25.06    6.33
   5   1  -9   23.24    7.46
   5   1  -9   39.78    8.50
  -5  -1   9   18.06    6.84
  -5  -1   9   35.06    7.76
  -5   1  10    6.07    4.65
  -5   1  10   -0.00    3.82
   5  -1 -10    2.01    4.45
   5  -1 -10    1.17    2.84
   5   1 -10    4.03    5.11
   5   1 -10    5.04    4.70
  -5  -1  10    4.68    4.77
  -5  -1  10    0.00    3.92
  -5   1  11  245.07   26.84
  -5   1  11  266.83   26.35
   5  -1 -11  245.18   26.68
   5  -1 -11  251.41   24.97
   5   1 -11  229.27   25.67
   5   1 -11  231.89   24.90
  -5  -1  11  241.06   26.40
  -5  -1  11  236.04   26.31
  -5   1  12   16.27    6.92
  -5   1  12   20.90    6.54
   5  -1 -12   16.51    6.73
   5  -1 -12   14.62    5.21
   5   1 -12   11.65    6.10
   5   1 -12   13.75    5.59
  -5  -1  12   13.59    6.33
  -5  -1  12   15.59    6.37
  -5   1  13  449.29   42.18
  -5   1  13  386.11   39.54
   5  -1 -13  406.85   41.81
   5  -1 -13  425.85   39.43
   5   1 -13  466.38   41.83
   5   1 -13  463.08   41.28
  -5  -1  13  471.65   42.22
  -5  -1  13  409.01   41.03
  -5   1  14    1.64    3.47
   5  -1 -14   -0.00    4.83
   5  -1 -14    4.93    4.06
   5   1 -14    6.36    4.05
  -5  -1  14   -0.00    4.91
  -5   1  15   51.55   10.22
   5  -1 -15   49.03   11.56
   5  -1 -15   53.31    9.79
   5   1 -15   67.29   12.03
   5   1 -15   46.38    9.49
  -5  -1  15   40.49   10.18
  -5   1  16    0.00    3.62
   5  -1 -16    5.66    5.74
   5  -1 -16    7.90    4.05
   5   1 -16    0.34    4.39
   5   1 -16    6.62    4.39
  -5  -1  16    6.05    5.87
  -5   1  17   18.23    6.76
   5  -1 -17   29.40    9.06
   5   1 -17   45.48   10.44
   5   1 -17   43.63    9.54
  -5  -1  17   22.89    8.45
  -5   1  18    0.00    3.34
   5   1 -18   -0.00    2.86
  -5  -1  18    3.39    4.52
  -5   1  19  154.60   21.55
   5   1 -19  206.67   22.90
  -5  -1  19  144.32   21.75
  -5   1  20    4.15    4.89
   5   1 -20    4.00    4.54
  -5  -1  20    7.70    6.20
  -5   1  21    0.00    4.03
   5  -1 -21    7.75    7.86
   5   1 -21   -0.00    6.34
   5   1 -21    0.37    3.72
  -5  -1  21   -0.00    3.95
  -5   1  22   15.17    7.80
   5  -1 -22    1.50    6.50
  -5  -1  22   18.27    7.29
  -5   1  23   42.95   11.62
   5  -1 -23   55.87   13.89
   5   1 -23   54.54   13.02
  -5  -1  23   50.34   12.20
  -5   1  24    5.06    5.99
   5  -1 -24   -0.00    7.13
   5   1 -24   12.41    7.55
  -5  -1  24    6.04    6.46
  -5   1  25   11.49    7.48
   5  -1 -25    5.08    6.22
   5   1 -25    3.33    6.57
  -5  -1  25   23.06    9.12
  -5   1  26   13.86    7.79
   5  -1 -26    1.14    6.91
   5   1 -26    9.09    7.30
  -5  -1  26    6.49    5.88
  -5   1  27   75.55   15.63
   5  -1 -27   37.77   12.61
   5   1 -27   40.09   13.66
  -5   1  28    5.49    6.30
   5   1 -28    6.30    7.44
   5   1 -29   30.61   11.80
   5   1 -30    2.40    5.68
   5   1 -31    2.52    6.17
   5  -1 -32   -0.00    5.18
   5   1 -32    4.26    5.88
   5  -1 -33   48.58   14.13
   5   1 -33   22.20   11.01
   5  -1 -34   -0.00    6.99
   5   1 -34   -0.00    5.79
   5  -1 -35    0.00    7.43
   5   1 -35    2.96    6.36
   5  -1 -36    1.45    6.67
   5   1 -36   -0.00    7.06
   5  -1 -37    0.33    5.81
   5   1 -37    3.47    6.06
   5  -1 -38    0.00    6.91
   5   1 -38    3.03    6.21
   5  -1 -39   12.73   10.59
   5   1 -39    6.69    7.92
  -5   2   1    2.83    3.34
  -5   2   1    9.76    3.60
   5  -2  -1    3.60    3.05
   5  -2  -1    6.61    3.48
   5  -2  -1   10.50    3.64
   5   2  -1    8.35    5.17
   5   2  -1   15.12    5.38
   5   2  -1    8.13    4.67
  -5  -2   1    5.54    4.03
  -5  -2   1    8.41    4.54
  -5  -2   1   -0.00    4.26
  -5   2   2    4.78    3.51
  -5   2   2   10.14    5.03
   5  -2  -2   15.03    4.38
   5  -2  -2   18.88    5.02
   5   2  -2    9.09    5.28
   5   2  -2    6.10    5.10
  -5  -2   2   18.70    5.52
  -5  -2   2   20.25    5.76
  -5  -2   2   15.62    5.59
  -5   2   3  160.80   17.61
  -5   2   3  148.61   17.21
   5  -2  -3  176.21   17.34
   5  -2  -3  203.40   17.36
   5   2  -3  157.00   18.60
   5   2  -3  157.87   18.28
  -5  -2   3  153.05   17.95
  -5  -2   3  169.37   19.51
  -5   2   4   81.88   11.05
  -5   2   4   76.11   10.55
   5  -2  -4   75.48   10.60
   5  -2  -4   63.24    9.32
   5   2  -4   71.76   11.02
   5   2  -4   78.99   11.52
  -5  -2   4   91.37   11.59
  -5  -2   4   82.33   12.50
  -5   2   5  562.04   48.96
  -5   2   5  584.01   48.72
   5  -2  -5  542.03   48.17
   5  -2  -5  703.50   49.00
   5   2  -5  480.03   48.83
   5   2  -5  555.51   49.55
  -5  -2   5  578.74   49.16
  -5  -2   5  643.43   51.47
  -5   2   6   11.62    5.22
  -5   2   6   10.88    5.10
   5  -2  -6    7.41    4.46
   5  -2  -6    4.82    3.66
   5   2  -6    3.83    4.41
   5   2  -6    4.40    4.09
  -5  -2   6    9.28    5.21
  -5   2   7   81.26   12.33
  -5   2   7   91.41   12.34
   5  -2  -7   89.34   12.54
   5  -2  -7  101.06   11.72
   5   2  -7   86.70   13.02
   5   2  -7   83.89   12.54
  -5  -2   7   80.37   12.35
  -5  -2   7   78.16   13.13
  -5   2   8    4.44    4.23
  -5   2   8    8.93    4.77
   5  -2  -8    6.36    4.99
   5  -2  -8    7.76    3.79
   5   2  -8    7.85    4.80
   5   2  -8   11.09    5.43
  -5  -2   8    8.99    5.28
  -5  -2   8   18.26    6.89
  -5   2   9  752.44   58.58
  -5   2   9  623.56   55.46
   5  -2  -9  689.08   57.51
   5  -2  -9  579.20   53.89
   5   2  -9  700.34   57.14
  -5  -2   9  632.75   56.05
  -5  -2   9  715.58   58.41
  -5   2  10    4.19    5.95
  -5   2  10    0.07    2.63
   5  -2 -10    4.02    5.13
   5  -2 -10    0.00    2.97
   5   2 -10    4.70    5.05
   5   2 -10    2.46    3.56
  -5  -2  10   12.43    6.04
  -5  -2  10    4.20    4.47
  -5   2  11    8.87    5.87
  -5   2  11    5.60    4.88
   5  -2 -11    0.00    4.37
   5   2 -11    8.63    6.03
   5   2 -11   16.95    5.98
  -5  -2  11    0.00    3.72
  -5  -2  11    6.86    5.11
  -5   2  12   79.68   13.55
  -5   2  12   76.95   12.78
   5  -2 -12   96.06   14.53
   5  -2 -12   75.83   11.80
   5   2 -12   89.40   14.06
   5   2 -12   83.55   13.22
  -5  -2  12  106.69   15.16
  -5  -2  12  108.83   15.35
  -5   2  13   92.87   14.26
  -5   2  13   63.25   11.79
   5  -2 -13   72.50   13.05
   5  -2 -13   58.34   10.14
   5   2 -13   86.36   13.11
   5   2 -13   76.66   11.96
  -5  -2  13   43.41   10.62
  -5   2  14   48.13   10.06
   5  -2 -14   46.99   10.78
   5  -2 -14   53.99    9.44
   5   2 -14   23.19    7.76
   5   2 -14   37.36    9.08
  -5  -2  14   29.94    8.43
  -5   2  15  399.57   40.09
   5  -2 -15  408.92   41.53
   5   2 -15  360.31   38.99
   5   2 -15  407.00   39.63
  -5  -2  15  502.89   43.04
  -5   2  16    3.98    4.61
   5  -2 -16    1.24    5.42
   5   2 -16    1.29    4.43
   5   2 -16   -0.00    4.25
  -5  -2  16   -0.00    4.71
  -5   2  17    7.05    4.57
   5  -2 -17   -0.00    5.30
   5   2 -17    3.12    4.48
  -5  -2  17    7.42    5.68
  -5   2  18    0.00    3.93
   5   2 -18   -0.00    3.41
  -5  -2  18    0.00    4.73
   5   2 -19  152.27   19.52
  -5  -2  19  119.99   19.36
   5   2 -20   65.92   12.15
  -5  -2  20   48.18   12.28
  -5   2  21    7.88    5.95
   5  -2 -21    1.64    4.94
   5   2 -21    6.96    6.81
   5   2 -21    2.48    3.76
  -5  -2  21    9.96    7.05
  -5   2  22    5.13    5.50
   5  -2 -22    7.39    6.49
   5   2 -22    5.47    6.78
   5   2 -22   12.60    6.42
  -5  -2  22    7.35    6.42
  -5   2  23   25.71    8.92
   5  -2 -23    0.12    4.30
   5   2 -23   12.86    7.80
   5   2 -23    8.57    5.90
  -5  -2  23    0.00    6.00
   5  -2 -24   -0.00    4.65
   5   2 -24    6.70    7.45
  -5  -2  24   -0.00    5.47
   5  -2 -25   89.76   18.10
   5   2 -25  103.57   19.07
   5  -2 -26   -0.00    5.22
   5   2 -26    5.26    7.50
   5  -2 -27   35.27   11.64
   5   2 -27   42.09   12.80
   5  -2 -28   -0.00    6.76
   5   2 -28   -0.00    7.66
   5  -2 -29   43.91   13.51
   5   2 -29   55.08   14.39
   5  -2 -30    3.64    6.52
   5   2 -30    7.21    8.15
   5  -2 -31   49.31   14.14
   5  -2 -32   -0.00    7.22
   5  -2 -33    4.48    6.67
   5  -2 -34   -0.00    4.64
   5   2 -34    1.23    4.49
   5  -2 -35   -0.00    5.91
   5   2 -35    5.32    6.38
   5  -2 -36    5.94    8.47
   5   2 -36    6.92    7.30
   5  -2 -37   -0.00    6.12
   5   2 -37   -0.00    7.64
   5  -2 -38    5.56    6.53
  -5   3   1  289.30   26.22
   5  -3  -1  289.63   25.97
   5  -3  -1  287.03   25.04
   5  -3  -1  317.91   24.98
   5   3  -1  280.94   28.60
   5   3  -1  290.90   29.02
   5   3  -1  332.07   29.75
  -5  -3   1  279.82   28.69
  -5  -3   1  260.39   27.46
  -5  -3   1  316.77   29.67
  -5   3   2   57.16    8.73
  -5   3   2   53.51    8.44
   5  -3  -2   59.33    8.38
   5  -3  -2   60.72    7.44
   5   3  -2   79.08   11.63
   5   3  -2   34.42    8.48
   5   3  -2   73.38   11.24
  -5  -3   2   72.00   10.66
  -5  -3   2   59.77   10.33
  -5  -3   2   56.90   10.79
  -5   3   3  128.50   13.26
   5  -3  -3   97.66   12.36
   5  -3  -3  106.65   11.58
   5   3  -3   94.59   14.31
   5   3  -3  178.34   17.34
  -5  -3   3   94.52   13.57
  -5  -3   3  121.91   14.71
  -5  -3   3   96.86   14.69
  -5   3   4    5.86    4.51
  -5   3   4    3.25    3.28
   5  -3  -4    4.26    3.67
   5  -3  -4    5.66    3.29
   5   3  -4    1.61    4.56
   5   3  -4    2.56    4.22
  -5  -3   4    0.00    3.76
  -5  -3   4    3.51    5.02
  -5   3   5  259.34   23.38
  -5   3   5  213.65   21.26
   5  -3  -5  220.59   21.57
   5  -3  -5  206.95   20.13
   5   3  -5  192.64   22.32
   5   3  -5  236.11   23.73
  -5  -3   5  201.44   22.03
  -5  -3   5  207.44   23.51
  -5   3   6  224.52   23.79
  -5   3   6  222.58   22.75
   5  -3  -6  253.32   23.83
   5   3  -6  235.54   24.60
   5   3  -6  213.05   24.23
  -5  -3   6  246.02   24.06
  -5  -3   6  209.62   24.55
  -5   3   7   54.84   10.35
  -5   3   7   76.25   10.94
   5  -3  -7   70.28   11.41
   5  -3  -7   64.78    9.19
   5   3  -7   51.98   10.55
   5   3  -7   84.14   12.37
  -5  -3   7   49.38    9.94
  -5  -3   7   70.29   11.98
  -5   3   8  136.80   16.13
   5  -3  -8  117.71   14.95
   5  -3  -8   93.77   12.22
   5   3  -8  105.73   14.78
   5   3  -8  120.67   15.23
  -5  -3   8   89.10   13.48
  -5  -3   8   95.10   14.91
  -5   3   9   63.40   11.52
  -5   3   9   80.57   11.69
   5  -3  -9   63.73   11.53
   5  -3  -9   77.11   10.70
   5   3  -9   82.64   12.76
   5   3  -9  109.10   14.02
  -5  -3   9   87.23   12.68
  -5  -3   9   58.19   11.66
  -5   3  10   19.06    6.59
  -5   3  10   25.40    7.03
   5  -3 -10   21.46    7.24
   5  -3 -10   31.39    6.48
   5   3 -10   28.32    7.42
   5   3 -10   28.00    7.64
  -5  -3  10   20.21    7.02
  -5  -3  10   12.72    6.72
  -5   3  11    0.00    3.22
  -5   3  11    3.89    3.44
   5  -3 -11   -0.00    3.74
   5   3 -11    1.20    3.93
  -5  -3  11   -0.00    4.14
  -5  -3  11    0.00    4.42
  -5   3  12   15.92    6.94
  -5   3  12   36.11    7.98
   5  -3 -12   19.37    7.56
   5  -3 -12   20.03    5.68
   5   3 -12   19.39    7.57
   5   3 -12   13.68    5.49
  -5  -3  12   16.85    6.75
  -5   3  13  210.47   25.67
  -5   3  13  240.42   25.52
   5   3 -13  248.31   26.35
   5   3 -13  259.37   26.59
  -5  -3  13  206.42   25.71
  -5   3  14   29.27    7.63
   5  -3 -14   17.15    7.10
   5   3 -14   10.64    5.83
   5   3 -14   25.01    7.48
  -5  -3  14   15.88    7.07
  -5   3  15   11.23    6.23
   5  -3 -15   12.13    6.51
   5   3 -15    5.94    5.44
   5   3 -15    3.94    4.48
  -5  -3  15    8.67    5.69
  -5   3  16   33.57    9.02
   5  -3 -16   35.25   10.45
   5   3 -16   53.24   10.97
   5   3 -16   52.97   10.54
  -5  -3  16   51.50   11.37
  -5   3  17   68.77   12.80
   5  -3 -17   67.97   14.42
   5   3 -17   86.80   14.29
   5   3 -17   75.02   13.49
  -5  -3  17   97.54   15.60
  -5   3  18    5.26    5.33
   5   3 -18   14.63    7.12
  -5  -3  18   19.20    7.50
  -5   3  19    2.58    4.12
   5   3 -19   -0.00    3.92
  -5  -3  19   -0.00    4.19
  -5   3  20    0.05    3.24
   5  -3 -20   -0.00    5.82
   5   3 -20   11.13    5.81
   5   3 -20    6.69    5.50
  -5  -3  20    0.00    4.97
  -5   3  21   58.48   12.35
   5  -3 -21   56.25   14.02
   5   3 -21   43.33   11.10
  -5  -3  21   58.93   13.22
  -5   3  22   94.76   16.27
   5  -3 -22   95.60   17.95
[truncated: 818,673 more chars]
