# Supplementary material for: LED-pump-X-ray-multiprobe crystallography for sub-second timescales
Source: Commun Chem. 2022 Aug 26;5:102. doi: 10.1038/s42004-022-00716-1 (PMC9814726; doi:10.1038/s42004-022-00716-1)
Supplement: Supplementary file 10 — Supplementary Data 1 [file 42004_2022_716_MOESM10_ESM.zip › CIFs/8s_265K/265K_8s_t9_decay.cif]

data_global

# SUBMISSION DETAILS
 
_publ_contact_author_name       'Hatcher, Lauren'
_publ_contact_author_address
;
School of Chemistry
Cardiff University
Main Building
Park Place 
Cardiff
CF10 3AT
United Kingdom
;
_publ_contact_author_email       'HatcherL1@cardiff.ac.uk'
_publ_requested_category          FM
_publ_section_comment
; 
?
;
_publ_section_references
;
Diamond General Data Aquisition (GDA) software: http://www.opengda.org/

XIA2: Winter, G. (2010) J. Appl. Cryst. 43, 186-190.
POINTLESS: Evans, P. (2006) Acta Cryst. D62, 72-82.
AIMLESS: Evans, P. R. and Murshudov, G. N. (2013) Acta Cryst. D69, 1204-1214.
DIALS: Winter, G., et al. Acta Cryst. (2018) D74, 85-97.
CCP4: Winn, M. D. et al. (2011) Acta Cryst. D67, 235-242.
   
SHELXL: Sheldrick G. M. (2015). Acta Cryst. C71, 3-8.
SHELXT:	Sheldrick, G. M. (2015). Acta Cryst. A71, 3-8.
 
OLEX2: Dolomanov, O.V.; Bourhis, L.J.; Gildea, R.J.; Howard, J.A.K.; Puschmann,
 H., OLEX2: A complete structure solution, refinement and analysis program 
 (2009). J. Appl. Cryst., 42, 339-341.

MERCURY: Macrae, C. F., Bruno, I. J., Chisholm, J. A., Edgington,
P. R., McCabe, P., Pidcock, E., Rodriguez-Monge, L., Taylor, R.,
van de Streek, J. & Wood, P. A. (2008). J. Appl. Cryst. 41, 466-470.
;

####
 
data_265K_8s_t9_decay
 
_audit_creation_method            'SHELXL-2018/3'
_shelx_SHELXL_version_number      '2018/3'
_chemical_name_systematic         
;
Nitro-(N,N,N',N'-tetrabutyldiethylenetriamine)palladium(II)
tetraphenylborate, tetrahydrofuran solvate
;
_chemical_name_common             ?
_chemical_melting_point           ?
_chemical_formula_moiety          
;
C20 H45 N4 O2 Pd, C24 H20 B, C4 H8 O
;
_chemical_formula_sum            'C48 H73 B N4 O3 Pd' 
_chemical_formula_weight          871.31

loop_
 _atom_type_symbol
 _atom_type_description
 _atom_type_scat_dispersion_real
 _atom_type_scat_dispersion_imag
 _atom_type_scat_source
 'C'  'C'   0.0010   0.0010
 'International Tables Vol C Tables 4.2.6.8 and 6.1.1.4'
 'H'  'H'   0.0000   0.0000
 'International Tables Vol C Tables 4.2.6.8 and 6.1.1.4'
 'B'  'B'   0.0000   0.0000
 'International Tables Vol C Tables 4.2.6.8 and 6.1.1.4'
 'N'  'N'   0.0030   0.0020
 'International Tables Vol C Tables 4.2.6.8 and 6.1.1.4'
 'O'  'O'   0.0050   0.0030
 'International Tables Vol C Tables 4.2.6.8 and 6.1.1.4'
 'Pd'  'Pd'  -2.5040   0.6150
 'International Tables Vol C Tables 4.2.6.8 and 6.1.1.4'
 
_space_group_crystal_system       monoclinic
_space_group_IT_number            14
_space_group_name_H-M_alt         'P 21/n'
_space_group_name_Hall            '-P 2yn'
 
_shelx_space_group_comment
;
The symmetry employed for this shelxl refinement is uniquely defined
by the following loop, which should always be used as a source of
symmetry information in preference to the above space-group names.
They are only intended as comments.
;
 
loop_
 _space_group_symop_operation_xyz
 'x, y, z'
 '-x+1/2, y+1/2, -z+1/2'
 '-x, -y, -z'
 'x-1/2, -y-1/2, z-1/2'
 
_cell_length_a                    11.6635(3)
_cell_length_b                    13.5736(4)
_cell_length_c                    30.1701(9)
_cell_angle_alpha                 90
_cell_angle_beta                  93.591(3)
_cell_angle_gamma                 90
_cell_volume                      4767.0(2)
_cell_formula_units_Z             4
_cell_measurement_temperature     265(2)
_cell_measurement_reflns_used     9096
_cell_measurement_theta_max       20.8832900801
_cell_measurement_theta_min       1.2483072312
 
_exptl_crystal_description        Plate
_exptl_crystal_colour             Yellow
_exptl_crystal_density_meas       ?
_exptl_crystal_density_method     ?
_exptl_crystal_density_diffrn     1.214          
_exptl_crystal_F_000              1856
_exptl_transmission_factor_min    ?
_exptl_transmission_factor_max    ?
_exptl_crystal_size_max           0.100
_exptl_crystal_size_mid           0.100
_exptl_crystal_size_min           0.050
_exptl_absorpt_coefficient_mu     0.202
_shelx_estimated_absorpt_T_min    0.980
_shelx_estimated_absorpt_T_max    0.990
_exptl_absorpt_correction_T_min   0.995488402428
_exptl_absorpt_correction_T_max   1.0
_exptl_absorpt_correction_type    empirical
_exptl_absorpt_process_details    
;
CCP4 7.0.048: AIMLESS, version 0.5.32 : 29/03/17
Scaling & analysis of unmerged intensities, absorption correction using spherical harmonics
;
_exptl_absorpt_special_details    ?
_diffrn_ambient_temperature       265(2)
_diffrn_radiation_wavelength      0.534
_diffrn_measurement_device_type   'Photon counting pixel array'
_diffrn_radiation_type            Synchrotron
_diffrn_measurement_method        'shutterless scans'
_diffrn_radiation_source          'Diamond Light Source Beamline I19-2'
_diffrn_radiation_monochromator   'Silicon 111'
_diffrn_detector_area_resol_mean  ?
_diffrn_reflns_number             34243
_diffrn_reflns_av_unetI/netI      0.1043
_diffrn_reflns_av_R_equivalents   0.0893
_diffrn_reflns_limit_h_min        -14
_diffrn_reflns_limit_h_max        14
_diffrn_reflns_limit_k_min        -16
_diffrn_reflns_limit_k_max        16
_diffrn_reflns_limit_l_min        -37
_diffrn_reflns_limit_l_max        32
_diffrn_reflns_theta_min          1.379
_diffrn_reflns_theta_max          19.495
_diffrn_reflns_theta_full         18.687
_diffrn_measured_fraction_theta_max   0.995
_diffrn_measured_fraction_theta_full  0.995
_diffrn_reflns_Laue_measured_fraction_max    0.995
_diffrn_reflns_Laue_measured_fraction_full   0.995
_diffrn_reflns_point_group_measured_fraction_max   0.995
_diffrn_reflns_point_group_measured_fraction_full  0.995
_reflns_number_total              9703
_reflns_number_gt                 5388
_reflns_threshold_expression      'I > 2\s(I)'
_reflns_Friedel_coverage          0.000
_reflns_Friedel_fraction_max      .
_reflns_Friedel_fraction_full     .
 
_reflns_special_details
;
 Reflections were merged by SHELXL according to the crystal
 class for the calculation of statistics and refinement.
 
 _reflns_Friedel_fraction is defined as the number of unique
 Friedel pairs measured divided by the number that would be
 possible theoretically, ignoring centric projections and
 systematic absences.
;
 
_computing_data_collection        'Diamond GDA (http://www.opengda.org/)'
_computing_cell_refinement        'DIALS (Winter, 2018)'
_computing_data_reduction         'XIA2 (Winter 2010)'
_computing_structure_solution     'SHELXT (Sheldrick, 2015)'
_computing_structure_refinement   'SHELXL (Sheldrick, 2015)'
_computing_molecular_graphics     'OLEX2 (Dolomanov et al., 2009)'
_computing_publication_material   'MERCURY (Macrae et al., 2008)'
_refine_special_details           ?
_refine_ls_structure_factor_coef  Fsqd
_refine_ls_matrix_type            full
_refine_ls_weighting_scheme       calc
_refine_ls_weighting_details
'w=1/[\s^2^(Fo^2^)+(0.0473P)^2^] where P=(Fo^2^+2Fc^2^)/3'
_atom_sites_solution_primary      ?
_atom_sites_solution_secondary    ?
_atom_sites_solution_hydrogens    geom
_refine_ls_hydrogen_treatment     constr
_refine_ls_extinction_method      none
_refine_ls_extinction_coef        .
_refine_ls_number_reflns          9703
_refine_ls_number_parameters      526
_refine_ls_number_restraints      490
_refine_ls_R_factor_all           0.1093
_refine_ls_R_factor_gt            0.0593
_refine_ls_wR_factor_ref          0.1369
_refine_ls_wR_factor_gt           0.1187
_refine_ls_goodness_of_fit_ref    0.936
_refine_ls_restrained_S_all       0.936
_refine_ls_shift/su_max           0.001
_refine_ls_shift/su_mean          0.000
 
loop_
 _atom_site_label
 _atom_site_type_symbol
 _atom_site_fract_x
 _atom_site_fract_y
 _atom_site_fract_z
 _atom_site_U_iso_or_equiv
 _atom_site_adp_type
 _atom_site_occupancy
 _atom_site_site_symmetry_order  
 _atom_site_calc_flag
 _atom_site_refinement_flags_posn
 _atom_site_refinement_flags_adp
 _atom_site_refinement_flags_occupancy
 _atom_site_disorder_assembly
 _atom_site_disorder_group
Pd1 Pd 0.34001(2) 0.77513(2) 0.34672(2) 0.04628(13) Uani 1 1 d . . . . .
N2 N 0.3468(3) 0.9279(2) 0.33804(10) 0.0539(8) Uani 1 1 d . . . . .
N3 N 0.4552(3) 0.7984(2) 0.39844(10) 0.0461(7) Uani 1 1 d . . . . .
H3 H 0.532268 0.787995 0.388100 0.055 Uiso 1 1 calc R U . . .
N4 N 0.3309(2) 0.6318(2) 0.37157(10) 0.0472(7) Uani 1 1 d . . . . .
C1 C 0.4425(3) 0.9637(3) 0.37006(13) 0.0615(11) Uani 1 1 d . . . . .
H1A H 0.515388 0.958370 0.356435 0.074 Uiso 1 1 calc R U . . .
H1B H 0.430132 1.032421 0.377195 0.074 Uiso 1 1 calc R U . . .
C2 C 0.4458(4) 0.9028(3) 0.41193(13) 0.0606(10) Uani 1 1 d . . . . .
H2A H 0.511231 0.921390 0.431569 0.073 Uiso 1 1 calc R U . . .
H2B H 0.376297 0.913013 0.427404 0.073 Uiso 1 1 calc R U . . .
C3 C 0.4349(3) 0.7228(3) 0.43265(13) 0.0502(9) Uani 1 1 d . . . . .
H3A H 0.365860 0.738190 0.447586 0.060 Uiso 1 1 calc R U . . .
H3B H 0.499235 0.720555 0.454634 0.060 Uiso 1 1 calc R U . . .
C4 C 0.4220(3) 0.6258(3) 0.40903(12) 0.0498(9) Uani 1 1 d . . . . .
H4A H 0.401401 0.575340 0.429866 0.060 Uiso 1 1 calc R U . . .
H4B H 0.494619 0.607416 0.397387 0.060 Uiso 1 1 calc R U . . .
C5 C 0.2318(3) 0.9658(3) 0.35105(14) 0.0635(11) Uani 1 1 d . . . . .
H5A H 0.220993 0.943877 0.381105 0.076 Uiso 1 1 calc R U . . .
H5B H 0.172532 0.934753 0.331844 0.076 Uiso 1 1 calc R U . . .
C6 C 0.2122(4) 1.0760(3) 0.34929(17) 0.0866(15) Uani 1 1 d . . . . .
H6A H 0.218035 1.098784 0.319043 0.104 Uiso 1 1 calc R U . . .
H6B H 0.271629 1.108547 0.367837 0.104 Uiso 1 1 calc R U . . .
C7 C 0.0955(4) 1.1042(4) 0.3649(2) 0.1112(19) Uani 1 1 d . . . . .
H7A H 0.036540 1.065229 0.349024 0.133 Uiso 1 1 calc R U . . .
H7B H 0.093245 1.089605 0.396291 0.133 Uiso 1 1 calc R U . . .
C8 C 0.0709(6) 1.2108(4) 0.3574(3) 0.167(3) Uani 1 1 d . . . . .
H8A H 0.047773 1.221416 0.326643 0.251 Uiso 1 1 calc R U . . .
H8B H 0.138711 1.248544 0.365175 0.251 Uiso 1 1 calc R U . . .
H8C H 0.010202 1.230984 0.375445 0.251 Uiso 1 1 calc R U . . .
C9 C 0.3663(3) 0.9605(3) 0.29177(13) 0.0605(10) Uani 1 1 d . . . . .
H9A H 0.374751 1.031559 0.291761 0.073 Uiso 1 1 calc R U . . .
H9B H 0.298363 0.944617 0.272901 0.073 Uiso 1 1 calc R U . . .
C10 C 0.4685(3) 0.9161(3) 0.27178(14) 0.0679(11) Uani 1 1 d . . . . .
H10A H 0.465674 0.845029 0.274766 0.082 Uiso 1 1 calc R U . . .
H10B H 0.537966 0.939292 0.287828 0.082 Uiso 1 1 calc R U . . .
C11 C 0.4726(4) 0.9429(4) 0.22275(15) 0.0865(14) Uani 1 1 d . . . . .
H11A H 0.408257 0.912041 0.206224 0.104 Uiso 1 1 calc R U . . .
H11B H 0.464105 1.013686 0.219497 0.104 Uiso 1 1 calc R U . . .
C12 C 0.5808(4) 0.9120(5) 0.20333(18) 0.121(2) Uani 1 1 d . . . . .
H12A H 0.577772 0.929242 0.172423 0.181 Uiso 1 1 calc R U . . .
H12B H 0.589932 0.841963 0.206423 0.181 Uiso 1 1 calc R U . . .
H12C H 0.644721 0.944677 0.218592 0.181 Uiso 1 1 calc R U . . .
C13 C 0.2116(3) 0.6235(3) 0.38856(13) 0.0533(10) Uani 1 1 d . . . . .
H13A H 0.202989 0.675838 0.409971 0.064 Uiso 1 1 calc R U . . .
H13B H 0.156367 0.635745 0.363805 0.064 Uiso 1 1 calc R U . . .
C14 C 0.1794(3) 0.5280(3) 0.40994(15) 0.0633(11) Uani 1 1 d . . . . .
H14A H 0.232375 0.515064 0.435348 0.076 Uiso 1 1 calc R U . . .
H14B H 0.185961 0.474599 0.388908 0.076 Uiso 1 1 calc R U . . .
C15 C 0.0584(3) 0.5314(3) 0.42485(16) 0.0742(13) Uani 1 1 d . . . . .
H15A H 0.006464 0.546535 0.399385 0.089 Uiso 1 1 calc R U . . .
H15B H 0.053027 0.584663 0.446070 0.089 Uiso 1 1 calc R U . . .
C16 C 0.0191(4) 0.4370(3) 0.44586(17) 0.0842(14) Uani 1 1 d . . . . .
H16A H 0.019639 0.384539 0.424560 0.126 Uiso 1 1 calc R U . . .
H16B H -0.057325 0.445598 0.455308 0.126 Uiso 1 1 calc R U . . .
H16C H 0.070137 0.421131 0.471052 0.126 Uiso 1 1 calc R U . . .
C17 C 0.3484(3) 0.5506(3) 0.33886(13) 0.0578(10) Uani 1 1 d . . . . .
H17A H 0.352514 0.488454 0.354730 0.069 Uiso 1 1 calc R U . . .
H17B H 0.281838 0.547976 0.317941 0.069 Uiso 1 1 calc R U . . .
C18 C 0.4540(3) 0.5611(3) 0.31334(14) 0.0689(12) Uani 1 1 d . . . . .
H18A H 0.521411 0.560994 0.333874 0.083 Uiso 1 1 calc R U . . .
H18B H 0.451536 0.623694 0.297792 0.083 Uiso 1 1 calc R U . . .
C19 C 0.4636(5) 0.4780(4) 0.27999(19) 0.112(2) Uani 1 1 d . . . . .
H19A H 0.455834 0.415810 0.295368 0.135 Uiso 1 1 calc R U . . .
H19B H 0.399783 0.483111 0.257905 0.135 Uiso 1 1 calc R U . . .
C20 C 0.5684(5) 0.4758(5) 0.2575(2) 0.142(3) Uani 1 1 d . . . . .
H20A H 0.569348 0.418385 0.238946 0.212 Uiso 1 1 calc R U . . .
H20B H 0.632677 0.473791 0.278970 0.212 Uiso 1 1 calc R U . . .
H20C H 0.573336 0.533824 0.239504 0.212 Uiso 1 1 calc R U . . .
C21 C 0.6571(3) 0.3741(3) 0.42743(14) 0.0504(9) Uani 1 1 d . . . . .
C22 C 0.7093(3) 0.4241(3) 0.39365(15) 0.0625(11) Uani 1 1 d . . . . .
H22 H 0.725664 0.389712 0.368145 0.075 Uiso 1 1 calc R U . . .
C23 C 0.7377(3) 0.5227(3) 0.39665(18) 0.0782(13) Uani 1 1 d . . . . .
H23 H 0.772197 0.553210 0.373325 0.094 Uiso 1 1 calc R U . . .
C24 C 0.7154(4) 0.5757(3) 0.43353(19) 0.0779(13) Uani 1 1 d . . . . .
H24 H 0.737090 0.641474 0.435984 0.094 Uiso 1 1 calc R U . . .
C25 C 0.6607(3) 0.5306(3) 0.46692(16) 0.0689(12) Uani 1 1 d . . . . .
H25 H 0.643186 0.566331 0.491903 0.083 Uiso 1 1 calc R U . . .
C26 C 0.6316(3) 0.4321(3) 0.46353(14) 0.0566(10) Uani 1 1 d . . . . .
H26 H 0.593387 0.403340 0.486369 0.068 Uiso 1 1 calc R U . . .
C27 C 0.7341(3) 0.2018(3) 0.45889(14) 0.0524(9) Uani 1 1 d . . . . .
C28 C 0.8087(3) 0.2507(3) 0.48882(15) 0.0617(11) Uani 1 1 d . . . . .
H28 H 0.803519 0.318978 0.490507 0.074 Uiso 1 1 calc R U . . .
C29 C 0.8912(4) 0.2032(3) 0.51661(16) 0.0789(14) Uani 1 1 d . . . . .
H29 H 0.938171 0.239701 0.536486 0.095 Uiso 1 1 calc R U . . .
C30 C 0.9033(4) 0.1038(4) 0.51481(17) 0.0824(14) Uani 1 1 d . . . . .
H30 H 0.958055 0.071889 0.533371 0.099 Uiso 1 1 calc R U . . .
C31 C 0.8338(4) 0.0515(3) 0.48536(18) 0.0836(14) Uani 1 1 d . . . . .
H31 H 0.841669 -0.016515 0.483576 0.100 Uiso 1 1 calc R U . . .
C32 C 0.7519(3) 0.0993(3) 0.45816(16) 0.0729(13) Uani 1 1 d . . . . .
H32 H 0.706046 0.061668 0.438310 0.087 Uiso 1 1 calc R U . . .
C33 C 0.5052(3) 0.2304(2) 0.44413(13) 0.0469(9) Uani 1 1 d . . . . .
C34 C 0.4796(3) 0.1450(2) 0.46678(12) 0.0496(9) Uani 1 1 d . . . . .
H34 H 0.538367 0.100289 0.473758 0.060 Uiso 1 1 calc R U . . .
C35 C 0.3701(3) 0.1236(3) 0.47948(14) 0.0621(11) Uani 1 1 d . . . . .
H35 H 0.356816 0.064979 0.494278 0.074 Uiso 1 1 calc R U . . .
C36 C 0.2809(4) 0.1883(3) 0.47035(16) 0.0700(12) Uani 1 1 d . . . . .
H36 H 0.207435 0.174643 0.479052 0.084 Uiso 1 1 calc R U . . .
C37 C 0.3032(4) 0.2736(3) 0.44807(17) 0.0751(13) Uani 1 1 d . . . . .
H37 H 0.244200 0.318274 0.441317 0.090 Uiso 1 1 calc R U . . .
C38 C 0.4125(3) 0.2936(3) 0.43564(16) 0.0686(12) Uani 1 1 d . . . . .
H38 H 0.424889 0.352328 0.420811 0.082 Uiso 1 1 calc R U . . .
C39 C 0.6368(4) 0.2137(3) 0.37497(14) 0.0616(10) Uani 1 1 d . . . . .
C40 C 0.5454(4) 0.2199(3) 0.34400(15) 0.0742(12) Uani 1 1 d . . . . .
H40 H 0.476118 0.244360 0.353043 0.089 Uiso 1 1 calc R U . . .
C41 C 0.5511(5) 0.1915(4) 0.29967(17) 0.0914(15) Uani 1 1 d . . . . .
H41 H 0.486786 0.197355 0.280035 0.110 Uiso 1 1 calc R U . . .
C42 C 0.6511(6) 0.1553(4) 0.2853(2) 0.115(2) Uani 1 1 d . . . . .
H42 H 0.656067 0.136961 0.255764 0.138 Uiso 1 1 calc R U . . .
C43 C 0.7432(6) 0.1463(5) 0.3146(2) 0.128(2) Uani 1 1 d . . . . .
H43 H 0.811646 0.120919 0.305158 0.153 Uiso 1 1 calc R U . . .
C44 C 0.7369(5) 0.1743(4) 0.35838(18) 0.1022(17) Uani 1 1 d . . . . .
H44 H 0.801660 0.166776 0.377693 0.123 Uiso 1 1 calc R U . . .
B1 B 0.6344(4) 0.2551(3) 0.42644(16) 0.0519(9) Uani 1 1 d . . . . .
O3 O 0.6867(15) 0.806(3) 0.3648(13) 0.0874(15) Uani 0.541(17) 1 d D . P A 1
C45 C 0.7266(11) 0.7577(13) 0.3268(5) 0.0877(17) Uani 0.541(17) 1 d D . P A 1
H45A H 0.701643 0.793479 0.300089 0.105 Uiso 0.541(17) 1 calc R U P A 1
H45B H 0.696323 0.691246 0.324547 0.105 Uiso 0.541(17) 1 calc R U P A 1
C46 C 0.8536(10) 0.7556(16) 0.3322(6) 0.1062(19) Uani 0.541(17) 1 d D . P A 1
H46A H 0.886879 0.785904 0.306847 0.127 Uiso 0.541(17) 1 calc R U P A 1
H46B H 0.881220 0.688336 0.335015 0.127 Uiso 0.541(17) 1 calc R U P A 1
C47 C 0.8842(9) 0.8127(14) 0.3736(4) 0.1062(19) Uani 0.541(17) 1 d D . P A 1
H47A H 0.928276 0.771594 0.394797 0.127 Uiso 0.541(17) 1 calc R U P A 1
H47B H 0.930642 0.869345 0.366865 0.127 Uiso 0.541(17) 1 calc R U P A 1
C48 C 0.7810(10) 0.8441(11) 0.3921(4) 0.0877(17) Uani 0.541(17) 1 d D . P A 1
H48A H 0.777507 0.915484 0.392692 0.105 Uiso 0.541(17) 1 calc R U P A 1
H48B H 0.778116 0.819869 0.422230 0.105 Uiso 0.541(17) 1 calc R U P A 1
O3A O 0.6810(18) 0.805(4) 0.3622(15) 0.0874(15) Uani 0.459(17) 1 d D . P A 2
C45A C 0.7436(13) 0.7785(16) 0.3248(6) 0.0877(17) Uani 0.459(17) 1 d D . P A 2
H45C H 0.732839 0.827313 0.301438 0.105 Uiso 0.459(17) 1 calc R U P A 2
H45D H 0.718247 0.714979 0.313176 0.105 Uiso 0.459(17) 1 calc R U P A 2
C46A C 0.8654(12) 0.7742(17) 0.3415(8) 0.1062(19) Uani 0.459(17) 1 d D . P A 2
H46C H 0.882046 0.716905 0.360051 0.127 Uiso 0.459(17) 1 calc R U P A 2
H46D H 0.917656 0.776667 0.317763 0.127 Uiso 0.459(17) 1 calc R U P A 2
C47A C 0.8656(11) 0.8661(15) 0.3673(5) 0.1062(19) Uani 0.459(17) 1 d D . P A 2
H47C H 0.920771 0.862024 0.392673 0.127 Uiso 0.459(17) 1 calc R U P A 2
H47D H 0.886049 0.921395 0.349026 0.127 Uiso 0.459(17) 1 calc R U P A 2
C48A C 0.7533(12) 0.8786(11) 0.3817(5) 0.0877(17) Uani 0.459(17) 1 d D . P A 2
H48C H 0.754742 0.873744 0.413770 0.105 Uiso 0.459(17) 1 calc R U P A 2
H48D H 0.724435 0.943303 0.373044 0.105 Uiso 0.459(17) 1 calc R U P A 2
O1 O 0.1259(3) 0.7606(2) 0.29844(11) 0.1056(11) Uani 0.834(5) 1 d D . P B 3
O2 O 0.2623(3) 0.72431(19) 0.25927(12) 0.1056(11) Uani 0.834(5) 1 d D . P B 3
N1 N 0.2267(3) 0.74974(12) 0.29399(10) 0.0640(11) Uani 0.834(5) 1 d D . P B 3
O1A O 0.2068(14) 0.7573(2) 0.3031(3) 0.1056(11) Uani 0.166(5) 1 d D . P B 4
O2A O 0.3164(11) 0.7164(3) 0.2537(4) 0.1056(11) Uani 0.166(5) 1 d D . P B 4
N1A N 0.2095(10) 0.7302(2) 0.2619(3) 0.0640(11) Uani 0.166(5) 1 d D . P B 4
 
loop_
 _atom_site_aniso_label
 _atom_site_aniso_U_11
 _atom_site_aniso_U_22
 _atom_site_aniso_U_33
 _atom_site_aniso_U_23
 _atom_site_aniso_U_13
 _atom_site_aniso_U_12
Pd1 0.0471(2) 0.0477(2) 0.0435(2) 0.00138(16) -0.00146(15) -0.00215(14)
N2 0.0584(18) 0.0527(18) 0.0502(18) 0.0057(14) -0.0006(14) -0.0004(13)
N3 0.0499(17) 0.0515(15) 0.0366(18) -0.0016(12) 0.0003(14) -0.0042(13)
N4 0.0457(15) 0.0458(16) 0.0496(18) -0.0017(13) -0.0010(12) -0.0018(13)
C1 0.072(2) 0.052(2) 0.060(2) 0.0035(18) -0.0065(19) -0.0086(19)
C2 0.077(3) 0.0515(17) 0.052(2) -0.0029(16) -0.008(2) -0.0020(19)
C3 0.057(2) 0.0531(18) 0.040(2) 0.0030(14) -0.0016(18) -0.0007(17)
C4 0.048(2) 0.0503(18) 0.051(2) 0.0027(16) -0.0028(16) 0.0007(17)
C5 0.070(2) 0.061(2) 0.059(3) -0.001(2) 0.005(2) 0.0085(19)
C6 0.103(3) 0.062(2) 0.093(4) -0.006(3) -0.003(3) 0.019(2)
C7 0.102(3) 0.090(3) 0.141(5) -0.026(4) -0.005(3) 0.032(3)
C8 0.148(6) 0.091(3) 0.256(9) -0.034(5) -0.032(6) 0.045(4)
C9 0.068(3) 0.059(2) 0.054(2) 0.014(2) 0.0012(18) -0.0035(19)
C10 0.068(3) 0.077(3) 0.059(2) 0.008(2) 0.004(2) -0.004(2)
C11 0.092(3) 0.106(4) 0.063(3) 0.009(3) 0.015(2) -0.011(3)
C12 0.106(4) 0.174(6) 0.085(4) -0.005(4) 0.032(3) -0.003(4)
C13 0.0488(18) 0.054(2) 0.057(3) 0.0054(18) 0.0030(18) -0.0009(16)
C14 0.058(2) 0.061(2) 0.071(3) 0.012(2) 0.011(2) -0.0018(18)
C15 0.060(2) 0.070(3) 0.095(4) 0.001(2) 0.022(2) -0.009(2)
C16 0.079(3) 0.074(3) 0.102(4) 0.008(3) 0.028(3) -0.008(2)
C17 0.066(2) 0.052(2) 0.055(3) -0.0065(17) 0.0016(19) -0.0013(18)
C18 0.070(3) 0.080(3) 0.057(3) -0.005(2) 0.008(2) 0.006(2)
C19 0.121(4) 0.110(4) 0.110(4) -0.042(3) 0.043(3) -0.005(3)
C20 0.147(5) 0.157(6) 0.128(6) -0.033(4) 0.069(4) 0.009(4)
C21 0.047(2) 0.0508(17) 0.052(2) 0.0052(15) -0.0072(17) -0.0016(16)
C22 0.055(2) 0.063(2) 0.070(3) 0.014(2) 0.006(2) -0.0041(18)
C23 0.058(3) 0.062(2) 0.116(4) 0.024(2) 0.016(3) -0.006(2)
C24 0.061(3) 0.049(2) 0.122(4) 0.014(2) -0.008(2) -0.002(2)
C25 0.068(3) 0.0513(19) 0.085(3) -0.002(2) -0.015(2) 0.0060(18)
C26 0.066(3) 0.0501(18) 0.052(2) 0.0059(17) -0.007(2) 0.0043(17)
C27 0.051(2) 0.0484(17) 0.059(2) 0.0033(17) 0.0117(16) 0.0035(15)
C28 0.059(2) 0.058(2) 0.068(3) -0.0007(19) 0.0019(18) 0.0050(17)
C29 0.071(3) 0.082(2) 0.082(3) -0.006(2) -0.011(2) 0.017(2)
C30 0.058(3) 0.081(2) 0.108(4) 0.011(3) 0.002(2) 0.020(2)
C31 0.065(3) 0.058(3) 0.128(4) 0.012(2) 0.004(2) 0.0115(19)
C32 0.060(2) 0.0484(18) 0.109(4) -0.005(2) 0.000(2) 0.0042(17)
C33 0.0510(17) 0.0430(17) 0.046(2) -0.0013(16) -0.0025(17) -0.0014(14)
C34 0.0542(19) 0.0440(18) 0.050(3) 0.0031(17) -0.0016(18) 0.0021(16)
C35 0.057(2) 0.062(2) 0.067(3) 0.010(2) 0.002(2) -0.0057(16)
C36 0.055(2) 0.065(2) 0.090(4) -0.002(2) 0.004(2) -0.0022(17)
C37 0.054(2) 0.058(2) 0.113(4) 0.003(2) 0.004(2) 0.0060(19)
C38 0.0574(19) 0.053(2) 0.095(4) 0.010(2) 0.001(2) 0.0030(16)
C39 0.080(3) 0.054(2) 0.052(2) -0.0020(19) 0.0070(17) -0.012(2)
C40 0.098(3) 0.065(3) 0.058(2) 0.005(2) -0.007(2) -0.022(2)
C41 0.140(4) 0.075(3) 0.057(2) 0.002(2) -0.010(3) -0.035(3)
C42 0.179(5) 0.107(4) 0.061(4) -0.011(3) 0.020(3) -0.017(4)
C43 0.162(5) 0.150(6) 0.074(3) -0.031(4) 0.030(3) 0.022(4)
C44 0.103(3) 0.138(5) 0.067(3) -0.021(3) 0.017(3) 0.015(3)
B1 0.055(2) 0.0498(18) 0.051(2) -0.0002(17) 0.0045(18) -0.0013(17)
O3 0.074(2) 0.094(2) 0.095(4) -0.014(3) 0.013(2) -0.007(2)
C45 0.082(2) 0.089(5) 0.093(3) -0.011(3) 0.0092(19) -0.004(2)
C46 0.078(2) 0.115(6) 0.126(5) -0.023(3) 0.012(2) -0.008(3)
C47 0.078(2) 0.115(6) 0.126(5) -0.023(3) 0.012(2) -0.008(3)
C48 0.082(2) 0.089(5) 0.093(3) -0.011(3) 0.0092(19) -0.004(2)
O3A 0.074(2) 0.094(2) 0.095(4) -0.014(3) 0.013(2) -0.007(2)
C45A 0.082(2) 0.089(5) 0.093(3) -0.011(3) 0.0092(19) -0.004(2)
C46A 0.078(2) 0.115(6) 0.126(5) -0.023(3) 0.012(2) -0.008(3)
C47A 0.078(2) 0.115(6) 0.126(5) -0.023(3) 0.012(2) -0.008(3)
C48A 0.082(2) 0.089(5) 0.093(3) -0.011(3) 0.0092(19) -0.004(2)
O1 0.068(2) 0.176(3) 0.0718(17) -0.0240(16) -0.0079(16) 0.0037(17)
O2 0.068(2) 0.176(3) 0.0718(17) -0.0240(16) -0.0079(16) 0.0037(17)
N1 0.068(2) 0.063(2) 0.060(2) 0.0093(19) -0.005(2) -0.0004(18)
O1A 0.068(2) 0.176(3) 0.0718(17) -0.0240(16) -0.0079(16) 0.0037(17)
O2A 0.068(2) 0.176(3) 0.0718(17) -0.0240(16) -0.0079(16) 0.0037(17)
N1A 0.068(2) 0.063(2) 0.060(2) 0.0093(19) -0.005(2) -0.0004(18)
 
_geom_special_details
;
 All esds (except the esd in the dihedral angle between two l.s. planes)
 are estimated using the full covariance matrix.  The cell esds are taken
 into account individually in the estimation of esds in distances, angles
 and torsion angles; correlations between esds in cell parameters are only
 used when they are defined by crystal symmetry.  An approximate (isotropic)
 treatment of cell esds is used for estimating esds involving l.s. planes.
;
 
loop_
 _geom_bond_atom_site_label_1
 _geom_bond_atom_site_label_2
 _geom_bond_distance
 _geom_bond_site_symmetry_2
 _geom_bond_publ_flag
Pd1 O1A 1.986(16) . ?
Pd1 N3 2.019(3) . ?
Pd1 N1 2.033(3) . ?
Pd1 N4 2.090(3) . ?
Pd1 N2 2.092(3) . ?
N2 C9 1.495(5) . ?
N2 C1 1.510(4) . ?
N2 C5 1.511(4) . ?
N3 C2 1.481(4) . ?
N3 C3 1.485(4) . ?
N3 H3 0.9800 . ?
N4 C17 1.501(5) . ?
N4 C4 1.504(4) . ?
N4 C13 1.517(4) . ?
C1 C2 1.508(5) . ?
C1 H1A 0.9700 . ?
C1 H1B 0.9700 . ?
C2 H2A 0.9700 . ?
C2 H2B 0.9700 . ?
C3 C4 1.501(5) . ?
C3 H3A 0.9700 . ?
C3 H3B 0.9700 . ?
C4 H4A 0.9700 . ?
C4 H4B 0.9700 . ?
C5 C6 1.514(5) . ?
C5 H5A 0.9700 . ?
C5 H5B 0.9700 . ?
C6 C7 1.517(6) . ?
C6 H6A 0.9700 . ?
C6 H6B 0.9700 . ?
C7 C8 1.489(7) . ?
C7 H7A 0.9700 . ?
C7 H7B 0.9700 . ?
C8 H8A 0.9600 . ?
C8 H8B 0.9600 . ?
C8 H8C 0.9600 . ?
C9 C10 1.496(5) . ?
C9 H9A 0.9700 . ?
C9 H9B 0.9700 . ?
C10 C11 1.527(6) . ?
C10 H10A 0.9700 . ?
C10 H10B 0.9700 . ?
C11 C12 1.485(6) . ?
C11 H11A 0.9700 . ?
C11 H11B 0.9700 . ?
C12 H12A 0.9600 . ?
C12 H12B 0.9600 . ?
C12 H12C 0.9600 . ?
C13 C14 1.505(5) . ?
C13 H13A 0.9700 . ?
C13 H13B 0.9700 . ?
C14 C15 1.508(5) . ?
C14 H14A 0.9700 . ?
C14 H14B 0.9700 . ?
C15 C16 1.513(5) . ?
C15 H15A 0.9700 . ?
C15 H15B 0.9700 . ?
C16 H16A 0.9600 . ?
C16 H16B 0.9600 . ?
C16 H16C 0.9600 . ?
C17 C18 1.500(5) . ?
C17 H17A 0.9700 . ?
C17 H17B 0.9700 . ?
C18 C19 1.521(6) . ?
C18 H18A 0.9700 . ?
C18 H18B 0.9700 . ?
C19 C20 1.435(7) . ?
C19 H19A 0.9700 . ?
C19 H19B 0.9700 . ?
C20 H20A 0.9600 . ?
C20 H20B 0.9600 . ?
C20 H20C 0.9600 . ?
C21 C26 1.391(5) . ?
C21 C22 1.396(5) . ?
C21 B1 1.637(5) . ?
C22 C23 1.379(5) . ?
C22 H22 0.9300 . ?
C23 C24 1.363(6) . ?
C23 H23 0.9300 . ?
C24 C25 1.370(6) . ?
C24 H24 0.9300 . ?
C25 C26 1.381(5) . ?
C25 H25 0.9300 . ?
C26 H26 0.9300 . ?
C27 C28 1.384(5) . ?
C27 C32 1.408(5) . ?
C27 B1 1.641(6) . ?
C28 C29 1.394(6) . ?
C28 H28 0.9300 . ?
C29 C30 1.357(6) . ?
C29 H29 0.9300 . ?
C30 C31 1.363(6) . ?
C30 H30 0.9300 . ?
C31 C32 1.382(5) . ?
C31 H31 0.9300 . ?
C32 H32 0.9300 . ?
C33 C34 1.387(5) . ?
C33 C38 1.391(5) . ?
C33 B1 1.664(6) . ?
C34 C35 1.387(5) . ?
C34 H34 0.9300 . ?
C35 C36 1.377(5) . ?
C35 H35 0.9300 . ?
C36 C37 1.372(6) . ?
C36 H36 0.9300 . ?
C37 C38 1.378(5) . ?
C37 H37 0.9300 . ?
C38 H38 0.9300 . ?
C39 C40 1.376(6) . ?
C39 C44 1.404(6) . ?
C39 B1 1.654(6) . ?
C40 C41 1.398(6) . ?
C40 H40 0.9300 . ?
C41 C42 1.362(7) . ?
C41 H41 0.9300 . ?
C42 C43 1.354(8) . ?
C42 H42 0.9300 . ?
C43 C44 1.381(7) . ?
C43 H43 0.9300 . ?
C44 H44 0.9300 . ?
O3 C45 1.421(11) . ?
O3 C48 1.430(14) . ?
C45 C46 1.481(11) . ?
C45 H45A 0.9700 . ?
C45 H45B 0.9700 . ?
C46 C47 1.496(13) . ?
C46 H46A 0.9700 . ?
C46 H46B 0.9700 . ?
C47 C48 1.423(10) . ?
C47 H47A 0.9700 . ?
C47 H47B 0.9700 . ?
C48 H48A 0.9700 . ?
C48 H48B 0.9700 . ?
O3A C48A 1.410(19) . ?
O3A C45A 1.428(13) . ?
C45A C46A 1.479(13) . ?
C45A H45C 0.9700 . ?
C45A H45D 0.9700 . ?
C46A C47A 1.471(13) . ?
C46A H46C 0.9700 . ?
C46A H46D 0.9700 . ?
C47A C48A 1.414(11) . ?
C47A H47C 0.9700 . ?
C47A H47D 0.9700 . ?
C48A H48C 0.9700 . ?
C48A H48D 0.9700 . ?
O1 N1 1.2007(10) . ?
O2 N1 1.2012(10) . ?
O1A N1A 1.3001(10) . ?
O2A N1A 1.3003(10) . ?
 
loop_
 _geom_angle_atom_site_label_1
 _geom_angle_atom_site_label_2
 _geom_angle_atom_site_label_3
 _geom_angle
 _geom_angle_site_symmetry_1
 _geom_angle_site_symmetry_3
 _geom_angle_publ_flag
O1A Pd1 N3 170.3(3) . . ?
N3 Pd1 N1 178.69(13) . . ?
O1A Pd1 N4 93.93(10) . . ?
N3 Pd1 N4 85.11(11) . . ?
N1 Pd1 N4 94.46(9) . . ?
O1A Pd1 N2 94.14(10) . . ?
N3 Pd1 N2 85.02(11) . . ?
N1 Pd1 N2 95.62(9) . . ?
N4 Pd1 N2 166.08(12) . . ?
C9 N2 C1 110.6(3) . . ?
C9 N2 C5 109.3(3) . . ?
C1 N2 C5 110.9(3) . . ?
C9 N2 Pd1 114.8(2) . . ?
C1 N2 Pd1 105.7(2) . . ?
C5 N2 Pd1 105.3(2) . . ?
C2 N3 C3 116.9(3) . . ?
C2 N3 Pd1 107.7(2) . . ?
C3 N3 Pd1 107.6(2) . . ?
C2 N3 H3 108.1 . . ?
C3 N3 H3 108.1 . . ?
Pd1 N3 H3 108.1 . . ?
C17 N4 C4 109.6(3) . . ?
C17 N4 C13 109.4(3) . . ?
C4 N4 C13 111.2(3) . . ?
C17 N4 Pd1 115.8(2) . . ?
C4 N4 Pd1 105.70(19) . . ?
C13 N4 Pd1 105.01(19) . . ?
C2 C1 N2 109.8(3) . . ?
C2 C1 H1A 109.7 . . ?
N2 C1 H1A 109.7 . . ?
C2 C1 H1B 109.7 . . ?
N2 C1 H1B 109.7 . . ?
H1A C1 H1B 108.2 . . ?
N3 C2 C1 107.0(3) . . ?
N3 C2 H2A 110.3 . . ?
C1 C2 H2A 110.3 . . ?
N3 C2 H2B 110.3 . . ?
C1 C2 H2B 110.3 . . ?
H2A C2 H2B 108.6 . . ?
N3 C3 C4 107.0(3) . . ?
N3 C3 H3A 110.3 . . ?
C4 C3 H3A 110.3 . . ?
N3 C3 H3B 110.3 . . ?
C4 C3 H3B 110.3 . . ?
H3A C3 H3B 108.6 . . ?
C3 C4 N4 110.8(3) . . ?
C3 C4 H4A 109.5 . . ?
N4 C4 H4A 109.5 . . ?
C3 C4 H4B 109.5 . . ?
N4 C4 H4B 109.5 . . ?
H4A C4 H4B 108.1 . . ?
N2 C5 C6 117.5(3) . . ?
N2 C5 H5A 107.9 . . ?
C6 C5 H5A 107.9 . . ?
N2 C5 H5B 107.9 . . ?
C6 C5 H5B 107.9 . . ?
H5A C5 H5B 107.2 . . ?
C5 C6 C7 112.1(4) . . ?
C5 C6 H6A 109.2 . . ?
C7 C6 H6A 109.2 . . ?
C5 C6 H6B 109.2 . . ?
C7 C6 H6B 109.2 . . ?
H6A C6 H6B 107.9 . . ?
C8 C7 C6 111.5(5) . . ?
C8 C7 H7A 109.3 . . ?
C6 C7 H7A 109.3 . . ?
C8 C7 H7B 109.3 . . ?
C6 C7 H7B 109.3 . . ?
H7A C7 H7B 108.0 . . ?
C7 C8 H8A 109.5 . . ?
C7 C8 H8B 109.5 . . ?
H8A C8 H8B 109.5 . . ?
C7 C8 H8C 109.5 . . ?
H8A C8 H8C 109.5 . . ?
H8B C8 H8C 109.5 . . ?
N2 C9 C10 115.4(3) . . ?
N2 C9 H9A 108.4 . . ?
C10 C9 H9A 108.4 . . ?
N2 C9 H9B 108.4 . . ?
C10 C9 H9B 108.4 . . ?
H9A C9 H9B 107.5 . . ?
C9 C10 C11 111.7(4) . . ?
C9 C10 H10A 109.3 . . ?
C11 C10 H10A 109.3 . . ?
C9 C10 H10B 109.3 . . ?
C11 C10 H10B 109.3 . . ?
H10A C10 H10B 107.9 . . ?
C12 C11 C10 113.2(4) . . ?
C12 C11 H11A 108.9 . . ?
C10 C11 H11A 108.9 . . ?
C12 C11 H11B 108.9 . . ?
C10 C11 H11B 108.9 . . ?
H11A C11 H11B 107.8 . . ?
C11 C12 H12A 109.5 . . ?
C11 C12 H12B 109.5 . . ?
H12A C12 H12B 109.5 . . ?
C11 C12 H12C 109.5 . . ?
H12A C12 H12C 109.5 . . ?
H12B C12 H12C 109.5 . . ?
C14 C13 N4 117.9(3) . . ?
C14 C13 H13A 107.8 . . ?
N4 C13 H13A 107.8 . . ?
C14 C13 H13B 107.8 . . ?
N4 C13 H13B 107.8 . . ?
H13A C13 H13B 107.2 . . ?
C13 C14 C15 111.4(3) . . ?
C13 C14 H14A 109.3 . . ?
C15 C14 H14A 109.3 . . ?
C13 C14 H14B 109.3 . . ?
C15 C14 H14B 109.3 . . ?
H14A C14 H14B 108.0 . . ?
C14 C15 C16 114.4(4) . . ?
C14 C15 H15A 108.7 . . ?
C16 C15 H15A 108.7 . . ?
C14 C15 H15B 108.7 . . ?
C16 C15 H15B 108.7 . . ?
H15A C15 H15B 107.6 . . ?
C15 C16 H16A 109.5 . . ?
C15 C16 H16B 109.5 . . ?
H16A C16 H16B 109.5 . . ?
C15 C16 H16C 109.5 . . ?
H16A C16 H16C 109.5 . . ?
H16B C16 H16C 109.5 . . ?
C18 C17 N4 114.7(3) . . ?
C18 C17 H17A 108.6 . . ?
N4 C17 H17A 108.6 . . ?
C18 C17 H17B 108.6 . . ?
N4 C17 H17B 108.6 . . ?
H17A C17 H17B 107.6 . . ?
C17 C18 C19 111.5(4) . . ?
C17 C18 H18A 109.3 . . ?
C19 C18 H18A 109.3 . . ?
C17 C18 H18B 109.3 . . ?
C19 C18 H18B 109.3 . . ?
H18A C18 H18B 108.0 . . ?
C20 C19 C18 115.4(5) . . ?
C20 C19 H19A 108.4 . . ?
C18 C19 H19A 108.4 . . ?
C20 C19 H19B 108.4 . . ?
C18 C19 H19B 108.4 . . ?
H19A C19 H19B 107.5 . . ?
C19 C20 H20A 109.5 . . ?
C19 C20 H20B 109.5 . . ?
H20A C20 H20B 109.5 . . ?
C19 C20 H20C 109.5 . . ?
H20A C20 H20C 109.5 . . ?
H20B C20 H20C 109.5 . . ?
C26 C21 C22 114.9(4) . . ?
C26 C21 B1 122.0(4) . . ?
C22 C21 B1 123.0(4) . . ?
C23 C22 C21 122.5(4) . . ?
C23 C22 H22 118.7 . . ?
C21 C22 H22 118.7 . . ?
C24 C23 C22 120.5(5) . . ?
C24 C23 H23 119.7 . . ?
C22 C23 H23 119.7 . . ?
C23 C24 C25 119.0(4) . . ?
C23 C24 H24 120.5 . . ?
C25 C24 H24 120.5 . . ?
C24 C25 C26 120.1(5) . . ?
C24 C25 H25 120.0 . . ?
C26 C25 H25 120.0 . . ?
C25 C26 C21 122.8(4) . . ?
C25 C26 H26 118.6 . . ?
C21 C26 H26 118.6 . . ?
C28 C27 C32 113.4(4) . . ?
C28 C27 B1 124.8(3) . . ?
C32 C27 B1 121.7(4) . . ?
C27 C28 C29 123.5(4) . . ?
C27 C28 H28 118.2 . . ?
C29 C28 H28 118.2 . . ?
C30 C29 C28 120.4(4) . . ?
C30 C29 H29 119.8 . . ?
C28 C29 H29 119.8 . . ?
C29 C30 C31 119.0(4) . . ?
C29 C30 H30 120.5 . . ?
C31 C30 H30 120.5 . . ?
C30 C31 C32 120.2(4) . . ?
C30 C31 H31 119.9 . . ?
C32 C31 H31 119.9 . . ?
C31 C32 C27 123.5(4) . . ?
C31 C32 H32 118.3 . . ?
C27 C32 H32 118.3 . . ?
C34 C33 C38 114.7(4) . . ?
C34 C33 B1 123.6(3) . . ?
C38 C33 B1 121.7(3) . . ?
C33 C34 C35 122.8(3) . . ?
C33 C34 H34 118.6 . . ?
C35 C34 H34 118.6 . . ?
C36 C35 C34 120.6(4) . . ?
C36 C35 H35 119.7 . . ?
C34 C35 H35 119.7 . . ?
C37 C36 C35 118.2(4) . . ?
C37 C36 H36 120.9 . . ?
C35 C36 H36 120.9 . . ?
C36 C37 C38 120.5(4) . . ?
C36 C37 H37 119.8 . . ?
C38 C37 H37 119.8 . . ?
C37 C38 C33 123.4(4) . . ?
C37 C38 H38 118.3 . . ?
C33 C38 H38 118.3 . . ?
C40 C39 C44 114.1(4) . . ?
C40 C39 B1 123.9(4) . . ?
C44 C39 B1 121.9(4) . . ?
C39 C40 C41 123.5(5) . . ?
C39 C40 H40 118.3 . . ?
C41 C40 H40 118.3 . . ?
C42 C41 C40 119.9(6) . . ?
C42 C41 H41 120.1 . . ?
C40 C41 H41 120.1 . . ?
C43 C42 C41 119.0(6) . . ?
C43 C42 H42 120.5 . . ?
C41 C42 H42 120.5 . . ?
C42 C43 C44 120.8(6) . . ?
C42 C43 H43 119.6 . . ?
C44 C43 H43 119.6 . . ?
C43 C44 C39 122.8(6) . . ?
C43 C44 H44 118.6 . . ?
C39 C44 H44 118.6 . . ?
C21 B1 C27 108.4(3) . . ?
C21 B1 C39 109.9(3) . . ?
C27 B1 C39 110.9(3) . . ?
C21 B1 C33 110.0(3) . . ?
C27 B1 C33 110.0(3) . . ?
C39 B1 C33 107.6(3) . . ?
C45 O3 C48 110.6(10) . . ?
O3 C45 C46 107.3(10) . . ?
O3 C45 H45A 110.3 . . ?
C46 C45 H45A 110.3 . . ?
O3 C45 H45B 110.3 . . ?
C46 C45 H45B 110.3 . . ?
H45A C45 H45B 108.5 . . ?
C45 C46 C47 105.4(9) . . ?
C45 C46 H46A 110.7 . . ?
C47 C46 H46A 110.7 . . ?
C45 C46 H46B 110.7 . . ?
C47 C46 H46B 110.7 . . ?
H46A C46 H46B 108.8 . . ?
C48 C47 C46 108.6(8) . . ?
C48 C47 H47A 110.0 . . ?
C46 C47 H47A 110.0 . . ?
C48 C47 H47B 110.0 . . ?
C46 C47 H47B 110.0 . . ?
H47A C47 H47B 108.4 . . ?
C47 C48 O3 107.7(9) . . ?
C47 C48 H48A 110.2 . . ?
O3 C48 H48A 110.2 . . ?
C47 C48 H48B 110.2 . . ?
O3 C48 H48B 110.2 . . ?
H48A C48 H48B 108.5 . . ?
C48A O3A C45A 100.7(17) . . ?
O3A C45A C46A 105.6(15) . . ?
O3A C45A H45C 110.6 . . ?
C46A C45A H45C 110.6 . . ?
O3A C45A H45D 110.6 . . ?
C46A C45A H45D 110.6 . . ?
H45C C45A H45D 108.8 . . ?
C47A C46A C45A 96.7(12) . . ?
C47A C46A H46C 112.4 . . ?
C45A C46A H46C 112.4 . . ?
C47A C46A H46D 112.4 . . ?
C45A C46A H46D 112.4 . . ?
H46C C46A H46D 110.0 . . ?
C48A C47A C46A 107.0(9) . . ?
C48A C47A H47C 110.3 . . ?
C46A C47A H47C 110.3 . . ?
C48A C47A H47D 110.3 . . ?
C46A C47A H47D 110.3 . . ?
H47C C47A H47D 108.6 . . ?
O3A C48A C47A 109.2(11) . . ?
O3A C48A H48C 109.8 . . ?
C47A C48A H48C 109.8 . . ?
O3A C48A H48D 109.8 . . ?
C47A C48A H48D 109.8 . . ?
H48C C48A H48D 108.3 . . ?
O1 N1 O2 121.79(15) . . ?
O1 N1 Pd1 119.0(2) . . ?
O2 N1 Pd1 119.2(2) . . ?
N1A O1A Pd1 127.1(8) . . ?
O2A N1A O1A 107.70(12) . . ?
 
loop_
 _geom_torsion_atom_site_label_1
 _geom_torsion_atom_site_label_2
 _geom_torsion_atom_site_label_3
 _geom_torsion_atom_site_label_4
 _geom_torsion
 _geom_torsion_site_symmetry_1
 _geom_torsion_site_symmetry_2
 _geom_torsion_site_symmetry_3
 _geom_torsion_site_symmetry_4
 _geom_torsion_publ_flag
C9 N2 C1 C2 -160.0(3) . . . . ?
C5 N2 C1 C2 78.5(4) . . . . ?
Pd1 N2 C1 C2 -35.2(4) . . . . ?
C3 N3 C2 C1 -167.3(3) . . . . ?
Pd1 N3 C2 C1 -46.1(3) . . . . ?
N2 C1 C2 N3 54.8(4) . . . . ?
C2 N3 C3 C4 167.2(3) . . . . ?
Pd1 N3 C3 C4 45.9(3) . . . . ?
N3 C3 C4 N4 -53.8(4) . . . . ?
C17 N4 C4 C3 159.2(3) . . . . ?
C13 N4 C4 C3 -79.7(4) . . . . ?
Pd1 N4 C4 C3 33.7(3) . . . . ?
C9 N2 C5 C6 -57.7(4) . . . . ?
C1 N2 C5 C6 64.5(4) . . . . ?
Pd1 N2 C5 C6 178.4(3) . . . . ?
N2 C5 C6 C7 -177.7(4) . . . . ?
C5 C6 C7 C8 -172.4(5) . . . . ?
C1 N2 C9 C10 66.3(4) . . . . ?
C5 N2 C9 C10 -171.3(3) . . . . ?
Pd1 N2 C9 C10 -53.2(4) . . . . ?
N2 C9 C10 C11 172.5(4) . . . . ?
C9 C10 C11 C12 172.1(4) . . . . ?
C17 N4 C13 C14 56.7(4) . . . . ?
C4 N4 C13 C14 -64.5(4) . . . . ?
Pd1 N4 C13 C14 -178.4(3) . . . . ?
N4 C13 C14 C15 -179.8(3) . . . . ?
C13 C14 C15 C16 178.8(4) . . . . ?
C4 N4 C17 C18 -68.5(4) . . . . ?
C13 N4 C17 C18 169.3(3) . . . . ?
Pd1 N4 C17 C18 50.9(4) . . . . ?
N4 C17 C18 C19 -178.2(4) . . . . ?
C17 C18 C19 C20 -173.4(5) . . . . ?
C26 C21 C22 C23 2.5(6) . . . . ?
B1 C21 C22 C23 -173.9(4) . . . . ?
C21 C22 C23 C24 0.2(6) . . . . ?
C22 C23 C24 C25 -2.4(7) . . . . ?
C23 C24 C25 C26 1.7(6) . . . . ?
C24 C25 C26 C21 1.1(6) . . . . ?
C22 C21 C26 C25 -3.1(5) . . . . ?
B1 C21 C26 C25 173.3(3) . . . . ?
C32 C27 C28 C29 -1.9(6) . . . . ?
B1 C27 C28 C29 178.7(4) . . . . ?
C27 C28 C29 C30 1.1(7) . . . . ?
C28 C29 C30 C31 0.2(7) . . . . ?
C29 C30 C31 C32 -0.6(8) . . . . ?
C30 C31 C32 C27 -0.3(8) . . . . ?
C28 C27 C32 C31 1.5(6) . . . . ?
B1 C27 C32 C31 -179.1(4) . . . . ?
C38 C33 C34 C35 0.8(6) . . . . ?
B1 C33 C34 C35 -176.9(4) . . . . ?
C33 C34 C35 C36 -0.9(6) . . . . ?
C34 C35 C36 C37 0.7(7) . . . . ?
C35 C36 C37 C38 -0.5(7) . . . . ?
C36 C37 C38 C33 0.6(8) . . . . ?
C34 C33 C38 C37 -0.7(6) . . . . ?
B1 C33 C38 C37 177.1(4) . . . . ?
C44 C39 C40 C41 -1.1(6) . . . . ?
B1 C39 C40 C41 175.0(4) . . . . ?
C39 C40 C41 C42 0.1(7) . . . . ?
C40 C41 C42 C43 0.8(9) . . . . ?
C41 C42 C43 C44 -0.7(10) . . . . ?
C42 C43 C44 C39 -0.4(10) . . . . ?
C40 C39 C44 C43 1.2(8) . . . . ?
B1 C39 C44 C43 -174.9(5) . . . . ?
C26 C21 B1 C27 -75.1(4) . . . . ?
C22 C21 B1 C27 101.0(4) . . . . ?
C26 C21 B1 C39 163.6(4) . . . . ?
C22 C21 B1 C39 -20.4(5) . . . . ?
C26 C21 B1 C33 45.3(5) . . . . ?
C22 C21 B1 C33 -138.6(4) . . . . ?
C28 C27 B1 C21 12.5(6) . . . . ?
C32 C27 B1 C21 -166.9(4) . . . . ?
C28 C27 B1 C39 133.2(4) . . . . ?
C32 C27 B1 C39 -46.2(5) . . . . ?
C28 C27 B1 C33 -107.8(4) . . . . ?
C32 C27 B1 C33 72.7(5) . . . . ?
C40 C39 B1 C21 -81.1(5) . . . . ?
C44 C39 B1 C21 94.7(5) . . . . ?
C40 C39 B1 C27 159.0(4) . . . . ?
C44 C39 B1 C27 -25.2(6) . . . . ?
C40 C39 B1 C33 38.7(5) . . . . ?
C44 C39 B1 C33 -145.6(4) . . . . ?
C34 C33 B1 C21 -148.3(4) . . . . ?
C38 C33 B1 C21 34.1(5) . . . . ?
C34 C33 B1 C27 -28.9(5) . . . . ?
C38 C33 B1 C27 153.5(4) . . . . ?
C34 C33 B1 C39 92.0(4) . . . . ?
C38 C33 B1 C39 -85.5(4) . . . . ?
C48 O3 C45 C46 6(4) . . . . ?
O3 C45 C46 C47 -5(3) . . . . ?
C45 C46 C47 C48 1(2) . . . . ?
C46 C47 C48 O3 2(3) . . . . ?
C45 O3 C48 C47 -6(4) . . . . ?
C48A O3A C45A C46A 42(4) . . . . ?
O3A C45A C46A C47A -45(3) . . . . ?
C45A C46A C47A C48A 30(2) . . . . ?
C45A O3A C48A C47A -22(4) . . . . ?
C46A C47A C48A O3A -6(4) . . . . ?
Pd1 O1A N1A O2A 0.00(3) . . . . ?
 
_refine_diff_density_max    0.569
_refine_diff_density_min   -0.549
_refine_diff_density_rms    0.068

_shelx_res_file
;
TITL shelxt in P 1 21/n 1
    09_decay.res
    created by SHELXL-2018/3 at 22:11:37 on 26-Mar-2020
CELL 0.534 11.6635 13.5736 30.1701 90 93.591 90
ZERR 4 0.000323 0.000391 0.000906 0 0.002745 0
LATT 1
SYMM 0.5-X,0.5+Y,0.5-Z
SFAC C H B N O Pd
DISP B 0 0 4.561
DISP C 0.001 0.001 6.94
DISP H -0 0 0.611
DISP N 0.003 0.002 10.693
DISP O 0.005 0.003 16.398
DISP Pd -2.504 0.615 1934.604
UNIT 192 292 4 16 12 4
DFIX 1.2 0.001 N1 O1 N1 O2
DFIX 1.3 0.001 O1A N1A N1A O2A
DANG 2.1 0.001 O1 O2 O1A O2A
FLAT 0.001 Pd1 O1 O2 N1 O1A O2A N1A
RIGU 0.001 0.002
EADP O3 O3A
EADP C45 C45A C48 C48A
EADP C46 C46A C47 C47A
EADP O1 O1A O2 O2A
EADP N1 N1A

L.S. 20
PLAN  5
SIZE 0.1 0.1 0.05
TEMP -8
BOND $H
list 4
CONF
fmap 2
acta
SHEL 999 0.8
OMIT 10 0 0
OMIT -1 2 3
OMIT 7 12 0
OMIT -2 1 2
REM <olex2.extras>
REM <HklSrc "%.\\09_decay.hkl">
REM </olex2.extras>

WGHT    0.047300
FVAR       0.22734   0.54068   0.83442
PD1   6    0.340007    0.775134    0.346721    11.00000    0.04710    0.04771 =
         0.04349    0.00138   -0.00146   -0.00215
N2    4    0.346767    0.927879    0.338042    11.00000    0.05840    0.05273 =
         0.05021    0.00568   -0.00060   -0.00043
N3    4    0.455194    0.798399    0.398436    11.00000    0.04992    0.05146 =
         0.03662   -0.00165    0.00032   -0.00415
AFIX  13
H3    2    0.532268    0.787995    0.388100    11.00000   -1.20000
AFIX   0
N4    4    0.330908    0.631811    0.371565    11.00000    0.04574    0.04584 =
         0.04963   -0.00175   -0.00102   -0.00177
C1    1    0.442495    0.963707    0.370062    11.00000    0.07160    0.05187 =
         0.05976    0.00346   -0.00648   -0.00863
AFIX  23
H1A   2    0.515388    0.958370    0.356435    11.00000   -1.20000
H1B   2    0.430132    1.032421    0.377195    11.00000   -1.20000
AFIX   0
C2    1    0.445764    0.902843    0.411928    11.00000    0.07668    0.05147 =
         0.05199   -0.00293   -0.00845   -0.00197
AFIX  23
H2A   2    0.511231    0.921390    0.431569    11.00000   -1.20000
H2B   2    0.376297    0.913013    0.427404    11.00000   -1.20000
AFIX   0
C3    1    0.434932    0.722827    0.432654    11.00000    0.05704    0.05305 =
         0.03998    0.00301   -0.00157   -0.00073
AFIX  23
H3A   2    0.365860    0.738190    0.447586    11.00000   -1.20000
H3B   2    0.499235    0.720555    0.454634    11.00000   -1.20000
AFIX   0
C4    1    0.421973    0.625808    0.409029    11.00000    0.04758    0.05034 =
         0.05069    0.00265   -0.00276    0.00074
AFIX  23
H4A   2    0.401401    0.575340    0.429866    11.00000   -1.20000
H4B   2    0.494619    0.607416    0.397387    11.00000   -1.20000
AFIX   0
C5    1    0.231795    0.965794    0.351050    11.00000    0.07021    0.06146 =
         0.05893   -0.00094    0.00479    0.00847
AFIX  23
H5A   2    0.220993    0.943877    0.381105    11.00000   -1.20000
H5B   2    0.172532    0.934753    0.331844    11.00000   -1.20000
AFIX   0
C6    1    0.212163    1.075989    0.349288    11.00000    0.10329    0.06246 =
         0.09275   -0.00560   -0.00329    0.01857
AFIX  23
H6A   2    0.218035    1.098784    0.319043    11.00000   -1.20000
H6B   2    0.271629    1.108547    0.367837    11.00000   -1.20000
AFIX   0
C7    1    0.095488    1.104237    0.364887    11.00000    0.10153    0.08972 =
         0.14079   -0.02550   -0.00471    0.03205
AFIX  23
H7A   2    0.036540    1.065229    0.349024    11.00000   -1.20000
H7B   2    0.093245    1.089605    0.396291    11.00000   -1.20000
AFIX   0
C8    1    0.070857    1.210752    0.357370    11.00000    0.14841    0.09126 =
         0.25609   -0.03400   -0.03210    0.04531
AFIX 137
H8A   2    0.047773    1.221416    0.326643    11.00000   -1.50000
H8B   2    0.138711    1.248544    0.365175    11.00000   -1.50000
H8C   2    0.010202    1.230984    0.375445    11.00000   -1.50000
AFIX   0
C9    1    0.366252    0.960472    0.291770    11.00000    0.06842    0.05897 =
         0.05369    0.01379    0.00116   -0.00349
AFIX  23
H9A   2    0.374751    1.031559    0.291761    11.00000   -1.20000
H9B   2    0.298363    0.944617    0.272901    11.00000   -1.20000
AFIX   0
C10   1    0.468489    0.916126    0.271777    11.00000    0.06804    0.07655 =
         0.05921    0.00773    0.00379   -0.00409
AFIX  23
H10A  2    0.465674    0.845029    0.274766    11.00000   -1.20000
H10B  2    0.537966    0.939292    0.287828    11.00000   -1.20000
AFIX   0
C11   1    0.472623    0.942921    0.222747    11.00000    0.09166    0.10636 =
         0.06285    0.00876    0.01470   -0.01095
AFIX  23
H11A  2    0.408257    0.912041    0.206224    11.00000   -1.20000
H11B  2    0.464105    1.013686    0.219497    11.00000   -1.20000
AFIX   0
C12   1    0.580824    0.911965    0.203330    11.00000    0.10598    0.17416 =
         0.08527   -0.00535    0.03162   -0.00281
AFIX 137
H12A  2    0.577772    0.929242    0.172423    11.00000   -1.50000
H12B  2    0.589932    0.841963    0.206423    11.00000   -1.50000
H12C  2    0.644721    0.944677    0.218592    11.00000   -1.50000
AFIX   0
C13   1    0.211634    0.623463    0.388562    11.00000    0.04882    0.05389 =
         0.05708    0.00540    0.00301   -0.00092
AFIX  23
H13A  2    0.202989    0.675838    0.409971    11.00000   -1.20000
H13B  2    0.156367    0.635745    0.363805    11.00000   -1.20000
AFIX   0
C14   1    0.179415    0.528049    0.409940    11.00000    0.05848    0.06117 =
         0.07101    0.01152    0.01075   -0.00182
AFIX  23
H14A  2    0.232375    0.515064    0.435348    11.00000   -1.20000
H14B  2    0.185961    0.474599    0.388908    11.00000   -1.20000
AFIX   0
C15   1    0.058417    0.531443    0.424845    11.00000    0.05984    0.06991 =
         0.09496    0.00123    0.02240   -0.00929
AFIX  23
H15A  2    0.006464    0.546535    0.399385    11.00000   -1.20000
H15B  2    0.053027    0.584663    0.446070    11.00000   -1.20000
AFIX   0
C16   1    0.019125    0.437050    0.445863    11.00000    0.07912    0.07433 =
         0.10202    0.00792    0.02768   -0.00819
AFIX 137
H16A  2    0.019639    0.384539    0.424560    11.00000   -1.50000
H16B  2   -0.057325    0.445598    0.455308    11.00000   -1.50000
H16C  2    0.070137    0.421131    0.471052    11.00000   -1.50000
AFIX   0
C17   1    0.348387    0.550634    0.338864    11.00000    0.06641    0.05184 =
         0.05480   -0.00648    0.00163   -0.00128
AFIX  23
H17A  2    0.352514    0.488454    0.354730    11.00000   -1.20000
H17B  2    0.281838    0.547976    0.317941    11.00000   -1.20000
AFIX   0
C18   1    0.453998    0.561110    0.313343    11.00000    0.07027    0.07964 =
         0.05733   -0.00544    0.00810    0.00641
AFIX  23
H18A  2    0.521411    0.560994    0.333874    11.00000   -1.20000
H18B  2    0.451536    0.623694    0.297792    11.00000   -1.20000
AFIX   0
C19   1    0.463604    0.477985    0.279993    11.00000    0.12086    0.11050 =
         0.10954   -0.04197    0.04347   -0.00495
AFIX  23
H19A  2    0.455834    0.415810    0.295368    11.00000   -1.20000
H19B  2    0.399783    0.483111    0.257905    11.00000   -1.20000
AFIX   0
C20   1    0.568420    0.475817    0.257490    11.00000    0.14700    0.15733 =
         0.12787   -0.03263    0.06871    0.00861
AFIX 137
H20A  2    0.569348    0.418385    0.238946    11.00000   -1.50000
H20B  2    0.632677    0.473791    0.278970    11.00000   -1.50000
H20C  2    0.573336    0.533824    0.239504    11.00000   -1.50000
AFIX   0

C21   1    0.657094    0.374112    0.427426    11.00000    0.04740    0.05084 =
         0.05177    0.00521   -0.00717   -0.00157
C22   1    0.709335    0.424137    0.393646    11.00000    0.05500    0.06282 =
         0.06994    0.01356    0.00567   -0.00409
AFIX  43
H22   2    0.725664    0.389712    0.368145    11.00000   -1.20000
AFIX   0
C23   1    0.737656    0.522668    0.396650    11.00000    0.05838    0.06150 =
         0.11605    0.02402    0.01573   -0.00623
AFIX  43
H23   2    0.772197    0.553210    0.373325    11.00000   -1.20000
AFIX   0
C24   1    0.715432    0.575664    0.433531    11.00000    0.06149    0.04897 =
         0.12164    0.01413   -0.00776   -0.00161
AFIX  43
H24   2    0.737090    0.641474    0.435984    11.00000   -1.20000
AFIX   0
C25   1    0.660745    0.530585    0.466919    11.00000    0.06799    0.05130 =
         0.08510   -0.00247   -0.01473    0.00596
AFIX  43
H25   2    0.643186    0.566331    0.491903    11.00000   -1.20000
AFIX   0
C26   1    0.631643    0.432104    0.463529    11.00000    0.06637    0.05006 =
         0.05202    0.00587   -0.00666    0.00429
AFIX  43
H26   2    0.593387    0.403340    0.486369    11.00000   -1.20000
AFIX   0
C27   1    0.734142    0.201827    0.458886    11.00000    0.05063    0.04835 =
         0.05932    0.00329    0.01168    0.00350
C28   1    0.808697    0.250725    0.488825    11.00000    0.05923    0.05751 =
         0.06821   -0.00073    0.00187    0.00497
AFIX  43
H28   2    0.803519    0.318978    0.490507    11.00000   -1.20000
AFIX   0
C29   1    0.891179    0.203158    0.516609    11.00000    0.07051    0.08234 =
         0.08190   -0.00610   -0.01053    0.01750
AFIX  43
H29   2    0.938171    0.239701    0.536486    11.00000   -1.20000
AFIX   0
C30   1    0.903265    0.103802    0.514806    11.00000    0.05778    0.08119 =
         0.10793    0.01083    0.00208    0.01973
AFIX  43
H30   2    0.958055    0.071889    0.533371    11.00000   -1.20000
AFIX   0
C31   1    0.833844    0.051530    0.485359    11.00000    0.06463    0.05806 =
         0.12785    0.01221    0.00383    0.01150
AFIX  43
H31   2    0.841669   -0.016515    0.483576    11.00000   -1.20000
AFIX   0
C32   1    0.751900    0.099272    0.458155    11.00000    0.06014    0.04844 =
         0.10932   -0.00465   -0.00011    0.00423
AFIX  43
H32   2    0.706046    0.061668    0.438310    11.00000   -1.20000
AFIX   0
C33   1    0.505162    0.230387    0.444135    11.00000    0.05105    0.04301 =
         0.04598   -0.00129   -0.00249   -0.00142
C34   1    0.479601    0.145036    0.466785    11.00000    0.05416    0.04403 =
         0.05002    0.00315   -0.00158    0.00208
AFIX  43
H34   2    0.538367    0.100289    0.473758    11.00000   -1.20000
AFIX   0
C35   1    0.370079    0.123592    0.479478    11.00000    0.05699    0.06234 =
         0.06665    0.01012    0.00199   -0.00575
AFIX  43
H35   2    0.356816    0.064979    0.494278    11.00000   -1.20000
AFIX   0
C36   1    0.280852    0.188345    0.470351    11.00000    0.05473    0.06524 =
         0.08993   -0.00151    0.00414   -0.00216
AFIX  43
H36   2    0.207435    0.174643    0.479052    11.00000   -1.20000
AFIX   0
C37   1    0.303207    0.273627    0.448074    11.00000    0.05403    0.05836 =
         0.11265    0.00273    0.00386    0.00599
AFIX  43
H37   2    0.244200    0.318274    0.441317    11.00000   -1.20000
AFIX   0
C38   1    0.412458    0.293595    0.435641    11.00000    0.05740    0.05280 =
         0.09503    0.00973    0.00079    0.00303
AFIX  43
H38   2    0.424889    0.352328    0.420811    11.00000   -1.20000
AFIX   0
C39   1    0.636842    0.213667    0.374967    11.00000    0.07968    0.05384 =
         0.05164   -0.00197    0.00705   -0.01214
C40   1    0.545396    0.219932    0.344000    11.00000    0.09832    0.06515 =
         0.05762    0.00452   -0.00672   -0.02213
AFIX  43
H40   2    0.476118    0.244360    0.353043    11.00000   -1.20000
AFIX   0
C41   1    0.551137    0.191517    0.299671    11.00000    0.14043    0.07490 =
         0.05671    0.00213   -0.00980   -0.03485
AFIX  43
H41   2    0.486786    0.197355    0.280035    11.00000   -1.20000
AFIX   0
C42   1    0.651123    0.155270    0.285287    11.00000    0.17877    0.10724 =
         0.06119   -0.01119    0.02033   -0.01746
AFIX  43
H42   2    0.656067    0.136961    0.255764    11.00000   -1.20000
AFIX   0
C43   1    0.743248    0.146283    0.314616    11.00000    0.16164    0.15023 =
         0.07410   -0.03137    0.03008    0.02192
AFIX  43
H43   2    0.811646    0.120919    0.305158    11.00000   -1.20000
AFIX   0
C44   1    0.736920    0.174296    0.358382    11.00000    0.10302    0.13823 =
         0.06684   -0.02123    0.01705    0.01536
AFIX  43
H44   2    0.801660    0.166776    0.377693    11.00000   -1.20000
AFIX   0
B1    3    0.634367    0.255094    0.426439    11.00000    0.05547    0.04976 =
         0.05075   -0.00018    0.00455   -0.00129

PART 1
O3    5    0.686708    0.805563    0.364817    21.00000    0.07363    0.09408 =
         0.09529   -0.01359    0.01272   -0.00713
C45   1    0.726569    0.757746    0.326822    21.00000    0.08158    0.08880 =
         0.09319   -0.01087    0.00920   -0.00431
AFIX  23
H45A  2    0.701643    0.793479    0.300089    21.00000   -1.20000
H45B  2    0.696323    0.691246    0.324547    21.00000   -1.20000
AFIX   0
C46   1    0.853601    0.755585    0.332171    21.00000    0.07831    0.11466 =
         0.12637   -0.02327    0.01211   -0.00819
AFIX  23
H46A  2    0.886879    0.785904    0.306847    21.00000   -1.20000
H46B  2    0.881220    0.688336    0.335015    21.00000   -1.20000
AFIX   0
C47   1    0.884220    0.812659    0.373645    21.00000    0.07831    0.11466 =
         0.12637   -0.02327    0.01211   -0.00819
AFIX  23
H47A  2    0.928276    0.771594    0.394797    21.00000   -1.20000
H47B  2    0.930642    0.869345    0.366865    21.00000   -1.20000
AFIX   0
C48   1    0.780997    0.844102    0.392074    21.00000    0.08158    0.08880 =
         0.09319   -0.01087    0.00920   -0.00431
AFIX  23
H48A  2    0.777507    0.915484    0.392692    21.00000   -1.20000
H48B  2    0.778116    0.819869    0.422230    21.00000   -1.20000
AFIX   0

SAME 0.02 0.04 O3 > C48
PART 0
PART 2
O3A   5    0.681001    0.805171    0.362213   -21.00000    0.07363    0.09408 =
         0.09529   -0.01359    0.01272   -0.00713
C45A  1    0.743562    0.778502    0.324813   -21.00000    0.08158    0.08880 =
         0.09319   -0.01087    0.00920   -0.00431
AFIX  23
H45C  2    0.732839    0.827313    0.301438   -21.00000   -1.20000
H45D  2    0.718247    0.714979    0.313176   -21.00000   -1.20000
AFIX   0
C46A  1    0.865412    0.774176    0.341521   -21.00000    0.07831    0.11466 =
         0.12637   -0.02327    0.01211   -0.00819
AFIX  23
H46C  2    0.882046    0.716905    0.360051   -21.00000   -1.20000
H46D  2    0.917656    0.776667    0.317763   -21.00000   -1.20000
AFIX   0
C47A  1    0.865564    0.866140    0.367325   -21.00000    0.07831    0.11466 =
         0.12637   -0.02327    0.01211   -0.00819
AFIX  23
H47C  2    0.920771    0.862024    0.392673   -21.00000   -1.20000
H47D  2    0.886049    0.921395    0.349026   -21.00000   -1.20000
AFIX   0
C48A  1    0.753348    0.878634    0.381666   -21.00000    0.08158    0.08880 =
         0.09319   -0.01087    0.00920   -0.00431
AFIX  23
H48C  2    0.754742    0.873744    0.413770   -21.00000   -1.20000
H48D  2    0.724435    0.943303    0.373044   -21.00000   -1.20000
AFIX   0

PART 0
PART 3
O1    5    0.125898    0.760602    0.298440    31.00000    0.06777    0.17568 =
         0.07181   -0.02399   -0.00785    0.00369
O2    5    0.262259    0.724312    0.259270    31.00000    0.06777    0.17568 =
         0.07181   -0.02399   -0.00785    0.00369
N1    4    0.226692    0.749741    0.293990    31.00000    0.06848    0.06276 =
         0.05978    0.00928   -0.00454   -0.00045
PART 0
PART 4
O1A   5    0.206793    0.757276    0.303146   -31.00000    0.06777    0.17568 =
         0.07181   -0.02399   -0.00785    0.00369
O2A   5    0.316413    0.716390    0.253678   -31.00000    0.06777    0.17568 =
         0.07181   -0.02399   -0.00785    0.00369
N1A   4    0.209480    0.730189    0.261890   -31.00000    0.06848    0.06276 =
         0.05978    0.00928   -0.00454   -0.00045
HKLF 4


REM  shelxt in P 1 21/n 1
REM wR2 = 0.1369, GooF = S = 0.936, Restrained GooF = 0.936 for all data
REM R1 = 0.0593 for 5388 Fo > 4sig(Fo) and 0.1093 for all 9703 data
REM 526 parameters refined using 490 restraints

END

WGHT      0.0473      0.0000

REM Highest difference peak  0.569,  deepest hole -0.549,  1-sigma level  0.068
Q1    1   0.3402  0.6747  0.3472  11.00000  0.05    0.57
Q2    1   0.2250  0.7754  0.2925  11.00000  0.05    0.39
Q3    1   0.3928  0.7763  0.3780  11.00000  0.05    0.39
Q4    1   0.2150  0.6759  0.2701  11.00000  0.05    0.37
Q5    1   0.1382  0.6944  0.2906  11.00000  0.05    0.36
;
_shelx_res_checksum   37312

_shelx_hkl_file
;
 -16   0   5    4.08    5.56
 -16   0   6   -0.00    4.96
 -16   0   7    0.00    4.75
  16   0  -7   -0.00    4.01
 -16   0   8    0.00    5.01
  16   0  -8   -0.00    4.88
 -16   0   9    2.73    5.42
  16   0  -9   -0.00    5.03
 -16   0  10    7.30    5.58
  16   0 -10    0.00    5.66
 -16   0  11   -0.00    4.18
  16   0 -11   -0.00    5.43
 -16   0  12    2.24    4.32
  16   0 -12   -0.00    4.66
 -16   0  13    3.53    5.08
  16   0 -13   -0.00    3.65
 -16   0  14   -0.00    4.34
  16   0 -14    7.18    5.95
  16   0 -15   -0.00    4.84
 -16  -1   1    3.10    4.49
 -16  -1   2    0.01    3.95
 -16  -1   3    3.86    4.47
 -16  -1   3   -0.00    5.78
 -16  -1   4    2.62    4.04
 -16  -1   4    0.00    5.75
 -16  -1   5   -0.00    5.28
 -16  -1   5   -0.00    4.21
 -16  -1   6    2.64    5.63
 -16  -1   6    8.63    7.10
  16   1  -7    0.00    3.65
 -16  -1   7   -0.00    4.90
 -16  -1   7   -0.00    5.39
  16   1  -8    8.62    6.14
 -16  -1   8    8.65    6.14
 -16  -1   8    4.58    6.31
  16   1  -9    1.26    3.70
 -16  -1   9   -0.00    4.47
 -16  -1   9    3.00    5.42
 -16   1  10    7.99    5.92
  16   1 -10    2.59    4.57
 -16  -1  10    0.94    5.34
 -16  -1  10   -0.00    6.05
 -16   1  11    6.23    5.64
  16   1 -11    0.13    5.22
 -16  -1  11    0.59    4.02
 -16  -1  11    7.45    6.35
 -16   1  12    5.44    5.85
  16  -1 -12   -0.00    4.47
  16   1 -12   10.16    7.67
 -16  -1  12    0.00    4.92
 -16  -1  12    2.02    5.21
 -16   1  13    6.96    5.88
  16  -1 -13   -0.00    5.57
  16   1 -13    2.21    5.46
 -16  -1  13   -0.00    4.58
  16  -1 -14   -0.00    3.58
  16  -1 -15    2.36    5.47
  16  -1 -16   -0.00    5.38
 -16  -2   1   -0.00    5.57
 -16  -2   1   -0.00    5.35
 -16  -2   2   -0.00    4.01
 -16  -2   2    0.01    4.61
 -16  -2   3   -0.00    2.98
 -16  -2   3   -0.00    5.65
 -16  -2   4   -0.00    3.21
 -16  -2   4    6.14    6.41
 -16  -2   5   -0.00    4.85
 -16  -2   5   -0.00    4.63
 -16  -2   6    2.44    5.40
 -16  -2   6   -0.00    5.54
  16   2  -7    0.79    4.84
 -16  -2   7   -0.00    4.64
 -16  -2   7   -0.00    5.02
  16   2  -8    3.79    5.88
 -16  -2   8    1.20    5.26
 -16  -2   8    3.38    5.77
  16   2  -9    0.65    5.81
 -16  -2   9    2.09    6.46
 -16  -2   9    9.78    7.53
  16   2 -10    6.11    6.00
 -16  -2  10    5.01    6.28
 -16  -2  10    6.19    7.54
  16   2 -11    4.62    5.94
 -16  -2  11    7.48    6.44
 -16  -2  11    0.09    5.60
 -16  -2  12   -0.00    6.11
 -16  -2  13    2.04    5.80
 -16  -2  14    6.78    6.84
 -16  -2  15    2.68    6.47
 -16  -3   1   -0.00    5.00
 -16  -3   1    1.78    6.13
 -16  -3   2    2.80    4.60
 -16  -3   2    0.68    6.14
 -16  -3   3    1.85    4.45
 -16  -3   3   -0.00    4.95
 -16  -3   4   -0.00    3.75
 -16  -3   4    3.18    6.06
 -16  -3   5   -0.00    3.63
 -16  -3   5   -0.00    4.33
 -16  -3   6    3.71    5.81
 -16  -3   6   -0.00    5.58
 -16  -3   7    6.75    5.44
 -16  -3   7    4.28    6.26
  16   3  -8    0.11    4.54
 -16  -3   8    0.00    5.07
 -16  -3   8    2.05    5.43
  16   3  -9    6.30    5.68
 -16  -3   9   -0.00    6.72
 -16  -3  10    0.35    5.32
 -16  -3  11    2.81    5.30
 -16  -3  12    1.56    6.08
 -16  -3  13   -0.00    5.81
 -16  -3  14    2.19    4.96
 -16  -3  15   -0.00    7.44
 -16  -4   1    1.16    5.31
 -16  -4   1   -0.00    5.29
 -16  -4   2    0.96    3.83
 -16  -4   2   -0.00    6.60
 -16  -4   3    0.00    4.26
 -16  -4   3   -0.00    4.88
 -16  -4   4   -0.00    5.62
 -16  -4   5    0.00    5.82
 -16  -4   6    2.48    6.30
 -16  -4   7    0.00    5.94
 -16  -4   8    0.06    5.50
 -16  -4   9   -0.00    5.90
 -16  -4  10    4.98    6.79
 -16  -4  11    0.89    5.71
 -16  -5   3    0.00    5.90
 -16  -5   4   -0.00    6.05
 -16  -5   5    2.88    5.74
 -16  -5   6    1.09    6.16
 -16  -5   7   -0.00    5.46
 -15   0   1    2.84    4.38
 -15   0   1   -0.00    4.75
 -15   0   2    1.40    4.35
 -15   0   2    2.20    5.09
 -15   0   3   22.76    9.09
 -15   0   3   13.54    8.11
 -15   0   4   -0.00    3.97
 -15   0   4    0.49    5.96
 -15   0   5    4.65    5.06
 -15   0   5    9.55    6.97
  15   0  -5    8.22    6.47
 -15   0   6    2.15    4.66
 -15   0   6    1.61    5.04
  15   0  -6    7.10    6.02
 -15   0   7    0.37    4.62
 -15   0   7    3.54    6.04
  15   0  -7    2.73    4.82
 -15   0   8    0.00    5.09
 -15   0   8    2.16    4.64
  15   0  -8    3.07    5.35
 -15   0   9   38.39   10.65
 -15   0   9   36.21   11.44
  15   0  -9   27.61    9.92
 -15   0  10   -0.00    4.09
 -15   0  10    1.26    6.05
  15   0 -10   -0.00    4.86
 -15   0  11   -0.00    3.12
 -15   0  11   -0.00    5.02
  15   0 -11   -0.00    6.12
 -15   0  12   -0.00    5.27
  15   0 -12   -0.00    3.79
 -15   0  13    5.15    6.24
  15   0 -13    2.32    6.02
 -15   0  14   -0.00    5.32
  15   0 -14   -0.00    5.01
 -15   0  15    7.63    7.95
  15   0 -15   32.47   10.41
 -15   0  16    0.00    6.15
  15   0 -16   -0.00    5.32
 -15   0  17    8.72    7.34
  15   0 -17   -0.00    4.96
 -15   0  18   -0.00    6.98
  15   0 -18   -0.00    5.81
 -15   0  19    0.00    5.51
  15   0 -19    7.00    6.82
 -15   0  20   -0.00    6.47
 -15   0  21    4.56    7.09
 -15   0  22   -0.00    6.57
 -15   0  23    1.39    6.34
 -15   1   1   16.00    7.71
 -15  -1   1    5.21    5.06
 -15  -1   1    4.30    6.29
 -15   1   2    2.76    5.11
 -15  -1   2    4.93    5.05
 -15  -1   2   -0.00    5.55
 -15   1   3    2.62    5.77
 -15  -1   3    3.32    4.38
 -15  -1   3    3.95    5.55
 -15   1   4   -0.00    3.88
 -15   1   4    0.99    4.82
 -15  -1   4    2.57    4.50
 -15  -1   4   -0.00    5.74
 -15   1   5   12.37    6.30
 -15   1   5    7.62    6.29
  15   1  -5   12.45    7.39
 -15  -1   5   18.35    8.46
 -15  -1   5   10.88    7.78
 -15   1   6    0.00    4.53
 -15   1   6   -0.00    4.35
  15  -1  -6   -0.00    4.83
  15   1  -6    0.82    4.90
 -15  -1   6    0.45    4.84
 -15  -1   6    0.92    5.10
 -15   1   7   11.35    6.66
 -15   1   7   -0.00    3.93
  15  -1  -7   23.81    8.54
  15   1  -7   21.94    8.60
 -15  -1   7   12.14    6.13
 -15  -1   7    1.47    5.45
 -15   1   8    0.77    3.79
 -15   1   8   -0.00    5.14
  15  -1  -8   -0.00    4.37
  15   1  -8    1.38    5.86
 -15  -1   8    0.65    5.31
 -15  -1   8   -0.00    5.85
 -15   1   9    1.46    5.03
 -15   1   9   -0.00    5.01
  15  -1  -9   -0.00    4.37
  15   1  -9   -0.00    4.31
 -15  -1   9    4.83    4.73
 -15  -1   9    8.72    6.59
 -15   1  10    1.15    3.96
 -15   1  10   -0.00    4.19
  15  -1 -10    0.00    5.32
  15   1 -10    0.75    4.48
 -15  -1  10   -0.00    4.53
 -15  -1  10    1.24    5.29
 -15   1  11    6.43    5.81
 -15   1  11    6.34    6.40
  15  -1 -11    8.37    7.11
  15   1 -11    6.89    6.71
 -15  -1  11   10.23    6.64
 -15  -1  11   13.61    7.83
 -15   1  12   -0.00    5.91
  15  -1 -12    0.00    5.36
  15   1 -12    1.59    5.15
 -15  -1  12   -0.00    4.00
 -15  -1  12    4.14    5.94
 -15   1  13    4.32    5.63
  15  -1 -13    3.19    5.33
  15   1 -13    4.96    6.76
 -15  -1  13    0.00    5.78
 -15   1  14   -0.00    5.82
  15  -1 -14   -0.00    5.21
  15   1 -14   -0.00    5.34
 -15  -1  14    2.20    5.22
 -15   1  15    7.12    6.18
  15  -1 -15   -0.00    5.58
  15   1 -15   12.52    7.58
 -15  -1  15    4.34    6.36
 -15   1  16    0.00    4.87
  15  -1 -16    0.00    4.44
  15   1 -16    4.97    6.86
 -15  -1  16    4.54    6.08
 -15   1  17    6.77    7.83
  15  -1 -17   19.20    8.30
  15   1 -17    6.24    6.74
 -15  -1  17    4.88    6.86
 -15   1  18    0.00    6.09
  15  -1 -18    3.74    5.54
  15   1 -18   -0.00    5.19
 -15  -1  18   -0.00    5.69
 -15   1  19   -0.00    5.26
  15  -1 -19    0.83    4.42
 -15  -1  19    5.15    6.96
 -15   1  20   -0.00    5.52
  15  -1 -20    0.35    5.61
 -15  -1  20   13.38    8.02
 -15  -1  21    8.19    7.77
 -15   2   1   -0.00    3.63
 -15  -2   1    5.30    5.21
 -15  -2   1   -0.00    4.84
 -15   2   2    7.94    6.22
 -15  -2   2    5.94    5.14
 -15  -2   2    0.00    4.23
 -15   2   3    3.02    5.90
 -15  -2   3    7.32    6.00
 -15  -2   3   19.32    8.95
 -15   2   4    0.19    4.89
 -15  -2   4    3.36    4.90
 -15  -2   4    4.13    6.32
 -15   2   5    1.43    5.24
 -15  -2   5    0.00    4.50
 -15  -2   5   10.14    7.16
 -15   2   6    1.74    6.16
  15   2  -6    2.03    4.70
 -15  -2   6    1.08    4.06
 -15  -2   6   -0.00    4.89
 -15   2   7   18.81    8.73
  15   2  -7   12.61    7.07
 -15  -2   7   20.09    8.34
 -15  -2   7    3.96    6.47
 -15   2   8   -0.00    4.03
  15   2  -8    6.23    5.96
 -15  -2   8    0.14    3.64
 -15  -2   8    6.06    6.60
 -15   2   9    6.84    4.68
 -15   2   9    0.00    4.55
  15   2  -9    5.87    6.61
 -15  -2   9    7.43    6.67
 -15  -2   9    0.00    5.45
 -15   2  10    5.95    5.16
 -15   2  10    8.22    6.43
  15   2 -10    1.88    4.95
 -15  -2  10    0.68    3.87
 -15  -2  10    0.27    6.58
 -15   2  11   -0.00    6.25
  15  -2 -11   -0.00    5.52
  15   2 -11    1.30    4.88
 -15  -2  11   -0.00    4.23
 -15  -2  11   -0.00    4.38
 -15   2  12   -0.00    3.81
  15  -2 -12    3.68    5.69
  15   2 -12   -0.00    5.09
 -15  -2  12   -0.00    5.01
 -15  -2  12   -0.00    5.08
 -15   2  13    0.48    5.75
  15  -2 -13    7.91    6.83
  15   2 -13   -0.00    5.21
 -15  -2  13    1.34    4.56
 -15  -2  13    5.49    6.26
 -15   2  14    3.34    6.26
  15  -2 -14   16.37    7.85
  15   2 -14    5.02    6.58
 -15  -2  14    3.63    5.84
 -15  -2  14    0.00    5.38
 -15   2  15   20.57   10.14
  15  -2 -15    5.07    5.79
  15   2 -15    9.31    6.69
 -15  -2  15    7.60    6.34
 -15   2  16    0.25    4.52
  15  -2 -16   -0.00    4.51
  15   2 -16    0.07    5.19
 -15  -2  16    3.49    6.06
 -15   2  17    0.00    5.70
  15  -2 -17   14.22    7.57
  15   2 -17   10.72    7.34
 -15  -2  17    2.65    6.07
  15  -2 -18   -0.00    4.92
 -15  -2  18    5.94    6.32
  15  -2 -19    5.56    5.70
 -15  -2  19    3.81    6.98
  15  -2 -20    2.39    4.89
  15  -2 -21   -0.00    4.76
 -15   3   1    2.36    4.87
 -15  -3   1    0.00    4.69
 -15  -3   1    5.16    6.81
 -15   3   2    0.24    4.64
 -15  -3   2   -0.00    3.34
 -15  -3   2    0.00    6.54
 -15   3   3   -0.00    4.56
 -15  -3   3   -0.00    4.19
 -15  -3   3    1.78    5.82
 -15   3   4   -0.00    4.51
 -15  -3   4   -0.00    3.87
 -15  -3   4   -0.00    5.39
 -15   3   5    0.00    5.25
 -15  -3   5    7.26    6.46
 -15  -3   5    2.93    5.29
 -15   3   6   -0.00    5.64
 -15  -3   6    0.33    4.64
 -15  -3   6    1.07    6.21
 -15   3   7    0.00    5.54
  15   3  -7    4.09    5.58
 -15  -3   7    7.86    6.32
 -15  -3   7    0.00    5.89
 -15   3   8    7.37    6.51
  15   3  -8    6.64    5.89
 -15  -3   8    6.15    6.07
 -15  -3   8   -0.00    5.25
 -15   3   9   -0.00    4.94
  15   3  -9   -0.00    5.59
 -15  -3   9    0.79    4.52
 -15  -3   9    0.00    7.12
 -15   3  10    2.23    5.48
  15   3 -10   12.53    7.12
 -15  -3  10    8.32    6.09
 -15  -3  10    2.13    5.85
 -15   3  11   23.71    8.37
  15   3 -11   15.10    8.58
 -15  -3  11   44.10   11.87
 -15  -3  11    8.27    7.64
 -15   3  12    0.69    6.03
  15   3 -12    3.04    4.97
 -15  -3  12   -0.00    4.71
 -15  -3  12   15.31    7.77
 -15   3  13    1.67    4.83
  15   3 -13    6.61    5.45
 -15  -3  13    3.21    5.09
 -15  -3  13   -0.00    5.01
 -15   3  14    0.00    5.34
  15   3 -14   -0.00    5.17
 -15  -3  14   -0.00    4.26
 -15  -3  14    2.66    5.05
  15   3 -15    0.00    6.56
 -15  -3  15    1.66    5.00
 -15  -3  15   -0.00    5.23
 -15  -3  16    1.61    5.44
  15  -3 -17    7.99    6.99
  15  -3 -18    0.00    5.13
  15  -3 -19   -0.00    5.59
  15  -3 -20    0.73    5.04
  15  -3 -21    3.18    6.17
 -15   4   1    0.00    4.98
 -15  -4   1    0.00    4.05
 -15  -4   1    1.34    4.63
 -15   4   2   -0.00    4.47
 -15  -4   2    0.77    4.29
 -15  -4   2   -0.00    4.65
 -15   4   3   -0.00    5.35
 -15  -4   3    3.28    4.01
 -15  -4   3   -0.00    6.43
 -15   4   4    8.06    6.65
 -15  -4   4    4.76    5.86
 -15  -4   4   10.89    7.77
 -15   4   5    7.03    6.43
 -15  -4   5    5.59    5.75
 -15  -4   5    7.53    7.07
 -15   4   6    0.00    5.02
 -15  -4   6   -0.00    5.00
 -15  -4   6   -0.00    4.98
 -15   4   7    0.00    5.66
 -15  -4   7    0.00    5.13
 -15  -4   7    2.52    4.54
 -15   4   8   -0.00    4.14
  15   4  -8    4.29    5.17
 -15  -4   8    5.65    6.18
 -15  -4   8    3.31    5.97
 -15   4   9    7.19    6.01
  15   4  -9    9.81    6.48
 -15  -4   9    6.51    6.67
 -15  -4   9   16.36    9.45
 -15   4  10    1.22    5.81
  15   4 -10   17.17    7.67
 -15  -4  10   -0.00    5.18
 -15  -4  10    3.69    6.27
  15   4 -11    3.52    5.52
 -15  -4  11    1.24    4.11
 -15  -4  11    1.91    5.44
  15   4 -12   -0.00    5.61
 -15  -4  12    0.00    4.56
 -15  -4  12    0.00    5.77
  15   4 -13   13.23    7.30
 -15  -4  13   13.10    6.79
 -15  -4  13    3.18    6.89
 -15   5   1    0.37    4.42
 -15  -5   1    7.92    6.10
 -15   5   2   -0.00    5.43
 -15  -5   2    2.92    4.63
 -15  -5   2   -0.00    5.18
 -15   5   3    0.00    4.69
 -15  -5   3    2.39    4.73
 -15  -5   3   -0.00    5.45
 -15   5   4   -0.00    4.44
 -15  -5   4   -0.00    4.33
 -15  -5   4    0.00    6.11
 -15  -5   5    0.00    3.60
 -15  -5   5   -0.00    4.43
 -15  -5   6   -0.00    4.97
 -15  -5   6    7.90    6.84
 -15  -5   7   17.15    8.13
 -15  -5   7    0.00    4.99
 -15  -5   8   -0.00    5.74
 -15  -5   8    0.61    6.05
  15   5  -9   -0.00    4.32
 -15  -5   9    5.22    5.96
 -15  -5   9   -0.00    5.00
  15   5 -10   -0.00    5.02
 -15  -5  10    7.13    6.45
 -15  -6   1   -0.00    3.95
 -15  -6   2    4.61    4.49
 -15  -6   3   -0.00    4.03
 -15  -6   3    0.06    5.27
 -15  -6   4    5.14    5.65
 -15  -6   4   13.29    8.79
 -15  -6   5    1.90    3.80
 -15  -6   5    3.82    6.96
 -14   0   1   -0.00    3.62
 -14   0   1    0.00    5.54
 -14   0   2   32.52    9.47
 -14   0   2   11.19    6.69
 -14   0   3    2.49    4.87
 -14   0   3    1.17    4.58
  14   0  -3    0.78    3.40
 -14   0   4   22.01    7.98
 -14   0   4   11.42    7.35
  14   0  -4   12.43    6.29
 -14   0   5    0.00    4.63
 -14   0   5   -0.00    5.21
  14   0  -5   -0.00    4.10
 -14   0   6   10.04    6.91
 -14   0   6   19.47    7.91
  14   0  -6   12.21    6.69
 -14   0   7    0.00    3.87
 -14   0   7    6.25    6.86
  14   0  -7    0.44    3.22
 -14   0   8    6.33    5.28
 -14   0   8    7.46    6.77
  14   0  -8   10.37    6.26
 -14   0   9    3.11    4.83
 -14   0   9    3.57    6.43
  14   0  -9    2.99    5.29
 -14   0  10    0.00    3.09
 -14   0  10    3.70    5.47
  14   0 -10    1.94    5.69
 -14   0  11    3.10    5.83
  14   0 -11   -0.00    5.42
 -14   0  12   14.57    6.95
  14   0 -12    2.73    5.46
 -14   0  13   -0.00    5.12
  14   0 -13    5.44    6.26
 -14   0  14    0.00    5.37
  14   0 -14   41.45   10.89
 -14   0  15   -0.00    4.95
  14   0 -15    1.68    4.21
 -14   0  16    2.33    5.74
  14   0 -16    4.51    5.18
 -14   0  17   -0.00    4.96
  14   0 -17   -0.00    4.88
 -14   0  18    9.80    8.26
  14   0 -18   11.37    6.50
 -14   0  19   -0.00    6.35
  14   0 -19    5.84    5.78
 -14   0  20    0.00    6.11
  14   0 -20   -0.00    4.72
 -14   0  21   -0.00    4.74
  14   0 -21    0.00    5.50
 -14   0  22   -0.00    5.23
  14   0 -22    3.48    6.16
 -14   0  23    0.09    6.29
  14   0 -23   -0.00    3.58
 -14   0  24   11.70    7.64
 -14   1   1    0.11    3.27
 -14   1   1    5.89    5.53
 -14  -1   1    0.02    3.67
 -14  -1   1   -0.00    5.40
 -14   1   2    2.28    4.63
 -14   1   2    3.87    5.40
 -14  -1   2    2.89    5.24
 -14  -1   2   -0.00    6.51
 -14   1   3    3.56    4.64
 -14   1   3    0.00    5.82
  14  -1  -3    3.88    4.96
 -14  -1   3    4.65    5.15
 -14  -1   3    0.00    5.01
 -14   1   4    6.89    5.34
 -14   1   4    5.22    5.02
  14  -1  -4    5.63    6.10
  14   1  -4   11.32    6.48
 -14  -1   4    4.06    5.70
 -14  -1   4    6.60    5.60
 -14   1   5    0.00    3.70
 -14   1   5   -0.00    5.73
  14  -1  -5    4.18    5.53
  14   1  -5   -0.00    4.02
 -14  -1   5   -0.00    4.37
 -14  -1   5    2.63    5.35
 -14   1   6   22.55    7.98
 -14   1   6    8.23    6.59
  14  -1  -6   18.04    8.01
  14   1  -6   10.03    6.91
 -14  -1   6   15.71    6.83
 -14  -1   6   19.00    9.11
 -14   1   7    0.00    4.10
 -14   1   7   -0.00    4.02
  14  -1  -7    0.13    3.87
  14   1  -7    1.55    5.17
 -14  -1   7    6.49    5.00
 -14  -1   7    4.82    6.57
 -14   1   8    2.32    4.87
 -14   1   8    7.26    5.54
  14  -1  -8   -0.00    4.79
  14   1  -8   -0.00    4.70
 -14  -1   8   -0.00    3.67
 -14  -1   8    0.41    4.03
 -14   1   9    2.95    5.13
 -14   1   9    2.03    5.24
  14  -1  -9   -0.00    4.44
  14   1  -9   -0.00    4.33
 -14  -1   9    0.00    4.35
 -14  -1   9    3.24    6.44
 -14   1  10   13.73    7.12
  14  -1 -10    4.74    6.55
  14   1 -10   14.53    7.13
 -14  -1  10   12.07    6.38
 -14  -1  10    9.04    7.14
 -14   1  11    0.77    4.87
  14  -1 -11    4.21    4.22
  14   1 -11    0.86    5.41
 -14  -1  11    2.38    3.94
 -14  -1  11    5.29    6.33
 -14   1  12    0.00    4.22
  14  -1 -12   10.79    6.78
  14   1 -12    0.93    4.96
 -14  -1  12    0.00    5.20
 -14   1  13    0.00    5.56
  14  -1 -13    0.00    3.87
  14   1 -13   -0.00    5.42
 -14  -1  13    5.14    5.55
 -14   1  14    1.81    5.30
  14  -1 -14   10.14    6.86
  14   1 -14    4.84    5.38
 -14  -1  14   10.96    7.88
 -14   1  15   -0.00    6.87
  14  -1 -15   -0.00    4.49
  14   1 -15    5.00    5.61
 -14  -1  15    1.36    5.29
 -14   1  16    0.00    6.10
  14  -1 -16   10.59    7.45
  14   1 -16    0.00    5.23
 -14  -1  16    3.35    5.38
 -14   1  17    5.16    6.07
  14  -1 -17   -0.00    4.15
  14   1 -17    0.00    5.35
 -14  -1  17    5.00    6.22
 -14   1  18    0.01    5.98
  14  -1 -18   -0.00    4.93
  14   1 -18   -0.00    5.56
 -14  -1  18    5.40    6.54
 -14   1  19   -0.00    6.02
  14  -1 -19   -0.00    4.95
  14   1 -19   -0.00    5.07
 -14  -1  19    3.10    6.61
 -14   1  20    5.23    6.12
  14  -1 -20    2.87    5.67
  14   1 -20   18.17    8.65
 -14  -1  20    0.00    6.60
 -14   1  21    2.12    6.21
  14  -1 -21   -0.00    3.89
  14   1 -21    5.97    6.09
 -14  -1  21   -0.00    6.13
 -14   1  22   -0.00    6.14
  14  -1 -22    1.09    5.24
  14   1 -22    3.47    5.55
 -14  -1  22    3.76    6.52
 -14   1  23    6.63    7.13
  14  -1 -23    0.00    4.17
 -14   1  24   -0.00    6.32
 -14   1  25    6.52    6.22
 -14   1  26    5.83    8.60
 -14   2   1   -0.00    5.58
 -14  -2   1    0.14    3.04
 -14  -2   1   -0.00    4.49
 -14   2   2   11.44    7.66
 -14  -2   2   35.73    9.70
 -14  -2   2   15.72    8.01
 -14   2   3    2.56    5.40
 -14  -2   3    0.00    3.95
 -14  -2   3   -0.00    5.94
 -14   2   4   16.40    7.80
 -14   2   4   11.40    7.39
 -14  -2   4   14.30    7.39
 -14  -2   4   10.87    7.61
 -14   2   5    2.74    4.37
 -14   2   5    0.00    5.70
  14  -2  -5    0.00    3.92
  14   2  -5    2.57    5.16
 -14  -2   5    7.41    6.89
 -14  -2   5    0.00    4.68
 -14   2   6    2.72    4.14
 -14   2   6   11.71    6.46
  14  -2  -6    3.79    4.91
  14   2  -6   10.50    6.82
 -14  -2   6    7.07    5.93
 -14  -2   6    4.62    6.10
 -14   2   7   -0.00    3.77
 -14   2   7    4.14    6.03
  14  -2  -7   -0.00    3.63
  14   2  -7    3.44    4.98
 -14  -2   7    3.44    4.81
 -14  -2   7    0.00    5.32
 -14   2   8    5.89    5.55
 -14   2   8    8.24    6.80
  14  -2  -8    4.20    5.66
  14   2  -8   11.57    7.69
 -14  -2   8    9.21    6.03
 -14  -2   8   -0.00    4.03
 -14   2   9    0.00    4.70
  14  -2  -9   -0.00    3.32
  14   2  -9    0.00    4.88
 -14  -2   9    1.96    4.34
 -14  -2   9    0.00    5.77
 -14   2  10    6.86    5.64
  14  -2 -10   -0.00    3.64
  14   2 -10   -0.00    4.20
 -14  -2  10    2.22    4.61
 -14  -2  10    2.09    5.80
 -14   2  11    1.30    4.34
  14  -2 -11    0.56    5.60
  14   2 -11   -0.00    5.05
 -14  -2  11    0.00    4.49
 -14  -2  11   -0.00    5.11
 -14   2  12    8.20    7.05
  14  -2 -12   16.65    7.53
  14   2 -12   15.09    7.78
 -14  -2  12   23.46    8.92
 -14  -2  12   16.88    8.29
 -14   2  13    0.00    5.70
  14  -2 -13    3.36    5.32
  14   2 -13    0.11    5.34
 -14  -2  13   -0.00    6.15
 -14   2  14    1.54    5.46
  14  -2 -14   17.53    7.30
  14   2 -14   13.96    6.67
 -14  -2  14   11.17    7.72
 -14   2  15    2.60    5.82
  14  -2 -15   -0.00    4.10
  14   2 -15   -0.00    4.72
 -14  -2  15    0.00    5.05
 -14   2  16   -0.00    5.48
  14  -2 -16    0.49    4.11
  14   2 -16   -0.00    4.96
 -14  -2  16    2.95    6.36
 -14   2  17    3.50    6.62
  14  -2 -17    1.22    4.50
  14   2 -17    2.25    5.04
 -14  -2  17    4.19    5.57
 -14   2  18    7.58    6.61
  14  -2 -18    0.00    4.68
  14   2 -18   16.36    8.50
 -14  -2  18   -0.00    6.11
 -14   2  19    0.10    4.77
  14  -2 -19   -0.00    5.33
  14   2 -19    3.13    6.67
 -14  -2  19    2.42    6.12
 -14   2  20   -0.00    5.87
  14  -2 -20   -0.00    5.09
  14   2 -20    2.97    4.46
 -14  -2  20    3.16    6.15
 -14   2  21    0.00    4.90
  14  -2 -21   -0.00    4.99
  14   2 -21   -0.00    5.36
 -14   2  22    0.06    5.05
  14  -2 -22    3.26    6.18
 -14   2  23   -0.00    5.84
  14  -2 -23    2.23    5.60
 -14   2  24    0.91    6.61
  14  -2 -24    2.92    6.59
 -14   2  25    3.78    6.22
 -14   2  26    2.00    4.83
 -14   3   1    4.59    4.99
 -14  -3   1   -0.00    3.42
 -14  -3   1    0.00    5.95
 -14   3   2   -0.00    5.67
 -14  -3   2   -0.00    4.31
 -14  -3   2   -0.00    5.56
 -14   3   3   -0.00    3.43
 -14  -3   3    0.50    3.43
 -14  -3   3   10.59    6.98
 -14   3   4    1.21    4.77
 -14  -3   4   -0.00    4.37
 -14  -3   4    2.09    5.12
 -14   3   5    3.07    3.77
 -14  -3   5   -0.00    3.97
 -14  -3   5   -0.00    5.42
 -14   3   6   21.88    8.12
  14   3  -6   19.36    8.01
 -14  -3   6   13.07    7.29
 -14  -3   6   10.79    8.82
 -14   3   7   -0.00    5.42
  14   3  -7   -0.00    4.74
 -14  -3   7    0.39    5.22
 -14  -3   7   -0.00    5.03
 -14   3   8    1.27    4.90
  14   3  -8    1.75    4.65
 -14  -3   8    1.88    4.78
 -14  -3   8    0.28    5.47
 -14   3   9    0.47    4.92
  14   3  -9    3.91    4.84
 -14  -3   9    0.00    4.33
 -14  -3   9    2.04    6.31
 -14   3  10    4.63    5.13
  14   3 -10    7.28    6.17
 -14  -3  10   14.01    7.64
 -14  -3  10   14.63    8.14
 -14   3  11    7.62    6.85
  14  -3 -11   -0.00    4.07
  14   3 -11    2.43    5.49
 -14  -3  11   11.88    6.90
 -14  -3  11    5.67    5.21
 -14   3  12   -0.00    4.99
  14  -3 -12   -0.00    4.12
  14   3 -12    0.00    5.82
 -14  -3  12   -0.00    4.25
 -14  -3  12    0.03    5.60
 -14   3  13    0.81    4.89
  14  -3 -13    0.00    4.82
  14   3 -13    2.55    7.45
 -14  -3  13   -0.00    5.22
 -14  -3  13   -0.00    3.82
 -14   3  14    1.35    4.07
  14  -3 -14    3.70    5.00
  14   3 -14    1.39    5.82
 -14  -3  14    2.06    4.86
 -14   3  15    7.06    6.75
  14  -3 -15    3.10    4.23
  14   3 -15    3.91    6.92
 -14  -3  15    2.50    5.41
 -14   3  16    8.25    7.13
  14  -3 -16    9.13    6.53
  14   3 -16    4.18    5.39
 -14  -3  16    2.60    6.04
 -14   3  17    0.39    5.70
  14  -3 -17   -0.00    4.32
  14   3 -17   -0.00    5.38
 -14  -3  17    0.43    4.60
 -14   3  18   -0.00    5.25
  14  -3 -18    2.31    5.16
  14   3 -18    0.96    6.04
 -14  -3  18   -0.00    4.37
 -14   3  19    2.85    5.61
  14  -3 -19    0.45    4.66
  14   3 -19    5.13    6.67
 -14   3  20   14.26    8.32
  14  -3 -20   24.03    9.52
  14   3 -20   34.20   11.27
 -14   3  21    6.29    7.04
  14  -3 -21    2.15    3.83
 -14   3  22    3.02    5.47
  14  -3 -22    5.74    6.30
 -14   3  23    0.00    7.03
  14  -3 -23    2.89    6.04
  14  -3 -24    0.80    4.75
 -14   4   1   13.20    6.60
 -14  -4   1    3.97    4.69
 -14  -4   1    0.00    6.58
 -14   4   2    7.14    6.13
 -14  -4   2   12.77    6.32
 -14  -4   2    0.22    5.49
 -14   4   3    0.00    4.06
 -14  -4   3   -0.00    3.01
 -14  -4   3    1.84    4.98
 -14   4   4    0.00    5.01
 -14  -4   4   12.94    6.40
 -14  -4   4    1.98    5.64
 -14   4   5    3.72    4.87
 -14  -4   5    0.93    4.36
 -14  -4   5   -0.00    5.02
 -14   4   6   -0.00    4.24
  14   4  -6    6.85    5.39
 -14  -4   6    0.00    5.13
 -14  -4   6    6.07    5.79
 -14   4   7   15.06    6.73
  14   4  -7    7.52    5.85
 -14  -4   7    0.00    4.68
 -14  -4   7    2.36    6.33
 -14   4   8    2.46    4.72
  14   4  -8    2.40    5.15
 -14  -4   8    4.30    6.11
 -14  -4   8    0.25    6.35
 -14   4   9    4.60    5.11
  14   4  -9   -0.00    5.17
 -14  -4   9   -0.00    4.66
 -14  -4   9    0.00    6.36
 -14   4  10   10.80    6.60
  14   4 -10    7.78    6.89
 -14  -4  10   16.84    7.24
 -14  -4  10    7.98    7.86
 -14   4  11    0.78    4.36
  14   4 -11   -0.00    4.87
 -14  -4  11   -0.00    4.13
 -14  -4  11    2.42    4.84
 -14   4  12    3.00    6.34
  14   4 -12   10.15    6.22
 -14  -4  12   14.11    7.03
 -14  -4  12    9.25    8.31
 -14   4  13   -0.00    5.57
  14   4 -13   13.47    7.88
 -14  -4  13    3.05    5.27
 -14  -4  13   11.82    8.56
 -14   4  14   22.56    9.04
  14   4 -14   15.85    8.75
 -14  -4  14   10.80    6.48
 -14  -4  14    1.66    5.81
 -14   4  15    1.31    4.82
  14   4 -15    0.00    5.55
 -14  -4  15   -0.00    6.25
 -14   4  16   15.25    7.75
  14   4 -16   17.05    8.64
 -14   4  17    4.33    6.92
  14  -4 -17   -0.00    4.53
  14   4 -17    0.00    5.48
 -14   4  18    2.20    5.81
  14  -4 -18    0.00    5.07
  14   4 -18    0.00    6.94
 -14   4  19    1.89    7.05
  14  -4 -19    0.00    5.60
 -14   4  20   -0.00    7.02
  14  -4 -20   -0.00    4.90
 -14   4  21    1.96    5.54
  14  -4 -21    1.95    3.74
  14  -4 -22    0.00    5.71
  14  -4 -23    3.16    5.23
  14  -4 -24    1.29    4.38
 -14   5   1    6.81    5.79
 -14  -5   1    7.78    6.20
 -14  -5   1   11.92    8.03
 -14   5   2    3.04    5.53
 -14  -5   2    0.00    4.72
 -14  -5   2    2.72    5.17
 -14   5   3    2.84    4.13
 -14  -5   3    2.50    4.34
 -14  -5   3    0.33    5.19
 -14   5   4    4.64    5.93
 -14  -5   4    1.55    3.46
 -14  -5   4   -0.00    6.30
 -14   5   5    3.57    4.52
 -14  -5   5    7.84    6.34
 -14  -5   5   22.77    9.56
 -14   5   6    0.00    5.37
 -14  -5   6    7.79    6.73
 -14  -5   6    0.00    5.60
 -14   5   7    2.18    4.60
  14   5  -7    3.07    4.90
 -14  -5   7   -0.00    5.86
 -14  -5   7    4.89    5.74
 -14   5   8    3.26    4.36
  14   5  -8    3.49    5.18
 -14  -5   8    2.11    5.13
 -14  -5   8   -0.00    5.60
 -14   5   9    5.96    5.75
  14   5  -9    4.84    6.20
 -14  -5   9   20.79    8.38
 -14  -5   9    3.75    6.34
 -14   5  10   12.68    7.22
  14   5 -10    8.06    6.14
 -14  -5  10   45.12   11.32
 -14  -5  10   10.04    7.69
 -14   5  11    4.71    4.98
  14   5 -11    4.78    5.48
 -14  -5  11   -0.00    4.35
 -14  -5  11    2.15    6.86
 -14   5  12    0.00    4.43
  14   5 -12    0.00    5.67
 -14  -5  12    3.26    5.05
 -14   5  13    0.00    5.64
  14   5 -13    7.86    6.80
 -14  -5  13   -0.00    4.73
 -14   5  14    0.00    5.52
  14   5 -14    0.00    5.06
 -14  -5  14    2.93    3.68
 -14   5  15    5.74    6.09
  14   5 -15    4.32    5.57
 -14  -5  15   -0.00    4.71
 -14   5  16    9.45    6.45
  14   5 -16    7.19    6.60
 -14  -5  16    0.00    6.69
 -14   5  17    1.84    6.69
  14   5 -17    1.95    6.80
 -14   5  18   -0.00    5.16
  14  -5 -24   -0.00    5.56
 -14   6   1    7.50    6.16
 -14  -6   1    0.00    5.40
 -14   6   2    3.40    4.73
 -14  -6   2    3.09    5.49
 -14   6   3    5.62    4.23
 -14  -6   3    2.76    4.63
 -14  -6   3   -0.00    4.99
 -14   6   4   15.45    6.93
 -14  -6   4    8.44    6.14
 -14  -6   4   15.01    8.94
 -14   6   5    4.92    4.38
 -14  -6   5   -0.00    4.77
 -14  -6   5    3.73    5.06
 -14   6   6   -0.00    4.81
 -14  -6   6    4.29    4.35
 -14  -6   6    0.00    5.46
 -14   6   7    3.96    6.40
 -14  -6   7   -0.00    4.42
 -14  -6   7   -0.00    5.86
 -14   6   8   -0.00    4.59
 -14  -6   8    1.92    5.56
 -14   6   9    0.23    5.19
  14   6  -9    0.00    4.27
 -14  -6   9   -0.00    4.56
 -14   6  10   -0.00    5.28
  14   6 -10   -0.00    5.07
 -14  -6  10    2.01    4.51
 -14   6  11    1.38    4.31
  14   6 -11    4.14    5.04
 -14  -6  11    0.00    4.88
 -14   6  12   -0.00    4.98
  14   6 -12    0.63    4.51
 -14  -6  12    4.44    5.27
 -14   6  13   -0.00    5.04
  14   6 -13   -0.00    6.11
 -14  -6  13   -0.00    3.18
 -14   6  14    3.65    5.28
  14   6 -14   11.96    7.36
 -14  -6  14    7.47    6.86
 -14   7   1    7.23    5.21
 -14  -7   1    2.50    5.09
 -14   7   2    0.00    3.75
 -14  -7   2    0.00    5.51
 -14   7   3   -0.00    3.66
 -14  -7   3   -0.00    5.44
 -14   7   4    3.25    4.97
 -14  -7   4   10.82    7.11
 -14   7   5   11.93    6.73
 -14  -7   5   20.44    9.67
 -14   7   6    5.06    4.81
 -14  -7   6    5.04    6.37
 -14   7   7    1.08    4.44
 -14  -7   7    5.85    5.72
 -14   7   8    4.13    5.17
 -14  -7   8    1.13    5.31
 -14   7   9    1.42    4.08
 -14  -7   9    0.00    4.67
 -14   7  10   -0.00    5.25
  14   7 -10   -0.00    4.69
 -14  -7  10    0.86    5.36
 -14   7  11    7.53    5.58
  14   7 -11   -0.00    4.89
 -14  -7  11   15.01    7.87
 -14   8   1    9.98    5.28
 -14  -8   1    9.35    6.51
 -14   8   2    2.93    4.83
 -14  -8   2   -0.00    4.15
 -14   8   3   14.35    6.54
 -14  -8   3    0.10    4.53
 -14   8   4    6.81    5.52
 -14  -8   4    0.00    4.65
 -14   8   5   -0.00    5.52
 -14  -8   5    8.13    6.38
 -14   8   6   -0.00    4.78
 -14  -8   6    6.90    7.36
 -13   0   1   67.67   13.31
 -13   0   1   40.74   11.65
 -13   0   2    0.95    3.88
 -13   0   2    0.00    4.20
  13   0  -2    3.98    4.90
 -13   0   3   12.84    6.03
 -13   0   3   11.37    6.96
  13   0  -3   15.59    7.00
 -13   0   4    0.58    3.77
 -13   0   4   -0.00    4.33
  13   0  -4   -0.00    3.49
 -13   0   5   15.40    7.13
 -13   0   5   25.22    8.91
  13   0  -5   12.42    6.77
 -13   0   6   -0.00    4.54
 -13   0   6   -0.00    4.40
  13   0  -6    4.79    5.71
 -13   0   7   22.72    8.24
 -13   0   7   22.79    8.69
  13   0  -7   14.71    7.42
 -13   0   8   -0.00    3.93
 -13   0   8   -0.00    4.41
  13   0  -8    5.71    5.01
 -13   0   9    1.43    4.77
  13   0  -9   -0.00    5.27
 -13   0  10   -0.00    5.19
  13   0 -10    0.28    3.78
  13   0 -11   18.63    8.51
 -13   0  12    3.55    5.23
  13   0 -12    2.43    4.65
 -13   0  13    3.67    5.93
  13   0 -13   22.02    8.34
 -13   0  14   -0.00    3.68
  13   0 -14    5.01    5.72
 -13   0  15    2.05    4.95
  13   0 -15   -0.00    3.68
 -13   0  16    4.49    5.88
  13   0 -16    2.56    4.53
 -13   0  17    5.46    7.40
  13   0 -17    9.42    6.99
 -13   0  18    2.03    5.63
  13   0 -18    1.84    4.68
 -13   0  19   -0.00    5.66
  13   0 -19    6.31    6.21
 -13   0  20   -0.00    5.14
  13   0 -20   -0.00    4.72
 -13   0  21   -0.00    7.10
  13   0 -21    6.11    5.79
 -13   0  22   -0.00    5.42
  13   0 -22    0.83    4.73
 -13   0  23   13.79    9.71
  13   0 -23    6.40    6.16
 -13   0  24    4.13    6.26
  13   0 -24   -0.00    4.97
 -13   0  25   10.27    8.24
  13   0 -25    0.91    4.94
 -13   1   1    0.00    4.03
 -13   1   1    1.89    5.19
 -13  -1   1    3.01    4.19
 -13  -1   1    6.25    5.54
 -13   1   2    1.84    3.72
 -13   1   2    2.90    5.19
  13  -1  -2   -0.00    3.00
 -13  -1   2   -0.00    4.41
 -13  -1   2   -0.00    4.55
 -13   1   3    0.33    3.98
 -13   1   3    3.53    3.85
  13  -1  -3    4.66    4.75
  13   1  -3    5.22    5.97
 -13  -1   3    8.29    5.92
 -13  -1   3    1.34    4.15
 -13   1   4    0.00    3.99
 -13   1   4    0.00    5.26
  13  -1  -4    0.24    4.26
  13   1  -4    0.02    3.98
 -13  -1   4    0.82    4.70
 -13  -1   4    1.49    5.74
 -13   1   5   72.05   13.18
 -13   1   5   52.90   12.50
  13  -1  -5   35.77   10.43
  13   1  -5   33.99   10.78
 -13  -1   5   63.59   13.24
 -13  -1   5   49.87   12.25
 -13   1   6    4.58    3.89
 -13   1   6    2.08    4.98
  13  -1  -6    0.00    4.53
  13   1  -6    0.00    5.00
 -13  -1   6    6.09    5.40
 -13  -1   6   -0.00    5.49
 -13   1   7    2.52    4.41
 -13   1   7    6.65    5.34
  13  -1  -7    5.03    5.20
  13   1  -7    0.00    3.16
 -13  -1   7    0.99    4.17
 -13  -1   7    9.02    6.22
 -13   1   8    2.61    4.72
  13  -1  -8    1.24    4.70
  13   1  -8    0.90    4.80
 -13  -1   8    1.73    4.85
 -13  -1   8   -0.00    4.38
 -13   1   9   36.18   10.61
  13  -1  -9   30.07    9.38
  13   1  -9   26.86    9.87
 -13  -1   9   47.20   11.07
 -13  -1   9   36.62   10.87
 -13   1  10    2.91    4.27
  13  -1 -10    5.81    5.43
  13   1 -10    0.28    4.44
 -13  -1  10    0.32    3.84
 -13   1  11    3.90    6.30
  13  -1 -11    3.79    4.70
  13   1 -11    5.50    5.84
 -13  -1  11    6.29    6.24
 -13   1  12    0.00    5.77
  13  -1 -12   -0.00    5.76
  13   1 -12    0.38    4.64
 -13  -1  12   -0.00    4.93
 -13   1  13    1.25    4.90
  13  -1 -13    8.80    5.87
  13   1 -13    0.57    4.43
 -13  -1  13    0.88    5.71
 -13   1  14    2.77    6.24
  13  -1 -14    1.26    4.14
  13   1 -14    2.70    4.92
 -13  -1  14    0.44    4.71
 -13   1  15   14.15    8.60
  13  -1 -15   18.33    7.85
  13   1 -15   33.17   10.04
 -13  -1  15   24.56    9.49
 -13   1  16    1.56    6.04
  13  -1 -16    2.10    5.25
  13   1 -16   -0.00    4.18
 -13  -1  16    0.00    6.38
 -13   1  17   -0.00    5.70
  13  -1 -17    0.89    4.53
  13   1 -17   -0.00    5.24
 -13  -1  17    3.02    5.99
 -13   1  18    0.97    6.22
  13  -1 -18    3.24    4.70
  13   1 -18   -0.00    4.96
 -13  -1  18   -0.00    5.43
 -13   1  19    5.35    6.17
  13  -1 -19    1.09    4.67
  13   1 -19    4.87    5.96
 -13  -1  19   11.45    7.89
 -13   1  20    0.63    5.77
  13  -1 -20    0.56    4.77
  13   1 -20   -0.00    5.30
 -13  -1  20    0.00    5.00
 -13   1  21   -0.00    5.00
  13  -1 -21    8.79    6.81
  13   1 -21    0.00    4.38
 -13  -1  21   -0.00    6.14
 -13   1  22   -0.00    6.57
  13  -1 -22    6.22    5.53
  13   1 -22   -0.00    3.89
 -13  -1  22    0.58    3.95
 -13   1  23    1.82    5.14
  13  -1 -23   -0.00    3.40
  13   1 -23    0.00    4.95
 -13  -1  23   -0.00    4.72
 -13   1  24    1.56    6.43
  13  -1 -24   -0.00    4.40
  13   1 -24    6.55    5.71
 -13   1  25    1.52    5.47
  13  -1 -25    6.64    6.61
  13   1 -25   17.65    8.18
 -13   1  26    8.39    7.75
  13  -1 -26   -0.00    7.19
 -13   1  27   12.83    9.31
 -13   2   1   48.04   10.20
 -13   2   1   41.22   10.23
 -13  -2   1    6.32    5.56
 -13  -2   1   23.80    9.09
 -13   2   2    2.03    4.31
 -13   2   2    2.08    4.28
  13  -2  -2    1.96    4.60
 -13  -2   2    2.66    5.38
 -13  -2   2    1.93    4.57
 -13   2   3   12.48    6.35
 -13   2   3   11.80    6.28
  13  -2  -3    9.45    5.46
 -13  -2   3   11.25    6.74
 -13  -2   3    1.45    4.94
 -13   2   4    3.30    4.47
 -13   2   4    5.77    5.32
  13  -2  -4    5.50    5.25
  13   2  -4   13.19    6.83
 -13  -2   4    9.26    6.73
 -13  -2   4    3.62    4.78
 -13   2   5    2.72    4.13
 -13   2   5    8.90    5.93
  13  -2  -5    3.76    4.39
  13   2  -5   -0.00    4.14
 -13  -2   5    3.16    5.01
 -13  -2   5    0.00    6.10
 -13   2   6    2.90    4.36
 -13   2   6    2.26    4.28
  13  -2  -6    4.21    5.00
  13   2  -6    6.72    5.18
 -13  -2   6    0.00    3.86
 -13  -2   6   -0.00    3.65
 -13   2   7   35.89   10.24
  13  -2  -7   22.79    8.50
  13   2  -7   12.34    7.51
 -13  -2   7   31.03    9.24
 -13  -2   7   25.65    9.47
 -13   2   8   12.15    6.70
  13  -2  -8    1.88    5.33
  13   2  -8    5.49    5.57
 -13  -2   8    2.20    4.58
 -13  -2   8    0.62    3.78
 -13   2   9    2.21    5.19
  13  -2  -9    0.00    4.26
  13   2  -9    3.73    5.04
 -13  -2   9    1.39    3.58
 -13  -2   9   -0.00    5.33
 -13   2  10    0.92    3.90
  13  -2 -10   10.11    6.11
  13   2 -10    0.00    5.45
 -13  -2  10   -0.00    4.74
 -13  -2  10    3.84    6.29
 -13   2  11   25.47    9.82
  13  -2 -11   29.54    9.37
  13   2 -11   28.01    9.27
 -13  -2  11    4.29    6.09
 -13   2  12    2.44    5.17
  13  -2 -12   -0.00    4.42
  13   2 -12    9.42    5.94
 -13  -2  12   11.20    7.60
 -13   2  13   22.82    9.12
  13  -2 -13    5.40    6.14
  13   2 -13    8.82    7.87
 -13  -2  13   12.08    7.87
 -13   2  14    2.58    5.15
  13  -2 -14    4.39    5.15
  13   2 -14   -0.00    4.01
 -13  -2  14    0.00    5.04
 -13   2  15    3.65    5.34
  13  -2 -15    2.90    5.13
  13   2 -15    0.49    5.31
 -13  -2  15    6.14    6.68
 -13   2  16    0.42    4.87
  13  -2 -16    0.00    4.39
  13   2 -16    2.97    5.09
 -13  -2  16   10.58    7.64
 -13   2  17    8.12    7.29
  13  -2 -17    6.92    6.23
  13   2 -17    0.00    5.59
 -13  -2  17   -0.00    5.30
 -13   2  18    0.00    5.87
  13  -2 -18    0.00    4.84
  13   2 -18    0.18    4.62
 -13   2  19    4.10    5.97
  13  -2 -19    3.11    6.59
  13   2 -19   -0.00    4.77
 -13  -2  19    0.00    7.20
 -13   2  20    3.84    5.80
  13  -2 -20    0.97    5.32
  13   2 -20   -0.00    4.29
 -13  -2  20    9.06    7.26
 -13   2  21    3.22    6.68
  13  -2 -21    2.44    5.02
  13   2 -21   -0.00    5.59
 -13  -2  21   -0.00    6.88
 -13   2  22    0.00    5.73
  13  -2 -22    6.52    5.50
  13   2 -22   -0.00    5.97
 -13   2  23   17.64    8.23
  13  -2 -23   26.41    8.87
  13   2 -23    1.63    5.66
 -13   2  24    0.00    7.02
  13  -2 -24   -0.00    4.92
  13   2 -24    3.62    6.28
 -13   2  25    8.79    7.62
  13  -2 -25   -0.00    5.33
 -13   2  26    2.60    6.02
  13  -2 -26   -0.00    5.39
 -13   2  27    0.00    6.37
 -13   2  28   -0.00    6.90
 -13   3   1    3.48    4.64
 -13  -3   1    0.00    3.24
 -13  -3   1   -0.00    4.04
 -13   3   2   -0.00    3.59
 -13  -3   2   -0.00    3.72
 -13  -3   2    0.76    5.37
 -13   3   3    6.35    5.84
 -13  -3   3    2.21    4.35
 -13  -3   3    2.81    5.53
 -13   3   4    6.82    4.75
 -13   3   4    3.90    5.65
  13   3  -4    5.08    4.85
 -13  -3   4    0.00    4.78
 -13  -3   4   -0.00    3.83
 -13   3   5   11.72    6.07
 -13   3   5   19.60    7.85
  13  -3  -5   19.90    7.77
  13   3  -5   15.89    7.61
 -13  -3   5   17.11    7.40
 -13  -3   5    7.22    6.78
 -13   3   6    8.21    5.88
 -13   3   6   -0.00    5.10
  13  -3  -6    8.06    6.09
  13   3  -6   14.50    6.74
 -13  -3   6    6.55    6.18
 -13  -3   6   13.87    7.77
 -13   3   7   -0.00    4.48
  13  -3  -7    2.62    4.82
 -13  -3   7    0.00    4.90
 -13  -3   7    4.55    6.30
 -13   3   8    8.58    5.99
  13  -3  -8    9.40    5.73
  13   3  -8    3.64    4.99
 -13  -3   8    4.11    5.60
 -13  -3   8    5.32    5.29
 -13   3   9   12.49    6.97
  13  -3  -9    8.46    5.85
  13   3  -9    6.87    5.90
 -13  -3   9   11.95    7.04
 -13  -3   9   22.53   10.22
 -13   3  10    1.47    4.40
  13  -3 -10    0.00    4.17
  13   3 -10    0.00    4.79
 -13  -3  10    9.63    5.68
 -13  -3  10   11.81    7.45
 -13   3  11    8.76    7.27
  13  -3 -11   12.07    6.25
  13   3 -11    4.28    5.13
 -13  -3  11   10.30    6.14
 -13  -3  11   17.38    8.61
 -13   3  12    3.64    4.99
  13  -3 -12   -0.00    4.33
  13   3 -12   -0.00    4.39
 -13  -3  12   -0.00    4.56
 -13   3  13    4.59    5.95
  13  -3 -13   -0.00    5.13
  13   3 -13    0.00    5.37
 -13  -3  13   -0.00    5.29
 -13   3  14    0.00    5.53
  13  -3 -14    3.74    3.94
  13   3 -14    2.78    5.00
 -13  -3  14    0.00    6.10
 -13   3  15   38.83   11.05
  13  -3 -15   10.80    6.86
  13   3 -15   37.81   11.82
 -13  -3  15    8.04    7.35
 -13   3  16    7.33    5.71
  13  -3 -16   -0.00    4.75
  13   3 -16    0.00    5.38
 -13  -3  16    0.00    5.42
 -13   3  17    3.78    5.75
  13  -3 -17   -0.00    4.31
  13   3 -17   -0.00    4.36
 -13  -3  17   -0.00    5.94
 -13   3  18   -0.00    5.39
  13  -3 -18    3.28    5.05
  13   3 -18    5.47    6.58
 -13  -3  18   -0.00    4.13
 -13   3  19   11.14    7.58
  13  -3 -19   13.11    6.99
  13   3 -19   15.63    7.77
 -13  -3  19   -0.00    5.39
 -13   3  20    2.46    5.34
  13  -3 -20    0.59    4.91
  13   3 -20    6.75    6.39
 -13   3  21    0.00    6.61
  13  -3 -21    6.24    6.03
  13   3 -21    5.05    5.95
 -13   3  22    0.43    4.67
  13  -3 -22    0.00    4.29
  13   3 -22   -0.00    6.02
 -13   3  23   -0.00    6.87
  13  -3 -23    1.76    4.68
  13   3 -23    1.66    4.47
 -13   3  24    2.86    5.24
  13  -3 -24    3.88    5.37
 -13   3  25    0.00    6.22
  13  -3 -25   11.90    7.13
 -13   3  26    0.00    6.37
  13  -3 -26   -0.00    5.23
 -13   3  27   -0.00    6.75
 -13   3  28   -0.00    6.85
 -13   3  29    0.03    5.77
 -13   4   1    0.00    5.52
 -13  -4   1   16.04    7.00
 -13  -4   1   15.45    9.06
 -13   4   2   13.66    6.18
 -13  -4   2    9.80    5.98
 -13  -4   2   10.42    6.68
 -13   4   3    8.75    5.87
 -13  -4   3    4.87    5.03
 -13  -4   3    6.10    5.56
 -13   4   4    0.90    4.19
 -13  -4   4    1.78    4.65
 -13  -4   4    4.68    5.58
 -13   4   5    0.00    5.41
  13   4  -5    0.79    4.32
 -13  -4   5    5.13    6.35
 -13  -4   5    7.64    6.30
 -13   4   6    6.06    5.30
  13   4  -6    0.00    5.44
 -13  -4   6   10.04    7.14
 -13  -4   6    5.81    6.38
 -13   4   7    9.12    5.71
  13   4  -7   27.91    9.75
 -13  -4   7   14.71    7.04
 -13  -4   7   22.19    9.37
 -13   4   8    4.59    5.90
  13   4  -8    0.21    4.84
 -13  -4   8    5.34    5.87
 -13  -4   8    6.61    6.22
  13   4  -9    1.96    4.90
 -13  -4   9   -0.00    5.25
 -13  -4   9    3.60    6.34
 -13   4  10   -0.00    4.95
  13  -4 -10    0.00    3.60
  13   4 -10    5.78    5.28
 -13  -4  10    4.44    5.53
 -13  -4  10    0.33    5.06
 -13   4  11    6.61    6.46
  13  -4 -11    4.99    5.87
  13   4 -11   14.52    7.16
 -13  -4  11   14.81    7.68
 -13  -4  11   18.32    8.44
 -13   4  12    6.55    6.05
  13  -4 -12   11.34    6.56
  13   4 -12   10.06    6.74
 -13  -4  12    6.96    5.85
 -13  -4  12   10.01    7.73
 -13   4  13   16.85    7.28
  13  -4 -13   18.13    7.69
  13   4 -13    8.16    6.57
 -13  -4  13   11.60    6.04
 -13  -4  13   15.80    9.04
 -13   4  14    0.00    5.06
  13  -4 -14    3.87    4.78
  13   4 -14    3.06    4.04
 -13  -4  14   -0.00    5.16
 -13   4  15   -0.00    5.43
  13  -4 -15   -0.00    3.70
  13   4 -15   -0.00    4.59
 -13  -4  15   -0.00    4.26
 -13   4  16    6.64    5.43
  13  -4 -16    1.70    4.96
  13   4 -16    3.31    5.09
 -13  -4  16   12.04    8.42
 -13   4  17    4.40    6.43
  13  -4 -17   17.06    7.65
  13   4 -17   19.98    8.48
 -13   4  18    0.00    4.47
  13  -4 -18    6.57    5.14
  13   4 -18    1.20    4.78
 -13   4  19    6.76    6.67
  13  -4 -19   -0.00    4.42
  13   4 -19   -0.00    4.61
 -13   4  20    3.84    5.52
  13  -4 -20    1.82    5.39
  13   4 -20    4.95    6.31
 -13   4  21   -0.00    6.42
  13  -4 -21   -0.00    5.33
  13   4 -21    7.25    7.36
 -13   4  22   11.61    8.66
  13  -4 -22    3.60    5.91
  13   4 -22   14.59    7.93
 -13   4  23    9.93    7.16
  13  -4 -23    4.47    5.68
 -13   4  24    0.00    5.17
  13  -4 -24    2.48    5.30
 -13   4  25    0.23    5.00
  13  -4 -25    1.41    4.96
 -13   4  26    5.80    6.74
  13  -4 -26   -0.00    5.08
 -13   4  27   -0.00    6.30
 -13   5   1    8.89    6.64
 -13  -5   1    3.51    4.89
 -13  -5   1   12.28    8.07
 -13   5   2    5.30    5.15
 -13  -5   2    3.74    4.44
 -13  -5   2    0.00    6.33
 -13   5   3    0.00    4.19
 -13  -5   3    9.80    6.10
 -13  -5   3   -0.00    5.58
 -13   5   4    3.99    4.68
 -13  -5   4   -0.00    3.74
 -13  -5   4    5.71    5.38
 -13   5   5    4.02    5.29
 -13  -5   5   13.19    7.69
 -13  -5   5    4.19    6.05
 -13   5   6    0.00    4.06
  13   5  -6    3.20    5.61
 -13  -5   6   -0.00    5.74
 -13  -5   6   -0.00    5.49
 -13   5   7    3.60    4.47
  13   5  -7    2.43    4.43
 -13  -5   7    0.00    4.54
 -13  -5   7   -0.00    5.36
 -13   5   8    0.47    4.19
  13   5  -8    4.37    5.62
 -13  -5   8    0.00    4.78
 -13  -5   8    2.05    5.49
 -13   5   9   19.58    7.25
  13   5  -9    3.43    5.41
 -13  -5   9   14.37    7.35
 -13  -5   9   12.97    8.02
 -13   5  10   17.34    7.35
  13   5 -10   10.35    6.82
 -13  -5  10   15.98    7.63
 -13  -5  10   10.81    8.38
 -13   5  11   11.87    7.31
  13   5 -11   11.29    7.00
 -13  -5  11   20.38    8.19
 -13  -5  11    0.00    6.28
 -13   5  12   -0.00    5.73
  13   5 -12    2.26    6.18
 -13  -5  12    6.08    6.86
 -13  -5  12    2.79    5.74
 -13   5  13    2.22    4.73
  13   5 -13    7.88    7.41
 -13  -5  13    0.00    5.68
 -13  -5  13   -0.00    3.70
 -13   5  14    8.92    7.12
  13   5 -14    9.35    7.03
 -13  -5  14    8.77    6.82
 -13   5  15    6.19    7.73
  13   5 -15   20.49    9.02
 -13   5  16    4.13    5.49
  13  -5 -16    3.78    5.39
  13   5 -16    0.00    4.54
 -13   5  17   -0.00    4.52
  13  -5 -17    0.39    4.06
  13   5 -17    2.54    5.47
 -13   5  18    5.10    5.36
  13  -5 -18    4.37    4.81
  13   5 -18   -0.00    5.05
 -13   5  19    4.20    6.58
  13  -5 -19    7.32    6.41
  13   5 -19    5.84    5.59
 -13   5  20   -0.00    5.40
  13  -5 -20   -0.00    4.73
  13   5 -20    0.00    6.12
 -13   5  21    1.48    4.33
  13  -5 -21    0.00    4.89
  13   5 -21    2.23    4.69
 -13   5  22   -0.00    7.11
  13  -5 -22    5.47    6.45
 -13   5  23    0.08    5.74
  13  -5 -23   -0.00    4.85
 -13   5  24   -0.00    5.34
  13  -5 -24   -0.00    3.70
  13  -5 -25    0.00    5.03
  13  -5 -26    6.27    6.47
 -13   6   1    3.33    4.07
 -13  -6   1    7.78    5.78
 -13   6   2    0.00    3.55
 -13  -6   2    0.00    4.30
 -13  -6   2    0.00    5.54
 -13   6   3   -0.00    3.70
 -13  -6   3    3.49    4.97
 -13  -6   3   -0.00    4.92
 -13   6   4    0.00    4.56
 -13  -6   4    9.48    7.12
 -13  -6   4    5.82    6.41
 -13   6   5    7.04    4.89
 -13  -6   5    3.44    4.69
 -13  -6   5    3.64    6.86
 -13   6   6   12.16    6.97
 -13  -6   6   11.60    7.75
 -13  -6   6   10.63    8.14
 -13   6   7    9.38    5.81
 -13  -6   7    0.00    4.98
 -13  -6   7    2.19    5.44
 -13   6   8    3.91    5.12
  13   6  -8    8.70    6.71
 -13  -6   8    5.04    6.24
 -13  -6   8   11.67    7.44
 -13   6   9    1.10    5.46
  13   6  -9    3.48    6.32
 -13  -6   9    0.00    4.98
 -13  -6   9    3.33    5.48
 -13   6  10    1.46    5.06
  13   6 -10    1.34    4.99
 -13  -6  10   14.44    6.69
 -13   6  11   -0.00    6.53
  13   6 -11   -0.00    5.68
 -13  -6  11    2.06    4.81
 -13   6  12    8.89    5.96
  13   6 -12   12.02    7.38
 -13  -6  12   30.58    9.72
 -13   6  13    5.25    5.93
  13   6 -13   25.02    8.84
 -13  -6  13    5.90    5.75
 -13   6  14    0.76    5.14
  13   6 -14    5.14    6.34
 -13  -6  14    4.50    5.39
 -13   6  15   -0.00    5.42
  13   6 -15   -0.00    5.10
 -13  -6  15   -0.00    4.86
 -13   6  16    2.38    5.07
  13   6 -16   15.12    7.52
 -13  -6  16    2.99    5.32
 -13   6  17    1.72    4.82
  13   6 -17   -0.00    5.03
 -13   6  18    0.00    5.33
  13   6 -18    0.00    4.58
 -13   6  19   -0.00    4.33
  13   6 -19    0.00    5.32
 -13   6  20    0.00    5.08
  13   6 -20    1.29    4.73
 -13   6  21    0.96    5.72
 -13   6  22    7.30    6.28
  13  -6 -23    8.41    6.46
  13  -6 -24   -0.00    4.69
  13  -6 -25   -0.00    4.56
  13  -6 -26    2.70    5.80
 -13   7   1    0.17    3.97
 -13  -7   1    2.41    4.37
 -13   7   2   -0.00    3.08
 -13  -7   2    0.62    4.43
 -13   7   3   -0.00    4.06
 -13  -7   3   -0.00    5.29
 -13   7   4   24.88    8.22
 -13  -7   4   15.48    8.18
 -13  -7   4   12.44    7.54
 -13   7   5    9.26    5.58
 -13  -7   5    0.00    3.61
 -13   7   6    1.31    3.73
 -13  -7   6    1.14    3.67
 -13   7   7    1.69    4.37
 -13  -7   7    3.20    4.13
 -13   7   8    2.64    4.55
 -13  -7   8    2.34    5.08
 -13   7   9   -0.00    4.39
  13   7  -9   20.43    9.21
 -13  -7   9    3.01    4.98
 -13   7  10   24.11    7.61
  13   7 -10   15.37    8.81
 -13  -7  10    0.43    4.70
 -13   7  11   -0.00    5.55
  13   7 -11    0.00    5.24
 -13  -7  11   -0.00    4.63
 -13   7  12    0.00    4.62
  13   7 -12   -0.00    4.52
 -13  -7  12   -0.00    3.50
 -13   7  13   -0.00    5.52
  13   7 -13   -0.00    4.91
 -13  -7  13   -0.00    5.26
 -13   7  14    6.25    5.30
  13   7 -14   -0.00    5.46
 -13  -7  14    7.18    5.19
 -13   7  15    6.99    5.37
  13   7 -15    2.42    5.83
 -13  -7  15   -0.00    4.74
 -13   7  16    0.28    4.09
  13   7 -16    2.38    5.39
 -13  -7  16    2.24    4.19
 -13   7  17   -0.00    5.14
  13   7 -17   -0.00    3.90
 -13  -7  17   -0.00    4.35
 -13   7  18   -0.00    4.92
  13   7 -18   -0.00    4.09
 -13  -7  18    0.89    5.06
 -13   7  19    0.00    5.50
 -13   8   1    0.00    3.39
 -13  -8   1    5.11    5.85
 -13   8   2   19.79    7.19
 -13  -8   2   20.86    9.68
 -13   8   3    5.69    4.95
 -13  -8   3    7.15    6.93
 -13   8   4    1.96    4.70
 -13  -8   4   -0.00    5.56
 -13   8   5    5.82    5.57
 -13  -8   5    3.47    7.00
 -13   8   6   17.96    7.55
 -13  -8   6   25.47   10.24
 -13   8   7    3.48    4.84
 -13  -8   7    7.44    6.96
 -13   8   8   17.67    6.81
 -13  -8   8    7.96    6.56
 -13   8   9    5.54    4.86
 -13  -8   9    0.76    4.85
 -13   8  10    5.73    6.12
  13   8 -10    0.00    5.36
 -13  -8  10    5.88    6.99
 -13   8  11    6.56    5.98
  13   8 -11    0.65    4.23
 -13  -8  11    0.00    4.80
 -13   8  12    0.00    5.50
  13   8 -12    4.33    6.33
 -13  -8  12   11.14    7.69
 -13   8  13    0.00    4.48
  13   8 -13   -0.00    5.74
 -13  -8  13    2.88    4.85
 -13   8  14    3.13    5.45
  13   8 -14    2.28    4.65
 -13  -8  14   15.22    7.24
 -13   8  15    6.00    5.35
  13   8 -15    0.00    5.48
 -13  -8  15    0.00    4.60
 -13   9   1    0.07    3.40
 -13  -9   1    0.00    4.68
 -13   9   2    3.28    3.56
 -13  -9   2    0.00    4.82
 -13   9   3    0.43    3.11
 -13  -9   3    0.28    4.74
 -13   9   4    7.19    5.11
 -13  -9   4    1.76    4.38
 -13   9   5   -0.00    3.67
 -13  -9   5    0.00    5.24
 -13   9   6    4.71    5.16
 -13  -9   6    4.85    5.80
 -13   9   7   -0.00    4.64
 -13  -9   7   -0.00    4.89
 -13   9   8    7.65    5.34
 -13  -9   8    5.73    6.23
 -13   9   9    2.06    4.48
 -13  -9   9   -0.00    4.86
 -13   9  10    0.00    4.25
 -13  -9  10   15.63    7.22
 -13   9  11    2.47    4.09
 -13  -9  11   -0.00    5.32
 -13   9  12    0.67    3.65
  13   9 -12   -0.00    5.06
 -13  -9  12   -0.00    6.26
 -13  10   1   -0.00    3.14
 -13 -10   1    3.22    5.23
 -13  10   2    5.82    4.06
 -13 -10   2    0.00    5.42
 -13  10   3    0.00    2.65
 -13 -10   3   -0.00    6.41
 -13  10   4   -0.00    4.06
 -13 -10   4   -0.00    5.62
 -13  10   5    0.00    3.53
 -13 -10   5    2.18    4.17
 -13  10   6    9.41    5.18
 -13  10   7    2.61    4.30
 -13  11   1    0.90    3.10
 -13  11   2   -0.00    2.95
 -12   0   1    0.00    3.53
 -12   0   1   -0.00    4.67
 -12   0   2   11.33    6.15
 -12   0   2   16.06    7.23
  12   0  -2   11.63    6.30
 -12   0   3    2.51    4.29
 -12   0   3    5.40    6.12
  12   0  -3    0.00    3.23
 -12   0   4    1.65    4.70
 -12   0   4    5.48    5.26
  12   0  -4    0.85    4.69
 -12   0   5    2.97    4.57
 -12   0   5    2.37    4.43
  12   0  -5   -0.00    4.25
 -12   0   6   81.66   14.49
 -12   0   6   65.51   14.49
  12   0  -6   70.12   14.63
 -12   0   7   -0.00    4.96
  12   0  -7    5.15    4.95
 -12   0   8    7.82    6.75
  12   0  -8   11.59    6.53
 -12   0   9    3.41    5.06
  12   0  -9   -0.00    4.83
 -12   0  10   44.70   12.32
  12   0 -10   60.73   13.06
 -12   0  11    4.07    5.92
  12   0 -11    5.03    5.23
 -12   0  12   39.09   11.52
  12   0 -12   25.11    9.04
 -12   0  13    0.00    4.42
  12   0 -13    2.95    4.62
 -12   0  14    0.24    4.03
  12   0 -14    0.96    4.26
 -12   0  15    2.94    5.16
  12   0 -15    3.67    5.31
 -12   0  16   28.78    9.79
  12   0 -16   12.28    7.41
 -12   0  17   -0.00    4.83
 -12   0  18    1.67    6.68
  12   0 -18    2.12    4.19
 -12   0  19    7.96    6.98
  12   0 -19    7.41    5.54
 -12   0  20    4.63    7.50
  12   0 -20    4.54    4.79
 -12   0  21   -0.00    6.11
  12   0 -21   -0.00    5.20
 -12   0  22    2.19    5.57
  12   0 -22    5.22    5.68
  12   0 -23    0.00    3.92
 -12   0  24   -0.00    6.99
  12   0 -24    3.39    4.67
 -12   0  25    2.68    6.05
  12   0 -25    0.00    4.43
 -12   0  26   -0.00    5.96
  12   0 -26    4.99    5.34
  12   0 -27    1.40    4.60
  12   0 -28    4.32    6.26
 -12   1   1    0.00    3.57
 -12   1   1   -0.00    4.66
  12  -1  -1    1.12    4.11
 -12  -1   1   -0.00    3.48
 -12  -1   1   -0.00    4.49
 -12   1   2   49.26   11.06
 -12   1   2   35.72   10.31
  12  -1  -2   61.48   12.28
  12   1  -2   43.14   10.73
 -12  -1   2   55.89   11.90
 -12  -1   2   39.66   10.54
 -12   1   3    0.00    3.89
 -12   1   3    0.00    5.12
  12  -1  -3    0.00    4.10
  12   1  -3    3.87    4.72
 -12  -1   3    1.40    4.36
 -12  -1   3    0.00    3.98
 -12   1   4   55.12   11.68
 -12   1   4   54.04   12.52
  12  -1  -4   57.75   12.42
  12   1  -4   56.32   12.26
 -12  -1   4   51.05   11.85
 -12  -1   4   46.68   12.02
 -12   1   5    2.01    4.09
 -12   1   5   -0.00    4.59
  12  -1  -5   -0.00    2.33
  12   1  -5   -0.00    4.78
 -12  -1   5    0.00    4.41
 -12  -1   5   -0.00    3.42
 -12   1   6   -0.00    3.78
  12  -1  -6   -0.00    4.58
  12   1  -6    5.98    5.32
 -12  -1   6    2.92    3.80
 -12  -1   6    3.51    3.85
 -12   1   7   -0.00    4.32
  12  -1  -7   -0.00    4.59
  12   1  -7    4.27    5.03
 -12  -1   7   -0.00    3.33
 -12  -1   7    6.45    5.78
 -12   1   8   46.75   11.93
  12  -1  -8   41.16   10.92
  12   1  -8   62.11   13.38
 -12  -1   8   57.31   13.21
 -12   1   9    5.30    5.70
  12  -1  -9    2.43    4.65
  12   1  -9   13.84    6.82
 -12  -1   9   -0.00    4.90
 -12   1  10   16.98    8.08
  12  -1 -10    8.46    6.25
  12   1 -10   18.79    8.47
 -12  -1  10   14.62    7.92
 -12   1  11    1.25    4.36
  12  -1 -11    3.52    4.63
  12   1 -11   -0.00    4.86
 -12  -1  11    0.00    5.47
 -12   1  12    2.02    4.32
  12  -1 -12   10.77    6.55
  12   1 -12    6.55    6.46
 -12  -1  12    0.00    5.84
 -12   1  13   -0.00    4.89
  12  -1 -13    0.08    5.46
  12   1 -13    3.84    5.30
 -12  -1  13   -0.00    4.28
 -12   1  14   34.89   11.54
  12  -1 -14   37.93   11.23
  12   1 -14   46.65   12.26
 -12  -1  14   76.03   15.68
 -12   1  15    0.00    5.84
  12  -1 -15    0.52    3.73
  12   1 -15   -0.00    4.94
 -12  -1  15    3.03    5.36
 -12   1  16    5.08    5.89
  12  -1 -16   -0.00    4.82
  12   1 -16    2.78    4.37
 -12  -1  16    1.02    5.86
 -12   1  17    0.00    4.93
  12  -1 -17    1.51    4.49
  12   1 -17    0.78    4.95
 -12  -1  17    4.86    6.41
 -12   1  18   11.32    7.90
  12  -1 -18   14.33    7.22
  12   1 -18   15.24    7.14
 -12  -1  18   18.37    8.86
 -12   1  19    0.00    6.06
  12  -1 -19    0.00    4.02
  12   1 -19    1.88    4.99
 -12  -1  19    0.33    5.66
 -12   1  20   10.00    7.01
  12  -1 -20    2.50    5.54
  12   1 -20    5.72    6.44
 -12  -1  20   10.19    8.23
 -12   1  21   -0.00    4.39
  12  -1 -21    2.04    5.13
  12   1 -21   -0.00    5.08
 -12  -1  21   -0.00    5.08
 -12   1  22   -0.00    4.66
  12  -1 -22    5.70    5.98
  12   1 -22   -0.00    5.05
 -12  -1  22    3.10    6.44
 -12   1  23    0.00    6.36
  12  -1 -23   -0.00    5.17
  12   1 -23    0.77    5.54
 -12  -1  23    0.98    6.42
 -12   1  24   13.16    8.29
  12  -1 -24   13.13    7.65
  12   1 -24    5.28    6.54
 -12  -1  24    4.57    6.77
 -12   1  25    0.52    5.09
  12  -1 -25   -0.00    4.81
  12   1 -25    0.00    3.38
 -12   1  26    6.97    7.19
  12  -1 -26    8.17    5.89
  12   1 -26   10.98    6.59
 -12   1  27    1.50    6.63
  12  -1 -27    4.07    6.01
  12   1 -27    4.24    6.75
  12  -1 -28   11.34    7.21
  12   1 -28    1.64    5.55
 -12   2   1    5.47    4.63
 -12   2   1    6.41    5.66
  12  -2  -1   11.42    5.74
 -12  -2   1    6.53    6.49
 -12  -2   1    4.30    4.87
 -12   2   2   22.14    7.55
 -12   2   2   22.05    7.92
  12  -2  -2   33.98    8.98
 -12  -2   2   23.42    8.71
 -12  -2   2   20.47    8.86
 -12   2   3    3.45    4.33
 -12   2   3    0.00    3.85
  12  -2  -3   -0.00    3.49
  12   2  -3    0.84    4.23
 -12  -2   3    0.00    4.01
 -12  -2   3   -0.00    4.84
 -12   2   4    1.84    3.83
 -12   2   4    5.74    5.17
  12  -2  -4    5.72    5.21
  12   2  -4   12.48    6.70
 -12  -2   4   16.89    6.66
 -12  -2   4    0.51    5.21
 -12   2   5    4.29    4.48
 -12   2   5   -0.00    5.12
  12  -2  -5    3.49    5.05
  12   2  -5   -0.00    3.71
 -12  -2   5    6.83    6.09
 -12  -2   5    5.20    5.47
 -12   2   6   39.64   10.87
  12  -2  -6   38.58   10.34
  12   2  -6   67.20   13.37
 -12  -2   6   49.34   11.50
 -12  -2   6   29.57   10.03
 -12   2   7   16.36    6.99
  12  -2  -7    2.78    5.59
  12   2  -7   12.48    6.67
 -12  -2   7   15.89    6.52
 -12  -2   7    4.21    5.07
 -12   2   8   19.17    7.50
  12  -2  -8    8.24    5.58
  12   2  -8    4.85    5.29
 -12  -2   8   11.45    6.44
 -12  -2   8    9.14    7.51
 -12   2   9   -0.00    5.07
  12  -2  -9   -0.00    4.36
  12   2  -9    4.16    4.64
 -12  -2   9   -0.00    5.64
 -12   2  10   18.37    7.66
  12  -2 -10   22.14    8.22
  12   2 -10   26.29    8.91
 -12  -2  10   29.48   10.07
 -12   2  11   17.85    8.50
  12  -2 -11   15.67    7.24
  12   2 -11   10.82    6.73
 -12  -2  11   19.36    8.96
 -12   2  12    8.13    6.34
  12  -2 -12   17.81    7.12
  12   2 -12   18.73    8.44
 -12  -2  12   32.72   10.11
 -12   2  13   -0.00    5.08
  12  -2 -13   -0.00    4.21
  12   2 -13    0.37    5.02
 -12  -2  13   -0.00    4.93
 -12   2  14    6.07    6.23
  12  -2 -14   -0.00    4.10
  12   2 -14   -0.00    4.80
 -12  -2  14   -0.00    4.81
 -12   2  15   -0.00    5.78
  12  -2 -15    0.00    3.93
  12   2 -15    0.94    5.50
 -12  -2  15   -0.00    5.41
 -12   2  16   15.53    7.59
  12  -2 -16   20.83    8.64
  12   2 -16   25.62    9.41
 -12  -2  16   22.44    9.63
 -12   2  17   -0.00    6.18
  12  -2 -17    0.78    4.84
  12   2 -17    5.61    6.82
 -12  -2  17    5.27    5.83
 -12   2  18    5.17    6.88
  12  -2 -18    1.41    4.13
  12   2 -18   15.64    7.60
 -12  -2  18    0.00    6.34
 -12   2  19    7.26    6.98
  12  -2 -19    4.22    4.66
  12   2 -19   -0.00    5.17
 -12  -2  19    3.50    5.76
 -12   2  20    6.71    6.12
  12  -2 -20    3.24    4.87
  12   2 -20    9.41    6.60
 -12  -2  20    5.79    7.66
 -12   2  21    0.00    6.76
  12  -2 -21    3.22    5.23
  12   2 -21    8.10    6.92
 -12  -2  21    5.10    6.31
 -12   2  22   17.01    8.35
  12  -2 -22   12.91    7.61
  12   2 -22   18.58    8.27
 -12  -2  22    3.51    6.48
 -12   2  23    3.23    6.71
  12  -2 -23    1.36    5.50
  12   2 -23    0.01    4.41
 -12   2  24    2.39    5.95
  12  -2 -24   -0.00    4.91
  12   2 -24   -0.00    4.79
 -12   2  25   10.00    6.81
  12  -2 -25    0.00    4.85
  12   2 -25    3.36    5.07
 -12   2  26   10.91    8.66
  12  -2 -26   13.59    8.03
  12   2 -26    9.35    7.14
 -12   2  27   -0.00    5.28
  12  -2 -27   -0.00    4.71
  12   2 -27   -0.00    5.62
 -12   2  28   -0.00    5.69
  12  -2 -28    3.60    5.58
 -12   2  29    1.97    5.82
 -12   3   1    0.96    4.21
 -12  -3   1    3.08    4.06
 -12  -3   1    1.45    4.73
 -12   3   2   22.93    7.25
 -12   3   2   25.44    8.32
 -12  -3   2   20.64    7.85
 -12  -3   2   19.21    8.05
 -12   3   3    9.86    5.33
 -12   3   3   10.76    5.97
  12  -3  -3   13.55    6.18
 -12  -3   3   15.58    6.73
 -12  -3   3    7.84    6.58
 -12   3   4   29.73    8.22
 -12   3   4   18.86    7.52
  12  -3  -4   29.21    8.68
  12   3  -4   22.71    9.05
 -12  -3   4   39.82   10.51
 -12  -3   4   11.15    8.29
 -12   3   5    4.31    5.35
  12  -3  -5    5.02    5.02
  12   3  -5    5.11    4.77
 -12  -3   5    2.25    4.78
 -12  -3   5    8.95    7.58
 -12   3   6    0.38    3.62
  12  -3  -6    0.14    3.58
  12   3  -6   -0.00    4.63
 -12  -3   6   -0.00    4.09
 -12  -3   6   -0.00    4.38
 -12   3   7    9.46    6.06
  12  -3  -7    3.10    4.28
  12   3  -7    0.00    4.61
 -12  -3   7   -0.00    4.64
 -12  -3   7    0.60    4.36
 -12   3   8   37.39    9.99
  12  -3  -8   31.09    9.05
  12   3  -8   32.48    9.84
 -12  -3   8   10.75    7.57
 -12  -3   8   20.05    8.92
 -12   3   9   18.89    7.79
  12  -3  -9   15.25    7.28
  12   3  -9    5.53    6.62
 -12  -3   9   16.61    7.46
 -12  -3   9    9.75    7.45
 -12   3  10   13.84    7.18
  12  -3 -10   32.03    9.31
  12   3 -10   37.32   10.41
 -12  -3  10   41.85   10.07
 -12  -3  10   20.35    8.99
 -12   3  11   -0.00    5.09
  12  -3 -11   -0.00    3.70
  12   3 -11    0.00    5.55
 -12  -3  11   -0.00    4.65
 -12   3  12   14.79    7.97
  12  -3 -12   11.79    6.05
  12   3 -12   15.15    8.10
 -12  -3  12    0.00    5.18
 -12   3  13   -0.00    3.93
  12  -3 -13    2.57    5.14
  12   3 -13    0.00    6.36
 -12  -3  13    2.28    5.10
 -12   3  14   17.12    8.12
  12  -3 -14   13.60    7.18
  12   3 -14   23.52    8.93
 -12  -3  14   24.86   10.10
 -12   3  15    3.45    5.23
  12  -3 -15    8.66    6.65
  12   3 -15   11.39    6.99
 -12  -3  15    9.31    6.79
 -12   3  16    6.25    6.03
  12  -3 -16    2.63    4.47
  12   3 -16   -0.00    4.78
 -12  -3  16   -0.00    5.86
 -12   3  17   -0.00    4.35
  12  -3 -17   -0.00    5.03
  12   3 -17   -0.00    5.17
 -12  -3  17   -0.00    5.51
 -12   3  18    0.47    5.82
  12  -3 -18    8.04    5.35
  12   3 -18   -0.00    5.22
 -12  -3  18    4.95    5.30
 -12   3  19   -0.00    5.21
  12  -3 -19    1.90    4.47
  12   3 -19    0.65    5.42
 -12  -3  19    9.42    6.37
 -12   3  20    4.73    6.72
  12  -3 -20    0.13    4.32
  12   3 -20    9.49    7.41
 -12  -3  20    5.49    6.86
 -12   3  21    2.85    5.14
  12  -3 -21    1.45    5.10
  12   3 -21    0.98    4.95
 -12   3  22   -0.00    5.79
  12  -3 -22    6.10    5.99
  12   3 -22   -0.00    6.85
 -12   3  23    2.02    5.90
  12  -3 -23    4.80    6.53
  12   3 -23    0.00    5.60
 -12   3  24   17.25    9.15
  12  -3 -24   11.69    7.42
  12   3 -24   16.20    7.75
 -12   3  25    0.00    5.93
  12  -3 -25    0.54    4.02
  12   3 -25    3.29    5.66
 -12   3  26    2.20    4.60
  12  -3 -26    4.45    5.65
  12   3 -26    0.39    5.37
 -12   3  27    2.20    7.23
  12  -3 -27   -0.00    4.19
 -12   3  28    8.52    7.31
  12  -3 -28    7.38    7.17
 -12   3  29   14.24    8.11
  12  -3 -29    1.72    4.75
 -12   3  30   -0.00    6.30
 -12   4   1    9.85    6.00
 -12  -4   1    6.67    5.88
 -12  -4   1   15.25    7.75
 -12   4   2   -0.00    4.10
 -12  -4   2   11.20    5.65
 -12  -4   2    1.36    3.85
 -12   4   3    2.68    4.04
 -12  -4   3    3.97    4.95
 -12  -4   3    0.00    4.83
 -12   4   4   -0.00    3.82
 -12   4   4   -0.00    4.53
  12   4  -4    0.00    4.01
 -12  -4   4    3.16    4.96
 -12  -4   4   -0.00    5.74
 -12   4   5    0.00    5.19
  12  -4  -5    2.01    3.31
  12   4  -5   19.68    8.32
 -12  -4   5    0.00    3.46
 -12  -4   5    3.16    5.49
 -12   4   6   18.00    7.54
  12  -4  -6   37.57    9.64
  12   4  -6   46.34   11.72
 -12  -4   6   35.63    9.94
 -12  -4   6   15.59    8.53
 -12   4   7   13.40    6.15
  12  -4  -7   12.08    6.10
  12   4  -7    5.48    6.06
 -12  -4   7   22.15    8.44
 -12  -4   7   11.95    6.84
 -12   4   8    2.95    5.37
  12  -4  -8   -0.00    3.78
  12   4  -8   -0.00    4.98
 -12  -4   8    2.54    4.73
 -12  -4   8   -0.00    4.89
 -12   4   9    0.00    4.53
  12  -4  -9    4.96    5.23
  12   4  -9    4.84    5.82
 -12  -4   9    9.09    6.85
 -12  -4   9    9.97    7.05
 -12   4  10   17.49    7.70
  12  -4 -10   12.15    6.26
  12   4 -10   15.75    8.04
 -12  -4  10   10.69    7.51
 -12  -4  10   16.13    8.08
 -12   4  11    1.93    5.42
  12  -4 -11    0.91    4.10
  12   4 -11    4.98    6.62
 -12  -4  11   16.13    7.41
 -12  -4  11    4.15    5.44
 -12   4  12   17.20    8.49
  12  -4 -12   27.97    8.84
  12   4 -12   52.17   12.25
 -12  -4  12   41.96   11.93
 -12   4  13    0.74    4.55
  12  -4 -13    4.36    5.68
  12   4 -13   -0.00    4.06
 -12  -4  13    2.15    4.94
 -12   4  14   -0.00    5.98
  12  -4 -14   -0.00    3.67
  12   4 -14   -0.00    5.52
 -12  -4  14    0.00    4.62
 -12   4  15    5.00    6.84
  12  -4 -15    0.00    4.59
  12   4 -15    5.02    5.16
 -12  -4  15    2.54    5.53
 -12   4  16    6.01    6.67
  12  -4 -16    6.74    5.61
  12   4 -16   28.94    9.37
 -12  -4  16   15.81    8.70
 -12   4  17   22.74    9.31
  12  -4 -17   15.08    7.71
  12   4 -17   15.77    8.18
 -12  -4  17    8.03    6.67
 -12   4  18    4.94    6.60
  12  -4 -18    7.97    6.63
  12   4 -18    2.71    5.49
 -12   4  19   -0.00    4.10
  12  -4 -19    0.01    5.43
  12   4 -19    2.64    5.20
 -12   4  20    5.87    5.99
  12  -4 -20    6.21    5.20
  12   4 -20    4.64    6.00
 -12   4  21   15.85    8.41
  12  -4 -21    0.00    4.78
  12   4 -21    7.81    6.90
 -12   4  22    1.40    6.23
  12  -4 -22    0.00    4.45
  12   4 -22    6.59    6.90
 -12   4  23    1.34    6.49
  12  -4 -23    3.91    5.74
  12   4 -23   -0.00    5.87
 -12   4  24   -0.00    4.48
  12  -4 -24    0.00    4.92
  12   4 -24    2.76    5.41
 -12   4  25    4.98    6.52
  12  -4 -25   -0.00    3.78
  12   4 -25    0.85    4.46
 -12   4  26    7.43    7.27
  12  -4 -26    0.06    4.89
  12   4 -26    1.10    5.76
 -12   4  27    4.48    6.39
  12  -4 -27    1.65    6.16
 -12   4  28    0.68    5.47
  12  -4 -28    7.36    6.75
 -12   4  29    2.64    6.47
  12  -4 -29    1.08    5.73
 -12   4  30   12.02    8.56
 -12   4  31   -0.00    8.06
 -12   5   1    1.18    3.77
 -12  -5   1    5.65    5.19
 -12  -5   1   -0.00    4.54
 -12   5   2   11.81    5.41
 -12  -5   2    5.86    5.95
 -12  -5   2    3.19    5.73
 -12   5   3    8.40    5.45
 -12  -5   3   21.67    8.46
 -12  -5   3   10.28    7.77
 -12   5   4    8.69    4.91
 -12  -5   4   10.32    6.18
 -12  -5   4   11.45    7.21
 -12   5   5    6.81    5.76
  12   5  -5    1.62    4.38
 -12  -5   5   10.31    6.17
 -12  -5   5    3.46    5.58
 -12   5   6   -0.00    3.94
  12   5  -6    1.22    5.11
 -12  -5   6    1.95    5.03
 -12  -5   6    8.35    6.62
 -12   5   7   11.26    6.44
  12   5  -7    3.03    5.59
 -12  -5   7    4.00    5.60
 -12  -5   7    5.06    6.70
 -12   5   8   22.66    8.20
  12   5  -8   32.42    9.46
 -12  -5   8   37.69   10.18
 -12  -5   8   15.17    8.45
 -12   5   9   31.81    9.15
  12   5  -9   20.52    9.02
 -12  -5   9   23.89    9.28
 -12  -5   9   15.47    8.42
 -12   5  10    7.07    7.03
  12  -5 -10    5.24    5.43
  12   5 -10   14.14    7.90
 -12  -5  10   23.40    9.31
 -12  -5  10    8.90    7.41
 -12   5  11   -0.00    4.94
  12  -5 -11    2.76    4.66
  12   5 -11    9.96    7.10
 -12  -5  11    0.00    5.10
 -12  -5  11    0.00    5.59
 -12   5  12    4.80    4.96
  12  -5 -12    0.90    3.60
  12   5 -12    2.91    5.75
 -12  -5  12   -0.00    5.11
 -12  -5  12    0.00    5.24
 -12   5  13   30.43    9.76
  12  -5 -13   22.26    8.67
  12   5 -13   31.49   10.12
 -12  -5  13   14.42    8.46
 -12   5  14   15.91    7.89
  12  -5 -14   16.55    6.92
  12   5 -14   14.09    7.42
 -12  -5  14   11.24    7.70
 -12   5  15    1.91    5.24
  12  -5 -15    3.13    4.39
  12   5 -15    0.00    5.23
 -12   5  16    1.39    4.82
  12  -5 -16    4.74    4.87
  12   5 -16    9.08    6.51
 -12   5  17    5.54    6.15
  12  -5 -17   -0.00    4.31
  12   5 -17    3.15    5.55
 -12   5  18    7.06    6.11
  12  -5 -18   18.39    7.88
  12   5 -18   22.48    9.29
 -12   5  19    0.00    5.85
  12  -5 -19    8.81    6.40
  12   5 -19    3.93    5.69
 -12   5  20    7.00    5.69
  12  -5 -20    2.55    4.48
  12   5 -20    7.39    5.65
 -12   5  21    0.00    4.97
  12  -5 -21    0.00    4.37
  12   5 -21    2.57    5.98
 -12   5  22   -0.00    5.68
  12  -5 -22   -0.00    5.47
  12   5 -22    0.00    4.31
 -12   5  23    8.25    7.24
  12  -5 -23   -0.00    4.67
  12   5 -23    5.54    6.20
 -12   5  24    9.14    7.77
  12  -5 -24    0.85    5.53
  12   5 -24   11.97    7.68
 -12   5  25    0.00    4.28
  12  -5 -25    2.23    5.31
  12   5 -25    0.00    4.42
 -12   5  26    1.02    6.16
  12  -5 -26    2.21    5.71
 -12   5  27    2.00    5.92
  12  -5 -27    0.61    5.46
 -12   5  28    1.21    5.94
  12  -5 -28    0.00    5.45
 -12   5  29    2.06    5.82
 -12   5  30   -0.00    5.63
 -12   6   1   21.49    6.82
 -12  -6   1   29.37    9.36
 -12   6   2    9.32    5.49
 -12  -6   2    0.00    4.94
 -12  -6   2    7.80    7.31
 -12   6   3    5.19    5.14
 -12  -6   3   14.83    7.32
 -12  -6   3    5.32    6.87
 -12   6   4   -0.00    4.39
 -12  -6   4   -0.00    5.19
 -12  -6   4    4.72    5.37
 -12   6   5   25.41    8.25
 -12  -6   5   57.07   12.95
 -12  -6   5   46.70   12.87
 -12   6   6   14.51    6.63
 -12  -6   6    8.01    6.71
 -12  -6   6    1.33    4.27
 -12   6   7   17.56    7.36
  12   6  -7   13.11    7.06
 -12  -6   7   18.96    7.32
 -12  -6   7    4.99    6.27
 -12   6   8    9.31    5.56
  12   6  -8    3.88    5.92
 -12  -6   8    3.57    5.13
 -12  -6   8    5.11    5.57
 -12   6   9    7.48    5.48
  12   6  -9    3.68    4.50
 -12  -6   9    2.41    4.62
 -12  -6   9    0.39    5.71
 -12   6  10    3.94    5.17
  12   6 -10    0.00    5.93
 -12  -6  10    6.52    6.47
 -12  -6  10    2.79    5.96
 -12   6  11   39.79    9.99
  12   6 -11   41.91   11.38
 -12  -6  11   40.65   11.27
 -12  -6  11   10.58    8.47
 -12   6  12    7.33    5.86
  12   6 -12    6.31    6.51
 -12  -6  12    6.95    5.72
 -12   6  13    4.50    5.53
  12   6 -13   -0.00    4.57
 -12  -6  13    7.37    6.58
 -12   6  14    0.00    4.40
  12   6 -14    0.44    4.26
 -12  -6  14   -0.00    4.60
 -12   6  15    0.00    5.56
  12   6 -15   11.12    7.63
 -12   6  16    4.93    5.03
  12  -6 -16   12.49    6.47
  12   6 -16    6.66    6.01
 -12   6  17   -0.00    4.57
  12  -6 -17    5.26    5.21
  12   6 -17   -0.00    5.31
 -12   6  18    0.00    4.84
  12  -6 -18    1.36    5.04
  12   6 -18   15.08    7.92
 -12   6  19    0.00    5.21
  12  -6 -19    0.00    4.39
  12   6 -19   -0.00    3.41
 -12   6  20   -0.00    5.34
  12  -6 -20    4.23    4.91
  12   6 -20    0.91    3.71
 -12   6  21   -0.00    5.11
  12  -6 -21    2.92    4.41
  12   6 -21   -0.00    5.04
 -12   6  22    0.00    5.24
  12  -6 -22    5.39    6.15
  12   6 -22    6.73    6.04
 -12   6  23   -0.00    5.47
  12  -6 -23    3.96    4.32
  12   6 -23    1.73    4.71
 -12   6  24    0.34    4.36
  12  -6 -24    0.00    5.31
  12   6 -24    3.03    4.93
 -12   6  25    4.67    5.57
  12  -6 -25    2.56    5.53
 -12   6  26   -0.00    5.03
  12  -6 -26    0.00    4.64
 -12   6  27    5.10    6.41
  12  -6 -27   12.71    7.69
  12  -6 -28   -0.00    5.27
 -12   7   1    7.58    4.34
 -12  -7   1    7.62    6.08
 -12   7   2    9.12    5.25
 -12  -7   2    0.90    4.79
 -12   7   3   11.59    5.40
 -12  -7   3   37.83   10.57
 -12  -7   3    0.00    5.89
 -12   7   4    0.00    4.01
 -12  -7   4    2.10    4.56
 -12  -7   4    0.95    7.22
 -12   7   5    8.54    5.36
 -12  -7   5    0.00    5.73
 -12  -7   5    4.79    5.66
 -12   7   6   -0.00    5.23
 -12  -7   6   -0.00    4.59
 -12  -7   6   -0.00    5.18
 -12   7   7    8.30    5.80
 -12  -7   7   -0.00    5.35
 -12   7   8    1.28    4.42
  12   7  -8    4.07    5.00
 -12  -7   8    3.74    4.72
 -12   7   9   36.70    9.44
  12   7  -9   30.58   10.05
 -12  -7   9   43.83   12.01
 -12   7  10   -0.00    4.16
  12   7 -10    8.39    5.94
 -12  -7  10    1.85    5.13
 -12   7  11   -0.00    4.29
  12   7 -11    4.23    5.54
 -12  -7  11   -0.00    2.39
 -12   7  12   -0.00    4.59
  12   7 -12   -0.00    4.89
 -12  -7  12    0.19    4.24
 -12   7  13    9.13    5.43
  12   7 -13    1.25    4.95
 -12  -7  13    0.00    4.00
 -12   7  14    4.44    5.68
  12   7 -14    0.00    5.57
 -12  -7  14   -0.00    4.46
 -12   7  15   19.14    8.21
  12   7 -15    6.70    6.41
 -12  -7  15   12.48    7.06
 -12   7  16    0.00    5.04
  12   7 -16   -0.00    5.13
 -12  -7  16    4.21    6.16
 -12   7  17    0.49    4.84
  12   7 -17    3.12    5.78
 -12   7  18   -0.00    4.95
  12   7 -18   -0.00    5.03
 -12   7  19    4.81    5.24
  12   7 -19    3.67    6.06
 -12   7  20    2.02    5.48
  12   7 -20    6.77    6.07
 -12   7  21    1.55    5.03
  12   7 -21   -0.00    4.84
 -12   7  22    0.29    4.36
  12   7 -22    7.24    5.62
 -12   7  23   14.35    8.00
  12  -7 -23   14.75    7.58
 -12   7  24   -0.00    5.93
  12  -7 -24   -0.00    4.88
  12  -7 -25    0.00    5.03
  12  -7 -26    2.40    6.26
  12  -7 -27    5.60    5.96
  12  -7 -28    6.05    6.86
 -12   8   1   33.76    7.88
 -12  -8   1   17.13    7.97
 -12   8   2    0.00    3.32
 -12  -8   2   -0.00    4.84
 -12   8   3   15.93    6.89
 -12  -8   3    0.00    5.79
 -12   8   4    5.07    4.84
 -12  -8   4    0.00    4.80
 -12   8   5   18.69    6.97
 -12  -8   5   22.50    9.21
 -12   8   6    0.00    4.42
 -12  -8   6    4.70    5.52
 -12   8   7   23.18    7.73
 -12  -8   7   31.09    9.90
 -12   8   8   -0.00    3.70
 -12  -8   8    4.70    6.82
 -12   8   9    1.78    4.47
  12   8  -9   -0.00    4.71
 -12  -8   9   -0.00    3.85
 -12   8  10   -0.00    3.87
  12   8 -10   -0.00    5.38
 -12  -8  10   -0.00    5.64
 -12   8  11    8.92    6.54
  12   8 -11    5.98    5.09
 -12  -8  11    5.33    5.40
 -12   8  12    0.00    4.21
  12   8 -12    0.00    4.39
 -12  -8  12    3.61    4.55
 -12   8  13    3.64    3.94
  12   8 -13    2.94    5.09
 -12  -8  13    8.44    6.93
 -12   8  14   -0.00    3.45
  12   8 -14    5.07    5.55
 -12  -8  14   -0.00    2.31
 -12   8  15    0.00    4.35
  12   8 -15   11.85    8.07
 -12  -8  15    0.00    4.55
 -12   8  16    1.39    4.00
  12   8 -16    0.69    5.25
 -12  -8  16    4.79    5.78
 -12   8  17   11.30    6.35
  12   8 -17    2.23    5.72
 -12  -8  17   21.74    8.52
 -12   8  18   -0.00    4.81
  12   8 -18   -0.00    5.38
 -12  -8  18   -0.00    4.24
 -12   8  19   -0.00    5.39
  12   8 -19    9.72    7.15
 -12   8  20    1.37    5.46
  12   8 -20   -0.00    5.67
 -12   8  21   17.01    8.26
 -12   9   1    2.13    3.00
 -12  -9   1    0.00    4.76
 -12   9   2    3.06    4.29
 -12  -9   2   -0.00    5.41
 -12   9   3   11.08    5.97
 -12  -9   3   18.42    7.78
 -12   9   4    0.94    3.49
 -12  -9   4   -0.00    5.53
 -12   9   5    4.44    5.11
 -12  -9   5    2.42    4.00
 -12   9   6    0.75    4.37
 -12  -9   6    5.06    4.75
 -12   9   7    4.18    4.69
 -12  -9   7    1.88    4.97
 -12   9   8    1.24    3.58
 -12  -9   8    2.95    4.47
 -12   9   9   26.18    7.80
 -12  -9   9   19.12    8.65
 -12   9  10    3.74    4.83
 -12  -9  10    2.35    5.79
 -12   9  11   -0.00    4.84
  12   9 -11    4.71    5.56
 -12  -9  11   -0.00    5.65
 -12   9  12    0.79    4.04
  12   9 -12    6.50    6.54
 -12  -9  12    0.00    5.50
 -12   9  13    6.97    6.12
  12   9 -13   13.82    8.10
 -12  -9  13   12.17    7.61
 -12   9  14    1.54    4.02
  12   9 -14    0.32    3.70
 -12  -9  14    9.96    7.34
 -12   9  15    7.64    5.96
  12   9 -15   10.87    7.16
 -12  -9  15    6.98    5.73
 -12   9  16   -0.00    4.65
  12   9 -16    0.00    4.44
 -12  -9  16   -0.00    5.17
 -12   9  17   -0.00    5.69
  12   9 -17    0.00    6.55
 -12  -9  17   -0.00    5.24
 -12   9  18    0.15    5.08
  12   9 -18   -0.00    5.12
 -12  -9  18    2.17    4.58
 -12  10   1   13.05    5.83
 -12 -10   1    1.92    5.70
 -12  10   2    1.11    3.34
 -12 -10   2    0.00    5.42
 -12  10   3    3.27    4.19
 -12 -10   3   -0.00    4.08
 -12  10   4   -0.00    3.61
 -12 -10   4    1.98    4.40
 -12  10   5    7.78    5.35
 -12 -10   5    3.73    5.91
 -12  10   6   -0.00    4.32
 -12 -10   6    1.36    6.13
 -12  10   7    6.34    5.02
 -12 -10   7   23.43    8.88
 -12  10   8    5.64    5.17
 -12 -10   8    0.00    5.86
 -12  10   9    3.89    4.76
 -12 -10   9   20.09    8.40
 -12  10  10    0.00    3.96
 -12 -10  10    8.52    6.02
 -12  10  11   16.69    6.43
 -12 -10  11    6.75    5.68
 -12  10  12    2.37    3.92
  12  10 -12   -0.00    3.68
 -12 -10  12   -0.00    5.39
 -12  10  13   -0.00    4.49
  12  10 -13   -0.00    6.31
 -12 -10  13   -0.00    5.02
 -12  10  14   -0.00    5.41
  12  10 -14    0.63    5.17
 -12 -10  14   -0.00    4.90
 -12  10  15    0.73    4.16
  12  10 -15    0.62    6.09
 -12 -10  15    4.25    5.28
 -12  11   1    1.58    3.61
 -12 -11   1    3.18    5.01
 -12  11   2    0.00    2.84
 -12 -11   2   -0.00    4.28
 -12  11   3    4.16    4.35
 -12 -11   3    5.21    6.16
 -12  11   4    3.10    4.15
 -12 -11   4   -0.00    4.47
 -12  11   5    3.41    4.02
 -12 -11   5    0.00    5.75
 -12  11   6   -0.00    4.26
 -12 -11   6   -0.00    5.02
 -12  11   7    7.64    4.57
 -12 -11   7    0.00    5.69
 -12  11   8    0.49    4.07
 -12 -11   8    0.77    4.88
 -12  11   9   17.66    6.72
 -12 -11   9    0.00    5.15
 -12  11  10    1.96    3.85
 -12 -11  10    1.29    3.54
 -12  11  11    2.54    4.99
 -12 -11  11   -0.00    4.96
 -12  12   1    0.73    3.11
 -12  12   2   -0.00    3.89
 -12  12   3    0.64    3.50
 -12  12   4   -0.00    3.58
 -12  12   5    0.00    3.40
 -12  12   6    0.02    3.03
 -12  13   1    2.98    3.46
 -12  13   2    1.07    2.95
 -11   0   1   90.07   16.16
 -11   0   1  108.76   17.72
  11   0  -1  107.20   17.17
 -11   0   2    1.64    3.60
 -11   0   2    4.44    5.88
  11   0  -2   -0.00    4.17
 -11   0   3   27.95    8.72
 -11   0   3   52.10   11.55
  11   0  -3   44.64   10.16
 -11   0   4    2.42    3.55
 -11   0   4    2.35    4.93
  11   0  -4   -0.00    4.42
 -11   0   5  168.70   21.21
 -11   0   5  119.22   20.06
  11   0  -5  113.53   19.15
 -11   0   6   -0.00    4.60
  11   0  -6   -0.00    4.41
 -11   0   7    2.49    4.78
  11   0  -7    0.32    4.44
 -11   0   8    6.66    5.66
  11   0  -8   -0.00    4.45
 -11   0   9   36.93   10.54
  11   0  -9   32.54    9.23
 -11   0  10   -0.00    4.60
  11   0 -10    2.61    4.24
 -11   0  11  105.01   17.27
  11   0 -11   49.90   12.36
 -11   0  12    0.00    4.95
  11   0 -12    2.08    4.43
 -11   0  13   -0.00    4.07
  11   0 -13    3.67    4.91
 -11   0  14    0.93    5.18
  11   0 -14    1.44    5.06
 -11   0  15   22.43    8.65
  11   0 -15   22.12    7.86
 -11   0  16    0.00    5.32
  11   0 -16    4.08    5.64
 -11   0  17    9.17    6.96
  11   0 -17    8.88    5.91
 -11   0  18    0.03    5.82
  11   0 -18    1.36    4.73
 -11   0  19    5.31    7.20
  11   0 -19    3.74    4.71
 -11   0  20    1.67    5.97
  11   0 -20    2.04    3.81
 -11   0  21   14.04    8.74
  11   0 -21    1.05    5.45
 -11   0  22    5.38    7.35
  11   0 -22    1.21    5.11
 -11   0  23    0.00    5.19
  11   0 -23    2.66    5.24
 -11   0  24    0.85    5.88
  11   0 -24    0.90    5.73
 -11   0  25    4.58    5.60
  11   0 -25    6.43    5.55
 -11   0  26    1.77    5.75
  11   0 -26   -0.00    5.03
  11   0 -27    8.76    6.81
  11   0 -28    0.00    5.14
  11   0 -29   -0.00    5.07
  11   0 -30    1.81    5.06
 -11   1   1   93.80   15.89
  11   1  -1  121.71   17.98
 -11  -1   1   88.81   15.98
 -11  -1   1   89.49   16.60
 -11   1   2   -0.00    4.55
  11   1  -2    1.18    3.10
 -11  -1   2    0.98    4.36
 -11  -1   2    3.72    5.12
 -11   1   3   64.46   12.13
 -11   1   3   58.37   12.25
  11   1  -3   62.22   12.74
 -11  -1   3   57.29   11.92
 -11  -1   3   45.17   11.43
 -11   1   4    5.35    4.08
 -11   1   4   -0.00    5.29
  11  -1  -4    1.25    4.26
  11   1  -4    6.94    5.30
 -11  -1   4    3.52    4.75
 -11  -1   4    0.89    4.69
 -11   1   5    6.32    5.42
  11  -1  -5    4.42    5.29
  11   1  -5    8.73    5.52
 -11  -1   5    7.20    4.73
 -11  -1   5    8.97    6.04
 -11   1   6    8.60    5.66
  11  -1  -6   11.41    5.90
  11   1  -6    0.00    4.16
 -11  -1   6    3.08    4.14
 -11  -1   6    5.60    5.35
 -11   1   7   54.94   12.59
  11  -1  -7   62.98   12.95
  11   1  -7   63.90   13.19
 -11  -1   7   50.50   12.60
 -11   1   8    3.88    5.33
  11  -1  -8    0.64    4.07
  11   1  -8   -0.00    3.40
 -11  -1   8    5.19    5.37
 -11   1   9   22.98    8.59
  11  -1  -9   29.34    8.69
  11   1  -9   27.41    9.39
 -11  -1   9   27.25    9.05
 -11   1  10   -0.00    4.58
  11  -1 -10    0.01    3.82
  11   1 -10   -0.00    4.21
 -11  -1  10   -0.00    4.02
 -11   1  11   10.48    7.23
  11  -1 -11   10.17    6.26
  11   1 -11    7.76    6.11
 -11  -1  11    0.00    5.61
 -11   1  12   16.99    6.98
  11  -1 -12   -0.00    4.67
  11   1 -12    3.29    4.52
 -11  -1  12    0.00    3.99
 -11   1  13   37.74   10.71
  11  -1 -13   12.96    6.95
  11   1 -13   59.46   12.55
 -11  -1  13   10.41    6.96
 -11   1  14   -0.00    4.68
  11  -1 -14    0.18    3.71
  11   1 -14   -0.00    4.89
 -11  -1  14    0.00    5.54
 -11   1  15   -0.00    4.86
  11  -1 -15   -0.00    4.67
  11   1 -15    0.73    4.15
 -11  -1  15    4.05    4.85
 -11   1  16   -0.00    5.73
  11  -1 -16   -0.00    3.53
  11   1 -16   -0.00    5.21
 -11  -1  16    5.33    6.10
 -11   1  17   22.69    9.59
  11  -1 -17    6.19    5.38
  11   1 -17   21.50    8.07
 -11  -1  17   11.47    8.45
 -11   1  18   -0.00    5.16
  11  -1 -18    1.35    4.81
  11   1 -18   -0.00    3.93
 -11  -1  18    5.95    6.10
 -11   1  19    7.61    6.08
  11  -1 -19    7.13    5.61
  11   1 -19   10.64    6.75
 -11  -1  19    1.13    5.36
 -11   1  20   -0.00    5.05
  11  -1 -20    0.00    4.26
  11   1 -20   -0.00    4.26
 -11  -1  20    5.08    6.42
 -11   1  21    0.10    5.46
  11  -1 -21   -0.00    3.84
  11   1 -21    3.28    4.80
 -11  -1  21   -0.00    5.52
 -11   1  22   -0.00    6.15
  11  -1 -22   -0.00    4.79
  11   1 -22    6.78    5.51
 -11  -1  22    0.00    5.94
 -11   1  23   12.01    8.68
  11  -1 -23   22.98    8.74
  11   1 -23   27.50    9.58
 -11  -1  23   33.63   11.36
 -11   1  24   -0.00    4.94
  11  -1 -24    2.19    5.16
  11   1 -24    0.97    4.00
 -11  -1  24   -0.00    6.39
 -11   1  25   11.57    8.06
  11  -1 -25    9.08    6.29
  11   1 -25   -0.00    6.35
 -11  -1  25    3.78    5.57
 -11   1  26   -0.00    6.36
  11  -1 -26    1.31    5.73
  11   1 -26    3.96    5.30
 -11   1  27    0.00    7.91
  11  -1 -27    4.60    6.34
  11   1 -27    6.79    6.46
 -11   1  28    0.00    5.09
  11  -1 -28   -0.00    4.75
  11   1 -28    0.00    5.87
  11  -1 -29    2.56    5.63
  11   1 -29    4.02    6.07
  11  -1 -30    0.09    3.69
  11   1 -30    1.33    5.47
 -11   2   1   31.36    8.53
 -11  -2   1   20.67    8.00
 -11  -2   1   22.33    8.31
 -11   2   2    5.78    4.61
  11   2  -2    0.00    4.34
 -11  -2   2   -0.00    4.39
 -11  -2   2    0.00    4.80
 -11   2   3   11.33    5.79
  11   2  -3   12.35    6.84
 -11  -2   3    9.32    6.00
 -11  -2   3   21.50    8.41
 -11   2   4   10.56    6.72
  11   2  -4    5.07    4.96
 -11  -2   4    5.86    5.42
 -11  -2   4   12.65    6.98
 -11   2   5   46.90   10.78
  11   2  -5   56.44   12.19
 -11  -2   5   39.12   10.36
 -11  -2   5   29.53    9.88
 -11   2   6   15.99    6.89
  11  -2  -6   20.42    7.10
  11   2  -6   20.13    7.76
 -11  -2   6   27.40    7.96
 -11  -2   6   14.97    7.86
 -11   2   7   10.06    6.10
  11  -2  -7    9.15    5.72
  11   2  -7    4.75    6.22
 -11  -2   7   18.56    7.33
 -11  -2   7   13.69    6.79
 -11   2   8   -0.00    4.73
  11  -2  -8   14.45    6.51
  11   2  -8   30.77    9.63
 -11  -2   8   10.36    6.43
 -11   2   9   23.65    8.91
  11  -2  -9   40.75   10.00
  11   2  -9   20.36    8.86
 -11  -2   9   31.85   10.29
 -11   2  10    1.38    5.00
  11  -2 -10    5.51    4.95
  11   2 -10    6.49    6.04
 -11  -2  10    5.79    6.14
 -11   2  11   20.00    8.63
  11  -2 -11   14.86    7.00
  11   2 -11   26.97    9.08
 -11  -2  11   24.97    9.23
 -11   2  12    0.83    4.53
  11  -2 -12    1.86    4.55
  11   2 -12    4.39    5.22
 -11  -2  12    0.00    5.12
 -11   2  13   -0.00    5.54
  11  -2 -13   -0.00    4.50
  11   2 -13   -0.00    4.50
 -11  -2  13   -0.00    4.85
 -11   2  14    0.00    4.89
  11  -2 -14   -0.00    5.35
  11   2 -14    8.24    5.84
 -11  -2  14   -0.00    5.18
 -11   2  15   24.74    9.60
  11  -2 -15   18.24    7.98
  11   2 -15   18.58    7.98
 -11  -2  15   40.50   11.70
 -11   2  16    0.62    4.11
  11  -2 -16    3.97    6.20
  11   2 -16   13.80    6.74
 -11  -2  16    5.08    6.50
 -11   2  17    2.53    5.28
  11  -2 -17    0.50    4.92
  11   2 -17    4.15    4.87
 -11  -2  17    7.69    7.06
 -11   2  18    0.31    4.01
  11  -2 -18   -0.00    4.75
  11   2 -18    0.00    5.18
 -11  -2  18   -0.00    5.53
 -11   2  19    6.05    6.72
  11  -2 -19   18.80    7.51
  11   2 -19    2.97    4.98
 -11  -2  19    2.20    5.08
 -11   2  20   -0.00    5.09
  11  -2 -20    1.47    4.48
  11   2 -20    1.18    4.14
 -11  -2  20    2.34    5.39
 -11   2  21   25.07    9.39
  11  -2 -21   23.41    8.50
  11   2 -21   18.16    8.28
 -11  -2  21   22.94   10.52
 -11   2  22   -0.00    4.72
  11  -2 -22   -0.00    4.42
  11   2 -22   -0.00    4.61
 -11  -2  22   -0.00    4.97
 -11   2  23    0.45    5.86
  11  -2 -23    0.00    5.62
  11   2 -23    0.00    4.63
 -11  -2  23    2.87    5.02
 -11   2  24    7.29    6.91
  11  -2 -24    2.20    5.46
  11   2 -24    3.01    5.07
 -11   2  25   14.87    8.55
  11  -2 -25   -0.00    6.65
  11   2 -25   12.97    7.20
 -11   2  26    2.90    6.41
  11  -2 -26    0.94    6.01
  11   2 -26    1.00    4.63
 -11   2  27    6.10    7.57
  11  -2 -27    2.57    6.44
  11   2 -27    4.07    5.11
 -11   2  28    3.06    6.67
  11  -2 -28    0.00    5.76
  11   2 -28    1.13    5.31
 -11   2  29   -0.00    6.40
  11  -2 -29    1.05    4.96
  11   2 -29    4.11    5.31
  11  -2 -30    9.34    6.71
  11   2 -30    0.00    5.01
 -11   3   1   10.12    5.51
 -11   3   1   19.73    6.51
  11  -3  -1   15.26    6.59
 -11  -3   1   28.74    8.40
 -11  -3   1    3.78    5.30
 -11   3   2   14.31    5.97
 -11   3   2   19.28    7.69
  11  -3  -2   17.21    6.71
 -11  -3   2   11.31    6.31
 -11  -3   2   16.86    8.05
 -11   3   3   83.53   13.54
  11   3  -3   70.50   13.65
 -11  -3   3   57.03   12.02
 -11  -3   3   25.05    9.65
 -11   3   4   18.94    6.99
  11   3  -4   13.17    7.38
 -11  -3   4    9.08    6.28
 -11  -3   4   11.58    7.11
 -11   3   5    2.15    4.72
  11   3  -5    4.68    5.47
 -11  -3   5    6.98    5.91
 -11  -3   5    6.01    5.54
 -11   3   6   10.69    7.11
  11   3  -6    6.97    6.08
 -11  -3   6    7.72    5.99
 -11  -3   6   10.11    6.23
 -11   3   7   40.41   11.24
  11   3  -7   69.24   13.76
 -11  -3   7   84.59   14.75
 -11  -3   7   60.31   13.58
 -11   3   8    9.06    6.21
  11  -3  -8    4.96    4.02
  11   3  -8    4.86    4.67
 -11  -3   8    0.00    4.60
 -11  -3   8    6.51    6.59
 -11   3   9    7.74    5.33
  11  -3  -9   15.34    6.73
  11   3  -9    9.50    5.95
 -11  -3   9    9.77    6.54
 -11   3  10    2.33    5.42
  11  -3 -10    4.70    4.82
  11   3 -10    8.07    5.64
 -11  -3  10    7.21    6.68
 -11   3  11   12.73    7.00
  11  -3 -11    8.00    5.86
  11   3 -11    7.99    6.18
 -11  -3  11    5.72    5.35
 -11   3  12    0.00    5.75
  11  -3 -12    5.54    5.26
  11   3 -12   11.88    6.53
 -11  -3  12   26.61   10.06
 -11   3  13   10.38    7.34
  11  -3 -13   22.03    8.42
  11   3 -13   18.17    7.65
 -11  -3  13   27.06    9.99
 -11   3  14   -0.00    4.22
  11  -3 -14    1.30    4.34
  11   3 -14    0.00    3.48
 -11  -3  14    0.33    4.84
 -11   3  15   -0.00    5.47
  11  -3 -15    0.78    3.62
  11   3 -15   -0.00    3.55
 -11  -3  15    3.70    6.07
 -11   3  16    2.23    4.85
  11  -3 -16   -0.00    3.90
  11   3 -16   -0.00    6.48
 -11  -3  16   -0.00    4.40
 -11   3  17   -0.00    4.95
  11  -3 -17   13.33    7.25
  11   3 -17   10.83    7.14
 -11  -3  17    6.19    6.05
 -11   3  18    0.00    5.65
  11  -3 -18    7.98    5.75
  11   3 -18    8.49    6.32
 -11  -3  18    2.26    5.70
 -11   3  19    5.42    6.37
  11  -3 -19   18.43    7.79
  11   3 -19    8.93    6.99
 -11  -3  19    0.00    6.03
 -11   3  20    0.12    5.03
  11  -3 -20   -0.00    6.02
  11   3 -20    7.80    7.49
 -11  -3  20   14.60    8.37
 -11   3  21    2.14    5.22
  11  -3 -21    1.92    4.18
  11   3 -21    0.00    4.89
 -11  -3  21    3.33    6.74
 -11   3  22    6.42    6.62
  11  -3 -22    0.00    5.76
  11   3 -22    9.65    6.20
 -11   3  23    5.39    6.90
  11  -3 -23   39.51   11.07
  11   3 -23   18.19    8.56
 -11   3  24    1.98    5.61
  11  -3 -24    4.10    5.89
  11   3 -24    3.90    5.31
 -11   3  25    6.09    7.51
  11  -3 -25    4.79    5.51
  11   3 -25   -0.00    6.33
 -11   3  26    0.00    6.67
  11  -3 -26   -0.00    4.94
  11   3 -26    4.46    5.76
 -11   3  27    9.65    8.20
  11  -3 -27   13.49    7.27
  11   3 -27   18.18    8.67
 -11   3  28   -0.00    5.69
  11  -3 -28    4.08    6.93
  11   3 -28    5.34    5.99
 -11   3  29   10.10    7.33
  11  -3 -29    4.81    7.48
  11   3 -29   -0.00    3.83
 -11   3  30    3.76    7.13
  11  -3 -30    0.57    4.83
 -11   4   1   20.20    6.78
 -11   4   1   20.73    7.74
  11  -4  -1   25.68    7.70
 -11  -4   1   11.64    6.41
 -11  -4   1   43.88   10.84
 -11   4   2   -0.00    3.51
 -11   4   2    0.00    3.67
  11  -4  -2    0.13    2.84
 -11  -4   2   -0.00    3.57
 -11  -4   2    2.24    4.91
 -11   4   3    4.76    4.77
  11  -4  -3    1.12    4.25
 -11  -4   3    6.40    5.56
 -11  -4   3    2.74    5.08
 -11   4   4   10.55    5.27
  11  -4  -4    4.53    4.78
  11   4  -4   10.40    5.70
 -11  -4   4   10.98    5.94
 -11  -4   4    2.62    5.53
 -11   4   5   54.40   11.22
  11   4  -5   37.29   10.35
 -11  -4   5   71.65   13.24
 -11  -4   5   25.65    9.98
 -11   4   6   16.19    6.62
  11   4  -6    4.86    5.65
 -11  -4   6   13.36    6.42
 -11  -4   6   12.51    7.91
 -11   4   7    9.14    6.16
  11   4  -7    9.72    6.78
 -11  -4   7   20.36    7.81
 -11  -4   7    7.74    6.26
 -11   4   8    8.26    6.38
  11   4  -8    4.35    4.52
 -11  -4   8   -0.00    4.36
 -11  -4   8    1.31    4.97
 -11   4   9   42.55   10.75
  11  -4  -9   46.02   10.69
  11   4  -9   44.08   11.03
 -11  -4   9   60.92   12.29
 -11  -4   9   35.28   11.19
 -11   4  10    4.13    5.21
  11  -4 -10    6.47    5.54
  11   4 -10    9.04    6.02
 -11  -4  10    9.01    7.05
 -11   4  11   24.05    8.31
  11  -4 -11    7.99    5.48
  11   4 -11   18.90    8.35
 -11  -4  11   16.69    7.79
 -11   4  12    2.54    5.18
  11  -4 -12    0.93    3.81
  11   4 -12    2.52    3.67
 -11  -4  12    3.41    6.48
 -11   4  13    1.35    3.95
  11  -4 -13    0.54    4.54
  11   4 -13    3.38    3.90
 -11  -4  13    8.21    6.62
 -11   4  14   11.33    6.65
  11  -4 -14    6.36    5.14
  11   4 -14    5.88    6.50
 -11  -4  14   12.71    7.12
 -11   4  15   10.99    7.06
  11  -4 -15   13.81    6.66
  11   4 -15   26.80    8.79
 -11  -4  15   27.28   10.27
 -11   4  16    0.00    4.59
  11  -4 -16    5.37    5.20
  11   4 -16    7.64    5.84
 -11  -4  16    5.14    7.32
 -11   4  17    1.20    4.32
  11  -4 -17    3.49    5.44
  11   4 -17    2.29    4.62
 -11  -4  17    2.51    5.22
 -11   4  18    3.20    6.00
  11  -4 -18   -0.00    4.64
  11   4 -18    3.44    6.45
 -11  -4  18    0.00    4.75
 -11   4  19    0.00    5.91
  11  -4 -19    0.00    4.73
  11   4 -19    9.54    5.54
 -11   4  20    8.08    7.17
  11  -4 -20    4.93    5.59
  11   4 -20    4.23    5.38
 -11   4  21    8.24    6.82
  11  -4 -21   15.55    7.79
  11   4 -21   11.50    8.17
 -11   4  22    9.63    6.52
  11  -4 -22    4.61    6.39
  11   4 -22   12.10    7.23
 -11   4  23    3.99    5.12
  11  -4 -23   -0.00    4.19
  11   4 -23   -0.00    5.90
 -11   4  24   -0.00    5.02
  11  -4 -24    2.72    5.65
  11   4 -24   -0.00    5.24
 -11   4  25   13.20    7.01
  11  -4 -25   -0.00    3.84
  11   4 -25   10.41    7.42
 -11   4  26    5.85    6.84
  11  -4 -26    3.25    6.34
  11   4 -26    8.24    6.51
 -11   4  27   -0.00    6.07
  11  -4 -27    3.14    7.00
  11   4 -27    5.85    6.09
 -11   4  28    2.09    5.96
  11  -4 -28   -0.00    5.55
  11   4 -28   -0.00    5.23
 -11   4  29    4.12    6.59
  11  -4 -29    1.97    5.80
 -11   4  30    7.55    7.31
  11  -4 -30   -0.00    6.36
 -11   4  31    3.88    4.95
 -11   5   1   -0.00    3.50
 -11  -5   1    2.12    4.56
 -11  -5   1    5.97    5.99
 -11   5   2   40.09    9.43
 -11  -5   2   47.03   11.86
 -11  -5   2   19.98    8.24
 -11   5   3   33.99    9.06
 -11  -5   3   53.43   11.66
 -11  -5   3   25.90    9.70
 -11   5   4    9.15    5.52
 -11  -5   4    3.43    5.22
 -11  -5   4    0.38    4.33
 -11   5   5   -0.00    5.08
  11  -5  -5    2.65    3.82
  11   5  -5    0.66    3.94
 -11  -5   5    2.07    5.36
 -11  -5   5   -0.00    5.05
 -11   5   6   16.12    7.12
  11   5  -6   17.69    7.70
 -11  -5   6   20.81    7.59
 -11  -5   6   12.26    7.92
 -11   5   7   29.80    8.62
  11   5  -7   42.69   11.26
 -11  -5   7   34.33   10.03
 -11  -5   7   25.96    9.53
 -11   5   8   12.14    6.34
  11   5  -8    8.56    6.84
 -11  -5   8    8.03    5.60
 -11  -5   8    5.33    5.51
 -11   5   9   23.72    7.52
  11   5  -9   18.22    7.94
 -11  -5   9   18.72    7.91
 -11  -5   9    8.81    7.34
 -11   5  10    4.22    4.53
  11  -5 -10   -0.00    3.80
  11   5 -10    0.00    4.34
 -11  -5  10   -0.00    2.93
 -11  -5  10   -0.00    5.64
 -11   5  11    4.24    4.82
  11  -5 -11    3.42    5.04
  11   5 -11   21.26    8.00
 -11  -5  11   11.96    6.83
 -11  -5  11    5.18    4.98
 -11   5  12   15.72    7.33
  11  -5 -12   22.48    8.15
  11   5 -12   15.02    7.94
 -11  -5  12   15.83    7.88
 -11   5  13   35.73    9.98
  11  -5 -13   19.05    7.90
  11   5 -13   44.73   11.52
 -11  -5  13   27.10   10.25
 -11   5  14    3.26    5.43
  11  -5 -14   -0.00    3.99
  11   5 -14    0.26    5.22
 -11  -5  14    6.45    6.78
 -11   5  15    0.05    4.91
  11  -5 -15    2.81    4.73
  11   5 -15    0.69    4.45
 -11  -5  15   -0.00    5.10
 -11   5  16   -0.00    5.41
  11  -5 -16   -0.00    4.29
  11   5 -16    4.22    5.94
 -11   5  17    0.01    4.11
  11  -5 -17    2.04    4.95
  11   5 -17   14.51    7.41
 -11   5  18    1.73    5.34
  11  -5 -18   11.74    6.56
  11   5 -18   13.86    7.51
 -11   5  19    7.08    5.82
  11  -5 -19   13.05    7.09
  11   5 -19   11.28    6.98
 -11   5  20   -0.00    5.28
  11  -5 -20   -0.00    3.40
  11   5 -20   -0.00    4.17
 -11   5  21    1.19    5.41
  11  -5 -21    3.08    4.92
  11   5 -21    1.64    4.36
 -11   5  22    6.29    5.72
  11  -5 -22   11.02    7.12
  11   5 -22    4.39    5.06
 -11   5  23   13.02    7.57
  11  -5 -23    9.43    7.78
  11   5 -23   22.66    9.68
 -11   5  24    0.00    5.59
  11  -5 -24   -0.00    5.44
  11   5 -24   -0.00    5.65
 -11   5  25    7.40    6.00
  11  -5 -25    0.13    5.22
  11   5 -25    0.00    5.53
 -11   5  26    0.00    5.48
  11  -5 -26   -0.00    4.24
  11   5 -26    1.43    4.44
 -11   5  27    2.96    5.58
  11  -5 -27   -0.00    5.42
  11   5 -27    3.82    6.24
 -11   5  28    2.25    5.69
  11  -5 -28    4.39    6.70
  11   5 -28   14.16    7.02
 -11   5  29    4.20    4.99
  11  -5 -29   -0.00    4.33
 -11   5  30    3.56    6.48
  11  -5 -30    3.30    7.47
 -11   5  31   -0.00    5.83
 -11   5  32    0.61    7.05
 -11   5  33    0.00    8.06
 -11   6   1   23.29    7.24
 -11  -6   1   11.59    7.43
 -11  -6   1   16.41    7.79
 -11   6   2    4.95    4.68
 -11  -6   2   -0.00    5.62
 -11  -6   2    4.56    5.18
 -11   6   3    8.31    5.00
 -11  -6   3    0.00    3.71
 -11  -6   3    1.72    5.41
 -11   6   4   49.84   10.14
 -11  -6   4   49.80   11.86
 -11  -6   4   22.33   10.35
 -11   6   5    6.61    5.93
 -11  -6   5   24.92    8.11
 -11  -6   5   15.20    7.66
 -11   6   6   16.30    6.61
  11   6  -6    9.13    5.42
 -11  -6   6   14.43    6.86
 -11  -6   6    6.70    5.90
 -11   6   7    4.44    4.73
  11   6  -7   11.16    6.40
 -11  -6   7    0.00    3.83
 -11  -6   7    2.90    5.38
 -11   6   8   16.78    7.07
  11   6  -8   11.84    6.56
 -11  -6   8    8.84    6.06
 -11  -6   8   13.50    8.49
 -11   6   9    3.71    4.59
  11   6  -9   10.50    6.85
 -11  -6   9   14.22    6.82
 -11  -6   9    2.59    4.90
 -11   6  10   11.81    6.31
  11  -6 -10    1.44    3.93
  11   6 -10   21.72    8.63
 -11  -6  10   21.95    8.00
 -11  -6  10   18.88    9.27
 -11   6  11   12.59    6.37
  11  -6 -11    5.61    4.91
  11   6 -11    2.23    5.77
 -11  -6  11   19.07    7.60
 -11  -6  11    8.14    7.10
 -11   6  12    0.00    4.32
  11  -6 -12    4.21    4.97
  11   6 -12    7.76    5.89
 -11  -6  12    5.25    5.82
 -11  -6  12    7.73    7.04
 -11   6  13    5.67    5.49
  11  -6 -13    4.81    5.25
  11   6 -13    7.22    6.45
 -11  -6  13    7.23    5.98
 -11   6  14   -0.00    4.41
  11  -6 -14    8.77    5.99
  11   6 -14    0.00    5.02
 -11   6  15    0.00    5.81
  11  -6 -15    6.64    5.71
  11   6 -15   15.91    7.96
 -11   6  16   18.83    7.59
  11  -6 -16   15.99    6.96
  11   6 -16   11.13    8.04
 -11   6  17    2.20    5.06
  11  -6 -17    1.93    4.59
  11   6 -17    7.08    6.59
 -11   6  18    0.57    4.65
  11  -6 -18    0.27    2.93
  11   6 -18   -0.00    3.53
 -11   6  19    6.22    5.84
  11  -6 -19    8.23    6.59
  11   6 -19    2.86    4.60
 -11   6  20    0.00    4.76
  11  -6 -20    0.00    5.61
  11   6 -20    4.72    5.75
 -11   6  21    9.75    6.77
  11  -6 -21    1.04    4.39
  11   6 -21   17.52    7.90
 -11   6  22   -0.00    6.18
  11  -6 -22    2.04    5.64
  11   6 -22    6.96    6.16
 -11   6  23    4.75    6.17
  11  -6 -23   -0.00    6.19
  11   6 -23   -0.00    4.79
 -11   6  24   -0.00    4.44
  11  -6 -24    4.75    5.35
  11   6 -24    0.44    3.99
 -11   6  25    1.98    5.23
  11  -6 -25    7.33    6.37
  11   6 -25    0.00    5.51
 -11   6  26   14.29    7.32
  11  -6 -26    3.40    5.30
  11   6 -26    9.50    8.07
 -11   6  27   11.20    8.11
  11  -6 -27    8.53    7.26
  11   6 -27    1.09    3.58
 -11   6  28   -0.00    4.47
  11  -6 -28    2.51    6.73
 -11   6  29   -0.00    5.78
  11  -6 -29   -0.00    5.82
 -11   6  30    6.33    6.38
  11  -6 -30    6.87    7.94
 -11   6  31    1.47    6.65
 -11   7   1   12.03    5.35
 -11  -7   1   14.13    7.22
 -11   7   2   31.43    8.23
 -11  -7   2   19.13    8.64
 -11   7   3    5.32    4.93
 -11  -7   3   -0.00    5.40
 -11  -7   3    1.07    6.03
 -11   7   4   11.83    6.21
 -11  -7   4   29.90    9.64
 -11  -7   4   19.75    9.16
 -11   7   5    2.18    4.39
 -11  -7   5    1.52    5.27
 -11  -7   5   -0.00    4.47
 -11   7   6    9.07    4.80
 -11  -7   6    5.65    5.47
 -11  -7   6    1.06    4.96
 -11   7   7    0.00    3.65
  11   7  -7   -0.00    4.30
 -11  -7   7   -0.00    3.77
 -11  -7   7    0.00    4.57
 -11   7   8   40.79    9.63
  11   7  -8   70.05   14.34
 -11  -7   8   37.96   11.07
 -11  -7   8   24.88   10.87
 -11   7   9   20.89    7.35
  11   7  -9   27.28    9.20
 -11  -7   9   22.05    8.32
 -11   7  10    4.02    3.54
  11   7 -10    0.83    4.68
 -11  -7  10    1.47    4.69
 -11   7  11    2.13    3.95
  11   7 -11    3.23    4.82
 -11  -7  11    1.06    3.58
 -11   7  12   18.25    8.07
  11   7 -12   35.45   10.40
 -11  -7  12   16.16    6.76
 -11   7  13   -0.00    4.33
  11   7 -13    5.21    6.83
 -11  -7  13    5.51    6.94
 -11   7  14    4.34    5.77
  11   7 -14   13.12    7.68
 -11  -7  14    4.84    4.39
 -11   7  15    2.36    5.10
  11   7 -15   -0.00    3.62
 -11   7  16    2.51    5.22
  11  -7 -16    0.91    4.45
  11   7 -16   -0.00    5.00
 -11   7  17    0.45    3.78
  11  -7 -17    4.61    5.27
  11   7 -17    2.93    4.80
 -11   7  18    9.05    6.87
  11  -7 -18   12.88    6.55
  11   7 -18    4.46    4.86
 -11   7  19    0.21    5.07
  11  -7 -19    1.65    5.03
  11   7 -19    0.00    5.31
 -11   7  20   -0.00    4.95
  11  -7 -20    0.53    4.94
  11   7 -20   -0.00    6.22
 -11   7  21   -0.00    4.21
  11  -7 -21    2.11    5.25
  11   7 -21    0.06    4.46
 -11   7  22    9.03    6.60
  11  -7 -22   -0.00    3.45
  11   7 -22    4.13    6.36
 -11   7  23   -0.00    4.98
  11  -7 -23   -0.00    4.93
  11   7 -23    3.42    6.49
 -11   7  24    3.47    5.15
  11  -7 -24    9.80    5.84
  11   7 -24    2.67    4.88
 -11   7  25    0.00    4.70
  11  -7 -25    0.64    4.91
  11   7 -25    8.76    6.10
 -11   7  26   -0.00    6.08
  11  -7 -26    0.76    4.85
  11   7 -26    2.70    6.04
 -11   7  27    3.27    5.58
  11  -7 -27    0.03    6.01
 -11   7  28   10.42    6.45
  11  -7 -28    0.00    6.60
 -11   7  29   -0.00    4.22
  11  -7 -29    5.21    7.72
  11  -7 -30   -0.00    4.79
 -11   8   1    0.00    3.78
 -11  -8   1   -0.00    4.76
 -11   8   2    2.72    4.84
 -11  -8   2    4.52    5.36
 -11   8   3    0.65    4.17
 -11  -8   3    0.40    4.03
 -11   8   4   31.37    7.72
 -11  -8   4   40.80   11.16
 -11   8   5    2.21    3.61
 -11  -8   5    2.15    5.30
 -11   8   6   14.99    6.54
 -11  -8   6   13.80    8.37
 -11   8   7    5.40    4.33
 -11  -8   7    0.09    4.20
 -11   8   8    4.96    4.83
  11   8  -8   -0.00    3.81
 -11  -8   8    4.53    5.77
 -11   8   9    1.38    4.60
  11   8  -9    0.00    4.75
 -11  -8   9    7.68    6.41
 -11   8  10   16.76    6.90
  11   8 -10   24.25    9.01
 -11  -8  10   20.69    8.24
 -11   8  11    0.00    5.33
  11   8 -11    1.88    5.23
 -11  -8  11    1.85    4.41
 -11   8  12    2.62    4.36
  11   8 -12   -0.00    5.22
 -11  -8  12    1.33    4.38
 -11   8  13    0.00    5.20
  11   8 -13   -0.00    4.31
 -11  -8  13   10.46    6.89
 -11   8  14   -0.00    3.85
  11   8 -14    0.75    4.76
 -11  -8  14    6.28    6.10
 -11   8  15   10.41    6.29
  11   8 -15    9.58    6.03
 -11  -8  15    0.00    4.71
 -11   8  16    7.04    5.72
  11   8 -16   16.08    8.21
 -11  -8  16   13.54    7.95
 -11   8  17   -0.00    5.51
  11   8 -17    5.57    6.33
 -11   8  18    5.42    5.02
  11   8 -18   -0.00    5.13
 -11   8  19    0.00    5.14
  11   8 -19    3.80    5.74
 -11   8  20    2.55    5.97
  11   8 -20   11.04    6.55
 -11   8  21   -0.00    5.62
  11   8 -21   -0.00    6.02
 -11   8  22   12.25    7.08
  11   8 -22   12.52    6.95
 -11   8  23    1.96    4.85
  11  -8 -23   -0.00    5.10
  11   8 -23   -0.00    5.14
 -11   8  24    1.01    5.23
  11  -8 -24    2.14    5.35
  11   8 -24   -0.00    5.54
 -11   8  25   -0.00    5.50
  11  -8 -25   -0.00    5.95
 -11   8  26    6.43    7.71
  11  -8 -26    3.84    5.87
  11  -8 -27   10.82    7.35
  11  -8 -28   -0.00    6.74
  11  -8 -29    3.20    5.38
 -11   9   1    1.19    3.74
 -11  -9   1   -0.00    5.41
 -11   9   2   36.32    8.44
 -11  -9   2   37.38   11.01
 -11   9   3   -0.00    3.28
 -11  -9   3    2.31    5.30
 -11   9   4   22.36    6.47
 -11  -9   4    5.68    7.53
 -11   9   5   -0.00    3.84
 -11  -9   5   -0.00    6.14
 -11   9   6    7.02    5.26
 -11  -9   6   20.73    8.33
 -11   9   7   -0.00    4.13
 -11  -9   7    7.79    6.63
 -11   9   8   32.75    8.66
 -11  -9   8   37.74   11.20
 -11   9   9   -0.00    3.20
 -11  -9   9   -0.00    5.97
 -11   9  10    5.96    4.62
  11   9 -10    1.64    5.37
 -11  -9  10   -0.00    5.92
 -11   9  11    0.10    4.18
  11   9 -11    2.18    4.79
 -11  -9  11    6.14    5.21
 -11   9  12    9.85    6.07
  11   9 -12    0.00    4.67
 -11  -9  12    6.79    6.39
 -11   9  13    0.00    4.72
  11   9 -13    1.46    5.08
 -11  -9  13    2.03    4.85
 -11   9  14    9.60    5.53
  11   9 -14    0.00    4.51
 -11  -9  14    0.00    4.32
 -11   9  15   -0.00    5.29
  11   9 -15    0.61    4.07
 -11  -9  15    6.16    6.40
 -11   9  16   -0.00    5.31
  11   9 -16    2.98    4.38
 -11  -9  16    0.18    4.49
 -11   9  17    1.49    4.40
  11   9 -17    0.56    5.37
 -11  -9  17   -0.00    5.88
 -11   9  18    0.00    6.18
  11   9 -18   13.12    7.07
 -11  -9  18   36.56   10.53
 -11   9  19    2.72    4.73
  11   9 -19    0.00    4.49
 -11  -9  19    0.00    4.97
 -11   9  20    5.91    5.83
  11   9 -20    0.00    5.75
 -11   9  21    0.00    5.16
  11   9 -21    6.44    7.40
 -11   9  22   13.88    7.78
  11   9 -22    8.01    6.13
 -11   9  23    1.91    5.53
  11   9 -23   -0.00    5.47
 -11  10   1   -0.00    3.08
 -11 -10   1   -0.00    3.89
 -11  10   2   -0.00    2.68
 -11 -10   2    0.86    5.59
 -11  10   3    0.00    3.19
 -11 -10   3    4.64    6.09
 -11  10   4   15.42    5.91
 -11 -10   4   11.00    6.19
 -11  10   5   -0.00    3.56
 -11 -10   5    0.00    5.20
 -11  10   6   12.60    5.79
 -11 -10   6   12.00    7.62
 -11  10   7   -0.00    3.34
 -11 -10   7    2.01    4.63
 -11  10   8    0.00    4.69
 -11 -10   8    6.03    5.64
 -11  10   9    0.30    4.36
 -11 -10   9   -0.00    5.58
 -11  10  10   11.85    6.05
 -11 -10  10    6.07    5.97
 -11  10  11   -0.00    3.67
 -11 -10  11    7.37    6.24
 -11  10  12   -0.00    3.43
  11  10 -12   12.22    6.59
 -11 -10  12    0.73    4.29
 -11  10  13    6.02    5.37
  11  10 -13    2.00    4.34
 -11 -10  13    5.81    5.67
 -11  10  14    6.04    5.59
  11  10 -14   14.20    7.50
 -11 -10  14   15.46    6.95
 -11  10  15   -0.00    4.40
  11  10 -15    6.91    6.13
 -11 -10  15   -0.00    5.13
 -11  10  16    5.17    5.24
  11  10 -16    9.26    6.77
 -11 -10  16    2.48    4.87
 -11  10  17   -0.00    3.52
  11  10 -17    1.15    4.67
 -11 -10  17   -0.00    5.99
 -11  10  18    2.53    4.71
  11  10 -18   -0.00    5.56
 -11 -10  18   -0.00    5.10
 -11  10  19   -0.00    5.73
  11  10 -19    1.90    5.92
 -11 -10  19    6.63    6.28
 -11  10  20   -0.00    5.73
  11  10 -20   20.38    9.41
 -11 -10  20    8.10    6.18
  11  10 -21    4.13    5.36
 -11 -10  21   -0.00    5.00
 -11  11   1    1.11    2.80
 -11 -11   1    2.57    5.18
 -11  11   2   17.70    5.87
 -11 -11   2   12.82    7.47
 -11  11   3    0.00    2.94
 -11 -11   3   -0.00    5.81
 -11  11   4    0.00    3.87
 -11 -11   4    5.18    5.90
 -11  11   5    2.31    3.74
 -11 -11   5    3.37    6.60
 -11  11   6    4.26    4.31
 -11 -11   6    0.00    4.60
 -11  11   7    2.33    3.80
 -11 -11   7    0.00    5.94
 -11  11   8   27.98    7.99
 -11 -11   8   30.63   10.52
 -11  11   9   -0.00    3.70
 -11 -11   9    6.52    6.36
 -11  11  10   -0.00    3.55
 -11 -11  10   -0.00    5.37
 -11  11  11    4.60    4.29
 -11 -11  11    3.17    4.58
 -11  11  12   20.37    7.89
 -11 -11  12   28.17    9.72
 -11  11  13   -0.00    3.48
  11  11 -13   -0.00    5.12
 -11 -11  13   -0.00    5.07
 -11  11  14    6.56    5.71
  11  11 -14    9.62    7.07
 -11 -11  14    0.00    4.46
 -11  11  15    3.63    4.30
  11  11 -15    0.00    4.82
 -11 -11  15    0.00    4.39
 -11  11  16   -0.00    3.82
  11  11 -16    6.06    5.37
 -11 -11  16   10.03    6.14
  11  11 -17    8.22    6.99
 -11 -11  17    2.43    5.16
  11  11 -18    7.65    6.50
 -11 -11  18   13.15    7.95
 -11  12   1    1.34    3.07
 -11 -12   1   -0.00    3.16
 -11  12   2    2.57    3.33
 -11 -12   2    4.47    7.10
 -11  12   3    0.00    3.15
 -11 -12   3   10.84    7.42
 -11  12   4    4.72    4.00
 -11 -12   4   13.75    7.09
 -11  12   5    1.88    3.31
 -11 -12   5   -0.00    4.57
 -11  12   6   11.38    5.67
 -11 -12   6   16.58    8.02
 -11  12   7    3.51    4.20
 -11 -12   7    3.90    6.57
 -11  12   8    4.50    4.10
 -11 -12   8   -0.00    5.50
 -11  12   9    0.00    3.89
 -11 -12   9   -0.00    6.62
 -11  12  10    4.91    4.57
 -11 -12  10   11.61    8.68
 -11  12  11    3.78    4.09
 -11 -12  11    8.77    6.88
 -11  12  12    0.00    4.60
 -11 -12  12    7.72    6.78
 -11 -12  13    3.80    5.85
 -11 -12  14    3.11    5.39
 -11 -12  15    3.03    4.86
 -11  13   1    6.84    4.16
 -11 -13   1    4.09    4.95
 -11  13   2    2.03    3.42
 -11 -13   2    7.86    5.48
 -11  13   3    1.74    3.63
 -11 -13   3   -0.00    3.62
 -11  13   4    0.00    3.57
 -11 -13   4   13.14    7.07
 -11  13   5   -0.00    3.83
 -11 -13   5   -0.00    5.81
 -11  13   6    0.00    3.26
 -11 -13   6    8.50    6.40
 -11  13   7   -0.00    3.02
 -11 -13   7   -0.00    5.59
 -11  13   8   16.91    6.05
 -11 -13   8    6.62    5.57
 -11 -13   9   -0.00    5.78
 -11  14   1   -0.00    3.28
 -11  14   2    1.73    3.14
 -11  14   3    0.00    3.23
 -10   0   1   -0.00    4.74
 -10   0   2   20.15    7.09
 -10   0   3    0.00    4.69
 -10   0   4  120.81   18.72
 -10   0   5   -0.00    4.87
 -10   0   6   21.04    7.61
 -10   0   7    5.65    4.51
  10   0  -7   -0.00    3.68
 -10   0   8   19.33    7.94
  10   0  -8   18.66    7.28
 -10   0   9    6.95    6.16
  10   0  -9   -0.00    4.86
 -10   0  10  116.33   19.59
  10   0 -10  123.55   19.36
 -10   0  11   -0.00    5.83
  10   0 -11    2.33    4.75
 -10   0  12   -0.00    4.19
  10   0 -12    1.76    5.13
 -10   0  13    2.82    5.61
  10   0 -13   -0.00    3.98
 -10   0  14   28.82    9.17
  10   0 -14   16.55    7.64
 -10   0  15   -0.00    3.94
  10   0 -15   -0.00    4.20
 -10   0  16   26.43    9.96
  10   0 -16   50.92   11.47
 -10   0  17    3.45    6.12
  10   0 -17    0.42    4.04
 -10   0  18   37.33   11.00
  10   0 -18   12.06    7.44
 -10   0  19   -0.00    5.43
  10   0 -19    2.27    4.93
 -10   0  20   21.65    9.51
  10   0 -20   37.22   10.25
 -10   0  21   -0.00    5.16
  10   0 -21   -0.00    4.51
 -10   0  22   -0.00    5.49
  10   0 -22    2.27    4.38
 -10   0  23    0.29    4.75
  10   0 -23   -0.00    3.61
 -10   0  24   13.93    8.11
  10   0 -24    9.55    6.64
 -10   0  25    0.00    5.57
  10   0 -25    0.12    4.26
 -10   0  26   23.05   10.69
  10   0 -26   30.86   10.08
 -10   0  27    7.63    7.70
  10   0 -27    3.10    5.94
  10   0 -28   12.84    7.07
  10   0 -29    0.00    5.68
  10   0 -30    0.00    5.13
  10   0 -31    3.07    6.98
  10   0 -32    4.02    5.86
 -10   1   1    0.00    4.05
 -10   1   1   -0.00    4.69
  10  -1  -1   -0.00    2.77
 -10  -1   1   -0.00    3.66
 -10   1   2  133.14   20.43
 -10   1   2  184.13   23.07
  10  -1  -2  161.18   21.97
 -10  -1   2  176.26   23.62
 -10   1   3   10.07    5.69
 -10   1   3    9.47    6.15
  10  -1  -3   16.03    7.01
 -10  -1   3    8.70    5.61
 -10   1   4    3.32    4.24
  10   1  -4    2.59    4.36
 -10  -1   4    1.84    3.77
 -10  -1   4    5.11    4.92
 -10   1   5   16.67    6.71
  10   1  -5    7.36    6.06
 -10  -1   5   17.58    6.54
 -10  -1   5    6.80    5.51
 -10   1   6   12.46    7.54
  10   1  -6   90.74   14.04
 -10  -1   6   70.58   13.15
 -10   1   7   -0.00    3.27
  10   1  -7    0.00    3.63
 -10  -1   7    3.91    5.37
 -10   1   8   56.55   12.37
  10   1  -8   53.83   12.41
 -10  -1   8   78.38   14.58
 -10   1   9   -0.00    4.07
  10  -1  -9    0.19    3.42
  10   1  -9    0.40    4.08
 -10  -1   9   -0.00    6.13
 -10   1  10    5.30    5.51
  10  -1 -10   -0.00    3.70
  10   1 -10    1.83    4.32
 -10  -1  10   -0.00    4.57
 -10   1  11   16.58    7.67
  10  -1 -11    8.79    6.35
  10   1 -11   19.54    7.60
 -10  -1  11   16.59    7.56
 -10   1  12   73.42   15.36
  10  -1 -12   81.66   15.51
  10   1 -12   87.86   15.96
 -10  -1  12   89.63   16.69
 -10   1  13   11.02    6.64
  10  -1 -13   -0.00    4.62
  10   1 -13   -0.00    4.16
 -10  -1  13    4.68    6.13
 -10   1  14    3.52    5.40
  10  -1 -14    6.33    6.27
  10   1 -14   10.64    5.98
 -10  -1  14    8.97    6.90
 -10   1  15    2.46    4.36
  10  -1 -15    3.40    3.94
  10   1 -15   -0.00    3.95
 -10  -1  15   -0.00    4.23
 -10   1  16   32.54   10.51
  10  -1 -16   32.48    9.91
  10   1 -16   56.47   11.72
 -10  -1  16   21.12    8.54
 -10   1  17   -0.00    5.04
  10  -1 -17    0.61    3.83
  10   1 -17    0.32    4.11
 -10  -1  17   -0.00    5.26
 -10   1  18   18.61    8.29
  10  -1 -18   26.66    8.62
  10   1 -18   33.26    9.57
 -10  -1  18   30.02   10.68
 -10   1  19   -0.00    4.57
  10  -1 -19   -0.00    4.69
  10   1 -19   -0.00    4.06
 -10  -1  19   -0.00    5.86
 -10   1  20    2.25    5.66
  10  -1 -20   -0.00    4.33
  10   1 -20    2.30    5.42
 -10  -1  20   -0.00    5.40
 -10   1  21   -0.00    5.43
  10  -1 -21    2.02    5.01
  10   1 -21   -0.00    4.62
 -10  -1  21   -0.00    5.54
 -10   1  22   32.93   11.63
  10  -1 -22   55.10   13.48
  10   1 -22   57.95   13.57
 -10  -1  22   62.06   15.01
 -10   1  23   -0.00    5.37
  10  -1 -23   -0.00    4.06
  10   1 -23   -0.00    5.06
 -10  -1  23   -0.00    5.91
 -10   1  24    1.19    5.81
  10  -1 -24    3.68    5.67
  10   1 -24    2.75    4.64
 -10  -1  24    9.11    7.37
 -10   1  25    7.75    6.53
  10  -1 -25    1.00    4.50
  10   1 -25   -0.00    5.98
 -10  -1  25    2.92    5.96
 -10   1  26    4.78    6.34
  10  -1 -26    0.00    6.05
 -10   1  27    2.74    6.31
  10  -1 -27    2.46    5.52
  10   1 -27   -0.00    5.09
 -10   1  28    7.32    7.69
  10  -1 -28   15.86    8.06
  10   1 -28    4.38    5.89
  10  -1 -29   -0.00    6.14
  10   1 -29   -0.00    5.13
  10  -1 -30    6.96    7.41
  10   1 -30    2.37    5.01
  10  -1 -31    9.39    8.30
  10   1 -31    5.31    5.74
  10  -1 -32    4.25    6.34
  10   1 -32    6.62    5.95
 -10   2   1    2.53    3.76
 -10   2   1    4.18    4.71
  10  -2  -1    0.00    3.73
  10   2  -1    0.00    4.16
 -10  -2   1    0.00    4.37
 -10  -2   1   -0.00    4.36
 -10   2   2    2.74    3.76
 -10   2   2    2.08    4.78
  10  -2  -2    0.00    3.72
  10   2  -2   -0.00    4.14
 -10  -2   2    0.00    3.44
 -10  -2   2    3.40    4.10
 -10   2   3    3.24    4.40
  10  -2  -3   -0.00    3.37
  10   2  -3   -0.00    4.69
 -10  -2   3    0.25    3.75
 -10  -2   3    0.66    4.79
 -10   2   4  170.37   22.02
  10  -2  -4  118.69   19.53
  10   2  -4  148.30   21.84
 -10  -2   4  172.17   22.40
 -10  -2   4  151.08   22.54
 -10   2   5   37.22   10.49
  10  -2  -5   46.68   10.47
  10   2  -5   41.19   10.75
 -10  -2   5   60.25   11.62
 -10  -2   5   50.62   11.58
 -10   2   6   36.28    9.67
  10   2  -6   41.73   10.48
 -10  -2   6   57.31   11.46
 -10  -2   6   39.21   10.80
 -10   2   7    7.24    5.63
  10   2  -7    3.78    5.14
 -10  -2   7    4.05    5.20
 -10   2   8    9.86    6.82
  10   2  -8   16.26    7.34
 -10  -2   8   20.85    7.69
 -10   2   9   13.48    5.69
  10   2  -9   14.72    6.59
 -10  -2   9   10.60    6.27
 -10   2  10   63.93   13.52
  10  -2 -10   63.81   12.89
  10   2 -10   82.28   14.67
 -10  -2  10   66.82   14.47
 -10   2  11    4.53    4.89
  10  -2 -11    7.65    5.33
  10   2 -11    4.95    5.46
 -10  -2  11   16.33    7.61
 -10   2  12   -0.00    4.93
  10  -2 -12    0.00    3.67
  10   2 -12   -0.00    3.92
 -10  -2  12    0.13    3.59
 -10   2  13    1.28    4.80
  10  -2 -13    1.09    3.78
  10   2 -13    0.96    3.17
 -10  -2  13   -0.00    5.76
 -10   2  14   24.71    8.61
  10  -2 -14   23.05    8.18
  10   2 -14   24.66    8.65
 -10  -2  14   26.87   10.38
 -10   2  15   20.31    7.96
  10  -2 -15    6.86    5.35
  10   2 -15    7.18    5.88
 -10  -2  15   14.08    7.25
 -10   2  16   12.51    7.22
  10  -2 -16    3.39    4.80
  10   2 -16    7.65    5.00
 -10  -2  16    5.80    5.98
 -10   2  17    3.71    4.98
  10  -2 -17   -0.00    4.35
  10   2 -17    4.12    4.86
 -10  -2  17   -0.00    4.82
 -10   2  18    3.51    5.01
  10  -2 -18    2.96    5.12
  10   2 -18    4.84    4.83
 -10  -2  18    8.27    7.10
 -10   2  19    2.11    5.38
  10  -2 -19    0.00    4.48
  10   2 -19    1.95    4.92
 -10  -2  19    9.05    7.93
 -10   2  20   26.71   10.33
  10  -2 -20   29.96    9.86
  10   2 -20   27.20    9.61
 -10  -2  20   42.89   12.53
 -10   2  21   -0.00    5.87
  10  -2 -21   -0.00    5.53
  10   2 -21    2.35    4.56
 -10  -2  21    9.35    7.69
 -10   2  22    9.75    7.65
  10  -2 -22   14.78    6.55
  10   2 -22    2.63    5.38
 -10  -2  22   -0.00    7.20
 -10   2  23    4.69    5.77
  10  -2 -23    1.66    5.11
  10   2 -23   -0.00    4.91
 -10  -2  23    4.14    5.62
 -10   2  24   19.72    8.45
  10  -2 -24   11.19    6.63
  10   2 -24   18.11    7.84
 -10   2  25    6.21    7.00
  10  -2 -25    4.98    6.16
  10   2 -25    1.81    4.37
 -10   2  26   24.83    9.47
  10  -2 -26   15.12    9.00
  10   2 -26   17.18    8.71
 -10   2  27    4.57    5.50
  10  -2 -27    1.69    4.42
  10   2 -27   -0.00    5.61
 -10   2  28   -0.00    5.40
  10  -2 -28   -0.00    5.69
  10   2 -28    8.20    5.55
 -10   2  29    1.83    4.36
  10  -2 -29    1.30    5.48
  10   2 -29    0.18    4.20
  10  -2 -30   -0.00    4.79
  10   2 -30    4.22    8.05
  10  -2 -31   -0.00    5.89
  10   2 -31   -0.00    5.74
  10  -2 -32    2.31    6.75
  10   2 -32    0.00    4.74
 -10   3   1   11.21    5.06
 -10   3   1   12.15    5.73
  10  -3  -1    7.27    4.67
 -10  -3   1    5.41    5.05
 -10  -3   1    4.17    5.55
 -10   3   2   90.91   13.94
 -10   3   2   71.95   13.52
  10  -3  -2  111.12   15.29
  10   3  -2   87.09   15.73
 -10  -3   2   84.78   15.12
 -10  -3   2   63.71   14.24
 -10   3   3   34.93    9.86
  10  -3  -3   57.68   11.02
  10   3  -3   68.06   12.71
 -10  -3   3   71.21   13.00
 -10  -3   3   43.25   11.17
 -10   3   4   -0.00    3.34
  10  -3  -4    0.87    3.60
  10   3  -4    0.00    4.84
 -10  -3   4    5.29    5.08
 -10  -3   4   -0.00    5.58
 -10   3   5   18.09    7.24
  10  -3  -5   14.12    5.89
  10   3  -5    5.18    5.78
 -10  -3   5   17.49    6.93
 -10  -3   5   12.96    6.44
 -10   3   6   27.82    7.83
  10  -3  -6   20.38    7.36
  10   3  -6   32.63    9.57
 -10  -3   6   23.61    8.25
 -10  -3   6   19.19    8.56
 -10   3   7   20.40    7.47
  10  -3  -7   22.53    7.10
  10   3  -7   10.29    6.70
 -10  -3   7    7.15    5.76
 -10  -3   7   20.90    8.17
 -10   3   8   64.21   12.58
  10   3  -8   61.98   13.28
 -10  -3   8   66.05   13.92
 -10   3   9   13.50    6.48
  10   3  -9   11.39    6.18
 -10  -3   9    8.63    7.01
 -10   3  10   -0.00    4.27
  10   3 -10    0.00    3.91
 -10  -3  10    2.21    4.89
 -10   3  11   14.41    6.82
  10  -3 -11   13.90    6.92
  10   3 -11    8.48    6.47
 -10  -3  11   20.31    7.77
 -10   3  12   36.35   10.12
  10  -3 -12   19.33    7.31
  10   3 -12   34.63    9.91
 -10  -3  12   27.29   10.23
 -10   3  13    3.85    5.28
  10  -3 -13    4.08    4.78
  10   3 -13    6.45    5.52
 -10  -3  13    1.16    4.08
 -10   3  14    4.37    5.67
  10  -3 -14    0.61    4.54
  10   3 -14    6.68    5.50
 -10  -3  14    4.34    5.76
 -10   3  15    6.76    5.98
  10  -3 -15    1.33    4.57
  10   3 -15    5.95    6.28
 -10  -3  15    2.03    5.85
 -10   3  16   27.86    8.85
  10  -3 -16   14.15    6.71
  10   3 -16   18.55    8.51
 -10  -3  16   27.70    9.67
 -10   3  17   26.14    8.87
  10  -3 -17   23.61    8.21
  10   3 -17   21.01    8.76
 -10  -3  17   11.98    7.44
 -10   3  18   28.51    9.53
  10  -3 -18   18.76    8.42
  10   3 -18   19.20    8.75
 -10  -3  18   27.23   10.49
 -10   3  19    3.20    5.87
  10  -3 -19    3.19    5.13
  10   3 -19   -0.00    4.87
 -10  -3  19    6.15    6.07
 -10   3  20   -0.00    5.57
  10  -3 -20    0.88    4.71
  10   3 -20   -0.00    4.44
 -10  -3  20   -0.00    5.45
 -10   3  21    4.85    6.82
  10  -3 -21   12.77    7.34
  10   3 -21   10.84    7.10
 -10  -3  21   17.20    8.49
 -10   3  22   27.85   10.47
  10  -3 -22   32.44   10.99
  10   3 -22   58.81   12.78
 -10   3  23    1.65    6.00
  10  -3 -23    3.20    5.02
  10   3 -23    7.34    6.36
 -10   3  24    7.76    7.25
  10  -3 -24   -0.00    4.81
  10   3 -24    2.45    5.23
 -10   3  25   -0.00    4.57
  10  -3 -25    0.92    4.91
  10   3 -25   -0.00    5.44
 -10   3  26    3.93    5.41
  10  -3 -26   11.69    7.56
  10   3 -26    7.44    6.91
 -10   3  27    1.23    5.16
  10  -3 -27   11.86    7.64
  10   3 -27    8.82    7.08
 -10   3  28    3.20    5.33
  10  -3 -28   10.83    7.49
  10   3 -28    2.18    5.13
 -10   3  29   -0.00    5.29
  10  -3 -29   -0.00    5.47
  10   3 -29   -0.00    5.88
 -10   3  30   -0.00    4.48
  10  -3 -30    1.97    5.95
  10   3 -30    5.92    5.50
 -10   3  31    3.14    6.05
  10  -3 -31    8.55    8.58
  10   3 -31   -0.00    4.29
  10  -3 -32    3.92    7.85
 -10   4   1    0.00    3.13
 -10   4   1    3.42    4.52
  10  -4  -1   -0.00    3.98
 -10  -4   1    1.09    4.73
 -10  -4   1    7.78    5.91
 -10   4   2    0.00    4.35
  10  -4  -2    2.23    3.58
 -10  -4   2   -0.00    4.28
 -10  -4   2    2.02    5.06
 -10   4   3    8.33    5.56
  10  -4  -3    0.00    3.93
  10   4  -3   13.64    6.56
 -10  -4   3    4.57    5.20
 -10  -4   3   17.83    7.85
 -10   4   4  106.80   15.14
  10  -4  -4   75.70   12.83
  10   4  -4   59.11   13.17
 -10  -4   4   54.37   12.72
 -10  -4   4   75.71   15.43
 -10   4   5   38.51    9.22
  10  -4  -5   35.71    8.75
  10   4  -5   47.01   11.41
 -10  -4   5   36.38    9.63
 -10  -4   5   35.08   10.47
 -10   4   6   35.83   10.22
  10  -4  -6   57.62   11.01
  10   4  -6   52.33   12.11
 -10  -4   6   49.09   11.54
 -10   4   7    1.95    3.70
  10  -4  -7   -0.00    4.10
  10   4  -7   -0.00    4.05
 -10  -4   7   -0.00    4.61
 -10   4   8   72.38   13.23
  10  -4  -8   58.18   11.99
  10   4  -8   51.28   12.39
 -10  -4   8  103.81   15.85
 -10   4   9   11.42    6.40
  10   4  -9   11.28    6.91
 -10   4  10   20.36    6.96
  10   4 -10    6.09    6.75
 -10   4  11    9.22    6.31
  10   4 -11    1.53    4.60
 -10   4  12    0.00    4.25
  10  -4 -12    0.56    4.29
  10   4 -12    0.16    4.01
 -10   4  13    0.00    3.72
  10  -4 -13   -0.00    3.54
  10   4 -13    1.95    3.78
 -10   4  14   30.08    9.24
  10  -4 -14   28.33    8.85
  10   4 -14   17.77    7.53
 -10   4  15   27.36    8.57
  10  -4 -15    2.25    4.47
  10   4 -15    8.34    6.38
 -10  -4  15   11.06    7.45
 -10   4  16    7.13    7.17
  10  -4 -16   17.34    7.55
  10   4 -16    5.04    5.42
 -10  -4  16   12.87    7.59
 -10   4  17    1.19    4.42
  10  -4 -17    0.92    4.37
  10   4 -17    1.10    3.89
 -10  -4  17   -0.00    4.82
 -10   4  18    0.91    4.81
  10  -4 -18   -0.00    4.68
  10   4 -18    3.89    5.23
 -10  -4  18   -0.00    5.64
 -10   4  19    4.72    6.04
  10  -4 -19    4.86    5.93
  10   4 -19    1.14    5.18
 -10  -4  19   15.77    8.53
 -10   4  20   49.83   12.34
  10  -4 -20   47.43   11.59
  10   4 -20   15.57    8.10
 -10   4  21   15.66    7.90
  10  -4 -21   21.50    8.96
  10   4 -21   12.87    6.55
 -10   4  22    3.72    6.67
  10  -4 -22    0.00    4.17
  10   4 -22    7.64    6.62
 -10   4  23   15.95    8.51
  10  -4 -23    6.96    6.69
  10   4 -23    0.00    4.36
 -10   4  24   13.97    8.15
  10  -4 -24   10.41    7.76
  10   4 -24   10.73    7.13
 -10   4  25    6.78    6.64
  10  -4 -25    3.56    5.75
  10   4 -25    9.25    6.12
 -10   4  26   10.57    6.95
  10  -4 -26    6.13    8.03
  10   4 -26    2.04    5.52
 -10   4  27   -0.00    5.22
  10  -4 -27   -0.00    6.40
  10   4 -27   -0.00    5.63
 -10   4  28   -0.00    5.76
  10  -4 -28    4.39    6.24
  10   4 -28   -0.00    5.00
 -10   4  29    0.00    5.84
  10  -4 -29    4.48    5.52
  10   4 -29   -0.00    5.27
 -10   4  30   -0.00    4.75
  10  -4 -30   13.39    8.83
  10   4 -30    1.84    4.82
 -10   4  31    2.61    4.62
  10  -4 -31    0.17    4.78
  10   4 -31    4.27    7.40
 -10   4  32    0.62    5.15
  10  -4 -32   -0.00    6.35
 -10   5   1   65.19   10.33
 -10   5   1   38.76    9.67
  10  -5  -1   52.04    9.92
 -10  -5   1   39.97   10.92
 -10  -5   1   57.97   12.85
 -10   5   2  181.15   22.93
  10  -5  -2  175.45   22.22
 -10  -5   2  249.27   27.70
 -10  -5   2  129.52   23.67
 -10   5   3   14.63    5.65
  10  -5  -3   15.51    6.01
 -10  -5   3   23.40    8.17
 -10   5   4   -0.00    3.66
  10  -5  -4   -0.00    3.77
  10   5  -4    4.20    4.26
  10   5  -4   -0.00    4.55
 -10  -5   4    1.39    3.86
 -10   5   5    0.00    4.73
  10  -5  -5    3.08    3.57
  10   5  -5    1.32    4.35
  10   5  -5    3.63    4.68
 -10  -5   5    2.63    4.94
 -10   5   6   32.39    8.56
  10  -5  -6   46.14    9.56
  10   5  -6   20.81    8.74
  10   5  -6   21.17    8.39
 -10  -5   6   39.84   10.29
 -10   5   7   36.56    9.57
  10  -5  -7   30.45    8.91
  10   5  -7   49.77   11.86
  10   5  -7   58.11   12.75
 -10  -5   7   45.13   11.14
 -10   5   8   26.95    7.88
  10  -5  -8    8.19    5.59
  10   5  -8   23.14    8.14
  10   5  -8   16.75    8.37
 -10  -5   8   32.98    9.34
 -10   5   9    3.56    4.20
  10   5  -9    2.28    4.79
 -10  -5   9    2.16    4.82
 -10   5  10   -0.00    5.11
  10   5 -10    4.54    4.99
 -10  -5  10    4.57    5.62
 -10   5  11    5.23    4.78
  10   5 -11   15.12    7.26
 -10   5  12   43.89   10.45
  10  -5 -12   30.73    9.31
  10   5 -12   51.04   11.69
 -10   5  13   13.92    6.97
  10  -5 -13   10.83    6.03
  10   5 -13   23.48    7.99
 -10   5  14    3.26    4.70
  10  -5 -14   -0.00    4.14
  10   5 -14    6.23    6.04
 -10   5  15    3.05    4.73
  10  -5 -15    1.15    4.00
  10   5 -15    4.03    6.00
 -10   5  16    4.92    5.34
  10  -5 -16    5.80    5.36
  10   5 -16    0.11    4.39
 -10   5  17   15.80    7.85
  10  -5 -17    4.72    6.30
  10   5 -17   13.90    7.36
 -10   5  18   17.11    7.82
  10  -5 -18   13.49    6.80
  10   5 -18   16.66    7.33
 -10   5  19    1.15    4.99
  10  -5 -19    0.00    3.12
  10   5 -19   -0.00    4.47
 -10   5  20    0.72    5.09
  10  -5 -20   -0.00    5.85
  10   5 -20    0.45    4.35
 -10   5  21   12.00    6.44
  10  -5 -21   -0.00    4.97
  10   5 -21   13.20    7.58
  10  -5 -22   35.16   10.29
  10   5 -22    2.16    5.77
 -10   5  23    3.97    6.20
  10  -5 -23    7.59    6.93
  10   5 -23    8.81    7.28
 -10   5  24    4.57    6.09
  10  -5 -24    0.00    6.30
  10   5 -24    2.18    4.12
 -10   5  25   -0.00    5.83
  10  -5 -25   -0.00    6.21
  10   5 -25    5.34    5.23
 -10   5  26    0.00    4.69
  10  -5 -26    4.84    5.81
  10   5 -26    0.00    4.48
 -10   5  27    4.68    6.13
  10  -5 -27    2.58    6.27
  10   5 -27   14.63    7.60
 -10   5  28    3.18    5.40
  10  -5 -28    0.76    6.72
  10   5 -28    1.85    5.27
 -10   5  29    2.45    5.65
  10  -5 -29    9.02    6.79
  10   5 -29    1.16    5.35
 -10   5  30    2.21    5.58
  10  -5 -30    6.86    7.37
  10   5 -30   -0.00    4.41
 -10   5  31    3.24    6.01
  10  -5 -31    2.17    5.82
 -10   5  32    4.15    6.11
  10  -5 -32    4.94    7.60
 -10   5  33   -0.00    5.25
 -10   6   1    0.09    3.13
 -10  -6   1    2.63    4.63
 -10  -6   1   -0.00    4.72
 -10   6   2    9.99    5.28
 -10  -6   2    8.05    5.52
 -10   6   3   15.49    6.21
  10   6  -3   16.37    7.61
 -10  -6   3    9.46    6.36
 -10   6   4   25.74    6.79
  10   6  -4   16.55    7.73
 -10  -6   4    8.08    5.35
 -10   6   5   12.63    5.45
  10  -6  -5   21.83    6.72
  10   6  -5   23.02    7.90
  10   6  -5   30.80   10.34
 -10  -6   5   15.22    7.50
 -10   6   6   34.01    8.12
  10  -6  -6   21.35    7.17
  10   6  -6   14.87    7.63
  10   6  -6   34.13   10.40
 -10  -6   6   18.99    7.68
 -10   6   7    5.86    4.48
  10  -6  -7    0.00    3.21
  10   6  -7    5.25    4.82
  10   6  -7   -0.00    4.89
 -10  -6   7    0.00    5.27
 -10   6   8    0.80    3.89
  10  -6  -8    0.00    4.29
  10   6  -8    2.00    4.80
  10   6  -8    1.17    4.90
 -10  -6   8    3.92    5.06
 -10   6   9   25.76    8.50
  10  -6  -9    8.56    5.97
  10   6  -9   54.58   12.24
  10   6  -9   58.86   12.88
 -10  -6   9   65.23   12.46
 -10   6  10   47.36   10.31
  10   6 -10   29.13   10.12
 -10  -6  10   35.30   10.70
 -10   6  11   11.23    5.83
  10   6 -11   10.04    7.18
 -10  -6  11    6.67    5.29
 -10   6  12   -0.00    4.36
  10  -6 -12    0.24    3.34
  10   6 -12    5.29    5.55
 -10   6  13   13.87    6.81
  10  -6 -13   18.15    7.37
  10   6 -13   18.50    8.70
 -10   6  14    5.20    5.71
  10  -6 -14   10.32    6.13
  10   6 -14   10.01    7.51
 -10   6  15   29.60    9.34
  10  -6 -15   29.30    9.01
  10   6 -15   25.99    9.15
 -10   6  16    4.67    5.02
  10  -6 -16    5.84    5.65
  10   6 -16    9.79    5.83
 -10   6  17    1.90    3.78
  10  -6 -17    4.51    4.69
  10   6 -17    3.11    4.92
 -10   6  18    3.62    4.51
  10  -6 -18    2.23    4.91
  10   6 -18    4.00    4.92
 -10   6  19    8.04    5.26
  10  -6 -19    0.00    4.95
  10   6 -19   10.51    6.51
 -10   6  20    3.86    5.23
  10  -6 -20    0.79    4.64
  10   6 -20    6.58    6.61
 -10   6  21    7.17    5.84
  10  -6 -21    7.49    6.83
  10   6 -21    7.86    7.50
 -10   6  22    4.70    6.18
  10  -6 -22   -0.00    5.51
  10   6 -22   -0.00    5.11
 -10   6  23   11.48    6.76
  10  -6 -23   -0.00    6.17
  10   6 -23    4.59    5.23
 -10   6  24    4.64    5.79
  10  -6 -24    2.71    6.49
  10   6 -24    0.00    4.92
 -10   6  25   -0.00    4.08
  10  -6 -25    0.15    5.46
  10   6 -25    6.25    7.12
 -10   6  26   -0.00    4.22
  10  -6 -26    0.00    5.97
  10   6 -26   12.60    7.36
 -10   6  27   -0.00    4.79
  10  -6 -27    0.00    5.93
  10   6 -27    0.00    4.89
 -10   6  28    1.44    4.52
  10  -6 -28    2.31    6.96
  10   6 -28    3.41    5.59
 -10   6  29   -0.00    5.09
  10  -6 -29    2.90    6.92
  10   6 -29    7.88    7.37
 -10   6  30    2.67    5.65
  10  -6 -30   -0.00    7.25
 -10   6  31   -0.00    6.84
  10  -6 -31    7.31    8.19
 -10   6  32   -0.00    5.09
 -10   6  33    0.68    5.91
 -10   6  34    5.71    7.13
 -10   7   1   79.01   12.95
 -10  -7   1   85.08   15.86
 -10   7   2    3.71    3.87
  10   7  -2    5.45    6.12
 -10  -7   2   -0.00    5.50
 -10   7   3   15.34    5.96
  10   7  -3   20.50    9.12
 -10  -7   3   16.70    7.23
 -10   7   4    0.00    3.51
  10   7  -4    0.00    5.52
 -10  -7   4   -0.00    5.15
 -10   7   5   44.54    9.70
  10   7  -5   43.61   12.08
 -10  -7   5   43.32   11.53
 -10   7   6   11.01    4.93
  10   7  -6   12.40    7.18
  10   7  -6    1.64    4.21
 -10  -7   6    0.00    4.93
 -10   7   7   36.35    8.62
  10   7  -7   32.72    9.95
 -10  -7   7   38.06   10.71
 -10   7   8    7.81    4.95
  10   7  -8   33.72    9.92
 -10  -7   8   14.18    6.70
 -10   7   9   -0.00    4.30
  10   7  -9   -0.00    4.28
 -10  -7   9    0.09    4.28
 -10   7  10    3.77    4.52
  10   7 -10   -0.00    5.28
 -10  -7  10   -0.00    3.51
 -10   7  11    5.48    5.01
  10   7 -11   12.77    6.87
 -10  -7  11    0.00    4.19
 -10   7  12    3.24    4.56
  10   7 -12   12.49    7.11
 -10  -7  12   27.81    7.81
 -10   7  13   43.96   10.16
  10  -7 -13   19.00    7.67
  10   7 -13   32.25   10.24
 -10  -7  13   67.44   13.21
 -10   7  14    1.15    3.57
  10  -7 -14    3.16    5.03
  10   7 -14   -0.00    5.80
 -10   7  15    7.32    6.03
  10  -7 -15    0.00    4.28
  10   7 -15   -0.00    3.23
 -10   7  16    0.00    5.41
  10  -7 -16   -0.00    4.36
  10   7 -16    9.79    6.41
 -10   7  17   43.90   10.78
  10  -7 -17   39.76   10.55
  10   7 -17    7.60    6.31
 -10   7  18   -0.00    4.33
  10  -7 -18    0.00    4.81
  10   7 -18   -0.00    4.56
 -10   7  19    2.65    5.15
  10  -7 -19    7.21    6.73
  10   7 -19    1.78    4.62
 -10   7  20    0.30    4.52
  10  -7 -20    1.31    5.62
  10   7 -20   -0.00    4.55
 -10   7  21    8.77    6.83
  10  -7 -21    5.65    6.28
  10   7 -21   11.06    6.53
 -10   7  22    1.49    5.48
  10  -7 -22    4.44    7.19
  10   7 -22    0.64    3.92
 -10   7  23   17.62    7.91
  10  -7 -23    9.55    7.64
  10   7 -23    0.00    5.35
 -10   7  24   -0.00    4.68
  10  -7 -24    0.00    4.59
  10   7 -24    0.00    5.08
 -10   7  25   -0.00    3.33
  10  -7 -25   -0.00    4.72
  10   7 -25    0.34    5.29
 -10   7  26    1.41    4.88
  10  -7 -26    6.66    6.22
  10   7 -26   -0.00    6.19
 -10   7  27   11.00    8.68
  10  -7 -27    9.28    7.94
  10   7 -27    1.71    4.60
 -10   7  28    3.40    6.06
  10  -7 -28    3.89    5.45
  10   7 -28    4.23    5.19
 -10   7  29    1.06    5.30
  10  -7 -29    5.29    7.93
  10   7 -29    3.17    6.34
 -10   7  30   -0.00    5.59
  10  -7 -30   -0.00    6.02
 -10   7  31    0.00    4.91
  10  -7 -31    3.57    7.35
 -10   7  32   -0.00    6.37
 -10   7  33   -0.00    7.35
 -10   8   1    2.69    3.23
 -10  -8   1    9.65    6.76
 -10   8   2    4.86    3.70
 -10  -8   2    0.00    3.76
 -10   8   3   49.26    9.35
 -10  -8   3   23.47    9.28
 -10   8   4   11.16    5.33
 -10  -8   4   11.32    6.44
 -10   8   5   53.77   10.56
 -10  -8   5   69.50   14.55
 -10   8   6    7.75    4.82
  10   8  -6    7.49    6.70
 -10  -8   6    8.12    6.10
 -10   8   7    3.34    3.94
  10   8  -7    5.80    5.29
 -10  -8   7    5.96    4.79
 -10   8   8    0.00    3.85
  10   8  -8   -0.00    4.33
  10   8  -8    1.20    4.19
 -10  -8   8    5.04    5.18
 -10   8   9   15.94    6.07
  10   8  -9    5.04    4.40
  10   8  -9   11.88    7.14
 -10  -8   9   13.31    7.51
 -10   8  10    8.71    5.39
  10   8 -10    0.00    5.20
  10   8 -10    3.71    5.63
 -10  -8  10    8.00    6.26
 -10   8  11   26.63    7.92
  10   8 -11   22.95    9.36
  10   8 -11   13.41    7.60
 -10  -8  11   22.34    8.34
 -10   8  12    1.98    4.06
  10   8 -12   -0.00    6.26
 -10  -8  12    7.54    5.34
 -10   8  13    2.72    4.13
  10   8 -13    2.55    4.82
 -10  -8  13    0.00    5.29
 -10   8  14    0.86    3.91
  10   8 -14    4.98    5.91
 -10  -8  14    9.08    6.49
 -10   8  15   37.80    9.51
  10   8 -15   19.54    8.45
 -10  -8  15   28.56    9.68
 -10   8  16    0.00    5.38
  10   8 -16    7.28    6.25
 -10   8  17    2.89    5.15
  10  -8 -17   -0.00    5.50
  10   8 -17   -0.00    5.39
 -10   8  18    4.37    5.33
  10  -8 -18    0.11    3.60
  10   8 -18   -0.00    5.09
 -10   8  19   16.92    7.82
  10  -8 -19   19.39    8.39
  10   8 -19   12.99    6.94
 -10   8  20    3.49    5.28
  10  -8 -20   -0.00    4.25
  10   8 -20    2.27    5.82
 -10   8  21   14.00    7.62
  10  -8 -21    8.58    7.48
  10   8 -21   15.00    7.62
 -10   8  22    0.00    4.80
  10  -8 -22    6.61    6.38
  10   8 -22    9.92    6.39
 -10   8  23   14.15    6.79
  10  -8 -23    9.57    6.88
  10   8 -23    0.00    5.70
 -10   8  24    0.00    4.21
  10  -8 -24    0.00    5.72
  10   8 -24    6.93    6.96
 -10   8  25    9.97    5.87
  10  -8 -25    3.90    7.18
  10   8 -25    4.73    6.51
 -10   8  26    0.15    5.99
  10  -8 -26   -0.00    5.97
  10   8 -26    1.81    5.34
 -10   8  27    4.32    5.28
  10  -8 -27    6.30    5.75
  10   8 -27   -0.00    4.27
 -10   8  28   -0.00    4.70
  10  -8 -28    2.79    5.86
 -10   8  29    0.00    5.83
  10  -8 -29    8.23    7.92
 -10   8  30    0.00    7.06
  10  -8 -30    2.44    5.71
  10  -8 -31   -0.00    5.15
 -10   9   1   32.17    7.35
  10   9  -1   43.69   12.38
 -10  -9   1   41.39   11.30
 -10   9   2    6.60    4.16
  10   9  -2    0.00    4.25
 -10  -9   2   14.90    7.28
 -10   9   3   41.63    8.73
  10   9  -3   48.22   12.49
 -10  -9   3   24.71   10.22
 -10   9   4    1.12    3.75
  10   9  -4   -0.00    5.09
 -10  -9   4   -0.00    4.57
 -10   9   5    8.92    4.88
  10   9  -5    9.52    7.54
 -10  -9   5    2.43    5.99
 -10   9   6   -0.00    3.44
  10   9  -6    2.64    5.50
 -10  -9   6    1.24    5.72
 -10   9   7   34.63    8.50
  10   9  -7   40.57   11.86
 -10  -9   7   64.74   13.24
 -10   9   8    3.81    4.02
  10   9  -8   11.56    6.89
 -10  -9   8    8.52    5.96
 -10   9   9    2.06    3.32
  10   9  -9    0.00    3.92
  10   9  -9   -0.00    4.45
 -10  -9   9    9.46    6.35
 -10   9  10   -0.00    3.10
  10   9 -10    6.78    6.15
  10   9 -10    0.00    4.29
 -10  -9  10    4.46    5.13
 -10   9  11   22.69    7.86
  10   9 -11   40.52   11.37
  10   9 -11    3.71    6.06
 -10  -9  11   39.77   10.43
 -10   9  12    0.00    4.67
  10   9 -12    6.04    5.90
  10   9 -12    0.00    3.86
 -10  -9  12    5.28    5.44
 -10   9  13    8.82    5.78
  10   9 -13   13.51    7.43
 -10  -9  13    6.17    5.48
 -10   9  14    1.99    4.47
  10   9 -14   -0.00    5.27
 -10  -9  14    1.50    5.21
 -10   9  15   -0.00    5.59
  10   9 -15    1.06    5.27
 -10  -9  15    8.12    6.38
 -10   9  16   -0.00    4.34
  10   9 -16    2.27    5.78
 -10  -9  16    1.01    5.24
 -10   9  17   33.41   10.34
  10   9 -17   46.77   12.14
 -10  -9  17   50.70   12.75
 -10   9  18    4.00    5.28
  10   9 -18    2.12    5.76
 -10   9  19    0.00    5.26
  10   9 -19    0.00    4.54
 -10   9  20    1.55    5.12
  10   9 -20   -0.00    4.95
 -10   9  21    4.91    5.60
  10   9 -21    1.34    4.75
 -10   9  22    0.46    4.82
  10   9 -22   -0.00    5.68
 -10   9  23    2.64    5.42
  10   9 -23   16.01    7.79
 -10   9  24    1.29    4.81
  10  -9 -24    4.32    5.13
  10   9 -24   -0.00    5.13
 -10   9  25   -0.00    5.28
  10  -9 -25    9.46    6.74
  10   9 -25    3.39    4.81
 -10   9  26   -0.00    5.73
  10  -9 -26    1.49    6.41
  10   9 -26   -0.00    4.38
 -10   9  27    5.56    6.59
  10  -9 -27    9.55    8.07
  10  -9 -28   -0.00    5.17
  10  -9 -29    0.00    5.78
  10  -9 -30    4.41    6.85
 -10  10   1    7.09    4.33
  10  10  -1    8.76    5.80
 -10 -10   1   -0.00    6.06
 -10  10   2    3.99    3.55
  10  10  -2   -0.00    4.53
 -10 -10   2   -0.00    5.29
 -10  10   3   11.11    4.79
  10  10  -3    6.94    5.75
 -10 -10   3   12.28    7.36
 -10  10   4   -0.00    3.95
  10  10  -4    0.43    5.17
 -10 -10   4    0.00    4.86
 -10  10   5   22.72    7.30
  10  10  -5   70.59   14.86
 -10 -10   5   34.44   10.35
 -10  10   6    1.09    3.32
  10  10  -6    0.00    4.75
 -10 -10   6   -0.00    4.91
 -10  10   7    5.58    4.60
  10  10  -7    1.81    4.60
 -10 -10   7    0.88    4.27
 -10  10   8    0.00    3.99
  10  10  -8   -0.00    4.70
 -10 -10   8    2.98    4.63
 -10  10   9   15.26    6.46
  10  10  -9   41.09   11.17
 -10 -10   9   22.39    8.68
 -10  10  10    0.00    3.88
  10  10 -10    0.91    4.66
 -10 -10  10    2.02    5.04
 -10  10  11    5.56    5.07
  10  10 -11    3.02    4.61
  10  10 -11    9.37    6.71
 -10 -10  11    8.52    6.01
 -10  10  12    3.12    3.93
  10  10 -12    0.14    3.73
  10  10 -12    0.00    4.03
 -10 -10  12    0.02    5.01
 -10  10  13   27.45    8.32
  10  10 -13   37.00   10.99
  10  10 -13   22.13    9.52
 -10 -10  13   37.35   10.60
 -10  10  14    0.00    4.19
  10  10 -14   -0.00    4.73
 -10 -10  14    2.42    4.04
 -10  10  15    8.88    4.80
  10  10 -15   24.67    9.73
 -10 -10  15    7.88    6.70
 -10  10  16    5.41    5.66
  10  10 -16    4.18    6.37
 -10 -10  16   -0.00    4.32
 -10  10  17    3.72    5.10
  10  10 -17   -0.00    4.62
 -10 -10  17   -0.00    3.61
 -10  10  18    0.94    3.50
  10  10 -18    0.00    6.29
 -10 -10  18   -0.00    3.98
 -10  10  19    6.10    5.98
  10  10 -19    7.13    6.94
 -10 -10  19    9.17    6.50
 -10  10  20    6.03    6.39
  10  10 -20    1.43    4.86
 -10 -10  20    3.49    4.72
 -10  10  21    3.57    5.39
  10  10 -21    3.85    6.06
 -10  10  22   -0.00    5.32
  10  10 -22    5.85    6.48
 -10  10  23    0.00    5.64
  10  10 -23    2.74    5.93
 -10  10  24    0.00    3.58
  10  10 -24    2.42    4.90
  10  10 -25    5.73    5.22
 -10  11   1    8.92    4.37
  10  11  -1   -0.00    5.94
 -10 -11   1   12.35    7.60
 -10  11   2    2.38    3.36
  10  11  -2    1.91    4.60
 -10 -11   2    1.65    4.26
 -10  11   3   13.19    4.64
  10  11  -3   19.46    9.04
 -10 -11   3    7.13    5.95
 -10  11   4    0.00    3.57
  10  11  -4    2.17    4.71
 -10 -11   4    0.00    4.24
 -10  11   5    0.00    3.20
  10  11  -5    0.18    4.75
 -10 -11   5    8.82    6.70
 -10  11   6    3.77    3.81
  10  11  -6   -0.00    6.07
 -10 -11   6    0.19    6.09
 -10  11   7   43.90    9.04
  10  11  -7   35.47   11.48
 -10 -11   7   22.64    9.09
 -10  11   8    0.00    2.93
  10  11  -8    8.27    6.05
 -10 -11   8    1.79    3.97
 -10  11   9    2.10    4.16
  10  11  -9   -0.00    4.47
 -10 -11   9    0.11    5.32
 -10  11  10    1.96    3.79
  10  11 -10   -0.00    4.86
 -10 -11  10    0.59    5.42
 -10  11  11    0.00    4.46
  10  11 -11   16.88    7.97
 -10 -11  11   29.51    9.79
 -10  11  12    4.32    4.64
  10  11 -12   -0.00    4.55
 -10 -11  12    2.83    4.92
 -10  11  13    6.54    4.69
  10  11 -13    6.91    6.36
  10  11 -13    9.61    7.00
 -10 -11  13    8.22    6.70
 -10  11  14   -0.00    3.98
  10  11 -14   -0.00    4.72
  10  11 -14   -0.00    4.73
 -10 -11  14   -0.00    4.65
 -10  11  15    3.75    5.22
  10  11 -15    2.64    4.89
 -10 -11  15    8.97    7.37
 -10  11  16    0.00    4.16
  10  11 -16    1.30    4.65
 -10 -11  16   -0.00    3.58
 -10  11  17   18.29    7.60
  10  11 -17   14.06    7.38
 -10 -11  17   13.14    7.48
 -10  11  18   -0.00    4.99
  10  11 -18    3.15    5.51
 -10 -11  18   -0.00    3.71
 -10  11  19   -0.00    4.77
  10  11 -19    2.38    4.71
 -10 -11  19    5.51    5.64
 -10  11  20   -0.00    4.95
  10  11 -20    6.75    6.73
 -10 -11  20    2.47    4.32
 -10  11  21    4.38    5.75
  10  11 -21    0.00    4.34
 -10 -11  21    8.46    7.00
  10  11 -22    3.07    5.55
 -10 -11  22   11.42    6.97
  10  11 -23   -0.00    4.70
 -10 -11  23    8.27    6.50
 -10  12   1    0.00    3.04
  10  12  -1    0.41    5.18
 -10 -12   1    5.34    5.70
 -10  12   2    0.00    3.37
  10  12  -2   -0.00    3.88
 -10 -12   2   -0.00    6.14
 -10  12   3   10.35    4.59
  10  12  -3   18.24    7.99
 -10 -12   3   12.23    7.55
 -10  12   4    0.00    2.81
  10  12  -4    1.72    4.66
 -10 -12   4    0.80    4.76
 -10  12   5   10.23    4.87
  10  12  -5    7.72    7.16
 -10 -12   5   14.64    7.92
 -10  12   6   -0.00    2.96
  10  12  -6    4.93    5.57
 -10 -12   6    0.00    3.33
 -10  12   7    2.37    3.38
  10  12  -7   -0.00    4.93
 -10 -12   7    0.00    5.25
 -10  12   8    4.29    3.80
  10  12  -8   14.28    7.80
 -10 -12   8    2.13    4.86
 -10  12   9   23.71    7.06
  10  12  -9   23.85   10.17
 -10 -12   9   14.09    8.04
 -10  12  10   -0.00    3.48
  10  12 -10   -0.00    3.96
 -10 -12  10   -0.00    4.31
 -10  12  11    0.00    3.44
  10  12 -11    7.27    6.05
 -10 -12  11   12.00    6.75
 -10  12  12    0.00    4.00
  10  12 -12    0.94    4.09
 -10 -12  12   -0.00    4.85
 -10  12  13    1.05    3.54
  10  12 -13    0.91    4.54
 -10 -12  13    0.00    4.76
 -10  12  14    0.89    3.93
  10  12 -14    2.56    5.43
 -10 -12  14    3.50    4.93
 -10  12  15   20.05    7.06
  10  12 -15   10.60    7.02
  10  12 -15    9.77    7.13
 -10 -12  15   30.03   10.02
 -10  12  16   -0.00    4.12
  10  12 -16    4.07    6.19
  10  12 -16   -0.00    4.53
 -10 -12  16    4.42    4.50
 -10  12  17   -0.00    5.15
  10  12 -17    2.48    4.94
 -10 -12  17    0.00    4.61
  10  12 -18    7.99    6.37
 -10 -12  18    1.46    4.18
  10  12 -19   21.97    9.20
 -10 -12  19    4.22    5.13
  10  12 -20    0.40    6.23
 -10 -12  20   -0.00    4.73
 -10 -12  21   -0.00    4.75
 -10  13   1    8.06    3.95
  10  13  -1    8.39    7.57
 -10 -13   1    2.30    5.03
 -10  13   2   -0.00    3.22
  10  13  -2    0.49    6.96
 -10 -13   2    3.68    5.15
 -10  13   3    3.66    3.51
  10  13  -3    8.35    6.26
 -10 -13   3   12.38    7.55
 -10  13   4    2.16    3.22
  10  13  -4    6.77    7.03
 -10 -13   4   -0.00    4.28
 -10  13   5    4.30    4.45
  10  13  -5   -0.00    5.51
 -10 -13   5    0.00    4.68
 -10  13   6    0.00    3.46
  10  13  -6    1.25    4.80
 -10 -13   6   -0.00    5.53
 -10  13   7    3.82    3.84
  10  13  -7    3.51    6.43
 -10 -13   7   12.22    6.62
 -10  13   8    1.48    3.98
  10  13  -8    5.99    5.91
 -10 -13   8    7.02    5.92
 -10  13   9   -0.00    3.65
  10  13  -9   -0.00    4.14
 -10 -13   9    0.80    4.14
 -10  13  10    0.47    3.66
  10  13 -10    3.79    5.36
 -10 -13  10    3.99    4.26
 -10  13  11    0.00    3.34
  10  13 -11    0.79    5.45
 -10 -13  11    1.48    4.40
 -10  13  12   14.33    6.17
  10  13 -12    9.08    6.82
 -10 -13  12   13.11    7.24
 -10  13  13   12.27    5.67
  10  13 -13    7.78    6.58
 -10 -13  13   26.37    9.79
  10  13 -14    5.75    5.89
 -10 -13  14    6.86    6.13
  10  13 -15    0.07    4.28
 -10 -13  15   -0.00    4.26
  10  13 -16    9.81    6.97
 -10 -13  16   -0.00    4.96
  10  13 -17    2.34    5.00
  10  13 -17   10.65    7.84
 -10 -13  17    0.00    6.74
  10  13 -18   -0.00    4.74
 -10 -13  18   -0.00    4.76
 -10  14   1    0.38    2.93
  10  14  -1    0.41    5.37
 -10 -14   1    4.73    6.58
 -10  14   2    0.00    3.04
  10  14  -2    0.72    4.98
 -10 -14   2   -0.00    4.69
 -10  14   3    2.78    3.63
  10  14  -3   -0.00    5.16
 -10 -14   3    0.00    5.50
 -10  14   4    0.00    2.63
  10  14  -4    0.00    6.07
 -10 -14   4   -0.00    4.32
 -10  14   5    7.35    4.57
  10  14  -5    0.00    5.42
 -10 -14   5    2.37    4.68
 -10  14   6   -0.00    3.47
  10  14  -6    0.00    5.42
 -10 -14   6    8.12    6.46
 -10  14   7    2.60    3.69
  10  14  -7    8.97    7.04
 -10 -14   7    0.00    4.87
 -10  14   8    5.27    4.52
  10  14  -8    1.91    4.54
 -10 -14   8    3.34    6.26
 -10  14   9    3.65    4.22
  10  14  -9    2.22    6.42
 -10 -14   9    3.19    6.35
  10  14 -10    3.81    6.18
 -10 -14  10    3.30    5.62
  10  14 -11    6.32    6.75
 -10 -14  11    6.43    5.66
  10  14 -12    4.44    6.02
 -10 -14  12   -0.00    4.98
  10  14 -13    1.89    5.95
 -10 -14  13   -0.00    5.00
  10  14 -14    5.84    5.80
  10  14 -15    2.58    5.03
  10  14 -16    4.66    5.96
  10  14 -17   -0.00    5.31
 -10  15   1    0.00    2.48
  10  15  -1   -0.00    5.86
 -10  15   2    4.21    3.23
  10  15  -2    5.64    6.55
 -10  15   3   -0.00    3.11
  10  15  -3    0.92    4.16
 -10  15   4   -0.00    3.23
  10  15  -4    3.07    5.73
  10  15  -5    0.57    4.74
  10  15  -6   -0.00    5.56
  10  15  -7    6.88    6.30
  10  15  -8    2.88    5.80
  10  15  -9   -0.00    5.39
  10  15 -10   -0.00    4.97
  10  15 -11   12.89    7.00
  10  16  -2    2.66    5.17
  10  16  -3    3.95    7.07
  -9   0   1   12.48    5.40
   9   0  -1    4.51    5.27
   9   0  -1   26.42    7.09
  -9   0   2   -0.00    2.95
   9   0  -2    0.00    3.14
   9   0  -2   -0.00    3.39
  -9   0   3  123.77   17.52
   9   0  -3  109.34   17.51
   9   0  -3  138.81   18.87
   9   0  -4   -0.00    4.43
   9   0  -4   -0.00    2.96
   9   0  -5   34.24    8.94
   9   0  -6    0.77    4.38
   9   0 -11    8.34    5.35
   9   0 -12    2.18    4.76
  -9   0  13   98.95   17.54
   9   0 -13   91.72   16.27
  -9   0  14    1.02    4.12
   9   0 -14    0.14    3.05
  -9   0  15   46.60   11.87
   9   0 -15   25.70    8.55
  -9   0  16   -0.00    5.24
   9   0 -16    3.88    4.67
  -9   0  17   10.17    7.02
   9   0 -17   17.26    7.69
  -9   0  18    0.20    3.63
   9   0 -18    0.57    4.27
  -9   0  19   93.45   18.22
   9   0 -19   94.79   17.05
  -9   0  20    3.38    4.79
   9   0 -20    1.54    4.06
  -9   0  21   22.29    9.09
   9   0 -21   14.50    7.11
  -9   0  22    3.19    5.03
   9   0 -22   -0.00    5.22
  -9   0  23   51.45   13.89
   9   0 -23   54.03   12.95
  -9   0  24    0.00    5.24
   9   0 -24    2.18    5.38
  -9   0  25   12.06    7.63
   9   0 -25   25.83    9.80
  -9   0  26   -0.00    4.72
   9   0 -26    0.00    4.97
  -9   0  27    2.32    5.14
   9   0 -27   -0.00    4.25
   9   0 -28    0.00    5.12
   9   0 -29   13.32    9.32
   9   0 -30   -0.00    6.43
   9   0 -31   -0.00    5.66
   9   0 -32   -0.00    5.80
   9   0 -33   11.70    8.46
   9   0 -34    1.88    6.54
  -9   1   1  410.61   43.09
   9  -1  -1  389.09   43.11
   9   1  -1  421.95   44.63
   9   1  -1  405.80   44.38
  -9  -1   1  369.95   43.17
  -9   1   2   10.08    4.92
   9  -1  -2    4.67    4.67
   9  -1  -2    9.16    4.74
   9   1  -2    7.11    5.35
   9   1  -2   10.44    5.40
  -9  -1   2   11.69    5.25
   9  -1  -3    2.68    3.93
   9  -1  -3    2.76    3.82
   9   1  -3    7.10    5.51
   9   1  -3    0.00    3.35
  -9  -1   3   -0.00    2.92
   9  -1  -4   55.43   11.63
   9  -1  -4   58.93   11.55
   9   1  -4   80.65   13.33
   9   1  -4   65.91   12.57
  -9  -1   4   85.96   13.51
   9  -1  -5   94.78   15.02
   9   1  -5   85.75   14.73
   9  -1  -6    0.00    3.64
   9  -1  -7   58.25   11.45
   9  -1  -8    6.70    4.71
  -9   1   9   15.61    7.96
  -9   1  10    0.17    4.43
   9   1 -10   -0.00    4.35
  -9   1  11  120.23   18.24
   9   1 -11   82.95   15.60
  -9   1  12    1.69    5.02
   9  -1 -12    3.87    5.05
   9   1 -12    4.09    4.67
  -9   1  13    0.00    4.78
   9  -1 -13    1.68    4.82
   9   1 -13   10.26    5.48
  -9   1  14   -0.00    4.58
   9  -1 -14    0.42    4.23
   9   1 -14    1.14    4.43
  -9   1  15   37.48   10.58
   9  -1 -15   46.30   11.54
   9   1 -15   78.43   14.01
  -9   1  16   15.75    7.67
   9  -1 -16   12.82    6.16
   9   1 -16   12.93    6.24
  -9   1  17   38.61   10.92
   9  -1 -17   32.62    9.90
   9   1 -17   35.13   10.22
  -9  -1  17   64.32   14.14
  -9   1  18    3.45    4.70
   9  -1 -18    8.19    5.28
   9   1 -18    3.18    5.30
  -9  -1  18    1.70    5.34
  -9   1  19    1.21    5.04
   9  -1 -19    0.00    5.31
   9   1 -19   15.81    6.84
  -9  -1  19   -0.00    5.19
  -9   1  20    6.08    6.06
   9  -1 -20    7.14    6.04
   9   1 -20    0.38    4.27
  -9  -1  20   14.51    8.42
  -9   1  21   74.35   15.38
   9  -1 -21   72.48   15.33
   9   1 -21   75.73   15.09
  -9  -1  21   60.26   14.95
  -9   1  22    3.85    5.29
   9  -1 -22   -0.00    6.01
   9   1 -22   -0.00    5.14
  -9  -1  22    2.68    6.44
  -9   1  23    5.15    6.09
   9  -1 -23    9.80    5.66
   9   1 -23    1.89    5.23
  -9  -1  23    0.93    5.26
  -9   1  24    1.70    5.45
   9  -1 -24   -0.00    7.17
   9   1 -24    0.12    4.86
  -9  -1  24   -0.00    5.52
  -9   1  25    9.61    7.73
   9  -1 -25    5.55    6.67
   9   1 -25   10.49    7.82
  -9  -1  25   16.24    8.44
  -9   1  26    2.09    7.05
   9  -1 -26    3.64    6.00
   9   1 -26    2.19    6.59
  -9  -1  26    0.38    4.22
  -9   1  27   15.43    8.55
   9  -1 -27   16.85    7.66
   9   1 -27   15.30    7.55
  -9   1  28   -0.00    4.81
   9  -1 -28    1.26    4.94
   9   1 -28    1.35    6.25
   9  -1 -29   -0.00    5.64
   9   1 -29   -0.00    4.66
   9  -1 -30    4.25    5.89
   9   1 -30   -0.00    4.51
   9  -1 -31    0.00    5.74
   9   1 -31   23.92    9.11
   9  -1 -32    0.23    6.14
   9   1 -32   -0.00    6.63
   9  -1 -33    0.63    5.84
   9   1 -33    7.20    5.83
   9  -1 -34   12.25    9.05
   9   1 -34    1.96    5.39
  -9   2   1   50.63    9.29
  -9   2   1   54.35    9.68
  -9   2   1   33.07    8.59
   9  -2  -1   37.50    8.90
   9   2  -1   41.82   10.25
  -9   2   2    3.64    4.35
  -9   2   2    0.00    3.83
   9  -2  -2    2.76    4.20
   9   2  -2    2.27    4.10
  -9   2   3  145.22   20.29
   9  -2  -3  167.96   20.86
   9   2  -3  141.43   21.09
  -9   2   4   -0.00    4.08
   9  -2  -4    6.44    4.47
   9   2  -4    0.01    4.52
  -9   2   5   24.20    7.23
   9  -2  -5   13.32    5.86
   9   2  -5   17.24    7.19
  -9   2   6    1.59    3.89
   9  -2  -6    5.05    4.47
  -9   2   7   65.06   12.45
   9  -2  -7   58.62   11.54
  -9   2   8   32.81    9.17
   9  -2  -8   38.82    9.54
   9   2  -8   40.78    9.76
  -9   2   9   35.45    9.88
   9  -2  -9   43.78    9.93
   9   2  -9   60.81   12.18
  -9   2  10   -0.00    4.57
   9   2 -10    0.44    3.83
  -9   2  11    2.47    3.51
   9   2 -11   -0.00    4.10
  -9   2  12   24.21    7.72
   9   2 -12    3.43    4.45
  -9   2  13   34.86    9.95
   9  -2 -13   32.21    9.24
   9   2 -13   20.92    8.02
  -9   2  14   24.26    8.71
   9  -2 -14   21.29    7.47
   9   2 -14   24.79    8.58
  -9   2  15   21.12    8.29
   9  -2 -15   14.97    7.06
   9   2 -15   11.74    6.46
  -9   2  16    2.65    5.08
   9  -2 -16   -0.00    4.81
   9   2 -16   -0.00    3.73
  -9   2  17   49.26   12.30
   9  -2 -17   36.41   10.45
   9   2 -17   52.82   12.49
  -9   2  18    6.56    6.30
   9  -2 -18    0.67    3.82
   9   2 -18    3.53    4.77
  -9   2  19   68.38   15.43
   9  -2 -19   85.61   16.64
   9   2 -19  134.02   19.31
  -9   2  20    4.80    5.74
   9  -2 -20    0.82    4.84
   9   2 -20   -0.00    5.55
  -9   2  21   -0.00    5.83
   9  -2 -21    6.27    6.28
   9   2 -21   -0.00    5.40
  -9  -2  21   -0.00    5.40
  -9   2  22    5.24    6.71
   9  -2 -22   11.47    7.18
   9   2 -22   17.13    7.78
  -9  -2  22    0.00    5.70
  -9   2  23   31.29   10.94
   9  -2 -23    9.08    7.71
   9   2 -23   34.76   10.08
  -9  -2  23   53.49   13.60
  -9   2  24   -0.00    5.60
   9  -2 -24   -0.00    5.13
   9   2 -24    0.93    4.22
  -9  -2  24   -0.00    3.63
  -9   2  25    3.51    5.96
   9  -2 -25    0.00    4.72
   9   2 -25   13.23    7.03
  -9   2  26   -0.00    4.32
   9  -2 -26   -0.00    6.63
   9   2 -26   -0.00    4.97
  -9   2  27   12.21    7.43
   9  -2 -27    0.00    5.14
   9   2 -27    1.53    4.03
  -9   2  28    2.83    5.58
   9  -2 -28    6.48    6.93
   9   2 -28   -0.00    5.61
  -9   2  29    6.09    6.27
   9  -2 -29    8.67    8.41
   9   2 -29    6.55    6.68
  -9   2  30   -0.00    4.26
   9  -2 -30    1.78    4.89
   9   2 -30   -0.00    4.17
   9  -2 -31   -0.00    6.35
   9   2 -31   -0.00    6.94
   9  -2 -32    1.21    6.69
   9   2 -32   -0.00    4.56
   9  -2 -33    8.95    8.11
   9   2 -33    4.19    7.07
   9  -2 -34    2.55    7.03
   9   2 -34   -0.00    5.62
  -9   3   1  182.85   20.08
  -9   3   1  206.46   21.03
  -9   3   1   86.44   17.49
   9  -3  -1  149.84   19.45
   9   3  -1  169.28   22.43
  -9   3   2   30.89    8.20
  -9   3   2   45.52    9.77
   9  -3  -2   50.48    9.52
   9   3  -2   43.39   10.50
  -9   3   3    1.03    3.29
  -9   3   3   -0.00    3.46
   9  -3  -3   -0.00    3.64
   9   3  -3    0.00    4.50
  -9   3   4   11.33    5.13
  -9   3   4   -0.00    3.77
   9  -3  -4    2.49    3.49
   9   3  -4   -0.00    3.72
  -9  -3   4    7.71    5.17
  -9  -3   4    5.33    5.80
  -9   3   5   72.16   12.72
   9  -3  -5   72.04   12.15
   9   3  -5   80.24   14.04
   9   3  -5   65.67   13.47
  -9  -3   5   75.32   13.40
  -9  -3   5   47.50   11.94
  -9   3   6   47.19   10.19
   9  -3  -6   47.03    9.80
   9   3  -6   27.23    8.92
  -9  -3   6   45.97   10.44
  -9  -3   6   48.06   11.16
  -9   3   7   25.24    7.72
   9  -3  -7   22.67    7.06
   9   3  -7   25.66    8.21
  -9  -3   7   26.80    8.82
  -9   3   8   -0.00    4.14
   9  -3  -8   -0.00    3.32
   9   3  -8    4.68    4.87
  -9  -3   8   -0.00    3.93
  -9   3   9   15.69    7.03
   9  -3  -9    8.06    4.92
   9   3  -9   15.18    6.78
  -9  -3   9    6.53    4.75
  -9   3  10    1.41    4.75
   9  -3 -10    6.96    4.91
   9   3 -10    4.45    5.03
  -9  -3  10   12.81    6.30
  -9   3  11  122.82   19.75
   9   3 -11  137.89   20.83
  -9  -3  11  154.24   22.52
  -9   3  12   25.27    8.79
   9   3 -12   50.32   11.24
  -9  -3  12   30.52   10.01
  -9   3  13    7.23    5.78
   9   3 -13    9.30    5.47
  -9   3  14   -0.00    4.37
   9  -3 -14   -0.00    3.64
   9   3 -14    1.09    4.98
  -9   3  15   44.41   11.56
   9  -3 -15   45.73   11.48
   9   3 -15   61.44   13.07
  -9   3  16   14.44    7.29
   9  -3 -16   14.83    6.84
   9   3 -16   -0.00    5.06
  -9   3  17   27.24    9.37
   9  -3 -17   52.92   11.74
   9   3 -17   20.60    8.57
  -9   3  18   -0.00    5.90
   9  -3 -18    0.08    4.64
   9   3 -18    3.62    5.93
  -9   3  19    0.61    4.88
   9  -3 -19    2.41    4.90
   9   3 -19   -0.00    4.21
  -9   3  20   11.33    6.70
   9  -3 -20   14.52    7.87
   9   3 -20   12.87    6.40
  -9   3  21   58.06   13.16
   9  -3 -21   34.65   10.65
   9   3 -21   53.08   12.02
  -9   3  22    5.26    6.30
   9  -3 -22    5.22    6.23
   9   3 -22    4.83    6.97
  -9   3  23   15.46    7.76
   9  -3 -23   17.21    8.11
   9   3 -23   15.59    7.60
  -9   3  24   -0.00    4.56
   9  -3 -24    5.85    7.00
   9   3 -24   -0.00    4.18
  -9   3  25   22.57    9.35
   9  -3 -25   14.39    7.58
   9   3 -25    4.25    6.02
  -9   3  26    0.00    5.58
   9  -3 -26    3.93    5.71
   9   3 -26    2.04    4.77
  -9   3  27    3.20    4.80
   9  -3 -27    7.91    7.29
   9   3 -27    3.73    5.30
  -9   3  28    8.64    7.40
   9  -3 -28    5.19    7.36
   9   3 -28    1.04    5.44
  -9   3  29    4.97    6.32
   9  -3 -29    0.15    5.67
   9   3 -29   -0.00    4.97
  -9   3  30    4.24    6.41
   9  -3 -30   -0.00    6.00
   9   3 -30   -0.00    4.77
  -9   3  31   -0.00    5.02
   9  -3 -31   28.96   12.46
   9   3 -31   11.73    7.09
   9  -3 -32   -0.00    6.06
   9   3 -32   -0.00    5.57
   9  -3 -33   11.52    7.13
   9   3 -33    5.87    6.57
   9  -3 -34    9.58    8.20
  -9   4   1    2.62    4.00
  -9   4   1    0.00    2.93
   9  -4  -1    0.76    3.37
   9   4  -1    0.00    3.66
  -9  -4   1    1.17    4.23
  -9   4   2   47.65    9.70
  -9   4   2   48.71    9.91
   9  -4  -2   54.60   10.06
   9   4  -2   37.09   10.27
   9   4  -2   57.96   12.70
  -9  -4   2   58.54   11.84
  -9  -4   2   59.62   12.81
  -9   4   3   61.41   10.54
  -9   4   3   43.56    9.94
   9  -4  -3   47.30    9.58
   9   4  -3   41.82   10.28
   9   4  -3   42.90   11.01
  -9  -4   3   38.61   10.46
  -9  -4   3   73.02   13.66
  -9   4   4   54.49   10.81
  -9   4   4   59.26   10.94
   9  -4  -4   62.60   10.98
   9   4  -4   50.06   11.70
   9   4  -4   48.91   11.57
  -9  -4   4   77.88   13.54
  -9  -4   4   54.69   12.25
  -9   4   5   96.23   14.77
  -9   4   5   94.68   14.73
   9  -4  -5   91.61   14.31
   9   4  -5  104.59   16.72
   9   4  -5   90.21   16.33
  -9  -4   5   89.49   15.28
  -9  -4   5   72.67   15.26
  -9   4   6   -0.00    4.10
   9  -4  -6    3.25    3.57
   9   4  -6    4.93    5.20
   9   4  -6    0.00    3.65
  -9  -4   6    1.69    2.87
  -9  -4   6    2.36    5.47
  -9   4   7   82.18   13.76
   9  -4  -7   87.62   13.63
   9   4  -7   64.13   13.57
  -9  -4   7   68.90   13.25
  -9  -4   7   63.13   13.90
  -9   4   8   88.90   14.98
   9  -4  -8  107.25   15.54
   9   4  -8   89.99   15.92
  -9  -4   8   82.36   16.75
  -9   4   9   58.75   11.97
   9  -4  -9   64.51   12.04
   9   4  -9   61.36   12.85
  -9  -4   9   52.76   13.08
  -9   4  10    0.13    3.75
   9  -4 -10    2.45    3.27
   9   4 -10   -0.00    3.63
  -9  -4  10    0.16    4.30
  -9   4  11    6.48    5.45
   9   4 -11    9.39    5.73
  -9  -4  11    9.19    6.83
  -9   4  12   12.44    5.74
   9   4 -12    1.18    3.72
  -9  -4  12    0.00    5.34
  -9   4  13   39.34    9.62
   9   4 -13   39.94   10.36
  -9  -4  13   19.27    8.17
  -9   4  14    4.60    5.14
   9  -4 -14    0.53    4.66
   9   4 -14    6.85    6.47
  -9  -4  14   13.04    7.53
  -9   4  15   16.56    7.03
   9  -4 -15   11.37    7.67
   9   4 -15   41.63   10.80
  -9  -4  15   33.72   10.77
  -9   4  16    6.14    5.60
   9  -4 -16   -0.00    3.62
   9   4 -16   -0.00    5.05
  -9  -4  16    7.58    6.50
  -9   4  17   11.42    7.25
   9  -4 -17   20.54    8.63
   9   4 -17   25.60    8.73
  -9  -4  17   35.63   11.20
  -9   4  18   56.38   13.11
   9  -4 -18   52.69   12.62
   9   4 -18   86.95   15.57
  -9  -4  18   77.43   16.15
  -9   4  19   66.48   13.78
   9  -4 -19   35.28   11.13
   9   4 -19   52.95   12.57
  -9   4  20    2.22    5.69
   9  -4 -20    0.00    4.85
   9   4 -20    3.91    4.35
  -9   4  21    5.52    4.70
   9  -4 -21   -0.00    5.97
   9   4 -21   -0.00    4.53
  -9   4  22   14.79    7.58
   9  -4 -22   15.92    8.25
   9   4 -22   -0.00    3.90
  -9   4  23   42.10   11.83
   9  -4 -23   27.33   10.48
   9   4 -23   39.13   10.80
  -9   4  24   24.57    9.06
   9  -4 -24   18.76    9.08
   9   4 -24    9.12    5.66
  -9   4  25   11.62    7.42
   9  -4 -25    1.15    5.25
   9   4 -25    2.83    5.60
  -9   4  26    8.15    6.18
   9  -4 -26    2.41    6.21
   9   4 -26   -0.00    6.44
  -9   4  27   -0.00    6.23
   9  -4 -27   -0.00    5.75
   9   4 -27   -0.00    5.26
  -9   4  28    4.32    5.88
   9  -4 -28    3.72    6.55
   9   4 -28    5.13    5.56
  -9   4  29   14.31    8.50
   9  -4 -29   12.51    8.14
   9   4 -29   17.18    8.44
  -9   4  30   -0.00    5.77
   9  -4 -30   -0.00    5.99
   9   4 -30    2.43    5.86
  -9   4  31    7.92    6.46
   9  -4 -31    0.57    5.72
   9   4 -31    0.07    4.22
  -9   4  32    7.61    6.90
   9  -4 -32    2.10    3.79
   9   4 -32    3.60    6.52
   9  -4 -33   -0.00    7.78
   9   4 -33    0.00    5.24
  -9   5   1  127.92   17.03
  -9   5   1  132.07   17.29
   9  -5  -1  101.57   15.90
   9   5  -1  149.14   21.47
  -9  -5   1  153.62   20.79
  -9  -5   1  104.17   19.05
  -9   5   2  101.26   13.08
  -9   5   2   49.66   10.31
   9  -5  -2   56.11   10.08
   9   5  -2   44.68   11.79
  -9  -5   2   49.68   11.63
  -9  -5   2   63.58   13.78
  -9   5   3   16.12    6.04
  -9   5   3   11.40    4.94
   9  -5  -3   13.43    4.94
   9   5  -3    7.47    5.75
   9   5  -3   14.54    7.11
  -9  -5   3   12.04    6.07
  -9  -5   3    1.96    4.99
  -9   5   4   69.08   11.93
  -9   5   4   71.16   12.27
   9  -5  -4   50.52   10.51
   9   5  -4   95.79   15.51
   9   5  -4   44.41   12.04
  -9  -5   4   88.00   14.59
  -9  -5   4   67.03   13.90
  -9   5   5   36.24    9.35
  -9   5   5   53.09    9.93
   9  -5  -5   31.90    7.82
   9   5  -5   40.77   10.34
   9   5  -5   49.78   11.58
  -9  -5   5   32.68    9.29
  -9  -5   5   16.53    7.84
  -9   5   6   39.39    9.39
  -9   5   6   48.09    9.61
   9  -5  -6   37.30    8.57
   9   5  -6   52.93   11.65
   9   5  -6   20.49    8.64
  -9  -5   6   33.76    9.75
  -9  -5   6   38.46   10.58
  -9   5   7   76.26   13.01
   9  -5  -7   66.76   12.28
   9   5  -7   79.60   14.78
   9   5  -7   85.92   15.69
  -9  -5   7   68.60   13.38
  -9  -5   7   47.76   12.61
  -9   5   8    0.00    3.41
   9  -5  -8    1.06    3.81
   9   5  -8    0.00    4.49
  -9  -5   8    7.01    4.39
  -9  -5   8    5.79    6.64
  -9   5   9   -0.00    4.35
   9  -5  -9    0.01    3.62
   9   5  -9    0.00    4.98
  -9  -5   9    0.00    6.82
  -9   5  10    1.86    3.49
   9  -5 -10    1.24    4.27
   9   5 -10    2.55    4.41
  -9  -5  10    4.83    5.94
  -9   5  11   60.55   11.95
   9  -5 -11   51.22   11.33
   9   5 -11   74.82   14.25
  -9  -5  11   39.97   11.80
  -9   5  12   32.92    8.86
   9   5 -12   28.90    9.06
  -9  -5  12   43.27   11.08
  -9   5  13    0.45    4.15
   9   5 -13   -0.00    4.80
  -9  -5  13   -0.00    5.35
  -9   5  14   18.42    7.65
   9  -5 -14   14.39    6.60
   9   5 -14   17.80    7.87
  -9  -5  14   25.36    9.10
  -9   5  15    8.86    6.19
   9  -5 -15   18.56    7.38
   9   5 -15   17.32    8.02
  -9  -5  15   18.79    8.27
  -9   5  16   17.69    7.57
   9  -5 -16   30.17    9.58
   9   5 -16   21.11    8.32
  -9  -5  16   28.41   10.23
  -9   5  17   40.94   10.72
   9  -5 -17   32.13   10.15
   9   5 -17   47.94   11.97
  -9  -5  17   32.25   11.11
  -9   5  18    3.10    5.33
   9  -5 -18    2.07    5.67
   9   5 -18    1.67    4.97
  -9   5  19    0.29    4.27
   9  -5 -19    0.92    5.67
   9   5 -19    4.51    5.55
  -9   5  20    2.27    5.08
   9  -5 -20   16.42    8.07
   9   5 -20   20.68    8.13
  -9   5  21   13.10    7.37
   9  -5 -21    6.99    6.54
   9   5 -21   17.21    7.62
  -9   5  22   24.44    9.15
   9  -5 -22   29.13   11.14
   9   5 -22   33.33    9.86
  -9   5  23    1.22    5.41
   9  -5 -23    9.23    7.42
   9   5 -23   -0.00    4.89
  -9   5  24    3.99    5.15
   9  -5 -24    3.46    7.08
   9   5 -24    3.05    5.28
  -9   5  25    0.00    5.68
   9  -5 -25   -0.00    4.85
   9   5 -25   -0.00    5.27
  -9   5  26   16.80    9.50
   9  -5 -26    6.01    7.29
   9   5 -26    3.18    5.90
  -9   5  27   20.65    9.11
   9  -5 -27   12.83    9.19
   9   5 -27   10.19    7.55
  -9   5  28    0.07    4.31
   9  -5 -28    1.17    5.46
   9   5 -28    7.24    5.65
  -9   5  29   -0.00    6.46
   9  -5 -29    2.37    6.43
   9   5 -29    7.49    5.99
  -9   5  30    1.23    4.79
   9  -5 -30    0.00    6.46
   9   5 -30    1.24    4.87
  -9   5  31    7.62    7.60
   9  -5 -31    2.05    6.12
   9   5 -31    0.00    4.75
  -9   5  32    0.00    4.93
   9  -5 -32    6.33    7.18
   9   5 -32    6.51    5.79
  -9   5  33    8.15    7.14
   9  -5 -33    1.00    6.44
  -9   6   1   -0.00    3.65
   9  -6  -1   -0.00    2.72
   9   6  -1   -0.00    3.53
  -9  -6   1    0.25    4.94
  -9  -6   1   -0.00    5.44
   9  -6  -2   99.32   14.31
   9   6  -2   97.63   18.13
  -9  -6   2  127.72   19.12
  -9  -6   2   96.73   18.01
  -9   6   3   33.30    7.63
   9  -6  -3   24.56    6.62
   9   6  -3   27.71    9.74
  -9  -6   3   35.48    9.45
  -9  -6   3   15.40    7.71
  -9   6   4   27.06    7.21
   9  -6  -4   29.29    7.22
   9   6  -4   33.53    9.17
   9   6  -4   27.75    9.28
  -9  -6   4   36.97    9.86
  -9  -6   4   19.37    8.19
  -9   6   5   20.81    6.75
   9  -6  -5   24.55    6.72
   9   6  -5   22.49    8.19
   9   6  -5   34.93   10.21
  -9  -6   5   24.52    8.44
  -9  -6   5   25.26    9.24
  -9   6   6    9.90    5.03
   9  -6  -6    8.33    5.10
   9   6  -6    4.38    4.60
   9   6  -6   14.93    6.60
  -9  -6   6   19.23    7.41
  -9  -6   6   20.51    8.69
  -9   6   7   45.44    9.05
   9  -6  -7   29.20    8.13
   9   6  -7   40.18   10.06
   9   6  -7   27.21    9.06
  -9  -6   7   20.84    8.36
  -9  -6   7   33.77   10.26
  -9   6   8   97.33   14.28
   9  -6  -8   68.99   12.68
   9   6  -8   92.97   15.77
  -9  -6   8   71.06   14.25
  -9  -6   8   67.32   15.18
  -9   6   9    9.76    5.91
   9  -6  -9    8.78    5.19
   9   6  -9   17.75    7.96
  -9  -6   9   15.52    6.23
  -9  -6   9   12.55    7.38
  -9   6  10   -0.00    4.19
   9  -6 -10    3.13    4.13
   9   6 -10    0.00    3.06
  -9  -6  10   -0.00    4.04
  -9  -6  10   -0.00    6.04
  -9   6  11   -0.00    4.62
   9  -6 -11    1.75    4.45
   9   6 -11    1.17    4.05
  -9  -6  11   -0.00    3.73
  -9   6  12   34.25    9.16
   9   6 -12   23.39    8.40
  -9  -6  12   25.56   10.06
  -9   6  13   22.13    8.08
   9   6 -13   21.87    7.73
  -9  -6  13    6.52    6.42
  -9   6  14   46.61   10.67
   9  -6 -14   33.15   10.06
   9   6 -14   45.73   11.58
  -9  -6  14   32.74   11.16
  -9   6  15   24.55    7.67
   9  -6 -15    7.63    6.00
   9   6 -15   11.78    6.48
  -9  -6  15   19.94    8.72
  -9   6  16    6.72    5.59
   9  -6 -16    1.95    6.26
   9   6 -16    5.94    5.19
  -9   6  17    9.42    6.18
   9  -6 -17   14.65    7.88
   9   6 -17   16.79    7.31
  -9   6  18   26.95    9.71
   9  -6 -18   33.01   10.58
   9   6 -18   66.79   13.41
  -9   6  19    6.02    5.89
   9  -6 -19   16.71    7.62
   9   6 -19    2.04    4.39
  -9   6  20    3.13    5.41
   9  -6 -20   -0.00    5.74
   9   6 -20    8.96    5.99
  -9   6  21    1.95    4.83
   9  -6 -21    6.33    5.83
   9   6 -21    2.84    4.41
  -9   6  22    2.67    5.15
   9  -6 -22    0.00    5.71
   9   6 -22    9.15    6.12
  -9   6  23   22.35    8.89
   9  -6 -23   20.99    9.15
   9   6 -23   17.29    8.06
  -9   6  24   14.42    8.05
   9  -6 -24    7.86    7.82
   9   6 -24    0.78    5.25
  -9   6  25    7.76    6.62
   9  -6 -25    9.84    7.56
   9   6 -25   14.33    7.53
  -9   6  26    1.81    5.91
   9  -6 -26    0.76    5.09
   9   6 -26   -0.00    4.97
  -9   6  27   -0.00    4.53
   9  -6 -27    3.59    6.10
   9   6 -27    0.80    3.32
  -9   6  28    6.77    5.87
   9  -6 -28    9.49    8.62
   9   6 -28   15.71    7.28
  -9   6  29    8.01    7.57
   9  -6 -29    0.00    6.03
   9   6 -29    7.57    6.37
  -9   6  30    4.55    6.00
   9  -6 -30    5.01    6.60
   9   6 -30   10.09    6.28
  -9   6  31   -0.00    5.59
   9  -6 -31   -0.00    5.98
   9   6 -31    0.00    4.29
  -9   6  32    0.00    5.10
   9  -6 -32    5.01    6.97
   9   6 -32    8.01    6.45
  -9   6  33    1.66    5.58
   9  -6 -33    2.19    7.02
  -9   6  34    9.96    8.21
  -9   7   1    9.31    4.64
   9   7  -1   15.58    7.81
  -9  -7   1   19.42    8.05
  -9   7   2    8.58    4.66
   9   7  -2    6.81    6.19
  -9  -7   2   16.55    6.51
  -9   7   3    0.55    2.51
   9   7  -3    4.79    6.21
  -9  -7   3   -0.00    3.39
  -9  -7   3    6.33    6.48
  -9   7   4   19.17    6.41
   9   7  -4   31.10    9.53
  -9  -7   4   39.76    9.74
  -9  -7   4   11.73    7.31
  -9   7   5   17.96    5.75
   9   7  -5    3.70    6.00
  -9  -7   5    7.16    6.16
  -9  -7   5    0.00    4.65
  -9   7   6   38.70    9.63
   9  -7  -6   80.73   11.80
   9   7  -6   60.15   12.96
   9   7  -6   37.98   11.67
  -9  -7   6   55.05   11.98
  -9   7   7    3.57    3.69
   9  -7  -7    0.59    3.70
   9   7  -7    1.24    3.36
   9   7  -7    8.03    6.69
  -9  -7   7   11.41    6.12
  -9  -7   7    5.51    6.07
  -9   7   8    0.99    2.78
   9  -7  -8    0.97    3.74
   9   7  -8    1.48    4.96
  -9  -7   8    0.00    4.16
  -9  -7   8   -0.00    5.38
  -9   7   9   28.89    7.64
   9  -7  -9   21.92    6.76
   9   7  -9   23.37    7.83
  -9  -7   9   14.54    7.20
  -9  -7   9   20.77    8.65
  -9   7  10   24.74    7.93
   9  -7 -10   29.95    8.60
   9   7 -10   19.69    7.68
  -9  -7  10   18.63    7.15
  -9  -7  10   34.52   10.52
  -9   7  11   13.78    6.14
   9  -7 -11   23.34    7.51
   9   7 -11   10.71    7.49
  -9  -7  11   23.36    7.49
  -9  -7  11    9.30    7.13
  -9   7  12   74.47   14.12
   9   7 -12   84.42   16.64
  -9  -7  12  105.38   17.29
  -9   7  13    1.15    4.40
   9   7 -13   -0.00    5.20
  -9   7  14    1.71    4.02
   9  -7 -14    3.57    4.94
   9   7 -14    5.54    5.75
  -9   7  15   -0.00    4.41
   9  -7 -15    4.56    5.13
   9   7 -15    2.08    4.37
  -9   7  16   41.39   10.81
   9  -7 -16   59.47   13.19
   9   7 -16   54.77   13.15
  -9   7  17    1.43    4.13
   9  -7 -17    0.81    4.32
   9   7 -17    5.33    5.36
  -9   7  18    3.86    5.25
   9  -7 -18   -0.00    4.79
   9   7 -18   -0.00    5.37
  -9   7  19    1.77    5.28
   9  -7 -19   -0.00    5.29
   9   7 -19    0.00    5.25
  -9   7  20   12.07    6.15
   9  -7 -20   12.76    7.11
   9   7 -20    3.31    4.97
  -9   7  21   17.23    7.78
   9  -7 -21   17.62    8.93
   9   7 -21    8.04    6.35
  -9   7  22    0.00    5.39
   9  -7 -22   28.86    9.63
   9   7 -22   27.47    9.28
  -9   7  23    0.00    5.16
   9  -7 -23   10.02    7.22
   9   7 -23    0.47    4.35
  -9   7  24   -0.00    5.12
   9  -7 -24   -0.00    5.45
   9   7 -24   -0.00    6.28
  -9   7  25    0.00    3.37
   9  -7 -25    4.58    6.45
   9   7 -25   -0.00    4.70
  -9   7  26   10.24    6.89
   9  -7 -26   11.39    7.56
   9   7 -26   25.27    9.58
  -9   7  27    9.08    7.50
   9  -7 -27    7.18    8.32
   9   7 -27    2.48    5.42
  -9   7  28    0.00    5.45
   9  -7 -28    8.89    6.53
   9   7 -28   -0.00    4.72
  -9   7  29   -0.00    4.98
   9  -7 -29   -0.00    5.42
   9   7 -29    0.01    5.70
  -9   7  30   10.57    6.82
   9  -7 -30   -0.00    5.52
   9   7 -30    5.29    6.40
  -9   7  31   -0.00    6.37
   9  -7 -31    0.00    6.48
   9   7 -31   -0.00    4.46
  -9   7  32    3.28    7.39
   9  -7 -32   -0.00    5.63
  -9   7  33   -0.00    5.84
  -9   7  34    0.00    4.98
  -9   8   1   12.00    4.52
  -9  -8   1   16.92    7.10
  -9   8   2   16.70    5.28
  -9  -8   2   24.43    8.09
  -9   8   3   -0.00    3.68
  -9  -8   3    3.91    4.82
  -9   8   4   62.60   11.07
  -9  -8   4   81.95   14.83
  -9   8   5    3.64    3.47
  -9  -8   5    2.44    4.16
  -9  -8   5   -0.00    5.54
  -9   8   6    2.29    3.64
  -9  -8   6    2.13    4.82
  -9  -8   6    4.45    4.92
  -9   8   7    6.86    4.32
   9   8  -7    6.07    4.88
  -9  -8   7    1.35    3.68
  -9   8   8   92.41   14.62
   9   8  -8   84.26   16.35
   9   8  -8   99.36   18.14
  -9  -8   8   89.33   16.39
  -9   8   9    0.00    5.00
   9   8  -9    4.52    4.72
   9   8  -9   16.38    7.55
  -9  -8   9    1.63    3.88
   9   8 -10   16.66    7.39
  -9  -8  10   23.03    8.09
  -9   8  11    1.03    4.02
   9  -8 -11    0.00    4.30
   9   8 -11    8.26    6.79
  -9  -8  11    5.87    6.90
  -9   8  12   14.09    6.17
   9   8 -12   15.25    7.89
  -9  -8  12   27.97    8.56
  -9   8  13   -0.00    4.49
   9   8 -13    0.00    4.32
  -9  -8  13    1.89    3.16
  -9   8  14   21.86    7.72
   9  -8 -14   15.54    7.52
   9   8 -14   22.34    8.70
  -9  -8  14   38.03    9.83
  -9   8  15   -0.00    4.61
   9  -8 -15   -0.00    4.45
   9   8 -15   -0.00    5.21
  -9   8  16    0.00    4.67
   9  -8 -16    4.86    5.22
   9   8 -16    3.35    4.14
  -9   8  17    1.93    3.88
   9  -8 -17    3.14    5.33
   9   8 -17   -0.00    5.50
  -9   8  18   32.82    9.66
   9  -8 -18   24.46    9.14
   9   8 -18   24.61    9.80
  -9   8  19    0.24    5.13
   9  -8 -19    2.12    4.66
   9   8 -19    3.60    5.33
  -9   8  20   13.34    7.09
   9  -8 -20    1.35    4.71
   9   8 -20    0.00    5.16
  -9   8  21    5.70    5.75
   9  -8 -21    0.00    5.72
   9   8 -21    5.11    5.93
  -9   8  22   -0.00    4.32
   9  -8 -22    1.50    4.68
   9   8 -22    0.00    4.96
  -9   8  23    0.95    4.86
   9  -8 -23    0.00    4.06
   9   8 -23    2.91    5.16
  -9   8  24    5.02    6.49
   9  -8 -24    0.00    5.81
   9   8 -24    0.00    6.01
  -9   8  25    0.80    5.00
   9  -8 -25    1.29    6.04
   9   8 -25    5.28    5.85
  -9   8  26   -0.00    5.83
   9  -8 -26    8.07    6.41
   9   8 -26    9.10    7.70
  -9   8  27   -0.00    4.71
   9  -8 -27   -0.00    6.17
   9   8 -27    0.00    5.74
  -9   8  28   13.34    7.49
   9  -8 -28   10.61    7.96
   9   8 -28   -0.00    5.84
  -9   8  29    3.76    6.27
   9  -8 -29    2.23    4.02
   9   8 -29   -0.00    5.17
  -9   8  30    0.00    6.01
   9  -8 -30   -0.00    6.53
   9   8 -30    5.66    6.79
  -9   8  31    0.00    6.48
   9  -8 -31    2.18    5.16
  -9   8  32    3.32    5.51
   9  -8 -32    0.00    5.27
  -9   8  33   -0.00    5.22
  -9   9   1    4.79    3.83
   9   9  -1    4.77    5.84
  -9  -9   1    6.79    5.80
  -9   9   2   21.11    6.32
   9   9  -2   47.69   11.86
  -9  -9   2   33.35    9.90
  -9   9   3   11.41    4.63
   9   9  -3   -0.00    5.42
  -9  -9   3   16.67    7.09
  -9   9   4    7.27    4.52
   9   9  -4   14.77    7.74
  -9  -9   4    4.75    4.70
  -9   9   5    2.24    3.10
   9   9  -5    2.43    5.34
  -9  -9   5    6.71    5.77
  -9   9   6   53.61   10.79
   9   9  -6   86.03   16.44
  -9  -9   6   82.41   15.26
  -9   9   7    0.00    2.96
   9   9  -7    1.73    4.45
  -9  -9   7    0.00    4.55
  -9   9   8    2.92    3.40
   9   9  -8   -0.00    4.28
  -9  -9   8    4.97    4.55
  -9   9   9    0.82    3.14
   9   9  -9    3.68    4.96
   9   9  -9    3.84    4.73
  -9  -9   9    2.07    4.45
  -9   9  10    8.59    5.37
   9   9 -10    3.74    4.44
   9   9 -10    4.59    5.67
  -9  -9  10   12.72    6.42
  -9   9  11   -0.00    4.54
   9   9 -11   -0.00    4.14
  -9  -9  11   -0.00    4.58
  -9   9  12   29.22    8.63
   9   9 -12   53.67   13.01
  -9  -9  12   52.39   12.14
  -9   9  13   -0.00    3.75
   9   9 -13    3.84    5.42
  -9  -9  13    1.38    4.44
  -9   9  14   -0.00    3.62
   9   9 -14    2.62    5.52
  -9  -9  14    0.00    4.30
  -9   9  15    1.87    4.20
   9   9 -15    8.88    6.89
  -9  -9  15    9.05    5.42
  -9   9  16   41.79   10.45
   9   9 -16   47.30   12.32
  -9  -9  16   34.76    9.86
  -9   9  17   -0.00    3.94
   9  -9 -17    4.20    5.18
   9   9 -17    0.94    5.32
  -9   9  18    5.83    5.44
   9  -9 -18    4.07    5.46
   9   9 -18    3.48    5.10
  -9   9  19   -0.00    4.75
   9  -9 -19    0.00    4.51
   9   9 -19   -0.00    4.65
  -9   9  20   11.33    6.82
   9  -9 -20   14.30    8.12
   9   9 -20   -0.00    4.38
  -9   9  21   -0.00    4.64
   9  -9 -21    0.00    4.96
   9   9 -21    1.39    4.34
  -9   9  22   15.04    7.16
   9  -9 -22   29.20   10.43
   9   9 -22   25.18    9.24
  -9   9  23    0.00    4.56
   9  -9 -23    0.00    4.99
   9   9 -23    5.40    5.19
  -9   9  24   -0.00    4.95
   9  -9 -24    2.11    5.22
   9   9 -24    5.12    5.33
  -9   9  25    0.00    6.32
   9  -9 -25   -0.00    5.46
   9   9 -25    1.33    5.27
  -9   9  26    7.83    6.80
   9  -9 -26    9.90    7.70
   9   9 -26   24.50    9.48
  -9   9  27   -0.00    4.90
   9  -9 -27    0.76    5.31
   9   9 -27   -0.00    5.45
  -9   9  28    1.77    5.86
   9  -9 -28   22.10    9.32
   9   9 -28    8.26    6.53
  -9   9  29    4.21    6.67
   9  -9 -29   -0.00    6.33
   9   9 -29    4.30    5.89
  -9   9  30    8.89    7.45
   9  -9 -30    5.92    6.35
   9  -9 -31   -0.00    6.67
  -9  10   1    3.15    3.14
   9  10  -1    4.07    5.49
  -9 -10   1    0.00    4.77
  -9  10   2   24.33    6.00
   9  10  -2   17.02    8.34
  -9 -10   2   25.06    9.02
  -9  10   3   -0.00    3.33
   9  10  -3    8.25    6.25
  -9 -10   3    0.00    4.51
  -9  10   4   33.64    7.97
   9  10  -4   50.59   12.97
  -9 -10   4   61.38   13.36
  -9  10   5    0.00    3.06
   9  10  -5    0.00    3.15
  -9 -10   5    0.00    5.79
  -9  10   6    2.50    3.50
   9  10  -6    6.19    6.17
  -9 -10   6   -0.00    4.47
  -9  10   7    7.22    4.30
   9  10  -7    0.00    4.44
  -9 -10   7    7.16    5.69
  -9  10   8   15.00    5.86
   9  10  -8    7.44    5.85
  -9 -10   8   36.32   10.47
  -9  10   9    5.87    4.58
   9  10  -9    3.91    5.33
  -9 -10   9   16.08    7.16
  -9  10  10    1.95    3.38
   9  10 -10    6.60    4.80
   9  10 -10    0.00    4.21
  -9 -10  10    2.54    5.18
  -9  10  11    4.38    4.18
   9  10 -11    9.76    5.62
   9  10 -11   16.28    7.52
  -9 -10  11   -0.00    4.68
  -9  10  12    4.62    4.86
   9  10 -12    5.13    5.92
   9  10 -12   11.71    6.74
  -9 -10  12    7.73    6.61
  -9  10  13    4.71    4.54
   9  10 -13   -0.00    4.30
  -9 -10  13    0.00    5.37
  -9  10  14   25.15    7.89
   9  10 -14   25.71    9.78
  -9 -10  14   27.39    9.52
  -9  10  15    2.59    4.06
   9  10 -15    0.00    5.33
  -9 -10  15   -0.00    2.89
  -9  10  16   -0.00    5.09
   9  10 -16    6.74    6.35
  -9 -10  16    0.48    3.94
  -9  10  17    0.00    4.02
   9  10 -17   -0.00    6.40
  -9 -10  17    4.82    4.78
  -9  10  18    8.44    5.85
   9  10 -18   12.18    7.81
  -9 -10  18    9.52    5.87
  -9  10  19   -0.00    4.01
   9  10 -19    8.30    5.91
  -9  10  20    7.20    5.56
   9  10 -20   12.41    7.56
  -9  10  21   -0.00    3.97
   9  10 -21   -0.00    6.48
  -9  10  22    0.00    4.65
   9  10 -22   11.10    6.27
  -9  10  23   -0.00    5.32
   9  10 -23    0.00    5.66
  -9  10  24   13.12    7.23
   9 -10 -24    0.00    5.81
   9  10 -24    5.65    5.81
  -9  10  25    5.52    5.99
   9 -10 -25    4.84    6.44
   9  10 -25   -0.00    4.33
  -9  10  26   -0.00    5.39
   9 -10 -26    4.45    6.78
   9  10 -26    0.56    3.64
  -9  10  27    0.00    4.82
   9 -10 -27    7.83    7.24
   9  10 -27   -0.00    4.55
   9 -10 -28   18.12    8.81
   9  10 -28    2.95    6.56
   9 -10 -29   -0.00    6.14
   9 -10 -30    8.05    7.49
  -9  11   1   -0.00    2.84
   9  11  -1    4.72    4.78
  -9 -11   1    3.60    4.61
  -9  11   2   24.09    6.15
   9  11  -2   41.46   12.07
  -9 -11   2   30.07    9.31
  -9  11   3   -0.00    2.95
   9  11  -3    0.00    4.57
  -9 -11   3    0.26    4.96
  -9  11   4   17.02    5.45
   9  11  -4   14.84    7.79
  -9 -11   4   26.71    9.61
  -9  11   5   -0.00    3.25
   9  11  -5   -0.00    5.08
  -9 -11   5   -0.00    4.49
  -9  11   6   10.36    4.64
   9  11  -6   20.20    8.80
  -9 -11   6   15.86    7.67
  -9  11   7    0.82    3.02
   9  11  -7   -0.00    5.14
  -9 -11   7    1.72    4.44
  -9  11   8    0.62    3.07
   9  11  -8    0.04    3.65
  -9 -11   8   -0.00    4.73
  -9  11   9    2.86    3.78
   9  11  -9    2.98    4.49
  -9 -11   9    4.02    5.65
  -9  11  10   20.84    6.93
   9  11 -10   27.56    9.54
  -9 -11  10   20.91    8.58
  -9  11  11   -0.00    3.25
   9  11 -11    0.00    4.93
  -9 -11  11   -0.00    5.12
  -9  11  12    8.46    5.71
   9  11 -12    9.47    6.35
   9  11 -12   17.58    8.12
  -9 -11  12   14.34    7.26
  -9  11  13    3.59    4.57
   9  11 -13    1.76    4.67
   9  11 -13   -0.00    4.80
  -9 -11  13    0.50    4.19
  -9  11  14   -0.00    3.44
   9  11 -14    2.34    4.31
  -9 -11  14    1.28    5.24
  -9  11  15    0.00    4.33
   9  11 -15    4.20    5.65
  -9 -11  15    4.82    5.85
  -9  11  16   25.28    7.99
   9  11 -16   43.33   11.46
  -9 -11  16   34.46   11.38
  -9  11  17   -0.00    3.61
   9  11 -17    3.51    6.39
  -9 -11  17    0.71    4.66
  -9  11  18    3.74    4.44
   9  11 -18    6.39    6.73
  -9 -11  18    0.40    4.03
  -9  11  19    3.12    4.29
   9  11 -19    0.00    6.79
  -9 -11  19    0.81    4.53
  -9  11  20    8.51    5.73
   9  11 -20   -0.00    5.11
  -9 -11  20   13.89    7.39
  -9  11  21    0.61    4.66
   9  11 -21    7.37    5.37
  -9 -11  21    4.35    4.58
  -9  11  22    0.00    5.10
   9  11 -22    0.00    6.06
  -9  11  23    1.34    4.99
   9  11 -23    4.06    5.92
  -9  11  24    0.00    4.80
   9  11 -24    2.85    5.94
   9  11 -25   -0.00    3.59
   9  11 -26   13.33    7.04
  -9  12   1    2.36    3.50
   9  12  -1    4.65    6.07
  -9 -12   1    0.79    5.39
  -9  12   2    0.44    2.73
   9  12  -2    8.08    6.49
  -9 -12   2   -0.00    4.73
  -9  12   3    0.24    2.76
   9  12  -3   -0.00    4.68
  -9 -12   3    1.54    5.20
  -9  12   4   16.93    5.27
   9  12  -4   26.30    9.81
  -9 -12   4    9.63    6.22
  -9  12   5    0.55    2.88
   9  12  -5   -0.00    5.17
  -9 -12   5   -0.00    4.50
  -9  12   6    0.54    2.97
   9  12  -6   -0.00    4.27
  -9 -12   6   -0.00    5.02
  -9  12   7    3.01    3.56
   9  12  -7    1.67    4.45
  -9 -12   7    0.00    4.54
  -9  12   8   22.70    6.64
   9  12  -8   25.86    9.77
  -9 -12   8   35.09   10.69
  -9  12   9    2.84    4.10
   9  12  -9    2.58    5.20
  -9 -12   9    5.97    6.67
  -9  12  10    7.28    4.98
   9  12 -10    5.88    5.50
  -9 -12  10   13.09    7.39
  -9  12  11   -0.00    3.82
   9  12 -11   -0.00    4.70
  -9 -12  11   -0.00    4.28
  -9  12  12    6.08    4.18
   9  12 -12   17.36    8.20
  -9 -12  12   -0.00    5.08
  -9  12  13    0.00    3.60
   9  12 -13    2.06    4.90
  -9 -12  13   -0.00    4.80
  -9  12  14   19.65    6.62
   9  12 -14   15.66    8.37
   9  12 -14    9.52    6.38
  -9 -12  14   21.48    8.41
  -9  12  15    1.44    4.49
   9  12 -15   12.20    7.37
   9  12 -15    7.28    6.19
  -9 -12  15    2.21    4.35
  -9  12  16    1.99    5.27
   9  12 -16   -0.00    5.14
  -9 -12  16   -0.00    5.43
  -9  12  17   -0.00    3.55
   9  12 -17   -0.00    3.15
  -9 -12  17   11.59    7.36
  -9  12  18    6.35    4.91
   9  12 -18    2.83    5.82
  -9 -12  18   11.33    7.09
  -9  12  19    2.26    4.91
   9  12 -19   -0.00    4.84
  -9 -12  19    1.42    3.99
  -9  12  20    9.05    5.60
   9  12 -20    3.39    5.70
  -9 -12  20   11.54    7.03
  -9  12  21   -0.00    4.37
   9  12 -21   -0.00    5.25
  -9 -12  21   -0.00    5.17
   9  12 -22   -0.00    5.16
  -9 -12  22   -0.00    3.95
   9  12 -23    0.27    3.80
  -9 -12  23    1.93    5.10
   9  12 -24    1.27    5.82
  -9 -12  24   12.27    6.96
   9  12 -25   -0.00    6.03
  -9  13   1    6.76    3.48
   9  13  -1   -0.00    5.76
  -9 -13   1    7.67    6.26
  -9  13   2   -0.00    2.74
   9  13  -2    1.35    5.39
  -9 -13   2    4.78    4.95
  -9  13   3    0.00    2.93
   9  13  -3    4.26    5.27
  -9 -13   3   -0.00    4.53
  -9  13   4    0.00    2.88
   9  13  -4    1.95    5.52
  -9 -13   4   -0.00    3.98
  -9  13   5    0.25    3.13
   9  13  -5    5.01    5.02
  -9 -13   5    0.61    4.46
  -9  13   6   10.00    4.75
   9  13  -6   13.38    7.71
  -9 -13   6    7.75    6.59
  -9  13   7    6.21    4.06
   9  13  -7    0.70    4.63
  -9 -13   7   -0.00    4.80
  -9  13   8    4.32    3.95
   9  13  -8   -0.00    4.95
  -9 -13   8    9.29    6.58
  -9  13   9    5.63    3.90
   9  13  -9   -0.00    4.42
  -9 -13   9    0.31    4.41
  -9  13  10   10.82    5.32
   9  13 -10    3.22    5.15
  -9 -13  10    3.36    5.91
  -9  13  11   -0.00    3.38
   9  13 -11    3.35    4.47
  -9 -13  11    4.18    5.26
  -9  13  12   11.14    5.53
   9  13 -12   12.36    6.95
  -9 -13  12   15.94    8.06
  -9  13  13    2.09    3.94
   9  13 -13    4.26    5.51
  -9 -13  13    5.48    5.23
  -9  13  14    3.56    4.22
   9  13 -14   -0.00    5.79
  -9 -13  14   -0.00    4.32
  -9  13  15   -0.00    4.69
   9  13 -15    6.26    6.71
  -9 -13  15   -0.00    4.41
  -9  13  16    9.47    5.50
   9  13 -16    6.68    6.60
   9  13 -16   10.21    6.60
  -9 -13  16   11.88    6.64
  -9  13  17    1.84    4.26
   9  13 -17   11.40    7.18
  -9 -13  17   -0.00    4.12
   9  13 -18    0.00    5.75
  -9 -13  18    5.62    6.09
   9  13 -19    0.97    4.88
  -9 -13  19    3.36    4.60
   9  13 -20    5.22    6.93
  -9 -13  20    2.61    6.02
   9  13 -21    2.44    4.96
  -9 -13  21    5.65    5.76
   9  13 -22    4.90    6.97
  -9 -13  22    6.51    6.59
  -9 -13  23   -0.00    6.06
  -9  14   1    1.76    2.89
   9  14  -1   -0.00    5.69
  -9 -14   1    0.80    4.42
  -9  14   2    7.74    3.64
   9  14  -2    0.00    4.20
  -9 -14   2    7.51    5.51
  -9  14   3    3.96    3.19
   9  14  -3   11.41    7.73
  -9 -14   3    7.83    6.53
  -9  14   4   11.15    4.40
   9  14  -4   21.41    8.91
  -9 -14   4   12.21    8.02
  -9  14   5   -0.00    2.94
   9  14  -5   -0.00    4.75
  -9 -14   5   -0.00    3.46
  -9  14   6    0.17    3.07
   9  14  -6   -0.00    4.33
  -9 -14   6   -0.00    5.28
  -9  14   7   -0.00    3.19
   9  14  -7   -0.00    5.19
  -9 -14   7   -0.00    5.22
  -9  14   8    4.43    4.01
   9  14  -8   -0.00    4.71
  -9 -14   8    5.25    5.31
  -9  14   9   -0.00    2.99
   9  14  -9    0.80    4.21
  -9 -14   9   -0.00    4.72
  -9  14  10   10.98    5.90
   9  14 -10    8.85    6.53
  -9 -14  10    3.46    4.81
  -9  14  11   -0.00    3.16
   9  14 -11   -0.00    5.31
  -9 -14  11   -0.00    5.32
  -9  14  12    6.01    4.75
   9  14 -12   -0.00    4.83
  -9 -14  12    9.92    6.68
  -9  14  13    0.00    3.63
   9  14 -13    0.00    5.04
  -9 -14  13   -0.00    5.43
   9  14 -14    2.94    6.21
  -9 -14  14    9.90    7.44
   9  14 -15    0.00    4.54
  -9 -14  15   -0.00    5.14
   9  14 -16   -0.00    4.19
  -9 -14  16   -0.00    4.71
   9  14 -17    0.00    4.01
  -9 -14  17   -0.00    3.87
   9  14 -18   10.45    7.13
  -9 -14  18    1.61    4.78
   9  14 -19   -0.00    5.95
  -9 -14  19    0.00    5.00
  -9 -14  20   -0.00    3.82
  -9  15   1    2.69    2.99
   9  15  -1   -0.00    5.71
  -9 -15   1    5.80    6.85
  -9  15   2   -0.00    2.84
   9  15  -2    0.00    5.39
  -9 -15   2   -0.00    3.49
  -9  15   3    0.40    2.61
   9  15  -3    3.95    6.28
  -9 -15   3    0.69    4.34
  -9  15   4    5.27    3.66
   9  15  -4    3.04    5.26
  -9 -15   4    5.31    6.24
  -9  15   5   -0.00    2.56
   9  15  -5    4.48    5.44
  -9 -15   5   -0.00    4.24
  -9  15   6    7.93    4.01
   9  15  -6   -0.00    5.99
  -9 -15   6   11.35    6.86
  -9  15   7    0.00    3.50
   9  15  -7    3.02    4.45
  -9 -15   7    9.50    6.53
  -9  15   8    0.00    2.78
   9  15  -8   -0.00    4.59
  -9 -15   8    8.58    5.91
   9  15  -9    1.02    4.35
  -9 -15   9    0.90    3.17
   9  15 -10   -0.00    4.86
  -9 -15  10    5.42    5.69
   9  15 -11   10.49    7.21
  -9 -15  11    0.97    5.32
   9  15 -12    2.41    6.19
  -9 -15  12   10.33    7.26
   9  15 -13    1.69    5.10
  -9 -15  13   -0.00    5.32
   9  15 -14    8.90    7.00
  -9 -15  14   -0.00    5.17
  -9 -15  15    0.00    4.71
  -9 -15  16    8.11    6.32
  -9  16   1    0.65    2.73
   9  16  -1    1.44    5.17
  -9  16   2    0.00    2.92
   9  16  -2   -0.00    5.02
  -9  16   3    0.89    2.92
   9  16  -3    0.00    6.23
   9  16  -4    4.57    6.23
  -9 -16   4    1.96    4.77
   9  16  -5    1.54    5.26
  -9 -16   5    8.29    6.03
   9  16  -6    0.17    5.56
  -9 -16   6    4.78    6.43
   9  16  -7   -0.00    4.15
  -9 -16   7    9.91    6.72
  -9 -16   8   -0.00    5.57
  -8   0   1   -0.00    2.19
  -8   0   1    1.14    3.22
  -8   0   1    0.68    3.42
   8   0  -1   -0.00    3.06
   8   0  -1    0.00    3.02
  -8   0   2  486.37   50.81
  -8   0   2  491.57   50.31
  -8   0   2  477.42   51.33
   8   0  -2  528.44   51.72
   8   0  -2  463.61   50.80
  -8   0   3    0.00    4.00
   8   0  -3    0.58    3.37
   8   0  -3    1.63    3.43
  -8   0   4   65.11   12.67
   8   0  -4   86.16   13.49
  -8   0   5   -0.00    3.83
   8   0  -5    2.72    3.74
  -8   0   6   73.99   13.63
   8   0  -6   84.65   13.74
  -8   0   7   -0.00    2.58
   8   0  -7   -0.00    4.47
  -8   0   8  206.18   25.81
   8   0  -8  182.13   24.29
  -8   0   9   -0.00    4.14
   8   0  -9    0.51    3.91
  -8   0  10    3.82    4.41
   8   0 -10    0.00    3.84
  -8   0  11    2.93    4.95
  -8   0  12  171.80   24.01
  -8   0  13   -0.00    4.97
  -8   0  14   68.50   14.15
   8   0 -15   -0.00    3.46
   8   0 -16    0.00    5.11
   8   0 -17    1.90    5.28
   8   0 -18   69.40   13.82
   8   0 -19   -0.00    3.93
   8   0 -20    6.85    6.71
   8   0 -21   -0.00    5.35
  -8   0  22   58.58   14.37
   8   0 -22   58.09   13.68
  -8   0  23    0.00    5.64
   8   0 -23   -0.00    5.21
  -8   0  24   30.06   10.51
   8   0 -24   28.93    9.98
  -8   0  25    0.00    6.18
   8   0 -25   -0.00    5.03
  -8   0  26   -0.00    5.87
   8   0 -26    1.25    5.58
  -8   0  27   -0.00    5.71
   8   0 -27   -0.00    5.97
   8   0 -28   48.14   13.21
   8   0 -29   -0.00    5.90
   8   0 -30    5.54    6.60
   8   0 -31   -0.00    5.49
   8   0 -32   13.27    8.86
   8   0 -33    3.60    7.53
   8   0 -34   14.18    8.12
   8   0 -35    0.11    5.83
  -8   1   1   68.34   11.17
  -8   1   1   70.36   11.16
  -8   1   1   62.79   11.38
   8  -1  -1   62.83   11.26
   8   1  -1   54.59   11.33
   8   1  -1   73.61   12.43
  -8  -1   1   66.25   11.48
  -8  -1   1   67.99   12.20
  -8   1   2    2.68    3.17
  -8   1   2    6.59    4.30
   8  -1  -2    4.35    3.90
   8  -1  -2    4.06    3.32
   8   1  -2    9.35    4.54
   8   1  -2    7.20    4.68
  -8  -1   2    6.04    4.31
  -8  -1   2    4.47    4.48
  -8   1   3    4.81    4.10
  -8   1   3    7.20    4.74
   8  -1  -3    0.00    2.80
   8  -1  -3    0.62    2.68
   8   1  -3    6.00    4.39
   8   1  -3    6.97    4.12
  -8  -1   3    2.33    3.45
  -8  -1   3    6.05    4.30
  -8   1   4   40.54    8.09
  -8   1   4   27.41    7.97
   8  -1  -4   27.32    7.21
   8   1  -4   30.14    8.02
  -8  -1   4   24.10    7.58
  -8   1   5    9.47    4.43
  -8   1   5    4.26    4.71
   8  -1  -5    3.35    3.53
   8   1  -5   10.60    5.61
  -8  -1   5    4.44    5.08
  -8   1   6   79.96   14.16
   8  -1  -6   85.15   14.13
   8   1  -6  107.22   15.70
  -8  -1   6   93.10   15.30
  -8   1   7    3.33    4.17
   8  -1  -7   12.00    5.38
   8   1  -7    6.44    5.43
  -8  -1   7    0.00    3.75
  -8   1   8    0.00    3.87
   8  -1  -8    0.00    4.40
   8   1  -8    2.67    3.39
  -8  -1   8   -0.00    3.55
  -8   1   9    6.91    5.29
   8  -1  -9   15.14    5.82
   8   1  -9    0.00    5.12
  -8  -1   9   18.50    7.47
  -8   1  10  141.35   20.46
   8  -1 -10  117.82   18.58
  -8  -1  10  158.90   21.44
   8  -1 -11    2.90    5.01
  -8  -1  11    0.00    4.87
  -8  -1  12   14.86    6.65
  -8  -1  13    0.17    4.11
   8   1 -14   48.15   11.17
  -8  -1  14   71.93   14.04
   8  -1 -15   29.23    8.63
   8   1 -15   28.98    9.11
  -8  -1  15   59.92   12.58
   8  -1 -16   66.29   13.75
   8   1 -16   87.42   15.02
  -8  -1  16   63.71   14.38
   8  -1 -17    9.33    6.23
   8   1 -17    2.60    4.58
  -8  -1  17    9.54    6.07
   8  -1 -18   -0.00    5.81
   8   1 -18   -0.00    4.93
  -8  -1  18    0.00    4.94
  -8   1  19    2.25    5.41
   8  -1 -19    0.62    4.19
   8   1 -19   15.00    7.17
  -8   1  20    7.78    5.84
   8  -1 -20   17.50    7.95
   8   1 -20   11.23    6.73
  -8   1  21   10.44    6.68
   8  -1 -21    0.00    4.37
   8   1 -21   -0.00    3.99
  -8   1  22   70.91   14.84
   8  -1 -22   39.02   12.29
   8   1 -22   71.95   14.46
  -8   1  23    1.61    5.08
   8  -1 -23   -0.00    4.36
   8   1 -23    9.80    6.65
  -8   1  24    7.68    7.38
   8  -1 -24    9.42    6.59
   8   1 -24    0.00    4.62
  -8   1  25   -0.00    5.95
   8  -1 -25    0.07    4.47
   8   1 -25    0.00    5.41
  -8   1  26    7.59    6.42
   8  -1 -26   16.86    8.97
   8   1 -26    2.26    5.00
  -8  -1  26   10.04    7.28
  -8   1  27    6.75    6.78
   8  -1 -27   -0.00    5.68
   8   1 -27   -0.00    6.50
  -8   1  28    0.00    4.96
   8  -1 -28    4.06    7.61
   8   1 -28    0.80    6.37
  -8   1  29    2.51    6.20
   8  -1 -29    1.83    6.31
   8   1 -29    2.96    6.26
   8  -1 -30   27.70   10.34
   8   1 -30    1.71    6.59
   8  -1 -31   -0.00    5.76
   8   1 -31   -0.00    6.21
   8  -1 -32   10.55    8.83
   8   1 -32   17.64    9.34
   8  -1 -33    2.14    6.01
   8   1 -33   -0.00    6.54
   8  -1 -34    2.57    6.78
   8   1 -34    9.34    8.35
   8  -1 -35    0.00    6.75
   8   1 -35    0.00    6.51
  -8   2   1   -0.00    2.91
  -8   2   1    1.65    3.83
   8  -2  -1    1.77    3.04
   8  -2  -1   -0.00    2.08
   8   2  -1    3.17    4.25
   8   2  -1    2.43    4.12
  -8  -2   1    2.63    3.13
  -8  -2   1   -0.00    3.88
  -8   2   2   74.13   11.24
  -8   2   2   61.12   11.07
   8  -2  -2   42.84    9.59
   8  -2  -2   88.88   11.78
   8   2  -2   75.84   12.48
   8   2  -2   57.76   11.44
  -8  -2   2   46.72   10.59
  -8  -2   2   81.28   13.10
  -8   2   3    6.89    4.49
  -8   2   3   14.11    5.33
   8  -2  -3    5.78    4.46
   8   2  -3   21.15    7.10
   8   2  -3   12.06    5.23
  -8  -2   3    6.52    4.74
  -8  -2   3    5.15    5.19
  -8   2   4   31.65    7.78
  -8   2   4   34.02    8.18
   8  -2  -4   44.26    8.45
   8   2  -4   19.66    7.08
   8   2  -4   56.52   10.34
  -8  -2   4   31.18    7.86
  -8  -2   4   23.77    8.29
  -8   2   5    4.02    3.92
  -8   2   5    0.55    4.46
   8  -2  -5   11.61    5.21
   8   2  -5    7.24    4.18
  -8  -2   5    5.45    5.01
  -8   2   6   82.86   13.34
  -8   2   6   77.98   13.19
   8  -2  -6   80.17   12.87
   8   2  -6   66.98   13.35
  -8  -2   6   85.44   14.60
   8  -2  -7   36.08    8.39
   8   2  -7   29.49    7.94
  -8  -2   7   30.57    8.89
   8  -2  -8   86.97   14.67
  -8  -2   8  113.65   17.46
   8  -2  -9    8.43    5.20
  -8  -2   9   21.78    7.54
   8  -2 -10    0.00    3.80
  -8  -2  10   -0.00    4.35
   8  -2 -11    1.12    3.41
  -8  -2  11    1.74    4.33
   8  -2 -12   82.17   13.62
  -8  -2  12   48.23   12.65
   8   2 -13   41.36   10.16
  -8  -2  13   49.50   11.88
   8   2 -14   20.80    8.08
  -8  -2  14   30.18    9.32
   8   2 -15   19.64    8.00
  -8  -2  15   25.32    9.23
  -8   2  16   30.51    9.11
   8  -2 -16   22.69    8.51
   8   2 -16   24.47    7.87
  -8  -2  16   16.24    7.51
  -8   2  17   14.69    7.26
   8  -2 -17   15.41    6.92
   8   2 -17   13.24    7.25
  -8  -2  17   28.61    9.42
  -8   2  18  131.19   21.65
   8  -2 -18  132.29   21.50
   8   2 -18  173.18   23.05
  -8  -2  18  150.02   23.50
  -8   2  19    1.16    5.50
   8  -2 -19    4.39    6.36
   8   2 -19    6.27    5.16
  -8  -2  19   10.09    6.16
  -8   2  20    0.04    5.04
   8  -2 -20    0.00    6.43
   8   2 -20   12.72    6.75
  -8  -2  20   12.69    7.47
  -8   2  21   -0.00    4.08
   8  -2 -21    2.53    5.60
   8   2 -21    0.00    4.29
  -8  -2  21    0.89    5.30
  -8   2  22   10.11    6.81
   8  -2 -22   32.58   11.08
   8   2 -22   11.76    7.07
  -8   2  23    2.20    5.56
   8  -2 -23    5.30    6.86
   8   2 -23    1.36    5.45
  -8   2  24    0.00    4.90
   8  -2 -24    0.00    5.38
   8   2 -24    0.00    5.37
  -8   2  25    0.00    4.87
   8  -2 -25   -0.00    5.15
   8   2 -25   -0.00    5.98
  -8   2  26   -0.00    5.14
   8  -2 -26    1.48    6.21
   8   2 -26    3.25    6.66
  -8   2  27   -0.00    4.73
   8  -2 -27   -0.00    5.60
   8   2 -27    4.20    6.31
  -8   2  28    0.00    5.46
   8  -2 -28    0.00    5.96
   8   2 -28    5.85    6.47
  -8   2  29    5.67    6.10
   8  -2 -29   10.95    7.07
   8   2 -29    6.32    6.45
  -8   2  30    1.52    6.13
   8  -2 -30   12.60    7.64
   8   2 -30    3.76    5.88
   8  -2 -31    0.89    5.34
   8   2 -31    0.42    5.09
   8  -2 -32    8.69    8.64
   8   2 -32    1.53    7.32
   8  -2 -33    4.23    7.38
   8   2 -33   -0.00    5.44
   8  -2 -34   -0.00    5.53
   8   2 -34   11.24    7.52
   8  -2 -35    3.07    5.28
   8   2 -35    1.45    4.98
  -8   3   1   96.92   13.11
   8  -3  -1   76.88   12.41
   8  -3  -1  102.11   12.66
   8   3  -1   74.72   13.74
   8   3  -1   86.79   14.69
  -8  -3   1   63.51   12.82
  -8  -3   1   88.04   14.45
  -8   3   2    3.37    3.68
   8  -3  -2    4.07    3.21
   8  -3  -2    3.70    2.90
   8   3  -2    0.00    3.50
   8   3  -2    2.64    3.45
  -8  -3   2    1.57    3.61
  -8  -3   2    2.75    3.79
  -8   3   3   36.67    8.29
   8  -3  -3   50.35    9.20
   8  -3  -3   62.67    9.55
   8   3  -3   35.70    9.21
   8   3  -3   55.91   10.93
  -8  -3   3   56.96   10.61
  -8  -3   3   26.59    8.83
  -8   3   4  140.65   17.43
   8  -3  -4  116.22   16.39
   8   3  -4  103.53   17.62
   8   3  -4  130.97   18.92
  -8  -3   4  134.63   18.63
  -8  -3   4  106.59   17.85
  -8   3   5   20.57    6.16
   8  -3  -5   14.34    5.19
  -8  -3   5    4.69    5.53
  -8   3   6   37.13    8.31
   8  -3  -6   33.45    8.14
  -8  -3   6   31.78    9.28
  -8   3   7   11.08    5.72
   8  -3  -7   21.68    6.44
  -8  -3   7   27.67    8.19
   8  -3  -8    2.46    3.59
  -8  -3   8    6.89    6.00
   8  -3  -9    3.72    3.78
  -8  -3   9    5.00    5.50
   8  -3 -10   99.15   14.31
  -8  -3  10   50.45   12.45
   8  -3 -11  101.40   14.96
   8   3 -11   61.95   12.93
  -8  -3  11   63.51   14.13
  -8   3  12    0.57    4.53
   8  -3 -12    2.03    4.24
   8   3 -12   -0.00    4.16
  -8  -3  12    2.60    4.78
  -8   3  13    0.00    3.59
   8   3 -13   12.50    5.87
  -8  -3  13    0.00    4.65
  -8   3  14   26.19    8.32
   8   3 -14   19.13    7.63
  -8  -3  14   26.96    9.55
  -8   3  15   28.57    9.20
   8   3 -15   31.54    8.97
  -8  -3  15   37.94   10.48
  -8   3  16   76.09   14.40
   8  -3 -16   79.17   14.85
   8   3 -16   63.26   13.46
  -8  -3  16   56.62   14.14
  -8   3  17    4.02    4.97
   8  -3 -17   -0.00    4.86
   8   3 -17    4.52    4.78
  -8  -3  17    1.69    5.16
  -8   3  18    7.15    5.42
   8  -3 -18    4.70    5.11
   8   3 -18    3.98    4.02
  -8  -3  18    3.73    6.76
  -8   3  19   28.22    9.09
   8  -3 -19   11.36    7.84
   8   3 -19   15.32    7.45
  -8  -3  19    8.00    7.49
  -8   3  20  109.31   18.02
   8  -3 -20  102.07   17.90
   8   3 -20   80.29   16.10
  -8  -3  20   78.19   17.47
  -8   3  21   13.26    7.44
   8  -3 -21   17.59    8.08
   8   3 -21    5.66    6.51
  -8  -3  21   13.36    8.38
  -8   3  22    1.26    4.83
   8  -3 -22    4.95    6.41
   8   3 -22   29.07    8.38
  -8  -3  22   18.35    8.37
  -8   3  23    5.63    5.71
   8  -3 -23   -0.00    4.97
   8   3 -23   -0.00    6.16
  -8   3  24   22.75    8.75
   8  -3 -24   25.80    9.82
   8   3 -24   12.78    7.21
  -8   3  25    9.79    7.76
   8  -3 -25    6.22    7.76
   8   3 -25    8.26    7.26
  -8   3  26    0.00    4.11
   8  -3 -26    6.07    5.83
   8   3 -26    0.00    4.18
  -8   3  27    3.54    5.69
   8  -3 -27   -0.00    5.12
   8   3 -27   -0.00    3.81
  -8   3  28   -0.00    5.28
   8  -3 -28    5.29    6.23
   8   3 -28    1.32    5.70
  -8   3  29   -0.00    5.03
   8  -3 -29    3.81    5.44
   8   3 -29    0.25    5.24
  -8   3  30   14.94    8.38
   8  -3 -30   10.78    7.74
   8   3 -30    9.75    7.45
  -8   3  31   -0.00    4.58
   8  -3 -31    0.00    5.18
   8   3 -31   -0.00    4.58
   8  -3 -32   12.47    8.86
   8   3 -32    6.62    6.19
   8  -3 -33    5.82    7.24
   8   3 -33    4.74    7.02
   8  -3 -34    4.51    5.73
   8   3 -34    3.32    4.46
   8  -3 -35    0.00    6.62
   8   3 -35   -0.00    5.96
  -8   4   1   82.29   11.62
   8  -4  -1   73.14   11.01
   8  -4  -1   65.96    9.89
   8   4  -1   63.95   13.00
  -8  -4   1   60.39   12.89
  -8   4   2   32.59    7.11
   8  -4  -2   29.02    6.66
   8  -4  -2   29.09    6.13
   8   4  -2   10.43    6.60
  -8  -4   2   23.87    7.95
  -8   4   3   19.40    5.70
   8  -4  -3   16.79    5.42
   8  -4  -3   19.34    5.13
   8   4  -3    3.54    4.75
  -8  -4   3    9.24    5.74
  -8   4   4  153.40   18.42
   8  -4  -4  134.75   17.32
   8   4  -4  108.19   18.42
  -8  -4   4  111.31   18.73
  -8   4   5    6.65    4.62
   8  -4  -5   12.87    4.93
   8   4  -5    9.80    6.32
  -8  -4   5   14.90    6.52
  -8   4   6   62.60   10.94
   8  -4  -6   39.94    8.97
  -8  -4   6   58.05   12.31
  -8   4   7  108.28   15.55
   8  -4  -7  102.68   14.86
  -8  -4   7   76.28   15.53
  -8   4   8   35.82    8.90
   8  -4  -8   41.10    9.25
  -8  -4   8   41.45   10.30
  -8   4   9    9.46    5.58
   8  -4  -9    4.90    3.99
   8   4  -9    4.28    4.43
  -8  -4   9   14.04    6.96
  -8   4  10   -0.00    3.39
   8  -4 -10    1.54    3.60
   8   4 -10    2.20    4.12
  -8  -4  10    5.84    5.52
  -8   4  11    8.69    6.01
   8  -4 -11   20.03    6.86
   8   4 -11    7.96    6.00
  -8  -4  11    7.90    5.92
  -8   4  12  103.58   15.25
   8  -4 -12   69.06   13.89
   8   4 -12   90.36   15.35
  -8  -4  12   79.02   15.72
  -8   4  13   10.83    6.17
   8   4 -13    1.64    4.22
  -8  -4  13   14.32    7.27
  -8   4  14   38.79    9.55
   8   4 -14   32.51    9.70
  -8  -4  14   44.71   11.48
  -8   4  15    5.71    5.36
   8   4 -15   -0.00    4.13
  -8  -4  15   -0.00    5.55
  -8   4  16   22.35    7.87
   8  -4 -16   13.95    8.20
   8   4 -16    9.17    6.53
  -8  -4  16   26.38    8.87
  -8   4  17   34.96    9.76
   8  -4 -17   15.44    8.51
   8   4 -17   20.63    7.82
  -8  -4  17   13.05    7.67
  -8   4  18   92.20   15.83
   8  -4 -18   35.94   12.16
   8   4 -18   73.90   14.03
  -8  -4  18   92.10   16.79
  -8   4  19    4.62    5.09
   8  -4 -19    0.00    5.23
   8   4 -19   -0.00    5.26
  -8  -4  19   13.23    7.41
  -8   4  20   14.13    7.30
   8  -4 -20   15.08    7.19
   8   4 -20    8.16    5.50
  -8  -4  20   33.02   10.39
  -8   4  21    1.24    6.26
   8  -4 -21    7.91    5.66
   8   4 -21   -0.00    2.94
  -8   4  22   16.78    8.03
   8  -4 -22    6.00    6.15
   8   4 -22   13.60    7.03
  -8   4  23    8.46    7.27
   8  -4 -23    0.00    5.53
   8   4 -23   10.49    7.08
  -8   4  24   12.59    6.28
   8  -4 -24    4.48    5.87
   8   4 -24    8.23    5.41
  -8   4  25    1.14    5.00
   8  -4 -25    4.50    5.85
   8   4 -25    3.63    5.68
  -8   4  26   -0.00    6.24
   8  -4 -26    2.89    6.56
   8   4 -26    0.30    4.73
  -8   4  27    1.36    4.35
   8  -4 -27   12.92    7.28
   8   4 -27    2.24    5.32
  -8   4  28   14.99    8.08
   8  -4 -28    3.57    6.80
   8   4 -28   -0.00    4.18
  -8   4  29    5.91    7.89
   8  -4 -29    7.03    8.16
   8   4 -29    7.98    6.18
  -8   4  30   -0.00    4.54
   8  -4 -30    3.59    6.01
   8   4 -30    0.00    5.57
  -8   4  31    1.28    5.37
   8  -4 -31    0.00    5.43
   8   4 -31   -0.00    5.04
  -8   4  32    0.00    6.27
   8  -4 -32    2.70    5.78
   8   4 -32   10.91    6.94
   8  -4 -33    9.18    9.41
   8   4 -33    3.65    5.79
   8  -4 -34   10.41    8.67
   8   4 -34    0.00    6.08
   8  -4 -35   -0.00    7.26
   8   4 -35   -0.00    4.45
  -8   5   1   27.52    6.85
   8  -5  -1   37.39    7.17
   8  -5  -1   30.75    5.68
   8   5  -1   42.63   10.84
  -8  -5   1   43.64   10.80
  -8   5   2   29.21    6.98
   8  -5  -2   20.05    5.50
   8  -5  -2   24.28    5.12
   8   5  -2   26.03    8.19
  -8  -5   2   18.54    7.64
  -8   5   3  103.77   13.98
   8  -5  -3   71.05   12.14
   8  -5  -3   89.88   11.65
   8   5  -3   84.33   15.51
  -8  -5   3   84.86   15.69
  -8   5   4   21.46    6.15
   8  -5  -4   14.36    5.13
   8   5  -4   18.39    6.85
   8   5  -4   19.88    7.13
  -8  -5   4   10.81    5.62
  -8  -5   4   15.30    6.86
  -8   5   5   47.83    9.69
  -8   5   5   45.78    9.01
   8  -5  -5   40.49    8.61
   8   5  -5   35.73    9.51
   8   5  -5   55.47   11.53
  -8  -5   5   50.38   10.87
  -8  -5   5   59.71   12.35
  -8   5   6   79.89   13.46
  -8   5   6   74.68   12.85
   8  -5  -6   80.83   12.90
   8   5  -6   82.17   15.08
  -8  -5   6   91.67   15.17
  -8  -5   6  102.14   16.73
  -8   5   7    1.49    3.71
  -8   5   7    0.77    2.99
   8  -5  -7    0.00    4.05
   8   5  -7    4.11    5.41
  -8  -5   7    4.62    4.85
  -8  -5   7    0.00    5.07
  -8   5   8    6.94    5.38
  -8   5   8   14.65    5.31
   8  -5  -8   12.97    5.36
   8   5  -8   10.47    6.04
  -8  -5   8   10.91    6.79
  -8   5   9    4.69    4.69
   8  -5  -9   13.86    5.89
   8   5  -9   11.02    5.72
  -8  -5   9    5.83    6.14
  -8   5  10  228.82   25.88
   8  -5 -10  167.05   24.23
   8   5 -10  223.78   27.53
  -8  -5  10  176.53   26.34
  -8   5  11   67.89   11.01
   8  -5 -11    8.48    5.83
   8   5 -11   25.54    8.64
  -8  -5  11   30.82   10.05
  -8   5  12    3.71    3.82
   8  -5 -12    0.21    4.31
   8   5 -12   -0.00    3.54
  -8  -5  12    1.39    4.80
  -8   5  13    3.63    4.63
   8  -5 -13    1.91    4.37
   8   5 -13    2.90    5.83
  -8  -5  13   -0.00    5.53
  -8   5  14   18.51    6.80
   8   5 -14    9.48    5.84
  -8  -5  14   12.41    7.40
  -8   5  15   33.65    9.44
   8   5 -15   24.33    8.99
  -8  -5  15   38.48   10.45
  -8   5  16   60.34   12.66
   8  -5 -16   44.72   11.34
   8   5 -16   45.06   11.68
  -8  -5  16   69.86   14.32
  -8   5  17    2.72    4.61
   8  -5 -17    5.08    6.05
   8   5 -17   13.26    6.82
  -8  -5  17    0.00    6.74
  -8   5  18    5.86    5.78
   8  -5 -18    8.90    6.63
   8   5 -18    3.30    5.65
  -8  -5  18    5.16    5.85
  -8   5  19   14.60    7.55
   8  -5 -19   11.71    6.77
   8   5 -19   31.40    9.27
  -8   5  20   29.11    9.85
   8  -5 -20   32.32   10.27
   8   5 -20   49.75   11.49
  -8   5  21   18.43    7.97
   8  -5 -21   41.83   11.59
   8   5 -21   16.08    7.98
  -8   5  22   15.00    7.08
   8  -5 -22   14.18    8.55
   8   5 -22    0.41    4.99
  -8   5  23    1.15    4.17
   8  -5 -23    0.00    5.14
   8   5 -23    0.90    3.72
  -8   5  24   15.05    7.53
   8  -5 -24   15.69    8.26
   8   5 -24    5.79    5.62
  -8   5  25    9.09    6.74
   8  -5 -25   16.55    9.28
   8   5 -25    6.43    5.28
  -8   5  26    0.72    6.07
   8  -5 -26    8.48    7.17
   8   5 -26    4.76    5.83
  -8   5  27    6.08    5.93
   8  -5 -27    3.93    5.12
   8   5 -27    0.00    4.47
  -8   5  28   -0.00    4.76
   8  -5 -28    3.05    5.44
   8   5 -28    4.63    5.17
  -8   5  29    2.45    3.91
   8  -5 -29    7.92    7.74
   8   5 -29    1.22    5.32
  -8   5  30    1.12    4.80
   8  -5 -30    7.16    6.43
   8   5 -30   10.62    7.26
  -8   5  31    0.00    6.75
   8  -5 -31    9.17    7.72
   8   5 -31    2.25    6.59
  -8   5  32    0.00    6.56
   8  -5 -32   15.94    8.85
   8   5 -32    6.01    5.73
  -8   5  33   -0.00    4.19
   8  -5 -33    3.86    6.87
   8   5 -33   -0.00    4.95
   8  -5 -34   -0.00    6.29
   8   5 -34   -0.00    6.09
  -8   6   1   88.91   13.39
  -8   6   1   89.05   13.03
   8  -6  -1   94.72   12.93
   8  -6  -1  100.23   10.76
   8   6  -1  108.49   17.83
  -8  -6   1   92.91   16.25
  -8   6   2   71.52   12.22
  -8   6   2   86.45   12.48
   8  -6  -2   97.66   12.67
   8  -6  -2   84.70   10.23
   8   6  -2   65.15   14.46
  -8  -6   2  119.45   16.82
  -8  -6   2   75.67   15.27
  -8   6   3   91.24   13.68
  -8   6   3   80.72   12.69
   8  -6  -3   86.12   12.72
   8   6  -3   92.51   16.24
  -8  -6   3  103.69   16.41
  -8  -6   3  100.54   16.81
  -8   6   4   31.89    8.00
  -8   6   4   30.20    7.11
   8  -6  -4   43.38    8.13
   8   6  -4   30.36    9.23
   8   6  -4   24.39    8.89
  -8  -6   4   33.98    9.36
  -8  -6   4   32.93   10.21
  -8   6   5   24.73    6.95
  -8   6   5   21.65    5.93
   8  -6  -5   19.81    5.50
   8   6  -5   10.19    5.71
   8   6  -5   10.78    6.11
  -8  -6   5   27.15    8.20
  -8  -6   5   12.92    7.43
  -8   6   6   30.67    8.14
  -8   6   6   36.18    8.55
   8  -6  -6   47.28    8.83
   8   6  -6   38.42   10.32
   8   6  -6   30.54    9.44
  -8  -6   6   31.11    8.90
  -8  -6   6   42.06   11.12
  -8   6   7   36.62    8.64
  -8   6   7   31.25    7.73
   8  -6  -7   22.37    6.88
   8   6  -7   30.62    8.90
  -8  -6   7   18.80    7.07
  -8  -6   7   41.18   11.12
  -8   6   8   30.46    8.66
  -8   6   8   23.30    7.10
   8  -6  -8   28.05    7.52
   8   6  -8   24.98    8.61
  -8  -6   8   28.42    8.90
  -8  -6   8   30.06    9.51
  -8   6   9   -0.00    3.42
   8  -6  -9    1.51    3.71
   8   6  -9   -0.00    4.60
  -8  -6   9   -0.00    4.39
  -8  -6   9   -0.00    5.45
  -8   6  10   13.21    5.90
   8  -6 -10    5.47    4.85
   8   6 -10    5.68    6.00
  -8  -6  10    6.39    6.08
  -8   6  11   15.88    6.40
   8  -6 -11   21.25    7.46
   8   6 -11   23.15    8.84
  -8  -6  11   27.12    9.09
  -8   6  12   21.02    7.14
   8  -6 -12   22.59    8.02
   8   6 -12   17.12    7.30
  -8  -6  12   18.08    7.45
  -8   6  13   12.91    6.36
   8  -6 -13   16.20    6.81
   8   6 -13   22.81    8.03
  -8  -6  13   11.40    6.95
  -8   6  14   25.76    8.39
   8   6 -14   38.44   10.30
  -8  -6  14   27.29   10.21
  -8   6  15   24.54    8.10
   8   6 -15   20.66    8.29
  -8  -6  15   16.22    8.03
  -8   6  16    9.26    6.04
   8  -6 -16    3.62    5.30
   8   6 -16    4.13    5.19
  -8   6  17   61.90   13.31
   8  -6 -17   78.80   15.12
   8   6 -17   69.23   14.74
  -8   6  18   16.90    7.01
   8  -6 -18   23.81    9.26
   8   6 -18   18.77    7.82
  -8   6  19    5.59    5.53
   8  -6 -19   11.37    7.22
   8   6 -19    0.69    4.34
  -8   6  20   -0.00    4.27
   8  -6 -20    0.00    5.14
   8   6 -20    1.91    4.52
  -8   6  21    0.00    4.22
   8  -6 -21    0.68    5.07
   8   6 -21   -0.00    4.30
  -8   6  22    1.07    4.31
   8  -6 -22    6.18    5.61
   8   6 -22    8.23    6.27
  -8   6  23   14.11    7.71
   8  -6 -23   20.29    9.11
   8   6 -23   17.38    7.60
  -8   6  24    1.34    4.70
   8  -6 -24    4.34    5.97
   8   6 -24    5.05    4.58
  -8   6  25   10.20    6.83
   8  -6 -25    1.42    5.48
   8   6 -25    6.05    5.39
  -8   6  26   -0.00    5.15
   8  -6 -26    2.85    6.85
   8   6 -26    7.61    5.04
  -8   6  27    2.49    5.91
   8  -6 -27   10.37    7.91
   8   6 -27   21.06    8.75
  -8   6  28    0.77    5.46
   8  -6 -28   -0.00    5.33
   8   6 -28    9.65    7.24
  -8   6  29    3.60    6.07
   8  -6 -29    7.44    6.41
   8   6 -29    5.17    6.72
  -8   6  30    2.04    5.49
   8  -6 -30   12.71    8.58
   8   6 -30   -0.00    6.74
  -8   6  31   -0.00    5.62
   8  -6 -31    5.68    6.50
   8   6 -31   -0.00    3.84
  -8   6  32   -0.00    4.84
   8  -6 -32   -0.00    6.63
   8   6 -32    0.73    5.14
  -8   6  33    2.34    6.52
   8  -6 -33    4.54    6.37
   8   6 -33   11.37    7.40
   8  -6 -34    2.10    5.91
   8   6 -34   -0.00    5.96
  -8   7   1   77.54   11.48
   8   7  -1   64.32   14.59
  -8  -7   1   85.72   14.87
  -8   7   2   -0.00    2.95
   8  -7  -2    3.76    3.24
   8  -7  -2   -0.00    1.14
   8   7  -2    0.00    4.44
  -8  -7   2   -0.00    4.06
  -8   7   3   32.44    7.22
   8  -7  -3   36.85    7.35
   8   7  -3   33.27   10.40
  -8  -7   3   21.21    8.30
  -8  -7   3   36.48   10.50
  -8   7   4    0.87    2.60
   8  -7  -4    5.12    3.36
   8   7  -4   -0.00    4.48
  -8  -7   4    2.14    4.08
  -8  -7   4   -0.00    4.55
  -8   7   5   87.03   12.49
   8  -7  -5   71.58   11.77
   8   7  -5   71.11   14.24
   8   7  -5   87.37   15.62
  -8  -7   5   81.46   14.80
  -8  -7   5   57.17   13.77
  -8   7   6   21.73    6.11
   8  -7  -6   14.44    5.26
   8   7  -6   14.42    6.35
   8   7  -6   25.01    8.52
  -8  -7   6   15.18    6.21
  -8  -7   6    4.21    6.22
  -8   7   7    3.89    3.83
  -8   7   7    0.76    2.93
   8  -7  -7    0.00    3.52
   8   7  -7   -0.00    3.47
   8   7  -7    2.44    4.21
  -8  -7   7    5.19    5.35
  -8  -7   7    3.04    4.24
  -8   7   8    0.00    3.06
  -8   7   8    1.17    3.56
   8  -7  -8   -0.00    3.48
   8   7  -8   -0.00    4.40
  -8  -7   8    8.65    5.57
  -8  -7   8   -0.00    5.13
  -8   7   9   50.87   10.25
   8  -7  -9   47.94   10.07
   8   7  -9   38.44   10.93
  -8  -7   9   43.49   11.04
  -8  -7   9   40.64   11.58
  -8   7  10   12.16    5.45
   8  -7 -10    2.81    4.40
   8   7 -10    2.95    5.67
  -8  -7  10    5.57    4.16
  -8  -7  10    6.03    5.47
  -8   7  11   35.09    9.15
   8  -7 -11   57.16   11.13
   8   7 -11   45.68   11.61
  -8  -7  11   52.01   12.05
  -8  -7  11   40.79   11.73
  -8   7  12    1.72    4.24
   8  -7 -12   -0.00    4.07
   8   7 -12    0.00    4.68
  -8  -7  12    0.54    5.42
  -8   7  13   13.74    5.61
   8   7 -13    7.51    6.07
  -8   7  14   13.89    6.44
   8   7 -14   24.17    8.74
  -8   7  15   62.67   12.56
   8   7 -15   61.97   13.44
  -8   7  16    5.67    5.20
   8  -7 -16   -0.00    4.86
   8   7 -16    5.74    5.81
  -8   7  17    6.90    5.23
   8  -7 -17    4.98    5.33
   8   7 -17    3.66    5.01
  -8   7  18    0.58    4.38
   8  -7 -18    0.79    4.89
   8   7 -18    2.17    4.52
  -8   7  19    2.21    5.21
   8  -7 -19    1.13    5.68
   8   7 -19   -0.00    3.65
  -8   7  20   -0.00    4.81
   8  -7 -20   12.03    7.86
   8   7 -20   10.83    8.13
  -8   7  21   27.54    8.87
   8  -7 -21   20.63    8.61
   8   7 -21   40.69   10.65
  -8   7  22    0.31    4.87
   8  -7 -22    5.65    5.50
   8   7 -22   -0.00    2.95
  -8   7  23    7.54    6.71
   8  -7 -23    0.55    5.09
   8   7 -23    3.73    6.10
   8  -7 -24   -0.00    6.17
   8   7 -24    5.77    5.57
  -8   7  25    6.08    6.13
   8  -7 -25    3.56    5.97
   8   7 -25   10.75    6.50
  -8   7  26   -0.00    5.60
   8  -7 -26   -0.00    6.14
   8   7 -26   15.96    7.26
  -8   7  27    5.98    6.06
   8  -7 -27   23.46   10.57
   8   7 -27    0.76    4.92
  -8   7  28    0.47    4.88
   8  -7 -28    1.84    5.77
   8   7 -28    5.33    4.95
  -8   7  29   -0.00    5.91
   8  -7 -29   11.89    8.78
   8   7 -29   11.08    6.73
  -8   7  30    2.74    4.73
   8  -7 -30    6.59    7.54
   8   7 -30    4.29    4.92
  -8   7  31    5.32    6.18
   8  -7 -31   18.40    8.85
   8   7 -31   -0.00    5.40
  -8   7  32    0.20    3.79
   8  -7 -32    5.49    8.34
   8   7 -32    0.00    4.07
  -8   7  33    0.90    5.44
   8  -7 -33   -0.00    4.78
   8   7 -33    1.92    3.98
  -8   7  34   -0.00    4.48
  -8   8   1   36.23    8.01
   8   8  -1  118.66   17.59
  -8  -8   1   84.38   14.27
  -8   8   2    1.18    2.83
   8   8  -2    3.40    5.37
  -8  -8   2    2.35    4.54
  -8   8   3   29.57    6.94
  -8  -8   3   29.91    9.13
  -8   8   4   13.72    5.27
  -8  -8   4   21.16    8.20
  -8   8   5    0.24    3.69
  -8  -8   5    9.31    5.49
  -8  -8   5    7.41    6.31
  -8   8   6    0.00    3.19
   8  -8  -6   -0.00    3.24
  -8  -8   6   -0.00    4.23
  -8  -8   6    0.00    4.86
  -8   8   7  117.14   14.33
   8  -8  -7   38.75   10.67
   8   8  -7  115.93   17.40
  -8  -8   7  108.53   16.91
  -8  -8   7  107.57   18.12
  -8   8   8    7.49    4.14
   8  -8  -8    0.00    3.72
   8   8  -8    7.84    5.72
  -8  -8   8   12.04    5.63
  -8  -8   8    5.99    5.47
  -8   8   9   12.42    5.32
   8  -8  -9   13.81    5.87
   8   8  -9   12.15    7.30
  -8  -8   9   17.29    7.85
  -8   8  10    9.17    5.27
   8  -8 -10   14.78    6.40
   8   8 -10    0.00    3.87
  -8  -8  10   17.00    6.53
  -8   8  11    0.00    4.37
   8  -8 -11    2.70    5.12
   8   8 -11   -0.00    4.22
  -8  -8  11    4.13    4.65
  -8   8  12    1.16    4.22
   8  -8 -12    2.84    4.56
   8   8 -12    7.95    6.63
  -8  -8  12    3.04    4.08
  -8   8  13   56.09   10.84
   8   8 -13   34.07   10.17
  -8  -8  13   65.57   13.03
  -8   8  14   -0.00    3.99
   8   8 -14   -0.00    4.12
  -8   8  15   11.29    5.87
   8  -8 -15   13.73    6.81
   8   8 -15    8.26    5.83
  -8   8  16    3.68    4.78
   8  -8 -16   -0.00    4.40
   8   8 -16   -0.00    4.74
  -8   8  17   22.01    7.70
   8  -8 -17   43.32   11.12
   8   8 -17   26.11    9.83
  -8   8  18    0.00    4.67
   8  -8 -18    0.00    5.33
   8   8 -18   -0.00    2.55
  -8   8  19    9.36    5.84
   8  -8 -19    9.55    6.83
   8   8 -19    5.37    6.19
  -8   8  20   -0.00    4.20
   8  -8 -20   -0.00    5.37
   8   8 -20    1.74    4.68
  -8   8  21    0.02    3.96
   8  -8 -21    1.55    4.58
   8   8 -21    6.17    6.66
  -8   8  22    5.99    5.37
   8  -8 -22    4.54    5.62
   8   8 -22    1.31    4.74
  -8   8  23   26.37    9.42
   8  -8 -23   26.08   10.00
   8   8 -23   25.32    9.78
  -8   8  24    9.83    6.95
   8  -8 -24    0.00    6.28
   8   8 -24   13.65    7.27
  -8   8  25   12.51    8.04
   8  -8 -25    2.81    5.74
   8   8 -25    7.69    6.15
  -8   8  26    4.93    5.66
   8  -8 -26    4.33    5.32
   8   8 -26   -0.00    3.74
  -8   8  27    0.00    5.01
   8  -8 -27   22.24    9.99
   8   8 -27    2.60    5.45
  -8   8  28    2.02    5.87
   8  -8 -28    3.39    6.87
   8   8 -28   -0.00    5.11
  -8   8  29    6.20    6.19
   8  -8 -29    4.93    6.81
   8   8 -29   14.11    7.83
  -8   8  30    1.59    5.69
   8  -8 -30    3.12    5.56
   8   8 -30    1.08    5.21
  -8   8  31    0.12    3.63
   8  -8 -31    4.83    6.98
   8   8 -31   -0.00    4.95
  -8   8  32   11.81    7.28
   8  -8 -32    6.86    8.03
   8   8 -32    1.81    4.78
  -8   8  33    5.32    7.20
   8  -8 -33    4.29    6.83
   8   8 -33    1.18    4.59
  -8   8  34   -0.00    6.39
  -8   8  35    8.71    7.31
  -8   9   1   78.37   11.45
  -8  -9   1   96.57   16.62
  -8   9   2    1.88    2.93
  -8  -9   2    0.00    5.73
  -8   9   3   37.63    7.66
   8   9  -3   41.71   11.38
  -8  -9   3   64.28   13.16
  -8   9   4   10.50    4.66
   8   9  -4   13.10    7.14
  -8  -9   4   22.37    8.52
  -8   9   5   53.71    9.69
   8   9  -5   44.93   12.21
  -8  -9   5   69.30   13.78
  -8   9   6   -0.00    2.54
   8   9  -6    2.43    5.12
  -8  -9   6    0.89    4.40
  -8   9   7    2.51    3.27
   8   9  -7    7.41    6.03
  -8  -9   7    3.93    4.99
  -8   9   8    0.40    3.60
   8   9  -8    0.52    4.27
   8   9  -8    0.83    4.07
  -8  -9   8    0.00    4.46
  -8   9   9    4.30    4.01
   8   9  -9    4.14    4.67
   8   9  -9    4.22    5.03
  -8  -9   9   17.75    7.60
  -8   9  10    8.02    5.41
   8   9 -10   13.87    7.08
  -8  -9  10    5.04    4.83
  -8   9  11   75.12   13.33
   8   9 -11   85.88   15.90
  -8  -9  11   75.87   14.85
  -8   9  12    1.34    3.23
   8  -9 -12    0.36    4.43
   8   9 -12    6.22    5.60
  -8  -9  12    6.37    5.62
  -8   9  13    2.45    3.74
   8   9 -13    0.00    4.52
  -8  -9  13    1.29    4.86
  -8   9  14    8.30    4.94
   8   9 -14    0.00    5.16
  -8  -9  14   10.00    5.64
  -8   9  15   71.73   13.15
   8  -9 -15   69.18   14.33
   8   9 -15   55.61   13.63
  -8  -9  15   71.38   14.04
  -8   9  16    3.29    4.03
   8  -9 -16   -0.00    3.83
   8   9 -16   -0.00    4.83
  -8   9  17   -0.00    3.82
   8  -9 -17    5.60    5.33
   8   9 -17   -0.00    5.00
  -8   9  18    2.57    4.45
   8  -9 -18   12.83    7.36
   8   9 -18    2.65    4.63
  -8   9  19    6.19    5.85
   8  -9 -19    2.96    5.86
   8   9 -19    3.88    5.33
  -8   9  20    4.81    5.27
   8  -9 -20   -0.00    5.28
   8   9 -20    0.00    5.32
  -8   9  21   18.75    7.53
   8  -9 -21   19.98    8.96
   8   9 -21   12.38    6.60
  -8   9  22    6.13    4.70
   8  -9 -22   -0.00    4.66
   8   9 -22    4.04    5.36
  -8   9  23    2.66    4.87
   8  -9 -23    6.04    7.41
   8   9 -23   -0.00    5.04
  -8   9  24    0.00    4.42
   8  -9 -24    0.48    5.82
   8   9 -24    2.06    5.00
  -8   9  25   21.55    8.99
   8  -9 -25    8.05    7.83
   8   9 -25    8.66    5.82
  -8   9  26    1.55    4.44
   8  -9 -26    0.00    7.50
   8   9 -26    4.51    5.18
  -8   9  27   -0.00    5.81
   8  -9 -27    0.52    5.81
   8   9 -27    1.04    6.09
  -8   9  28   -0.00    4.29
   8  -9 -28    4.32    6.21
   8   9 -28    1.52    6.41
  -8   9  29   -0.00    5.17
   8  -9 -29    5.64    6.32
   8   9 -29    0.83    4.60
  -8   9  30    0.00    5.75
   8  -9 -30   -0.00    7.20
   8   9 -30    0.00    4.98
  -8   9  31    0.00    4.02
   8  -9 -31    4.03    7.85
   8   9 -31    3.03    5.08
  -8   9  32    8.03    6.47
   8  -9 -32   -0.00    8.01
   8   9 -32    0.00    5.24
  -8   9  33    3.43    6.33
  -8  10   1   42.86    6.94
   8  10  -1    8.99    6.63
  -8 -10   1   35.91    9.96
  -8  10   2    0.00    2.45
   8  10  -2   -0.00    4.71
  -8 -10   2    0.00    4.65
  -8  10   3   37.43    7.58
   8  10  -3   39.71   11.42
  -8 -10   3   51.51   11.96
  -8  10   4   18.94    5.51
   8  10  -4   20.73    8.25
  -8 -10   4   24.63    8.61
  -8  10   5   13.07    5.01
   8  10  -5    2.79    4.86
  -8 -10   5   10.09    7.17
  -8  10   6   -0.00    2.77
   8  10  -6   -0.00    4.36
  -8 -10   6    2.37    3.63
  -8  10   7   56.26   10.44
   8  10  -7   62.86   13.96
  -8 -10   7   53.43   12.82
  -8  10   8    0.00    3.50
   8  10  -8   -0.00    4.56
  -8 -10   8    0.03    4.74
  -8  10   9   13.93    5.40
   8  10  -9   -0.00    4.00
  -8 -10   9   10.27    6.66
  -8  10  10   -0.00    4.12
   8  10 -10   -0.00    4.29
   8  10 -10    3.82    5.40
  -8 -10  10   -0.00    4.06
  -8  10  11    4.79    4.32
   8  10 -11    2.34    5.96
  -8 -10  11    0.00    4.43
  -8  10  12    2.88    3.94
   8  10 -12   -0.00    4.58
  -8 -10  12    0.00    3.80
  -8  10  13   45.32   10.12
   8  10 -13   28.22   10.52
  -8 -10  13   69.53   13.72
  -8  10  14   -0.00    3.24
   8  10 -14   -0.00    5.16
  -8 -10  14    4.36    5.12
  -8  10  15    3.30    4.21
   8  10 -15    2.01    4.19
  -8 -10  15    5.99    5.52
  -8  10  16   -0.00    4.31
   8  10 -16    0.00    3.88
  -8 -10  16   -0.00    4.38
  -8  10  17   48.50   10.88
   8  10 -17   35.78   10.84
  -8 -10  17   33.59   10.38
  -8  10  18    0.64    3.52
   8 -10 -18    0.00    4.51
   8  10 -18    0.00    4.42
  -8  10  19   16.83    7.12
   8 -10 -19   30.16   10.26
   8  10 -19    6.96    5.75
  -8  10  20   11.47    6.17
   8 -10 -20    0.00    5.61
   8  10 -20    2.77    5.48
  -8  10  21   10.54    5.75
   8 -10 -21   -0.00    5.58
   8  10 -21    8.58    5.99
  -8  10  22    0.00    3.90
   8 -10 -22   -0.00    5.74
   8  10 -22   13.09    6.95
  -8  10  23    5.18    5.74
   8 -10 -23   15.67    9.63
   8  10 -23    0.38    4.63
  -8  10  24   10.50    5.07
   8 -10 -24    4.55    5.72
   8  10 -24    2.90    4.82
  -8  10  25   -0.00    5.21
   8 -10 -25    5.79    7.61
   8  10 -25    0.00    4.58
  -8  10  26    7.30    5.41
   8 -10 -26   -0.00    5.03
   8  10 -26    0.36    4.45
  -8  10  27   -0.00    5.55
   8 -10 -27   13.11    9.01
   8  10 -27    7.90    6.66
  -8  10  28   -0.00    5.24
   8 -10 -28    6.17    7.13
   8  10 -28    4.54    5.56
  -8  10  29   11.42    7.64
   8 -10 -29   11.36    8.04
   8  10 -29    7.93    7.05
  -8  10  30   -0.00    5.82
   8 -10 -30    0.56    5.74
   8  10 -30    2.24    5.53
   8 -10 -31   -0.00    7.30
   8  10 -31   -0.00    3.76
  -8  11   1   47.05    7.59
   8  11  -1   28.42    9.85
  -8 -11   1   36.40   10.88
  -8  11   2    9.20    3.88
   8  11  -2    8.26    6.66
  -8 -11   2    9.36    5.87
  -8  11   3    7.79    3.80
   8  11  -3    6.89    6.42
  -8 -11   3   21.26    8.01
  -8  11   4    0.78    2.72
   8  11  -4    4.87    5.02
  -8 -11   4    2.47    5.31
  -8  11   5   16.25    5.34
   8  11  -5   14.57    7.43
  -8 -11   5   32.90   10.09
  -8  11   6    0.00    2.48
   8  11  -6   -0.00    5.96
  -8 -11   6    0.00    4.69
  -8  11   7    0.00    3.22
   8  11  -7   14.32    7.37
  -8 -11   7    2.20    5.34
  -8  11   8    4.85    4.24
   8  11  -8    7.76    6.29
  -8 -11   8   16.96    7.69
  -8  11   9   10.43    5.23
   8  11  -9   21.27    8.58
  -8 -11   9   54.64   11.65
  -8  11  10    2.04    3.48
   8  11 -10   -0.00    4.59
  -8 -11  10    0.09    3.81
  -8  11  11   18.82    6.49
   8  11 -11   11.49    6.85
  -8 -11  11   34.41    9.88
  -8  11  12    1.58    3.94
   8  11 -12    0.00    5.20
   8  11 -12    1.13    4.82
  -8 -11  12    5.41    5.21
  -8  11  13    0.00    3.50
   8  11 -13    8.54    5.99
  -8 -11  13   -0.00    4.43
  -8  11  14    4.94    4.55
   8  11 -14    4.10    4.81
  -8 -11  14   11.16    6.85
  -8  11  15   32.93    9.10
   8  11 -15   57.38   13.50
  -8 -11  15   36.54   10.54
  -8  11  16   -0.00    4.37
   8  11 -16   -0.00    4.00
  -8 -11  16    0.00    4.57
  -8  11  17   -0.00    3.64
   8  11 -17    3.28    4.48
  -8 -11  17    4.19    5.54
  -8  11  18    4.45    5.14
   8  11 -18   -0.00    4.85
  -8 -11  18    5.46    5.57
  -8  11  19   18.55    7.41
   8  11 -19   11.45    6.98
  -8 -11  19    4.36    6.21
  -8  11  20   -0.00    4.32
   8  11 -20    0.00    5.38
  -8 -11  20    4.94    4.91
  -8  11  21    0.11    5.66
   8  11 -21   10.40    6.88
  -8  11  22    3.84    5.24
   8  11 -22    5.42    5.67
  -8  11  23    1.19    2.98
   8  11 -23   -0.00    4.90
  -8  11  24   -0.00    3.74
   8  11 -24    1.59    4.70
  -8  11  25   16.25    8.57
   8 -11 -25   14.36    9.31
   8  11 -25   37.12   10.69
  -8  11  26   -0.00    6.31
   8 -11 -26    0.69    6.49
   8  11 -26    1.66    4.18
  -8  11  27   10.72    5.88
   8 -11 -27    3.32    5.94
   8  11 -27   -0.00    3.32
   8 -11 -28   -0.00    7.29
   8  11 -28    0.32    3.48
   8 -11 -29    4.45    7.65
   8  11 -29    1.69    5.26
   8 -11 -30    0.00    6.38
   8 -11 -31    0.00    6.33
  -8  12   1   -0.00    2.24
   8  12  -1   -0.00    4.27
  -8 -12   1   -0.00    5.50
  -8  12   2    0.00    2.25
   8  12  -2   -0.00    4.59
  -8 -12   2    5.32    5.52
  -8  12   3   28.23    6.82
   8  12  -3   44.28   12.34
  -8 -12   3   56.35   12.51
  -8  12   4    1.25    3.48
   8  12  -4   -0.00    5.25
  -8 -12   4   -0.00    3.79
  -8  12   5   -0.00    2.38
   8  12  -5   -0.00    4.83
  -8 -12   5    0.18    4.10
  -8  12   6   -0.00    3.08
   8  12  -6    0.51    3.87
  -8 -12   6   -0.00    5.07
  -8  12   7   23.82    6.76
   8  12  -7   47.83   12.29
  -8 -12   7   21.22    8.30
  -8  12   8    6.76    4.56
   8  12  -8   10.17    6.96
  -8 -12   8    5.06    6.16
  -8  12   9    8.76    4.87
   8  12  -9   23.68    9.22
  -8 -12   9   17.71    7.49
  -8  12  10    9.28    4.63
   8  12 -10   10.07    6.24
  -8 -12  10    1.24    3.45
  -8  12  11    6.86    4.49
   8  12 -11    0.00    5.61
  -8 -12  11    2.94    4.07
  -8  12  12    2.35    3.68
   8  12 -12   -0.00    5.44
  -8 -12  12    0.65    3.68
  -8  12  13   18.63    6.91
   8  12 -13   12.51    7.26
  -8 -12  13   21.56    8.47
  -8  12  14    4.34    4.01
   8  12 -14   -0.00    5.05
  -8 -12  14   -0.00    3.33
  -8  12  15    1.92    3.92
   8  12 -15   -0.00    3.69
  -8 -12  15   -0.00    4.80
  -8  12  16   -0.00    3.79
   8  12 -16    0.35    4.32
  -8 -12  16   -0.00    4.37
  -8  12  17   12.05    6.68
   8  12 -17    6.35    6.02
  -8 -12  17   16.52    7.78
  -8  12  18    0.19    4.67
   8  12 -18    6.54    6.09
  -8 -12  18   -0.00    3.81
  -8  12  19   39.07    9.78
   8  12 -19   25.26    9.01
  -8 -12  19   17.69    8.21
  -8  12  20    0.14    4.05
   8  12 -20    0.00    4.35
  -8 -12  20    2.29    5.29
  -8  12  21    3.88    5.21
   8  12 -21   -0.00    4.74
  -8 -12  21    0.00    4.24
  -8  12  22    1.67    5.67
   8  12 -22    0.00    4.60
  -8 -12  22   -0.00    4.55
  -8  12  23    6.52    5.96
   8  12 -23   32.00    9.70
  -8 -12  23    7.15    5.71
  -8  12  24   -0.00    5.27
   8  12 -24   -0.00    5.53
   8  12 -25   -0.00    3.60
   8  12 -26    0.00    4.87
   8  12 -27    4.43    5.04
   8  12 -28    0.32    5.09
  -8  13   1    9.08    3.84
   8  13  -1   27.07    9.68
  -8 -13   1    9.24    6.41
  -8  13   2    0.14    2.65
   8  13  -2   -0.00    4.62
  -8 -13   2    0.28    3.26
  -8  13   3    1.08    2.57
   8  13  -3    0.50    4.36
  -8 -13   3    0.00    4.34
  -8  13   4   16.59    5.29
   8  13  -4    9.66    6.55
  -8 -13   4    7.59    7.02
  -8  13   5   30.38    6.80
   8  13  -5   27.07    9.74
  -8 -13   5   34.28   10.87
  -8  13   6    4.98    4.08
   8  13  -6    0.00    4.87
  -8 -13   6   14.20    7.07
  -8  13   7    2.61    3.38
   8  13  -7    4.37    5.09
  -8 -13   7    4.98    5.39
  -8  13   8    2.03    3.48
   8  13  -8    0.00    4.35
  -8 -13   8    3.73    5.10
  -8  13   9   19.38    6.34
   8  13  -9   29.69    9.80
  -8 -13   9    5.73    5.95
  -8  13  10   -0.00    3.21
   8  13 -10    0.00    4.75
  -8 -13  10   -0.00    4.82
  -8  13  11    9.32    5.24
   8  13 -11   18.99    8.50
  -8 -13  11    9.93    6.49
  -8  13  12    1.69    3.20
   8  13 -12    3.89    5.14
  -8 -13  12    7.73    6.41
  -8  13  13   -0.00    3.39
   8  13 -13    5.53    5.97
  -8 -13  13    5.58    5.94
  -8  13  14    2.51    3.64
   8  13 -14    5.70    5.73
  -8 -13  14    2.75    4.89
  -8  13  15   10.35    5.28
   8  13 -15    4.48    5.54
  -8 -13  15    9.35    6.43
  -8  13  16    0.00    3.08
   8  13 -16    2.84    5.54
  -8 -13  16    2.94    4.63
  -8  13  17   -0.00    4.32
   8  13 -17    3.30    6.01
  -8 -13  17    8.12    6.60
  -8  13  18    0.69    3.88
   8  13 -18    1.30    4.27
  -8 -13  18    3.33    4.63
  -8  13  19   -0.00    3.99
   8  13 -19    0.00    4.42
  -8 -13  19    8.01    5.62
  -8  13  20    3.20    3.98
   8  13 -20    2.04    6.17
  -8 -13  20    0.99    5.30
   8  13 -21    5.19    6.10
  -8 -13  21    0.00    4.78
   8  13 -22   -0.00    5.26
  -8 -13  22   -0.00    4.57
   8  13 -23    0.00    4.77
  -8 -13  23   -0.00    4.66
   8  13 -24   -0.00    4.17
  -8 -13  24   -0.00    4.39
   8  13 -25    7.39    7.07
  -8 -13  25    6.09    6.43
   8  13 -26   -0.00    5.89
  -8 -13  26    1.77    5.32
  -8 -13  27    0.82    4.39
  -8  14   1   16.85    4.97
   8  14  -1   18.13    8.46
  -8 -14   1   25.87    9.36
  -8  14   2   15.32    4.65
   8  14  -2    2.85    5.19
  -8 -14   2    6.07    7.13
  -8  14   3   14.31    4.86
   8  14  -3   15.04    7.45
  -8 -14   3    8.53    6.54
  -8  14   4   -0.00    2.57
   8  14  -4    0.00    4.49
  -8 -14   4   -0.00    4.08
  -8  14   5    1.92    3.03
   8  14  -5   -0.00    5.23
  -8 -14   5    2.19    4.42
  -8  14   6   -0.00    2.77
   8  14  -6    0.00    5.53
  -8 -14   6    0.51    3.29
  -8  14   7    3.92    3.78
   8  14  -7   18.50    8.24
  -8 -14   7    1.17    4.73
  -8  14   8   11.04    4.87
   8  14  -8   14.09    7.67
  -8 -14   8   12.16    7.56
  -8  14   9    3.22    3.60
   8  14  -9    3.20    5.19
  -8 -14   9   -0.00    4.40
  -8  14  10    0.00    3.16
   8  14 -10    1.22    4.76
  -8 -14  10    0.00    4.71
  -8  14  11    0.00    3.67
   8  14 -11    0.00    5.12
  -8 -14  11    6.25    5.55
  -8  14  12    0.81    3.78
   8  14 -12    3.74    5.30
  -8 -14  12    2.31    5.54
  -8  14  13    9.59    5.06
   8  14 -13    9.84    6.36
  -8 -14  13    6.21    6.41
  -8  14  14    0.36    4.16
   8  14 -14   -0.00    4.10
  -8 -14  14    0.00    5.38
  -8  14  15   -0.00    3.97
   8  14 -15   -0.00    4.20
  -8 -14  15   -0.00    4.54
  -8  14  16   -0.00    3.82
   8  14 -16    0.00    4.40
  -8 -14  16    4.83    5.76
   8  14 -17   -0.00    5.11
  -8 -14  17    3.22    5.12
   8  14 -18    5.41    5.84
  -8 -14  18    2.86    5.24
   8  14 -19    0.00    5.68
  -8 -14  19    3.11    5.02
   8  14 -20    5.78    7.02
  -8 -14  20    0.00    5.01
   8  14 -21    3.53    4.86
  -8 -14  21    1.42    5.34
   8  14 -22    5.97    6.19
  -8 -14  22    0.40    4.99
   8  14 -23    6.22    7.08
  -8 -14  23    2.71    5.00
   8  14 -24    4.13    6.54
  -8  15   1    3.15    2.90
   8  15  -1    3.00    6.03
  -8 -15   1   -0.00    5.32
  -8  15   2    0.01    2.48
   8  15  -2   -0.00    4.67
  -8 -15   2    0.65    4.24
  -8  15   3   -0.00    2.49
   8  15  -3   -0.00    4.31
  -8 -15   3   -0.00    5.45
  -8  15   4    3.21    3.15
   8  15  -4    2.79    5.56
  -8 -15   4   13.13    7.52
  -8  15   5    7.36    3.69
   8  15  -5    2.40    5.17
  -8 -15   5   13.32    7.01
  -8  15   6    3.04    3.22
   8  15  -6    5.83    6.55
  -8 -15   6    1.75    4.65
  -8  15   7   -0.00    2.98
   8  15  -7    3.62    5.92
  -8 -15   7    0.45    4.74
  -8  15   8   -0.00    2.51
   8  15  -8   -0.00    4.16
  -8 -15   8   -0.00    4.35
  -8  15   9    4.70    3.91
   8  15  -9    7.48    6.67
  -8 -15   9    6.90    6.04
  -8  15  10    2.57    3.86
   8  15 -10    3.83    5.49
  -8 -15  10    6.12    5.77
  -8  15  11   11.11    5.28
   8  15 -11   11.05    7.75
  -8 -15  11    7.79    6.91
  -8  15  12    3.08    4.21
   8  15 -12   -0.00    4.58
  -8 -15  12    0.00    3.05
   8  15 -13    2.49    5.55
  -8 -15  13    1.60    4.72
   8  15 -14    1.83    5.20
  -8 -15  14    1.76    4.79
   8  15 -15    0.25    4.06
  -8 -15  15    4.75    5.64
  -8 -15  16    0.00    5.45
  -8 -15  17    3.12    4.50
  -8 -15  18    0.53    4.78
  -8 -15  19    4.53    6.13
  -8  16   1    2.71    2.72
   8  16  -1    1.59    5.84
  -8 -16   1    7.18    6.34
  -8  16   2    2.08    2.85
   8  16  -2   17.59    8.13
  -8 -16   2    4.65    6.80
  -8  16   3   -0.00    2.70
   8  16  -3   -0.00    6.56
  -8 -16   3   -0.00    4.47
  -8  16   4    0.75    2.82
   8  16  -4    5.27    5.90
  -8 -16   4    0.57    3.89
  -8  16   5    0.44    2.42
   8  16  -5   -0.00    4.82
  -8 -16   5    6.30    5.98
  -8  16   6    2.05    3.53
   8  16  -6    1.09    6.17
  -8 -16   6    2.03    4.32
   8  16  -7    0.93    5.37
  -8 -16   7    2.14    5.60
   8  16  -8    0.00    4.20
  -8 -16   8    4.40    5.40
   8  16  -9   -0.00    4.39
  -8 -16   9    2.96    4.95
  -8 -16  10   -0.00    4.65
  -8 -16  11    0.89    4.64
  -8 -16  12    8.25    6.29
  -8 -16  13   -0.00    4.87
  -8 -16  14    0.86    4.28
  -8 -17   1   -0.00    4.37
  -8 -17   2    4.26    5.08
  -8 -17   3    2.78    5.47
  -8 -17   4    0.00    5.69
  -8 -17   5    2.55    4.83
  -8 -17   6    4.15    5.57
  -8 -17   7   -0.00    4.72
  -8 -17   8   -0.00    4.48
  -8 -17   9    6.04    6.58
  -7   0   1  854.93   77.49
  -7   0   1  736.54   75.84
  -7   0   1  716.87   76.71
   7   0  -1  780.67   77.09
   7   0  -1  734.45   76.60
   7   0  -1  917.01   77.19
  -7   0   2    0.10    2.34
  -7   0   2   -0.00    4.24
   7   0  -2   -0.00    3.13
   7   0  -2    4.12    3.67
   7   0  -2    2.24    3.51
  -7   0   3    5.02    3.87
  -7   0   3    4.33    4.02
   7   0  -3   13.72    5.22
   7   0  -3   15.01    5.00
  -7   0   4    0.32    3.59
  -7   0   4   -0.00    2.94
   7   0  -4   -0.00    2.91
  -7   0   5   33.05    7.68
  -7   0   5   35.52    8.54
   7   0  -5   37.23    8.38
  -7   0   6    0.00    3.16
  -7   0   6    0.00    4.23
   7   0  -6    1.47    3.43
  -7   0   7  333.97   36.37
  -7   0   7  329.07   37.11
   7   0  -7  327.58   36.43
  -7   0   8   -0.00    3.05
   7   0  -8   -0.00    2.82
  -7   0   9   25.67    8.07
   7   0  -9   10.38    4.74
  -7   0  10    2.57    3.89
   7   0 -10   -0.00    3.68
  -7   0  11  300.90   35.09
   7   0 -11  291.79   34.19
  -7   0  12    0.14    3.56
   7   0 -12    1.44    4.20
  -7   0  13  110.92   17.34
   7   0 -13  100.02   16.22
  -7   0  14    0.00    4.39
  -7   0  15    6.88    5.58
  -7   0  16    0.81    3.33
  -7   0  17  425.82   49.90
   7   0 -17  465.58   49.89
  -7   0  18   -0.00    4.14
   7   0 -18    0.77    5.32
  -7   0  19   16.81    8.03
   7   0 -19    8.29    5.65
  -7   0  20    4.73    5.71
   7   0 -20   -0.00    5.06
  -7   0  21    4.22    5.98
   7   0 -21    7.75    6.54
  -7   0  22   -0.00    4.88
   7   0 -22    0.24    4.29
   7   0 -23   47.29   11.99
   7   0 -24    2.04    6.00
   7   0 -25    0.96    6.67
   7   0 -26    2.15    5.68
   7   0 -27   71.46   16.02
   7   0 -28    4.20    5.95
   7   0 -29   -0.00    7.58
   7   0 -30    1.73    6.41
   7   0 -31   24.57   10.42
   7   0 -32    0.80    7.04
   7   0 -33   34.82   11.63
   7   0 -34    0.38    5.27
   7   0 -35   -0.00    4.58
   7   0 -36    0.37    4.68
   7   0 -37    0.00    7.21
  -7   1   1    0.00    1.95
  -7   1   1   -0.00    3.63
   7  -1  -1    0.52    3.09
   7   1  -1    3.02    3.61
   7   1  -1    2.02    3.25
   7   1  -1    3.36    3.65
  -7  -1   1    0.40    2.78
  -7  -1   1    0.00    2.79
  -7  -1   1    0.68    3.65
  -7   1   2   60.24    9.38
  -7   1   2   36.61    8.86
   7  -1  -2   56.09    9.41
   7  -1  -2   44.28    8.48
   7   1  -2   47.63    9.43
   7   1  -2   43.42    9.05
   7   1  -2   39.01    8.41
  -7  -1   2   54.00    9.46
  -7  -1   2   39.30    8.23
  -7  -1   2   39.67    9.33
  -7   1   3  254.81   28.52
  -7   1   3  240.85   29.09
   7  -1  -3  254.97   28.98
   7   1  -3  259.80   29.70
   7   1  -3  310.29   31.05
   7   1  -3  260.15   29.16
  -7  -1   3  255.49   28.88
  -7  -1   3  227.59   29.23
  -7   1   4   -0.00    3.05
  -7   1   4   -0.00    3.65
   7  -1  -4    0.76    3.54
   7   1  -4    0.74    3.48
   7   1  -4   -0.00    2.88
  -7  -1   4    0.37    2.76
  -7  -1   4    3.10    4.33
  -7   1   5   90.13   13.27
  -7   1   5   95.31   13.91
   7  -1  -5   82.08   12.83
   7   1  -5   95.95   14.12
   7   1  -5   84.53   13.19
  -7  -1   5   77.40   12.79
  -7  -1   5   70.33   13.28
  -7   1   6   -0.00    2.92
  -7   1   6    6.44    5.42
   7  -1  -6    0.00    3.14
   7   1  -6    0.19    3.08
   7   1  -6    4.74    4.24
  -7  -1   6   -0.00    3.25
  -7  -1   6    0.00    3.63
  -7   1   7   28.86    7.23
  -7   1   7   37.60    8.44
   7  -1  -7    8.98    5.23
   7   1  -7   25.58    7.53
   7   1  -7   36.49    7.55
  -7  -1   7   29.71    8.17
  -7   1   8   16.88    5.66
  -7   1   8   19.65    6.93
   7  -1  -8   24.28    6.80
   7   1  -8   14.41    5.72
  -7  -1   8   13.35    5.86
  -7   1   9  299.74   32.97
   7  -1  -9  294.68   32.16
   7   1  -9  260.52   31.82
  -7  -1   9  256.04   32.41
  -7   1  10   17.47    6.47
   7  -1 -10   17.91    6.49
   7   1 -10   37.54    8.46
  -7  -1  10   12.72    6.37
  -7   1  11   76.62   13.97
   7  -1 -11   86.39   14.16
   7   1 -11   80.79   13.85
  -7  -1  11   89.20   15.21
  -7   1  12    0.00    3.36
   7  -1 -12    1.27    3.24
   7   1 -12    3.63    4.54
  -7  -1  12    1.48    3.73
  -7   1  13  209.34   24.55
   7  -1 -13  154.83   22.14
   7   1 -13  151.50   22.12
  -7  -1  13  160.39   22.99
  -7   1  14    3.95    4.65
   7  -1 -14    0.00    3.23
  -7  -1  14    7.42    5.13
  -7   1  15   76.80   14.86
  -7  -1  15  115.01   17.91
  -7   1  16   35.04    9.29
  -7  -1  16    2.22    4.19
  -7   1  17   27.59    8.73
   7   1 -17   10.20    6.52
  -7  -1  17   37.91   10.39
  -7   1  18   -0.00    5.03
   7  -1 -18   -0.00    5.06
   7   1 -18    6.36    5.09
  -7  -1  18   -0.00    5.02
   7  -1 -19  157.18   23.40
   7   1 -19  137.24   21.96
  -7  -1  19  170.28   24.22
   7  -1 -20   -0.00    5.68
   7   1 -20    0.00    5.05
  -7  -1  20    5.59    5.62
   7  -1 -21   84.71   16.23
   7   1 -21   60.64   14.01
  -7  -1  21  100.57   17.29
   7  -1 -22    1.49    5.18
   7   1 -22    0.25    4.43
  -7  -1  22    4.25    5.58
   7  -1 -23   33.66   11.33
   7   1 -23   46.27   11.45
  -7  -1  23   19.26    9.23
   7  -1 -24   10.15    8.07
   7   1 -24   24.74    9.56
  -7  -1  24   16.39    8.97
  -7   1  25   26.52   10.76
   7  -1 -25   73.56   15.08
   7   1 -25   68.95   14.23
  -7  -1  25   34.76   11.59
  -7   1  26   -0.00    5.91
   7  -1 -26   -0.00    6.57
   7   1 -26    1.25    4.91
  -7   1  27    3.63    5.41
   7  -1 -27    2.43    5.90
   7   1 -27    8.62    6.37
  -7   1  28    0.00    4.78
   7  -1 -28    2.30    4.47
   7   1 -28    7.97    6.08
  -7   1  29   46.26   13.43
   7  -1 -29   30.67   12.34
   7   1 -29   68.58   14.62
   7  -1 -30    0.00    5.66
   7   1 -30   -0.00    6.02
   7  -1 -31   28.65   10.01
   7   1 -31   27.74   10.49
   7  -1 -32    7.02    5.93
   7   1 -32    6.47    7.87
   7  -1 -33    5.36    8.49
   7   1 -33    4.82    6.90
   7  -1 -34    8.57    6.91
   7   1 -34    1.10    4.48
   7  -1 -35   13.20    9.14
   7   1 -35   18.97   10.52
   7  -1 -36   -0.00    7.77
   7   1 -36   -0.00    5.34
   7  -1 -37    1.50    5.87
   7   1 -37   -0.00    5.44
  -7   2   1   42.96    7.92
  -7   2   1   44.14    8.66
   7  -2  -1   51.08    8.45
   7  -2  -1   37.73    7.39
   7   2  -1   41.57    8.95
   7   2  -1   45.09    9.43
   7   2  -1   47.33    9.33
  -7  -2   1   23.82    7.25
  -7  -2   1   57.18    9.43
  -7  -2   1   39.57    9.01
  -7   2   2   55.89    9.11
  -7   2   2   50.78    9.08
   7  -2  -2   39.04    8.23
   7  -2  -2   49.50    8.57
   7   2  -2   39.08    9.04
   7   2  -2   44.52    9.44
   7   2  -2   61.91   10.51
  -7  -2   2   47.92    9.60
  -7  -2   2   49.02    9.33
  -7  -2   2   49.07    9.93
  -7   2   3    6.72    3.89
  -7   2   3    0.00    3.67
   7  -2  -3    6.17    3.78
   7   2  -3    9.35    4.47
   7   2  -3    8.03    4.69
   7   2  -3   11.85    5.21
  -7  -2   3   16.72    5.68
  -7  -2   3   11.48    4.64
  -7  -2   3   15.90    6.02
  -7   2   4    1.89    3.72
  -7   2   4    5.33    4.25
   7  -2  -4    6.49    3.65
   7   2  -4    3.83    4.29
   7   2  -4    6.63    3.96
  -7  -2   4    8.92    4.63
  -7   2   5  299.94   30.36
  -7   2   5  289.02   30.62
   7  -2  -5  233.52   28.95
   7   2  -5  280.20   31.16
   7   2  -5  251.07   30.08
  -7  -2   5  239.45   30.65
  -7   2   6   11.43    5.21
  -7   2   6   13.66    5.51
   7  -2  -6   11.66    4.79
   7   2  -6   19.18    6.31
   7   2  -6   17.44    5.94
  -7  -2   6   12.60    5.84
  -7   2   7  251.22   29.16
  -7   2   7  229.04   28.91
   7  -2  -7  246.80   28.87
   7   2  -7  304.44   31.18
   7   2  -7  233.75   29.00
  -7  -2   7  261.89   30.83
  -7   2   8    0.00    3.59
  -7   2   8    3.30    4.32
   7  -2  -8    0.00    2.97
   7   2  -8    1.79    3.42
   7   2  -8   10.10    4.92
  -7  -2   8    6.73    5.24
  -7   2   9   86.53   13.39
  -7   2   9   64.26   12.21
   7  -2  -9   98.01   13.94
   7   2  -9   62.95   12.55
   7   2  -9   91.23   13.84
  -7  -2   9   60.59   12.79
  -7   2  10   30.93    7.92
   7  -2 -10   23.12    7.14
   7   2 -10   24.07    7.62
  -7  -2  10   16.34    6.71
  -7   2  11  155.82   21.12
   7  -2 -11  136.14   20.29
   7   2 -11  170.96   21.97
  -7  -2  11  169.36   22.91
  -7   2  12   34.44    8.10
   7  -2 -12   41.24    9.21
   7   2 -12   -0.00    4.54
  -7  -2  12   29.27    8.15
  -7   2  13   70.20   13.33
   7  -2 -13   72.10   13.37
  -7  -2  13   88.68   15.35
  -7   2  14    7.79    5.45
   7  -2 -14    6.73    5.00
  -7  -2  14    5.50    4.91
  -7   2  15   18.11    6.62
  -7  -2  15   31.85    9.48
   7   2 -16   92.70   16.05
  -7  -2  16  103.65   17.80
   7   2 -17   39.57   10.73
  -7  -2  17   40.55   10.87
   7  -2 -18   57.97   12.31
   7   2 -18   47.85   11.44
  -7  -2  18   34.95   10.64
   7  -2 -19    1.54    4.95
   7   2 -19    7.79    5.34
  -7  -2  19    3.06    5.75
   7  -2 -20    3.75    5.64
   7   2 -20    1.59    5.94
  -7  -2  20    3.39    5.64
   7  -2 -21   67.21   14.69
   7   2 -21   52.20   12.98
  -7  -2  21  105.90   17.43
  -7   2  22   -0.00    4.78
   7  -2 -22    7.11    6.81
   7   2 -22    4.93    6.41
  -7  -2  22   17.68    7.41
  -7   2  23   43.52   11.65
   7  -2 -23   68.24   14.77
   7   2 -23   44.98   11.94
  -7  -2  23   50.61   13.15
  -7   2  24   -0.00    3.82
   7  -2 -24    2.00    5.05
   7   2 -24    6.84    6.07
  -7  -2  24    0.34    5.26
  -7   2  25   13.37    8.08
   7  -2 -25   13.04    7.47
   7   2 -25   20.59    8.65
  -7  -2  25    4.72    5.98
  -7   2  26   -0.00    4.44
   7  -2 -26   -0.00    6.91
   7   2 -26   -0.00    5.54
  -7   2  27    0.00    5.54
   7  -2 -27   27.79    9.85
   7   2 -27   12.10    6.43
  -7   2  28    3.82    5.13
   7  -2 -28    0.00    5.78
   7   2 -28    1.62    6.20
  -7   2  29    6.70    6.60
   7  -2 -29    5.71    6.20
   7   2 -29    7.97    7.14
  -7   2  30    2.93    6.15
   7  -2 -30   -0.00    6.62
   7   2 -30    3.23    4.98
   7  -2 -31    5.82    6.58
   7   2 -31    0.00    6.14
   7  -2 -32    0.00    7.32
   7   2 -32   -0.00    5.12
   7  -2 -33   24.12    9.95
   7   2 -33   14.28    7.67
   7  -2 -34    2.34    5.29
   7   2 -34   15.47    8.19
   7  -2 -35    5.53    7.77
   7   2 -35    4.47    5.17
   7  -2 -36   -0.00    7.94
   7   2 -36    1.51    5.94
   7   2 -37    0.59    4.64
  -7   3   1   -0.00    2.39
  -7   3   1    5.09    3.53
   7  -3  -1   -0.00    2.31
   7  -3  -1   -0.00    2.21
   7   3  -1   -0.00    2.89
   7   3  -1   -0.00    2.96
   7   3  -1    0.16    3.29
  -7  -3   1    2.20    3.68
  -7  -3   1   -0.00    4.25
  -7   3   2  169.40   19.44
  -7   3   2  168.76   19.87
   7  -3  -2  146.87   18.83
   7  -3  -2  163.72   18.61
   7   3  -2  178.19   21.84
   7   3  -2  158.97   21.40
   7   3  -2  115.65   19.21
  -7  -3   2  169.12   21.04
  -7  -3   2  170.96   21.91
  -7   3   3   39.13    7.99
  -7   3   3   52.15    9.04
   7  -3  -3   41.54    8.00
   7   3  -3   31.19    8.60
   7   3  -3   49.34   10.10
   7   3  -3   50.92    9.92
  -7  -3   3   47.30    9.17
  -7  -3   3   50.83   10.35
  -7   3   4   17.65    5.40
  -7   3   4    3.55    3.01
   7  -3  -4   10.45    4.19
   7   3  -4    5.15    4.32
   7   3  -4    7.95    4.90
  -7  -3   4    6.17    4.04
  -7  -3   4    5.71    4.98
  -7   3   5   91.02   13.77
  -7   3   5   85.46   13.43
   7  -3  -5   73.92   12.72
   7   3  -5  106.55   15.48
   7   3  -5   98.92   14.93
  -7  -3   5  136.31   17.48
  -7   3   6   21.23    6.46
  -7   3   6   10.29    5.02
   7  -3  -6   21.59    5.87
   7   3  -6   25.03    7.04
   7   3  -6   21.64    6.60
  -7  -3   6    9.70    5.28
  -7   3   7   -0.00    3.84
  -7   3   7    0.00    3.55
   7  -3  -7    1.97    3.29
   7   3  -7    2.45    3.32
   7   3  -7    2.84    3.89
  -7  -3   7   -0.00    3.60
  -7   3   8   -0.00    2.97
  -7   3   8    2.63    3.85
   7  -3  -8    2.76    3.61
   7   3  -8    5.30    4.76
   7   3  -8    0.00    3.38
  -7  -3   8   -0.00    4.43
  -7   3   9  246.14   29.34
  -7   3   9  264.90   29.56
   7  -3  -9  256.41   29.32
   7   3  -9  259.61   30.53
   7   3  -9  239.07   29.55
  -7  -3   9  220.31   29.90
  -7   3  10   93.95   14.33
  -7   3  10   47.17   11.09
   7  -3 -10  108.45   14.64
   7   3 -10   92.50   14.20
   7   3 -10   62.24   12.42
  -7  -3  10   68.68   13.38
  -7   3  11    0.00    4.11
   7  -3 -11   12.87    5.94
   7   3 -11    6.17    4.30
  -7  -3  11    0.06    4.29
  -7   3  12    0.00    4.37
   7  -3 -12    0.00    4.02
   7   3 -12   -0.00    3.72
  -7  -3  12    3.30    4.89
   7  -3 -13   87.28   15.06
  -7  -3  13   83.60   15.53
   7  -3 -14   91.06   15.27
  -7  -3  14   74.30   14.84
   7   3 -15  171.39   22.27
  -7  -3  15  120.78   20.84
   7   3 -16   30.74    9.34
  -7  -3  16   30.86    9.15
   7   3 -17    0.33    4.25
  -7  -3  17    3.84    5.98
   7  -3 -18   30.53    9.65
   7   3 -18   11.86    6.17
  -7  -3  18   12.28    6.82
  -7   3  19  310.76   37.98
   7  -3 -19  308.63   38.35
   7   3 -19  340.07   38.51
  -7  -3  19  296.21   38.90
  -7   3  20    0.40    4.92
   7  -3 -20    0.18    3.97
   7   3 -20   -0.00    5.73
  -7  -3  20    4.33    6.04
  -7   3  21   12.70    6.85
   7  -3 -21   -0.00    4.55
   7   3 -21   11.52    6.94
  -7  -3  21    6.07    5.97
  -7   3  22    3.79    5.72
   7  -3 -22    0.00    6.59
   7   3 -22   -0.00    4.31
  -7  -3  22    0.37    5.08
  -7   3  23   11.86    6.29
   7  -3 -23   20.60    9.33
   7   3 -23   31.24    9.07
  -7  -3  23   13.72    7.59
  -7   3  24    3.45    5.66
   7  -3 -24   17.53    8.71
   7   3 -24    0.37    5.71
  -7   3  25   13.12    8.46
   7  -3 -25   17.84    8.89
   7   3 -25   28.40    9.13
  -7   3  26   -0.00    5.47
   7  -3 -26    1.62    6.12
   7   3 -26    2.79    4.67
  -7   3  27   -0.00    4.45
   7  -3 -27    0.00    5.50
   7   3 -27    6.22    5.61
  -7   3  28   -0.00    3.82
   7  -3 -28    4.92    5.99
   7   3 -28    0.00    5.93
  -7   3  29   17.02    8.34
   7  -3 -29   18.07    8.57
   7   3 -29   13.09    8.12
  -7   3  30   -0.00    5.73
   7  -3 -30    7.62    7.04
   7   3 -30    4.28    6.29
  -7   3  31    4.80    5.99
   7  -3 -31   30.82   10.99
   7   3 -31   27.85   10.70
   7  -3 -32   -0.00    7.03
   7   3 -32    1.81    5.45
   7  -3 -33    0.00    6.75
   7   3 -33    0.00    5.22
   7  -3 -34    3.48    6.65
   7   3 -34    0.00    5.42
   7  -3 -35   15.47    8.78
   7   3 -35   23.90   10.74
   7  -3 -36   -0.00    5.92
   7   3 -36   -0.00    4.35
   7   3 -37    1.14    4.04
  -7   4   1   63.22   10.28
  -7   4   1   87.72   11.53
   7  -4  -1   55.07    9.67
   7  -4  -1   85.81   10.00
   7   4  -1   64.98   12.39
   7   4  -1   77.91   12.95
  -7  -4   1   82.63   13.21
  -7  -4   1   52.90   11.77
  -7   4   2   98.02   13.32
  -7   4   2   84.35   12.67
   7  -4  -2   92.43   12.64
   7  -4  -2   92.31   11.87
   7   4  -2   95.27   14.90
   7   4  -2   93.05   15.18
   7   4  -2   84.96   14.57
  -7  -4   2  101.32   15.23
  -7  -4   2   98.19   15.58
  -7   4   3    0.87    2.62
  -7   4   3   12.48    4.63
   7  -4  -3   14.51    4.70
   7   4  -3   12.92    5.68
   7   4  -3    9.53    5.16
   7   4  -3    7.24    5.23
  -7  -4   3   14.03    5.43
  -7  -4   3    7.70    5.41
  -7   4   4   25.97    6.97
  -7   4   4   31.79    7.07
   7  -4  -4   30.55    7.00
   7   4  -4   25.62    7.55
   7   4  -4   33.24    8.45
   7   4  -4   38.51    9.14
  -7  -4   4   37.50    8.35
  -7  -4   4   36.74    9.36
  -7   4   5   69.55   11.81
  -7   4   5   76.57   11.92
   7  -4  -5   78.40   11.69
   7   4  -5   74.81   12.96
   7   4  -5   76.72   13.11
  -7  -4   5   66.04   12.29
  -7   4   6   66.84   11.70
  -7   4   6   66.46   11.29
   7  -4  -6   68.69   11.12
   7   4  -6   72.27   13.08
   7   4  -6   64.81   12.17
  -7  -4   6   75.55   13.60
  -7   4   7   48.23    9.54
  -7   4   7   41.23    8.68
   7  -4  -7   45.03    8.95
   7   4  -7   36.33    9.45
   7   4  -7   40.10    9.72
  -7  -4   7   52.17   10.87
  -7   4   8   66.33   11.40
  -7   4   8   42.35    9.35
   7  -4  -8   58.25   10.28
   7   4  -8   51.91   10.90
   7   4  -8   56.99   11.05
  -7  -4   8   45.65   11.36
  -7   4   9   23.61    7.45
   7  -4  -9   31.71    7.80
   7   4  -9   30.08    8.10
  -7  -4   9   23.39    8.33
  -7   4  10   -0.00    4.10
   7  -4 -10    2.55    3.94
   7   4 -10    5.52    4.50
  -7  -4  10   -0.00    3.70
   7  -4 -11  111.45   17.77
   7   4 -11  136.76   19.23
  -7  -4  11  132.08   19.86
   7  -4 -12  134.96   20.73
   7   4 -12  159.48   22.03
  -7  -4  12  176.70   23.80
   7  -4 -13  116.56   18.66
   7   4 -13  131.49   19.32
  -7  -4  13  126.60   19.90
   7  -4 -14   31.87    8.78
   7   4 -14   18.44    7.08
   7   4 -14   35.68    9.35
  -7  -4  14    1.31    4.71
  -7   4  15   33.40    8.93
   7   4 -15   53.84   11.31
  -7  -4  15   67.34   13.55
  -7   4  16    8.46    5.71
   7   4 -16   24.06    7.32
  -7  -4  16   32.33   10.04
  -7   4  17  141.48   20.76
   7   4 -17  115.68   19.81
  -7  -4  17  168.41   23.72
  -7   4  18   34.24    9.21
   7  -4 -18   44.16   11.06
   7   4 -18   38.30    9.86
  -7  -4  18   29.02   10.36
  -7   4  19   15.53    7.35
   7  -4 -19    6.94    5.99
   7   4 -19   19.53    7.08
  -7  -4  19   10.86    7.91
  -7   4  20   22.86    8.03
   7  -4 -20   29.83   10.12
   7   4 -20   39.40   10.43
  -7  -4  20   39.13   11.30
  -7   4  21   39.71   10.68
   7  -4 -21   32.86   10.33
   7   4 -21   21.78    8.83
  -7  -4  21   42.63   12.20
  -7   4  22   20.61    8.80
   7  -4 -22   38.55   11.52
   7   4 -22   37.64   10.09
  -7   4  23   16.72    7.78
   7  -4 -23   11.54    7.26
   7   4 -23   12.54    6.67
  -7   4  24    0.00    5.03
   7  -4 -24    0.18    5.67
   7   4 -24   -0.00    5.34
  -7   4  25    2.47    5.78
   7  -4 -25    3.72    4.56
   7   4 -25   -0.00    4.64
  -7   4  26    7.90    6.00
   7  -4 -26   10.22    6.66
   7   4 -26    7.40    5.78
  -7   4  27   12.34    8.07
   7  -4 -27   10.78    7.25
   7   4 -27   12.24    7.43
  -7   4  28    5.69    6.39
   7  -4 -28   10.41    8.67
   7   4 -28   10.07    6.79
  -7   4  29    3.27    4.90
   7  -4 -29    6.79    6.16
   7   4 -29    0.00    5.63
  -7   4  30    0.83    4.65
   7  -4 -30    8.40    7.44
   7   4 -30    3.64    5.47
  -7   4  31    5.92    6.01
   7  -4 -31    8.28    7.63
   7   4 -31    4.26    6.44
  -7   4  32   -0.00    5.32
   7  -4 -32   16.65    8.47
   7   4 -32    2.36    5.92
   7  -4 -33    2.07    6.54
   7   4 -33   23.93    9.16
   7  -4 -34   10.66    8.37
   7   4 -34   -0.00    5.17
   7  -4 -35   -0.00    6.35
   7   4 -35    7.94    7.13
   7  -4 -36   -0.00    7.61
   7   4 -36   -0.00    6.24
  -7   5   1    2.00    3.10
  -7   5   1    2.11    2.86
   7  -5  -1    1.33    2.58
   7  -5  -1    3.10    2.04
   7   5  -1    0.00    3.64
   7   5  -1   -0.00    3.93
  -7  -5   1    0.00    4.15
  -7  -5   1   -0.00    4.15
  -7   5   2    0.00    2.94
  -7   5   2    0.25    3.03
   7  -5  -2    2.62    2.77
   7  -5  -2    4.08    2.35
   7   5  -2    0.00    3.74
   7   5  -2    0.00    4.24
  -7  -5   2    2.22    4.06
  -7  -5   2    0.60    3.08
  -7   5   3   34.68    7.63
  -7   5   3   49.80    8.51
   7  -5  -3   49.51    8.05
   7   5  -3   35.71    8.99
   7   5  -3   53.65   10.99
   7   5  -3   25.65    8.31
  -7  -5   3   47.79   10.02
  -7  -5   3   53.66   10.86
  -7   5   4  111.25   15.66
  -7   5   4  114.35   15.29
   7  -5  -4  125.46   15.41
   7   5  -4  103.91   16.99
   7   5  -4  136.44   18.81
   7   5  -4  129.45   18.03
  -7  -5   4   95.42   16.60
  -7  -5   4  109.08   17.59
  -7   5   5   21.84    6.32
  -7   5   5    3.50    3.85
   7  -5  -5   39.74    7.39
   7   5  -5   47.34   10.00
   7   5  -5   35.77    8.76
  -7  -5   5   24.10    7.91
  -7   5   6    4.11    4.25
   7  -5  -6    5.59    4.10
   7   5  -6   -0.00    3.73
  -7  -5   6    6.45    4.61
  -7   5   7   -0.00    3.61
   7  -5  -7   10.95    4.89
   7   5  -7   15.04    5.94
  -7  -5   7   13.28    6.22
  -7   5   8   82.36   13.77
   7  -5  -8   80.33   13.12
   7   5  -8   99.53   15.73
  -7  -5   8   76.20   14.84
  -7   5   9  122.40   18.29
   7  -5  -9  128.61   18.04
   7   5  -9  129.61   19.46
  -7  -5   9  133.72   20.17
  -7   5  10   34.10    8.96
   7  -5 -10   30.60    8.60
   7   5 -10   41.59    9.86
  -7  -5  10   50.63   11.72
   7  -5 -11   75.08   13.94
   7   5 -11  154.76   18.68
  -7  -5  11   64.08   13.90
  -7   5  12    0.67    3.86
   7  -5 -12    3.36    4.25
   7   5 -12    4.00    3.72
   7   5 -12   -0.00    4.28
  -7  -5  12    0.00    4.14
  -7   5  13   30.19    8.68
   7  -5 -13   41.93    9.80
   7   5 -13   47.09   10.80
   7   5 -13   40.50   10.11
  -7  -5  13   46.04   11.38
  -7   5  14   35.67    9.37
   7  -5 -14   65.38   12.58
   7   5 -14   36.44   10.02
   7   5 -14   51.42   11.08
  -7  -5  14   47.85   11.88
  -7   5  15  172.91   22.89
   7   5 -15  169.68   23.80
   7   5 -15  159.77   23.39
  -7  -5  15  153.14   24.13
  -7   5  16    5.23    5.20
   7   5 -16    4.59    5.45
   7   5 -16   -0.00    4.46
  -7  -5  16   -0.00    5.47
  -7   5  17    6.22    4.60
   7  -5 -17    0.57    5.60
   7   5 -17   -0.00    4.52
  -7  -5  17   10.79    7.08
  -7   5  18    9.29    5.44
   7  -5 -18    1.75    4.57
   7   5 -18    1.60    4.74
  -7  -5  18    4.75    5.46
  -7   5  19   46.05   10.73
   7  -5 -19   40.88   11.16
   7   5 -19   37.59    9.84
  -7  -5  19   42.05   11.59
  -7   5  20   37.35   10.39
   7  -5 -20   32.15   10.37
   7   5 -20   37.76   10.42
  -7   5  21    5.63    6.04
   7  -5 -21   19.17    8.78
   7   5 -21    7.81    6.12
  -7   5  22   -0.00    4.09
   7  -5 -22    0.00    5.89
   7   5 -22    5.59    4.81
  -7   5  23    3.83    4.49
   7  -5 -23    2.27    5.70
   7   5 -23    4.56    4.86
  -7   5  24   11.87    7.01
   7  -5 -24   20.68    9.26
   7   5 -24    8.02    5.36
  -7   5  25   19.85    8.67
   7  -5 -25    6.77    6.21
   7   5 -25    4.33    4.75
  -7   5  26    0.00    4.77
   7  -5 -26   10.79    6.84
   7   5 -26   10.23    6.52
  -7   5  27   -0.00    3.90
   7  -5 -27   -0.00    6.41
   7   5 -27    1.07    5.14
  -7   5  28    2.14    4.68
   7  -5 -28    4.31    5.63
   7   5 -28    4.63    6.10
  -7   5  29   16.96    8.37
   7  -5 -29   42.35   12.20
   7   5 -29    9.20    7.43
  -7   5  30    9.49    7.04
   7  -5 -30    6.81    6.82
   7   5 -30   14.13    6.92
  -7   5  31    7.25    5.78
   7  -5 -31   14.34    9.10
   7   5 -31   16.55    7.90
  -7   5  32   -0.00    5.08
   7  -5 -32    4.85    6.35
   7   5 -32   -0.00    5.33
   7  -5 -33    4.34    6.61
   7   5 -33    4.08    5.81
   7  -5 -34    1.61    5.97
   7   5 -34    7.09    6.58
   7  -5 -35    0.28    6.72
   7   5 -35    1.83    4.66
   7   5 -36    7.47    6.14
  -7   6   1  125.47   13.26
  -7   6   1   59.95   10.17
   7  -6  -1   75.78   10.72
   7  -6  -1   77.17    8.37
   7   6  -1   73.48   14.41
   7   6  -1   89.39   14.75
  -7   6   2   73.29   10.83
   7  -6  -2   61.03    9.48
   7  -6  -2   64.27    7.90
   7   6  -2   70.23   13.28
   7   6  -2   61.97   12.31
  -7  -6   2   64.18   13.10
  -7   6   3   39.59    7.89
   7  -6  -3   27.45    6.35
   7  -6  -3   37.00    5.71
   7   6  -3   29.38    8.70
   7   6  -3   42.75    9.50
  -7  -6   3   34.64    9.47
  -7   6   4    0.00    3.28
   7  -6  -4   10.79    4.08
   7   6  -4    9.48    5.81
   7   6  -4   15.05    6.20
  -7  -6   4   15.51    7.26
  -7   6   5   -0.00    2.78
   7  -6  -5    0.27    2.54
   7   6  -5   -0.00    4.07
   7   6  -5   -0.00    4.71
  -7  -6   5    0.45    4.33
  -7   6   6   89.54   13.83
   7  -6  -6  123.01   15.04
   7   6  -6   80.07   15.24
  -7  -6   6   78.97   15.70
  -7   6   7  134.82   18.84
   7  -6  -7  130.44   18.49
   7   6  -7  171.79   22.38
  -7  -6   7  156.84   22.02
  -7   6   8   62.99   11.12
   7  -6  -8   53.50   10.50
   7   6  -8   65.07   12.79
  -7  -6   8   58.60   12.94
  -7   6   9   10.20    4.95
  -7   6   9    2.12    3.18
   7  -6  -9   -0.00    4.66
   7   6  -9    3.93    3.99
   7   6  -9   -0.00    3.93
  -7  -6   9   -0.00    4.28
  -7   6  10  110.63   14.56
  -7   6  10   82.43   12.98
   7  -6 -10   70.78   13.20
   7   6 -10   61.09   12.98
   7   6 -10   63.79   13.37
  -7  -6  10   73.77   14.78
  -7   6  11  140.60   17.86
   7  -6 -11  115.02   17.95
   7   6 -11  140.47   19.78
   7   6 -11  110.09   18.42
  -7  -6  11   93.00   18.13
  -7   6  12   12.58    6.02
   7  -6 -12   14.13    6.90
   7   6 -12   19.27    7.00
   7   6 -12   21.03    7.56
  -7  -6  12   22.64    8.23
  -7   6  13   10.73    5.17
   7  -6 -13    5.30    4.67
   7   6 -13   18.19    7.33
   7   6 -13   13.24    6.41
  -7  -6  13   16.69    8.01
  -7   6  14   12.30    5.69
   7  -6 -14   17.22    7.27
   7   6 -14   13.93    6.90
   7   6 -14   23.30    8.49
  -7  -6  14    0.00    4.98
  -7   6  15    0.00    4.04
   7   6 -15   18.78    6.86
   7   6 -15    7.11    4.82
  -7  -6  15   11.61    7.18
  -7   6  16   49.22   11.16
   7   6 -16   43.93   11.25
   7   6 -16   62.21   12.88
  -7  -6  16   56.10   13.28
  -7   6  17   54.76   12.19
   7  -6 -17   73.72   14.87
   7   6 -17   83.93   14.95
  -7   6  18   78.70   14.85
   7  -6 -18   95.77   17.18
   7   6 -18   95.99   16.34
  -7   6  19    0.00    4.19
   7  -6 -19    8.46    6.77
   7   6 -19   -0.00    4.15
  -7   6  20    4.22    5.17
   7  -6 -20   -0.00    5.46
   7   6 -20   -0.00    4.99
  -7   6  21    6.42    6.00
   7  -6 -21   11.36    6.93
   7   6 -21    4.35    3.81
  -7   6  22   20.61    8.53
   7  -6 -22   44.20   12.34
   7   6 -22   41.22   10.65
  -7   6  23   23.27    8.64
   7  -6 -23   14.62    8.04
   7   6 -23    8.57    6.74
  -7   6  24    6.78    6.24
   7  -6 -24   14.59    8.34
   7   6 -24    8.15    5.84
  -7   6  25    0.00    4.21
   7  -6 -25    2.56    6.02
   7   6 -25    4.78    5.06
  -7   6  26    5.86    6.92
   7  -6 -26   10.19    6.93
   7   6 -26   18.74    8.71
  -7   6  27   13.17    7.90
   7  -6 -27    3.25    6.77
   7   6 -27   18.48    7.99
  -7   6  28   15.68    7.28
   7  -6 -28    7.62    8.55
   7   6 -28   11.72    7.41
  -7   6  29    6.80    7.10
   7  -6 -29   -0.00    7.13
   7   6 -29   -0.00    4.73
  -7   6  30   -0.00    4.85
   7  -6 -30    0.44    7.69
   7   6 -30    2.14    5.74
   7  -6 -31    0.67    6.69
   7   6 -31    1.76    4.77
  -7   6  32   11.11    7.59
   7  -6 -32   19.04   10.04
   7   6 -32   11.68    7.52
  -7   6  33    5.29    5.68
   7  -6 -33    0.16    5.96
   7   6 -33   -0.00    6.00
   7  -6 -34   -0.00    5.00
   7   6 -34   10.15    8.11
   7  -6 -35    0.37    6.85
   7   6 -35   -0.00    4.56
   7   6 -36    5.06    6.11
  -7   7   1    8.65    3.42
   7  -7  -1    6.60    3.19
   7   7  -1    0.23    4.52
   7   7  -1    0.00    4.91
  -7  -7   1    2.78    5.04
  -7   7   2   28.93    5.80
   7  -7  -2   25.82    5.35
   7  -7  -2   14.16    2.09
   7   7  -2   20.30    7.81
   7   7  -2   23.29    7.65
  -7  -7   2   23.28    7.23
  -7   7   3   16.65    4.69
   7  -7  -3    8.61    3.79
   7  -7  -3    6.93    2.26
   7   7  -3    9.76    5.54
   7   7  -3    7.80    6.28
  -7  -7   3   15.88    6.55
  -7   7   4  241.07   27.05
   7  -7  -4  258.93   27.63
   7   7  -4  248.74   31.43
   7   7  -4  212.98   30.06
  -7  -7   4  294.48   32.04
  -7  -7   4  238.49   31.77
  -7   7   5  103.79   13.80
  -7   7   5  101.08   13.66
   7  -7  -5   80.90   13.31
   7   7  -5   99.78   16.67
   7   7  -5   94.10   16.59
   7   7  -5   97.76   16.79
  -7  -7   5  107.54   16.78
  -7  -7   5  110.28   18.04
  -7   7   6   26.05    5.86
  -7   7   6   12.79    4.73
   7  -7  -6   10.81    4.70
   7   7  -6   12.97    6.11
   7   7  -6    8.16    5.72
   7   7  -6    4.93    5.61
  -7  -7   6    8.12    5.13
  -7  -7   6    2.60    5.14
  -7   7   7   85.86   12.07
  -7   7   7   62.42   10.82
   7  -7  -7   55.06   11.23
   7   7  -7   70.44   13.73
   7   7  -7   71.42   13.84
  -7  -7   7   77.82   13.43
  -7  -7   7   67.77   13.93
  -7   7   8    8.45    4.75
  -7   7   8   15.79    5.28
   7  -7  -8    8.20    5.18
   7   7  -8   17.15    7.03
   7   7  -8   20.17    7.73
  -7  -7   8    9.00    5.70
  -7  -7   8   14.00    7.12
  -7   7   9   44.64    8.71
  -7   7   9   35.54    8.24
   7  -7  -9   25.14    7.84
   7   7  -9   35.98    9.72
   7   7  -9   28.74    8.81
  -7  -7   9   37.28    9.65
  -7  -7   9   23.60    9.01
  -7   7  10  116.46   15.83
  -7   7  10  103.22   15.31
   7  -7 -10  103.65   16.63
   7   7 -10   87.70   16.29
   7   7 -10  109.47   18.32
  -7  -7  10  101.84   16.56
  -7  -7  10  110.21   18.42
  -7   7  11   28.98    7.45
   7  -7 -11   12.53    7.05
   7   7 -11   41.12    9.61
   7   7 -11   45.34   10.87
  -7  -7  11   16.76    8.25
  -7   7  12    4.58    4.24
   7  -7 -12    1.73    4.65
   7   7 -12    8.72    5.68
   7   7 -12    7.00    5.43
  -7  -7  12    0.00    5.45
  -7   7  13   33.44    8.34
   7  -7 -13   34.82    9.73
   7   7 -13   30.68    9.19
  -7  -7  13   35.17   10.03
  -7   7  14  233.04   25.26
   7  -7 -14  151.46   24.02
   7   7 -14  159.31   24.31
  -7   7  15    4.70    4.86
   7   7 -15   -0.00    4.22
  -7   7  16    2.57    5.19
   7   7 -16    4.69    6.06
  -7   7  17    6.05    5.29
   7  -7 -17   -0.00    5.17
   7   7 -17    2.32    4.35
  -7   7  18    7.11    5.42
   7  -7 -18   17.58    8.24
   7   7 -18   13.15    6.56
  -7   7  19    0.00    4.62
   7  -7 -19    2.78    6.03
   7   7 -19    1.61    4.82
  -7   7  20   30.10    9.28
   7  -7 -20   26.78    9.87
   7   7 -20   59.29   12.54
  -7   7  21   -0.00    5.50
   7  -7 -21    0.00    5.00
   7   7 -21    2.01    5.17
  -7   7  22    0.43    4.74
   7  -7 -22    1.99    5.74
   7   7 -22    1.08    4.36
  -7   7  23   10.34    6.47
   7  -7 -23    4.61    5.89
   7   7 -23    0.04    4.22
  -7   7  24   17.96    8.46
   7  -7 -24   23.49   10.37
   7   7 -24   32.88    9.94
  -7   7  25   -0.00    5.38
   7  -7 -25    5.09    6.50
   7   7 -25    1.67    5.04
  -7   7  26   10.68    7.29
   7  -7 -26   13.13    9.15
   7   7 -26    7.45    6.81
  -7   7  27    0.62    4.74
   7  -7 -27   -0.00    7.90
   7   7 -27    0.97    4.30
  -7   7  28    4.29    5.86
   7  -7 -28    6.39    7.73
   7   7 -28    9.54    5.64
  -7   7  29    8.08    7.10
   7  -7 -29    5.49    6.77
   7   7 -29    4.96    4.80
  -7   7  30    8.34    6.88
   7  -7 -30   15.39    9.29
   7   7 -30    2.55    4.82
  -7   7  31   -0.00    5.30
   7  -7 -31    3.38    8.14
   7   7 -31    2.08    5.62
  -7   7  32   -0.00    5.33
   7  -7 -32   -0.00    5.11
   7   7 -32    0.00    4.32
  -7   7  33    1.04    5.17
   7  -7 -33    1.89    6.35
   7   7 -33   -0.00    4.31
  -7   7  34   13.33    7.27
   7  -7 -34    0.00    5.42
   7   7 -34    0.00    4.98
   7   7 -35    6.60    6.37
  -7   8   1   50.76    8.01
   7   8  -1   43.98   11.18
   7   8  -1   47.15   11.39
  -7  -8   1   47.11   11.12
  -7   8   2   97.02   12.78
   7  -8  -2   90.33   12.49
   7   8  -2  104.54   17.81
   7   8  -2  116.32   17.85
  -7  -8   2  104.29   17.05
  -7   8   3    5.61    3.58
   7  -8  -3    7.79    3.88
   7   8  -3    9.87    5.99
   7   8  -3    4.91    5.69
  -7  -8   3    7.21    6.24
  -7   8   4   28.56    6.55
   7  -8  -4   36.74    7.20
   7   8  -4   25.40    8.47
   7   8  -4   32.43    9.60
  -7  -8   4   41.46   10.33
  -7   8   5   14.88    4.99
   7  -8  -5   10.04    4.63
   7   8  -5   19.71    7.79
  -7  -8   5   17.27    6.76
  -7  -8   5   15.99    7.05
  -7   8   6   36.92    7.24
   7  -8  -6   29.25    7.38
   7   8  -6   22.85    7.96
   7   8  -6   30.33    9.12
  -7  -8   6   13.32    6.37
  -7  -8   6   27.92    8.92
  -7   8   7   -0.00    3.12
   7  -8  -7    0.55    4.20
   7   8  -7   -0.00    3.85
   7   8  -7    1.93    4.99
  -7  -8   7    2.56    4.34
  -7  -8   7    4.60    6.40
  -7   8   8   64.20   10.48
  -7   8   8   49.11    9.83
   7  -8  -8   57.48   11.17
   7   8  -8   68.82   13.11
   7   8  -8   68.62   13.98
  -7  -8   8   65.34   12.62
  -7  -8   8   44.62   11.75
  -7   8   9    7.47    4.26
  -7   8   9    6.70    4.30
   7  -8  -9    2.81    4.36
   7   8  -9   -0.00    4.25
  -7  -8   9    0.00    4.17
  -7  -8   9    1.25    5.31
  -7   8  10   18.18    6.20
   7  -8 -10   32.88    9.11
   7   8 -10   24.10    8.16
  -7  -8  10    9.94    6.00
  -7   8  11   -0.00    3.81
   7  -8 -11    6.52    5.25
   7   8 -11   -0.00    3.96
  -7  -8  11    0.00    3.71
  -7   8  12  163.26   21.98
   7  -8 -12  216.53   25.47
   7   8 -12  153.74   23.80
  -7  -8  12  150.41   22.84
  -7   8  13    1.08    3.60
   7  -8 -13    1.52    4.51
   7   8 -13    1.62    5.01
  -7   8  14   19.06    6.59
   7   8 -14    9.75    5.84
  -7   8  15   13.35    5.84
   7   8 -15    4.68    5.62
  -7   8  16   69.60   12.51
   7  -8 -16   47.00   12.69
   7   8 -16   70.84   13.93
  -7   8  17    2.02    4.07
   7  -8 -17    6.10    6.17
   7   8 -17    1.95    4.61
  -7   8  18   10.01    5.96
   7  -8 -18    0.00    5.74
   7   8 -18   18.64    7.36
  -7   8  19    1.69    3.95
   7  -8 -19   -0.00    5.42
  -7   8  20   14.16    6.71
   7  -8 -20    8.86    7.07
   7   8 -20   12.34    6.70
  -7   8  21    0.00    4.49
   7  -8 -21   -0.00    5.11
   7   8 -21    0.69    4.88
  -7   8  22   10.82    5.80
   7  -8 -22   18.53    9.29
   7   8 -22    8.76    6.39
  -7   8  23   13.89    7.42
   7  -8 -23   22.57    9.81
   7   8 -23   19.94    8.82
  -7   8  24   10.91    6.33
   7  -8 -24    0.49    5.55
   7   8 -24   17.36    7.90
  -7   8  25    2.30    4.99
   7  -8 -25    0.00    7.17
   7   8 -25    0.00    5.75
  -7   8  26    8.85    6.95
   7  -8 -26    6.98    7.61
   7   8 -26   13.22    7.86
  -7   8  27    7.20    5.62
   7  -8 -27   -0.00    6.96
   7   8 -27    0.00    5.25
  -7   8  28   14.06    7.89
   7  -8 -28   23.73   11.73
   7   8 -28    9.96    6.23
  -7   8  29   -0.00    5.64
   7  -8 -29   -0.00    3.96
   7   8 -29   -0.00    5.09
  -7   8  30   -0.00    5.31
   7  -8 -30    1.04    6.03
   7   8 -30    2.22    4.81
  -7   8  31    3.60    6.42
   7  -8 -31   -0.00    6.47
   7   8 -31    7.31    5.94
  -7   8  32    7.80    7.50
   7  -8 -32   12.59    9.15
   7   8 -32    3.16    5.93
  -7   8  33   -0.00    6.15
   7  -8 -33    2.38    6.25
   7   8 -33   -0.00    4.14
  -7   8  34    3.38    6.69
   7  -8 -34    2.12    5.67
   7   8 -34    5.25    6.24
  -7   8  35    3.29    5.72
   7   8 -35   -0.00    5.27
  -7   9   1   -0.00    2.20
   7   9  -1   -0.00    5.38
  -7  -9   1    3.35    5.09
  -7   9   2   27.42    5.99
   7   9  -2   32.66    9.98
  -7  -9   2   51.34   10.98
  -7   9   3    0.96    2.76
  -7  -9   3   -0.00    4.52
  -7   9   4   48.39    8.39
  -7  -9   4   50.88   11.84
  -7   9   5    6.50    3.82
   7   9  -5    7.35    5.00
  -7  -9   5   -0.00    5.19
  -7   9   6   32.23    7.03
   7   9  -6   41.39   10.14
  -7  -9   6   16.51    7.21
  -7   9   7   15.57    5.30
   7  -9  -7   21.86    6.65
   7   9  -7   18.80    7.50
  -7  -9   7   17.75    7.85
  -7   9   8   34.33    7.98
   7  -9  -8   32.85    8.51
   7   9  -8   26.34    8.70
   7   9  -8   34.19    9.88
  -7  -9   8   54.40   11.35
  -7   9   9    6.39    4.27
   7  -9  -9    3.33    4.42
   7   9  -9    0.00    3.26
  -7  -9   9   -0.00    5.35
  -7   9  10   95.64   14.80
   7  -9 -10  115.02   17.14
   7   9 -10   82.52   16.61
  -7  -9  10  100.68   16.93
  -7   9  11    0.00    4.44
   7  -9 -11    5.54    4.88
   7   9 -11   -0.00    4.56
  -7  -9  11    3.42    5.29
  -7   9  12    3.08    3.84
   7  -9 -12    1.52    4.65
   7   9 -12    4.64    5.24
  -7  -9  12    2.56    4.39
  -7   9  13    6.54    4.59
   7  -9 -13   20.86    7.45
   7   9 -13   11.41    7.16
  -7  -9  13    8.54    5.91
  -7   9  14   44.91   10.60
   7   9 -14   78.61   14.85
  -7  -9  14   57.87   12.26
  -7   9  15   -0.00    2.90
   7   9 -15   -0.00    3.69
  -7   9  16   10.79    5.80
   7  -9 -16    4.30    6.36
   7   9 -16   12.12    7.17
  -7   9  17    2.98    4.60
   7  -9 -17    2.45    5.55
   7   9 -17    0.78    4.28
  -7   9  18   40.64    9.93
   7  -9 -18   23.33    9.50
   7   9 -18   22.99    8.51
  -7   9  19    2.19    3.85
   7  -9 -19    2.43    5.33
   7   9 -19    7.91    5.63
  -7   9  20    7.01    5.81
   7  -9 -20   24.15    9.83
   7   9 -20   30.58    9.51
  -7   9  21    0.00    3.96
   7  -9 -21   -0.00    4.99
   7   9 -21    2.11    4.94
  -7   9  22    1.27    3.77
   7  -9 -22    5.46    6.27
   7   9 -22   -0.00    4.19
  -7   9  23   -0.00    4.97
   7  -9 -23    4.98    6.87
   7   9 -23    2.73    4.81
  -7   9  24    8.69    6.24
   7  -9 -24    8.46    7.82
   7   9 -24   12.86    7.09
  -7   9  25    1.29    4.94
   7  -9 -25    6.64    6.69
   7   9 -25   -0.00    4.52
  -7   9  26    5.62    5.66
   7  -9 -26    5.28    7.32
   7   9 -26    1.60    5.42
  -7   9  27    9.48    7.47
   7  -9 -27   -0.00    5.24
   7   9 -27    7.87    6.37
  -7   9  28   14.30    7.79
   7  -9 -28   -0.00    6.26
   7   9 -28    4.24    5.66
  -7   9  29    6.49    4.94
   7  -9 -29    7.09    7.20
   7   9 -29    1.32    4.58
  -7   9  30   13.30    7.75
   7  -9 -30   11.60    9.09
   7   9 -30    0.00    4.49
  -7   9  31    0.00    5.69
   7  -9 -31    6.02    8.50
   7   9 -31    0.00    5.11
  -7   9  32    0.85    4.83
   7  -9 -32   -0.00    8.09
   7   9 -32    1.27    6.22
  -7   9  33   -0.00    4.23
   7  -9 -33   -0.00    7.37
   7   9 -33    0.10    4.02
  -7   9  34   15.12    8.89
   7   9 -34    1.60    3.98
  -7   9  35   -0.00    5.15
  -7  10   1    9.03    3.67
   7  10  -1   18.78    7.71
  -7 -10   1    4.93    4.93
  -7  10   2   41.26    7.20
   7  10  -2   33.51    9.87
  -7 -10   2   37.65   10.44
  -7  10   3   -0.00    2.14
   7  10  -3   -0.00    4.67
  -7 -10   3    4.99    5.27
  -7  10   4    2.80    2.95
   7  10  -4   -0.00    4.41
  -7 -10   4   -0.00    4.76
  -7  10   5    0.00    2.59
   7  10  -5    1.57    4.54
  -7 -10   5    3.98    5.17
  -7  10   6  123.46   17.24
   7  10  -6  173.67   23.34
  -7 -10   6  139.14   21.40
  -7  10   7    0.00    3.15
   7  10  -7    3.72    4.37
  -7 -10   7    2.57    4.68
  -7  10   8    7.33    3.99
   7  10  -8    2.42    4.76
  -7 -10   8    7.86    5.34
  -7  10   9   -0.00    2.86
   7  10  -9    0.00    4.32
   7  10  -9   -0.00    3.71
  -7 -10   9   -0.00    4.01
  -7  10  10   11.75    4.89
   7  10 -10    3.28    5.08
  -7 -10  10   18.32    6.96
  -7  10  11   -0.00    3.29
   7  10 -11   10.13    6.59
  -7 -10  11    2.45    4.71
  -7  10  12   53.30   10.54
   7  10 -12   56.94   12.84
  -7 -10  12   52.50   11.70
  -7  10  13    2.95    4.02
   7  10 -13   -0.00    5.69
  -7 -10  13   -0.00    5.02
  -7  10  14    6.90    4.96
   7  10 -14   10.85    6.28
  -7 -10  14    7.56    5.16
  -7  10  15    0.00    4.06
   7 -10 -15    0.16    4.96
   7  10 -15   -0.00    4.88
  -7 -10  15    0.53    4.12
  -7  10  16   38.12    9.85
   7 -10 -16   30.13   10.21
   7  10 -16   36.88   10.73
  -7 -10  16   35.76    9.82
  -7  10  17    5.11    4.73
   7 -10 -17    0.31    5.13
   7  10 -17    1.77    4.80
  -7  10  18   28.18    8.81
   7 -10 -18   18.35    8.46
   7  10 -18   31.24    9.65
  -7  10  19    0.85    4.04
   7 -10 -19    4.21    5.34
   7  10 -19    0.00    5.76
  -7  10  20    5.55    5.58
   7 -10 -20   18.89    8.74
   7  10 -20    4.44    4.89
  -7  10  21    3.44    4.36
   7 -10 -21    0.00    5.74
   7  10 -21    0.00    3.87
  -7  10  22   23.15    8.67
   7 -10 -22   21.04    9.75
   7  10 -22   27.24    9.17
  -7  10  23    2.06    4.18
   7 -10 -23    5.39    7.31
   7  10 -23    4.06    5.27
  -7  10  24    3.35    4.61
   7 -10 -24    0.19    5.94
   7  10 -24    1.81    4.89
  -7  10  25    4.35    5.43
   7 -10 -25   -0.00    6.75
   7  10 -25    2.48    5.27
  -7  10  26   11.28    7.06
   7 -10 -26    6.23    6.73
   7  10 -26    9.65    6.28
  -7  10  27    2.50    4.04
   7 -10 -27    3.42    6.81
   7  10 -27    6.14    5.68
  -7  10  28   10.48    7.87
   7 -10 -28    8.71    6.64
   7  10 -28   10.63    7.92
  -7  10  29    0.85    5.06
   7 -10 -29    3.55    6.82
   7  10 -29   -0.00    5.35
  -7  10  30    0.64    4.42
   7 -10 -30    2.81    7.73
   7  10 -30    0.82    5.77
  -7  10  31    2.69    5.21
   7 -10 -31    0.15    7.20
   7  10 -31   -0.00    5.84
  -7  10  32    7.44    5.87
   7 -10 -32   -0.00    7.16
   7  10 -32   10.77    7.29
  -7  10  33    0.43    4.17
   7  10 -33    0.49    5.51
  -7  11   1    2.86    2.58
   7  11  -1    3.46    5.74
  -7 -11   1    0.00    3.29
  -7  11   2    3.37    2.71
   7  11  -2   10.08    5.81
  -7 -11   2    3.34    5.55
  -7  11   3    0.00    2.51
   7  11  -3    2.86    4.84
  -7 -11   3    8.72    5.98
  -7  11   4   25.24    6.01
   7  11  -4   54.35   11.88
  -7 -11   4   19.06    8.08
  -7  11   5   18.88    5.24
   7  11  -5   26.16    8.68
  -7 -11   5   12.84    6.54
  -7  11   6    0.00    3.06
   7  11  -6    3.33    5.69
  -7 -11   6    3.06    4.65
  -7  11   7    6.66    4.13
   7  11  -7   26.71    9.10
  -7 -11   7    8.89    5.56
  -7  11   8    7.92    4.65
   7  11  -8   26.53    8.70
  -7 -11   8    8.85    5.69
  -7  11   9    8.55    4.32
   7  11  -9    3.76    4.24
  -7 -11   9    4.21    5.27
  -7  11  10   44.35    8.93
   7  11 -10   21.94    8.68
  -7 -11  10   33.37   10.06
  -7  11  11   -0.00    2.84
   7  11 -11    8.04    6.24
   7  11 -11    4.71    4.30
  -7 -11  11    6.11    5.39
  -7  11  12   -0.00    2.99
   7  11 -12    1.06    4.37
  -7 -11  12   -0.00    4.10
  -7  11  13    4.93    3.78
   7  11 -13    0.23    4.65
  -7 -11  13   -0.00    4.24
  -7  11  14   32.18    8.38
   7  11 -14   13.10    7.53
  -7 -11  14   48.43   11.35
  -7  11  15    2.11    3.86
   7  11 -15    0.00    4.71
  -7 -11  15    0.00    4.13
  -7  11  16    4.35    4.98
   7  11 -16   13.95    7.79
  -7 -11  16    3.49    4.34
  -7  11  17    2.18    4.08
   7  11 -17    4.64    6.09
  -7 -11  17   -0.00    4.11
  -7  11  18   17.14    7.21
   7  11 -18   21.56    8.68
  -7 -11  18   22.55    7.89
  -7  11  19    0.30    3.92
   7 -11 -19   -0.00    4.78
   7  11 -19    0.00    4.99
  -7 -11  19    1.33    4.20
  -7  11  20   22.65    7.58
   7 -11 -20   11.77    8.01
   7  11 -20   13.70    7.10
  -7  11  21   -0.00    3.87
   7 -11 -21   -0.00    6.00
   7  11 -21    2.85    5.73
  -7  11  22    0.00    3.86
   7 -11 -22    3.59    6.60
   7  11 -22    5.27    5.19
  -7  11  23   -0.00    3.65
   7 -11 -23   -0.00    6.51
   7  11 -23   -0.00    4.38
  -7  11  24   16.94    6.78
   7 -11 -24    7.61    8.19
   7  11 -24    8.12    6.14
  -7  11  25    2.47    4.45
   7 -11 -25   -0.00    5.36
   7  11 -25    0.00    3.98
  -7  11  26    2.52    4.79
   7 -11 -26    4.96    7.02
   7  11 -26    1.98    4.80
  -7  11  27    3.16    5.23
   7 -11 -27    2.88    5.73
   7  11 -27    3.15    4.94
  -7  11  28   -0.00    5.26
   7 -11 -28    0.00    6.88
   7  11 -28    3.71    6.07
  -7  11  29   -0.00    5.36
   7 -11 -29   -0.00    7.85
   7  11 -29    3.66    5.16
  -7  11  30    2.80    5.61
   7 -11 -30    5.34    7.33
   7  11 -30    4.31    5.91
   7 -11 -31   -0.00    6.60
   7  11 -31    6.73    6.33
   7  11 -32   -0.00    5.94
  -7  12   1    3.76    2.94
   7  12  -1    5.41    6.35
  -7 -12   1    7.51    5.64
  -7  12   2   33.35    6.38
   7  12  -2   16.27    7.87
  -7 -12   2   27.11    8.60
  -7  12   3   -0.00    2.49
   7  12  -3    0.56    3.66
  -7 -12   3    1.66    3.73
  -7  12   4    0.47    2.59
   7  12  -4    2.12    4.36
  -7 -12   4   -0.00    4.07
  -7  12   5   12.78    4.62
   7  12  -5    8.97    6.50
  -7 -12   5   18.27    7.81
  -7  12   6   42.45    8.14
   7  12  -6   33.01   10.29
  -7 -12   6   26.16    9.21
  -7  12   7    2.90    3.26
   7  12  -7    0.00    4.55
  -7 -12   7    0.00    4.50
  -7  12   8    8.94    4.53
   7  12  -8    6.36    5.40
  -7 -12   8   14.87    7.67
  -7  12   9    2.50    4.01
   7  12  -9    0.00    5.00
  -7 -12   9    0.00    3.75
  -7  12  10    6.52    4.73
   7  12 -10    2.54    4.33
  -7 -12  10    6.16    5.74
  -7  12  11   -0.00    3.69
   7  12 -11    3.91    4.53
  -7 -12  11    2.14    4.04
  -7  12  12   27.76    7.99
   7  12 -12   26.08    9.17
  -7 -12  12   50.65   11.76
  -7  12  13    2.95    3.66
   7  12 -13   -0.00    5.08
  -7 -12  13    3.54    5.97
  -7  12  14    7.45    5.36
   7  12 -14    3.33    5.67
  -7 -12  14    6.54    5.61
  -7  12  15    0.35    4.00
   7  12 -15    2.30    4.67
  -7 -12  15    0.00    5.15
  -7  12  16   17.26    7.22
   7  12 -16   20.21    9.07
  -7 -12  16   40.98   10.31
  -7  12  17    0.00    3.86
   7  12 -17    1.83    4.53
  -7 -12  17    0.00    5.83
  -7  12  18    7.18    4.88
   7  12 -18    0.00    5.53
  -7 -12  18    4.55    5.54
  -7  12  19    2.75    4.10
   7  12 -19    6.46    4.76
  -7 -12  19    1.49    4.84
  -7  12  20    4.53    4.75
   7  12 -20    9.69    7.37
  -7 -12  20    7.20    5.97
  -7  12  21   -0.00    3.20
   7  12 -21    0.00    4.58
  -7 -12  21    0.00    4.38
  -7  12  22   12.54    6.18
   7  12 -22    0.00    5.85
  -7 -12  22    0.98    3.94
  -7  12  23    2.99    4.56
   7  12 -23   -0.00    5.45
  -7  12  24    2.95    5.31
   7  12 -24    7.29    6.71
  -7  12  25    2.18    4.90
   7  12 -25   -0.00    4.67
  -7  12  26    4.59    5.00
   7  12 -26    5.27    5.01
  -7  12  27    0.85    5.70
   7 -12 -27   -0.00    5.57
   7  12 -27    4.02    5.94
   7 -12 -28   22.47   10.97
   7  12 -28   16.52    7.64
   7 -12 -29    2.30    6.16
   7  12 -29    0.00    4.18
   7 -12 -30    0.84    7.38
   7  12 -30    1.23    4.69
  -7  13   1    0.44    2.25
   7  13  -1   10.78    7.52
  -7 -13   1   -0.00    4.21
  -7  13   2   15.29    4.68
   7  13  -2   11.63    7.11
  -7 -13   2    7.67    6.07
  -7  13   3   13.11    4.56
   7  13  -3   16.15    9.00
  -7 -13   3    7.39    6.07
  -7  13   4   47.78    9.11
   7  13  -4   47.28   12.42
  -7 -13   4   67.49   14.08
  -7  13   5   14.51    4.75
   7  13  -5    7.95    6.50
  -7 -13   5    3.25    4.98
  -7  13   6    2.59    3.13
   7  13  -6    4.02    5.06
  -7 -13   6    0.07    4.79
  -7  13   7    1.96    2.99
   7  13  -7    4.23    6.13
  -7 -13   7    3.33    4.87
  -7  13   8    7.15    4.51
   7  13  -8    2.64    5.46
  -7 -13   8    7.55    5.43
  -7  13   9    7.62    4.87
   7  13  -9    6.66    6.26
  -7 -13   9    6.20    6.55
  -7  13  10   34.37    8.14
   7  13 -10   21.69    8.39
  -7 -13  10   29.09    9.51
  -7  13  11    0.00    3.55
   7  13 -11   -0.00    5.20
  -7 -13  11   -0.00    4.38
  -7  13  12   -0.00    4.49
   7  13 -12    0.36    4.16
  -7 -13  12   -0.00    4.35
  -7  13  13    0.22    3.02
   7  13 -13    0.88    4.70
  -7 -13  13   -0.00    4.43
  -7  13  14   20.83    7.83
   7  13 -14   28.85    9.58
  -7 -13  14   52.62   12.23
  -7  13  15    1.00    3.66
  -7 -13  15   -0.00    3.13
  -7  13  16   -0.00    3.91
   7  13 -16   -0.00    4.01
  -7 -13  16    0.88    3.98
  -7  13  17    8.80    5.62
   7  13 -17    4.93    5.03
  -7 -13  17    1.39    4.70
  -7  13  18    2.24    4.78
   7  13 -18   -0.00    2.90
  -7 -13  18    0.00    4.21
  -7  13  19    0.00    4.21
   7  13 -19    4.69    6.29
  -7 -13  19   -0.00    4.74
  -7  13  20    8.28    5.52
   7  13 -20   10.20    7.03
  -7 -13  20    9.76    6.25
  -7  13  21    5.85    5.84
   7  13 -21    4.48    5.94
  -7 -13  21    0.00    4.01
  -7  13  22    9.52    5.63
   7  13 -22   -0.00    5.33
  -7 -13  22   -0.00    4.69
  -7  13  23    5.91    5.50
   7  13 -23    0.00    4.26
  -7 -13  23    3.52    5.10
   7  13 -24   10.52    7.29
  -7 -13  24    0.00    4.51
   7  13 -25    3.57    5.56
  -7 -13  25    0.00    3.88
   7  13 -26    5.83    6.16
  -7  14   1    2.64    3.28
   7  14  -1    5.15    5.97
  -7 -14   1   10.42    6.43
  -7  14   2   18.91    5.32
   7  14  -2   20.51    9.11
  -7 -14   2   24.89    9.14
  -7  14   3    1.32    3.17
   7  14  -3   11.08    7.39
  -7 -14   3   -0.00    4.69
  -7  14   4   -0.00    2.84
   7  14  -4    0.00    3.09
  -7 -14   4   -0.00    4.88
  -7  14   5    2.55    2.97
   7  14  -5    2.14    6.00
  -7 -14   5    5.22    5.24
  -7  14   6   29.51    6.93
   7  14  -6   28.11    9.83
  -7 -14   6    7.46    6.54
  -7  14   7   30.69    7.67
   7  14  -7   42.99   11.36
  -7 -14   7   26.18    9.16
  -7  14   8    3.10    4.17
   7  14  -8    7.64    5.67
  -7 -14   8    1.13    4.71
  -7  14   9   11.54    5.59
   7  14  -9    5.71    6.11
  -7 -14   9    6.72    5.99
  -7  14  10    5.78    4.74
   7  14 -10    7.22    5.68
  -7 -14  10   15.35    7.02
  -7  14  11    3.92    4.70
   7  14 -11    4.81    5.59
  -7 -14  11    0.00    4.92
  -7  14  12    0.00    3.64
   7  14 -12    8.63    5.51
  -7 -14  12    8.60    6.57
  -7  14  13    0.00    3.40
   7  14 -13    1.09    4.79
  -7 -14  13   -0.00    3.92
  -7  14  14    0.00    4.58
   7  14 -14   -0.00    4.50
  -7 -14  14   -0.00    5.26
  -7  14  15    6.12    5.10
   7  14 -15    1.18    4.06
  -7 -14  15    0.37    3.99
  -7  14  16    1.32    4.99
   7  14 -16   -0.00    5.11
  -7 -14  16    4.98    5.04
  -7  14  17    0.00    5.22
  -7 -14  17    3.26    4.81
  -7  14  18    0.00    3.40
   7  14 -18    2.77    6.68
  -7 -14  18   -0.00    4.54
  -7  14  19    2.31    4.05
   7  14 -19   -0.00    5.47
  -7 -14  19   -0.00    4.21
   7  14 -20    3.26    5.40
  -7 -14  20    0.00    3.73
   7  14 -21    6.51    6.75
  -7 -14  21   10.22    6.52
   7  14 -22    2.94    4.81
  -7  15   1    2.12    2.78
   7  15  -1   -0.00    5.50
  -7 -15   1    0.24    4.43
  -7  15   2   -0.00    2.60
   7  15  -2    2.13    5.71
  -7 -15   2   -0.00    5.28
  -7  15   3    9.60    4.12
   7  15  -3   17.70    8.48
  -7 -15   3    4.82    5.93
  -7  15   4    7.58    4.20
   7  15  -4   19.82    8.25
  -7 -15   4    4.11    5.93
  -7  15   5   -0.00    3.30
   7  15  -5   -0.00    5.35
  -7 -15   5   -0.00    4.47
  -7  15   6    0.00    2.83
   7  15  -6    1.25    4.92
  -7 -15   6   -0.00    4.42
  -7  15   7   -0.00    3.01
   7  15  -7    0.00    4.07
  -7 -15   7   -0.00    4.18
  -7  15   8   13.85    5.57
   7  15  -8   -0.00    5.88
  -7 -15   8    9.11    6.30
  -7  15   9   -0.00    3.26
   7  15  -9   -0.00    4.53
  -7 -15   9    3.32    5.49
  -7  15  10    5.94    3.96
   7  15 -10   -0.00    5.42
  -7 -15  10   -0.00    4.34
  -7  15  11    0.00    4.01
   7  15 -11    2.76    5.79
  -7 -15  11    0.00    5.00
  -7  15  12    0.00    4.04
   7  15 -12   -0.00    4.71
  -7 -15  12   -0.00    4.09
  -7  15  13    0.00    3.56
   7  15 -13    0.00    5.06
  -7 -15  13   -0.00    4.43
  -7  15  14    2.74    4.34
   7  15 -14    4.06    4.84
  -7 -15  14    0.00    5.25
  -7  15  15    0.00    4.39
   7  15 -15    8.16    6.95
  -7 -15  15   15.87    7.40
   7  15 -16    4.85    5.88
  -7 -15  16    0.69    3.86
   7  15 -17   -0.00    4.77
  -7  16   1    2.30    2.59
   7  16  -1    6.80    6.52
  -7 -16   1    4.75    5.61
  -7  16   2    1.25    2.65
   7  16  -2    1.39    4.84
  -7 -16   2   -0.00    5.39
  -7  16   3    1.93    3.34
   7  16  -3   -0.00    5.23
  -7 -16   3   -0.00    5.17
  -7  16   4    3.93    3.34
   7  16  -4    3.15    5.35
  -7 -16   4    0.00    4.74
  -7  16   5    0.73    2.72
   7  16  -5    5.24    5.39
  -7 -16   5   -0.00    3.71
  -7  16   6   10.87    4.41
   7  16  -6    8.85    6.78
  -7 -16   6    0.40    5.37
  -7  16   7    0.31    2.74
   7  16  -7    5.87    5.42
  -7 -16   7   10.66    6.18
  -7  16   8   -0.00    3.72
   7  16  -8    3.71    5.08
  -7 -16   8   -0.00    4.63
  -7  16   9    0.00    3.72
   7  16  -9    7.12    6.08
  -7 -16   9    2.11    5.19
   7  16 -10    0.00    4.91
  -7 -16  10    4.74    5.94
   7  16 -11    0.00    4.40
  -7 -16  11    6.55    5.60
   7  16 -12    0.00    5.44
  -7  17   1   -0.00    2.40
   7  17  -1    0.94    5.10
  -7 -17   1    2.70    5.11
  -7  17   2    3.58    3.39
   7  17  -2   -0.00    5.49
  -7 -17   2    0.02    3.70
  -7  17   3    6.91    4.05
  -7 -17   3   -0.00    5.87
  -7 -17   4    0.72    5.33
  -7 -17   5    0.23    4.00
  -7 -17   6   -0.00    5.57
  -6   0   1   -0.00    2.38
  -6   0   1    1.00    3.16
  -6   0   1   -0.00    3.52
   6   0  -1    0.92    3.14
   6   0  -1   -0.00    3.00
   6   0  -1    2.10    3.21
  -6   0   2  369.33   38.61
  -6   0   2  362.94   39.37
   6   0  -2  431.49   40.19
   6   0  -2  349.15   38.45
  -6   0   3   -0.00    2.88
  -6   0   3   -0.00    3.74
   6   0  -3    3.36    3.65
   6   0  -3   -0.00    3.37
  -6   0   4    6.83    3.84
  -6   0   4   15.50    5.93
   6   0  -4   17.36    5.45
   6   0  -4   17.45    5.08
  -6   0   5    1.64    4.04
  -6   0   5    1.05    4.55
   6   0  -5    0.00    3.36
   6   0  -5    2.98    4.24
  -6   0   6 1185.11  110.21
  -6   0   6 1042.26  110.11
   6   0  -6 1163.63  110.27
   6   0  -6 1238.63  110.09
  -6   0   7    0.61    3.48
  -6   0   7   -0.00    4.10
   6   0  -7    1.10    3.14
   6   0  -7    0.00    3.54
  -6   0   8   19.92    6.70
  -6   0   8   34.18    8.15
   6   0  -8   12.82    6.35
   6   0  -8   39.90    7.45
  -6   0   9   -0.00    3.86
  -6   0   9   -0.00    4.27
   6   0  -9   -0.00    2.68
   6   0  -9    0.00    2.31
  -6   0  10  209.07   25.60
  -6   0  10  205.92   25.94
   6   0 -10  224.70   26.02
   6   0 -10  206.82   24.85
  -6   0  11   -0.00    2.82
  -6   0  11    0.00    3.04
   6   0 -11    2.43    4.38
   6   0 -11   -0.00    2.73
  -6   0  12  269.86   34.08
   6   0 -12  298.74   34.50
   6   0 -12  334.56   34.14
  -6   0  13    0.85    2.84
   6   0 -13    2.44    3.59
   6   0 -13    2.83    3.10
  -6   0  14   89.73   14.53
   6   0 -14   77.38   13.85
   6   0 -14   66.41   12.19
  -6   0  15   -0.00    4.18
   6   0 -15    1.13    4.27
  -6   0  16  222.36   29.38
   6   0 -16  252.33   30.27
  -6   0  17   -0.00    3.74
  -6   0  18  197.70   26.78
  -6   0  19    0.64    4.25
   6   0 -19   -0.00    5.67
  -6   0  20    3.21    5.30
   6   0 -20    2.59    4.31
  -6   0  21   -0.00    4.26
   6   0 -21   -0.00    5.41
  -6   0  22  113.36   19.01
   6   0 -22  110.98   19.58
  -6   0  23    1.51    5.50
   6   0 -23    4.11    4.68
  -6   0  24   -0.00    5.82
   6   0 -24    2.52    5.23
  -6   0  25    3.00    5.11
   6   0 -25   -0.00    5.29
  -6   0  26   44.68   12.63
   6   0 -26   39.41   12.62
  -6   0  27    1.07    4.59
   6   0 -27   11.89    7.04
   6   0 -28   49.03   12.99
   6   0 -29    2.99    4.55
   6   0 -30   39.27   12.01
   6   0 -31   -0.00    7.04
   6   0 -32   97.66   19.21
   6   0 -33    6.57    6.92
   6   0 -34   -0.00    5.34
   6   0 -35    2.14    6.57
   6   0 -36    0.00    7.09
   6   0 -37    4.40    6.66
   6   0 -38    5.15    7.29
  -6   1   1    2.50    3.23
  -6   1   1    0.00    3.34
   6  -1  -1   13.66    4.21
   6  -1  -1    8.33    3.66
   6   1  -1    8.60    4.36
   6   1  -1    6.88    4.18
   6   1  -1    8.17    4.42
  -6  -1   1   18.77    5.27
  -6  -1   1    7.04    4.06
  -6  -1   1    6.20    4.30
  -6   1   2  548.99   56.54
  -6   1   2  545.28   57.30
   6  -1  -2  551.35   56.90
   6  -1  -2  634.67   56.97
   6   1  -2  536.90   57.70
   6   1  -2  589.74   58.52
   6   1  -2  613.55   58.00
  -6  -1   2  591.02   57.52
  -6  -1   2  610.13   58.76
  -6   1   3   29.05    6.89
  -6   1   3   38.63    8.08
   6  -1  -3   45.35    8.09
   6  -1  -3   40.06    7.31
   6   1  -3   27.63    7.43
   6   1  -3   40.71    8.11
  -6  -1   3   40.74    7.68
  -6  -1   3   17.36    6.73
  -6   1   4  842.65   80.90
  -6   1   4  786.97   81.13
   6  -1  -4  819.16   80.89
   6  -1  -4  852.49   80.40
   6   1  -4  834.76   81.81
   6   1  -4  952.02   82.18
  -6  -1   4  854.15   81.19
  -6  -1   4  789.57   81.81
  -6   1   5  122.13   15.37
  -6   1   5  126.66   15.91
   6  -1  -5  102.73   14.83
   6  -1  -5  107.09   14.37
   6   1  -5  105.89   15.49
   6   1  -5  110.42   15.31
  -6  -1   5  134.45   15.99
  -6  -1   5   84.96   15.00
  -6   1   6   85.36   13.37
  -6   1   6  123.87   15.25
   6  -1  -6   74.79   12.94
   6  -1  -6  118.82   14.00
   6   1  -6   98.39   14.39
   6   1  -6   96.56   14.00
  -6  -1   6   95.08   13.95
  -6  -1   6   85.25   14.33
  -6   1   7  229.01   28.24
  -6   1   7  263.34   29.47
   6  -1  -7  287.38   29.36
   6  -1  -7  233.79   27.55
   6   1  -7  251.03   29.10
   6   1  -7  267.89   29.15
  -6  -1   7  238.49   28.63
  -6  -1   7  282.42   30.47
  -6   1   8  690.32   66.81
  -6   1   8  708.07   67.29
   6  -1  -8  616.08   65.91
   6  -1  -8  675.38   65.56
   6   1  -8  634.95   66.46
   6   1  -8  665.77   66.33
  -6  -1   8  661.46   66.49
  -6  -1   8  699.86   67.89
  -6   1   9    5.56    4.53
  -6   1   9    2.87    4.58
   6  -1  -9   14.28    5.65
   6  -1  -9    4.49    3.84
   6   1  -9    5.55    4.11
   6   1  -9    8.60    4.97
  -6  -1   9    4.77    4.21
  -6  -1   9   12.54    5.57
  -6   1  10  150.84   18.06
  -6   1  10   95.95   15.84
   6  -1 -10  107.62   16.50
   6  -1 -10  116.24   15.60
   6   1 -10  104.68   16.21
   6   1 -10  121.88   16.51
  -6  -1  10  113.45   16.69
  -6  -1  10  118.76   17.33
  -6   1  11   22.82    6.80
  -6   1  11    9.64    4.95
   6  -1 -11   26.52    7.31
   6  -1 -11   18.40    5.76
   6   1 -11   18.65    6.72
   6   1 -11   20.13    6.49
  -6  -1  11   14.30    6.00
  -6   1  12  294.93   34.85
   6   1 -12  333.66   35.59
   6   1 -12  291.79   34.06
  -6  -1  12  313.76   35.93
  -6   1  13   53.15   11.51
   6  -1 -13   71.06   12.61
   6   1 -13   69.54   12.03
   6   1 -13   63.65   11.57
  -6  -1  13   57.11   11.92
  -6   1  14  160.24   21.33
   6  -1 -14  155.02   21.24
   6   1 -14  144.69   20.59
   6   1 -14  158.68   20.31
  -6  -1  14  124.38   20.01
  -6   1  15   19.62    7.47
   6  -1 -15    0.00    5.10
   6   1 -15    7.57    4.24
   6   1 -15   10.37    5.02
  -6  -1  15   11.52    6.18
  -6   1  16    4.65    4.58
   6  -1 -16    8.17    5.03
   6   1 -16    6.06    4.84
  -6  -1  16    5.85    5.75
  -6   1  17    3.55    4.56
  -6  -1  17   13.86    5.89
  -6   1  18  264.44   29.81
  -6  -1  18  179.62   27.40
  -6   1  19   30.22    9.46
   6  -1 -19   34.45   10.26
   6   1 -19   47.70   11.05
  -6  -1  19   47.65   11.41
  -6   1  20    0.66    4.33
   6  -1 -20    1.38    4.40
   6   1 -20    0.00    5.02
  -6  -1  20   -0.00    4.87
  -6   1  21    0.00    5.02
   6  -1 -21    2.63    4.95
   6   1 -21    0.00    6.26
  -6  -1  21    0.00    4.51
  -6   1  22   39.82   10.25
   6  -1 -22   10.33    7.74
   6   1 -22    9.00    6.93
  -6  -1  22   12.92    6.97
  -6   1  23   -0.00    5.01
   6  -1 -23    3.89    6.25
   6   1 -23   17.46    7.81
  -6  -1  23    5.68    5.62
  -6   1  24   37.24   11.29
   6  -1 -24   35.86   11.05
   6   1 -24   37.05   11.15
  -6  -1  24   30.71    9.98
   6  -1 -25    6.78    7.28
   6   1 -25    0.00    5.50
  -6  -1  25    0.00    5.62
   6  -1 -26   -0.00    5.03
   6   1 -26    7.59    7.41
  -6  -1  26   -0.00    4.23
   6  -1 -27   -0.00    4.39
   6  -1 -28   28.73   11.12
   6   1 -28   67.01   14.53
   6  -1 -29    2.56    6.83
   6   1 -29   -0.00    6.22
   6  -1 -30   12.43    7.00
   6   1 -30   14.04    9.73
   6  -1 -31    0.00    6.27
   6   1 -31    1.91    6.36
   6  -1 -32    0.00    7.07
   6   1 -32   -0.00    6.63
   6  -1 -33    3.58    6.90
   6   1 -33    5.70    5.22
   6  -1 -34   22.79   11.83
   6   1 -34   23.99   10.21
   6  -1 -35    3.59    7.08
   6   1 -35    0.00    6.79
   6  -1 -36    4.02    4.86
   6   1 -36    5.39    8.72
   6  -1 -37   -0.00    6.95
   6   1 -37    8.77    7.91
   6  -1 -38    5.12    7.94
   6   1 -38    4.32    6.58
  -6   2   1    6.09    3.69
  -6   2   1    6.44    4.37
   6  -2  -1    4.22    3.30
   6  -2  -1    5.39    3.17
   6  -2  -1    5.81    2.99
   6   2  -1    2.91    3.48
   6   2  -1    7.92    4.23
   6   2  -1    6.10    4.72
  -6  -2   1    5.04    4.26
  -6  -2   1    4.81    3.85
  -6  -2   1    7.49    4.28
  -6   2   2   26.16    5.50
  -6   2   2   11.94    4.50
   6  -2  -2   24.29    5.49
   6  -2  -2   11.39    4.16
   6   2  -2   20.19    6.11
   6   2  -2   20.77    6.17
   6   2  -2   12.08    5.19
  -6  -2   2   10.13    5.22
  -6  -2   2   16.89    5.82
  -6  -2   2   15.22    6.62
  -6   2   3    3.85    3.41
  -6   2   3    4.11    3.47
   6  -2  -3    3.37    3.42
   6  -2  -3    0.00    2.74
   6   2  -3    0.00    3.53
   6   2  -3    3.95    4.39
  -6  -2   3    6.65    3.95
  -6  -2   3    0.00    4.21
  -6   2   4   39.92    7.98
  -6   2   4   55.53    9.02
   6  -2  -4   15.42    6.25
   6  -2  -4   57.60    8.05
   6   2  -4   77.95   11.05
   6   2  -4   51.92    9.39
  -6  -2   4   59.68    9.56
  -6  -2   4   55.23   10.23
  -6   2   5   16.25    5.46
  -6   2   5   19.16    5.72
   6  -2  -5   20.35    5.61
   6  -2  -5    8.23    4.09
   6   2  -5   27.22    6.79
   6   2  -5   15.31    5.25
  -6  -2   5   17.53    6.02
  -6  -2   5   13.49    5.70
  -6   2   6  274.81   34.27
  -6   2   6  333.67   35.28
   6  -2  -6  338.24   34.99
   6  -2  -6  352.68   34.12
   6   2  -6  349.15   36.32
   6   2  -6  382.44   36.62
  -6  -2   6  293.71   34.64
  -6  -2   6  294.31   35.76
  -6   2   7   57.34   10.00
  -6   2   7   37.12    9.07
   6  -2  -7   62.17   10.15
   6  -2  -7   49.57    8.73
   6   2  -7   52.53   10.26
   6   2  -7   53.63   10.17
  -6  -2   7   54.28   10.01
  -6  -2   7   89.00   12.81
  -6   2   8   13.79    5.71
  -6   2   8    9.66    5.13
   6  -2  -8    5.37    4.19
   6  -2  -8    3.95    3.11
   6   2  -8   10.19    5.28
   6   2  -8    8.41    4.75
  -6  -2   8   11.76    4.71
  -6  -2   8    9.73    5.18
  -6   2   9    6.72    4.43
  -6   2   9    1.86    3.61
   6  -2  -9    4.70    4.17
   6  -2  -9    0.36    2.18
   6   2  -9    1.95    4.08
   6   2  -9    0.65    2.76
  -6  -2   9   -0.00    2.97
  -6  -2   9    0.00    4.27
  -6   2  10  274.67   32.81
  -6   2  10  241.62   31.67
   6  -2 -10  274.70   32.69
   6   2 -10  386.68   35.18
   6   2 -10  331.38   33.86
  -6  -2  10  273.09   33.62
  -6   2  11  260.54   31.10
  -6   2  11  254.40   30.66
   6  -2 -11  295.87   31.97
   6   2 -11  234.86   30.45
   6   2 -11  281.98   31.27
  -6  -2  11  283.94   32.51
  -6   2  12   90.21   14.39
   6  -2 -12   86.10   14.37
   6   2 -12   88.38   14.37
   6   2 -12   89.76   14.34
  -6  -2  12   90.64   15.55
  -6   2  13    0.00    4.42
   6  -2 -13   10.72    5.92
   6   2 -13   14.62    5.79
   6   2 -13   10.79    5.35
  -6  -2  13   16.49    6.40
  -6   2  14  102.29   16.29
   6  -2 -14   92.47   15.95
   6   2 -14   98.28   16.04
   6   2 -14  145.99   17.84
  -6  -2  14   87.22   15.95
  -6   2  15   39.09    9.44
   6  -2 -15   28.76    9.00
   6   2 -15   35.66    9.29
   6   2 -15   21.81    7.18
  -6  -2  15   40.04    9.71
  -6   2  16   56.23   11.80
   6  -2 -16   71.59   13.57
   6   2 -16   55.80   11.28
  -6  -2  16   56.64   11.97
  -6   2  17   18.99    7.50
   6   2 -17   18.10    6.43
  -6  -2  17   33.75    9.23
  -6   2  18    9.74    6.62
   6   2 -18   11.71    6.07
  -6  -2  18    8.71    6.75
  -6   2  19   13.69    6.60
   6  -2 -19   19.77    7.65
   6   2 -19    8.55    6.55
  -6  -2  19   16.92    7.59
  -6   2  20  146.22   24.02
   6  -2 -20  185.55   25.96
   6   2 -20  240.05   27.49
  -6  -2  20  152.75   24.64
  -6   2  21    2.88    5.25
   6  -2 -21    5.16    7.23
   6   2 -21    0.94    6.03
  -6  -2  21    4.99    5.85
   6  -2 -22   34.85   10.93
   6   2 -22   47.52   12.27
  -6  -2  22   37.31   10.85
   6  -2 -23    1.42    4.49
   6   2 -23    1.30    4.22
  -6  -2  23    5.26    6.60
   6  -2 -24    5.67    7.07
   6   2 -24    7.54    6.98
  -6  -2  24   16.15    8.16
   6  -2 -25    7.75    7.02
   6   2 -25   11.55    6.52
  -6  -2  25    5.14    6.04
   6  -2 -26   57.23   14.59
   6   2 -26   35.12   11.04
  -6   2  27    6.29    6.13
   6  -2 -27    0.27    6.73
   6   2 -27    3.08    7.67
  -6   2  28   12.08    7.08
   6  -2 -28   36.47   10.60
   6   2 -28   14.42    8.91
  -6   2  29   -0.00    5.27
   6  -2 -29    0.00    5.86
   6   2 -29    6.63    7.63
  -6   2  30    6.99    6.49
   6  -2 -30   10.12    6.59
   6   2 -30    9.14    7.41
   6  -2 -31   -0.00    5.37
   6   2 -31   -0.00    4.60
   6  -2 -32   25.16    9.76
   6   2 -32   13.45    7.11
   6  -2 -33    1.85    5.67
   6   2 -33    5.27    6.47
   6  -2 -34    8.28    6.06
   6   2 -34   -0.00    6.60
   6  -2 -35    0.75    6.22
   6   2 -35    6.92    6.36
   6  -2 -36   12.29    7.94
   6   2 -36   12.40    8.37
   6  -2 -37    9.24    7.98
   6   2 -37    2.08    6.44
   6   2 -38    0.00    7.05
  -6   3   1    2.96    3.08
  -6   3   1    3.02    2.85
   6  -3  -1    0.65    2.34
   6  -3  -1    0.00    2.01
   6  -3  -1    3.11    2.36
   6   3  -1    0.00    3.30
   6   3  -1   -0.00    3.72
   6   3  -1    3.15    3.81
  -6  -3   1    5.80    4.13
  -6  -3   1    0.20    3.55
  -6  -3   1    2.29    4.30
  -6   3   2  119.44   15.72
  -6   3   2  143.23   16.52
   6  -3  -2  117.28   15.61
   6  -3  -2  141.51   15.11
   6   3  -2  121.37   17.70
   6   3  -2  146.06   18.62
   6   3  -2  135.67   17.95
  -6  -3   2  117.18   17.25
  -6  -3   2  148.62   17.82
  -6  -3   2  125.52   17.93
  -6   3   3  138.83   16.75
  -6   3   3  143.31   16.95
   6  -3  -3  118.73   16.00
   6  -3  -3  134.56   15.36
   6   3  -3  136.59   18.29
   6   3  -3  126.76   17.90
   6   3  -3  125.63   17.82
  -6  -3   3  123.74   17.47
  -6  -3   3  147.09   17.91
  -6  -3   3  138.07   18.57
  -6   3   4   53.37    8.81
  -6   3   4   34.63    7.52
   6  -3  -4   48.50    8.29
   6  -3  -4   34.86    6.61
   6   3  -4   43.01    9.06
   6   3  -4   50.89    9.60
  -6  -3   4   51.99    9.17
  -6  -3   4   47.85    9.84
  -6   3   5    5.17    3.95
  -6   3   5    7.22    4.66
   6  -3  -5    6.28    3.89
   6  -3  -5   16.90    4.09
   6   3  -5    0.00    3.56
   6   3  -5    9.91    5.11
  -6  -3   5    8.48    4.24
  -6  -3   5    9.87    5.24
  -6   3   6    9.07    4.62
  -6   3   6   10.54    4.87
   6  -3  -6    8.54    4.45
   6  -3  -6   11.31    3.79
   6   3  -6   11.27    5.88
   6   3  -6    8.96    4.63
  -6  -3   6    5.59    4.08
  -6  -3   6   16.75    5.60
  -6   3   7   20.71    6.21
  -6   3   7   17.28    5.52
   6  -3  -7   20.71    6.04
   6  -3  -7   17.84    4.96
   6   3  -7   21.40    6.97
   6   3  -7   21.36    6.24
  -6  -3   7   15.25    5.22
  -6  -3   7   23.31    7.15
  -6   3   8  380.87   41.43
  -6   3   8  408.36   41.27
   6  -3  -8  375.34   41.08
   6   3  -8  325.11   40.99
   6   3  -8  586.59   45.18
  -6  -3   8  325.80   41.56
  -6   3   9   55.66   11.61
  -6   3   9   77.27   12.10
   6  -3  -9   76.41   12.42
   6   3  -9   87.33   13.28
  -6  -3   9   71.80   13.17
  -6   3  10   29.26    7.74
  -6   3  10   33.70    7.73
   6  -3 -10   20.59    7.00
   6   3 -10   16.79    6.98
   6   3 -10   29.93    7.97
  -6  -3  10   22.58    7.55
  -6   3  11    9.52    5.48
  -6   3  11    9.59    5.21
   6  -3 -11    6.48    5.17
   6   3 -11   17.04    6.01
   6   3 -11    9.32    5.44
  -6  -3  11   19.84    6.71
  -6   3  12   76.93   13.36
  -6   3  12   51.13   11.07
   6  -3 -12   67.95   12.69
   6   3 -12  113.42   15.26
   6   3 -12   69.26   12.60
  -6  -3  12   58.93   12.56
  -6   3  13  107.42   17.23
   6  -3 -13  142.89   19.21
   6   3 -13  135.47   18.82
   6   3 -13  126.80   18.33
  -6  -3  13  115.68   18.65
  -6   3  14  208.06   24.62
   6  -3 -14  179.50   24.53
   6   3 -14  161.88   23.27
   6   3 -14  197.22   24.49
  -6  -3  14  173.62   24.70
  -6   3  15   30.03    8.54
   6  -3 -15   26.66    8.58
   6   3 -15   37.09    9.00
  -6  -3  15   25.92    8.35
  -6   3  16   29.64    8.17
   6  -3 -16   26.56    7.78
   6   3 -16    0.00    3.86
  -6  -3  16   20.02    7.36
  -6   3  17   79.59   13.71
   6   3 -17   66.63   13.01
  -6  -3  17   69.15   14.50
   6   3 -18  111.73   18.39
   6   3 -18  144.00   19.93
  -6  -3  18  121.10   20.14
   6  -3 -19   40.61   10.90
   6   3 -19   31.05    9.92
   6   3 -19   37.39    9.70
  -6  -3  19   59.67   12.86
   6  -3 -20   -0.00    6.02
   6   3 -20    2.65    5.57
   6   3 -20    0.00    4.71
  -6  -3  20    1.18    5.01
   6  -3 -21    7.44    6.77
   6   3 -21    0.00    5.69
  -6  -3  21    1.40    5.29
   6  -3 -22   91.88   16.73
   6   3 -22   57.95   13.61
  -6  -3  22   63.22   14.32
   6  -3 -23    3.82    6.31
   6   3 -23   20.00    8.63
  -6  -3  23   20.24    7.99
  -6   3  24   44.07   11.57
   6  -3 -24   42.56   11.99
   6   3 -24   52.58   12.40
  -6   3  25    3.69    5.57
   6  -3 -25    1.19    4.08
   6   3 -25    0.51    5.16
  -6   3  26    3.36    4.94
   6  -3 -26    9.80    8.12
   6   3 -26    0.00    4.62
  -6   3  27    1.24    5.84
   6  -3 -27    1.11    4.98
   6   3 -27    0.00    5.25
  -6   3  28   14.74    8.00
   6  -3 -28   34.25   12.01
   6   3 -28   25.68    9.44
  -6   3  29   13.08    8.45
   6  -3 -29    9.80    7.34
   6   3 -29    5.07    6.75
  -6   3  30   11.55    8.59
   6  -3 -30   19.42    9.51
   6   3 -30   24.14    9.41
  -6   3  31   -0.00    4.16
   6  -3 -31   10.83    8.16
   6   3 -31   -0.00    6.25
   6  -3 -32    3.29    4.69
   6   3 -32    7.00    7.26
   6  -3 -33   13.54    7.78
   6   3 -33    4.26    7.30
   6  -3 -34   14.41    9.60
   6   3 -34    6.92    7.05
   6  -3 -35   -0.00    7.47
   6   3 -35   -0.00    5.30
   6  -3 -36    3.35    7.85
   6   3 -36    2.95    6.76
   6  -3 -37    0.98    4.34
   6   3 -37    0.00    5.68
   6   3 -38   -0.00    6.39
  -6   4   1  176.83   19.61
  -6   4   1  153.56   19.05
   6  -4  -1  171.38   19.08
   6  -4  -1  178.33   17.83
   6   4  -1  166.05   21.98
   6   4  -1  185.42   22.12
  -6  -4   1  164.47   21.58
  -6  -4   1  161.40   20.96
  -6  -4   1  173.45   22.31
  -6   4   2   10.62    4.38
  -6   4   2   18.21    4.61
   6  -4  -2   23.70    4.86
   6  -4  -2   18.70    3.99
   6   4  -2   15.91    5.68
   6   4  -2   20.62    6.72
   6   4  -2   13.01    5.81
  -6  -4   2   15.71    5.54
  -6  -4   2   14.49    5.26
  -6  -4   2   20.16    6.35
  -6   4   3    8.79    4.40
  -6   4   3    0.00    2.09
   6  -4  -3    4.53    2.90
   6  -4  -3    8.03    2.85
   6   4  -3    8.51    4.82
   6   4  -3    5.19    4.33
   6   4  -3    3.32    3.72
  -6  -4   3    8.89    4.01
  -6  -4   3    4.28    3.90
  -6  -4   3    9.13    5.16
  -6   4   4    4.33    4.10
  -6   4   4    0.00    2.71
   6  -4  -4   11.80    4.03
   6  -4  -4   13.79    3.76
   6   4  -4   15.81    6.00
   6   4  -4   15.81    6.23
  -6  -4   4    6.48    4.59
  -6  -4   4    4.27    3.77
  -6   4   5  296.75   31.69
  -6   4   5  265.79   30.56
   6  -4  -5  265.18   30.60
   6  -4  -5  286.18   29.49
   6   4  -5  300.23   33.40
   6   4  -5  268.43   32.58
  -6  -4   5  329.76   33.63
  -6  -4   5  320.96   34.12
  -6   4   6  262.81   29.65
  -6   4   6  266.68   28.95
   6  -4  -6  309.09   30.01
   6   4  -6  229.80   29.93
   6   4  -6  242.60   30.27
  -6  -4   6  256.24   31.02
  -6   4   7   95.87   13.53
  -6   4   7   86.98   12.35
   6  -4  -7   68.05   11.80
   6   4  -7   82.12   13.76
   6   4  -7   78.61   13.24
  -6  -4   7   70.63   13.43
  -6   4   8    7.40    5.13
  -6   4   8    4.74    3.71
   6  -4  -8    9.38    4.59
   6   4  -8   11.00    4.67
   6   4  -8    5.66    4.71
  -6  -4   8    4.36    4.47
  -6   4   9   75.10   12.12
  -6   4   9   52.42   10.12
   6  -4  -9   59.54   10.90
   6   4  -9   57.74   11.32
   6   4  -9   48.13   10.60
  -6  -4   9   61.59   11.77
  -6   4  10   31.67    8.22
  -6   4  10   21.67    6.82
   6  -4 -10   26.12    7.34
   6   4 -10   47.03    9.57
   6   4 -10   16.93    6.72
  -6  -4  10   33.43    8.80
  -6   4  11  174.12   21.16
  -6   4  11  156.94   19.87
   6  -4 -11  147.71   20.10
   6   4 -11  126.27   19.55
   6   4 -11  146.89   20.58
  -6  -4  11  135.44   20.54
  -6   4  12   93.46   15.53
  -6   4  12  102.75   15.45
   6  -4 -12  124.79   17.40
   6   4 -12  100.10   16.11
   6   4 -12  109.11   16.49
  -6  -4  12   96.14   16.56
  -6   4  13   29.50    8.58
   6  -4 -13   50.74   11.16
   6   4 -13   41.73    9.71
   6   4 -13   40.61    9.66
  -6  -4  13   50.75   11.04
  -6   4  14   -0.00    3.87
   6  -4 -14    2.56    4.98
   6   4 -14   -0.00    3.32
  -6  -4  14   -0.00    4.14
   6  -4 -15  135.28   19.29
   6   4 -15  112.76   17.79
  -6  -4  15  101.15   17.79
   6  -4 -16  168.36   23.29
   6   4 -16  154.39   21.85
  -6  -4  16  139.21   22.34
   6   4 -17    5.05    4.73
   6   4 -17   26.46    8.47
  -6  -4  17   20.19    8.23
   6   4 -18   60.96   12.57
   6   4 -18   81.53   14.20
  -6  -4  18   61.37   13.51
   6  -4 -19  117.51   19.35
   6   4 -19   82.19   16.04
   6   4 -19  145.69   19.36
  -6  -4  19   97.27   18.27
  -6   4  20  101.94   18.41
   6  -4 -20  151.99   22.04
   6   4 -20  128.92   19.98
   6   4 -20  144.17   20.75
  -6  -4  20  114.29   20.20
  -6   4  21    0.74    4.57
   6  -4 -21    1.43    6.16
   6   4 -21    7.82    5.84
   6   4 -21    3.61    5.71
  -6  -4  21    4.94    5.60
  -6   4  22    6.94    5.68
   6  -4 -22    0.25    4.91
   6   4 -22    5.56    5.67
  -6   4  23    2.65    5.17
   6  -4 -23    0.79    5.18
   6   4 -23   -0.00    4.17
  -6   4  24    0.00    4.10
   6  -4 -24    4.43    6.43
   6   4 -24   -0.00    3.94
  -6   4  25    2.87    5.73
   6  -4 -25   -0.00    5.72
   6   4 -25    8.70    6.65
  -6   4  26   20.99    9.37
   6  -4 -26    0.00    7.27
   6   4 -26   23.77    8.52
  -6   4  27    5.16    5.44
   6  -4 -27   16.71    9.10
   6   4 -27   11.63    7.47
  -6   4  28   32.54   10.54
   6  -4 -28   10.82    8.89
   6   4 -28   17.60    8.12
  -6   4  29    3.41    5.49
   6  -4 -29    0.00    7.14
   6   4 -29    3.63    5.80
  -6   4  30    9.07    6.60
   6  -4 -30   19.63    9.44
   6   4 -30   20.23    8.70
  -6   4  31   -0.00    4.78
   6  -4 -31    6.50    7.14
   6   4 -31    0.37    5.40
   6  -4 -32   13.63    9.12
   6   4 -32    0.00    4.66
   6  -4 -33   16.93    9.20
   6   4 -33    3.36    5.45
   6  -4 -34   -0.00    6.66
   6   4 -34    2.29    4.90
   6  -4 -35    8.96    7.30
   6   4 -35   -0.00    7.14
   6  -4 -36    1.95    7.59
   6   4 -36    5.55    5.94
   6  -4 -37   -0.00    5.51
   6   4 -37    3.80    5.51
   6   4 -38   -0.00    6.31
  -6   5   1   18.80    4.80
  -6   5   1   18.53    4.28
   6  -5  -1    9.40    3.29
   6  -5  -1   12.13    2.78
   6  -5  -1   15.15    2.78
   6   5  -1   15.68    6.11
   6   5  -1   11.94    6.10
  -6  -5   1   11.71    5.47
  -6  -5   1   10.31    5.13
  -6   5   2   99.55   12.99
  -6   5   2   91.80   12.23
   6  -5  -2   99.80   12.37
   6  -5  -2   84.42   10.72
   6  -5  -2  107.89   10.96
   6   5  -2  105.52   15.76
   6   5  -2   84.43   14.30
  -6  -5   2   90.66   14.53
  -6  -5   2   91.97   15.03
  -6   5   3  125.06   15.67
  -6   5   3  120.34   14.81
   6  -5  -3  124.58   14.81
   6  -5  -3  110.17   13.02
   6   5  -3  113.56   17.19
   6   5  -3  114.77   17.19
   6   5  -3  108.68   16.65
  -6  -5   3  129.56   17.50
  -6  -5   3  132.08   18.18
  -6   5   4  125.84   15.14
  -6   5   4  103.29   13.79
   6  -5  -4   99.68   13.85
   6   5  -4  104.86   16.47
   6   5  -4   96.44   15.86
   6   5  -4  122.94   16.80
  -6  -5   4   93.30   15.34
  -6  -5   4  115.36   16.89
  -6   5   5    7.17    4.26
  -6   5   5    3.35    2.79
   6  -5  -5    7.63    3.55
   6   5  -5    0.00    3.82
   6   5  -5    3.03    3.93
  -6  -5   5    1.56    3.90
  -6  -5   5    4.04    4.03
  -6   5   6    0.00    3.19
  -6   5   6    0.00    2.33
   6  -5  -6    4.00    3.80
   6   5  -6    0.94    3.47
   6   5  -6    0.00    3.85
  -6  -5   6    6.54    4.23
  -6  -5   6   -0.00    3.84
  -6   5   7   66.27   11.20
  -6   5   7   65.26   10.51
   6  -5  -7   60.30   10.73
   6   5  -7   60.96   12.03
   6   5  -7   68.02   12.52
  -6  -5   7   77.05   13.55
  -6   5   8   37.81    8.67
  -6   5   8   49.72    8.95
   6  -5  -8   42.55    9.38
   6   5  -8   58.75   11.10
   6   5  -8   56.83   10.86
  -6  -5   8   47.55   10.40
  -6   5   9   83.10   13.30
  -6   5   9   73.45   12.29
   6  -5  -9   79.68   13.43
   6   5  -9  107.35   15.64
   6   5  -9   95.32   15.05
  -6  -5   9   81.19   14.68
  -6   5  10   42.41    9.10
  -6   5  10   39.96    8.67
   6  -5 -10   36.93    9.16
   6   5 -10   43.66   10.27
   6   5 -10   59.48   11.39
  -6  -5  10   66.20   12.22
  -6   5  11    1.01    3.17
  -6   5  11   10.13    4.76
   6  -5 -11    2.14    4.13
   6   5 -11    2.72    4.85
   6   5 -11    0.37    3.72
  -6  -5  11    0.00    4.39
   6  -5 -12    5.06    4.91
   6   5 -12    8.24    5.26
  -6  -5  12    7.04    5.53
   6  -5 -13  369.35   36.16
   6   5 -13  235.58   32.57
  -6  -5  13  266.74   34.31
   6  -5 -14  303.33   35.33
   6   5 -14  282.20   34.28
  -6  -5  14  276.61   34.92
   6  -5 -15    2.69    5.96
   6   5 -15   -0.00    4.05
  -6  -5  15    7.22    5.52
   6   5 -16    3.24    5.11
   6   5 -16    9.11    5.58
  -6  -5  16   16.68    7.12
  -6   5  17    7.33    4.85
   6   5 -17   -0.00    3.48
   6   5 -17    1.97    4.20
  -6  -5  17   -0.00    4.99
  -6   5  18  132.88   19.50
   6   5 -18  129.03   19.84
   6   5 -18  126.21   19.81
  -6  -5  18  122.57   20.67
  -6   5  19   31.26    8.56
   6  -5 -19   24.01    8.97
   6   5 -19   18.26    8.07
   6   5 -19   17.44    7.74
  -6  -5  19   27.20    9.38
  -6   5  20   23.41    8.21
   6  -5 -20   12.45    7.74
   6   5 -20   18.18    7.12
  -6   5  21    3.14    4.88
   6  -5 -21    0.00    5.86
   6   5 -21   -0.00    5.13
  -6   5  22    0.00    4.68
   6  -5 -22    6.89    6.39
   6   5 -22    4.71    5.70
  -6   5  23   25.17    9.48
   6  -5 -23   45.13   13.02
   6   5 -23   41.31   11.28
  -6   5  24   25.63    9.23
   6  -5 -24   25.02    9.87
   6   5 -24   27.09    8.83
  -6   5  25    8.28    6.16
   6  -5 -25    3.54    6.73
   6   5 -25    7.41    6.15
  -6   5  26   -0.00    3.99
   6  -5 -26    0.00    6.05
   6   5 -26   -0.00    4.08
  -6   5  27    0.00    4.38
   6  -5 -27   -0.00    6.05
   6   5 -27    2.62    4.59
  -6   5  28   13.63    7.68
   6  -5 -28   12.57    8.65
   6   5 -28    4.00    5.12
  -6   5  29   12.67    7.38
   6  -5 -29    7.03    6.77
   6   5 -29    6.97    7.03
  -6   5  30    0.00    5.44
   6  -5 -30    9.80    7.76
   6   5 -30    2.25    5.69
  -6   5  31    5.62    4.81
   6  -5 -31   -0.00    7.01
   6   5 -31   -0.00    4.02
  -6   5  32    4.04    5.44
   6  -5 -32    4.48    7.55
   6   5 -32    0.36    3.95
   6  -5 -33    8.19    8.01
   6   5 -33   11.31    7.27
   6  -5 -34    4.99    8.65
   6   5 -34    0.00    6.28
   6  -5 -35   15.80    8.86
   6   5 -35    2.21    5.85
   6  -5 -36    0.00    6.96
   6   5 -36    0.00    6.09
   6   5 -37    0.73    4.17
   6   5 -38    0.93    5.89
  -6   6   1  161.35   15.77
  -6   6   1  156.85   15.37
   6  -6  -1  139.08   14.88
   6  -6  -1  115.39   11.76
   6  -6  -1  122.79   11.80
   6   6  -1  136.71   19.32
   6   6  -1  145.23   18.92
  -6  -6   1  131.84   18.51
  -6   6   2   40.33    6.84
  -6   6   2   39.34    6.73
   6  -6  -2   34.17    6.37
   6  -6  -2   35.34    4.79
   6  -6  -2   35.20    4.72
   6   6  -2   28.23    8.25
   6   6  -2   32.99    8.31
  -6  -6   2   43.17    9.60
  -6  -6   2   39.41   10.02
  -6   6   3   11.64    3.89
  -6   6   3    7.33    3.39
   6  -6  -3    9.44    4.10
   6   6  -3   10.43    4.89
   6   6  -3    7.69    4.98
  -6  -6   3   19.22    6.35
  -6  -6   3    7.37    5.32
  -6   6   4   18.38    4.92
  -6   6   4   18.27    4.93
   6  -6  -4   21.10    5.46
   6   6  -4   29.66    7.47
   6   6  -4   25.99    7.37
   6   6  -4   26.31    7.87
  -6  -6   4   13.49    5.16
  -6  -6   4   20.90    7.24
  -6   6   5  137.39   17.41
  -6   6   5  125.96   16.92
   6  -6  -5  140.91   17.98
   6   6  -5  161.51   20.82
   6   6  -5  157.11   20.72
  -6  -6   5  136.27   19.64
  -6  -6   5  174.63   21.78
  -6   6   6   88.45   12.76
  -6   6   6  102.09   13.07
   6  -6  -6  108.46   14.14
   6   6  -6   79.17   14.24
   6   6  -6   62.80   13.70
  -6  -6   6   82.95   14.20
  -6  -6   6  104.92   16.03
  -6   6   7   73.55   10.99
  -6   6   7   54.06   10.01
   6  -6  -7   82.15   12.01
   6   6  -7   61.13   12.22
   6   6  -7   66.95   12.57
  -6  -6   7   57.74   11.33
  -6  -6   7   67.94   12.70
  -6   6   8    9.34    4.79
   6  -6  -8   13.18    5.66
   6   6  -8   14.99    6.38
   6   6  -8   10.30    5.94
  -6  -6   8   17.60    6.85
  -6   6   9  107.27   15.07
   6  -6  -9  112.87   16.29
   6   6  -9   86.94   16.21
  -6  -6   9  123.06   17.96
  -6   6  10   82.20   13.76
   6  -6 -10  117.01   16.86
   6   6 -10  122.56   17.71
  -6  -6  10   93.99   16.40
   6  -6 -11   68.85   13.21
   6   6 -11   82.63   14.50
  -6  -6  11   66.05   13.60
   6  -6 -12   64.39   12.57
   6   6 -12   77.51   13.67
  -6  -6  12   50.02   11.71
  -6   6  13    1.51    3.75
   6  -6 -13    0.15    4.19
   6   6 -13   -0.00    4.14
  -6  -6  13    0.00    3.75
  -6   6  14    4.45    4.34
   6  -6 -14    2.27    4.47
   6   6 -14    3.43    3.49
   6   6 -14    0.00    4.23
  -6  -6  14   -0.00    3.99
  -6   6  15   74.45   12.94
   6  -6 -15   78.12   14.53
   6   6 -15   48.02   11.62
   6   6 -15   83.49   14.39
  -6  -6  15   54.68   12.88
  -6   6  16    0.00    3.64
   6   6 -16    6.64    5.19
   6   6 -16    8.24    6.07
  -6  -6  16    3.05    4.69
  -6   6  17   20.69    7.17
   6   6 -17   14.65    7.63
  -6  -6  17   14.50    7.26
  -6   6  18   48.01   11.01
   6  -6 -18   59.02   13.09
   6   6 -18   49.91   11.55
  -6   6  19   27.90    8.82
   6  -6 -19   21.77    9.41
   6   6 -19    9.63    5.51
  -6   6  20    1.69    3.62
   6  -6 -20   -0.00    4.91
   6   6 -20    1.97    4.78
  -6   6  21   27.64    9.44
   6  -6 -21   22.65    9.36
   6   6 -21   26.19    8.46
  -6   6  22    7.28    5.85
   6  -6 -22   13.16    8.21
   6   6 -22    9.03    5.71
  -6   6  23   22.56    8.62
   6  -6 -23   23.83   10.47
   6   6 -23   32.63    9.45
  -6   6  24   -0.00    3.97
   6  -6 -24    8.26    7.08
   6   6 -24    0.43    5.17
  -6   6  25    3.13    5.77
   6  -6 -25   16.84    8.35
   6   6 -25   36.25    9.77
  -6   6  26   41.24   10.86
   6  -6 -26    7.31    7.27
   6   6 -26   31.97    9.46
  -6   6  27   10.56    6.77
   6  -6 -27    3.57    7.86
   6   6 -27   16.10    8.06
  -6   6  28    3.67    5.51
   6  -6 -28    1.04    5.26
   6   6 -28    1.25    5.68
  -6   6  29   -0.00    4.60
   6  -6 -29    2.56    6.47
   6   6 -29   -0.00    4.51
  -6   6  30   -0.00    5.46
   6  -6 -30    1.05    7.16
   6   6 -30   -0.00    4.21
  -6   6  31    9.70    8.16
   6  -6 -31   20.78   11.27
   6   6 -31   19.79    8.13
  -6   6  32   10.58    7.80
   6  -6 -32    2.12    7.68
   6   6 -32   13.41    7.67
  -6   6  33    7.64    7.13
   6  -6 -33    0.00    7.18
   6   6 -33    7.02    7.39
   6  -6 -34   -0.00    6.31
   6   6 -34    0.00    5.43
   6  -6 -35   10.59    8.80
   6   6 -35    4.00    6.19
   6  -6 -36   -0.00    4.67
   6   6 -36    0.00    5.90
   6   6 -37    5.36    7.50
  -6   7   1    9.93    3.29
  -6   7   1   17.99    4.12
   6  -7  -1   13.41    3.83
   6   7  -1   18.23    6.95
   6   7  -1   18.65    6.95
  -6   7   2   11.94    3.48
  -6   7   2   11.61    3.89
   6  -7  -2   10.75    3.74
   6   7  -2    6.48    4.58
   6   7  -2    0.00    4.09
  -6   7   3  300.53   28.39
  -6   7   3  237.87   27.77
   6  -7  -3  244.51   28.16
   6   7  -3  290.60   33.01
   6   7  -3  299.53   33.05
  -6   7   4   83.13   11.17
  -6   7   4   83.22   11.35
   6  -7  -4   84.92   11.93
   6   7  -4   70.52   13.49
   6   7  -4   83.42   14.41
  -6  -7   4   68.06   13.98
  -6   7   5   24.12    5.75
   6  -7  -5   40.05    7.48
   6   7  -5   21.36    7.16
   6   7  -5   24.32    8.18
  -6  -7   5   25.67    8.59
  -6   7   6   23.78    5.45
   6  -7  -6   16.88    5.77
   6   7  -6   17.27    7.37
  -6  -7   6   19.88    7.42
  -6   7   7   26.85    6.16
   6  -7  -7   32.66    7.52
   6   7  -7   18.61    7.53
  -6  -7   7   22.78    7.84
  -6   7   8   33.82    7.48
   6  -7  -8   54.96   10.17
   6   7  -8   48.03   10.73
  -6  -7   8   28.47    8.99
  -6   7   9  137.97   17.92
   6  -7  -9  155.77   20.10
   6   7  -9  127.21   20.32
  -6  -7   9  141.22   21.03
  -6   7  10    2.88    3.48
  -6   7  10    0.00    3.22
   6  -7 -10    2.67    4.54
   6   7 -10   -0.00    4.29
  -6  -7  10   -0.00    4.78
  -6   7  11    0.00    2.99
  -6   7  11   -0.00    2.69
   6  -7 -11    0.10    4.17
   6   7 -11    0.00    4.12
  -6  -7  11    1.36    3.28
  -6   7  12   14.56    6.40
   6  -7 -12   29.40    8.39
   6   7 -12   17.76    7.60
   6   7 -12   18.80    7.19
  -6  -7  12   32.96    9.84
  -6   7  13  164.27   21.74
   6  -7 -13  164.18   23.59
   6   7 -13  185.58   24.30
   6   7 -13  150.32   23.34
  -6  -7  13  185.29   25.13
  -6   7  14    3.99    4.22
   6  -7 -14    4.44    5.85
   6   7 -14   -0.00    3.67
   6   7 -14    4.59    4.94
  -6  -7  14    6.05    6.25
  -6   7  15    7.06    4.79
   6  -7 -15    2.17    4.48
   6   7 -15    8.44    5.52
  -6   7  16    6.45    4.88
   6   7 -16   10.88    6.41
  -6   7  17    1.01    4.42
   6   7 -17   -0.00    3.60
  -6   7  18    0.00    4.43
   6  -7 -18    2.22    4.91
   6   7 -18    1.24    4.22
  -6   7  19   82.98   14.37
   6  -7 -19   59.12   14.84
   6   7 -19   78.78   14.87
  -6   7  20    4.92    5.90
   6  -7 -20   14.86    7.61
   6   7 -20    4.28    5.23
  -6   7  21   16.84    6.78
   6  -7 -21    4.00    6.18
   6   7 -21    4.28    5.25
  -6   7  22    2.48    5.38
   6  -7 -22    0.49    4.62
   6   7 -22    0.00    3.71
  -6   7  23   19.58    8.04
   6  -7 -23   15.98    8.52
   6   7 -23   23.86    7.97
  -6   7  24   11.88    6.53
   6  -7 -24   14.82    8.08
   6   7 -24   11.60    6.25
  -6   7  25   14.23    7.94
   6  -7 -25   14.61    9.89
   6   7 -25   21.91    8.37
  -6   7  26    0.00    4.48
   6  -7 -26   -0.00    6.04
   6   7 -26   -0.00    4.30
  -6   7  27    8.11    6.44
   6  -7 -27   -0.00    6.81
   6   7 -27    1.08    4.59
  -6   7  28    9.67    6.69
   6  -7 -28   10.71    6.66
   6   7 -28   -0.00    5.51
  -6   7  29   19.28    8.36
   6  -7 -29    6.74    7.54
   6   7 -29   26.73    9.45
  -6   7  30    3.18    4.86
   6  -7 -30   -0.00    6.27
   6   7 -30   -0.00    5.17
  -6   7  31    6.97    6.73
   6  -7 -31    1.97    4.54
   6   7 -31    5.35    6.16
  -6   7  32   -0.00    4.28
   6  -7 -32    0.00    7.34
   6   7 -32   -0.00    5.35
  -6   7  33    0.51    5.41
   6  -7 -33    7.43    7.40
   6   7 -33    6.45    6.48
  -6   7  34    0.00    5.82
   6  -7 -34    2.06    8.16
   6   7 -34    5.53    7.03
   6  -7 -35    7.07    6.71
   6   7 -35    9.30    6.83
   6   7 -36    3.70    5.21
   6   7 -37   -0.00    5.20
  -6   8   1  144.04   15.16
   6  -8  -1  133.82   15.31
   6   8  -1   97.84   18.66
   6   8  -1  144.27   20.51
  -6   8   2    9.09    3.21
   6  -8  -2    6.68    3.12
   6   8  -2    1.99    5.11
   6   8  -2   10.50    6.08
  -6   8   3    1.08    2.00
   6  -8  -3    0.25    2.59
   6   8  -3    1.49    3.13
   6   8  -3   -0.00    4.24
  -6   8   4    1.58    2.37
   6  -8  -4    0.21    2.71
   6   8  -4   -0.00    4.41
   6   8  -4    0.00    3.64
  -6   8   5  249.32   26.12
   6  -8  -5  220.34   26.79
   6   8  -5  214.63   29.53
   6   8  -5  285.03   31.74
  -6   8   6   -0.00    2.92
  -6   8   6    0.00    2.84
   6  -8  -6    7.66    4.53
   6   8  -6    0.00    3.36
   6   8  -6   10.88    5.89
  -6  -8   6    7.98    5.99
  -6   8   7  107.04   13.19
  -6   8   7   85.52   12.59
   6  -8  -7   97.90   14.43
   6   8  -7   72.21   15.09
  -6  -8   7   70.75   14.50
  -6   8   8    5.84    3.80
  -6   8   8    3.96    3.76
   6  -8  -8   13.85    5.75
   6   8  -8    6.30    5.07
   6   8  -8    1.09    4.29
  -6  -8   8    0.00    4.69
  -6   8   9  151.94   17.71
  -6   8   9  119.96   16.97
   6  -8  -9  109.73   17.99
   6   8  -9  157.19   21.01
   6   8  -9  103.93   19.04
  -6  -8   9  180.36   21.43
  -6  -8   9  102.82   18.96
  -6   8  10   37.47    8.09
  -6   8  10   40.05    8.60
   6  -8 -10   34.57    9.25
   6   8 -10   29.52    8.93
   6   8 -10   31.18    9.46
  -6  -8  10   52.35   10.48
  -6  -8  10   34.21    9.45
  -6   8  11   94.88   15.12
   6  -8 -11  119.79   18.05
   6   8 -11  128.34   18.65
  -6  -8  11   94.07   16.24
  -6   8  12   25.68    7.38
   6  -8 -12   17.16    7.37
   6   8 -12   13.56    7.28
  -6   8  13    5.02    4.70
   6  -8 -13    3.71    5.39
   6   8 -13   11.09    5.92
  -6   8  14    1.09    3.68
   6  -8 -14    3.72    5.39
   6   8 -14    2.79    4.25
  -6   8  15  109.61   16.93
   6   8 -15  110.99   18.17
  -6   8  16    1.11    4.02
   6   8 -16    0.00    3.94
  -6   8  17   19.01    7.44
   6  -8 -17   36.49   10.61
   6   8 -17   27.57    8.98
  -6   8  18    4.10    4.07
   6  -8 -18   -0.00    5.01
   6   8 -18    1.70    4.58
  -6   8  19   21.36    7.60
   6  -8 -19   21.62    9.63
   6   8 -19   24.69    8.42
  -6   8  20   -0.00    3.67
   6  -8 -20   -0.00    5.47
   6   8 -20    4.30    4.96
  -6   8  21   10.39    6.81
   6  -8 -21   22.67    9.68
   6   8 -21   12.14    6.66
  -6   8  22    9.39    5.80
   6  -8 -22    0.00    5.79
   6   8 -22    3.66    5.06
  -6   8  23    6.13    5.45
   6  -8 -23   15.26    8.20
   6   8 -23    2.52    4.88
  -6   8  24    0.81    4.89
   6  -8 -24    9.52    6.19
   6   8 -24   -0.00    3.54
  -6   8  25   22.89    8.59
   6  -8 -25   23.21    9.61
   6   8 -25   13.25    6.92
  -6   8  26   12.58    6.86
   6  -8 -26    0.00    6.30
   6   8 -26   15.02    7.39
  -6   8  27   28.58    9.71
   6  -8 -27   12.31    8.65
   6   8 -27   32.55    9.65
  -6   8  28    0.00    4.90
   6  -8 -28   -0.00    5.80
   6   8 -28    1.59    4.18
  -6   8  29    1.82    5.82
   6  -8 -29    6.84    7.10
   6   8 -29   -0.00    4.00
  -6   8  30    0.00    5.71
   6  -8 -30   -0.00    4.93
   6   8 -30   -0.00    3.66
  -6   8  31    7.38    6.99
   6  -8 -31    8.31    9.12
   6   8 -31    9.11    6.23
  -6   8  32    0.00    5.19
   6  -8 -32    8.82    8.79
   6   8 -32    9.29    6.59
  -6   8  33    1.05    4.05
   6  -8 -33    0.00    4.08
   6   8 -33    0.00    5.77
  -6   8  34    2.65    5.68
   6  -8 -34    4.78    7.98
   6   8 -34   -0.00    4.17
   6   8 -35    1.14    4.37
   6   8 -36   -0.00    5.51
   6   8 -37    2.93    5.41
   6   9  -1    9.32    6.34
  -6  -9   1   11.20    5.92
  -6   9   2   13.23    3.74
   6   9  -2    0.00    3.87
  -6  -9   2   14.60    6.41
  -6   9   3  124.02   16.83
   6  -9  -3  157.91   18.20
   6   9  -3  154.90   22.27
  -6  -9   3  187.78   22.96
  -6   9   4   11.13    4.30
   6  -9  -4   20.31    5.71
   6   9  -4   15.20    7.01
  -6  -9   4   12.52    6.27
  -6   9   5    1.42    3.05
   6  -9  -5    0.48    3.48
  -6  -9   5    0.00    4.15
  -6   9   6   22.39    5.84
   6  -9  -6   12.00    5.76
  -6  -9   6   14.11    6.57
  -6   9   7    9.31    4.36
   6  -9  -7   11.32    5.87
   6   9  -7   14.87    6.50
  -6  -9   7   19.48    7.11
  -6   9   8   -0.00    3.35
  -6   9   8   -0.00    3.50
   6  -9  -8    0.26    4.07
   6   9  -8   -0.00    3.56
  -6  -9   8    1.18    3.80
  -6   9   9   79.71   12.67
  -6   9   9   91.61   13.33
   6  -9  -9   83.09   14.63
   6   9  -9   88.94   15.65
  -6  -9   9   79.24   14.52
  -6   9  10    5.48    3.91
  -6   9  10    2.04    3.67
   6  -9 -10    7.23    5.64
   6   9 -10    8.00    5.20
  -6  -9  10    0.00    5.16
  -6   9  11    2.39    3.71
   6  -9 -11   -0.00    4.21
   6   9 -11   -0.00    3.53
  -6  -9  11    3.36    4.67
  -6   9  12    2.53    3.99
   6  -9 -12    5.09    5.49
   6   9 -12   13.69    6.20
  -6  -9  12    7.47    5.97
  -6   9  13   66.49   12.69
   6  -9 -13  103.90   17.19
   6   9 -13  114.96   17.37
  -6  -9  13   72.91   14.23
  -6   9  14    4.35    4.71
   6   9 -14    1.14    4.82
  -6   9  15   27.31    8.43
   6   9 -15   36.32    9.79
  -6   9  16   10.15    5.38
   6   9 -16   14.24    6.30
  -6   9  17   14.89    6.57
   6  -9 -17    9.62    6.88
   6   9 -17    6.28    5.66
  -6   9  18    3.11    4.18
   6  -9 -18   -0.00    5.16
   6   9 -18    1.72    4.01
  -6   9  19   26.49    8.35
   6  -9 -19   31.13   10.79
   6   9 -19   21.26    7.97
  -6   9  20    4.77    4.49
   6  -9 -20   -0.00    4.24
   6   9 -20    0.88    4.05
  -6   9  21   -0.00    5.49
   6  -9 -21   -0.00    4.80
   6   9 -21    0.09    4.43
  -6   9  22   -0.00    3.93
   6  -9 -22    3.35    6.48
   6   9 -22    0.00    4.19
  -6   9  23   52.51   11.89
   6  -9 -23   20.74   10.41
   6   9 -23   48.34   11.64
  -6   9  24    0.00    3.78
   6  -9 -24    2.52    6.19
   6   9 -24   -0.00    3.55
  -6   9  25   10.39    6.85
   6  -9 -25   11.43    8.37
   6   9 -25    4.01    5.80
  -6   9  26    1.56    4.78
   6  -9 -26   -0.00    6.98
   6   9 -26    5.44    4.71
  -6   9  27    1.62    4.45
   6  -9 -27    1.62    6.70
   6   9 -27   -0.00    4.15
  -6   9  28    0.00    5.88
   6  -9 -28    0.00    5.94
   6   9 -28    6.44    6.23
  -6   9  29    0.00    5.19
   6  -9 -29   21.95   10.11
   6   9 -29   14.70    7.80
  -6   9  30    0.28    5.00
   6  -9 -30    0.00    4.43
   6   9 -30   -0.00    4.89
  -6   9  31   -0.00    5.57
   6  -9 -31    2.53    8.07
   6   9 -31    2.79    4.72
  -6   9  32    3.53    6.30
   6  -9 -32   -0.00    5.04
   6   9 -32    1.37    4.46
  -6   9  33    0.00    5.99
   6  -9 -33    4.63    8.20
   6   9 -33    2.61    4.86
  -6   9  34   -0.00    6.46
   6  -9 -34    3.01    6.27
   6   9 -34    1.80    4.82
  -6   9  35    1.72    4.44
   6   9 -35   -0.00    4.06
   6   9 -36    4.63    5.58
  -6  10   1   37.30    6.51
   6  10  -1   42.19   10.74
  -6 -10   1   26.57    8.84
  -6  10   2   13.14    3.93
   6  10  -2   25.29    8.31
  -6 -10   2    9.20    5.73
  -6  10   3   -0.00    1.95
   6  10  -3   -0.00    4.23
  -6 -10   3   -0.00    4.07
  -6  10   4   14.99    4.72
   6  10  -4   19.56    7.46
  -6 -10   4    8.26    5.80
  -6  10   5   32.34    6.90
   6  10  -5   32.57    9.79
  -6 -10   5   35.45    9.89
  -6  10   6    2.89    3.60
   6  10  -6    1.42    3.35
  -6 -10   6   -0.00    3.40
  -6  10   7   10.89    4.76
   6  10  -7   26.06    8.36
  -6 -10   7   35.68    9.41
  -6  10   8    0.00    3.53
   6 -10  -8    0.92    4.00
   6  10  -8    0.00    4.44
  -6 -10   8    1.67    3.86
  -6  10   9    2.95    4.19
   6 -10  -9    3.12    4.55
   6  10  -9   -0.00    4.17
   6  10  -9    1.56    4.41
  -6 -10   9    1.66    4.04
  -6  10  10    4.88    3.90
   6 -10 -10    6.05    5.46
   6  10 -10    8.82    5.94
  -6 -10  10    4.00    4.38
  -6  10  11  122.91   17.14
   6 -10 -11  115.02   18.60
   6  10 -11   98.96   18.09
  -6 -10  11  124.96   19.14
  -6  10  12    0.00    4.16
   6 -10 -12    2.67    4.60
   6  10 -12    0.85    4.19
  -6 -10  12    1.12    4.66
  -6  10  13    2.98    5.28
   6 -10 -13    9.14    6.64
   6  10 -13   11.42    6.73
  -6 -10  13    8.85    5.68
  -6  10  14    8.01    5.18
   6  10 -14   -0.00    4.47
  -6 -10  14    6.15    5.80
  -6  10  15   60.60   12.00
   6  10 -15   77.34   14.76
  -6 -10  15   60.88   12.78
  -6  10  16    6.95    4.88
   6 -10 -16    7.57    6.08
   6  10 -16    3.48    4.38
  -6  10  17   33.37    9.15
   6 -10 -17   38.58   11.68
   6  10 -17   46.45   10.89
  -6  10  18    0.00    4.49
   6 -10 -18    5.89    6.65
   6  10 -18    2.67    4.97
  -6  10  19    7.91    5.17
   6 -10 -19   10.79    7.42
   6  10 -19    6.18    5.09
  -6  10  20    0.06    4.12
   6 -10 -20    0.00    5.71
   6  10 -20   -0.00    4.25
  -6  10  21   55.73   12.28
   6 -10 -21   43.85   12.91
   6  10 -21   35.90   10.53
  -6  10  22    1.88    5.51
   6 -10 -22   -0.00    6.03
   6  10 -22    2.11    4.60
  -6  10  23    2.23    4.68
   6 -10 -23    3.24    6.84
   6  10 -23    6.48    6.23
  -6  10  24    6.73    5.90
   6 -10 -24   -0.00    6.47
   6  10 -24   11.84    6.47
  -6  10  25    8.26    6.56
   6 -10 -25    4.30    5.87
   6  10 -25   12.00    6.77
  -6  10  26   -0.00    5.30
   6 -10 -26    0.00    5.24
   6  10 -26   -0.00    4.37
  -6  10  27   19.03    7.90
   6 -10 -27   10.19    8.03
   6  10 -27    1.77    5.03
  -6  10  28    1.87    5.15
   6 -10 -28   -0.00    6.38
   6  10 -28   -0.00    5.29
  -6  10  29    0.00    4.40
   6 -10 -29    9.97    7.58
   6  10 -29    6.72    5.79
  -6  10  30   -0.00    5.33
   6 -10 -30    0.00    6.04
   6  10 -30    2.87    5.40
  -6  10  31    0.33    4.96
   6 -10 -31    5.10    7.88
   6  10 -31   11.90    6.74
  -6  10  32   -0.00    5.06
   6 -10 -32    5.35    5.94
   6  10 -32    5.47    6.52
  -6  10  33    0.49    4.13
   6 -10 -33    5.19    8.01
   6  10 -33    1.19    5.44
  -6  10  34    1.19    6.65
   6  10 -34    0.82    4.22
  -6  10  35    0.00    5.32
   6  10 -35    1.22    4.67
  -6  11   1    9.01    3.42
   6  11  -1    9.96    5.92
  -6 -11   1   21.49    7.69
  -6  11   2    0.00    2.35
   6  11  -2   -0.00    3.59
  -6 -11   2   -0.00    4.85
  -6  11   3   41.91    7.66
   6  11  -3   40.38   10.66
  -6 -11   3   38.77   10.01
  -6  11   4    6.61    3.34
   6  11  -4    1.13    4.09
  -6 -11   4    0.00    4.12
  -6  11   5    4.44    3.52
   6  11  -5    3.02    4.88
  -6 -11   5   -0.00    4.63
  -6  11   6   -0.00    2.22
   6  11  -6    3.76    5.05
  -6 -11   6    0.10    3.61
  -6  11   7   16.61    5.13
   6  11  -7   13.05    6.39
  -6 -11   7    8.23    5.23
  -6  11   8   19.82    5.96
   6  11  -8   10.75    6.60
  -6 -11   8   26.02    8.32
  -6  11   9   25.35    6.96
   6  11  -9   25.47    8.32
  -6 -11   9   20.31    7.79
  -6  11  10    3.53    4.15
   6  11 -10    0.00    4.79
  -6 -11  10    5.04    5.81
  -6  11  11    0.97    2.43
   6  11 -11   -0.00    3.88
  -6 -11  11    0.37    4.05
  -6  11  12    6.74    4.02
   6  11 -12    7.97    6.67
  -6 -11  12    4.04    5.81
  -6  11  13   45.89    9.79
   6  11 -13   35.93   10.01
  -6 -11  13   35.77   10.36
  -6  11  14    0.00    4.64
   6  11 -14   -0.00    5.18
  -6 -11  14   -0.00    4.50
  -6  11  15   28.18    8.17
   6 -11 -15    5.16    6.51
   6  11 -15   30.36    9.62
  -6 -11  15   22.05    7.95
  -6  11  16    5.39    5.20
   6 -11 -16   -0.00    4.97
   6  11 -16    3.23    5.00
  -6 -11  16    0.00    4.03
  -6  11  17   20.02    7.71
   6 -11 -17    5.55    6.26
   6  11 -17   20.23    8.19
  -6 -11  17   25.17    7.99
  -6  11  18    4.14    4.63
   6 -11 -18    0.00    4.42
   6  11 -18   -0.00    4.00
  -6 -11  18   -0.00    3.98
  -6  11  19   25.34    8.38
   6 -11 -19   18.56    8.45
   6  11 -19   11.66    6.89
  -6  11  20    2.05    4.71
   6 -11 -20    0.00    5.04
   6  11 -20   -0.00    4.61
  -6  11  21   -0.00    4.92
   6 -11 -21    0.00    5.41
   6  11 -21   -0.00    3.66
  -6  11  22    4.62    4.79
   6 -11 -22    4.14    7.70
   6  11 -22    4.15    3.64
  -6  11  23   28.60    9.20
   6 -11 -23   13.42    9.69
   6  11 -23   30.99    9.67
  -6  11  24    0.00    4.25
   6 -11 -24    2.64    6.63
   6  11 -24    0.90    4.19
  -6  11  25    5.52    7.18
   6 -11 -25    3.39    6.69
   6  11 -25    5.82    5.36
  -6  11  26    1.23    5.79
   6 -11 -26   -0.00    5.47
   6  11 -26    0.79    4.47
  -6  11  27   -0.00    6.01
   6 -11 -27   11.06    8.79
   6  11 -27    0.00    4.64
  -6  11  28   -0.00    5.38
   6 -11 -28    1.45    5.12
   6  11 -28    1.85    4.55
  -6  11  29   13.65    7.18
   6 -11 -29   14.81    8.25
   6  11 -29    5.99    6.29
  -6  11  30    5.10    5.51
   6 -11 -30    0.54    6.24
   6  11 -30    1.84    5.51
  -6  11  31    3.04    5.02
   6 -11 -31    0.52    4.34
   6  11 -31    2.91    5.80
  -6  11  32   -0.00    3.98
   6 -11 -32   -0.00    6.82
   6  11 -32   -0.00    4.76
  -6  11  33    0.46    4.32
  -6  12   1   38.43    7.19
   6  12  -1   56.24   12.61
  -6 -12   1   49.44   11.48
  -6  12   2    0.00    2.73
   6  12  -2   -0.00    3.97
  -6 -12   2    3.13    4.07
  -6  12   3    2.46    2.72
   6  12  -3    4.59    5.48
  -6 -12   3    3.28    4.55
  -6  12   4    2.89    3.27
   6  12  -4    1.62    5.04
  -6 -12   4   -0.00    4.26
  -6  12   5   47.94    8.82
   6  12  -5   41.86   11.13
  -6 -12   5   45.75   11.47
  -6  12   6    0.00    3.03
   6  12  -6   -0.00    3.90
  -6 -12   6    0.00    4.10
  -6  12   7    5.01    3.95
   6  12  -7   14.62    6.78
  -6 -12   7    8.54    6.91
  -6  12   8    0.24    3.99
   6  12  -8    0.00    3.78
  -6 -12   8   -0.00    2.80
  -6  12   9    8.20    4.86
   6  12  -9    3.18    3.85
  -6 -12   9   13.34    6.75
  -6  12  10    2.15    3.75
   6  12 -10   -0.00    4.26
  -6 -12  10    9.30    5.83
  -6  12  11   31.72    8.32
   6  12 -11   37.63   10.15
  -6 -12  11   39.18   10.27
  -6  12  12    3.70    3.68
  -6 -12  12    5.58    4.60
  -6  12  13    4.02    3.92
   6  12 -13    4.95    5.53
  -6 -12  13    5.41    4.75
  -6  12  14   -0.00    2.41
   6  12 -14   -0.00    3.35
  -6 -12  14    0.00    4.71
  -6  12  15   24.76    7.94
   6  12 -15   14.92    7.40
  -6 -12  15   12.56    6.55
  -6  12  16   -0.00    5.02
   6  12 -16    3.22    4.90
  -6 -12  16    3.92    5.61
  -6  12  17   21.15    6.95
   6  12 -17    3.98    4.49
  -6 -12  17    6.97    5.65
  -6  12  18   -0.00    4.12
   6  12 -18    4.22    5.34
  -6 -12  18   -0.00    4.63
  -6  12  19    2.97    3.67
   6  12 -19    0.00    4.25
  -6 -12  19    1.52    3.99
  -6  12  20    1.27    4.79
   6 -12 -20   -0.00    5.05
   6  12 -20    2.86    5.37
  -6 -12  20    1.75    5.10
  -6  12  21   14.26    8.30
   6 -12 -21   23.98    9.96
   6  12 -21   35.12   10.44
  -6 -12  21   14.68    7.24
  -6  12  22    8.06    5.11
   6 -12 -22   -0.00    5.89
   6  12 -22    0.33    4.59
  -6  12  23    4.53    5.15
   6 -12 -23    4.71    6.96
   6  12 -23    0.00    5.98
  -6  12  24    0.34    4.14
   6 -12 -24   -0.00    4.51
   6  12 -24    1.75    4.51
  -6  12  25    8.03    6.27
   6 -12 -25   19.58   10.04
   6  12 -25    7.92    5.63
  -6  12  26   -0.00    5.19
   6 -12 -26   10.12    8.19
   6  12 -26   -0.00    4.78
  -6  12  27    7.09    6.45
   6 -12 -27    2.45    5.85
   6  12 -27   11.92    6.99
  -6  12  28   -0.00    4.81
   6 -12 -28    7.53    7.08
   6  12 -28    1.21    4.47
  -6  12  29   -0.00    4.62
   6 -12 -29    7.81    8.22
   6 -12 -30    6.23    7.58
   6 -12 -31   12.17    9.27
  -6  13   1   17.35    4.68
   6  13  -1    0.92    3.84
  -6 -13   1   10.72    6.09
  -6  13   2    5.28    3.43
   6  13  -2   13.19    6.76
  -6 -13   2    9.68    6.03
  -6  13   3   50.61    8.96
   6  13  -3   51.64   12.58
  -6 -13   3   52.46   12.38
  -6  13   4   14.33    4.70
   6  13  -4   25.13    8.66
  -6 -13   4    8.04    6.39
  -6  13   5    7.29    3.73
   6  13  -5   14.72    6.05
  -6 -13   5    8.26    6.37
  -6  13   6    4.66    3.87
   6  13  -6   11.83    6.69
  -6 -13   6    0.26    4.16
  -6  13   7   15.31    5.57
   6  13  -7   18.15    8.19
  -6 -13   7   10.04    7.18
  -6  13   8    7.36    4.95
   6  13  -8   11.14    6.50
  -6 -13   8    8.61    6.02
  -6  13   9   42.44    8.97
   6  13  -9   23.98    9.17
  -6 -13   9   38.74   10.59
  -6  13  10    2.59    4.15
   6  13 -10    5.88    5.63
  -6 -13  10    9.38    6.59
  -6  13  11   -0.00    4.09
   6  13 -11    2.10    4.72
  -6 -13  11    2.93    4.70
  -6  13  12   13.33    5.84
   6  13 -12    2.70    3.80
  -6 -13  12    8.07    5.77
  -6  13  13   21.53    6.68
   6  13 -13    7.44    6.00
  -6 -13  13   22.01    7.86
  -6  13  14    4.39    4.67
  -6 -13  14    4.70    4.20
  -6  13  15    6.37    5.23
   6  13 -15    5.08    5.35
  -6 -13  15    3.46    4.10
  -6  13  16   -0.00    3.44
   6  13 -16   -0.00    5.02
  -6 -13  16   -0.00    5.15
  -6  13  17    4.79    4.81
   6  13 -17   16.87    7.50
  -6 -13  17    4.51    5.20
  -6  13  18    3.03    4.85
   6  13 -18    5.58    6.07
  -6 -13  18    0.00    4.77
  -6  13  19   17.51    7.46
   6  13 -19   28.52    9.38
  -6 -13  19    9.02    6.11
  -6  13  20    0.59    3.37
   6  13 -20    0.66    5.63
  -6 -13  20    2.78    3.99
  -6  13  21    5.70    5.68
   6  13 -21   -0.00    5.96
  -6 -13  21   13.65    6.53
  -6  13  22   10.06    6.41
   6  13 -22    4.30    5.81
  -6 -13  22    9.64    5.57
  -6  13  23    0.00    4.88
   6  13 -23    3.97    5.59
  -6  13  24   -0.00    4.61
   6  13 -24   -0.00    3.30
  -6  13  25    5.56    6.44
  -6  13  26    2.43    4.83
   6 -13 -28   -0.00    7.13
   6 -13 -29    7.57    7.64
   6 -13 -30    8.72    8.66
  -6  14   1   17.39    4.79
   6  14  -1   14.70    8.23
  -6 -14   1   17.69    8.23
  -6  14   2    4.27    3.08
   6  14  -2    6.10    6.06
  -6 -14   2    3.03    4.52
  -6  14   3    0.07    2.27
   6  14  -3   -0.00    5.63
  -6 -14   3   -0.00    2.85
  -6  14   4    3.09    3.36
   6  14  -4   -0.00    4.77
  -6 -14   4   12.94    6.76
  -6  14   5   21.05    6.15
   6  14  -5   33.95    9.94
  -6 -14   5   16.40    7.95
  -6  14   6   17.26    5.85
   6  14  -6   24.97    8.87
  -6 -14   6   18.98    8.00
  -6  14   7   16.01    5.55
   6  14  -7   22.25    7.60
  -6 -14   7   13.37    7.03
  -6  14   8    1.85    3.87
   6  14  -8   -0.00    5.02
  -6 -14   8   -0.00    4.58
  -6  14   9   11.38    5.30
   6  14  -9   13.77    7.17
  -6 -14   9    9.00    5.82
  -6  14  10   10.30    5.45
   6  14 -10    6.51    5.35
  -6 -14  10    5.26    4.95
  -6  14  11    9.39    5.33
   6  14 -11    3.95    5.05
  -6 -14  11    6.70    5.67
  -6  14  12   -0.00    3.47
   6  14 -12   -0.00    3.79
  -6 -14  12    0.40    3.27
  -6  14  13    0.82    3.50
   6  14 -13   -0.00    4.47
  -6 -14  13   -0.00    4.23
  -6  14  14    0.52    3.24
   6  14 -14    2.36    3.88
  -6 -14  14   -0.00    3.27
  -6  14  15    0.00    4.05
   6  14 -15   11.56    6.46
  -6 -14  15    2.41    5.46
  -6  14  16   14.07    6.39
  -6 -14  16    5.60    5.28
  -6  14  17    4.75    5.04
  -6 -14  17    0.00    4.30
  -6  14  18    3.72    4.14
   6  14 -18   -0.00    5.10
  -6 -14  18   -0.00    3.30
  -6  14  19    0.00    4.58
   6  14 -19    0.00    4.43
  -6  14  20    6.00    5.41
  -6  14  21    0.38    4.33
  -6  14  22    9.29    6.25
  -6  15   1    0.00    2.44
   6  15  -1   -0.00    4.32
  -6 -15   1    1.28    4.67
  -6  15   2    8.48    4.20
   6  15  -2    7.20    6.63
  -6 -15   2    6.85    6.10
  -6  15   3    3.31    3.37
   6  15  -3   11.20    6.78
  -6 -15   3    0.00    4.61
  -6  15   4   -0.00    2.43
   6  15  -4   -0.00    5.23
  -6 -15   4    0.00    4.83
  -6  15   5   -0.00    2.47
   6  15  -5    2.73    5.99
  -6 -15   5   -0.00    4.05
  -6  15   6   -0.00    2.51
   6  15  -6    0.24    3.66
  -6 -15   6    3.00    5.03
  -6  15   7    1.79    3.34
   6  15  -7    1.08    4.11
  -6 -15   7    5.90    5.54
  -6  15   8    0.00    2.89
   6  15  -8    6.44    5.00
  -6 -15   8    1.97    4.17
  -6  15   9    6.40    5.08
   6  15  -9    2.42    4.64
  -6 -15   9    1.61    4.26
  -6  15  10    0.00    3.67
   6  15 -10    0.00    4.50
  -6 -15  10    0.00    4.21
  -6  15  11   -0.00    3.52
   6  15 -11    0.95    3.51
  -6 -15  11    3.38    4.42
  -6  15  12    2.56    3.54
   6  15 -12    5.20    5.48
  -6 -15  12   10.47    6.31
  -6  15  13    5.41    5.07
   6  15 -13    9.31    6.66
  -6 -15  13    1.45    4.81
  -6  15  14    2.88    4.20
   6  15 -14    5.06    5.14
  -6  15  15    2.83    4.61
   6  15 -15   -0.00    4.80
  -6  15  16    3.04    5.42
   6  15 -16   -0.00    4.02
  -6  15  17    2.55    4.04
   6  15 -17   -0.00    4.27
  -6  16   1    1.20    3.24
   6  16  -1    8.99    6.35
  -6 -16   1    6.08    5.90
  -6  16   2    3.92    3.63
   6  16  -2    4.44    5.63
  -6 -16   2    6.50    6.33
  -6  16   3    1.21    2.81
   6  16  -3   -0.00    4.42
  -6 -16   3   -0.00    5.50
  -6  16   4   -0.00    2.22
   6  16  -4   -0.00    4.13
  -6 -16   4   -0.00    3.65
  -6  16   5    2.54    3.57
   6  16  -5    0.00    5.11
  -6 -16   5    5.50    5.72
  -6  16   6    4.64    3.70
   6  16  -6    1.99    4.41
  -6 -16   6    0.00    5.01
  -6  16   7   -0.00    3.44
   6  16  -7    3.15    4.84
  -6 -16   7    0.81    4.49
  -6  16   8    2.77    3.42
   6  16  -8    0.19    5.05
  -6 -16   8    1.10    5.02
  -6  16   9    3.51    3.44
   6  16  -9    2.33    4.75
  -6  16  10   -0.00    4.13
   6  16 -10    2.57    5.76
  -6  16  11   -0.00    3.46
   6  16 -11    1.74    4.81
  -6  16  12   -0.00    3.45
   6  16 -12    4.00    5.60
   6  16 -13   -0.00    3.58
  -6  17   1    1.87    2.81
   6  17  -1    0.00    5.26
  -6 -17   1    7.16    5.71
  -6  17   2    1.54    2.94
   6  17  -2    7.33    6.29
  -6 -17   2    8.57    5.75
  -6  17   3    2.91    3.39
   6  17  -3    9.04    6.43
  -6 -17   3   -0.00    4.13
  -6  17   4   -0.00    2.84
   6  17  -4    4.97    5.87
  -6  17   5    2.39    3.53
   6  17  -5    0.00    3.97
  -6  17   6   -0.00    2.99
  -5   0   1    4.04    3.04
  -5   0   1    2.10    3.27
   5   0  -1    2.78    3.19
   5   0  -1   -0.00    2.55
   5   0  -1    5.40    3.33
  -5   0   2    0.00    2.62
  -5   0   2   -0.00    3.35
   5   0  -2    0.67    2.97
   5   0  -2   -0.00    2.60
  -5   0   3   78.34   11.66
  -5   0   3   91.29   12.87
   5   0  -3   93.57   12.54
   5   0  -3   93.36   12.34
  -5   0   4   -0.00    3.26
  -5   0   4    4.03    4.38
   5   0  -4    0.00    3.80
   5   0  -4    2.01    3.39
  -5   0   5 2144.93  212.53
  -5   0   5 2387.63  213.84
   5   0  -5 2347.04  213.21
   5   0  -5 2405.12  213.03
  -5   0   6   -0.00    4.30
  -5   0   6    3.11    4.20
   5   0  -6    2.67    4.00
   5   0  -6   -0.00    3.61
  -5   0   7   57.67   10.10
   5   0  -7   56.96    9.77
   5   0  -7   59.12    9.80
  -5   0   8    0.15    3.56
  -5   0   8    1.36    3.80
   5   0  -8    1.84    3.35
   5   0  -8    1.47    2.81
  -5   0   9  593.31   54.26
  -5   0   9  462.27   52.90
   5   0  -9  479.45   52.86
   5   0  -9  575.25   53.16
  -5   0  10    2.09    3.85
  -5   0  10    0.58    4.34
   5   0 -10   -0.00    3.01
   5   0 -10    1.45    3.55
  -5   0  11   25.87    7.27
  -5   0  11   29.89    7.55
   5   0 -11   10.20    5.54
   5   0 -11   25.09    6.14
  -5   0  12    3.46    4.04
  -5   0  12    1.64    3.65
   5   0 -12    1.73    3.90
   5   0 -12    0.49    3.02
  -5   0  13   10.84    6.08
  -5   0  13   12.95    5.47
   5   0 -13   13.25    6.27
   5   0 -13   14.52    5.25
  -5   0  14    2.10    3.43
   5   0 -14   -0.00    3.55
   5   0 -14    0.71    2.76
  -5   0  15  114.13   17.79
   5   0 -15  113.01   17.86
   5   0 -15  134.35   17.35
  -5   0  16    0.54    3.59
   5   0 -16   -0.00    3.57
   5   0 -16    2.17    2.99
  -5   0  17   81.15   13.97
   5   0 -17   98.87   15.34
   5   0 -17   63.88   12.28
  -5   0  18   -0.00    4.85
   5   0 -18   -0.00    3.40
  -5   0  19  134.44   19.93
   5   0 -19  126.46   18.44
  -5   0  20    1.69    5.00
  -5   0  21  187.91   26.38
   5   0 -21  198.22   27.16
  -5   0  22    5.51    6.04
   5   0 -22    8.94    6.34
  -5   0  23    1.05    4.73
   5   0 -23   -0.00    4.58
  -5   0  24    1.22    4.67
   5   0 -24   -0.00    6.25
  -5   0  25   -0.00    3.74
   5   0 -25   45.55   11.10
  -5   0  26    0.59    4.69
   5   0 -26    0.00    5.54
  -5   0  27   78.17   15.56
   5   0 -27   45.84   12.81
   5   0 -28    0.34    5.87
   5   0 -29   12.88    7.94
   5   0 -30    1.76    4.84
   5   0 -31   49.87   14.08
   5   0 -32   -0.00    6.63
   5   0 -33   -0.00    7.38
   5   0 -34   -0.00    5.84
   5   0 -35    7.36    7.51
   5   0 -36    5.10    6.67
   5   0 -37   27.07   11.12
   5   0 -38   -0.00    7.23
   5   0 -39    6.85    8.67
  -5   1   1  420.58   42.17
  -5   1   1  385.14   42.51
   5  -1  -1  415.61   42.49
   5  -1  -1  446.04   42.29
   5   1  -1  422.99   43.44
   5   1  -1  455.58   43.85
   5   1  -1  462.18   43.58
  -5  -1   1  408.05   43.03
  -5  -1   1  439.08   43.18
  -5  -1   1  429.41   43.75
  -5   1   2    2.09    3.31
  -5   1   2    6.61    4.06
   5  -1  -2    3.81    3.18
   5  -1  -2    1.85    2.83
   5   1  -2    5.16    3.86
   5   1  -2    5.11    3.84
  -5  -1   2    4.12    3.43
  -5  -1   2    7.02    4.73
[truncated: 872,671 more chars]
